# Supplementary material for: Visualizing electron delocalization in contorted polycyclic aromatic hydrocarbons
Source: Chem Sci. 2021 Sep 8;12(39):13092–100. doi: 10.1039/d1sc03368a (PMC8513938; doi:10.1039/d1sc03368a)
Supplement: SC-012-D1SC03368A-s027 [file SC-012-D1SC03368A-s027.vtk]

# vtk DataFile Version 5.1
vtk output
ASCII
DATASET POLYDATA
POINTS 203318 double
-0.45799 -4.97215 -1.13721 -0.45526 -5.04549 -1.20868 -0.4503 -5.26189 -1.34637 
-0.4503 -5.26189 0.28947 -0.44726 -5.12645 -1.27437 -0.44223 -4.88763 -1.04626 
-0.43524 -5.21266 -1.33136 -0.43524 -5.21266 0.27446 -0.43402 -5.00605 -1.18779 
-0.43062 -5.36217 -1.39337 -0.43062 -5.36217 0.33647 -0.42827 -5.08384 -1.25588 
-0.42465 -5.56964 -1.43239 -0.42465 -5.56964 0.37549 -0.42151 -4.91686 -1.10116 
-0.42117 -4.81671 -0.94967 -0.41824 -5.16784 -1.31626 -0.41824 -5.16784 0.25937 
-0.41662 -5.31021 -1.38312 -0.41662 -5.31021 0.32622 -0.4162 -4.85511 -1.02017 
-0.4155 -5.5171 -1.43219 -0.4155 -5.5171 0.37529 -0.40819 -5.04257 -1.23556 
-0.40516 -5.77531 -1.42937 -0.40516 -5.77531 0.37247 -0.40516 -5.46454 -1.42937 
-0.40516 -5.46454 0.37247 -0.40259 -5.26017 -1.37015 -0.40259 -5.26017 0.31325 
-0.39991 -5.12395 -1.29919 -0.39991 -5.12395 0.24229 -0.39849 -4.94919 -1.15398 
-0.39394 -5.82716 -1.42389 -0.39394 -5.82716 0.36699 -0.39394 -5.41268 -1.42389 
-0.39394 -5.41268 0.36699 -0.38896 -4.82427 -0.99278 -0.38742 -6.02867 0.29786 
-0.38742 -5.21117 -1.35476 -0.38742 -5.21117 0.29786 -0.38263 -5.61992 -1.45233 
-0.38263 -5.61992 0.39543 -0.38263 -4.86558 -1.06185 -0.38092 -5.87983 -1.41575 
-0.38092 -5.87983 0.35885 -0.38092 -5.36002 -1.41575 -0.38092 -5.36002 0.35885 
-0.38062 -5.08157 -1.28029 -0.38062 -5.08157 0.22339 -0.37439 -5.6725 -1.45421 
-0.37439 -5.6725 0.39731 -0.37439 -5.56734 -1.45421 -0.37439 -5.56734 0.39731 
-0.37378 -4.98407 -1.20369 -0.36989 -6.0734 0.28242 -0.36989 -5.16644 -1.33931 
-0.36989 -5.16644 0.28242 -0.36774 -5.93038 -1.405 -0.36774 -5.93038 0.3481 
-0.36774 -5.30947 -1.405 -0.36774 -5.30947 0.3481 -0.36508 -5.72494 -1.45346 
-0.36508 -5.72494 0.39656 -0.36508 -5.5149 -1.45346 -0.36508 -5.5149 0.39656 
-0.36073 -4.89579 -1.11621 -0.3556 -4.83436 -1.03481 -0.35474 -5.77708 -1.45009 
-0.35474 -5.77708 0.39319 -0.35474 -5.46277 -1.45009 -0.35474 -5.46277 0.39319 
-0.35347 -5.98032 0.33476 -0.35347 -5.25952 -1.39166 -0.35347 -5.25952 0.33476 
-0.35141 -6.11697 0.2649 -0.35141 -5.12287 -1.3218 -0.35141 -5.12287 0.2649 
-0.34589 -6.21698 0.19532 -0.34589 -5.02286 -1.25222 -0.34339 -5.82877 -1.44411 
-0.34339 -5.82877 0.38721 -0.34339 -5.41107 -1.44411 -0.34339 -5.41107 0.38721 
-0.3385 -6.029 0.31892 -0.3385 -5.21084 -1.37582 -0.3385 -5.21084 0.31892 
-0.33727 -6.31069 0.11112 -0.33727 -4.92915 -1.16802 -0.33684 -5.61992 -1.46999 
-0.33684 -5.61992 0.4131 -0.33107 -5.87987 -1.43552 -0.33107 -5.87987 0.37863 
-0.33107 -5.35998 -1.43552 -0.33107 -5.35998 0.37863 -0.32838 -5.67255 -1.47151 
-0.32838 -5.67255 0.41461 -0.32838 -5.5673 -1.47151 -0.32838 -5.5673 0.41461 
-0.32771 -4.80505 -1.00653 -0.32139 -4.84676 -1.07516 -0.3207 -6.07354 0.30302 
-0.3207 -5.1663 -1.35992 -0.3207 -5.1663 0.30302 -0.31873 -5.72523 -1.47041 
-0.31873 -5.72523 0.41351 -0.31873 -5.51461 -1.47041 -0.31873 -5.51461 0.41351 
-0.31781 -5.93023 -1.42437 -0.31781 -5.93023 0.36747 -0.31781 -5.30961 -1.42437 
-0.31781 -5.30961 0.36747 -0.31757 -6.17699 0.23888 -0.31757 -5.06286 -1.29578 
-0.31036 -6.27384 0.1615 -0.31036 -4.966 -1.2184 -0.30817 -5.77736 -1.46664 
-0.30817 -5.77736 0.40975 -0.30817 -5.46248 -1.46664 -0.30817 -5.46248 0.40975 
-0.30365 -5.97971 0.35378 -0.30365 -5.26013 -1.41067 -0.30365 -5.26013 0.35378 
-0.29886 -4.87811 -1.12876 -0.29588 -5.83018 -1.46023 -0.29588 -5.83018 0.40333 
-0.29588 -5.40966 -1.46023 -0.29588 -5.40966 0.40333 -0.29367 -4.81697 -1.04709 
-0.29023 -5.61992 -1.48539 -0.29023 -5.61992 0.42849 -0.28862 -6.02817 0.33758 
-0.28862 -5.21167 -1.39447 -0.28862 -5.21167 0.33758 -0.28739 -6.13443 0.27942 
-0.28739 -5.10541 -1.33632 -0.28739 -5.10541 0.27942 -0.28333 -5.88121 -1.45117 
-0.28333 -5.88121 0.39428 -0.28333 -5.35863 -1.45117 -0.28333 -5.35863 0.39428 
-0.28201 -6.23398 0.20869 -0.28201 -5.00587 -1.26559 -0.28132 -5.67267 -1.4866 
-0.28132 -5.67267 0.4297 -0.28132 -5.56717 -1.4866 -0.28132 -5.56717 0.4297 
-0.27257 -6.32728 0.12371 -0.27257 -4.91256 -1.18061 -0.2716 -5.72527 -1.48506 
-0.2716 -5.72527 0.42816 -0.2716 -5.51457 -1.48506 -0.2716 -5.51457 0.42816 
-0.26969 -5.9317 -1.43951 -0.26969 -5.9317 0.38261 -0.26969 -5.30814 -1.43951 
-0.26969 -5.30814 0.38261 -0.26423 -4.78878 -1.01769 -0.26 -5.7784 -1.48095 
-0.26 -5.7784 0.42405 -0.26 -5.46144 -1.48095 -0.26 -5.46144 0.42405 
-0.25877 -4.83125 -1.08613 -0.25602 -6.0901 0.31616 -0.25602 -5.14974 -1.37306 
-0.25602 -5.14974 0.31616 -0.2553 -5.98105 0.36842 -0.2553 -5.25879 -1.42532 
-0.2553 -5.25879 0.36842 -0.25257 -6.19299 0.25115 -0.25257 -5.04685 -1.30805 
-0.24763 -5.83107 -1.474 -0.24763 -5.83107 0.4171 -0.24763 -5.40877 -1.474 
-0.24763 -5.40877 0.4171 -0.24501 -6.2892 0.17299 -0.24501 -4.95064 -1.22989 
-0.24293 -5.61992 -1.49848 -0.24293 -5.61992 0.44158 -0.2346 -5.8821 -1.46451 
-0.2346 -5.8821 0.40761 -0.2346 -5.35774 -1.46451 -0.2346 -5.35774 0.40761 
-0.23383 -5.67271 -1.49928 -0.23383 -5.67271 0.44238 -0.23383 -5.56713 -1.49928 
-0.23383 -5.56713 0.44238 -0.23322 -4.86352 -1.13955 -0.22946 -4.80268 -1.05707 
-0.2227 -5.72587 -1.49755 -0.2227 -5.72587 0.44065 -0.2227 -5.51397 -1.49755 
-0.2227 -5.51397 0.44065 -0.22204 -6.14951 0.29021 -0.22204 -5.09033 -1.34711 
-0.22089 -5.93238 -1.45233 -0.22089 -5.93238 0.39543 -0.22089 -5.30746 -1.45233 
-0.22089 -5.30746 0.39543 -0.21782 -6.03608 0.35436 -0.21782 -5.20376 -1.41125 
-0.21782 -5.20376 0.35436 -0.21685 -6.24818 0.21871 -0.21685 -4.99166 -1.27561 
-0.21089 -5.77899 -1.49292 -0.21089 -5.77899 0.43602 -0.21089 -5.46085 -1.49292 
-0.21089 -5.46085 0.43602 -0.20661 -6.34061 0.13329 -0.20661 -4.89923 -1.19019 
-0.19875 -5.83142 -1.48539 -0.19875 -5.83142 0.4285 -0.19875 -5.40842 -1.48539 
-0.19875 -5.40842 0.4285 -0.19504 -5.61992 -1.50923 -0.19504 -5.61992 0.45234 
-0.19504 -4.81911 -1.09471 -0.18687 -6.20609 0.25988 -0.18687 -5.03375 -1.31678 
-0.18553 -5.88238 -1.47538 -0.18553 -5.88238 0.41848 -0.18553 -5.35747 -1.47538 
-0.18553 -5.35747 0.41848 -0.18448 -6.09702 0.33081 -0.18448 -5.14282 -1.38771 
-0.18448 -5.14282 0.33081 -0.1844 -5.67314 -1.50985 -0.1844 -5.67314 0.45295 
-0.1844 -5.5667 -1.50985 -0.1844 -5.5667 0.45295 -0.18379 -5.98792 0.38302 
-0.18379 -5.25192 -1.43992 -0.18379 -5.25192 0.38302 -0.17906 -6.30162 0.18092 
-0.17906 -4.93823 -1.23782 -0.17323 -5.72621 -1.50757 -0.17323 -5.72621 0.45067 
-0.17323 -5.51363 -1.50757 -0.17323 -5.51363 0.45067 -0.169 -4.85274 -1.1472 
-0.16526 -4.79211 -1.06454 -0.16154 -5.77896 -1.50241 -0.16154 -5.77896 0.44551 
-0.16154 -5.46088 -1.50241 -0.16154 -5.46088 0.44551 -0.1507 -6.25952 0.22533 
-0.1507 -4.98032 -1.28223 -0.14952 -6.15576 0.30252 -0.14952 -5.08408 -1.35941 
-0.14938 -5.83125 -1.49437 -0.14938 -5.83125 0.43748 -0.14938 -5.4086 -1.49437 
-0.14938 -5.4086 0.43748 -0.14852 -5.93791 -1.46483 -0.14852 -5.93791 0.40793 
-0.14852 -5.30194 -1.46483 -0.14852 -5.30194 0.40793 -0.14668 -5.61992 -1.51763 
-0.14668 -5.61992 0.46073 -0.14584 -6.04176 0.36641 -0.14584 -5.19808 -1.4233 
-0.14584 -5.19808 0.36641 -0.14168 -4.89003 -1.19715 -0.13589 -5.67318 -1.51773 
-0.13589 -5.67318 0.46084 -0.13589 -5.56666 -1.51773 -0.13589 -5.56666 0.46084 
-0.13047 -4.81041 -1.10086 -0.12442 -5.72648 -1.51493 -0.12442 -5.72648 0.45804 
-0.12442 -5.51336 -1.51493 -0.12442 -5.51336 0.45804 -0.11377 -6.211 0.2701 
-0.11377 -5.02885 -1.32699 -0.11373 -6.30953 0.18674 -0.11373 -4.93031 -1.24364 
-0.11262 -5.88708 -1.48549 -0.11262 -5.88708 0.42859 -0.11262 -5.35276 -1.48549 
-0.11262 -5.35276 0.42859 -0.11258 -5.77921 -1.50923 -0.11258 -5.77921 0.45234 
-0.11258 -5.46063 -1.50923 -0.11258 -5.46063 0.45234 -0.11132 -6.10173 0.34072 
-0.11132 -5.13811 -1.39762 -0.11132 -5.13811 0.34072 -0.11084 -5.99254 0.39288 
-0.11084 -5.2473 -1.44978 -0.11084 -5.2473 0.39288 -0.10354 -4.84542 -1.15248 
-0.10014 -4.78497 -1.06957 -0.09796 -5.61992 -1.52363 -0.09796 -5.61992 0.46674 
-0.08676 -5.67329 -1.52324 -0.08676 -5.67329 0.46634 -0.08676 -5.56655 -1.52324 
-0.08676 -5.56655 0.46634 -0.0762 -6.15908 0.31029 -0.0762 -5.08076 -1.36719 
-0.07614 -4.884 -1.20121 -0.07554 -6.26507 0.23186 -0.07554 -4.97478 -1.28876 
-0.07535 -5.94171 -1.47225 -0.07535 -5.94171 0.41536 -0.07535 -5.29813 -1.47225 
-0.07535 -5.29813 0.41536 -0.07531 -5.7265 -1.51989 -0.07531 -5.7265 0.463 
-0.07531 -5.51335 -1.51989 -0.07531 -5.51335 0.463 -0.07487 -5.83304 -1.5026 
-0.07487 -5.83304 0.4457 -0.07487 -5.4068 -1.5026 -0.07487 -5.4068 0.4457 
-0.07309 -6.04518 0.37366 -0.07309 -5.19466 -1.43056 -0.07309 -5.19466 0.37366 
-0.06535 -4.80517 -1.10456 -0.04901 -5.61992 -1.52724 -0.04901 -5.61992 0.47035 
-0.03818 -6.21473 0.27451 -0.03818 -5.02511 -1.3314 -0.03818 -6.10409 0.34569 
-0.03818 -5.13575 -1.40259 -0.03818 -5.13575 0.34569 -0.03815 -6.31327 0.19114 
-0.03815 -4.92657 -1.24804 -0.03814 -4.84163 -1.15518 -0.03773 -5.8883 -1.49102 
-0.03773 -5.8883 0.43412 -0.03773 -5.35155 -1.49102 -0.03773 -5.35155 0.43412 
-0.03773 -5.99487 0.39783 -0.03773 -5.24497 -1.45472 -0.03773 -5.24497 0.39783 
-0.03771 -5.78042 -1.51476 -0.03771 -5.78042 0.45786 -0.03771 -5.45942 -1.51476 
-0.03771 -5.45942 0.45786 -0.03771 -5.67332 -1.52631 -0.03771 -5.67332 0.46941 
-0.03771 -5.56652 -1.52631 -0.03771 -5.56652 0.46941 -0.0348 -4.78135 -1.07212 
5e-05 -6.26692 0.23404 5e-05 -6.16066 0.31274 5e-05 -6.04632 0.37609 
5e-05 -5.94263 -1.47495 5e-05 -5.94263 0.41805 5e-05 -5.83365 -1.50534 
5e-05 -5.83365 0.44844 5e-05 -5.7268 -1.52272 5e-05 -5.7268 0.46582 
5e-05 -5.61992 -1.52845 5e-05 -5.61992 0.47155 5e-05 -5.51304 -1.52272 
5e-05 -5.51304 0.46582 5e-05 -5.4062 -1.50534 5e-05 -5.4062 0.44844 
5e-05 -5.29722 -1.47495 5e-05 -5.29722 0.41805 5e-05 -5.19352 -1.43298 
5e-05 -5.19352 0.37609 5e-05 -5.07918 -1.36964 5e-05 -4.97292 -1.29094 
5e-05 -4.88185 -1.20317 5e-05 -4.80342 -1.1058 0.03491 -4.78135 -1.07212 
0.03781 -5.67332 -1.52631 0.03781 -5.67332 0.46941 0.03781 -5.56652 -1.52631 
0.03781 -5.56652 0.46941 0.03782 -5.78042 -1.51476 0.03782 -5.78042 0.45786 
0.03782 -5.45942 -1.51476 0.03782 -5.45942 0.45786 0.03784 -5.99487 0.39783 
0.03784 -5.24497 -1.45472 0.03784 -5.24497 0.39783 0.03784 -5.8883 -1.49102 
0.03784 -5.8883 0.43412 0.03784 -5.35155 -1.49102 0.03784 -5.35155 0.43412 
0.03825 -4.84163 -1.15518 0.03825 -6.31327 0.19114 0.03825 -4.92657 -1.24804 
0.03829 -6.10409 0.34569 0.03829 -5.13575 -1.40259 0.03829 -5.13575 0.34569 
0.03829 -6.21473 0.27451 0.03829 -5.02511 -1.3314 0.04912 -5.61992 -1.52724 
0.04912 -5.61992 0.47035 0.06546 -4.80517 -1.10456 0.0732 -6.04518 0.37366 
0.0732 -5.19466 -1.43056 0.0732 -5.19466 0.37366 0.07498 -5.83304 -1.5026 
0.07498 -5.83304 0.4457 0.07498 -5.4068 -1.5026 0.07498 -5.4068 0.4457 
0.07541 -5.7265 -1.51989 0.07541 -5.7265 0.463 0.07541 -5.51335 -1.51989 
0.07541 -5.51335 0.463 0.07545 -5.94171 -1.47225 0.07545 -5.94171 0.41536 
0.07545 -5.29813 -1.47225 0.07545 -5.29813 0.41536 0.07565 -6.26507 0.23186 
0.07565 -4.97478 -1.28876 0.07625 -4.884 -1.20121 0.0763 -6.15908 0.31029 
0.0763 -5.08076 -1.36719 0.08687 -5.67329 -1.52324 0.08687 -5.67329 0.46634 
0.08687 -5.56655 -1.52324 0.08687 -5.56655 0.46634 0.09807 -5.61992 -1.52363 
0.09807 -5.61992 0.46674 0.10025 -4.78497 -1.06957 0.10365 -4.84542 -1.15248 
0.11094 -5.99254 0.39288 0.11094 -5.2473 -1.44978 0.11094 -5.2473 0.39288 
0.11143 -6.10173 0.34072 0.11143 -5.13811 -1.39762 0.11143 -5.13811 0.34072 
0.11269 -5.77921 -1.50923 0.11269 -5.77921 0.45234 0.11269 -5.46063 -1.50923 
0.11269 -5.46063 0.45234 0.11272 -5.88708 -1.48549 0.11272 -5.88708 0.42859 
0.11272 -5.35276 -1.48549 0.11272 -5.35276 0.42859 0.11383 -6.30953 0.18674 
0.11383 -4.93031 -1.24364 0.11388 -6.211 0.2701 0.11388 -5.02885 -1.32699 
0.12453 -5.72648 -1.51493 0.12453 -5.72648 0.45804 0.12453 -5.51336 -1.51493 
0.12453 -5.51336 0.45804 0.13058 -4.81041 -1.10086 0.136 -5.67318 -1.51773 
0.136 -5.67318 0.46084 0.136 -5.56666 -1.51773 0.136 -5.56666 0.46084 
0.14179 -4.89003 -1.19715 0.14595 -6.04176 0.36641 0.14595 -5.19808 -1.4233 
0.14595 -5.19808 0.36641 0.14678 -5.61992 -1.51763 0.14678 -5.61992 0.46073 
0.14863 -5.93791 -1.46483 0.14863 -5.93791 0.40793 0.14863 -5.30194 -1.46483 
0.14863 -5.30194 0.40793 0.14948 -5.83125 -1.49437 0.14948 -5.83125 0.43748 
0.14948 -5.4086 -1.49437 0.14948 -5.4086 0.43748 0.14963 -6.15576 0.30252 
0.14963 -5.08408 -1.35941 0.15081 -6.25952 0.22533 0.15081 -4.98032 -1.28223 
0.16165 -5.77896 -1.50241 0.16165 -5.77896 0.44551 0.16165 -5.46088 -1.50241 
0.16165 -5.46088 0.44551 0.16537 -4.79211 -1.06454 0.16911 -4.85274 -1.1472 
0.17333 -5.72621 -1.50757 0.17333 -5.72621 0.45067 0.17333 -5.51363 -1.50757 
0.17333 -5.51363 0.45067 0.17917 -6.30162 0.18092 0.17917 -4.93823 -1.23782 
0.1839 -5.98792 0.38302 0.1839 -5.25192 -1.43992 0.1839 -5.25192 0.38302 
0.18451 -5.67314 -1.50985 0.18451 -5.67314 0.45295 0.18451 -5.5667 -1.50985 
0.18451 -5.5667 0.45295 0.18459 -6.09702 0.33081 0.18459 -5.14282 -1.38771 
0.18459 -5.14282 0.33081 0.18564 -5.88238 -1.47538 0.18564 -5.88238 0.41848 
0.18564 -5.35747 -1.47538 0.18564 -5.35747 0.41848 0.18698 -6.20609 0.25988 
0.18698 -5.03375 -1.31678 0.19514 -5.61992 -1.50923 0.19514 -5.61992 0.45234 
0.19514 -4.81911 -1.09471 0.19886 -5.83142 -1.48539 0.19886 -5.83142 0.4285 
0.19886 -5.40842 -1.48539 0.19886 -5.40842 0.4285 0.20672 -6.34061 0.13329 
0.20672 -4.89923 -1.19019 0.211 -5.77899 -1.49292 0.211 -5.77899 0.43602 
0.211 -5.46085 -1.49292 0.211 -5.46085 0.43602 0.21696 -6.24818 0.21871 
0.21696 -4.99166 -1.27561 0.21792 -6.03608 0.35436 0.21792 -5.20376 -1.41125 
0.21792 -5.20376 0.35436 0.221 -5.93238 -1.45233 0.221 -5.93238 0.39543 
0.221 -5.30746 -1.45233 0.221 -5.30746 0.39543 0.22215 -6.14951 0.29021 
0.22215 -5.09033 -1.34711 0.2228 -5.72587 -1.49755 0.2228 -5.72587 0.44065 
0.2228 -5.51397 -1.49755 0.2228 -5.51397 0.44065 0.22957 -4.80268 -1.05707 
0.23333 -4.86352 -1.13955 0.23394 -5.67271 -1.49928 0.23394 -5.67271 0.44238 
0.23394 -5.56713 -1.49928 0.23394 -5.56713 0.44238 0.2347 -5.8821 -1.46451 
0.2347 -5.8821 0.40761 0.2347 -5.35774 -1.46451 0.2347 -5.35774 0.40761 
0.24303 -5.61992 -1.49848 0.24303 -5.61992 0.44158 0.24512 -6.2892 0.17299 
0.24512 -4.95064 -1.22989 0.24774 -5.83107 -1.474 0.24774 -5.83107 0.4171 
0.24774 -5.40877 -1.474 0.24774 -5.40877 0.4171 0.25268 -6.19299 0.25115 
0.25268 -5.04685 -1.30805 0.25541 -5.98105 0.36842 0.25541 -5.25879 -1.42532 
0.25541 -5.25879 0.36842 0.25612 -6.0901 0.31616 0.25612 -5.14974 -1.37306 
0.25612 -5.14974 0.31616 0.25887 -4.83125 -1.08613 0.26011 -5.7784 -1.48095 
0.26011 -5.7784 0.42405 0.26011 -5.46144 -1.48095 0.26011 -5.46144 0.42405 
0.26433 -4.78878 -1.01769 0.2698 -5.9317 -1.43951 0.2698 -5.9317 0.38261 
0.2698 -5.30814 -1.43951 0.2698 -5.30814 0.38261 0.2717 -5.72527 -1.48506 
0.2717 -5.72527 0.42816 0.2717 -5.51457 -1.48506 0.2717 -5.51457 0.42816 
0.27268 -6.32728 0.12371 0.27268 -4.91256 -1.18061 0.28142 -5.67267 -1.4866 
0.28142 -5.67267 0.4297 0.28142 -5.56717 -1.4866 0.28142 -5.56717 0.4297 
0.28212 -6.23398 0.20869 0.28212 -5.00587 -1.26559 0.28344 -5.88121 -1.45117 
0.28344 -5.88121 0.39428 0.28344 -5.35863 -1.45117 0.28344 -5.35863 0.39428 
0.2875 -6.13443 0.27942 0.2875 -5.10541 -1.33632 0.2875 -5.10541 0.27942 
0.28873 -6.02817 0.33758 0.28873 -5.21167 -1.39447 0.28873 -5.21167 0.33758 
0.29034 -5.61992 -1.48539 0.29034 -5.61992 0.42849 0.29378 -4.81697 -1.04709 
0.29599 -5.83018 -1.46023 0.29599 -5.83018 0.40333 0.29599 -5.40966 -1.46023 
0.29599 -5.40966 0.40333 0.29896 -4.87811 -1.12876 0.30375 -5.97971 0.35378 
0.30375 -5.26013 -1.41067 0.30375 -5.26013 0.35378 0.30828 -5.77736 -1.46664 
0.30828 -5.77736 0.40975 0.30828 -5.46248 -1.46664 0.30828 -5.46248 0.40975 
0.31046 -6.27384 0.1615 0.31046 -4.966 -1.2184 0.31768 -6.17699 0.23888 
0.31768 -5.06286 -1.29578 0.31792 -5.93023 -1.42437 0.31792 -5.93023 0.36747 
0.31792 -5.30961 -1.42437 0.31792 -5.30961 0.36747 0.31883 -5.72523 -1.47041 
0.31883 -5.72523 0.41351 0.31883 -5.51461 -1.47041 0.31883 -5.51461 0.41351 
0.32081 -6.07354 0.30302 0.32081 -5.1663 -1.35992 0.32081 -5.1663 0.30302 
0.32149 -4.84676 -1.07516 0.32782 -4.80505 -1.00653 0.32849 -5.67255 -1.47151 
0.32849 -5.67255 0.41461 0.32849 -5.5673 -1.47151 0.32849 -5.5673 0.41461 
0.33118 -5.87987 -1.43552 0.33118 -5.87987 0.37863 0.33118 -5.35998 -1.43552 
0.33118 -5.35998 0.37863 0.33694 -5.61992 -1.46999 0.33694 -5.61992 0.4131 
0.33737 -6.31069 0.11112 0.33737 -4.92915 -1.16802 0.33861 -6.029 0.31892 
0.33861 -5.21084 -1.37582 0.33861 -5.21084 0.31892 0.3435 -5.82877 -1.44411 
0.3435 -5.82877 0.38721 0.3435 -5.41107 -1.44411 0.3435 -5.41107 0.38721 
0.346 -6.21698 0.19532 0.346 -5.02286 -1.25222 0.35152 -6.11697 0.2649 
0.35152 -5.12287 -1.3218 0.35152 -5.12287 0.2649 0.35358 -5.98032 0.33476 
0.35358 -5.25952 -1.39166 0.35358 -5.25952 0.33476 0.35485 -5.77708 -1.45009 
0.35485 -5.77708 0.39319 0.35485 -5.46277 -1.45009 0.35485 -5.46277 0.39319 
0.35571 -4.83436 -1.03481 0.36084 -4.89579 -1.11621 0.36519 -5.72494 -1.45346 
0.36519 -5.72494 0.39656 0.36519 -5.5149 -1.45346 0.36519 -5.5149 0.39656 
0.36785 -5.93038 -1.405 0.36785 -5.93038 0.3481 0.36785 -5.30947 -1.405 
0.36785 -5.30947 0.3481 0.37 -6.0734 0.28242 0.37 -5.16644 -1.33931 
0.37 -5.16644 0.28242 0.37389 -4.98407 -1.20369 0.37449 -5.6725 -1.45421 
0.37449 -5.6725 0.39731 0.37449 -5.56734 -1.45421 0.37449 -5.56734 0.39731 
0.38073 -5.08157 -1.28029 0.38073 -5.08157 0.22339 0.38103 -5.87983 -1.41575 
0.38103 -5.87983 0.35885 0.38103 -5.36002 -1.41575 0.38103 -5.36002 0.35885 
0.38274 -5.61992 -1.45233 0.38274 -5.61992 0.39543 0.38274 -4.86558 -1.06185 
0.38753 -5.21117 -1.35476 0.38753 -5.21117 0.29786 0.38907 -4.82427 -0.99278 
0.39405 -5.82716 -1.42389 0.39405 -5.82716 0.36699 0.39405 -5.41268 -1.42389 
0.39405 -5.41268 0.36699 0.3986 -4.94919 -1.15398 0.40002 -5.12395 -1.29919 
0.40002 -5.12395 0.24229 0.4027 -5.26017 -1.37015 0.4027 -5.26017 0.31325 
0.40527 -5.77531 -1.42937 0.40527 -5.77531 0.37247 0.40527 -5.46454 -1.42937 
0.40527 -5.46454 0.37247 0.4083 -5.04257 -1.23556 0.41561 -5.5171 -1.43219 
0.41561 -5.5171 0.37529 0.41631 -4.85511 -1.02017 0.41673 -5.31021 -1.38312 
0.41673 -5.31021 0.32622 0.41835 -5.16784 -1.31626 0.41835 -5.16784 0.25937 
0.42128 -4.81671 -0.94967 0.42162 -4.91686 -1.10116 0.42475 -5.56964 -1.43239 
0.42475 -5.56964 0.37549 0.42837 -5.08384 -1.25588 0.43073 -5.36217 -1.39337 
0.43073 -5.36217 0.33647 0.43413 -5.00605 -1.18779 0.43534 -5.21266 -1.33136 
0.43534 -5.21266 0.27446 0.44234 -4.88763 -1.04626 0.44737 -5.12645 -1.27437 
0.45041 -5.26189 -1.34637 0.45041 -5.26189 0.28947 0.45537 -5.04549 -1.20868 
0.4581 -4.97215 -1.13721 0.4801 -4.94103 -1.08402 0.41141 -5.0575 0.23884 
0.41537 -5.10744 0.23366 0.44223 -5.05667 0.27859 0.44612 -5.10658 0.27354 
0.44612 -4.8098 -0.9775 0.45195 -5.1561 0.26691 0.45195 -4.76027 -0.97087 
0.45951 -5.20418 0.25886 0.47195 -5.00731 0.31868 0.47441 -5.05656 0.31597 
0.47441 -4.85982 -1.01993 0.47864 -5.10533 0.31166 0.47864 -4.81105 -1.01561 
0.48434 -5.15494 0.30505 0.48434 -4.76144 -1.00901 0.49199 -5.20286 0.29732 
0.49199 -4.71351 -1.00128 0.50127 -4.66594 -0.99177 0.50498 -4.95819 0.35513 
0.50583 -5.00725 0.35428 0.50583 -4.90912 -1.05824 0.50838 -5.0562 0.35172 
0.50838 -4.86017 -1.05568 0.51263 -5.10492 0.34747 0.51263 -4.81146 -1.05143 
0.51857 -5.15328 0.34154 0.51857 -4.7631 -1.0455 0.52617 -5.20117 0.33394 
0.52617 -4.71521 -1.0379 0.53543 -5.24847 0.32468 0.53543 -4.6679 -1.02864 
0.54053 -4.95819 0.38897 0.54142 -5.00731 0.38816 0.54142 -4.90906 -1.09212 
0.54142 -4.90906 0.38816 0.54413 -5.05656 0.3857 0.54413 -4.85982 -1.08966 
0.54413 -4.85982 0.3857 0.54631 -4.6213 -1.01775 0.54845 -5.10533 0.38146 
0.54845 -4.81105 -1.08542 0.55506 -5.15494 0.37576 0.55506 -4.76144 -1.07972 
0.5588 -4.5755 -1.00526 0.56278 -5.20286 0.36812 0.56278 -4.71351 -1.07208 
0.57229 -5.25043 0.35884 0.57229 -4.66594 -1.0628 0.57287 -4.53063 -0.9912 
0.57769 -4.95819 0.42103 0.57883 -5.00749 0.42039 0.57883 -4.90888 -1.12435 
0.57883 -4.90888 0.42039 0.58151 -5.05667 0.41788 0.58151 -4.8597 -1.12184 
0.58151 -4.8597 0.41788 0.58332 -4.61932 -1.05185 0.58656 -5.10658 0.41399 
0.58656 -4.8098 -1.11795 0.58656 -4.8098 0.41399 0.5932 -5.1561 0.40816 
0.5932 -4.76027 -1.11212 0.59917 -4.56835 -1.03926 0.60125 -5.20418 0.40059 
0.60125 -4.7122 -1.10455 0.61078 -5.25166 0.3912 0.61078 -4.66472 -1.09516 
0.61355 -4.52358 -1.02494 0.61639 -4.95819 0.45123 0.61759 -5.00755 0.4506 
0.61759 -4.90883 -1.15456 0.61759 -4.90883 0.4506 0.62127 -5.0575 0.44869 
0.62127 -4.85888 -1.15265 0.62127 -4.85888 0.44869 0.62515 -5.30339 0.38037 
0.62515 -4.61299 -1.08433 0.62645 -5.10744 0.44473 0.62645 -4.80893 -1.14869 
0.62645 -4.80893 0.44473 0.62962 -4.47963 -1.00904 0.63289 -5.15677 0.43865 
0.63289 -4.7596 -1.14261 0.63289 -4.7596 0.43865 0.64107 -5.20488 0.43101 
0.64107 -4.71149 -1.13497 0.64107 -4.71149 0.43101 0.64127 -4.56229 -1.07131 
0.64706 -4.43709 -0.99167 0.65413 -5.25709 0.42219 0.65413 -4.65928 -1.12615 
0.65618 -4.51753 -1.05682 0.65651 -4.95819 -1.18345 0.65651 -4.95819 0.47949 
0.65882 -5.00819 0.47953 0.65882 -4.90819 -1.18349 0.65882 -4.90819 0.47953 
0.66252 -5.05807 0.47748 0.66252 -4.85831 -1.18144 0.66252 -4.85831 0.47748 
0.66679 -4.39466 -0.97254 0.66759 -5.10769 0.47335 0.66759 -4.80868 -1.17731 
0.66759 -4.80868 0.47335 0.66889 -5.3087 0.41096 0.66889 -4.60767 -1.11492 
0.67245 -4.47385 -1.0406 0.67403 -5.15694 0.46716 0.67403 -4.75943 -1.17112 
0.67403 -4.75943 0.46716 0.68499 -4.55736 -1.10132 0.68577 -5.20968 0.46027 
0.68577 -4.70669 -1.16423 0.68577 -4.70669 0.46027 0.68713 -4.35478 -0.95225 
0.69108 -4.43044 -1.02283 0.69798 -4.95819 -1.20971 0.69798 -4.95819 0.50575 
0.69908 -5.26167 0.45097 0.69908 -4.6547 -1.15492 0.69908 -4.6547 0.45097 
0.7002 -4.51273 -1.08652 0.7004 -5.00824 0.50573 0.7004 -4.90813 -1.20969 
0.7004 -4.90813 0.50573 0.70432 -5.05841 0.50367 0.70432 -4.85797 -1.20763 
0.70432 -4.85797 0.50367 0.70902 -4.31615 -0.93052 0.70952 -5.10808 0.49946 
0.70952 -4.8083 -1.20342 0.70952 -4.8083 0.49946 0.71104 -4.38837 -1.00334 
0.71391 -5.31276 0.43928 0.71391 -4.60361 -1.14324 0.71391 -4.60361 0.43928 
0.71787 -4.46855 -1.07032 0.72064 -5.16037 0.49513 0.72064 -4.756 -1.19909 
0.72064 -4.756 0.49513 0.73021 -5.3628 0.42525 0.73021 -4.55357 -1.12921 
0.73021 -4.55357 0.42525 0.73196 -4.34865 -0.98281 0.73204 -4.27929 -0.90755 
0.73273 -5.21306 0.48782 0.73273 -4.70332 -1.19178 0.73273 -4.70332 0.48782 
0.73686 -4.42537 -1.05217 0.74069 -4.95819 -1.2339 0.74069 -4.95819 0.52994 
0.74343 -5.00841 0.52997 0.74343 -4.90796 -1.23393 0.74343 -4.90796 0.52997 
0.74655 -5.26525 0.47807 0.74655 -4.65113 -1.18203 0.74655 -4.65113 0.47807 
0.74691 -4.50858 -1.11452 0.74736 -5.05851 0.52777 0.74736 -4.85787 -1.23173 
0.74736 -4.85787 0.52777 0.75404 -4.31042 -0.96074 0.75677 -4.38376 -1.03221 
0.75738 -5.11107 0.52544 0.75738 -4.8053 -1.2294 0.75738 -4.8053 0.52544 
0.76173 -5.31621 0.46594 0.76173 -4.60016 -1.1699 0.76173 -4.60016 0.46594 
0.76477 -4.46472 -1.0979 0.76871 -5.1632 0.52059 0.76871 -4.75317 -1.22455 
0.76871 -4.75317 0.52059 0.7698 -4.22589 -0.86979 0.77679 -5.36545 0.45093 
0.77679 -4.55093 -1.15489 0.77679 -4.55093 0.45093 0.77801 -4.34431 -1.01133 
0.78141 -5.21594 0.51294 0.78141 -4.70044 -1.2169 0.78141 -4.70044 0.51294 
0.78376 -4.4221 -1.07941 0.78453 -4.95819 -1.25597 0.78453 -4.95819 0.55201 
0.78738 -5.00846 -1.25592 0.78738 -5.00846 0.55196 0.78738 -4.90791 -1.25592 
0.78738 -4.90791 0.55196 0.79052 -4.25513 -0.92469 0.79379 -5.41027 0.43583 
0.79379 -4.5061 -1.13979 0.79379 -4.5061 0.43583 0.79541 -5.2679 0.50269 
0.79541 -4.64847 -1.20665 0.79541 -4.64847 0.50269 0.79583 -4.19337 -0.8437 
0.79653 -5.06101 0.55176 0.79653 -4.85536 -1.25572 0.79653 -4.85536 0.55176 
0.80384 -4.38084 -1.05909 0.80687 -5.11357 0.54894 0.80687 -4.8028 -1.2529 
0.80687 -4.8028 0.54894 0.80944 -5.31793 0.48972 0.80944 -4.59844 -1.19368 
0.80944 -4.59844 0.48972 0.81212 -4.46222 -1.12272 0.81212 -4.46222 0.41876 
0.81354 -4.28746 -0.97751 0.81809 -5.16543 0.54346 0.81809 -4.75095 -1.24742 
0.81809 -4.75095 0.54346 0.82307 -4.16253 -0.81631 0.82461 -5.36694 0.47433 
0.82461 -4.54944 -1.17829 0.82461 -4.54944 0.47433 0.8294 -4.95819 -1.27586 
0.8294 -4.95819 0.5719 0.8294 -4.20384 -0.88538 0.83111 -5.21809 0.53532 
0.83111 -4.69828 -1.23928 0.83111 -4.69828 0.53532 0.83141 -4.41983 -1.10382 
0.83141 -4.41983 0.39986 0.83765 -5.01077 -1.27774 0.83765 -5.01077 0.57378 
0.83765 -4.9056 -1.27774 0.83765 -4.9056 0.57378 0.83825 -4.32234 -1.02722 
0.84214 -5.41166 0.45888 0.84214 -4.50471 -1.16284 0.84214 -4.50471 0.45888 
0.84429 -5.26864 0.52457 0.84429 -4.64773 -1.22853 0.84429 -4.64773 0.52457 
0.84695 -5.06321 0.57303 0.84695 -4.85317 -1.27699 0.84695 -4.85317 0.57303 
0.85125 -4.1338 -0.78808 0.8513 -4.23406 -0.93975 0.85643 -4.17262 -0.85834 
0.85729 -5.11534 0.56966 0.85729 -4.80103 -1.27362 0.85729 -4.80103 0.56966 
0.85856 -5.31859 0.51123 0.85856 -4.59779 -1.21519 0.85856 -4.59779 0.51123 
0.86062 -5.45524 0.44137 0.86062 -4.46114 -1.14533 0.86062 -4.46114 0.44137 
0.86614 -4.36113 -1.07575 0.86864 -5.16703 0.56368 0.86864 -4.74934 -1.26764 
0.86864 -4.74934 0.56368 0.87353 -5.36727 0.49539 0.87353 -4.54911 -1.19935 
0.87353 -4.54911 0.49539 0.87476 -4.26742 -0.99155 0.8752 -4.95819 -1.29352 
0.8752 -4.95819 0.58956 0.88096 -5.21813 0.5551 0.88096 -4.69824 -1.25906 
0.88096 -4.69824 0.5551 0.88365 -5.01081 -1.29504 0.88365 -5.01081 0.59108 
0.88365 -4.90556 -1.29504 0.88365 -4.90556 0.59108 0.88432 -4.14332 -0.83006 
0.89065 -4.18502 -0.89869 0.89133 -5.41181 0.47949 0.89133 -4.50457 -1.18345 
0.89133 -4.50457 0.47949 0.8933 -5.0635 0.58998 0.8933 -4.85288 -1.29394 
0.8933 -4.85288 0.58998 0.89422 -5.26849 0.54394 0.89422 -4.64788 -1.2479 
0.89422 -4.64788 0.54394 0.89446 -4.40112 -1.11931 0.90168 -4.30426 -1.04193 
0.90386 -5.11563 0.58621 0.90386 -4.80074 -1.29017 0.90386 -4.80074 0.58621 
0.90839 -5.31797 0.53024 0.90839 -4.5984 -1.2342 0.90839 -4.5984 0.53024 
0.91317 -4.21638 -0.95229 0.91615 -5.16845 0.5798 0.91615 -4.74792 -1.28376 
0.91615 -4.74792 0.5798 0.91836 -4.15523 -0.87062 0.9218 -4.95819 -1.30892 
0.9218 -4.95819 0.60496 0.92341 -5.36644 0.51405 0.92341 -4.54994 -1.21801 
0.92341 -4.54994 0.51405 0.92464 -5.4727 0.45589 0.92464 -4.44368 -1.15985 
0.92464 -4.44368 0.45589 0.9287 -5.21948 0.57074 0.9287 -4.6969 -1.2747 
0.9287 -4.6969 0.57074 0.93002 -4.34413 -1.08912 0.93071 -5.01094 -1.31013 
0.93071 -5.01094 0.60617 0.93071 -4.90544 -1.31013 0.93071 -4.90544 0.60617 
0.93946 -4.25083 -1.00414 0.94043 -5.06353 -1.30859 0.94043 -5.06353 0.60463 
0.94043 -4.85284 -1.30859 0.94043 -4.85284 0.60463 0.94234 -5.26997 0.55908 
0.94234 -4.64641 -1.26304 0.94234 -4.64641 0.55908 0.9478 -4.12704 -0.84122 
0.95203 -5.11667 0.60052 0.95203 -4.7997 -1.30448 0.95203 -4.7997 0.60052 
0.95327 -4.16951 -0.90966 0.95602 -5.42837 0.49263 0.95602 -4.48801 -1.19659 
0.95602 -4.48801 0.49263 0.95673 -5.31931 0.54489 0.95673 -4.59706 -1.24885 
0.95673 -4.59706 0.54489 0.95946 -4.38512 -1.13158 0.9644 -5.16934 0.59357 
0.9644 -4.74704 -1.29753 0.9644 -4.74704 0.59357 0.96702 -4.28891 -1.05342 
0.9691 -4.95819 -1.32201 0.9691 -4.95819 0.61805 0.97744 -5.22037 0.58408 
0.97744 -4.69601 -1.28804 0.97744 -4.69601 0.58408 0.9782 -5.01098 -1.32281 
0.9782 -5.01098 0.61885 0.9782 -4.9054 -1.32281 0.9782 -4.9054 0.61885 
0.97881 -4.20179 -0.96308 0.98257 -4.14095 -0.8806 0.98934 -5.06414 -1.32108 
0.98934 -5.06414 0.61712 0.98934 -4.85223 -1.32108 0.98934 -4.85223 0.61712 
0.98999 -5.48778 0.46668 0.98999 -4.42859 -1.17064 0.98999 -4.42859 0.46668 
0.99114 -5.27065 0.5719 0.99114 -4.64573 -1.27586 0.99114 -4.64573 0.5719 
0.99421 -5.37435 0.53083 0.99421 -4.54203 -1.23479 0.99421 -4.54203 0.53083 
0.99518 -4.32993 -1.09914 1.00114 -5.11726 0.61249 1.00114 -4.79912 -1.31645 
1.00114 -4.79912 0.61249 1.00542 -4.2375 -1.01372 1.01246 -4.11444 -0.85022 
1.01328 -5.16969 0.60496 1.01328 -4.74668 -1.30892 1.01328 -4.74668 0.60496 
1.01699 -4.95819 -1.33277 1.01699 -4.95819 0.62881 1.01699 -4.15738 -0.91824 
1.02516 -4.37202 -1.14031 1.0265 -5.22064 0.59495 1.0265 -4.69573 -1.29891 
1.0265 -4.69573 0.59495 1.02755 -5.43529 0.50728 1.02755 -4.48108 -1.21124 
1.02755 -4.48108 0.50728 1.02763 -5.01141 -1.33338 1.02763 -5.01141 0.62942 
1.02763 -4.90496 -1.33338 1.02763 -4.90496 0.62942 1.02824 -5.32619 0.55949 
1.02824 -4.59019 -1.26345 1.02824 -4.59019 0.55949 1.03297 -4.27649 -1.06135 
1.0388 -5.06448 -1.3311 1.0388 -5.06448 0.62714 1.0388 -4.8519 -1.3311 
1.0388 -4.8519 0.62714 1.04303 -4.19101 -0.97073 1.04677 -4.13037 -0.88807 
1.05049 -5.11723 -1.32594 1.05049 -5.11723 0.62198 1.05049 -4.79915 -1.32594 
1.05049 -4.79915 0.62198 1.06133 -4.31858 -1.10576 1.06251 -5.49402 0.47899 
1.06251 -4.42235 -1.18295 1.06266 -5.16951 0.61395 1.06266 -4.74686 -1.31791 
1.06266 -4.74686 0.61395 1.06351 -5.27617 0.5844 1.06351 -4.6402 -1.28836 
1.06351 -4.6402 0.5844 1.06535 -4.95819 -1.34116 1.06535 -4.95819 0.6372 
1.06619 -5.38003 0.54288 1.06619 -4.53635 -1.24684 1.06619 -4.53635 0.54288 
1.07035 -4.22829 -1.02069 1.07614 -5.01145 -1.34126 1.07614 -5.01145 0.6373 
1.07614 -4.90493 -1.34126 1.07614 -4.90493 0.6373 1.08156 -4.14868 -0.92439 
1.08761 -5.06475 -1.33846 1.08761 -5.06475 0.6345 1.08761 -4.85163 -1.33846 
1.08761 -4.85163 0.6345 1.09826 -5.54926 0.44657 1.09826 -4.36711 -1.15053 
1.09831 -4.26858 -1.06717 1.09941 -5.22535 0.60506 1.09941 -4.69102 -1.30902 
1.09941 -4.69102 0.60506 1.09945 -5.11748 -1.33277 1.09945 -5.11748 0.62881 
1.09945 -4.7989 -1.33277 1.09945 -4.7989 0.62881 1.10071 -5.44 0.51719 
1.10071 -4.47637 -1.22115 1.10071 -4.47637 0.51719 1.10119 -5.33081 0.56935 
1.10119 -4.58556 -1.27331 1.10119 -4.58556 0.56935 1.10849 -4.18368 -0.97601 
1.11189 -4.12323 -0.8931 1.11407 -4.95819 -1.34716 1.11407 -4.95819 0.6432 
1.12527 -5.01155 -1.34677 1.12527 -5.01155 0.64281 1.12527 -4.90482 -1.34677 
1.12527 -4.90482 0.64281 1.13584 -5.49735 0.48676 1.13584 -4.41902 -1.19072 
1.13589 -4.22226 -1.02474 1.13649 -4.31304 -1.11229 1.13669 -5.27997 0.59183 
1.13669 -4.6364 -1.29579 1.13669 -4.6364 0.59183 1.13673 -5.06476 -1.34342 
1.13673 -5.06476 0.63946 1.13673 -4.85161 -1.34342 1.13673 -4.85161 0.63946 
1.13716 -5.17131 0.62217 1.13716 -4.74506 -1.32613 1.13716 -4.74506 0.62217 
1.13894 -5.38345 0.55013 1.13894 -4.53293 -1.25409 1.13894 -4.53293 0.55013 
1.14668 -4.14344 -0.92809 1.16302 -4.95819 -1.35078 1.16302 -4.95819 0.64682 
1.17385 -5.553 0.45098 1.17385 -4.36338 -1.15494 1.17385 -5.44236 0.52216 
1.17385 -4.47402 -1.22612 1.17385 -4.47402 0.52216 1.17388 -4.26484 -1.07157 
1.17389 -4.17989 -0.97872 1.1743 -5.22656 0.61059 1.1743 -4.68981 -1.31455 
1.1743 -4.68981 0.61059 1.1743 -5.33313 0.5743 1.1743 -4.58324 -1.27826 
1.1743 -4.58324 0.5743 1.17432 -5.11869 -1.33829 1.17432 -5.11869 0.63433 
1.17432 -4.79769 -1.33829 1.17432 -4.79769 0.63433 1.17432 -5.01159 -1.34984 
1.17432 -5.01159 0.64588 1.17432 -4.90479 -1.34984 1.17432 -4.90479 0.64588 
1.17723 -4.11961 -0.89565 1.21209 -5.60518 0.41051 1.21209 -5.49893 0.48921 
1.21209 -5.38459 0.55255 1.21209 -5.28089 0.59452 1.21209 -5.17191 -1.32887 
1.21209 -5.17191 0.62491 1.21209 -5.06507 -1.34625 1.21209 -5.06507 0.64229 
1.21209 -4.95819 -1.35198 1.21209 -4.95819 0.64802 1.21209 -4.85131 -1.34625 
1.21209 -4.85131 0.64229 1.21209 -4.74446 -1.32887 1.21209 -4.74446 0.62491 
1.21209 -4.63548 -1.29848 1.21209 -4.63548 0.59452 1.21209 -4.53179 -1.25651 
1.21209 -4.53179 0.55255 1.21209 -4.41745 -1.19317 1.21209 -4.31119 -1.11447 
1.21209 -4.22012 -1.0267 1.21209 -4.14169 -0.92933 1.24694 -4.11961 -0.89565 
1.24985 -5.01159 -1.34984 1.24985 -5.01159 0.64588 1.24985 -4.90479 -1.34984 
1.24985 -4.90479 0.64588 1.24985 -5.11869 -1.33829 1.24985 -5.11869 0.63433 
1.24985 -4.79769 -1.33829 1.24985 -4.79769 0.63433 1.24987 -5.33313 0.5743 
1.24987 -4.58324 -1.27826 1.24987 -4.58324 0.5743 1.24987 -5.22656 -1.31455 
1.24987 -5.22656 0.61059 1.24987 -4.68981 -1.31455 1.24987 -4.68981 0.61059 
1.25028 -4.17989 -0.97872 1.25029 -4.26484 -1.07157 1.25032 -5.44236 0.52216 
1.25032 -4.47402 -1.22612 1.25032 -4.47402 0.52216 1.25032 -5.553 0.45098 
1.25032 -4.36338 -1.15494 1.26115 -4.95819 -1.35078 1.26115 -4.95819 0.64682 
1.27749 -4.14344 -0.92809 1.28523 -5.38345 0.55013 1.28523 -4.53293 -1.25409 
1.28523 -4.53293 0.55013 1.28701 -5.17131 -1.32613 1.28701 -5.17131 0.62217 
1.28701 -4.74506 -1.32613 1.28701 -4.74506 0.62217 1.28744 -5.06476 -1.34342 
1.28744 -5.06476 0.63946 1.28744 -4.85161 -1.34342 1.28744 -4.85161 0.63946 
1.28748 -5.27997 0.59183 1.28748 -4.6364 -1.29579 1.28748 -4.6364 0.59183 
1.28768 -5.60333 0.40833 1.28768 -4.31304 -1.11229 1.28828 -4.22226 -1.02474 
1.28833 -5.49735 0.48676 1.28833 -4.41902 -1.19072 1.2989 -5.01155 -1.34677 
1.2989 -5.01155 0.64281 1.2989 -4.90482 -1.34677 1.2989 -4.90482 0.64281 
1.3101 -4.95819 -1.34716 1.3101 -4.95819 0.6432 1.31228 -4.12323 -0.8931 
1.31568 -4.18368 -0.97601 1.32298 -5.33081 0.56935 1.32298 -4.58556 -1.27331 
1.32298 -4.58556 0.56935 1.32346 -5.44 0.51719 1.32346 -4.47637 -1.22115 
1.32346 -4.47637 0.51719 1.32472 -5.11748 -1.33277 1.32472 -5.11748 0.62881 
1.32472 -4.7989 -1.33277 1.32472 -4.7989 0.62881 1.32476 -5.22535 -1.30902 
1.32476 -5.22535 0.60506 1.32476 -4.69102 -1.30902 1.32476 -4.69102 0.60506 
1.32586 -5.6478 0.36321 1.32586 -4.26858 -1.06717 1.32591 -5.54926 0.44657 
1.32591 -4.36711 -1.15053 1.33656 -5.06475 -1.33846 1.33656 -5.06475 0.6345 
1.33656 -4.85163 -1.33846 1.33656 -4.85163 0.6345 1.34261 -4.14868 -0.92439 
1.34803 -5.01145 -1.34126 1.34803 -5.01145 0.6373 1.34803 -4.90493 -1.34126 
1.34803 -4.90493 0.6373 1.35382 -4.22829 -1.02069 1.35798 -5.38003 0.54288 
1.35798 -4.53635 -1.24684 1.35798 -4.53635 0.54288 1.35882 -4.95819 -1.34116 
1.35882 -4.95819 0.6372 1.36066 -5.27617 -1.28836 1.36066 -5.27617 0.5844 
1.36066 -4.6402 -1.28836 1.36066 -4.6402 0.5844 1.36151 -5.16951 -1.31791 
1.36151 -5.16951 0.61395 1.36151 -4.74686 -1.31791 1.36151 -4.74686 0.61395 
1.36166 -5.49402 0.47899 1.36166 -4.42235 -1.18295 1.36284 -5.59779 0.4018 
1.36284 -4.31858 -1.10576 1.37368 -5.11723 -1.32594 1.37368 -5.11723 0.62198 
1.37368 -4.79915 -1.32594 1.37368 -4.79915 0.62198 1.3774 -4.13037 -0.88807 
1.38114 -4.19101 -0.97073 1.38537 -5.06448 -1.3311 1.38537 -5.06448 0.62714 
1.38537 -4.8519 -1.3311 1.38537 -4.8519 0.62714 1.3912 -5.63988 0.35739 
1.3912 -4.27649 -1.06135 1.39593 -5.32619 0.55949 1.39593 -4.59019 -1.26345 
1.39593 -4.59019 0.55949 1.39654 -5.01141 -1.33338 1.39654 -5.01141 0.62942 
1.39654 -4.90496 -1.33338 1.39654 -4.90496 0.62942 1.39662 -5.43529 0.50728 
1.39662 -4.48108 -1.21124 1.39662 -4.48108 0.50728 1.39767 -5.22064 -1.29891 
1.39767 -5.22064 0.59495 1.39767 -4.69573 -1.29891 1.39767 -4.69573 0.59495 
1.39901 -5.54435 0.43635 1.39901 -4.37202 -1.14031 1.40718 -4.95819 -1.33277 
1.40718 -4.95819 0.62881 1.40718 -4.15738 -0.91824 1.41089 -5.16969 -1.30892 
1.41089 -5.16969 0.60496 1.41089 -4.74668 -1.30892 1.41089 -4.74668 0.60496 
1.41875 -5.67887 0.30976 1.41875 -4.2375 -1.01372 1.42303 -5.11726 -1.31645 
1.42303 -5.11726 0.61249 1.42303 -4.79912 -1.31645 1.42303 -4.79912 0.61249 
1.42899 -5.58644 0.39518 1.42899 -4.32993 -1.09914 1.42996 -5.37435 0.53083 
1.42996 -4.54203 -1.23479 1.42996 -4.54203 0.53083 1.43303 -5.27065 -1.27586 
1.43303 -5.27065 0.5719 1.43303 -4.64573 -1.27586 1.43303 -4.64573 0.5719 
1.43418 -5.48778 0.46668 1.43418 -4.42859 -1.17064 1.43483 -5.06414 -1.32108 
1.43483 -5.06414 0.61712 1.43483 -4.85223 -1.32108 1.43483 -4.85223 0.61712 
1.4416 -4.14095 -0.8806 1.44536 -4.20179 -0.96308 1.44597 -5.01098 -1.32281 
1.44597 -5.01098 0.61885 1.44597 -4.9054 -1.32281 1.44597 -4.9054 0.61885 
1.44673 -5.22037 -1.28804 1.44673 -5.22037 0.58408 1.44673 -4.69601 -1.28804 
1.44673 -4.69601 0.58408 1.45507 -4.95819 -1.32201 1.45507 -4.95819 0.61805 
1.45715 -5.62746 0.34946 1.45715 -4.28891 -1.05342 1.45977 -5.16934 -1.29753 
1.45977 -5.16934 0.59357 1.45977 -4.74704 -1.29753 1.45977 -4.74704 0.59357 
1.46471 -5.53126 0.42762 1.46471 -4.38512 -1.13158 1.46744 -5.31931 -1.24885 
1.46744 -5.31931 0.54489 1.46744 -4.59706 -1.24885 1.46744 -4.59706 0.54489 
1.46815 -5.42837 0.49263 1.46815 -4.48801 -1.19659 1.46815 -4.48801 0.49263 
1.4709 -4.16951 -0.90966 1.47214 -5.11667 -1.30448 1.47214 -5.11667 0.60052 
1.47214 -4.7997 -1.30448 1.47214 -4.7997 0.60052 1.47637 -4.12704 -0.84122 
1.48183 -5.26997 -1.26304 1.48183 -5.26997 0.55908 1.48183 -4.64641 -1.26304 
1.48183 -4.64641 0.55908 1.48374 -5.06353 -1.30859 1.48374 -5.06353 0.60463 
1.48374 -4.85284 -1.30859 1.48374 -4.85284 0.60463 1.48471 -5.66555 0.30018 
1.48471 -4.25083 -1.00414 1.49346 -5.01094 -1.31013 1.49346 -5.01094 0.60617 
1.49346 -4.90544 -1.31013 1.49346 -4.90544 0.60617 1.49415 -5.57224 0.38516 
1.49415 -4.34413 -1.08912 1.49547 -5.21948 -1.2747 1.49547 -5.21948 0.57074 
1.49547 -4.6969 -1.2747 1.49547 -4.6969 0.57074 1.49953 -5.4727 0.45589 
1.49953 -4.44368 -1.15985 1.49953 -4.44368 0.45589 1.50076 -5.36644 -1.21801 
1.50076 -5.36644 0.51405 1.50076 -4.54994 -1.21801 1.50076 -4.54994 0.51405 
1.50237 -4.95819 -1.30892 1.50237 -4.95819 0.60496 1.50581 -4.15523 -0.87062 
1.50802 -5.16845 -1.28376 1.50802 -5.16845 0.5798 1.50802 -4.74792 -1.28376 
1.50802 -4.74792 0.5798 1.511 -4.21638 -0.95229 1.51578 -5.31797 -1.2342 
1.51578 -5.31797 0.53024 1.51578 -4.5984 -1.2342 1.51578 -4.5984 0.53024 
1.52031 -5.11563 -1.29017 1.52031 -5.11563 0.58621 1.52031 -4.80074 -1.29017 
1.52031 -4.80074 0.58621 1.52249 -5.61211 0.33797 1.52249 -4.30426 -1.04193 
1.52971 -5.51525 0.41535 1.52971 -4.40112 -1.11931 1.52995 -5.26849 -1.2479 
1.52995 -5.26849 0.54394 1.52995 -4.64788 -1.2479 1.52995 -4.64788 0.54394 
1.53087 -5.0635 -1.29394 1.53087 -5.0635 0.58998 1.53087 -4.85288 -1.29394 
1.53087 -4.85288 0.58998 1.53284 -5.41181 0.47949 1.53284 -4.50457 -1.18345 
1.53284 -4.50457 0.47949 1.53352 -4.18502 -0.89869 1.53985 -4.14332 -0.83006 
1.54052 -5.01081 -1.29504 1.54052 -5.01081 0.59108 1.54052 -4.90556 -1.29504 
1.54052 -4.90556 0.59108 1.54321 -5.21813 -1.25906 1.54321 -5.21813 0.5551 
1.54321 -4.69824 -1.25906 1.54321 -4.69824 0.5551 1.54897 -4.95819 -1.29352 
1.54897 -4.95819 0.58956 1.54941 -4.26742 -0.99155 1.55064 -5.36727 0.49539 
1.55064 -4.54911 -1.19935 1.55064 -4.54911 0.49539 1.55553 -5.16703 -1.26764 
1.55553 -5.16703 0.56368 1.55553 -4.74934 -1.26764 1.55553 -4.74934 0.56368 
1.55803 -5.55525 0.37179 1.55803 -4.36113 -1.07575 1.56355 -5.45524 0.44137 
1.56355 -4.46114 -1.14533 1.56355 -4.46114 0.44137 1.56561 -5.31859 0.51123 
1.56561 -4.59779 -1.21519 1.56561 -4.59779 0.51123 1.56688 -5.11534 -1.27362 
1.56688 -5.11534 0.56966 1.56688 -4.80103 -1.27362 1.56688 -4.80103 0.56966 
1.56774 -4.17262 -0.85834 1.57287 -4.23406 -0.93975 1.57722 -5.06321 -1.27699 
1.57722 -5.06321 0.57303 1.57722 -4.85317 -1.27699 1.57722 -4.85317 0.57303 
1.57988 -5.26864 0.52457 1.57988 -4.64773 -1.22853 1.57988 -4.64773 0.52457 
1.58203 -5.41166 0.45888 1.58203 -4.50471 -1.16284 1.58203 -4.50471 0.45888 
1.58592 -4.32234 -1.02722 1.58652 -5.01077 -1.27774 1.58652 -5.01077 0.57378 
1.58652 -4.9056 -1.27774 1.58652 -4.9056 0.57378 1.59276 -5.49654 0.39986 
1.59276 -4.41983 -1.10382 1.59306 -5.21809 -1.23928 1.59306 -5.21809 0.53532 
1.59306 -4.69828 -1.23928 1.59306 -4.69828 0.53532 1.59477 -4.95819 -1.27586 
1.59477 -4.95819 0.5719 1.59477 -4.20384 -0.88538 1.59956 -5.36694 0.47433 
1.59956 -4.54944 -1.17829 1.59956 -4.54944 0.47433 1.6011 -4.16253 -0.81631 
1.60608 -5.16543 -1.24742 1.60608 -5.16543 0.54346 1.60608 -4.75095 -1.24742 
1.60608 -4.75095 0.54346 1.61063 -4.28746 -0.97751 1.61205 -5.45416 0.41876 
1.61205 -4.46222 -1.12272 1.61473 -5.31793 0.48972 1.61473 -4.59844 -1.19368 
1.61473 -4.59844 0.48972 1.6173 -5.11357 -1.2529 1.6173 -5.11357 0.54894 
1.6173 -4.8028 -1.2529 1.6173 -4.8028 0.54894 1.62033 -4.38084 -1.05909 
1.62764 -5.06101 -1.25572 1.62764 -5.06101 0.55176 1.62764 -4.85536 -1.25572 
1.62764 -4.85536 0.55176 1.62834 -4.19337 -0.8437 1.62876 -5.2679 0.50269 
1.62876 -4.64847 -1.20665 1.62876 -4.64847 0.50269 1.63038 -5.41027 0.43583 
1.63038 -4.5061 -1.13979 1.63331 -4.15498 -0.7732 1.63365 -4.25513 -0.92469 
1.63679 -5.00846 -1.25592 1.63679 -5.00846 0.55196 1.63679 -4.90791 -1.25592 
1.63679 -4.90791 0.55196 1.63964 -4.95819 -1.25597 1.63964 -4.95819 0.55201 
1.64041 -4.4221 -1.07941 1.64276 -5.21594 0.51294 1.64276 -4.70044 -1.2169 
1.64276 -4.70044 0.51294 1.64616 -4.34431 -1.01133 1.64738 -5.36545 0.45093 
1.64738 -4.55093 -1.15489 1.65437 -4.22589 -0.86979 1.65546 -5.1632 0.52059 
1.65546 -4.75317 -1.22455 1.65546 -4.75317 0.52059 1.6594 -4.46472 -1.0979 
1.66067 -4.18518 -0.80056 1.66244 -5.31621 0.46594 1.66244 -4.60016 -1.1699 
1.66244 -4.60016 0.46594 1.66679 -5.11107 0.52544 1.66679 -4.8053 -1.2294 
1.66679 -4.8053 0.52544 1.6674 -4.38376 -1.03221 1.67013 -4.31042 -0.96074 
1.67642 -4.16253 -0.74099 1.67681 -5.05851 -1.23173 1.67681 -5.05851 0.52777 
1.67681 -4.85787 -1.23173 1.67681 -4.85787 0.52777 1.67726 -4.50858 -1.11452 
1.67762 -5.26525 0.47807 1.67762 -4.65113 -1.18203 1.67762 -4.65113 0.47807 
1.68074 -5.00841 -1.23393 1.68074 -5.00841 0.52997 1.68074 -4.90796 -1.23393 
1.68074 -4.90796 0.52997 1.68348 -4.95819 -1.2339 1.68348 -4.95819 0.52994 
1.68695 -4.21724 -0.82684 1.68731 -4.42537 -1.05217 1.69144 -5.21306 0.48782 
1.69144 -4.70332 -1.19178 1.69144 -4.70332 0.48782 1.69213 -4.27929 -0.90755 
1.69221 -4.34865 -0.98281 1.69396 -4.55357 -1.12921 1.70353 -5.16037 0.49513 
1.70353 -4.756 -1.19909 1.70353 -4.756 0.49513 1.70381 -4.19337 -0.76823 
1.7063 -4.46855 -1.07032 1.71026 -5.31276 0.43928 1.71026 -4.60361 -1.14324 
1.71209 -4.25108 -0.85198 1.71313 -4.38837 -1.00334 1.71465 -5.10808 0.49946 
1.71465 -4.8083 -1.20342 1.71465 -4.8083 0.49946 1.71515 -4.31615 -0.93052 
1.71985 -5.05841 0.50367 1.71985 -4.85797 -1.20763 1.71985 -4.85797 0.50367 
1.72377 -5.00824 -1.20969 1.72377 -5.00824 0.50573 1.72377 -4.90813 -1.20969 
1.72377 -4.90813 0.50573 1.72397 -4.51273 -1.08652 1.72509 -5.26167 0.45097 
1.72509 -4.6547 -1.15492 1.72619 -4.95819 -1.20971 1.72619 -4.95819 0.50575 
1.72989 -4.22589 -0.79427 1.73309 -4.43044 -1.02283 1.73602 -4.28663 -0.87591 
1.73704 -4.35478 -0.95225 1.7384 -5.20968 0.46027 1.7384 -4.70669 -1.16423 
1.7384 -4.70669 0.46027 1.73918 -4.55736 -1.10132 1.75014 -5.15694 0.46716 
1.75014 -4.75943 -1.17112 1.75014 -4.75943 0.46716 1.75172 -4.47385 -1.0406 
1.75528 -4.60767 -1.11492 1.75658 -5.10769 0.47335 1.75658 -4.80868 -1.17731 
1.75658 -4.80868 0.47335 1.75738 -4.39466 -0.97254 1.75869 -4.32379 -0.89858 
1.76165 -5.05807 0.47748 1.76165 -4.85831 -1.18144 1.76165 -4.85831 0.47748 
1.76535 -5.00819 0.47953 1.76535 -4.90819 -1.18349 1.76535 -4.90819 0.47953 
1.76766 -4.95819 0.47949 1.76766 -4.27929 -0.83203 1.76799 -4.51753 -1.05682 
1.77004 -4.65928 -1.12615 1.77711 -4.43709 -0.99167 1.78004 -4.36249 -0.91993 
1.7829 -4.56229 -1.07131 1.7831 -5.20488 0.43101 1.7831 -4.71149 -1.13497 
1.79063 -4.31615 -0.85505 1.79128 -5.15677 0.43865 1.79128 -4.7596 -1.14261 
1.79455 -4.47963 -1.00904 1.79772 -5.10744 0.44473 1.79772 -4.80893 -1.14869 
1.79772 -4.80893 0.44473 1.79902 -4.61299 -1.08433 1.80002 -4.40262 -0.93992 
1.8029 -5.0575 0.44869 1.8029 -4.85888 -1.15265 1.8029 -4.85888 0.44869 
1.80658 -5.00755 0.4506 1.80658 -4.90883 0.4506 1.80778 -4.95819 0.45123 
1.81062 -4.52358 -1.02494 1.81236 -4.35478 -0.87693 1.81339 -4.66472 -1.09516 
1.81859 -4.44408 -0.95849 1.82292 -4.7122 -1.10455 1.825 -4.56835 -1.03926 
1.83097 -4.76027 -1.11212 1.83265 -4.39466 -0.89727 1.8357 -4.48679 -0.97559 
1.83761 -5.10658 0.41399 1.83761 -4.8098 -1.11795 1.84085 -4.61932 -1.05185 
1.84266 -5.05667 0.41788 1.84266 -4.8597 0.41788 1.84291 -4.34865 -0.83211 
1.84534 -5.00749 0.42039 1.84534 -4.90888 0.42039 1.84648 -4.95819 0.42103 
1.8513 -4.53063 -0.9912 1.85177 -4.43709 -0.91701 1.85188 -4.66594 -1.0628 
1.86139 -4.71351 -1.07208 1.86344 -4.38837 -0.85302 1.86537 -4.5755 -1.00526 
1.86911 -4.76144 -1.07972 1.86914 -4.47963 -0.93444 1.87786 -4.6213 -1.01775 
1.88275 -5.00731 0.38816 1.88275 -4.90906 0.38816 1.88293 -4.43044 -0.87299 
1.88364 -4.95819 0.38897 1.88504 -4.52358 -0.95052 1.88874 -4.6679 -1.02864 
1.898 -4.71521 -1.0379 1.89937 -4.56835 -0.9649 1.90071 -4.47385 -0.89162 
1.91195 -4.61932 -0.98075 1.91692 -4.51753 -0.90788 1.91919 -4.95819 0.35513 
1.9229 -4.66594 -0.99177 1.93142 -4.56229 -0.92279 1.94444 -4.61299 -0.93892 
1.94662 -4.51273 -0.86386 1.95526 -4.66472 -0.95328 1.96143 -4.55736 -0.87907 
1.97503 -4.60767 -0.89517 2.00335 -4.60361 -0.85016 1.48589 -5.71375 0.27489 
1.49362 -5.76168 0.26725 1.50313 -5.80925 0.25797 1.5037 -5.94456 0.18637 
1.51235 -5.41852 -1.2227 1.51415 -5.85587 0.24702 1.5174 -5.66539 0.31312 
1.5174 -5.36861 -1.21881 1.51931 -5.9884 0.17077 1.52236 -6.08053 0.09245 
1.52403 -5.71492 0.30729 1.53 -5.90684 0.23443 1.53208 -5.76299 0.29972 
1.53641 -6.03111 0.15366 1.54162 -5.81047 0.29033 1.54265 -6.12041 0.07211 
1.54438 -5.95161 0.22011 1.54722 -5.517 -1.25605 1.54843 -5.56636 -1.25543 
1.54843 -5.46764 -1.25543 1.5521 -5.61631 -1.25352 1.5521 -5.61631 0.34782 
1.5521 -5.41769 -1.25352 1.55498 -6.07257 0.13509 1.55515 -6.24113 -0.09206 
1.55598 -5.8622 0.27951 1.55728 -5.66626 -1.24956 1.55728 -5.66626 0.34387 
1.55728 -5.36775 -1.24956 1.56046 -5.99556 0.20421 1.56372 -5.71559 -1.24348 
1.56372 -5.71559 0.33778 1.56372 -5.31842 -1.24348 1.56438 -6.15904 0.05022 
1.57021 -6.22006 -0.03129 1.5719 -5.7637 -1.23584 1.5719 -5.7637 0.33015 
1.5719 -5.27031 -1.23584 1.57211 -5.9129 0.26649 1.57497 -6.1127 0.11511 
1.57666 -6.31781 -0.25776 1.57789 -6.0381 0.18684 1.58496 -5.81591 -1.22702 
1.58496 -5.81591 0.32132 1.58524 -6.30568 -0.19403 1.58702 -5.95766 -1.15768 
1.58702 -5.95766 0.25199 1.58735 -6.1959 0.0272 1.58735 -5.517 -1.28432 
1.58966 -5.567 -1.28435 1.58966 -5.567 0.37866 1.58966 -5.467 -1.28435 
1.59335 -5.61688 -1.28231 1.59335 -5.61688 0.37661 1.59335 -5.41712 -1.28231 
1.59621 -6.29017 -0.13141 1.59632 -6.1514 -0.99945 1.59632 -6.1514 0.09375 
1.59763 -6.08053 -1.07341 1.59763 -6.08053 0.16771 1.59843 -5.66651 -1.27818 
1.59843 -5.66651 0.37249 1.59843 -5.3675 -1.27818 1.59925 -6.35558 -0.4877 
1.59925 -6.35558 -0.41799 1.59973 -5.86752 -1.21579 1.59973 -5.86752 0.31009 
1.6018 -6.35196 -0.55304 1.6018 -6.35196 -0.35265 1.60328 -6.00134 -1.14147 
1.60328 -6.00134 0.23578 1.60486 -5.71576 -1.27199 1.60486 -5.71576 0.36629 
1.60486 -5.31825 -1.27199 1.60683 -6.34482 -0.61816 1.60683 -6.34482 -0.28753 
1.60952 -6.27135 -0.83553 1.60952 -6.27135 -0.07016 1.6143 -6.33424 -0.68236 
1.6143 -6.33424 -0.22333 1.61583 -5.91783 -1.20219 1.61583 -5.91783 0.2965 
1.61661 -5.7685 -1.26509 1.61661 -5.7685 0.3594 1.61661 -5.26551 -1.26509 
1.61797 -6.12041 -1.05312 1.61797 -6.12041 0.14743 1.61899 -6.18856 -0.97678 
1.61899 -6.18856 0.07108 1.62191 -6.04475 -1.12369 1.62191 -6.04475 0.218 
1.62428 -6.31996 -0.74657 1.62428 -6.31996 -0.15912 1.62511 -6.2493 -0.89514 
1.62511 -6.2493 -0.01056 1.62882 -5.517 -1.31058 1.62882 -5.517 0.40488 
1.62991 -5.82049 -1.25579 1.62991 -5.82049 0.3501 1.62991 -5.21352 -1.25579 
1.63104 -5.96246 -1.18739 1.63104 -5.96246 0.28169 1.63123 -5.56706 -1.31056 
1.63123 -5.56706 0.40487 1.63123 -5.46695 -1.31056 1.63123 -5.46695 0.40487 
1.63323 -6.37736 -0.45285 1.63447 -6.37528 -0.52246 1.63447 -6.37528 -0.38324 
1.63516 -5.61722 -1.30849 1.63516 -5.61722 0.4028 1.63516 -5.41678 -1.30849 
1.63656 -6.30257 -0.8085 1.63656 -6.30257 -0.09719 1.63849 -6.36985 -0.58776 
1.63849 -6.36985 -0.31794 1.63985 -6.15904 -1.03139 1.63985 -6.15904 0.12569 
1.64035 -5.66689 -1.30429 1.64035 -5.66689 0.3986 1.64035 -5.36711 -1.30429 
1.64188 -6.08682 -1.1042 1.64188 -6.08682 0.19851 1.64292 -6.22411 -0.95285 
1.64292 -6.22411 0.04715 1.64468 -6.36075 -0.65248 1.64468 -6.36075 -0.25322 
1.64474 -5.87158 -1.24411 1.64474 -5.87158 0.33841 1.64474 -5.16243 -1.24411 
1.64871 -6.00664 -1.17119 1.64871 -6.00664 0.26549 1.6512 -6.28182 -0.8691 
1.6512 -6.28182 -0.03659 1.65147 -5.71919 -1.29996 1.65147 -5.71919 0.39427 
1.65147 -5.31482 -1.29996 1.65368 -6.34815 -0.71713 1.65368 -6.34815 -0.18857 
1.66105 -5.92162 -1.23008 1.66105 -5.92162 0.32438 1.66279 -6.12654 -1.08367 
1.66279 -6.12654 0.17798 1.66287 -6.1959 -1.00842 1.66287 -6.1959 0.10272 
1.66356 -5.77187 -1.29264 1.66356 -5.77187 0.38695 1.66356 -5.26213 -1.29264 
1.66484 -6.33187 -0.78061 1.66484 -6.33187 -0.12508 1.66769 -6.04982 -1.15303 
1.66769 -6.04982 0.24734 1.66806 -6.25795 -0.92771 1.66806 -6.25795 0.02202 
1.66902 -6.39689 -0.4877 1.66902 -6.39689 -0.41799 1.67113 -6.39254 -0.55701 
1.67113 -6.39254 -0.34868 1.67152 -5.517 -1.33477 1.67152 -5.517 0.42907 
1.67427 -5.56723 -1.3348 1.67427 -5.56723 0.42911 1.67427 -5.46678 -1.3348 
1.67427 -5.46678 0.42911 1.67632 -6.38513 -0.62209 1.67632 -6.38513 -0.2836 
1.67738 -5.82406 -1.2829 1.67738 -5.82406 0.37721 1.67738 -5.20994 -1.2829 
1.67774 -5.96661 -1.21538 1.67774 -5.96661 0.30969 1.6782 -5.61732 -1.3326 
1.6782 -5.61732 0.42691 1.6782 -5.41668 -1.3326 1.6782 -5.41668 0.42691 
1.67859 -6.31266 -0.84186 1.67859 -6.31266 -0.06384 1.68463 -6.37441 -0.687 
1.68463 -6.37441 -0.21869 1.68488 -6.16477 -1.06161 1.68488 -6.16477 0.15591 
1.6876 -6.09143 -1.13308 1.6876 -6.09143 0.22739 1.68822 -5.66989 -1.33027 
1.68822 -5.66989 0.42458 1.68822 -5.36412 -1.33027 1.69256 -5.87503 -1.27077 
1.69256 -5.87503 0.36507 1.69256 -5.15898 -1.27077 1.69434 -6.29001 -0.90143 
1.69434 -6.29001 -0.00426 1.69482 -6.35977 -0.7511 1.69482 -6.35977 -0.15459 
1.69561 -6.01047 -1.19877 1.69561 -6.01047 0.29308 1.69954 -5.72202 -1.32542 
1.69954 -5.72202 0.41973 1.69954 -5.31199 -1.32542 1.70063 -6.2493 -0.97066 
1.70063 -6.2493 0.06496 1.70492 -6.41598 -0.45285 1.70598 -6.41381 -0.52223 
1.70598 -6.41381 -0.38347 1.70682 -6.34139 -0.81368 1.70682 -6.34139 -0.09201 
1.70763 -5.92426 -1.25576 1.70763 -5.92426 0.35006 1.70763 -5.10974 -1.25576 
1.70885 -6.13088 -1.11219 1.70885 -6.13088 0.2065 1.70914 -6.40732 -0.59128 
1.70914 -6.40732 -0.31442 1.71225 -5.77475 -1.31777 1.71225 -5.77475 0.41207 
1.71225 -5.25925 -1.31777 1.7146 -6.05309 -1.18028 1.7146 -6.05309 0.27458 
1.71536 -5.517 -1.35684 1.71536 -5.517 0.45114 1.71661 -6.39835 -0.6565 
1.71661 -6.39835 -0.24919 1.71822 -5.56728 -1.35678 1.71822 -5.56728 0.45109 
1.71822 -5.46673 -1.35678 1.71822 -5.46673 0.45109 1.72136 -6.22006 -1.02556 
1.72136 -6.22006 0.11986 1.7217 -6.32021 -0.87407 1.7217 -6.32021 -0.03162 
1.72463 -5.96909 -1.24066 1.72463 -5.96909 0.33497 1.72463 -5.06492 -1.24066 
1.72595 -6.38552 -0.72084 1.72595 -6.38552 -0.18486 1.72625 -5.82672 -1.30752 
1.72625 -5.82672 0.40182 1.72625 -5.20729 -1.30752 1.72667 -6.28182 -0.94457 
1.72667 -6.28182 0.03888 1.72737 -5.61983 -1.35659 1.72737 -5.61983 0.45089 
1.72737 -5.41418 -1.35659 1.72737 -5.41418 0.45089 1.73467 -6.09435 -1.15995 
1.73467 -6.09435 0.25426 1.73712 -6.36886 -0.78399 1.73712 -6.36886 -0.1217 
1.73771 -5.67239 -1.35377 1.73771 -5.67239 0.44807 1.73771 -5.36162 -1.35377 
1.73771 -5.36162 0.44807 1.74027 -5.87675 -1.29455 1.74027 -5.87675 0.38885 
1.74027 -5.15726 -1.29455 1.74296 -6.01297 -1.22359 1.74296 -6.01297 0.31789 
1.74296 -5.02103 -1.22359 1.74354 -6.43312 -0.48771 1.74354 -6.43312 -0.41798 
1.74437 -6.18773 -1.07837 1.74437 -6.18773 0.17268 1.74566 -6.42877 -0.55703 
1.74566 -6.42877 -0.34866 1.74837 -6.41958 -0.62515 1.74837 -6.41958 -0.28055 
1.74892 -5.72424 -1.34829 1.74892 -5.72424 0.4426 1.74892 -5.30976 -1.34829 
1.74892 -5.30976 0.4426 1.75007 -6.34847 -0.84569 1.75007 -6.34847 -0.06 
1.75391 -6.31266 -0.91718 1.75391 -6.31266 0.01148 1.75545 -5.92575 -1.27916 
1.75545 -5.92575 0.37346 1.75545 -5.10825 -1.27916 1.75686 -6.40848 -0.68997 
1.75686 -6.40848 -0.21572 1.76024 -6.27135 -0.98625 1.76024 -6.27135 0.08056 
1.76024 -5.517 -1.37673 1.76024 -5.517 0.47103 1.76194 -5.77691 -1.34015 
1.76194 -5.77691 0.43446 1.76194 -5.2571 -1.34015 1.76194 -5.2571 0.43446 
1.76225 -6.05536 -1.20469 1.76225 -6.05536 0.29899 1.76225 -4.97865 -1.20469 
1.76723 -6.39348 -0.75394 1.76723 -6.39348 -0.15176 1.76848 -5.56959 -1.37861 
1.76848 -5.56959 0.47291 1.76848 -5.46442 -1.37861 1.76848 -5.46442 0.47291 
1.76908 -6.15285 -1.12808 1.76908 -6.15285 0.22239 1.77298 -5.97048 -1.26371 
1.77298 -5.97048 0.35802 1.77298 -5.06353 -1.26371 1.77513 -5.82746 -1.3294 
1.77513 -5.82746 0.42371 1.77513 -5.20655 -1.3294 1.77779 -5.62202 -1.37786 
1.77779 -5.62202 0.47217 1.77779 -5.41198 -1.37786 1.77779 -5.41198 0.47217 
1.77939 -6.37473 -0.81637 1.77939 -6.37473 -0.08932 1.78208 -6.34139 -0.88895 
1.78208 -6.34139 -0.01674 1.78213 -6.24113 -1.04061 1.78213 -6.24113 0.13492 
1.78248 -6.44979 -0.45285 1.78335 -6.44752 -0.52247 1.78335 -6.44752 -0.38322 
1.78519 -6.44058 -0.59083 1.78519 -6.44058 -0.31487 1.78726 -6.30257 -0.9592 
1.78726 -6.30257 0.05351 1.78813 -5.67416 -1.37449 1.78813 -5.67416 0.4688 
1.78813 -5.35985 -1.37449 1.78813 -5.35985 0.4688 1.78872 -6.42927 -0.65853 
1.78872 -6.42927 -0.24717 1.7894 -5.8774 -1.31606 1.7894 -5.8774 0.41036 
1.7894 -5.1566 -1.31606 1.79145 -6.01405 -1.2462 1.79145 -6.01405 0.34051 
1.79145 -5.01995 -1.2462 1.79698 -6.11406 -1.17662 1.79698 -6.11406 0.27092 
1.79698 -4.91994 -1.17662 1.7984 -6.41609 -0.72295 1.7984 -6.41609 -0.18275 
1.79947 -5.72585 -1.3685 1.79947 -5.72585 0.46281 1.79947 -5.30816 -1.3685 
1.79947 -5.30816 0.46281 1.80437 -5.92608 -1.30022 1.80437 -5.92608 0.39452 
1.80437 -5.10792 -1.30022 1.8056 -6.20777 -1.09242 1.8056 -6.20777 0.18673 
1.80603 -5.517 -1.39439 1.80603 -5.517 0.4887 1.80959 -6.39892 -0.78617 
1.80959 -6.39892 -0.11952 1.81177 -6.36886 -0.85865 1.81177 -6.36886 -0.04705 
1.8118 -5.77695 -1.35992 1.8118 -5.77695 0.45423 1.8118 -5.25706 -1.35992 
1.8118 -5.25706 0.45423 1.81449 -5.56963 -1.39591 1.81449 -5.56963 0.49021 
1.81449 -5.46438 -1.39591 1.81449 -5.46438 0.49021 1.81516 -6.33187 -0.93092 
1.81516 -6.33187 0.02523 1.82148 -6.29017 -0.99956 1.82148 -6.29017 0.09386 
1.82212 -6.46351 -0.48771 1.82212 -6.46351 -0.41798 1.82216 -5.97062 -1.28432 
1.82216 -5.97062 0.37862 1.82216 -5.06338 -1.28432 1.82345 -6.45896 -0.5561 
1.82345 -6.45896 -0.3496 1.82414 -5.62231 -1.39481 1.82414 -5.62231 0.48911 
1.82414 -5.41169 -1.39481 1.82414 -5.41169 0.48911 1.82506 -5.82731 -1.34877 
1.82506 -5.82731 0.44307 1.82506 -5.2067 -1.34877 1.82506 -5.2067 0.44307 
1.82529 -6.07407 -1.22017 1.82529 -6.07407 0.31448 1.82529 -4.95994 -1.22017 
1.82612 -6.44988 -0.62423 1.82612 -6.44988 -0.28146 1.83008 -6.43638 -0.69132 
1.83008 -6.43638 -0.21437 1.83251 -6.17093 -1.1428 1.83251 -6.17093 0.2371 
1.83251 -4.86308 -1.1428 1.8347 -5.67445 -1.39104 1.8347 -5.67445 0.48535 
1.8347 -5.35956 -1.39104 1.8347 -5.35956 0.48535 1.83922 -5.87679 -1.33507 
1.83922 -5.87679 0.42938 1.83922 -5.15722 -1.33507 1.83922 -5.15722 0.42938 
1.84059 -6.42099 -0.75517 1.84059 -6.42099 -0.15052 1.84183 -6.39348 -0.82854 
1.84183 -6.39348 -0.07716 1.84401 -6.25881 -1.05316 1.84401 -6.25881 0.14747 
1.84466 -6.35977 -0.90094 1.84466 -6.35977 -0.00475 1.84698 -5.72727 -1.38463 
1.84698 -5.72727 0.47893 1.84698 -5.30674 -1.38463 1.84698 -5.30674 0.47893 
1.8492 -6.31996 -0.97149 1.8492 -6.31996 0.06579 1.85264 -5.517 -1.40979 
1.85264 -5.517 0.50409 1.85424 -5.92525 -1.31887 1.85424 -5.92525 0.41318 
1.85424 -5.10875 -1.31887 1.85424 -5.10875 0.41318 1.85548 -6.03151 -1.26072 
1.85548 -6.03151 0.35502 1.85548 -5.00249 -1.26072 1.85954 -5.77829 -1.37557 
1.85954 -5.77829 0.46988 1.85954 -5.25571 -1.37557 1.85954 -5.25571 0.46988 
1.86086 -6.13106 -1.18999 1.86086 -6.13106 0.28429 1.86086 -4.90295 -1.18999 
1.86155 -5.56975 -1.411 1.86155 -5.56975 0.5053 1.86155 -5.46425 -1.411 
1.86155 -5.46425 0.5053 1.86184 -6.47669 -0.45285 1.86249 -6.47444 -0.5213 
1.86249 -6.47444 -0.3844 1.86447 -6.46769 -0.58943 1.86447 -6.46769 -0.31627 
1.86775 -6.45649 -0.65691 1.86775 -6.45649 -0.24878 1.8703 -6.22436 -1.10501 
1.8703 -6.22436 0.19932 1.8703 -4.80964 -1.10501 1.87127 -5.62235 -1.40946 
1.87127 -5.62235 0.50377 1.87127 -5.41166 -1.40946 1.87127 -5.41166 0.50377 
1.87232 -6.44088 -0.72345 1.87232 -6.44088 -0.18225 1.87282 -6.41609 -0.79737 
1.87282 -6.41609 -0.10832 1.87317 -5.82878 -1.36391 1.87317 -5.82878 0.45821 
1.87317 -5.20522 -1.36391 1.87317 -5.20522 0.45821 1.87493 -6.38552 -0.86982 
1.87493 -6.38552 -0.03587 1.87864 -6.34815 -0.94209 1.87864 -6.34815 0.03639 
1.88287 -5.67549 -1.40535 1.88287 -5.67549 0.49965 1.88287 -5.35852 -1.40535 
1.88287 -5.35852 0.49965 1.8841 -6.30568 -1.01052 1.8841 -6.30568 0.10483 
1.88685 -5.98718 -1.29745 1.88685 -5.98718 0.39176 1.88685 -5.04682 -1.29745 
1.88685 -5.04682 0.39176 1.88756 -5.87813 -1.34972 1.88756 -5.87813 0.44403 
1.88756 -5.15588 -1.34972 1.88756 -5.15588 0.44403 1.89029 -6.09007 -1.23244 
1.89029 -6.09007 0.32675 1.89029 -4.94393 -1.23244 1.89524 -5.72815 -1.3984 
1.89524 -5.72815 0.49271 1.89524 -5.30585 -1.3984 1.89524 -5.30585 0.49271 
1.89678 -6.48562 -0.48755 1.89678 -6.48562 -0.41814 1.89786 -6.18628 -1.15428 
1.89786 -6.18628 0.24859 1.89786 -4.84773 -1.15428 1.89811 -6.48108 -0.55592 
1.89811 -6.48108 -0.34977 1.89994 -5.517 -1.42288 1.89994 -5.517 0.51718 
1.90076 -6.47203 -0.62398 1.90076 -6.47203 -0.28171 1.90444 -6.43638 -0.76569 
1.90444 -6.43638 -0.14001 1.9047 -6.45855 -0.69106 1.9047 -6.45855 -0.21463 
1.9058 -6.40848 -0.8389 1.9058 -6.40848 -0.06679 1.90827 -5.77918 -1.3889 
1.90827 -5.77918 0.48321 1.90827 -5.25482 -1.3889 1.90827 -5.25482 0.48321 
1.90876 -6.37441 -0.91113 1.90876 -6.37441 0.00544 1.90904 -5.56979 -1.42368 
1.90904 -5.56979 0.51798 1.90904 -5.46421 -1.42368 1.90904 -5.46421 0.51798 
1.90965 -6.2734 -1.06395 1.90965 -6.2734 0.15825 1.90965 -4.7606 -1.06395 
1.91341 -6.33424 -0.98147 1.91341 -6.33424 0.07578 1.92017 -5.62296 -1.42195 
1.92017 -5.62296 0.51625 1.92017 -5.41105 -1.42195 1.92017 -5.41105 0.51625 
1.92083 -6.0466 -1.27151 1.92083 -6.0466 0.36581 1.92083 -4.98741 -1.27151 
1.92083 -4.98741 0.36581 1.92198 -5.82946 -1.37673 1.92198 -5.82946 0.47103 
1.92198 -5.20454 -1.37673 1.92198 -5.20454 0.47103 1.92505 -5.93316 -1.33565 
1.92505 -5.93316 0.42996 1.92505 -5.10084 -1.33565 1.92505 -5.10084 0.42996 
1.92602 -6.14526 -1.20001 1.92602 -6.14526 0.29431 1.92602 -4.88875 -1.20001 
1.93184 -6.49447 -0.45285 1.93197 -5.67607 -1.41731 1.93197 -5.67607 0.51162 
1.93197 -5.35793 -1.41731 1.93197 -5.35793 0.51162 1.93235 -6.49212 -0.52217 
1.93235 -6.49212 -0.38353 1.93451 -6.48531 -0.59046 1.93451 -6.48531 -0.31523 
1.93625 -6.23769 -1.11459 1.93625 -6.23769 0.20889 1.93625 -4.79632 -1.11459 
1.93724 -6.42927 -0.80705 1.93724 -6.42927 -0.09865 1.93766 -6.47394 -0.65811 
1.93766 -6.47394 -0.24758 1.93885 -6.45649 -0.72802 1.93885 -6.45649 -0.17768 
1.93926 -6.39835 -0.87916 1.93926 -6.39835 -0.02653 1.94329 -6.36075 -0.95109 
1.94329 -6.36075 0.04539 1.94411 -5.72851 -1.40979 1.94411 -5.72851 0.5041 
1.94411 -5.3055 -1.40979 1.94411 -5.3055 0.5041 1.94783 -6.31781 -1.0191 
1.94783 -6.31781 0.11341 1.94783 -5.517 -1.43363 1.94783 -5.517 0.52794 
1.94783 -4.7162 -1.0191 1.956 -6.10317 -1.24118 1.956 -6.10317 0.33548 
1.956 -4.93084 -1.24118 1.95734 -5.77946 -1.39978 1.95734 -5.77946 0.49408 
1.95734 -5.25455 -1.39978 1.95734 -5.25455 0.49408 1.95839 -5.99411 -1.3121 
1.95839 -5.99411 0.40641 1.95839 -5.0399 -1.3121 1.95839 -5.0399 0.40641 
1.95846 -5.57023 -1.43425 1.95846 -5.57023 0.52855 1.95846 -5.46378 -1.43425 
1.95846 -5.46378 0.52855 1.95908 -5.885 -1.36432 1.95908 -5.885 0.45862 
1.95908 -5.149 -1.36432 1.95908 -5.149 0.45862 1.9638 -6.1987 -1.16222 
1.9638 -6.1987 0.25653 1.9638 -4.83531 -1.16222 1.96777 -6.50093 -0.48755 
1.96777 -6.50093 -0.41814 1.96844 -6.49618 -0.55661 1.96844 -6.49618 -0.34908 
1.96964 -5.62329 -1.43197 1.96964 -5.62329 0.52627 1.96964 -5.41071 -1.43197 
1.96964 -5.41071 0.52627 1.97062 -6.41958 -0.8474 1.97062 -6.41958 -0.0583 
1.97111 -6.48703 -0.62466 1.97111 -6.48703 -0.28103 1.97153 -6.44988 -0.76965 
1.97153 -6.44988 -0.13605 1.97178 -6.47203 -0.69501 1.97178 -6.47203 -0.21068 
1.97368 -6.38513 -0.91945 1.97368 -6.38513 0.01375 1.97387 -6.28418 -1.0716 
1.97387 -6.28418 0.16591 1.97387 -4.74982 -1.0716 1.97761 -6.34482 -0.98894 
1.97761 -6.34482 0.08325 1.97761 -4.68919 -0.98894 1.98133 -5.67604 -1.4268 
1.98133 -5.67604 0.52111 1.98133 -5.35796 -1.4268 1.98133 -5.35796 0.52111 
1.99216 -6.15661 -1.20663 1.99216 -6.15661 0.30093 1.99216 -4.8774 -1.20663 
1.99334 -6.05284 -1.28381 1.99334 -6.05284 0.37812 1.99334 -4.98117 -1.28381 
1.99334 -4.98117 0.37812 1.99349 -5.72833 -1.41877 1.99349 -5.72833 0.51308 
1.99349 -5.30568 -1.41877 1.99349 -5.30568 0.51308 1.99435 -5.83499 -1.38923 
1.99435 -5.83499 0.48353 1.99435 -5.19902 -1.38923 1.99435 -5.19902 0.48353 
1.99619 -5.517 -1.44202 1.99619 -5.517 0.53633 1.99702 -5.93884 -1.3477 
1.99702 -5.93884 0.44201 1.99702 -5.09516 -1.3477 1.99702 -5.09516 0.44201 
2.00118 -6.2469 -1.12155 2.00118 -6.2469 0.21586 2.00118 -4.78711 -1.12155 
2.00364 -6.50726 -0.45285 2.00397 -6.50489 -0.52199 2.00397 -6.50489 -0.38371 
2.00449 -6.40732 -0.88663 2.00449 -6.40732 -0.01906 2.00449 -4.62668 -0.88663 
2.00494 -6.44058 -0.81057 2.00494 -6.44058 -0.09512 2.00497 -6.49779 -0.5908 
2.00497 -6.49779 -0.3149 2.0053 -6.48531 -0.66126 2.0053 -6.48531 -0.24444 
2.00634 -6.46769 -0.7313 2.00634 -6.46769 -0.1744 2.00698 -5.57026 -1.44213 
2.00698 -5.57026 0.53644 2.00698 -5.46374 -1.44213 2.00698 -5.46374 0.53644 
2.00801 -6.36985 -0.95728 2.00801 -6.36985 0.05158 2.00801 -4.66416 -0.95728 
2.01239 -6.32651 -1.02526 2.01239 -6.32651 0.11956 2.01239 -4.70749 -1.02526 
2.01845 -5.62356 -1.43933 2.01845 -5.62356 0.53364 2.01845 -5.41044 -1.43933 
2.01845 -5.41044 0.53364 2.02909 -6.10808 -1.25139 2.02909 -6.10808 0.3457 
2.02909 -4.92593 -1.25139 2.02914 -6.20661 -1.16803 2.02914 -6.20661 0.26234 
2.02914 -4.82739 -1.16803 2.03025 -5.78417 -1.40989 2.03025 -5.78417 0.50419 
2.03025 -5.24984 -1.40989 2.03025 -5.24984 0.50419 2.03028 -5.67629 -1.43363 
2.03028 -5.67629 0.52794 2.03028 -5.35771 -1.43363 2.03028 -5.35771 0.52794 
2.03154 -5.99882 -1.32201 2.03154 -5.99882 0.41632 2.03154 -5.03519 -1.32201 
2.03154 -5.03519 0.41632 2.03203 -5.88963 -1.37418 2.03203 -5.88963 0.46849 
2.03203 -5.14438 -1.37418 2.03203 -5.14438 0.46849 2.0385 -6.51093 -0.48754 
2.0385 -6.51093 -0.41815 2.03874 -6.42877 -0.85011 2.03874 -6.42877 -0.05558 
2.03874 -4.60523 -0.85011 2.03875 -6.39254 -0.92463 2.03875 -6.39254 0.01894 
2.03875 -4.64146 -0.92463 2.03915 -6.49618 -0.62733 2.03915 -6.49618 -0.27837 
2.03917 -6.50618 -0.5566 2.03917 -6.50618 -0.34909 2.03932 -6.29151 -1.07687 
2.03932 -6.29151 0.17118 2.03932 -4.7425 -1.07687 2.03967 -6.45896 -0.77231 
2.03967 -6.45896 -0.13338 2.03984 -6.48108 -0.69766 2.03984 -6.48108 -0.20804 
2.04272 -6.35196 -0.99397 2.04272 -6.35196 0.08827 2.04272 -4.68205 -0.99397 
2.0449 -5.517 -1.44803 2.0449 -5.517 0.54234 2.0561 -5.57037 -1.44764 
2.0561 -5.57037 0.54195 2.0561 -5.46364 -1.44764 2.0561 -5.46364 0.54195 
2.06667 -6.05617 -1.29159 2.06667 -6.05617 0.3859 2.06667 -4.97784 -1.29159 
2.06673 -6.25293 -1.12561 2.06673 -6.25293 0.21992 2.06673 -4.78108 -1.12561 
2.06733 -6.16215 -1.21316 2.06733 -6.16215 0.30746 2.06733 -4.87186 -1.21316 
2.06752 -5.83879 -1.39665 2.06752 -5.83879 0.49096 2.06752 -5.19522 -1.39665 
2.06752 -5.19522 0.49096 2.06756 -5.62358 -1.44429 2.06756 -5.62358 0.5386 
2.06756 -5.41043 -1.44429 2.06756 -5.41043 0.5386 2.06799 -5.73013 -1.427 
2.06799 -5.73013 0.5213 2.06799 -5.30388 -1.427 2.06799 -5.30388 0.5213 
2.06977 -5.94226 -1.35496 2.06977 -5.94226 0.44926 2.06977 -5.09174 -1.35496 
2.06977 -5.09174 0.44926 2.07329 -6.44752 -0.81241 2.07329 -6.44752 -0.09328 
2.07331 -6.37528 -0.9613 2.07331 -6.37528 0.0556 2.07331 -4.65873 -0.9613 
2.07344 -6.51459 -0.45285 2.07354 -6.41381 -0.88979 2.07354 -6.41381 -0.0159 
2.07354 -4.62019 -0.88979 2.0736 -6.49212 -0.66342 2.0736 -6.49212 -0.24228 
2.07361 -6.51219 -0.52216 2.07361 -6.51219 -0.38354 2.07378 -6.50489 -0.5918 
2.07378 -6.50489 -0.3139 2.07447 -6.47444 -0.73327 2.07447 -6.47444 -0.17242 
2.07752 -6.33175 -1.02896 2.07752 -6.33175 0.12327 2.07752 -4.70225 -1.02896 
2.09385 -5.517 -1.45164 2.09385 -5.517 0.54595 2.10468 -6.11181 -1.2558 
2.10468 -6.11181 0.35011 2.10468 -4.92219 -1.2558 2.10469 -6.00117 -1.32699 
2.10469 -6.00117 0.42129 2.10469 -5.03283 -1.32699 2.10469 -5.03283 0.42129 
2.10472 -6.21035 -1.17244 2.10472 -6.21035 0.26674 2.10472 -4.82365 -1.17244 
2.10472 -6.2953 -1.07958 2.10472 -6.2953 0.17389 2.10472 -4.73871 -1.07958 
2.10513 -5.78538 -1.41542 2.10513 -5.78538 0.50973 2.10513 -5.24863 -1.41542 
2.10513 -5.24863 0.50973 2.10513 -5.89195 -1.37912 2.10513 -5.89195 0.47343 
2.10513 -5.14206 -1.37912 2.10513 -5.14206 0.47343 2.10516 -5.6775 -1.43916 
2.10516 -5.6775 0.53347 2.10516 -5.3565 -1.43916 2.10516 -5.3565 0.53347 
2.10516 -5.5704 -1.45071 2.10516 -5.5704 0.54501 2.10516 -5.4636 -1.45071 
2.10516 -5.4636 0.54501 2.10805 -6.43312 -0.85223 2.10805 -6.43312 -0.05347 
2.10805 -6.46351 -0.77365 2.10805 -6.46351 -0.13205 2.10807 -6.39689 -0.92675 
2.10807 -6.39689 0.02106 2.10807 -4.63712 -0.92675 2.10807 -6.35558 -0.99652 
2.10807 -6.35558 0.09082 2.10807 -4.67843 -0.99652 2.10822 -6.50093 -0.628 
2.10822 -6.50093 -0.2777 2.10822 -6.48562 -0.69898 2.10822 -6.48562 -0.20671 
2.10822 -6.51093 -0.55727 2.10822 -6.51093 -0.34843 2.10822 -6.5158 -0.48754 
2.10822 -6.5158 -0.41815 2.14292 -6.517 -0.45285 2.14292 -6.51459 -0.52232 
2.14292 -6.51459 -0.38337 2.14292 -6.50726 -0.59213 2.14292 -6.50726 -0.31357 
2.14292 -6.49447 -0.66393 2.14292 -6.49447 -0.24177 2.14292 -6.47669 -0.73393 
2.14292 -6.47669 -0.17176 2.14292 -6.44979 -0.81329 2.14292 -6.44979 -0.09241 
2.14292 -6.41598 -0.89085 2.14292 -6.41598 -0.01485 2.14292 -6.37736 -0.96253 
2.14292 -6.37736 0.05684 2.14292 -6.3335 -1.0302 2.14292 -6.3335 0.1245 
2.14292 -6.25507 -1.12757 2.14292 -6.25507 0.22188 2.14292 -6.164 -1.21534 
2.14292 -6.164 0.30965 2.14292 -6.05774 -1.29404 2.14292 -6.05774 0.38834 
2.14292 -5.9434 -1.35738 2.14292 -5.9434 0.45169 2.14292 -5.83971 -1.39935 
2.14292 -5.83971 0.49365 2.14292 -5.73073 -1.42974 2.14292 -5.73073 0.52405 
2.14292 -5.62388 -1.44712 2.14292 -5.62388 0.54143 2.14292 -5.517 -1.45285 
2.14292 -5.517 0.54715 2.14292 -5.41012 -1.44712 2.14292 -5.41012 0.54143 
2.14292 -5.30328 -1.42974 2.14292 -5.30328 0.52405 2.14292 -5.1943 -1.39935 
2.14292 -5.1943 0.49365 2.14292 -5.0906 -1.35738 2.14292 -5.0906 0.45169 
2.14292 -4.97626 -1.29404 2.14292 -4.87001 -1.21534 2.14292 -4.77893 -1.12757 
2.14292 -4.70051 -1.0302 2.14292 -4.65664 -0.96253 2.14292 -4.61803 -0.89085 
2.17762 -6.5158 -0.48754 2.17762 -6.5158 -0.41815 2.17762 -6.51093 -0.55727 
2.17762 -6.51093 -0.34843 2.17762 -6.48562 -0.69898 2.17762 -6.48562 -0.20671 
2.17762 -6.50093 -0.628 2.17762 -6.50093 -0.2777 2.17777 -6.35558 -0.99652 
2.17777 -6.35558 0.09082 2.17777 -4.67843 -0.99652 2.17777 -6.39689 -0.92675 
2.17777 -6.39689 0.02106 2.17777 -4.63712 -0.92675 2.17779 -6.46351 -0.77365 
2.17779 -6.46351 -0.13205 2.17779 -6.43312 -0.85223 2.17779 -6.43312 -0.05347 
2.18068 -5.5704 -1.45071 2.18068 -5.5704 0.54501 2.18068 -5.4636 -1.45071 
2.18068 -5.4636 0.54501 2.18068 -5.6775 -1.43916 2.18068 -5.6775 0.53347 
2.18068 -5.3565 -1.43916 2.18068 -5.3565 0.53347 2.18071 -5.89195 -1.37912 
2.18071 -5.89195 0.47343 2.18071 -5.14206 -1.37912 2.18071 -5.14206 0.47343 
2.18071 -5.78538 -1.41542 2.18071 -5.78538 0.50973 2.18071 -5.24863 -1.41542 
2.18071 -5.24863 0.50973 2.18112 -6.2953 -1.07958 2.18112 -6.2953 0.17389 
2.18112 -4.73871 -1.07958 2.18112 -6.21035 -1.17244 2.18112 -6.21035 0.26674 
2.18112 -4.82365 -1.17244 2.18115 -6.00117 -1.32699 2.18115 -6.00117 0.42129 
2.18115 -5.03283 -1.32699 2.18115 -5.03283 0.42129 2.18116 -6.11181 -1.2558 
2.18116 -6.11181 0.35011 2.18116 -4.92219 -1.2558 2.19199 -5.517 -1.45164 
2.19199 -5.517 0.54595 2.20832 -6.33175 -1.02896 2.20832 -6.33175 0.12327 
2.20832 -4.70225 -1.02896 2.21137 -6.47444 -0.73327 2.21137 -6.47444 -0.17242 
2.21206 -6.50489 -0.5918 2.21206 -6.50489 -0.3139 2.21223 -6.51219 -0.52216 
2.21223 -6.51219 -0.38354 2.21224 -6.49212 -0.66342 2.21224 -6.49212 -0.24228 
2.2123 -6.41381 -0.88979 2.2123 -6.41381 -0.0159 2.2124 -6.51459 -0.45285 
2.21253 -6.37528 -0.9613 2.21253 -6.37528 0.0556 2.21253 -4.65873 -0.9613 
2.21255 -6.44752 -0.81241 2.21255 -6.44752 -0.09328 2.21607 -5.94226 -1.35496 
2.21607 -5.94226 0.44926 2.21607 -5.09174 -1.35496 2.21607 -5.09174 0.44926 
2.21785 -5.73013 -1.427 2.21785 -5.73013 0.5213 2.21785 -5.30388 -1.427 
2.21785 -5.30388 0.5213 2.21828 -5.62358 -1.44429 2.21828 -5.62358 0.5386 
2.21828 -5.41043 -1.44429 2.21828 -5.41043 0.5386 2.21832 -5.83879 -1.39665 
2.21832 -5.83879 0.49096 2.21832 -5.19522 -1.39665 2.21832 -5.19522 0.49096 
2.21851 -6.16215 -1.21316 2.21851 -6.16215 0.30746 2.21851 -4.87186 -1.21316 
2.21911 -6.25293 -1.12561 2.21911 -6.25293 0.21992 2.21911 -4.78108 -1.12561 
2.21917 -6.05617 -1.29159 2.21917 -6.05617 0.3859 2.21917 -4.97784 -1.29159 
2.22974 -5.57037 -1.44764 2.22974 -5.57037 0.54195 2.22974 -5.46364 -1.44764 
2.22974 -5.46364 0.54195 2.24094 -5.517 -1.44803 2.24094 -5.517 0.54234 
2.24312 -6.35196 -0.99397 2.24312 -6.35196 0.08827 2.24312 -4.68205 -0.99397 
2.246 -6.48108 -0.69766 2.246 -6.48108 -0.20804 2.24617 -6.45896 -0.77231 
2.24617 -6.45896 -0.13338 2.24652 -6.29151 -1.07687 2.24652 -6.29151 0.17118 
2.24652 -4.7425 -1.07687 2.24667 -6.50618 -0.5566 2.24667 -6.50618 -0.34909 
2.24669 -6.49618 -0.62733 2.24669 -6.49618 -0.27837 2.24709 -6.39254 -0.92463 
2.24709 -6.39254 0.01894 2.24709 -4.64146 -0.92463 2.2471 -6.42877 -0.85011 
2.2471 -6.42877 -0.05558 2.24734 -6.51093 -0.48754 2.24734 -6.51093 -0.41815 
2.25381 -5.88963 -1.37418 2.25381 -5.88963 0.46849 2.25381 -5.14438 -1.37418 
2.25381 -5.14438 0.46849 2.2543 -5.99882 -1.32201 2.2543 -5.99882 0.41632 
2.2543 -5.03519 -1.32201 2.25556 -5.67629 -1.43363 2.25556 -5.67629 0.52794 
2.25556 -5.35771 -1.43363 2.25556 -5.35771 0.52794 2.25559 -5.78417 -1.40989 
2.25559 -5.78417 0.50419 2.25559 -5.24984 -1.40989 2.25559 -5.24984 0.50419 
2.2567 -6.20661 -1.16803 2.2567 -6.20661 0.26234 2.2567 -4.82739 -1.16803 
2.25675 -6.10808 -1.25139 2.25675 -6.10808 0.3457 2.25675 -4.92593 -1.25139 
2.26739 -5.62356 -1.43933 2.26739 -5.62356 0.53364 2.26739 -5.41044 -1.43933 
2.26739 -5.41044 0.53364 2.27345 -6.32651 -1.02526 2.27345 -6.32651 0.11956 
2.27345 -4.70749 -1.02526 2.27783 -6.36985 -0.95728 2.27783 -6.36985 0.05158 
2.27783 -4.66416 -0.95728 2.27886 -5.57026 -1.44213 2.27886 -5.57026 0.53644 
2.27886 -5.46374 -1.44213 2.27886 -5.46374 0.53644 2.2795 -6.46769 -0.7313 
2.2795 -6.46769 -0.1744 2.28054 -6.48531 -0.66126 2.28054 -6.48531 -0.24444 
2.28087 -6.49779 -0.5908 2.28087 -6.49779 -0.3149 2.2809 -6.44058 -0.81057 
2.2809 -6.44058 -0.09512 2.28135 -6.40732 -0.88663 2.28135 -6.40732 -0.01906 
2.28187 -6.50489 -0.52199 2.28187 -6.50489 -0.38371 2.2822 -6.50726 -0.45285 
2.28466 -6.2469 -1.12155 2.28466 -6.2469 0.21586 2.28466 -4.78711 -1.12155 
2.28882 -5.93884 -1.3477 2.28882 -5.93884 0.44201 2.28882 -5.09516 -1.3477 
2.28882 -5.09516 0.44201 2.28965 -5.517 -1.44202 2.28965 -5.517 0.53633 
2.29149 -5.83499 -1.38923 2.29149 -5.83499 0.48353 2.29149 -5.19902 -1.38923 
2.29149 -5.19902 0.48353 2.29235 -5.72833 -1.41877 2.29235 -5.72833 0.51308 
2.29235 -5.30568 -1.41877 2.29235 -5.30568 0.51308 2.2925 -6.05284 -1.28381 
2.2925 -6.05284 0.37812 2.2925 -4.98117 -1.28381 2.29368 -6.15661 -1.20663 
2.29368 -6.15661 0.30093 2.29368 -4.8774 -1.20663 2.30451 -5.67604 -1.4268 
2.30451 -5.67604 0.52111 2.30451 -5.35796 -1.4268 2.30451 -5.35796 0.52111 
2.30823 -6.34482 -0.98894 2.30823 -6.34482 0.08325 2.30823 -4.68919 -0.98894 
2.31197 -6.28418 -1.0716 2.31197 -6.28418 0.16591 2.31197 -4.74982 -1.0716 
2.31216 -6.38513 -0.91945 2.31216 -6.38513 0.01375 2.31216 -4.64888 -0.91945 
2.31406 -6.47203 -0.69501 2.31406 -6.47203 -0.21068 2.31431 -6.44988 -0.76965 
2.31431 -6.44988 -0.13605 2.31473 -6.48703 -0.62466 2.31473 -6.48703 -0.28103 
2.31522 -6.41958 -0.8474 2.31522 -6.41958 -0.0583 2.3162 -5.62329 -1.43197 
2.3162 -5.62329 0.52627 2.3162 -5.41071 -1.43197 2.3162 -5.41071 0.52627 
2.3174 -6.49618 -0.55661 2.3174 -6.49618 -0.34908 2.31807 -6.50093 -0.48755 
2.31807 -6.50093 -0.41814 2.32204 -6.1987 -1.16222 2.32204 -6.1987 0.25653 
2.32204 -4.83531 -1.16222 2.32676 -5.885 -1.36432 2.32676 -5.885 0.45862 
2.32676 -5.149 -1.36432 2.32676 -5.149 0.45862 2.32738 -5.57023 -1.43425 
2.32738 -5.57023 0.52855 2.32738 -5.46378 -1.43425 2.32738 -5.46378 0.52855 
2.32745 -5.99411 -1.3121 2.32745 -5.99411 0.40641 2.32745 -5.0399 -1.3121 
2.3285 -5.77946 -1.39978 2.3285 -5.77946 0.49408 2.3285 -5.25455 -1.39978 
2.3285 -5.25455 0.49408 2.32984 -6.10317 -1.24118 2.32984 -6.10317 0.33548 
2.32984 -4.93084 -1.24118 2.33801 -6.31781 -1.0191 2.33801 -6.31781 0.11341 
2.33801 -5.517 -1.43363 2.33801 -5.517 0.52794 2.33801 -4.7162 -1.0191 
2.34173 -5.72851 -1.40979 2.34173 -5.72851 0.5041 2.34173 -5.3055 -1.40979 
2.34173 -5.3055 0.5041 2.34255 -6.36075 -0.95109 2.34255 -6.36075 0.04539 
2.34255 -4.67326 -0.95109 2.34658 -6.39835 -0.87916 2.34658 -6.39835 -0.02653 
2.34699 -6.45649 -0.72802 2.34699 -6.45649 -0.17768 2.34818 -6.47394 -0.65811 
2.34818 -6.47394 -0.24758 2.3486 -6.42927 -0.80705 2.3486 -6.42927 -0.09865 
2.34959 -6.23769 -1.11459 2.34959 -6.23769 0.20889 2.34959 -4.79632 -1.11459 
2.35133 -6.48531 -0.59046 2.35133 -6.48531 -0.31523 2.35349 -6.49212 -0.52217 
2.35349 -6.49212 -0.38353 2.35387 -5.67607 -1.41731 2.35387 -5.67607 0.51162 
2.35387 -5.35793 -1.41731 2.35387 -5.35793 0.51162 2.354 -6.49447 -0.45285 
2.35982 -6.14526 -1.20001 2.35982 -6.14526 0.29431 2.35982 -4.88875 -1.20001 
2.36079 -5.93316 -1.33565 2.36079 -5.93316 0.42996 2.36079 -5.10084 -1.33565 
2.36079 -5.10084 0.42996 2.36386 -5.82946 -1.37673 2.36386 -5.82946 0.47103 
2.36386 -5.20454 -1.37673 2.36386 -5.20454 0.47103 2.36501 -6.0466 -1.27151 
2.36501 -6.0466 0.36581 2.36501 -4.98741 -1.27151 2.36567 -5.62296 -1.42195 
2.36567 -5.62296 0.51625 2.36567 -5.41105 -1.42195 2.36567 -5.41105 0.51625 
2.37243 -6.33424 -0.98147 2.37243 -6.33424 0.07578 2.37243 -4.69976 -0.98147 
2.37619 -6.2734 -1.06395 2.37619 -6.2734 0.15825 2.37619 -4.7606 -1.06395 
2.3768 -5.56979 -1.42368 2.3768 -5.56979 0.51798 2.3768 -5.46421 -1.42368 
2.3768 -5.46421 0.51798 2.37708 -6.37441 -0.91113 2.37708 -6.37441 0.00544 
2.37708 -4.6596 -0.91113 2.37757 -5.77918 -1.3889 2.37757 -5.77918 0.48321 
2.37757 -5.25482 -1.3889 2.37757 -5.25482 0.48321 2.38004 -6.40848 -0.8389 
2.38004 -6.40848 -0.06679 2.38114 -6.45855 -0.69106 2.38114 -6.45855 -0.21463 
2.3814 -6.43638 -0.76569 2.3814 -6.43638 -0.14001 2.38508 -6.47203 -0.62398 
2.38508 -6.47203 -0.28171 2.3859 -5.517 -1.42288 2.3859 -5.517 0.51718 
2.38773 -6.48108 -0.55592 2.38773 -6.48108 -0.34977 2.38798 -6.18628 -1.15428 
2.38798 -6.18628 0.24859 2.38798 -4.84773 -1.15428 2.38906 -6.48562 -0.48755 
2.38906 -6.48562 -0.41814 2.3906 -5.72815 -1.3984 2.3906 -5.72815 0.49271 
2.3906 -5.30585 -1.3984 2.3906 -5.30585 0.49271 2.39555 -6.09007 -1.23244 
2.39555 -6.09007 0.32675 2.39555 -4.94393 -1.23244 2.39828 -5.87813 -1.34972 
2.39828 -5.87813 0.44403 2.39828 -5.15588 -1.34972 2.39828 -5.15588 0.44403 
2.39899 -5.98718 -1.29745 2.39899 -5.98718 0.39176 2.39899 -5.04682 -1.29745 
2.40174 -6.30568 -1.01052 2.40174 -6.30568 0.10483 2.40174 -4.72833 -1.01052 
2.40297 -5.67549 -1.40535 2.40297 -5.67549 0.49965 2.40297 -5.35852 -1.40535 
2.40297 -5.35852 0.49965 2.4072 -6.34815 -0.94209 2.4072 -6.34815 0.03639 
2.4072 -4.68586 -0.94209 2.41091 -6.38552 -0.86982 2.41091 -6.38552 -0.03587 
2.41267 -5.82878 -1.36391 2.41267 -5.82878 0.45821 2.41267 -5.20522 -1.36391 
2.41267 -5.20522 0.45821 2.41302 -6.41609 -0.79737 2.41302 -6.41609 -0.10832 
2.41352 -6.44088 -0.72345 2.41352 -6.44088 -0.18225 2.41457 -5.62235 -1.40946 
2.41457 -5.62235 0.50377 2.41457 -5.41166 -1.40946 2.41457 -5.41166 0.50377 
2.41554 -6.22436 -1.10501 2.41554 -6.22436 0.19932 2.41554 -4.80964 -1.10501 
2.41809 -6.45649 -0.65691 2.41809 -6.45649 -0.24878 2.42137 -6.46769 -0.58943 
2.42137 -6.46769 -0.31627 2.42335 -6.47444 -0.5213 2.42335 -6.47444 -0.3844 
2.424 -6.47669 -0.45285 2.42429 -5.56975 -1.411 2.42429 -5.56975 0.5053 
2.42429 -5.46425 -1.411 2.42429 -5.46425 0.5053 2.42498 -6.13106 -1.18999 
2.42498 -6.13106 0.28429 2.42498 -4.90295 -1.18999 2.4263 -5.77829 -1.37557 
2.4263 -5.77829 0.46988 2.4263 -5.25571 -1.37557 2.4263 -5.25571 0.46988 
2.43036 -6.03151 -1.26072 2.43036 -6.03151 0.35502 2.43036 -5.00249 -1.26072 
2.4316 -5.92525 -1.31887 2.4316 -5.92525 0.41318 2.4316 -5.10875 -1.31887 
2.4316 -5.10875 0.41318 2.4332 -5.517 -1.40979 2.4332 -5.517 0.50409 
2.43664 -6.31996 -0.97149 2.43664 -6.31996 0.06579 2.43664 -4.71405 -0.97149 
2.43886 -5.72727 -1.38463 2.43886 -5.72727 0.47893 2.43886 -5.30674 -1.38463 
2.43886 -5.30674 0.47893 2.44118 -6.35977 -0.90094 2.44118 -6.35977 -0.00475 
2.44118 -4.67424 -0.90094 2.44183 -6.25881 -1.05316 2.44183 -6.25881 0.14747 
2.44183 -4.7752 -1.05316 2.44401 -6.39348 -0.82854 2.44401 -6.39348 -0.07716 
2.44525 -6.42099 -0.75517 2.44525 -6.42099 -0.15052 2.44662 -5.87679 -1.33507 
2.44662 -5.87679 0.42938 2.44662 -5.15722 -1.33507 2.44662 -5.15722 0.42938 
2.45114 -5.67445 -1.39104 2.45114 -5.67445 0.48535 2.45114 -5.35956 -1.39104 
2.45114 -5.35956 0.48535 2.45333 -6.17093 -1.1428 2.45333 -6.17093 0.2371 
2.45333 -4.86308 -1.1428 2.45576 -6.43638 -0.69132 2.45576 -6.43638 -0.21437 
2.45972 -6.44988 -0.62423 2.45972 -6.44988 -0.28146 2.46055 -6.07407 -1.22017 
2.46055 -6.07407 0.31448 2.46055 -4.95994 -1.22017 2.46078 -5.82731 -1.34877 
2.46078 -5.82731 0.44307 2.46078 -5.2067 -1.34877 2.46078 -5.2067 0.44307 
2.4617 -5.62231 -1.39481 2.4617 -5.62231 0.48911 2.4617 -5.41169 -1.39481 
2.4617 -5.41169 0.48911 2.46239 -6.45896 -0.5561 2.46239 -6.45896 -0.3496 
2.46368 -5.97062 -1.28432 2.46368 -5.97062 0.37862 2.46368 -5.06338 -1.28432 
2.46372 -6.46351 -0.48771 2.46372 -6.46351 -0.41798 2.46436 -6.29017 -0.99956 
2.46436 -6.29017 0.09386 2.46436 -4.74384 -0.99956 2.47068 -6.33187 -0.93092 
2.47068 -6.33187 0.02523 2.47068 -4.70213 -0.93092 2.47135 -5.56963 -1.39591 
2.47135 -5.56963 0.49021 2.47135 -5.46438 -1.39591 2.47135 -5.46438 0.49021 
2.47404 -5.77695 -1.35992 2.47404 -5.77695 0.45423 2.47404 -5.25706 -1.35992 
2.47404 -5.25706 0.45423 2.47407 -6.36886 -0.85865 2.47407 -6.36886 -0.04705 
2.47625 -6.39892 -0.78617 2.47625 -6.39892 -0.11952 2.47981 -5.517 -1.39439 
2.47981 -5.517 0.4887 2.48024 -6.20777 -1.09242 2.48024 -6.20777 0.18673 
2.48024 -4.82623 -1.09242 2.48147 -5.92608 -1.30022 2.48147 -5.92608 0.39452 
2.48147 -5.10792 -1.30022 2.48147 -5.10792 0.39452 2.48637 -5.72585 -1.3685 
2.48637 -5.72585 0.46281 2.48637 -5.30816 -1.3685 2.48637 -5.30816 0.46281 
2.48744 -6.41609 -0.72295 2.48744 -6.41609 -0.18275 2.48886 -6.11406 -1.17662 
2.48886 -6.11406 0.27092 2.48886 -4.91994 -1.17662 2.49439 -6.01405 -1.2462 
2.49439 -6.01405 0.34051 2.49439 -5.01995 -1.2462 2.49644 -5.8774 -1.31606 
2.49644 -5.8774 0.41036 2.49644 -5.1566 -1.31606 2.49644 -5.1566 0.41036 
2.49712 -6.42927 -0.65853 2.49712 -6.42927 -0.24717 2.49771 -5.67416 -1.37449 
2.49771 -5.67416 0.4688 2.49771 -5.35985 -1.37449 2.49771 -5.35985 0.4688 
2.49858 -6.30257 -0.9592 2.49858 -6.30257 0.05351 2.49858 -4.73144 -0.9592 
2.50065 -6.44058 -0.59083 2.50065 -6.44058 -0.31487 2.50249 -6.44752 -0.52247 
2.50249 -6.44752 -0.38322 2.50336 -6.44979 -0.45285 2.50371 -6.24113 -1.04061 
2.50371 -6.24113 0.13492 2.50371 -4.79287 -1.04061 2.50376 -6.34139 -0.88895 
2.50376 -6.34139 -0.01674 2.50376 -4.69262 -0.88895 2.50645 -6.37473 -0.81637 
2.50645 -6.37473 -0.08932 2.50805 -5.62202 -1.37786 2.50805 -5.62202 0.47217 
2.50805 -5.41198 -1.37786 2.50805 -5.41198 0.47217 2.51071 -5.82746 -1.3294 
2.51071 -5.82746 0.42371 2.51071 -5.20655 -1.3294 2.51071 -5.20655 0.42371 
2.51286 -5.97048 -1.26371 2.51286 -5.97048 0.35802 2.51286 -5.06353 -1.26371 
2.51676 -6.15285 -1.12808 2.51676 -6.15285 0.22239 2.51676 -4.88116 -1.12808 
2.51736 -5.56959 -1.37861 2.51736 -5.56959 0.47291 2.51736 -5.46442 -1.37861 
2.51736 -5.46442 0.47291 2.51861 -6.39348 -0.75394 2.51861 -6.39348 -0.15176 
2.52359 -6.05536 -1.20469 2.52359 -6.05536 0.29899 2.52359 -4.97865 -1.20469 
2.5239 -5.77691 -1.34015 2.5239 -5.77691 0.43446 2.5239 -5.2571 -1.34015 
2.5239 -5.2571 0.43446 2.5256 -6.27135 -0.98625 2.5256 -6.27135 0.08056 
2.5256 -5.517 -1.37673 2.5256 -5.517 0.47103 2.5256 -4.76266 -0.98625 
2.52898 -6.40848 -0.68997 2.52898 -6.40848 -0.21572 2.53039 -5.92575 -1.27916 
2.53039 -5.92575 0.37346 2.53039 -5.10825 -1.27916 2.53039 -5.10825 0.37346 
2.53193 -6.31266 -0.91718 2.53193 -6.31266 0.01148 2.53193 -4.72135 -0.91718 
2.53577 -6.34847 -0.84569 2.53577 -6.34847 -0.06 2.53692 -5.72424 -1.34829 
2.53692 -5.72424 0.4426 2.53692 -5.30976 -1.34829 2.53692 -5.30976 0.4426 
2.53747 -6.41958 -0.62515 2.53747 -6.41958 -0.28055 2.54018 -6.42877 -0.55703 
2.54018 -6.42877 -0.34866 2.54147 -6.18773 -1.07837 2.54147 -6.18773 0.17268 
2.54147 -4.84628 -1.07837 2.5423 -6.43312 -0.48771 2.5423 -6.43312 -0.41798 
2.54288 -6.01297 -1.22359 2.54288 -6.01297 0.31789 2.54288 -5.02103 -1.22359 
2.54557 -5.87675 -1.29455 2.54557 -5.87675 0.38885 2.54557 -5.15726 -1.29455 
2.54557 -5.15726 0.38885 2.54813 -5.67239 -1.35377 2.54813 -5.67239 0.44807 
2.54813 -5.36162 -1.35377 2.54813 -5.36162 0.44807 2.54872 -6.36886 -0.78399 
2.54872 -6.36886 -0.1217 2.55117 -6.09435 -1.15995 2.55117 -6.09435 0.25426 
2.55117 -4.93965 -1.15995 2.55847 -5.61983 -1.35659 2.55847 -5.61983 0.45089 
2.55847 -5.41418 -1.35659 2.55847 -5.41418 0.45089 2.55917 -6.28182 -0.94457 
2.55917 -6.28182 0.03888 2.55917 -4.75219 -0.94457 2.55959 -5.82672 -1.30752 
2.55959 -5.82672 0.40182 2.55959 -5.20729 -1.30752 2.55959 -5.20729 0.40182 
2.55989 -6.38552 -0.72084 2.55989 -6.38552 -0.18486 2.56121 -5.96909 -1.24066 
2.56121 -5.96909 0.33497 2.56121 -5.06492 -1.24066 2.56414 -6.32021 -0.87407 
2.56414 -6.32021 -0.03162 2.56414 -4.7138 -0.87407 2.56448 -6.22006 -1.02556 
2.56448 -6.22006 0.11986 2.56448 -4.81395 -1.02556 2.56762 -5.56728 -1.35678 
2.56762 -5.56728 0.45109 2.56762 -5.46673 -1.35678 2.56762 -5.46673 0.45109 
2.56923 -6.39835 -0.6565 2.56923 -6.39835 -0.24919 2.57048 -5.517 -1.35684 
2.57048 -5.517 0.45114 2.57124 -6.05309 -1.18028 2.57124 -6.05309 0.27458 
2.57124 -4.98092 -1.18028 2.57359 -5.77475 -1.31777 2.57359 -5.77475 0.41207 
2.57359 -5.25925 -1.31777 2.57359 -5.25925 0.41207 2.5767 -6.40732 -0.59128 
2.5767 -6.40732 -0.31442 2.57699 -6.13088 -1.11219 2.57699 -6.13088 0.2065 
2.57699 -4.90313 -1.11219 2.57821 -5.92426 -1.25576 2.57821 -5.92426 0.35006 
2.57821 -5.10974 -1.25576 2.57821 -5.10974 0.35006 2.57902 -6.34139 -0.81368 
2.57902 -6.34139 -0.09201 2.57986 -6.41381 -0.52223 2.57986 -6.41381 -0.38347 
2.58092 -6.41598 -0.45285 2.58521 -6.2493 -0.97066 2.58521 -6.2493 0.06496 
2.58521 -4.78471 -0.97066 2.5863 -5.72202 -1.32542 2.5863 -5.72202 0.41973 
2.5863 -5.31199 -1.32542 2.5863 -5.31199 0.41973 2.59023 -6.01047 -1.19877 
2.59023 -6.01047 0.29308 2.59023 -5.02354 -1.19877 2.59102 -6.35977 -0.7511 
2.59102 -6.35977 -0.15459 2.5915 -6.29001 -0.90143 2.5915 -6.29001 -0.00426 
2.5915 -4.74399 -0.90143 2.59328 -5.87503 -1.27077 2.59328 -5.87503 0.36507 
2.59328 -5.15898 -1.27077 2.59328 -5.15898 0.36507 2.59762 -5.66989 -1.33027 
2.59762 -5.66989 0.42458 2.59762 -5.36412 -1.33027 2.59762 -5.36412 0.42458 
2.59824 -6.09143 -1.13308 2.59824 -6.09143 0.22739 2.59824 -4.94257 -1.13308 
2.60096 -6.16477 -1.06161 2.60096 -6.16477 0.15591 2.60096 -4.86923 -1.06161 
2.60121 -6.37441 -0.687 2.60121 -6.37441 -0.21869 2.60725 -6.31266 -0.84186 
2.60725 -6.31266 -0.06384 2.60764 -5.61732 -1.3326 2.60764 -5.61732 0.42691 
2.60764 -5.41668 -1.3326 2.60764 -5.41668 0.42691 2.6081 -5.96661 -1.21538 
2.6081 -5.96661 0.30969 2.6081 -5.0674 -1.21538 2.60846 -5.82406 -1.2829 
2.60846 -5.82406 0.37721 2.60846 -5.20994 -1.2829 2.60846 -5.20994 0.37721 
2.60952 -6.38513 -0.62209 2.60952 -6.38513 -0.2836 2.61157 -5.56723 -1.3348 
2.61157 -5.56723 0.42911 2.61157 -5.46678 -1.3348 2.61157 -5.46678 0.42911 
2.61432 -5.517 -1.33477 2.61432 -5.517 0.42907 2.61471 -6.39254 -0.55701 
2.61471 -6.39254 -0.34868 2.61682 -6.39689 -0.4877 2.61682 -6.39689 -0.41799 
2.61778 -6.25795 -0.92771 2.61778 -6.25795 0.02202 2.61778 -4.77605 -0.92771 
2.61815 -6.04982 -1.15303 2.61815 -6.04982 0.24734 2.61815 -4.98418 -1.15303 
2.621 -6.33187 -0.78061 2.621 -6.33187 -0.12508 2.62228 -5.77187 -1.29264 
2.62228 -5.77187 0.38695 2.62228 -5.26213 -1.29264 2.62228 -5.26213 0.38695 
2.62297 -6.1959 -1.00842 2.62297 -6.1959 0.10272 2.62297 -4.83811 -1.00842 
2.62305 -6.12654 -1.08367 2.62305 -6.12654 0.17798 2.62305 -4.90747 -1.08367 
2.62479 -5.92162 -1.23008 2.62479 -5.92162 0.32438 2.62479 -5.11239 -1.23008 
2.62479 -5.11239 0.32438 2.63216 -6.34815 -0.71713 2.63216 -6.34815 -0.18857 
2.63437 -5.71919 -1.29996 2.63437 -5.71919 0.39427 2.63437 -5.31482 -1.29996 
2.63437 -5.31482 0.39427 2.63464 -6.28182 -0.8691 2.63464 -6.28182 -0.03659 
2.63464 -4.75219 -0.8691 2.63713 -6.00664 -1.17119 2.63713 -6.00664 0.26549 
2.63713 -5.02737 -1.17119 2.6411 -5.87158 -1.24411 2.6411 -5.87158 0.33841 
2.6411 -5.16243 -1.24411 2.6411 -5.16243 0.33841 2.64116 -6.36075 -0.65248 
2.64116 -6.36075 -0.25322 2.64292 -6.22411 -0.95285 2.64292 -6.22411 0.04715 
2.64292 -4.8099 -0.95285 2.64396 -6.08682 -1.1042 2.64396 -6.08682 0.19851 
2.64396 -4.94719 -1.1042 2.64549 -5.66689 -1.30429 2.64549 -5.66689 0.3986 
2.64549 -5.36711 -1.30429 2.64549 -5.36711 0.3986 2.64599 -6.15904 -1.03139 
2.64599 -6.15904 0.12569 2.64599 -4.87497 -1.03139 2.64735 -6.36985 -0.58776 
2.64735 -6.36985 -0.31794 2.64928 -6.30257 -0.8085 2.64928 -6.30257 -0.09719 
2.65068 -5.61722 -1.30849 2.65068 -5.61722 0.4028 2.65068 -5.41678 -1.30849 
2.65068 -5.41678 0.4028 2.65137 -6.37528 -0.52246 2.65137 -6.37528 -0.38324 
2.65261 -6.37736 -0.45285 2.65461 -5.56706 -1.31056 2.65461 -5.56706 0.40487 
2.65461 -5.46695 -1.31056 2.65461 -5.46695 0.40487 2.6548 -5.96246 -1.18739 
2.6548 -5.96246 0.28169 2.6548 -5.07155 -1.18739 2.65593 -5.82049 -1.25579 
2.65593 -5.82049 0.3501 2.65593 -5.21352 -1.25579 2.65593 -5.21352 0.3501 
2.65702 -5.517 -1.31058 2.65702 -5.517 0.40488 2.66073 -6.2493 -0.89514 
2.66073 -6.2493 -0.01056 2.66073 -4.78471 -0.89514 2.66156 -6.31996 -0.74657 
2.66156 -6.31996 -0.15912 2.66393 -6.04475 -1.12369 2.66393 -6.04475 0.218 
2.66393 -4.98925 -1.12369 2.66685 -6.18856 -0.97678 2.66685 -6.18856 0.07108 
2.66685 -4.84544 -0.97678 2.66787 -6.12041 -1.05312 2.66787 -6.12041 0.14743 
2.66787 -4.9136 -1.05312 2.66923 -5.7685 -1.26509 2.66923 -5.7685 0.3594 
2.66923 -5.26551 -1.26509 2.66923 -5.26551 0.3594 2.67001 -5.91783 -1.20219 
2.67001 -5.91783 0.2965 2.67001 -5.11618 -1.20219 2.67001 -5.11618 0.2965 
2.67154 -6.33424 -0.68236 2.67154 -6.33424 -0.22333 2.67632 -6.27135 -0.83553 
2.67632 -6.27135 -0.07016 2.67632 -4.76266 -0.83553 2.67901 -6.34482 -0.61816 
2.67901 -6.34482 -0.28753 2.68098 -5.71576 -1.27199 2.68098 -5.71576 0.36629 
2.68098 -5.31825 -1.27199 2.68098 -5.31825 0.36629 2.68256 -6.00134 -1.14147 
2.68256 -6.00134 0.23578 2.68256 -5.03266 -1.14147 2.68404 -6.35196 -0.55304 
2.68404 -6.35196 -0.35265 2.68611 -5.86752 -1.21579 2.68611 -5.86752 0.31009 
2.68611 -5.16649 -1.21579 2.68611 -5.16649 0.31009 2.68659 -6.35558 -0.4877 
2.68659 -6.35558 -0.41799 2.68741 -5.66651 -1.27818 2.68741 -5.66651 0.37249 
2.68741 -5.3675 -1.27818 2.68741 -5.3675 0.37249 2.68821 -6.08053 -1.07341 
2.68821 -6.08053 0.16771 2.68821 -4.95348 -1.07341 2.68952 -6.1514 -0.99945 
2.68952 -6.1514 0.09375 2.68952 -4.88261 -0.99945 2.68963 -6.29017 -0.77429 
2.68963 -6.29017 -0.13141 2.69249 -5.61688 -1.28231 2.69249 -5.61688 0.37661 
2.69249 -5.41712 -1.28231 2.69249 -5.41712 0.37661 2.69618 -5.567 -1.28435 
2.69618 -5.567 0.37866 2.69618 -5.467 -1.28435 2.69618 -5.467 0.37866 
2.69849 -6.1959 -0.9329 2.69849 -6.1959 0.0272 2.69849 -5.517 -1.28432 
2.69849 -5.517 0.37862 2.69849 -4.83811 -0.9329 2.69882 -5.95766 -1.15768 
2.69882 -5.95766 0.25199 2.69882 -5.07635 -1.15768 2.7006 -6.30568 -0.71167 
2.7006 -6.30568 -0.19403 2.70088 -5.81591 -1.22702 2.70088 -5.81591 0.32132 
2.70088 -5.2181 -1.22702 2.70088 -5.2181 0.32132 2.70795 -6.0381 -1.09253 
2.70795 -6.0381 0.18684 2.70795 -4.9959 -1.09253 2.70918 -6.31781 -0.64794 
2.70918 -6.31781 -0.25776 2.71087 -6.1127 -1.0208 2.71087 -6.1127 0.11511 
2.71087 -4.9213 -1.0208 2.71373 -5.9129 -1.17218 2.71373 -5.9129 0.26649 
2.71373 -5.12111 -1.17218 2.71373 -5.12111 0.26649 2.71394 -5.7637 -1.23584 
2.71394 -5.7637 0.33015 2.71394 -5.27031 -1.23584 2.71394 -5.27031 0.33015 
2.71533 -6.32651 -0.58337 2.71533 -6.32651 -0.32232 2.71563 -6.22006 -0.87441 
2.71563 -6.22006 -0.03129 2.71563 -4.81395 -0.87441 2.71903 -6.33175 -0.51825 
2.71903 -6.33175 -0.38744 2.72027 -6.3335 -0.45285 2.72146 -6.15904 -0.95592 
2.72146 -6.15904 0.05022 2.72146 -4.87497 -0.95592 2.72212 -5.71559 -1.24348 
2.72212 -5.71559 0.33778 2.72212 -5.31842 -1.24348 2.72212 -5.31842 0.33778 
2.72538 -5.99556 -1.10991 2.72538 -5.99556 0.20421 2.72538 -5.03845 -1.10991 
2.72856 -5.66626 -1.24956 2.72856 -5.66626 0.34387 2.72856 -5.36775 -1.24956 
2.72856 -5.36775 0.34387 2.72986 -5.8622 -1.1852 2.72986 -5.8622 0.27951 
2.72986 -5.1718 -1.1852 2.72986 -5.1718 0.27951 2.73069 -6.24113 -0.81363 
2.73069 -6.24113 -0.09206 2.73069 -4.79287 -0.81363 2.73086 -6.07257 -1.04078 
2.73086 -6.07257 0.13509 2.73086 -4.96143 -1.04078 2.73374 -5.61631 -1.25352 
2.73374 -5.61631 0.34782 2.73374 -5.41769 -1.25352 2.73374 -5.41769 0.34782 
2.73741 -5.56636 -1.25543 2.73741 -5.56636 0.34974 2.73741 -5.46764 -1.25543 
2.73741 -5.46764 0.34974 2.73862 -5.517 -1.25605 2.73862 -5.517 0.35036 
2.74146 -5.95161 -1.12581 2.74146 -5.95161 0.22011 2.74146 -5.0824 -1.12581 
2.74146 -5.0824 0.22011 2.74319 -6.12041 -0.9778 2.74319 -6.12041 0.07211 
2.74319 -4.9136 -0.9778 2.74323 -6.25881 -0.75176 2.74323 -6.25881 -0.15394 
2.74422 -5.81047 -1.19602 2.74422 -5.81047 0.29033 2.74422 -5.22353 -1.19602 
2.74422 -5.22353 0.29033 2.74943 -6.03111 -1.05935 2.74943 -6.03111 0.15366 
2.74943 -5.0029 -1.05935 2.75168 -6.16477 -0.91089 2.75168 -6.16477 0.0052 
2.75168 -4.86923 -0.91089 2.75376 -5.76299 -1.20542 2.75376 -5.76299 0.29972 
2.75376 -5.27101 -1.20542 2.75376 -5.27101 0.29972 2.75402 -6.2734 -0.68612 
2.75402 -6.2734 -0.21957 2.75584 -5.90684 -1.14013 2.75584 -5.90684 0.23443 
2.75584 -5.12716 -1.14013 2.75584 -5.12716 0.23443 2.76167 -6.28418 -0.6219 
2.76167 -6.28418 -0.28379 2.76181 -5.71492 -1.21298 2.76181 -5.71492 0.30729 
2.76181 -5.31909 -1.21298 2.76181 -5.31909 0.30729 2.76348 -6.08053 -0.99814 
2.76348 -6.08053 0.09245 2.76348 -4.95348 -0.99814 2.76653 -5.9884 -1.07646 
2.76653 -5.9884 0.17077 2.76653 -5.04561 -1.07646 2.76695 -6.29151 -0.55645 
2.76695 -6.29151 -0.34925 2.76844 -5.66539 -1.21881 2.76844 -5.66539 0.31312 
2.76844 -5.36861 -1.21881 2.76844 -5.36861 0.31312 2.76845 -6.18773 -0.8514 
2.76845 -6.18773 -0.0543 2.76845 -4.84628 -0.8514 2.76966 -6.2953 -0.49105 
2.76966 -6.2953 -0.41465 2.77169 -5.85587 -1.15272 2.77169 -5.85587 0.24702 
2.77169 -5.17813 -1.15272 2.77169 -5.17813 0.24702 2.77349 -5.61549 -1.2227 
2.77349 -5.61549 0.31701 2.77349 -5.41852 -1.2227 2.77349 -5.41852 0.31701 
2.77375 -6.12654 -0.93297 2.77375 -6.12654 0.02728 2.77375 -4.90747 -0.93297 
2.77617 -5.56631 -1.22522 2.77617 -5.56631 0.31953 2.77617 -5.4677 -1.22522 
2.77617 -5.4677 0.31953 2.77731 -5.517 -1.22586 2.77731 -5.517 0.32016 
2.78214 -5.94456 -1.09206 2.78214 -5.94456 0.18637 2.78214 -5.08945 -1.09206 
2.78214 -5.08945 0.18637 2.78249 -6.20777 -0.79017 2.78249 -6.20777 -0.11553 
2.78249 -4.82623 -0.79017 2.78261 -6.0381 -1.01788 2.78261 -6.0381 0.11218 
2.78261 -4.9959 -1.01788 2.78271 -5.80925 -1.16366 2.78271 -5.80925 0.25797 
2.78271 -5.22476 -1.16366 2.78271 -5.22476 0.25797 2.79222 -5.76168 -1.17294 
2.79222 -5.76168 0.26725 2.79222 -5.27233 -1.17294 2.79222 -5.27233 0.26725 
2.79428 -6.08682 -0.95389 2.79428 -6.08682 0.0482 2.79428 -4.94719 -0.95389 
2.79508 -6.22436 -0.72547 2.79508 -6.22436 -0.18022 2.79508 -4.80964 -0.72547 
2.7962 -5.89969 -1.10613 2.7962 -5.89969 0.20043 2.7962 -5.13432 -1.10613 
2.7962 -5.13432 0.20043 2.79995 -5.71375 -1.18059 2.79995 -5.71375 0.27489 
2.79995 -5.32025 -1.18059 2.79995 -5.32025 0.27489 2.79998 -5.99556 -1.03531 
2.79998 -5.99556 0.12961 2.79998 -5.03845 -1.03531 2.80227 -6.13088 -0.88692 
2.80227 -6.13088 -0.01877 2.80227 -4.90313 -0.88692 2.80466 -6.23769 -0.65951 
2.80466 -6.23769 -0.24618 2.80656 -5.66414 -1.18629 2.80656 -5.66414 0.2806 
2.80656 -5.36986 -1.18629 2.80656 -5.36986 0.2806 2.80869 -5.85389 -1.11862 
2.80869 -5.85389 0.21293 2.80869 -5.18011 -1.11862 2.80869 -5.18011 0.21293 
2.81087 -5.61537 -1.19052 2.81087 -5.61537 0.28483 2.81087 -5.41863 -1.19052 
2.81087 -5.41863 0.28483 2.81163 -6.2469 -0.59458 2.81163 -6.2469 -0.31111 
2.81358 -5.56613 -1.19298 2.81358 -5.56613 0.28729 2.81358 -5.46788 -1.19298 
2.81358 -5.46788 0.28729 2.81377 -6.04475 -0.97385 2.81377 -6.04475 0.06816 
2.81377 -4.98925 -0.97385 2.81448 -5.517 -1.1938 2.81448 -5.517 0.2881 
2.81568 -6.25293 -0.52904 2.81568 -6.25293 -0.37665 2.81588 -5.95161 -1.05138 
2.81588 -5.95161 0.14569 2.81588 -5.0824 -1.05138 2.81588 -5.0824 0.14569 
2.81764 -6.25507 -0.45285 2.81816 -6.15285 -0.82668 2.81816 -6.15285 -0.07901 
2.81816 -4.88116 -0.82668 2.81958 -5.80729 -1.12951 2.81958 -5.80729 0.22381 
2.81958 -5.22672 -1.12951 2.81958 -5.22672 0.22381 2.82315 -6.09143 -0.90816 
2.82315 -6.09143 0.00247 2.82315 -4.94257 -0.90816 2.82884 -5.75998 -1.13876 
2.82884 -5.75998 0.23307 2.82884 -5.27402 -1.13876 2.82884 -5.27402 0.23307 
2.8302 -5.90684 -1.06576 2.8302 -5.90684 0.16007 2.8302 -5.12716 -1.06576 
2.8302 -5.12716 0.16007 2.83154 -6.00134 -0.99249 2.83154 -6.00134 0.08679 
2.83154 -5.03266 -0.99249 2.83287 -6.17093 -0.76326 2.83287 -6.17093 -0.14244 
2.83287 -4.86308 -0.76326 2.83644 -5.71209 -1.14637 2.83644 -5.71209 0.24067 
2.83644 -5.32191 -1.14637 2.83644 -5.32191 0.24067 2.84237 -5.66373 -1.1523 
2.84237 -5.66373 0.24661 2.84237 -5.37027 -1.1523 2.84237 -5.37027 0.24661 
2.84279 -5.85587 -1.08161 2.84279 -5.85587 0.17592 2.84279 -5.17813 -1.08161 
2.84279 -5.17813 0.17592 2.84311 -6.04982 -0.92808 2.84311 -6.04982 0.02238 
2.84311 -4.98418 -0.92808 2.84436 -6.18628 -0.69791 2.84436 -6.18628 -0.20778 
2.84436 -4.84773 -0.69791 2.84662 -5.61502 -1.15655 2.84662 -5.61502 0.25085 
2.84662 -5.41899 -1.15655 2.84662 -5.41899 0.25085 2.84776 -5.95766 -1.00875 
2.84776 -5.95766 0.10306 2.84776 -5.07635 -1.00875 2.84776 -5.07635 0.10306 
2.84918 -5.56607 -1.1591 2.84918 -5.56607 0.25341 2.84918 -5.46794 -1.1591 
2.84918 -5.46794 0.25341 2.85003 -6.09435 -0.8611 2.85003 -6.09435 -0.0446 
2.85003 -5.517 -1.15995 2.85003 -5.517 0.25426 2.85003 -4.93965 -0.8611 
2.85229 -6.1987 -0.63196 2.85229 -6.1987 -0.27373 2.85374 -5.80925 -1.09264 
2.85374 -5.80925 0.18694 2.85374 -5.22476 -1.09264 2.85374 -5.22476 0.18694 
2.85811 -6.20661 -0.56663 2.85811 -6.20661 -0.33907 2.86126 -6.00664 -0.94706 
2.86126 -6.00664 0.04136 2.86126 -5.02737 -0.94706 2.86225 -5.9129 -1.02366 
2.86225 -5.9129 0.11797 2.86225 -5.12111 -1.02366 2.86225 -5.12111 0.11797 
2.86251 -6.21035 -0.49105 2.86251 -6.21035 -0.41465 2.86302 -5.76168 -1.10215 
2.86302 -5.76168 0.19646 2.86302 -5.27233 -1.10215 2.86302 -5.27233 0.19646 
2.86669 -6.11406 -0.79879 2.86669 -6.11406 -0.1069 2.86669 -4.91994 -0.79879 
2.87035 -6.05309 -0.88117 2.87035 -6.05309 -0.02453 2.87035 -4.98092 -0.88117 
2.87066 -5.71375 -1.10987 2.87066 -5.71375 0.20418 2.87066 -5.32025 -1.10987 
2.87066 -5.32025 0.20418 2.87527 -5.8622 -1.03979 2.87527 -5.8622 0.13409 
2.87527 -5.1718 -1.03979 2.87527 -5.1718 0.13409 2.87636 -5.66414 -1.11648 
2.87636 -5.66414 0.21079 2.87636 -5.36986 -1.11648 2.87636 -5.36986 0.21079 
2.87746 -5.96246 -0.96473 2.87746 -5.96246 0.05903 2.87746 -5.07155 -0.96473 
2.87746 -5.07155 0.05903 2.88006 -6.13106 -0.73491 2.88006 -6.13106 -0.17078 
2.88006 -4.90295 -0.73491 2.8806 -5.61537 -1.1208 2.8806 -5.61537 0.2151 
2.8806 -5.41863 -1.1208 2.8806 -5.41863 0.2151 2.88306 -5.56613 -1.12351 
2.88306 -5.56613 0.21781 2.88306 -5.46788 -1.12351 2.88306 -5.46788 0.21781 
2.88387 -5.517 -1.12441 2.88387 -5.517 0.21871 2.8861 -5.81047 -1.05415 
2.8861 -5.81047 0.14846 2.8861 -5.22353 -1.05415 2.8861 -5.22353 0.14846 
2.88884 -6.01047 -0.90016 2.88884 -6.01047 -0.00553 2.88884 -5.02354 -0.90016 
2.89008 -6.14526 -0.66975 2.89008 -6.14526 -0.23594 2.89008 -4.88875 -0.66975 
2.89226 -5.91783 -0.97994 2.89226 -5.91783 0.07424 2.89226 -5.11618 -0.97994 
2.89226 -5.11618 0.07424 2.89476 -6.05536 -0.83352 2.89476 -6.05536 -0.07217 
2.89476 -4.97865 -0.83352 2.89549 -5.76299 -1.06369 2.89549 -5.76299 0.15799 
2.89549 -5.27101 -1.06369 2.89549 -5.27101 0.15799 2.8967 -6.15661 -0.6036 
2.8967 -6.15661 -0.30209 2.8967 -4.8774 -0.6036 2.90306 -5.71492 -1.07173 
2.90306 -5.71492 0.16604 2.90306 -5.31909 -1.07173 2.90306 -5.31909 0.16604 
2.90323 -6.16215 -0.52844 2.90323 -6.16215 -0.37725 2.90541 -6.164 -0.45285 
2.90546 -5.96661 -0.91803 2.90546 -5.96661 0.01233 2.90546 -5.0674 -0.91803 
2.90546 -5.0674 0.01233 2.90586 -5.86752 -0.99604 2.90586 -5.86752 0.09035 
2.90586 -5.16649 -0.99604 2.90586 -5.16649 0.09035 2.90889 -5.66539 -1.07837 
2.90889 -5.66539 0.17268 2.90889 -5.36861 -1.07837 2.90889 -5.36861 0.17268 
2.91025 -6.07407 -0.77048 2.91025 -6.07407 -0.13522 2.91025 -4.95994 -0.77048 
2.91278 -5.61549 -1.08342 2.91278 -5.61549 0.17773 2.91278 -5.41852 -1.08342 
2.91278 -5.41852 0.17773 2.91366 -6.01297 -0.85281 2.91366 -6.01297 -0.05288 
2.91366 -5.02103 -0.85281 2.91529 -5.56631 -1.0861 2.91529 -5.56631 0.18041 
2.91529 -5.4677 -1.0861 2.91529 -5.4677 0.18041 2.91593 -5.517 -1.08724 
2.91593 -5.517 0.18155 2.91709 -5.81591 -1.0108 2.91709 -5.81591 0.10511 
2.91709 -5.2181 -1.0108 2.91709 -5.2181 0.10511 2.92015 -5.92162 -0.93472 
2.92015 -5.92162 0.02903 2.92015 -5.11239 -0.93472 2.92015 -5.11239 0.02903 
2.92252 -6.09007 -0.70547 2.92252 -6.09007 -0.20022 2.92252 -4.94393 -0.70547 
2.92591 -5.7637 -1.02387 2.92591 -5.7637 0.11817 2.92591 -5.27031 -1.02387 
2.92591 -5.27031 0.11817 2.93073 -5.96909 -0.87114 2.93073 -5.96909 -0.03455 
2.93073 -5.06492 -0.87114 2.93125 -6.10317 -0.63977 2.93125 -6.10317 -0.26592 
2.93125 -4.93084 -0.63977 2.93355 -5.71559 -1.03204 2.93355 -5.71559 0.12635 
2.93355 -5.31842 -1.03204 2.93355 -5.31842 0.12635 2.93418 -5.87158 -0.95103 
2.93418 -5.87158 0.04533 2.93418 -5.16243 -0.95103 2.93418 -5.16243 0.04533 
2.93627 -6.01405 -0.80432 2.93627 -6.01405 -0.10138 2.93627 -5.01995 -0.80432 
2.93963 -5.66626 -1.03848 2.93963 -5.66626 0.13279 2.93963 -5.36775 -1.03848 
2.93963 -5.36775 0.13279 2.94147 -6.10808 -0.56668 2.94147 -6.10808 -0.33902 
2.94147 -4.92593 -0.56668 2.94359 -5.61631 -1.04366 2.94359 -5.61631 0.13797 
2.94359 -5.41769 -1.04366 2.94359 -5.41769 0.13797 2.9455 -5.56636 -1.04734 
2.9455 -5.56636 0.14165 2.9455 -5.46764 -1.04734 2.9455 -5.46764 0.14165 
2.94583 -5.92426 -0.88814 2.94583 -5.92426 -0.01756 2.94583 -5.10974 -0.88814 
2.94587 -5.82049 -0.96585 2.94587 -5.82049 0.06016 2.94587 -5.21352 -0.96585 
2.94587 -5.21352 0.06016 2.94588 -6.11181 -0.49108 2.94588 -6.11181 -0.41461 
2.94588 -4.92219 -0.49108 2.94613 -5.517 -1.04855 2.94613 -5.517 0.14285 
2.95079 -6.03151 -0.74029 2.95079 -6.03151 -0.1654 2.95079 -5.00249 -0.74029 
2.95378 -5.97048 -0.82279 2.95378 -5.97048 -0.08291 2.95378 -5.06353 -0.82279 
2.95517 -5.7685 -0.97916 2.95517 -5.7685 0.07347 2.95517 -5.26551 -0.97916 
2.95517 -5.26551 0.07347 2.96084 -5.87503 -0.90321 2.96084 -5.87503 -0.00249 
2.96084 -5.15898 -0.90321 2.96084 -5.15898 -0.00249 2.96158 -6.0466 -0.67494 
2.96158 -6.0466 -0.23076 2.96158 -4.98741 -0.67494 2.96206 -5.71576 -0.9909 
2.96206 -5.71576 0.08521 2.96206 -5.31825 -0.9909 2.96206 -5.31825 0.08521 
2.96825 -5.66651 -0.99734 2.96825 -5.66651 0.09165 2.96825 -5.3675 -0.99734 
2.96825 -5.3675 0.09165 2.96923 -5.92575 -0.84032 2.96923 -5.92575 -0.06538 
2.96923 -5.10825 -0.84032 2.97238 -5.61688 -1.00241 2.97238 -5.61688 0.09672 
2.97238 -5.41712 -1.00241 2.97238 -5.41712 0.09672 2.97297 -5.82406 -0.91838 
2.97297 -5.82406 0.01269 2.97297 -5.20994 -0.91838 2.97297 -5.20994 0.01269 
2.97389 -6.05284 -0.60243 2.97389 -6.05284 -0.30327 2.97389 -4.98117 -0.60243 
2.97439 -5.97062 -0.77361 2.97439 -5.97062 -0.13209 2.97439 -5.517 -1.00842 
2.97439 -5.517 0.10272 2.97439 -5.06338 -0.77361 2.97443 -5.567 -1.00611 
2.97443 -5.567 0.10041 2.97443 -5.467 -1.00611 2.97443 -5.467 0.10041 
2.98166 -6.05617 -0.5291 2.98166 -6.05617 -0.3766 2.98166 -4.97784 -0.5291 
2.98272 -5.77187 -0.9322 2.98272 -5.77187 0.02651 2.98272 -5.26213 -0.9322 
2.98272 -5.26213 0.02651 2.98411 -6.05774 -0.45285 2.98411 -4.97626 -0.45285 
2.98462 -5.87675 -0.8555 2.98462 -5.87675 -0.0502 2.98462 -5.15726 -0.8555 
2.98753 -5.98718 -0.70892 2.98753 -5.98718 -0.19678 2.98753 -5.04682 -0.70892 
2.99003 -5.71919 -0.94429 2.99003 -5.71919 0.0386 2.99003 -5.31482 -0.94429 
2.99003 -5.31482 0.0386 2.99029 -5.92608 -0.7914 2.99029 -5.92608 -0.11429 
2.99029 -5.10792 -0.7914 2.99436 -5.66689 -0.95542 2.99436 -5.66689 0.04972 
2.99436 -5.36711 -0.95542 2.99436 -5.36711 0.04972 2.99759 -5.82672 -0.86952 
2.99759 -5.82672 -0.03618 2.99759 -5.20729 -0.86952 2.99759 -5.20729 -0.03618 
2.99857 -5.61722 -0.96061 2.99857 -5.61722 0.05492 2.99857 -5.41678 -0.96061 
2.99857 -5.41678 0.05492 3.00063 -5.56706 -0.96453 3.00063 -5.56706 0.05884 
3.00063 -5.46695 -0.96453 3.00063 -5.46695 0.05884 3.00065 -5.517 -0.96695 
3.00065 -5.517 0.06126 3.00218 -5.99411 -0.63738 3.00218 -5.99411 -0.26832 
3.00218 -5.0399 -0.63738 3.00613 -5.8774 -0.80637 3.00613 -5.8774 -0.09932 
3.00613 -5.1566 -0.80637 3.00784 -5.77475 -0.88352 3.00784 -5.77475 -0.02218 
3.00784 -5.25925 -0.88352 3.00784 -5.25925 -0.02218 3.00895 -5.92525 -0.74152 
3.00895 -5.92525 -0.16417 3.00895 -5.10875 -0.74152 3.01209 -5.99882 -0.56422 
3.01209 -5.99882 -0.34147 3.01209 -5.03519 -0.56422 3.01549 -5.72202 -0.89623 
3.01549 -5.72202 -0.00947 3.01549 -5.31199 -0.89623 3.01549 -5.31199 -0.00947 
3.01706 -6.00117 -0.49108 3.01706 -6.00117 -0.41461 3.01706 -5.03283 -0.49108 
3.01947 -5.82746 -0.82064 3.01947 -5.82746 -0.08505 3.01947 -5.20655 -0.82064 
3.01947 -5.20655 -0.08505 3.02034 -5.66989 -0.90755 3.02034 -5.66989 0.00186 
3.02034 -5.36412 -0.90755 3.02034 -5.36412 0.00186 3.02267 -5.61732 -0.91757 
3.02267 -5.61732 0.01188 3.02267 -5.41668 -0.91757 3.02267 -5.41668 0.01188 
3.02484 -5.517 -0.92424 3.02484 -5.517 0.01855 3.02487 -5.56723 -0.9215 
3.02487 -5.56723 0.01581 3.02487 -5.46678 -0.9215 3.02487 -5.46678 0.01581 
3.02514 -5.87679 -0.75655 3.02514 -5.87679 -0.14915 3.02514 -5.15722 -0.75655 
3.02573 -5.93316 -0.67072 3.02573 -5.93316 -0.23498 3.02573 -5.10084 -0.67072 
3.03022 -5.77691 -0.83382 3.03022 -5.77691 -0.07187 3.03022 -5.2571 -0.83382 
3.03022 -5.2571 -0.07187 3.03778 -5.93884 -0.59875 3.03778 -5.93884 -0.30695 
3.03778 -5.09516 -0.59875 3.03836 -5.72424 -0.84684 3.03836 -5.72424 -0.05885 
3.03836 -5.30976 -0.84684 3.03836 -5.30976 -0.05885 3.03884 -5.82731 -0.77071 
3.03884 -5.82731 -0.13498 3.03884 -5.2067 -0.77071 3.03979 -5.87813 -0.7082 
3.03979 -5.87813 -0.19749 3.03979 -5.15588 -0.7082 3.04384 -5.67239 -0.85806 
3.04384 -5.67239 -0.04763 3.04384 -5.36162 -0.85806 3.04384 -5.36162 -0.04763 
3.04503 -5.94226 -0.52599 3.04503 -5.94226 -0.3797 3.04503 -5.09174 -0.52599 
3.04666 -5.61983 -0.8684 3.04666 -5.61983 -0.03729 3.04666 -5.41418 -0.8684 
3.04666 -5.41418 -0.03729 3.04686 -5.56728 -0.87755 3.04686 -5.56728 -0.02815 
3.04686 -5.46673 -0.87755 3.04686 -5.46673 -0.02815 3.04691 -5.517 -0.8804 
3.04691 -5.517 -0.02529 3.04745 -5.9434 -0.45285 3.04745 -5.0906 -0.45285 
3.05 -5.77695 -0.78397 3.05 -5.77695 -0.12172 3.05 -5.25706 -0.78397 
3.05 -5.25706 -0.12172 3.05398 -5.82878 -0.72259 3.05398 -5.82878 -0.1831 
3.05398 -5.20522 -0.72259 3.05439 -5.885 -0.63669 3.05439 -5.885 -0.269 
3.05439 -5.149 -0.63669 3.05858 -5.72585 -0.79629 3.05858 -5.72585 -0.1094 
3.05858 -5.30816 -0.79629 3.05858 -5.30816 -0.1094 3.06425 -5.88963 -0.56374 
3.06425 -5.88963 -0.34196 3.06425 -5.14438 -0.56374 3.06456 -5.67416 -0.80764 
3.06456 -5.67416 -0.09805 3.06456 -5.35985 -0.80764 3.06456 -5.35985 -0.09805 
3.06564 -5.77829 -0.73623 3.06564 -5.77829 -0.16946 3.06564 -5.25571 -0.73623 
3.06564 -5.25571 -0.16946 3.0668 -5.82946 -0.67379 3.0668 -5.82946 -0.2319 
3.0668 -5.517 -0.83553 3.0668 -5.517 -0.07016 3.0668 -5.20454 -0.67379 
3.06793 -5.62202 -0.81798 3.06793 -5.62202 -0.08771 3.06793 -5.41198 -0.81798 
3.06793 -5.41198 -0.08771 3.06868 -5.56959 -0.82729 3.06868 -5.56959 -0.07841 
3.06868 -5.46442 -0.82729 3.06868 -5.46442 -0.07841 3.0692 -5.89195 -0.49063 
3.0692 -5.89195 -0.41506 3.0692 -5.14206 -0.49063 3.0692 -5.14206 -0.41506 
3.0747 -5.72727 -0.74878 3.0747 -5.72727 -0.15691 3.0747 -5.30674 -0.74878 
3.0747 -5.30674 -0.15691 3.07898 -5.77918 -0.6875 3.07898 -5.77918 -0.2182 
3.07898 -5.25482 -0.6875 3.07898 -5.25482 -0.2182 3.0793 -5.83499 -0.60142 
3.0793 -5.83499 -0.30427 3.0793 -5.19902 -0.60142 3.0793 -5.19902 -0.30427 
3.08111 -5.67445 -0.76107 3.08111 -5.67445 -0.14462 3.08111 -5.35956 -0.76107 
3.08111 -5.35956 -0.14462 3.08446 -5.517 -0.78974 3.08446 -5.517 -0.11596 
3.08488 -5.62231 -0.77163 3.08488 -5.62231 -0.13407 3.08488 -5.41169 -0.77163 
3.08488 -5.41169 -0.13407 3.08598 -5.56963 -0.78128 3.08598 -5.56963 -0.12441 
3.08598 -5.46438 -0.78128 3.08598 -5.46438 -0.12441 3.08673 -5.83879 -0.52825 
3.08673 -5.83879 -0.37745 3.08673 -5.19522 -0.52825 3.08673 -5.19522 -0.37745 
3.08847 -5.72815 -0.70053 3.08847 -5.72815 -0.20516 3.08847 -5.30585 -0.70053 
3.08847 -5.30585 -0.20516 3.08942 -5.83971 -0.45285 3.08942 -5.1943 -0.45285 
3.08985 -5.77946 -0.63843 3.08985 -5.77946 -0.26726 3.08985 -5.25455 -0.63843 
3.08985 -5.25455 -0.26726 3.09542 -5.67549 -0.7129 3.09542 -5.67549 -0.19279 
3.09542 -5.35852 -0.7129 3.09542 -5.35852 -0.19279 3.09953 -5.62235 -0.7245 
3.09953 -5.62235 -0.1812 3.09953 -5.41166 -0.7245 3.09953 -5.41166 -0.1812 
3.09986 -5.517 -0.74313 3.09986 -5.517 -0.16256 3.09986 -5.72851 -0.65165 
3.09986 -5.72851 -0.25404 3.09986 -5.3055 -0.65165 3.09986 -5.3055 -0.25404 
3.09996 -5.78417 -0.56552 3.09996 -5.78417 -0.34018 3.09996 -5.24984 -0.56552 
3.09996 -5.24984 -0.34018 3.10107 -5.56975 -0.73422 3.10107 -5.56975 -0.17148 
3.10107 -5.46425 -0.73422 3.10107 -5.46425 -0.17148 3.10549 -5.78538 -0.49063 
3.10549 -5.78538 -0.41506 3.10549 -5.24863 -0.49063 3.10549 -5.24863 -0.41506 
3.10739 -5.67607 -0.6638 3.10739 -5.67607 -0.2419 3.10739 -5.35793 -0.6638 
3.10739 -5.35793 -0.2419 3.10885 -5.72833 -0.60228 3.10885 -5.72833 -0.30342 
3.10885 -5.30568 -0.60228 3.10885 -5.30568 -0.30342 3.11202 -5.62296 -0.6756 
3.11202 -5.62296 -0.2301 3.11202 -5.41105 -0.6756 3.11202 -5.41105 -0.2301 
3.11295 -5.517 -0.69583 3.11295 -5.517 -0.20987 3.11375 -5.56979 -0.68673 
3.11375 -5.56979 -0.21896 3.11375 -5.46421 -0.68673 3.11375 -5.46421 -0.21896 
3.11688 -5.67604 -0.61444 3.11688 -5.67604 -0.29125 3.11688 -5.35796 -0.61444 
3.11688 -5.35796 -0.29125 3.11707 -5.73013 -0.52777 3.11707 -5.73013 -0.37792 
3.11707 -5.30388 -0.52777 3.11707 -5.30388 -0.37792 3.11981 -5.73073 -0.45285 
3.11981 -5.30328 -0.45285 3.12204 -5.62329 -0.62613 3.12204 -5.62329 -0.27957 
3.12204 -5.41071 -0.62613 3.12204 -5.41071 -0.27957 3.12371 -5.67629 -0.56548 
3.12371 -5.67629 -0.34021 3.12371 -5.517 -0.64794 3.12371 -5.517 -0.25776 
3.12371 -5.35771 -0.56548 3.12371 -5.35771 -0.34021 3.12432 -5.57023 -0.6373 
3.12432 -5.57023 -0.26839 3.12432 -5.46378 -0.6373 3.12432 -5.46378 -0.26839 
3.12923 -5.6775 -0.49061 3.12923 -5.6775 -0.41509 3.12923 -5.3565 -0.49061 
3.12923 -5.3565 -0.41509 3.1294 -5.62356 -0.57732 3.1294 -5.62356 -0.32838 
3.1294 -5.41044 -0.57732 3.1294 -5.41044 -0.32838 3.1321 -5.517 -0.59958 
3.1321 -5.517 -0.30612 3.1322 -5.57026 -0.58879 3.1322 -5.57026 -0.31691 
3.1322 -5.46374 -0.58879 3.1322 -5.46374 -0.31691 3.13436 -5.62358 -0.52821 
3.13436 -5.62358 -0.37749 3.13436 -5.41043 -0.52821 3.13436 -5.41043 -0.37749 
3.13719 -5.62388 -0.45285 3.13719 -5.41012 -0.45285 3.13771 -5.57037 -0.53966 
3.13771 -5.57037 -0.36603 3.13771 -5.46364 -0.53966 3.13771 -5.46364 -0.36603 
3.1381 -5.517 -0.55086 3.1381 -5.517 -0.35483 3.14078 -5.5704 -0.49061 
3.14078 -5.5704 -0.41509 3.14078 -5.4636 -0.49061 3.14078 -5.4636 -0.41509 
3.14172 -5.517 -0.50191 3.14172 -5.517 -0.40378 3.14292 -5.517 -0.45285 
0.41299 -3.68092 0.52197 0.43986 -3.63041 0.5669 0.44178 -3.68035 0.56323 
0.44573 -3.7303 0.55804 0.45182 -3.77963 0.55161 0.46944 -3.58104 0.6068 
0.47007 -3.63035 0.60566 0.47259 -3.67953 0.60298 0.47259 -3.48256 -0.65817 
0.47648 -3.72943 0.59793 0.47648 -3.43266 -0.65311 0.48231 -3.77896 0.5913 
0.48988 -3.82704 0.58325 0.49927 -3.87451 0.57371 0.5015 -3.58104 0.64397 
0.50231 -3.63017 0.64307 0.50231 -3.53192 -0.69825 0.50231 -3.53192 0.64307 
0.50477 -3.67942 0.64036 0.50477 -3.48267 -0.69554 0.509 -3.72818 0.63604 
0.509 -3.4339 -0.69123 0.51471 -3.77779 0.62943 0.51471 -3.38429 -0.68462 
0.52235 -3.82572 0.62171 0.52235 -3.33637 -0.6769 0.53163 -3.87329 0.6122 
0.53534 -3.58104 -0.7347 0.53534 -3.58104 0.67951 0.53619 -3.63011 0.67866 
0.53619 -3.53198 -0.73385 0.53619 -3.53198 0.67866 0.53875 -3.67906 0.67611 
0.53875 -3.48303 -0.73129 0.53875 -3.48303 0.67611 0.54258 -3.91992 0.60118 
0.54299 -3.72777 0.67186 0.54299 -3.43431 -0.72705 0.54893 -3.77613 0.66593 
0.54893 -3.38595 -0.72111 0.55517 -3.97089 0.58533 0.55653 -3.82402 0.65832 
0.55653 -3.33806 -0.71351 0.56579 -3.87133 0.64907 0.56579 -3.29076 -0.70425 
0.57089 -3.58104 -0.76854 0.57089 -3.58104 0.71336 0.57179 -3.63017 -0.76773 
0.57179 -3.63017 0.71254 0.57179 -3.53192 -0.76773 0.57179 -3.53192 0.71254 
0.5745 -3.67942 0.71008 0.5745 -3.48267 -0.76527 0.5745 -3.48267 0.71008 
0.57667 -3.91793 0.63818 0.57667 -3.24415 -0.69336 0.57881 -3.72818 0.70585 
0.57881 -3.4339 -0.76103 0.57881 -3.4339 0.70585 0.58542 -3.77779 0.70015 
0.58542 -3.38429 -0.75533 0.58542 -3.38429 0.70015 0.58917 -3.96373 0.62569 
0.59314 -3.82572 0.6925 0.59314 -3.33637 -0.74769 0.60266 -3.87329 0.68322 
0.60266 -3.2888 -0.73841 0.60323 -4.0086 0.61162 0.60805 -3.58104 -0.8006 
0.60805 -3.58104 0.74542 0.60919 -3.63035 -0.79996 0.60919 -3.63035 0.74478 
0.60919 -3.53174 -0.79996 0.60919 -3.53174 0.74478 0.61187 -3.67953 -0.79745 
0.61187 -3.67953 0.74226 0.61187 -3.48256 -0.79745 0.61187 -3.48256 0.74226 
0.61368 -3.91992 0.67228 0.61368 -3.24217 -0.72746 0.61692 -3.72943 -0.79356 
0.61692 -3.72943 0.73837 0.61692 -3.43266 -0.79356 0.61692 -3.43266 0.73837 
0.61883 -4.05244 0.59602 0.62356 -3.77896 0.73255 0.62356 -3.38313 -0.78773 
0.62356 -3.38313 0.73255 0.62953 -3.97089 0.65969 0.62953 -3.1912 -0.71487 
0.63161 -3.82704 0.72498 0.63161 -3.33505 -0.78016 0.63161 -3.33505 0.72498 
0.63594 -4.09515 0.57891 0.64114 -3.87451 0.71558 0.64114 -3.28757 -0.77077 
0.64114 -3.28757 0.71558 0.64391 -4.01565 0.64537 0.64391 -3.14644 -0.70055 
0.64675 -3.58104 -0.8308 0.64675 -3.58104 0.77562 0.64795 -3.63041 -0.83018 
0.64795 -3.63041 0.77499 0.64795 -3.53168 -0.83018 0.64795 -3.53168 0.77499 
0.65163 -3.68035 -0.82826 0.65163 -3.68035 0.77308 0.65163 -3.48174 -0.82826 
0.65163 -3.48174 0.77308 0.65451 -4.13661 0.56035 0.65551 -3.92624 0.70476 
0.65551 -3.23584 -0.75994 0.65681 -3.7303 -0.82431 0.65681 -3.7303 0.76912 
0.65681 -3.43179 -0.82431 0.65681 -3.43179 0.76912 0.65999 -4.0596 0.62947 
0.65999 -3.10249 -0.68465 0.66325 -3.77963 -0.81822 0.66325 -3.77963 0.76304 
0.66325 -3.38246 -0.81822 0.66325 -3.38246 0.76304 0.67143 -3.82774 -0.81059 
0.67143 -3.82774 0.7554 0.67143 -3.33435 -0.81059 0.67143 -3.33435 0.7554 
0.67163 -3.97694 0.69174 0.67163 -3.18515 -0.74692 0.67449 -4.17674 0.54036 
0.67742 -4.10214 0.61209 0.67742 -3.05994 -0.66728 0.68449 -3.87995 0.74658 
0.68449 -3.28214 -0.80176 0.68449 -3.28214 0.74658 0.68654 -4.0217 0.67724 
0.68654 -3.14039 -0.73243 0.68688 -3.58104 -0.85906 0.68688 -3.58104 0.80388 
0.68919 -3.63105 -0.8591 0.68919 -3.63105 0.80391 0.68919 -3.53104 -0.8591 
0.68919 -3.53104 0.80391 0.69288 -3.68092 -0.85705 0.69288 -3.68092 0.80187 
0.69288 -3.48117 -0.85705 0.69288 -3.48117 0.80187 0.69585 -4.21544 0.51901 
0.69715 -4.14457 0.59297 0.69715 -3.01752 -0.64815 0.69795 -3.73055 -0.85293 
0.69795 -3.73055 0.79774 0.69795 -3.43154 -0.85293 0.69795 -3.43154 0.79774 
0.69925 -3.93156 0.73535 0.69925 -3.23053 -0.79053 0.69925 -3.23053 0.73535 
0.70281 -4.06539 0.66103 0.70281 -3.0967 -0.71622 0.70439 -3.7798 -0.84673 
0.70439 -3.7798 0.79155 0.70439 -3.38229 -0.84673 0.70439 -3.38229 0.79155 
0.71536 -3.98187 0.72175 0.71536 -3.18022 -0.77694 0.71536 -3.18022 0.72175 
0.71613 -3.83254 -0.83984 0.71613 -3.83254 0.78466 0.71613 -3.32955 -0.83984 
0.71613 -3.32955 0.78466 0.71749 -4.18445 0.57268 0.71852 -4.2526 0.49634 
0.72144 -4.10879 0.64325 0.72144 -3.05329 -0.69844 0.72834 -3.58104 -0.88532 
0.72834 -3.58104 0.83014 0.72944 -3.88453 -0.83054 0.72944 -3.88453 0.77535 
0.72944 -3.27756 -0.83054 0.72944 -3.27756 0.77535 0.73057 -4.0265 0.70695 
0.73057 -3.13559 -0.76213 0.73057 -3.13559 0.70695 0.73076 -3.6311 -0.8853 
0.73076 -3.6311 0.83012 0.73076 -3.53099 -0.8853 0.73076 -3.53099 0.83012 
0.73468 -3.68126 -0.88324 0.73468 -3.68126 0.82806 0.73468 -3.48082 -0.88324 
0.73468 -3.48082 0.82806 0.73938 -4.22308 0.55095 0.73988 -3.73093 -0.87904 
0.73988 -3.73093 0.82385 0.73988 -3.43115 -0.87904 0.73988 -3.43115 0.82385 
0.7414 -4.15086 0.62377 0.7414 -3.01123 -0.67895 0.74245 -4.28815 0.47241 
0.74427 -3.93562 -0.81885 0.74427 -3.93562 0.76367 0.74427 -3.22647 -0.81885 
0.74427 -3.22647 0.76367 0.74824 -4.07068 0.69075 0.74824 -3.09141 -0.74593 
0.74824 -3.09141 0.69075 0.751 -3.78323 -0.87471 0.751 -3.78323 0.81952 
0.751 -3.37886 -0.87471 0.751 -3.37886 0.81952 0.76057 -3.98566 -0.80482 
0.76057 -3.98566 0.74964 0.76057 -3.17643 -0.80482 0.76057 -3.17643 0.74964 
0.76232 -4.19058 0.60324 0.76232 -2.97151 -0.65842 0.7624 -4.25994 0.52798 
0.76309 -3.83591 -0.86739 0.76309 -3.83591 0.8122 0.76309 -3.32617 -0.86739 
0.76309 -3.32617 0.8122 0.76722 -4.11386 0.6726 0.76722 -3.04823 -0.72778 
0.76722 -3.04823 0.6726 0.76758 -4.322 0.44727 0.77105 -3.58104 -0.90951 
0.77105 -3.58104 0.85433 0.77379 -3.63127 -0.90955 0.77379 -3.63127 0.85436 
0.77379 -3.53082 -0.90955 0.77379 -3.53082 0.85436 0.77691 -3.8881 -0.85765 
0.77691 -3.8881 0.80246 0.77691 -3.27398 -0.85765 0.77691 -3.27398 0.80246 
0.77727 -4.03065 0.73494 0.77727 -3.13144 -0.79013 0.77727 -3.13144 0.73494 
0.77772 -3.68136 -0.90735 0.77772 -3.68136 0.85216 0.77772 -3.48073 -0.90735 
0.77772 -3.48073 0.85216 0.7844 -4.22881 0.58117 0.7844 -2.93327 -0.63635 
0.78713 -4.15547 0.65264 0.78713 -3.00662 -0.70783 0.78774 -3.73393 -0.90501 
0.78774 -3.73393 0.84983 0.78774 -3.42816 -0.90501 0.78774 -3.42816 0.84983 
0.79209 -3.93907 -0.84551 0.79209 -3.93907 0.79033 0.79209 -3.22302 -0.84551 
0.79209 -3.22302 0.79033 0.79386 -4.35405 0.42099 0.79513 -4.07451 0.71833 
0.79513 -3.08758 -0.77351 0.79513 -3.08758 0.71833 0.79907 -3.78606 -0.90016 
0.79907 -3.78606 0.84498 0.79907 -3.37603 -0.90016 0.79907 -3.37603 0.84498 
0.80016 -4.31334 0.49022 0.80016 -2.84875 -0.5454 0.80716 -3.9883 -0.8305 
0.80716 -3.9883 0.77532 0.80716 -3.17378 -0.8305 0.80716 -3.17378 0.77532 
0.80837 -4.19492 0.63175 0.80837 -2.96717 -0.68694 0.81178 -3.8388 -0.89251 
0.81178 -3.8388 0.83733 0.81178 -3.32329 -0.89251 0.81178 -3.32329 0.83733 
0.81413 -4.11713 0.69984 0.81413 -3.04496 -0.75502 0.81413 -3.04496 0.69984 
0.81489 -3.58104 -0.93158 0.81489 -3.58104 0.8764 0.81775 -3.63132 -0.93153 
0.81775 -3.63132 0.87634 0.81775 -3.53077 -0.93153 0.81775 -3.53077 0.87634 
0.82089 -4.2841 0.54512 0.82089 -2.87799 -0.6003 0.82122 -4.38425 0.39363 
0.82415 -4.03313 -0.81541 0.82415 -4.03313 0.76022 0.82415 -3.12896 -0.81541 
0.82415 -3.12896 0.76022 0.82578 -3.89076 -0.88226 0.82578 -3.89076 0.82708 
0.82578 -3.27133 -0.88226 0.82578 -3.27133 0.82708 0.82619 -4.34586 0.46413 
0.82619 -2.81623 -0.51932 0.82689 -3.68387 -0.93133 0.82689 -3.68387 0.87615 
0.82689 -3.47822 -0.93133 0.82689 -3.47822 0.87615 0.8342 -4.15839 0.67951 
0.8342 -3.00369 -0.7347 0.8342 -3.00369 0.67951 0.83723 -3.73643 -0.92851 
0.83723 -3.73643 0.87333 0.83723 -3.42566 -0.92851 0.83723 -3.42566 0.87333 
0.8398 -3.94079 -0.86929 0.8398 -3.94079 0.81411 0.8398 -3.2213 -0.86929 
0.8398 -3.2213 0.81411 0.84248 -4.07701 -0.79833 0.84248 -4.07701 0.74315 
0.84248 -3.08507 -0.79833 0.84248 -3.08507 0.74315 0.8439 -4.25177 0.59794 
0.8439 -2.91032 -0.65312 0.84845 -3.78828 -0.92304 0.84845 -3.78828 0.86785 
0.84845 -3.3738 -0.92304 0.84845 -3.3738 0.86785 0.85344 -4.3767 0.43674 
0.85498 -3.98979 -0.8539 0.85498 -3.98979 0.79872 0.85498 -3.1723 -0.8539 
0.85498 -3.1723 0.79872 0.85976 -4.33539 0.50581 0.85976 -3.58104 -0.95147 
0.85976 -3.58104 0.89629 0.85976 -2.8267 -0.56099 0.86147 -3.84095 -0.91489 
0.86147 -3.84095 0.85971 0.86147 -3.32114 -0.91489 0.86147 -3.32114 0.85971 
0.86177 -4.1194 -0.77943 0.86177 -4.1194 0.72425 0.86177 -3.04269 -0.77943 
0.86177 -3.04269 0.72425 0.86801 -3.63363 -0.95335 0.86801 -3.63363 0.89817 
0.86801 -3.52846 -0.95335 0.86801 -3.52846 0.89817 0.86861 -4.21689 0.64765 
0.86861 -2.9452 -0.70283 0.87251 -4.03452 -0.83846 0.87251 -4.03452 0.78327 
0.87251 -3.12757 -0.83846 0.87251 -3.12757 0.78327 0.87465 -3.8915 -0.90414 
0.87465 -3.8915 0.84896 0.87465 -3.27059 -0.90414 0.87465 -3.27059 0.84896 
0.87731 -3.68606 -0.9526 0.87731 -3.68606 0.89742 0.87731 -3.47603 -0.9526 
0.87731 -3.47603 0.89742 0.88166 -4.30517 0.56017 0.88166 -2.85691 -0.61536 
0.88679 -4.36661 0.47876 0.88679 -2.79548 -0.53395 0.88765 -3.7382 -0.94923 
0.88765 -3.7382 0.89405 0.88765 -3.42389 -0.94923 0.88765 -3.42389 0.89405 
0.88892 -3.94145 -0.8908 0.88892 -3.94145 0.83562 0.88892 -3.22064 -0.8908 
0.88892 -3.22064 0.83562 0.89098 -4.0781 -0.82095 0.89098 -4.0781 0.76576 
0.89098 -3.08399 -0.82095 0.89098 -3.08399 0.76576 0.8965 -4.1781 0.69618 
0.8965 -2.98398 -0.75136 0.8965 -2.98398 0.69618 0.899 -3.78989 -0.94325 
0.899 -3.78989 0.88807 0.899 -3.3722 -0.94325 0.899 -3.3722 0.88807 
0.90389 -3.99012 -0.87496 0.90389 -3.99012 0.81978 0.90389 -3.17197 -0.87496 
0.90389 -3.17197 0.81978 0.90513 -4.27181 0.61198 0.90513 -2.89028 -0.66717 
0.90556 -3.58104 -0.96914 0.90556 -3.58104 0.91395 0.91132 -3.84099 -0.93467 
0.91132 -3.84099 0.87948 0.91132 -3.3211 -0.93467 0.91132 -3.3211 0.87948 
0.91401 -3.63367 -0.97065 0.91401 -3.63367 0.91547 0.91401 -3.52842 -0.97065 
0.91401 -3.52842 0.91547 0.91468 -4.39591 0.45049 0.92101 -4.35421 0.51912 
0.92101 -2.80788 -0.5743 0.92169 -4.03467 -0.85906 0.92169 -4.03467 0.80388 
0.92169 -3.12742 -0.85906 0.92169 -3.12742 0.80388 0.92367 -3.68636 -0.96955 
0.92367 -3.68636 0.91437 0.92367 -3.47573 -0.96955 0.92367 -3.47573 0.91437 
0.92458 -3.89135 -0.92351 0.92458 -3.89135 0.86833 0.92458 -3.27074 -0.92351 
0.92458 -3.27074 0.86833 0.92482 -4.13811 0.73974 0.92482 -3.02398 -0.79492 
0.92482 -3.02398 0.73974 0.93204 -4.23497 0.66236 0.93204 -2.92712 -0.71754 
0.93422 -3.73849 -0.96579 0.93422 -3.73849 0.9106 0.93422 -3.4236 -0.96579 
0.93422 -3.4236 0.9106 0.93875 -3.94083 -0.90982 0.93875 -3.94083 0.85463 
0.93875 -3.22126 -0.90982 0.93875 -3.22126 0.85463 0.94354 -4.32285 0.57272 
0.94354 -2.83924 -0.6279 0.94651 -3.79131 -0.95937 0.94651 -3.79131 0.90419 
0.94651 -3.37078 -0.95937 0.94651 -3.37078 0.90419 0.94872 -4.384 0.49105 
0.94872 -2.77809 -0.54623 0.95216 -3.58104 -0.98453 0.95216 -3.58104 0.92935 
0.95377 -3.98929 -0.89362 0.95377 -3.98929 0.83843 0.95377 -3.1728 -0.89362 
0.95377 -3.1728 0.83843 0.955 -4.09555 -0.83546 0.955 -4.09555 0.78028 
0.955 -3.06653 -0.83546 0.955 -3.06653 0.78028 0.95906 -3.84233 -0.95032 
0.95906 -3.84233 0.89513 0.95906 -3.31975 -0.95032 0.95906 -3.31975 0.89513 
0.96038 -4.1951 0.70955 0.96038 -2.96699 -0.76473 0.96038 -2.96699 0.70955 
0.96108 -3.63379 -0.98574 0.96108 -3.63379 0.93056 0.96108 -3.52829 -0.98574 
0.96108 -3.52829 0.93056 0.96982 -4.28841 0.62457 0.96982 -2.87368 -0.67976 
0.9708 -3.68639 -0.9842 0.9708 -3.68639 0.92902 0.9708 -3.4757 -0.9842 
0.9708 -3.4757 0.92902 0.9727 -3.89282 -0.93865 0.9727 -3.89282 0.88347 
0.9727 -3.26926 -0.93865 0.9727 -3.26926 0.88347 0.97817 -4.41219 0.46165 
0.98239 -3.73953 -0.98009 0.98239 -3.73953 0.92491 0.98239 -3.42256 -0.98009 
0.98239 -3.42256 0.92491 0.98363 -4.36972 0.53009 0.98363 -2.79237 -0.58527 
0.98638 -4.05122 -0.8722 0.98638 -4.05122 0.81701 0.98638 -3.11086 -0.8722 
0.98638 -3.11086 0.81701 0.98709 -3.94217 -0.92446 0.98709 -3.94217 0.86928 
0.98709 -3.21992 -0.92446 0.98709 -3.21992 0.86928 0.98982 -4.15411 0.752 
0.98982 -3.00797 -0.80719 0.98982 -3.00797 0.752 0.99476 -3.79219 -0.97314 
0.99476 -3.79219 0.91796 0.99476 -3.3699 -0.97314 0.99476 -3.3699 0.91796 
0.99738 -4.25032 0.67384 0.99738 -2.91177 -0.72903 0.99947 -3.58104 -0.99762 
0.99947 -3.58104 0.94244 1.0078 -3.84322 -0.96365 1.0078 -3.84322 0.90846 
1.0078 -3.31886 -0.96365 1.0078 -3.31886 0.90846 1.00856 -3.63383 -0.99842 
1.00856 -3.63383 0.94324 1.00856 -3.52825 -0.99842 1.00856 -3.52825 0.94324 
1.00917 -4.33744 0.58351 1.00917 -2.82464 -0.63869 1.01293 -4.39828 0.50103 
1.0197 -3.687 -0.99669 1.0197 -3.687 0.94151 1.0197 -3.47509 -0.99669 
1.0197 -3.47509 0.94151 1.02036 -4.11064 0.79107 1.02036 -3.05145 -0.84625 
1.02036 -3.05145 0.79107 1.0215 -3.8935 -0.95147 1.0215 -3.8935 0.89629 
1.0215 -3.26858 -0.95147 1.0215 -3.26858 0.89629 1.02458 -3.9972 -0.9104 
1.02458 -3.9972 0.85521 1.02458 -3.16489 -0.9104 1.02458 -3.16489 0.85521 
1.02554 -4.2093 0.71957 1.02554 -2.95279 -0.77475 1.0315 -3.74011 -0.99206 
1.0315 -3.74011 0.93688 1.0315 -3.42197 -0.99206 1.0315 -3.42197 0.93688 
1.03578 -4.30173 0.63415 1.03578 -2.86036 -0.68933 1.04364 -3.79255 -0.98454 
1.04364 -3.79255 0.92935 1.04364 -3.36954 -0.98454 1.04364 -3.36954 0.92935 
1.04736 -4.38185 0.53866 1.04736 -3.58104 -1.00838 1.04736 -3.58104 0.95319 
1.04736 -2.78024 -0.59385 1.05552 -4.16721 0.76074 1.05552 -2.99488 -0.81592 
1.05552 -2.99488 0.76074 1.05686 -3.8435 -0.97452 1.05686 -3.8435 0.91934 
1.05686 -3.31859 -0.97452 1.05686 -3.31859 0.91934 1.05792 -4.05815 -0.88685 
1.05792 -4.05815 0.83166 1.05792 -3.10394 -0.88685 1.05792 -3.10394 0.83166 
1.05799 -3.63427 -1.00899 1.05799 -3.63427 0.95381 1.05799 -3.52782 -1.00899 
1.05799 -3.52782 0.95381 1.0586 -3.94904 -0.93906 1.0586 -3.94904 0.88388 
1.0586 -3.21305 -0.93906 1.0586 -3.21305 0.88388 1.06333 -4.26274 0.68178 
1.06333 -2.89935 -0.73696 1.06917 -3.68733 -1.00671 1.06917 -3.68733 0.95153 
1.06917 -3.47476 -1.00671 1.06917 -3.47476 0.95153 1.07339 -4.34822 0.59116 
1.07339 -2.81386 -0.64635 1.07713 -4.40886 0.5085 1.08085 -3.74008 -1.00155 
1.08085 -3.74008 0.94637 1.08085 -3.422 -1.00155 1.08085 -3.422 0.94637 
1.09169 -4.22065 0.72619 1.09169 -2.94144 -0.78137 1.09287 -4.11688 0.80337 
1.09287 -3.04521 -0.85856 1.09287 -3.04521 0.80337 1.09302 -3.79237 -0.99352 
1.09302 -3.79237 0.93833 1.09302 -3.36972 -0.99352 1.09302 -3.36972 0.93833 
1.09387 -3.89903 -0.96397 1.09387 -3.89903 0.90879 1.09387 -3.26306 -0.96397 
1.09387 -3.26306 0.90879 1.09572 -3.58104 -1.01677 1.09572 -3.58104 0.96158 
1.09655 -4.00288 -0.92245 1.09655 -4.00288 0.86726 1.09655 -3.15921 -0.92245 
1.09655 -3.15921 0.86726 1.10071 -4.31094 0.64111 1.10071 -2.85115 -0.6963 
1.10651 -3.6343 -1.01688 1.10651 -3.6343 0.96169 1.10651 -3.52779 -1.01688 
1.10651 -3.52779 0.96169 1.11192 -4.39056 0.54482 1.11192 -2.77153 -0.6 
1.11798 -3.68761 -1.01408 1.11798 -3.68761 0.95889 1.11798 -3.47448 -1.01408 
1.11798 -3.47448 0.95889 1.12862 -4.17212 0.77095 1.12862 -2.98997 -0.82614 
1.12862 -2.98997 0.77095 1.12867 -4.27065 0.68759 1.12867 -2.89143 -0.74278 
1.12978 -3.84821 -0.98463 1.12978 -3.84821 0.92945 1.12978 -3.31388 -0.98463 
1.12978 -3.31388 0.92945 1.12981 -3.74033 -1.00838 1.12981 -3.74033 0.95319 
1.12981 -3.42175 -1.00838 1.12981 -3.42175 0.95319 1.13107 -4.06286 -0.89676 
1.13107 -4.06286 0.84157 1.13107 -3.09923 -0.89676 1.13107 -3.09923 0.84157 
1.13156 -3.95367 -0.94893 1.13156 -3.95367 0.89374 1.13156 -3.20842 -0.94893 
1.13156 -3.20842 0.89374 1.13885 -4.35555 0.59643 1.13885 -2.80654 -0.65162 
1.14225 -4.416 0.51353 1.14443 -3.58104 -1.02278 1.14443 -3.58104 0.96759 
1.15563 -3.63441 -1.02239 1.15563 -3.63441 0.9672 1.15563 -3.52768 -1.02239 
1.15563 -3.52768 0.9672 1.1662 -4.12021 0.81115 1.1662 -3.04188 -0.86633 
1.1662 -3.04188 0.81115 1.16625 -4.31697 0.64517 1.16625 -2.84512 -0.70036 
1.16685 -4.22619 0.73272 1.16685 -2.9359 -0.7879 1.16705 -3.90283 -0.9714 
1.16705 -3.90283 0.91621 1.16705 -3.25926 -0.9714 1.16705 -3.25926 0.91621 
1.16709 -3.68762 -1.01904 1.16709 -3.68762 0.96385 1.16709 -3.47447 -1.01904 
1.16709 -3.47447 0.96385 1.16752 -3.79417 -1.00174 1.16752 -3.79417 0.94656 
1.16752 -3.36792 -1.00174 1.16752 -3.36792 0.94656 1.1693 -4.0063 -0.9297 
1.1693 -4.0063 0.87452 1.1693 -3.15578 -0.9297 1.1693 -3.15578 0.87452 
1.17704 -4.39579 0.54852 1.17704 -2.7663 -0.60371 1.19338 -3.58104 -1.02639 
1.19338 -3.58104 0.9712 1.20421 -4.17586 0.77536 1.20421 -2.98623 -0.83055 
1.20421 -2.98623 0.77536 1.20421 -4.06521 -0.90173 1.20421 -4.06521 0.84655 
1.20421 -3.09688 -0.90173 1.20421 -3.09688 0.84655 1.20425 -4.27439 0.692 
1.20425 -2.88769 -0.74718 1.20425 -4.35934 0.59914 1.20425 -2.80275 -0.65433 
1.20466 -3.84942 -0.99016 1.20466 -3.84942 0.93498 1.20466 -3.31267 -0.99016 
1.20466 -3.31267 0.93498 1.20466 -3.95599 -0.95387 1.20466 -3.95599 0.89868 
1.20466 -3.2061 -0.95387 1.20466 -3.2061 0.89868 1.20469 -3.74154 -1.01391 
1.20469 -3.74154 0.95872 1.20469 -3.42055 -1.01391 1.20469 -3.42055 0.95872 
1.20469 -3.63445 -1.02545 1.20469 -3.63445 0.97027 1.20469 -3.52764 -1.02545 
1.20469 -3.52764 0.97027 1.20759 -4.41962 0.51608 1.24245 -4.39754 0.54976 
1.24245 -4.31911 0.64713 1.24245 -4.22804 0.7349 1.24245 -4.12178 0.8136 
1.24245 -4.00745 -0.93213 1.24245 -4.00745 0.87694 1.24245 -3.90375 -0.97409 
1.24245 -3.90375 0.91891 1.24245 -3.79477 -1.00449 1.24245 -3.79477 0.9493 
1.24245 -3.68792 -1.02186 1.24245 -3.68792 0.96668 1.24245 -3.58104 -1.02759 
1.24245 -3.58104 0.97241 1.24245 -3.47417 -1.02186 1.24245 -3.47417 0.96668 
1.24245 -3.36732 -1.00449 1.24245 -3.36732 0.9493 1.24245 -3.25834 -0.97409 
1.24245 -3.25834 0.91891 1.24245 -3.15464 -0.93213 1.24245 -3.15464 0.87694 
1.24245 -3.04031 -0.86878 1.24245 -3.04031 0.8136 1.24245 -2.93405 -0.79008 
1.24245 -2.84297 -0.70232 1.2773 -4.41962 0.51608 1.28021 -3.63445 -1.02545 
1.28021 -3.63445 0.97027 1.28021 -3.52764 -1.02545 1.28021 -3.52764 0.97027 
1.28021 -3.74154 -1.01391 1.28021 -3.74154 0.95872 1.28021 -3.42055 -1.01391 
1.28021 -3.42055 0.95872 1.28023 -3.95599 -0.95387 1.28023 -3.95599 0.89868 
1.28023 -3.2061 -0.95387 1.28023 -3.2061 0.89868 1.28023 -3.84942 -0.99016 
1.28023 -3.84942 0.93498 1.28023 -3.31267 -0.99016 1.28023 -3.31267 0.93498 
1.28065 -4.35934 0.59914 1.28065 -2.80275 -0.65433 1.28065 -4.27439 0.692 
1.28065 -2.88769 -0.74718 1.28068 -4.06521 -0.90173 1.28068 -4.06521 0.84655 
1.28068 -3.09688 -0.90173 1.28068 -3.09688 0.84655 1.28068 -4.17586 0.77536 
1.28068 -2.98623 -0.83055 1.28068 -2.98623 0.77536 1.29151 -3.58104 -1.02639 
1.29151 -3.58104 0.9712 1.30785 -4.39579 0.54852 1.30785 -2.7663 -0.60371 
1.31559 -4.0063 -0.9297 1.31559 -4.0063 0.87452 1.31559 -3.15578 -0.9297 
1.31559 -3.15578 0.87452 1.31737 -3.79417 -1.00174 1.31737 -3.79417 0.94656 
1.31737 -3.36792 -1.00174 1.31737 -3.36792 0.94656 1.31781 -3.68762 -1.01904 
1.31781 -3.68762 0.96385 1.31781 -3.47447 -1.01904 1.31781 -3.47447 0.96385 
1.31785 -3.90283 -0.9714 1.31785 -3.90283 0.91621 1.31785 -3.25926 -0.9714 
1.31785 -3.25926 0.91621 1.31804 -4.22619 0.73272 1.31804 -2.9359 -0.7879 
1.31864 -4.31697 0.64517 1.31864 -2.84512 -0.70036 1.3187 -4.12021 0.81115 
1.3187 -3.04188 -0.86633 1.3187 -3.04188 0.81115 1.32926 -3.63441 -1.02239 
1.32926 -3.63441 0.9672 1.32926 -3.52768 -1.02239 1.32926 -3.52768 0.9672 
1.34046 -3.58104 -1.02278 1.34046 -3.58104 0.96759 1.34264 -4.416 0.51353 
1.34605 -4.35555 0.59643 1.34605 -2.80654 -0.65162 1.35334 -3.95367 -0.94893 
1.35334 -3.95367 0.89374 1.35334 -3.20842 -0.94893 1.35334 -3.20842 0.89374 
1.35382 -4.06286 -0.89676 1.35382 -4.06286 0.84157 1.35382 -3.09923 -0.89676 
1.35382 -3.09923 0.84157 1.35508 -3.74033 -1.00838 1.35508 -3.74033 0.95319 
1.35508 -3.42175 -1.00838 1.35508 -3.42175 0.95319 1.35512 -3.84821 -0.98463 
1.35512 -3.84821 0.92945 1.35512 -3.31388 -0.98463 1.35512 -3.31388 0.92945 
1.35623 -4.27065 0.68759 1.35623 -2.89143 -0.74278 1.35628 -4.17212 0.77095 
1.35628 -2.98997 -0.82614 1.35628 -2.98997 0.77095 1.36692 -3.68761 -1.01408 
1.36692 -3.68761 0.95889 1.36692 -3.47448 -1.01408 1.36692 -3.47448 0.95889 
1.37297 -4.39056 0.54482 1.37297 -2.77153 -0.6 1.37839 -3.6343 -1.01688 
1.37839 -3.6343 0.96169 1.37839 -3.52779 -1.01688 1.37839 -3.52779 0.96169 
1.38418 -4.31094 0.64111 1.38418 -2.85115 -0.6963 1.38835 -4.00288 -0.92245 
1.38835 -4.00288 0.86726 1.38835 -3.15921 -0.92245 1.38835 -3.15921 0.86726 
1.38918 -3.58104 -1.01677 1.38918 -3.58104 0.96158 1.39102 -3.89903 -0.96397 
1.39102 -3.89903 0.90879 1.39102 -3.26306 -0.96397 1.39102 -3.26306 0.90879 
1.39188 -3.79237 -0.99352 1.39188 -3.79237 0.93833 1.39188 -3.36972 -0.99352 
1.39188 -3.36972 0.93833 1.39203 -4.11688 0.80337 1.39203 -3.04521 -0.85856 
1.39203 -3.04521 0.80337 1.3932 -4.22065 0.72619 1.3932 -2.94144 -0.78137 
1.40404 -3.74008 -1.00155 1.40404 -3.74008 0.94637 1.40404 -3.422 -1.00155 
1.40404 -3.422 0.94637 1.40776 -4.40886 0.5085 1.4115 -4.34822 0.59116 
1.4115 -2.81386 -0.64635 1.41573 -3.68733 -1.00671 1.41573 -3.68733 0.95153 
1.41573 -3.47476 -1.00671 1.41573 -3.47476 0.95153 1.42156 -4.26274 0.68178 
1.42156 -2.89935 -0.73696 1.42629 -3.94904 -0.93906 1.42629 -3.94904 0.88388 
1.42629 -3.21305 -0.93906 1.42629 -3.21305 0.88388 1.4269 -3.63427 -1.00899 
1.4269 -3.63427 0.95381 1.4269 -3.52782 -1.00899 1.4269 -3.52782 0.95381 
1.42698 -4.05815 -0.88685 1.42698 -4.05815 0.83166 1.42698 -3.10394 -0.88685 
1.42698 -3.10394 0.83166 1.42803 -3.8435 -0.97452 1.42803 -3.8435 0.91934 
1.42803 -3.31859 -0.97452 1.42803 -3.31859 0.91934 1.42937 -4.16721 0.76074 
1.42937 -2.99488 -0.81592 1.42937 -2.99488 0.76074 1.43754 -4.38185 0.53866 
1.43754 -3.58104 -1.00838 1.43754 -3.58104 0.95319 1.43754 -2.78024 -0.59385 
1.44125 -3.79255 -0.98454 1.44125 -3.79255 0.92935 1.44125 -3.36954 -0.98454 
1.44125 -3.36954 0.92935 1.44208 -4.42479 0.47065 1.44911 -4.30173 0.63415 
1.44911 -2.86036 -0.68933 1.4534 -3.74011 -0.99206 1.4534 -3.74011 0.93688 
1.4534 -3.42197 -0.99206 1.4534 -3.42197 0.93688 1.45935 -4.2093 0.71957 
1.45935 -2.95279 -0.77475 1.46032 -3.9972 -0.9104 1.46032 -3.9972 0.85521 
1.46032 -3.16489 -0.9104 1.46032 -3.16489 0.85521 1.46339 -3.8935 -0.95147 
1.46339 -3.8935 0.89629 1.46339 -3.26858 -0.95147 1.46339 -3.26858 0.89629 
1.46454 -4.11064 -0.84625 1.46454 -4.11064 0.79107 1.46454 -3.05145 -0.84625 
1.46454 -3.05145 0.79107 1.4652 -3.687 -0.99669 1.4652 -3.687 0.94151 
1.4652 -3.47509 -0.99669 1.4652 -3.47509 0.94151 1.47196 -4.39828 0.50103 
1.47572 -4.33744 0.58351 1.47572 -2.82464 -0.63869 1.47633 -3.63383 -0.99842 
1.47633 -3.63383 0.94324 1.47633 -3.52825 -0.99842 1.47633 -3.52825 0.94324 
1.4771 -3.84322 -0.96365 1.4771 -3.84322 0.90846 1.4771 -3.31886 -0.96365 
1.4771 -3.31886 0.90846 1.48543 -3.58104 -0.99762 1.48543 -3.58104 0.94244 
1.48751 -4.25032 0.67384 1.48751 -2.91177 -0.72903 1.49013 -3.79219 -0.97314 
1.49013 -3.79219 0.91796 1.49013 -3.3699 -0.97314 1.49013 -3.3699 0.91796 
1.49507 -4.15411 0.752 1.49507 -3.00797 -0.80719 1.49507 -3.00797 0.752 
1.4978 -3.94217 -0.92446 1.4978 -3.94217 0.86928 1.4978 -3.21992 -0.92446 
1.4978 -3.21992 0.86928 1.49852 -4.05122 -0.8722 1.49852 -4.05122 0.81701 
1.49852 -3.11086 -0.8722 1.49852 -3.11086 0.81701 1.50127 -4.36972 0.53009 
1.50127 -2.79237 -0.58527 1.5025 -3.73953 -0.98009 1.5025 -3.73953 0.92491 
1.5025 -3.42256 -0.98009 1.5025 -3.42256 0.92491 1.50673 -4.41219 0.46165 
1.51219 -3.89282 -0.93865 1.51219 -3.89282 0.88347 1.51219 -3.26926 -0.93865 
1.51219 -3.26926 0.88347 1.5141 -3.68639 -0.9842 1.5141 -3.68639 0.92902 
1.5141 -3.4757 -0.9842 1.5141 -3.4757 0.92902 1.51507 -4.28841 0.62457 
1.51507 -2.87368 -0.67976 1.52382 -3.63379 -0.98574 1.52382 -3.63379 0.93056 
1.52382 -3.52829 -0.98574 1.52382 -3.52829 0.93056 1.52451 -4.1951 0.70955 
1.52451 -2.96699 -0.76473 1.52451 -2.96699 0.70955 1.52583 -3.84233 -0.95032 
1.52583 -3.84233 0.89513 1.52583 -3.31975 -0.95032 1.52583 -3.31975 0.89513 
1.52989 -4.09555 -0.83546 1.52989 -4.09555 0.78028 1.52989 -3.06653 -0.83546 
1.52989 -3.06653 0.78028 1.53112 -3.98929 -0.89362 1.53112 -3.98929 0.83843 
1.53112 -3.1728 -0.89362 1.53112 -3.1728 0.83843 1.53273 -3.58104 -0.98453 
1.53273 -3.58104 0.92935 1.53617 -4.384 0.49105 1.53617 -2.77809 -0.54623 
1.53838 -3.79131 -0.95937 1.53838 -3.79131 0.90419 1.53838 -3.37078 -0.95937 
1.53838 -3.37078 0.90419 1.54136 -4.32285 0.57272 1.54136 -2.83924 -0.6279 
1.54615 -3.94083 -0.90982 1.54615 -3.94083 0.85463 1.54615 -3.22126 -0.90982 
1.54615 -3.22126 0.85463 1.55067 -3.73849 -0.96579 1.55067 -3.73849 0.9106 
1.55067 -3.4236 -0.96579 1.55067 -3.4236 0.9106 1.55286 -4.23497 0.66236 
1.55286 -2.92712 -0.71754 1.56008 -4.13811 0.73974 1.56008 -3.02398 -0.79492 
1.56008 -3.02398 0.73974 1.56031 -3.89135 -0.92351 1.56031 -3.89135 0.86833 
1.56031 -3.27074 -0.92351 1.56031 -3.27074 0.86833 1.56123 -3.68636 -0.96955 
1.56123 -3.68636 0.91437 1.56123 -3.47573 -0.96955 1.56123 -3.47573 0.91437 
1.56321 -4.03467 -0.85906 1.56321 -4.03467 0.80388 1.56321 -3.12742 -0.85906 
1.56321 -3.12742 0.80388 1.56389 -4.35421 0.51912 1.56389 -2.80788 -0.5743 
1.57021 -4.39591 0.45049 1.57088 -3.63367 -0.97065 1.57088 -3.63367 0.91547 
1.57088 -3.52842 -0.97065 1.57088 -3.52842 0.91547 1.57357 -3.84099 -0.93467 
1.57357 -3.84099 0.87948 1.57357 -3.3211 -0.93467 1.57357 -3.3211 0.87948 
1.57934 -3.58104 -0.96914 1.57934 -3.58104 0.91395 1.57977 -4.27181 0.61198 
1.57977 -2.89028 -0.66717 1.581 -3.99012 -0.87496 1.581 -3.99012 0.81978 
1.581 -3.17197 -0.87496 1.581 -3.17197 0.81978 1.58589 -3.78989 -0.94325 
1.58589 -3.78989 0.88807 1.58589 -3.3722 -0.94325 1.58589 -3.3722 0.88807 
1.58839 -4.1781 0.69618 1.58839 -2.98398 -0.75136 1.59392 -4.0781 -0.82095 
1.59392 -4.0781 0.76576 1.59392 -3.08399 -0.82095 1.59392 -3.08399 0.76576 
1.59597 -3.94145 -0.8908 1.59597 -3.94145 0.83562 1.59597 -3.22064 -0.8908 
1.59597 -3.22064 0.83562 1.59724 -3.7382 -0.94923 1.59724 -3.7382 0.89405 
1.59724 -3.42389 -0.94923 1.59724 -3.42389 0.89405 1.5981 -2.79548 -0.53395 
1.60323 -4.30517 0.56017 1.60323 -2.85691 -0.61536 1.60758 -3.68606 -0.9526 
1.60758 -3.68606 0.89742 1.60758 -3.47603 -0.9526 1.60758 -3.47603 0.89742 
1.61024 -3.8915 -0.90414 1.61024 -3.8915 0.84896 1.61024 -3.27059 -0.90414 
1.61024 -3.27059 0.84896 1.61239 -4.03452 -0.83846 1.61239 -4.03452 0.78327 
1.61239 -3.12757 -0.83846 1.61239 -3.12757 0.78327 1.61628 -4.21689 0.64765 
1.61628 -2.9452 -0.70283 1.61689 -3.63363 -0.95335 1.61689 -3.63363 0.89817 
1.61689 -3.52846 -0.95335 1.61689 -3.52846 0.89817 1.62312 -4.1194 -0.77943 
1.62312 -4.1194 0.72425 1.62312 -3.04269 -0.77943 1.62342 -3.84095 -0.91489 
1.62342 -3.84095 0.85971 1.62342 -3.32114 -0.91489 1.62342 -3.32114 0.85971 
1.62513 -3.58104 -0.95147 1.62513 -3.58104 0.89629 1.62513 -2.8267 -0.56099 
1.62992 -3.98979 -0.8539 1.62992 -3.98979 0.79872 1.62992 -3.1723 -0.8539 
1.62992 -3.1723 0.79872 1.63146 -2.78539 -0.49192 1.63644 -3.78828 -0.92304 
1.63644 -3.78828 0.86785 1.63644 -3.3738 -0.92304 1.63644 -3.3738 0.86785 
1.641 -4.25177 0.59794 1.641 -2.91032 -0.65312 1.64241 -4.07701 -0.79833 
1.64241 -4.07701 0.74315 1.64241 -3.08507 -0.79833 1.6451 -3.94079 -0.86929 
1.6451 -3.94079 0.81411 1.6451 -3.2213 -0.86929 1.6451 -3.2213 0.81411 
1.64766 -3.73643 -0.92851 1.64766 -3.73643 0.87333 1.64766 -3.42566 -0.92851 
1.64766 -3.42566 0.87333 1.6507 -4.15839 0.67951 1.6507 -3.00369 -0.7347 
1.658 -3.68387 -0.93133 1.658 -3.68387 0.87615 1.658 -3.47822 -0.93133 
1.658 -3.47822 0.87615 1.6587 -2.81623 -0.51932 1.65912 -3.89076 -0.88226 
1.65912 -3.89076 0.82708 1.65912 -3.27133 -0.88226 1.65912 -3.27133 0.82708 
1.66074 -4.03313 -0.81541 1.66074 -4.03313 0.76022 1.66074 -3.12896 -0.81541 
1.66401 -2.87799 -0.6003 1.66715 -3.63132 -0.93153 1.66715 -3.63132 0.87634 
1.66715 -3.53077 -0.93153 1.66715 -3.53077 0.87634 1.67 -3.58104 -0.93158 
1.67 -3.58104 0.8764 1.67077 -4.11713 -0.75502 1.67077 -4.11713 0.69984 
1.67077 -3.04496 -0.75502 1.67312 -3.8388 -0.89251 1.67312 -3.8388 0.83733 
1.67312 -3.32329 -0.89251 1.67312 -3.32329 0.83733 1.67652 -4.19492 0.63175 
1.67652 -2.96717 -0.68694 1.67774 -3.9883 -0.8305 1.67774 -3.9883 0.77532 
1.67774 -3.17378 -0.8305 1.68474 -2.84875 -0.5454 1.68583 -3.78606 -0.90016 
1.68583 -3.78606 0.84498 1.68583 -3.37603 -0.90016 1.68583 -3.37603 0.84498 
1.68976 -4.07451 -0.77351 1.68976 -4.07451 0.71833 1.68976 -3.08758 -0.77351 
1.69103 -2.80803 -0.47618 1.69281 -3.93907 -0.84551 1.69281 -3.93907 0.79033 
1.69281 -3.22302 -0.84551 1.69715 -3.73393 -0.90501 1.69715 -3.73393 0.84983 
1.69715 -3.42816 -0.90501 1.69715 -3.42816 0.84983 1.69776 -4.15547 0.65264 
1.69776 -3.00662 -0.70783 1.70049 -2.93327 -0.63635 1.70717 -3.68136 -0.90735 
1.70717 -3.68136 0.85216 1.70717 -3.48073 -0.90735 1.70717 -3.48073 0.85216 
1.70763 -4.03065 -0.79013 1.70763 -4.03065 0.73494 1.70763 -3.13144 -0.79013 
1.70798 -3.8881 -0.85765 1.70798 -3.8881 0.80246 1.70798 -3.27398 -0.85765 
1.70798 -3.27398 0.80246 1.7111 -3.63127 -0.90955 1.7111 -3.63127 0.85436 
1.7111 -3.53082 -0.90955 1.7111 -3.53082 0.85436 1.71384 -3.58104 -0.90951 
1.71384 -3.58104 0.85433 1.71731 -2.84009 -0.50246 1.71768 -4.11386 0.6726 
1.71768 -3.04823 -0.72778 1.7218 -3.83591 -0.86739 1.7218 -3.83591 0.8122 
1.7218 -3.32617 -0.86739 1.7218 -3.32617 0.8122 1.7225 -2.90215 -0.58316 
1.72257 -2.97151 -0.65842 1.72432 -3.98566 -0.80482 1.72432 -3.98566 0.74964 
1.72432 -3.17643 -0.80482 1.73389 -3.78323 -0.87471 1.73389 -3.78323 0.81952 
1.73389 -3.37886 -0.87471 1.73389 -3.37886 0.81952 1.73417 -2.81623 -0.44384 
1.73666 -4.07068 0.69075 1.73666 -3.09141 -0.74593 1.74063 -3.93562 -0.81885 
1.74063 -3.93562 0.76367 1.74063 -3.22647 -0.81885 1.74245 -2.87394 -0.52759 
1.74349 -3.01123 -0.67895 1.74502 -3.73093 -0.87904 1.74502 -3.73093 0.82385 
1.74502 -3.43115 -0.87904 1.74502 -3.43115 0.82385 1.74552 -2.93901 -0.60613 
1.75021 -3.68126 -0.88324 1.75021 -3.68126 0.82806 1.75021 -3.48082 -0.88324 
1.75021 -3.48082 0.82806 1.75413 -3.6311 -0.8853 1.75413 -3.6311 0.83012 
1.75413 -3.53099 -0.8853 1.75413 -3.53099 0.83012 1.75433 -4.0265 -0.76213 
1.75433 -4.0265 0.70695 1.75433 -3.13559 -0.76213 1.75545 -3.88453 -0.83054 
1.75545 -3.88453 0.77535 1.75545 -3.27756 -0.83054 1.75655 -3.58104 -0.88532 
1.75655 -3.58104 0.83014 1.76026 -2.84875 -0.46988 1.76345 -3.05329 -0.69844 
1.76638 -2.90949 -0.55152 1.7674 -2.97764 -0.62786 1.76876 -3.83254 -0.83984 
1.76876 -3.83254 0.78466 1.76876 -3.32955 -0.83984 1.76954 -3.98187 -0.77694 
1.76954 -3.98187 0.72175 1.76954 -3.18022 -0.77694 1.7805 -3.7798 -0.84673 
1.7805 -3.7798 0.79155 1.7805 -3.38229 -0.84673 1.78209 -3.0967 -0.71622 
1.78564 -3.93156 -0.79053 1.78564 -3.93156 0.73535 1.78564 -3.23053 -0.79053 
1.78694 -3.73055 -0.85293 1.78694 -3.73055 0.79774 1.78694 -3.43154 -0.85293 
1.78694 -3.43154 0.79774 1.78774 -3.01752 -0.64815 1.78905 -2.94665 -0.57419 
1.79201 -3.68092 -0.85705 1.79201 -3.68092 0.80187 1.79201 -3.48117 -0.85705 
1.79201 -3.48117 0.80187 1.79571 -3.63105 -0.8591 1.79571 -3.63105 0.80391 
1.79571 -3.53104 -0.8591 1.79571 -3.53104 0.80391 1.79802 -3.58104 -0.85906 
1.79802 -3.58104 0.80388 1.79802 -2.90215 -0.50764 1.79835 -3.14039 -0.73243 
1.8004 -3.87995 -0.80176 1.8004 -3.87995 0.74658 1.8004 -3.28214 -0.80176 
1.80748 -3.05994 -0.66728 1.8104 -2.98534 -0.59555 1.81326 -3.18515 -0.74692 
1.81347 -3.82774 -0.81059 1.81347 -3.82774 0.7554 1.81347 -3.33435 -0.81059 
1.82099 -2.93901 -0.53066 1.82164 -3.77963 -0.81822 1.82164 -3.77963 0.76304 
1.82164 -3.38246 -0.81822 1.82491 -3.10249 -0.68465 1.82808 -3.7303 -0.82431 
1.82808 -3.7303 0.76912 1.82808 -3.43179 -0.82431 1.82939 -3.23584 -0.75994 
1.83038 -3.02547 -0.61553 1.83326 -3.68035 -0.82826 1.83326 -3.68035 0.77308 
1.83326 -3.48174 -0.82826 1.83326 -3.48174 0.77308 1.83694 -3.63041 -0.83018 
1.83694 -3.63041 0.77499 1.83694 -3.53168 -0.83018 1.83694 -3.53168 0.77499 
1.83815 -3.58104 -0.8308 1.83815 -3.58104 0.77562 1.84098 -3.14644 -0.70055 
1.84272 -2.97764 -0.55255 1.84375 -3.28757 -0.77077 1.84895 -3.06694 -0.6341 
1.85329 -3.82704 -0.78016 1.85329 -3.82704 0.72498 1.85329 -3.33505 -0.78016 
1.85536 -3.1912 -0.71487 1.86133 -3.77896 -0.78773 1.86133 -3.77896 0.73255 
1.86133 -3.38313 -0.78773 1.86301 -3.01752 -0.57289 1.86606 -3.10965 -0.6512 
1.86797 -3.72943 -0.79356 1.86797 -3.72943 0.73837 1.86797 -3.43266 -0.79356 
1.87121 -3.24217 -0.72746 1.87302 -3.67953 -0.79745 1.87302 -3.67953 0.74226 
1.87302 -3.48256 -0.79745 1.8757 -3.63035 -0.79996 1.8757 -3.63035 0.74478 
1.8757 -3.53174 -0.79996 1.8757 -3.53174 0.74478 1.87684 -3.58104 -0.8006 
1.87684 -3.58104 0.74542 1.88166 -3.15349 -0.66681 1.88213 -3.05994 -0.59262 
1.88224 -3.2888 -0.73841 1.89175 -3.33637 -0.74769 1.8938 -3.01123 -0.52864 
1.89573 -3.19836 -0.68087 1.89947 -3.38429 -0.75533 1.89951 -3.10249 -0.61005 
1.90608 -3.72818 0.70585 1.90608 -3.4339 -0.76103 1.90822 -3.24415 -0.69336 
1.9104 -3.67942 -0.76527 1.9104 -3.67942 0.71008 1.9104 -3.48267 -0.76527 
1.91311 -3.63017 -0.76773 1.91311 -3.63017 0.71254 1.91311 -3.53192 -0.76773 
1.91329 -3.05329 -0.5486 1.91401 -3.58104 -0.76854 1.91401 -3.58104 0.71336 
1.91541 -3.14644 -0.62613 1.91911 -3.29076 -0.70425 1.92836 -3.33806 -0.71351 
1.92973 -3.1912 -0.64051 1.93107 -3.0967 -0.56723 1.93597 -3.38595 -0.72111 
1.9419 -3.43431 -0.72705 1.94232 -3.24217 -0.65636 1.94615 -3.48303 -0.73129 
1.94728 -3.14039 -0.5835 1.9487 -3.63011 -0.73385 1.9487 -3.63011 0.67866 
1.9487 -3.53198 -0.73385 1.94955 -3.58104 -0.7347 1.95326 -3.2888 -0.66738 
1.96178 -3.18515 -0.59841 1.96254 -3.33637 -0.6769 1.97019 -3.38429 -0.68462 
1.9748 -3.23584 -0.61453 1.97589 -3.4339 -0.69123 1.98012 -3.48267 -0.69554 
1.98258 -3.53192 -0.69825 1.98562 -3.28757 -0.6289 1.99179 -3.18022 -0.55468 
1.99502 -3.33505 -0.63843 2.00258 -3.38313 -0.64648 2.00539 -3.23053 -0.57079 
2.00841 -3.43266 -0.65311 2.0123 -3.48256 -0.65817 2.01662 -3.28214 -0.58555 
2.02544 -3.33435 -0.59861 2.03308 -3.38246 -0.60679 2.03916 -3.43179 -0.61323 
2.04539 -3.27756 -0.5406 2.05469 -3.32955 -0.5539 2.06159 -3.38229 -0.56565 
1.56103 -2.96768 0.69595 1.58281 -2.91508 0.74905 1.58501 -2.96518 0.74512 
1.58734 -3.01774 0.7351 1.60704 -2.86486 0.7945 1.60705 -2.91491 0.79208 
1.60912 -2.96508 0.78816 1.61332 -3.01475 0.78296 1.61765 -3.06704 0.77184 
1.63326 -2.91486 0.83366 1.63326 -2.81486 0.83366 1.63329 -2.86486 0.83597 
1.63531 -2.96474 0.82996 1.63943 -3.01436 0.82489 1.64562 -3.06361 0.81845 
1.65252 -3.11635 0.80671 1.66156 -2.86486 0.87609 1.66182 -3.16834 0.7934 
1.66218 -2.91422 0.87489 1.66218 -2.8155 0.87489 1.66409 -2.96417 0.87121 
1.66409 -2.76555 0.87121 1.66805 -3.01411 0.86603 1.67413 -3.06344 0.85959 
1.68177 -3.11155 0.85141 1.69059 -3.16376 0.83835 1.69175 -2.86486 0.91479 
1.69239 -2.91416 0.91365 1.69239 -2.81555 0.91365 1.69491 -2.96334 0.91097 
1.69491 -2.76637 0.91097 1.6988 -3.01325 0.90592 1.6988 -2.71647 0.90592 
1.70182 -3.21537 0.82359 1.70463 -3.06277 0.89928 1.70463 -2.66694 0.89928 
1.71219 -3.11085 0.89123 1.71542 -3.26568 0.80749 1.72159 -3.15833 0.8817 
1.72381 -2.86486 0.95195 1.72463 -2.91398 0.95106 1.72463 -2.81573 0.95106 
1.72709 -2.96323 0.94835 1.72709 -2.76649 0.94835 1.73132 -3.012 0.94403 
1.73132 -2.71772 0.94403 1.73241 -3.21006 0.86733 1.73702 -3.06161 0.93742 
1.73702 -2.66811 0.93742 1.74467 -3.10953 0.9297 1.74467 -2.62018 0.9297 
1.74543 -3.26075 0.85121 1.75395 -3.1571 0.92019 1.75766 -2.86486 0.9875 
1.75851 -2.91392 0.98665 1.75851 -2.81579 -0.42586 1.75851 -2.81579 0.98665 
1.75993 -3.30551 0.8363 1.76106 -2.96287 0.9841 1.76106 -2.76684 -0.42331 
1.76106 -2.76684 0.9841 1.76489 -3.20373 0.90916 1.76531 -3.01159 0.97985 
1.76531 -2.71813 0.97985 1.77124 -3.05995 0.97391 1.77124 -2.66977 0.97391 
1.77614 -3.3492 0.82003 1.77748 -3.2547 0.89331 1.77885 -3.10784 0.96631 
1.77885 -2.62188 0.96631 1.78811 -3.15514 0.95705 1.78811 -2.57457 0.95705 
1.7918 -3.29946 0.87893 1.79321 -2.86486 -0.46056 1.79321 -2.86486 1.02135 
1.79392 -3.39261 0.8014 1.7941 -2.91398 1.02053 1.7941 -2.81573 -0.45974 
1.7941 -2.81573 1.02053 1.79681 -2.96323 1.01807 1.79681 -2.76649 -0.45728 
1.79681 -2.76649 1.01807 1.79899 -3.20175 0.94617 1.79899 -2.52797 0.94617 
1.80113 -3.012 1.01384 1.80113 -2.71772 -0.45305 1.80113 -2.71772 1.01384 
1.80771 -3.34341 0.86286 1.80774 -3.06161 1.00814 1.80774 -2.66811 -0.44735 
1.80774 -2.66811 1.00814 1.81148 -3.24754 0.93368 1.81148 -2.48217 0.93368 
1.81341 -3.43467 0.78144 1.81546 -3.10953 1.00049 1.81546 -2.62018 1.00049 
1.82497 -3.1571 0.99121 1.82497 -2.57261 0.99121 1.82508 -3.38596 0.84542 
1.82555 -3.29241 0.91961 1.83037 -2.86486 -0.49262 1.83037 -2.86486 1.05341 
1.83151 -2.91416 -0.49198 1.83151 -2.91416 1.05277 1.83151 -2.81555 -0.49198 
1.83151 -2.81555 1.05277 1.83419 -2.96334 1.05025 1.83419 -2.76637 -0.48946 
1.83419 -2.76637 1.05025 1.836 -3.20373 0.98026 1.836 -2.52599 0.98026 
1.83924 -3.01325 1.04636 1.83924 -2.71647 -0.48557 1.83924 -2.71647 1.04636 
1.84115 -3.33625 0.90401 1.8442 -3.42838 0.82569 1.84588 -3.06277 1.04053 
1.84588 -2.66694 -0.47974 1.84588 -2.66694 1.04053 1.85185 -3.2547 0.96768 
1.85185 -2.47502 0.96768 1.85393 -3.11085 1.03297 1.85393 -2.61887 -0.47218 
1.85393 -2.61887 1.03297 1.85826 -3.37896 0.8869 1.86346 -3.15833 1.02357 
1.86346 -2.57139 -0.46278 1.86346 -2.57139 1.02357 1.86449 -3.46826 0.80535 
1.86623 -3.29946 0.95335 1.86623 -2.43025 0.95335 1.86906 -2.86486 -0.52281 
1.86906 -2.86486 1.0836 1.87027 -2.91422 -0.52219 1.87027 -2.91422 1.08298 
1.87027 -2.8155 -0.52219 1.87027 -2.8155 1.08298 1.87395 -2.96417 -0.52028 
1.87395 -2.96417 1.08107 1.87395 -2.76555 -0.52028 1.87395 -2.76555 1.08107 
1.87683 -3.42043 0.86833 1.87783 -3.21006 1.01275 1.87783 -2.51966 1.01275 
1.87913 -3.01411 1.07711 1.87913 -2.7156 -0.51632 1.87913 -2.7156 1.07711 
1.8823 -3.34341 0.93745 1.8823 -2.3863 0.93745 1.88557 -3.06344 1.07102 
1.88557 -2.66627 -0.51023 1.88557 -2.66627 1.07102 1.88622 -3.50689 0.78346 
1.89374 -3.11155 1.06339 1.89374 -2.61816 -0.5026 1.89374 -2.61816 1.06339 
1.89395 -3.26075 0.99973 1.89395 -2.46896 0.99973 1.89681 -3.46056 0.84835 
1.89973 -3.38596 0.92008 1.89973 -2.34376 0.92008 1.90681 -3.16376 1.05457 
1.90681 -2.56595 -0.49378 1.90681 -2.56595 1.05457 1.90886 -3.30551 0.98523 
1.90886 -2.4242 0.98523 1.90919 -3.54375 0.76044 1.90919 -2.86486 -0.55107 
1.90919 -2.86486 1.11186 1.9115 -2.91486 -0.55111 1.9115 -2.91486 1.1119 
1.9115 -2.81486 -0.55111 1.9115 -2.81486 1.1119 1.9152 -2.96474 -0.54906 
1.9152 -2.96474 1.10985 1.9152 -2.76498 -0.54906 1.9152 -2.76498 1.10985 
1.91816 -3.49925 0.827 1.91947 -3.42838 0.90096 1.91947 -2.30133 0.90096 
1.92027 -3.01436 -0.54494 1.92027 -3.01436 1.10573 1.92027 -2.71535 -0.54494 
1.92027 -2.71535 1.10573 1.92157 -3.21537 1.04334 1.92157 -2.51434 -0.48255 
1.92157 -2.51434 1.04334 1.92512 -3.3492 0.96902 1.92512 -2.38052 0.96902 
1.92671 -3.06361 1.09954 1.92671 -2.6661 -0.53875 1.92671 -2.6661 1.09954 
1.93767 -3.26568 1.02974 1.93767 -2.46403 -0.46895 1.93767 -2.46403 1.02974 
1.93845 -3.11635 1.09264 1.93845 -2.61336 -0.53185 1.93845 -2.61336 1.09264 
1.93981 -3.46826 0.88067 1.94083 -3.53642 0.80433 1.94376 -3.39261 0.95124 
1.94376 -2.33711 0.95124 1.94695 -3.59715 0.72268 1.95066 -2.86486 -0.57733 
1.95066 -2.86486 1.13812 1.95176 -3.16834 1.08334 1.95176 -2.56137 -0.52255 
1.95176 -2.56137 1.08334 1.95288 -3.31031 1.01493 1.95288 -2.4194 -0.45414 
1.95288 -2.4194 1.01493 1.95308 -2.91491 -0.57732 1.95308 -2.91491 1.13811 
1.95308 -2.8148 -0.57732 1.95308 -2.8148 1.13811 1.957 -2.96508 -0.57525 
1.957 -2.96508 1.13604 1.957 -2.76464 -0.57525 1.957 -2.76464 1.13604 
1.96169 -3.50689 0.85894 1.96219 -3.01475 -0.57105 1.96219 -3.01475 1.13184 
1.96219 -2.71497 -0.57105 1.96219 -2.71497 1.13184 1.96372 -3.43467 0.93175 
1.96372 -2.29504 0.93175 1.96476 -3.57196 0.7804 1.96658 -3.21943 1.07166 
1.96658 -2.51028 -0.51087 1.96658 -2.51028 1.07166 1.97055 -3.35449 0.99874 
1.97055 -2.37522 0.99874 1.97304 -3.62967 0.69665 1.97332 -3.06704 -0.56672 
1.97332 -3.06704 1.12751 1.97332 -2.66267 -0.56672 1.97332 -2.66267 1.12751 
1.98289 -3.26947 1.05762 1.98289 -2.46024 -0.49683 1.98289 -2.46024 1.05762 
1.98464 -3.47439 0.91122 1.98471 -3.54375 0.83597 1.98541 -3.11973 -0.5594 
1.98541 -3.11973 1.12019 1.98541 -2.60999 -0.5594 1.98541 -2.60999 1.12019 
1.98954 -3.39768 0.98058 1.98954 -2.33204 0.98058 1.9899 -3.60581 0.75526 
1.99337 -2.86486 -0.60153 1.99337 -2.86486 1.16232 1.99611 -2.91508 -0.60156 
1.99611 -2.91508 1.16235 1.99611 -2.81463 -0.60156 1.99611 -2.81463 1.16235 
1.99923 -3.17192 -0.54966 1.99923 -3.17192 1.11045 1.99923 -2.5578 -0.54966 
1.99923 -2.5578 1.11045 1.99958 -3.31446 1.04293 1.99958 -2.41525 -0.48214 
1.99958 -2.41525 1.04293 2.00004 -2.96518 -0.59936 2.00004 -2.96518 1.16015 
2.00004 -2.76454 -0.59936 2.00004 -2.76454 1.16015 2.00672 -3.51263 0.88916 
2.00945 -3.43929 0.96063 2.00945 -2.29043 0.96063 2.01006 -3.01774 -0.59703 
2.01006 -3.01774 1.15782 2.01006 -2.71197 -0.59703 2.01006 -2.71197 1.15782 
2.01441 -3.22288 1.09832 2.01441 -2.50683 -0.53753 2.01441 -2.50683 1.09832 
2.01618 -3.63787 0.72898 2.01745 -3.35832 1.02632 2.01745 -2.37139 -0.46553 
2.01745 -2.37139 1.02632 2.02138 -3.06987 -0.59218 2.02138 -3.06987 1.15297 
2.02138 -2.65984 -0.59218 2.02138 -2.65984 1.15297 2.02248 -3.59715 0.7982 
2.02947 -3.27212 1.0833 2.02947 -2.4576 -0.52251 2.02947 -2.4576 1.0833 
2.03069 -3.47873 0.93974 2.03409 -3.12261 -0.58452 2.03409 -3.12261 1.14531 
2.03409 -2.60711 -0.58452 2.03409 -2.60711 1.14531 2.03644 -3.40094 1.00783 
2.03644 -2.32877 -0.44704 2.03644 -2.32877 1.00783 2.03721 -2.86486 -0.62359 
2.03721 -2.86486 1.18438 2.04006 -2.91513 -0.62354 2.04006 -2.91513 1.18433 
2.04006 -2.81458 -0.62354 2.04006 -2.81458 1.18433 2.0432 -3.56791 0.85311 
2.04647 -3.31694 1.06821 2.04647 -2.41277 -0.50742 2.04647 -2.41277 1.06821 
2.04809 -3.17457 -0.57428 2.04809 -3.17457 1.13507 2.04809 -2.55514 -0.57428 
2.04809 -2.55514 1.13507 2.04851 -3.62967 0.77212 2.04921 -2.96768 -0.62334 
2.04921 -2.96768 1.18413 2.04921 -2.76203 -0.62334 2.04921 -2.76203 1.18413 
2.05652 -3.44221 0.9875 2.05652 -2.28751 -0.42671 2.05652 -2.28751 0.9875 
2.05955 -3.02024 -0.62053 2.05955 -3.02024 1.18132 2.05955 -2.70947 -0.62053 
2.05955 -2.70947 1.18132 2.06212 -3.2246 -0.5613 2.06212 -3.2246 1.12209 
2.06212 -2.50511 -0.5613 2.06212 -2.50511 1.12209 2.0648 -3.36083 1.05114 
2.0648 -2.36889 -0.49035 2.0648 -2.36889 1.05114 2.06622 -3.53558 0.90592 
2.07077 -3.0721 -0.61505 2.07077 -3.0721 1.17584 2.07077 -2.65762 -0.61505 
2.07077 -2.65762 1.17584 2.07729 -3.27361 -0.54592 2.07729 -3.27361 1.10671 
2.07729 -2.45611 -0.54592 2.07729 -2.45611 1.10671 2.08208 -3.6192 0.8138 
2.08208 -2.86486 -0.64348 2.08208 -2.86486 1.20427 2.08379 -3.12476 -0.60691 
2.08379 -3.12476 1.1677 2.08379 -2.60495 -0.60691 2.08379 -2.60495 1.1677 
2.08409 -3.40321 1.03223 2.08409 -2.3265 -0.47144 2.08409 -2.3265 1.03223 
2.09032 -2.91744 -0.64536 2.09032 -2.91744 1.20615 2.09032 -2.81227 -0.64536 
2.09032 -2.81227 1.20615 2.09093 -3.5007 0.95563 2.09093 -2.22901 -0.39484 
2.09482 -3.31833 -0.53047 2.09482 -3.31833 1.09126 2.09482 -2.41138 -0.53047 
2.09482 -2.41138 1.09126 2.09697 -3.17531 -0.59616 2.09697 -3.17531 1.15695 
2.09697 -2.5544 -0.59616 2.09697 -2.5544 1.15695 2.09963 -2.96988 -0.64462 
2.09963 -2.96988 1.20541 2.09963 -2.75984 -0.64462 2.09963 -2.75984 1.20541 
2.10398 -3.58899 0.86816 2.10398 -2.14073 -0.30737 2.10911 -3.65042 0.78675 
2.10997 -3.02201 -0.64125 2.10997 -3.02201 1.20204 2.10997 -2.7077 -0.64125 
2.10997 -2.7077 1.20204 2.11124 -3.22526 -0.58281 2.11124 -3.22526 1.1436 
2.11124 -2.50446 -0.58281 2.11124 -2.50446 1.1436 2.1133 -3.36191 1.07375 
2.1133 -2.36781 -0.51296 2.1133 -2.36781 1.07375 2.11882 -3.46192 1.00416 
2.11882 -2.2678 -0.44337 2.12132 -3.0737 -0.63526 2.12132 -3.0737 1.19605 
2.12132 -2.65601 -0.63526 2.12132 -2.65601 1.19605 2.12621 -3.27394 -0.56698 
2.12621 -3.27394 1.12777 2.12621 -2.45578 -0.56698 2.12621 -2.45578 1.12777 
2.12744 -3.55563 0.91997 2.12744 -2.17409 -0.35918 2.12787 -2.86486 -0.66115 
2.12787 -2.86486 1.22194 2.13364 -3.1248 -0.62668 2.13364 -3.1248 1.18747 
2.13364 -2.60491 -0.62668 2.13364 -2.60491 1.18747 2.13633 -2.91748 -0.66266 
2.13633 -2.91748 1.22345 2.13633 -2.81223 -0.66266 2.13633 -2.81223 1.22345 
2.14332 -3.63802 0.82711 2.14332 -2.09169 -0.26632 2.14401 -3.31848 -0.55107 
2.14401 -3.31848 1.11186 2.14401 -2.41124 -0.55107 2.14401 -2.41124 1.11186 
2.14598 -2.97017 -0.66156 2.14598 -2.97017 1.22235 2.14598 -2.75955 -0.66156 
2.14598 -2.75955 1.22235 2.1469 -3.17516 -0.61553 2.1469 -3.17516 1.17632 
2.1469 -2.55455 -0.61553 2.1469 -2.55455 1.17632 2.14714 -3.42192 1.04772 
2.14714 -2.30779 -0.48693 2.14714 -2.30779 1.04772 2.15435 -3.51878 0.97035 
2.15435 -2.21093 -0.40956 2.15654 -3.0223 -0.6578 2.15654 -3.0223 1.21859 
2.15654 -2.70741 -0.6578 2.15654 -2.70741 1.21859 2.16106 -3.22464 -0.60183 
2.16106 -3.22464 1.16262 2.16106 -2.50507 -0.60183 2.16106 -2.50507 1.16262 
2.16585 -3.60666 0.88071 2.16585 -2.12305 -0.31992 2.16883 -3.07512 -0.65138 
2.16883 -3.07512 1.21217 2.16883 -2.65459 -0.65138 2.16883 -2.65459 1.21217 
2.17104 -3.66781 0.79904 2.17104 -2.0619 -0.23825 2.17448 -2.86486 -0.67655 
2.17448 -2.86486 1.23734 2.17609 -3.27311 -0.58563 2.17609 -3.27311 1.14642 
2.17609 -2.45661 -0.58563 2.17609 -2.45661 1.14642 2.17732 -3.37937 1.08827 
2.17732 -2.35035 -0.52748 2.17732 -2.35035 1.08827 2.18138 -3.12615 -0.64233 
2.18138 -3.12615 1.20312 2.18138 -2.60357 -0.64233 2.18138 -2.60357 1.20312 
2.1827 -3.47891 1.01754 2.1827 -2.2508 -0.45675 2.18339 -2.91761 -0.67775 
2.18339 -2.91761 1.23854 2.18339 -2.81211 -0.67775 2.18339 -2.81211 1.23854 
2.19214 -3.57222 0.93256 2.19214 -2.1575 -0.37177 2.19311 -2.9702 -0.67622 
2.19311 -2.9702 1.23701 2.19311 -2.75951 -0.67622 2.19311 -2.75951 1.23701 
2.19502 -3.17664 -0.63067 2.19502 -3.17664 1.19146 2.19502 -2.55308 -0.63067 
2.19502 -2.55308 1.19146 2.20471 -3.02334 -0.6721 2.20471 -3.02334 1.23289 
2.20471 -2.70637 -0.6721 2.20471 -2.70637 1.23289 2.20594 -3.65353 0.83807 
2.20594 -2.07618 -0.27728 2.20869 -3.33504 -0.56421 2.20869 -3.33504 1.125 
2.20869 -2.39468 -0.56421 2.20869 -2.39468 1.125 2.20941 -3.22598 -0.61648 
2.20941 -3.22598 1.17727 2.20941 -2.50373 -0.61648 2.20941 -2.50373 1.17727 
2.21214 -3.43793 1.05999 2.21214 -2.29179 -0.4992 2.21214 -2.29179 1.05999 
2.21708 -3.07601 -0.66516 2.21708 -3.07601 1.22595 2.21708 -2.65371 -0.66516 
2.21708 -2.65371 1.22595 2.2197 -3.53413 0.98183 2.2197 -2.19558 -0.42104 
2.22178 -2.86486 -0.68964 2.22178 -2.86486 1.25043 2.23011 -3.12704 -0.65566 
2.23011 -3.12704 1.21645 2.23011 -2.60268 -0.65566 2.23011 -2.60268 1.21645 
2.23088 -2.91765 -0.69044 2.23088 -2.91765 1.25123 2.23088 -2.81207 -0.69044 
2.23088 -2.81207 1.25123 2.23149 -3.62126 0.89149 2.23149 -2.10846 -0.3307 
2.24201 -2.97081 -0.68871 2.24201 -2.97081 1.2495 2.24201 -2.7589 -0.68871 
2.24201 -2.7589 1.2495 2.24267 -3.39445 1.09906 2.24267 -2.33526 -0.53827 
2.24267 -2.33526 1.09906 2.24382 -3.17732 -0.64348 2.24382 -3.17732 1.20427 
2.24382 -2.5524 -0.64348 2.24382 -2.5524 1.20427 2.24689 -3.28102 -0.60241 
2.24689 -3.28102 1.1632 2.24689 -2.4487 -0.60241 2.24689 -2.4487 1.1632 
2.24786 -3.49311 1.02755 2.24786 -2.2366 -0.46676 2.25382 -3.02393 -0.68407 
2.25382 -3.02393 1.24486 2.25382 -2.70579 -0.68407 2.25382 -2.70579 1.24486 
2.2581 -3.58554 0.94214 2.2581 -2.14417 -0.38135 2.26596 -3.07636 -0.67655 
2.26596 -3.07636 1.23734 2.26596 -2.65335 -0.67655 2.26596 -2.65335 1.23734 
2.26967 -3.66566 0.84665 2.26967 -2.86486 -0.70039 2.26967 -2.86486 1.26118 
2.26967 -2.06405 -0.28586 2.27784 -3.45102 1.06873 2.27784 -2.27869 -0.50794 
2.27918 -3.12731 -0.66654 2.27918 -3.12731 1.22733 2.27918 -2.6024 -0.66654 
2.27918 -2.6024 1.22733 2.28023 -3.34196 1.13965 2.28023 -2.38775 -0.57886 
2.28023 -2.38775 1.13965 2.28031 -2.91808 -0.701 2.28031 -2.91808 1.26179 
2.28031 -2.81163 -0.701 2.28031 -2.81163 1.26179 2.28092 -3.23286 -0.63108 
2.28092 -3.23286 1.19187 2.28092 -2.49686 -0.63108 2.28092 -2.49686 1.19187 
2.28565 -3.54655 0.98977 2.28565 -2.18316 -0.42898 2.29148 -2.97115 -0.69873 
2.29148 -2.97115 1.25952 2.29148 -2.75857 -0.69873 2.29148 -2.75857 1.25952 
2.29571 -3.63204 0.89915 2.29571 -2.09768 -0.33836 2.30317 -3.0239 -0.69356 
2.30317 -3.0239 1.25435 2.30317 -2.70582 -0.69356 2.30317 -2.70582 1.25435 
2.31401 -3.50446 1.03417 2.31401 -2.22525 -0.47338 2.31519 -3.40069 1.11136 
2.31519 -2.32902 -0.55057 2.31519 -2.32902 1.11136 2.31533 -3.07618 -0.68553 
2.31533 -3.07618 1.24632 2.31533 -2.65353 -0.68553 2.31533 -2.65353 1.24632 
2.31619 -3.18284 -0.65599 2.31619 -3.18284 1.21678 2.31619 -2.54687 -0.65599 
2.31619 -2.54687 1.21678 2.31803 -2.86486 -0.70878 2.31803 -2.86486 1.26957 
2.31887 -3.2867 -0.61446 2.31887 -3.2867 1.17525 2.31887 -2.44302 -0.61446 
2.31887 -2.44302 1.17525 2.32303 -3.59475 0.9491 2.32303 -2.13496 -0.38831 
2.32882 -2.91812 -0.70889 2.32882 -2.91812 1.26968 2.32882 -2.8116 -0.70889 
2.32882 -2.8116 1.26968 2.33424 -3.67437 0.85281 2.33424 -2.05535 -0.29202 
2.34029 -2.97142 -0.70609 2.34029 -2.97142 1.26688 2.34029 -2.7583 -0.70609 
2.34029 -2.7583 1.26688 2.35094 -3.45593 1.07894 2.35094 -2.27378 -0.51815 
2.35098 -3.55447 0.99558 2.35098 -2.17525 -0.43479 2.35209 -3.13202 -0.67665 
2.35209 -3.13202 1.23744 2.35209 -2.59769 -0.67665 2.35209 -2.59769 1.23744 
2.35213 -3.02415 -0.70039 2.35213 -3.02415 1.26118 2.35213 -2.70557 -0.70039 
2.35213 -2.70557 1.26118 2.35339 -3.34667 1.14956 2.35339 -2.38304 -0.58877 
2.35339 -2.38304 1.14956 2.35387 -3.23748 -0.64094 2.35387 -3.23748 1.20173 
2.35387 -2.49223 -0.64094 2.35387 -2.49223 1.20173 2.36117 -3.63936 0.90442 
2.36117 -2.09035 -0.34363 2.36675 -2.86486 -0.71479 2.36675 -2.86486 1.27558 
2.37795 -2.91822 -0.7144 2.37795 -2.91822 1.27519 2.37795 -2.81149 -0.7144 
2.37795 -2.81149 1.27519 2.38851 -3.40402 1.11914 2.38851 -2.32569 -0.55835 
2.38851 -2.32569 1.11914 2.38857 -3.60078 0.95316 2.38857 -2.12893 -0.39237 
2.38917 -3.51 1.04071 2.38917 -2.21971 -0.47992 2.38936 -3.18664 -0.66341 
2.38936 -3.18664 1.2242 2.38936 -2.54307 -0.66341 2.38936 -2.54307 1.2242 
2.3894 -2.97143 -0.71105 2.3894 -2.97143 1.27184 2.3894 -2.75828 -0.71105 
2.3894 -2.75828 1.27184 2.38984 -3.07798 -0.69375 2.38984 -3.07798 1.25454 
2.38984 -2.65173 -0.69375 2.38984 -2.65173 1.25454 2.39162 -3.29012 -0.62172 
2.39162 -3.29012 1.18251 2.39162 -2.4396 -0.62172 2.39162 -2.4396 1.18251 
2.39936 -3.67961 0.85651 2.39936 -2.05011 -0.29572 2.4157 -2.86486 -0.7184 
2.4157 -2.86486 1.27919 2.42653 -3.45967 1.08335 2.42653 -2.27005 -0.52256 
2.42653 -3.34903 1.15453 2.42653 -2.38069 -0.59374 2.42653 -2.38069 1.15453 
2.42656 -3.55821 0.99998 2.42656 -2.17151 -0.43919 2.42657 -3.64315 0.90713 
2.42657 -2.08656 -0.34634 2.42698 -3.13323 -0.68218 2.42698 -3.13323 1.24297 
2.42698 -2.59648 -0.68218 2.42698 -2.59648 1.24297 2.42698 -3.2398 -0.64588 
2.42698 -3.2398 1.20667 2.42698 -2.48991 -0.64588 2.42698 -2.48991 1.20667 
2.427 -3.02536 -0.70592 2.427 -3.02536 1.26671 2.427 -2.70436 -0.70592 
2.427 -2.70436 1.26671 2.427 -2.91826 -0.71746 2.427 -2.91826 1.27825 
2.427 -2.81146 -0.71746 2.427 -2.81146 1.27825 2.46476 -3.68135 0.85775 
2.46476 -3.60293 0.95512 2.46476 -3.51185 1.04289 2.46476 -3.4056 1.12159 
2.46476 -3.29126 -0.62414 2.46476 -3.29126 1.18493 2.46476 -3.18756 -0.6661 
2.46476 -3.18756 1.22689 2.46476 -3.07858 -0.6965 2.46476 -3.07858 1.25729 
2.46476 -2.97174 -0.71388 2.46476 -2.97174 1.27467 2.46476 -2.86486 -0.71961 
2.46476 -2.86486 1.2804 2.46476 -2.75798 -0.71388 2.46476 -2.75798 1.27467 
2.46476 -2.65113 -0.6965 2.46476 -2.65113 1.25729 2.46476 -2.54215 -0.6661 
2.46476 -2.54215 1.22689 2.46476 -2.43846 -0.62414 2.46476 -2.43846 1.18493 
2.46476 -2.32412 -0.5608 2.46476 -2.32412 1.12159 2.46476 -2.21786 -0.4821 
2.46476 -2.12679 -0.39433 2.46476 -2.04836 -0.29696 2.50252 -2.91826 -0.71746 
2.50252 -2.91826 1.27825 2.50252 -2.81146 -0.71746 2.50252 -2.81146 1.27825 
2.50253 -3.02536 -0.70592 2.50253 -3.02536 1.26671 2.50253 -2.70436 -0.70592 
2.50253 -2.70436 1.26671 2.50255 -3.2398 -0.64588 2.50255 -3.2398 1.20667 
2.50255 -2.48991 -0.64588 2.50255 -2.48991 1.20667 2.50255 -3.13323 -0.68218 
2.50255 -3.13323 1.24297 2.50255 -2.59648 -0.68218 2.50255 -2.59648 1.24297 
2.50296 -3.64315 0.90713 2.50296 -2.08656 -0.34634 2.50296 -3.55821 0.99998 
2.50296 -2.17151 -0.43919 2.503 -3.34903 1.15453 2.503 -2.38069 -0.59374 
2.503 -2.38069 1.15453 2.503 -3.45967 1.08335 2.503 -2.27005 -0.52256 
2.51383 -2.86486 -0.7184 2.51383 -2.86486 1.27919 2.53017 -3.67961 0.85651 
2.53017 -2.05011 -0.29572 2.53791 -3.29012 -0.62172 2.53791 -3.29012 1.18251 
2.53791 -2.4396 -0.62172 2.53791 -2.4396 1.18251 2.53969 -3.07798 -0.69375 
2.53969 -3.07798 1.25454 2.53969 -2.65173 -0.69375 2.53969 -2.65173 1.25454 
2.54012 -2.97143 -0.71105 2.54012 -2.97143 1.27184 2.54012 -2.75828 -0.71105 
2.54012 -2.75828 1.27184 2.54016 -3.18664 -0.66341 2.54016 -3.18664 1.2242 
2.54016 -2.54307 -0.66341 2.54016 -2.54307 1.2242 2.54036 -3.51 1.04071 
2.54036 -2.21971 -0.47992 2.54096 -3.60078 0.95316 2.54096 -2.12893 -0.39237 
2.54101 -3.40402 1.11914 2.54101 -2.32569 -0.55835 2.54101 -2.32569 1.11914 
2.55158 -2.91822 -0.7144 2.55158 -2.91822 1.27519 2.55158 -2.81149 -0.7144 
2.55158 -2.81149 1.27519 2.56278 -2.86486 -0.71479 2.56278 -2.86486 1.27558 
2.56836 -3.63936 0.90442 2.56836 -2.09035 -0.34363 2.57565 -3.23748 -0.64094 
2.57565 -3.23748 1.20173 2.57565 -2.49223 -0.64094 2.57565 -2.49223 1.20173 
2.57614 -3.34667 -0.58877 2.57614 -3.34667 1.14956 2.57614 -2.38304 -0.58877 
2.57614 -2.38304 1.14956 2.5774 -3.02415 -0.70039 2.5774 -3.02415 1.26118 
2.5774 -2.70557 -0.70039 2.5774 -2.70557 1.26118 2.57743 -3.13202 -0.67665 
2.57743 -3.13202 1.23744 2.57743 -2.59769 -0.67665 2.57743 -2.59769 1.23744 
2.57854 -3.55447 0.99558 2.57854 -2.17525 -0.43479 2.57859 -3.45593 1.07894 
2.57859 -2.27378 -0.51815 2.58924 -2.97142 -0.70609 2.58924 -2.97142 1.26688 
2.58924 -2.7583 -0.70609 2.58924 -2.7583 1.26688 2.59529 -3.67437 0.85281 
2.59529 -2.05535 -0.29202 2.60071 -2.91812 -0.70889 2.60071 -2.91812 1.26968 
2.60071 -2.8116 -0.70889 2.60071 -2.8116 1.26968 2.6065 -3.59475 0.9491 
2.6065 -2.13496 -0.38831 2.61066 -3.2867 -0.61446 2.61066 -3.2867 1.17525 
2.61066 -2.44302 -0.61446 2.61066 -2.44302 1.17525 2.61149 -2.86486 -0.70878 
2.61149 -2.86486 1.26957 2.61334 -3.18284 -0.65599 2.61334 -3.18284 1.21678 
2.61334 -2.54687 -0.65599 2.61334 -2.54687 1.21678 2.61419 -3.07618 -0.68553 
2.61419 -3.07618 1.24632 2.61419 -2.65353 -0.68553 2.61419 -2.65353 1.24632 
2.61434 -3.40069 1.11136 2.61434 -2.32902 -0.55057 2.61434 -2.32902 1.11136 
2.61552 -3.50446 1.03417 2.61552 -2.22525 -0.47338 2.62636 -3.0239 -0.69356 
2.62636 -3.0239 1.25435 2.62636 -2.70582 -0.69356 2.62636 -2.70582 1.25435 
2.63008 -2.03704 -0.2557 2.63382 -3.63204 0.89915 2.63382 -2.09768 -0.33836 
2.63804 -2.97115 -0.69873 2.63804 -2.97115 1.25952 2.63804 -2.75857 -0.69873 
2.63804 -2.75857 1.25952 2.64388 -3.54655 0.98977 2.64388 -2.18316 -0.42898 
2.64861 -3.23286 -0.63108 2.64861 -3.23286 1.19187 2.64861 -2.49686 -0.63108 
2.64861 -2.49686 1.19187 2.64922 -2.91808 -0.701 2.64922 -2.91808 1.26179 
2.64922 -2.81163 -0.701 2.64922 -2.81163 1.26179 2.6493 -3.34196 -0.57886 
2.6493 -3.34196 1.13965 2.6493 -2.38775 -0.57886 2.6493 -2.38775 1.13965 
2.65035 -3.12731 -0.66654 2.65035 -3.12731 1.22733 2.65035 -2.6024 -0.66654 
2.65035 -2.6024 1.22733 2.65169 -3.45102 1.06873 2.65169 -2.27869 -0.50794 
2.65169 -2.27869 1.06873 2.65985 -3.66566 0.84665 2.65985 -2.86486 -0.70039 
2.65985 -2.86486 1.26118 2.65985 -2.06405 -0.28586 2.66357 -3.07636 -0.67655 
2.66357 -3.07636 1.23734 2.66357 -2.65335 -0.67655 2.66357 -2.65335 1.23734 
2.67143 -3.58554 0.94214 2.67143 -2.14417 -0.38135 2.67571 -3.02393 -0.68407 
2.67571 -3.02393 1.24486 2.67571 -2.70579 -0.68407 2.67571 -2.70579 1.24486 
2.68167 -3.49311 1.02755 2.68167 -2.2366 -0.46676 2.68263 -3.28102 -0.60241 
2.68263 -3.28102 1.1632 2.68263 -2.4487 -0.60241 2.68263 -2.4487 1.1632 
2.68571 -3.17732 -0.64348 2.68571 -3.17732 1.20427 2.68571 -2.5524 -0.64348 
2.68571 -2.5524 1.20427 2.68686 -3.39445 1.09906 2.68686 -2.33526 -0.53827 
2.68686 -2.33526 1.09906 2.68751 -2.97081 -0.68871 2.68751 -2.97081 1.2495 
2.68751 -2.7589 -0.68871 2.68751 -2.7589 1.2495 2.69428 -3.6821 0.80902 
2.69428 -2.04762 -0.24823 2.69804 -3.62126 0.89149 2.69804 -2.10846 -0.3307 
2.69865 -2.91765 -0.69044 2.69865 -2.91765 1.25123 2.69865 -2.81207 -0.69044 
2.69865 -2.81207 1.25123 2.69941 -3.12704 -0.65566 2.69941 -3.12704 1.21645 
2.69941 -2.60268 -0.65566 2.69941 -2.60268 1.21645 2.70774 -2.86486 -0.68964 
2.70774 -2.86486 1.25043 2.70983 -3.53413 0.98183 2.70983 -2.19558 -0.42104 
2.71245 -3.07601 -0.66516 2.71245 -3.07601 1.22595 2.71245 -2.65371 -0.66516 
2.71245 -2.65371 1.22595 2.71739 -3.43793 1.05999 2.71739 -2.29179 -0.4992 
2.71739 -2.29179 1.05999 2.72012 -3.22598 -0.61648 2.72012 -3.22598 1.17727 
2.72012 -2.50373 -0.61648 2.72012 -2.50373 1.17727 2.72083 -3.33504 -0.56421 
2.72083 -3.33504 1.125 2.72083 -2.39468 -0.56421 2.72083 -2.39468 1.125 
2.72358 -3.65353 0.83807 2.72358 -2.07618 -0.27728 2.72482 -3.02334 -0.6721 
2.72482 -3.02334 1.23289 2.72482 -2.70637 -0.6721 2.72482 -2.70637 1.23289 
2.73451 -3.17664 -0.63067 2.73451 -3.17664 1.19146 2.73451 -2.55308 -0.63067 
2.73451 -2.55308 1.19146 2.73641 -2.9702 -0.67622 2.73641 -2.9702 1.23701 
2.73641 -2.75951 -0.67622 2.73641 -2.75951 1.23701 2.73739 -3.57222 0.93256 
2.73739 -2.1575 -0.37177 2.74613 -2.91761 -0.67775 2.74613 -2.91761 1.23854 
2.74613 -2.81211 -0.67775 2.74613 -2.81211 1.23854 2.74683 -3.47891 1.01754 
2.74683 -2.2508 -0.45675 2.74815 -3.12615 -0.64233 2.74815 -3.12615 1.20312 
2.74815 -2.60357 -0.64233 2.74815 -2.60357 1.20312 2.75221 -3.37937 1.08827 
2.75221 -2.35035 -0.52748 2.75221 -2.35035 1.08827 2.75344 -3.27311 -0.58563 
2.75344 -3.27311 1.14642 2.75344 -2.45661 -0.58563 2.75344 -2.45661 1.14642 
2.75505 -2.86486 -0.67655 2.75505 -2.86486 1.23734 2.75849 -3.66781 0.79904 
2.75849 -2.0619 -0.23825 2.7607 -3.07512 -0.65138 2.7607 -3.07512 1.21217 
2.7607 -2.65459 -0.65138 2.7607 -2.65459 1.21217 2.76367 -3.60666 0.88071 
2.76367 -2.12305 -0.31992 2.76846 -3.22464 -0.60183 2.76846 -3.22464 1.16262 
2.76846 -2.50507 -0.60183 2.76846 -2.50507 1.16262 2.77299 -3.0223 -0.6578 
2.77299 -3.0223 1.21859 2.77299 -2.70741 -0.6578 2.77299 -2.70741 1.21859 
2.77517 -3.51878 0.97035 2.77517 -2.21093 -0.40956 2.78239 -3.42192 1.04772 
2.78239 -2.30779 -0.48693 2.78263 -3.17516 -0.61553 2.78263 -3.17516 1.17632 
2.78263 -2.55455 -0.61553 2.78263 -2.55455 1.17632 2.78354 -2.97017 -0.66156 
2.78354 -2.97017 1.22235 2.78354 -2.75955 -0.66156 2.78354 -2.75955 1.22235 
2.78552 -3.31848 -0.55107 2.78552 -3.31848 1.11186 2.78552 -2.41124 -0.55107 
2.7862 -3.63802 0.82711 2.7862 -2.09169 -0.26632 2.79253 -3.67973 0.75847 
2.79253 -2.04999 -0.19768 2.7932 -2.91748 -0.66266 2.7932 -2.91748 1.22345 
2.7932 -2.81223 -0.66266 2.7932 -2.81223 1.22345 2.79589 -3.1248 -0.62668 
2.79589 -3.1248 1.18747 2.79589 -2.60491 -0.62668 2.79589 -2.60491 1.18747 
2.80165 -2.86486 -0.66115 2.80165 -2.86486 1.22194 2.80208 -3.55563 0.91997 
2.80208 -2.17409 -0.35918 2.80332 -3.27394 -0.56698 2.80332 -3.27394 1.12777 
2.80332 -2.45578 -0.56698 2.80821 -3.0737 -0.63526 2.80821 -3.0737 1.19605 
2.80821 -2.65601 -0.63526 2.80821 -2.65601 1.19605 2.81071 -3.46192 1.00416 
2.81071 -2.2678 -0.44337 2.81623 -3.36191 -0.51296 2.81623 -3.36191 1.07375 
2.81623 -2.36781 -0.51296 2.81829 -3.22526 -0.58281 2.81829 -3.22526 1.1436 
2.81829 -2.50446 -0.58281 2.81829 -2.50446 1.1436 2.81956 -3.02201 -0.64125 
2.81956 -3.02201 1.20204 2.81956 -2.7077 -0.64125 2.81956 -2.7077 1.20204 
2.82042 -3.65042 0.78675 2.82042 -2.07929 -0.22596 2.82555 -3.58899 0.86816 
2.82555 -2.14073 -0.30737 2.8256 -2.04047 -0.15571 2.8299 -2.96988 -0.64462 
2.8299 -2.96988 1.20541 2.8299 -2.75984 -0.64462 2.8299 -2.75984 1.20541 
2.83256 -3.17531 -0.59616 2.83256 -3.17531 1.15695 2.83256 -2.5544 -0.59616 
2.83256 -2.5544 1.15695 2.83471 -3.31833 -0.53047 2.83471 -3.31833 1.09126 
2.83471 -2.41138 -0.53047 2.8386 -3.5007 0.95563 2.8386 -2.22901 -0.39484 
2.8392 -2.91744 -0.64536 2.8392 -2.91744 1.20615 2.8392 -2.81227 -0.64536 
2.8392 -2.81227 1.20615 2.84544 -3.40321 1.03223 2.84544 -2.3265 -0.47144 
2.84574 -3.12476 -0.60691 2.84574 -3.12476 1.1677 2.84574 -2.60495 -0.60691 
2.84574 -2.60495 1.1677 2.84745 -3.6192 0.8138 2.84745 -2.86486 -0.64348 
2.84745 -2.86486 1.20427 2.84745 -2.11051 -0.25301 2.85224 -3.27361 -0.54592 
2.85224 -3.27361 1.10671 2.85224 -2.45611 -0.54592 2.85378 -2.0692 -0.18394 
2.85876 -3.0721 -0.61505 2.85876 -3.0721 1.17584 2.85876 -2.65762 -0.61505 
2.85876 -2.65762 1.17584 2.86331 -3.53558 0.90592 2.86331 -2.19413 -0.34513 
2.86473 -3.36083 -0.49035 2.86473 -3.36083 1.05114 2.86473 -2.36889 -0.49035 
2.86741 -3.2246 -0.5613 2.86741 -3.2246 1.12209 2.86741 -2.50511 -0.5613 
2.86998 -3.02024 -0.62053 2.86998 -3.02024 1.18132 2.86998 -2.70947 -0.62053 
2.86998 -2.70947 1.18132 2.87301 -3.44221 0.9875 2.87301 -2.28751 -0.42671 
2.88032 -2.96768 -0.62334 2.88032 -2.96768 1.18413 2.88032 -2.76203 -0.62334 
2.88032 -2.76203 1.18413 2.88102 -2.10004 -0.21133 2.88144 -3.17457 -0.57428 
2.88144 -3.17457 1.13507 2.88144 -2.55514 -0.57428 2.88306 -3.31694 -0.50742 
2.88306 -3.31694 1.06821 2.88306 -2.41277 -0.50742 2.88599 -2.06165 -0.14083 
2.88633 -3.56791 0.85311 2.88633 -2.1618 -0.29232 2.88946 -2.91513 -0.62354 
2.88946 -2.91513 1.18433 2.88946 -2.81458 -0.62354 2.88946 -2.81458 1.18433 
2.89232 -2.86486 -0.62359 2.89232 -2.86486 1.18438 2.89308 -3.40094 1.00783 
2.89308 -2.32877 -0.44704 2.89544 -3.12261 -0.58452 2.89544 -3.12261 1.14531 
2.89544 -2.60711 -0.58452 2.89884 -3.47873 0.93974 2.89884 -2.25098 -0.37895 
2.90005 -3.27212 -0.52251 2.90005 -3.27212 1.0833 2.90005 -2.4576 -0.52251 
2.90705 -2.13256 -0.23741 2.90814 -3.06987 -0.59218 2.90814 -3.06987 1.15297 
2.90814 -2.65984 -0.59218 2.90814 -2.65984 1.15297 2.91208 -3.35832 -0.46553 
2.91208 -3.35832 1.02632 2.91208 -2.37139 -0.46553 2.91335 -2.09185 -0.16819 
2.91512 -3.22288 -0.53753 2.91512 -3.22288 1.09832 2.91512 -2.50683 -0.53753 
2.91947 -3.01774 -0.59703 2.91947 -3.01774 1.15782 2.91947 -2.71197 -0.59703 
2.91947 -2.71197 1.15782 2.92008 -3.43929 0.96063 2.92008 -2.29043 -0.39984 
2.92281 -2.21709 -0.32837 2.9291 -2.0692 -0.10862 2.92949 -2.96518 -0.59936 
2.92949 -2.96518 1.16015 2.92949 -2.76454 -0.59936 2.92949 -2.76454 1.16015 
2.92994 -3.31446 -0.48214 2.92994 -3.31446 1.04293 2.92994 -2.41525 -0.48214 
2.9303 -3.17192 -0.54966 2.9303 -3.17192 1.11045 2.9303 -2.5578 -0.54966 
2.93342 -2.91508 -0.60156 2.93342 -2.91508 1.16235 2.93342 -2.81463 -0.60156 
2.93342 -2.81463 1.16235 2.93616 -2.86486 -0.60153 2.93616 -2.86486 1.16232 
2.93963 -2.12391 -0.19447 2.93999 -3.39768 -0.41979 2.93999 -3.39768 0.98058 
2.93999 -2.33204 -0.41979 2.94412 -3.11973 -0.5594 2.94412 -3.11973 1.12019 
2.94412 -2.60999 -0.5594 2.94481 -2.18596 -0.27518 2.94489 -2.25532 -0.35043 
2.94664 -3.26947 -0.49683 2.94664 -3.26947 1.05762 2.94664 -2.46024 -0.49683 
2.95621 -3.06704 -0.56672 2.95621 -3.06704 1.12751 2.95621 -2.66267 -0.56672 
2.95649 -2.10004 -0.13586 2.95898 -3.35449 -0.43795 2.95898 -3.35449 0.99874 
2.95898 -2.37522 -0.43795 2.96294 -3.21943 -0.51087 2.96294 -3.21943 1.07166 
2.96294 -2.51028 -0.51087 2.96476 -2.15775 -0.21961 2.96581 -2.29504 -0.37096 
2.96733 -3.01475 -0.57105 2.96733 -3.01475 1.13184 2.96733 -2.71497 -0.57105 
2.96783 -2.22282 -0.29815 2.97112 -2.07929 -0.07526 2.97253 -2.96508 -0.57525 
2.97253 -2.96508 1.13604 2.97253 -2.76464 -0.57525 2.97253 -2.76464 1.13604 
2.97645 -2.91491 -0.57732 2.97645 -2.91491 1.13811 2.97645 -2.8148 -0.57732 
2.97645 -2.8148 1.13811 2.97664 -3.31031 -0.45414 2.97664 -3.31031 1.01493 
2.97664 -2.4194 -0.45414 2.97777 -3.16834 -0.52255 2.97777 -3.16834 1.08334 
2.97777 -2.56137 -0.52255 2.97887 -2.86486 -0.57733 2.97887 -2.86486 1.13812 
2.98257 -2.13256 -0.16189 2.98577 -3.39261 -0.39045 2.98577 -2.33711 -0.39045 
2.9887 -2.1933 -0.24354 2.98972 -2.26145 -0.31988 2.99108 -3.11635 -0.53185 
2.99108 -3.11635 1.09264 2.99108 -2.61336 -0.53185 2.99186 -3.26568 -0.46895 
2.99186 -3.26568 1.02974 2.99186 -2.46403 -0.46895 2.99817 -2.11051 -0.10229 
3.00282 -3.06361 -0.53875 3.00282 -3.06361 1.09954 3.00282 -2.6661 -0.53875 
3.0044 -3.3492 -0.40823 3.0044 -2.38052 -0.40823 3.00796 -3.21537 -0.48255 
3.00796 -3.21537 1.04334 3.00796 -2.51434 -0.48255 3.00926 -3.01436 -0.54494 
3.00926 -3.01436 1.10573 3.00926 -2.71535 -0.54494 3.01006 -2.30133 -0.34017 
3.01136 -2.23046 -0.26621 3.01433 -2.96474 -0.54906 3.01433 -2.96474 1.10985 
3.01433 -2.76498 -0.54906 3.01802 -2.91486 -0.55111 3.01802 -2.91486 1.1119 
3.01802 -2.81486 -0.55111 3.02033 -2.86486 -0.55107 3.02033 -2.86486 1.11186 
3.02033 -2.18596 -0.19965 3.02067 -3.30551 -0.42444 3.02067 -3.30551 0.98523 
3.02067 -2.4242 -0.42444 3.02272 -3.16376 -0.49378 3.02272 -3.16376 1.05457 
3.02272 -2.56595 -0.49378 3.02979 -2.34376 -0.35929 3.03272 -2.26916 -0.28756 
3.03558 -3.26075 -0.43894 3.03558 -3.26075 0.99973 3.03558 -2.46896 -0.43894 
3.03578 -3.11155 -0.5026 3.03578 -3.11155 1.06339 3.03578 -2.61816 -0.5026 
3.03747 -2.1618 -0.14117 3.04331 -2.22282 -0.22267 3.04396 -3.06344 -0.51023 
3.04396 -3.06344 1.07102 3.04396 -2.66627 -0.51023 3.04722 -2.3863 -0.37666 
3.0504 -3.01411 -0.51632 3.0504 -3.01411 1.07711 3.0504 -2.7156 -0.51632 
3.0517 -3.21006 -0.45196 3.0517 -3.21006 1.01275 3.0517 -2.51966 -0.45196 
3.0527 -2.30929 -0.30754 3.05558 -2.96417 -0.52028 3.05558 -2.96417 1.08107 
3.05558 -2.76555 -0.52028 3.05926 -2.91422 -0.52219 3.05926 -2.91422 1.08298 
3.05926 -2.8155 -0.52219 3.06046 -2.86486 -0.52281 3.0633 -2.43025 -0.39256 
3.06504 -2.26145 -0.24456 3.06607 -3.15833 -0.46278 3.06607 -3.15833 1.02357 
3.06607 -2.57139 -0.46278 3.07127 -2.35075 -0.32611 3.07353 -2.21709 -0.17765 
3.0756 -3.11085 -0.47218 3.0756 -3.11085 1.03297 3.0756 -2.61887 -0.47218 
3.07768 -2.47502 -0.40689 3.08365 -3.06277 -0.47974 3.08365 -3.06277 1.04053 
3.08365 -2.66694 -0.47974 3.08533 -2.30133 -0.2649 3.08838 -2.39346 -0.34322 
3.09029 -3.01325 -0.48557 3.09029 -3.01325 1.04636 3.09029 -2.71647 -0.48557 
3.09353 -3.20373 -0.41947 3.09353 -2.52599 -0.41947 3.09534 -2.96334 -0.48946 
3.09534 -2.96334 1.05025 3.09534 -2.76637 -0.48946 3.09559 -2.25532 -0.19973 
3.09802 -2.91416 -0.49198 3.09802 -2.81555 -0.49198 3.09916 -2.86486 -0.49262 
3.10398 -2.4373 -0.35882 3.10445 -2.34376 -0.28463 3.10455 -3.1571 -0.43042 
3.10455 -2.57261 -0.43042 3.11407 -3.10953 -0.4397 3.11407 -3.10953 1.00049 
3.11407 -2.62018 -0.4397 3.11612 -2.29504 -0.22065 3.11805 -2.48217 -0.37289 
3.12179 -3.06161 -0.44735 3.12179 -3.06161 1.00814 3.12179 -2.66811 -0.44735 
3.12182 -2.3863 -0.30207 3.1284 -3.012 -0.45305 3.1284 -3.012 1.01384 
3.1284 -2.71772 -0.45305 3.13054 -2.52797 -0.38538 3.13271 -2.96323 -0.45728 
3.13271 -2.76649 -0.45728 3.13542 -2.91398 -0.45974 3.13542 -2.81573 -0.45974 
3.13561 -2.33711 -0.24061 3.13632 -2.86486 -0.46056 3.13772 -2.43025 -0.31814 
3.14142 -2.57457 -0.39626 3.15068 -3.10784 -0.40552 3.15068 -2.62188 -0.40552 
3.15205 -2.47502 -0.33252 3.15339 -2.38052 -0.25924 3.15828 -3.05995 -0.41312 
3.15828 -2.66977 -0.41312 3.16422 -3.01159 -0.41906 3.16422 -3.01159 0.97985 
3.16422 -2.71813 -0.41906 3.16463 -2.52599 -0.34837 3.16495 -2.33204 -0.19483 
3.16847 -2.96287 -0.42331 3.16847 -2.76684 -0.42331 3.1696 -2.4242 -0.27551 
3.17102 -2.91392 -0.42586 3.17102 -2.81579 -0.42586 3.17187 -2.86486 -0.42671 
3.17558 -2.57261 -0.3594 3.18311 -2.37522 -0.21382 3.1841 -2.46896 -0.29042 
3.18486 -2.62018 -0.36891 3.1925 -2.66811 -0.37663 3.19712 -2.51966 -0.30654 
3.19821 -3.012 -0.38324 3.19821 -2.71772 -0.38324 3.1993 -2.4194 -0.23149 
3.20244 -2.96323 -0.38756 3.20244 -2.76649 -0.38756 3.2049 -2.91398 -0.39027 
3.2049 -2.81573 -0.39027 3.20572 -2.86486 -0.39116 3.20794 -2.57139 -0.32091 
3.21411 -2.46403 -0.2467 3.21734 -2.61887 -0.33044 3.2249 -2.66694 -0.33849 
3.2277 -2.51434 -0.2628 3.23073 -2.71647 -0.34513 3.23462 -2.76637 -0.35018 
3.23714 -2.91416 -0.35286 3.23714 -2.81555 -0.35286 3.23777 -2.86486 -0.354 
3.23893 -2.56595 -0.27756 3.24199 -2.46024 -0.20148 3.24776 -2.61816 -0.29062 
3.25539 -2.66627 -0.2988 3.25602 -2.51028 -0.21778 3.26148 -2.7156 -0.30524 
3.26543 -2.76555 -0.31042 3.26735 -2.8155 -0.3141 3.26771 -2.56137 -0.23261 
3.26797 -2.86486 -0.3153 3.27701 -2.61336 -0.24592 3.2839 -2.6661 -0.25766 
3.2901 -2.71535 -0.2641 3.29422 -2.76498 -0.26917 3.29482 -2.5578 -0.18514 
3.29627 -2.81486 -0.27287 3.30456 -2.60999 -0.19896 3.31188 -2.66267 -0.21105 
3.31621 -2.71497 -0.22217 3.32041 -2.76464 -0.22737 3.33734 -2.65984 -0.16298 
3.34219 -2.71197 -0.17431 2.85013 -3.66738 0.76048 2.8719 -3.61471 0.81354 
2.8761 -3.66438 0.80834 2.88044 -3.71668 0.79722 2.88775 -3.76936 0.78513 
2.89604 -3.56449 0.85904 2.89809 -3.61437 0.85534 2.90222 -3.664 0.85027 
2.90841 -3.71325 0.84383 2.9153 -3.76598 0.83209 2.92434 -3.51449 0.90147 
2.9246 -3.81798 0.81878 2.92497 -3.56385 0.90027 2.92688 -3.6138 0.89659 
2.93083 -3.66375 0.89141 2.93629 -3.86907 0.80395 2.93692 -3.71307 0.88497 
2.94455 -3.76118 0.87679 2.95032 -3.91911 0.78765 2.95338 -3.8134 0.86373 
2.95454 -3.51449 0.94017 2.95518 -3.56379 0.93903 2.95518 -3.46519 0.93903 
2.95769 -3.61298 0.93635 2.96158 -3.66288 0.9313 2.96461 -3.86501 0.84897 
2.96741 -3.7124 0.92466 2.97498 -3.76048 0.91661 2.97821 -3.91531 0.83287 
2.98437 -3.80796 0.90708 2.9866 -3.51449 0.97733 2.98741 -3.56362 0.97644 
2.98741 -3.46536 0.97644 2.98987 -3.61286 0.97373 2.98987 -3.41612 0.97373 
2.99301 -3.95995 0.81766 2.99411 -3.66163 0.96941 2.99411 -3.36735 0.96941 
2.9952 -3.85969 0.89271 2.99981 -3.71124 0.9628 3.00745 -3.75917 0.95508 
3.00822 -3.91038 0.87659 3.00921 -4.00412 0.79999 3.01673 -3.80674 0.94557 
3.02044 -3.51449 1.01288 3.02129 -3.56356 1.01203 3.02129 -3.46542 1.01203 
3.02271 -3.95514 0.86168 3.02385 -3.61251 1.00948 3.02385 -3.41647 -0.39793 
3.02385 -3.41647 1.00948 3.02736 -4.04731 0.781 3.02768 -3.85336 0.93454 
3.0281 -3.66122 1.00523 3.0281 -3.36776 -0.39368 3.0281 -3.36776 1.00523 
3.03403 -3.70958 0.99929 3.03403 -3.3194 0.99929 3.03893 -3.99883 0.84541 
3.04027 -3.90433 0.91869 3.04163 -3.75747 0.99169 3.04163 -3.27151 0.99169 
3.04731 -4.08892 0.76109 3.05089 -3.80477 0.98243 3.05459 -3.9491 0.90431 
3.05599 -3.51449 1.04673 3.0567 -4.04224 0.82678 3.05689 -3.56362 1.04591 
3.05689 -3.46536 -0.43436 3.05689 -3.46536 1.04591 3.0596 -3.61286 1.04345 
3.0596 -3.41612 -0.4319 3.0596 -3.41612 1.04345 3.06178 -3.85138 0.97155 
3.06391 -3.66163 1.03922 3.06391 -3.36735 -0.42767 3.06391 -3.36735 1.03922 
3.0682 -4.12836 0.73985 3.07049 -3.99304 0.88824 3.07052 -3.71124 1.03352 
3.07052 -3.31774 -0.42197 3.07052 -3.31774 1.03352 3.07427 -3.89717 0.95906 
3.07619 -4.08431 0.80682 3.07825 -3.75917 1.02587 3.07825 -3.26981 -0.41432 
3.07825 -3.26981 1.02587 3.08776 -3.80674 1.01659 3.08776 -3.22224 1.01659 
3.08786 -4.03559 0.8708 3.08833 -3.94205 0.94499 3.09316 -3.51449 -0.46724 
3.09316 -3.51449 1.07879 3.0943 -3.56379 1.07815 3.0943 -3.46519 -0.4666 
3.0943 -3.46519 1.07815 3.09672 -4.12403 0.7859 3.09698 -3.61298 1.07563 
3.09698 -3.416 -0.46408 3.09698 -3.416 1.07563 3.09878 -3.85336 1.00564 
3.09878 -3.17562 1.00564 3.10202 -4.18522 0.70432 3.10203 -3.66288 1.07174 
3.10203 -3.3661 -0.46019 3.10203 -3.3661 1.07174 3.10394 -3.98589 0.92939 
3.10699 -4.07801 0.85107 3.10866 -3.7124 1.06591 3.10866 -3.31658 -0.45436 
3.10866 -3.31658 1.06591 3.11463 -3.90433 0.99306 3.11671 -3.76048 1.05835 
3.11671 -3.2685 -0.4468 3.11671 -3.2685 1.05835 3.11879 -4.16226 0.76382 
3.12104 -4.02859 0.91228 3.12625 -3.80796 1.04895 3.12625 -3.22102 -0.4374 
3.12625 -3.22102 1.04895 3.12728 -4.11789 0.83073 3.12901 -3.9491 0.97873 
3.13185 -3.51449 -0.49743 3.13185 -3.51449 1.10898 3.13305 -3.56385 -0.49681 
3.13305 -3.56385 1.10836 3.13305 -3.46513 -0.49681 3.13305 -3.46513 1.10836 
3.13673 -3.6138 -0.4949 3.13673 -3.6138 1.10645 3.13673 -3.41518 -0.4949 
3.13673 -3.41518 1.10645 3.13961 -4.07006 0.89371 3.14061 -3.85969 1.03813 
3.14061 -3.16929 -0.42658 3.14061 -3.16929 1.03813 3.14191 -3.66375 1.10249 
3.14191 -3.36523 -0.49094 3.14191 -3.36523 1.10249 3.14509 -3.99304 0.96283 
3.14835 -3.71307 1.0964 3.14835 -3.31591 -0.48485 3.14835 -3.31591 1.0964 
3.14901 -4.15653 0.80884 3.15484 -4.21755 0.72734 3.15653 -3.76118 1.08877 
3.15653 -3.2678 -0.47722 3.15653 -3.2678 1.08877 3.15674 -3.91038 1.02511 
3.15674 -3.1186 -0.41356 3.15674 -3.1186 1.02511 3.1596 -4.11019 0.87373 
3.16252 -4.03559 0.94546 3.16959 -3.8134 1.07995 3.16959 -3.21558 -0.4684 
3.16959 -3.21558 1.07995 3.17165 -3.95514 1.01061 3.17165 -3.07384 -0.39906 
3.17165 -3.07384 1.01061 3.17198 -4.19338 0.78582 3.17198 -3.51449 -0.52569 
3.17198 -3.51449 1.13724 3.17429 -3.56449 -0.52573 3.17429 -3.56449 1.13728 
3.17429 -3.46449 -0.52573 3.17429 -3.46449 1.13728 3.17798 -3.61437 -0.52368 
3.17798 -3.61437 1.13523 3.17798 -3.41461 -0.52368 3.17798 -3.41461 1.13523 
3.18095 -4.14888 0.85238 3.18226 -4.07801 0.92634 3.18306 -3.664 -0.51956 
3.18306 -3.664 1.13111 3.18306 -3.36498 -0.51956 3.18306 -3.36498 1.13111 
3.18436 -3.86501 1.06872 3.18436 -3.16397 -0.45717 3.18436 -3.16397 1.06872 
3.18791 -3.99883 0.9944 3.18791 -3.03015 0.9944 3.18949 -3.71325 -0.51337 
3.18949 -3.71325 1.12492 3.18949 -3.31573 -0.51337 3.18949 -3.31573 1.12492 
3.20046 -3.91531 1.05512 3.20046 -3.11367 -0.44357 3.20046 -3.11367 1.05512 
3.20124 -3.76598 1.11802 3.20124 -3.263 -0.50647 3.20124 -3.263 1.11802 
3.2026 -4.11789 0.90605 3.20362 -4.18605 0.82971 3.20654 -4.04224 0.97662 
3.21345 -3.51449 -0.55195 3.21345 -3.51449 1.1635 3.21454 -3.81798 1.10872 
3.21454 -3.211 -0.49717 3.21454 -3.211 1.10872 3.21567 -3.95995 1.04031 
3.21567 -3.06903 -0.42876 3.21567 -3.06903 1.04031 3.21586 -3.56455 -0.55194 
3.21586 -3.56455 1.16349 3.21586 -3.46443 -0.55194 3.21586 -3.46443 1.16349 
3.21979 -3.61471 -0.54987 3.21979 -3.61471 1.16142 3.21979 -3.41427 -0.54987 
3.21979 -3.41427 1.16142 3.22448 -4.15653 0.88432 3.22498 -3.66438 -0.54567 
3.22498 -3.66438 1.15722 3.22498 -3.3646 -0.54567 3.22498 -3.3646 1.15722 
3.22651 -4.08431 0.95713 3.22755 -4.2216 0.80578 3.22937 -3.86907 1.09704 
3.22937 -3.15991 -0.48549 3.22937 -3.15991 1.09704 3.23334 -4.00412 1.02412 
3.23334 -3.02486 -0.41257 3.23334 -3.02486 1.02412 3.2361 -3.71668 -0.54134 
3.2361 -3.71668 1.15289 3.2361 -3.3123 -0.54134 3.2361 -3.3123 1.15289 
3.24567 -3.91911 1.083 3.24567 -3.10987 -0.47145 3.24567 -3.10987 1.083 
3.24742 -4.12403 0.9366 3.2475 -4.19338 0.86135 3.24819 -3.76936 -0.53402 
3.24819 -3.76936 1.14557 3.24819 -3.25962 -0.53402 3.24819 -3.25962 1.14557 
3.25232 -4.04731 1.00596 3.25232 -2.98167 -0.39441 3.25615 -3.51449 -0.57615 
3.25615 -3.51449 1.1877 3.2589 -3.56471 -0.57618 3.2589 -3.56471 1.18773 
3.2589 -3.46427 -0.57618 3.2589 -3.46427 1.18773 3.26201 -3.82155 -0.52428 
3.26201 -3.82155 1.13583 3.26201 -3.20743 -0.52428 3.26201 -3.20743 1.13583 
3.26237 -3.9641 1.06831 3.26237 -3.06488 -0.45676 3.26237 -3.06488 1.06831 
3.26282 -3.61481 -0.57398 3.26282 -3.61481 1.18553 3.26282 -3.41417 -0.57398 
3.26282 -3.41417 1.18553 3.26951 -4.16226 0.91454 3.27223 -4.08892 0.98601 
3.27223 -2.94006 -0.37446 3.27284 -3.66738 -0.57165 3.27284 -3.66738 1.1832 
3.27284 -3.3616 -0.57165 3.27284 -3.3616 1.1832 3.27719 -3.87252 -0.51215 
3.27719 -3.87252 1.1237 3.27719 -3.15646 -0.51215 3.27719 -3.15646 1.1237 
3.28024 -4.00796 1.0517 3.28024 -3.02102 -0.44015 3.28417 -3.71951 -0.5668 
3.28417 -3.71951 1.17835 3.28417 -3.30947 -0.5668 3.28417 -3.30947 1.17835 
3.29226 -3.92175 1.10868 3.29226 -3.10723 -0.49713 3.29226 -3.10723 1.10868 
3.29347 -4.12836 0.96512 3.29347 -2.90062 -0.35357 3.29688 -3.77224 -0.55914 
3.29688 -3.77224 1.17069 3.29688 -3.25674 -0.55914 3.29688 -3.25674 1.17069 
3.29923 -4.05057 1.03321 3.29923 -2.97841 -0.42166 3.29999 -3.51449 -0.59821 
3.29999 -3.51449 1.20976 3.30285 -3.56477 -0.59816 3.30285 -3.56477 1.20971 
3.30285 -3.46421 -0.59816 3.30285 -3.46421 1.20971 3.30599 -4.21755 0.87849 
3.30599 -2.81143 -0.26694 3.30926 -3.96657 1.09359 3.30926 -3.06241 -0.48204 
3.30926 -3.06241 1.09359 3.31088 -3.8242 -0.5489 3.31088 -3.8242 1.16045 
3.31088 -3.20478 -0.5489 3.31088 -3.20478 1.16045 3.312 -3.61731 -0.59796 
3.312 -3.61731 1.20951 3.312 -3.41167 -0.59796 3.312 -3.41167 1.20951 
3.3193 -4.09184 1.01288 3.3193 -2.93714 -0.40133 3.32234 -3.66987 -0.59515 
3.32234 -3.66987 1.2067 3.32234 -3.35911 -0.59515 3.32234 -3.35911 1.2067 
3.3249 -3.87424 -0.53592 3.3249 -3.87424 1.14747 3.3249 -3.15474 -0.53592 
3.3249 -3.15474 1.14747 3.32759 -4.01046 1.07652 3.32759 -3.01852 -0.46497 
3.329 -4.18522 0.9313 3.329 -2.84376 -0.31975 3.33355 -3.72173 -0.58967 
3.33355 -3.72173 1.20122 3.33355 -3.30725 -0.58967 3.33355 -3.30725 1.20122 
3.34008 -3.92324 1.13209 3.34008 -3.10574 -0.52054 3.34008 -3.10574 1.13209 
3.34487 -3.51449 -0.6181 3.34487 -3.51449 1.22965 3.34487 -2.76015 -0.22763 
3.34657 -3.7744 -0.58153 3.34657 -3.7744 1.19308 3.34657 -3.25458 -0.58153 
3.34657 -3.25458 1.19308 3.34688 -4.05284 1.05761 3.34688 -2.97614 -0.44606 
3.35311 -3.56707 -0.61998 3.35311 -3.56707 1.23153 3.35311 -3.46191 -0.61998 
3.35311 -3.46191 1.23153 3.35371 -4.15034 0.98101 3.35371 -2.87864 -0.36946 
3.35761 -3.96797 1.11664 3.35761 -3.06101 -0.50509 3.35761 -3.06101 1.11664 
3.35975 -3.82494 -0.57078 3.35975 -3.82494 1.18233 3.35975 -3.20404 -0.57078 
3.35975 -3.20404 1.18233 3.36241 -3.61951 -0.61924 3.36241 -3.61951 1.23079 
3.36241 -3.40947 -0.61924 3.36241 -3.40947 1.23079 3.36676 -4.23862 0.89354 
3.36676 -2.79036 -0.28199 3.37189 -2.72893 -0.20058 3.37276 -3.67165 -0.61587 
3.37276 -3.67165 1.22742 3.37276 -3.35733 -0.61587 3.37276 -3.35733 1.22742 
3.37402 -3.87489 1.16898 3.37402 -3.15409 -0.55743 3.37402 -3.15409 1.16898 
3.37608 -4.01154 1.09913 3.37608 -3.01744 -0.48758 3.38161 -4.11155 1.02954 
3.38161 -2.91743 -0.41799 3.3841 -3.72334 -0.60988 3.3841 -3.72334 1.22143 
3.3841 -3.30564 -0.60988 3.3841 -3.30564 1.22143 3.389 -3.92357 1.15315 
3.389 -3.10541 -0.5416 3.389 -3.10541 1.15315 3.39023 -4.20526 0.94535 
3.39023 -2.82372 -0.3338 3.39066 -3.51449 -0.63577 3.39066 -3.51449 1.24732 
3.39643 -3.77444 -0.6013 3.39643 -3.77444 1.21285 3.39643 -3.25454 -0.6013 
3.39643 -3.25454 1.21285 3.39911 -3.56712 -0.63728 3.39911 -3.56712 1.24883 
3.39911 -3.46186 -0.63728 3.39911 -3.46186 1.24883 3.39979 -2.69962 -0.1723 
3.40611 -2.74132 -0.24094 3.40679 -3.96811 1.13724 3.40679 -3.06087 -0.52569 
3.40679 -3.06087 1.13724 3.40877 -3.6198 -0.63618 3.40877 -3.6198 1.24773 
3.40877 -3.40918 -0.63618 3.40877 -3.40918 1.24773 3.40969 -3.8248 -0.59015 
3.40969 -3.8248 1.2017 3.40969 -3.20418 -0.59015 3.40969 -3.20418 1.2017 
3.40992 -4.07155 1.0731 3.40992 -2.95743 -0.46155 3.41714 -4.16841 0.99573 
3.41714 -2.86057 -0.38418 3.41932 -3.67193 -0.63242 3.41932 -3.67193 1.24397 
3.41932 -3.35705 -0.63242 3.41932 -3.35705 1.24397 3.42385 -3.87428 1.188 
3.42385 -3.1547 -0.57645 3.42385 -3.1547 1.188 3.42864 -2.77268 -0.29454 
3.43161 -3.72475 -0.626 3.43161 -3.72475 1.23755 3.43161 -3.30423 -0.626 
3.43161 -3.30423 1.23755 3.43383 -2.71153 -0.21287 3.43726 -3.51449 -0.65117 
3.43726 -3.51449 1.26272 3.43887 -3.92274 1.1718 3.43887 -3.10624 -0.56025 
3.43887 -3.10624 1.1718 3.44011 -4.029 1.11365 3.44011 -2.99998 -0.5021 
3.44417 -3.77578 -0.61695 3.44417 -3.77578 1.2285 3.44417 -3.2532 -0.61695 
3.44417 -3.2532 1.2285 3.44548 -4.12855 1.04292 3.44548 -2.90043 -0.43137 
3.44618 -3.56724 -0.65237 3.44618 -3.56724 1.26392 3.44618 -3.46174 -0.65237 
3.44618 -3.46174 1.26392 3.45493 -4.22185 0.95794 3.45493 -2.80713 -0.34639 
3.4559 -3.61984 -0.65084 3.4559 -3.61984 1.26239 3.4559 -3.40914 -0.65084 
3.4559 -3.40914 1.26239 3.4578 -3.82627 -0.60529 3.4578 -3.82627 1.21684 
3.4578 -3.20271 -0.60529 3.4578 -3.20271 1.21684 3.46327 -2.68335 -0.18346 
3.46749 -3.67297 -0.64672 3.46749 -3.67297 1.25827 3.46749 -3.35601 -0.64672 
3.46749 -3.35601 1.25827 3.46873 -2.72581 -0.2519 3.47148 -3.98467 1.15038 
3.47148 -3.04431 -0.53883 3.47148 -3.04431 1.15038 3.47219 -3.87562 1.20265 
3.47219 -3.15336 -0.5911 3.47219 -3.15336 1.20265 3.47492 -4.08756 1.08537 
3.47492 -2.94142 -0.47382 3.47986 -3.72564 -0.63978 3.47986 -3.72564 1.25133 
3.47986 -3.30334 -0.63978 3.47986 -3.30334 1.25133 3.48249 -4.18377 1.00721 
3.48249 -2.84521 -0.39566 3.48457 -3.51449 -0.66426 3.48457 -3.51449 1.27581 
3.4929 -3.77667 -0.63028 3.4929 -3.77667 1.24183 3.4929 -3.25231 -0.63028 
3.4929 -3.25231 1.24183 3.49367 -3.56728 -0.66506 3.49367 -3.56728 1.27661 
3.49367 -3.4617 -0.66506 3.49367 -3.4617 1.27661 3.49428 -2.75809 -0.30532 
3.49804 -2.69725 -0.22285 3.5048 -3.62044 -0.66333 3.5048 -3.62044 1.27488 
3.5048 -3.40854 -0.66333 3.5048 -3.40854 1.27488 3.50546 -4.04408 1.12444 
3.50546 -2.9849 -0.51289 3.50661 -3.82695 -0.6181 3.50661 -3.82695 1.22965 
3.50661 -3.20203 -0.6181 3.50661 -3.20203 1.22965 3.50968 -3.93065 1.18858 
3.50968 -3.09833 -0.57703 3.50968 -3.09833 1.18858 3.51065 -4.14275 1.05293 
3.51065 -2.88623 -0.44138 3.5166 -3.67356 -0.65869 3.5166 -3.67356 1.27024 
3.5166 -3.35542 -0.65869 3.5166 -3.35542 1.27024 3.52088 -4.23518 0.96752 
3.52088 -2.7938 -0.35597 3.52792 -2.67074 -0.19246 3.52874 -3.72599 -0.65117 
3.52874 -3.72599 1.26272 3.52874 -3.30299 -0.65117 3.52874 -3.30299 1.26272 
3.53246 -3.51449 -0.67501 3.53246 -3.51449 1.28656 3.53246 -2.71368 -0.26048 
3.54062 -4.10066 1.09411 3.54062 -2.92832 -0.48256 3.54197 -3.77694 -0.64116 
3.54197 -3.77694 1.25271 3.54197 -3.25204 -0.64116 3.54197 -3.25204 1.25271 
3.54302 -3.99159 1.16503 3.54302 -3.03739 -0.55348 3.54309 -3.56771 -0.67562 
3.54309 -3.56771 1.28717 3.54309 -3.46127 -0.67562 3.54309 -3.46127 1.28717 
3.5437 -3.88249 1.21725 3.5437 -3.14649 -0.6057 3.5437 -3.14649 1.21725 
3.54843 -4.19618 1.01515 3.54843 -2.8328 -0.4036 3.55427 -3.62078 -0.67335 
3.55427 -3.62078 1.2849 3.55427 -3.4082 -0.67335 3.55427 -3.4082 1.2849 
3.55849 -2.74731 -0.31298 3.56223 -2.68668 -0.23032 3.56596 -3.67353 -0.66818 
3.56596 -3.67353 1.27973 3.56596 -3.35545 -0.66818 3.56596 -3.35545 1.27973 
3.57679 -4.15409 1.05955 3.57679 -2.87489 -0.448 3.57797 -4.05033 1.13674 
3.57797 -2.97865 -0.52519 3.57812 -3.72581 -0.66015 3.57812 -3.72581 1.2717 
3.57812 -3.30317 -0.66015 3.57812 -3.30317 1.2717 3.57898 -3.83248 -0.63061 
3.57898 -3.83248 1.24216 3.57898 -3.1965 -0.63061 3.57898 -3.1965 1.24216 
3.58082 -3.51449 -0.6834 3.58082 -3.51449 1.29495 3.58165 -3.93633 1.20063 
3.58165 -3.09265 -0.58908 3.58165 -3.09265 1.20063 3.58581 -4.24438 0.97448 
3.58581 -2.7846 -0.36293 3.59161 -3.56775 -0.68351 3.59161 -3.56775 1.29506 
3.59161 -3.46123 -0.68351 3.59161 -3.46123 1.29506 3.59264 -2.66164 -0.19866 
3.59702 -2.70498 -0.26664 3.60308 -3.62105 -0.68071 3.60308 -3.62105 1.29226 
3.60308 -3.40793 -0.68071 3.60308 -3.40793 1.29226 3.61372 -4.10556 1.10432 
3.61372 -2.92342 -0.49277 3.61377 -4.2041 1.02096 3.61377 -2.82488 -0.40941 
3.61488 -3.78165 -0.65127 3.61488 -3.78165 1.26282 3.61488 -3.24733 -0.65127 
3.61488 -3.24733 1.26282 3.61491 -3.67378 -0.67501 3.61491 -3.67378 1.28656 
3.61491 -3.3552 -0.67501 3.61491 -3.3552 1.28656 3.61617 -3.9963 1.17494 
3.61617 -3.03268 -0.56339 3.61666 -3.88711 1.22711 3.61666 -3.14187 -0.61556 
3.61666 -3.14187 1.22711 3.62395 -2.73999 -0.31825 3.62735 -2.67953 -0.23534 
3.62953 -3.51449 -0.68941 3.62953 -3.51449 1.30096 3.64073 -3.56786 -0.68902 
3.64073 -3.56786 1.30057 3.64073 -3.46112 -0.68902 3.64073 -3.46112 1.30057 
3.6513 -4.05365 1.14452 3.6513 -2.97533 -0.53297 3.65136 -4.25041 0.97854 
3.65136 -2.77857 -0.36699 3.65195 -4.15964 1.06609 3.65195 -2.86934 -0.45454 
3.65215 -3.83628 1.24958 3.65215 -3.1927 -0.63803 3.65215 -3.1927 1.24958 
3.65219 -3.62106 -0.68567 3.65219 -3.62106 1.29722 3.65219 -3.40792 -0.68567 
3.65219 -3.40792 1.29722 3.65262 -3.72761 -0.66837 3.65262 -3.72761 1.27992 
3.65262 -3.30137 -0.66837 3.65262 -3.30137 1.27992 3.6544 -3.93975 1.20789 
3.6544 -3.08923 -0.59634 3.6544 -3.08923 1.20789 3.65794 -2.65622 -0.20267 
3.66215 -2.69974 -0.27034 3.67848 -3.51449 -0.69302 3.67848 -3.51449 1.30457 
3.68931 -4.1093 1.10873 3.68931 -2.91968 -0.49718 3.68931 -3.99866 1.17991 
3.68931 -3.03032 -0.56836 3.68935 -4.20784 1.02536 3.68935 -2.82114 -0.41381 
3.68935 -2.73619 -0.32096 3.68976 -3.78287 -0.6568 3.68976 -3.78287 1.26835 
3.68976 -3.24611 -0.6568 3.68976 -3.24611 1.26835 3.68976 -3.88944 1.23205 
3.68976 -3.13954 -0.6205 3.68976 -3.13954 1.23205 3.68979 -3.67499 -0.68054 
3.68979 -3.67499 1.29209 3.68979 -3.35399 -0.68054 3.68979 -3.35399 1.29209 
3.68979 -3.56789 -0.69208 3.68979 -3.56789 1.30363 3.68979 -3.46109 -0.69208 
3.68979 -3.46109 1.30363 3.69269 -2.67592 -0.2379 3.72755 -4.25256 0.9805 
3.72755 -4.16149 1.06827 3.72755 -4.05523 1.14697 3.72755 -3.94089 1.21031 
3.72755 -3.8372 1.25227 3.72755 -3.72821 -0.67112 3.72755 -3.72821 1.28267 
3.72755 -3.62137 -0.6885 3.72755 -3.62137 1.30005 3.72755 -3.51449 -0.69423 
3.72755 -3.51449 1.30578 3.72755 -3.40761 -0.6885 3.72755 -3.40761 1.30005 
3.72755 -3.30077 -0.67112 3.72755 -3.30077 1.28267 3.72755 -3.19178 -0.64072 
3.72755 -3.19178 1.25227 3.72755 -3.08809 -0.59876 3.72755 -3.08809 1.21031 
3.72755 -2.97375 -0.53542 3.72755 -2.86749 -0.45672 3.72755 -2.77642 -0.36895 
3.72755 -2.69799 -0.27158 3.72755 -2.65413 -0.20391 3.7624 -2.67592 -0.2379 
3.76531 -3.56789 -0.69208 3.76531 -3.56789 1.30363 3.76531 -3.46109 -0.69208 
3.76531 -3.46109 1.30363 3.76531 -3.67499 -0.68054 3.76531 -3.67499 1.29209 
3.76531 -3.35399 -0.68054 3.76531 -3.35399 1.29209 3.76533 -3.88944 1.23205 
3.76533 -3.13954 -0.6205 3.76533 -3.13954 1.23205 3.76534 -3.78287 -0.6568 
3.76534 -3.78287 1.26835 3.76534 -3.24611 -0.6568 3.76534 -3.24611 1.26835 
3.76575 -2.73619 -0.32096 3.76575 -4.20784 1.02536 3.76575 -2.82114 -0.41381 
3.76578 -3.99866 1.17991 3.76578 -3.03032 -0.56836 3.76578 -4.1093 1.10873 
3.76578 -2.91968 -0.49718 3.77662 -3.51449 -0.69302 3.77662 -3.51449 1.30457 
3.79295 -2.69974 -0.27034 3.79716 -2.65622 -0.20267 3.80069 -3.93975 1.20789 
3.80069 -3.08923 -0.59634 3.80069 -3.08923 1.20789 3.80247 -3.72761 -0.66837 
3.80247 -3.72761 1.27992 3.80247 -3.30137 -0.66837 3.80247 -3.30137 1.27992 
3.80291 -3.62106 -0.68567 3.80291 -3.62106 1.29722 3.80291 -3.40792 -0.68567 
3.80291 -3.40792 1.29722 3.80295 -3.83628 1.24958 3.80295 -3.1927 -0.63803 
3.80295 -3.1927 1.24958 3.80314 -4.15964 1.06609 3.80314 -2.86934 -0.45454 
3.80374 -4.25041 0.97854 3.80374 -2.77857 -0.36699 3.8038 -4.05365 1.14452 
3.8038 -2.97533 -0.53297 3.81437 -3.56786 -0.68902 3.81437 -3.56786 1.30057 
3.81437 -3.46112 -0.68902 3.81437 -3.46112 1.30057 3.82557 -3.51449 -0.68941 
3.82557 -3.51449 1.30096 3.82774 -2.67953 -0.23534 3.83115 -2.73999 -0.31825 
3.83844 -3.88711 1.22711 3.83844 -3.14187 -0.61556 3.83844 -3.14187 1.22711 
3.83893 -3.9963 1.17494 3.83893 -3.03268 -0.56339 3.83893 -3.03268 1.17494 
3.84018 -3.67378 -0.67501 3.84018 -3.67378 1.28656 3.84018 -3.3552 -0.67501 
3.84018 -3.3552 1.28656 3.84022 -3.78165 -0.65127 3.84022 -3.78165 1.26282 
3.84022 -3.24733 -0.65127 3.84022 -3.24733 1.26282 3.84133 -4.2041 1.02096 
3.84133 -2.82488 -0.40941 3.84138 -4.10556 1.10432 3.84138 -2.92342 -0.49277 
3.85202 -3.62105 -0.68071 3.85202 -3.62105 1.29226 3.85202 -3.40793 -0.68071 
3.85202 -3.40793 1.29226 3.85808 -2.70498 -0.26664 3.86246 -2.66164 -0.19866 
3.86349 -3.56775 -0.68351 3.86349 -3.56775 1.29506 3.86349 -3.46123 -0.68351 
3.86349 -3.46123 1.29506 3.86929 -4.24438 0.97448 3.86929 -2.7846 -0.36293 
3.87345 -3.93633 1.20063 3.87345 -3.09265 -0.58908 3.87345 -3.09265 1.20063 
3.87428 -3.51449 -0.6834 3.87428 -3.51449 1.29495 3.87612 -3.83248 1.24216 
3.87612 -3.1965 -0.63061 3.87612 -3.1965 1.24216 3.87698 -3.72581 -0.66015 
3.87698 -3.72581 1.2717 3.87698 -3.30317 -0.66015 3.87698 -3.30317 1.2717 
3.87713 -4.05033 1.13674 3.87713 -2.97865 -0.52519 3.8783 -4.15409 1.05955 
3.8783 -2.87489 -0.448 3.88914 -3.67353 -0.66818 3.88914 -3.67353 1.27973 
3.88914 -3.35545 -0.66818 3.88914 -3.35545 1.27973 3.89286 -2.68668 -0.23032 
3.8966 -2.74731 -0.31298 3.90083 -3.62078 -0.67335 3.90083 -3.62078 1.2849 
3.90083 -3.4082 -0.67335 3.90083 -3.4082 1.2849 3.90667 -4.19618 1.01515 
3.90667 -2.8328 -0.4036 3.91139 -3.88249 1.21725 3.91139 -3.14649 -0.6057 
3.91139 -3.14649 1.21725 3.91201 -3.56771 -0.67562 3.91201 -3.56771 1.28717 
3.91201 -3.46127 -0.67562 3.91201 -3.46127 1.28717 3.91208 -3.99159 1.16503 
3.91208 -3.03739 -0.55348 3.91208 -3.03739 1.16503 3.91313 -3.77694 -0.64116 
3.91313 -3.77694 1.25271 3.91313 -3.25204 -0.64116 3.91313 -3.25204 1.25271 
3.91447 -4.10066 1.09411 3.91447 -2.92832 -0.48256 3.92264 -3.51449 -0.67501 
3.92264 -3.51449 1.28656 3.92264 -2.71368 -0.26048 3.92636 -3.72599 -0.65117 
3.92636 -3.72599 1.26272 3.92636 -3.30299 -0.65117 3.92636 -3.30299 1.26272 
3.92718 -2.67074 -0.19246 3.93421 -4.23518 0.96752 3.93421 -2.7938 -0.35597 
3.9385 -3.67356 -0.65869 3.9385 -3.67356 1.27024 3.9385 -3.35542 -0.65869 
3.9385 -3.35542 1.27024 3.94445 -4.14275 1.05293 3.94445 -2.88623 -0.44138 
3.94542 -3.93065 1.18858 3.94542 -3.09833 -0.57703 3.94542 -3.09833 1.18858 
3.94849 -3.82695 1.22965 3.94849 -3.20203 -0.6181 3.94849 -3.20203 1.22965 
3.94964 -4.04408 1.12444 3.94964 -2.9849 -0.51289 3.9503 -3.62044 -0.66333 
3.9503 -3.62044 1.27488 3.9503 -3.40854 -0.66333 3.9503 -3.40854 1.27488 
3.95706 -2.69725 -0.22285 3.96082 -2.75809 -0.30532 3.96143 -3.56728 -0.66506 
3.96143 -3.56728 1.27661 3.96143 -3.4617 -0.66506 3.96143 -3.4617 1.27661 
3.96171 -2.65709 -0.15251 3.9622 -3.77667 -0.63028 3.9622 -3.77667 1.24183 
3.9622 -3.25231 -0.63028 3.9622 -3.25231 1.24183 3.97053 -3.51449 -0.66426 
3.97053 -3.51449 1.27581 3.97261 -4.18377 1.00721 3.97261 -2.84521 -0.39566 
3.97523 -3.72564 -0.63978 3.97523 -3.72564 1.25133 3.97523 -3.30334 -0.63978 
3.97523 -3.30334 1.25133 3.98018 -4.08756 1.08537 3.98018 -2.94142 -0.47382 
3.9829 -3.87562 1.20265 3.9829 -3.15336 -0.5911 3.9829 -3.15336 1.20265 
3.98362 -3.98467 1.15038 3.98362 -3.04431 -0.53883 3.98362 -3.04431 1.15038 
3.98637 -2.72581 -0.2519 3.9876 -3.67297 -0.64672 3.9876 -3.67297 1.25827 
3.9876 -3.35601 -0.64672 3.9876 -3.35601 1.25827 3.99183 -2.68335 -0.18346 
3.99729 -3.82627 1.21684 3.99729 -3.20271 -0.60529 3.99729 -3.20271 1.21684 
3.9992 -3.61984 -0.65084 3.9992 -3.61984 1.26239 3.9992 -3.40914 -0.65084 
3.9992 -3.40914 1.26239 4.00017 -4.22185 0.95794 4.00017 -2.80713 -0.34639 
4.00892 -3.56724 -0.65237 4.00892 -3.56724 1.26392 4.00892 -3.46174 -0.65237 
4.00892 -3.46174 1.26392 4.00961 -4.12855 1.04292 4.00961 -2.90043 -0.43137 
4.01093 -3.77578 -0.61695 4.01093 -3.77578 1.2285 4.01093 -3.2532 -0.61695 
4.01093 -3.2532 1.2285 4.01499 -4.029 1.11365 4.01499 -2.99998 -0.5021 
4.01622 -3.92274 1.1718 4.01622 -3.10624 -0.56025 4.01622 -3.10624 1.1718 
4.01783 -3.51449 -0.65117 4.01783 -3.51449 1.26272 4.02127 -2.71153 -0.21287 
4.02349 -3.72475 -0.626 4.02349 -3.72475 1.23755 4.02349 -3.30423 -0.626 
4.02349 -3.30423 1.23755 4.02581 -2.67172 -0.14232 4.02646 -2.77268 -0.29454 
4.03125 -3.87428 1.188 4.03125 -3.1547 -0.57645 4.03125 -3.1547 1.188 
4.03577 -3.67193 -0.63242 4.03577 -3.67193 1.24397 4.03577 -3.35705 -0.63242 
4.03577 -3.35705 1.24397 4.03796 -2.86057 -0.38418 4.04518 -2.95743 -0.46155 
4.04541 -3.8248 -0.59015 4.04541 -3.20418 -0.59015 4.04541 -3.20418 1.2017 
4.04633 -3.6198 -0.63618 4.04633 -3.40918 -0.63618 4.04633 -3.40918 1.24773 
4.04831 -3.06087 -0.52569 4.04899 -2.74132 -0.24094 4.05531 -2.69962 -0.1723 
4.05598 -3.56712 -0.63728 4.05598 -3.46186 -0.63728 4.05598 -3.46186 1.24883 
4.05867 -3.77444 -0.6013 4.05867 -3.25454 -0.6013 4.05867 -3.25454 1.21285 
4.05869 -2.66263 -0.10003 4.06444 -3.51449 -0.63577 4.06487 -2.82372 -0.3338 
4.0661 -3.10541 -0.5416 4.0661 -3.10541 1.15315 4.07099 -3.72334 -0.60988 
4.07099 -3.30564 -0.60988 4.07099 -3.30564 1.22143 4.07349 -2.91743 -0.41799 
4.07902 -3.01744 -0.48758 4.08107 -3.15409 -0.55743 4.08107 -3.15409 1.16898 
4.08234 -3.67165 -0.61587 4.08234 -3.35733 -0.61587 4.08321 -2.72893 -0.20058 
4.08834 -2.79036 -0.28199 4.08839 -2.69011 -0.13033 4.09268 -3.61951 -0.61924 
4.09268 -3.40947 -0.61924 4.09534 -3.82494 -0.57078 4.09534 -3.20404 -0.57078 
4.09749 -3.06101 -0.50509 4.10138 -2.87864 -0.36946 4.10199 -3.56707 -0.61998 
4.10199 -3.46191 -0.61998 4.10822 -2.97614 -0.44606 4.10853 -3.7744 -0.58153 
4.10853 -3.25458 -0.58153 4.11023 -3.51449 -0.6181 4.11023 -2.76015 -0.22763 
4.11502 -3.10574 -0.52054 4.11656 -2.71884 -0.15856 4.1204 -2.68302 -0.08707 
4.12155 -3.72173 -0.58967 4.12155 -3.30725 -0.58967 4.1261 -2.84376 -0.31975 
4.12751 -3.01852 -0.46497 4.1302 -3.15474 -0.53592 4.13276 -3.66987 -0.59515 
4.13276 -3.35911 -0.59515 4.1358 -2.93714 -0.40133 4.1431 -3.61731 -0.59796 
4.1431 -3.41167 -0.59796 4.1438 -2.74968 -0.18595 4.14422 -3.8242 -0.5489 
4.14422 -3.20478 -0.5489 4.14584 -3.06241 -0.48204 4.14877 -2.71128 -0.11545 
4.14911 -2.81143 -0.26694 4.15225 -3.56477 -0.59816 4.15225 -3.46421 -0.59816 
4.1551 -3.51449 -0.59821 4.15587 -2.97841 -0.42166 4.15822 -3.77224 -0.55914 
4.15822 -3.25674 -0.55914 4.16162 -2.90062 -0.35357 4.16284 -3.10723 -0.49713 
4.16365 -2.69011 -0.05506 4.16984 -2.7822 -0.21203 4.17093 -3.71951 -0.5668 
4.17093 -3.30947 -0.5668 4.17486 -3.02102 -0.44015 4.17613 -2.74148 -0.14281 
4.17791 -3.15646 -0.51215 4.18225 -3.66738 -0.57165 4.18225 -3.3616 -0.57165 
4.18287 -2.94006 -0.37446 4.18559 -2.86672 -0.30299 4.19188 -2.71884 -0.08324 
4.19227 -3.61481 -0.57398 4.19227 -3.41417 -0.57398 4.19273 -3.06488 -0.45676 
4.19309 -3.82155 -0.52428 4.19309 -3.20743 -0.52428 4.1962 -3.56471 -0.57618 
4.1962 -3.46427 -0.57618 4.19895 -3.51449 -0.57615 4.20241 -2.77354 -0.16909 
4.20278 -2.98167 -0.39441 4.20691 -3.76936 -0.53402 4.20691 -3.25962 -0.53402 
4.2076 -2.8356 -0.2498 4.20768 -2.90495 -0.32505 4.20942 -3.10987 -0.47145 
4.219 -3.71668 -0.54134 4.219 -3.3123 -0.54134 4.21927 -2.74968 -0.11048 
4.22176 -3.02486 -0.41257 4.22573 -3.15991 -0.48549 4.22755 -2.80738 -0.19423 
4.22859 -2.94467 -0.34558 4.23012 -3.66438 -0.54567 4.23012 -3.3646 -0.54567 
4.23062 -2.87245 -0.27277 4.23531 -3.61471 -0.54987 4.23531 -3.41427 -0.54987 
4.23924 -3.56455 -0.55194 4.23924 -3.46443 -0.55194 4.23943 -3.06903 -0.42876 
4.24056 -3.211 -0.49717 4.24165 -3.51449 -0.55195 4.24536 -2.7822 -0.13651 
4.24855 -2.98674 -0.36507 4.25148 -2.84293 -0.21816 4.2525 -2.91109 -0.2945 
4.25386 -3.263 -0.50647 4.25464 -3.11367 -0.44357 2.90751 -5.05312 0.0669 
2.91248 -5.05077 0.14004 2.91562 -4.9772 0.31734 2.92239 -5.04606 0.2132 
2.93427 -4.97803 0.36722 2.93704 -5.03913 0.28473 2.93995 -4.9287 0.43131 
2.94045 -5.10969 0.02866 2.9429 -5.10812 0.10491 2.95018 -5.02257 0.34942 
2.95068 -5.10479 0.17824 2.95159 -4.87601 0.4942 2.95533 -4.9777 0.41614 
2.9625 -4.76771 0.56672 2.96298 -5.09855 0.25076 2.96372 -4.92698 -0.42169 
2.96372 -4.92698 0.47902 2.9694 -4.82045 0.55498 2.97078 -5.02243 0.39861 
2.97377 -5.08346 0.31611 2.97869 -5.16376 -0.00957 2.97869 -5.16376 0.0669 
2.9787 -4.87244 -0.48434 2.9787 -4.87244 0.54167 2.97874 -4.97621 0.46395 
2.9831 -5.16003 0.14249 2.98493 -4.71821 0.6143 2.98829 -5.066 0.38013 
2.99038 -4.92353 -0.46952 2.99038 -4.92353 0.52684 2.99102 -4.76754 0.60786 
2.99331 -5.15512 0.21559 2.99383 -5.02104 0.44696 2.99865 -4.81565 -0.54236 
2.99865 -4.81565 0.59968 3.00205 -5.14202 0.28129 3.00442 -4.97357 -0.45321 
3.00442 -4.97357 0.51054 3.00747 -4.86786 -0.52929 3.00747 -4.86786 0.58662 
3.00927 -4.61826 0.66192 3.0109 -5.06492 0.42863 3.01179 -4.66744 0.65924 
3.01432 -5.12602 0.34629 3.01568 -4.71734 0.65419 3.0187 -4.91947 -0.51453 
3.0187 -4.91947 0.57186 3.01911 -5.01856 -0.43652 3.01911 -5.01856 0.49384 
3.01915 -5.21595 0.02866 3.02133 -5.2141 -0.04693 3.02133 -5.2141 0.10426 
3.02151 -4.76687 -0.59022 3.02151 -4.76687 0.64755 3.02787 -5.20856 0.17942 
3.02907 -4.81494 -0.58217 3.02907 -4.81494 0.6395 3.02981 -5.10731 0.40934 
3.0323 -4.96978 -0.49843 3.0323 -4.96978 0.55576 3.03449 -5.19721 0.24557 
3.03572 -5.06242 -0.41865 3.03572 -5.06242 0.47598 3.03847 -4.86242 -0.57264 
3.03847 -4.86242 0.62997 3.04069 -4.56895 0.70022 3.04151 -4.61808 0.69932 
3.04151 -4.51983 0.69932 3.04397 -4.66732 0.69661 3.04397 -4.47058 0.69661 
3.0445 -5.18301 0.31073 3.04711 -5.01441 -0.48322 3.04711 -5.01441 0.54054 
3.0482 -4.71609 -0.63497 3.0482 -4.71609 0.6923 3.04929 -4.91415 -0.55827 
3.04929 -4.91415 0.6156 3.0539 -4.7657 -0.62836 3.0539 -4.7657 0.68569 
3.05421 -5.10504 -0.39966 3.05421 -5.10504 0.45698 3.05788 -5.16601 0.37461 
3.06155 -4.81363 -0.62064 3.06155 -4.81363 0.67797 3.06206 -5.2623 -0.00954 
3.06206 -5.2623 0.06686 3.06231 -4.96485 -0.54215 3.06231 -4.96485 0.59948 
3.0633 -5.05859 -0.46555 3.0633 -5.05859 0.52288 3.06646 -5.25856 -0.08512 
3.06646 -5.25856 0.14244 3.07083 -4.8612 -0.61113 3.07083 -4.8612 0.66845 
3.07227 -5.25065 -0.15045 3.07227 -5.25065 0.20778 3.07454 -5.1463 -0.37958 
3.07454 -5.1463 0.43691 3.07454 -4.56895 0.73577 3.07539 -4.61802 -0.67759 
3.07539 -4.61802 0.73492 3.07539 -4.51989 0.73492 3.07681 -5.00961 -0.52724 
3.07681 -5.00961 0.58457 3.07794 -4.66697 -0.67504 3.07794 -4.66697 0.73237 
3.07794 -4.47094 0.73237 3.08021 -5.23823 -0.2164 3.08021 -5.23823 0.27373 
3.08146 -5.10177 -0.44656 3.08146 -5.10177 0.50389 3.08178 -4.90782 -0.6001 
3.08178 -4.90782 0.65743 3.08219 -4.71568 -0.67079 3.08219 -4.71568 0.72812 
3.08219 -4.42222 0.72812 3.08813 -4.76404 -0.66486 3.08813 -4.76404 0.72218 
3.08813 -4.37386 0.72218 3.09169 -5.22288 -0.28175 3.09169 -5.22288 0.33907 
3.09302 -5.05329 -0.51098 3.09302 -5.05329 0.5683 3.09436 -4.95879 -0.58425 
3.09436 -4.95879 0.64158 3.09573 -4.81193 -0.65725 3.09573 -4.81193 0.71458 
3.09573 -4.32597 0.71458 3.10141 -5.14338 -0.42665 3.10141 -5.14338 0.48398 
3.10499 -4.85924 -0.648 3.10499 -4.85924 0.70532 3.10499 -4.27867 0.70532 
3.10641 -5.2048 -0.34517 3.10641 -5.2048 0.4025 3.10692 -5.30702 0.02866 
3.10869 -5.00356 -0.56987 3.10869 -5.00356 0.6272 3.10888 -5.30488 -0.04753 
3.10888 -5.30488 0.10486 3.11009 -4.56895 -0.71229 3.11009 -4.56895 0.76962 
3.1108 -5.0967 -0.49234 3.1108 -5.0967 0.54967 3.11098 -4.61808 -0.71147 
3.11098 -4.61808 0.7688 3.11098 -4.51983 -0.71147 3.11098 -4.51983 0.7688 
3.11294 -5.29885 -0.11307 3.11294 -5.29885 0.1704 3.11369 -4.66732 -0.70901 
3.11369 -4.66732 0.76634 3.11369 -4.47058 -0.70901 3.11369 -4.47058 0.76634 
3.11587 -4.90584 -0.63711 3.11587 -4.90584 0.69444 3.11587 -4.23206 0.69444 
3.11801 -4.71609 -0.70478 3.11801 -4.71609 0.76211 3.11801 -4.42181 0.76211 
3.1199 -5.28964 -0.178 3.1199 -5.28964 0.23533 3.1223 -5.18283 -0.40541 
3.1223 -5.18283 0.46274 3.12459 -5.04751 -0.5538 3.12459 -5.04751 0.61112 
3.12462 -4.7657 -0.69908 3.12462 -4.7657 0.7564 3.12462 -4.3722 0.7564 
3.12836 -4.95164 -0.62462 3.12836 -4.95164 0.68195 3.12948 -5.27631 -0.24396 
3.12948 -5.27631 0.30129 3.13029 -5.13877 -0.47238 3.13029 -5.13877 0.52971 
3.13234 -4.81363 -0.69143 3.13234 -4.81363 0.74876 3.13234 -4.32428 0.74876 
3.14185 -4.8612 -0.68215 3.14185 -4.8612 0.73948 3.14185 -4.27671 0.73948 
3.14196 -5.09005 -0.53637 3.14196 -5.09005 0.59369 3.14207 -5.25972 -0.30866 
3.14207 -5.25972 0.36598 3.14243 -4.99651 -0.61055 3.14243 -4.99651 0.66788 
3.14725 -4.56895 -0.74435 3.14725 -4.56895 0.80167 3.14839 -4.61826 -0.74371 
3.14839 -4.61826 0.80104 3.14839 -4.51965 -0.74371 3.14839 -4.51965 0.80104 
3.15082 -5.17849 -0.45146 3.15082 -5.17849 0.50879 3.15107 -4.66744 -0.74119 
3.15107 -4.66744 0.79852 3.15107 -4.47047 -0.74119 3.15107 -4.47047 0.79852 
3.15288 -4.90782 -0.67121 3.15288 -4.90782 0.72853 3.15288 -4.23008 0.72853 
3.15491 -5.34725 -0.00953 3.15491 -5.34725 0.06686 3.15612 -5.23968 -0.36988 
3.15612 -5.23968 0.42721 3.15612 -4.71734 -0.7373 3.15612 -4.71734 0.79463 
3.15612 -4.42056 -0.7373 3.15612 -4.42056 0.79463 3.15762 -5.34346 -0.07493 
3.15762 -5.34346 0.13226 3.15803 -5.04035 -0.59495 3.15803 -5.04035 0.65228 
3.16108 -5.13248 -0.51663 3.16108 -5.13248 0.57396 3.16276 -4.76687 -0.73147 
3.16276 -4.76687 0.7888 3.16276 -4.37104 -0.73147 3.16276 -4.37104 0.7888 
3.16289 -5.33613 -0.14039 3.16289 -5.33613 0.19772 3.16873 -4.95879 -0.65862 
3.16873 -4.95879 0.71595 3.17055 -5.32535 -0.20461 3.17055 -5.32535 0.26194 
3.17081 -4.81494 -0.72391 3.17081 -4.81494 0.78124 3.17081 -4.32296 -0.72391 
3.17081 -4.32296 0.78124 3.17288 -5.21672 -0.42938 3.17288 -5.21672 0.48671 
3.17514 -5.08306 -0.57784 3.17514 -5.08306 0.63517 3.18034 -4.86242 -0.71451 
3.18034 -4.86242 0.77184 3.18034 -4.27548 -0.71451 3.18034 -4.27548 0.77184 
3.18133 -5.31076 -0.27025 3.18133 -5.31076 0.32757 3.18137 -5.17236 -0.49629 
3.18137 -5.17236 0.55362 3.18311 -5.00356 -0.6443 3.18311 -5.00356 0.70162 
3.18595 -4.56895 -0.77454 3.18595 -4.56895 0.83187 3.18715 -4.61831 -0.77392 
3.18715 -4.61831 0.83125 3.18715 -4.51959 -0.77392 3.18715 -4.51959 0.83125 
3.19083 -4.66826 -0.77201 3.19083 -4.66826 0.82933 3.19083 -4.46964 -0.77201 
3.19083 -4.46964 0.82933 3.19371 -5.12452 -0.55927 3.19371 -5.12452 0.6166 
3.19388 -5.29308 -0.33212 3.19388 -5.29308 0.38945 3.19471 -4.91415 -0.70369 
3.19471 -4.91415 0.76102 3.19471 -4.22375 -0.70369 3.19601 -4.71821 -0.76805 
3.19601 -4.71821 0.82538 3.19601 -4.4197 -0.76805 3.19601 -4.4197 0.82538 
3.19918 -5.04751 -0.62839 3.19918 -5.04751 0.68572 3.20245 -4.76754 -0.76197 
3.20245 -4.76754 0.81929 3.20245 -4.37037 -0.76197 3.20245 -4.37037 0.81929 
3.2031 -5.21099 -0.47441 3.2031 -5.21099 0.53173 3.20429 -5.38545 0.02866 
3.20553 -5.3837 -0.03674 3.20553 -5.3837 0.09407 3.20893 -5.27201 -0.3929 
3.20893 -5.27201 0.45023 3.20923 -5.37846 -0.10186 3.20923 -5.37846 0.15919 
3.21063 -4.81565 -0.75433 3.21063 -4.81565 0.81166 3.21063 -4.32226 -0.75433 
3.21063 -4.32226 0.81166 3.21083 -4.96485 -0.69067 3.21083 -4.96485 0.748 
3.21083 -4.17306 -0.69067 3.21369 -5.16465 -0.53929 3.21369 -5.16465 0.59662 
3.21539 -5.36976 -0.16643 3.21539 -5.36976 0.22375 3.21662 -5.09005 -0.61102 
3.21662 -5.09005 0.66835 3.22369 -4.86786 -0.74551 3.22369 -4.86786 0.80283 
3.22369 -4.27005 -0.74551 3.22369 -4.27005 0.80283 3.22397 -5.35763 -0.23016 
3.22397 -5.35763 0.28748 3.22574 -5.00961 -0.67617 3.22574 -5.00961 0.7335 
3.22574 -4.1283 -0.67617 3.22607 -5.24785 -0.45139 3.22607 -5.24785 0.50871 
3.22607 -4.56895 -0.80281 3.22607 -4.56895 0.86013 3.22838 -4.61895 -0.80284 
3.22838 -4.61895 0.86017 3.22838 -4.51895 -0.80284 3.22838 -4.51895 0.86017 
3.23208 -4.66883 -0.8008 3.23208 -4.66883 0.85812 3.23208 -4.46907 -0.8008 
3.23208 -4.46907 0.85812 3.23493 -5.34212 -0.29278 3.23493 -5.34212 0.3501 
3.23504 -5.20335 -0.51794 3.23504 -5.20335 0.57526 3.23635 -5.13248 -0.5919 
3.23635 -5.13248 0.64923 3.23715 -4.71846 -0.79667 3.23715 -4.71846 0.854 
3.23715 -4.41945 -0.79667 3.23715 -4.41945 0.854 3.23797 -5.40753 -0.00619 
3.23797 -5.40753 0.06352 3.23845 -4.91947 -0.73428 3.23845 -4.91947 0.7916 
3.23845 -4.21844 -0.73428 3.24053 -5.40391 -0.07153 3.24053 -5.40391 0.12886 
3.24201 -5.05329 -0.65996 3.24201 -5.05329 0.71729 3.24201 -4.08461 -0.65996 
3.24359 -4.76771 -0.79048 3.24359 -4.76771 0.8478 3.24359 -4.3702 -0.79048 
3.24359 -4.3702 0.8478 3.24555 -5.39677 -0.13665 3.24555 -5.39677 0.19398 
3.24824 -5.3233 -0.35402 3.24824 -5.3233 0.41135 3.25302 -5.38619 -0.20085 
3.25302 -5.38619 0.25818 3.25455 -4.96978 -0.72068 3.25455 -4.96978 0.77801 
3.25455 -4.16813 -0.72068 3.25533 -4.82045 -0.78358 3.25533 -4.82045 0.84091 
3.25533 -4.31746 -0.78358 3.25533 -4.31746 0.84091 3.25669 -5.17236 -0.57161 
3.25669 -5.17236 0.62894 3.25669 -3.96555 -0.57161 3.25771 -5.24051 -0.49527 
3.25771 -5.24051 0.5526 3.26064 -5.0967 -0.64218 3.26064 -5.0967 0.69951 
3.26064 -4.0412 -0.64218 3.263 -5.37191 -0.26506 3.263 -5.37191 0.32239 
3.26384 -5.30125 -0.41362 3.26384 -5.30125 0.47095 3.26754 -4.56895 -0.82906 
3.26754 -4.56895 0.88639 3.26864 -4.87244 -0.77428 3.26864 -4.87244 0.83161 
3.26864 -4.26547 -0.77428 3.26864 -4.26547 0.83161 3.26976 -5.01441 -0.70587 
3.26976 -5.01441 0.7632 3.26976 -4.1235 -0.70587 3.26996 -4.61901 -0.82905 
3.26996 -4.61901 0.88638 3.26996 -4.5189 -0.82905 3.26996 -4.5189 0.88638 
3.27196 -5.42931 0.02866 3.2732 -5.42723 -0.04095 3.2732 -5.42723 0.09827 
3.27388 -4.66917 -0.82698 3.27388 -4.66917 0.88431 3.27388 -4.46873 -0.82698 
3.27388 -4.46873 0.88431 3.27529 -5.35452 -0.32699 3.27529 -5.35452 0.38432 
3.27721 -5.4218 -0.10625 3.27721 -5.4218 0.16357 3.27858 -5.21099 -0.54988 
3.27858 -5.21099 0.60721 3.27858 -3.92692 -0.54988 3.27908 -4.71884 -0.82278 
3.27908 -4.71884 0.88011 3.27908 -4.41906 -0.82278 3.27908 -4.41906 0.88011 
3.2806 -5.13877 -0.62269 3.2806 -5.13877 0.68002 3.2806 -3.99914 -0.62269 
3.28165 -5.27606 -0.47134 3.28165 -5.27606 0.52866 3.28341 -5.4127 -0.17097 
3.28341 -5.4127 0.22829 3.28347 -4.92353 -0.7626 3.28347 -4.92353 0.81992 
3.28347 -4.21438 -0.7626 3.28743 -5.05859 -0.68968 3.28743 -5.05859 0.74701 
3.28743 -4.07932 -0.68968 3.28992 -5.33377 -0.38759 3.28992 -5.33377 0.44492 
3.2902 -4.77114 -0.81845 3.2902 -4.77114 0.87578 3.2902 -4.36677 -0.81845 
3.2902 -4.36677 0.87578 3.29241 -5.4001 -0.23562 3.29241 -5.4001 0.29294 
3.29977 -4.97357 -0.74856 3.29977 -4.97357 0.80589 3.29977 -4.16434 -0.74856 
3.30152 -5.17849 -0.60216 3.30152 -5.17849 0.65949 3.30152 -3.95942 -0.60216 
3.3016 -5.24785 -0.52691 3.3016 -5.24785 0.58423 3.3016 -3.89006 -0.52691 
3.30229 -4.82382 -0.81113 3.30229 -4.82382 0.86846 3.30229 -4.31408 -0.81113 
3.30229 -4.31408 0.86846 3.30357 -5.38382 -0.2991 3.30357 -5.38382 0.35643 
3.30642 -5.10177 -0.67152 3.30642 -5.10177 0.72885 3.30642 -4.03613 -0.67152 
3.30678 -5.3099 -0.4462 3.30678 -5.3099 0.50353 3.30774 -5.44884 -0.00619 
3.30774 -5.44884 0.06352 3.30986 -5.44449 -0.0755 3.30986 -5.44449 0.13283 
3.31025 -4.56895 -0.85326 3.31025 -4.56895 0.91059 3.31299 -4.61918 -0.85329 
3.31299 -4.61918 0.91062 3.31299 -4.51873 -0.85329 3.31299 -4.51873 0.91062 
3.31505 -5.43708 -0.14058 3.31505 -5.43708 0.19791 3.31611 -4.87601 -0.80139 
3.31611 -4.87601 0.85872 3.31611 -4.26189 -0.80139 3.31611 -4.26189 0.85872 
3.31647 -5.01856 -0.73387 3.31647 -5.01856 0.7912 3.31647 -4.11935 -0.73387 
3.31692 -4.66927 -0.85109 3.31692 -4.66927 0.90842 3.31692 -4.46863 -0.85109 
3.31692 -4.46863 0.90842 3.31731 -5.36461 -0.36035 3.31731 -5.36461 0.41768 
3.32336 -5.42636 -0.20549 3.32336 -5.42636 0.26282 3.3236 -5.21672 -0.5801 
3.3236 -5.21672 0.63743 3.3236 -3.92118 -0.5801 3.32633 -5.14338 -0.65157 
3.32633 -5.14338 0.7089 3.32633 -3.99452 -0.65157 3.32694 -4.72184 -0.84876 
3.32694 -4.72184 0.90609 3.32694 -4.41607 -0.84876 3.32694 -4.41607 0.90609 
3.33129 -4.92698 -0.78926 3.33129 -4.92698 0.84658 3.33129 -4.21093 -0.78926 
3.33306 -5.34196 -0.41992 3.33306 -5.34196 0.47725 3.33355 -5.41172 -0.26959 
3.33355 -5.41172 0.32692 3.33433 -5.06242 -0.71726 3.33433 -5.06242 0.77459 
3.33433 -4.07549 -0.71726 3.33827 -4.77397 -0.84391 3.33827 -4.77397 0.90124 
3.33827 -4.36394 -0.84391 3.33827 -4.36394 0.90124 3.33936 -5.30125 -0.48915 
3.33936 -5.30125 0.54647 3.34365 -5.46793 0.02866 3.3447 -5.46576 -0.04072 
3.3447 -5.46576 0.09805 3.34554 -5.39334 -0.33217 3.34554 -5.39334 0.3895 
3.34635 -4.97621 -0.77424 3.34635 -4.97621 0.83157 3.34635 -4.16169 -0.77424 
3.34757 -5.18283 -0.63068 3.34757 -5.18283 0.68801 3.34757 -3.95508 -0.63068 
3.34786 -5.45927 -0.10977 3.34786 -5.45927 0.16709 3.35097 -4.8267 -0.83626 
3.35097 -4.8267 0.89358 3.35097 -4.3112 -0.83626 3.35097 -4.3112 0.89358 
3.35332 -5.10504 -0.69877 3.35332 -5.10504 0.75609 3.35332 -4.03287 -0.69877 
3.35409 -4.56895 -0.87533 3.35409 -4.56895 0.93265 3.35533 -5.4503 -0.17499 
3.35533 -5.4503 0.23232 3.35694 -4.61923 -0.87527 3.35694 -4.61923 0.9326 
3.35694 -4.51868 -0.87527 3.35694 -4.51868 0.9326 3.36008 -5.27201 -0.54405 
3.36008 -5.27201 0.60137 3.36042 -5.37216 -0.39256 3.36042 -5.37216 0.44989 
3.36335 -5.02104 -0.75915 3.36335 -5.02104 0.81648 3.36335 -4.11687 -0.75915 
3.36467 -5.43747 -0.23933 3.36467 -5.43747 0.29665 3.36497 -4.87867 -0.82601 
3.36497 -4.87867 0.88334 3.36497 -4.25924 -0.82601 3.36497 -4.25924 0.88334 
3.36539 -5.33377 -0.46306 3.36539 -5.33377 0.52039 3.36609 -4.67178 -0.87507 
3.36609 -4.67178 0.9324 3.36609 -4.46613 -0.87507 3.36609 -4.46613 0.9324 
3.3734 -5.1463 -0.67844 3.3734 -5.1463 0.73577 3.3734 -3.9916 -0.67844 
3.37584 -5.42081 -0.30248 3.37584 -5.42081 0.35981 3.37643 -4.72434 -0.87226 
3.37643 -4.72434 0.92958 3.37643 -4.41357 -0.87226 3.37643 -4.41357 0.92958 
3.379 -4.9287 -0.81303 3.379 -4.9287 0.87036 3.379 -4.20921 -0.81303 
3.38168 -5.06492 -0.74208 3.38168 -5.06492 0.79941 3.38168 -4.07298 -0.74208 
3.38226 -5.48507 -0.0062 3.38226 -5.48507 0.06353 3.3831 -5.23968 -0.59686 
3.3831 -5.23968 0.65419 3.3831 -3.89823 -0.59686 3.38438 -5.48072 -0.07552 
3.38438 -5.48072 0.13285 3.38709 -5.47153 -0.14363 3.38709 -5.47153 0.20096 
3.38765 -4.77619 -0.86678 3.38765 -4.77619 0.92411 3.38765 -4.36171 -0.86678 
3.38765 -4.36171 0.92411 3.3888 -5.40042 -0.36418 3.3888 -5.40042 0.42151 
3.39263 -5.36461 -0.43567 3.39263 -5.36461 0.493 3.39417 -4.9777 -0.79765 
3.39417 -4.9777 0.85498 3.39417 -4.1602 -0.79765 3.39559 -5.46043 -0.20846 
3.39559 -5.46043 0.26579 3.39896 -5.3233 -0.50474 3.39896 -5.3233 0.56207 
3.39896 -4.56895 -0.89522 3.39896 -4.56895 0.95254 3.40067 -4.82886 -0.85864 
3.40067 -4.82886 0.91597 3.40067 -4.30905 -0.85864 3.40067 -4.30905 0.91597 
3.40097 -5.10731 -0.72318 3.40097 -5.10731 0.7805 3.40097 -4.0306 -0.72318 
3.40596 -5.44543 -0.27243 3.40596 -5.44543 0.32975 3.40721 -4.62154 -0.89709 
3.40721 -4.62154 0.95442 3.40721 -4.51637 -0.89709 3.40721 -4.51637 0.95442 
3.40781 -5.2048 -0.64657 3.40781 -5.2048 0.7039 3.40781 -3.93311 -0.64657 
3.4117 -5.02243 -0.7822 3.4117 -5.02243 0.83953 3.4117 -4.11548 -0.7822 
3.41385 -4.87941 -0.84789 3.41385 -4.87941 0.90522 3.41385 -4.2585 -0.84789 
3.41385 -4.2585 0.90522 3.41651 -4.67397 -0.89635 3.41651 -4.67397 0.95368 
3.41651 -4.46393 -0.89635 3.41651 -4.46393 0.95368 3.41812 -5.42668 -0.33486 
3.41812 -5.42668 0.39219 3.42081 -5.39334 -0.40744 3.42081 -5.39334 0.46477 
3.42086 -5.29308 -0.5591 3.42086 -5.29308 0.61643 3.4212 -5.50174 0.02866 
3.42208 -5.49947 -0.04096 3.42208 -5.49947 0.09829 3.42392 -5.49253 -0.10932 
3.42392 -5.49253 0.16664 3.42599 -5.35452 -0.47769 3.42599 -5.35452 0.53502 
3.42685 -4.72611 -0.89298 3.42685 -4.72611 0.95031 3.42685 -4.4118 -0.89298 
3.42685 -4.4118 0.95031 3.42745 -5.48122 -0.17702 3.42745 -5.48122 0.23434 
3.42812 -4.92935 -0.83455 3.42812 -4.92935 0.89187 3.42812 -4.20855 -0.83455 
3.43018 -5.066 -0.76469 3.43018 -5.066 0.82202 3.43018 -4.0719 -0.76469 
3.4357 -5.16601 -0.69511 3.4357 -5.16601 0.75243 3.4357 -3.97189 -0.69511 
3.43712 -5.46804 -0.24144 3.43712 -5.46804 0.29876 3.4382 -4.7778 -0.88699 
3.4382 -4.7778 0.94432 3.4382 -4.36011 -0.88699 3.4382 -4.36011 0.94432 
3.44309 -4.97803 -0.81871 3.44309 -4.97803 0.87603 3.44309 -4.15987 -0.81871 
3.44432 -5.25972 -0.61091 3.44432 -5.25972 0.66824 3.44432 -3.87818 -0.61091 
3.44476 -4.56895 -0.91288 3.44476 -4.56895 0.97021 3.44832 -5.45087 -0.30466 
3.44832 -5.45087 0.36199 3.4505 -5.42081 -0.37714 3.4505 -5.42081 0.43447 
3.45052 -4.8289 -0.87841 3.45052 -4.8289 0.93574 3.45052 -4.30901 -0.87841 
3.45052 -4.30901 0.93574 3.45321 -4.62158 -0.9144 3.45321 -4.62158 0.97172 
3.45321 -4.51633 -0.9144 3.45321 -4.51633 0.97172 3.45388 -5.38382 -0.44941 
3.45388 -5.38382 0.50674 3.46021 -5.34212 -0.51805 3.46021 -5.34212 0.57537 
3.46084 -5.51546 -0.0062 3.46084 -5.51546 0.06353 3.46089 -5.02257 -0.80281 
3.46089 -5.02257 0.86013 3.46089 -4.11533 -0.80281 3.46218 -5.51091 -0.07459 
3.46218 -5.51091 0.13192 3.46286 -4.67426 -0.9133 3.46286 -4.67426 0.97062 
3.46286 -4.46364 -0.9133 3.46286 -4.46364 0.97062 3.46378 -4.87926 -0.86726 
3.46378 -4.87926 0.92458 3.46378 -4.25865 -0.86726 3.46378 -4.25865 0.92458 
3.46402 -5.12602 -0.73866 3.46402 -5.12602 0.79599 3.46402 -4.01189 -0.73866 
3.46485 -5.50183 -0.14272 3.46485 -5.50183 0.20005 3.4688 -5.48833 -0.20981 
3.4688 -5.48833 0.26714 3.47124 -5.22288 -0.66129 3.47124 -5.22288 0.71861 
3.47124 -3.91503 -0.66129 3.47342 -4.7264 -0.90953 3.47342 -4.7264 0.96686 
3.47342 -4.41151 -0.90953 3.47342 -4.41151 0.96686 3.47795 -4.92874 -0.85356 
3.47795 -4.92874 0.91089 3.47795 -4.20917 -0.85356 3.47932 -5.47294 -0.27366 
3.47932 -5.47294 0.33099 3.48056 -5.44543 -0.34702 3.48056 -5.44543 0.40435 
3.48273 -5.31076 -0.57165 3.48273 -5.31076 0.62898 3.48339 -5.41172 -0.41943 
3.48339 -5.41172 0.47676 3.48571 -4.77922 -0.90311 3.48571 -4.77922 0.96044 
3.48571 -4.35869 -0.90311 3.48571 -4.35869 0.96044 3.48792 -5.37191 -0.48998 
3.48792 -5.37191 0.54731 3.49136 -4.56895 -0.92828 3.49136 -4.56895 0.9856 
3.49297 -4.9772 -0.83736 3.49297 -4.9772 0.89469 3.49297 -4.1607 -0.83736 
3.4942 -5.08346 -0.77921 3.4942 -5.08346 0.83654 3.4942 -4.05444 -0.77921 
3.49826 -4.83024 -0.89406 3.49826 -4.83024 0.95139 3.49826 -4.30766 -0.89406 
3.49826 -4.30766 0.95139 3.49958 -5.18301 -0.70848 3.49958 -5.18301 0.7658 
3.49958 -3.9549 -0.70848 3.50027 -4.6217 -0.92948 3.50027 -4.6217 0.98681 
3.50027 -4.5162 -0.92948 3.50027 -4.5162 0.98681 3.50056 -5.52864 0.02866 
3.50122 -5.52639 -0.03979 3.50122 -5.52639 0.09711 3.50319 -5.51964 -0.10791 
3.50319 -5.51964 0.16524 3.50648 -5.50844 -0.1754 3.50648 -5.50844 0.23273 
3.50902 -5.27631 -0.6235 3.50902 -5.27631 0.68083 3.50902 -3.86159 -0.6235 
3.50999 -4.6743 -0.92795 3.50999 -4.6743 0.98528 3.50999 -4.46361 -0.92795 
3.50999 -4.46361 0.98528 3.51105 -5.49283 -0.24193 3.51105 -5.49283 0.29926 
3.51154 -5.46804 -0.31586 3.51154 -5.46804 0.37319 3.5119 -4.88073 -0.8824 
3.5119 -4.88073 0.93972 3.5119 -4.25717 -0.8824 3.51366 -5.43747 -0.38831 
3.51366 -5.43747 0.44564 3.51736 -5.4001 -0.46058 3.51736 -5.4001 0.5179 
3.52159 -4.72744 -0.92384 3.52159 -4.72744 0.98116 3.52159 -4.41047 -0.92384 
3.52159 -4.41047 0.98116 3.52283 -5.35763 -0.52901 3.52283 -5.35763 0.58634 
3.52558 -5.03913 -0.81594 3.52558 -5.03913 0.87327 3.52558 -4.09877 -0.81594 
3.52629 -4.93008 -0.86821 3.52629 -4.93008 0.92554 3.52629 -4.20783 -0.86821 
3.52902 -5.14202 -0.75093 3.52902 -5.14202 0.80826 3.52902 -3.99588 -0.75093 
3.53396 -4.7801 -0.91689 3.53396 -4.7801 0.97422 3.53396 -4.3578 -0.91689 
3.53396 -4.3578 0.97422 3.53551 -5.53757 -0.00604 3.53551 -5.53757 0.06337 
3.53658 -5.23823 -0.67277 3.53658 -5.23823 0.7301 3.53658 -3.89968 -0.67277 
3.53684 -5.53303 -0.07441 3.53684 -5.53303 0.13174 3.53866 -4.56895 -0.94137 
3.53866 -4.56895 0.9987 3.53948 -5.52398 -0.14247 3.53948 -5.52398 0.1998 
3.54317 -5.48833 -0.28418 3.54317 -5.48833 0.34151 3.54343 -5.5105 -0.20955 
3.54343 -5.5105 0.26688 3.54452 -5.46043 -0.35739 3.54452 -5.46043 0.41472 
3.547 -4.83113 -0.90739 3.547 -4.83113 0.96472 3.547 -4.30677 -0.90739 
3.547 -4.30677 0.96472 3.54749 -5.42636 -0.42962 3.54749 -5.42636 0.48695 
3.54776 -4.62174 -0.94217 3.54776 -4.62174 0.99949 3.54776 -4.51616 -0.94217 
3.54776 -4.51616 0.99949 3.54837 -5.32535 -0.58243 3.54837 -5.32535 0.63976 
3.55213 -5.38619 -0.49996 3.55213 -5.38619 0.55729 3.5589 -4.67491 -0.94044 
3.5589 -4.67491 0.99777 3.5589 -4.463 -0.94044 3.5589 -4.463 0.99777 
3.55955 -5.09855 -0.79 3.55955 -5.09855 0.84733 3.55955 -4.03936 -0.79 
3.5607 -4.88141 -0.89522 3.5607 -4.88141 0.95254 3.5607 -4.25649 -0.89522 
3.56377 -4.98511 -0.85414 3.56377 -4.98511 0.91147 3.56377 -4.15279 -0.85414 
3.56474 -5.19721 -0.71849 3.56474 -5.19721 0.77582 3.56474 -3.9407 -0.71849 
3.57057 -5.54642 0.02866 3.5707 -4.72802 -0.9358 3.5707 -4.72802 0.99313 
3.5707 -4.40988 -0.9358 3.5707 -4.40988 0.99313 3.57107 -5.54407 -0.04066 
3.57107 -5.54407 0.09799 3.57324 -5.53726 -0.10895 3.57324 -5.53726 0.16628 
3.57498 -5.28964 -0.63308 3.57498 -5.28964 0.6904 3.57498 -3.84827 -0.63308 
3.57597 -5.48122 -0.32553 3.57597 -5.48122 0.38286 3.57638 -5.52589 -0.1766 
3.57638 -5.52589 0.23393 3.57758 -5.50844 -0.24651 3.57758 -5.50844 0.30383 
3.57799 -5.4503 -0.39765 3.57799 -5.4503 0.45498 3.58202 -5.4127 -0.46957 
3.58202 -5.4127 0.5269 3.58284 -4.78046 -0.92828 3.58284 -4.78046 0.98561 
3.58284 -4.35745 -0.92828 3.58284 -4.35745 0.98561 3.58655 -5.36976 -0.53759 
3.58655 -5.36976 0.59492 3.58655 -4.56895 -0.95212 3.58655 -4.56895 1.00945 
3.59472 -5.15512 -0.75967 3.59472 -5.15512 0.817 3.59472 -3.98279 -0.75967 
3.59606 -4.83141 -0.91827 3.59606 -4.83141 0.97559 3.59606 -4.3065 -0.91827 
3.59606 -4.3065 0.97559 3.59711 -5.04606 -0.83059 3.59711 -5.04606 0.88792 
3.59711 -4.09185 -0.83059 3.59719 -4.62218 -0.95273 3.59719 -4.62218 1.01006 
3.59719 -4.51573 -0.95273 3.59719 -4.51573 1.01006 3.5978 -4.93695 -0.88281 
3.5978 -4.93695 0.94013 3.5978 -4.20095 -0.88281 3.60253 -5.25065 -0.68071 
3.60253 -5.25065 0.73804 3.60253 -3.88726 -0.68071 3.6065 -5.55288 -0.00604 
3.6065 -5.55288 0.06337 3.60717 -5.54813 -0.0751 3.60717 -5.54813 0.13243 
3.60836 -4.67524 -0.95046 3.60836 -4.67524 1.00778 3.60836 -4.46266 -0.95046 
3.60836 -4.46266 1.00778 3.60935 -5.47153 -0.36589 3.60935 -5.47153 0.42321 
3.60983 -5.53898 -0.14315 3.60983 -5.53898 0.20048 3.61026 -5.50183 -0.28814 
3.61026 -5.50183 0.34546 3.61051 -5.52398 -0.2135 3.61051 -5.52398 0.27083 
3.6124 -5.43708 -0.43793 3.6124 -5.43708 0.49526 3.61259 -5.33613 -0.59009 
3.61259 -5.33613 0.64742 3.61633 -5.39677 -0.50743 3.61633 -5.39677 0.56476 
3.62005 -4.72799 -0.94529 3.62005 -4.72799 1.00262 3.62005 -4.40991 -0.94529 
3.62005 -4.40991 1.00262 3.63089 -5.20856 -0.72511 3.63089 -5.20856 0.78244 
3.63089 -3.92935 -0.72511 3.63207 -5.10479 -0.8023 3.63207 -5.10479 0.85963 
3.63207 -4.03312 -0.8023 3.63222 -4.78028 -0.93726 3.63222 -4.78028 0.99459 
3.63222 -4.35763 -0.93726 3.63222 -4.35763 0.99459 3.63307 -4.88694 -0.90772 
3.63307 -4.88694 0.96505 3.63307 -4.25097 -0.90772 3.63491 -4.56895 -0.96051 
3.63491 -4.56895 1.01784 3.63575 -4.99079 -0.86619 3.63575 -4.99079 0.92352 
3.63575 -4.14711 -0.86619 3.63991 -5.29885 -0.64004 3.63991 -5.29885 0.69737 
3.63991 -3.83906 -0.64004 3.64236 -5.55921 0.02866 3.6427 -5.55684 -0.04048 
3.6427 -5.55684 0.0978 3.64322 -5.45927 -0.40512 3.64322 -5.45927 0.46245 
3.64367 -5.49253 -0.32906 3.64367 -5.49253 0.38639 3.6437 -5.54974 -0.10929 
3.6437 -5.54974 0.16661 3.64403 -5.53726 -0.17974 3.64403 -5.53726 0.23707 
3.64507 -5.51964 -0.24979 3.64507 -5.51964 0.30711 3.6457 -4.62221 -0.96062 
3.6457 -4.62221 1.01795 3.6457 -4.51569 -0.96062 3.6457 -4.51569 1.01795 
3.64674 -5.4218 -0.47577 3.64674 -5.4218 0.53309 3.65112 -5.37846 -0.54375 
3.65112 -5.37846 0.60107 3.65717 -4.67551 -0.95782 3.65717 -4.67551 1.01515 
3.65717 -4.46239 -0.95782 3.65717 -4.46239 1.01515 3.66782 -5.16003 -0.76988 
3.66782 -5.16003 0.82721 3.66782 -3.97788 -0.76988 3.66787 -5.25856 -0.68652 
3.66787 -5.25856 0.74385 3.66787 -3.87934 -0.68652 3.66897 -4.83612 -0.92838 
3.66897 -4.83612 0.98571 3.66897 -4.30179 -0.92838 3.66897 -4.30179 0.98571 
3.66901 -4.72824 -0.95212 3.66901 -4.72824 1.00945 3.66901 -4.40966 -0.95212 
3.66901 -4.40966 1.00945 3.67027 -5.05077 -0.8405 3.67027 -5.05077 0.89783 
3.67027 -4.08714 -0.8405 3.67075 -4.94158 -0.89267 3.67075 -4.94158 0.95 
3.67075 -4.19633 -0.89267 3.67722 -5.56288 -0.00603 3.67722 -5.56288 0.06336 
3.67746 -5.48072 -0.3686 3.67746 -5.48072 0.42593 3.67748 -5.44449 -0.44312 
3.67748 -5.44449 0.50045 3.67788 -5.54813 -0.14582 3.67788 -5.54813 0.20314 
3.67789 -5.55813 -0.07509 3.67789 -5.55813 0.13242 3.67805 -5.34346 -0.59536 
3.67805 -5.34346 0.65269 3.67839 -5.51091 -0.2908 3.67839 -5.51091 0.34813 
3.67857 -5.53303 -0.21615 3.67857 -5.53303 0.27347 3.68145 -5.40391 -0.51245 
3.68145 -5.40391 0.56978 3.68363 -4.56895 -0.96652 3.68363 -4.56895 1.02385 
3.69483 -4.62232 -0.96613 3.69483 -4.62232 1.02346 3.69483 -4.51559 -0.96613 
3.69483 -4.51559 1.02346 3.7054 -5.10812 -0.81008 3.7054 -5.10812 0.86741 
3.7054 -4.02979 -0.81008 3.70545 -5.30488 -0.6441 3.70545 -5.30488 0.70143 
3.70545 -3.83303 -0.6441 3.70605 -5.2141 -0.73165 3.70605 -5.2141 0.78898 
3.70605 -3.92381 -0.73165 3.70625 -4.89074 -0.91514 3.70625 -4.89074 0.97247 
3.70625 -4.24717 -0.91514 3.70629 -4.67553 -0.96278 3.70629 -4.67553 1.02011 
3.70629 -4.46238 -0.96278 3.70629 -4.46238 1.02011 3.70672 -4.78208 -0.94548 
3.70672 -4.78208 1.00281 3.70672 -4.35583 -0.94548 3.70672 -4.35583 1.00281 
3.7085 -4.99421 -0.87345 3.7085 -4.99421 0.93078 3.7085 -4.14369 -0.87345 
3.71202 -5.49947 -0.3309 3.71202 -5.49947 0.38823 3.71204 -5.42723 -0.47979 
3.71204 -5.42723 0.53711 3.71217 -5.56654 0.02866 3.71226 -5.46576 -0.40828 
3.71226 -5.46576 0.46561 3.71232 -5.54407 -0.18191 3.71232 -5.54407 0.23924 
3.71234 -5.56414 -0.04064 3.71234 -5.56414 0.09797 3.7125 -5.55684 -0.11028 
3.7125 -5.55684 0.16761 3.7132 -5.52639 -0.25176 3.7132 -5.52639 0.30909 
3.71624 -5.3837 -0.54745 3.71624 -5.3837 0.60478 3.73258 -4.56895 -0.97013 
3.73258 -4.56895 1.02746 3.74341 -5.16376 -0.77429 3.74341 -5.16376 0.83162 
3.74341 -3.97414 -0.77429 3.74341 -5.05312 -0.84548 3.74341 -5.05312 0.9028 
3.74341 -4.08478 -0.84548 3.74344 -5.2623 -0.69092 3.74344 -5.2623 0.74825 
3.74344 -3.8756 -0.69092 3.74345 -5.34725 -0.59807 3.74345 -5.34725 0.6554 
3.74386 -4.83733 -0.93391 3.74386 -4.83733 0.99124 3.74386 -4.30058 -0.93391 
3.74386 -4.30058 0.99124 3.74386 -4.9439 -0.89761 3.74386 -4.9439 0.95494 
3.74386 -4.19401 -0.89761 3.74388 -4.72945 -0.95765 3.74388 -4.72945 1.01498 
3.74388 -4.40845 -0.95765 3.74388 -4.40845 1.01498 3.74388 -4.62235 -0.96919 
3.74388 -4.62235 1.02652 3.74388 -4.51555 -0.96919 3.74388 -4.51555 1.02652 
3.74678 -5.48507 -0.37072 3.74678 -5.48507 0.42805 3.74678 -5.51546 -0.29214 
3.74678 -5.51546 0.34946 3.74679 -5.44884 -0.44524 3.74679 -5.44884 0.50257 
3.74679 -5.40753 -0.51501 3.74679 -5.40753 0.57233 3.74694 -5.55288 -0.14648 
3.74694 -5.55288 0.20381 3.74694 -5.53757 -0.21747 3.74694 -5.53757 0.2748 
3.74695 -5.56288 -0.07576 3.74695 -5.56288 0.13309 3.74695 -5.56775 -0.00603 
3.74695 -5.56775 0.06336 3.78165 -5.56895 0.02866 3.78165 -5.56654 -0.04081 
3.78165 -5.56654 0.09814 3.78165 -5.55921 -0.11062 3.78165 -5.55921 0.16795 
3.78165 -5.54642 -0.18242 3.78165 -5.54642 0.23974 3.78165 -5.52864 -0.25242 
3.78165 -5.52864 0.30975 3.78165 -5.50174 -0.33178 3.78165 -5.50174 0.3891 
3.78165 -5.46793 -0.40934 3.78165 -5.46793 0.46666 3.78165 -5.42931 -0.48102 
3.78165 -5.42931 0.53835 3.78165 -5.38545 -0.54869 3.78165 -5.38545 0.60601 
3.78165 -5.30702 -0.64606 3.78165 -5.30702 0.70339 3.78165 -5.21595 -0.73383 
3.78165 -5.21595 0.79116 3.78165 -5.10969 -0.81253 3.78165 -5.10969 0.86986 
3.78165 -4.99535 -0.87587 3.78165 -4.99535 0.9332 3.78165 -4.89166 -0.91784 
3.78165 -4.89166 0.97516 3.78165 -4.78268 -0.94823 3.78165 -4.78268 1.00556 
3.78165 -4.67583 -0.96561 3.78165 -4.67583 1.02294 3.78165 -4.56895 -0.97134 
3.78165 -4.56895 1.02866 3.78165 -4.46207 -0.96561 3.78165 -4.46207 1.02294 
3.78165 -4.35523 -0.94823 3.78165 -4.35523 1.00556 3.78165 -4.24625 -0.91784 
3.78165 -4.14255 -0.87587 3.78165 -4.02821 -0.81253 3.78165 -3.92196 -0.73383 
3.78165 -3.83088 -0.64606 3.81634 -5.56775 -0.00603 3.81634 -5.56775 0.06336 
3.81634 -5.56288 -0.07576 3.81634 -5.56288 0.13309 3.81635 -5.53757 -0.21747 
3.81635 -5.53757 0.2748 3.81635 -5.55288 -0.14648 3.81635 -5.55288 0.20381 
3.8165 -5.40753 -0.51501 3.8165 -5.40753 0.57233 3.8165 -5.44884 -0.44524 
3.8165 -5.44884 0.50257 3.81651 -5.51546 -0.29214 3.81651 -5.51546 0.34946 
3.81651 -5.48507 -0.37072 3.81651 -5.48507 0.42805 3.81941 -4.62235 -0.96919 
3.81941 -4.62235 1.02652 3.81941 -4.51555 -0.96919 3.81941 -4.51555 1.02652 
3.81941 -4.72945 -0.95765 3.81941 -4.72945 1.01498 3.81941 -4.40845 -0.95765 
3.81941 -4.40845 1.01498 3.81943 -4.9439 -0.89761 3.81943 -4.9439 0.95494 
3.81943 -4.19401 -0.89761 3.81943 -4.83733 -0.93391 3.81943 -4.83733 0.99124 
3.81943 -4.30058 -0.93391 3.81943 -4.30058 0.99124 3.81984 -5.34725 -0.59807 
3.81984 -5.34725 0.6554 3.81985 -5.2623 -0.69092 3.81985 -5.2623 0.74825 
3.81985 -3.8756 -0.69092 3.81988 -5.05312 -0.84548 3.81988 -5.05312 0.9028 
3.81988 -4.08478 -0.84548 3.81988 -5.16376 -0.77429 3.81988 -5.16376 0.83162 
3.81988 -3.97414 -0.77429 3.83071 -4.56895 -0.97013 3.83071 -4.56895 1.02746 
3.84705 -5.3837 -0.54745 3.84705 -5.3837 0.60478 3.85009 -5.52639 -0.25176 
3.85009 -5.52639 0.30909 3.85079 -5.55684 -0.11028 3.85079 -5.55684 0.16761 
3.85095 -5.56414 -0.04064 3.85095 -5.56414 0.09797 3.85097 -5.54407 -0.18191 
3.85097 -5.54407 0.23924 3.85103 -5.46576 -0.40828 3.85103 -5.46576 0.46561 
3.85112 -5.56654 0.02866 3.85125 -5.42723 -0.47979 3.85125 -5.42723 0.53711 
3.85127 -5.49947 -0.3309 3.85127 -5.49947 0.38823 3.85479 -4.99421 -0.87345 
3.85479 -4.99421 0.93078 3.85479 -4.14369 -0.87345 3.85657 -4.78208 -0.94548 
3.85657 -4.78208 1.00281 3.85657 -4.35583 -0.94548 3.85657 -4.35583 1.00281 
3.857 -4.67553 -0.96278 3.857 -4.67553 1.02011 3.857 -4.46238 -0.96278 
3.857 -4.46238 1.02011 3.85704 -4.89074 -0.91514 3.85704 -4.89074 0.97247 
3.85704 -4.24717 -0.91514 3.85724 -5.2141 -0.73165 3.85724 -5.2141 0.78898 
3.85724 -3.92381 -0.73165 3.85784 -5.30488 -0.6441 3.85784 -5.30488 0.70143 
3.85784 -3.83303 -0.6441 3.85789 -5.10812 -0.81008 3.85789 -5.10812 0.86741 
3.85789 -4.02979 -0.81008 3.86846 -4.62232 -0.96613 3.86846 -4.62232 1.02346 
3.86846 -4.51559 -0.96613 3.86846 -4.51559 1.02346 3.87966 -4.56895 -0.96652 
3.87966 -4.56895 1.02385 3.88184 -5.40391 -0.51245 3.88184 -5.40391 0.56978 
3.88472 -5.53303 -0.21615 3.88472 -5.53303 0.27347 3.8849 -5.51091 -0.2908 
3.8849 -5.51091 0.34813 3.88524 -5.34346 -0.59536 3.88524 -5.34346 0.65269 
3.8854 -5.55813 -0.07509 3.8854 -5.55813 0.13242 3.88541 -5.54813 -0.14582 
3.88541 -5.54813 0.20314 3.88581 -5.44449 -0.44312 3.88581 -5.44449 0.50045 
3.88583 -5.48072 -0.3686 3.88583 -5.48072 0.42593 3.88607 -5.56288 -0.00603 
3.88607 -5.56288 0.06336 3.89254 -4.94158 -0.89267 3.89254 -4.94158 0.95 
3.89254 -4.19633 -0.89267 3.89302 -5.05077 -0.8405 3.89302 -5.05077 0.89783 
3.89302 -4.08714 -0.8405 3.89428 -4.72824 -0.95212 3.89428 -4.72824 1.00945 
3.89428 -4.40966 -0.95212 3.89428 -4.40966 1.00945 3.89432 -4.83612 -0.92838 
3.89432 -4.83612 0.98571 3.89432 -4.30179 -0.92838 3.89432 -4.30179 0.98571 
3.89542 -5.25856 -0.68652 3.89542 -5.25856 0.74385 3.89542 -3.87934 -0.68652 
3.89547 -5.16003 -0.76988 3.89547 -5.16003 0.82721 3.89547 -3.97788 -0.76988 
3.90612 -4.67551 -0.95782 3.90612 -4.67551 1.01515 3.90612 -4.46239 -0.95782 
3.90612 -4.46239 1.01515 3.91217 -5.37846 -0.54375 3.91217 -5.37846 0.60107 
3.91655 -5.4218 -0.47577 3.91655 -5.4218 0.53309 3.91759 -4.62221 -0.96062 
3.91759 -4.62221 1.01795 3.91759 -4.51569 -0.96062 3.91759 -4.51569 1.01795 
3.91822 -5.51964 -0.24979 3.91822 -5.51964 0.30711 3.91926 -5.53726 -0.17974 
3.91926 -5.53726 0.23707 3.91959 -5.54974 -0.10929 3.91959 -5.54974 0.16661 
3.91962 -5.49253 -0.32906 3.91962 -5.49253 0.38639 3.92007 -5.45927 -0.40512 
3.92007 -5.45927 0.46245 3.92059 -5.55684 -0.04048 3.92059 -5.55684 0.0978 
3.92093 -5.55921 0.02866 3.92338 -5.29885 -0.64004 3.92338 -5.29885 0.69737 
3.92338 -3.83906 -0.64004 3.92754 -4.99079 -0.86619 3.92754 -4.99079 0.92352 
3.92754 -4.14711 -0.86619 3.92838 -4.56895 -0.96051 3.92838 -4.56895 1.01784 
3.93022 -4.88694 -0.90772 3.93022 -4.88694 0.96505 3.93022 -4.25097 -0.90772 
3.93022 -4.25097 0.96505 3.93107 -4.78028 -0.93726 3.93107 -4.78028 0.99459 
3.93107 -4.35763 -0.93726 3.93107 -4.35763 0.99459 3.93122 -5.10479 -0.8023 
3.93122 -5.10479 0.85963 3.93122 -4.03312 -0.8023 3.9324 -5.20856 -0.72511 
3.9324 -5.20856 0.78244 3.9324 -3.92935 -0.72511 3.94324 -4.72799 -0.94529 
3.94324 -4.72799 1.00262 3.94324 -4.40991 -0.94529 3.94324 -4.40991 1.00262 
3.94696 -5.39677 -0.50743 3.94696 -5.39677 0.56476 3.9507 -5.33613 -0.59009 
3.9507 -5.33613 0.64742 3.95089 -5.43708 -0.43793 3.95089 -5.43708 0.49526 
3.95278 -5.52398 -0.2135 3.95278 -5.52398 0.27083 3.95303 -5.50183 -0.28814 
3.95303 -5.50183 0.34546 3.95346 -5.53898 -0.14315 3.95346 -5.53898 0.20048 
3.95394 -5.47153 -0.36589 3.95394 -5.47153 0.42321 3.95493 -4.67524 -0.95046 
3.95493 -4.67524 1.00778 3.95493 -4.46266 -0.95046 3.95493 -4.46266 1.00778 
3.95612 -5.54813 -0.0751 3.95612 -5.54813 0.13243 3.95679 -5.55288 -0.00604 
3.95679 -5.55288 0.06337 3.96076 -5.25065 -0.68071 3.96076 -5.25065 0.73804 
3.96076 -3.88726 -0.68071 3.96549 -4.93695 -0.88281 3.96549 -4.93695 0.94013 
3.96549 -4.20095 -0.88281 3.9661 -4.62218 -0.95273 3.9661 -4.62218 1.01006 
3.9661 -4.51573 -0.95273 3.9661 -4.51573 1.01006 3.96618 -5.04606 -0.83059 
3.96618 -5.04606 0.88792 3.96618 -4.09185 -0.83059 3.96723 -4.83141 -0.91827 
3.96723 -4.83141 0.97559 3.96723 -4.3065 -0.91827 3.96723 -4.3065 0.97559 
3.96857 -5.15512 -0.75967 3.96857 -5.15512 0.817 3.96857 -3.98279 -0.75967 
3.97674 -5.36976 -0.53759 3.97674 -5.36976 0.59492 3.97674 -4.56895 -0.95212 
3.97674 -4.56895 1.00945 3.98045 -4.78046 -0.92828 3.98045 -4.78046 0.98561 
3.98045 -4.35745 -0.92828 3.98045 -4.35745 0.98561 3.98127 -5.4127 -0.46957 
3.98127 -5.4127 0.5269 3.9853 -5.4503 -0.39765 3.9853 -5.4503 0.45498 
3.98571 -5.50844 -0.24651 3.98571 -5.50844 0.30383 3.98691 -5.52589 -0.1766 
3.98691 -5.52589 0.23393 3.98732 -5.48122 -0.32553 3.98732 -5.48122 0.38286 
3.98831 -5.28964 -0.63308 3.98831 -5.28964 0.6904 3.98831 -3.84827 -0.63308 
3.99005 -5.53726 -0.10895 3.99005 -5.53726 0.16628 3.99222 -5.54407 -0.04066 
3.99222 -5.54407 0.09799 3.99259 -4.72802 -0.9358 3.99259 -4.72802 0.99313 
3.99259 -4.40988 -0.9358 3.99259 -4.40988 0.99313 3.99272 -5.54642 0.02866 
3.99855 -5.19721 -0.71849 3.99855 -5.19721 0.77582 3.99855 -3.9407 -0.71849 
3.99952 -4.98511 -0.85414 3.99952 -4.98511 0.91147 3.99952 -4.15279 -0.85414 
4.00259 -4.88141 -0.89522 4.00259 -4.88141 0.95254 4.00259 -4.25649 -0.89522 
4.00259 -4.25649 0.95254 4.00374 -5.09855 -0.79 4.00374 -5.09855 0.84733 
4.00374 -4.03936 -0.79 4.00439 -4.67491 -0.94044 4.00439 -4.67491 0.99777 
4.00439 -4.463 -0.94044 4.00439 -4.463 0.99777 4.01116 -5.38619 -0.49996 
4.01116 -5.38619 0.55729 4.01492 -5.32535 -0.58243 4.01492 -5.32535 0.63976 
4.01553 -4.62174 -0.94217 4.01553 -4.62174 0.99949 4.01553 -4.51616 -0.94217 
4.01553 -4.51616 0.99949 4.0158 -5.42636 -0.42962 4.0158 -5.42636 0.48695 
4.01629 -4.83113 -0.90739 4.01629 -4.83113 0.96472 4.01629 -4.30677 -0.90739 
4.01629 -4.30677 0.96472 4.01877 -5.46043 -0.35739 4.01877 -5.46043 0.41472 
4.01986 -5.5105 -0.20955 4.01986 -5.5105 0.26688 4.02012 -5.48833 -0.28418 
4.02012 -5.48833 0.34151 4.02381 -5.52398 -0.14247 4.02381 -5.52398 0.1998 
4.02463 -4.56895 -0.94137 4.02463 -4.56895 0.9987 4.02645 -5.53303 -0.07441 
4.02645 -5.53303 0.13174 4.02671 -5.23823 -0.67277 4.02671 -5.23823 0.7301 
4.02671 -3.89968 -0.67277 4.02778 -5.53757 -0.00604 4.02778 -5.53757 0.06337 
4.02933 -4.7801 -0.91689 4.02933 -4.7801 0.97422 4.02933 -4.3578 -0.91689 
4.02933 -4.3578 0.97422 4.03427 -5.14202 -0.75093 4.03427 -5.14202 0.80826 
4.03427 -3.99588 -0.75093 4.037 -4.93008 -0.86821 4.037 -4.93008 0.92554 
4.037 -4.20783 -0.86821 4.03771 -5.03913 -0.81594 4.03771 -5.03913 0.87327 
4.03771 -4.09877 -0.81594 4.04046 -5.35763 -0.52901 4.04046 -5.35763 0.58634 
4.0417 -4.72744 -0.92384 4.0417 -4.72744 0.98116 4.0417 -4.41047 -0.92384 
4.0417 -4.41047 0.98116 4.04593 -5.4001 -0.46058 4.04593 -5.4001 0.5179 
4.04963 -5.43747 -0.38831 4.04963 -5.43747 0.44564 4.05139 -4.88073 -0.8824 
4.05139 -4.88073 0.93972 4.05139 -4.25717 -0.8824 4.05139 -4.25717 0.93972 
4.05175 -5.46804 -0.31586 4.05175 -5.46804 0.37319 4.05224 -5.49283 -0.24193 
4.05224 -5.49283 0.29926 4.0533 -4.6743 -0.92795 4.0533 -4.6743 0.98528 
4.0533 -4.46361 -0.92795 4.0533 -4.46361 0.98528 4.05427 -5.27631 -0.6235 
4.05427 -5.27631 0.68083 4.05427 -3.86159 -0.6235 4.05681 -5.50844 -0.1754 
4.05681 -5.50844 0.23273 4.0601 -5.51964 -0.10791 4.0601 -5.51964 0.16524 
4.06207 -5.52639 -0.03979 4.06207 -5.52639 0.09711 4.06273 -5.52864 0.02866 
4.06302 -4.6217 -0.92948 4.06302 -4.6217 0.98681 4.06302 -4.5162 -0.92948 
4.06302 -4.5162 0.98681 4.06371 -5.18301 -0.70848 4.06371 -5.18301 0.7658 
4.06371 -3.9549 -0.70848 4.06503 -4.83024 -0.89406 4.06503 -4.83024 0.95139 
4.06503 -4.30766 -0.89406 4.06503 -4.30766 0.95139 4.06909 -5.08346 -0.77921 
4.06909 -5.08346 0.83654 4.06909 -4.05444 -0.77921 4.07032 -4.9772 -0.83736 
4.07032 -4.9772 0.89469 4.07032 -4.1607 -0.83736 4.07193 -4.56895 -0.92828 
4.07193 -4.56895 0.9856 4.07537 -5.37191 -0.48998 4.07537 -5.37191 0.54731 
4.07758 -4.77922 -0.90311 4.07758 -4.77922 0.96044 4.07758 -4.35869 -0.90311 
4.07758 -4.35869 0.96044 4.0799 -5.41172 -0.41943 4.0799 -5.41172 0.47676 
4.08056 -5.31076 -0.57165 4.08056 -5.31076 0.62898 4.08273 -5.44543 -0.34702 
4.08273 -5.44543 0.40435 4.08397 -5.47294 -0.27366 4.08397 -5.47294 0.33099 
4.08534 -4.92874 -0.85356 4.08534 -4.92874 0.91089 4.08534 -4.20917 -0.85356 
4.08987 -4.7264 -0.90953 4.08987 -4.7264 0.96686 4.08987 -4.41151 -0.90953 
4.08987 -4.41151 0.96686 4.09205 -5.22288 -0.66129 4.09205 -5.22288 0.71861 
4.09205 -3.91503 -0.66129 4.09449 -5.48833 -0.20981 4.09449 -5.48833 0.26714 
4.09844 -5.50183 -0.14272 4.09844 -5.50183 0.20005 4.09927 -5.12602 -0.73866 
4.09927 -5.12602 0.79599 4.09927 -4.01189 -0.73866 4.09951 -4.87926 -0.86726 
4.09951 -4.87926 0.92458 4.09951 -4.25865 -0.86726 4.10043 -4.67426 -0.9133 
4.10043 -4.67426 0.97062 4.10043 -4.46364 -0.9133 4.10043 -4.46364 0.97062 
4.10111 -5.51091 -0.07459 4.10111 -5.51091 0.13192 4.1024 -5.02257 -0.80281 
4.1024 -5.02257 0.86013 4.1024 -4.11533 -0.80281 4.10245 -5.51546 -0.0062 
4.10245 -5.51546 0.06353 4.10308 -5.34212 -0.51805 4.10308 -5.34212 0.57537 
4.10941 -5.38382 -0.44941 4.10941 -5.38382 0.50674 4.11008 -4.62158 -0.9144 
4.11008 -4.62158 0.97172 4.11008 -4.51633 -0.9144 4.11008 -4.51633 0.97172 
4.11277 -4.8289 -0.87841 4.11277 -4.8289 0.93574 4.11277 -4.30901 -0.87841 
4.11277 -4.30901 0.93574 4.11279 -5.42081 -0.37714 4.11279 -5.42081 0.43447 
4.11497 -5.45087 -0.30466 4.11497 -5.45087 0.36199 4.11853 -4.56895 -0.91288 
4.11853 -4.56895 0.97021 4.11897 -5.25972 -0.61091 4.11897 -5.25972 0.66824 
4.11897 -3.87818 -0.61091 4.1202 -4.97803 -0.81871 4.1202 -4.97803 0.87603 
4.1202 -4.15987 -0.81871 4.12509 -4.7778 -0.88699 4.12509 -4.7778 0.94432 
4.12509 -4.36011 -0.88699 4.12509 -4.36011 0.94432 4.12617 -5.46804 -0.24144 
4.12617 -5.46804 0.29876 4.12759 -5.16601 -0.69511 4.12759 -5.16601 0.75243 
4.12759 -3.97189 -0.69511 4.13311 -5.066 -0.76469 4.13311 -5.066 0.82202 
4.13311 -4.0719 -0.76469 4.13517 -4.92935 -0.83455 4.13517 -4.92935 0.89187 
4.13517 -4.20855 -0.83455 4.13584 -5.48122 -0.17702 4.13584 -5.48122 0.23434 
4.13644 -4.72611 -0.89298 4.13644 -4.72611 0.95031 4.13644 -4.4118 -0.89298 
4.13644 -4.4118 0.95031 4.1373 -5.35452 -0.47769 4.1373 -5.35452 0.53502 
4.13937 -5.49253 -0.10932 4.13937 -5.49253 0.16664 4.14121 -5.49947 -0.04096 
4.14121 -5.49947 0.09829 4.14209 -5.50174 0.02866 4.14243 -5.29308 -0.5591 
4.14243 -5.29308 0.61643 4.14243 -3.84482 -0.5591 4.14248 -5.39334 -0.40744 
4.14248 -5.39334 0.46477 4.14517 -5.42668 -0.33486 4.14517 -5.42668 0.39219 
4.14678 -4.67397 -0.89635 4.14678 -4.67397 0.95368 4.14678 -4.46393 -0.89635 
4.14678 -4.46393 0.95368 4.14944 -4.87941 -0.84789 4.14944 -4.87941 0.90522 
4.14944 -4.2585 -0.84789 4.15159 -5.02243 -0.7822 4.15159 -5.02243 0.83953 
4.15159 -4.11548 -0.7822 4.15548 -5.2048 -0.64657 4.15548 -5.2048 0.7039 
4.15548 -3.93311 -0.64657 4.15608 -4.62154 -0.89709 4.15608 -4.62154 0.95442 
4.15608 -4.51637 -0.89709 4.15608 -4.51637 0.95442 4.15733 -5.44543 -0.27243 
4.15733 -5.44543 0.32975 4.16232 -5.10731 -0.72318 4.16232 -5.10731 0.7805 
4.16232 -4.0306 -0.72318 4.16262 -4.82886 -0.85864 4.16262 -4.82886 0.91597 
4.16262 -4.30905 -0.85864 4.16433 -5.3233 -0.50474 4.16433 -5.3233 0.56207 
4.16433 -4.56895 -0.89522 4.16433 -4.56895 0.95254 4.1677 -5.46043 -0.20846 
4.1677 -5.46043 0.26579 4.16912 -4.9777 -0.79765 4.16912 -4.9777 0.85498 
4.16912 -4.1602 -0.79765 4.17066 -5.36461 -0.43567 4.17066 -5.36461 0.493 
4.17449 -5.40042 -0.36418 4.17449 -5.40042 0.42151 4.17564 -4.77619 -0.86678 
4.17564 -4.77619 0.92411 4.17564 -4.36171 -0.86678 4.17564 -4.36171 0.92411 
4.1762 -5.47153 -0.14363 4.1762 -5.47153 0.20096 4.17891 -5.48072 -0.07552 
4.17891 -5.48072 0.13285 4.18019 -5.23968 -0.59686 4.18019 -5.23968 0.65419 
4.18019 -3.89823 -0.59686 4.18103 -5.48507 -0.0062 4.18103 -5.48507 0.06353 
4.18161 -5.06492 -0.74208 4.18161 -5.06492 0.79941 4.18161 -4.07298 -0.74208 
4.18429 -4.9287 -0.81303 4.18429 -4.9287 0.87036 4.18429 -4.20921 -0.81303 
4.18686 -4.72434 -0.87226 4.18686 -4.72434 0.92958 4.18686 -4.41357 -0.87226 
4.18686 -4.41357 0.92958 4.18745 -5.42081 -0.30248 4.18745 -5.42081 0.35981 
4.18989 -5.1463 -0.67844 4.18989 -5.1463 0.73577 4.18989 -3.9916 -0.67844 
4.1972 -4.67178 -0.87507 4.1972 -4.67178 0.9324 4.1972 -4.46613 -0.87507 
4.1972 -4.46613 0.9324 4.1979 -5.33377 -0.46306 4.1979 -5.33377 0.52039 
4.19832 -4.87867 -0.82601 4.19832 -4.87867 0.88334 4.19832 -4.25924 -0.82601 
4.19862 -5.43747 -0.23933 4.19862 -5.43747 0.29665 4.19994 -5.02104 -0.75915 
4.19994 -5.02104 0.81648 4.19994 -4.11687 -0.75915 4.20287 -5.37216 -0.39256 
4.20287 -5.37216 0.44989 4.20321 -5.27201 -0.54405 4.20321 -5.27201 0.60137 
4.20321 -3.8659 -0.54405 4.20635 -4.61923 -0.87527 4.20635 -4.61923 0.9326 
4.20635 -4.51868 -0.87527 4.20635 -4.51868 0.9326 4.20796 -5.4503 -0.17499 
4.20796 -5.4503 0.23232 4.2092 -4.56895 -0.87533 4.2092 -4.56895 0.93265 
4.20997 -5.10504 -0.69877 4.20997 -5.10504 0.75609 4.20997 -4.03287 -0.69877 
4.21232 -4.8267 -0.83626 4.21232 -4.8267 0.89358 4.21232 -4.3112 -0.83626 
4.21543 -5.45927 -0.10977 4.21543 -5.45927 0.16709 4.21572 -5.18283 -0.63068 
4.21572 -5.18283 0.68801 4.21572 -3.95508 -0.63068 4.21694 -4.97621 -0.77424 
4.21694 -4.97621 0.83157 4.21694 -4.16169 -0.77424 4.21775 -5.39334 -0.33217 
4.21775 -5.39334 0.3895 4.21859 -5.46576 -0.04072 4.21859 -5.46576 0.09805 
4.21964 -5.46793 0.02866 4.22393 -5.30125 -0.48915 4.22393 -5.30125 0.54647 
4.22502 -4.77397 -0.84391 4.22502 -4.77397 0.90124 4.22502 -4.36394 -0.84391 
4.22896 -5.06242 -0.71726 4.22896 -5.06242 0.77459 4.22896 -4.07549 -0.71726 
4.22974 -5.41172 -0.26959 4.22974 -5.41172 0.32692 4.23023 -5.34196 -0.41992 
4.23023 -5.34196 0.47725 4.232 -4.92698 -0.78926 4.232 -4.92698 0.84658 
4.232 -4.21093 -0.78926 4.23635 -4.72184 -0.84876 4.23635 -4.72184 0.90609 
4.23635 -4.41607 -0.84876 4.23635 -4.41607 0.90609 4.23696 -5.14338 -0.65157 
4.23696 -5.14338 0.7089 4.23696 -3.99452 -0.65157 4.23969 -5.21672 -0.5801 
4.23969 -5.21672 0.63743 4.23969 -3.92118 -0.5801 4.23993 -5.42636 -0.20549 
4.23993 -5.42636 0.26282 4.24598 -5.36461 -0.36035 4.24598 -5.36461 0.41768 
4.24637 -4.66927 -0.85109 4.24637 -4.66927 0.90842 4.24637 -4.46863 -0.85109 
4.24637 -4.46863 0.90842 4.24682 -5.01856 -0.73387 4.24682 -5.01856 0.7912 
4.24682 -4.11935 -0.73387 4.24718 -4.87601 -0.80139 4.24718 -4.87601 0.85872 
4.24718 -4.26189 -0.80139 4.24824 -5.43708 -0.14058 4.24824 -5.43708 0.19791 
4.2503 -4.61918 -0.85329 4.2503 -4.61918 0.91062 4.2503 -4.51873 -0.85329 
4.2503 -4.51873 0.91062 4.25304 -4.56895 -0.85326 4.25304 -4.56895 0.91059 
4.25343 -5.44449 -0.0755 4.25343 -5.44449 0.13283 4.25555 -5.44884 -0.00619 
4.25555 -5.44884 0.06352 4.25651 -5.3099 -0.4462 4.25651 -5.3099 0.50353 
4.25687 -5.10177 -0.67152 4.25687 -5.10177 0.72885 4.25687 -4.03613 -0.67152 
4.25972 -5.38382 -0.2991 4.25972 -5.38382 0.35643 4.261 -4.82382 -0.81113 
4.261 -4.82382 0.86846 4.261 -4.31408 -0.81113 4.26169 -5.24785 -0.52691 
4.26169 -5.24785 0.58423 4.26169 -3.89006 -0.52691 4.26177 -5.17849 -0.60216 
4.26177 -5.17849 0.65949 4.26177 -3.95942 -0.60216 4.26352 -4.97357 -0.74856 
4.26352 -4.97357 0.80589 4.26352 -4.16434 -0.74856 4.27088 -5.4001 -0.23562 
4.27088 -5.4001 0.29294 4.27309 -4.77114 -0.81845 4.27309 -4.77114 0.87578 
4.27309 -4.36677 -0.81845 4.27337 -5.33377 -0.38759 4.27337 -5.33377 0.44492 
4.27586 -5.05859 -0.68968 4.27586 -5.05859 0.74701 4.27586 -4.07932 -0.68968 
4.27982 -4.92353 -0.7626 4.27982 -4.92353 0.81992 4.27982 -4.21438 -0.7626 
4.27988 -5.4127 -0.17097 4.27988 -5.4127 0.22829 4.28165 -5.27606 -0.47134 
4.28165 -5.27606 0.52866 4.28269 -5.13877 -0.62269 4.28269 -5.13877 0.68002 
4.28269 -3.99914 -0.62269 4.28421 -4.71884 -0.82278 4.28421 -4.71884 0.88011 
4.28421 -4.41906 -0.82278 4.28421 -4.41906 0.88011 4.28471 -5.21099 -0.54988 
4.28471 -5.21099 0.60721 4.28471 -3.92692 -0.54988 4.28608 -5.4218 -0.10625 
4.28608 -5.4218 0.16357 4.288 -5.35452 -0.32699 4.288 -5.35452 0.38432 
4.28941 -4.66917 -0.82698 4.28941 -4.66917 0.88431 4.28941 -4.46873 -0.82698 
4.28941 -4.46873 0.88431 4.29009 -5.42723 -0.04095 4.29009 -5.42723 0.09827 
4.29133 -5.42931 0.02866 4.29333 -4.61901 -0.82905 4.29333 -4.61901 0.88638 
4.29333 -4.5189 -0.82905 4.29333 -4.5189 0.88638 4.29353 -5.01441 -0.70587 
4.29353 -5.01441 0.7632 4.29353 -4.1235 -0.70587 4.29465 -4.87244 -0.77428 
4.29465 -4.87244 0.83161 4.29465 -4.26547 -0.77428 4.29575 -4.56895 -0.82906 
4.29575 -4.56895 0.88639 4.29945 -5.30125 -0.41362 4.29945 -5.30125 0.47095 
4.30029 -5.37191 -0.26506 4.30029 -5.37191 0.32239 4.30265 -5.0967 -0.64218 
4.30265 -5.0967 0.69951 4.30265 -4.0412 -0.64218 4.30558 -5.24051 -0.49527 
4.30558 -5.24051 0.5526 4.3066 -5.17236 -0.57161 4.3066 -5.17236 0.62894 
4.3066 -3.96555 -0.57161 4.30796 -4.82045 -0.78358 4.30796 -4.82045 0.84091 
4.30796 -4.31746 -0.78358 4.30874 -4.96978 -0.72068 4.30874 -4.96978 0.77801 
4.30874 -4.16813 -0.72068 4.31027 -5.38619 -0.20085 4.31027 -5.38619 0.25818 
4.31505 -5.3233 -0.35402 4.31505 -5.3233 0.41135 4.31774 -5.39677 -0.13665 
4.31774 -5.39677 0.19398 4.3197 -4.76771 -0.79048 4.3197 -4.76771 0.8478 
4.3197 -4.3702 -0.79048 4.32128 -5.05329 -0.65996 4.32128 -5.05329 0.71729 
4.32128 -4.08461 -0.65996 4.32276 -5.40391 -0.07153 4.32276 -5.40391 0.12886 
4.32484 -4.91947 -0.73428 4.32484 -4.91947 0.7916 4.32484 -4.21844 -0.73428 
4.32532 -5.40753 -0.00619 4.32532 -5.40753 0.06352 4.32614 -4.71846 -0.79667 
4.32614 -4.71846 0.854 4.32614 -4.41945 -0.79667 4.32694 -5.13248 -0.5919 
4.32694 -5.13248 0.64923 4.32694 -4.00543 -0.5919 4.32825 -5.20335 -0.51794 
4.32825 -5.20335 0.57526 4.32825 -3.93456 -0.51794 4.32836 -5.34212 -0.29278 
4.32836 -5.34212 0.3501 4.33121 -4.66883 -0.8008 4.33121 -4.66883 0.85812 
4.33121 -4.46907 -0.8008 4.33121 -4.46907 0.85812 4.33491 -4.61895 -0.80284 
4.33491 -4.61895 0.86017 4.33491 -4.51895 -0.80284 4.33491 -4.51895 0.86017 
4.33722 -5.24785 -0.45139 4.33722 -5.24785 0.50871 4.33722 -4.56895 -0.80281 
4.33722 -4.56895 0.86013 4.33755 -5.00961 -0.67617 4.33755 -5.00961 0.7335 
4.33755 -4.1283 -0.67617 4.33932 -5.35763 -0.23016 4.33932 -5.35763 0.28748 
4.3396 -4.86786 -0.74551 4.3396 -4.86786 0.80283 4.3396 -4.27005 -0.74551 
4.34667 -5.09005 -0.61102 4.34667 -5.09005 0.66835 4.34667 -4.04785 -0.61102 
4.3479 -5.36976 -0.16643 4.3479 -5.36976 0.22375 4.3496 -5.16465 -0.53929 
4.3496 -5.16465 0.59662 4.3496 -3.97325 -0.53929 4.35246 -4.96485 -0.69067 
4.35246 -4.96485 0.748 4.35246 -4.17306 -0.69067 4.35266 -4.81565 -0.75433 
4.35266 -4.81565 0.81166 4.35266 -4.32226 -0.75433 4.35406 -5.37846 -0.10186 
4.35406 -5.37846 0.15919 4.35436 -5.27201 -0.3929 4.35436 -5.27201 0.45023 
4.35776 -5.3837 -0.03674 4.35776 -5.3837 0.09407 4.359 -5.38545 0.02866 
4.36019 -5.21099 -0.47441 4.36019 -5.21099 0.53173 4.36084 -4.76754 -0.76197 
4.36084 -4.76754 0.81929 4.36084 -4.37037 -0.76197 4.36411 -5.04751 -0.62839 
4.36411 -5.04751 0.68572 4.36411 -4.0904 -0.62839 4.36728 -4.71821 -0.76805 
4.36728 -4.71821 0.82538 4.36728 -4.4197 -0.76805 4.36858 -4.91415 -0.70369 
4.36858 -4.91415 0.76102 4.36858 -4.22375 -0.70369 4.36941 -5.29308 -0.33212 
4.36941 -5.29308 0.38945 4.36958 -5.12452 -0.55927 4.36958 -5.12452 0.6166 
4.36958 -4.01338 -0.55927 4.37246 -4.66826 -0.77201 4.37246 -4.66826 0.82933 
4.37246 -4.46964 -0.77201 4.37246 -4.46964 0.82933 4.37614 -4.61831 -0.77392 
4.37614 -4.61831 0.83125 4.37614 -4.51959 -0.77392 4.37614 -4.51959 0.83125 
4.37734 -4.56895 -0.77454 4.37734 -4.56895 0.83187 4.38018 -5.00356 -0.6443 
4.38018 -5.00356 0.70162 4.38018 -4.13435 -0.6443 4.38192 -5.17236 -0.49629 
4.38192 -5.17236 0.55362 4.38196 -5.31076 -0.27025 4.38196 -5.31076 0.32757 
4.38295 -4.86242 -0.71451 4.38295 -4.86242 0.77184 4.38295 -4.27548 -0.71451 
4.38815 -5.08306 -0.57784 4.38815 -5.08306 0.63517 4.38815 -4.05485 -0.57784 
4.39041 -5.21672 -0.42938 4.39041 -5.21672 0.48671 4.39248 -4.81494 -0.72391 
4.39248 -4.81494 0.78124 4.39248 -4.32296 -0.72391 4.39274 -5.32535 -0.20461 
4.39274 -5.32535 0.26194 4.39456 -4.95879 -0.65862 4.39456 -4.95879 0.71595 
4.39456 -4.17911 -0.65862 4.4004 -5.33613 -0.14039 4.4004 -5.33613 0.19772 
4.40053 -4.76687 -0.73147 4.40053 -4.76687 0.7888 4.40053 -4.37104 -0.73147 
4.40221 -5.13248 -0.51663 4.40221 -5.13248 0.57396 4.40221 -4.00543 -0.51663 
4.40526 -5.04035 -0.59495 4.40526 -5.04035 0.65228 4.40526 -4.09756 -0.59495 
4.40567 -5.34346 -0.07493 4.40567 -5.34346 0.13226 4.40717 -4.71734 -0.7373 
4.40717 -4.71734 0.79463 4.40717 -4.42056 -0.7373 4.40717 -5.23968 -0.36988 
4.40717 -5.23968 0.42721 4.40838 -5.34725 -0.00953 4.40838 -5.34725 0.06686 
4.41041 -4.90782 -0.67121 4.41041 -4.90782 0.72853 4.41041 -4.23008 -0.67121 
4.41222 -4.66744 -0.74119 4.41222 -4.66744 0.79852 4.41222 -4.47047 -0.74119 
4.41247 -5.17849 -0.45146 4.41247 -5.17849 0.50879 4.4149 -4.61826 -0.74371 
4.4149 -4.61826 0.80104 4.4149 -4.51965 -0.74371 4.4149 -4.51965 0.80104 
4.41604 -4.56895 -0.74435 4.41604 -4.56895 0.80167 4.42086 -4.99651 -0.61055 
4.42086 -4.99651 0.66788 4.42086 -4.1414 -0.61055 4.42122 -5.25972 -0.30866 
4.42122 -5.25972 0.36598 4.42133 -5.09005 -0.53637 4.42133 -5.09005 0.59369 
4.42133 -4.04785 -0.53637 4.42144 -4.8612 -0.68215 4.42144 -4.8612 0.73948 
4.42144 -4.27671 -0.68215 4.43095 -4.81363 -0.69143 4.43095 -4.81363 0.74876 
4.43095 -4.32428 -0.69143 4.433 -5.13877 -0.47238 4.433 -5.13877 0.52971 
4.43381 -5.27631 -0.24396 4.43381 -5.27631 0.30129 4.43493 -4.95164 -0.62462 
4.43493 -4.95164 0.68195 4.43493 -4.18627 -0.62462 4.43867 -4.7657 -0.69908 
4.43867 -4.7657 0.7564 4.43867 -4.3722 -0.69908 4.4387 -5.04751 -0.5538 
4.4387 -5.04751 0.61112 4.4387 -4.0904 -0.5538 4.44099 -5.18283 -0.40541 
4.44099 -5.18283 0.46274 4.44339 -5.28964 -0.178 4.44339 -5.28964 0.23533 
4.44528 -4.71609 -0.70478 4.44528 -4.71609 0.76211 4.44528 -4.42181 -0.70478 
4.44742 -4.90584 -0.63711 4.44742 -4.90584 0.69444 4.44742 -4.23206 -0.63711 
4.4496 -4.66732 -0.70901 4.4496 -4.66732 0.76634 4.4496 -4.47058 -0.70901 
4.45035 -5.29885 -0.11307 4.45035 -5.29885 0.1704 4.45231 -4.61808 -0.71147 
4.45231 -4.61808 0.7688 4.45231 -4.51983 -0.71147 4.45231 -4.51983 0.7688 
4.45249 -5.0967 -0.49234 4.45249 -5.0967 0.54967 4.45249 -4.0412 -0.49234 
4.4532 -4.56895 -0.71229 4.4532 -4.56895 0.76962 4.45441 -5.30488 -0.04753 
4.45441 -5.30488 0.10486 4.4546 -5.00356 -0.56987 4.4546 -5.00356 0.6272 
4.4546 -4.13435 -0.56987 4.45637 -5.30702 0.02866 4.45688 -5.2048 -0.34517 
4.45688 -5.2048 0.4025 4.4583 -4.85924 -0.648 4.4583 -4.85924 0.70532 
4.4583 -4.27867 -0.648 4.46188 -5.14338 -0.42665 4.46188 -5.14338 0.48398 
4.46756 -4.81193 -0.65725 4.46756 -4.81193 0.71458 4.46756 -4.32597 -0.65725 
4.46893 -4.95879 -0.58425 4.46893 -4.95879 0.64158 4.46893 -4.17911 -0.58425 
4.47027 -5.05329 -0.51098 4.47027 -5.05329 0.5683 4.47027 -4.08461 -0.51098 
4.4716 -5.22288 -0.28175 4.4716 -5.22288 0.33907 4.47516 -4.76404 -0.66486 
4.47516 -4.76404 0.72218 4.47516 -4.37386 -0.66486 4.4811 -4.71568 -0.67079 
4.4811 -4.71568 0.72812 4.4811 -4.42222 -0.67079 4.48151 -4.90782 -0.6001 
4.48151 -4.90782 0.65743 4.48151 -4.23008 -0.6001 4.48183 -5.10177 -0.44656 
4.48183 -5.10177 0.50389 4.48308 -5.23823 -0.2164 4.48308 -5.23823 0.27373 
4.48535 -4.66697 -0.67504 4.48535 -4.66697 0.73237 4.48535 -4.47094 -0.67504 
4.48648 -5.00961 -0.52724 4.48648 -5.00961 0.58457 4.48648 -4.1283 -0.52724 
4.4879 -4.61802 -0.67759 4.4879 -4.61802 0.73492 4.4879 -4.51989 -0.67759 
4.4879 -4.51989 0.73492 4.48875 -5.1463 -0.37958 4.48875 -5.1463 0.43691 
4.48875 -4.56895 -0.67844 4.48875 -4.56895 0.73577 4.49102 -5.25065 -0.15045 
4.49102 -5.25065 0.20778 4.49246 -4.8612 -0.61113 4.49246 -4.8612 0.66845 
4.49246 -4.27671 -0.61113 4.49683 -5.25856 -0.08512 4.49683 -5.25856 0.14244 
4.49999 -5.05859 -0.46555 4.49999 -5.05859 0.52288 4.50098 -4.96485 -0.54215 
4.50098 -4.96485 0.59948 4.50098 -4.17306 -0.54215 4.50123 -5.2623 -0.00954 
4.50123 -5.2623 0.06686 4.50174 -4.81363 -0.62064 4.50174 -4.81363 0.67797 
4.50174 -4.32428 -0.62064 4.50541 -5.16601 -0.31728 4.50541 -5.16601 0.37461 
4.50908 -5.10504 -0.39966 4.50908 -5.10504 0.45698 4.50939 -4.7657 -0.62836 
4.50939 -4.7657 0.68569 4.50939 -4.3722 -0.62836 4.514 -4.91415 -0.55827 
4.514 -4.91415 0.6156 4.514 -4.22375 -0.55827 4.51509 -4.71609 -0.63497 
4.51509 -4.71609 0.6923 4.51509 -4.42181 -0.63497 4.51618 -5.01441 -0.48322 
4.51618 -5.01441 0.54054 4.51618 -4.1235 -0.48322 4.51879 -5.18301 -0.2534 
4.51879 -5.18301 0.31073 4.51932 -4.66732 -0.63929 4.51932 -4.66732 0.69661 
4.51932 -4.47058 -0.63929 4.52178 -4.61808 -0.642 4.52178 -4.61808 0.69932 
4.52178 -4.51983 -0.642 4.5226 -4.56895 -0.64289 4.5226 -4.56895 0.70022 
4.52482 -4.86242 -0.57264 4.52482 -4.86242 0.62997 4.52482 -4.27548 -0.57264 
4.52757 -5.06242 -0.41865 4.52757 -5.06242 0.47598 4.5288 -5.19721 -0.18824 
4.5288 -5.19721 0.24557 4.53099 -4.96978 -0.49843 4.53099 -4.96978 0.55576 
4.53099 -4.16813 -0.49843 4.53348 -5.10731 -0.35201 4.53348 -5.10731 0.40934 
4.53422 -4.81494 -0.58217 4.53422 -4.81494 0.6395 4.53422 -4.32296 -0.58217 
4.53542 -5.20856 -0.12209 4.53542 -5.20856 0.17942 4.54178 -4.76687 -0.59022 
4.54178 -4.76687 0.64755 4.54178 -4.37104 -0.59022 4.54196 -5.2141 -0.04693 
4.54196 -5.2141 0.10426 4.54414 -5.21595 0.02866 4.54418 -5.01856 -0.43652 
4.54418 -5.01856 0.49384 4.54459 -4.91947 -0.51453 4.54459 -4.91947 0.57186 
4.54459 -4.21844 -0.51453 4.54761 -4.71734 -0.59686 4.54761 -4.71734 0.65419 
4.54761 -4.42056 -0.59686 4.54897 -5.12602 -0.28896 4.54897 -5.12602 0.34629 
4.5515 -4.66744 -0.60191 4.5515 -4.66744 0.65924 4.5515 -4.47047 -0.60191 
4.55239 -5.06492 -0.3713 4.55239 -5.06492 0.42863 4.55402 -4.61826 -0.60459 
4.55402 -4.61826 0.66192 4.55402 -4.51965 -0.60459 4.55466 -4.56895 -0.60573 
4.55466 -4.56895 0.66306 4.55582 -4.86786 -0.52929 4.55582 -4.86786 0.58662 
4.55582 -4.27005 -0.52929 4.55887 -4.97357 -0.45321 4.55887 -4.97357 0.51054 
4.55887 -4.16434 -0.45321 4.56124 -5.14202 -0.22396 4.56124 -5.14202 0.28129 
4.56464 -4.81565 -0.54236 4.56464 -4.81565 0.59968 4.56464 -4.32226 -0.54236 
4.56946 -5.02104 -0.38963 4.56946 -5.02104 0.44696 4.56998 -5.15512 -0.15826 
4.56998 -5.15512 0.21559 4.57227 -4.76754 -0.55053 4.57227 -4.76754 0.60786 
4.57227 -4.37037 -0.55053 4.57291 -4.92353 -0.46952 4.57291 -4.92353 0.52684 
4.57291 -4.21438 -0.46952 4.575 -5.066 -0.3228 4.575 -5.066 0.38013 
4.57836 -4.71821 -0.55697 4.57836 -4.71821 0.6143 4.57836 -4.4197 -0.55697 
4.58019 -5.16003 -0.08516 4.58019 -5.16003 0.14249 4.58232 -4.66826 -0.56215 
4.58232 -4.66826 0.61948 4.58232 -4.46964 -0.56215 4.58423 -4.61831 -0.56583 
4.58423 -4.61831 0.62316 4.58423 -4.51959 -0.56583 4.58455 -4.97621 -0.40663 
4.58455 -4.97621 0.46395 4.58459 -4.87244 -0.48434 4.58459 -4.87244 0.54167 
4.58459 -4.26547 -0.48434 4.5846 -5.16376 -0.00957 4.5846 -5.16376 0.0669 
4.58485 -4.56895 -0.56704 4.58485 -4.56895 0.62436 4.58952 -5.08346 -0.25878 
4.58952 -5.08346 0.31611 4.59251 -5.02243 -0.34128 4.59251 -5.02243 0.39861 
4.59389 -4.82045 -0.49765 4.59389 -4.82045 0.55498 4.59389 -4.31746 -0.49765 
4.59957 -4.92698 -0.42169 4.59957 -4.92698 0.47902 4.59957 -4.21093 -0.42169 
4.60031 -5.09855 -0.19343 4.60031 -5.09855 0.25076 4.60079 -4.76771 -0.50939 
4.60079 -4.76771 0.56672 4.60079 -4.3702 -0.50939 4.60698 -4.71846 -0.51583 
4.60698 -4.71846 0.57316 4.60698 -4.41945 -0.51583 4.60796 -4.9777 -0.35881 
4.60796 -4.9777 0.41614 4.6111 -4.66883 -0.5209 4.6111 -4.66883 0.57823 
4.6111 -4.46907 -0.5209 4.6117 -4.87601 -0.43687 4.6117 -4.87601 0.4942 
4.6117 -4.26189 -0.43687 4.61261 -5.10479 -0.12091 4.61261 -5.10479 0.17824 
4.61311 -5.02257 -0.29209 4.61311 -5.02257 0.34942 4.61311 -4.56895 -0.52691 
4.61311 -4.56895 0.58423 4.61315 -4.61895 -0.5246 4.61315 -4.61895 0.58192 
4.61315 -4.51895 -0.5246 4.62039 -5.10812 -0.04759 4.62039 -5.10812 0.10491 
4.62144 -4.82382 -0.45069 4.62144 -4.82382 0.50802 4.62144 -4.31408 -0.45069 
4.62284 -5.10969 0.02866 4.62334 -4.9287 -0.37398 4.62334 -4.9287 0.43131 
4.62625 -5.03913 -0.22741 4.62625 -5.03913 0.28473 4.62876 -4.77114 -0.46278 
4.62876 -4.77114 0.52011 4.62876 -4.36677 -0.46278 4.62902 -4.97803 -0.30989 
4.62902 -4.97803 0.36722 4.63309 -4.71884 -0.47391 4.63309 -4.71884 0.53123 
4.63309 -4.41906 -0.47391 4.63632 -4.87867 -0.38801 4.63632 -4.87867 0.44534 
4.63632 -4.25924 -0.38801 4.63729 -4.66917 -0.4791 4.63729 -4.66917 0.53643 
4.63729 -4.46873 -0.4791 4.63936 -4.61901 -0.48302 4.63936 -4.61901 0.54035 
4.63936 -4.5189 -0.48302 4.63937 -4.56895 -0.48544 4.63937 -4.56895 0.54277 
4.6409 -5.04606 -0.15587 4.6409 -5.04606 0.2132 4.64485 -4.92935 -0.32486 
4.64485 -4.92935 0.38219 4.64656 -4.8267 -0.40201 4.64656 -4.8267 0.45934 
4.64656 -4.3112 -0.40201 4.64767 -4.9772 -0.26001 4.64767 -4.9772 0.31734 
4.65081 -5.05077 -0.08271 4.65081 -5.05077 0.14004 4.65422 -4.77397 -0.41472 
4.65422 -4.77397 0.47204 4.65422 -4.36394 -0.41472 4.65578 -5.05312 -0.00957 
4.65578 -5.05312 0.0669 4.6582 -4.87941 -0.33913 4.6582 -4.87941 0.39646 
4.6582 -4.2585 -0.33913 4.65907 -4.72184 -0.42604 4.65907 -4.72184 0.48337 
4.65907 -4.41607 -0.42604 4.6614 -4.66927 -0.43606 4.6614 -4.66927 0.49339 
4.6614 -4.46863 -0.43606 4.66357 -4.56895 -0.44273 4.6636 -4.61918 -0.43999 
4.6636 -4.61918 0.49732 4.6636 -4.51873 -0.43999 4.66387 -4.92874 -0.27504 
4.66387 -4.92874 0.33236 4.66445 -4.98511 -0.18921 4.66445 -4.98511 0.24653 
4.66895 -4.82886 -0.35231 4.66895 -4.82886 0.40964 4.66895 -4.30905 -0.35231 
4.6765 -4.99079 -0.11723 4.6765 -4.99079 0.17456 4.67709 -4.77619 -0.36533 
4.67709 -4.77619 0.42266 4.67709 -4.36171 -0.36533 4.67757 -4.87926 -0.2892 
4.67757 -4.87926 0.34653 4.67852 -4.93008 -0.22669 4.67852 -4.93008 0.28402 
4.68257 -4.72434 -0.37655 4.68257 -4.72434 0.43388 4.68257 -4.41357 -0.37655 
4.68376 -4.99421 -0.04448 4.68376 -4.99421 0.10181 4.68538 -4.67178 -0.38689 
4.68538 -4.67178 0.44422 4.68538 -4.46613 -0.38689 4.68558 -4.61923 -0.39604 
4.68558 -4.61923 0.45336 4.68558 -4.51868 -0.39604 4.68563 -4.56895 -0.39889 
4.68618 -4.99535 0.02866 4.68872 -4.8289 -0.30246 4.68872 -4.8289 0.35979 
4.68872 -4.30901 -0.30246 4.69271 -4.88073 -0.24108 4.69271 -4.88073 0.29841 
4.69312 -4.93695 -0.15518 4.69312 -4.93695 0.21251 4.6973 -4.7778 -0.31478 
4.6973 -4.7778 0.37211 4.6973 -4.36011 -0.31478 4.70298 -4.94158 -0.08223 
4.70298 -4.94158 0.13955 4.70329 -4.72611 -0.32613 4.70329 -4.72611 0.38346 
4.70329 -4.4118 -0.32613 4.70437 -4.83024 -0.25472 4.70437 -4.83024 0.31205 
4.70552 -4.88141 -0.19228 4.70552 -4.88141 0.24961 4.70552 -4.56895 -0.35402 
4.70666 -4.67397 -0.33647 4.70666 -4.67397 0.3938 4.70666 -4.46393 -0.33647 
4.7074 -4.62154 -0.34578 4.7074 -4.62154 0.4031 4.7074 -4.51637 -0.34578 
4.70792 -4.9439 -0.00912 4.70792 -4.9439 0.06645 4.71342 -4.77922 -0.26727 
4.71342 -4.77922 0.3246 4.71342 -4.35869 -0.26727 4.7177 -4.83113 -0.20599 
4.7177 -4.83113 0.26331 4.71803 -4.88694 -0.11991 4.71803 -4.88694 0.17724 
4.71984 -4.7264 -0.27956 4.71984 -4.7264 0.33689 4.71984 -4.41151 -0.27956 
4.72319 -4.56895 -0.30823 4.72319 -4.56895 0.36555 4.7236 -4.67426 -0.29012 
4.7236 -4.67426 0.34744 4.7236 -4.46364 -0.29012 4.7247 -4.62158 -0.29977 
4.7247 -4.62158 0.3571 4.7247 -4.51633 -0.29977 4.72545 -4.89074 -0.04674 
4.72545 -4.89074 0.10406 4.7272 -4.7801 -0.21902 4.7272 -4.7801 0.27635 
4.7272 -4.3578 -0.21902 4.72814 -4.89166 0.02866 4.72858 -4.83141 -0.15692 
4.72858 -4.83141 0.21425 4.73414 -4.72744 -0.23139 4.73414 -4.72744 0.28872 
4.73414 -4.41047 -0.23139 4.73826 -4.6743 -0.24299 4.73826 -4.6743 0.30031 
4.73826 -4.46361 -0.24299 4.73859 -4.56895 -0.26162 4.73859 -4.56895 0.31895 
4.73859 -4.78046 -0.17014 4.73859 -4.78046 0.22747 4.73869 -4.83612 -0.08401 
4.73869 -4.83612 0.14133 4.73979 -4.6217 -0.25271 4.73979 -4.6217 0.31003 
4.73979 -4.5162 -0.25271 4.74422 -4.83733 -0.00912 4.74422 -4.83733 0.06645 
4.74611 -4.72802 -0.18228 4.74611 -4.72802 0.23961 4.74611 -4.40988 -0.18228 
4.74757 -4.78028 -0.12077 4.74757 -4.78028 0.17809 4.75075 -4.67491 -0.19409 
4.75075 -4.67491 0.25141 4.75075 -4.463 -0.19409 4.75168 -4.56895 -0.21432 
4.75168 -4.56895 0.27164 4.75248 -4.62174 -0.20522 4.75248 -4.62174 0.26255 
4.75248 -4.51616 -0.20522 4.7556 -4.72799 -0.13293 4.7556 -4.72799 0.19026 
4.7556 -4.40991 -0.13293 4.75579 -4.78208 -0.04626 4.75579 -4.78208 0.10359 
4.75854 -4.78268 0.02866 4.76077 -4.67524 -0.14462 4.76077 -4.67524 0.20194 
4.76077 -4.46266 -0.14462 4.76243 -4.72824 -0.08397 4.76243 -4.72824 0.1413 
4.76243 -4.56895 -0.16643 4.76243 -4.56895 0.22375 4.76304 -4.62218 -0.15579 
4.76304 -4.62218 0.21312 4.76304 -4.51573 -0.15579 4.76796 -4.72945 -0.0091 
4.76796 -4.72945 0.06643 4.76813 -4.67551 -0.09581 4.76813 -4.67551 0.15314 
4.76813 -4.46239 -0.09581 4.77082 -4.56895 -0.11807 4.77082 -4.56895 0.17539 
4.77093 -4.62221 -0.10728 4.77093 -4.62221 0.16461 4.77093 -4.51569 -0.10728 
4.77309 -4.67553 -0.0467 4.77309 -4.67553 0.10402 4.77309 -4.46238 -0.0467 
4.77592 -4.67583 0.02866 4.77644 -4.62232 -0.05815 4.77644 -4.62232 0.11548 
4.77644 -4.51559 -0.05815 4.77683 -4.56895 -0.06935 4.77683 -4.56895 0.12668 
4.7795 -4.62235 -0.0091 4.7795 -4.62235 0.06642 4.7795 -4.51555 -0.0091 
4.7795 -4.51555 0.06642 4.78044 -4.56895 -0.0204 4.78044 -4.56895 0.07773 
4.78165 -4.56895 0.02866 4.04057 -3.01227 1.14198 4.06255 -2.96226 1.18897 
4.06668 -3.01189 1.1839 4.07287 -3.06114 1.17746 4.07976 -3.11388 1.16572 
4.08943 -2.91175 1.2339 4.09134 -2.96169 1.23023 4.0953 -3.01164 1.22504 
4.10138 -3.06097 1.21861 4.10902 -3.10908 1.21043 4.11784 -3.16129 1.19736 
4.119 -2.86239 1.2738 4.11964 -2.91169 1.27266 4.12216 -2.96087 1.26998 
4.12605 -3.01077 1.26493 4.13187 -3.0603 1.2583 4.13944 -3.10838 1.25025 
4.14884 -3.15586 1.24071 4.15106 -2.86239 1.31097 4.15188 -2.91151 1.31007 
4.15188 -2.81326 1.31007 4.15434 -2.96076 1.30736 4.15857 -3.00953 1.30304 
4.16427 -3.05913 1.29643 4.17192 -3.10706 1.28871 4.1812 -3.15463 1.2792 
4.18491 -2.86239 1.34651 4.18576 -2.91145 1.34566 4.18576 -2.81332 1.34566 
4.18831 -2.9604 1.34311 4.18831 -2.76437 1.34311 4.19214 -3.20126 1.26818 
4.19256 -3.00912 1.33886 4.19256 -2.71565 1.33886 4.19849 -3.05748 1.33293 
4.19849 -2.66729 -0.05411 4.2061 -3.10537 1.32532 4.2061 -2.6194 -0.04651 
4.21535 -3.15267 1.31607 4.22045 -2.86239 1.38036 4.22135 -2.91151 1.37954 
4.22135 -2.81326 1.37954 4.22406 -2.96076 1.37708 4.22406 -2.76401 1.37708 
4.22624 -3.19927 1.30518 4.22838 -3.00953 1.37285 4.22838 -2.71524 -0.09403 
4.22838 -2.71524 1.37285 4.23499 -3.05913 1.36715 4.23499 -2.66564 -0.08833 
4.23499 -2.66564 1.36715 4.23873 -3.24507 1.29269 4.24271 -3.10706 1.3595 
4.24271 -2.61771 -0.08069 4.24271 -2.61771 1.3595 4.25222 -3.15463 1.35022 
4.25222 -2.57014 -0.07141 4.25762 -2.86239 1.41242 4.25876 -2.91169 1.41178 
4.25876 -2.81308 1.41178 4.26144 -2.96087 1.40926 4.26144 -2.7639 -0.13045 
4.26144 -2.7639 1.40926 4.26324 -3.20126 1.33928 4.26324 -2.52351 -0.06046 
4.26649 -3.01077 1.40537 4.26649 -2.714 -0.12656 4.26649 -2.714 1.40537 
4.27312 -3.0603 1.39955 4.27312 -2.66447 -0.12073 4.27312 -2.66447 1.39955 
4.27909 -3.25223 1.32669 4.27909 -2.47254 -0.04787 4.28117 -3.10838 1.39198 
4.28117 -2.61639 -0.11316 4.28117 -2.61639 1.39198 4.29071 -3.15586 1.38258 
4.29071 -2.56891 -0.10377 4.29071 -2.56891 1.38258 4.29631 -2.86239 1.44262 
4.29752 -2.91175 1.44199 4.29752 -2.81302 1.44199 4.30119 -2.96169 1.44008 
4.30119 -2.76308 -0.16126 4.30119 -2.76308 1.44008 4.30507 -3.20758 1.37176 
4.30507 -2.51719 -0.09294 4.30507 -2.51719 1.37176 4.30638 -3.01164 1.43612 
4.30638 -2.71313 -0.15731 4.30638 -2.71313 1.43612 4.31281 -3.06097 1.43004 
4.31281 -2.6638 -0.15122 4.31281 -2.6638 1.43004 4.32099 -3.10908 1.4224 
4.32099 -2.61569 -0.14359 4.32099 -2.61569 1.4224 4.3212 -3.25828 1.35874 
4.3212 -2.46649 -0.07992 4.33406 -3.16129 1.41358 4.33406 -2.56348 -0.13476 
4.33406 -2.56348 1.41358 4.33611 -3.30304 1.34424 4.33611 -2.42173 -0.06543 
4.33644 -2.86239 1.47088 4.33875 -2.91239 1.47091 4.33875 -2.81238 1.47091 
4.34245 -2.96226 1.46887 4.34245 -2.76251 -0.19005 4.34245 -2.76251 1.46887 
4.34752 -3.01189 1.46474 4.34752 -2.71288 -0.18593 4.34752 -2.71288 1.46474 
4.34882 -3.2129 1.40235 4.34882 -2.51187 -0.12353 4.34882 -2.51187 1.40235 
4.35237 -2.37804 -0.04922 4.35396 -3.06114 1.45855 4.35396 -2.66363 -0.17973 
4.35396 -2.66363 1.45855 4.36492 -3.26321 1.38875 4.36492 -2.46156 -0.10994 
4.36492 -2.46156 1.38875 4.3657 -3.11388 1.45166 4.3657 -2.61089 -0.17284 
4.3657 -2.61089 1.45166 4.37101 -2.33463 -0.03144 4.37791 -2.86239 1.49714 
4.37901 -3.16587 1.44235 4.37901 -2.5589 -0.16354 4.37901 -2.5589 1.44235 
4.38013 -3.30784 1.37395 4.38013 -2.41693 -0.09513 4.38013 -2.41693 1.37395 
4.38032 -2.91244 1.49712 4.38032 -2.81233 1.49712 4.38425 -2.96261 1.49506 
4.38425 -2.76216 -0.21624 4.38425 -2.76216 1.49506 4.38944 -3.01227 1.49085 
4.38944 -2.7125 -0.21204 4.38944 -2.7125 1.49085 4.39097 -2.29257 -0.01195 
4.39383 -3.21696 1.43067 4.39383 -2.50781 -0.15185 4.39383 -2.50781 1.43067 
4.3978 -3.35202 1.35775 4.3978 -2.37275 -0.07893 4.40057 -3.06457 1.48652 
4.40057 -2.6602 -0.20771 4.40057 -2.6602 1.48652 4.41014 -3.267 1.41664 
4.41014 -2.45777 -0.13782 4.41014 -2.45777 1.41664 4.41188 -2.25285 0.00858 
4.41266 -3.11725 1.4792 4.41266 -2.60752 -0.20039 4.41266 -2.60752 1.4792 
4.41678 -2.32957 -0.06078 4.42062 -2.86239 1.52133 4.42336 -2.91261 1.52136 
4.42336 -2.81216 -0.24255 4.42336 -2.81216 1.52136 4.42647 -3.16944 1.46946 
4.42647 -2.55533 -0.19065 4.42647 -2.55533 1.46946 4.42683 -3.31199 1.40194 
4.42683 -2.41278 -0.12313 4.42683 -2.41278 1.40194 4.42729 -2.9627 1.51916 
4.42729 -2.76207 -0.24035 4.42729 -2.76207 1.51916 4.43397 -2.21461 0.03065 
4.4367 -2.28796 -0.04083 4.43731 -3.01527 1.51683 4.43731 -2.7095 -0.23801 
4.43731 -2.7095 1.51683 4.44165 -3.22041 1.45733 4.44165 -2.50436 -0.17851 
4.44165 -2.50436 1.45733 4.4447 -3.35585 1.38533 4.4447 -2.36892 -0.10651 
4.44863 -3.0674 1.51198 4.44863 -2.65737 -0.23316 4.44863 -2.65737 1.51198 
4.45672 -3.26964 1.44232 4.45672 -2.45513 -0.1635 4.45672 -2.45513 1.44232 
4.45794 -2.24851 -0.01994 4.46134 -3.12014 1.50433 4.46134 -2.60463 -0.22551 
4.46134 -2.60463 1.50433 4.46369 -2.3263 -0.08802 4.46446 -2.86239 1.5434 
4.46731 -2.91266 1.54334 4.46731 -2.81211 -0.26453 4.46731 -2.81211 1.54334 
4.47045 -2.15933 0.0667 4.47372 -3.31447 1.42722 4.47372 -2.4103 -0.14841 
4.47534 -3.1721 1.49408 4.47534 -2.55267 -0.21526 4.47534 -2.55267 1.49408 
4.47646 -2.96521 1.54315 4.47646 -2.75956 -0.26433 4.47646 -2.75956 1.54315 
4.48376 -2.28503 -0.0677 4.4868 -3.01777 1.54033 4.4868 -2.707 -0.26151 
4.4868 -2.707 1.54033 4.48936 -3.22213 1.48111 4.48936 -2.50264 -0.20229 
4.48936 -2.50264 1.48111 4.49205 -3.35835 1.41015 4.49205 -2.36642 -0.13133 
4.49346 -2.19166 0.01388 4.49802 -3.06962 1.53485 4.49802 -2.65515 -0.25604 
4.49802 -2.65515 1.53485 4.50454 -3.27113 1.46572 4.50454 -2.45364 -0.1869 
4.50454 -2.45364 1.46572 4.50933 -2.86239 1.56329 4.50933 -2.10804 0.10601 
4.51104 -3.12229 1.52671 4.51104 -2.60248 -0.24789 4.51104 -2.60248 1.52671 
4.51134 -3.40074 1.39125 4.51134 -2.32403 -0.11243 4.51757 -2.91497 1.56517 
4.51757 -2.8098 -0.28635 4.51757 -2.8098 1.56517 4.51818 -2.22654 -0.03583 
4.52207 -3.31586 1.45027 4.52207 -2.40891 -0.17146 4.52422 -3.17284 1.51596 
4.52422 -2.55193 -0.23714 4.52422 -2.55193 1.51596 4.52688 -2.9674 1.56442 
4.52688 -2.75737 -0.2856 4.52688 -2.75737 1.56442 4.53118 -2.038 0.2033 
4.53123 -2.13825 0.05164 4.53636 -2.07682 0.13305 4.53722 -3.01954 1.56105 
4.53722 -2.70523 -0.28223 4.53722 -2.70523 1.56105 4.53849 -3.22279 1.50262 
4.53849 -2.50198 -0.2238 4.53849 -2.50198 1.50262 4.54054 -3.35944 1.43276 
4.54054 -2.36533 -0.15395 4.54607 -2.26532 -0.08436 4.54857 -3.07123 1.55507 
4.54857 -2.65354 -0.27625 4.54857 -2.65354 1.55507 4.55346 -3.27146 1.48678 
4.55346 -2.45331 -0.20796 4.55346 -2.45331 1.48678 4.55469 -2.17162 -0.00017 
4.55512 -2.86239 -0.30214 4.55512 -2.86239 1.58095 4.56087 -2.01052 0.23361 
4.56089 -3.12233 1.54648 4.56089 -2.60244 -0.26767 4.56089 -2.60244 1.54648 
4.56358 -2.91501 1.58247 4.56358 -2.80976 -0.30365 4.56358 -2.80976 1.58247 
4.56425 -2.04751 0.16133 4.57057 -2.08922 0.0927 4.57125 -3.31601 1.47088 
4.57125 -2.40876 -0.19206 4.57323 -2.9677 1.58137 4.57323 -2.75707 -0.30255 
4.57323 -2.75707 1.58137 4.57415 -3.17269 1.53533 4.57415 -2.55208 -0.25651 
4.57415 -2.55208 1.53533 4.57438 -3.41945 1.40674 4.57438 -2.30532 -0.12792 
4.5816 -2.20846 -0.05054 4.58379 -3.01983 1.5776 4.58379 -2.70494 -0.29879 
4.58379 -2.70494 1.5776 4.58831 -3.22217 1.52163 4.58831 -2.5026 -0.24282 
4.58831 -2.5026 1.52163 4.59092 -1.98591 0.26372 4.5931 -2.12058 0.0391 
4.59376 -2.01962 0.19131 4.59607 -3.07265 1.57119 4.59607 -2.65212 -0.29237 
4.59607 -2.65212 1.57119 4.59829 -2.05943 0.12077 4.60173 -2.86239 -0.31753 
4.60173 -2.86239 1.59635 4.60334 -3.27063 1.50543 4.60334 -2.45414 -0.22662 
4.60334 -2.45414 1.50543 4.60457 -3.37689 1.44728 4.60457 -2.34788 -0.16846 
4.60863 -3.12368 1.56213 4.60863 -2.60109 -0.28332 4.60863 -2.60109 1.56213 
4.60995 -2.24833 -0.09773 4.61064 -2.91513 1.59756 4.61064 -2.80964 -0.31874 
4.61064 -2.80964 1.59756 4.61939 -2.15502 -0.01276 4.62036 -2.96773 1.59602 
4.62036 -2.75704 -0.3172 4.62036 -2.75704 1.59602 4.62227 -3.17417 1.55047 
4.62227 -2.5506 -0.27165 4.62227 -2.5506 1.55047 4.62402 -1.99387 0.22244 
4.62773 -2.03124 0.15017 4.63196 -3.02087 1.59191 4.63196 -2.7039 -0.31309 
4.63196 -2.7039 1.59191 4.63319 -2.07371 0.08173 4.63594 -3.33256 1.48401 
4.63594 -2.39221 -0.2052 4.63666 -3.22351 1.53628 4.63666 -2.50126 -0.25746 
4.63666 -2.50126 1.53628 4.63938 -3.43545 1.419 4.63938 -2.28932 -0.14019 
4.64433 -3.07353 1.58496 4.64433 -2.65124 -0.30614 4.64433 -2.65124 1.58496 
4.64695 -2.19311 -0.06203 4.64903 -2.86239 -0.33062 4.64903 -2.86239 1.60944 
4.65489 -1.97091 0.25335 4.65736 -3.12456 1.57546 4.65736 -2.60021 -0.29665 
4.65736 -2.60021 1.57546 4.65785 -2.00498 0.18112 4.65813 -2.91517 1.61024 
4.65813 -2.8096 -0.33142 4.65813 -2.8096 1.61024 4.65874 -2.10598 0.02831 
4.6625 -2.04515 0.11078 4.66926 -2.96834 1.60851 4.66926 -2.75643 -0.32969 
4.66926 -2.75643 1.60851 4.66992 -3.39198 1.45807 4.66992 -2.33279 -0.17925 
4.67107 -3.17484 1.56329 4.67107 -2.54993 -0.28447 4.67107 -2.54993 1.56329 
4.67414 -3.27854 1.52221 4.67414 -2.44623 -0.2434 4.67414 -2.44623 1.52221 
4.67511 -3.49064 1.38657 4.67511 -2.23413 -0.10775 4.68106 -3.02146 1.60388 
4.68106 -2.70331 -0.32506 4.68106 -2.70331 1.60388 4.68535 -2.1417 -0.02233 
4.68836 -1.98103 0.21309 4.69238 -2.01864 0.14117 4.6932 -3.07389 1.59635 
4.6932 -2.65088 -0.31754 4.6932 -2.65088 1.59635 4.69692 -2.86239 -0.34138 
4.69692 -2.86239 1.62019 4.69692 -2.06158 0.07315 4.70509 -3.44855 1.42774 
4.70509 -2.27622 -0.14892 4.70643 -3.12484 1.58634 4.70643 -2.59993 -0.30752 
4.70643 -2.59993 1.58634 4.70748 -3.33949 1.49866 4.70748 -2.38528 -0.21985 
4.70756 -2.91561 -0.34199 4.70756 -2.91561 1.62081 4.70756 -2.80916 -0.34199 
4.70756 -2.80916 1.62081 4.70817 -3.23038 1.55088 4.70817 -2.49439 -0.27206 
4.70817 -2.49439 1.55088 4.71289 -2.18069 -0.06996 4.71873 -2.96867 1.61853 
4.71873 -2.7561 -0.33971 4.71873 -2.7561 1.61853 4.71971 -1.95981 0.24486 
4.72277 -1.99426 0.17281 4.72296 -2.09521 0.02065 4.7267 -2.03457 0.10332 
4.73042 -3.02143 1.61337 4.73042 -2.70334 -0.33455 4.73042 -2.70334 1.61337 
4.74126 -3.50199 1.39319 4.74126 -2.22278 -0.11437 4.74243 -3.39822 1.47037 
4.74243 -2.32655 -0.19156 4.74258 -3.07371 1.60533 4.74258 -2.65106 -0.32652 
4.74258 -2.65106 1.60533 4.74344 -3.18037 1.57579 4.74344 -2.5444 -0.29697 
4.74344 -2.5444 1.57579 4.74528 -2.86239 -0.34977 4.74528 -2.86239 1.62858 
4.74611 -3.28422 1.53426 4.74611 -2.44055 -0.25545 4.75027 -2.13249 -0.0293 
4.75358 -1.97206 0.20563 4.75607 -2.91564 -0.34988 4.75607 -2.91564 1.62869 
4.75607 -2.80913 -0.34988 4.75607 -2.80913 1.62869 4.7571 -2.00954 0.13498 
4.76149 -2.05287 0.067 4.76754 -2.96895 1.62589 4.76754 -2.75582 -0.34708 
4.76754 -2.75582 1.62589 4.77818 -3.45346 1.43795 4.77818 -2.27131 -0.15914 
4.77823 -2.17277 -0.07578 4.77934 -3.12955 1.59645 4.77934 -2.59522 -0.31763 
4.77934 -2.59522 1.59645 4.77938 -3.02168 1.62019 4.77938 -2.70309 -0.34138 
4.77938 -2.70309 1.62019 4.78063 -3.3442 1.50857 4.78063 -2.38057 -0.22976 
4.78112 -3.23501 1.56074 4.78112 -2.48976 -0.28193 4.78112 -2.48976 1.56074 
4.78785 -1.98685 0.16762 4.78841 -2.08788 0.01538 4.79182 -2.02743 0.09829 
4.79399 -2.86239 -0.35578 4.79399 -2.86239 1.63459 4.80519 -2.91575 -0.35539 
4.80519 -2.91575 1.6342 4.80519 -2.80902 -0.35539 4.80519 -2.80902 1.6342 
4.81576 -3.40155 1.47815 4.81576 -2.32322 -0.19933 4.81582 -2.12646 -0.03336 
4.81642 -3.50753 1.39972 4.81642 -2.21724 -0.1209 4.81661 -3.18417 1.58321 
4.81661 -2.5406 -0.3044 4.81661 -2.5406 1.58321 4.81665 -2.96896 1.63085 
4.81665 -2.75581 -0.35204 4.81665 -2.75581 1.63085 4.81709 -3.07551 1.61356 
4.81709 -2.64926 -0.33474 4.81709 -2.64926 1.61356 4.81887 -3.28764 1.54152 
4.81887 -2.43713 -0.2627 4.8224 -2.00411 0.13096 4.82263 -1.96558 0.20246 
4.82661 -2.04764 0.06329 4.84294 -2.86239 -0.35939 4.84294 -2.86239 1.6382 
4.85378 -3.4572 1.44236 4.85378 -2.26757 -0.16355 4.85378 -3.34655 1.51355 
4.85378 -2.37822 -0.23473 4.85381 -3.55573 1.359 4.85381 -2.16904 -0.08018 
4.85381 -2.08409 0.01267 4.85422 -3.13076 1.60198 4.85422 -2.59401 -0.32316 
4.85422 -2.59401 1.60198 4.85423 -3.23733 1.56568 4.85423 -2.48744 -0.28687 
4.85423 -2.48744 1.56568 4.85425 -3.02288 1.62572 4.85425 -2.70189 -0.34691 
4.85425 -2.70189 1.62572 4.85425 -2.91579 -0.35845 4.85425 -2.91579 1.63727 
4.85425 -2.80898 -0.35845 4.85425 -2.80898 1.63727 4.85716 -1.9825 0.1655 
4.85716 -2.02381 0.09574 4.89201 -3.50938 1.4019 4.89201 -3.40312 1.4806 
4.89201 -3.28879 1.54394 4.89201 -3.18509 1.58591 4.89201 -3.07611 1.6163 
4.89201 -2.96926 -0.35486 4.89201 -2.96926 1.63368 4.89201 -2.86239 -0.36059 
4.89201 -2.86239 1.63941 4.89201 -2.75551 -0.35486 4.89201 -2.75551 1.63368 
4.89201 -2.64866 -0.33749 4.89201 -2.64866 1.6163 4.89201 -2.53968 -0.30709 
4.89201 -2.53968 1.58591 4.89201 -2.43598 -0.26513 4.89201 -2.32165 -0.20178 
4.89201 -2.21539 -0.12308 4.89201 -2.12432 -0.03532 4.89201 -2.04589 0.06206 
4.89201 -2.00202 0.12972 4.89201 -1.96341 0.20141 4.92687 -2.02381 0.09574 
4.92687 -1.9825 0.1655 4.92977 -2.91579 -0.35845 4.92977 -2.91579 1.63727 
4.92977 -2.80898 -0.35845 4.92977 -2.80898 1.63727 4.92977 -3.02288 1.62572 
4.92977 -2.70189 -0.34691 4.92977 -2.70189 1.62572 4.9298 -3.23733 1.56568 
4.9298 -2.48744 -0.28687 4.9298 -2.48744 1.56568 4.9298 -3.13076 1.60198 
4.9298 -2.59401 -0.32316 4.9298 -2.59401 1.60198 4.93021 -2.08409 0.01267 
4.93021 -3.55573 1.359 4.93021 -2.16904 -0.08018 4.93025 -3.34655 1.51355 
4.93025 -2.37822 -0.23473 4.93025 -3.4572 1.44236 4.93025 -2.26757 -0.16355 
4.94108 -2.86239 -0.35939 4.94108 -2.86239 1.6382 4.95742 -2.04764 0.06329 
4.96139 -1.96558 0.20246 4.96162 -2.00411 0.13096 4.96516 -3.28764 1.54152 
4.96516 -2.43713 -0.2627 4.96694 -3.07551 1.61356 4.96694 -2.64926 -0.33474 
4.96694 -2.64926 1.61356 4.96737 -2.96896 -0.35204 4.96737 -2.96896 1.63085 
4.96737 -2.75581 -0.35204 4.96737 -2.75581 1.63085 4.96741 -3.18417 1.58321 
4.96741 -2.5406 -0.3044 4.96741 -2.5406 1.58321 4.96761 -3.50753 1.39972 
4.96761 -2.21724 -0.1209 4.96821 -3.59831 1.31217 4.96821 -2.12646 -0.03336 
4.96826 -3.40155 1.47815 4.96826 -2.32322 -0.19933 4.97883 -2.91575 -0.35539 
4.97883 -2.91575 1.6342 4.97883 -2.80902 -0.35539 4.97883 -2.80902 1.6342 
4.99003 -2.86239 -0.35578 4.99003 -2.86239 1.63459 4.99221 -2.02743 0.09829 
4.99561 -2.08788 0.01538 4.99618 -1.98685 0.16762 4.99619 -1.95061 0.24214 
5.0029 -3.23501 1.56074 5.0029 -2.48976 -0.28193 5.00339 -3.3442 1.50857 
5.00339 -2.38057 -0.22976 5.00465 -3.02168 -0.34138 5.00465 -3.02168 1.62019 
5.00465 -2.70309 -0.34138 5.00465 -2.70309 1.62019 5.00468 -3.12955 1.59645 
5.00468 -2.59522 -0.31763 5.00468 -2.59522 1.59645 5.00579 -3.552 1.35459 
5.00579 -2.17277 -0.07578 5.00584 -3.45346 1.43795 5.00584 -2.27131 -0.15914 
5.01648 -2.96895 -0.34708 5.01648 -2.96895 1.62589 5.01648 -2.75582 -0.34708 
5.01648 -2.75582 1.62589 5.02254 -2.05287 0.067 5.02692 -2.00954 0.13498 
5.02795 -2.91564 -0.34988 5.02795 -2.91564 1.62869 5.02795 -2.80913 -0.34988 
5.02795 -2.80913 1.62869 5.03044 -1.97206 0.20563 5.03375 -3.59228 1.30811 
5.03375 -2.13249 -0.0293 5.03791 -3.28422 1.53426 5.03791 -2.44055 -0.25545 
5.03874 -2.86239 -0.34977 5.03874 -2.86239 1.62858 5.04059 -3.18037 1.57579 
5.04059 -2.5444 -0.29697 5.04144 -3.07371 -0.32652 5.04144 -3.07371 1.60533 
5.04144 -2.65106 -0.32652 5.04144 -2.65106 1.60533 5.04159 -3.39822 1.47037 
5.04159 -2.32655 -0.19156 5.04277 -3.50199 1.39319 5.04277 -2.22278 -0.11437 
5.0536 -3.02143 -0.33455 5.0536 -3.02143 1.61337 5.0536 -2.70334 -0.33455 
5.0536 -2.70334 1.61337 5.05733 -2.03457 0.10332 5.06107 -2.09521 0.02065 
5.06125 -1.99426 0.17281 5.06431 -1.95981 0.24486 5.06529 -2.96867 -0.33971 
5.06529 -2.96867 1.61853 5.06529 -2.7561 -0.33971 5.06529 -2.7561 1.61853 
5.07113 -3.54408 1.34878 5.07113 -2.18069 -0.06996 5.07586 -3.23038 1.55088 
5.07586 -2.49439 -0.27206 5.07647 -2.91561 -0.34199 5.07647 -2.91561 1.62081 
5.07647 -2.80916 -0.34199 5.07647 -2.80916 1.62081 5.07654 -3.33949 1.49866 
5.07654 -2.38528 -0.21985 5.0776 -3.12484 1.58634 5.0776 -2.59993 -0.30752 
5.07894 -3.44855 1.42774 5.07894 -2.27622 -0.14892 5.0871 -2.86239 -0.34138 
5.0871 -2.86239 1.62019 5.0871 -2.06158 0.07315 5.09082 -3.07389 -0.31754 
5.09082 -3.07389 1.59635 5.09082 -2.65088 -0.31754 5.09082 -2.65088 1.59635 
5.09164 -2.01864 0.14117 5.09567 -1.98103 0.21309 5.09868 -3.58307 1.30115 
5.09868 -2.1417 -0.02233 5.10296 -3.02146 -0.32506 5.10296 -3.02146 1.60388 
5.10296 -2.70331 -0.32506 5.10296 -2.70331 1.60388 5.10892 -3.49064 1.38657 
5.10892 -2.23413 -0.10775 5.10988 -3.27854 1.52221 5.10988 -2.44623 -0.2434 
5.11295 -3.17484 1.56329 5.11295 -2.54993 -0.28447 5.1141 -3.39198 1.45807 
5.1141 -2.33279 -0.17925 5.11476 -2.96834 -0.32969 5.11476 -2.96834 1.60851 
5.11476 -2.75643 -0.32969 5.11476 -2.75643 1.60851 5.12153 -2.04515 0.11078 
5.12528 -3.61879 1.25051 5.12528 -2.10598 0.02831 5.1259 -2.91517 -0.33142 
5.1259 -2.91517 1.61024 5.1259 -2.8096 -0.33142 5.1259 -2.8096 1.61024 
5.12617 -2.00498 0.18112 5.12666 -3.12456 -0.29665 5.12666 -3.12456 1.57546 
5.12666 -2.60021 -0.29665 5.12914 -1.97091 0.25335 5.13499 -2.86239 -0.33062 
5.13499 -2.86239 1.60944 5.13707 -3.53166 1.34084 5.13707 -2.19311 -0.06203 
5.1397 -3.07353 -0.30614 5.1397 -3.07353 1.58496 5.1397 -2.65124 -0.30614 
5.14464 -3.43545 1.419 5.14464 -2.28932 -0.14019 5.14737 -3.22351 1.53628 
5.14737 -2.50126 -0.25746 5.14808 -3.33256 1.48401 5.14808 -2.39221 -0.2052 
5.15083 -2.07371 0.08173 5.15207 -3.02087 -0.31309 5.15207 -3.02087 1.59191 
5.15207 -2.7039 -0.31309 5.15207 -2.7039 1.59191 5.15629 -2.03124 0.15017 
5.16 -1.99387 0.22244 5.16176 -3.17417 1.55047 5.16176 -2.5506 -0.27165 
5.16366 -2.96773 -0.3172 5.16366 -2.96773 1.59602 5.16366 -2.75704 -0.3172 
5.16366 -2.75704 1.59602 5.16463 -2.15502 -0.01276 5.17338 -2.91513 -0.31874 
5.17338 -2.91513 1.59756 5.17338 -2.80964 -0.31874 5.17338 -2.80964 1.59756 
5.17408 -3.47644 1.37655 5.17408 -2.24833 -0.09773 5.1754 -3.12368 -0.28332 
5.1754 -3.12368 1.56213 5.1754 -2.60109 -0.28332 5.17946 -3.37689 1.44728 
5.17946 -2.34788 -0.16846 5.18069 -3.27063 1.50543 5.18069 -2.45414 -0.22662 
5.1823 -2.86239 -0.31753 5.1823 -2.86239 1.59635 5.18574 -2.05943 0.12077 
5.18795 -3.07265 -0.29237 5.18795 -3.07265 1.57119 5.18795 -2.65212 -0.29237 
5.19027 -2.01962 0.19131 5.19092 -2.12058 0.0391 5.19571 -3.22217 1.52163 
5.19571 -2.5026 -0.24282 5.20024 -3.01983 -0.29879 5.20024 -3.01983 1.5776 
5.20024 -2.70494 -0.29879 5.20242 -2.20846 -0.05054 5.20964 -3.41945 1.40674 
5.20964 -2.30532 -0.12792 5.20987 -3.17269 -0.25651 5.20987 -3.17269 1.53533 
5.20987 -2.55208 -0.25651 5.21079 -2.9677 -0.30255 5.21079 -2.9677 1.58137 
5.21079 -2.75707 -0.30255 5.21079 -2.75707 1.58137 5.21277 -3.31601 1.47088 
5.21277 -2.40876 -0.19206 5.21345 -2.08922 0.0927 5.21978 -2.04751 0.16133 
5.22045 -2.91501 -0.30365 5.22045 -2.91501 1.58247 5.22045 -2.80976 -0.30365 
5.22045 -2.80976 1.58247 5.22314 -3.12233 -0.26767 5.22314 -3.12233 1.54648 
5.22314 -2.60244 -0.26767 5.22316 -2.01052 0.23361 5.2289 -2.86239 -0.30214 
5.2289 -2.86239 1.58095 5.22933 -2.17162 -0.00017 5.23057 -3.27146 1.48678 
5.23057 -2.45331 -0.20796 5.23546 -3.07123 -0.27625 5.23546 -3.07123 1.55507 
5.23546 -2.65354 -0.27625 5.23796 -2.26532 -0.08436 5.24348 -3.35944 1.43276 
5.24348 -2.36533 -0.15395 5.24554 -3.22279 1.50262 5.24554 -2.50198 -0.2238 
5.24681 -3.01954 -0.28223 5.24681 -3.01954 1.56105 5.24681 -2.70523 -0.28223 
5.24767 -2.07682 0.13305 5.2528 -2.13825 0.05164 5.25285 -2.038 0.2033 
5.25715 -2.9674 -0.2856 5.25715 -2.9674 1.56442 5.25715 -2.75737 -0.2856 
5.25981 -3.17284 -0.23714 5.25981 -3.17284 1.51596 5.25981 -2.55193 -0.23714 
5.26195 -3.31586 1.45027 5.26195 -2.40891 -0.17146 5.26585 -2.22654 -0.03583 
5.26645 -2.91497 -0.28635 5.26645 -2.91497 1.56517 5.26645 -2.8098 -0.28635 
5.26645 -2.8098 1.56517 5.27269 -2.32403 -0.11243 5.27299 -3.12229 -0.24789 
5.27299 -3.12229 1.52671 5.27299 -2.60248 -0.24789 5.2747 -2.86239 -0.28447 
5.2747 -2.86239 1.56329 5.2747 -2.10804 0.10601 5.27948 -3.27113 1.46572 
5.27948 -2.45364 -0.1869 5.28102 -2.06673 0.17508 5.28601 -3.06962 -0.25604 
5.28601 -3.06962 1.53485 5.28601 -2.65515 -0.25604 5.29056 -2.19166 0.01388 
5.29198 -2.36642 -0.13133 5.29466 -3.22213 1.48111 5.29466 -2.50264 -0.20229 
5.29723 -3.01777 -0.26151 5.29723 -3.01777 1.54033 5.29723 -2.707 -0.26151 
5.30026 -2.28503 -0.0677 5.30756 -2.96521 -0.26433 5.30756 -2.96521 1.54315 
5.30756 -2.75956 -0.26433 5.30826 -2.09757 0.14768 5.30868 -3.1721 -0.21526 
5.30868 -3.1721 1.49408 5.30868 -2.55267 -0.21526 5.31031 -2.4103 -0.14841 
5.31357 -2.15933 0.0667 5.31671 -2.91266 -0.26453 5.31671 -2.91266 1.54334 
5.31671 -2.81211 -0.26453 5.31957 -2.86239 -0.26458 5.31957 -2.86239 1.5434 
5.32033 -2.3263 -0.08802 5.32268 -3.12014 -0.22551 5.32268 -3.12014 1.50433 
5.32268 -2.60463 -0.22551 5.32609 -2.24851 -0.01994 5.3273 -2.45513 -0.1635 
5.3343 -2.13009 0.1216 5.33539 -3.0674 -0.23316 5.33539 -3.0674 1.51198 
5.33539 -2.65737 -0.23316 5.33933 -2.36892 -0.10651 5.3406 -2.08937 0.19082 
5.34237 -3.22041 1.45733 5.34237 -2.50436 -0.17851 5.34672 -3.01527 -0.23801 
5.34672 -3.01527 1.51683 5.34672 -2.7095 -0.23801 5.34733 -2.28796 -0.04083 
5.35005 -2.21461 0.03065 5.35674 -2.9627 -0.24035 5.35674 -2.9627 1.51916 
5.35674 -2.76207 -0.24035 5.35719 -2.41278 -0.12313 5.35755 -3.16944 1.46946 
5.35755 -2.55533 -0.19065 5.36067 -2.91261 -0.24255 5.36067 -2.91261 1.52136 
5.36067 -2.81216 -0.24255 5.36341 -2.86239 -0.24251 5.36341 -2.86239 1.52133 
5.36688 -2.12143 0.16454 5.36724 -2.32957 -0.06078 5.37137 -3.11725 1.4792 
5.37137 -2.60752 -0.20039 5.37206 -2.18349 0.08384 5.37214 -2.25285 0.00858 
5.37389 -2.45777 -0.13782 5.38346 -3.06457 1.48652 5.38346 -2.6602 -0.20771 
5.38622 -2.37275 -0.07893 5.39019 -2.50781 -0.15185 5.39201 -2.15528 0.13941 
5.39306 -2.29257 -0.01195 5.39458 -3.01227 -0.21204 5.39458 -3.01227 1.49085 
5.39458 -2.7125 -0.21204 5.39508 -2.22035 0.06087 5.39977 -2.96261 -0.21624 
5.39977 -2.96261 1.49506 5.39977 -2.76216 -0.21624 5.4037 -2.91244 -0.2183 
5.4037 -2.91244 1.49712 5.4037 -2.81233 -0.2183 5.40389 -2.41693 -0.09513 
5.40502 -2.5589 -0.16354 5.40611 -2.86239 -0.21832 5.41302 -2.33463 -0.03144 
5.41594 -2.19083 0.11548 5.41697 -2.25898 0.03914 5.41832 -2.61089 -0.17284 
5.4191 -2.46156 -0.10994 5.43007 -3.06114 1.45855 5.43007 -2.66363 -0.17973 
5.43165 -2.37804 -0.04922 5.43521 -2.51187 -0.12353 5.4365 -3.01189 1.46474 
5.4365 -2.71288 -0.18593 5.43731 -2.29886 0.01885 5.43861 -2.22799 0.09281 
5.44158 -2.96226 1.46887 5.44158 -2.76251 -0.19005 5.44527 -2.91239 -0.1921 
5.44527 -2.91239 1.47091 5.44527 -2.81238 -0.1921 5.44758 -2.86239 -0.19206 
5.44758 -2.18349 0.15936 5.44792 -2.42173 -0.06543 5.44997 -2.56348 -0.13476 
5.45704 -2.34129 -0.00028 5.45997 -2.26669 0.07145 5.46283 -2.46649 -0.07992 
5.46303 -2.61569 -0.14359 5.47055 -2.22035 0.13634 5.47121 -2.6638 -0.15122 
5.47447 -2.38383 -0.01765 5.47765 -2.71313 -0.15731 5.47895 -2.51719 -0.09294 
5.47995 -2.30681 0.05147 5.48283 -2.96169 1.44008 5.48283 -2.76308 -0.16126 
5.48651 -2.81302 -0.16318 5.49055 -2.42778 -0.03355 5.49228 -2.25898 0.11445 
5.49332 -2.56891 -0.10377 5.49852 -2.34828 0.0329 5.50285 -2.61639 -0.11316 
5.50493 -2.47254 -0.04787 5.5109 -2.66447 -0.12073 5.51257 -2.29886 0.09411 
5.51562 -2.39099 0.0158 5.51753 -2.714 -0.12656 5.52078 -2.52351 -0.06046 
5.52259 -2.7639 -0.13045 5.52284 -2.25285 0.15928 5.53123 -2.43483 0.00019 
5.5317 -2.34129 0.07438 5.5318 -2.57014 -0.07141 5.54132 -2.61771 -0.08069 
5.54337 -2.29257 0.13836 5.54529 -2.4797 -0.01387 5.54904 -2.66564 -0.08833 
5.54907 -2.38383 0.05695 5.55565 -2.71524 -0.09403 5.55778 -2.5255 -0.02636 
5.56286 -2.33463 0.1184 5.56497 -2.42778 0.04087 5.56867 -2.5721 -0.03725 
5.57793 -2.6194 -0.04651 5.57929 -2.47254 0.02649 5.58064 -2.37804 0.09977 
5.58553 -2.66729 -0.05411 5.59188 -2.52351 0.01064 5.5922 -2.32957 0.16418 
5.59685 -2.42173 0.0835 5.60283 -2.57014 -0.00038 5.61035 -2.37275 0.1452 
5.61134 -2.46649 0.06859 5.61211 -2.61771 -0.0099 5.62436 -2.51719 0.05247 
5.62655 -2.41693 0.12753 5.63519 -2.56891 0.0381 5.63793 -2.36892 0.19209 
5.64136 -2.46156 0.11232 5.65455 -2.41278 0.17423 5.65495 -2.51187 0.09621 
5.66924 -2.45777 0.15753 5.68327 -2.50781 0.14123 5.69492 -2.45513 0.20412 
5.13581 -3.62286 1.25248 5.14509 -3.67043 1.24297 5.15604 -3.71705 1.23195 
5.16239 -3.57327 1.2967 5.16728 -3.86252 1.14282 5.16862 -3.76802 1.2161 
5.16999 -3.62116 1.28909 5.17925 -3.66847 1.27984 5.18295 -3.81279 1.20171 
5.18506 -3.90593 1.12418 5.19013 -3.71507 1.26895 5.19227 -3.52532 1.33662 
5.19885 -3.85674 1.18564 5.19888 -3.57493 1.33092 5.20262 -3.76086 1.25646 
5.20455 -3.948 1.10422 5.2066 -3.62286 1.32327 5.21611 -3.67043 1.31399 
5.21622 -3.89928 1.16821 5.21669 -3.80574 1.24239 5.22508 -3.98772 1.08331 
5.22533 -3.47667 1.37303 5.22714 -3.71705 1.30305 5.23038 -4.04891 1.00173 
5.23038 -3.52657 1.36914 5.23229 -3.84958 1.22679 5.23534 -3.9417 1.14847 
5.23702 -3.5761 1.36332 5.24299 -3.76802 1.29046 5.24507 -3.62417 1.35575 
5.24714 -4.02595 1.06122 5.2494 -3.89228 1.20968 5.2546 -3.67165 1.34635 
5.25559 -4.11999 0.90209 5.25563 -3.98159 1.12813 5.25737 -3.81279 1.27614 
5.26141 -3.42754 1.40576 5.26509 -3.47749 1.40385 5.26797 -3.93375 1.19112 
5.26814 -4.10231 0.96396 5.26897 -3.72338 1.33553 5.27027 -3.52744 1.39989 
5.27344 -3.85674 1.26024 5.27671 -3.57677 1.39381 5.27736 -4.02022 1.10625 
5.28319 -4.08124 1.02474 5.28349 -4.18769 0.7337 5.28489 -3.62487 1.38617 
5.28509 -3.77407 1.32251 5.28795 -3.97388 1.17113 5.28965 -4.17899 0.79827 
5.29088 -3.89928 1.24286 5.29795 -3.67709 1.37735 5.29823 -4.16686 0.862 
5.3 -3.81884 1.30801 5.30033 -4.05707 1.08323 5.30033 -3.37818 1.43465 
5.30264 -3.42818 1.43468 5.30264 -3.32818 1.43468 5.30634 -3.47806 1.43264 
5.30634 -3.2783 -0.22628 5.30919 -4.15135 0.92462 5.3093 -4.01257 1.14978 
5.31061 -3.9417 1.22374 5.31141 -3.52769 1.42851 5.31141 -3.22868 -0.22216 
5.31223 -4.21676 0.63803 5.31271 -3.7287 1.36612 5.31479 -4.21314 0.70337 
5.31627 -3.86252 1.2918 5.31785 -3.57694 1.42232 5.31785 -3.17942 -0.21596 
5.31981 -4.20599 0.76849 5.3225 -4.13253 0.98586 5.32728 -4.19542 0.83269 
5.32881 -3.779 1.35252 5.32959 -3.62968 1.41543 5.33095 -3.98159 1.20345 
5.33197 -4.04974 1.12711 5.3349 -3.90593 1.27402 5.33726 -4.18114 0.8969 
5.3381 -4.11047 1.04547 5.3418 -3.37818 -0.25455 5.3418 -3.37818 1.46091 
5.3429 -3.68167 1.40612 5.34402 -3.82364 1.33772 5.34422 -3.42824 -0.25453 
5.34422 -3.42824 1.46089 5.34422 -3.32812 -0.25453 5.34422 -3.32812 1.46089 
5.34622 -4.23854 0.60318 5.34746 -4.23645 0.53357 5.34746 -4.23645 0.67279 
5.34814 -3.4784 -0.25247 5.34814 -3.4784 1.45883 5.34814 -3.27796 -0.25247 
5.34814 -3.27796 1.45883 5.34955 -4.16375 0.95883 5.35147 -4.23103 0.46827 
5.35147 -4.23103 0.73809 5.35284 -4.02022 1.18172 5.35334 -3.52807 -0.24827 
5.35334 -3.52807 1.45462 5.35334 -3.22829 -0.24827 5.35334 -3.22829 1.45462 
5.35486 -3.948 1.25454 5.3559 -4.08529 1.10318 5.35767 -4.22193 0.40355 
5.35767 -4.22193 0.80281 5.35773 -3.73276 1.39444 5.36169 -3.86781 1.32152 
5.36418 -4.143 1.01943 5.36446 -3.58037 -0.24394 5.36446 -3.58037 1.45029 
5.36446 -3.17599 -0.24394 5.36667 -4.20933 0.3389 5.36667 -4.20933 0.86746 
5.37403 -3.7828 -0.17405 5.37403 -3.7828 1.38041 5.37578 -3.98772 -0.02765 
5.37578 -3.98772 1.23401 5.37586 -4.05707 0.04761 5.37586 -4.05707 1.15875 
5.37655 -3.63305 -0.23662 5.37655 -3.63305 1.44297 5.37655 -3.12331 -0.23662 
5.37783 -4.19305 0.27541 5.37783 -4.19305 0.93094 5.38068 -3.911 -0.09701 
5.38068 -3.911 1.30337 5.38104 -4.11913 0.12831 5.38104 -4.11913 1.07804 
5.382 -4.25807 0.56832 5.382 -4.25807 0.63803 5.38412 -4.25372 0.49901 
5.38412 -4.25372 0.70734 5.38451 -3.37818 -0.27874 5.38451 -3.37818 1.4851 
5.38725 -3.4284 -0.27878 5.38725 -3.4284 1.48513 5.38725 -3.32796 -0.27878 
5.38725 -3.32796 1.48513 5.38931 -4.24631 0.43394 5.38931 -4.24631 0.77242 
5.39037 -3.68524 -0.22688 5.39037 -3.68524 1.43323 5.39037 -3.07112 -0.22688 
5.39073 -3.82779 -0.15936 5.39073 -3.82779 1.36571 5.39118 -3.4785 -0.27658 
5.39118 -3.4785 1.48293 5.39118 -3.27786 -0.27658 5.39118 -3.27786 1.48293 
5.39157 -4.17384 0.21417 5.39157 -4.17384 0.99219 5.39762 -4.23559 0.36902 
5.39762 -4.23559 0.83734 5.39786 -4.02595 -0.00558 5.39786 -4.02595 1.21194 
5.40059 -3.95261 -0.07706 5.40059 -3.95261 1.28341 5.4012 -3.53107 -0.27424 
5.4012 -3.53107 1.4806 5.4012 -3.22529 -0.27424 5.4012 -3.22529 1.4806 
5.40555 -3.73621 -0.21474 5.40555 -3.73621 1.4211 5.40555 -3.02015 -0.21474 
5.40732 -4.15119 0.15459 5.40732 -4.15119 1.05176 5.40781 -4.22095 0.30492 
5.40781 -4.22095 0.90143 5.40859 -3.87165 -0.14274 5.40859 -3.87165 1.3491 
5.41253 -3.5832 -0.26939 5.41253 -3.5832 1.47575 5.41253 -3.17316 -0.26939 
5.41253 -3.17316 1.47575 5.41362 -4.11047 0.08537 5.41362 -4.11047 1.12099 
5.41791 -4.27716 0.60318 5.41896 -4.27499 0.5338 5.41896 -4.27499 0.67256 
5.4198 -4.20257 0.24234 5.4198 -4.20257 0.96401 5.42061 -3.78544 -0.19973 
5.42061 -3.78544 1.40609 5.42183 -3.99206 -0.05617 5.42183 -3.99206 1.26252 
5.42212 -4.2685 0.46475 5.42212 -4.2685 0.74161 5.42523 -3.63593 -0.26174 
5.42523 -3.63593 1.4681 5.42523 -3.12043 -0.26174 5.42523 -3.12043 1.4681 
5.42758 -3.91426 -0.12425 5.42758 -3.91426 1.33061 5.42835 -3.37818 -0.30081 
5.42835 -3.37818 1.50717 5.42959 -4.25953 0.39952 5.42959 -4.25953 0.80683 
5.4312 -3.42846 -0.30076 5.4312 -3.42846 1.50711 5.4312 -3.3279 -0.30076 
5.4312 -3.3279 1.50711 5.43434 -4.08124 0.03047 5.43434 -4.08124 1.17589 
5.43468 -4.18139 0.18195 5.43468 -4.18139 1.0244 5.43761 -3.83026 -0.18464 
5.43761 -3.83026 1.39099 5.43893 -4.24669 0.33519 5.43893 -4.24669 0.87117 
5.43923 -3.68789 -0.25149 5.43923 -3.68789 1.45785 5.43923 -3.06847 -0.25149 
5.43923 -3.06847 1.45785 5.43965 -4.143 0.11145 5.43965 -4.143 1.0949 
5.44035 -3.481 -0.30056 5.44035 -3.481 1.50692 5.44035 -3.27536 -0.30056 
5.44035 -3.27536 1.50692 5.44766 -3.95553 -0.10393 5.44766 -3.95553 1.31028 
5.4501 -4.23004 0.27203 5.4501 -4.23004 0.93432 5.45069 -3.53357 -0.29774 
5.45069 -3.53357 1.5041 5.45069 -3.2228 -0.29774 5.45069 -3.2228 1.5041 
5.45326 -3.73793 -0.23852 5.45326 -3.73793 1.44488 5.45326 -3.01843 -0.23852 
5.45594 -3.87415 -0.16756 5.45594 -3.87415 1.37392 5.45652 -4.2943 0.56831 
5.45652 -4.2943 0.63804 5.45736 -4.04891 -0.02235 5.45736 -4.04891 1.22871 
5.45864 -4.28995 0.499 5.45864 -4.28995 0.70736 5.46135 -4.28076 0.43088 
5.46135 -4.28076 0.77548 5.46191 -3.58542 -0.29227 5.46191 -3.58542 1.49862 
5.46191 -3.17094 -0.29227 5.46191 -3.17094 1.49862 5.46306 -4.20965 0.21033 
5.46306 -4.20965 0.99603 5.46689 -4.17384 0.13885 5.46689 -4.17384 1.06751 
5.46843 -3.78693 -0.22313 5.46843 -3.78693 1.42949 5.46843 -2.96943 -0.22313 
5.46985 -4.26966 0.36605 5.46985 -4.26966 0.8403 5.47322 -4.13253 0.06978 
5.47322 -4.13253 1.13658 5.47322 -3.37818 -0.3207 5.47322 -3.37818 1.52706 
5.47493 -3.63809 -0.28412 5.47493 -3.63809 1.49048 5.47493 -3.11828 -0.28412 
5.47493 -3.11828 1.49048 5.47523 -3.91653 -0.14866 5.47523 -3.91653 1.35502 
5.48022 -4.25465 0.30209 5.48022 -4.25465 0.90427 5.48147 -3.43076 -0.32258 
5.48147 -3.43076 1.52894 5.48147 -3.3256 -0.32258 5.48147 -3.3256 1.52894 
5.48207 -4.01403 -0.07206 5.48207 -4.01403 1.27842 5.48596 -3.83166 -0.20769 
5.48596 -3.83166 1.41404 5.48596 -2.9247 -0.20769 5.48811 -3.68864 -0.27337 
5.48811 -3.68864 1.47973 5.48811 -3.06773 -0.27337 5.48811 -3.06773 1.47973 
5.49077 -3.4832 -0.32183 5.49077 -3.4832 1.52819 5.49077 -3.27316 -0.32183 
5.49077 -3.27316 1.52819 5.49238 -4.23591 0.23965 5.49238 -4.23591 0.9667 
5.49507 -4.20257 0.16707 5.49507 -4.20257 1.03928 5.49512 -4.10231 0.01541 
5.49512 -4.10231 1.19094 5.49546 -4.31096 0.60318 5.49634 -4.3087 0.53355 
5.49634 -4.3087 0.67281 5.49818 -4.30176 0.4652 5.49818 -4.30176 0.74116 
5.50025 -4.16375 0.09682 5.50025 -4.16375 1.10953 5.50111 -3.53534 -0.31846 
5.50111 -3.53534 1.52482 5.50111 -3.22103 -0.31846 5.50111 -3.22103 1.52482 
5.50171 -4.29045 0.3975 5.50171 -4.29045 0.80886 5.50238 -3.73858 -0.26003 
5.50238 -3.73858 1.46639 5.50238 -3.01778 -0.26003 5.50238 -3.01778 1.46639 
5.50444 -3.87523 -0.19018 5.50444 -3.87523 1.39653 5.50444 -2.88113 -0.19018 
5.50996 -3.97524 -0.12059 5.50996 -3.97524 1.32695 5.51138 -4.27726 0.33308 
5.51138 -4.27726 0.87328 5.51246 -3.58703 -0.31248 5.51246 -3.58703 1.51884 
5.51246 -3.16933 -0.31248 5.51246 -3.16933 1.51884 5.51735 -3.78726 -0.24419 
5.51735 -3.78726 1.45055 5.51735 -2.9691 -0.24419 5.51735 -2.9691 1.45055 
5.51858 -4.06895 -0.0364 5.51858 -4.06895 1.24275 5.51902 -3.37818 -0.33837 
5.51902 -3.37818 1.54472 5.52258 -4.2601 0.26985 5.52258 -4.2601 0.93651 
5.52476 -4.23004 0.19738 5.52476 -4.23004 1.00898 5.52478 -3.63813 -0.3039 
5.52478 -3.63813 1.51025 5.52478 -3.11824 -0.3039 5.52478 -3.11824 1.51025 
5.52747 -3.43081 -0.33988 5.52747 -3.43081 1.54624 5.52747 -3.32556 -0.33988 
5.52747 -3.32556 1.54624 5.52814 -4.19305 0.1251 5.52814 -4.19305 1.08126 
5.53447 -4.15135 0.05647 5.53447 -4.15135 1.14989 5.5351 -4.32469 0.56831 
5.5351 -4.32469 0.63804 5.53515 -3.8318 -0.22829 5.53515 -3.8318 1.43465 
5.53515 -2.92456 -0.22829 5.53644 -4.32014 0.49993 5.53644 -4.32014 0.70643 
5.53712 -3.48349 -0.33878 5.53712 -3.48349 1.54514 5.53712 -3.27287 -0.33878 
5.53712 -3.27287 1.54514 5.53804 -3.68849 -0.29274 5.53804 -3.68849 1.4991 
5.53804 -3.06787 -0.29274 5.53804 -3.06787 1.4991 5.53828 -3.93525 -0.16415 
5.53828 -3.93525 1.37051 5.53828 -2.82112 -0.16415 5.53911 -4.31106 0.43179 
5.53911 -4.31106 0.77456 5.54306 -4.29756 0.3647 5.54306 -4.29756 0.84166 
5.5455 -4.0321 -0.08677 5.5455 -4.0321 1.29313 5.54768 -3.53562 -0.33502 
5.54768 -3.53562 1.54137 5.54768 -3.22074 -0.33502 5.54768 -3.22074 1.54137 
5.55221 -3.73797 -0.27905 5.55221 -3.73797 1.4854 5.55221 -3.01839 -0.27905 
5.55221 -3.01839 1.4854 5.55358 -4.28217 0.30085 5.55358 -4.28217 0.90551 
5.55482 -4.25465 0.22749 5.55482 -4.25465 0.97887 5.55699 -4.11999 0.00287 
5.55699 -4.11999 1.20349 5.55765 -4.22095 0.15508 5.55765 -4.22095 1.05127 
5.55997 -3.58844 -0.3286 5.55997 -3.58844 1.53496 5.55997 -3.16792 -0.3286 
5.55997 -3.16792 1.53496 5.56218 -4.18114 0.08454 5.56218 -4.18114 1.12182 
5.56562 -3.37818 -0.35376 5.56562 -3.37818 1.56012 5.56723 -3.78643 -0.26285 
5.56723 -3.78643 1.4692 5.56723 -2.96993 -0.26285 5.56723 -2.96993 1.4692 
5.56846 -3.89269 -0.20469 5.56846 -3.89269 1.41105 5.56846 -2.86367 -0.20469 
5.57252 -3.63947 -0.31955 5.57252 -3.63947 1.5259 5.57252 -3.11689 -0.31955 
5.57252 -3.11689 1.5259 5.57384 -3.99224 -0.13396 5.57384 -3.99224 1.34032 
5.57384 -2.76413 -0.13396 5.57453 -3.43093 -0.35497 5.57453 -3.43093 1.56133 
5.57453 -3.32543 -0.35497 5.57453 -3.32543 1.56133 5.57482 -4.33786 0.60318 
5.57548 -4.33561 0.53473 5.57548 -4.33561 0.67163 5.57745 -4.32887 0.4666 
5.57745 -4.32887 0.73976 5.58074 -4.31767 0.39911 5.58074 -4.31767 0.80725 
5.58328 -4.08554 -0.04899 5.58328 -4.08554 1.25534 5.58425 -3.48353 -0.35343 
5.58425 -3.48353 1.55979 5.58425 -3.27283 -0.35343 5.58425 -3.27283 1.55979 
5.58531 -4.30206 0.33258 5.58531 -4.30206 0.87378 5.5858 -4.27726 0.25865 
5.5858 -4.27726 0.9477 5.58616 -3.68996 -0.30788 5.58616 -3.68996 1.51424 
5.58616 -3.0664 -0.30788 5.58616 -3.0664 1.51424 5.58792 -4.24669 0.18621 
5.58792 -4.24669 1.02015 5.59162 -4.20933 0.11394 5.59162 -4.20933 1.09242 
5.59585 -3.53666 -0.34932 5.59585 -3.53666 1.55568 5.59585 -3.2197 -0.34932 
5.59585 -3.2197 1.55568 5.59709 -4.16686 0.0455 5.59709 -4.16686 1.16086 
5.59984 -3.84836 -0.24143 5.59984 -3.84836 1.44778 5.59984 -2.908 -0.24143 
5.60055 -3.73931 -0.29369 5.60055 -3.73931 1.50005 5.60055 -3.01705 -0.29369 
5.60055 -3.01705 1.50005 5.60328 -3.95125 -0.17642 5.60328 -3.95125 1.38277 
5.60328 -2.80511 -0.17642 5.60822 -3.58933 -0.34237 5.60822 -3.58933 1.54873 
5.60822 -3.16703 -0.34237 5.60822 -3.16703 1.54873 5.60977 -4.34679 0.56847 
5.60977 -4.34679 0.63788 5.61084 -4.04746 -0.09826 5.61084 -4.04746 1.30461 
5.61084 -2.7089 -0.09826 5.6111 -4.34226 0.5001 5.6111 -4.34226 0.70625 
5.61292 -3.37818 -0.36685 5.61292 -3.37818 1.57321 5.61374 -4.3332 0.43204 
5.61374 -4.3332 0.77432 5.61743 -4.29756 0.29034 5.61743 -4.29756 0.91602 
5.61769 -4.31973 0.36496 5.61769 -4.31973 0.8414 5.61878 -4.26966 0.21712 
5.61878 -4.26966 0.98923 5.62126 -3.64036 -0.33288 5.62126 -3.64036 1.53923 
5.62126 -3.116 -0.33288 5.62126 -3.116 1.53923 5.62175 -4.23559 0.14489 
5.62175 -4.23559 1.06147 5.62202 -3.43097 -0.36765 5.62202 -3.43097 1.57401 
5.62202 -3.32539 -0.36765 5.62202 -3.32539 1.57401 5.62263 -4.13458 -0.00792 
5.62263 -4.13458 1.21428 5.62263 -2.62178 -0.00792 5.62639 -4.19542 0.07455 
5.62639 -4.19542 1.1318 5.63316 -3.48413 -0.36592 5.63316 -3.48413 1.57228 
5.63316 -3.27223 -0.36592 5.63316 -3.27223 1.57228 5.63381 -3.90777 -0.21548 
5.63381 -3.90777 1.42184 5.63381 -2.84859 -0.21548 5.63496 -3.69064 -0.3207 
5.63496 -3.69064 1.52706 5.63496 -3.06572 -0.3207 5.63496 -3.06572 1.52706 
5.63803 -3.79434 -0.27963 5.63803 -3.79434 1.48598 5.63803 -2.96202 -0.27963 
5.63803 -2.96202 1.48598 5.639 -4.00644 -0.14398 5.639 -4.00644 1.35034 
5.639 -2.74992 -0.14398 5.64483 -4.35565 0.60318 5.64496 -3.53725 -0.36129 
5.64496 -3.53725 1.56765 5.64496 -3.21911 -0.36129 5.64496 -3.21911 1.56765 
5.64533 -4.3533 0.53386 5.64533 -4.3533 0.6725 5.6475 -4.34649 0.46556 
5.6475 -4.34649 0.74079 5.64924 -4.09887 -0.05856 5.64924 -4.09887 1.26492 
5.64924 -2.65749 -0.05856 5.65023 -4.29045 0.24898 5.65023 -4.29045 0.95738 
5.65064 -4.33512 0.39792 5.65064 -4.33512 0.80844 5.65184 -4.31767 0.32801 
5.65184 -4.31767 0.87835 5.65225 -4.25953 0.17686 5.65225 -4.25953 1.02949 
5.65628 -4.22193 0.10494 5.65628 -4.22193 1.10142 5.6571 -3.58968 -0.35377 
5.6571 -3.58968 1.56012 5.6571 -3.16668 -0.35377 5.6571 -3.16668 1.56012 
5.66081 -4.17899 0.03692 5.66081 -4.17899 1.16943 5.66081 -3.37818 -0.37761 
5.66081 -3.37818 1.58396 5.66081 -2.57737 0.03692 5.66898 -3.96435 -0.18515 
5.66898 -3.96435 1.39151 5.66898 -2.79201 -0.18515 5.67032 -3.64064 -0.34375 
5.67032 -3.64064 1.55011 5.67032 -3.11573 -0.34375 5.67032 -3.11573 1.55011 
5.67137 -3.85528 -0.25608 5.67137 -3.85528 1.46243 5.67137 -2.90108 -0.25608 
5.67145 -3.4314 -0.37822 5.67145 -3.4314 1.58458 5.67145 -3.32496 -0.37822 
5.67145 -3.32496 1.58458 5.67206 -3.74618 -0.30829 5.67206 -3.74618 1.51465 
5.67206 -3.01018 -0.30829 5.67206 -3.01018 1.51465 5.67679 -4.05988 -0.10619 
5.67679 -4.05988 1.31255 5.67679 -2.69649 -0.10619 5.68076 -4.36211 0.56847 
5.68076 -4.36211 0.63788 5.68143 -4.35736 0.49941 5.68143 -4.35736 0.70694 
5.68262 -3.48447 -0.37594 5.68262 -3.48447 1.5823 5.68262 -3.27189 -0.37594 
5.68262 -3.27189 1.5823 5.68361 -4.28076 0.20863 5.68361 -4.28076 0.99773 
5.68409 -4.34821 0.43137 5.68409 -4.34821 0.77499 5.68452 -4.31106 0.28638 
5.68452 -4.31106 0.91998 5.68477 -4.3332 0.36102 5.68477 -4.3332 0.84534 
5.68666 -4.24631 0.13658 5.68666 -4.24631 1.06978 5.68666 -2.51005 0.13658 
5.68685 -4.14536 -0.01558 5.68685 -4.14536 1.22193 5.68685 -2.611 -0.01558 
5.69059 -4.20599 0.06709 5.69059 -4.20599 1.13927 5.69059 -2.55037 0.06709 
5.69431 -3.53722 -0.37078 5.69431 -3.53722 1.57714 5.69431 -3.21914 -0.37078 
5.69431 -3.21914 1.57714 5.70515 -4.01778 -0.1506 5.70515 -4.01778 1.35696 
5.70515 -2.73858 -0.1506 5.70633 -3.91402 -0.22779 5.70633 -3.91402 1.43414 
5.70633 -2.84234 -0.22779 5.70648 -3.58951 -0.36275 5.70648 -3.58951 1.5691 
5.70648 -3.16686 -0.36275 5.70648 -3.16686 1.5691 5.70733 -3.69617 -0.3332 
5.70733 -3.69617 1.53956 5.70733 -3.0602 -0.3332 5.70733 -3.0602 1.53956 
5.70917 -3.37818 -0.386 5.70917 -3.37818 1.59235 5.71001 -3.80002 -0.29168 
5.71001 -3.80002 1.49803 5.71001 -2.95634 -0.29168 5.71001 -2.95634 1.49803 
5.71417 -4.10807 -0.06553 5.71417 -4.10807 1.27188 5.71417 -2.64829 -0.06553 
5.71662 -4.36843 0.60318 5.71696 -4.36606 0.53404 5.71696 -4.36606 0.67232 
5.71748 -4.2685 0.1694 5.71748 -4.2685 1.03696 5.71748 -2.48786 0.1694 
5.71793 -4.30176 0.24545 5.71793 -4.30176 0.9609 5.71796 -4.35897 0.46523 
5.71796 -4.35897 0.74113 5.71829 -4.34649 0.39477 5.71829 -4.34649 0.81159 
5.71933 -4.32887 0.32473 5.71933 -4.32887 0.88163 5.71996 -3.43144 -0.38611 
5.71996 -3.43144 1.59246 5.71996 -3.32492 -0.38611 5.71996 -3.32492 1.59246 
5.721 -4.23103 0.09875 5.721 -4.23103 1.10761 5.721 -2.52533 0.09875 
5.72538 -4.18769 0.03077 5.72538 -4.18769 1.17559 5.72538 -2.56867 0.03077 
5.73143 -3.48474 -0.38331 5.73143 -3.48474 1.58966 5.73143 -3.27162 -0.38331 
5.73143 -3.27162 1.58966 5.74208 -3.96926 -0.19537 5.74208 -3.96926 1.40172 
5.74208 -2.78711 -0.19537 5.74213 -4.06779 -0.11201 5.74213 -4.06779 1.31836 
5.74213 -2.68857 -0.11201 5.74323 -3.64534 -0.35386 5.74323 -3.64534 1.56022 
5.74323 -3.11102 -0.35386 5.74323 -3.11102 1.56022 5.74327 -3.53747 -0.37761 
5.74327 -3.53747 1.58396 5.74327 -3.21889 -0.37761 5.74327 -3.21889 1.58396 
5.74453 -3.85999 -0.26599 5.74453 -3.85999 1.47234 5.74453 -2.89637 -0.26599 
5.74501 -3.7508 -0.31816 5.74501 -3.7508 1.52451 5.74501 -3.00556 -0.31816 
5.74501 -3.00556 1.52451 5.75148 -4.37211 0.56848 5.75148 -4.37211 0.63787 
5.75172 -4.28995 0.20591 5.75172 -4.28995 1.00044 5.75172 -2.46641 0.20591 
5.75174 -4.25372 0.13139 5.75174 -4.25372 1.07496 5.75174 -2.50264 0.13139 
5.75214 -4.35736 0.4287 5.75214 -4.35736 0.77766 5.75215 -4.36736 0.49942 
5.75215 -4.36736 0.70693 5.75231 -4.15269 -0.02085 5.75231 -4.15269 1.2272 
5.75231 -2.60368 -0.02085 5.75265 -4.32014 0.28371 5.75265 -4.32014 0.92264 
5.75283 -4.34226 0.35837 5.75283 -4.34226 0.84799 5.75571 -4.21314 0.06206 
5.75571 -4.21314 1.1443 5.75571 -2.54323 0.06206 5.75789 -3.37818 -0.39201 
5.75789 -3.37818 1.59836 5.76909 -3.43155 -0.39162 5.76909 -3.43155 1.59797 
5.76909 -3.32481 -0.39162 5.76909 -3.32481 1.59797 5.77966 -3.91734 -0.23556 
5.77966 -3.91734 1.44192 5.77966 -2.83902 -0.23556 5.77971 -4.11411 -0.06959 
5.77971 -4.11411 1.27594 5.77971 -2.64226 -0.06959 5.78031 -4.02333 -0.15713 
5.78031 -4.02333 1.36349 5.78031 -2.73304 -0.15713 5.78051 -3.69997 -0.34063 
5.78051 -3.69997 1.54698 5.78051 -3.05639 -0.34063 5.78051 -3.05639 1.54698 
5.78055 -3.48476 -0.38827 5.78055 -3.48476 1.59462 5.78055 -3.27161 -0.38827 
5.78055 -3.27161 1.59462 5.78098 -3.5913 -0.37097 5.78098 -3.5913 1.57733 
5.78098 -3.16506 -0.37097 5.78098 -3.16506 1.57733 5.78276 -3.80344 -0.29893 
5.78276 -3.80344 1.50529 5.78276 -2.95292 -0.29893 5.78276 -2.95292 1.50529 
5.78628 -4.3087 0.24361 5.78628 -4.3087 0.96274 5.7863 -4.23645 0.09473 
5.7863 -4.23645 1.11163 5.7863 -2.51991 0.09473 5.78643 -4.37576 0.60318 
5.78652 -4.27499 0.16623 5.78652 -4.27499 1.04012 5.78652 -2.48137 0.16623 
5.78658 -4.3533 0.39261 5.78658 -4.3533 0.81375 5.7866 -4.37337 0.53387 
5.7866 -4.37337 0.67249 5.78676 -4.36606 0.46423 5.78676 -4.36606 0.74213 
5.78746 -4.33561 0.32275 5.78746 -4.33561 0.8836 5.7905 -4.19293 0.02706 
5.7905 -4.19293 1.17929 5.7905 -2.56343 0.02706 5.80684 -3.37818 -0.39562 
5.80684 -3.37818 1.60197 5.81767 -3.97299 -0.19978 5.81767 -3.97299 1.40613 
5.81767 -2.78337 -0.19978 5.81767 -3.86235 -0.27096 5.81767 -3.86235 1.47732 
5.81767 -2.89401 -0.27096 5.8177 -4.07153 -0.11641 5.8177 -4.07153 1.32277 
5.8177 -2.68483 -0.11641 5.81771 -4.15648 -0.02356 5.81771 -4.15648 1.22991 
5.81771 -2.59989 -0.02356 5.81812 -3.64656 -0.35939 5.81812 -3.64656 1.56575 
5.81812 -3.10981 -0.35939 5.81812 -3.10981 1.56575 5.81812 -3.75313 -0.3231 
5.81812 -3.75313 1.52945 5.81812 -3.00323 -0.3231 5.81812 -3.00323 1.52945 
5.81814 -3.53868 -0.38314 5.81814 -3.53868 1.58949 5.81814 -3.21768 -0.38314 
5.81814 -3.21768 1.58949 5.81814 -3.43158 -0.39468 5.81814 -3.43158 1.60104 
5.81814 -3.32478 -0.39468 5.81814 -3.32478 1.60104 5.82104 -4.2943 0.2038 
5.82104 -4.2943 1.00256 5.82104 -2.46206 0.2038 5.82104 -4.32469 0.28238 
5.82104 -4.32469 0.92398 5.82105 -4.25807 0.12927 5.82105 -4.25807 1.07708 
5.82105 -2.49829 0.12927 5.82105 -4.21676 0.05951 5.82105 -4.21676 1.14685 
5.82105 -2.53961 0.05951 5.8212 -4.36211 0.42803 5.8212 -4.36211 0.77833 
5.8212 -4.34679 0.35704 5.8212 -4.34679 0.84931 5.82121 -4.37211 0.49876 
5.82121 -4.37211 0.7076 5.82121 -4.37698 0.56848 5.82121 -4.37698 0.63787 
5.85591 -4.37818 0.60318 5.85591 -4.37576 0.5337 5.85591 -4.37576 0.67265 
5.85591 -4.36843 0.4639 5.85591 -4.36843 0.74246 5.85591 -4.35565 0.3921 
5.85591 -4.35565 0.81426 5.85591 -4.33786 0.32209 5.85591 -4.33786 0.88426 
5.85591 -4.31096 0.24274 5.85591 -4.31096 0.96362 5.85591 -4.27716 0.16518 
5.85591 -4.27716 1.04118 5.85591 -4.23854 0.09349 5.85591 -4.23854 1.11286 
5.85591 -4.19468 0.02583 5.85591 -4.19468 1.18053 5.85591 -4.11625 -0.07155 
5.85591 -4.11625 1.2779 5.85591 -4.02518 -0.15931 5.85591 -4.02518 1.36567 
5.85591 -3.91892 -0.23801 5.85591 -3.91892 1.44437 5.85591 -3.80458 -0.30136 
5.85591 -3.80458 1.50771 5.85591 -3.70089 -0.34332 5.85591 -3.70089 1.54968 
5.85591 -3.59191 -0.37372 5.85591 -3.59191 1.58007 5.85591 -3.48506 -0.39109 
5.85591 -3.48506 1.59745 5.85591 -3.37818 -0.39682 5.85591 -3.37818 1.60318 
5.85591 -3.2713 -0.39109 5.85591 -3.2713 1.59745 5.85591 -3.16446 -0.37372 
5.85591 -3.16446 1.58007 5.85591 -3.05548 -0.34332 5.85591 -3.05548 1.54968 
5.85591 -2.95178 -0.30136 5.85591 -2.95178 1.50771 5.85591 -2.83744 -0.23801 
5.85591 -2.73118 -0.15931 5.85591 -2.64011 -0.07155 5.85591 -2.56168 0.02583 
5.85591 -2.51782 0.09349 5.85591 -2.47921 0.16518 5.8906 -4.37698 0.56848 
5.8906 -4.37698 0.63787 5.8906 -4.37211 0.49876 5.8906 -4.37211 0.7076 
5.89061 -4.34679 0.35704 5.89061 -4.34679 0.84931 5.89061 -4.36211 0.42803 
5.89061 -4.36211 0.77833 5.89076 -4.21676 0.05951 5.89076 -4.21676 1.14685 
5.89076 -2.53961 0.05951 5.89076 -4.25807 0.12927 5.89076 -4.25807 1.07708 
5.89076 -2.49829 0.12927 5.89077 -4.32469 0.28238 5.89077 -4.32469 0.92398 
5.89077 -4.2943 0.2038 5.89077 -4.2943 1.00256 5.89077 -2.46206 0.2038 
5.89367 -3.43158 -0.39468 5.89367 -3.43158 1.60104 5.89367 -3.32478 -0.39468 
5.89367 -3.32478 1.60104 5.89367 -3.53868 -0.38314 5.89367 -3.53868 1.58949 
5.89367 -3.21768 -0.38314 5.89367 -3.21768 1.58949 5.89369 -3.75313 -0.3231 
5.89369 -3.75313 1.52945 5.89369 -3.00323 -0.3231 5.89369 -3.00323 1.52945 
5.89369 -3.64656 -0.35939 5.89369 -3.64656 1.56575 5.89369 -3.10981 -0.35939 
5.89369 -3.10981 1.56575 5.8941 -4.15648 -0.02356 5.8941 -4.15648 1.22991 
5.8941 -2.59989 -0.02356 5.89411 -4.07153 -0.11641 5.89411 -4.07153 1.32277 
5.89411 -2.68483 -0.11641 5.89414 -3.86235 -0.27096 5.89414 -3.86235 1.47732 
5.89414 -2.89401 -0.27096 5.89414 -3.97299 -0.19978 5.89414 -3.97299 1.40613 
5.89414 -2.78337 -0.19978 5.90497 -3.37818 -0.39562 5.90497 -3.37818 1.60197 
5.92131 -4.19293 0.02706 5.92131 -4.19293 1.17929 5.92131 -2.56343 0.02706 
5.92435 -4.33561 0.32275 5.92435 -4.33561 0.8836 5.92505 -4.36606 0.46423 
5.92505 -4.36606 0.74213 5.92521 -4.37337 0.53387 5.92521 -4.37337 0.67249 
5.92523 -4.3533 0.39261 5.92523 -4.3533 0.81375 5.92529 -4.27499 0.16623 
5.92529 -4.27499 1.04012 5.92529 -2.48137 0.16623 5.92538 -4.37576 0.60318 
5.92551 -4.23645 0.09473 5.92551 -4.23645 1.11163 5.92551 -2.51991 0.09473 
5.92553 -4.3087 0.24361 5.92553 -4.3087 0.96274 5.92553 -2.44766 0.24361 
5.92905 -3.80344 -0.29893 5.92905 -3.80344 1.50529 5.92905 -2.95292 -0.29893 
5.92905 -2.95292 1.50529 5.93083 -3.5913 -0.37097 5.93083 -3.5913 1.57733 
5.93083 -3.16506 -0.37097 5.93083 -3.16506 1.57733 5.93126 -3.48476 -0.38827 
5.93126 -3.48476 1.59462 5.93126 -3.27161 -0.38827 5.93126 -3.27161 1.59462 
5.9313 -3.69997 -0.34063 5.9313 -3.69997 1.54698 5.9313 -3.05639 -0.34063 
5.9313 -3.05639 1.54698 5.9315 -4.02333 -0.15713 5.9315 -4.02333 1.36349 
5.9315 -2.73304 -0.15713 5.9321 -4.11411 -0.06959 5.9321 -4.11411 1.27594 
5.9321 -2.64226 -0.06959 5.93215 -3.91734 -0.23556 5.93215 -3.91734 1.44192 
5.93215 -2.83902 -0.23556 5.94272 -3.43155 -0.39162 5.94272 -3.43155 1.59797 
5.94272 -3.32481 -0.39162 5.94272 -3.32481 1.59797 5.95392 -3.37818 -0.39201 
5.95392 -3.37818 1.59836 5.9561 -4.21314 0.06206 5.9561 -4.21314 1.1443 
5.9561 -2.54323 0.06206 5.95898 -4.34226 0.35837 5.95898 -4.34226 0.84799 
5.95916 -4.32014 0.28371 5.95916 -4.32014 0.92264 5.9595 -4.15269 -0.02085 
5.9595 -4.15269 1.2272 5.9595 -2.60368 -0.02085 5.95966 -4.36736 0.49942 
5.95966 -4.36736 0.70693 5.95967 -4.35736 0.4287 5.95967 -4.35736 0.77766 
5.96007 -4.25372 0.13139 5.96007 -4.25372 1.07496 5.96007 -2.50264 0.13139 
5.96009 -4.28995 0.20591 5.96009 -4.28995 1.00044 5.96009 -2.46641 0.20591 
5.96033 -4.37211 0.56848 5.96033 -4.37211 0.63787 5.9668 -3.7508 -0.31816 
5.9668 -3.7508 1.52451 5.9668 -3.00556 -0.31816 5.9668 -3.00556 1.52451 
5.96728 -3.85999 -0.26599 5.96728 -3.85999 1.47234 5.96728 -2.89637 -0.26599 
5.96854 -3.53747 -0.37761 5.96854 -3.53747 1.58396 5.96854 -3.21889 -0.37761 
5.96854 -3.21889 1.58396 5.96858 -3.64534 -0.35386 5.96858 -3.64534 1.56022 
5.96858 -3.11102 -0.35386 5.96858 -3.11102 1.56022 5.96968 -4.06779 -0.11201 
5.96968 -4.06779 1.31836 5.96968 -2.68857 -0.11201 5.96973 -3.96926 -0.19537 
5.96973 -3.96926 1.40172 5.96973 -2.78711 -0.19537 5.98038 -3.48474 -0.38331 
5.98038 -3.48474 1.58966 5.98038 -3.27162 -0.38331 5.98038 -3.27162 1.58966 
5.98643 -4.18769 0.03077 5.98643 -4.18769 1.17559 5.98643 -2.56867 0.03077 
5.99081 -4.23103 0.09875 5.99081 -4.23103 1.10761 5.99081 -2.52533 0.09875 
5.99185 -3.43144 -0.38611 5.99185 -3.43144 1.59246 5.99185 -3.32492 -0.38611 
5.99185 -3.32492 1.59246 5.99248 -4.32887 0.32473 5.99248 -4.32887 0.88163 
5.99352 -4.34649 0.39477 5.99352 -4.34649 0.81159 5.99385 -4.35897 0.46523 
5.99385 -4.35897 0.74113 5.99388 -4.30176 0.24545 5.99388 -4.30176 0.9609 
5.99388 -2.4546 0.24545 5.99433 -4.2685 0.1694 5.99433 -4.2685 1.03696 
5.99433 -2.48786 0.1694 5.99485 -4.36606 0.53404 5.99485 -4.36606 0.67232 
5.99519 -4.36843 0.60318 5.99764 -4.10807 -0.06553 5.99764 -4.10807 1.27188 
5.99764 -2.64829 -0.06553 6.0018 -3.80002 -0.29168 6.0018 -3.80002 1.49803 
6.0018 -2.95634 -0.29168 6.0018 -2.95634 1.49803 6.00264 -3.37818 -0.386 
6.00264 -3.37818 1.59235 6.00448 -3.69617 -0.3332 6.00448 -3.69617 1.53956 
6.00448 -3.0602 -0.3332 6.00448 -3.0602 1.53956 6.00533 -3.58951 -0.36275 
6.00533 -3.58951 1.5691 6.00533 -3.16686 -0.36275 6.00533 -3.16686 1.5691 
6.00548 -3.91402 -0.22779 6.00548 -3.91402 1.43414 6.00548 -2.84234 -0.22779 
6.00666 -4.01778 -0.1506 6.00666 -4.01778 1.35696 6.00666 -2.73858 -0.1506 
6.0175 -3.53722 -0.37078 6.0175 -3.53722 1.57714 6.0175 -3.21914 -0.37078 
6.0175 -3.21914 1.57714 6.02122 -4.20599 0.06709 6.02122 -4.20599 1.13927 
6.02122 -2.55037 0.06709 6.02496 -4.14536 -0.01558 6.02496 -4.14536 1.22193 
6.02496 -2.611 -0.01558 6.02515 -4.24631 0.13658 6.02515 -4.24631 1.06978 
6.02515 -2.51005 0.13658 6.02704 -4.3332 0.36102 6.02704 -4.3332 0.84534 
6.02729 -4.31106 0.28638 6.02729 -4.31106 0.91998 6.02772 -4.34821 0.43137 
6.02772 -4.34821 0.77499 6.0282 -4.28076 0.20863 6.0282 -4.28076 0.99773 
6.0282 -2.47561 0.20863 6.02919 -3.48447 -0.37594 6.02919 -3.48447 1.5823 
6.02919 -3.27189 -0.37594 6.02919 -3.27189 1.5823 6.03038 -4.35736 0.49941 
6.03038 -4.35736 0.70694 6.03105 -4.36211 0.56847 6.03105 -4.36211 0.63788 
6.03502 -4.05988 -0.10619 6.03502 -4.05988 1.31255 6.03502 -2.69649 -0.10619 
6.03975 -3.74618 -0.30829 6.03975 -3.74618 1.51465 6.03975 -3.01018 -0.30829 
6.03975 -3.01018 1.51465 6.04036 -3.4314 -0.37822 6.04036 -3.4314 1.58458 
6.04036 -3.32496 -0.37822 6.04036 -3.32496 1.58458 6.04044 -3.85528 -0.25608 
6.04044 -3.85528 1.46243 6.04044 -2.90108 -0.25608 6.04044 -2.90108 1.46243 
6.04149 -3.64064 -0.34375 6.04149 -3.64064 1.55011 6.04149 -3.11573 -0.34375 
6.04149 -3.11573 1.55011 6.04283 -3.96435 -0.18515 6.04283 -3.96435 1.39151 
6.04283 -2.79201 -0.18515 6.051 -4.17899 0.03692 6.051 -4.17899 1.16943 
6.051 -3.37818 -0.37761 6.051 -3.37818 1.58396 6.051 -2.57737 0.03692 
6.05471 -3.58968 -0.35377 6.05471 -3.58968 1.56012 6.05471 -3.16668 -0.35377 
6.05471 -3.16668 1.56012 6.05553 -4.22193 0.10494 6.05553 -4.22193 1.10142 
6.05553 -2.53444 0.10494 6.05956 -4.25953 0.17686 6.05956 -4.25953 1.02949 
6.05956 -2.49683 0.17686 6.05997 -4.31767 0.32801 6.05997 -4.31767 0.87835 
6.06117 -4.33512 0.39792 6.06117 -4.33512 0.80844 6.06158 -4.29045 0.24898 
6.06158 -4.29045 0.95738 6.06158 -2.46591 0.24898 6.06257 -4.09887 -0.05856 
6.06257 -4.09887 1.26492 6.06257 -2.65749 -0.05856 6.06431 -4.34649 0.46556 
6.06431 -4.34649 0.74079 6.06648 -4.3533 0.53386 6.06648 -4.3533 0.6725 
6.06685 -3.53725 -0.36129 6.06685 -3.53725 1.56765 6.06685 -3.21911 -0.36129 
6.06685 -3.21911 1.56765 6.06698 -4.35565 0.60318 6.07281 -4.00644 -0.14398 
6.07281 -4.00644 1.35034 6.07281 -2.74992 -0.14398 6.07378 -3.79434 -0.27963 
6.07378 -3.79434 1.48598 6.07378 -2.96202 -0.27963 6.07378 -2.96202 1.48598 
6.07685 -3.69064 -0.3207 6.07685 -3.69064 1.52706 6.07685 -3.06572 -0.3207 
6.07685 -3.06572 1.52706 6.078 -3.90777 -0.21548 6.078 -3.90777 1.42184 
6.078 -2.84859 -0.21548 6.07865 -3.48413 -0.36592 6.07865 -3.48413 1.57228 
6.07865 -3.27223 -0.36592 6.07865 -3.27223 1.57228 6.08542 -4.19542 0.07455 
6.08542 -4.19542 1.1318 6.08542 -2.56094 0.07455 6.08918 -4.13458 -0.00792 
6.08918 -4.13458 1.21428 6.08918 -2.62178 -0.00792 6.08979 -3.43097 -0.36765 
6.08979 -3.43097 1.57401 6.08979 -3.32539 -0.36765 6.08979 -3.32539 1.57401 
6.09006 -4.23559 0.14489 6.09006 -4.23559 1.06147 6.09006 -2.52078 0.14489 
6.09055 -3.64036 -0.33288 6.09055 -3.64036 1.53923 6.09055 -3.116 -0.33288 
6.09055 -3.116 1.53923 6.09303 -4.26966 0.21712 6.09303 -4.26966 0.98923 
6.09303 -2.4867 0.21712 6.09412 -4.31973 0.36496 6.09412 -4.31973 0.8414 
6.09438 -4.29756 0.29034 6.09438 -4.29756 0.91602 6.09438 -2.4588 0.29034 
6.09807 -4.3332 0.43204 6.09807 -4.3332 0.77432 6.09889 -3.37818 -0.36685 
6.09889 -3.37818 1.57321 6.10071 -4.34226 0.5001 6.10071 -4.34226 0.70625 
6.10097 -4.04746 -0.09826 6.10097 -4.04746 1.30461 6.10097 -2.7089 -0.09826 
6.10204 -4.34679 0.56847 6.10204 -4.34679 0.63788 6.10359 -3.58933 -0.34237 
6.10359 -3.58933 1.54873 6.10359 -3.16703 -0.34237 6.10359 -3.16703 1.54873 
6.10853 -3.95125 -0.17642 6.10853 -3.95125 1.38277 6.10853 -2.80511 -0.17642 
6.11126 -3.73931 -0.29369 6.11126 -3.73931 1.50005 6.11126 -3.01705 -0.29369 
6.11126 -3.01705 1.50005 6.11197 -3.84836 -0.24143 6.11197 -3.84836 1.44778 
6.11197 -2.908 -0.24143 6.11197 -2.908 1.44778 6.11472 -4.16686 0.0455 
6.11472 -4.16686 1.16086 6.11472 -2.58951 0.0455 6.11596 -3.53666 -0.34932 
6.11596 -3.53666 1.55568 6.11596 -3.2197 -0.34932 6.11596 -3.2197 1.55568 
6.12019 -4.20933 0.11394 6.12019 -4.20933 1.09242 6.12019 -2.54704 0.11394 
6.12389 -4.24669 0.18621 6.12389 -4.24669 1.02015 6.12389 -2.50967 0.18621 
6.12565 -3.68996 -0.30788 6.12565 -3.68996 1.51424 6.12565 -3.0664 -0.30788 
6.12565 -3.0664 1.51424 6.12601 -4.27726 0.25865 6.12601 -4.27726 0.9477 
6.12601 -2.4791 0.25865 6.1265 -4.30206 0.33258 6.1265 -4.30206 0.87378 
6.1265 -2.4543 0.33258 6.12756 -3.48353 -0.35343 6.12756 -3.48353 1.55979 
6.12756 -3.27283 -0.35343 6.12756 -3.27283 1.55979 6.12853 -4.08554 -0.04899 
6.12853 -4.08554 1.25534 6.12853 -2.67082 -0.04899 6.13107 -4.31767 0.39911 
6.13107 -4.31767 0.80725 6.13436 -4.32887 0.4666 6.13436 -4.32887 0.73976 
6.13633 -4.33561 0.53473 6.13633 -4.33561 0.67163 6.13699 -4.33786 0.60318 
6.13728 -3.43093 -0.35497 6.13728 -3.43093 1.56133 6.13728 -3.32543 -0.35497 
6.13728 -3.32543 1.56133 6.13797 -3.99224 -0.13396 6.13797 -3.99224 1.34032 
6.13797 -2.76413 -0.13396 6.13929 -3.63947 -0.31955 6.13929 -3.63947 1.5259 
6.13929 -3.11689 -0.31955 6.13929 -3.11689 1.5259 6.14335 -3.89269 -0.20469 
6.14335 -3.89269 1.41105 6.14335 -2.86367 -0.20469 6.14335 -2.86367 1.41105 
6.14458 -3.78643 -0.26285 6.14458 -3.78643 1.4692 6.14458 -2.96993 -0.26285 
6.14458 -2.96993 1.4692 6.14619 -3.37818 -0.35376 6.14619 -3.37818 1.56012 
6.14963 -4.18114 0.08454 6.14963 -4.18114 1.12182 6.14963 -2.57523 0.08454 
6.15184 -3.58844 -0.3286 6.15184 -3.58844 1.53496 6.15184 -3.16792 -0.3286 
6.15184 -3.16792 1.53496 6.15416 -4.22095 0.15508 6.15416 -4.22095 1.05127 
6.15416 -2.53542 0.15508 6.15482 -4.11999 0.00287 6.15482 -4.11999 1.20349 
6.15482 -2.63637 0.00287 6.15699 -4.25465 0.22749 6.15699 -4.25465 0.97887 
6.15699 -2.50171 0.22749 6.15823 -4.28217 0.30085 6.15823 -4.28217 0.90551 
6.15823 -2.47419 0.30085 6.1596 -3.73797 -0.27905 6.1596 -3.73797 1.4854 
6.1596 -3.01839 -0.27905 6.1596 -3.01839 1.4854 6.16413 -3.53562 -0.33502 
6.16413 -3.53562 1.54137 6.16413 -3.22074 -0.33502 6.16413 -3.22074 1.54137 
6.16631 -4.0321 -0.08677 6.16631 -4.0321 1.29313 6.16631 -2.72426 -0.08677 
6.16875 -4.29756 0.3647 6.16875 -4.29756 0.84166 6.1727 -4.31106 0.43179 
6.1727 -4.31106 0.77456 6.17353 -3.93525 -0.16415 6.17353 -3.93525 1.37051 
6.17353 -2.82112 -0.16415 6.17377 -3.68849 -0.29274 6.17377 -3.68849 1.4991 
6.17377 -3.06787 -0.29274 6.17377 -3.06787 1.4991 6.17469 -3.48349 -0.33878 
6.17469 -3.48349 1.54514 6.17469 -3.27287 -0.33878 6.17469 -3.27287 1.54514 
6.17537 -4.32014 0.49993 6.17537 -4.32014 0.70643 6.17666 -3.8318 -0.22829 
6.17666 -3.8318 1.43465 6.17666 -2.92456 -0.22829 6.17666 -2.92456 1.43465 
6.17671 -4.32469 0.56831 6.17671 -4.32469 0.63804 6.17734 -4.15135 0.05647 
6.17734 -4.15135 1.14989 6.17734 -2.60502 0.05647 6.18367 -4.19305 0.1251 
6.18367 -4.19305 1.08126 6.18367 -2.56331 0.1251 6.18434 -3.43081 -0.33988 
6.18434 -3.43081 1.54624 6.18434 -3.32556 -0.33988 6.18434 -3.32556 1.54624 
6.18703 -3.63813 -0.3039 6.18703 -3.63813 1.51025 6.18703 -3.11824 -0.3039 
6.18703 -3.11824 1.51025 6.18705 -4.23004 0.19738 6.18705 -4.23004 1.00898 
6.18705 -2.52632 0.19738 6.18923 -4.2601 0.26985 6.18923 -4.2601 0.93651 
6.18923 -2.49626 0.26985 6.19279 -3.37818 -0.33837 6.19279 -3.37818 1.54472 
6.19323 -4.06895 -0.0364 6.19323 -4.06895 1.24275 6.19323 -2.68741 -0.0364 
6.19446 -3.78726 -0.24419 6.19446 -3.78726 1.45055 6.19446 -2.9691 -0.24419 
6.19446 -2.9691 1.45055 6.19935 -3.58703 -0.31248 6.19935 -3.58703 1.51884 
6.19935 -3.16933 -0.31248 6.19935 -3.16933 1.51884 6.20043 -4.27726 0.33308 
6.20043 -4.27726 0.87328 6.20043 -2.4791 0.33308 6.20185 -3.97524 -0.12059 
6.20185 -3.97524 1.32695 6.20185 -2.78112 -0.12059 6.20737 -3.87523 -0.19018 
6.20737 -3.87523 1.39653 6.20737 -2.88113 -0.19018 6.20737 -2.88113 1.39653 
6.20943 -3.73858 -0.26003 6.20943 -3.73858 1.46639 6.20943 -3.01778 -0.26003 
6.20943 -3.01778 1.46639 6.2101 -4.29045 0.3975 6.2101 -4.29045 0.80886 
6.2107 -3.53534 -0.31846 6.2107 -3.53534 1.52482 6.2107 -3.22103 -0.31846 
6.2107 -3.22103 1.52482 6.21156 -4.16375 0.09682 6.21156 -4.16375 1.10953 
6.21156 -2.59262 0.09682 6.21363 -4.30176 0.4652 6.21363 -4.30176 0.74116 
6.21547 -4.3087 0.53355 6.21547 -4.3087 0.67281 6.21635 -4.31096 0.60318 
6.21669 -4.10231 0.01541 6.21669 -4.10231 1.19094 6.21669 -2.65405 0.01541 
6.21674 -4.20257 0.16707 6.21674 -4.20257 1.03928 6.21674 -2.5538 0.16707 
6.21943 -4.23591 0.23965 6.21943 -4.23591 0.9667 6.21943 -2.52045 0.23965 
6.22104 -3.4832 -0.32183 6.22104 -3.4832 1.52819 6.22104 -3.27316 -0.32183 
6.22104 -3.27316 1.52819 6.2237 -3.68864 -0.27337 6.2237 -3.68864 1.47973 
6.2237 -3.06773 -0.27337 6.2237 -3.06773 1.47973 6.22585 -3.83166 -0.20769 
6.22585 -3.83166 1.41404 6.22585 -2.9247 -0.20769 6.22585 -2.9247 1.41404 
6.22974 -4.01403 -0.07206 6.22974 -4.01403 1.27842 6.22974 -2.74233 -0.07206 
6.23034 -3.43076 -0.32258 6.23034 -3.43076 1.52894 6.23034 -3.3256 -0.32258 
6.23034 -3.3256 1.52894 6.23159 -4.25465 0.30209 6.23159 -4.25465 0.90427 
6.23159 -2.50171 0.30209 6.23658 -3.91653 -0.14866 6.23658 -3.91653 1.35502 
6.23658 -2.83983 -0.14866 6.23658 -2.83983 1.35502 6.23688 -3.63809 -0.28412 
6.23688 -3.63809 1.49048 6.23688 -3.11828 -0.28412 6.23688 -3.11828 1.49048 
6.23859 -4.13253 0.06978 6.23859 -4.13253 1.13658 6.23859 -3.37818 -0.3207 
6.23859 -3.37818 1.52706 6.23859 -2.62384 0.06978 6.24196 -4.26966 0.36605 
6.24196 -4.26966 0.8403 6.24196 -2.4867 0.36605 6.24338 -3.78693 -0.22313 
6.24338 -3.78693 1.42949 6.24338 -2.96943 -0.22313 6.24338 -2.96943 1.42949 
6.24492 -4.17384 0.13885 6.24492 -4.17384 1.06751 6.24492 -2.58253 0.13885 
6.24875 -4.20965 0.21033 6.24875 -4.20965 0.99603 6.24875 -2.54671 0.21033 
6.2499 -3.58542 -0.29227 6.2499 -3.58542 1.49862 6.2499 -3.17094 -0.29227 
6.2499 -3.17094 1.49862 6.25046 -4.28076 0.43088 6.25046 -4.28076 0.77548 
6.25317 -4.28995 0.499 6.25317 -4.28995 0.70736 6.25445 -4.04891 -0.02235 
6.25445 -4.04891 1.22871 6.25445 -2.70745 -0.02235 6.25529 -4.2943 0.56831 
6.25529 -4.2943 0.63804 6.25587 -3.87415 -0.16756 6.25587 -3.87415 1.37392 
6.25587 -2.88221 -0.16756 6.25587 -2.88221 1.37392 6.25855 -3.73793 -0.23852 
6.25855 -3.73793 1.44488 6.25855 -3.01843 -0.23852 6.25855 -3.01843 1.44488 
6.26112 -3.53357 -0.29774 6.26112 -3.53357 1.5041 6.26112 -3.2228 -0.29774 
6.26112 -3.2228 1.5041 6.26171 -4.23004 0.27203 6.26171 -4.23004 0.93432 
6.26171 -2.52632 0.27203 6.26415 -3.95553 -0.10393 6.26415 -3.95553 1.31028 
6.26415 -2.80083 -0.10393 6.27146 -3.481 -0.30056 6.27146 -3.481 1.50692 
6.27146 -3.27536 -0.30056 6.27146 -3.27536 1.50692 6.27216 -4.143 0.11145 
6.27216 -4.143 1.0949 6.27216 -2.61337 0.11145 6.27258 -3.68789 -0.25149 
6.27258 -3.68789 1.45785 6.27258 -3.06847 -0.25149 6.27258 -3.06847 1.45785 
6.27288 -4.24669 0.33519 6.27288 -4.24669 0.87117 6.27288 -2.50967 0.33519 
6.2742 -3.83026 -0.18464 6.2742 -3.83026 1.39099 6.2742 -2.9261 -0.18464 
6.2742 -2.9261 1.39099 6.27713 -4.18139 0.18195 6.27713 -4.18139 1.0244 
6.27713 -2.57497 0.18195 6.27747 -4.08124 0.03047 6.27747 -4.08124 1.17589 
6.27747 -2.67512 0.03047 6.28061 -3.42846 -0.30076 6.28061 -3.42846 1.50711 
6.28061 -3.3279 -0.30076 6.28061 -3.3279 1.50711 6.28222 -4.25953 0.39952 
6.28222 -4.25953 0.80683 6.28222 -2.49683 0.39952 6.28346 -3.37818 -0.30081 
6.28346 -3.37818 1.50717 6.28423 -3.91426 -0.12425 6.28423 -3.91426 1.33061 
6.28423 -2.8421 -0.12425 6.28423 -2.8421 1.33061 6.28658 -3.63593 -0.26174 
6.28658 -3.63593 1.4681 6.28658 -3.12043 -0.26174 6.28658 -3.12043 1.4681 
6.28969 -4.2685 0.46475 6.28969 -4.2685 0.74161 6.28969 -2.48786 0.46475 
6.28998 -3.99206 -0.05617 6.28998 -3.99206 1.26252 6.28998 -2.76431 -0.05617 
6.2912 -3.78544 -0.19973 6.2912 -3.78544 1.40609 6.2912 -2.97092 -0.19973 
6.2912 -2.97092 1.40609 6.29201 -4.20257 0.24234 6.29201 -4.20257 0.96401 
6.29201 -2.5538 0.24234 6.29285 -4.27499 0.5338 6.29285 -4.27499 0.67256 
6.2939 -4.27716 0.60318 6.29819 -4.11047 0.08537 6.29819 -4.11047 1.12099 
6.29819 -2.64589 0.08537 6.29928 -3.5832 -0.26939 6.29928 -3.5832 1.47575 
6.29928 -3.17316 -0.26939 6.29928 -3.17316 1.47575 6.30322 -3.87165 -0.14274 
6.30322 -3.87165 1.3491 6.30322 -2.88471 -0.14274 6.30322 -2.88471 1.3491 
6.304 -4.22095 0.30492 6.304 -4.22095 0.90143 6.304 -2.53542 0.30492 
6.30449 -4.15119 0.15459 6.30449 -4.15119 1.05176 6.30449 -2.60517 0.15459 
6.30626 -3.73621 -0.21474 6.30626 -3.73621 1.4211 6.30626 -3.02015 -0.21474 
6.30626 -3.02015 1.4211 6.31061 -3.53107 -0.27424 6.31061 -3.53107 1.4806 
6.31061 -3.22529 -0.27424 6.31061 -3.22529 1.4806 6.31122 -3.95261 -0.07706 
6.31122 -3.95261 1.28341 6.31122 -2.80375 -0.07706 6.31122 -2.80375 1.28341 
6.31395 -4.02595 -0.00558 6.31395 -4.02595 1.21194 6.31395 -2.73041 -0.00558 
6.31419 -4.23559 0.36902 6.31419 -4.23559 0.83734 6.31419 -2.52078 0.36902 
6.32024 -4.17384 0.21417 6.32024 -4.17384 0.99219 6.32024 -2.58253 0.21417 
6.32063 -3.4785 -0.27658 6.32063 -3.4785 1.48293 6.32063 -3.27786 -0.27658 
6.32063 -3.27786 1.48293 6.32108 -3.82779 -0.15936 6.32108 -3.82779 1.36571 
6.32108 -2.92857 -0.15936 6.32108 -2.92857 1.36571 6.32144 -3.68524 -0.22688 
6.32144 -3.68524 1.43323 6.32144 -3.07112 -0.22688 6.32144 -3.07112 1.43323 
6.3225 -4.24631 0.43394 6.3225 -4.24631 0.77242 6.3225 -2.51005 0.43394 
6.32456 -3.4284 -0.27878 6.32456 -3.4284 1.48513 6.32456 -3.32796 -0.27878 
6.32456 -3.32796 1.48513 6.3273 -3.37818 -0.27874 6.3273 -3.37818 1.4851 
6.32769 -4.25372 0.49901 6.32769 -4.25372 0.70734 6.32769 -2.50264 0.49901 
6.32981 -4.25807 0.56832 6.32981 -4.25807 0.63803 6.33077 -4.11913 0.12831 
6.33077 -4.11913 1.07804 6.33077 -2.63723 0.12831 6.33113 -3.911 -0.09701 
6.33113 -3.911 1.30337 6.33113 -2.84536 -0.09701 6.33113 -2.84536 1.30337 
6.33398 -4.19305 0.27541 6.33398 -4.19305 0.93094 6.33398 -2.56331 0.27541 
6.33526 -3.63305 -0.23662 6.33526 -3.63305 1.44297 6.33526 -3.12331 -0.23662 
6.33526 -3.12331 1.44297 6.33595 -4.05707 0.04761 6.33595 -4.05707 1.15875 
6.33595 -2.69929 0.04761 6.33603 -3.98772 -0.02765 6.33603 -3.98772 1.23401 
6.33603 -2.76865 -0.02765 6.33778 -3.7828 -0.17405 6.33778 -3.7828 1.38041 
6.33778 -2.97357 -0.17405 6.33778 -2.97357 1.38041 6.34514 -4.20933 0.3389 
6.34514 -4.20933 0.86746 6.34514 -2.54704 0.3389 6.34735 -3.58037 -0.24394 
6.34735 -3.58037 1.45029 6.34735 -3.17599 -0.24394 6.34735 -3.17599 1.45029 
6.34763 -4.143 0.18693 6.34763 -4.143 1.01943 6.34763 -2.61337 0.18693 
6.35012 -3.86781 -0.11516 6.35012 -3.86781 1.32152 6.35012 -2.88855 -0.11516 
6.35012 -2.88855 1.32152 6.35408 -3.73276 -0.18808 6.35408 -3.73276 1.39444 
6.35408 -3.0236 -0.18808 6.35408 -3.0236 1.39444 6.35414 -4.22193 0.40355 
6.35414 -4.22193 0.80281 6.35414 -2.53444 0.40355 6.3559 -4.08529 0.10318 
6.3559 -4.08529 1.10318 6.3559 -2.67107 0.10318 6.35695 -3.948 -0.04818 
6.35695 -3.948 1.25454 6.35695 -2.80837 -0.04818 6.35695 -2.80837 1.25454 
6.35847 -3.52807 -0.24827 6.35847 -3.52807 1.45462 6.35847 -3.22829 -0.24827 
6.35847 -3.22829 1.45462 6.35897 -4.02022 0.02464 6.35897 -4.02022 1.18172 
6.35897 -2.73614 0.02464 6.36034 -4.23103 0.46827 6.36034 -4.23103 0.73809 
6.36034 -2.52533 0.46827 6.36226 -4.16375 0.24752 6.36226 -4.16375 0.95883 
6.36226 -2.59262 0.24752 6.36367 -3.4784 -0.25247 6.36367 -3.4784 1.45883 
6.36367 -3.27796 -0.25247 6.36367 -3.27796 1.45883 6.36435 -4.23645 0.53357 
6.36435 -4.23645 0.67279 6.36435 -2.51991 0.53357 6.36559 -4.23854 0.60318 
6.36759 -3.42824 -0.25453 6.36759 -3.42824 1.46089 6.36759 -3.32812 -0.25453 
6.36759 -3.32812 1.46089 6.36779 -3.82364 -0.13136 6.36779 -3.82364 1.33772 
6.36779 -2.93272 -0.13136 6.36779 -2.93272 1.33772 6.36891 -3.68167 -0.19977 
6.36891 -3.68167 1.40612 6.36891 -3.0747 -0.19977 6.36891 -3.0747 1.40612 
6.37001 -3.37818 -0.25455 6.37001 -3.37818 1.46091 6.37371 -4.11047 0.16089 
6.37371 -4.11047 1.04547 6.37371 -2.64589 0.16089 6.37455 -4.18114 0.30945 
6.37455 -4.18114 0.8969 6.37455 -2.57523 0.30945 6.37691 -3.90593 -0.06767 
6.37691 -3.90593 1.27402 6.37691 -2.85043 -0.06767 6.37691 -2.85043 1.27402 
6.37984 -4.04974 0.07925 6.37984 -4.04974 1.12711 6.37984 -2.70662 0.07925 
6.38086 -3.98159 0.00291 6.38086 -3.98159 1.20345 6.38086 -2.77478 0.00291 
6.38086 -2.77478 1.20345 6.38222 -3.62968 -0.20907 6.38222 -3.62968 1.41543 
6.38222 -3.12669 -0.20907 6.38222 -3.12669 1.41543 6.383 -3.779 -0.14617 
6.383 -3.779 1.35252 6.383 -2.97736 -0.14617 6.383 -2.97736 1.35252 
6.38453 -4.19542 0.37366 6.38453 -4.19542 0.83269 6.38453 -2.56094 0.37366 
6.38931 -4.13253 0.22049 6.38931 -4.13253 0.98586 6.38931 -2.62384 0.22049 
6.392 -4.20599 0.43786 6.392 -4.20599 0.76849 6.392 -2.55037 0.43786 
6.39396 -3.57694 -0.21596 6.39396 -3.57694 1.42232 6.39396 -3.17942 -0.21596 
6.39396 -3.17942 1.42232 6.39554 -3.86252 -0.08545 6.39554 -3.86252 1.2918 
6.39554 -2.89384 -0.08545 6.39554 -2.89384 1.2918 6.39702 -4.21314 0.50298 
6.39702 -4.21314 0.70337 6.39702 -2.54323 0.50298 6.3991 -3.7287 -0.15976 
6.3991 -3.7287 1.36612 6.3991 -3.02766 -0.15976 6.3991 -3.02766 1.36612 
6.39958 -4.21676 0.56832 6.39958 -4.21676 0.63803 6.39958 -2.53961 0.56832 
6.39958 -2.53961 0.63803 6.4004 -3.52769 -0.22216 6.4004 -3.52769 1.42851 
6.4004 -3.22868 -0.22216 6.4004 -3.22868 1.42851 6.4012 -3.9417 -0.01738 
6.4012 -3.9417 1.22374 6.4012 -2.81466 -0.01738 6.4012 -2.81466 1.22374 
6.40251 -4.01257 0.05658 6.40251 -4.01257 1.14978 6.40251 -2.74379 0.05658 
6.40251 -2.74379 1.14978 6.40262 -4.15135 0.28174 6.40262 -4.15135 0.92462 
6.40262 -2.60502 0.28174 6.40547 -3.47806 -0.22628 6.40547 -3.47806 1.43264 
6.40547 -3.2783 -0.22628 6.40547 -3.2783 1.43264 6.40917 -3.42818 -0.22833 
6.40917 -3.42818 1.43468 6.40917 -3.32818 -0.22833 6.40917 -3.32818 1.43468 
6.41148 -4.05707 0.12313 6.41148 -4.05707 1.08323 6.41148 -3.37818 -0.22829 
6.41148 -3.37818 1.43465 6.41148 -2.69929 0.12313 6.41181 -3.81884 -0.10166 
6.41181 -3.81884 1.30801 6.41181 -2.93753 -0.10166 6.41181 -2.93753 1.30801 
6.41358 -4.16686 0.34436 6.41358 -4.16686 0.862 6.41358 -2.58951 0.34436 
6.41386 -3.67709 -0.17099 6.41386 -3.67709 1.37735 6.41386 -3.07927 -0.17099 
6.41386 -3.07927 1.37735 6.42093 -3.89928 -0.03651 6.42093 -3.89928 1.24286 
6.42093 -2.85708 -0.03651 6.42093 -2.85708 1.24286 6.42216 -4.17899 0.40809 
6.42216 -4.17899 0.79827 6.42216 -2.57737 0.40809 6.42386 -3.97388 0.03522 
6.42386 -3.97388 1.17113 6.42386 -2.78248 0.03522 6.42386 -2.78248 1.17113 
6.42672 -3.77407 -0.11615 6.42672 -3.77407 1.32251 6.42672 -2.98229 -0.11615 
6.42672 -2.98229 1.32251 6.42692 -3.62487 -0.17982 6.42692 -3.62487 1.38617 
6.42692 -3.13149 -0.17982 6.42692 -3.13149 1.38617 6.42832 -4.18769 0.47265 
6.42832 -4.18769 0.7337 6.42832 -2.56867 0.47265 6.42862 -4.08124 0.18162 
6.42862 -4.08124 1.02474 6.42862 -2.67512 0.18162 6.43202 -4.19293 0.53777 
6.43202 -4.19293 0.66858 6.43202 -2.56343 0.53777 6.43202 -2.56343 0.66858 
6.43326 -4.19468 0.60318 6.43326 -2.56168 0.60318 6.43445 -4.02022 0.10011 
6.43445 -4.02022 1.10625 6.43445 -2.73614 0.10011 6.43445 -2.73614 1.10625 
6.4351 -3.57677 -0.18745 6.4351 -3.57677 1.39381 6.4351 -3.1796 -0.18745 
6.4351 -3.1796 1.39381 6.43837 -3.85674 -0.05388 6.43837 -3.85674 1.26024 
6.43837 -2.89963 -0.05388 6.43837 -2.89963 1.26024 6.44154 -3.52744 -0.19354 
6.44154 -3.52744 1.39989 6.44154 -3.22893 -0.19354 6.44154 -3.22893 1.39989 
6.44284 -3.72338 -0.12917 6.44284 -3.72338 1.33553 6.44284 -3.03298 -0.12917 
6.44284 -3.03298 1.33553 6.44367 -4.10231 0.24239 6.44367 -4.10231 0.96396 
6.44367 -2.65405 0.24239 6.44384 -3.93375 0.01524 6.44384 -3.93375 1.19112 
6.44384 -2.82261 0.01524 6.44384 -2.82261 1.19112 6.44672 -3.47749 -0.19749 
6.44672 -3.47749 1.40385 6.44672 -3.27887 -0.19749 6.44672 -3.27887 1.40385 
6.4504 -3.42754 -0.19941 6.4504 -3.42754 1.40576 6.4504 -3.32882 -0.19941 
6.4504 -3.32882 1.40576 6.4516 -3.37818 -0.20003 6.4516 -3.37818 1.40639 
6.45444 -3.81279 -0.06978 6.45444 -3.81279 1.27614 6.45444 -2.94358 -0.06978 
6.45444 -2.94358 1.27614 6.45618 -3.98159 0.07822 6.45618 -3.98159 1.12813 
6.45618 -2.77478 0.07822 6.45618 -2.77478 1.12813 6.45622 -4.11999 0.30427 
6.45622 -4.11999 0.90209 6.45622 -2.63637 0.30427 6.45622 -2.63637 0.90209 
6.45721 -3.67165 -0.14 6.45721 -3.67165 1.34635 6.45721 -3.08471 -0.14 
6.45721 -3.08471 1.34635 6.46241 -3.89228 -0.00333 6.46241 -3.89228 1.20968 
6.46241 -2.86408 -0.00333 6.46241 -2.86408 1.20968 6.46467 -4.02595 0.14514 
6.46467 -4.02595 1.06122 6.46467 -2.73041 0.14514 6.46467 -2.73041 1.06122 
6.46674 -3.62417 -0.14939 6.46674 -3.62417 1.35575 6.46674 -3.13219 -0.14939 
6.46674 -3.13219 1.35575 6.467 -4.13458 0.36991 6.467 -4.13458 0.83645 
6.467 -2.62178 0.36991 6.467 -2.62178 0.83645 6.46882 -3.76802 -0.0841 
6.46882 -3.76802 1.29046 6.46882 -2.98834 -0.0841 6.46882 -2.98834 1.29046 
6.47466 -4.14536 0.43412 6.47466 -4.14536 0.77223 6.47466 -2.611 0.43412 
6.47466 -2.611 0.77223 6.47479 -3.5761 -0.15696 6.47479 -3.5761 1.36332 
6.47479 -3.18027 -0.15696 6.47479 -3.18027 1.36332 6.47647 -3.9417 0.05788 
6.47647 -3.9417 1.14847 6.47647 -2.81466 0.05788 6.47647 -2.81466 1.14847 
6.47952 -3.84958 -0.02043 6.47952 -3.84958 1.22679 6.47952 -2.90678 -0.02043 
6.47952 -2.90678 1.22679 6.47993 -4.15269 0.49958 6.47993 -4.15269 0.70678 
6.47993 -2.60368 0.49958 6.47993 -2.60368 0.70678 6.48143 -3.52657 -0.16279 
6.48143 -3.52657 1.36914 6.48143 -3.22979 -0.16279 6.48143 -3.22979 1.36914 
6.48143 -4.04891 0.20463 6.48143 -4.04891 1.00173 6.48143 -2.70745 0.20463 
6.48143 -2.70745 1.00173 6.48264 -4.15648 0.56498 6.48264 -4.15648 0.64138 
6.48264 -2.59989 0.56498 6.48264 -2.59989 0.64138 6.48467 -3.71705 -0.09669 
6.48467 -3.71705 1.30305 6.48467 -3.03931 -0.09669 6.48467 -3.03931 1.30305 
6.48648 -3.47667 -0.16668 6.48648 -3.47667 1.37303 6.48648 -3.27969 -0.16668 
6.48648 -3.27969 1.37303 6.48673 -3.98772 0.12305 6.48673 -3.98772 1.08331 
6.48673 -2.76865 0.12305 6.48673 -2.76865 1.08331 6.48916 -3.42748 -0.16919 
6.48916 -3.42748 1.37555 6.48916 -3.32888 -0.16919 6.48916 -3.32888 1.37555 
6.4903 -3.37818 -0.16983 6.4903 -3.37818 1.37619 6.49512 -3.80574 -0.03604 
6.49512 -3.80574 1.24239 6.49512 -2.95063 -0.03604 6.49512 -2.95063 1.24239 
6.49548 -4.06895 0.26586 6.49548 -4.06895 0.9405 6.49548 -2.68741 0.26586 
6.49548 -2.68741 0.9405 6.49559 -3.89928 0.03815 6.49559 -3.89928 1.16821 
6.49559 -2.85708 0.03815 6.49559 -2.85708 1.16821 6.4957 -3.67043 -0.10764 
6.4957 -3.67043 1.31399 6.4957 -3.08593 -0.10764 6.4957 -3.08593 1.31399 
6.50521 -3.62286 -0.11692 6.50521 -3.62286 1.32327 6.50521 -3.1335 -0.11692 
6.50521 -3.1335 1.32327 6.50726 -3.948 0.10213 6.50726 -3.948 1.10422 
6.50726 -2.80837 0.10213 6.50726 -2.80837 1.10422 6.50807 -4.08554 0.33056 
6.50807 -4.08554 0.8758 6.50807 -2.67082 0.33056 6.50807 -2.67082 0.8758 
6.50919 -3.76086 -0.0501 6.50919 -3.76086 1.25646 6.50919 -2.9955 -0.0501 
6.50919 -2.9955 1.25646 6.51293 -3.57493 -0.12456 6.51293 -3.57493 1.33092 
6.51293 -3.18143 -0.12456 6.51293 -3.18143 1.33092 6.51296 -3.85674 0.02072 
6.51296 -3.85674 1.18564 6.51296 -2.89963 0.02072 6.51296 -2.89963 1.18564 
6.51525 -3.99206 0.1691 6.51525 -3.99206 1.03725 6.51525 -2.76431 0.1691 
6.51525 -2.76431 1.03725 6.51765 -4.09887 0.39651 6.51765 -4.09887 0.80984 
6.51765 -2.65749 0.39651 6.51765 -2.65749 0.80984 6.51954 -3.52532 -0.13026 
6.51954 -3.52532 1.33662 6.51954 -3.23104 -0.13026 6.51954 -3.23104 1.33662 
6.52168 -3.71507 -0.06259 6.52168 -3.71507 1.26895 6.52168 -3.04129 -0.06259 
6.52168 -3.04129 1.26895 6.52386 -3.47655 -0.1345 6.52386 -3.47655 1.34085 
6.52386 -3.27981 -0.1345 6.52386 -3.27981 1.34085 6.52461 -4.10807 0.46144 
6.52461 -4.10807 0.74492 6.52461 -2.64829 0.46144 6.52461 -2.64829 0.74492 
6.52657 -3.42731 -0.13696 6.52657 -3.42731 1.34331 6.52657 -3.32905 -0.13696 
6.52657 -3.32905 1.34331 6.52675 -3.90593 0.08217 6.52675 -3.90593 1.12418 
6.52675 -2.85043 0.08217 6.52675 -2.85043 1.12418 6.52746 -3.37818 -0.13777 
6.52746 -3.37818 1.34413 6.52867 -4.11411 0.52698 6.52867 -4.11411 0.67937 
6.52867 -2.64226 0.52698 6.52867 -2.64226 0.67937 6.52886 -3.81279 0.00464 
6.52886 -3.81279 1.20171 6.52886 -2.94358 0.00464 6.52886 -2.94358 1.20171 
6.53063 -4.11625 0.60318 6.53063 -2.64011 0.60318 6.53114 -4.01403 0.22934 
6.53114 -4.01403 0.97701 6.53114 -2.74233 0.22934 6.53114 -2.74233 0.97701 
6.53256 -3.66847 -0.07348 6.53256 -3.66847 1.27984 6.53256 -3.0879 -0.07348 
6.53256 -3.0879 1.27984 6.53614 -3.95261 0.14786 6.53614 -3.95261 1.05849 
6.53614 -2.80375 0.14786 6.53614 -2.80375 1.05849 6.54182 -3.62116 -0.08274 
6.54182 -3.62116 1.28909 6.54182 -3.1352 -0.08274 6.54182 -3.1352 1.28909 
6.54319 -3.76802 -0.00974 6.54319 -3.76802 1.2161 6.54319 -2.98834 -0.00974 
6.54319 -2.98834 1.2161 6.54453 -3.86252 0.06354 6.54453 -3.86252 1.14282 
6.54453 -2.89384 0.06354 6.54453 -2.89384 1.14282 6.54586 -4.0321 0.29277 
6.54586 -4.0321 0.91359 6.54586 -2.72426 0.29277 6.54586 -2.72426 0.91359 
6.54942 -3.57327 -0.09034 6.54942 -3.57327 1.2967 6.54942 -3.18309 -0.09034 
6.54942 -3.18309 1.2967 6.55536 -3.52491 -0.09628 6.55536 -3.52491 1.30263 
6.55536 -3.23145 -0.09628 6.55536 -3.23145 1.30263 6.55577 -3.71705 -0.02559 
6.55577 -3.71705 1.23195 6.55577 -3.03931 -0.02559 6.55577 -3.03931 1.23195 
6.55609 -3.911 0.12795 6.55609 -3.911 1.07841 6.55609 -2.84536 0.12795 
6.55609 -2.84536 1.07841 6.55734 -4.04746 0.35812 6.55734 -4.04746 0.84824 
6.55734 -2.7089 0.35812 6.55734 -2.7089 0.84824 6.55961 -3.4762 -0.10052 
6.55961 -3.4762 1.30688 6.55961 -3.28016 -0.10052 6.55961 -3.28016 1.30688 
6.56074 -3.81884 0.04727 6.56074 -3.81884 1.15908 6.56074 -2.93753 0.04727 
6.56074 -2.93753 1.15908 6.56216 -3.42725 -0.10308 6.56216 -3.42725 1.30943 
6.56216 -3.32911 -0.10308 6.56216 -3.32911 1.30943 6.56301 -3.95553 0.19493 
6.56301 -3.95553 1.01143 6.56301 -3.37818 -0.10393 6.56301 -3.37818 1.31028 
6.56301 -2.80083 0.19493 6.56301 -2.80083 1.01143 6.56528 -4.05988 0.42406 
6.56528 -4.05988 0.7823 6.56528 -2.69649 0.42406 6.56528 -2.69649 0.7823 
6.56672 -3.67043 -0.03661 6.56672 -3.67043 1.24297 6.56672 -3.08593 -0.03661 
6.56672 -3.08593 1.24297 6.57109 -4.06779 0.4894 6.57109 -4.06779 0.71696 
6.57109 -2.68857 0.4894 6.57109 -2.68857 0.71696 6.57425 -3.86781 0.10897 
6.57425 -3.86781 1.09739 6.57425 -2.88855 0.10897 6.57425 -2.88855 1.09739 
6.57524 -3.77407 0.03236 6.57524 -3.77407 1.17399 6.57524 -2.98229 0.03236 
6.57524 -2.98229 1.17399 6.57549 -4.07153 0.56498 6.57549 -4.07153 0.64138 
6.57549 -2.68483 0.56498 6.57549 -2.68483 0.64138 6.576 -3.62286 -0.04613 
6.576 -3.62286 1.25248 6.576 -3.1335 -0.04613 6.576 -3.1335 1.25248 
6.57967 -3.97524 0.25723 6.57967 -3.97524 0.94912 6.57967 -2.78112 0.25723 
6.57967 -2.78112 0.94912 6.58334 -3.91426 0.17486 6.58334 -3.91426 1.0315 
6.58334 -2.8421 0.17486 6.58334 -2.8421 1.0315 6.58365 -3.57493 -0.05385 
6.58365 -3.57493 1.2602 6.58365 -3.18143 -0.05385 6.58365 -3.18143 1.2602 
6.58826 -3.72338 0.01624 6.58826 -3.72338 1.19012 6.58826 -3.03298 0.01624 
6.58826 -3.03298 1.19012 6.58935 -3.52532 -0.06046 6.58935 -3.52532 1.26681 
6.58935 -3.23104 -0.06046 6.58935 -3.23104 1.26681 6.59044 -3.82364 0.0913 
6.59044 -3.82364 1.11506 6.59044 -2.93272 0.0913 6.59044 -2.93272 1.11506 
6.59305 -3.99224 0.32111 6.59305 -3.99224 0.88524 6.59305 -2.76413 0.32111 
6.59305 -2.76413 0.88524 6.59358 -3.47655 -0.06477 6.59358 -3.47655 1.27113 
6.59358 -3.27981 -0.06477 6.59358 -3.27981 1.27113 6.59604 -3.42731 -0.06748 
6.59604 -3.42731 1.27384 6.59604 -3.32905 -0.06748 6.59604 -3.32905 1.27384 
6.59686 -3.37818 -0.06838 6.59686 -3.37818 1.27474 6.59908 -3.67165 0.00187 
6.59908 -3.67165 1.20448 6.59908 -3.08471 0.00187 6.59908 -3.08471 1.20448 
6.60183 -3.87165 0.15586 6.60183 -3.87165 1.05049 6.60183 -2.88471 0.15586 
6.60183 -2.88471 1.05049 6.60306 -4.00644 0.38627 6.60306 -4.00644 0.82008 
6.60306 -2.74992 0.38627 6.60306 -2.74992 0.82008 6.60525 -3.779 0.07609 
6.60525 -3.779 1.13027 6.60525 -2.97736 0.07609 6.60525 -2.97736 1.13027 
6.60774 -3.91653 0.2225 6.60774 -3.91653 0.98385 6.60774 -2.83983 0.2225 
6.60774 -2.83983 0.98385 6.60848 -3.62417 -0.00766 6.60848 -3.62417 1.21402 
6.60848 -3.13219 -0.00766 6.60848 -3.13219 1.21402 6.60968 -4.01778 0.45242 
6.60968 -4.01778 0.75393 6.60968 -2.73858 0.45242 6.60968 -2.73858 0.75393 
6.61604 -3.5761 -0.01571 6.61604 -3.5761 1.22207 6.61604 -3.18027 -0.01571 
6.61604 -3.18027 1.22207 6.61622 -4.02333 0.52758 6.61622 -4.02333 0.67877 
6.61622 -2.73304 0.52758 6.61622 -2.73304 0.67877 6.6184 -4.02518 0.60318 
6.6184 -2.73118 0.60318 6.61844 -3.82779 0.138 6.61844 -3.82779 1.06836 
6.61844 -2.92857 0.138 6.61844 -2.92857 1.06836 6.61885 -3.7287 0.05998 
6.61885 -3.7287 1.14637 6.61885 -3.02766 0.05998 6.61885 -3.02766 1.14637 
6.62187 -3.52657 -0.02234 6.62187 -3.52657 1.2287 6.62187 -3.22979 -0.02234 
6.62187 -3.22979 1.2287 6.62323 -3.93525 0.28555 6.62323 -3.93525 0.92081 
6.62323 -2.82112 0.28555 6.62323 -2.82112 0.92081 6.62576 -3.47667 -0.0274 
6.62576 -3.47667 1.23375 6.62576 -3.27969 -0.0274 6.62576 -3.27969 1.23375 
6.62665 -3.87415 0.20321 6.62665 -3.87415 1.00314 6.62665 -2.88221 0.20321 
6.62665 -2.88221 1.00314 6.62828 -3.42748 -0.03008 6.62828 -3.42748 1.23643 
6.62828 -3.32888 -0.03008 6.62828 -3.32888 1.23643 6.62892 -3.37818 -0.03122 
6.62892 -3.37818 1.23757 6.63008 -3.67709 0.04522 6.63008 -3.67709 1.16113 
6.63008 -3.07927 0.04522 6.63008 -3.07927 1.16113 6.63313 -3.7828 0.1213 
6.63313 -3.7828 1.08505 6.63313 -2.97357 0.1213 6.63313 -2.97357 1.08505 
6.6355 -3.95125 0.35055 6.6355 -3.95125 0.85581 6.6355 -2.80511 0.35055 
6.6355 -2.80511 0.85581 6.6389 -3.62487 0.03216 6.6389 -3.62487 1.1742 
6.6389 -3.13149 0.03216 6.6389 -3.13149 1.1742 6.64372 -3.83026 0.18488 
6.64372 -3.83026 1.02147 6.64372 -2.9261 0.18488 6.64372 -2.9261 1.02147 
6.64424 -3.96435 0.41625 6.64424 -3.96435 0.7901 6.64424 -2.79201 0.41625 
6.64424 -2.79201 0.7901 6.64653 -3.57677 0.02398 6.64653 -3.57677 1.18238 
6.64653 -3.1796 0.02398 6.64653 -3.1796 1.18238 6.64717 -3.73276 0.105 
6.64717 -3.73276 1.10136 6.64717 -3.0236 0.105 6.64717 -3.0236 1.10136 
6.64926 -3.87523 0.25171 6.64926 -3.87523 0.95465 6.64926 -2.88113 0.25171 
6.64926 -2.88113 0.95465 6.65262 -3.52744 0.01754 6.65262 -3.52744 1.18881 
6.65262 -3.22893 0.01754 6.65262 -3.22893 1.18881 6.65445 -3.96926 0.48935 
6.65445 -3.96926 0.71701 6.65445 -2.78711 0.48935 6.65445 -2.78711 0.71701 
6.65658 -3.47749 0.01236 6.65658 -3.47749 1.194 6.65658 -3.27887 0.01236 
6.65658 -3.27887 1.194 6.65849 -3.42754 0.00868 6.65849 -3.42754 1.19767 
6.65849 -3.32882 0.00868 6.65849 -3.32882 1.19767 6.65881 -3.78544 0.16789 
6.65881 -3.78544 1.03847 6.65881 -2.97092 0.16789 6.65881 -2.97092 1.03847 
6.65885 -3.68167 0.09017 6.65885 -3.68167 1.11618 6.65885 -3.0747 0.09017 
6.65885 -3.0747 1.11618 6.65886 -3.97299 0.56494 6.65886 -3.97299 0.64141 
6.65886 -2.78337 0.56494 6.65886 -2.78337 0.64141 6.65911 -3.37818 0.00748 
6.65911 -3.37818 1.19888 6.66378 -3.89269 0.31573 6.66378 -3.89269 0.89062 
6.66378 -2.86367 0.31573 6.66378 -2.86367 0.89062 6.66677 -3.83166 0.23324 
6.66677 -3.83166 0.97312 6.66677 -2.9247 0.23324 6.66677 -2.9247 0.97312 
6.66815 -3.62968 0.07687 6.66815 -3.62968 1.12949 6.66815 -3.12669 0.07687 
6.66815 -3.12669 1.12949 6.67383 -3.73621 0.15282 6.67383 -3.73621 1.05354 
6.67383 -3.02015 0.15282 6.67383 -3.02015 1.05354 6.67457 -3.90777 0.38109 
6.67457 -3.90777 0.82527 6.67457 -2.84859 0.38109 6.67457 -2.84859 0.82527 
6.67505 -3.57694 0.06512 6.67505 -3.57694 1.14123 6.67505 -3.17942 0.06512 
6.67505 -3.17942 1.14123 6.68124 -3.52769 0.05869 6.68124 -3.52769 1.14767 
6.68124 -3.22868 0.05869 6.68124 -3.22868 1.14767 6.68222 -3.78693 0.21571 
6.68222 -3.78693 0.99065 6.68222 -2.96943 0.21571 6.68222 -2.96943 0.99065 
6.68536 -3.47806 0.05361 6.68536 -3.47806 1.15274 6.68536 -3.2783 0.05361 
6.68536 -3.2783 1.15274 6.68596 -3.68524 0.13764 6.68596 -3.68524 1.06872 
6.68596 -3.07112 0.13764 6.68596 -3.07112 1.06872 6.68687 -3.91402 0.4536 
6.68687 -3.91402 0.75276 6.68687 -2.84234 0.4536 6.68687 -2.84234 0.75276 
6.68737 -3.8318 0.28242 6.68737 -3.8318 0.92394 6.68737 -3.37818 0.04761 
6.68737 -3.37818 1.15875 6.68737 -2.92456 0.28242 6.68737 -2.92456 0.92394 
6.68741 -3.42818 0.04992 6.68741 -3.42818 1.15644 6.68741 -3.32818 0.04992 
6.68741 -3.32818 1.15644 6.69465 -3.91734 0.52693 6.69465 -3.91734 0.67943 
6.69465 -2.83902 0.52693 6.69465 -2.83902 0.67943 6.6957 -3.63305 0.12382 
6.6957 -3.63305 1.08253 6.6957 -3.12331 0.12382 6.6957 -3.12331 1.08253 
6.6971 -3.91892 0.60318 6.6971 -2.83744 0.60318 6.6976 -3.73793 0.20053 
6.6976 -3.73793 1.00583 6.6976 -3.01843 0.20053 6.6976 -3.01843 1.00583 
6.70051 -3.84836 0.34711 6.70051 -3.84836 0.85925 6.70051 -2.908 0.34711 
6.70051 -2.908 0.85925 6.70302 -3.58037 0.11173 6.70302 -3.58037 1.09462 
6.70302 -3.17599 0.11173 6.70302 -3.17599 1.09462 6.70328 -3.78726 0.26462 
6.70328 -3.78726 0.94173 6.70328 -2.9691 0.26462 6.70328 -2.9691 0.94173 
6.70735 -3.52807 0.10061 6.70735 -3.52807 1.10575 6.70735 -3.22829 0.10061 
6.70735 -3.22829 1.10575 6.71058 -3.68789 0.18651 6.71058 -3.68789 1.01985 
6.71058 -3.06847 0.18651 6.71058 -3.06847 1.01985 6.71155 -3.4784 0.09542 
6.71155 -3.4784 1.11094 6.71155 -3.27796 0.09542 6.71155 -3.27796 1.11094 
6.71362 -3.42824 0.09149 6.71362 -3.42824 1.11487 6.71362 -3.32812 0.09149 
6.71362 -3.32812 1.11487 6.71363 -3.37818 0.08908 6.71363 -3.37818 1.11728 
6.71516 -3.85528 0.41865 6.71516 -3.85528 0.78771 6.71516 -2.90108 0.41865 
6.71516 -2.90108 0.78771 6.71911 -3.73858 0.24965 6.71911 -3.73858 0.9567 
6.71911 -3.01778 0.24965 6.71911 -3.01778 0.9567 6.72082 -3.63593 0.17251 
6.72082 -3.63593 1.03385 6.72082 -3.12043 0.17251 6.72082 -3.12043 1.03385 
6.72193 -3.78643 0.3145 6.72193 -3.78643 0.89185 6.72193 -2.96993 0.3145 
6.72193 -2.96993 0.89185 6.72507 -3.85999 0.4918 6.72507 -3.85999 0.71456 
6.72507 -2.89637 0.4918 6.72507 -2.89637 0.71456 6.72848 -3.5832 0.1598 
6.72848 -3.5832 1.04656 6.72848 -3.17316 0.1598 6.72848 -3.17316 1.04656 
6.73004 -3.86235 0.56494 6.73004 -3.86235 0.64141 6.73004 -2.89401 0.56494 
6.73004 -2.89401 0.64141 6.73246 -3.68864 0.23538 6.73246 -3.68864 0.97097 
6.73246 -3.06773 0.23538 6.73246 -3.06773 0.97097 6.73333 -3.53107 0.14847 
6.73333 -3.53107 1.05788 6.73333 -3.22529 0.14847 6.73333 -3.22529 1.05788 
6.73566 -3.4785 0.13845 6.73566 -3.4785 1.0679 6.73566 -3.27786 0.13845 
6.73566 -3.27786 1.0679 6.73783 -3.37818 0.13178 6.73783 -3.37818 1.07457 
6.73786 -3.4284 0.13452 6.73786 -3.4284 1.07183 6.73786 -3.32796 0.13452 
6.73786 -3.32796 1.07183 6.73813 -3.73797 0.29948 6.73813 -3.73797 0.90688 
6.73813 -3.01839 0.29948 6.73813 -3.01839 0.90688 6.73871 -3.79434 0.38531 
6.73871 -3.79434 0.82105 6.73871 -2.96202 0.38531 6.73871 -2.96202 0.82105 
6.74321 -3.63809 0.2222 6.74321 -3.63809 0.98415 6.74321 -3.11828 0.2222 
6.74321 -3.11828 0.98415 6.75076 -3.80002 0.45728 6.75076 -3.80002 0.74908 
6.75076 -2.95634 0.45728 6.75076 -2.95634 0.74908 6.75135 -3.58542 0.20918 
6.75135 -3.58542 0.99717 6.75135 -3.17094 0.20918 6.75135 -3.17094 0.99717 
6.75183 -3.68849 0.28532 6.75183 -3.68849 0.92104 6.75183 -3.06787 0.28532 
6.75183 -3.06787 0.92104 6.75278 -3.73931 0.34782 6.75278 -3.73931 0.85853 
6.75278 -3.01705 0.34782 6.75278 -3.01705 0.85853 6.75683 -3.53357 0.19796 
6.75683 -3.53357 1.00839 6.75683 -3.2228 0.19796 6.75683 -3.2228 1.00839 
6.75802 -3.80344 0.53003 6.75802 -3.80344 0.67632 6.75802 -2.95292 0.53003 
6.75802 -2.95292 0.67632 6.75964 -3.481 0.18763 6.75964 -3.481 1.01873 
6.75964 -3.27536 0.18763 6.75964 -3.27536 1.01873 6.75984 -3.42846 0.17848 
6.75984 -3.42846 1.02788 6.75984 -3.3279 0.17848 6.75984 -3.3279 1.02788 
6.75989 -3.37818 0.17562 6.75989 -3.37818 1.03073 6.76044 -3.80458 0.60318 
6.76044 -2.95178 0.60318 6.76298 -3.63813 0.27205 6.76298 -3.63813 0.9343 
6.76298 -3.11824 0.27205 6.76298 -3.11824 0.9343 6.76697 -3.68996 0.33343 
6.76697 -3.68996 0.87292 6.76697 -3.0664 0.33343 6.76697 -3.0664 0.87292 
6.76738 -3.74618 0.41933 6.76738 -3.74618 0.78702 6.76738 -3.01018 0.41933 
6.76738 -3.01018 0.78702 6.77156 -3.58703 0.25973 6.77156 -3.58703 0.94662 
6.77156 -3.16933 0.25973 6.77156 -3.16933 0.94662 6.77724 -3.7508 0.49229 
6.77724 -3.7508 0.71407 6.77724 -3.00556 0.49229 6.77724 -3.00556 0.71407 
6.77755 -3.53534 0.24838 6.77755 -3.53534 0.95797 6.77755 -3.22103 0.24838 
6.77755 -3.22103 0.95797 6.77863 -3.63947 0.31979 6.77863 -3.63947 0.88656 
6.77863 -3.11689 0.31979 6.77863 -3.11689 0.88656 6.77978 -3.69064 0.38224 
6.77978 -3.69064 0.82412 6.77978 -3.37818 0.22049 6.77978 -3.37818 0.98586 
6.77978 -3.06572 0.38224 6.77978 -3.06572 0.82412 6.78092 -3.4832 0.23804 
6.78092 -3.4832 0.96831 6.78092 -3.27316 0.23804 6.78092 -3.27316 0.96831 
6.78166 -3.43076 0.22874 6.78166 -3.43076 0.97762 6.78166 -3.3256 0.22874 
6.78166 -3.3256 0.97762 6.78218 -3.75313 0.56539 6.78218 -3.75313 0.64096 
6.78218 -3.00323 0.56539 6.78218 -3.00323 0.64096 6.78768 -3.58844 0.30724 
6.78768 -3.58844 0.89912 6.78768 -3.16792 0.30724 6.78768 -3.16792 0.89912 
6.79196 -3.64036 0.36853 6.79196 -3.64036 0.83783 6.79196 -3.116 0.36853 
6.79196 -3.116 0.83783 6.79229 -3.69617 0.4546 6.79229 -3.69617 0.75175 
6.79229 -3.0602 0.4546 6.79229 -3.0602 0.75175 6.7941 -3.53562 0.29495 
6.7941 -3.53562 0.9114 6.7941 -3.22074 0.29495 6.7941 -3.22074 0.9114 
6.79745 -3.37818 0.26629 6.79745 -3.37818 0.94007 6.79786 -3.48349 0.2844 
6.79786 -3.48349 0.92196 6.79786 -3.27287 0.2844 6.79786 -3.27287 0.92196 
6.79896 -3.43081 0.27474 6.79896 -3.43081 0.93161 6.79896 -3.32556 0.27474 
6.79896 -3.32556 0.93161 6.79971 -3.69997 0.52778 6.79971 -3.69997 0.67858 
6.79971 -3.05639 0.52778 6.79971 -3.05639 0.67858 6.80146 -3.58933 0.35549 
6.80146 -3.58933 0.85086 6.80146 -3.16703 0.35549 6.80146 -3.16703 0.85086 
6.8024 -3.70089 0.60318 6.8024 -3.05548 0.60318 6.80284 -3.64064 0.41759 
6.80284 -3.64064 0.78876 6.80284 -3.11573 0.41759 6.80284 -3.11573 0.78876 
6.8084 -3.53666 0.34312 6.8084 -3.53666 0.86323 6.8084 -3.2197 0.34312 
6.8084 -3.2197 0.86323 6.81252 -3.48353 0.33153 6.81252 -3.48353 0.87483 
6.81252 -3.27283 0.33153 6.81252 -3.27283 0.87483 6.81285 -3.37818 0.31289 
6.81285 -3.37818 0.89346 6.81285 -3.58968 0.40437 6.81285 -3.58968 0.80199 
6.81285 -3.16668 0.40437 6.81285 -3.16668 0.80199 6.81295 -3.64534 0.49051 
6.81295 -3.64534 0.71585 6.81295 -3.11102 0.49051 6.81295 -3.11102 0.71585 
6.81405 -3.43093 0.32181 6.81405 -3.43093 0.88455 6.81405 -3.32543 0.32181 
6.81405 -3.32543 0.88455 6.81848 -3.64656 0.56539 6.81848 -3.64656 0.64097 
6.81848 -3.10981 0.56539 6.81848 -3.10981 0.64097 6.82037 -3.53725 0.39223 
6.82037 -3.53725 0.81413 6.82037 -3.21911 0.39223 6.82037 -3.21911 0.81413 
6.82183 -3.58951 0.45375 6.82183 -3.58951 0.75261 6.82183 -3.16686 0.45375 
6.82183 -3.16686 0.75261 6.82501 -3.48413 0.38043 6.82501 -3.48413 0.82593 
6.82501 -3.27223 0.38043 6.82501 -3.27223 0.82593 6.82594 -3.37818 0.3602 
6.82594 -3.37818 0.84616 6.82674 -3.43097 0.36929 6.82674 -3.43097 0.83706 
6.82674 -3.32539 0.36929 6.82674 -3.32539 0.83706 6.82986 -3.53722 0.44159 
6.82986 -3.53722 0.76477 6.82986 -3.21914 0.44159 6.82986 -3.21914 0.76477 
6.83005 -3.5913 0.52825 6.83005 -3.5913 0.6781 6.83005 -3.16506 0.52825 
6.83005 -3.16506 0.6781 6.8328 -3.59191 0.60318 6.8328 -3.16446 0.60318 
6.83503 -3.48447 0.4299 6.83503 -3.48447 0.77646 6.83503 -3.27189 0.4299 
6.83503 -3.27189 0.77646 6.83669 -3.53747 0.49054 6.83669 -3.53747 0.71581 
6.83669 -3.37818 0.40809 6.83669 -3.37818 0.79827 6.83669 -3.21889 0.49054 
6.83669 -3.21889 0.71581 6.8373 -3.4314 0.41872 6.8373 -3.4314 0.78763 
6.8373 -3.32496 0.41872 6.8373 -3.32496 0.78763 6.84222 -3.53868 0.56542 
6.84222 -3.53868 0.64094 6.84222 -3.21768 0.56542 6.84222 -3.21768 0.64094 
6.84239 -3.48474 0.47871 6.84239 -3.48474 0.72765 6.84239 -3.27162 0.47871 
6.84239 -3.27162 0.72765 6.84508 -3.37818 0.45645 6.84508 -3.37818 0.74991 
6.84519 -3.43144 0.46724 6.84519 -3.43144 0.73912 6.84519 -3.32492 0.46724 
6.84519 -3.32492 0.73912 6.84735 -3.48476 0.52782 6.84735 -3.48476 0.67854 
6.84735 -3.27161 0.52782 6.84735 -3.27161 0.67854 6.85018 -3.48506 0.60318 
6.85018 -3.2713 0.60318 6.8507 -3.43155 0.51636 6.8507 -3.43155 0.69 
6.8507 -3.32481 0.51636 6.8507 -3.32481 0.69 6.85109 -3.37818 0.50516 
6.85109 -3.37818 0.7012 6.85376 -3.43158 0.56542 6.85376 -3.43158 0.64094 
6.85376 -3.32478 0.56542 6.85376 -3.32478 0.64094 6.8547 -3.37818 0.55411 
6.8547 -3.37818 0.65225 6.85591 -3.37818 0.60318 3.9408 -1.73451 1.53553 
3.95882 -1.68016 1.59624 3.96367 -1.73229 1.58492 3.97133 -1.78502 1.57221 
3.9848 -1.67716 1.64411 3.98913 -1.72946 1.63298 3.99645 -1.78214 1.62089 
4.00619 -1.83433 1.60707 4.00679 -1.62715 1.6911 4.01091 -1.67678 1.68603 
4.01711 -1.72603 1.67959 4.01833 -1.8853 1.59189 4.024 -1.77877 1.66785 
4.0333 -1.83076 1.65454 4.03334 -1.93453 1.57683 4.03366 -1.57663 1.73603 
4.03558 -1.62658 1.73235 4.03953 -1.67653 1.72717 4.04499 -1.88185 1.63972 
4.04562 -1.72586 1.72073 4.05325 -1.77396 1.71256 4.05902 -1.93189 1.62341 
4.06208 -1.82618 1.69949 4.06324 -1.52727 1.77593 4.06387 -1.57657 1.77479 
4.06639 -1.62576 1.77211 4.07028 -1.67566 1.76706 4.07331 -1.87779 1.68473 
4.07371 -1.97688 1.60672 4.07611 -1.72519 1.76042 4.08368 -1.77326 1.75237 
4.0869 -1.92809 1.66863 4.09032 -2.02074 1.58885 4.09307 -1.82074 1.74284 
4.0953 -1.52727 1.81309 4.09611 -1.5764 1.8122 4.09611 -1.47814 1.8122 
4.09857 -1.62564 1.80949 4.09857 -1.4289 1.80949 4.10171 -1.97273 1.65342 
4.1028 -1.67441 1.80517 4.10389 -1.87247 1.72847 4.10851 -1.72402 1.79856 
4.10882 -2.06335 1.56986 4.11615 -1.77195 1.79084 4.11691 -1.92316 1.71235 
4.11791 -2.0169 1.63575 4.12543 -1.81952 1.78133 4.12914 -1.52727 1.84864 
4.12999 -1.57634 1.84779 4.12999 -1.4782 1.84779 4.13141 -1.96793 1.69744 
4.13255 -1.62529 1.84524 4.13255 -1.42925 1.84524 4.13606 -2.06009 1.61676 
4.13638 -1.86614 1.7703 4.13679 -1.674 1.84099 4.13679 -1.38054 1.84099 
4.14273 -1.72236 1.83506 4.14273 -1.33218 0.44802 4.14762 -2.01161 1.68118 
4.14897 -1.91711 1.75445 4.15033 -1.77025 1.82745 4.15033 -1.28429 0.45562 
4.15601 -2.1017 1.59685 4.15959 -1.81756 1.8182 4.16329 -1.96188 1.74007 
4.16469 -1.52727 1.88249 4.1654 -2.05502 1.66254 4.16559 -1.5764 1.88167 
4.16559 -1.47814 1.88167 4.1683 -1.62564 1.87921 4.1683 -1.4289 1.87921 
4.17047 -1.86416 1.80731 4.17261 -1.67441 1.87498 4.17261 -1.38013 1.87498 
4.1769 -2.14115 1.57561 4.17919 -2.00583 1.724 4.17922 -1.72402 1.86928 
4.17922 -1.33052 0.4138 4.17922 -1.33052 1.86928 4.18297 -1.90995 1.79482 
4.18489 -2.09709 1.64258 4.18694 -1.77195 1.86163 4.18694 -1.28259 0.42144 
4.18694 -1.28259 1.86163 4.19646 -1.81952 1.85235 4.19646 -1.23502 0.43072 
4.19656 -2.04837 1.70657 4.19703 -1.95483 1.78075 4.20185 -1.52727 1.91455 
4.20299 -1.57657 1.91391 4.20299 -1.47797 1.91391 4.20542 -2.13681 1.62166 
4.20567 -1.62576 1.91139 4.20567 -1.42878 1.91139 4.20748 -1.86614 1.84141 
4.20748 -1.1884 0.44167 4.21072 -2.198 1.54008 4.21072 -1.67566 1.9075 
4.21072 -1.37888 0.37557 4.21072 -1.37888 1.9075 4.21263 -1.99867 1.76515 
4.21569 -2.09079 1.68683 4.21736 -1.72519 1.90167 4.21736 -1.32936 0.3814 
4.21736 -1.32936 1.90167 4.22333 -1.91711 1.82882 4.22333 -1.13743 0.45425 
4.22541 -1.77326 1.89411 4.22541 -1.28128 0.38896 4.22541 -1.28128 1.89411 
4.22749 -2.17504 1.59958 4.22974 -2.04137 1.74804 4.23494 -1.82074 1.88471 
4.23494 -1.2338 0.39836 4.23494 -1.2338 1.88471 4.23597 -2.13068 1.66649 
4.23771 -1.96188 1.8145 4.24055 -1.52727 1.94474 4.24175 -1.57663 1.94412 
4.24175 -1.47791 1.94412 4.24543 -1.62658 1.94221 4.24543 -1.42796 0.34087 
4.24543 -1.42796 1.94221 4.24831 -2.08284 1.72947 4.24848 -2.2514 1.50232 
4.24931 -1.87247 1.87389 4.24931 -1.18207 0.40918 4.24931 -1.18207 1.87389 
4.25061 -1.67653 1.93825 4.25061 -1.37802 0.34482 4.25061 -1.37802 1.93825 
4.25379 -2.00583 1.79859 4.25705 -1.72586 1.93217 4.25705 -1.32869 0.35091 
4.25705 -1.32869 1.93217 4.25771 -2.16931 1.64461 4.26354 -2.23033 1.5631 
4.26523 -1.77396 1.92453 4.26523 -1.28058 0.35854 4.26523 -1.28058 1.92453 
4.26543 -1.92316 1.86087 4.26543 -1.13138 0.4222 4.26543 -1.13138 1.86087 
4.26829 -2.12297 1.70949 4.27122 -2.04837 1.78122 4.27829 -1.82618 1.91571 
4.27829 -1.22836 0.36737 4.27829 -1.22836 1.91571 4.28034 -1.96793 1.84637 
4.28034 -1.08662 0.4367 4.28068 -2.20616 1.62159 4.28068 -1.52727 1.97301 
4.28299 -1.57727 1.97304 4.28299 -1.47727 0.31003 4.28299 -1.47727 1.97304 
4.28668 -1.62715 1.971 4.28668 -1.42739 0.31208 4.28668 -1.42739 1.971 
4.28954 -2.30044 1.46298 4.28965 -2.16166 1.68814 4.29095 -2.09079 1.7621 
4.29175 -1.67678 1.96687 4.29175 -1.37777 0.3162 4.29175 -1.37777 1.96687 
4.29305 -1.87779 1.90448 4.29305 -1.17675 0.3786 4.29305 -1.17675 1.90448 
4.29661 -2.01161 1.83016 4.29661 -1.04293 0.45291 4.29819 -1.72603 1.96068 
4.29819 -1.32851 0.3224 4.29819 -1.32851 1.96068 4.30284 -2.28162 1.52422 
4.30916 -1.92809 1.89088 4.30916 -1.12645 0.39219 4.30993 -1.77877 1.95378 
4.30993 -1.27578 0.32929 4.30993 -1.27578 1.95378 4.31129 -2.13068 1.74181 
4.31232 -2.19883 1.66547 4.31524 -2.05502 1.81238 4.31524 -0.99952 0.47069 
4.31761 -2.33023 1.43526 4.31844 -2.25956 1.58382 4.32214 -1.52727 0.28381 
4.32214 -1.52727 1.99926 4.32324 -1.83076 1.94448 4.32324 -1.22379 0.33859 
4.32324 -1.22379 1.94448 4.32437 -1.97273 1.87607 4.32437 -1.08181 0.407 
4.32456 -1.57733 1.99925 4.32456 -1.47721 0.28382 4.32456 -1.47721 1.99925 
4.32848 -1.62749 1.99718 4.32848 -1.42705 0.28589 4.32848 -1.42705 1.99718 
4.32989 -2.31284 1.49719 4.33318 -2.16931 1.72008 4.33368 -1.67716 1.99298 
4.33368 -1.37738 0.29009 4.33368 -1.37738 1.99298 4.3352 -2.09709 1.79289 
4.3352 -0.95746 0.49018 4.33625 -2.23438 1.64154 4.33807 -1.88185 1.9328 
4.33807 -1.17269 0.35028 4.33807 -1.17269 1.9328 4.34204 -2.0169 1.85988 
4.34204 -1.03764 0.42319 4.34452 -2.29209 1.55779 4.3448 -1.72946 1.98865 
4.3448 -1.32508 0.29442 4.3448 -1.32508 1.98865 4.34701 -2.35842 1.40582 
4.35437 -1.93189 1.91876 4.35437 -1.12266 0.36431 4.35612 -2.13681 1.77236 
4.35612 -0.91774 0.51071 4.3562 -2.20616 1.69711 4.35689 -1.78214 1.98133 
4.35689 -1.2724 0.30174 4.35689 -1.2724 1.98133 4.35817 -2.34214 1.4693 
4.36102 -2.06009 1.84172 4.36102 -0.99445 0.44135 4.36138 -2.26822 1.6164 
4.36485 -1.52727 0.25961 4.36485 -1.52727 2.02346 4.36759 -1.57749 0.25958 
4.36759 -1.57749 2.02349 4.36759 -1.47705 0.25958 4.36759 -1.47705 2.02349 
4.37071 -1.83433 1.97159 4.37071 -1.22021 0.31148 4.37071 -1.22021 1.97159 
4.37107 -1.97688 1.90407 4.37107 -1.07766 0.379 4.37152 -1.62759 0.26178 
4.37152 -1.62759 2.02129 4.37152 -1.42695 0.26178 4.37152 -1.42695 2.02129 
4.37192 -2.32293 1.53055 4.37796 -2.38468 1.37569 4.3782 -2.17504 1.7503 
4.3782 -0.8795 0.53277 4.38093 -2.1017 1.82177 4.38093 -0.95284 0.4613 
4.38154 -1.68016 2.01896 4.38154 -1.37438 0.26411 4.38154 -1.37438 2.01896 
4.38589 -1.8853 1.95946 4.38589 -1.16924 0.32362 4.38589 -1.16924 1.95946 
4.38766 -2.30028 1.59012 4.38815 -2.37004 1.43979 4.38893 -2.02074 1.88746 
4.38893 -1.0338 0.39561 4.39287 -1.73229 2.01411 4.39287 -1.32225 0.26896 
4.39287 -1.32225 2.01411 4.39396 -2.25956 1.65935 4.40014 -2.35166 1.50237 
4.40096 -1.93453 1.94444 4.40096 -1.12001 0.33863 4.40217 -2.14115 1.80088 
4.40217 -0.9134 0.48219 4.40558 -1.78502 2.00646 4.40558 -1.26952 0.27662 
4.40558 -1.26952 2.00646 4.40793 -2.06335 1.86897 4.40793 -0.99119 0.41411 
4.40869 -1.52727 0.23755 4.40869 -1.52727 2.04553 4.41155 -1.57755 0.2376 
4.41155 -1.57755 2.04547 4.41155 -1.47699 0.2376 4.41155 -1.47699 2.04547 
4.41469 -2.23033 1.71425 4.41469 -0.82421 0.56883 4.41502 -2.33048 1.56276 
4.41795 -1.97935 1.92935 4.41795 -1.07519 0.35372 4.41927 -2.39578 1.40953 
4.41958 -1.83698 1.99621 4.41958 -1.21756 0.28686 4.41958 -1.21756 1.99621 
4.41999 -2.29209 1.63326 4.42069 -1.63009 0.2378 4.42069 -1.63009 2.04527 
4.42069 -1.42445 0.2378 4.42069 -1.42445 2.04527 4.428 -2.10462 1.84864 
4.428 -0.94992 0.43443 4.43045 -2.37913 1.47268 4.43103 -1.68266 0.24062 
4.43103 -1.68266 2.04246 4.43103 -1.37189 0.24062 4.43103 -1.37189 2.04246 
4.4336 -1.88702 1.98323 4.4336 -1.16752 0.29984 4.43628 -2.02324 1.91228 
4.43628 -1.0313 0.37079 4.4377 -2.198 1.76706 4.4377 -0.85654 0.51601 
4.44225 -1.73451 0.24609 4.44225 -1.73451 2.03698 4.44225 -1.32003 0.24609 
4.44225 -1.32003 2.03698 4.4434 -2.35874 1.53438 4.44724 -2.32293 1.60587 
4.44724 -0.73162 0.6772 4.44878 -1.93602 1.96785 4.44878 -1.11852 0.31522 
4.45356 -2.28162 1.67494 4.45356 -1.52727 0.21766 4.45356 -1.52727 2.06542 
4.45356 -0.77293 0.60813 4.45527 -1.78718 2.02884 4.45527 -1.26737 0.25423 
4.45527 -1.26737 2.02884 4.45557 -2.06562 1.89338 4.45557 -0.98892 0.3897 
4.46056 -2.40374 1.44263 4.46181 -1.57985 0.21578 4.46181 -1.57985 2.06729 
4.46181 -1.47469 0.21578 4.46181 -1.47469 2.06729 4.46241 -2.16312 1.81677 
4.46241 -0.89142 0.4663 4.46631 -1.98075 1.9524 4.46631 -1.07379 0.33067 
4.46845 -1.83773 2.01809 4.46845 -1.21682 0.26498 4.46845 -1.21682 2.01809 
4.47111 -1.63229 0.21652 4.47111 -1.63229 2.06655 4.47111 -1.42225 0.21652 
4.47111 -1.42225 2.06655 4.47272 -2.385 1.50506 4.47541 -2.35166 1.57764 
4.47541 -0.70289 0.70543 4.47546 -2.2514 1.7293 4.47546 -0.80314 0.55377 
4.48059 -2.31284 1.64789 4.48059 -0.74171 0.63518 4.48145 -1.68443 0.21989 
4.48145 -1.68443 2.06318 4.48145 -1.37012 0.21989 4.48145 -1.37012 2.06318 
4.48272 -1.88767 2.00475 4.48272 -1.16687 0.27833 4.48478 -2.02432 1.93489 
4.48478 -1.03022 0.34818 4.4903 -2.12433 1.86531 4.4903 -0.93021 0.41777 
4.4928 -1.73612 0.22588 4.4928 -1.73612 2.05719 4.4928 -1.31842 0.22588 
4.4928 -1.31842 2.05719 4.49769 -1.93635 1.98891 4.49769 -1.11819 0.29417 
4.49893 -2.21804 1.78111 4.49893 -0.8365 0.50196 4.49936 -1.52727 0.19999 
4.49936 -1.52727 2.08308 4.50292 -2.40919 1.47486 4.50292 -0.64535 0.80821 
4.5051 -2.37913 1.54734 4.5051 -0.67541 0.73573 4.50512 -1.78722 0.23446 
4.50512 -1.78722 2.04861 4.50512 -1.26733 0.23446 4.50512 -1.26733 2.04861 
4.50781 -1.5799 0.19848 4.50781 -1.5799 2.0846 4.50781 -1.47465 0.19848 
4.50781 -1.47465 2.0846 4.50848 -2.34214 1.61961 4.50848 -0.7124 0.66346 
4.51481 -2.30044 1.68825 4.51481 -0.75411 0.59483 4.51549 -1.98089 1.97301 
4.51549 -1.07365 0.31007 4.51747 -1.63258 0.19958 4.51747 -1.63258 2.0835 
4.51747 -1.42196 0.19958 4.51747 -1.42196 2.0835 4.51838 -1.83758 0.24562 
4.51838 -1.83758 2.03746 4.51838 -1.21696 0.24562 4.51838 -1.21696 2.03746 
4.51862 -2.08434 1.90886 4.51862 -0.97021 0.37421 4.52584 -2.18119 1.83149 
4.52584 -0.87335 0.45159 4.52802 -1.68471 0.20334 4.52802 -1.68471 2.07973 
4.52802 -1.36983 0.20334 4.52802 -1.36983 2.07973 4.53255 -1.88706 0.25931 
4.53255 -1.88706 2.02376 4.53255 -1.16748 0.25931 4.53392 -0.62328 0.83921 
4.53516 -2.40374 1.51722 4.53516 -0.6508 0.76585 4.53734 -2.26908 1.74185 
4.53734 -0.78546 0.54122 4.53799 -2.37004 1.58963 4.53799 -0.68451 0.69344 
4.54031 -1.73753 0.20976 4.54031 -1.73753 2.07331 4.54031 -1.31701 0.20976 
4.54031 -1.31701 2.07331 4.54252 -2.33023 1.66018 4.54252 -0.72432 0.62289 
4.54596 -1.52727 0.1846 4.54596 -1.52727 2.09848 4.54757 -1.93552 0.27551 
4.54757 -1.93552 2.00756 4.54757 -1.11902 0.27551 4.5488 -2.04178 1.94941 
4.5488 -1.01276 0.33366 4.55286 -1.78856 0.21881 4.55286 -1.78856 2.06426 
4.55286 -1.26598 0.21881 4.55286 -1.26598 2.06426 4.55418 -2.14133 1.87868 
4.55418 -0.91322 0.4044 4.55488 -1.58002 0.18339 4.55488 -1.58002 2.09968 
4.55488 -1.47452 0.18339 4.55488 -1.47452 2.09968 4.56362 -2.23463 1.7937 
4.56362 -0.81991 0.48937 4.5646 -1.63262 0.18492 4.5646 -1.63262 2.09815 
4.5646 -1.42192 0.18492 4.5646 -1.42192 2.09815 4.56615 -2.42635 1.48606 
4.56615 -0.62819 0.79701 4.5665 -1.83905 0.23048 4.5665 -1.83905 2.0526 
4.5665 -1.21549 0.23048 4.5665 -1.21549 2.0526 4.56826 -2.39578 1.55851 
4.56826 -0.65876 0.72456 4.57197 -2.35842 1.63078 4.57197 -0.69613 0.6523 
4.57619 -1.68575 0.18904 4.57619 -1.68575 2.09404 4.57619 -1.36879 0.18904 
4.57619 -1.36879 2.09404 4.57743 -2.31595 1.69921 4.57743 -0.7386 0.58386 
4.58018 -1.99745 1.98614 4.58018 -1.05709 0.29693 4.58089 -1.8884 0.24466 
4.58089 -1.8884 2.03841 4.58089 -1.16614 0.24466 4.58362 -2.10034 1.92113 
4.58362 -0.9542 0.36194 4.58856 -1.73842 0.19598 4.58856 -1.73842 2.08709 
4.58856 -1.31612 0.19598 4.58856 -1.31612 2.08709 4.59118 -2.19655 1.84297 
4.59118 -0.85799 0.4401 4.59327 -1.52727 0.1715 4.59327 -1.52727 2.11157 
4.59912 -2.41875 1.52759 4.59912 -0.63579 0.75548 4.6016 -1.78945 0.20548 
4.6016 -1.78945 2.07759 4.6016 -1.26509 0.20548 4.6016 -1.26509 2.07759 
4.60209 -2.38468 1.59982 4.60209 -0.66987 0.68325 4.60236 -1.58006 0.17071 
4.60236 -1.58006 2.11237 4.60236 -1.47448 0.17071 4.60236 -1.47448 2.11237 
4.60297 -2.28367 1.75263 4.60297 -0.77087 0.53044 4.60673 -2.34451 1.67016 
4.60673 -0.71003 0.61291 4.6135 -1.63322 0.17243 4.6135 -1.63322 2.11064 
4.6135 -1.42132 0.17243 4.6135 -1.42132 2.11064 4.61416 -2.05686 1.9602 
4.61416 -0.99768 0.32287 4.6153 -1.83973 0.21766 4.6153 -1.83973 2.06542 
4.6153 -1.21481 0.21766 4.6153 -1.21481 2.06542 4.61838 -1.94343 0.25873 
4.61838 -1.94343 2.02434 4.61838 -1.11111 0.25873 4.61934 -2.15553 1.88869 
4.61934 -0.89901 0.39438 4.6253 -1.68634 0.17707 4.6253 -1.68634 2.106 
4.6253 -1.3682 0.17707 4.6253 -1.3682 2.106 4.62958 -2.24796 1.80328 
4.62958 -0.80658 0.4798 4.63057 -0.615 0.78734 4.63259 -2.40862 1.56785 
4.63259 -0.64592 0.71522 4.63662 -2.37102 1.63977 4.63662 -0.68353 0.6433 
4.63744 -1.73877 0.18459 4.63744 -1.73877 2.09848 4.63744 -1.31577 0.18459 
4.63744 -1.31577 2.09848 4.64116 -2.32808 1.70779 4.64116 -1.52727 0.16075 
4.64116 -1.52727 2.12232 4.64116 -0.72646 0.57528 4.64932 -2.11344 1.92987 
4.64932 -0.9411 0.3532 4.65066 -1.78973 0.19461 4.65066 -1.78973 2.08847 
4.65066 -1.26482 0.19461 4.65066 -1.26482 2.08847 4.65172 -2.00437 2.00079 
4.65172 -1.05017 0.28228 4.65179 -1.58049 0.16014 4.65179 -1.58049 2.12293 
4.65179 -1.47405 0.16014 4.65179 -1.47405 2.12293 4.6524 -1.89527 0.23007 
4.6524 -1.89527 2.05301 4.6524 -1.15927 0.23007 4.65713 -2.20897 1.85091 
4.65713 -0.84558 0.43216 4.66297 -1.63356 0.16242 4.66297 -1.63356 2.12066 
4.66297 -1.42098 0.16242 4.66297 -1.42098 2.12066 4.66395 -2.42985 1.53609 
4.66395 -0.6247 0.74699 4.667 -2.3954 1.60813 4.667 -0.65914 0.67494 
4.66719 -2.29445 1.76029 4.66719 -0.76009 0.52278 4.67093 -2.35508 1.67763 
4.67093 -0.69946 0.60544 4.67465 -1.68631 0.16758 4.67465 -1.68631 2.11549 
4.67465 -1.36823 0.16758 4.67465 -1.36823 2.11549 4.68549 -2.16687 1.89531 
4.68549 -0.88767 0.38776 4.68667 -2.06311 1.9725 4.68667 -0.99143 0.31057 
4.68682 -1.7386 0.17561 4.68682 -1.7386 2.10746 4.68682 -1.31595 0.17561 
4.68682 -1.31595 2.10746 4.68767 -1.84526 0.20515 4.68767 -1.84526 2.07792 
4.68767 -1.20929 0.20515 4.68767 -1.20929 2.07792 4.68952 -1.52727 0.15236 
4.68952 -1.52727 2.13071 4.69035 -1.94911 0.24668 4.69035 -1.94911 2.03639 
4.69035 -1.10543 0.24668 4.69451 -2.25716 1.81024 4.69451 -0.79738 0.47283 
4.69782 -2.41759 1.57532 4.69782 -0.63695 0.70775 4.69827 -0.60369 0.78381 
4.70031 -1.58053 0.15225 4.70031 -1.58053 2.13082 4.70031 -1.47401 0.15225 
4.70031 -1.47401 2.13082 4.70134 -2.38012 1.64597 4.70134 -0.67442 0.63711 
4.70572 -2.33678 1.71395 4.70572 -0.71776 0.56913 4.71178 -1.63383 0.15505 
4.71178 -1.63383 2.12802 4.71178 -1.42071 0.15505 4.71178 -1.42071 2.12802 
4.72242 -2.11835 1.94008 4.72242 -0.9362 0.34299 4.72247 -2.21688 1.85672 
4.72247 -0.83766 0.42635 4.72358 -1.79443 0.18449 4.72358 -1.79443 2.09858 
4.72358 -1.26011 0.18449 4.72358 -1.26011 2.09858 4.72361 -1.68656 0.16075 
4.72361 -1.68656 2.12232 4.72361 -1.36798 0.16075 4.72361 -1.36798 2.12232 
4.72487 -2.00908 2.0107 4.72487 -1.04546 0.27237 4.72536 -1.89989 0.2202 
4.72536 -1.89989 2.06287 4.72536 -1.15465 0.2202 4.73206 -2.43904 1.5388 
4.73206 -0.6155 0.74427 4.73208 -2.40281 1.61332 4.73208 -0.65173 0.66975 
4.73265 -2.30178 1.76556 4.73265 -0.75277 0.51751 4.73605 -2.36223 1.68265 
4.73605 -0.69232 0.60042 4.73823 -1.52727 0.14635 4.73823 -1.52727 2.13672 
4.74943 -1.58064 0.14674 4.74943 -1.58064 2.13633 4.74943 -1.4739 0.14674 
4.74943 -1.4739 2.13633 4.76 -2.06643 1.98028 4.76 -0.98811 0.30279 
4.76005 -2.2632 1.8143 4.76005 -0.79135 0.46877 4.76065 -2.17242 1.90185 
4.76065 -0.88213 0.38122 4.76085 -1.84906 0.19773 4.76085 -1.84906 2.08534 
4.76085 -1.20548 0.19773 4.76085 -1.20548 2.08534 4.76089 -1.63385 0.15009 
4.76089 -1.63385 2.13298 4.76089 -1.4207 0.15009 4.76089 -1.4207 2.13298 
4.76132 -1.74039 0.16739 4.76132 -1.74039 2.11568 4.76132 -1.31415 0.16739 
4.76132 -1.31415 2.11568 4.7631 -1.95253 0.23942 4.7631 -1.95253 2.04365 
4.7631 -1.10201 0.23942 4.76662 -0.59675 0.78197 4.76664 -2.38554 1.64999 
4.76664 -0.669 0.63309 4.76687 -2.42408 1.57848 4.76687 -0.63046 0.70459 
4.77084 -2.34202 1.71765 4.77084 -0.71252 0.56542 4.78718 -1.52727 0.14274 
4.78718 -1.52727 2.14033 4.79801 -2.12208 1.94449 4.79801 -0.93246 0.33858 
4.79801 -2.01144 2.01568 4.79801 -1.0431 0.2674 4.79805 -2.22062 1.86112 
4.79805 -0.83392 0.42195 4.79805 -2.30557 1.76827 4.79805 -0.74898 0.5148 
4.79846 -1.79565 0.17896 4.79846 -1.79565 2.10411 4.79846 -1.2589 0.17896 
4.79846 -1.2589 2.10411 4.79846 -1.90222 0.21526 4.79846 -1.90222 2.06781 
4.79846 -1.15232 0.21526 4.79849 -1.68777 0.15522 4.79849 -1.68777 2.12785 
4.79849 -1.36677 0.15522 4.79849 -1.36677 2.12785 4.79849 -1.58067 0.14368 
4.79849 -1.58067 2.13939 4.79849 -1.47387 0.14368 4.79849 -1.47387 2.13939 
4.80138 -0.61115 0.74215 4.80139 -2.40716 1.61544 4.80139 -0.64738 0.66763 
4.80139 -2.36585 1.68521 4.80139 -0.6887 0.59787 4.83625 -2.42625 1.57954 
4.83625 -2.38763 1.65122 4.83625 -2.34377 1.71889 4.83625 -2.26534 1.81626 
4.83625 -2.17427 1.90403 4.83625 -2.06801 1.98273 4.83625 -1.95367 2.04607 
4.83625 -1.84998 0.19504 4.83625 -1.84998 2.08804 4.83625 -1.741 0.16464 
4.83625 -1.741 2.11843 4.83625 -1.63415 0.14726 4.83625 -1.63415 2.13581 
4.83625 -1.52727 0.14154 4.83625 -1.52727 2.14154 4.83625 -1.42039 0.14726 
4.83625 -1.42039 2.13581 4.83625 -1.31355 0.16464 4.83625 -1.31355 2.11843 
4.83625 -1.20457 0.19504 4.83625 -1.20457 2.08804 4.83625 -1.10087 0.237 
4.83625 -0.98653 0.30034 4.83625 -0.88027 0.37904 4.83625 -0.7892 0.46681 
4.83625 -0.71077 0.56419 4.83625 -0.66691 0.63185 4.83625 -0.6283 0.70354 
4.83625 -0.59449 0.7811 4.8711 -2.36585 1.68521 4.8711 -0.6887 0.59787 
4.8711 -2.40716 1.61544 4.8711 -0.64738 0.66763 4.87111 -0.61115 0.74215 
4.87401 -1.58067 0.14368 4.87401 -1.58067 2.13939 4.87401 -1.47387 0.14368 
4.87401 -1.47387 2.13939 4.87401 -1.68777 0.15522 4.87401 -1.68777 2.12785 
4.87401 -1.36677 0.15522 4.87401 -1.36677 2.12785 4.87403 -1.90222 0.21526 
4.87403 -1.90222 2.06781 4.87403 -1.15232 0.21526 4.87403 -1.79565 0.17896 
4.87403 -1.79565 2.10411 4.87403 -1.2589 0.17896 4.87403 -1.2589 2.10411 
4.87445 -2.30557 1.76827 4.87445 -0.74898 0.5148 4.87445 -2.22062 1.86112 
4.87445 -0.83392 0.42195 4.87448 -2.01144 2.01568 4.87448 -1.0431 0.2674 
4.87448 -2.12208 1.94449 4.87448 -0.93246 0.33858 4.88531 -1.52727 0.14274 
4.88531 -1.52727 2.14033 4.90165 -2.34202 1.71765 4.90165 -0.71252 0.56542 
4.90563 -2.42408 1.57848 4.90563 -0.63046 0.70459 4.90586 -2.38554 1.64999 
4.90586 -0.669 0.63309 4.90587 -0.59675 0.78197 4.90939 -1.95253 2.04365 
4.90939 -1.10201 0.23942 4.91117 -1.74039 0.16739 4.91117 -1.74039 2.11568 
4.91117 -1.31415 0.16739 4.91117 -1.31415 2.11568 4.91161 -1.63385 0.15009 
4.91161 -1.63385 2.13298 4.91161 -1.4207 0.15009 4.91161 -1.4207 2.13298 
4.91165 -1.84906 0.19773 4.91165 -1.84906 2.08534 4.91165 -1.20548 0.19773 
4.91165 -1.20548 2.08534 4.91184 -2.17242 1.90185 4.91184 -0.88213 0.38122 
4.91244 -2.2632 1.8143 4.91244 -0.79135 0.46877 4.9125 -2.06643 1.98028 
4.9125 -0.98811 0.30279 4.92306 -1.58064 0.14674 4.92306 -1.58064 2.13633 
4.92306 -1.4739 0.14674 4.92306 -1.4739 2.13633 4.93426 -1.52727 0.14635 
4.93426 -1.52727 2.13672 4.93644 -2.36223 1.68265 4.93644 -0.69232 0.60042 
4.9395 -0.58532 0.82207 4.93985 -2.30178 1.76556 4.93985 -0.75277 0.51751 
4.94041 -0.65173 0.66975 4.94043 -0.6155 0.74427 4.94714 -1.89989 0.2202 
4.94714 -1.89989 2.06287 4.94714 -1.15465 0.2202 4.94762 -2.00908 2.0107 
4.94762 -1.04546 0.27237 4.94888 -1.68656 0.16075 4.94888 -1.68656 2.12232 
4.94888 -1.36798 0.16075 4.94888 -1.36798 2.12232 4.94892 -1.79443 0.18449 
4.94892 -1.79443 2.09858 4.94892 -1.26011 0.18449 4.94892 -1.26011 2.09858 
4.95003 -2.21688 1.85672 4.95003 -0.83766 0.42635 4.95008 -2.11835 1.94008 
4.95008 -0.9362 0.34299 4.96072 -1.63383 0.15505 4.96072 -1.63383 2.12802 
4.96072 -1.42071 0.15505 4.96072 -1.42071 2.12802 4.96677 -2.33678 1.71395 
4.96677 -0.71776 0.56913 4.97116 -0.67442 0.63711 4.97219 -1.58053 0.15225 
4.97219 -1.58053 2.13082 4.97219 -1.47401 0.15225 4.97219 -1.47401 2.13082 
4.97423 -0.60369 0.78381 4.97468 -0.63695 0.70775 4.97798 -2.25716 1.81024 
4.97798 -0.79738 0.47283 4.98215 -1.94911 2.03639 4.98215 -1.10543 0.24668 
4.98298 -1.52727 0.15236 4.98298 -1.52727 2.13071 4.98482 -1.84526 0.20515 
4.98482 -1.84526 2.07792 4.98482 -1.20929 0.20515 4.98482 -1.20929 2.07792 
4.98568 -1.7386 0.17561 4.98568 -1.7386 2.10746 4.98568 -1.31595 0.17561 
4.98568 -1.31595 2.10746 4.98583 -2.06311 1.9725 4.98583 -0.99143 0.31057 
4.987 -2.16687 1.89531 4.987 -0.88767 0.38776 4.99784 -1.68631 0.16758 
4.99784 -1.68631 2.11549 4.99784 -1.36823 0.16758 4.99784 -1.36823 2.11549 
5.00156 -0.69946 0.60544 5.0053 -0.76009 0.52278 5.00549 -0.65914 0.67494 
5.00763 -0.59439 0.82474 5.00855 -0.6247 0.74699 5.00953 -1.63356 0.16242 
5.00953 -1.63356 2.12066 5.00953 -1.42098 0.16242 5.00953 -1.42098 2.12066 
5.01536 -2.20897 1.85091 5.01536 -0.84558 0.43216 5.02009 -1.89527 0.23007 
5.02009 -1.89527 2.05301 5.02009 -1.15927 0.23007 5.0207 -1.58049 0.16014 
5.0207 -1.58049 2.12293 5.0207 -1.47405 0.16014 5.0207 -1.47405 2.12293 
5.02078 -2.00437 2.00079 5.02078 -1.05017 0.28228 5.02183 -1.78973 0.19461 
5.02183 -1.78973 2.08847 5.02183 -1.26482 0.19461 5.02183 -1.26482 2.08847 
5.02317 -2.11344 1.92987 5.02317 -0.9411 0.3532 5.03134 -1.52727 0.16075 
5.03134 -1.52727 2.12232 5.03134 -0.72646 0.57528 5.03505 -1.73877 0.18459 
5.03505 -1.73877 2.09848 5.03505 -1.31577 0.18459 5.03505 -1.31577 2.09848 
5.03588 -0.68353 0.6433 5.0399 -0.64592 0.71522 5.04193 -0.615 0.78734 
5.04291 -0.80658 0.4798 5.0472 -1.68634 0.17707 5.0472 -1.68634 2.106 
5.0472 -1.3682 0.17707 5.0472 -1.3682 2.106 5.05315 -2.15553 1.88869 
5.05315 -0.89901 0.39438 5.05412 -1.94343 0.25873 5.05412 -1.94343 2.02434 
5.05412 -1.11111 0.25873 5.05719 -1.83973 0.21766 5.05719 -1.83973 2.06542 
5.05719 -1.21481 0.21766 5.05719 -1.21481 2.06542 5.05834 -2.05686 1.9602 
5.05834 -0.99768 0.32287 5.059 -1.63322 0.17243 5.059 -1.63322 2.11064 
5.059 -1.42132 0.17243 5.059 -1.42132 2.11064 5.06576 -0.71003 0.61291 
5.06952 -0.77087 0.53044 5.07013 -1.58006 0.17071 5.07013 -1.58006 2.11237 
5.07013 -1.47448 0.17071 5.07013 -1.47448 2.11237 5.0704 -0.66987 0.68325 
5.0709 -1.78945 0.20548 5.0709 -1.78945 2.07759 5.0709 -1.26509 0.20548 
5.0709 -1.26509 2.07759 5.07337 -0.63579 0.75548 5.07472 -0.60789 0.82869 
5.07923 -1.52727 0.1715 5.07923 -1.52727 2.11157 5.08131 -0.85799 0.4401 
5.08393 -1.73842 0.19598 5.08393 -1.73842 2.08709 5.08393 -1.31612 0.19598 
5.08393 -1.31612 2.08709 5.08887 -2.10034 1.92113 5.08887 -0.9542 0.36194 
5.0916 -1.8884 0.24466 5.0916 -1.8884 2.03841 5.0916 -1.16614 0.24466 
5.0916 -1.16614 2.03841 5.09232 -1.99745 1.98614 5.09232 -1.05709 0.29693 
5.09507 -0.7386 0.58386 5.0963 -1.68575 0.18904 5.0963 -1.68575 2.09404 
5.0963 -1.36879 0.18904 5.0963 -1.36879 2.09404 5.10053 -0.69613 0.6523 
5.10424 -0.65876 0.72456 5.10599 -1.83905 0.23048 5.10599 -1.83905 2.0526 
5.10599 -1.21549 0.23048 5.10599 -1.21549 2.0526 5.10635 -0.62819 0.79701 
5.10685 -0.60339 0.87094 5.1079 -1.63262 0.18492 5.1079 -1.63262 2.09815 
5.1079 -1.42192 0.18492 5.1079 -1.42192 2.09815 5.10887 -0.81991 0.48937 
5.11762 -1.58002 0.18339 5.11762 -1.58002 2.09968 5.11762 -1.47452 0.18339 
5.11762 -1.47452 2.09968 5.11831 -0.91322 0.4044 5.11963 -1.78856 0.21881 
5.11963 -1.78856 2.06426 5.11963 -1.26598 0.21881 5.11963 -1.26598 2.06426 
5.12369 -2.04178 1.94941 5.12369 -1.01276 0.33366 5.12492 -1.93552 0.27551 
5.12492 -1.93552 2.00756 5.12492 -1.11902 0.27551 5.12653 -1.52727 0.1846 
5.12653 -1.52727 2.09848 5.12997 -0.72432 0.62289 5.13218 -1.73753 0.20976 
5.13218 -1.73753 2.07331 5.13218 -1.31701 0.20976 5.13218 -1.31701 2.07331 
5.1345 -0.68451 0.69344 5.13516 -0.78546 0.54122 5.13734 -0.6508 0.76585 
5.13857 -0.62328 0.83921 5.13995 -1.88706 0.25931 5.13995 -1.88706 2.02376 
5.13995 -1.16748 0.25931 5.14447 -1.68471 0.20334 5.14447 -1.68471 2.07973 
5.14447 -1.36983 0.20334 5.14447 -1.36983 2.07973 5.14666 -0.87335 0.45159 
5.14909 -0.60789 0.90306 5.15388 -0.97021 0.37421 5.15411 -1.83758 0.24562 
5.15411 -1.83758 2.03746 5.15411 -1.21696 0.24562 5.15503 -1.63258 0.19958 
5.15503 -1.63258 2.0835 5.15503 -1.42196 0.19958 5.15503 -1.42196 2.0835 
5.15701 -1.98089 1.97301 5.15701 -1.07365 0.31007 5.15769 -0.75411 0.59483 
5.16401 -0.7124 0.66346 5.16468 -1.5799 0.19848 5.16468 -1.5799 2.0846 
5.16468 -1.47465 0.19848 5.16468 -1.47465 2.0846 5.16737 -1.78722 0.23446 
5.16737 -1.78722 2.04861 5.16737 -1.26733 0.23446 5.16739 -0.67541 0.73573 
5.16957 -0.64535 0.80821 5.17314 -1.52727 0.19999 5.17314 -1.52727 2.08308 
5.17357 -0.8365 0.50196 5.1748 -1.93635 1.98891 5.1748 -1.11819 0.29417 
5.17969 -1.73612 0.22588 5.17969 -1.73612 2.05719 5.17969 -1.31842 0.22588 
5.17969 -1.31842 2.05719 5.18077 -0.62819 0.87144 5.18219 -0.93021 0.41777 
5.18772 -1.03022 0.34818 5.18977 -1.88767 2.00475 5.18977 -1.16687 0.27833 
5.19104 -1.68443 0.21989 5.19104 -1.68443 2.06318 5.19104 -1.37012 0.21989 
5.19104 -1.37012 2.06318 5.1919 -0.74171 0.63518 5.19703 -0.80314 0.55377 
5.19708 -0.70289 0.70543 5.19977 -0.66954 0.77801 5.20138 -1.63229 0.21652 
5.20138 -1.63229 2.06655 5.20138 -1.42225 0.21652 5.20138 -1.42225 2.06655 
5.20404 -1.83773 0.26498 5.20404 -1.83773 2.01809 5.20404 -1.21682 0.26498 
5.20619 -1.07379 0.33067 5.21008 -0.89142 0.4663 5.21069 -1.57985 0.21578 
5.21069 -1.57985 2.06729 5.21069 -1.47469 0.21578 5.21069 -1.47469 2.06729 
5.21194 -0.6508 0.84045 5.21692 -0.98892 0.3897 5.21722 -1.78718 0.25423 
5.21722 -1.78718 2.02884 5.21722 -1.26737 0.25423 5.21893 -1.52727 0.21766 
5.21893 -1.52727 2.06542 5.21893 -0.77293 0.60813 5.2223 -0.63579 0.90441 
5.22372 -1.11852 0.31522 5.22526 -0.73162 0.6772 5.22909 -0.6958 0.74869 
5.23024 -1.73451 0.24609 5.23024 -1.73451 2.03698 5.23024 -1.32003 0.24609 
5.2348 -0.85654 0.51601 5.23621 -1.0313 0.37079 5.2389 -1.16752 0.29984 
5.24146 -1.68266 0.24062 5.24146 -1.68266 2.04246 5.24146 -1.37189 0.24062 
5.24205 -0.67541 0.81039 5.2445 -0.94992 0.43443 5.2518 -1.63009 0.2378 
5.2518 -1.63009 2.04527 5.2518 -1.42445 0.2378 5.2525 -0.76246 0.64981 
5.25292 -1.21756 0.28686 5.25322 -0.65876 0.87355 5.25454 -1.07519 0.35372 
5.25747 -0.72406 0.72031 5.25781 -0.82421 0.56883 5.26095 -1.57755 0.2376 
5.26095 -1.57755 2.04547 5.26095 -1.47699 0.2376 5.26095 -1.47699 2.04547 
5.26256 -0.64592 0.93788 5.2638 -1.52727 0.23755 5.2638 -1.52727 2.04553 
5.26457 -0.99119 0.41411 5.26692 -1.78502 2.00646 5.26692 -1.26952 0.27662 
5.27032 -0.9134 0.48219 5.27154 -1.12001 0.33863 5.27235 -0.70289 0.7807 
5.27854 -0.79498 0.62373 5.27963 -1.73229 2.01411 5.27963 -1.32225 0.26896 
5.28356 -1.0338 0.39561 5.28434 -0.68451 0.84328 5.28483 -0.75426 0.69295 
5.28661 -1.16924 0.32362 5.29095 -1.68016 0.26411 5.29095 -1.68016 2.01896 
5.29095 -1.37438 0.26411 5.29156 -0.95284 0.4613 5.29429 -0.8795 0.53277 
5.29453 -0.66987 0.90738 5.30058 -0.73162 0.75252 5.30097 -1.62759 0.26178 
5.30097 -1.62759 2.02129 5.30097 -1.42695 0.26178 5.30143 -1.07766 0.379 
5.30178 -1.22021 0.31148 5.3049 -1.57749 0.25958 5.3049 -1.57749 2.02349 
5.3049 -1.47705 0.25958 5.30764 -1.52727 0.25961 5.30764 -1.52727 2.02346 
5.31111 -0.78632 0.66667 5.31148 -0.99445 0.44135 5.31432 -0.7124 0.81377 
5.3156 -1.2724 0.30174 5.3163 -0.84838 0.58597 5.31637 -0.91774 0.51071 
5.31812 -1.12266 0.36431 5.32549 -0.69613 0.87726 5.32769 -1.32508 0.29442 
5.32797 -0.76246 0.72528 5.33046 -1.03764 0.42319 5.33443 -1.17269 0.35028 
5.33625 -0.82016 0.64154 5.33729 -0.95746 0.49018 5.33882 -1.37738 0.29009 
5.33932 -0.88523 0.56299 5.3426 -0.74171 0.78588 5.34401 -1.62749 1.99718 
5.34401 -1.42705 0.28589 5.34793 -1.57733 0.28382 5.34793 -1.57733 1.99925 
5.34793 -1.47721 0.28382 5.34813 -1.08181 0.407 5.34925 -1.22379 0.33859 
5.35035 -1.52727 0.28381 5.35406 -0.79498 0.69925 5.35489 -0.72432 0.84781 
5.35725 -0.99952 0.47069 5.36018 -0.85571 0.6176 5.3612 -0.92387 0.54126 
5.36256 -1.27578 0.32929 5.36334 -1.12645 0.39219 5.36965 -0.77293 0.75885 
5.3743 -1.32851 0.3224 5.37589 -1.04293 0.45291 5.37944 -1.17675 0.3786 
5.38074 -1.37777 0.3162 5.38154 -0.96375 0.52097 5.38285 -0.89288 0.59494 
5.38296 -0.75411 0.8201 5.38581 -1.42739 0.31208 5.38951 -1.47727 0.31003 
5.39182 -0.84838 0.66149 5.39215 -1.08662 0.4367 5.3942 -1.22836 0.36737 
5.40128 -1.00617 0.50185 5.4042 -0.93157 0.57358 5.40706 -1.13138 0.4222 
5.40727 -1.28058 0.35854 5.40896 -0.82421 0.71997 5.41479 -0.88523 0.63847 
5.41544 -1.32869 0.35091 5.41871 -1.04872 0.48448 5.42188 -1.37802 0.34482 
5.42319 -1.18207 0.40918 5.42401 -0.80314 0.78075 5.42418 -0.9717 0.5536 
5.42706 -1.42796 0.34087 5.43478 -1.09267 0.46858 5.43652 -0.92387 0.61658 
5.43755 -1.2338 0.39836 5.44275 -1.01317 0.53503 5.44501 -0.8795 0.68349 
5.44709 -1.28128 0.38896 5.44916 -1.13743 0.45425 5.45513 -1.32936 0.3814 
5.45681 -0.96375 0.59624 5.45986 -1.05587 0.51792 5.46177 -1.37888 0.37557 
5.46177 -0.85654 0.74299 5.46501 -1.1884 0.44167 5.46707 -0.91774 0.66141 
5.47546 -1.09972 0.50232 5.47593 -1.00617 0.57651 5.47604 -1.23502 0.43072 
5.48555 -1.28259 0.42144 5.4876 -0.95746 0.64049 5.48953 -1.14459 0.48825 
5.49327 -1.33052 0.4138 5.49331 -1.04872 0.55908 5.49559 -0.9134 0.70746 
5.50202 -1.19038 0.47576 5.50709 -0.99952 0.62053 5.50921 -1.09267 0.543 
5.51148 -0.89142 0.7677 5.51291 -1.23699 0.46488 5.51648 -0.95284 0.68622 
5.52353 -1.13743 0.52862 5.52487 -1.04293 0.6019 5.53612 -1.1884 0.51277 
5.53643 -0.99445 0.66631 5.54108 -1.08662 0.58563 5.54335 -0.94992 0.73329 
5.54706 -1.23502 0.50175 5.55459 -1.03764 0.64732 5.55558 -1.13138 0.57072 
5.56368 -0.99119 0.71322 5.5686 -1.18207 0.5546 5.57079 -1.08181 0.62966 
5.58217 -1.0338 0.69422 5.58559 -1.12645 0.61444 5.59878 -1.07766 0.67636 
5.60699 -1.0313 0.74157 5.61348 -1.12266 0.65966 5.62406 -1.07519 0.72324 
5.12119 -1.13257 2.08593 5.13144 -1.18454 2.07193 5.14441 -1.23457 2.05791 
5.14631 -1.12969 2.13461 5.15606 -1.18188 2.1208 5.16697 -1.07358 2.19331 
5.16819 -1.23285 2.10562 5.17386 -1.12632 2.18157 5.18317 -1.17831 2.16826 
5.1832 -1.28208 2.09055 5.1894 -1.02408 2.24089 5.19485 -1.2294 2.15344 
5.19548 -1.07341 2.23446 5.1983 -1.32691 2.07355 5.20312 -1.12152 2.22628 
5.20888 -1.27944 2.13713 5.21194 -1.17373 2.21321 5.21537 -1.37079 2.05522 
5.21626 -0.97331 2.28583 5.22015 -1.02321 2.28078 5.22317 -1.22534 2.19845 
5.22358 -1.32443 2.12044 5.22597 -1.07274 2.27415 5.23354 -1.12081 2.2661 
5.23677 -1.27565 2.18235 5.24019 -1.36829 2.10257 5.24294 -1.16829 2.25656 
5.24598 -0.92395 2.32592 5.24844 -0.97319 2.32321 5.25157 -1.32028 2.16714 
5.25267 -1.02196 2.31889 5.25376 -1.22002 2.2422 5.25837 -1.07157 2.31228 
5.25868 -1.41091 2.08358 5.26602 -1.1195 2.30456 5.26678 -1.27072 2.22607 
5.26777 -1.36446 2.14947 5.27529 -1.16707 2.29505 5.279 -1.45217 2.06351 
5.279 -0.87482 2.36236 5.27986 -0.92389 2.36151 5.28127 -1.31548 2.21116 
5.28241 -0.97284 2.35896 5.28592 -1.40764 2.13049 5.28624 -1.21369 2.28403 
5.28666 -1.02155 2.35471 5.29259 -1.06991 2.34878 5.29749 -1.35916 2.1949 
5.29883 -1.26466 2.26818 5.3002 -1.1178 2.34117 5.3002 -0.63184 0.96934 
5.30588 -1.44925 2.11057 5.30945 -1.16511 2.33192 5.30945 -0.58454 0.9786 
5.31087 -1.51067 2.02909 5.31315 -1.30943 2.25379 5.31455 -0.87482 2.39621 
5.31527 -1.40257 2.17626 5.31545 -0.92395 2.39539 5.31545 -0.8257 2.39539 
5.31816 -0.97319 2.39293 5.31816 -0.77645 2.39293 5.32034 -1.21171 2.32103 
5.32248 -1.02196 2.3887 5.32677 -1.4887 2.08933 5.32905 -1.35338 2.23772 
5.32908 -1.07157 2.383 5.32908 -0.67807 0.92752 5.33283 -1.25751 2.30854 
5.33475 -1.44464 2.1563 5.33681 -1.1195 2.37535 5.33681 -0.63015 0.93516 
5.34632 -1.16707 2.36607 5.34632 -0.58258 0.94444 5.34643 -1.39592 2.22029 
5.34689 -1.30238 2.29447 5.35172 -0.87482 2.42827 5.35286 -0.92413 2.42763 
5.35286 -0.82552 2.42763 5.35528 -1.48436 2.13539 5.35554 -0.97331 2.42511 
5.35554 -0.77634 2.42511 5.35734 -1.21369 2.35513 5.35734 -0.53595 0.95539 
5.36058 -1.54555 2.05381 5.36059 -1.02321 2.42122 5.36059 -0.72643 2.42122 
5.3625 -1.34622 2.27887 5.36555 -1.43835 2.20055 5.36722 -1.07274 2.4154 
5.36722 -0.67691 0.89512 5.36722 -0.67691 2.4154 5.37319 -1.26466 2.34254 
5.37319 -0.48498 0.96798 5.37527 -1.12081 2.40783 5.37527 -0.62883 0.90269 
5.37735 -1.52259 2.1133 5.37961 -1.38893 2.26176 5.38481 -1.16829 2.39843 
5.38481 -0.58135 0.91208 5.38584 -1.47823 2.18021 5.38758 -1.30943 2.32822 
5.38758 -0.44022 0.9823 5.39041 -0.87482 2.45847 5.39162 -0.92418 2.45784 
5.39162 -0.82546 2.45784 5.39529 -0.97413 2.45593 5.39529 -0.77551 2.45593 
5.39817 -1.43039 2.2432 5.39835 -1.59895 2.01604 5.39917 -1.22002 2.38761 
5.39917 -0.52962 0.92291 5.40048 -1.02408 2.45197 5.40048 -0.72557 0.85854 
5.40048 -0.72557 2.45197 5.40365 -1.35338 2.31232 5.40365 -0.39627 0.9982 
5.40691 -1.07341 2.44589 5.40691 -0.67624 0.86463 5.40691 -0.67624 2.44589 
5.40757 -1.51686 2.15833 5.4134 -1.57788 2.07682 5.41509 -1.12152 2.43825 
5.41509 -0.62813 0.87226 5.41509 -0.62813 2.43825 5.4153 -1.27072 2.37459 
5.4153 -0.47893 0.93593 5.41816 -1.47052 2.22321 5.42108 -1.39592 2.29494 
5.42108 -0.35372 1.01557 5.42816 -1.17373 2.42943 5.42816 -0.57592 0.88109 
5.42816 -0.57592 2.42943 5.43021 -1.31548 2.36009 5.43021 -0.43417 0.95042 
5.43054 -1.55372 2.13531 5.43054 -0.87482 2.48673 5.43285 -0.92482 2.48676 
5.43285 -0.82482 2.48676 5.43655 -0.9747 2.48472 5.43655 -0.77494 0.8258 
5.43655 -0.77494 2.48472 5.43951 -1.50922 2.20186 5.44082 -1.43835 2.27582 
5.44082 -0.3113 1.0347 5.44162 -1.02433 2.48059 5.44162 -0.72532 0.82992 
5.44162 -0.72532 2.48059 5.44292 -1.22534 2.4182 5.44292 -0.52431 0.89232 
5.44292 -0.52431 2.4182 5.44647 -1.35916 2.34388 5.44647 -0.39048 0.96663 
5.44805 -1.07358 2.4744 5.44805 -0.67607 0.83612 5.44805 -0.67607 2.4744 
5.45271 -1.62917 2.03794 5.45902 -1.27565 2.4046 5.45902 -0.474 0.90591 
5.4598 -1.12632 2.46751 5.4598 -0.62333 0.84301 5.4598 -0.62333 2.46751 
5.46116 -1.47823 2.25553 5.46116 -0.27142 1.05499 5.46218 -1.54638 2.17919 
5.46511 -1.40257 2.3261 5.46511 -0.34707 0.98441 5.4683 -1.60712 2.09755 
5.47201 -0.87482 2.51299 5.4731 -1.17831 2.4582 5.4731 -0.57134 0.85231 
5.4731 -0.57134 2.4582 5.47423 -1.32028 2.3898 5.47423 -0.42937 0.92072 
5.47442 -0.92488 2.51297 5.47442 -0.82477 0.79755 5.47442 -0.82477 2.51297 
5.47835 -0.97504 2.51091 5.47835 -0.7746 0.79961 5.47835 -0.7746 2.51091 
5.48304 -1.51686 2.2338 5.48304 -0.23279 1.07672 5.48354 -1.02471 2.5067 
5.48354 -0.72493 0.80381 5.48354 -0.72493 2.5067 5.48507 -1.44464 2.30662 
5.48507 -0.30501 1.0039 5.48611 -1.58193 2.15526 5.48793 -1.2294 2.44652 
5.48793 -0.52025 0.864 5.4919 -1.36446 2.3736 5.4919 -0.38519 0.93692 
5.49439 -1.63964 2.07151 5.49466 -1.07701 2.50237 5.49466 -0.67264 0.80814 
5.49466 -0.67264 2.50237 5.50424 -1.27944 2.43249 5.50424 -0.47021 0.87803 
5.50598 -1.48436 2.28609 5.50598 -0.26529 1.02443 5.50606 -1.55372 2.21083 
5.50606 -0.19593 1.09969 5.50675 -1.12969 2.49505 5.50675 -0.61995 0.81546 
5.50675 -0.61995 2.49505 5.51088 -1.40764 2.35545 5.51088 -0.342 0.95507 
5.51125 -1.61577 2.13012 5.51471 -0.87482 0.77334 5.51471 -0.87482 2.53718 
5.51746 -0.92505 2.53721 5.51746 -0.8246 0.7733 5.51746 -0.8246 2.53721 
5.52057 -1.18188 2.48531 5.52057 -0.56776 0.8252 5.52057 -0.56776 2.48531 
5.52093 -1.32443 2.41779 5.52093 -0.42522 0.89272 5.52139 -0.97514 2.53501 
5.52139 -0.7745 0.7755 5.52139 -0.7745 2.53501 5.52807 -1.52259 2.26402 
5.52807 -0.22705 1.0465 5.53079 -1.44925 2.33549 5.53079 -0.30039 0.97502 
5.53141 -1.02771 2.53268 5.53141 -0.72194 0.77784 5.53141 -0.72194 2.53268 
5.53575 -1.23285 2.47318 5.53575 -0.5168 0.83734 5.53753 -1.64783 2.10384 
5.5388 -1.36829 2.40118 5.5388 -0.38136 0.90934 5.54273 -1.07984 2.52783 
5.54273 -0.66981 0.78269 5.54273 -0.66981 2.52783 5.54382 -1.60712 2.17307 
5.54382 -0.14253 1.13745 5.55082 -1.28208 2.45817 5.55082 -0.46756 0.85235 
5.55204 -1.4887 2.3146 5.55204 -0.26095 0.99591 5.55544 -1.13257 2.52018 
5.55544 -0.61707 0.79034 5.55544 -0.61707 2.52018 5.55779 -1.41091 2.38269 
5.55779 -0.33874 0.92783 5.55856 -0.87482 0.75127 5.55856 -0.87482 2.55925 
5.56141 -0.9251 0.75132 5.56141 -0.9251 2.55919 5.56141 -0.82455 0.75132 
5.56141 -0.82455 2.55919 5.56455 -1.57788 2.22797 5.56455 -0.17177 1.08255 
5.56489 -1.67803 2.07648 5.56782 -1.32691 2.44307 5.56782 -0.42274 0.86744 
5.56944 -1.18454 2.50993 5.56944 -0.56511 0.80059 5.56944 -0.56511 2.50993 
5.56986 -1.63964 2.14698 5.56986 -0.11001 1.16353 5.57056 -0.97765 2.559 
5.57056 -0.772 0.75152 5.57056 -0.772 2.559 5.57786 -1.45217 2.36236 
5.57786 -0.29747 0.94815 5.5809 -1.03021 2.55618 5.5809 -0.71944 0.75434 
5.5809 -0.71944 2.55618 5.58346 -1.23457 2.49696 5.58346 -0.51508 0.81356 
5.58615 -1.37079 2.426 5.58615 -0.37885 0.88452 5.58756 -1.54555 2.28079 
5.58756 -0.2041 1.02973 5.59211 -1.08206 2.5507 5.59211 -0.66758 0.75981 
5.59211 -0.66758 2.5507 5.59326 -0.04335 1.26241 5.5971 -1.67048 2.11959 
5.5971 -0.07917 1.19093 5.59864 -1.28357 2.48157 5.59864 -0.46607 0.82895 
5.60343 -1.62917 2.18866 5.60343 -0.87482 0.73138 5.60343 -0.87482 2.57914 
5.60343 -0.12048 1.12186 5.60513 -1.13473 2.54256 5.60513 -0.61492 0.76796 
5.60513 -0.61492 2.54256 5.60544 -1.41318 2.4071 5.60544 -0.33647 0.90342 
5.61167 -0.92741 0.7295 5.61167 -0.92741 2.58102 5.61167 -0.82224 0.7295 
5.61167 -0.82224 2.58102 5.61228 -1.51067 2.3305 5.61228 -0.23898 0.98002 
5.61617 -1.3283 2.46612 5.61617 -0.42135 0.84439 5.61832 -1.18528 2.53181 
5.61832 -0.56437 0.77871 5.62098 -0.97984 0.73025 5.62098 -0.97984 2.58027 
5.62098 -0.7698 0.73025 5.62098 -0.7698 2.58027 5.62259 -0.01709 1.29173 
5.62527 -1.69921 2.09136 5.62527 -0.05044 1.21915 5.62532 -1.59895 2.24302 
5.62532 -0.15069 1.06749 5.63045 -1.66039 2.16161 5.63045 -0.08926 1.1489 
5.63132 -1.03198 0.73362 5.63132 -1.03198 2.5769 5.63132 -0.71767 0.73362 
5.63132 -0.71767 2.5769 5.63259 -1.23522 2.51847 5.63259 -0.51442 0.79205 
5.63464 -1.37187 2.44861 5.63464 -0.37777 0.8619 5.64017 -1.47188 2.37903 
5.64017 -0.27776 0.93149 5.64267 -1.08367 0.7396 5.64267 -1.08367 2.57092 
5.64267 -0.66598 0.7396 5.64267 -0.66598 2.57092 5.64756 -1.2839 2.50263 
5.64756 -0.46574 0.80789 5.64879 -1.56559 2.29483 5.64879 -0.18405 1.01568 
5.64922 -0.87482 0.71371 5.64922 -0.87482 2.5968 5.65278 0.0071 1.32193 
5.65497 -0.02296 1.24946 5.65499 -1.13477 2.56233 5.65499 -0.61488 0.74818 
5.65768 -0.92745 0.7122 5.65768 -0.92745 2.59832 5.65768 -0.8222 0.7122 
5.65768 -0.8222 2.59832 5.65835 -1.68969 2.13334 5.65835 -0.05995 1.17718 
5.66467 -1.64799 2.20197 5.66467 -0.10166 1.10855 5.66535 -1.32844 2.48673 
5.66535 -0.4212 0.82379 5.66733 -0.98013 0.7133 5.66733 -0.98013 2.59722 
5.66733 -0.76951 0.7133 5.66733 -0.76951 2.59722 5.66825 -1.18513 2.55118 
5.66825 -0.56452 0.75934 5.66848 -1.43189 2.42259 5.66848 -0.31776 0.88793 
5.6757 -1.52875 2.34521 5.6757 -0.2209 0.96531 5.67789 -1.03227 0.71706 
5.67789 -1.03227 2.59345 5.67789 -0.71738 0.71706 5.67789 -0.71738 2.59345 
5.68241 -1.23461 2.53748 5.68241 -0.51504 0.77303 5.68502 0.00165 1.27957 
5.6872 -1.61663 2.25557 5.6872 -0.13302 1.05495 5.68785 -1.71759 2.10335 
5.68785 -0.03206 1.20716 5.69017 -1.08509 0.72348 5.69017 -1.08509 2.58704 
5.69017 -0.66456 0.72348 5.69239 -1.67778 2.1739 5.69239 -0.07187 1.13662 
5.69583 -0.87482 0.69832 5.69583 -0.87482 2.6122 5.69744 -1.28307 2.52128 
5.69744 -0.46657 0.78923 5.69867 -1.38933 2.46313 5.69867 -0.36031 0.84739 
5.70273 -1.13611 2.57798 5.70273 -0.61353 0.73253 5.70405 -1.48888 2.3924 
5.70405 -0.26077 0.91812 5.70474 -0.92757 0.69711 5.70474 -0.92757 2.61341 
5.70474 -0.82207 0.69711 5.70474 -0.82207 2.61341 5.71349 -1.58218 2.30742 
5.71349 -0.16746 1.00309 5.71446 -0.98017 0.69865 5.71446 -0.98017 2.61187 
5.71446 -0.76948 0.69865 5.71446 -0.76948 2.61187 5.71601 0.02426 1.31073 
5.71637 -1.1866 2.56632 5.71637 -0.56304 0.7442 5.71812 -0.00631 1.23829 
5.72183 -1.70597 2.1445 5.72183 -0.04368 1.16602 5.72606 -1.03331 0.70276 
5.72606 -1.03331 2.60776 5.72606 -0.71634 0.70276 5.72606 -0.71634 2.60776 
5.72729 -1.6635 2.21294 5.72729 -0.08615 1.09758 5.73004 -1.345 2.49986 
5.73004 -0.40464 0.81065 5.73076 -1.23595 2.55213 5.73076 -0.5137 0.75839 
5.73348 -1.44789 2.43485 5.73348 -0.30175 0.87566 5.73843 -1.08597 0.70971 
5.73843 -1.08597 2.60081 5.73843 -0.66367 0.70971 5.74105 -1.5441 2.35669 
5.74105 -0.20555 0.95382 5.74313 -0.87482 0.68523 5.74313 -0.87482 2.62529 
5.74899 0.01666 1.2692 5.75146 -1.137 2.59131 5.75146 -0.61264 0.7192 
5.75195 -1.73223 2.11355 5.75195 -0.01742 1.19697 5.75223 -0.92761 0.68443 
5.75223 -0.92761 2.62609 5.75223 -0.82203 0.68443 5.75223 -0.82203 2.62609 
5.75284 -1.63122 2.26636 5.75284 -0.11842 1.04416 5.7566 -1.69206 2.18388 
5.7566 -0.05758 1.12663 5.76336 -0.98078 0.68616 5.76336 -0.98078 2.62436 
5.76336 -0.76887 0.68616 5.76336 -0.76887 2.62436 5.76402 -1.40442 2.47392 
5.76402 -0.34523 0.8366 5.76517 -1.18728 2.57914 5.76517 -0.56236 0.73138 
5.76824 -1.29098 2.53806 5.76824 -0.45866 0.77245 5.76921 -1.50308 2.40242 
5.76921 -0.24657 0.9081 5.77516 -1.03389 0.69079 5.77516 -1.03389 2.61973 
5.77516 -0.71575 0.69079 5.77945 -1.59551 2.317 5.77945 -0.15414 0.99352 
5.78043 0.03745 1.30106 5.78245 0.00653 1.22894 5.78648 -1.71857 2.1535 
5.78648 -0.03108 1.15702 5.7873 -1.08633 0.69831 5.7873 -1.08633 2.6122 
5.7873 -0.66332 0.69831 5.79102 -1.67563 2.22151 5.79102 -0.87482 0.67447 
5.79102 -0.87482 2.63604 5.79102 -0.07402 1.089 5.79919 -1.46099 2.44359 
5.79919 -0.28866 0.86693 5.80053 -1.13728 2.60219 5.80053 -0.61237 0.70833 
5.80158 -1.35193 2.51451 5.80158 -0.39772 0.796 5.80165 -0.92805 0.67386 
5.80165 -0.92805 2.63666 5.80165 -0.8216 0.67386 5.80165 -0.8216 2.63666 
5.80227 -1.24282 2.56673 5.80227 -0.50682 0.74379 5.80699 -1.55652 2.36463 
5.80699 -0.19313 0.94589 5.81283 -0.98111 0.67614 5.81283 -0.98111 2.63438 
5.81283 -0.76853 0.67614 5.81381 0.02775 1.26071 5.81687 -1.74295 2.12186 
5.81687 -0.0067 1.18866 5.81706 -1.642 2.27401 5.81706 -0.10764 1.0365 
5.8208 -1.70264 2.19135 5.8208 -0.04701 1.11917 5.82452 -1.03386 0.6813 
5.82452 -1.03386 2.62922 5.82452 -0.71578 0.6813 5.83536 -1.51443 2.40904 
5.83536 -0.23522 0.90148 5.83653 -1.41066 2.48622 5.83653 -0.33899 0.82429 
5.83668 -1.08615 0.68933 5.83668 -1.08615 2.62118 5.83668 -0.6635 0.68933 
5.83754 -1.19281 2.59164 5.83754 -0.55684 0.71888 5.83938 -0.87482 0.66608 
5.83938 -0.87482 2.64443 5.84021 -1.29666 2.55011 5.84021 -0.45298 0.7604 
5.84437 -1.60472 2.32396 5.84437 -0.14493 0.98655 5.84768 -1.76514 2.08904 
5.84768 0.0155 1.22148 5.85017 -0.92808 0.66597 5.85017 -0.92808 2.64454 
5.85017 -0.82156 0.66597 5.85017 -0.82156 2.64454 5.8512 -1.72767 2.15969 
5.8512 -0.02198 1.15083 5.85558 -1.68433 2.22767 5.85558 -0.06531 1.08285 
5.86164 -0.98138 0.66877 5.86164 -0.98138 2.64174 5.86164 -0.76826 0.66877 
5.87228 -1.4659 2.4538 5.87228 -0.28375 0.85671 5.87233 -1.56443 2.37044 
5.87233 -0.18521 0.94007 5.87344 -1.14199 2.6123 5.87344 -0.60766 0.69822 
5.87348 -1.03411 0.67447 5.87348 -1.03411 2.63604 5.87348 -0.71553 0.67447 
5.87473 -1.35664 2.52442 5.87473 -0.39301 0.78609 5.87522 -1.24745 2.57659 
5.87522 -0.5022 0.73392 5.88194 -1.75036 2.12704 5.88194 0.00072 1.18347 
5.88251 -1.64933 2.27928 5.88251 -0.10032 1.03123 5.88592 -1.70978 2.19638 
5.88592 -0.03987 1.11414 5.88809 -0.87482 0.66007 5.88809 -0.87482 2.65044 
5.89929 -0.92819 0.66046 5.89929 -0.92819 2.65005 5.89929 -0.82146 0.66046 
5.90986 -1.41399 2.494 5.90986 -0.33566 0.81652 5.90992 -1.61075 2.32802 
5.90992 -0.1389 0.98249 5.91052 -1.51997 2.41557 5.91052 -0.22968 0.89495 
5.91071 -1.19661 2.59906 5.91071 -0.55304 0.71145 5.91075 -0.9814 0.66381 
5.91075 -0.9814 2.6467 5.91075 -0.76825 0.66381 5.91119 -1.08795 0.68111 
5.91119 -1.08795 2.62941 5.91119 -0.6617 0.68111 5.91297 -1.30008 2.55737 
5.91297 -0.44956 0.75315 5.9165 -1.7331 2.16371 5.9165 -0.01655 1.14681 
5.91673 -1.77163 2.0922 5.92071 -1.68957 2.23137 5.92071 -0.06007 1.07914 
5.93704 -0.87482 0.65646 5.94788 -1.46963 2.45821 5.94788 -0.28001 0.8523 
5.94788 -1.35899 2.5294 5.94788 -0.39065 0.78112 5.94791 -1.56817 2.37485 
5.94791 -0.18147 0.93567 5.94791 -1.65312 2.28199 5.94791 -0.09653 1.02852 
5.94832 -1.1432 2.61783 5.94832 -0.60645 0.69269 5.94833 -1.24977 2.58153 
5.94833 -0.49988 0.72898 5.94835 -1.03532 0.66894 5.94835 -1.03532 2.64157 
5.94835 -0.71432 0.66894 5.94835 -0.92822 0.6574 5.94835 -0.92822 2.65312 
5.94835 -0.82142 0.6574 5.95126 -1.75471 2.12916 5.95126 0.00506 1.18135 
5.95126 -1.7134 2.19893 5.95126 -0.03625 1.11159 5.98611 -1.7738 2.09326 
5.98611 -1.73518 2.16494 5.98611 -1.69132 2.23261 5.98611 -1.61289 2.32998 
5.98611 -1.52182 2.41775 5.98611 -1.41556 2.49645 5.98611 -1.30122 2.55979
[truncated: 8,949,335 more chars]
