# Supplementary material for: Visualizing electron delocalization in contorted polycyclic aromatic hydrocarbons
Source: Chem Sci. 2021 Sep 8;12(39):13092–100. doi: 10.1039/d1sc03368a (PMC8513938; doi:10.1039/d1sc03368a)
Supplement: SC-012-D1SC03368A-s028 [file SC-012-D1SC03368A-s028.vtk]

# vtk DataFile Version 5.1
vtk output
ASCII
DATASET POLYDATA
POINTS 203668 double
-0.42092 5.20182 -0.15711 -0.4184 5.35156 -0.21968 -0.41044 5.60643 -0.2618 
-0.4077 5.55621 -0.26183 -0.40458 5.29937 -0.20993 -0.40422 5.15682 -0.14242 
-0.40377 5.50611 -0.25964 -0.39375 5.45354 -0.2573 -0.39375 5.75932 -0.2573 
-0.3894 5.24841 -0.1978 -0.38242 5.40141 -0.25245 -0.38242 5.81145 -0.25245 
-0.38133 4.87414 1.13793 -0.37433 5.19917 -0.18279 -0.37312 4.99256 1.27946 
-0.36972 5.34868 -0.2448 -0.36972 5.86418 -0.2448 -0.36736 5.07035 1.34755 
-0.3666 5.60643 -0.28387 -0.36374 5.55615 -0.28382 -0.36374 5.65671 -0.28382 
-0.36061 4.90338 1.19283 -0.35734 5.15435 -0.1677 -0.35734 5.15435 1.40793 
-0.35734 6.05851 -0.1677 -0.35572 5.29672 -0.23455 -0.35572 5.91614 -0.23455 
-0.3553 4.84162 1.11184 -0.3546 5.50361 -0.28362 -0.3546 5.70925 -0.28362 
-0.34729 5.02908 1.32723 -0.34426 5.45105 -0.2808 -0.34426 5.76182 -0.2808 
-0.34169 5.24669 -0.22158 -0.34169 5.24669 1.46182 -0.34169 5.96618 -0.22158 
-0.33901 5.11046 -0.15062 -0.33901 5.11046 1.39086 -0.33901 6.1024 -0.15062 
-0.33759 4.9357 1.24565 -0.33304 5.39919 -0.27532 -0.33304 5.81367 -0.27532 
-0.32806 4.81078 1.08445 -0.32652 5.19768 -0.20619 -0.32652 5.19768 1.44643 
-0.32652 6.01518 -0.20619 -0.32173 4.85209 1.15352 -0.32173 5.60643 -0.30376 
-0.32002 5.34653 -0.26718 -0.32002 5.34653 1.50742 -0.32002 5.86634 -0.26718 
-0.31972 5.06808 1.37196 -0.31972 6.14479 -0.13172 -0.31348 5.55385 -0.30564 
-0.31348 5.55385 1.54588 -0.31348 5.65902 -0.30564 -0.31288 4.97059 1.29536 
-0.31288 6.24228 -0.05512 -0.30899 5.15295 -0.19075 -0.30899 5.15295 1.43098 
-0.30899 6.05991 -0.19075 -0.30684 5.29598 -0.25643 -0.30684 5.29598 1.49667 
-0.30684 5.91689 -0.25643 -0.30418 5.50141 -0.30489 -0.30418 5.50141 1.54513 
-0.30418 5.71145 -0.30489 -0.29988 4.78205 1.05622 -0.29983 4.8823 1.20788 
-0.29983 6.33056 0.03235 -0.2947 4.82087 1.12648 -0.29384 5.44928 -0.30152 
-0.29384 5.44928 1.54176 -0.29384 5.76359 -0.30152 -0.29257 5.24603 -0.24309 
-0.29257 5.24603 1.48333 -0.29257 5.96683 -0.24309 -0.29051 5.10938 -0.17323 
-0.29051 5.10938 1.41347 -0.29051 6.10348 -0.17323 -0.28499 5.00937 1.34389 
-0.28499 6.20349 -0.10365 -0.28249 5.39759 -0.29554 -0.28249 5.39759 1.53578 
-0.28249 5.81528 -0.29554 -0.28249 5.81528 1.53578 -0.2776 5.19735 -0.22725 
-0.2776 5.19735 1.46749 -0.2776 6.01551 -0.22725 -0.27636 4.91566 1.25969 
-0.27636 6.2972 -0.01945 -0.27593 5.60643 -0.32143 -0.27593 5.60643 1.56166 
-0.27017 5.34649 -0.28696 -0.27017 5.34649 1.52719 -0.27017 5.86638 -0.28696 
-0.27017 5.86638 1.52719 -0.26748 5.55381 -0.32294 -0.26748 5.55381 1.56318 
-0.26748 5.65906 -0.32294 -0.26748 5.65906 1.56318 -0.26681 4.79156 1.0982 
-0.26048 4.83327 1.16683 -0.2598 5.15281 -0.21135 -0.2598 5.15281 1.45159 
-0.2598 6.06005 -0.21135 -0.25782 5.50112 -0.32184 -0.25782 5.50112 1.56208 
-0.25782 5.71174 -0.32184 -0.25782 5.71174 1.56208 -0.25691 5.29613 -0.2758 
-0.25691 5.29613 1.51604 -0.25691 5.91674 -0.2758 -0.25691 5.91674 1.51604 
-0.25667 5.04937 1.38745 -0.25667 6.1635 -0.14721 -0.24945 4.95251 1.31007 
-0.24945 6.26035 -0.06983 -0.24727 5.44899 -0.31808 -0.24727 5.44899 1.55831 
-0.24727 5.76387 -0.31808 -0.24727 5.76387 1.55831 -0.24274 5.24664 -0.26211 
-0.24274 5.24664 1.50234 -0.24274 5.96622 -0.26211 -0.23795 4.86463 1.22043 
-0.23795 6.34824 0.01981 -0.23498 5.39617 -0.31166 -0.23498 5.39617 1.5519 
-0.23498 5.81669 -0.31166 -0.23498 5.81669 1.5519 -0.23277 4.80348 1.13876 
-0.22933 5.60643 -0.33682 -0.22933 5.60643 1.57706 -0.22772 5.19818 -0.24591 
-0.22772 5.19818 1.48614 -0.22772 6.01468 -0.24591 -0.22649 5.09192 1.42799 
-0.22649 6.12094 -0.18775 -0.22243 5.34514 -0.30261 -0.22243 5.34514 1.54284 
-0.22243 5.86772 -0.30261 -0.22243 5.86772 1.54284 -0.22111 4.99238 1.35726 
-0.22111 6.22049 -0.11702 -0.22041 5.55368 -0.33803 -0.22041 5.55368 1.57827 
-0.22041 5.65918 -0.33803 -0.22041 5.65918 1.57827 -0.21167 4.89907 1.27228 
-0.21167 6.31379 -0.03204 -0.21069 5.50108 -0.33649 -0.21069 5.50108 1.57673 
-0.21069 5.71178 -0.33649 -0.21069 5.71178 1.57673 -0.20879 5.29465 -0.29094 
-0.20879 5.29465 1.53118 -0.20879 5.91821 -0.29094 -0.20879 5.91821 1.53118 
-0.20332 4.77529 1.10936 -0.1991 5.44795 -0.33238 -0.1991 5.44795 1.57262 
-0.1991 5.76492 -0.33238 -0.1991 5.76492 1.57262 -0.19786 4.81776 1.1778 
-0.19511 5.13625 -0.22449 -0.19511 5.13625 1.46473 -0.19511 6.07661 -0.22449 
-0.1944 5.2453 -0.27675 -0.1944 5.2453 1.51699 -0.1944 5.96756 -0.27675 
-0.19167 5.03336 1.39972 -0.19167 6.1795 -0.15948 -0.18673 5.39528 -0.32543 
-0.18673 5.39528 1.56567 -0.18673 5.81758 -0.32543 -0.18673 5.81758 1.56567 
-0.18411 4.93716 1.32156 -0.18411 6.27571 -0.08132 -0.18202 5.60643 -0.34991 
-0.18202 5.60643 1.59015 -0.17369 5.34425 -0.31594 -0.17369 5.34425 1.55618 
-0.17369 5.86861 -0.31594 -0.17369 5.86861 1.55618 -0.17293 5.55364 -0.35071 
-0.17293 5.55364 1.59095 -0.17293 5.65922 -0.35071 -0.17293 5.65922 1.59095 
-0.17232 4.85003 1.23122 -0.16856 4.78919 1.14874 -0.16179 5.50048 -0.34898 
-0.16179 5.50048 1.58922 -0.16179 5.71238 -0.34898 -0.16179 5.71238 1.58922 
-0.16114 5.07684 1.43878 -0.16114 6.13602 -0.19854 -0.15999 5.29397 -0.30376 
-0.15999 5.29397 1.544 -0.15999 5.91889 -0.30376 -0.15999 5.91889 1.544 
-0.15691 5.19027 -0.26269 -0.15691 5.19027 1.50292 -0.15691 6.02259 -0.26269 
-0.15595 4.97817 1.36728 -0.15595 6.23469 -0.12704 -0.14999 5.44736 -0.34435 
-0.14999 5.44736 1.58459 -0.14999 5.7655 -0.34435 -0.14999 5.7655 1.58459 
-0.14571 4.88575 1.28186 -0.14571 6.32712 -0.04162 -0.13867 4.76269 1.11836 
-0.13785 5.39493 -0.33683 -0.13785 5.39493 1.57706 -0.13785 5.81794 -0.33683 
-0.13785 5.81794 1.57706 -0.13413 4.80562 1.18638 -0.13413 5.60643 -0.36067 
-0.13413 5.60643 1.6009 -0.12597 5.02026 1.40845 -0.12597 6.1926 -0.16821 
-0.12463 5.34398 -0.32681 -0.12463 5.34398 1.56705 -0.12463 5.86889 -0.32681 
-0.12463 5.86889 1.56705 -0.12358 5.12933 -0.23914 -0.12358 5.12933 1.47938 
-0.12358 6.08353 -0.23914 -0.1235 5.55321 -0.36128 -0.1235 5.55321 1.60152 
-0.1235 5.65965 -0.36128 -0.1235 5.65965 1.60152 -0.12289 5.23843 -0.29135 
-0.12289 5.23843 1.53159 -0.12289 5.97443 -0.29135 -0.11816 4.92474 1.32949 
-0.11816 6.28813 -0.08925 -0.11232 5.50014 -0.359 -0.11232 5.50014 1.59924 
-0.11232 5.71272 -0.359 -0.11232 5.71272 1.59924 -0.1081 4.83925 1.23887 
-0.10436 4.77862 1.15621 -0.10064 5.44739 -0.35384 -0.10064 5.44739 1.59408 
-0.10064 5.76547 -0.35384 -0.10064 5.76547 1.59408 -0.0898 4.96683 1.3739 
-0.0898 6.24603 -0.13366 -0.08862 5.07059 1.45108 -0.08862 6.14227 -0.21085 
-0.08847 5.39511 -0.34581 -0.08847 5.39511 1.58604 -0.08847 5.81776 -0.34581 
-0.08847 5.81776 1.58604 -0.08762 5.28845 -0.31626 -0.08762 5.28845 1.5565 
-0.08762 5.92442 -0.31626 -0.08577 5.60643 -0.36906 -0.08577 5.60643 1.6093 
-0.08494 5.18459 -0.27474 -0.08494 5.18459 1.51497 -0.08494 6.02827 -0.27474 
-0.08078 4.87654 1.28882 -0.08078 6.33632 -0.04859 -0.07499 5.55317 -0.36917 
-0.07499 5.55317 1.6094 -0.07499 5.65969 -0.36917 -0.07499 5.65969 1.6094 
-0.07395 4.75358 1.12455 -0.06957 4.79692 1.19253 -0.06352 5.49987 -0.36637 
-0.06352 5.49987 1.6066 -0.06352 5.71299 -0.36637 -0.06352 5.71299 1.6066 
-0.05287 5.01536 1.41866 -0.05287 6.19751 -0.17843 -0.05282 4.91682 1.33531 
-0.05282 6.29604 -0.09507 -0.05171 5.33927 -0.33692 -0.05171 5.33927 1.57716 
-0.05171 5.8736 -0.33692 -0.05171 5.8736 1.57716 -0.05168 5.44714 -0.36067 
-0.05168 5.44714 1.6009 -0.05168 5.76572 -0.36067 -0.05168 5.76572 1.6009 
-0.05042 5.12462 -0.24905 -0.05042 5.12462 1.48929 -0.05042 6.08825 -0.24905 
-0.04993 5.23381 -0.30121 -0.04993 5.23381 1.54145 -0.04993 5.97906 -0.30121 
-0.04264 4.83193 1.24415 -0.03924 4.77148 1.16124 -0.03706 5.60643 -0.37507 
-0.03706 5.60643 1.6153 -0.02586 5.55307 -0.37467 -0.02586 5.55307 1.61491 
-0.02586 5.6598 -0.37467 -0.02586 5.6598 1.61491 -0.01529 5.06727 1.45886 
-0.01529 6.1456 -0.21862 -0.01524 4.87051 1.29288 -0.01524 6.34236 -0.05264 
-0.01464 4.96129 1.38043 -0.01464 6.25158 -0.14019 -0.01444 5.28465 -0.32369 
-0.01444 5.28465 1.56392 -0.01444 5.92822 -0.32369 -0.0144 5.49986 -0.37133 
-0.0144 5.49986 1.61156 -0.0144 5.71301 -0.37133 -0.0144 5.71301 1.61156 
-0.01397 5.39331 -0.35403 -0.01397 5.39331 1.59427 -0.01397 5.81956 -0.35403 
-0.01397 5.81956 1.59427 -0.01219 5.18117 -0.28199 -0.01219 5.18117 1.52223 
-0.01219 6.03169 -0.28199 -0.00865 4.74816 1.12857 -0.00445 4.79168 1.19623 
0.01189 5.60643 -0.37868 0.01189 5.60643 1.61891 0.02272 5.01162 1.42307 
0.02272 6.20124 -0.18284 0.02272 5.12226 -0.25402 0.02272 5.12226 1.49426 
0.02272 6.0906 -0.25402 0.02276 4.91308 1.33971 0.02276 6.29978 -0.09947 
0.02276 4.82814 1.24685 0.02317 5.33806 -0.34245 0.02317 5.33806 1.58269 
0.02317 5.87481 -0.34245 0.02317 5.87481 1.58269 0.02317 5.23149 -0.30616 
0.02317 5.23149 1.54639 0.02317 5.98138 -0.30616 0.02319 5.44593 -0.36619 
0.02319 5.44593 1.60643 0.02319 5.76693 -0.36619 0.02319 5.76693 1.60643 
0.0232 5.55303 -0.37774 0.0232 5.55303 1.61798 0.0232 5.65983 -0.37774 
0.0232 5.65983 1.61798 0.0261 4.76786 1.16379 0.06096 4.74607 1.1298 
0.06096 4.78994 1.19747 0.06096 4.86836 1.29484 0.06096 4.95944 1.38261 
0.06096 5.06569 1.46131 0.06096 5.18003 -0.28442 0.06096 5.18003 1.52465 
0.06096 5.28373 -0.32638 0.06096 5.28373 1.56662 0.06096 5.39271 -0.35677 
0.06096 5.39271 1.59701 0.06096 5.49955 -0.37415 0.06096 5.49955 1.61439 
0.06096 5.60643 -0.37988 0.06096 5.60643 1.62012 0.06096 5.71331 -0.37415 
0.06096 5.71331 1.61439 0.06096 5.82016 -0.35677 0.06096 5.82016 1.59701 
0.06096 5.92914 -0.32638 0.06096 6.03283 -0.28442 0.06096 6.14717 -0.22107 
0.06096 6.25343 -0.14237 0.06096 6.3445 -0.05461 0.09581 4.76786 1.16379 
0.09872 5.55303 -0.37774 0.09872 5.55303 1.61798 0.09872 5.65983 -0.37774 
0.09872 5.65983 1.61798 0.09872 5.44593 -0.36619 0.09872 5.44593 1.60643 
0.09872 5.76693 -0.36619 0.09872 5.76693 1.60643 0.09874 5.23149 -0.30616 
0.09874 5.23149 1.54639 0.09874 5.98138 -0.30616 0.09874 5.33806 -0.34245 
0.09874 5.33806 1.58269 0.09874 5.87481 -0.34245 0.09874 5.87481 1.58269 
0.09915 4.82814 1.24685 0.09916 4.91308 1.33971 0.09916 6.29978 -0.09947 
0.09919 5.12226 -0.25402 0.09919 5.12226 1.49426 0.09919 6.0906 -0.25402 
0.09919 5.01162 1.42307 0.09919 6.20124 -0.18284 0.11002 5.60643 -0.37868 
0.11002 5.60643 1.61891 0.12636 4.79168 1.19623 0.13057 4.74816 1.12857 
0.1341 5.18117 -0.28199 0.1341 5.18117 1.52223 0.1341 6.03169 -0.28199 
0.13588 5.39331 -0.35403 0.13588 5.39331 1.59427 0.13588 5.81956 -0.35403 
0.13588 5.81956 1.59427 0.13632 5.49986 -0.37133 0.13632 5.49986 1.61156 
0.13632 5.71301 -0.37133 0.13632 5.71301 1.61156 0.13636 5.28465 -0.32369 
0.13636 5.28465 1.56392 0.13636 5.92822 -0.32369 0.13655 4.96129 1.38043 
0.13655 6.25158 -0.14019 0.13715 4.87051 1.29288 0.13715 6.34236 -0.05264 
0.13721 5.06727 1.45886 0.13721 6.1456 -0.21862 0.14777 5.55307 -0.37467 
0.14777 5.55307 1.61491 0.14777 5.6598 -0.37467 0.14777 5.6598 1.61491 
0.15897 5.60643 -0.37507 0.15897 5.60643 1.6153 0.16115 4.77148 1.16124 
0.16455 4.83193 1.24415 0.17185 5.23381 -0.30121 0.17185 5.23381 1.54145 
0.17185 5.97906 -0.30121 0.17233 5.12462 -0.24905 0.17233 5.12462 1.48929 
0.17233 6.08825 -0.24905 0.17359 5.44714 -0.36067 0.17359 5.44714 1.6009 
0.17359 5.76572 -0.36067 0.17359 5.76572 1.6009 0.17363 5.33927 -0.33692 
0.17363 5.33927 1.57716 0.17363 5.8736 -0.33692 0.17363 5.8736 1.57716 
0.17474 4.91682 1.33531 0.17474 6.29604 -0.09507 0.17478 5.01536 1.41866 
0.17478 6.19751 -0.17843 0.18543 5.49987 -0.36637 0.18543 5.49987 1.6066 
0.18543 5.71299 -0.36637 0.18543 5.71299 1.6066 0.19148 4.79692 1.19253 
0.19587 4.75358 1.12455 0.1969 5.55317 -0.36917 0.1969 5.55317 1.6094 
0.1969 5.65969 -0.36917 0.1969 5.65969 1.6094 0.20269 4.87654 1.28882 
0.20269 6.33632 -0.04859 0.20685 5.18459 -0.27474 0.20685 5.18459 1.51497 
0.20685 6.02827 -0.27474 0.20769 5.60643 -0.36906 0.20769 5.60643 1.6093 
0.20953 5.28845 -0.31626 0.20953 5.28845 1.5565 0.20953 5.92442 -0.31626 
0.21039 5.39511 -0.34581 0.21039 5.39511 1.58604 0.21039 5.81776 -0.34581 
0.21039 5.81776 1.58604 0.21053 5.07059 1.45108 0.21053 6.14227 -0.21085 
0.21171 4.96683 1.3739 0.21171 6.24603 -0.13366 0.22255 5.44739 -0.35384 
0.22255 5.44739 1.59408 0.22255 5.76547 -0.35384 0.22255 5.76547 1.59408 
0.22627 4.77862 1.15621 0.23001 4.83925 1.23887 0.23424 5.50014 -0.359 
0.23424 5.50014 1.59924 0.23424 5.71272 -0.359 0.23424 5.71272 1.59924 
0.24007 4.92474 1.32949 0.24007 6.28813 -0.08925 0.2448 5.23843 -0.29135 
0.2448 5.23843 1.53159 0.2448 5.97443 -0.29135 0.24541 5.55321 -0.36128 
0.24541 5.55321 1.60152 0.24541 5.65965 -0.36128 0.24541 5.65965 1.60152 
0.24549 5.12933 -0.23914 0.24549 5.12933 1.47938 0.24549 6.08353 -0.23914 
0.24654 5.34398 -0.32681 0.24654 5.34398 1.56705 0.24654 5.86889 -0.32681 
0.24654 5.86889 1.56705 0.24788 5.02026 1.40845 0.24788 6.1926 -0.16821 
0.25605 4.80562 1.18638 0.25605 5.60643 -0.36067 0.25605 5.60643 1.6009 
0.25976 5.39493 -0.33683 0.25976 5.39493 1.57706 0.25976 5.81794 -0.33683 
0.25976 5.81794 1.57706 0.26059 4.76269 1.11836 0.26762 4.88575 1.28186 
0.26762 6.32712 -0.04162 0.2719 5.44736 -0.34435 0.2719 5.44736 1.58459 
0.2719 5.7655 -0.34435 0.2719 5.7655 1.58459 0.27786 4.97817 1.36728 
0.27786 6.23469 -0.12704 0.27883 5.19027 -0.26269 0.27883 5.19027 1.50292 
0.27883 6.02259 -0.26269 0.2819 5.29397 -0.30376 0.2819 5.29397 1.544 
0.2819 5.91889 -0.30376 0.28305 5.07684 1.43878 0.28305 6.13602 -0.19854 
0.28371 5.50048 -0.34898 0.28371 5.50048 1.58922 0.28371 5.71238 -0.34898 
0.28371 5.71238 1.58922 0.29047 4.78919 1.14874 0.29423 4.85003 1.23122 
0.29484 5.55364 -0.35071 0.29484 5.55364 1.59095 0.29484 5.65922 -0.35071 
0.29484 5.65922 1.59095 0.29561 5.34425 -0.31594 0.29561 5.34425 1.55618 
0.29561 5.86861 -0.31594 0.29561 5.86861 1.55618 0.30394 5.60643 -0.34991 
0.30394 5.60643 1.59015 0.30602 4.93716 1.32156 0.30602 6.27571 -0.08132 
0.30864 5.39528 -0.32543 0.30864 5.39528 1.56567 0.30864 5.81758 -0.32543 
0.30864 5.81758 1.56567 0.31358 5.03336 1.39972 0.31358 6.1795 -0.15948 
0.31631 5.2453 -0.27675 0.31631 5.2453 1.51699 0.31631 5.96756 -0.27675 
0.31703 5.13625 -0.22449 0.31703 5.13625 1.46473 0.31703 6.07661 -0.22449 
0.31978 4.81776 1.1778 0.32101 5.44795 -0.33238 0.32101 5.44795 1.57262 
0.32101 5.76492 -0.33238 0.32101 5.76492 1.57262 0.32524 4.77529 1.10936 
0.3307 5.29465 -0.29094 0.3307 5.29465 1.53118 0.3307 5.91821 -0.29094 
0.33261 5.50108 -0.33649 0.33261 5.50108 1.57673 0.33261 5.71178 -0.33649 
0.33261 5.71178 1.57673 0.33358 4.89907 1.27228 0.33358 6.31379 -0.03204 
0.34233 5.55368 -0.33803 0.34233 5.55368 1.57827 0.34233 5.65918 -0.33803 
0.34233 5.65918 1.57827 0.34302 4.99238 1.35726 0.34302 6.22049 -0.11702 
0.34434 5.34514 -0.30261 0.34434 5.34514 1.54284 0.34434 5.86772 -0.30261 
0.34434 5.86772 1.54284 0.3484 5.09192 1.42799 0.3484 6.12094 -0.18775 
0.34963 5.19818 -0.24591 0.34963 5.19818 1.48614 0.34963 6.01468 -0.24591 
0.35124 5.60643 -0.33682 0.35124 5.60643 1.57706 0.35468 4.80348 1.13876 
0.35689 5.39617 -0.31166 0.35689 5.39617 1.5519 0.35689 5.81669 -0.31166 
0.35689 5.81669 1.5519 0.35921 4.76367 1.06821 0.35987 4.86463 1.22043 
0.36466 5.24664 -0.26211 0.36466 5.24664 1.50234 0.36466 5.96622 -0.26211 
0.36918 5.44899 -0.31808 0.36918 5.44899 1.55831 0.36918 5.76387 -0.31808 
0.36918 5.76387 1.55831 0.37137 4.95251 1.31007 0.37137 6.26035 -0.06983 
0.37858 5.04937 1.38745 0.37858 6.1635 -0.14721 0.37882 5.29613 -0.2758 
0.37882 5.29613 1.51604 0.37882 5.91674 -0.2758 0.37882 5.91674 1.51604 
0.37974 5.50112 -0.32184 0.37974 5.50112 1.56208 0.37974 5.71174 -0.32184 
0.37974 5.71174 1.56208 0.38171 5.15281 -0.21135 0.38171 5.15281 1.45159 
0.38171 6.06005 -0.21135 0.3824 4.83327 1.16683 0.38872 4.79156 1.0982 
0.38939 5.55381 -0.32294 0.38939 5.55381 1.56318 0.38939 5.65906 -0.32294 
0.38939 5.65906 1.56318 0.39208 5.34649 -0.28696 0.39208 5.34649 1.52719 
0.39208 5.86638 -0.28696 0.39208 5.86638 1.52719 0.39785 5.60643 -0.32143 
0.39785 5.60643 1.56166 0.39828 4.91566 1.25969 0.39828 6.2972 -0.01945 
0.39951 5.19735 -0.22725 0.39951 5.19735 1.46749 0.39951 6.01551 -0.22725 
0.4044 5.39759 -0.29554 0.4044 5.39759 1.53578 0.4044 5.81528 -0.29554 
0.4044 5.81528 1.53578 0.4069 5.00937 1.34389 0.4069 6.20349 -0.10365 
0.41242 5.10938 -0.17323 0.41242 5.10938 1.41347 0.41242 6.10348 -0.17323 
0.41448 5.24603 -0.24309 0.41448 5.24603 1.48333 0.41448 5.96683 -0.24309 
0.41575 5.44928 -0.30152 0.41575 5.44928 1.54176 0.41575 5.76359 -0.30152 
0.41575 5.76359 1.54176 0.41661 4.82087 1.12648 0.42174 4.8823 1.20788 
0.42179 4.78205 1.05622 0.42609 5.50141 -0.30489 0.42609 5.50141 1.54513 
0.42609 5.71145 -0.30489 0.42609 5.71145 1.54513 0.42875 5.29598 -0.25643 
0.42875 5.29598 1.49667 0.42875 5.91689 1.49667 0.4309 5.15295 -0.19075 
0.4309 5.15295 1.43098 0.43479 4.97059 1.29536 0.4354 5.55385 -0.30564 
0.4354 5.55385 1.54588 0.4354 5.65902 -0.30564 0.4354 5.65902 1.54588 
0.44163 5.06808 1.37196 0.44193 5.34653 -0.26718 0.44193 5.34653 1.50742 
0.44193 5.86634 1.50742 0.44364 4.85209 1.15352 0.44364 5.60643 -0.30376 
0.44364 5.60643 1.544 0.44843 5.19768 -0.20619 0.44843 5.19768 1.44643 
0.44997 4.81078 1.08445 0.4538 4.77496 1.01297 0.45495 5.39919 -0.27532 
0.45495 5.39919 1.51556 0.45495 5.81367 1.51556 0.4595 4.9357 1.24565 
0.46092 5.11046 1.39086 0.4636 5.24669 -0.22158 0.4636 5.24669 1.46182 
0.46617 5.45105 1.52104 0.46617 5.76182 1.52104 0.4692 5.02908 1.32723 
0.47651 5.50361 1.52386 0.47651 5.70925 1.52386 0.47721 4.84162 1.11184 
0.47763 5.29672 1.47479 0.47763 5.91614 1.47479 0.47925 5.15435 1.40793 
0.48218 4.80322 1.04134 0.48252 4.90338 1.19283 0.48566 5.55615 1.52406 
0.48566 5.65671 1.52406 0.48851 5.60643 1.52411 0.48928 5.07035 1.34755 
0.49163 5.34868 1.48504 0.49163 5.86418 1.48504 0.49503 4.99256 1.27946 
0.49625 5.19917 1.42303 0.50324 4.87414 1.13793 0.50434 5.40141 1.49269 
0.50434 5.81145 1.49269 0.50827 5.11296 1.36604 0.50954 4.83342 1.0687 
0.51131 5.24841 1.43804 0.51566 5.45354 1.49754 0.51627 5.032 1.30035 
0.519 4.95866 1.22888 0.52568 5.50611 1.49987 0.52614 5.15682 1.38265 
0.52649 5.29937 1.45017 0.53582 4.86548 1.09498 0.53618 5.07361 1.32031 
0.54101 4.92754 1.17569 0.54108 4.9969 1.25095 0.54283 5.20182 1.39735 
0.56096 4.89933 1.12012 0.43967 5.08861 -0.17871 0.46433 5.03841 -0.22504 
0.46829 5.08836 -0.21985 0.47438 5.13769 -0.21342 0.48201 5.1858 -0.20524 
0.49263 4.98841 -0.26747 0.49515 5.03759 -0.26479 0.49904 5.08749 -0.25974 
0.50487 5.13702 -0.25311 0.51243 5.18509 -0.24506 0.52183 5.23257 -0.23552 
0.52405 4.9391 -0.30578 0.52487 4.98823 -0.30488 0.52733 5.03747 -0.30217 
0.53156 4.79196 1.02942 0.53156 5.08624 -0.29785 0.53726 4.74235 1.02281 
0.53726 5.13585 -0.29125 0.54491 4.69443 1.01508 0.54491 5.18378 -0.28352 
0.55419 5.23135 -0.27401 0.5579 4.9391 -0.34133 0.55875 4.89004 -0.34047 
0.55875 4.98817 -0.34047 0.5613 4.84109 1.06948 0.5613 5.03712 -0.33792 
0.56555 4.79237 1.06523 0.56555 5.08583 -0.33367 0.57149 4.74401 1.0593 
0.57149 5.13419 -0.32774 0.57909 4.69612 1.0517 0.57909 5.18208 -0.32013 
0.58835 4.64882 1.04244 0.58835 5.22939 -0.31088 0.59345 4.9391 -0.37517 
0.59434 4.88998 -0.37435 0.59434 4.98823 -0.37435 0.59705 4.84073 -0.37189 
0.59705 4.84073 1.10346 0.59705 5.03747 -0.37189 0.59923 4.60221 1.03155 
0.59923 5.27599 -0.29999 0.60137 4.79196 1.09922 0.60137 5.08624 -0.36766 
0.60798 4.74235 1.09352 0.60798 5.13585 -0.36196 0.6157 4.69443 1.08588 
0.6157 5.18378 -0.35431 0.62521 4.64686 1.0766 0.62521 5.23135 -0.34504 
0.63061 4.9391 -0.40723 0.63175 4.8898 -0.40659 0.63175 4.98841 -0.40659 
0.63443 4.84062 -0.40407 0.63443 4.84062 1.13564 0.63443 5.03759 -0.40407 
0.63624 4.60023 1.06565 0.63624 5.27797 -0.33409 0.63948 4.79071 -0.40018 
0.63948 4.79071 1.13175 0.63948 5.08749 -0.40018 0.64612 4.74119 -0.39436 
0.64612 4.74119 1.12592 0.64612 5.13702 -0.39436 0.65209 4.54926 1.05306 
0.65209 5.32894 -0.3215 0.65417 4.69311 1.11835 0.65417 5.18509 -0.38679 
0.6637 4.64563 1.10896 0.6637 5.23257 -0.37739 0.66647 4.5045 1.03874 
0.66931 4.9391 -0.43743 0.67051 4.88974 -0.4368 0.67051 4.88974 1.16836 
0.67051 4.98846 -0.4368 0.67419 4.83979 -0.43489 0.67419 4.83979 1.16645 
0.67419 5.03841 -0.43489 0.67807 4.5939 1.09813 0.67807 5.2843 -0.36657 
0.67937 4.78985 -0.43093 0.67937 4.78985 1.1625 0.67937 5.08836 -0.43093 
0.68254 4.46055 1.02284 0.68581 4.74052 -0.42485 0.68581 4.74052 1.15641 
0.68581 5.13769 -0.42485 0.69399 4.69241 -0.41721 0.69399 4.69241 1.14878 
0.69399 5.1858 -0.41721 0.69419 4.54321 1.08511 0.69419 5.335 -0.35355 
0.69998 4.418 1.00547 0.70705 4.6402 -0.40839 0.70705 4.6402 1.13995 
0.70705 5.23801 -0.40839 0.7091 4.49845 1.07062 0.70943 4.9391 -0.46569 
0.71174 4.8891 -0.46572 0.71174 4.8891 1.19729 0.71174 4.9891 -0.46572 
0.71544 4.83922 -0.46368 0.71544 4.83922 1.19524 0.71544 5.03898 -0.46368 
0.71971 4.37558 0.98634 0.72051 4.7896 -0.45955 0.72051 4.7896 1.19111 
0.72051 5.08861 -0.45955 0.72181 4.58859 -0.39716 0.72181 4.58859 1.12872 
0.72181 5.28962 -0.39716 0.72537 4.45476 1.0544 0.72695 4.74035 -0.45336 
0.72695 4.74035 1.18492 0.72695 5.13786 -0.45336 0.73791 4.53828 1.11512 
0.73791 5.33993 -0.38356 0.73869 4.68761 -0.44647 0.73869 4.68761 1.17803 
0.73869 5.1906 -0.44647 0.74005 4.3357 0.96605 0.744 4.41135 1.03663 
0.7509 4.9391 -0.49195 0.752 4.63562 -0.43716 0.752 4.63562 1.16873 
0.752 5.24259 -0.43716 0.75312 4.49365 1.10032 0.75312 5.38456 -0.36876 
0.75332 4.88905 -0.49193 0.75332 4.88905 1.22349 0.75332 4.98916 -0.49193 
0.75724 4.83888 -0.48987 0.75724 4.83888 1.22143 0.75724 5.03932 -0.48987 
0.76244 4.78921 -0.48566 0.76244 4.78921 1.21723 0.76244 5.08899 -0.48566 
0.76396 4.36929 1.01714 0.76683 4.58453 -0.42548 0.76683 4.58453 1.15704 
0.76683 5.29368 -0.42548 0.77079 4.44947 1.08412 0.77356 4.73692 -0.48133 
0.77356 4.73692 1.21289 0.77356 5.14129 -0.48133 0.78313 4.53449 -0.41145 
0.78313 4.53449 1.14301 0.78313 5.34372 -0.41145 0.78488 4.32957 0.99661 
0.78565 4.68423 -0.47402 0.78565 4.68423 1.20558 0.78565 5.19397 -0.47402 
0.78978 4.40628 1.06597 0.79361 4.9391 -0.51614 0.79635 4.88888 -0.51617 
0.79635 4.88888 1.24773 0.79635 4.98933 -0.51617 0.79947 4.63204 -0.46427 
0.79947 4.63204 1.19583 0.79947 5.24616 -0.46427 0.79983 4.4895 -0.39675 
0.79983 4.4895 1.12832 0.79983 5.38871 -0.39675 0.80028 4.83878 -0.51397 
0.80028 4.83878 1.24554 0.80028 5.03942 -0.51397 0.80696 4.29133 0.97454 
0.80969 4.36467 1.04602 0.8103 4.78622 -0.51164 0.8103 4.78622 1.2432 
0.8103 5.09199 -0.51164 0.81465 4.58108 -0.45214 0.81465 4.58108 1.1837 
0.81465 5.29713 -0.45214 0.81769 4.44564 -0.38014 0.81769 4.44564 1.1117 
0.82163 4.73409 -0.50679 0.82163 4.73409 1.23835 0.82163 5.14412 -0.50679 
0.82272 4.20681 0.88359 0.82971 4.53184 -0.43713 0.82971 4.53184 1.16869 
0.82971 5.34636 -0.43713 0.83093 4.32523 1.02513 0.83433 4.68135 -0.49914 
0.83433 4.68135 1.2307 0.83433 5.19685 -0.49914 0.83668 4.40302 -0.36165 
0.83668 4.40302 1.09321 0.83745 4.9391 -0.53821 0.83745 4.9391 1.26977 
0.8403 4.88883 -0.53816 0.8403 4.88883 1.26972 0.8403 4.98938 -0.53816 
0.84344 4.23605 0.93849 0.84671 4.48702 -0.42203 0.84671 4.48702 1.1536 
0.84671 5.39119 -0.42203 0.84833 4.62939 -0.48889 0.84833 4.62939 1.22045 
0.84833 5.24882 -0.48889 0.84875 4.17429 0.85751 0.84945 4.83628 -0.53796 
0.84945 4.83628 1.26952 0.84945 5.04193 -0.53796 0.85676 4.36175 1.07289 
0.85979 4.78372 -0.53514 0.85979 4.78372 1.2667 0.85979 5.09449 -0.53514 
0.86236 4.57936 -0.47592 0.86236 4.57936 1.20748 0.86236 5.29885 -0.47592 
0.86504 4.44313 -0.40496 0.86504 4.44313 1.13652 0.86504 5.43507 -0.40496 
0.86646 4.26838 0.99131 0.87101 4.73186 -0.52966 0.87101 4.73186 1.26122 
0.87101 5.14634 -0.52966 0.87599 4.14345 0.83011 0.87753 4.53035 -0.46053 
0.87753 4.53035 1.19209 0.87753 5.34785 -0.46053 0.88232 4.18476 0.89918 
0.88232 4.9391 -0.5581 0.88232 4.9391 1.28966 0.88403 4.6792 -0.52152 
0.88403 4.6792 1.25308 0.88403 5.19901 -0.52152 0.88433 4.40075 1.11762 
0.89057 4.88652 -0.55998 0.89057 4.88652 1.29154 0.89057 4.99169 -0.55998 
0.89117 4.30326 1.04102 0.89506 4.48563 -0.44508 0.89506 4.48563 1.17665 
0.89506 5.39258 -0.44508 0.89721 4.62865 -0.51077 0.89721 4.62865 1.24233 
0.89721 5.24956 -0.51077 0.89987 4.83408 -0.55923 0.89987 4.83408 1.29079 
0.89987 5.04412 -0.55923 0.90417 4.11472 0.80189 0.90422 4.21497 0.95355 
0.90935 4.15354 0.87214 0.91021 4.78195 -0.55586 0.91021 4.78195 1.28742 
0.91021 5.09626 -0.55586 0.91148 4.5787 -0.49743 0.91148 4.5787 1.22899 
0.91148 5.2995 -0.49743 0.91354 4.44205 -0.42757 0.91354 4.44205 1.15913 
0.91354 5.43615 -0.42757 0.91906 4.34204 1.08955 0.92156 4.73026 -0.54988 
0.92156 4.73026 1.28144 0.92156 5.14795 -0.54988 0.92645 4.53002 -0.48159 
0.92645 4.53002 1.21315 0.92645 5.34818 -0.48159 0.92768 4.24833 1.00535 
0.92812 4.9391 -0.57576 0.92812 4.9391 1.30733 0.93388 4.67916 -0.54129 
0.93388 4.67916 1.27286 0.93388 5.19905 -0.54129 0.93657 4.88648 -0.57728 
0.93657 4.88648 1.30884 0.93657 4.99173 -0.57728 0.93724 4.12423 0.84386 
0.94357 4.16594 0.91249 0.94425 4.48548 -0.46569 0.94425 4.48548 1.19725 
0.94425 5.39272 -0.46569 0.94622 4.83379 -0.57618 0.94622 4.83379 1.30774 
0.94622 5.04441 -0.57618 0.94714 4.6288 -0.53014 0.94714 4.6288 1.2617 
0.94714 5.24941 -0.53014 0.94738 4.38204 1.13311 0.94738 5.49617 -0.40155 
0.9546 4.28518 1.05573 0.95678 4.78166 -0.57241 0.95678 4.78166 1.30398 
0.95678 5.09655 -0.57241 0.96131 4.57932 -0.51644 0.96131 4.57932 1.24801 
0.96131 5.29889 -0.51644 0.96609 4.1973 0.96609 0.96675 4.09634 0.81388 
0.96907 4.72884 -0.566 0.96907 4.72884 1.29756 0.96907 5.14937 -0.566 
0.97128 4.13615 0.88442 0.97472 4.9391 -0.59116 0.97472 4.9391 1.32272 
0.97633 4.53085 -0.50024 0.97633 4.53085 1.23181 0.97633 5.34735 -0.50024 
0.97756 4.42459 -0.44209 0.97756 4.42459 1.17365 0.97756 5.45361 -0.44209 
0.98162 4.67781 -0.55694 0.98162 4.67781 1.28851 0.98162 5.20039 -0.55694 
0.98294 4.32505 1.10292 0.98363 4.88635 -0.59237 0.98363 4.88635 1.32393 
0.98363 4.99185 -0.59237 0.98363 4.99185 1.32393 0.99238 4.23174 1.01794 
0.99335 4.83376 -0.59083 0.99335 4.83376 1.32239 0.99335 5.04445 -0.59083 
0.99526 4.62732 -0.54528 0.99526 4.62732 1.27684 0.99526 5.25088 -0.54528 
1.00072 4.10796 0.85502 1.00495 4.78062 -0.58672 1.00495 4.78062 1.31828 
1.00495 5.09759 -0.58672 1.00619 4.15043 0.92346 1.00894 4.46892 -0.47883 
1.00894 4.46892 1.21039 1.00894 5.40928 -0.47883 1.00965 4.57798 -0.53109 
1.00965 4.57798 1.26265 1.00965 5.30023 -0.53109 1.01238 4.36603 1.14538 
1.01238 5.51217 -0.41382 1.01732 4.72795 -0.57977 1.01732 4.72795 1.31133 
1.01732 5.15025 -0.57977 1.01994 4.26983 1.06722 1.02202 4.9391 -0.60425 
1.02202 4.9391 1.33581 1.03036 4.67692 -0.57028 1.03036 4.67692 1.30184 
1.03036 5.20128 -0.57028 1.03112 4.88631 -0.60505 1.03112 4.88631 1.33661 
1.03112 4.99189 -0.60505 1.03112 4.99189 1.33661 1.03173 4.1827 0.97688 
1.03549 4.12186 0.8944 1.04226 4.83315 -0.60332 1.04226 4.83315 1.33488 
1.04226 5.04506 -0.60332 1.04291 4.40951 1.18444 1.04291 5.4687 -0.45288 
1.04406 4.62664 -0.5581 1.04406 4.62664 1.28966 1.04406 5.25156 -0.5581 
1.04713 4.52294 -0.51702 1.04713 4.52294 1.24859 1.04713 5.35526 -0.51702 
1.0481 4.31085 1.11294 1.05406 4.78003 -0.59869 1.05406 4.78003 1.33025 
1.05406 5.09817 -0.59869 1.05834 4.21842 1.02752 1.06538 4.09536 0.86402 
1.0662 4.7276 -0.59116 1.0662 4.7276 1.32273 1.0662 5.15061 -0.59116 
1.06991 4.1383 0.93204 1.06991 4.9391 -0.615 1.06991 4.9391 1.34657 
1.07808 4.35294 1.15411 1.07808 5.52527 -0.42255 1.07942 4.67665 -0.58115 
1.07942 4.67665 1.31271 1.07942 5.20156 -0.58115 1.08047 4.462 -0.49348 
1.08047 4.462 1.22504 1.08047 5.41621 -0.49348 1.08055 4.88588 -0.61562 
1.08055 4.88588 1.34718 1.08055 4.99233 -0.61562 1.08055 4.99233 1.34718 
1.08116 4.5711 -0.54569 1.08116 4.5711 1.27725 1.08116 5.3071 -0.54569 
1.08589 4.25741 1.07515 1.09172 4.83281 -0.61334 1.09172 4.83281 1.3449 
1.09172 5.04539 -0.61334 1.09172 5.04539 1.3449 1.09595 4.17192 0.98453 
1.09969 4.11129 0.90187 1.10341 4.78006 -0.60818 1.10341 4.78006 1.33974 
1.10341 5.09814 -0.60818 1.11425 4.2995 1.11956 1.11425 5.57871 -0.388 
1.11543 4.40327 1.19675 1.11543 5.47494 -0.46518 1.11558 4.72778 -0.60014 
1.11558 4.72778 1.33171 1.11558 5.15043 -0.60014 1.11643 4.62112 -0.5706 
1.11643 4.62112 1.30216 1.11643 5.25709 -0.5706 1.11827 4.9391 -0.6234 
1.11827 4.9391 1.35496 1.11911 4.51726 -0.52907 1.11911 4.51726 1.26064 
1.11911 5.36094 -0.52907 1.12327 4.20921 1.03449 1.12906 4.88584 -0.6235 
1.12906 4.88584 1.35507 1.12906 4.99236 -0.6235 1.12906 4.99236 1.35507 
1.1301 4.08626 0.87021 1.13448 4.12959 0.93819 1.14053 4.83254 -0.6207 
1.14053 4.83254 1.35227 1.14053 5.04566 -0.6207 1.14053 5.04566 1.35227 
1.15118 4.34803 1.16433 1.15118 5.53018 -0.43276 1.15123 4.24949 1.08097 
1.15233 4.67194 -0.59126 1.15233 4.67194 1.32282 1.15233 5.20627 -0.59126 
1.15237 4.77981 -0.615 1.15237 4.77981 1.34657 1.15237 5.09839 -0.615 
1.15363 4.45729 -0.50339 1.15363 4.45729 1.23495 1.15363 5.42092 -0.50339 
1.15411 4.56648 -0.55555 1.15411 4.56648 1.28711 1.15411 5.31173 -0.55555 
1.16141 4.1646 0.98981 1.16481 4.10415 0.9069 1.16699 4.9391 -0.6294 
1.16699 4.9391 1.36097 1.17819 4.88574 -0.62901 1.17819 4.88574 1.36057 
1.17819 4.99247 -0.62901 1.17819 4.99247 1.36057 1.18876 4.39994 1.20452 
1.18876 5.47827 -0.47296 1.18881 4.20318 1.03854 1.18941 4.29396 1.12609 
1.18941 5.58425 -0.39453 1.18961 4.61732 -0.57802 1.18961 4.61732 1.30959 
1.18961 5.26089 -0.57802 1.18965 4.83253 -0.62566 1.18965 4.83253 1.35723 
1.18965 5.04568 -0.62566 1.18965 5.04568 1.35723 1.19008 4.72598 -0.60837 
1.19008 4.72598 1.33993 1.19008 5.15223 -0.60837 1.19186 4.51384 -0.53633 
1.19186 4.51384 1.26789 1.19186 5.36436 -0.53633 1.1954 4.08083 0.87423 
1.1996 4.12435 0.9419 1.21594 4.9391 -0.63301 1.21594 4.9391 1.36458 
1.22677 4.34429 1.16874 1.22677 5.53391 -0.43717 1.22677 4.45493 -0.50836 
1.22677 4.45493 1.23992 1.22677 5.42327 -0.50836 1.2268 4.24575 1.08537 
1.22681 4.16081 0.99252 1.22722 4.67073 -0.59679 1.22722 4.67073 1.32835 
1.22722 5.20748 -0.59679 1.22722 4.56416 -0.56049 1.22722 4.56416 1.29206 
1.22722 5.31405 -0.56049 1.22724 4.7786 -0.62053 1.22724 4.7786 1.35209 
1.22724 5.0996 -0.62053 1.22724 5.0996 1.35209 1.22724 4.8857 -0.63208 
1.22724 4.8857 1.36364 1.22724 4.9925 -0.63208 1.22724 4.9925 1.36364 
1.23015 4.10053 0.90945 1.26501 4.07874 0.87547 1.26501 4.12261 0.94313 
1.26501 4.20103 1.04051 1.26501 4.29211 1.12827 1.26501 4.39836 1.20697 
1.26501 4.5127 -0.53875 1.26501 4.5127 1.27032 1.26501 4.6164 -0.58072 
1.26501 4.6164 1.31228 1.26501 4.72538 -0.61111 1.26501 4.72538 1.34267 
1.26501 4.83222 -0.62849 1.26501 4.83222 1.36005 1.26501 4.9391 -0.63422 
1.26501 4.9391 1.36578 1.26501 5.04598 -0.62849 1.26501 5.04598 1.36005 
1.26501 5.15283 -0.61111 1.26501 5.26181 -0.58072 1.26501 5.3655 -0.53875 
1.26501 5.47984 -0.47541 1.26501 5.5861 -0.39671 1.29986 4.10053 0.90945 
1.30277 4.8857 -0.63208 1.30277 4.8857 1.36364 1.30277 4.9925 -0.63208 
1.30277 4.9925 1.36364 1.30277 4.7786 -0.62053 1.30277 4.7786 1.35209 
1.30277 5.0996 -0.62053 1.30277 5.0996 1.35209 1.30279 4.56416 -0.56049 
1.30279 4.56416 1.29206 1.30279 5.31405 -0.56049 1.30279 4.67073 -0.59679 
1.30279 4.67073 1.32835 1.30279 5.20748 -0.59679 1.3032 4.16081 0.99252 
1.30321 4.24575 1.08537 1.30321 5.63245 -0.35381 1.30324 4.45493 -0.50836 
1.30324 4.45493 1.23992 1.30324 5.42327 -0.50836 1.30324 4.34429 1.16874 
1.30324 5.53391 -0.43717 1.31407 4.9391 -0.63301 1.31407 4.9391 1.36458 
1.33041 4.12435 0.9419 1.33461 4.08083 0.87423 1.33815 4.51384 -0.53633 
1.33815 4.51384 1.26789 1.33815 5.36436 -0.53633 1.33993 4.72598 -0.60837 
1.33993 4.72598 1.33993 1.33993 5.15223 -0.60837 1.33993 5.15223 1.33993 
1.34036 4.83253 -0.62566 1.34036 4.83253 1.35723 1.34036 5.04568 -0.62566 
1.34036 5.04568 1.35723 1.3404 4.61732 -0.57802 1.3404 4.61732 1.30959 
1.3404 5.26089 -0.57802 1.3406 4.29396 1.12609 1.3406 5.58425 -0.39453 
1.3412 4.20318 1.03854 1.34125 4.39994 1.20452 1.34125 5.47827 -0.47296 
1.35182 4.88574 -0.62901 1.35182 4.88574 1.36057 1.35182 4.99247 -0.62901 
1.35182 4.99247 1.36057 1.36302 4.9391 -0.6294 1.36302 4.9391 1.36097 
1.3652 4.10415 0.9069 1.3686 4.1646 0.98981 1.3759 4.56648 -0.55555 
1.3759 4.56648 1.28711 1.3759 5.31173 -0.55555 1.37638 4.45729 -0.50339 
1.37638 4.45729 1.23495 1.37638 5.42092 -0.50339 1.37764 4.77981 -0.615 
1.37764 4.77981 1.34657 1.37764 5.09839 -0.615 1.37764 5.09839 1.34657 
1.37768 4.67194 -0.59126 1.37768 4.67194 1.32282 1.37768 5.20627 -0.59126 
1.37878 4.24949 1.08097 1.37878 5.62871 -0.34941 1.37883 4.34803 1.16433 
1.37883 5.53018 -0.43276 1.38948 4.83254 -0.6207 1.38948 4.83254 1.35227 
1.38948 5.04566 -0.6207 1.38948 5.04566 1.35227 1.39553 4.12959 0.93819 
1.39991 4.08626 0.87021 1.40095 4.88584 -0.6235 1.40095 4.88584 1.35507 
1.40095 4.99236 -0.6235 1.40095 4.99236 1.35507 1.40674 4.20921 1.03449 
1.40674 5.669 -0.30292 1.4109 4.51726 -0.52907 1.4109 4.51726 1.26064 
1.4109 5.36094 -0.52907 1.41174 4.9391 -0.6234 1.41174 4.9391 1.35496 
1.41358 4.62112 -0.5706 1.41358 4.62112 1.30216 1.41358 5.25709 -0.5706 
1.41443 4.72778 -0.60014 1.41443 4.72778 1.33171 1.41443 5.15043 -0.60014 
1.41443 5.15043 1.33171 1.41458 4.40327 1.19675 1.41458 5.47494 -0.46518 
1.41576 4.2995 1.11956 1.41576 5.57871 -0.388 1.4266 4.78006 -0.60818 
1.4266 4.78006 1.33974 1.4266 5.09814 -0.60818 1.4266 5.09814 1.33974 
1.43032 4.11129 0.90187 1.43406 4.17192 0.98453 1.43829 4.83281 -0.61334 
1.43829 4.83281 1.3449 1.43829 5.04539 -0.61334 1.43829 5.04539 1.3449 
1.44412 4.25741 1.07515 1.44412 5.6208 -0.34359 1.44885 4.5711 -0.54569 
1.44885 4.5711 1.27725 1.44885 5.3071 -0.54569 1.44946 4.88588 -0.61562 
1.44946 4.88588 1.34718 1.44946 4.99233 -0.61562 1.44946 4.99233 1.34718 
1.44954 4.462 -0.49348 1.44954 4.462 1.22504 1.44954 5.41621 -0.49348 
1.45059 4.67665 -0.58115 1.45059 4.67665 1.31271 1.45059 5.20156 -0.58115 
1.45059 5.20156 1.31271 1.45193 4.35294 1.15411 1.45193 5.52527 -0.42255 
1.4601 4.1383 0.93204 1.4601 4.9391 -0.615 1.4601 4.9391 1.34657 
1.46381 4.7276 -0.59116 1.46381 4.7276 1.32273 1.46381 5.15061 -0.59116 
1.46381 5.15061 1.32273 1.46463 4.09536 0.86402 1.47167 4.21842 1.02752 
1.47167 5.65979 -0.29596 1.47595 4.78003 -0.59869 1.47595 4.78003 1.33025 
1.47595 5.09817 -0.59869 1.47595 5.09817 1.33025 1.48191 4.31085 1.11294 
1.48191 5.56736 -0.38138 1.48288 4.52294 -0.51702 1.48288 4.52294 1.24859 
1.48288 5.35526 -0.51702 1.48595 4.62664 -0.5581 1.48595 4.62664 1.28966 
1.48595 5.25156 -0.5581 1.48595 5.25156 1.28966 1.4871 4.40951 1.18444 
1.4871 5.4687 -0.45288 1.48775 4.83315 -0.60332 1.48775 4.83315 1.33488 
1.48775 5.04506 -0.60332 1.48775 5.04506 1.33488 1.49452 4.12186 0.8944 
1.49828 4.1827 0.97688 1.49828 5.6955 -0.24532 1.49889 4.88631 -0.60505 
1.49889 4.88631 1.33661 1.49889 4.99189 -0.60505 1.49889 4.99189 1.33661 
1.49965 4.67692 -0.57028 1.49965 4.67692 1.30184 1.49965 5.20128 -0.57028 
1.49965 5.20128 1.30184 1.50799 4.9391 -0.60425 1.50799 4.9391 1.33581 
1.51007 4.26983 1.06722 1.51007 5.60838 -0.33566 1.51269 4.72795 -0.57977 
1.51269 4.72795 1.31133 1.51269 5.15025 -0.57977 1.51269 5.15025 1.31133 
1.51763 4.36603 1.14538 1.51763 5.51217 -0.41382 1.52036 4.57798 -0.53109 
1.52036 4.57798 1.26265 1.52036 5.30023 -0.53109 1.52107 4.46892 -0.47883 
1.52107 4.46892 1.21039 1.52107 5.40928 -0.47883 1.52382 4.15043 0.92346 
1.52506 4.78062 -0.58672 1.52506 4.78062 1.31828 1.52506 5.09759 -0.58672 
1.52506 5.09759 1.31828 1.52929 4.10796 0.85502 1.53475 4.62732 -0.54528 
1.53475 4.62732 1.27684 1.53475 5.25088 -0.54528 1.53475 5.25088 1.27684 
1.53666 4.83376 -0.59083 1.53666 4.83376 1.32239 1.53666 5.04445 -0.59083 
1.53666 5.04445 1.32239 1.53763 4.23174 1.01794 1.53763 5.64646 -0.28638 
1.54638 4.88635 -0.59237 1.54638 4.88635 1.32393 1.54638 4.99185 -0.59237 
1.54638 4.99185 1.32393 1.54707 4.32505 1.10292 1.54707 5.55316 -0.37136 
1.54839 4.67781 -0.55694 1.54839 4.67781 1.28851 1.54839 5.20039 -0.55694 
1.54839 5.20039 1.28851 1.55245 4.42459 -0.44209 1.55245 4.42459 1.17365 
1.55245 5.45361 -0.44209 1.55368 4.53085 -0.50024 1.55368 4.53085 1.23181 
1.55368 5.34735 -0.50024 1.55529 4.9391 -0.59116 1.55529 4.9391 1.32272 
1.55873 4.13615 0.88442 1.56094 4.72884 -0.566 1.56094 4.72884 1.29756 
1.56094 5.14937 -0.566 1.56094 5.14937 1.29756 1.56326 4.09634 0.81388 
1.56392 4.1973 0.96609 1.5687 4.57932 -0.51644 1.5687 4.57932 1.24801 
1.5687 5.29889 -0.51644 1.5687 5.29889 1.24801 1.57323 4.78166 -0.57241 
1.57323 4.78166 1.30398 1.57323 5.09655 -0.57241 1.57323 5.09655 1.30398 
1.57541 4.28518 1.05573 1.57541 5.59303 -0.32417 1.58263 4.38204 1.13311 
1.58263 5.49617 -0.40155 1.58287 4.6288 -0.53014 1.58287 4.6288 1.2617 
1.58287 5.24941 -0.53014 1.58287 5.24941 1.2617 1.58379 4.83379 -0.57618 
1.58379 4.83379 1.30774 1.58379 5.04441 -0.57618 1.58379 5.04441 1.30774 
1.58576 4.48548 -0.46569 1.58576 4.48548 1.19725 1.58576 5.39272 -0.46569 
1.58644 4.16594 0.91249 1.59277 4.12423 0.84386 1.59344 4.88648 -0.57728 
1.59344 4.88648 1.30884 1.59344 4.99173 -0.57728 1.59344 4.99173 1.30884 
1.59613 4.67916 -0.54129 1.59613 4.67916 1.27286 1.59613 5.19905 -0.54129 
1.59613 5.19905 1.27286 1.60189 4.9391 -0.57576 1.60189 4.9391 1.30733 
1.60233 4.24833 1.00535 1.60356 4.53002 -0.48159 1.60356 4.53002 1.21315 
1.60356 5.34818 -0.48159 1.60845 4.73026 -0.54988 1.60845 4.73026 1.28144 
1.60845 5.14795 -0.54988 1.60845 5.14795 1.28144 1.61095 4.34204 1.08955 
1.61095 5.53616 -0.35799 1.61647 4.44205 1.15913 1.61647 5.43615 -0.42757 
1.61853 4.5787 -0.49743 1.61853 4.5787 1.22899 1.61853 5.2995 -0.49743 
1.6198 4.78195 -0.55586 1.6198 4.78195 1.28742 1.6198 5.09626 -0.55586 
1.6198 5.09626 1.28742 1.62066 4.15354 0.87214 1.62579 4.21497 0.95355 
1.62584 4.11472 0.80189 1.63014 4.83408 -0.55923 1.63014 4.83408 1.29079 
1.63014 5.04412 -0.55923 1.63014 5.04412 1.29079 1.6328 4.62865 -0.51077 
1.6328 4.62865 1.24233 1.6328 5.24956 -0.51077 1.6328 5.24956 1.24233 
1.63495 4.48563 1.17665 1.63495 5.39258 -0.44508 1.63884 4.30326 1.04102 
1.63944 4.88652 -0.55998 1.63944 4.88652 1.29154 1.63944 4.99169 -0.55998 
1.63944 4.99169 1.29154 1.64568 4.40075 1.11762 1.64568 5.47746 -0.38606 
1.64598 4.6792 -0.52152 1.64598 4.6792 1.25308 1.64598 5.19901 -0.52152 
1.64598 5.19901 1.25308 1.64769 4.18476 0.89918 1.64769 4.9391 -0.5581 
1.64769 4.9391 1.28966 1.65248 4.53035 1.19209 1.65248 5.34785 -0.46053 
1.65402 4.14345 0.83011 1.65785 4.10763 0.75863 1.659 4.73186 -0.52966 
1.659 4.73186 1.26122 1.659 5.14634 -0.52966 1.659 5.14634 1.26122 
1.66355 4.26838 0.99131 1.66497 4.44313 1.13652 1.66497 5.43507 -0.40496 
1.66765 4.57936 -0.47592 1.66765 4.57936 1.20748 1.66765 5.29885 -0.47592 
1.67022 4.78372 -0.53514 1.67022 4.78372 1.2667 1.67022 5.09449 -0.53514 
1.67022 5.09449 1.2667 1.67325 4.36175 1.07289 1.68056 4.83628 -0.53796 
1.68056 4.83628 1.26952 1.68056 5.04193 -0.53796 1.68056 5.04193 1.26952 
1.68126 4.17429 0.85751 1.68168 4.62939 -0.48889 1.68168 4.62939 1.22045 
1.68168 5.24882 -0.48889 1.6833 4.48702 1.1536 1.6833 5.39119 -0.42203 
1.68623 4.1359 0.787 1.68657 4.23605 0.93849 1.68971 4.88883 -0.53816 
1.68971 4.88883 1.26972 1.68971 4.98938 -0.53816 1.68971 4.98938 1.26972 
1.69256 4.9391 -0.53821 1.69256 4.9391 1.26977 1.69333 4.40302 1.09321 
1.69568 4.68135 -0.49914 1.69568 4.68135 1.2307 1.69568 5.19685 -0.49914 
1.69908 4.32523 1.02513 1.7003 4.53184 1.16869 1.7003 5.34636 -0.43713 
1.70111 4.11472 0.72662 1.70729 4.20681 0.88359 1.70838 4.73409 -0.50679 
1.70838 4.73409 1.23835 1.70838 5.14412 -0.50679 1.71232 4.44564 1.1117 
1.71359 4.16609 0.81436 1.71536 4.58108 1.1837 1.71536 5.29713 -0.45214 
1.71971 4.78622 -0.51164 1.71971 4.78622 1.2432 1.71971 5.09199 -0.51164 
1.71971 5.09199 1.2432 1.72032 4.36467 1.04602 1.72305 4.29133 0.97454 
1.72934 4.14345 0.75479 1.72973 4.83878 -0.51397 1.72973 4.83878 1.24554 
1.72973 5.03942 -0.51397 1.72973 5.03942 1.24554 1.73018 4.4895 1.12832 
1.73054 4.63204 1.19583 1.73054 5.24616 -0.46427 1.73366 4.88888 -0.51617 
1.73366 4.88888 1.24773 1.73366 4.98933 -0.51617 1.73366 4.98933 1.24773 
1.7364 4.9391 -0.51614 1.7364 4.9391 1.2477 1.73987 4.19815 0.84064 
1.74023 4.40628 1.06597 1.74308 4.12423 0.69354 1.74436 4.68423 1.20558 
1.74436 5.19397 -0.47402 1.74505 4.26021 0.92135 1.74513 4.32957 0.99661 
1.74688 4.53449 1.14301 1.75645 4.73692 -0.48133 1.75645 4.73692 1.21289 
1.75645 5.14129 -0.48133 1.75673 4.17429 0.78203 1.75922 4.44947 1.08412 
1.76318 4.58453 1.15704 1.76501 4.232 0.86578 1.76605 4.36929 1.01714 
1.76757 4.78921 -0.48566 1.76757 4.78921 1.21723 1.76757 5.08899 -0.48566 
1.76807 4.29707 0.94432 1.77136 4.15354 0.72144 1.77277 4.83888 -0.48987 
1.77277 4.83888 1.22143 1.77277 5.03932 -0.48987 1.77669 4.88905 -0.49193 
1.77669 4.88905 1.22349 1.77669 4.98916 -0.49193 1.77669 4.98916 1.22349 
1.77689 4.49365 1.10032 1.77801 4.63562 1.16873 1.77801 5.24259 -0.43716 
1.77911 4.9391 -0.49195 1.77911 4.9391 1.22351 1.78281 4.20681 0.80807 
1.78601 4.41135 1.03663 1.78894 4.26754 0.88971 1.78996 4.3357 0.96605 
1.79132 4.68761 1.17803 1.79132 5.1906 -0.44647 1.7921 4.53828 1.11512 
1.79841 4.18476 0.74846 1.80306 4.74035 1.18492 1.80306 5.13786 -0.45336 
1.80464 4.45476 1.0544 1.8082 4.58859 1.12872 1.8095 4.7896 -0.45955 
1.8095 4.7896 1.19111 1.8095 5.08861 -0.45955 1.8103 4.37558 0.98634 
1.81161 4.30471 0.91238 1.81457 4.83922 -0.46368 1.81457 4.83922 1.19524 
1.81457 5.03898 -0.46368 1.81827 4.8891 -0.46572 1.81827 4.8891 1.19729 
1.81827 4.9891 -0.46572 1.82058 4.26021 0.84583 1.82058 4.9391 -0.46569 
1.82058 4.9391 1.19725 1.82091 4.49845 1.07062 1.82296 4.6402 1.13995 
1.83003 4.418 1.00547 1.83296 4.3434 0.93373 1.83582 4.54321 1.08511 
1.83602 4.69241 1.14878 1.83772 4.23605 0.78734 1.84355 4.29707 0.86885 
1.8442 4.74052 1.15641 1.8442 5.13769 -0.42485 1.84747 4.46055 1.02284 
1.85064 4.78985 1.1625 1.85064 5.08836 -0.43093 1.85194 4.5939 1.09813 
1.85294 4.38353 0.95372 1.85582 4.83979 1.16645 1.85582 5.03841 -0.43489 
1.8595 4.88974 -0.4368 1.8595 4.98846 -0.4368 1.8607 4.9391 -0.43743 
1.86354 4.5045 1.03874 1.86528 4.3357 0.89073 1.86631 4.64563 1.10896 
1.87151 4.425 0.97229 1.87377 4.29133 0.82382 1.87584 4.69311 1.11835 
1.87792 4.54926 1.05306 1.88389 4.74119 1.12592 1.88557 4.37558 0.91107 
1.88862 4.46771 0.98939 1.89053 4.79071 1.13175 1.89377 4.60023 1.06565 
1.89558 5.03759 -0.40407 1.89583 4.32957 0.84591 1.89826 4.98841 -0.40659 
1.8994 4.9391 -0.40723 1.90422 4.51155 1.005 1.90469 4.418 0.93081 
1.9048 4.64686 1.0766 1.91431 4.69443 1.08588 1.91636 4.36929 0.86682 
1.91829 4.55642 1.01906 1.92203 4.74235 1.09352 1.92206 4.46055 0.94824 
1.93078 4.60221 1.03155 1.93585 4.41135 0.88679 1.93656 4.9391 -0.37517 
1.93796 4.5045 0.96432 1.94166 4.64882 1.04244 1.94524 4.36467 0.8211 
1.95092 4.69612 1.0517 1.95229 4.54926 0.9787 1.95363 4.45476 0.90542 
1.96487 4.60023 0.99455 1.96519 4.40628 0.84101 1.96984 4.49845 0.92168 
1.97582 4.64686 1.00557 1.98335 4.44947 0.85999 1.98434 4.54321 0.93659 
1.9851 4.69443 1.01508 1.99736 4.5939 0.95272 1.99954 4.49365 0.87766 
2.00818 4.64563 0.96708 2.01435 4.53828 0.89287 2.02754 4.4895 0.83096 
2.02795 4.58859 0.90897 2.04223 4.53449 0.84766 2.05627 4.58453 0.86396 
1.51943 5.72944 -0.24059 1.52869 5.77675 -0.23133 1.53239 5.92107 -0.15321 
1.53957 5.82335 -0.22045 1.54829 5.96502 -0.13714 1.54832 5.68321 -0.28242 
1.55206 5.86915 -0.20796 1.55604 5.73114 -0.27477 1.56556 5.77871 -0.26549 
1.56566 6.00756 -0.1197 1.56613 5.91402 -0.19389 1.57452 6.096 -0.0348 
1.57658 5.82533 -0.25454 1.57982 5.63485 -0.32064 1.58173 5.95786 -0.17829 
1.58478 6.04998 -0.09997 1.58646 5.68438 -0.31481 1.59243 5.8763 -0.24196 
1.59451 5.73245 -0.30725 1.59658 6.13423 -0.01272 1.59884 6.00056 -0.16118 
1.60404 5.77993 -0.29785 1.60507 6.08987 -0.07963 1.60681 5.92107 -0.22763 
1.61453 5.38715 1.246 1.61453 5.58577 -0.35535 1.61741 6.04203 -0.14261 
1.61758 6.21059 0.08454 1.61841 5.83166 -0.28703 1.61971 5.33721 1.24204 
1.61971 5.63572 -0.35139 1.62289 5.96502 -0.21173 1.62615 5.28788 1.23595 
1.62615 5.68505 -0.3453 1.6268 6.1285 -0.05774 1.63264 6.18952 0.02376 
1.63433 5.73315 -0.33767 1.63453 5.88236 -0.27401 1.63739 6.08216 -0.12263 
1.63909 6.28727 0.25023 1.64032 6.00756 -0.19436 1.64739 5.78537 -0.32885 
1.64767 6.27514 0.18651 1.64944 5.92712 -0.25951 1.64978 5.48646 -0.38614 
1.64978 5.48646 1.27679 1.64978 6.16535 -0.03472 1.65209 5.43646 1.27683 
1.65209 5.53646 -0.38618 1.65209 5.53646 1.27683 1.65578 5.38658 1.27478 
1.65578 5.58634 -0.38413 1.65578 5.58634 1.27478 1.65864 6.25963 0.12389 
1.65875 6.12086 -0.10128 1.66005 6.04998 -0.17524 1.66085 5.33696 1.27066 
1.66085 5.63597 -0.38001 1.66085 5.63597 1.27066 1.66168 6.32504 0.41047 
1.66168 6.32504 0.48018 1.66215 5.83698 -0.31762 1.66423 6.32142 0.34513 
1.66571 5.9708 -0.2433 1.66729 5.28771 1.26447 1.66729 5.68522 -0.37382 
1.66729 5.68522 1.26447 1.66925 6.31428 0.28001 1.67194 6.24081 0.06264 
1.67672 6.3037 0.21581 1.67672 6.3037 0.67484 1.67825 5.88728 -0.30402 
1.67825 5.88728 1.19467 1.67903 5.23497 1.25757 1.67903 5.73796 -0.36692 
1.67903 5.73796 1.25757 1.68039 6.08987 -0.15495 1.68141 6.15802 -0.07861 
1.68434 6.01421 -0.22552 1.68434 6.01421 1.11617 1.6867 6.28942 0.1516 
1.6867 6.28942 0.73905 1.68754 6.21876 0.00304 1.68754 6.21876 0.88761 
1.69124 5.48646 -0.4124 1.69124 5.48646 1.30305 1.69234 5.18298 1.24827 
1.69234 5.78995 -0.35762 1.69234 5.78995 1.24827 1.69347 5.93192 -0.28921 
1.69347 5.93192 1.17986 1.69366 5.4364 -0.41239 1.69366 5.4364 1.30304 
1.69366 5.53652 -0.41239 1.69366 5.53652 1.30304 1.69566 6.34682 0.44533 
1.6969 6.34474 0.37572 1.6969 6.34474 0.51493 1.69758 5.38624 1.30097 
1.69758 5.58668 -0.41032 1.69758 5.58668 1.30097 1.69899 6.27203 0.08967 
1.69899 6.27203 0.80098 1.70092 6.33931 0.31042 1.70092 6.33931 0.58023 
1.70228 6.1285 -0.13322 1.70228 6.1285 1.02387 1.70278 5.33657 1.29677 
1.70278 5.63635 -0.40612 1.70278 5.63635 1.29677 1.7043 6.05628 -0.20603 
1.7043 6.05628 1.09668 1.70535 6.19357 -0.05468 1.70535 6.19357 0.94533 
1.70711 6.33021 0.2457 1.70711 6.33021 0.64495 1.70717 5.84104 -0.34594 
1.70717 5.84104 1.23659 1.71113 5.97609 -0.27302 1.71113 5.97609 1.16367 
1.71362 6.25128 0.02907 1.71362 6.25128 0.86158 1.7139 5.28428 1.29244 
1.7139 5.68865 -0.40179 1.7139 5.68865 1.29244 1.71611 6.31761 0.18104 
1.71611 6.31761 0.70961 1.72347 5.89108 -0.3319 1.72347 5.89108 1.22255 
1.72522 6.096 -0.1855 1.72522 6.096 1.07615 1.7253 6.16535 -0.11025 
1.7253 6.16535 1.0009 1.72599 5.23159 1.28512 1.72599 5.74133 -0.39447 
1.72599 5.74133 1.28512 1.72727 6.30133 0.11756 1.72727 6.30133 0.77309 
1.73012 6.01928 -0.25486 1.73012 6.01928 1.14551 1.73048 6.22741 -0.02954 
1.73048 6.22741 0.92019 1.73144 6.36635 0.41047 1.73144 6.36635 0.48018 
1.73356 6.362 0.34116 1.73356 6.362 0.54949 1.73395 5.48646 -0.4366 
1.73395 5.48646 1.32725 1.73669 5.43624 -0.43663 1.73669 5.43624 1.32728 
1.73669 5.53668 -0.43663 1.73669 5.53668 1.32728 1.73875 6.35459 0.27608 
1.73875 6.35459 0.61457 1.73981 5.1794 1.27538 1.73981 5.79352 -0.38473 
1.73981 5.79352 1.27538 1.74017 5.93607 -0.31721 1.74017 5.93607 1.20786 
1.74062 5.38614 -0.43443 1.74062 5.38614 1.32508 1.74062 5.58678 -0.43443 
1.74062 5.58678 1.32508 1.74101 6.28212 0.05631 1.74101 6.28212 0.83434 
1.74706 6.34387 0.21117 1.74706 6.34387 0.67948 1.7473 6.13423 -0.16344 
1.7473 6.13423 1.05409 1.75003 6.06089 -0.23491 1.75003 6.06089 1.12556 
1.75064 5.33357 -0.4321 1.75064 5.33357 1.32275 1.75064 5.63935 -0.4321 
1.75064 5.63935 1.32275 1.75499 5.12844 1.26325 1.75499 5.84449 -0.3726 
1.75499 5.84449 1.26325 1.75676 6.25947 -0.00326 1.75676 6.25947 0.89391 
1.75725 6.32923 0.14707 1.75725 6.32923 0.74358 1.75803 5.97993 -0.3006 
1.75803 5.97993 1.19125 1.76197 5.28144 1.3179 1.76197 5.69148 -0.42725 
1.76197 5.69148 1.3179 1.76306 6.21876 -0.07248 1.76306 6.21876 0.96313 
1.76735 6.38544 0.44533 1.7684 6.38327 0.37594 1.7684 6.38327 0.51471 
1.76924 6.31085 0.08449 1.76924 6.31085 0.80616 1.77006 5.0792 1.24823 
1.77006 5.89372 -0.35758 1.77006 5.89372 1.24823 1.77127 6.10034 -0.21402 
1.77127 6.10034 1.10467 1.77156 6.37678 0.3069 1.77156 6.37678 0.58375 
1.77467 5.22871 1.31024 1.77467 5.74421 -0.41959 1.77467 5.74421 1.31024 
1.77703 6.02255 -0.28211 1.77703 6.02255 1.17276 1.77779 5.48646 -0.45866 
1.77779 5.48646 1.34931 1.77903 6.36781 0.24167 1.77903 6.36781 0.64898 
1.78065 5.43618 -0.45861 1.78065 5.43618 1.34926 1.78065 5.53674 -0.45861 
1.78065 5.53674 1.34926 1.78378 6.18952 -0.12739 1.78378 6.18952 1.01804 
1.78412 6.28967 0.0241 1.78412 6.28967 0.86655 1.78705 5.03438 1.23314 
1.78705 5.93854 -0.34249 1.78705 5.93854 1.23314 1.78837 6.35498 0.17734 
1.78837 6.35498 0.71331 1.78867 5.17675 1.3 1.78867 5.79617 -0.40935 
1.78867 5.79617 1.3 1.78909 6.25128 -0.0464 1.78909 6.25128 0.93705 
1.78979 5.38364 -0.45841 1.78979 5.38364 1.34906 1.78979 5.58928 -0.45841 
1.78979 5.58928 1.34906 1.7971 6.06381 -0.26178 1.7971 6.06381 1.15243 
1.79954 6.33832 0.11418 1.79954 6.33832 0.77647 1.80013 5.33108 -0.4556 
1.80013 5.33108 1.34625 1.80013 5.64185 -0.4556 1.80013 5.64185 1.34625 
1.8027 5.12672 1.28702 1.8027 5.84621 -0.39637 1.8027 5.84621 1.28702 
1.80538 4.99049 1.21607 1.80538 5.98243 -0.32542 1.80538 5.98243 1.21607 
1.80596 6.40258 0.41046 1.80596 6.40258 0.48019 1.8068 6.15719 -0.1802 
1.8068 6.15719 1.07085 1.80808 6.39823 0.34114 1.80808 6.39823 0.54951 
1.8108 6.38904 0.27303 1.8108 6.38904 0.61762 1.81135 5.27922 -0.45012 
1.81135 5.27922 1.34077 1.81135 5.6937 -0.45012 1.81135 5.6937 1.34077 
1.8125 6.31793 0.05248 1.8125 6.31793 0.83817 1.81633 6.28212 -0.01901 
1.81633 6.28212 0.90966 1.81787 5.07771 1.27164 1.81787 5.89521 -0.38099 
1.81787 5.89521 1.27164 1.81929 6.37794 0.2082 1.81929 6.37794 0.68245 
1.82266 5.48646 -0.47855 1.82266 5.48646 1.3692 1.82266 6.24081 -0.08808 
1.82266 6.24081 0.97873 1.82437 5.22656 -0.44198 1.82437 5.22656 1.33263 
1.82437 5.74637 -0.44198 1.82437 5.74637 1.33263 1.82467 4.94811 1.19716 
1.82467 6.02482 -0.30651 1.82467 6.02482 1.19716 1.82966 6.36293 0.14424 
1.82966 6.36293 0.74641 1.83091 5.43388 -0.48043 1.83091 5.43388 1.37108 
1.83091 5.53905 -0.48043 1.83091 5.53905 1.37108 1.83151 6.12231 -0.22991 
1.83151 6.12231 1.12056 1.8354 5.03298 1.25619 1.8354 5.93994 -0.36554 
1.8354 5.93994 1.25619 1.83755 5.17601 -0.43123 1.83755 5.17601 1.32188 
1.83755 5.79692 -0.43123 1.83755 5.79692 1.32188 1.84021 5.38144 -0.47969 
1.84021 5.38144 1.37034 1.84021 5.59148 -0.47969 1.84021 5.59148 1.37034 
1.84182 6.34419 0.0818 1.84182 6.34419 0.80885 1.84451 6.31085 0.00922 
1.84451 6.31085 0.88143 1.84456 6.21059 -0.14244 1.84456 6.21059 1.03309 
1.84491 6.41924 0.44533 1.84578 6.41698 0.3757 1.84578 6.41698 0.51495 
1.84762 6.41004 0.30735 1.84762 6.41004 0.5833 1.84969 6.27203 -0.06103 
1.84969 6.27203 0.95168 1.85055 5.32931 -0.47632 1.85055 5.32931 1.36697 
1.85055 5.64362 -0.47632 1.85055 5.64362 1.36697 1.85115 6.39873 0.23965 
1.85115 6.39873 0.651 1.85182 5.12606 1.30853 1.85182 5.84686 -0.41788 
1.85182 5.84686 1.30853 1.85388 4.98941 1.23868 1.85388 5.98351 -0.34803 
1.85388 5.98351 1.23868 1.8594 4.8894 1.16909 1.8594 6.08352 -0.27844 
1.8594 6.08352 1.16909 1.86082 6.38554 0.17522 1.86082 6.38554 0.71543 
1.8619 5.27762 -0.47033 1.8619 5.27762 1.36098 1.8619 5.69531 -0.47033 
1.8619 5.69531 1.36098 1.86679 5.07738 1.2927 1.86679 5.89554 -0.40205 
1.86679 5.89554 1.2927 1.86803 6.17723 -0.19425 1.86803 6.17723 1.0849 
1.86846 5.48646 -0.49622 1.86846 5.48646 1.38687 1.87202 6.36838 0.112 
1.87202 6.36838 0.77865 1.8742 6.33832 0.03952 1.8742 6.33832 0.85113 
1.87422 5.22652 -0.46175 1.87422 5.22652 1.3524 1.87422 5.74641 -0.46175 
1.87422 5.74641 1.3524 1.87691 5.43384 -0.49773 1.87691 5.43384 1.38838 
1.87691 5.53909 -0.49773 1.87691 5.53909 1.38838 1.87758 6.30133 -0.03275 
1.87758 6.30133 0.9234 1.88391 6.25963 -0.10139 1.88391 6.25963 0.99204 
1.88455 6.43297 0.41046 1.88455 6.43297 0.48019 1.88459 5.03284 1.27679 
1.88459 5.94008 -0.38614 1.88459 5.94008 1.27679 1.88588 6.42842 0.34207 
1.88588 6.42842 0.54858 1.88657 5.38115 -0.49663 1.88657 5.38115 1.38728 
1.88657 5.59177 -0.49663 1.88657 5.59177 1.38728 1.88748 5.17616 -0.4506 
1.88748 5.17616 1.34125 1.88748 5.79677 -0.4506 1.88748 5.79677 1.34125 
1.88772 4.9294 1.21265 1.88772 6.04353 -0.322 1.88772 6.04353 1.21265 
1.88855 6.41934 0.27394 1.88855 6.41934 0.61671 1.8925 6.40584 0.20685 
1.8925 6.40584 0.6838 1.89494 4.83254 1.13528 1.89494 6.14038 -0.24463 
1.89494 6.14038 1.13528 1.89712 5.32902 -0.49287 1.89712 5.32902 1.38352 
1.89712 5.6439 -0.49287 1.89712 5.6439 1.38352 1.90165 5.12667 -0.4369 
1.90165 5.12667 1.32755 1.90165 5.84625 -0.4369 1.90165 5.84625 1.32755 
1.90302 6.39045 0.143 1.90302 6.39045 0.74765 1.90426 6.36293 0.06964 
1.90426 6.36293 0.82101 1.90644 6.22827 -0.15499 1.90644 6.22827 1.04564 
1.90709 6.32923 -0.00277 1.90709 6.32923 0.89342 1.90941 5.2762 -0.48645 
1.90941 5.2762 1.3771 1.90941 5.69672 -0.48645 1.90941 5.69672 1.3771 
1.91162 6.28942 -0.07332 1.91162 6.28942 0.96397 1.91506 5.48646 -0.51162 
1.91506 5.48646 1.40227 1.91667 5.07821 -0.4207 1.91667 5.07821 1.31135 
1.91667 5.89471 -0.4207 1.91667 5.89471 1.31135 1.9179 4.97195 1.2532 
1.9179 6.00097 -0.36255 1.9179 6.00097 1.2532 1.92196 5.22517 -0.4774 
1.92196 5.22517 1.36805 1.92196 5.74775 -0.4774 1.92196 5.74775 1.36805 
1.92328 4.87241 1.18247 1.92328 6.10052 -0.29182 1.92328 6.10052 1.18247 
1.92398 5.43371 -0.51282 1.92398 5.43371 1.40347 1.92398 5.53921 -0.51282 
1.92398 5.53921 1.40347 1.92426 6.44614 0.44533 1.92492 6.44389 0.37688 
1.92492 6.44389 0.51377 1.9269 6.43715 0.30875 1.9269 6.43715 0.5819 
1.93018 6.42595 0.24126 1.93018 6.42595 0.64939 1.93272 4.7791 1.09749 
1.93272 6.19382 -0.20684 1.93272 6.19382 1.09749 1.9337 5.38111 -0.51129 
1.9337 5.38111 1.40194 1.9337 5.59181 -0.51129 1.9337 5.59181 1.40194 
1.93475 6.41034 0.17473 1.93475 6.41034 0.71592 1.93525 6.38554 0.1008 
1.93525 6.38554 0.78985 1.9356 5.17468 -0.46574 1.9356 5.17468 1.35639 
1.9356 5.79824 -0.46574 1.9356 5.79824 1.35639 1.93736 6.35498 0.02835 
1.93736 6.35498 0.8623 1.94107 6.31761 -0.04391 1.94107 6.31761 0.93456 
1.94529 5.32798 -0.50717 1.94529 5.32798 1.39782 1.94529 5.64495 -0.50717 
1.94529 5.64495 1.39782 1.94653 6.27514 -0.11235 1.94653 6.27514 1.003 
1.94928 5.01628 -0.39928 1.94928 5.01628 1.28993 1.94928 5.95664 -0.39928 
1.94928 5.95664 1.28993 1.94999 5.12533 -0.45155 1.94999 5.12533 1.3422 
1.94999 5.84759 -0.45155 1.94999 5.84759 1.3422 1.95272 4.91339 1.22492 
1.95272 6.05953 -0.33427 1.95272 6.05953 1.22492 1.95766 5.27531 -0.50023 
1.95766 5.27531 1.39088 1.95766 5.69761 -0.50023 1.95766 5.69761 1.39088 
1.95921 6.45508 0.41062 1.95921 6.45508 0.48003 1.96028 4.81719 1.14676 
1.96028 6.15574 -0.25611 1.96028 6.15574 1.14676 1.96054 6.45054 0.34225 
1.96054 6.45054 0.5484 1.96237 5.48646 -0.52471 1.96237 5.48646 1.41536 
1.96318 6.44149 0.27419 1.96318 6.44149 0.61646 1.96687 6.40584 0.13248 
1.96687 6.40584 0.75817 1.96713 6.42801 0.20711 1.96713 6.42801 0.68354 
1.96822 6.37794 0.05927 1.96822 6.37794 0.83138 1.9707 5.22428 -0.49073 
1.9707 5.22428 1.38138 1.9707 5.74864 -0.49073 1.9707 5.74864 1.38138 
1.97119 6.34387 -0.01296 1.97119 6.34387 0.90361 1.97146 5.43367 -0.52551 
1.97146 5.43367 1.41616 1.97146 5.53925 -0.52551 1.97146 5.53925 1.41616 
1.97207 4.73006 1.05642 1.97207 6.24286 -0.16577 1.97207 6.24286 1.05642 
1.97583 6.3037 -0.0833 1.97583 6.3037 0.97395 1.9826 5.38051 -0.52378 
1.9826 5.38051 1.41443 1.9826 5.59241 -0.52378 1.9826 5.59241 1.41443 
1.98325 4.95687 1.26399 1.98325 6.01605 -0.37334 1.98325 6.01605 1.26399 
1.9844 5.174 -0.47855 1.9844 5.174 1.3692 1.9844 5.79892 -0.47855 
1.9844 5.79892 1.3692 1.98748 5.0703 -0.43748 1.98748 5.0703 1.32813 
1.98748 5.90262 -0.43748 1.98748 5.90262 1.32813 1.98844 4.8582 1.19248 
1.98844 6.11472 -0.30183 1.98844 6.11472 1.19248 1.99427 6.46393 0.44533 
1.9944 5.32739 -0.51914 1.9944 5.32739 1.40979 1.9944 5.64553 -0.51914 
1.9944 5.64553 1.40979 1.99477 6.46158 0.376 1.99477 6.46158 0.51465 
1.99694 6.45477 0.30771 1.99694 6.45477 0.58294 1.99868 4.76578 1.10707 
1.99868 6.20715 -0.21642 1.99868 6.20715 1.10707 1.99967 6.39873 0.09113 
1.99967 6.39873 0.79952 2.00008 6.4434 0.24006 2.00008 6.4434 0.65059 
2.00128 6.42595 0.17016 2.00128 6.42595 0.72049 2.00169 6.36781 0.01901 
2.00169 6.36781 0.87164 2.00572 6.33021 -0.05291 2.00572 6.33021 0.94356 
2.00654 5.27496 -0.51162 2.00654 5.27496 1.40227 2.00654 5.69797 -0.51162 
2.00654 5.69797 1.40227 2.01026 4.68565 1.01158 2.01026 5.48646 -0.53546 
2.01026 5.48646 1.42611 2.01026 6.28727 -0.12093 2.01026 6.28727 1.01158 
2.01842 4.90029 1.23366 2.01842 6.07263 -0.34301 2.01842 6.07263 1.23366 
2.01976 5.22401 -0.50161 2.01976 5.22401 1.39226 2.01976 5.74892 -0.50161 
2.01976 5.74892 1.39226 2.02081 5.00936 -0.41393 2.02081 5.00936 1.30458 
2.02081 5.96356 -0.41393 2.02081 5.96356 1.30458 2.02089 5.43324 -0.53607 
2.02089 5.43324 1.42672 2.02089 5.53968 -0.53607 2.02089 5.53968 1.42672 
2.0215 5.11846 -0.46615 2.0215 5.11846 1.3568 2.0215 5.85446 -0.46615 
2.0215 5.85446 1.3568 2.02623 4.80477 1.1547 2.02623 6.16816 -0.26405 
2.02623 6.16816 1.1547 2.0302 6.47039 0.41062 2.0302 6.47039 0.48003 
2.03087 6.46564 0.34156 2.03087 6.46564 0.54909 2.03207 5.38017 -0.5338 
2.03207 5.38017 1.42445 2.03207 5.59275 -0.5338 2.03207 5.59275 1.42445 
2.03305 6.38904 0.05077 2.03305 6.38904 0.83988 2.03353 6.45649 0.27351 
2.03353 6.45649 0.61714 2.03396 6.41934 0.12853 2.03396 6.41934 0.76212 
2.03421 6.44149 0.20316 2.03421 6.44149 0.68749 2.0361 6.35459 -0.02127 
2.0361 6.35459 0.91192 2.03629 4.71928 1.06408 2.03629 6.25364 -0.17343 
2.03629 6.25364 1.06408 2.04003 4.65865 0.98142 2.04003 6.31428 -0.09077 
2.04003 6.31428 0.98142 2.04375 5.32742 -0.52863 2.04375 5.32742 1.41928 
2.04375 5.6455 -0.52863 2.04375 5.6455 1.41928 2.05459 4.84686 1.1991 
2.05459 6.12606 -0.30845 2.05459 6.12606 1.1991 2.05577 4.95062 1.27629 
2.05577 6.0223 -0.38564 2.05577 6.0223 1.27629 2.05592 5.27514 -0.5206 
2.05592 5.27514 1.41125 2.05592 5.69779 -0.5206 2.05592 5.69779 1.41125 
2.05677 5.16848 -0.49106 2.05677 5.16848 1.38171 2.05677 5.80445 -0.49106 
2.05677 5.80445 1.38171 2.05862 5.48646 -0.54385 2.05862 5.48646 1.4345 
2.05945 5.06462 -0.44953 2.05945 5.06462 1.34018 2.05945 5.9083 -0.44953 
2.05945 5.9083 1.34018 2.06361 4.75657 1.11403 2.06361 6.21635 -0.22338 
2.06361 6.21635 1.11403 2.06606 6.47671 0.44533 2.0664 6.47435 0.37618 
2.0664 6.47435 0.51447 2.06692 4.59614 0.87911 2.06692 6.37678 0.01154 
2.06692 6.37678 0.87911 2.06737 6.41004 0.0876 2.06737 6.41004 0.80305 
2.0674 6.46725 0.30738 2.0674 6.46725 0.58327 2.06773 6.45477 0.23692 
2.06773 6.45477 0.65373 2.06877 6.43715 0.16687 2.06877 6.43715 0.72378 
2.0694 5.4332 -0.54396 2.0694 5.4332 1.43461 2.0694 5.53972 -0.54396 
2.0694 5.53972 1.43461 2.07044 4.63361 0.94976 2.07044 6.33931 -0.05911 
2.07044 6.33931 0.94976 2.07482 4.67695 1.01774 2.07482 6.29597 -0.12709 
2.07482 6.29597 1.01774 2.08087 5.3799 -0.54116 2.08087 5.3799 1.43181 
2.08087 5.59302 -0.54116 2.08087 5.59302 1.43181 2.09152 4.89539 1.24387 
2.09152 6.07754 -0.35322 2.09152 6.07754 1.24387 2.09157 4.79685 1.16051 
2.09157 6.17607 -0.26986 2.09157 6.17607 1.16051 2.09268 5.2193 -0.51172 
2.09268 5.2193 1.40237 2.09268 5.75363 -0.51172 2.09268 5.75363 1.40237 
2.09271 5.32717 -0.53546 2.09271 5.32717 1.42611 2.09271 5.64575 -0.53546 
2.09271 5.64575 1.42611 2.09397 5.00465 -0.42384 2.09397 5.00465 1.31449 
2.09397 5.96828 -0.42384 2.09397 5.96828 1.31449 2.09446 5.11384 -0.47601 
2.09446 5.11384 1.36666 2.09446 5.85909 -0.47601 2.09446 5.85909 1.36666 
2.10092 6.48039 0.41063 2.10092 6.48039 0.48002 2.10116 4.57469 0.84259 
2.10116 6.39823 0.04806 2.10116 6.39823 0.84259 2.10118 4.61092 0.91711 
2.10118 6.362 -0.02646 2.10118 6.362 0.91711 2.10158 6.46564 0.27085 
2.10158 6.46564 0.6198 2.10159 6.47564 0.34157 2.10159 6.47564 0.54908 
2.10175 4.71196 1.06935 2.10175 6.26097 -0.1787 2.10175 6.26097 1.06935 
2.10209 6.42842 0.12586 2.10209 6.42842 0.76479 2.10227 6.45054 0.20052 
2.10227 6.45054 0.69013 2.10515 4.65151 0.98644 2.10515 6.32142 -0.09579 
2.10515 6.32142 0.98644 2.10733 5.48646 -0.54986 2.10733 5.48646 1.44051 
2.11853 5.4331 -0.54947 2.11853 5.4331 1.44012 2.11853 5.53983 -0.54947 
2.11853 5.53983 1.44012 2.1291 4.9473 1.28407 2.1291 6.02563 -0.39342 
2.1291 6.02563 1.28407 2.12915 4.75054 1.11809 2.12915 6.22239 -0.22744 
2.12915 6.22239 1.11809 2.12975 4.84132 1.20564 2.12975 6.13161 -0.31499 
2.12975 6.13161 1.20564 2.12995 5.16468 -0.49848 2.12995 5.16468 1.38913 
2.12995 5.80825 -0.49848 2.12995 5.80825 1.38913 2.12999 5.37989 -0.54612 
2.12999 5.37989 1.43677 2.12999 5.59304 -0.54612 2.12999 5.59304 1.43677 
2.13042 5.27334 -0.52882 2.13042 5.27334 1.41947 2.13042 5.69959 -0.52882 
2.13042 5.69959 1.41947 2.1322 5.0612 -0.45679 2.1322 5.0612 1.34744 
2.1322 5.91172 -0.45679 2.1322 5.91172 1.34744 2.13572 6.41698 0.08576 
2.13572 6.41698 0.80489 2.13574 4.62819 0.95377 2.13574 6.34474 -0.06312 
2.13574 6.34474 0.95377 2.13587 6.48405 0.44533 2.13596 4.58965 0.88227 
2.13596 6.38327 0.00838 2.13596 6.38327 0.88227 2.13602 6.46158 0.23475 
2.13602 6.46158 0.6559 2.13604 6.48165 0.37602 2.13604 6.48165 0.51463 
2.13621 6.47435 0.30638 2.13621 6.47435 0.58427 2.1369 6.44389 0.1649 
2.1369 6.44389 0.72575 2.13994 4.67171 1.02144 2.13994 6.30121 -0.13079 
2.13994 6.30121 1.02144 2.15628 5.48646 -0.55347 2.15628 5.48646 1.44412 
2.16711 4.89165 1.24828 2.16711 6.08127 -0.35763 2.16711 6.08127 1.24828 
2.16711 5.00229 1.31946 2.16711 5.97063 -0.42881 2.16711 5.97063 1.31946 
2.16715 4.79311 1.16491 2.16715 6.17981 -0.27426 2.16715 6.17981 1.16491 
2.16715 4.70817 1.07206 2.16715 6.26476 -0.18141 2.16715 6.26476 1.07206 
2.16756 5.21809 -0.51725 2.16756 5.21809 1.4079 2.16756 5.75484 -0.51725 
2.16756 5.75484 1.4079 2.16756 5.11152 -0.48095 2.16756 5.11152 1.3716 
2.16756 5.86141 -0.48095 2.16756 5.86141 1.3716 2.16758 5.32596 -0.54099 
2.16758 5.32596 1.43164 2.16758 5.64696 -0.54099 2.16758 5.64696 1.43164 
2.16759 5.43306 -0.55253 2.16759 5.43306 1.44318 2.16759 5.53986 -0.55253 
2.16759 5.53986 1.44318 2.17048 4.57034 0.84471 2.17048 6.40258 0.04594 
2.17048 6.40258 0.84471 2.17048 6.43297 0.12452 2.17048 6.43297 0.76613 
2.17049 4.60658 0.91923 2.17049 6.36635 -0.02858 2.17049 6.36635 0.91923 
2.17049 4.64789 0.989 2.17049 6.32504 -0.09835 2.17049 6.32504 0.989 
2.17064 6.47039 0.27018 2.17064 6.47039 0.62047 2.17064 6.45508 0.19919 
2.17064 6.45508 0.69146 2.17065 6.48039 0.3409 2.17065 6.48039 0.54975 
2.17065 6.48526 0.41063 2.17065 6.48526 0.48002 2.20535 4.58749 0.88332 
2.20535 4.6261 0.95501 2.20535 4.66997 1.02268 2.20535 4.74839 1.12005 
2.20535 4.83947 1.20782 2.20535 4.94572 1.28652 2.20535 5.06006 -0.45921 
2.20535 5.06006 1.34986 2.20535 5.16376 -0.50117 2.20535 5.16376 1.39182 
2.20535 5.27274 -0.53157 2.20535 5.27274 1.42222 2.20535 5.37958 -0.54895 
2.20535 5.37958 1.4396 2.20535 5.48646 -0.55468 2.20535 5.48646 1.44533 
2.20535 5.59334 -0.54895 2.20535 5.59334 1.4396 2.20535 5.70019 -0.53157 
2.20535 5.70019 1.42222 2.20535 5.80917 -0.50117 2.20535 5.80917 1.39182 
2.20535 5.91286 -0.45921 2.20535 5.91286 1.34986 2.20535 6.0272 -0.39587 
2.20535 6.0272 1.28652 2.20535 6.13346 -0.31717 2.20535 6.13346 1.20782 
2.20535 6.22453 -0.2294 2.20535 6.22453 1.12005 2.20535 6.30296 -0.13203 
2.20535 6.30296 1.02268 2.20535 6.34682 -0.06436 2.20535 6.34682 0.95501 
2.20535 6.38544 0.00733 2.20535 6.38544 0.88332 2.20535 6.41924 0.08488 
2.20535 6.41924 0.80577 2.20535 6.44614 0.16424 2.20535 6.44614 0.72641 
2.20535 6.46393 0.23425 2.20535 6.46393 0.6564 2.20535 6.47671 0.30604 
2.20535 6.47671 0.58461 2.20535 6.48405 0.37585 2.20535 6.48405 0.5148 
2.20535 6.48646 0.44533 2.24004 6.48526 0.41063 2.24004 6.48526 0.48002 
2.24004 6.48039 0.3409 2.24004 6.48039 0.54975 2.24005 6.45508 0.19919 
2.24005 6.45508 0.69146 2.24005 6.47039 0.27018 2.24005 6.47039 0.62047 
2.2402 4.64789 0.989 2.2402 6.32504 -0.09835 2.2402 6.32504 0.989 
2.2402 4.60658 0.91923 2.2402 6.36635 -0.02858 2.2402 6.36635 0.91923 
2.24021 6.43297 0.12452 2.24021 6.43297 0.76613 2.24021 6.40258 0.04594 
2.24021 6.40258 0.84471 2.24311 5.43306 -0.55253 2.24311 5.43306 1.44318 
2.24311 5.53986 -0.55253 2.24311 5.53986 1.44318 2.24311 5.32596 -0.54099 
2.24311 5.32596 1.43164 2.24311 5.64696 -0.54099 2.24311 5.64696 1.43164 
2.24313 5.11152 -0.48095 2.24313 5.11152 1.3716 2.24313 5.86141 -0.48095 
2.24313 5.86141 1.3716 2.24313 5.21809 -0.51725 2.24313 5.21809 1.4079 
2.24313 5.75484 -0.51725 2.24313 5.75484 1.4079 2.24354 4.70817 1.07206 
2.24354 6.26476 -0.18141 2.24354 6.26476 1.07206 2.24355 4.79311 1.16491 
2.24355 6.17981 -0.27426 2.24355 6.17981 1.16491 2.24358 5.00229 1.31946 
2.24358 5.97063 -0.42881 2.24358 5.97063 1.31946 2.24358 4.89165 1.24828 
2.24358 6.08127 -0.35763 2.24358 6.08127 1.24828 2.25441 5.48646 -0.55347 
2.25441 5.48646 1.44412 2.27075 4.67171 1.02144 2.27075 6.30121 -0.13079 
2.27075 6.30121 1.02144 2.2738 6.44389 0.1649 2.2738 6.44389 0.72575 
2.27449 6.47435 0.30638 2.27449 6.47435 0.58427 2.27465 6.48165 0.37602 
2.27465 6.48165 0.51463 2.27467 6.46158 0.23475 2.27467 6.46158 0.6559 
2.27473 4.58965 0.88227 2.27473 6.38327 0.00838 2.27473 6.38327 0.88227 
2.27482 6.48405 0.44533 2.27496 4.62819 0.95377 2.27496 6.34474 -0.06312 
2.27496 6.34474 0.95377 2.27497 6.41698 0.08576 2.27497 6.41698 0.80489 
2.27849 5.0612 -0.45679 2.27849 5.0612 1.34744 2.27849 5.91172 -0.45679 
2.27849 5.91172 1.34744 2.28027 5.27334 -0.52882 2.28027 5.27334 1.41947 
2.28027 5.69959 -0.52882 2.28027 5.69959 1.41947 2.28071 5.37989 -0.54612 
2.28071 5.37989 1.43677 2.28071 5.59304 -0.54612 2.28071 5.59304 1.43677 
2.28075 5.16468 -0.49848 2.28075 5.16468 1.38913 2.28075 5.80825 -0.49848 
2.28075 5.80825 1.38913 2.28094 4.84132 1.20564 2.28094 6.13161 -0.31499 
2.28094 6.13161 1.20564 2.28154 4.75054 1.11809 2.28154 6.22239 -0.22744 
2.28154 6.22239 1.11809 2.2816 4.9473 1.28407 2.2816 6.02563 -0.39342 
2.2816 6.02563 1.28407 2.29216 5.4331 -0.54947 2.29216 5.4331 1.44012 
2.29216 5.53983 -0.54947 2.29216 5.53983 1.44012 2.30336 5.48646 -0.54986 
2.30336 5.48646 1.44051 2.30554 4.65151 0.98644 2.30554 6.32142 -0.09579 
2.30554 6.32142 0.98644 2.30842 6.45054 0.20052 2.30842 6.45054 0.69013 
2.3086 6.42842 0.12586 2.3086 6.42842 0.76479 2.30894 4.71196 1.06935 
2.30894 6.26097 -0.1787 2.30894 6.26097 1.06935 2.3091 6.47564 0.34157 
2.3091 6.47564 0.54908 2.30911 6.46564 0.27085 2.30911 6.46564 0.6198 
2.30951 4.61092 0.91711 2.30951 6.362 -0.02646 2.30951 6.362 0.91711 
2.30953 6.39823 0.04806 2.30953 6.39823 0.84259 2.30977 6.48039 0.41063 
2.30977 6.48039 0.48002 2.31624 5.11384 -0.47601 2.31624 5.11384 1.36666 
2.31624 5.85909 -0.47601 2.31624 5.85909 1.36666 2.31672 5.00465 1.31449 
2.31672 5.96828 -0.42384 2.31672 5.96828 1.31449 2.31798 5.32717 -0.53546 
2.31798 5.32717 1.42611 2.31798 5.64575 -0.53546 2.31798 5.64575 1.42611 
2.31802 5.2193 -0.51172 2.31802 5.2193 1.40237 2.31802 5.75363 -0.51172 
2.31802 5.75363 1.40237 2.31913 4.79685 1.16051 2.31913 6.17607 -0.26986 
2.31913 6.17607 1.16051 2.31917 4.89539 1.24387 2.31917 6.07754 -0.35322 
2.31917 6.07754 1.24387 2.32982 5.3799 -0.54116 2.32982 5.3799 1.43181 
2.32982 5.59302 -0.54116 2.32982 5.59302 1.43181 2.33587 4.67695 1.01774 
2.33587 6.29597 -0.12709 2.33587 6.29597 1.01774 2.34026 4.63361 0.94976 
2.34026 6.33931 -0.05911 2.34026 6.33931 0.94976 2.34129 5.4332 -0.54396 
2.34129 5.4332 1.43461 2.34129 5.53972 -0.54396 2.34129 5.53972 1.43461 
2.34192 6.43715 0.16687 2.34192 6.43715 0.72378 2.34296 6.45477 0.23692 
2.34296 6.45477 0.65373 2.3433 6.46725 0.30738 2.3433 6.46725 0.58327 
2.34333 6.41004 0.0876 2.34333 6.41004 0.80305 2.34378 4.59614 0.87911 
2.34378 6.37678 0.01154 2.34378 6.37678 0.87911 2.34429 6.47435 0.37618 
2.34429 6.47435 0.51447 2.34463 6.47671 0.44533 2.34708 4.75657 1.11403 
2.34708 6.21635 -0.22338 2.34708 6.21635 1.11403 2.35124 5.06462 -0.44953 
2.35124 5.06462 1.34018 2.35124 5.9083 -0.44953 2.35124 5.9083 1.34018 
2.35208 5.48646 -0.54385 2.35208 5.48646 1.4345 2.35392 5.16848 -0.49106 
2.35392 5.16848 1.38171 2.35392 5.80445 -0.49106 2.35392 5.80445 1.38171 
2.35478 5.27514 -0.5206 2.35478 5.27514 1.41125 2.35478 5.69779 -0.5206 
2.35478 5.69779 1.41125 2.35492 4.95062 1.27629 2.35492 6.0223 -0.38564 
2.35492 6.0223 1.27629 2.3561 4.84686 1.1991 2.3561 6.12606 -0.30845 
2.3561 6.12606 1.1991 2.36694 5.32742 -0.52863 2.36694 5.32742 1.41928 
2.36694 5.6455 -0.52863 2.36694 5.6455 1.41928 2.37066 4.65865 0.98142 
2.37066 6.31428 -0.09077 2.37066 6.31428 0.98142 2.3744 4.71928 1.06408 
2.3744 6.25364 -0.17343 2.3744 6.25364 1.06408 2.37459 4.61834 0.91192 
2.37459 6.35459 -0.02127 2.37459 6.35459 0.91192 2.37648 6.44149 0.20316 
2.37648 6.44149 0.68749 2.37673 6.41934 0.12853 2.37673 6.41934 0.76212 
2.37716 6.45649 0.27351 2.37716 6.45649 0.61714 2.37764 6.38904 0.05077 
2.37764 6.38904 0.83988 2.37863 5.38017 -0.5338 2.37863 5.38017 1.42445 
2.37863 5.59275 -0.5338 2.37863 5.59275 1.42445 2.37983 6.46564 0.34156 
2.37983 6.46564 0.54909 2.38049 6.47039 0.41062 2.38049 6.47039 0.48003 
2.38446 4.80477 1.1547 2.38446 6.16816 -0.26405 2.38446 6.16816 1.1547 
2.38919 5.11846 -0.46615 2.38919 5.11846 1.3568 2.38919 5.85446 -0.46615 
2.38919 5.85446 1.3568 2.3898 5.43324 -0.53607 2.3898 5.43324 1.42672 
2.3898 5.53968 -0.53607 2.3898 5.53968 1.42672 2.38988 5.00936 1.30458 
2.38988 5.96356 -0.41393 2.38988 5.96356 1.30458 2.39093 5.22401 -0.50161 
2.39093 5.22401 1.39226 2.39093 5.74892 -0.50161 2.39093 5.74892 1.39226 
2.39227 4.90029 1.23366 2.39227 6.07263 -0.34301 2.39227 6.07263 1.23366 
2.40044 4.68565 1.01158 2.40044 5.48646 -0.53546 2.40044 5.48646 1.42611 
2.40044 6.28727 -0.12093 2.40044 6.28727 1.01158 2.40415 5.27496 -0.51162 
2.40415 5.27496 1.40227 2.40415 5.69797 -0.51162 2.40415 5.69797 1.40227 
2.40498 4.64272 0.94356 2.40498 6.33021 -0.05291 2.40498 6.33021 0.94356 
2.409 4.60511 0.87164 2.409 6.36781 0.01901 2.409 6.36781 0.87164 
2.40941 6.42595 0.17016 2.40941 6.42595 0.72049 2.41061 6.4434 0.24006 
2.41061 6.4434 0.65059 2.41103 6.39873 0.09113 2.41103 6.39873 0.79952 
2.41201 4.76578 1.10707 2.41201 6.20715 -0.21642 2.41201 6.20715 1.10707 
2.41375 6.45477 0.30771 2.41375 6.45477 0.58294 2.41592 6.46158 0.376 
2.41592 6.46158 0.51465 2.41629 5.32739 -0.51914 2.41629 5.32739 1.40979 
2.41629 5.64553 -0.51914 2.41629 5.64553 1.40979 2.41643 6.46393 0.44533 
2.42225 4.8582 1.19248 2.42225 6.11472 -0.30183 2.42225 6.11472 1.19248 
2.42322 5.0703 -0.43748 2.42322 5.0703 1.32813 2.42322 5.90262 -0.43748 
2.42322 5.90262 1.32813 2.42629 5.174 -0.47855 2.42629 5.174 1.3692 
2.42629 5.79892 -0.47855 2.42629 5.79892 1.3692 2.42744 4.95687 1.26399 
2.42744 6.01605 -0.37334 2.42744 6.01605 1.26399 2.4281 5.38051 -0.52378 
2.4281 5.38051 1.41443 2.4281 5.59241 -0.52378 2.4281 5.59241 1.41443 
2.43486 4.66922 0.97395 2.43486 6.3037 -0.0833 2.43486 6.3037 0.97395 
2.43862 4.73006 1.05642 2.43862 6.24286 -0.16577 2.43862 6.24286 1.05642 
2.43923 5.43367 -0.52551 2.43923 5.43367 1.41616 2.43923 5.53925 -0.52551 
2.43923 5.53925 1.41616 2.4395 4.62906 0.90361 2.4395 6.34387 -0.01296 
2.4395 6.34387 0.90361 2.44 5.22428 -0.49073 2.44 5.22428 1.38138 
2.44 5.74864 -0.49073 2.44 5.74864 1.38138 2.44247 6.37794 0.05927 
2.44247 6.37794 0.83138 2.44356 6.42801 0.20711 2.44356 6.42801 0.68354 
2.44382 6.40584 0.13248 2.44382 6.40584 0.75817 2.44751 6.44149 0.27419 
2.44751 6.44149 0.61646 2.44833 5.48646 -0.52471 2.44833 5.48646 1.41536 
2.45016 6.45054 0.34225 2.45016 6.45054 0.5484 2.45041 4.81719 1.14676 
2.45041 6.15574 -0.25611 2.45041 6.15574 1.14676 2.45148 6.45508 0.41062 
2.45148 6.45508 0.48003 2.45303 5.27531 -0.50023 2.45303 5.27531 1.39088 
2.45303 5.69761 -0.50023 2.45303 5.69761 1.39088 2.45797 4.91339 1.22492 
2.45797 6.05953 -0.33427 2.45797 6.05953 1.22492 2.4607 5.12533 -0.45155 
2.4607 5.12533 1.3422 2.4607 5.84759 -0.45155 2.4607 5.84759 1.3422 
2.46142 5.01628 1.28993 2.46142 5.95664 -0.39928 2.46142 5.95664 1.28993 
2.46417 4.69779 1.003 2.46417 6.27514 -0.11235 2.46417 6.27514 1.003 
2.4654 5.32798 -0.50717 2.4654 5.32798 1.39782 2.4654 5.64495 -0.50717 
2.4654 5.64495 1.39782 2.46963 4.65532 0.93456 2.46963 6.31761 -0.04391 
2.46963 6.31761 0.93456 2.47334 4.61795 0.8623 2.47334 6.35498 0.02835 
2.47334 6.35498 0.8623 2.47509 5.17468 -0.46574 2.47509 5.17468 1.35639 
2.47509 5.79824 -0.46574 2.47509 5.79824 1.35639 2.47545 6.38554 0.1008 
2.47545 6.38554 0.78985 2.47594 6.41034 0.17473 2.47594 6.41034 0.71592 
2.477 5.38111 -0.51129 2.477 5.38111 1.40194 2.477 5.59181 -0.51129 
2.477 5.59181 1.40194 2.47797 4.7791 1.09749 2.47797 6.19382 -0.20684 
2.47797 6.19382 1.09749 2.48052 6.42595 0.24126 2.48052 6.42595 0.64939 
2.4838 6.43715 0.30875 2.4838 6.43715 0.5819 2.48577 6.44389 0.37688 
2.48577 6.44389 0.51377 2.48643 6.44614 0.44533 2.48672 5.43371 -0.51282 
2.48672 5.43371 1.40347 2.48672 5.53921 -0.51282 2.48672 5.53921 1.40347 
2.48741 4.87241 1.18247 2.48741 6.10052 -0.29182 2.48741 6.10052 1.18247 
2.48873 5.22517 -0.4774 2.48873 5.22517 1.36805 2.48873 5.74775 -0.4774 
2.48873 5.74775 1.36805 2.49279 4.97195 1.2532 2.49279 6.00097 -0.36255 
2.49279 6.00097 1.2532 2.49402 5.07821 -0.4207 2.49402 5.07821 1.31135 
2.49402 5.89471 -0.4207 2.49402 5.89471 1.31135 2.49563 5.48646 -0.51162 
2.49563 5.48646 1.40227 2.49907 4.68351 0.96397 2.49907 6.28942 -0.07332 
2.49907 6.28942 0.96397 2.50128 5.2762 -0.48645 2.50128 5.2762 1.3771 
2.50128 5.69672 -0.48645 2.50128 5.69672 1.3771 2.5036 4.6437 0.89342 
2.5036 6.32923 -0.00277 2.5036 6.32923 0.89342 2.50426 4.74466 1.04564 
2.50426 6.22827 -0.15499 2.50426 6.22827 1.04564 2.50644 6.36293 0.06964 
2.50644 6.36293 0.82101 2.50767 6.39045 0.143 2.50767 6.39045 0.74765 
2.50905 5.12667 -0.4369 2.50905 5.12667 1.32755 2.50905 5.84625 -0.4369 
2.50905 5.84625 1.32755 2.51357 5.32902 -0.49287 2.51357 5.32902 1.38352 
2.51357 5.6439 -0.49287 2.51357 5.6439 1.38352 2.51576 4.83254 1.13528 
2.51576 6.14038 -0.24463 2.51576 6.14038 1.13528 2.51819 6.40584 0.20685 
2.51819 6.40584 0.6838 2.52215 6.41934 0.27394 2.52215 6.41934 0.61671 
2.52297 4.9294 1.21265 2.52297 6.04353 -0.322 2.52297 6.04353 1.21265 
2.52321 5.17616 -0.4506 2.52321 5.17616 1.34125 2.52321 5.79677 -0.4506 
2.52321 5.79677 1.34125 2.52413 5.38115 -0.49663 2.52413 5.38115 1.38728 
2.52413 5.59177 -0.49663 2.52413 5.59177 1.38728 2.52481 6.42842 0.34207 
2.52481 6.42842 0.54858 2.5261 5.03284 1.27679 2.5261 5.94008 -0.38614 
2.5261 5.94008 1.27679 2.52615 6.43297 0.41046 2.52615 6.43297 0.48019 
2.52679 4.7133 0.99204 2.52679 6.25963 -0.10139 2.52679 6.25963 0.99204 
2.53311 4.67159 0.9234 2.53311 6.30133 -0.03275 2.53311 6.30133 0.9234 
2.53378 5.43384 -0.49773 2.53378 5.43384 1.38838 2.53378 5.53909 -0.49773 
2.53378 5.53909 1.38838 2.53647 5.22652 -0.46175 2.53647 5.22652 1.3524 
2.53647 5.74641 -0.46175 2.53647 5.74641 1.3524 2.53649 4.6346 0.85113 
2.53649 6.33832 0.03952 2.53649 6.33832 0.85113 2.53867 6.36838 0.112 
2.53867 6.36838 0.77865 2.54224 5.48646 -0.49622 2.54224 5.48646 1.38687 
2.54267 4.79569 1.0849 2.54267 6.17723 -0.19425 2.54267 6.17723 1.0849 
2.5439 5.07738 -0.40205 2.5439 5.07738 1.2927 2.5439 5.89554 -0.40205 
2.5439 5.89554 1.2927 2.54879 5.27762 -0.47033 2.54879 5.27762 1.36098 
2.54879 5.69531 -0.47033 2.54879 5.69531 1.36098 2.54987 6.38554 0.17522 
2.54987 6.38554 0.71543 2.55129 4.8894 1.16909 2.55129 6.08352 -0.27844 
2.55129 6.08352 1.16909 2.55681 4.98941 1.23868 2.55681 5.98351 -0.34803 
2.55681 5.98351 1.23868 2.55887 5.12606 -0.41788 2.55887 5.12606 1.30853 
2.55887 5.84686 -0.41788 2.55887 5.84686 1.30853 2.55954 6.39873 0.23965 
2.55954 6.39873 0.651 2.56014 5.32931 -0.47632 2.56014 5.32931 1.36697 
2.56014 5.64362 -0.47632 2.56014 5.64362 1.36697 2.561 4.7009 0.95168 
2.561 6.27203 -0.06103 2.561 6.27203 0.95168 2.56307 6.41004 0.30735 
2.56307 6.41004 0.5833 2.56491 6.41698 0.3757 2.56491 6.41698 0.51495 
2.56579 6.41924 0.44533 2.56613 4.76233 1.03309 2.56613 6.21059 -0.14244 
2.56613 6.21059 1.03309 2.56618 4.66208 0.88143 2.56618 6.31085 0.00922 
2.56618 6.31085 0.88143 2.56887 6.34419 0.0818 2.56887 6.34419 0.80885 
2.57048 5.38144 -0.47969 2.57048 5.38144 1.37034 2.57048 5.59148 -0.47969 
2.57048 5.59148 1.37034 2.57314 5.17601 -0.43123 2.57314 5.17601 1.32188 
2.57314 5.79692 -0.43123 2.57314 5.79692 1.32188 2.57529 5.03298 1.25619 
2.57529 5.93994 -0.36554 2.57529 5.93994 1.25619 2.57918 4.85062 1.12056 
2.57918 6.12231 -0.22991 2.57918 6.12231 1.12056 2.57979 5.43388 -0.48043 
2.57979 5.43388 1.37108 2.57979 5.53905 -0.48043 2.57979 5.53905 1.37108 
2.58103 6.36293 0.14424 2.58103 6.36293 0.74641 2.58602 4.94811 1.19716 
2.58602 6.02482 -0.30651 2.58602 6.02482 1.19716 2.58632 5.22656 -0.44198 
2.58632 5.22656 1.33263 2.58632 5.74637 -0.44198 2.58632 5.74637 1.33263 
2.58803 4.73212 0.97873 2.58803 5.48646 -0.47855 2.58803 5.48646 1.3692 
2.58803 6.24081 -0.08808 2.58803 6.24081 0.97873 2.5914 6.37794 0.2082 
2.5914 6.37794 0.68245 2.59282 5.07771 -0.38099 2.59282 5.07771 1.27164 
2.59282 5.89521 -0.38099 2.59282 5.89521 1.27164 2.59436 4.69081 0.90966 
2.59436 6.28212 -0.01901 2.59436 6.28212 0.90966 2.59819 4.65499 0.83817 
2.59819 6.31793 0.05248 2.59819 6.31793 0.83817 2.59934 5.27922 -0.45012 
2.59934 5.27922 1.34077 2.59934 5.6937 -0.45012 2.59934 5.6937 1.34077 
2.5999 6.38904 0.27303 2.5999 6.38904 0.61762 2.60261 6.39823 0.34114 
2.60261 6.39823 0.54951 2.60389 4.81573 1.07085 2.60389 6.15719 -0.1802 
2.60389 6.15719 1.07085 2.60473 6.40258 0.41046 2.60473 6.40258 0.48019 
2.60531 4.99049 1.21607 2.60531 5.98243 -0.32542 2.60531 5.98243 1.21607 
2.60799 5.12672 -0.39637 2.60799 5.12672 1.28702 2.60799 5.84621 -0.39637 
2.60799 5.84621 1.28702 2.61056 5.33108 -0.4556 2.61056 5.33108 1.34625 
2.61056 5.64185 -0.4556 2.61056 5.64185 1.34625 2.61115 6.33832 0.11418 
2.61115 6.33832 0.77647 2.61359 4.90911 1.15243 2.61359 6.06381 -0.26178 
2.61359 6.06381 1.15243 2.6209 5.38364 -0.45841 2.6209 5.38364 1.34906 
2.6209 5.58928 -0.45841 2.6209 5.58928 1.34906 2.6216 4.72165 0.93705 
2.6216 6.25128 -0.0464 2.6216 6.25128 0.93705 2.62202 5.17675 -0.40935 
2.62202 5.17675 1.3 2.62202 5.79617 -0.40935 2.62202 5.79617 1.3 
2.62232 6.35498 0.17734 2.62232 6.35498 0.71331 2.62364 5.03438 1.23314 
2.62364 5.93854 -0.34249 2.62364 5.93854 1.23314 2.62657 4.68325 0.86655 
2.62657 6.28967 0.0241 2.62657 6.28967 0.86655 2.62691 4.78341 1.01804 
2.62691 6.18952 -0.12739 2.62691 6.18952 1.01804 2.63005 5.43618 -0.45861 
2.63005 5.43618 1.34926 2.63005 5.53674 -0.45861 2.63005 5.53674 1.34926 
2.63166 6.36781 0.24167 2.63166 6.36781 0.64898 2.6329 5.48646 -0.45866 
2.6329 5.48646 1.34931 2.63367 4.95038 1.17276 2.63367 6.02255 -0.28211 
2.63367 6.02255 1.17276 2.63602 5.22871 -0.41959 2.63602 5.22871 1.31024 
2.63602 5.74421 -0.41959 2.63602 5.74421 1.31024 2.63913 6.37678 0.3069 
2.63913 6.37678 0.58375 2.63942 4.87259 1.10467 2.63942 6.10034 -0.21402 
2.63942 6.10034 1.10467 2.64064 5.0792 -0.35758 2.64064 5.0792 1.24823 
2.64064 5.89372 -0.35758 2.64064 5.89372 1.24823 2.64145 6.31085 0.08449 
2.64145 6.31085 0.80616 2.64229 6.38327 0.37594 2.64229 6.38327 0.51471 
2.64335 6.38544 0.44533 2.64763 4.75417 0.96313 2.64763 6.21876 -0.07248 
2.64763 6.21876 0.96313 2.64873 5.28144 -0.42725 2.64873 5.28144 1.3179 
2.64873 5.69148 -0.42725 2.64873 5.69148 1.3179 2.65266 4.99299 1.19125 
2.65266 5.97993 -0.3006 2.65266 5.97993 1.19125 2.65344 6.32923 0.14707 
2.65344 6.32923 0.74358 2.65393 4.71345 0.89391 2.65393 6.25947 -0.00326 
2.65393 6.25947 0.89391 2.6557 5.12844 -0.3726 2.6557 5.12844 1.26325 
2.6557 5.84449 -0.3726 2.6557 5.84449 1.26325 2.66005 5.33357 -0.4321 
2.66005 5.33357 1.32275 2.66005 5.63935 -0.4321 2.66005 5.63935 1.32275 
2.66066 4.91203 1.12556 2.66066 6.06089 -0.23491 2.66066 6.06089 1.12556 
2.66339 4.83869 1.05409 2.66339 6.13423 -0.16344 2.66339 6.13423 1.05409 
2.66363 6.34387 0.21117 2.66363 6.34387 0.67948 2.66968 4.69081 0.83434 
2.66968 6.28212 0.05631 2.66968 6.28212 0.83434 2.67007 5.38614 -0.43443 
2.67007 5.38614 1.32508 2.67007 5.58678 -0.43443 2.67007 5.58678 1.32508 
2.67053 5.03685 1.20786 2.67053 5.93607 -0.31721 2.67053 5.93607 1.20786 
2.67088 5.1794 -0.38473 2.67088 5.1794 1.27538 2.67088 5.79352 -0.38473 
2.67088 5.79352 1.27538 2.67194 6.35459 0.27608 2.67194 6.35459 0.61457 
2.674 5.43624 -0.43663 2.674 5.43624 1.32728 2.674 5.53668 -0.43663 
2.674 5.53668 1.32728 2.67674 5.48646 -0.4366 2.67674 5.48646 1.32725 
2.67713 6.362 0.34116 2.67713 6.362 0.54949 2.67925 6.36635 0.41047 
2.67925 6.36635 0.48018 2.68021 4.74551 0.92019 2.68021 6.22741 -0.02954 
2.68021 6.22741 0.92019 2.68057 4.95364 1.14551 2.68057 6.01928 -0.25486 
2.68057 6.01928 1.14551 2.68342 6.30133 0.11756 2.68342 6.30133 0.77309 
2.6847 5.23159 -0.39447 2.6847 5.23159 1.28512 2.6847 5.74133 -0.39447 
2.6847 5.74133 1.28512 2.6854 4.80757 1.0009 2.6854 6.16535 -0.11025 
2.6854 6.16535 1.0009 2.68547 4.87693 1.07615 2.68547 6.096 -0.1855 
2.68547 6.096 1.07615 2.68722 5.08185 -0.3319 2.68722 5.08185 1.22255 
2.68722 5.89108 -0.3319 2.68722 5.89108 1.22255 2.69459 6.31761 0.18104 
2.69459 6.31761 0.70961 2.69679 5.28428 -0.40179 2.69679 5.28428 1.29244 
2.69679 5.68865 -0.40179 2.69679 5.68865 1.29244 2.69707 4.72165 0.86158 
2.69707 6.25128 0.02907 2.69707 6.25128 0.86158 2.69956 4.99683 1.16367 
2.69956 5.97609 -0.27302 2.69956 5.97609 1.16367 2.70353 5.13189 -0.34594 
2.70353 5.13189 1.23659 2.70353 5.84104 -0.34594 2.70353 5.84104 1.23659 
2.70358 6.33021 0.2457 2.70358 6.33021 0.64495 2.70535 4.77936 0.94533 
2.70535 6.19357 -0.05468 2.70535 6.19357 0.94533 2.70639 4.91665 1.09668 
2.70639 6.05628 -0.20603 2.70639 6.05628 1.09668 2.70792 5.33657 -0.40612 
2.70792 5.33657 1.29677 2.70792 5.63635 -0.40612 2.70792 5.63635 1.29677 
2.70842 4.84443 1.02387 2.70842 6.1285 -0.13322 2.70842 6.1285 1.02387 
2.70978 6.33931 0.31042 2.70978 6.33931 0.58023 2.7117 4.7009 0.80098 
2.7117 6.27203 0.08967 2.7117 6.27203 0.80098 2.71311 5.38624 -0.41032 
2.71311 5.38624 1.30097 2.71311 5.58668 -0.41032 2.71311 5.58668 1.30097 
2.7138 6.34474 0.37572 2.7138 6.34474 0.51493 2.71503 6.34682 0.44533 
2.71703 5.4364 -0.41239 2.71703 5.4364 1.30304 2.71703 5.53652 -0.41239 
2.71703 5.53652 1.30304 2.71723 5.04101 1.17986 2.71723 5.93192 -0.28921 
2.71723 5.93192 1.17986 2.71835 5.18298 -0.35762 2.71835 5.18298 1.24827 
2.71835 5.78995 -0.35762 2.71835 5.78995 1.24827 2.71945 5.48646 -0.4124 
2.71945 5.48646 1.30305 2.72316 4.75417 0.88761 2.72316 6.21876 0.00304 
2.72316 6.21876 0.88761 2.72399 6.28942 0.1516 2.72399 6.28942 0.73905 
2.72635 4.95871 1.11617 2.72635 6.01421 -0.22552 2.72635 6.01421 1.11617 
2.72928 4.8149 0.96926 2.72928 6.15802 -0.07861 2.72928 6.15802 0.96926 
2.7303 4.88306 1.0456 2.7303 6.08987 -0.15495 2.7303 6.08987 1.0456 
2.73166 5.23497 -0.36692 2.73166 5.23497 1.25757 2.73166 5.73796 -0.36692 
2.73166 5.73796 1.25757 2.73244 5.08564 -0.30402 2.73244 5.08564 1.19467 
2.73244 5.88728 -0.30402 2.73244 5.88728 1.19467 2.73397 6.3037 0.21581 
2.73397 6.3037 0.67484 2.73875 4.73212 0.82801 2.73875 6.24081 0.06264 
2.73875 6.24081 0.82801 2.74144 6.31428 0.28001 2.74144 6.31428 0.61064 
2.7434 5.28771 -0.37382 2.7434 5.28771 1.26447 2.7434 5.68522 -0.37382 
2.7434 5.68522 1.26447 2.74499 5.00212 1.13395 2.74499 5.9708 -0.2433 
2.74499 5.9708 1.13395 2.74646 6.32142 0.34513 2.74646 6.32142 0.54552 
2.74854 5.13594 -0.31762 2.74854 5.13594 1.20827 2.74854 5.83698 -0.31762 
2.74854 5.83698 1.20827 2.74902 6.32504 0.41047 2.74902 6.32504 0.48018 
2.74984 5.33696 -0.38001 2.74984 5.33696 1.27066 2.74984 5.63597 -0.38001 
2.74984 5.63597 1.27066 2.75064 4.92294 1.06589 2.75064 6.04998 -0.17524 
2.75064 6.04998 1.06589 2.75195 4.85207 0.99193 2.75195 6.12086 -0.10128 
2.75195 6.12086 0.99193 2.75206 4.7133 0.76676 2.75206 6.25963 0.12389 
2.75206 6.25963 0.76676 2.75491 5.38658 -0.38413 2.75491 5.38658 1.27478 
2.75491 5.58634 -0.38413 2.75491 5.58634 1.27478 2.75861 5.43646 -0.38618 
2.75861 5.43646 1.27683 2.75861 5.53646 -0.38618 2.75861 5.53646 1.27683 
2.76092 4.80757 0.92537 2.76092 5.48646 -0.38614 2.76092 5.48646 1.27679 
2.76092 6.16535 -0.03472 2.76092 6.16535 0.92537 2.76125 5.04581 1.15016 
2.76125 5.92712 -0.25951 2.76125 5.92712 1.15016 2.76302 6.27514 0.18651 
2.76302 6.27514 0.70414 2.7633 5.18756 -0.32885 2.7633 5.18756 1.2195 
2.7633 5.78537 -0.32885 2.7633 5.78537 1.2195 2.77038 4.96536 1.08501 
2.77038 6.00756 -0.19436 2.77038 6.00756 1.08501 2.7716 6.28727 0.25023 
2.7716 6.28727 0.64042 2.7733 4.89076 1.01328 2.7733 6.08216 -0.12263 
2.7733 6.08216 1.01328 2.77616 5.09057 -0.27401 2.77616 5.09057 1.16466 
2.77616 5.88236 -0.27401 2.77616 5.88236 1.16466 2.77637 5.23977 -0.33767 
2.77637 5.23977 1.22832 2.77637 5.73315 -0.33767 2.77637 5.73315 1.22832 
2.77776 6.29597 0.3148 2.77776 6.29597 0.57585 2.77806 4.78341 0.86689 
2.77806 6.18952 0.02376 2.77806 6.18952 0.86689 2.78146 6.30121 0.37992 
2.78146 6.30121 0.51073 2.7827 6.30296 0.44533 2.78389 4.84443 0.94839 
2.78389 6.1285 -0.05774 2.78389 6.1285 0.94839 2.78454 5.28788 -0.3453 
2.78454 5.28788 1.23595 2.78454 5.68505 -0.3453 2.78454 5.68505 1.23595 
2.78781 5.00791 1.10238 2.78781 5.96502 -0.21173 2.78781 5.96502 1.10238 
2.79098 5.33721 -0.35139 2.79098 5.33721 1.24204 2.79098 5.63572 -0.35139 
2.79098 5.63572 1.24204 2.79228 5.14126 -0.28703 2.79228 5.14126 1.17768 
2.79228 5.83166 -0.28703 2.79228 5.83166 1.17768 2.79311 4.76233 0.80611 
2.79311 6.21059 0.08454 2.79311 6.21059 0.80611 2.79328 4.93089 1.03326 
2.79328 6.04203 -0.14261 2.79328 6.04203 1.03326 2.79616 5.38715 -0.35535 
2.79616 5.38715 1.246 2.79616 5.58577 -0.35535 2.79616 5.58577 1.246 
2.79984 5.4371 -0.35726 2.79984 5.4371 1.24791 2.79984 5.53582 -0.35726 
2.79984 5.53582 1.24791 2.80105 5.48646 -0.35788 2.80105 5.48646 1.24853 
2.80388 5.05186 1.11828 2.80388 5.92107 -0.22763 2.80388 5.92107 1.11828 
2.80562 4.88306 0.97028 2.80562 6.08987 -0.07963 2.80562 6.08987 0.97028 
2.80566 4.74466 0.74424 2.80566 6.22827 0.14641 2.80566 6.22827 0.74424 
2.80665 5.19299 -0.29785 2.80665 5.19299 1.1885 2.80665 5.77993 -0.29785 
2.80665 5.77993 1.1885 2.81185 4.97236 1.05183 2.81185 6.00056 -0.16118 
2.81185 6.00056 1.05183 2.81411 4.83869 0.90337 2.81411 6.13423 -0.01272 
2.81411 6.13423 0.90337 2.81618 5.24047 -0.30725 2.81618 5.24047 1.1979 
2.81618 5.73245 -0.30725 2.81618 5.73245 1.1979 2.81644 6.24286 0.21205 
2.81644 6.24286 0.6786 2.81826 5.09662 -0.24196 2.81826 5.09662 1.13261 
2.81826 5.8763 -0.24196 2.81826 5.8763 1.13261 2.8241 6.25364 0.27627 
2.8241 6.25364 0.61438 2.82423 5.28855 -0.31481 2.82423 5.28855 1.20546 
2.82423 5.68438 -0.31481 2.82423 5.68438 1.20546 2.82591 4.92294 0.99062 
2.82591 6.04998 -0.09997 2.82591 6.04998 0.99062 2.82896 5.01507 1.06894 
2.82896 5.95786 -0.17829 2.82896 5.95786 1.06894 2.82937 6.26097 0.34173 
2.82937 6.26097 0.54892 2.83087 5.33807 -0.32064 2.83087 5.33807 1.21129 
2.83087 5.63485 -0.32064 2.83087 5.63485 1.21129 2.83087 4.81573 0.84387 
2.83087 6.15719 0.04678 2.83087 6.15719 0.84387 2.83208 6.26476 0.40713 
2.83208 6.26476 0.48352 2.83411 5.14759 -0.25454 2.83411 5.14759 1.14519 
2.83411 5.82533 -0.25454 2.83411 5.82533 1.14519 2.83592 5.38798 -0.32453 
2.83592 5.38798 1.21518 2.83592 5.58495 -0.32453 2.83592 5.58495 1.21518 
2.83617 4.87693 0.92545 2.83617 6.096 -0.0348 2.83617 6.096 0.92545 
2.8386 5.43716 -0.32705 2.8386 5.43716 1.2177 2.8386 5.53577 -0.32705 
2.8386 5.53577 1.2177 2.83974 5.48646 -0.32769 2.83974 5.48646 1.21834 
2.84456 5.05891 -0.19389 2.84456 5.05891 1.08454 2.84456 5.91402 -0.19389 
2.84456 5.91402 1.08454 2.84492 4.79569 0.78265 2.84492 6.17723 0.108 
2.84492 6.17723 0.78265 2.84503 4.96536 1.01035 2.84503 6.00756 -0.1197 
2.84503 6.00756 1.01035 2.84514 5.19421 -0.26549 2.84514 5.19421 1.15614 
2.84514 5.77871 -0.26549 2.84514 5.77871 1.15614 2.85465 5.24179 -0.27477 
2.85465 5.24179 1.16542 2.85465 5.73114 -0.27477 2.85465 5.73114 1.16542 
2.8567 4.91665 0.94637 2.8567 6.05628 -0.05572 2.8567 6.05628 0.94637 
2.85751 4.7791 0.71795 2.85751 6.19382 0.1727 2.85751 6.19382 0.71795 
2.85863 5.10378 -0.20796 2.85863 5.10378 1.09861 2.85863 5.86915 -0.20796 
2.85863 5.86915 1.09861 2.86237 5.28971 -0.28242 2.86237 5.28971 1.17307 
2.86237 5.68321 -0.28242 2.86237 5.68321 1.17307 2.8624 5.00791 1.02779 
2.8624 5.96502 -0.13714 2.8624 5.96502 1.02779 2.86469 4.87259 0.8794 
2.86469 6.10034 0.01125 2.86469 6.10034 0.8794 2.86709 4.76578 0.65199 
2.86709 6.20715 0.23866 2.86709 6.20715 0.65199 2.86898 5.33932 -0.28812 
2.86898 5.33932 1.17877 2.86898 5.6336 -0.28812 2.86898 5.6336 1.17877 
2.87112 5.14957 -0.22045 2.87112 5.14957 1.1111 2.87112 5.82335 -0.22045 
2.87112 5.82335 1.1111 2.8733 5.38809 -0.29235 2.8733 5.38809 1.183 
2.8733 5.58483 -0.29235 2.8733 5.58483 1.183 2.87405 6.21635 0.30359 
2.87405 6.21635 0.58706 2.87601 5.43734 -0.29481 2.87601 5.43734 1.18546 
2.87601 5.53559 -0.29481 2.87601 5.53559 1.18546 2.87619 4.95871 0.96633 
2.87619 6.01421 -0.07568 2.87619 6.01421 0.96633 2.8769 5.48646 -0.29563 
2.8769 5.48646 1.18628 2.87811 6.22239 0.36913 2.87811 6.22239 0.52152 
2.87831 5.05186 -0.15321 2.87831 5.05186 1.04386 2.87831 5.92107 -0.15321 
2.87831 5.92107 1.04386 2.88007 6.22453 0.44533 2.88058 4.85062 0.81916 
2.88058 6.12231 0.07149 2.88058 6.12231 0.81916 2.88201 5.19618 -0.23133 
2.88201 5.19618 1.12198 2.88201 5.77675 -0.23133 2.88201 5.77675 1.12198 
2.88558 4.91203 0.90064 2.88558 6.06089 -0.00999 2.88558 6.06089 0.90064 
2.89126 5.24348 -0.24059 2.89126 5.24348 1.13124 2.89126 5.72944 -0.24059 
2.89126 5.72944 1.13124 2.89263 5.09662 -0.16759 2.89263 5.09662 1.05824 
2.89263 5.8763 -0.16759 2.89263 5.8763 1.05824 2.89397 5.00212 0.98496 
2.89397 5.9708 -0.09431 2.89397 5.9708 0.98496 2.8953 4.83254 0.75573 
2.8953 6.14038 0.13492 2.8953 6.14038 0.75573 2.89887 5.29137 -0.24819 
2.89887 5.29137 1.13884 2.89887 5.68155 -0.24819 2.89887 5.68155 1.13884 
2.9048 5.33973 -0.25413 2.9048 5.33973 1.14478 2.9048 5.63319 -0.25413 
2.9048 5.63319 1.14478 2.90522 5.14759 -0.18344 2.90522 5.14759 1.07409 
2.90522 5.82533 -0.18344 2.90522 5.82533 1.07409 2.90553 4.95364 0.92055 
2.90553 6.01928 -0.0299 2.90553 6.01928 0.92055 2.90678 4.81719 0.69039 
2.90678 6.15574 0.20026 2.90678 6.15574 0.69039 2.90905 5.38844 -0.25838 
2.90905 5.38844 1.14903 2.90905 5.58448 -0.25838 2.90905 5.58448 1.14903 
2.91018 5.04581 -0.11058 2.91018 5.04581 1.00123 2.91018 5.92712 -0.11058 
2.91018 5.92712 1.00123 2.9116 5.43739 -0.26093 2.9116 5.43739 1.15158 
2.9116 5.53553 -0.26093 2.9116 5.53553 1.15158 2.91245 4.90911 0.85357 
2.91245 5.48646 -0.26178 2.91245 5.48646 1.15243 2.91245 6.06381 0.03708 
2.91245 6.06381 0.85357 2.91472 4.80477 0.62444 2.91472 6.16816 0.26621 
2.91472 6.16816 0.62444 2.91616 5.19421 -0.19447 2.91616 5.19421 1.08512 
2.91616 5.77871 -0.19447 2.91616 5.77871 1.08512 2.92053 6.17607 0.33155 
2.92053 6.17607 0.5591 2.92369 4.99683 0.93954 2.92369 5.97609 -0.04889 
2.92369 5.97609 0.93954 2.92468 5.09057 -0.12549 2.92468 5.09057 1.01614 
2.92468 5.88236 -0.12549 2.92468 5.88236 1.01614 2.92493 6.17981 0.40712 
2.92493 6.17981 0.48353 2.92544 5.24179 -0.20398 2.92544 5.24179 1.09463 
2.92544 5.73114 -0.20398 2.92544 5.73114 1.09463 2.92912 4.8894 0.79127 
2.92912 6.08352 0.09938 2.92912 6.08352 0.79127 2.93278 4.95038 0.87365 
2.93278 6.02255 0.017 2.93278 6.02255 0.87365 2.93309 5.28971 -0.2117 
2.93309 5.28971 1.10235 2.93309 5.68321 -0.2117 2.93309 5.68321 1.10235 
2.9377 5.14126 -0.14161 2.9377 5.14126 1.03226 2.9377 5.83166 -0.14161 
2.9377 5.83166 1.03226 2.93879 5.33932 -0.21831 2.93879 5.33932 1.10896 
2.93879 5.6336 -0.21831 2.93879 5.6336 1.10896 2.93988 5.04101 0.95721 
2.93988 5.93192 -0.06656 2.93988 5.93192 0.95721 2.94249 4.87241 0.72739 
2.94249 6.10052 0.16326 2.94249 6.10052 0.72739 2.94302 5.38809 -0.22263 
2.94302 5.38809 1.11328 2.94302 5.58483 -0.22263 2.94302 5.58483 1.11328 
2.94548 5.43734 -0.22534 2.94548 5.43734 1.11599 2.94548 5.53559 -0.22534 
2.94548 5.53559 1.11599 2.9463 5.48646 -0.22623 2.9463 5.48646 1.11688 
2.94852 5.19299 -0.15598 2.94852 5.19299 1.04663 2.94852 5.77993 -0.15598 
2.94852 5.77993 1.04663 2.95127 4.99299 0.89264 2.95127 5.97993 -0.00199 
2.95127 5.97993 0.89264 2.9525 4.8582 0.66223 2.9525 6.11472 0.22842 
2.9525 6.11472 0.66223 2.95469 5.08564 0.97242 2.95469 5.88728 -0.08177 
2.95469 5.88728 0.97242 2.95719 4.94811 0.826 2.95719 6.02482 0.06465 
2.95719 6.02482 0.826 2.95792 5.24047 -0.16551 2.95792 5.24047 1.05616 
2.95792 5.73245 -0.16551 2.95792 5.73245 1.05616 2.95912 4.84686 0.59608 
2.95912 6.12606 0.29457 2.95912 6.12606 0.59608 2.96548 5.28855 -0.17356 
2.96548 5.28855 1.06421 2.96548 5.68438 -0.17356 2.96548 5.68438 1.06421 
2.96566 4.84132 0.52092 2.96566 6.13161 0.36973 2.96566 6.13161 0.52092 
2.96784 6.13346 0.44533 2.96788 5.03685 0.9105 2.96788 5.93607 -0.01985 
2.96788 5.93607 0.9105 2.96829 5.13594 -0.09787 2.96829 5.13594 0.98852 
2.96829 5.83698 -0.09787 2.96829 5.83698 0.98852 2.97131 5.33807 -0.1802 
2.97131 5.33807 1.07085 2.97131 5.63485 -0.1802 2.97131 5.63485 1.07085 
2.97267 4.9294 0.76295 2.97267 6.04353 0.1277 2.97267 6.04353 0.76295 
2.9752 5.38798 -0.18525 2.9752 5.38798 1.0759 2.9752 5.58495 -0.18525 
2.9752 5.58495 1.0759 2.97609 4.99049 0.84529 2.97609 5.98243 0.04536 
2.97609 5.98243 0.84529 2.97772 5.43716 -0.18793 2.97772 5.43716 1.07858 
2.97772 5.53577 -0.18793 2.97772 5.53577 1.07858 2.97836 5.48646 -0.18907 
2.97836 5.48646 1.07972 2.97952 5.18756 -0.11263 2.97952 5.18756 1.00328 
2.97952 5.78537 -0.11263 2.97952 5.78537 1.00328 2.98257 5.08185 0.9272 
2.98257 5.89108 -0.03655 2.98257 5.89108 0.9272 2.98494 4.91339 0.69795 
2.98494 6.05953 0.1927 2.98494 6.05953 0.69795 2.98834 5.23977 -0.12569 
2.98834 5.23977 1.01634 2.98834 5.73315 -0.12569 2.98834 5.73315 1.01634 
2.99316 5.03438 0.86362 2.99316 5.93854 0.02703 2.99316 5.93854 0.86362 
2.99368 4.90029 0.63225 2.99368 6.07263 0.2584 2.99368 6.07263 0.63225 
2.99598 5.28788 -0.13387 2.99598 5.28788 1.02452 2.99598 5.68505 -0.13387 
2.99598 5.68505 1.02452 2.99661 5.13189 0.9435 2.99661 5.84104 -0.05285 
2.99661 5.84104 0.9435 2.9987 4.98941 0.79679 2.9987 5.98351 0.09386 
2.9987 5.98351 0.79679 3.00206 5.33721 -0.14031 3.00206 5.33721 1.03096 
3.00206 5.63572 -0.14031 3.00206 5.63572 1.03096 3.00389 4.89539 0.55915 
3.00389 6.07754 0.3315 3.00389 6.07754 0.55915 3.00602 5.38715 -0.14549 
3.00602 5.38715 1.03614 3.00602 5.58577 -0.14549 3.00602 5.58577 1.03614 
3.00793 5.4371 -0.14917 3.00793 5.4371 1.03982 3.00793 5.53582 -0.14917 
3.00793 5.53582 1.03982 3.00825 5.0792 0.88062 3.00825 5.89372 0.01003 
3.00825 5.89372 0.88062 3.00829 5.18298 -0.06768 3.00829 5.18298 0.95833 
3.00829 5.78995 -0.06768 3.00829 5.78995 0.95833 3.0083 4.89165 0.40709 
3.0083 4.89165 0.48356 3.0083 6.08127 0.40709 3.0083 6.08127 0.48356 
3.00855 5.48646 -0.15037 3.00855 5.48646 1.04102 3.01322 4.97195 0.73277 
3.01322 6.00097 0.15788 3.01322 6.00097 0.73277 3.01621 5.03298 0.81527 
3.01621 5.93994 0.07538 3.01621 5.93994 0.81527 3.01759 5.23497 -0.08099 
3.01759 5.23497 0.97164 3.01759 5.73796 -0.08099 3.01759 5.73796 0.97164 
3.02327 5.12844 0.89568 3.02327 5.84449 -0.00503 3.02327 5.84449 0.89568 
3.02401 4.95687 0.66742 3.02401 6.01605 0.22323 3.02401 6.01605 0.66742 
3.02449 5.28771 -0.09273 3.02449 5.28771 0.98338 3.02449 5.68522 -0.09273 
3.02449 5.68522 0.98338 3.03068 5.33696 -0.09917 3.03068 5.33696 0.98982 
3.03068 5.63597 -0.09917 3.03068 5.63597 0.98982 3.03166 5.07771 0.8328 
3.03166 5.89521 0.05785 3.03166 5.89521 0.8328 3.0348 5.38658 -0.10424 
3.0348 5.38658 0.99489 3.0348 5.58634 -0.10424 3.0348 5.58634 0.99489 
3.0354 5.1794 0.91086 3.0354 5.79352 -0.02021 3.0354 5.79352 0.91086 
3.03631 4.95062 0.5949 3.03631 6.0223 0.29575 3.03631 6.0223 0.5949 
3.03682 5.03284 0.76608 3.03682 5.48646 -0.11025 3.03682 5.48646 1.0009 
3.03682 5.94008 0.12457 3.03682 5.94008 0.76608 3.03685 5.43646 -0.10794 
3.03685 5.43646 0.99859 3.03685 5.53646 -0.10794 3.03685 5.53646 0.99859 
3.04409 4.9473 0.36908 3.04409 4.9473 0.52157 3.04409 6.02563 0.36908 
3.04409 6.02563 0.52157 3.04514 5.23159 -0.03403 3.04514 5.23159 0.92468 
3.04514 5.74133 -0.03403 3.04514 5.74133 0.92468 3.04654 4.94572 0.44533 
3.04654 6.0272 0.44533 3.04704 5.12672 0.84797 3.04704 5.84621 0.04268 
3.04704 5.84621 0.84797 3.04995 5.01628 0.70139 3.04995 5.95664 0.18926 
3.04995 5.95664 0.70139 3.05246 5.28428 -0.04612 3.05246 5.28428 0.93677 
3.05246 5.68865 -0.04612 3.05246 5.68865 0.93677 3.05272 5.07738 0.78388 
3.05272 5.89554 0.10677 3.05272 5.89554 0.78388 3.05679 5.33657 -0.05724 
3.05679 5.33657 0.94789 3.05679 5.63635 -0.05724 3.05679 5.63635 0.94789 
3.06002 5.17675 0.862 3.06002 5.79617 0.02865 3.06002 5.79617 0.862 
3.06099 5.38624 -0.06244 3.06099 5.38624 0.95309 3.06099 5.58668 -0.06244 
3.06099 5.58668 0.95309 3.06306 5.4364 -0.06636 3.06306 5.4364 0.95701 
3.06306 5.53652 -0.06636 3.06306 5.53652 0.95701 3.06307 5.48646 -0.06878 
3.06307 5.48646 0.95943 3.0646 5.00936 0.62986 3.0646 5.96356 0.26079 
3.0646 5.96356 0.62986 3.06856 5.12606 0.79885 3.06856 5.84686 0.0918 
3.06856 5.84686 0.79885 3.07027 5.22871 0.01465 3.07027 5.22871 0.876 
3.07027 5.74421 0.01465 3.07027 5.74421 0.876 3.07137 5.07821 0.734 
3.07137 5.89471 0.15665 3.07137 5.89471 0.734 3.07451 5.00465 0.5567 
3.07451 5.96828 0.33395 3.07451 5.96828 0.5567 3.07792 5.28144 0.00195 
3.07792 5.28144 0.8887 3.07792 5.69148 0.00195 3.07792 5.69148 0.8887 
3.07949 5.00229 0.40709 3.07949 5.00229 0.48356 3.07949 5.97063 0.40709 
3.07949 5.97063 0.48356 3.0819 5.17601 0.81312 3.0819 5.79692 0.07753 
3.0819 5.79692 0.81312 3.08277 5.33357 -0.00938 3.08277 5.33357 0.90003 
3.08277 5.63935 -0.00938 3.08277 5.63935 0.90003 3.0851 5.38614 -0.0194 
3.0851 5.38614 0.91005 3.0851 5.58678 -0.0194 3.0851 5.58678 0.91005 
3.08727 5.48646 -0.02607 3.08727 5.48646 0.91672 3.0873 5.43624 -0.02333 
3.0873 5.43624 0.91398 3.0873 5.53668 -0.02333 3.0873 5.53668 0.91398 
3.08757 5.12667 0.74902 3.08757 5.84625 0.14163 3.08757 5.84625 0.74902 
3.08815 5.0703 0.6632 3.08815 5.90262 0.22745 3.08815 5.90262 0.6632 
3.09265 5.22656 0.8263 3.09265 5.74637 0.06435 3.09265 5.74637 0.8263 
3.1002 5.06462 0.59122 3.1002 5.9083 0.29943 3.1002 5.9083 0.59122 
3.10079 5.27922 0.05133 3.10079 5.27922 0.83932 3.10079 5.6937 0.05133 
3.10079 5.6937 0.83932 3.10127 5.17616 0.76319 3.10127 5.79677 0.12746 
3.10127 5.79677 0.76319 3.10222 5.12533 0.70068 3.10222 5.84759 0.18997 
3.10222 5.84759 0.70068 3.10627 5.33108 0.04011 3.10627 5.33108 0.85054 
3.10627 5.64185 0.04011 3.10627 5.64185 0.85054 3.10746 5.0612 0.37218 
3.10746 5.0612 0.51847 3.10746 5.91172 0.37218 3.10746 5.91172 0.51847 
3.10908 5.38364 0.02977 3.10908 5.38364 0.86088 3.10908 5.58928 0.02977 
3.10908 5.58928 0.86088 3.10928 5.43618 0.02062 3.10928 5.43618 0.87003 
3.10928 5.53674 0.02062 3.10928 5.53674 0.87003 3.10934 5.48646 0.01777 
3.10934 5.48646 0.87288 3.10988 5.06006 0.44533 3.10988 5.91286 0.44533 
3.11242 5.22652 0.77645 3.11242 5.74641 0.1142 3.11242 5.74641 0.77645 
3.11641 5.17468 0.71507 3.11641 5.79824 0.17558 3.11641 5.79824 0.71507 
3.11682 5.11846 0.62917 3.11682 5.85446 0.26148 3.11682 5.85446 0.62917 
3.121 5.27762 0.10188 3.121 5.27762 0.78877 3.121 5.69531 0.10188 
3.121 5.69531 0.78877 3.12668 5.11384 0.33443 3.12668 5.11384 0.55622 
3.12668 5.85909 0.33443 3.12668 5.85909 0.55622 3.12699 5.32931 0.09053 
3.12699 5.32931 0.80012 3.12699 5.64362 0.09053 3.12699 5.64362 0.80012 
3.12807 5.22517 0.16194 3.12807 5.22517 0.72871 3.12807 5.74775 0.16194 
3.12807 5.74775 0.72871 3.12923 5.174 0.66627 3.12923 5.48646 0.06264 
3.12923 5.48646 0.82801 3.12923 5.79892 0.22438 3.12923 5.79892 0.66627 
3.13036 5.38144 0.08019 3.13036 5.38144 0.81046 3.13036 5.59148 0.08019 
3.13036 5.59148 0.81046 3.1311 5.43388 0.07089 3.1311 5.43388 0.81976 
3.1311 5.53905 0.07089 3.1311 5.53905 0.81976 3.13162 5.11152 0.40754 
3.13162 5.11152 0.48311 3.13162 5.86141 0.40754 3.13162 5.86141 0.48311 
3.13712 5.2762 0.14939 3.13712 5.2762 0.74126 3.13712 5.69672 0.14939 
3.13712 5.69672 0.74126 3.1414 5.22428 0.21068 3.1414 5.22428 0.67997 
3.1414 5.74864 0.21068 3.1414 5.74864 0.67997 3.14173 5.16848 0.29675 
3.14173 5.16848 0.5939 3.14173 5.80445 0.29675 3.14173 5.80445 0.5939 
3.14354 5.32902 0.1371 3.14354 5.32902 0.75355 3.14354 5.6439 0.1371 
3.14354 5.6439 0.75355 3.14689 5.48646 0.10844 3.14689 5.48646 0.78221 
3.14731 5.38115 0.12654 3.14731 5.38115 0.76411 3.14731 5.59177 0.12654 
3.14731 5.59177 0.76411 3.14841 5.43384 0.11689 3.14841 5.43384 0.77376 
3.14841 5.53909 0.11689 3.14841 5.53909 0.77376 3.14915 5.16468 0.36993 
3.14915 5.16468 0.52072 3.14915 5.80825 0.36993 3.14915 5.80825 0.52072 
3.1509 5.27531 0.19764 3.1509 5.27531 0.69301 3.1509 5.69761 0.19764 
3.1509 5.69761 0.69301 3.15185 5.16376 0.44533 3.15185 5.80917 0.44533 
3.15228 5.22401 0.25974 3.15228 5.22401 0.63091 3.15228 5.74892 0.25974 
3.15228 5.74892 0.63091 3.15785 5.32798 0.18527 3.15785 5.32798 0.70538 
3.15785 5.64495 0.18527 3.15785 5.64495 0.70538 3.16196 5.38111 0.17367 
3.16196 5.38111 0.71698 3.16196 5.59181 0.17367 3.16196 5.59181 0.71698 
3.16229 5.48646 0.15504 3.16229 5.48646 0.73561 3.16229 5.27496 0.24652 
3.16229 5.27496 0.64413 3.16229 5.69797 0.24652 3.16229 5.69797 0.64413 
3.16239 5.2193 0.33265 3.16239 5.2193 0.558 3.16239 5.75363 0.33265 
3.16239 5.75363 0.558 3.16349 5.43371 0.16395 3.16349 5.43371 0.7267 
3.16349 5.53921 0.16395 3.16349 5.53921 0.7267 3.16792 5.21809 0.40754 
3.16792 5.21809 0.48311 3.16792 5.75484 0.40754 3.16792 5.75484 0.48311 
3.16981 5.32739 0.23438 3.16981 5.32739 0.65627 3.16981 5.64553 0.23438 
3.16981 5.64553 0.65627 3.17127 5.27514 0.2959 3.17127 5.27514 0.59475 
3.17127 5.69779 0.2959 3.17127 5.69779 0.59475 3.17445 5.38051 0.22258 
3.17445 5.38051 0.66807 3.17445 5.59241 0.22258 3.17445 5.59241 0.66807 
3.17538 5.48646 0.20234 3.17538 5.48646 0.68831 3.17618 5.43367 0.21144 
3.17618 5.43367 0.67921 3.17618 5.53925 0.21144 3.17618 5.53925 0.67921 
3.1793 5.32742 0.28373 3.1793 5.32742 0.60692 3.1793 5.6455 0.28373 
3.1793 5.6455 0.60692 3.17949 5.27334 0.3704 3.17949 5.27334 0.52025 
3.17949 5.69959 0.3704 3.17949 5.69959 0.52025 3.18224 5.27274 0.44533 
3.18224 5.70019 0.44533 3.18447 5.38017 0.27204 3.18447 5.38017 0.61861 
3.18447 5.59275 0.27204 3.18447 5.59275 0.61861 3.18613 5.32717 0.33269 
3.18613 5.32717 0.55796 3.18613 5.48646 0.25023 3.18613 5.48646 0.64042 
3.18613 5.64575 0.33269 3.18613 5.64575 0.55796 3.18674 5.43324 0.26087 
3.18674 5.43324 0.62978 3.18674 5.53968 0.26087 3.18674 5.53968 0.62978 
3.19166 5.32596 0.40756 3.19166 5.32596 0.48309 3.19166 5.64696 0.40756 
3.19166 5.64696 0.48309 3.19183 5.3799 0.32085 3.19183 5.3799 0.5698 
3.19183 5.59302 0.32085 3.19183 5.59302 0.5698 3.19452 5.48646 0.29859 
3.19452 5.48646 0.59206 3.19463 5.4332 0.30938 3.19463 5.4332 0.58127 
3.19463 5.53972 0.30938 3.19463 5.53972 0.58127 3.19679 5.37989 0.36997 
3.19679 5.37989 0.52068 3.19679 5.59304 0.36997 3.19679 5.59304 0.52068 
3.19962 5.37958 0.44533 3.19962 5.59334 0.44533 3.20014 5.4331 0.35851 
3.20014 5.4331 0.53214 3.20014 5.53983 0.35851 3.20014 5.53983 0.53214 
3.20053 5.48646 0.34731 3.20053 5.48646 0.54334 3.2032 5.43306 0.40756 
3.2032 5.43306 0.48309 3.2032 5.53986 0.40756 3.2032 5.53986 0.48309 
3.20414 5.48646 0.39626 3.20414 5.48646 0.49439 3.20535 5.48646 0.44533 
0.40964 3.67043 -0.50113 0.43378 3.62021 -0.54662 0.43582 3.67008 -0.54293 
0.43995 3.71971 -0.53786 0.44614 3.76896 -0.53142 0.4627 3.61957 -0.58786 
0.46461 3.66951 -0.58418 0.46857 3.71946 -0.579 0.47465 3.76879 -0.57256 
0.48229 3.8169 -0.56438 0.49111 3.86911 -0.55132 0.49227 3.57021 -0.62776 
0.49291 3.5209 -0.62662 0.49291 3.61951 -0.62662 0.49543 3.66869 -0.62394 
0.49932 3.71859 -0.61889 0.50515 3.76812 -0.61225 0.51271 3.8162 -0.6042 
0.52211 3.86368 -0.59467 0.52433 3.57021 -0.66492 0.52515 3.52108 -0.66402 
0.52515 3.61933 -0.66402 0.52761 3.47183 -0.66131 0.52761 3.47183 0.67459 
0.52761 3.66858 -0.66131 0.53184 3.42307 0.67027 0.53184 3.71735 -0.657 
0.53293 3.91541 -0.5803 0.53754 3.37346 0.66366 0.53754 3.76696 -0.65039 
0.54519 3.81488 -0.64267 0.54595 3.9661 -0.56418 0.55447 3.86245 -0.63315 
0.55818 3.57021 -0.70047 0.55903 3.52114 -0.69962 0.55903 3.52114 0.71289 
0.55903 3.61927 -0.69962 0.56158 3.47219 -0.69707 0.56158 3.47219 0.71034 
0.56158 3.66822 -0.69707 0.56541 3.90908 -0.62213 0.56583 3.42348 -0.69282 
0.56583 3.42348 0.70609 0.56583 3.71694 -0.69282 0.57176 3.37512 0.70016 
0.57176 3.7653 -0.68688 0.578 3.96005 -0.60628 0.57937 3.32723 0.69255 
0.57937 3.81319 -0.67928 0.58862 3.27992 0.6833 0.58862 3.86049 -0.67002 
0.59232 4.00481 -0.5919 0.59372 3.57021 -0.73432 0.59372 3.57021 0.74759 
0.59462 3.52108 -0.7335 0.59462 3.52108 0.74677 0.59462 3.61933 -0.7335 
0.59733 3.47183 -0.73104 0.59733 3.47183 0.74431 0.59733 3.66858 -0.73104 
0.59951 3.9071 -0.65914 0.60165 3.42307 -0.72681 0.60165 3.42307 0.74008 
0.60165 3.71735 -0.72681 0.60822 4.04876 -0.57582 0.60826 3.37346 -0.7211 
0.60826 3.37346 0.73438 0.60826 3.76696 -0.7211 0.612 3.95289 -0.64665 
0.61598 3.32553 -0.71346 0.61598 3.32553 0.72673 0.61598 3.81488 -0.71346 
0.62549 3.27796 0.71745 0.62549 3.86245 -0.70418 0.6256 4.09131 -0.55839 
0.62607 3.99776 -0.63258 0.63089 3.57021 -0.76637 0.63089 3.57021 0.77965 
0.63203 3.5209 -0.76574 0.63203 3.5209 0.77901 0.63203 3.61951 -0.76574 
0.63203 3.61951 0.77901 0.63471 3.47172 -0.76322 0.63471 3.47172 0.77649 
0.63471 3.66869 -0.76322 0.63652 3.23133 0.70651 0.63652 3.90908 -0.69323 
0.63976 3.42182 -0.75933 0.63976 3.42182 0.7726 0.63976 3.71859 -0.75933 
0.64167 4.0416 -0.61698 0.64472 4.13373 -0.53866 0.6464 3.37229 -0.7535 
0.6464 3.37229 0.76677 0.6464 3.76812 -0.7535 0.65237 3.18036 0.69392 
0.65237 3.96005 -0.68065 0.65444 3.32421 -0.74594 0.65444 3.32421 0.75921 
0.65444 3.8162 -0.74594 0.65878 4.08431 -0.59987 0.66398 3.27674 -0.73654 
0.66398 3.27674 0.74981 0.66398 3.86368 -0.73654 0.66501 4.17361 -0.51832 
0.66675 3.1356 0.6796 0.66675 4.00481 -0.66632 0.66958 3.57021 -0.79657 
0.66958 3.57021 0.80984 0.67079 3.52084 -0.79595 0.67079 3.52084 0.80922 
0.67079 3.61957 -0.79595 0.67079 3.61957 0.80922 0.67447 3.4709 -0.79403 
0.67447 3.4709 0.80731 0.67447 3.66951 -0.79403 0.67447 3.66951 0.80731 
0.67735 4.12578 -0.5813 0.67834 3.22501 -0.72572 0.67834 3.22501 0.73899 
0.67834 3.91541 -0.72572 0.67965 3.42095 -0.79008 0.67965 3.42095 0.80335 
0.67965 3.71946 -0.79008 0.68282 4.04876 -0.65042 0.68609 3.37162 -0.78399 
0.68609 3.37162 0.79727 0.68609 3.76879 -0.78399 0.69426 3.32351 -0.77636 
0.69426 3.32351 0.78963 0.69426 3.8169 -0.77636 0.69447 3.17431 -0.7127 
0.69447 3.17431 0.72597 0.69447 3.9661 -0.7127 0.69733 4.16591 -0.56132 
0.70025 4.09131 -0.63305 0.70733 3.2713 -0.76753 0.70733 3.2713 0.78081 
0.70733 3.86911 -0.76753 0.70938 3.12955 0.71147 0.70938 4.01086 -0.6982 
0.70971 3.57021 -0.82483 0.70971 3.57021 0.83811 0.71202 3.5202 -0.82487 
0.71202 3.5202 0.83814 0.71202 3.62021 -0.82487 0.71202 3.62021 0.83814 
0.71572 3.47033 -0.82282 0.71572 3.47033 0.8361 0.71572 3.67008 -0.82282 
0.71572 3.67008 0.8361 0.71868 4.2046 -0.53996 0.71999 4.13373 -0.61393 
0.72079 3.4207 -0.8187 0.72079 3.4207 0.83197 0.72079 3.71971 -0.8187 
0.72079 3.71971 0.83197 0.72209 3.21969 -0.7563 0.72209 3.21969 0.76958 
0.72209 3.92072 -0.7563 0.72564 3.08586 0.69526 0.72564 4.05455 -0.68199 
0.72723 3.37145 -0.8125 0.72723 3.37145 0.82578 0.72723 3.76896 -0.8125 
0.72723 3.76896 0.82578 0.73819 3.16938 -0.74271 0.73819 3.16938 0.75598 
0.73819 3.97103 -0.74271 0.73897 3.31871 -0.80561 0.73897 3.31871 0.81888 
0.73897 3.8217 -0.80561 0.74033 4.17361 -0.59364 0.74135 4.24176 -0.5173 
0.74428 3.04246 0.67748 0.74428 4.09796 -0.66421 0.75118 3.57021 -0.85109 
0.75118 3.57021 0.86436 0.75228 3.26672 -0.79631 0.75228 3.26672 0.80958 
0.75228 3.87369 -0.79631 0.7534 3.12475 -0.7279 0.7534 3.12475 0.74117 
0.7534 4.01566 -0.7279 0.7536 3.52015 -0.85108 0.7536 3.52015 0.86435 
0.7536 3.62026 -0.85108 0.7536 3.62026 0.86435 0.75752 3.46999 -0.84901 
0.75752 3.46999 0.86228 0.75752 3.67043 -0.84901 0.75752 3.67043 0.86228 
0.76221 4.21224 -0.57191 0.76271 3.42032 -0.84481 0.76271 3.42032 0.85808 
0.76271 3.7201 -0.84481 0.76271 3.7201 0.85808 0.76424 3.00039 0.65799 
0.76424 4.14002 -0.64472 0.76528 4.27731 -0.49336 0.7671 3.21563 -0.78462 
0.7671 3.21563 0.7979 0.7671 3.92478 -0.78462 0.77107 3.08057 -0.71171 
0.77107 3.08057 0.72498 0.77107 4.05984 -0.71171 0.77384 3.36802 -0.84048 
0.77384 3.36802 0.85375 0.77384 3.77239 -0.84048 0.77384 3.77239 0.85375 
0.78341 3.16559 -0.77059 0.78341 3.16559 0.78386 0.78341 3.97482 -0.77059 
0.78516 2.96067 0.63746 0.78516 4.17974 -0.62419 0.78523 4.2491 -0.54893 
0.78593 3.31534 -0.83316 0.78593 3.31534 0.84643 0.78593 3.82508 -0.83316 
0.78593 3.82508 0.84643 0.79005 3.03739 -0.69355 0.79005 3.03739 0.70682 
0.79005 4.10302 -0.69355 0.79042 4.31116 -0.46823 0.79389 3.57021 -0.87529 
0.79389 3.57021 0.88856 0.79663 3.51998 -0.87532 0.79663 3.51998 0.88859 
0.79663 3.62043 -0.87532 0.79663 3.62043 0.88859 0.79975 3.26315 -0.82342 
0.79975 3.26315 0.83669 0.79975 3.87727 -0.82342 0.79975 3.87727 0.83669 
0.8001 3.1206 -0.7559 0.8001 3.1206 0.76917 0.8001 4.01981 -0.7559 
0.80056 3.46989 -0.87312 0.80056 3.46989 0.88639 0.80056 3.67052 -0.87312 
0.80056 3.67052 0.88639 0.80095 4.36586 -0.38238 0.80724 2.92244 0.6154 
0.80724 4.21798 -0.60213 0.80997 2.99578 -0.6736 0.80997 2.99578 0.68687 
0.80997 4.14463 -0.6736 0.81058 3.41732 -0.87079 0.81058 3.41732 0.88406 
0.81058 3.72309 -0.87079 0.81058 3.72309 0.88406 0.81492 3.21218 -0.81128 
0.81492 3.21218 0.82456 0.81492 3.92823 -0.81128 0.81492 3.92823 0.82456 
0.8167 4.34322 -0.44195 0.81797 3.07674 -0.73929 0.81797 3.07674 0.75256 
0.81797 4.06367 -0.73929 0.8219 3.36519 -0.86594 0.8219 3.36519 0.87921 
0.8219 3.77522 -0.86594 0.8219 3.77522 0.87921 0.82299 4.3025 -0.51117 
0.82918 4.39459 -0.3542 0.82999 3.16295 -0.79627 0.82999 3.16295 0.80954 
0.82999 3.97747 -0.79627 0.82999 3.97747 0.80954 0.83121 2.95633 -0.65271 
0.83121 2.95633 0.66598 0.83121 4.18408 -0.65271 0.83461 3.31245 -0.85828 
0.83461 3.31245 0.87156 0.83461 3.82796 -0.85828 0.83461 3.82796 0.87156 
0.83696 3.03412 -0.72079 0.83696 3.03412 0.73407 0.83696 4.10629 -0.72079 
0.83773 3.57021 -0.89735 0.83773 3.57021 0.91063 0.84058 3.51993 -0.8973 
0.84058 3.51993 0.91057 0.84058 3.62048 -0.8973 0.84058 3.62048 0.91057 
0.84372 2.86715 0.57935 0.84372 4.27326 -0.56607 0.84406 4.37341 -0.41459 
0.84699 3.11812 -0.78118 0.84699 3.11812 0.79445 0.84699 4.02229 -0.78118 
0.84861 3.26049 -0.84804 0.84861 3.26049 0.86131 0.84861 3.87992 -0.84804 
0.84861 3.87992 0.86131 0.84903 4.33502 -0.48509 0.84973 3.46738 -0.8971 
0.84973 3.46738 0.91037 0.84973 3.67303 -0.8971 0.84973 3.67303 0.91037 
0.85703 2.99286 -0.70047 0.85703 2.99286 0.71374 0.85703 4.14756 -0.70047 
0.86007 3.41482 -0.89428 0.86007 3.41482 0.90756 0.86007 3.72559 -0.89428 
0.86007 3.72559 0.90756 0.86263 3.21046 -0.83506 0.86263 3.21046 0.84833 
0.86263 3.92995 -0.83506 0.86263 3.92995 0.84833 0.86532 3.07424 -0.76411 
0.86532 3.07424 0.77738 0.86532 4.06618 -0.76411 0.86673 2.89948 0.63216 
0.86673 4.24093 -0.61889 0.87129 3.36297 -0.88881 0.87129 3.36297 0.90208 
0.87129 3.77745 -0.88881 0.87129 3.77745 0.90208 0.87244 4.40168 -0.38621 
0.87627 4.36586 -0.4577 0.87781 3.16146 -0.81968 0.87781 3.16146 0.83295 
0.87781 3.97895 -0.81968 0.87781 3.97895 0.83295 0.8826 2.81586 0.54004 
0.8826 3.57021 -0.91724 0.8826 3.57021 0.93052 0.8826 4.32455 -0.52677 
0.88431 3.3103 -0.88067 0.88431 3.3103 0.89394 0.88431 3.83011 -0.88067 
0.88431 3.83011 0.89394 0.88461 3.03185 -0.7452 0.88461 3.03185 0.75848 
0.88461 4.10856 -0.7452 0.89084 3.51762 -0.91912 0.89084 3.51762 0.93239 
0.89084 3.62279 -0.91912 0.89084 3.62279 0.93239 0.89145 2.93436 0.68187 
0.89145 4.20605 -0.6686 0.89534 3.11673 -0.80423 0.89534 3.11673 0.8175 
0.89534 4.02368 -0.80423 0.89534 4.02368 0.8175 0.89749 3.25975 -0.86992 
0.89749 3.25975 0.88319 0.89749 3.88066 -0.86992 0.89749 3.88066 0.88319 
0.90015 3.46519 -0.91838 0.90015 3.46519 0.93165 0.90015 3.67522 -0.91838 
0.90015 3.67522 0.93165 0.90445 4.39459 -0.42947 0.9045 2.84608 0.5944 
0.9045 4.29434 -0.58113 0.90963 2.78464 0.51299 0.90963 4.35577 -0.49972 
0.91049 3.41305 -0.91501 0.91049 3.41305 0.92828 0.91049 3.72736 -0.91501 
0.91049 3.72736 0.92828 0.91176 3.2098 -0.85657 0.91176 3.2098 0.86985 
0.91176 3.93061 -0.85657 0.91176 3.93061 0.86985 0.91381 3.07315 -0.78672 
0.91381 3.07315 0.79999 0.91381 4.06726 -0.78672 0.91381 4.06726 0.79999 
0.91934 2.97315 -0.71713 0.91934 2.97315 0.73041 0.91934 4.16727 -0.71713 
0.92184 3.36136 -0.90902 0.92184 3.36136 0.92229 0.92184 3.77905 -0.90902 
0.92184 3.77905 0.92229 0.92673 3.16113 -0.84073 0.92673 3.16113 0.85401 
0.92673 3.97928 -0.84073 0.92673 3.97928 0.85401 0.92796 2.87944 0.64621 
0.92796 4.26097 -0.63294 0.92839 3.57021 -0.93491 0.92839 3.57021 0.94818 
0.93416 3.31026 -0.90044 0.93416 3.31026 0.91371 0.93416 3.83015 -0.90044 
0.93416 3.83015 0.91371 0.93685 3.51758 -0.93642 0.93685 3.51758 0.9497 
0.93685 3.62283 -0.93642 0.93685 3.62283 0.9497 0.93752 4.38508 -0.47144 
0.94384 2.79704 0.55335 0.94384 4.34337 -0.54007 0.94452 3.11658 -0.82483 
0.94452 3.11658 0.83811 0.94452 4.02383 -0.82483 0.94452 4.02383 0.83811 
0.9465 3.46489 -0.93532 0.9465 3.46489 0.9486 0.9465 3.67552 -0.93532 
0.9465 3.67552 0.9486 0.94742 3.2599 -0.88928 0.94742 3.2599 0.90256 
0.94742 3.88051 -0.88928 0.94742 3.88051 0.90256 0.94765 3.01314 -0.76069 
0.94765 3.01314 0.77396 0.94765 4.12727 -0.76069 0.95487 2.91628 0.69659 
0.95487 4.22413 -0.68331 0.95706 3.41276 -0.93156 0.95706 3.41276 0.94483 
0.95706 3.72765 -0.93156 0.95706 3.72765 0.94483 0.96158 3.21042 -0.87559 
0.96158 3.21042 0.88886 0.96158 3.92999 -0.87559 0.96158 3.92999 0.88886 
0.96637 2.8284 0.60695 0.96637 4.31201 -0.59368 0.96703 4.41297 -0.44146 
0.96935 3.35994 -0.92514 0.96935 3.35994 0.93841 0.96935 3.78047 -0.92514 
0.96935 3.78047 0.93841 0.97156 2.76725 0.52528 0.97156 4.37316 -0.51201 
0.975 3.57021 -0.9503 0.975 3.57021 0.96358 0.97661 3.16196 -0.85939 
0.97661 3.16196 0.87266 0.97661 3.97845 -0.85939 0.97661 3.97845 0.87266 
0.97784 3.0557 -0.80124 0.97784 3.0557 0.81451 0.97784 4.08472 -0.80124 
0.97784 4.08472 0.81451 0.9819 3.30892 -0.91609 0.9819 3.30892 0.92936 
0.9819 3.8315 -0.91609 0.9819 3.8315 0.92936 0.98322 2.95615 0.74378 
0.98322 4.18426 -0.7305 0.98391 3.51746 -0.95151 0.98391 3.51746 0.96478 
0.98391 3.62296 -0.95151 0.98391 3.62296 0.96478 0.99266 2.86284 0.6588 
0.99266 4.27757 -0.64553 0.99363 3.46486 -0.94998 0.99363 3.46486 0.96325 
0.99363 3.67555 -0.94998 0.99363 3.67555 0.96325 0.99554 3.25843 -0.90442 
0.99554 3.25843 0.9177 0.99554 3.88199 -0.90442 0.99554 3.88199 0.9177 
1.001 4.40135 -0.4826 1.00523 3.41172 -0.94586 1.00523 3.41172 0.95914 
1.00523 3.72869 -0.94586 1.00523 3.72869 0.95914 1.00646 2.78153 0.56431 
1.00646 4.35888 -0.55104 1.00921 3.10003 -0.83797 1.00921 3.10003 0.85124 
1.00921 4.04039 -0.83797 1.00921 4.04039 0.85124 1.00993 3.20908 -0.89024 
1.00993 3.20908 0.90351 1.00993 3.93133 -0.89024 1.00993 3.93133 0.90351 
1.01266 2.99714 -0.77296 1.01266 2.99714 0.78623 1.01266 4.14328 -0.77296 
1.0176 3.35906 -0.93892 1.0176 3.35906 0.95219 1.0176 3.78135 -0.93892 
1.0176 3.78135 0.95219 1.02022 2.90093 0.70807 1.02022 4.23948 -0.6948 
1.0223 3.57021 -0.9634 1.0223 3.57021 0.97667 1.03063 3.30803 -0.92942 
1.03063 3.30803 0.94269 1.03063 3.83239 -0.92942 1.03063 3.83239 0.94269 
1.0314 3.51742 -0.96419 1.0314 3.51742 0.97747 1.0314 3.623 -0.96419 
1.0314 3.623 0.97747 1.03201 2.81381 0.61773 1.03201 4.32661 -0.60446 
1.03577 4.38745 -0.52199 1.04253 3.46425 -0.96247 1.04253 3.46425 0.97574 
1.04253 3.67616 -0.96247 1.04253 3.67616 0.97574 1.04319 3.04061 -0.81203 
1.04319 3.04061 0.8253 1.04319 4.0998 -0.81203 1.04434 3.25775 -0.91724 
1.04434 3.25775 0.93052 1.04434 3.88267 -0.91724 1.04434 3.88267 0.93052 
1.04741 3.15405 -0.87617 1.04741 3.15405 0.88944 1.04741 3.98636 -0.87617 
1.04741 3.98636 0.88944 1.04838 2.94195 0.75379 1.04838 4.19846 -0.74052 
1.05433 3.41114 -0.95783 1.05433 3.41114 0.9711 1.05433 3.72928 -0.95783 
1.05433 3.72928 0.9711 1.05862 2.84952 0.66838 1.05862 4.29089 -0.6551 
1.06565 4.41395 -0.4916 1.06648 3.3587 -0.95031 1.06648 3.3587 0.96358 
1.06648 3.78171 -0.95031 1.06648 3.78171 0.96358 1.07019 2.7694 0.57289 
1.07019 3.57021 -0.97415 1.07019 3.57021 0.98742 1.07019 4.37101 -0.55962 
1.07836 2.98404 -0.7817 1.07836 2.98404 0.79497 1.07836 4.15637 -0.7817 
1.0797 3.30775 -0.94029 1.0797 3.30775 0.95357 1.0797 3.83266 -0.94029 
1.0797 3.83266 0.95357 1.08075 3.0931 -0.85262 1.08075 3.0931 0.86589 
1.08075 4.04731 -0.85262 1.08075 4.04731 0.86589 1.08083 3.51698 -0.97476 
1.08083 3.51698 0.98803 1.08083 3.62343 -0.97476 1.08083 3.62343 0.98803 
1.08144 3.20221 -0.90483 1.08144 3.20221 0.91811 1.08144 3.9382 -0.90483 
1.08144 3.9382 0.91811 1.08617 2.88851 0.71601 1.08617 4.2519 -0.70274 
1.092 3.46392 -0.97248 1.092 3.46392 0.98576 1.092 3.67649 -0.97248 
1.092 3.67649 0.98576 1.09623 2.80303 0.62539 1.09623 4.33739 -0.61212 
1.09997 4.39802 -0.52946 1.10369 3.41117 -0.96732 1.10369 3.41117 0.98059 
1.10369 3.72925 -0.96732 1.10369 3.72925 0.98059 1.11453 2.9306 0.76041 
1.11453 4.20981 -0.74714 1.1157 3.03437 -0.82433 1.1157 3.03437 0.8376 
1.1157 4.10604 -0.82433 1.11585 3.35888 -0.95929 1.11585 3.35888 0.97256 
1.11585 3.78153 -0.95929 1.11585 3.78153 0.97256 1.11671 3.25222 -0.92975 
1.11671 3.25222 0.94302 1.11671 3.88819 -0.92975 1.11671 3.88819 0.94302 
1.11855 3.57021 -0.98254 1.11855 3.57021 0.99581 1.11938 3.14837 -0.88822 
1.11938 3.14837 0.90149 1.11938 3.99204 -0.88822 1.11938 3.99204 0.90149 
1.12355 2.84031 0.67534 1.12355 4.3001 -0.66207 1.12934 3.51695 -0.98265 
1.12934 3.51695 0.99592 1.12934 3.62346 -0.98265 1.12934 3.62346 0.99592 
1.13037 4.42305 -0.49779 1.13476 2.76069 0.57905 1.13476 4.37972 -0.56577 
1.14081 3.46364 -0.97985 1.14081 3.46364 0.99312 1.14081 3.67677 -0.97985 
1.14081 3.67677 0.99312 1.15145 2.97913 -0.79191 1.15145 2.97913 0.80518 
1.15145 4.16128 -0.79191 1.1515 2.8806 0.72182 1.1515 4.25982 -0.70855 
1.15261 3.30304 -0.95041 1.15261 3.30304 0.96368 1.15261 3.83737 -0.95041 
1.15261 3.83737 0.96368 1.15265 3.41092 -0.97415 1.15265 3.41092 0.98742 
1.15265 3.7295 -0.97415 1.15265 3.7295 0.98742 1.15391 3.08839 -0.86253 
1.15391 3.08839 0.8758 1.15391 4.05202 -0.86253 1.15391 4.05202 0.8758 
1.15439 3.19758 -0.9147 1.15439 3.19758 0.92797 1.15439 3.94283 -0.9147 
1.15439 3.94283 0.92797 1.16168 2.7957 0.63066 1.16168 4.34471 -0.61739 
1.16509 4.40516 -0.53448 1.16727 3.57021 -0.98855 1.16727 3.57021 1.00182 
1.17847 3.51684 -0.98816 1.17847 3.51684 1.00143 1.17847 3.62357 -0.98816 
1.17847 3.62357 1.00143 1.18903 3.03104 -0.83211 1.18903 3.03104 0.84538 
1.18903 4.10937 -0.83211 1.18909 2.83428 0.6794 1.18909 4.30613 -0.66613 
1.18969 2.92506 0.76695 1.18969 4.21535 -0.75368 1.18988 3.24842 -0.93717 
1.18988 3.24842 0.95044 1.18988 3.89199 -0.93717 1.18988 3.89199 0.95044 
1.18992 3.46363 -0.98481 1.18992 3.46363 0.99808 1.18992 3.67678 -0.98481 
1.18992 3.67678 0.99808 1.19036 3.35708 -0.96751 1.19036 3.35708 0.98078 
1.19036 3.78333 -0.96751 1.19036 3.78333 0.98078 1.19214 3.14495 -0.89548 
1.19214 3.14495 0.90875 1.19214 3.99547 -0.89548 1.19214 3.99547 0.90875 
1.19567 4.42848 -0.50181 1.19988 2.75546 0.58275 1.19988 4.38495 -0.56948 
1.21622 3.57021 -0.99216 1.21622 3.57021 1.00543 1.22705 2.97539 -0.79632 
1.22705 2.97539 0.80959 1.22705 4.16502 -0.79632 1.22705 3.08604 -0.8675 
1.22705 3.08604 0.88078 1.22705 4.05437 -0.8675 1.22705 4.05437 0.88078 
1.22708 2.87686 0.72622 1.22708 4.26356 -0.71295 1.22708 2.79191 0.63337 
1.22708 4.3485 -0.6201 1.2275 3.30183 -0.95594 1.2275 3.30183 0.96921 
1.2275 3.83858 -0.95594 1.2275 3.83858 0.96921 1.2275 3.19526 -0.91964 
1.2275 3.19526 0.93291 1.2275 3.94515 -0.91964 1.2275 3.94515 0.93291 
1.22752 3.40971 -0.97968 1.22752 3.40971 0.99295 1.22752 3.7307 -0.97968 
1.22752 3.7307 0.99295 1.22752 3.5168 -0.99122 1.22752 3.5168 1.00449 
1.22752 3.62361 -0.99122 1.22752 3.62361 1.00449 1.23043 4.40878 -0.53703 
1.26528 2.75371 0.58399 1.26528 2.83214 0.68136 1.26528 2.92321 0.76913 
1.26528 3.02947 -0.83456 1.26528 3.02947 0.84783 1.26528 3.1438 -0.8979 
1.26528 3.1438 0.91117 1.26528 3.2475 -0.93986 1.26528 3.2475 0.95314 
1.26528 3.35648 -0.97026 1.26528 3.35648 0.98353 1.26528 3.46333 -0.98764 
1.26528 3.46333 1.00091 1.26528 3.57021 -0.99336 1.26528 3.57021 1.00664 
1.26528 3.67708 -0.98764 1.26528 3.67708 1.00091 1.26528 3.78393 -0.97026 
1.26528 3.78393 0.98353 1.26528 3.89291 -0.93986 1.26528 3.89291 0.95314 
1.26528 3.99661 -0.8979 1.26528 3.99661 0.91117 1.26528 4.11094 -0.83456 
1.26528 4.2172 -0.75586 1.26528 4.30828 -0.66809 1.26528 4.3867 -0.57071 
1.26528 4.43057 -0.50305 1.30014 4.40878 -0.53703 1.30304 3.5168 -0.99122 
1.30304 3.5168 1.00449 1.30304 3.62361 -0.99122 1.30304 3.62361 1.00449 
1.30304 3.40971 -0.97968 1.30304 3.40971 0.99295 1.30304 3.7307 -0.97968 
1.30304 3.7307 0.99295 1.30307 3.19526 -0.91964 1.30307 3.19526 0.93291 
1.30307 3.94515 -0.91964 1.30307 3.94515 0.93291 1.30307 3.30183 -0.95594 
1.30307 3.30183 0.96921 1.30307 3.83858 -0.95594 1.30307 3.83858 0.96921 
1.30348 2.79191 0.63337 1.30348 4.3485 -0.6201 1.30348 2.87686 0.72622 
1.30348 4.26356 -0.71295 1.30352 3.08604 -0.8675 1.30352 3.08604 0.88078 
1.30352 4.05437 -0.8675 1.30352 4.05437 0.88078 1.30352 2.97539 -0.79632 
1.30352 2.97539 0.80959 1.30352 4.16502 -0.79632 1.31435 3.57021 -0.99216 
1.31435 3.57021 1.00543 1.33069 2.75546 0.58275 1.33069 4.38495 -0.56948 
1.33489 4.42848 -0.50181 1.33843 3.14495 -0.89548 1.33843 3.14495 0.90875 
1.33843 3.99547 -0.89548 1.33843 3.99547 0.90875 1.34021 3.35708 -0.96751 
1.34021 3.35708 0.98078 1.34021 3.78333 -0.96751 1.34021 3.78333 0.98078 
1.34064 3.46363 -0.98481 1.34064 3.46363 0.99808 1.34064 3.67678 -0.98481 
1.34064 3.67678 0.99808 1.34068 3.24842 -0.93717 1.34068 3.24842 0.95044 
1.34068 3.89199 -0.93717 1.34068 3.89199 0.95044 1.34088 2.92506 0.76695 
1.34088 4.21535 -0.75368 1.34148 2.83428 0.6794 1.34148 4.30613 -0.66613 
1.34153 3.03104 -0.83211 1.34153 3.03104 0.84538 1.34153 4.10937 -0.83211 
1.3521 3.51684 -0.98816 1.3521 3.51684 1.00143 1.3521 3.62357 -0.98816 
1.3521 3.62357 1.00143 1.3633 3.57021 -0.98855 1.3633 3.57021 1.00182 
1.36548 4.40516 -0.53448 1.36888 2.7957 0.63066 1.36888 4.34471 -0.61739 
1.37617 3.19758 -0.9147 1.37617 3.19758 0.92797 1.37617 3.94283 -0.9147 
1.37617 3.94283 0.92797 1.37666 3.08839 -0.86253 1.37666 3.08839 0.8758 
1.37666 4.05202 -0.86253 1.37666 4.05202 0.8758 1.37792 3.41092 -0.97415 
1.37792 3.41092 0.98742 1.37792 3.7295 -0.97415 1.37792 3.7295 0.98742 
1.37795 3.30304 -0.95041 1.37795 3.30304 0.96368 1.37795 3.83737 -0.95041 
1.37795 3.83737 0.96368 1.37906 2.8806 0.72182 1.37906 4.25982 -0.70855 
1.37911 2.97913 -0.79191 1.37911 2.97913 0.80518 1.37911 4.16128 -0.79191 
1.38975 3.46364 -0.97985 1.38975 3.46364 0.99312 1.38975 3.67677 -0.97985 
1.38975 3.67677 0.99312 1.39581 2.76069 0.57905 1.39581 4.37972 -0.56577 
1.40019 4.42305 -0.49779 1.40122 3.51695 -0.98265 1.40122 3.51695 0.99592 
1.40122 3.62346 -0.98265 1.40122 3.62346 0.99592 1.40702 2.84031 0.67534 
1.40702 4.3001 -0.66207 1.41118 3.14837 -0.88822 1.41118 3.14837 0.90149 
1.41118 3.99204 -0.88822 1.41118 3.99204 0.90149 1.41201 3.57021 -0.98254 
1.41201 3.57021 0.99581 1.41386 3.25222 -0.92975 1.41386 3.25222 0.94302 
1.41386 3.88819 -0.92975 1.41386 3.88819 0.94302 1.41471 3.35888 -0.95929 
1.41471 3.35888 0.97256 1.41471 3.78153 -0.95929 1.41471 3.78153 0.97256 
1.41486 3.03437 -0.82433 1.41486 3.03437 0.8376 1.41486 4.10604 -0.82433 
1.41604 2.9306 0.76041 1.41604 4.20981 -0.74714 1.42688 3.41117 -0.96732 
1.42688 3.41117 0.98059 1.42688 3.72925 -0.96732 1.42688 3.72925 0.98059 
1.4306 4.39802 -0.52946 1.43434 2.80303 0.62539 1.43434 4.33739 -0.61212 
1.43856 3.46392 -0.97248 1.43856 3.46392 0.98576 1.43856 3.67649 -0.97248 
1.43856 3.67649 0.98576 1.4444 2.88851 0.71601 1.4444 4.2519 -0.70274 
1.44913 3.20221 -0.90483 1.44913 3.20221 0.91811 1.44913 3.9382 -0.90483 
1.44913 3.9382 0.91811 1.44974 3.51698 -0.97476 1.44974 3.51698 0.98803 
1.44974 3.62343 -0.97476 1.44974 3.62343 0.98803 1.44981 3.0931 -0.85262 
1.44981 3.0931 0.86589 1.44981 4.04731 -0.85262 1.44981 4.04731 0.86589 
1.45087 3.30775 -0.94029 1.45087 3.30775 0.95357 1.45087 3.83266 -0.94029 
1.45087 3.83266 0.95357 1.45221 2.98404 -0.7817 1.45221 2.98404 0.79497 
1.45221 4.15637 -0.7817 1.46037 2.7694 0.57289 1.46037 3.57021 -0.97415 
1.46037 3.57021 0.98742 1.46037 4.37101 -0.55962 1.46409 3.3587 -0.95031 
1.46409 3.3587 0.96358 1.46409 3.78171 -0.95031 1.46409 3.78171 0.96358 
1.46491 4.41395 -0.4916 1.47195 2.84952 0.66838 1.47195 4.29089 -0.6551 
1.47623 3.41114 -0.95783 1.47623 3.41114 0.9711 1.47623 3.72928 -0.95783 
1.47623 3.72928 0.9711 1.48219 2.94195 0.75379 1.48219 4.19846 -0.74052 
1.48315 3.15405 -0.87617 1.48315 3.15405 0.88944 1.48315 3.98636 -0.87617 
1.48315 3.98636 0.88944 1.48623 3.25775 -0.91724 1.48623 3.25775 0.93052 
1.48623 3.88267 -0.91724 1.48623 3.88267 0.93052 1.48737 3.04061 -0.81203 
1.48737 3.04061 0.8253 1.48737 4.0998 -0.81203 1.48803 3.46425 -0.96247 
1.48803 3.46425 0.97574 1.48803 3.67616 -0.96247 1.48803 3.67616 0.97574 
1.4948 2.75297 0.53526 1.4948 4.38745 -0.52199 1.49856 2.81381 0.61773 
1.49856 4.32661 -0.60446 1.49917 3.51742 -0.96419 1.49917 3.51742 0.97747 
1.49917 3.623 -0.96419 1.49917 3.623 0.97747 1.49993 3.30803 -0.92942 
1.49993 3.30803 0.94269 1.49993 3.83239 -0.92942 1.49993 3.83239 0.94269 
1.50826 3.57021 -0.9634 1.50826 3.57021 0.97667 1.51035 2.90093 0.70807 
1.51035 4.23948 -0.6948 1.51297 3.35906 -0.93892 1.51297 3.35906 0.95219 
1.51297 3.78135 -0.93892 1.51297 3.78135 0.95219 1.51791 2.99714 -0.77296 
1.51791 2.99714 0.78623 1.51791 4.14328 -0.77296 1.52064 3.20908 -0.89024 
1.52064 3.20908 0.90351 1.52064 3.93133 -0.89024 1.52064 3.93133 0.90351 
1.52135 3.10003 -0.83797 1.52135 3.10003 0.85124 1.52135 4.04039 -0.83797 
1.52135 4.04039 0.85124 1.5241 2.78153 0.56431 1.5241 4.35888 -0.55104 
1.52534 3.41172 -0.94586 1.52534 3.41172 0.95914 1.52534 3.72869 -0.94586 
1.52534 3.72869 0.95914 1.52956 4.40135 -0.4826 1.53503 3.25843 -0.90442 
1.53503 3.25843 0.9177 1.53503 3.88199 -0.90442 1.53503 3.88199 0.9177 
1.53693 3.46486 -0.94998 1.53693 3.46486 0.96325 1.53693 3.67555 -0.94998 
1.53693 3.67555 0.96325 1.53791 2.86284 0.6588 1.53791 4.27757 -0.64553 
1.54665 3.51746 -0.95151 1.54665 3.51746 0.96478 1.54665 3.62296 -0.95151 
1.54665 3.62296 0.96478 1.54735 2.95615 -0.7305 1.54735 2.95615 0.74378 
1.54735 4.18426 -0.7305 1.54867 3.30892 -0.91609 1.54867 3.30892 0.92936 
1.54867 3.8315 -0.91609 1.54867 3.8315 0.92936 1.55273 3.0557 -0.80124 
1.55273 3.0557 0.81451 1.55273 4.08472 -0.80124 1.55273 4.08472 0.81451 
1.55396 3.16196 -0.85939 1.55396 3.16196 0.87266 1.55396 3.97845 -0.85939 
1.55396 3.97845 0.87266 1.55557 3.57021 -0.9503 1.55557 3.57021 0.96358 
1.55901 2.76725 0.52528 1.55901 4.37316 -0.51201 1.56122 3.35994 -0.92514 
1.56122 3.35994 0.93841 1.56122 3.78047 -0.92514 1.56122 3.78047 0.93841 
1.56354 4.41297 -0.44146 1.56419 2.8284 0.60695 1.56419 4.31201 -0.59368 
1.56898 3.21042 -0.87559 1.56898 3.21042 0.88886 1.56898 3.92999 -0.87559 
1.56898 3.92999 0.88886 1.57351 3.41276 -0.93156 1.57351 3.41276 0.94483 
1.57351 3.72765 -0.93156 1.57351 3.72765 0.94483 1.57569 2.91628 0.69659 
1.57569 4.22413 -0.68331 1.58291 3.01314 0.77396 1.58291 4.12727 -0.76069 
1.58315 3.2599 -0.88928 1.58315 3.2599 0.90256 1.58315 3.88051 -0.88928 
1.58315 3.88051 0.90256 1.58406 3.46489 -0.93532 1.58406 3.46489 0.9486 
1.58406 3.67552 -0.93532 1.58406 3.67552 0.9486 1.58604 3.11658 -0.82483 
1.58604 3.11658 0.83811 1.58604 4.02383 -0.82483 1.58604 4.02383 0.83811 
1.58672 2.79704 0.55335 1.58672 4.34337 -0.54007 1.59372 3.51758 -0.93642 
1.59372 3.51758 0.9497 1.59372 3.62283 -0.93642 1.59372 3.62283 0.9497 
1.59641 3.31026 -0.90044 1.59641 3.31026 0.91371 1.59641 3.83015 -0.90044 
1.59641 3.83015 0.91371 1.60217 3.57021 -0.93491 1.60217 3.57021 0.94818 
1.6026 2.87944 0.64621 1.6026 4.26097 -0.63294 1.60384 3.16113 -0.84073 
1.60384 3.16113 0.85401 1.60384 3.97928 -0.84073 1.60384 3.97928 0.85401 
1.60873 3.36136 -0.90902 1.60873 3.36136 0.92229 1.60873 3.77905 -0.90902 
1.60873 3.77905 0.92229 1.61123 2.97315 0.73041 1.61123 4.16727 -0.71713 
1.61675 3.07315 0.79999 1.61675 4.06726 -0.78672 1.61675 4.06726 0.79999 
1.61881 3.2098 -0.85657 1.61881 3.2098 0.86985 1.61881 3.93061 -0.85657 
1.61881 3.93061 0.86985 1.62008 3.41305 -0.91501 1.62008 3.41305 0.92828 
1.62008 3.72736 -0.91501 1.62008 3.72736 0.92828 1.62094 2.78464 0.51299 
1.62607 2.84608 0.5944 1.62607 4.29434 -0.58113 1.63042 3.46519 -0.91838 
1.63042 3.46519 0.93165 1.63042 3.67522 -0.91838 1.63042 3.67522 0.93165 
1.63308 3.25975 -0.86992 1.63308 3.25975 0.88319 1.63308 3.88066 -0.86992 
1.63308 3.88066 0.88319 1.63522 3.11673 0.8175 1.63522 4.02368 -0.80423 
1.63522 4.02368 0.8175 1.63912 2.93436 0.68187 1.63912 4.20605 -0.6686 
1.63972 3.51762 -0.91912 1.63972 3.51762 0.93239 1.63972 3.62279 -0.91912 
1.63972 3.62279 0.93239 1.64596 3.03185 0.75848 1.64596 4.10856 -0.7452 
1.64626 3.3103 -0.88067 1.64626 3.3103 0.89394 1.64626 3.83011 -0.88067 
1.64626 3.83011 0.89394 1.64797 2.81586 0.54004 1.64797 3.57021 -0.91724 
1.64797 3.57021 0.93052 1.65275 3.16146 0.83295 1.65275 3.97895 -0.81968 
1.65275 3.97895 0.83295 1.65429 2.77455 0.47097 1.65928 3.36297 -0.88881 
1.65928 3.36297 0.90208 1.65928 3.77745 -0.88881 1.65928 3.77745 0.90208 
1.66383 2.89948 0.63216 1.66525 3.07424 0.77738 1.66525 4.06618 -0.76411 
1.66525 4.06618 0.77738 1.66793 3.21046 -0.83506 1.66793 3.21046 0.84833 
1.66793 3.92995 -0.83506 1.66793 3.92995 0.84833 1.6705 3.41482 -0.89428 
1.6705 3.41482 0.90756 1.6705 3.72559 -0.89428 1.6705 3.72559 0.90756 
1.67353 2.99286 0.71374 1.67353 4.14756 -0.70047 1.68084 3.46738 -0.8971 
1.68084 3.46738 0.91037 1.68084 3.67303 -0.8971 1.68084 3.67303 0.91037 
1.68154 2.80539 0.49836 1.68195 3.26049 -0.84804 1.68195 3.26049 0.86131 
1.68195 3.87992 -0.84804 1.68195 3.87992 0.86131 1.68358 3.11812 0.79445 
1.68358 4.02229 -0.78118 1.68358 4.02229 0.79445 1.68651 2.767 0.42786 
1.68684 2.86715 0.57935 1.68998 3.51993 -0.8973 1.68998 3.51993 0.91057 
1.68998 3.62048 -0.8973 1.68998 3.62048 0.91057 1.69284 3.57021 -0.89735 
1.69284 3.57021 0.91063 1.6936 3.03412 0.73407 1.6936 4.10629 -0.72079 
1.6936 4.10629 0.73407 1.69595 3.31245 -0.85828 1.69595 3.31245 0.87156 
1.69595 3.82796 -0.85828 1.69595 3.82796 0.87156 1.69936 2.95633 0.66598 
1.70057 3.16295 0.80954 1.70057 3.97747 -0.79627 1.70057 3.97747 0.80954 
1.70757 2.83791 0.52445 1.70866 3.36519 -0.86594 1.70866 3.36519 0.87921 
1.70866 3.77522 -0.86594 1.70866 3.77522 0.87921 1.7126 3.07674 0.75256 
1.7126 4.06367 -0.73929 1.7126 4.06367 0.75256 1.71387 2.7972 0.45522 
1.71564 3.21218 0.82456 1.71564 3.92823 -0.81128 1.71564 3.92823 0.82456 
1.71999 3.41732 -0.87079 1.71999 3.41732 0.88406 1.71999 3.72309 -0.87079 
1.71999 3.72309 0.88406 1.7206 2.99578 0.68687 1.72333 2.92244 0.6154 
1.72961 2.77455 0.39565 1.73001 3.46989 -0.87312 1.73001 3.46989 0.88639 
1.73001 3.67052 -0.87312 1.73001 3.67052 0.88639 1.73046 3.1206 0.76917 
1.73046 4.01981 -0.7559 1.73046 4.01981 0.76917 1.73082 3.26315 0.83669 
1.73082 3.87727 -0.82342 1.73082 3.87727 0.83669 1.73394 3.51998 -0.87532 
1.73394 3.51998 0.88859 1.73394 3.62043 -0.87532 1.73394 3.62043 0.88859 
1.73668 3.57021 -0.87529 1.73668 3.57021 0.88856 1.74015 2.82925 0.4815 
1.74051 3.03739 0.70682 1.74051 4.10302 0.70682 1.74464 3.31534 0.84643 
1.74464 3.82508 -0.83316 1.74464 3.82508 0.84643 1.74533 2.89131 0.56221 
1.74541 2.96067 0.63746 1.74716 3.16559 0.78386 1.74716 3.97482 -0.77059 
1.74716 3.97482 0.78386 1.75673 3.36802 -0.84048 1.75673 3.36802 0.85375 
1.75673 3.77239 -0.84048 1.75673 3.77239 0.85375 1.75701 2.80539 0.42289 
1.75949 3.08057 0.72498 1.75949 4.05984 0.72498 1.76346 3.21563 0.7979 
1.76346 3.92478 -0.78462 1.76346 3.92478 0.7979 1.76528 2.8631 0.50664 
1.76633 3.00039 0.65799 1.76785 3.42032 -0.84481 1.76785 3.42032 0.85808 
1.76785 3.7201 -0.84481 1.76785 3.7201 0.85808 1.76835 2.92817 0.58518 
1.77164 2.78464 0.36229 1.77305 3.46999 -0.84901 1.77305 3.46999 0.86228 
1.77305 3.67043 -0.84901 1.77305 3.67043 0.86228 1.77697 3.52015 -0.85108 
1.77697 3.52015 0.86435 1.77697 3.62026 -0.85108 1.77697 3.62026 0.86435 
1.77716 3.12475 0.74117 1.77716 4.01566 0.74117 1.77829 3.26672 0.80958 
1.77829 3.87369 -0.79631 1.77829 3.87369 0.80958 1.77939 3.57021 -0.85109 
1.77939 3.57021 0.86436 1.78309 2.83791 0.44892 1.78629 3.04246 0.67748 
1.78921 2.89865 0.53057 1.79024 2.9668 0.60691 1.7916 3.31871 0.81888 
1.7916 3.8217 -0.80561 1.7916 3.8217 0.81888 1.79237 3.16938 0.75598 
1.79237 3.97103 0.75598 1.79869 2.81586 0.38932 1.80334 3.37145 0.82578 
1.80334 3.76896 -0.8125 1.80334 3.76896 0.82578 1.80492 3.08586 0.69526 
1.80848 3.21969 0.76958 1.80848 3.92072 0.76958 1.80978 3.4207 0.83197 
1.80978 3.71971 -0.8187 1.80978 3.71971 0.83197 1.81058 3.00668 0.6272 
1.81188 2.93581 0.55324 1.81485 3.47033 -0.82282 1.81485 3.47033 0.8361 
1.81485 3.67008 -0.82282 1.81485 3.67008 0.8361 1.81854 3.5202 -0.82487 
1.81854 3.5202 0.83814 1.81854 3.62021 -0.82487 1.81854 3.62021 0.83814 
1.82085 2.89131 0.48669 1.82085 3.57021 -0.82483 1.82085 3.57021 0.83811 
1.82119 3.12955 0.71147 1.82324 3.2713 0.78081 1.82324 3.86911 -0.76753 
1.82324 3.86911 0.78081 1.83031 3.04911 0.64632 1.83324 2.97451 0.57459 
1.8361 3.17431 0.72597 1.8363 3.32351 0.78963 1.8363 3.8169 -0.77636 
1.8363 3.8169 0.78963 1.83799 2.86715 0.4282 1.84382 2.92817 0.50971 
1.84448 3.37162 0.79727 1.84448 3.76879 -0.78399 1.84448 3.76879 0.79727 
1.84774 3.09165 0.66369 1.85092 3.42095 0.80335 1.85092 3.71946 -0.79008 
1.85092 3.71946 0.80335 1.85222 3.22501 0.73899 1.85222 3.91541 0.73899 
1.85322 3.01464 0.59457 1.8561 3.4709 0.80731 1.8561 3.66951 -0.79403 
1.8561 3.66951 0.80731 1.85978 3.52084 -0.79595 1.85978 3.52084 0.80922 
1.85978 3.61957 -0.79595 1.85978 3.61957 0.80922 1.86098 3.57021 -0.79657 
1.86098 3.57021 0.80984 1.86382 3.1356 0.6796 1.86556 2.9668 0.53159 
1.86659 3.27674 0.74981 1.86659 3.86368 0.74981 1.87179 3.0561 0.61314 
1.87404 2.92244 0.46468 1.87612 3.32421 0.75921 1.87612 3.8162 0.75921 
1.8782 3.18036 0.69392 1.88417 3.37229 0.76677 1.88417 3.76812 0.76677 
1.88584 3.00668 0.55193 1.8889 3.09881 0.63025 1.89081 3.42182 0.7726 
1.89081 3.71859 -0.75933 1.89081 3.71859 0.7726 1.89405 3.23133 0.70651 
1.89586 3.47172 0.77649 1.89586 3.66869 -0.76322 1.89586 3.66869 0.77649 
1.89611 2.96067 0.48676 1.89854 3.5209 0.77901 1.89854 3.61951 -0.76574 
1.89854 3.61951 0.77901 1.89968 3.57021 -0.76637 1.89968 3.57021 0.77965 
1.9045 3.14265 0.64585 1.90497 3.04911 0.57167 1.90507 3.27796 0.71745 
1.91459 3.32553 0.72673 1.91664 3.00039 0.50768 1.91856 3.18752 0.65992 
1.92231 3.37346 0.73438 1.92231 3.76696 0.73438 1.92234 3.09165 0.5891 
1.92892 3.42307 0.74008 1.92892 3.71735 0.74008 1.93106 3.23332 0.67241 
1.93323 3.47183 0.74431 1.93323 3.66858 0.74431 1.93594 3.52108 0.74677 
1.93594 3.61933 -0.7335 1.93594 3.61933 0.74677 1.93613 3.04246 0.52764 
1.93684 3.57021 0.74759 1.93824 3.1356 0.60517 1.94194 3.27992 0.6833 
1.9512 3.32723 0.69255 1.95256 3.18036 0.61955 1.95391 3.08586 0.54628 
1.9588 3.37512 0.70016 1.96474 3.42348 0.70609 1.96515 3.23133 0.6354 
1.96898 3.47219 0.71034 1.96898 3.66822 0.71034 1.97012 3.12955 0.56254 
1.97154 3.52114 0.71289 1.97154 3.61927 0.71289 1.97239 3.57021 0.71374 
1.9761 3.27796 0.64643 1.98362 3.08057 0.50085 1.98462 3.17431 0.57745 
1.98538 3.32553 0.65594 1.99302 3.37346 0.66366 1.99764 3.22501 0.59357 
1.99873 3.42307 0.67027 1.99982 3.12475 0.51852 2.00296 3.47183 0.67459 
2.00542 3.52108 0.6773 2.00623 3.57021 0.67819 2.00846 3.27674 0.60794 
2.01463 3.16938 0.53373 2.01785 3.32421 0.61747 2.02542 3.37229 0.62552 
2.02822 3.21969 0.54983 2.03125 3.42182 0.63216 2.03514 3.47172 0.63721 
2.03766 3.5209 0.63989 2.03945 3.2713 0.56459 2.04251 3.16559 0.48851 
2.04828 3.32351 0.57766 2.05591 3.37162 0.58583 2.05654 3.21563 0.50482 
2.062 3.42095 0.59227 2.06595 3.4709 0.59745 2.06823 3.26672 0.51964 
2.07753 3.31871 0.53295 2.08442 3.37145 0.54469 2.09062 3.4207 0.55113 
2.09534 3.26315 0.47217 2.10508 3.31534 0.48599 2.1124 3.36802 0.49808 
1.56953 2.90072 -0.78264 1.56973 2.95326 -0.77349 1.57255 3.00582 -0.76316 
1.59151 2.90066 -0.8266 1.59154 2.85044 -0.82934 1.59371 2.95076 -0.82267 
1.59604 3.00333 -0.81265 1.60089 3.05546 -0.80132 1.61574 2.85044 -0.87204 
1.61575 2.80038 -0.86963 1.61575 2.9005 -0.86963 1.61782 2.95066 -0.8657 
1.62202 3.00033 -0.86051 1.62635 3.05262 -0.84939 1.63367 3.10531 -0.8373 
1.64196 2.80044 -0.9112 1.64196 2.90044 -0.9112 1.642 2.85044 -0.91351 
1.64341 3.1575 -0.82348 1.64401 2.75056 -0.90751 1.64401 2.95032 -0.90751 
1.64813 2.99994 -0.90243 1.65433 3.04919 -0.896 1.66122 3.10193 -0.88425 
1.67026 2.85044 -0.95364 1.67052 3.15392 -0.87095 1.67088 2.80108 -0.95244 
1.67088 2.8998 -0.95244 1.6728 2.75113 -0.94876 1.6728 2.94975 -0.94876 
1.67675 2.70118 -0.94358 1.67675 2.99969 -0.94358 1.68221 3.20501 -0.85612 
1.68284 3.04902 -0.93714 1.69047 3.09713 -0.92896 1.69624 3.25505 -0.83982 
1.6993 3.14934 -0.9159 1.70046 2.85044 -0.99234 1.70109 2.80113 -0.9912 
1.70109 2.89974 -0.9912 1.70361 2.75195 -0.98852 1.70361 2.94892 -0.98852 
1.7075 2.70205 -0.98346 1.7075 2.99883 -0.98346 1.71053 3.20096 -0.90114 
1.71333 2.65252 -0.97683 1.71333 3.04835 -0.97683 1.72089 2.60445 -0.96878 
1.72089 3.09643 -0.96878 1.72412 3.25126 -0.88503 1.73029 3.14391 -0.95925 
1.73251 2.85044 -1.0295 1.73333 2.80131 -1.0286 1.73333 2.89956 -1.0286 
1.73579 2.75207 -1.02589 1.73579 2.94881 -1.02589 1.73893 3.29589 -0.86982 
1.74002 2.7033 -1.02158 1.74002 2.99758 -1.02158 1.74111 3.19564 -0.94488 
1.74573 2.65369 -1.01497 1.74573 3.04719 -1.01497 1.75337 2.60576 -1.00725 
1.75337 3.09511 -1.00725 1.75413 3.24633 -0.92876 1.75512 3.34007 -0.85215 
1.76265 2.55819 -0.99773 1.76265 3.14269 -0.99773 1.76636 2.85044 -1.06505 
1.76721 2.80137 -1.0642 1.76721 2.89951 -1.0642 1.76863 3.29109 -0.91385 
1.76976 2.75242 -1.06164 1.76976 2.94846 -1.06164 1.7736 2.51157 -0.98671 
1.7736 3.18931 -0.98671 1.77401 2.70371 -1.0574 1.77401 2.99717 -1.0574 
1.77995 2.65535 -1.05146 1.77995 3.04553 -1.05146 1.78484 3.33478 -0.89758 
1.78618 3.24028 -0.97086 1.78755 2.60746 -1.04386 1.78755 3.09342 -1.04386 
1.79681 2.56015 -1.0346 1.79681 3.14072 -1.0346 1.80051 3.28504 -0.95648 
1.80191 2.85044 -1.09889 1.80262 3.37819 -0.87895 1.80281 2.80131 -1.09808 
1.80281 2.80131 0.38219 1.80281 2.89956 -1.09808 1.80552 2.75207 -1.09562 
1.80552 2.75207 0.37973 1.80552 2.94881 -1.09562 1.80769 2.51355 -1.02371 
1.80769 3.18733 -1.02371 1.80983 2.7033 -1.09138 1.80983 2.99758 -1.09138 
1.81641 3.32899 -0.9404 1.81644 2.65369 -1.08568 1.81644 3.04719 -1.08568 
1.82018 2.46775 -1.01122 1.82018 3.23312 -1.01122 1.82211 3.42025 -0.85899 
1.82416 2.60576 -1.07804 1.82416 3.09511 -1.07804 1.83368 2.55819 -1.06876 
1.83368 3.14269 -1.06876 1.83378 3.37154 -0.92297 1.83425 2.42288 -0.99716 
1.83425 3.27799 -0.99716 1.83907 2.85044 -1.13095 1.83907 2.85044 0.41507 
1.84021 2.80113 -1.13031 1.84021 2.80113 0.41443 1.84021 2.89974 -1.13031 
1.84264 3.45997 -0.83807 1.84289 2.75195 -1.1278 1.84289 2.75195 0.41191 
1.84289 2.94892 -1.1278 1.8447 2.51157 -1.05781 1.8447 3.18931 -1.05781 
1.84794 2.70205 -1.12391 1.84794 2.70205 0.40802 1.84794 2.99883 -1.12391 
1.84985 2.37904 -0.98155 1.84985 3.32183 -0.98155 1.8529 3.41396 -0.90324 
1.85458 2.65252 -1.11808 1.85458 2.65252 0.4022 1.85458 3.04835 -1.11808 
1.86055 2.4606 -1.04522 1.86055 3.24028 -1.04522 1.86263 2.60445 -1.11051 
1.86263 3.09643 -1.11051 1.8647 3.49821 -0.81598 1.86696 2.33634 -0.96445 
1.86696 3.36454 -0.96445 1.87216 2.55697 -1.10112 1.87216 3.14391 -1.10112 
1.87319 3.45384 -0.8829 1.87493 2.41583 -1.0309 1.87493 3.28504 -1.0309 
1.87777 2.85044 -1.16115 1.87777 2.85044 0.44527 1.87897 2.80108 -1.16053 
1.87897 2.80108 0.44464 1.87897 2.8998 -1.16053 1.87897 2.8998 0.44464 
1.88265 2.75113 -1.15861 1.88265 2.75113 0.44273 1.88265 2.94975 -1.15861 
1.88553 3.40601 -0.94588 1.88653 2.50524 -1.09029 1.88653 3.19564 -1.09029 
1.88783 2.70118 -1.15466 1.88783 2.70118 0.43877 1.88783 2.99969 -1.15466 
1.89101 2.37188 -1.015 1.89101 3.32899 -1.015 1.89427 2.65185 -1.14857 
1.89427 2.65185 0.43269 1.89427 3.04902 -1.14857 1.89492 3.49247 -0.86101 
1.90076 3.55349 -0.7795 1.90245 2.60375 -1.14094 1.90245 2.60375 0.42505 
1.90245 3.09713 -1.14094 1.90265 2.45454 -1.07727 1.90265 3.24633 -1.07727 
1.90551 3.44614 -0.9259 1.90844 2.32934 -0.99763 1.90844 3.37154 -0.99763 
1.91551 2.55153 -1.13211 1.91551 2.55153 0.41623 1.91551 3.14934 -1.13211 
1.91756 2.40978 -1.06278 1.91756 3.29109 -1.06278 1.9179 2.85044 -1.18941 
1.9179 2.85044 0.47353 1.9179 3.52933 -0.83799 1.92021 2.80044 -1.18945 
1.92021 2.80044 0.47356 1.92021 2.90044 -1.18945 1.92021 2.90044 0.47356 
1.9239 2.75056 -1.1874 1.9239 2.75056 0.47152 1.9239 2.95032 -1.1874 
1.9239 2.95032 0.47152 1.92687 3.48483 -0.90454 1.92817 2.28692 -0.9785 
1.92817 3.41396 -0.9785 1.92897 2.70093 -1.18328 1.92897 2.70093 0.46739 
1.92897 2.99994 -1.18328 1.93027 2.49992 -1.12088 1.93027 3.20096 -1.12088 
1.93383 2.3661 -1.04657 1.93383 3.33478 -1.04657 1.93541 2.65168 -1.17708 
1.93541 2.65168 0.4612 1.93541 3.04919 -1.17708 1.94006 3.60478 -0.74063 
1.94637 2.44962 -1.10729 1.94637 3.25126 -1.10729 1.94715 2.59894 -1.17019 
1.94715 2.59894 0.45431 1.94715 3.10193 -1.17019 1.94851 2.24703 -0.95821 
1.94851 3.45384 -0.95821 1.94953 3.522 -0.88187 1.95246 2.32269 -1.02879 
1.95246 3.37819 -1.02879 1.95566 3.58273 -0.80023 1.95936 2.85044 -1.21567 
1.95936 2.85044 0.49979 1.96046 2.54695 -1.16089 1.96046 2.54695 0.445 
1.96046 3.15392 -1.16089 1.96159 2.40498 -1.09248 1.96159 3.29589 -1.09248 
1.96178 2.80038 -1.21565 1.96178 2.80038 0.49977 1.96178 2.9005 -1.21565 
1.96178 2.9005 0.49977 1.9657 2.75022 -1.21359 1.9657 2.75022 0.49771 
1.9657 2.95066 -1.21359 1.9657 2.95066 0.49771 1.9704 3.49247 -0.93648 
1.9709 2.70055 -1.20939 1.9709 2.70055 0.4935 1.9709 3.00033 -1.20939 
1.9709 3.00033 0.4935 1.97242 2.28062 -1.0093 1.97242 3.42025 -1.0093 
1.97347 3.55754 -0.85794 1.97529 2.49586 -1.1492 1.97529 2.49586 0.43332 
1.97529 3.20501 -1.1492 1.97925 2.36081 -1.07628 1.97925 3.34007 -1.07628 
1.98174 3.61525 -0.77419 1.98202 2.64825 -1.20506 1.98202 2.64825 0.48917 
1.98202 3.05262 -1.20506 1.98202 3.05262 0.48917 1.99159 2.44582 -1.13517 
1.99159 2.44582 0.41929 1.99159 3.25505 -1.13517 1.99334 3.45997 -0.98877 
1.99342 3.52933 -0.91351 1.99411 2.59557 -1.19774 1.99411 2.59557 0.48185 
1.99411 3.10531 -1.19774 1.99824 2.31762 -1.05813 1.99824 3.38326 -1.05813 
1.9986 3.59139 -0.83281 2.00207 2.85044 -1.23986 2.00207 2.85044 0.52398 
2.00481 2.80022 -1.2399 2.00481 2.80022 0.52401 2.00481 2.90066 -1.2399 
2.00481 2.90066 0.52401 2.00793 2.54338 -1.188 2.00793 2.54338 0.47211 
2.00793 3.1575 -1.188 2.00829 2.40083 -1.12048 2.00829 2.40083 0.40459 
2.00829 3.30005 -1.12048 2.00874 2.75012 -1.2377 2.00874 2.75012 0.52181 
2.00874 2.95076 -1.2377 2.00874 2.95076 0.52181 2.01542 3.49821 -0.9667 
2.01815 2.27601 -1.03818 2.01815 3.42487 -1.03818 2.01876 2.69755 -1.23536 
2.01876 2.69755 0.51948 2.01876 3.00333 -1.23536 2.01876 3.00333 0.51948 
2.02311 2.49241 -1.17586 2.02311 2.49241 0.45998 2.02311 3.20846 -1.17586 
2.02488 3.62345 -0.80653 2.02615 2.35697 -1.10386 2.02615 2.35697 0.38798 
2.02615 3.34391 -1.10386 2.03009 2.64542 -1.23051 2.03009 2.64542 0.51463 
2.03009 3.05546 -1.23051 2.03009 3.05546 0.51463 2.03118 3.58273 -0.87575 
2.03818 2.44318 -1.16085 2.03818 2.44318 0.44497 2.03818 3.2577 -1.16085 
2.03939 3.46431 -1.01729 2.04279 2.59269 -1.22286 2.04279 2.59269 0.50698 
2.04279 3.10819 -1.22286 2.04279 3.10819 0.50698 2.04515 2.31435 -1.08537 
2.04515 2.31435 0.36949 2.04515 3.38652 -1.08537 2.04591 2.85044 -1.26193 
2.04591 2.85044 0.54605 2.04877 2.80016 -1.26188 2.04877 2.80016 0.54599 
2.04877 2.90072 -1.26188 2.04877 2.90072 0.54599 2.0519 3.55349 -0.93065 
2.05517 2.39836 -1.14576 2.05517 2.39836 0.42987 2.05517 3.30252 -1.14576 
2.05679 2.54073 -1.21261 2.05679 2.54073 0.49673 2.05679 3.16015 -1.21261 
2.05679 3.16015 0.49673 2.05721 3.61525 -0.84967 2.05791 2.74762 -1.26168 
2.05791 2.74762 0.5458 2.05791 2.95326 -1.26168 2.05791 2.95326 0.5458 
2.06522 2.27309 -1.06505 2.06522 2.27309 0.34916 2.06522 3.42779 -1.06505 
2.06825 2.69505 -1.25886 2.06825 2.69505 0.54298 2.06825 3.00582 -1.25886 
2.06825 3.00582 0.54298 2.07082 2.49069 -1.19964 2.07082 2.49069 0.48376 
2.07082 3.21018 -1.19964 2.07082 3.21018 0.48376 2.0735 2.35447 -1.12868 
2.0735 2.35447 0.4128 2.0735 3.34641 -1.12868 2.07492 3.52117 -0.98347 
2.07947 2.6432 -1.25339 2.07947 2.6432 0.5375 2.07947 3.05768 -1.25339 
2.07947 3.05768 0.5375 2.08445 3.64609 -0.82227 2.08599 2.44169 -1.18425 
2.08599 2.44169 0.46837 2.08599 3.25919 -1.18425 2.09078 2.85044 -1.28182 
2.09078 2.85044 0.56594 2.09078 3.60478 -0.89134 2.09249 2.59053 -1.24524 
2.09249 2.59053 0.52936 2.09249 3.11034 -1.24524 2.09249 3.11034 0.52936 
2.09279 2.31208 -1.10978 2.09279 2.31208 0.3939 2.09279 3.38879 -1.10978 
2.09903 2.79785 -1.2837 2.09903 2.79785 0.56782 2.09903 2.90302 -1.2837 
2.09903 2.90302 0.56782 2.09963 2.21459 0.3173 2.09963 3.48628 -1.03318 
2.10352 2.39696 -1.16881 2.10352 2.39696 0.45292 2.10352 3.30392 -1.16881 
2.10567 2.53998 -1.23449 2.10567 2.53998 0.51861 2.10567 3.16089 -1.23449 
2.10567 3.16089 0.51861 2.10833 2.74542 -1.28295 2.10833 2.74542 0.56707 
2.10833 2.95546 -1.28295 2.10833 2.95546 0.56707 2.11268 3.57457 -0.94571 
2.11781 3.636 -0.8643 2.11867 2.69328 -1.27958 2.11867 2.69328 0.5637 
2.11867 3.00759 -1.27958 2.11867 3.00759 0.5637 2.11994 2.49004 -1.22115 
2.11994 2.49004 0.50527 2.11994 3.21084 -1.22115 2.11994 3.21084 0.50527 
2.122 2.35339 -1.1513 2.122 2.35339 0.43541 2.122 3.34749 -1.1513 
2.12752 2.25338 0.36583 2.12752 3.4475 -1.08171 2.13002 2.64159 -1.2736 
2.13002 2.64159 0.55772 2.13002 3.05928 -1.2736 2.13002 3.05928 0.55772 
2.13491 2.44136 -1.20531 2.13491 2.44136 0.48943 2.13491 3.25952 -1.20531 
2.13491 3.25952 0.48943 2.13615 2.15967 0.28163 2.13615 3.54121 -0.99752 
2.13658 2.85044 -1.29949 2.13658 2.85044 0.5836 2.14234 2.59049 -1.26502 
2.14234 2.59049 0.54913 2.14234 3.11038 -1.26502 2.14234 3.11038 0.54913 
2.14503 2.79781 -1.301 2.14503 2.79781 0.58512 2.14503 2.90306 -1.301 
2.14503 2.90306 0.58512 2.15203 2.07727 0.18877 2.15203 3.6236 -0.90465 
2.15271 2.39682 -1.18941 2.15271 2.39682 0.47353 2.15271 3.30406 -1.18941 
2.15271 3.30406 0.47353 2.15469 2.74513 -1.2999 2.15469 2.74513 0.58402 
2.15469 2.95575 -1.2999 2.15469 2.95575 0.58402 2.1556 2.54013 -1.25386 
2.1556 2.54013 0.53798 2.1556 3.16074 -1.25386 2.1556 3.16074 0.53798 
2.15584 2.29337 -1.12527 2.15584 2.29337 0.40939 2.15584 3.4075 -1.12527 
2.16306 2.19652 0.33201 2.16306 3.50436 -1.04789 2.16524 2.693 -1.29614 
2.16524 2.693 0.58025 2.16524 3.00788 -1.29614 2.16524 3.00788 0.58025 
2.16977 2.49065 -1.24017 2.16977 2.49065 0.52428 2.16977 3.21023 -1.24017 
2.16977 3.21023 0.52428 2.17456 2.10863 0.24237 2.17456 3.59224 -0.95825 
2.17753 2.64018 -1.28972 2.17753 2.64018 0.57384 2.17753 3.0607 -1.28972 
2.17753 3.0607 0.57384 2.17974 2.04748 0.1607 2.17974 3.65339 -0.87658 
2.18318 2.85044 -1.31488 2.18318 2.85044 0.599 2.18479 2.44219 -1.22397 
2.18479 2.44219 0.50808 2.18479 3.25869 -1.22397 2.18479 3.25869 0.50808 
2.18602 2.33593 -1.16581 2.18602 2.33593 0.44993 2.18602 3.36495 -1.16581 
2.19008 2.58915 -1.28067 2.19008 2.58915 0.56478 2.19008 3.11173 -1.28067 
2.19008 3.11173 0.56478 2.1914 2.23638 0.3792 2.1914 3.46449 -1.09508 
2.1921 2.79769 -1.31609 2.1921 2.79769 0.60021 2.1921 2.90319 -1.31609 
2.1921 2.90319 0.60021 2.20084 2.14308 0.29422 2.20084 3.5578 -1.01011 
2.20182 2.74509 -1.31455 2.20182 2.74509 0.59867 2.20182 2.95579 -1.31455 
2.20182 2.95579 0.59867 2.20372 2.53866 -1.269 2.20372 2.53866 0.55312 
2.20372 3.16222 -1.269 2.20372 3.16222 0.55312 2.21341 2.69195 -1.31044 
2.21341 2.69195 0.59456 2.21341 3.00892 -1.31044 2.21341 3.00892 0.59456 
2.21465 2.06176 0.19974 2.21465 3.63911 -0.91562 2.2174 2.38026 -1.20255 
2.2174 2.38026 0.48666 2.2174 3.32062 -1.20255 2.2174 3.32062 0.48666 
2.21811 2.48931 -1.25481 2.21811 2.48931 0.53893 2.21811 3.21157 -1.25481 
2.21811 3.21157 0.53893 2.22084 2.27737 -1.13754 2.22084 2.27737 0.42165 
2.22084 3.42351 -1.13754 2.22578 2.63929 -1.30349 2.22578 2.63929 0.58761 
2.22578 3.06159 -1.30349 2.22578 3.06159 0.58761 2.2284 2.18116 0.34349 
2.2284 3.51971 -1.05938 2.23049 2.85044 -1.32797 2.23049 2.85044 0.61209 
2.23882 2.58826 -1.294 2.23882 2.58826 0.57811 2.23882 3.11262 -1.294 
2.23882 3.11262 0.57811 2.23958 2.79765 -1.32877 2.23958 2.79765 0.61289 
2.23958 2.90323 -1.32877 2.23958 2.90323 0.61289 2.24019 2.09404 0.25316 
2.24019 3.60684 -0.96904 2.24395 3.66768 -0.88657 2.25072 2.74449 -1.32704 
2.25072 2.74449 0.61116 2.25072 2.95639 -1.32704 2.25072 2.95639 0.61116 
2.25137 2.32085 -1.1766 2.25137 2.32085 0.46072 2.25137 3.38003 -1.1766 
2.25252 2.53798 -1.28182 2.25252 2.53798 0.56594 2.25252 3.1629 -1.28182 
2.25252 3.1629 0.56594 2.2556 2.43428 -1.24075 2.2556 2.43428 0.52486 
2.2556 3.2666 -1.24075 2.2556 3.2666 0.52486 2.25656 2.22218 0.38922 
2.25656 3.4787 -1.1051 2.26252 2.69137 -1.32241 2.26252 2.69137 0.60653 
2.26252 3.00951 -1.32241 2.26252 3.00951 0.60653 2.2668 2.12975 0.3038 
2.2668 3.57112 -1.01968 2.27466 2.63893 -1.31489 2.27466 2.63893 0.599 
2.27466 3.06194 -1.31489 2.27466 3.06194 0.599 2.27838 2.04963 0.20831 
2.27838 2.85044 -1.33873 2.27838 2.85044 0.62284 2.27838 3.65125 -0.9242 
2.28654 2.26427 -1.14627 2.28654 2.26427 0.43039 2.28654 3.43661 -1.14627 
2.28788 2.58798 -1.30487 2.28788 2.58798 0.58899 2.28788 3.11289 -1.30487 
2.28788 3.11289 0.58899 2.28893 2.37334 -1.2172 2.28893 2.37334 0.50131 
2.28893 3.32754 -1.2172 2.28901 2.79722 -1.33934 2.28901 2.79722 0.62346 
2.28901 2.90366 -1.33934 2.28901 2.90366 0.62346 2.28962 2.48244 -1.26941 
2.28962 2.48244 0.55353 2.28962 3.21844 -1.26941 2.28962 3.21844 0.55353 
2.29435 2.16874 0.35143 2.29435 3.53213 -1.06731 2.30019 2.74415 -1.33706 
2.30019 2.74415 0.62118 2.30019 2.95673 -1.33706 2.30019 2.95673 0.62118 
2.30441 2.08326 0.26081 2.30441 3.61762 -0.9767 2.31187 2.6914 -1.3319 
2.31187 2.6914 0.61602 2.31187 3.00948 -1.3319 2.31187 3.00948 0.61602 
2.32271 2.21084 0.39584 2.32271 3.49004 -1.11172 2.32389 2.3146 -1.18891 
2.32389 2.3146 0.47302 2.32389 3.38628 -1.18891 2.32404 2.63911 -1.32387 
2.32404 2.63911 0.60798 2.32404 3.06176 -1.32387 2.32404 3.06176 0.60798 
2.32489 2.53245 -1.29432 2.32489 2.53245 0.57844 2.32489 3.16842 -1.29432 
2.32489 3.16842 0.57844 2.32674 2.85044 -1.34712 2.32674 2.85044 0.63123 
2.32757 2.4286 -1.2528 2.32757 2.4286 0.53691 2.32757 3.27228 -1.2528 
2.32757 3.27228 0.53691 2.33173 2.12055 0.31076 2.33173 3.58033 -1.02665 
2.33752 2.79718 -1.34723 2.33752 2.79718 0.63134 2.33752 2.9037 -1.34723 
2.33752 2.9037 0.63134 2.34294 2.04093 0.21447 2.34294 3.65995 -0.93035 
2.34899 2.74388 -1.34443 2.34899 2.74388 0.62854 2.34899 2.957 -1.34443 
2.34899 2.957 0.62854 2.35964 2.25936 -1.15649 2.35964 2.25936 0.4406 
2.35964 3.44151 -1.15649 2.35969 2.16083 0.35724 2.35969 3.54005 -1.07313 
2.3608 2.58327 -1.31498 2.3608 2.58327 0.5991 2.3608 3.1176 -1.31498 
2.3608 3.1176 0.5991 2.36083 2.69115 -1.33873 2.36083 2.69115 0.62284 
2.36083 3.00973 -1.33873 2.36083 3.00973 0.62284 2.36209 2.36862 -1.22711 
2.36209 2.36862 0.51122 2.36209 3.33225 -1.22711 2.36258 2.47781 -1.27928 
2.36258 2.47781 0.56339 2.36258 3.22306 -1.27928 2.36258 3.22306 0.56339 
2.36987 2.07593 0.26608 2.36987 3.62494 -0.98197 2.37545 2.85044 -1.35313 
2.37545 2.85044 0.63724 2.38665 2.79707 -1.35274 2.38665 2.79707 0.63685 
2.38665 2.9038 -1.35274 2.38665 2.9038 0.63685 2.39722 2.31127 -1.19668 
2.39722 2.31127 0.4808 2.39722 3.3896 -1.19668 2.39727 2.11451 0.31482 
2.39727 3.58636 -1.03071 2.39787 2.20529 0.40237 2.39787 3.49558 -1.11825 
2.39807 2.52865 -1.30175 2.39807 2.52865 0.58586 2.39807 3.17222 -1.30175 
2.39807 3.17222 0.58586 2.39811 2.74386 -1.34939 2.39811 2.74386 0.6335 
2.39811 2.95701 -1.34939 2.39811 2.95701 0.6335 2.39854 2.63731 -1.33209 
2.39854 2.63731 0.61621 2.39854 3.06356 -1.33209 2.39854 3.06356 0.61621 
2.40032 2.42518 -1.26005 2.40032 2.42518 0.54417 2.40032 3.2757 -1.26005 
2.40032 3.2757 0.54417 2.40806 2.03569 0.21817 2.40806 3.66519 -0.93406 
2.4244 2.85044 -1.35674 2.4244 2.85044 0.64085 2.43523 2.25563 0.44501 
2.43523 3.44525 -1.1609 2.43523 2.36627 -1.23208 2.43523 2.36627 0.5162 
2.43523 3.33461 -1.23208 2.43527 2.15709 0.36165 2.43527 3.54379 -1.07753 
2.43527 2.07214 0.26879 2.43527 3.62873 -0.98468 2.43568 2.58206 -1.32051 
2.43568 2.58206 0.60463 2.43568 3.11881 -1.32051 2.43568 3.11881 0.60463 
2.43568 2.47549 -1.28422 2.43568 2.47549 0.56833 2.43568 3.22538 -1.28422 
2.43568 3.22538 0.56833 2.4357 2.68994 -1.34426 2.4357 2.68994 0.62837 
2.4357 3.01094 -1.34426 2.4357 3.01094 0.62837 2.43571 2.79704 -1.3558 
2.43571 2.79704 0.63992 2.43571 2.90384 -1.3558 2.43571 2.90384 0.63992 
2.47347 2.03394 0.21941 2.47347 2.11237 0.31678 2.47347 2.20344 0.40455 
2.47347 2.3097 -1.19913 2.47347 2.3097 0.48325 2.47347 2.42404 -1.26248 
2.47347 2.42404 0.54659 2.47347 2.52773 -1.30444 2.47347 2.52773 0.58856 
2.47347 2.63671 -1.33484 2.47347 2.63671 0.61895 2.47347 2.74356 -1.35221 
2.47347 2.74356 0.63633 2.47347 2.85044 -1.35794 2.47347 2.85044 0.64206 
2.47347 2.95732 -1.35221 2.47347 2.95732 0.63633 2.47347 3.06416 -1.33484 
2.47347 3.06416 0.61895 2.47347 3.17314 -1.30444 2.47347 3.17314 0.58856 
2.47347 3.27684 -1.26248 2.47347 3.27684 0.54659 2.47347 3.39118 -1.19913 
2.47347 3.49743 -1.12043 2.47347 3.58851 -1.03267 2.47347 3.66693 -0.93529 
2.51123 2.79704 -1.3558 2.51123 2.79704 0.63992 2.51123 2.90384 -1.3558 
2.51123 2.90384 0.63992 2.51123 2.68994 -1.34426 2.51123 2.68994 0.62837 
2.51123 3.01094 -1.34426 2.51123 3.01094 0.62837 2.51125 2.47549 -1.28422 
2.51125 2.47549 0.56833 2.51125 3.22538 -1.28422 2.51125 3.22538 0.56833 
2.51125 2.58206 -1.32051 2.51125 2.58206 0.60463 2.51125 3.11881 -1.32051 
2.51125 3.11881 0.60463 2.51166 2.07214 0.26879 2.51166 3.62873 -0.98468 
2.51167 2.15709 0.36165 2.51167 3.54379 -1.07753 2.5117 2.36627 -1.23208 
2.5117 2.36627 0.5162 2.5117 3.33461 -1.23208 2.5117 2.25563 -1.1609 
2.5117 2.25563 0.44501 2.5117 3.44525 -1.1609 2.52253 2.85044 -1.35674 
2.52253 2.85044 0.64085 2.53887 2.03569 0.21817 2.53887 3.66519 -0.93406 
2.54661 2.42518 -1.26005 2.54661 2.42518 0.54417 2.54661 3.2757 -1.26005 
2.54661 3.2757 0.54417 2.54839 2.63731 -1.33209 2.54839 2.63731 0.61621 
2.54839 3.06356 -1.33209 2.54839 3.06356 0.61621 2.54883 2.74386 -1.34939 
2.54883 2.74386 0.6335 2.54883 2.95701 -1.34939 2.54883 2.95701 0.6335 
2.54887 2.52865 -1.30175 2.54887 2.52865 0.58586 2.54887 3.17222 -1.30175 
2.54887 3.17222 0.58586 2.54906 2.20529 0.40237 2.54906 3.49558 -1.11825 
2.54966 2.11451 0.31482 2.54966 3.58636 -1.03071 2.54972 2.31127 -1.19668 
2.54972 2.31127 0.4808 2.54972 3.3896 -1.19668 2.56028 2.79707 -1.35274 
2.56028 2.79707 0.63685 2.56028 2.9038 -1.35274 2.56028 2.9038 0.63685 
2.57148 2.85044 -1.35313 2.57148 2.85044 0.63724 2.57706 2.07593 0.26608 
2.57706 3.62494 -0.98197 2.58436 2.47781 -1.27928 2.58436 2.47781 0.56339 
2.58436 3.22306 -1.27928 2.58436 3.22306 0.56339 2.58484 2.36862 -1.22711 
2.58484 2.36862 0.51122 2.58484 3.33225 -1.22711 2.5861 2.69115 -1.33873 
2.5861 2.69115 0.62284 2.5861 3.00973 -1.33873 2.5861 3.00973 0.62284 
2.58614 2.58327 -1.31498 2.58614 2.58327 0.5991 2.58614 3.1176 -1.31498 
2.58614 3.1176 0.5991 2.58725 2.16083 0.35724 2.58725 3.54005 -1.07313 
2.58729 2.25936 -1.15649 2.58729 2.25936 0.4406 2.58729 3.44151 -1.15649 
2.59794 2.74388 -1.34443 2.59794 2.74388 0.62854 2.59794 2.957 -1.34443 
2.59794 2.957 0.62854 2.60399 2.04093 0.21447 2.60399 3.65995 -0.93035 
2.60941 2.79718 -1.34723 2.60941 2.79718 0.63134 2.60941 2.9037 -1.34723 
2.60941 2.9037 0.63134 2.6152 2.12055 0.31076 2.6152 3.58033 -1.02665 
2.61936 2.4286 -1.2528 2.61936 2.4286 0.53691 2.61936 3.27228 -1.2528 
2.61936 3.27228 0.53691 2.6202 2.85044 -1.34712 2.6202 2.85044 0.63123 
2.62204 2.53245 -1.29432 2.62204 2.53245 0.57844 2.62204 3.16842 -1.29432 
2.62204 3.16842 0.57844 2.6229 2.63911 -1.32387 2.6229 2.63911 0.60798 
2.6229 3.06176 -1.32387 2.6229 3.06176 0.60798 2.62304 2.3146 -1.18891 
2.62304 2.3146 0.47302 2.62304 3.38628 -1.18891 2.62422 2.21084 0.39584 
2.62422 3.49004 -1.11172 2.63506 2.6914 -1.3319 2.63506 2.6914 0.61602 
2.63506 3.00948 -1.3319 2.63506 3.00948 0.61602 2.63878 2.02262 0.17815 
2.63878 3.67825 -0.89403 2.64252 2.08326 0.26081 2.64252 3.61762 -0.9767 
2.64675 2.74415 -1.33706 2.64675 2.74415 0.62118 2.64675 2.95673 -1.33706 
2.64675 2.95673 0.62118 2.65258 2.16874 0.35143 2.65258 3.53213 -1.06731 
2.65731 2.48244 -1.26941 2.65731 2.48244 0.55353 2.65731 3.21844 -1.26941 
2.65731 3.21844 0.55353 2.65792 2.79722 -1.33934 2.65792 2.79722 0.62346 
2.65792 2.90366 -1.33934 2.65792 2.90366 0.62346 2.658 2.37334 -1.2172 
2.658 2.37334 0.50131 2.658 3.32754 -1.2172 2.65905 2.58798 -1.30487 
2.65905 2.58798 0.58899 2.65905 3.11289 -1.30487 2.65905 3.11289 0.58899 
2.66039 2.26427 -1.14627 2.66039 2.26427 0.43039 2.66039 3.43661 -1.14627 
2.66856 2.04963 0.20831 2.66856 2.85044 -1.33873 2.66856 2.85044 0.62284 
2.66856 3.65125 -0.9242 2.67227 2.63893 -1.31489 2.67227 2.63893 0.599 
2.67227 3.06194 -1.31489 2.67227 3.06194 0.599 2.68013 2.12975 0.3038 
2.68013 3.57112 -1.01968 2.68441 2.69137 -1.32241 2.68441 2.69137 0.60653 
2.68441 3.00951 -1.32241 2.68441 3.00951 0.60653 2.69037 2.22218 0.38922 
2.69037 3.4787 -1.1051 2.69134 2.43428 -1.24075 2.69134 2.43428 0.52486 
2.69134 3.2666 -1.24075 2.69134 3.2666 0.52486 2.69441 2.53798 -1.28182 
2.69441 2.53798 0.56594 2.69441 3.1629 -1.28182 2.69441 3.1629 0.56594 
2.69556 2.32085 -1.1766 2.69556 2.32085 0.46072 2.69556 3.38003 -1.1766 
2.69622 2.74449 -1.32704 2.69622 2.74449 0.61116 2.69622 2.95639 -1.32704 
2.69622 2.95639 0.61116 2.70298 2.0332 0.17068 2.70298 3.66768 -0.88657 
2.70674 2.09404 0.25316 2.70674 3.60684 -0.96904 2.70735 2.79765 -1.32877 
2.70735 2.79765 0.61289 2.70735 2.90323 -1.32877 2.70735 2.90323 0.61289 
2.70812 2.58826 -1.294 2.70812 2.58826 0.57811 2.70812 3.11262 -1.294 
2.70812 3.11262 0.57811 2.71645 2.85044 -1.32797 2.71645 2.85044 0.61209 
2.71853 2.18116 0.34349 2.71853 3.51971 -1.05938 2.72115 2.63929 -1.30349 
2.72115 2.63929 0.58761 2.72115 3.06159 -1.30349 2.72115 3.06159 0.58761 
2.72609 2.27737 -1.13754 2.72609 2.27737 0.42165 2.72609 3.42351 -1.13754 
2.72882 2.48931 -1.25481 2.72882 2.48931 0.53893 2.72882 3.21157 -1.25481 
2.72882 3.21157 0.53893 2.72954 2.38026 -1.20255 2.72954 2.38026 0.48666 
2.72954 3.32062 -1.20255 2.72954 3.32062 0.48666 2.73229 2.06176 0.19974 
2.73229 3.63911 -0.91562 2.73352 2.69195 -1.31044 2.73352 2.69195 0.59456 
2.73352 3.00892 -1.31044 2.73352 3.00892 0.59456 2.74321 2.53866 -1.269 
2.74321 2.53866 0.55312 2.74321 3.16222 -1.269 2.74321 3.16222 0.55312 
2.74512 2.74509 -1.31455 2.74512 2.74509 0.59867 2.74512 2.95579 -1.31455 
2.74512 2.95579 0.59867 2.74609 2.14308 0.29422 2.74609 3.5578 -1.01011 
2.75484 2.79769 -1.31609 2.75484 2.79769 0.60021 2.75484 2.90319 -1.31609 
2.75484 2.90319 0.60021 2.75553 2.23638 0.3792 2.75553 3.46449 -1.09508 
2.75685 2.58915 -1.28067 2.75685 2.58915 0.56478 2.75685 3.11173 -1.28067 
2.75685 3.11173 0.56478 2.76091 2.33593 0.44993 2.76091 3.36495 -1.16581 
2.76214 2.44219 -1.22397 2.76214 2.44219 0.50808 2.76214 3.25869 -1.22397 
2.76214 3.25869 0.50808 2.76375 2.85044 -1.31488 2.76375 2.85044 0.599 
2.76719 2.04748 0.1607 2.76719 3.65339 -0.87658 2.7694 2.64018 -1.28972 
2.7694 2.64018 0.57384 2.7694 3.0607 -1.28972 2.7694 3.0607 0.57384 
2.77238 2.10863 0.24237 2.77238 3.59224 -0.95825 2.77717 2.49065 -1.24017 
2.77717 2.49065 0.52428 2.77717 3.21023 -1.24017 2.77717 3.21023 0.52428 
2.78169 2.693 -1.29614 2.78169 2.693 0.58025 2.78169 3.00788 -1.29614 
2.78169 3.00788 0.58025 2.78388 2.19652 0.33201 2.78388 3.50436 -1.04789 
2.79109 2.29337 0.40939 2.79109 3.4075 -1.12527 2.79133 2.54013 -1.25386 
2.79133 2.54013 0.53798 2.79133 3.16074 -1.25386 2.79133 3.16074 0.53798 
2.79225 2.74513 -1.2999 2.79225 2.74513 0.58402 2.79225 2.95575 -1.2999 
2.79225 2.95575 0.58402 2.79422 2.39682 0.47353 2.79422 3.30406 -1.18941 
2.79422 3.30406 0.47353 2.79491 2.07727 0.18877 2.79491 3.6236 -0.90465 
2.80123 2.03557 0.12014 2.80123 3.66531 -0.83602 2.8019 2.79781 -1.301 
2.8019 2.79781 0.58512 2.8019 2.90306 -1.301 2.8019 2.90306 0.58512 
2.80459 2.59049 -1.26502 2.80459 2.59049 0.54913 2.80459 3.11038 -1.26502 
2.80459 3.11038 0.54913 2.81036 2.85044 -1.29949 2.81036 2.85044 0.5836 
2.81079 2.15967 0.28163 2.81079 3.54121 -0.99752 2.81202 2.44136 0.48943 
2.81202 3.25952 -1.20531 2.81202 3.25952 0.48943 2.81691 2.64159 -1.2736 
2.81691 2.64159 0.55772 2.81691 3.05928 -1.2736 2.81691 3.05928 0.55772 
2.81941 2.25338 0.36583 2.81941 3.4475 -1.08171 2.82493 2.35339 0.43541 
2.82493 3.34749 -1.1513 2.82699 2.49004 0.50527 2.82699 3.21084 -1.22115 
2.82699 3.21084 0.50527 2.82826 2.69328 -1.27958 2.82826 2.69328 0.5637 
2.82826 3.00759 -1.27958 2.82826 3.00759 0.5637 2.82912 2.06487 0.14841 
2.82912 3.636 -0.8643 2.83425 2.12631 0.22982 2.83425 3.57457 -0.94571 
2.8386 2.74542 -1.28295 2.8386 2.74542 0.56707 2.8386 2.95546 -1.28295 
2.8386 2.95546 0.56707 2.84126 2.53998 -1.23449 2.84126 2.53998 0.51861 
2.84126 3.16089 -1.23449 2.84126 3.16089 0.51861 2.84341 2.39696 0.45292 
2.84341 3.30392 -1.16881 2.84341 3.30392 0.45292 2.8473 2.21459 0.3173 
2.8473 3.48628 -1.03318 2.84791 2.79785 -1.2837 2.84791 2.79785 0.56782 
2.84791 2.90302 -1.2837 2.84791 2.90302 0.56782 2.85414 2.31208 0.3939 
2.85414 3.38879 -1.10978 2.85444 2.59053 -1.24524 2.85444 2.59053 0.52936 
2.85444 3.11034 -1.24524 2.85444 3.11034 0.52936 2.85615 2.09609 0.17546 
2.85615 2.85044 -1.28182 2.85615 2.85044 0.56594 2.86094 2.44169 0.46837 
2.86094 3.25919 -1.18425 2.86094 3.25919 0.46837 2.86248 2.05478 0.10639 
2.86746 2.6432 -1.25339 2.86746 2.6432 0.5375 2.86746 3.05768 -1.25339 
2.86746 3.05768 0.5375 2.87201 2.17971 0.26759 2.87201 3.52117 -0.98347 
2.87343 2.35447 0.4128 2.87343 3.34641 -1.12868 2.87343 3.34641 0.4128 
2.87611 2.49069 0.48376 2.87611 3.21018 -1.19964 2.87611 3.21018 0.48376 
2.87868 2.69505 -1.25886 2.87868 2.69505 0.54298 2.87868 3.00582 -1.25886 
2.87868 3.00582 0.54298 2.88171 2.27309 0.34916 2.88171 3.42779 -1.06505 
2.88902 2.74762 -1.26168 2.88902 2.74762 0.5458 2.88902 2.95326 -1.26168 
2.88902 2.95326 0.5458 2.88972 2.08562 0.13378 2.89014 2.54073 0.49673 
2.89014 3.16015 -1.21261 2.89014 3.16015 0.49673 2.89176 2.39836 0.42987 
2.89176 3.30252 -1.14576 2.89176 3.30252 0.42987 2.89469 2.04723 0.06328 
2.89503 2.14738 0.21477 2.89817 2.80016 -1.26188 2.89817 2.80016 0.54599 
2.89817 2.90072 -1.26188 2.89817 2.90072 0.54599 2.90102 2.85044 -1.26193 
2.90102 2.85044 0.54605 2.90179 2.31435 0.36949 2.90179 3.38652 -1.08537 
2.90414 2.59269 0.50698 2.90414 3.10819 -1.22286 2.90414 3.10819 0.50698 
2.90754 2.23656 0.3014 2.90754 3.46431 -1.01729 2.90876 2.44318 0.44497 
2.90876 3.2577 -1.16085 2.90876 3.2577 0.44497 2.91575 2.11814 0.15987 
2.91685 2.64542 0.51463 2.91685 3.05546 -1.23051 2.91685 3.05546 0.51463 
2.92078 2.35697 0.38798 2.92078 3.34391 -1.10386 2.92078 3.34391 0.38798 
2.92205 2.07743 0.09064 2.92382 2.49241 0.45998 2.92382 3.20846 -1.17586 
2.92382 3.20846 0.45998 2.92817 2.69755 -1.23536 2.92817 2.69755 0.51948 
2.92817 3.00333 -1.23536 2.92817 3.00333 0.51948 2.92878 2.27601 0.32229 
2.92878 3.42487 -1.03818 2.93151 2.20267 0.25082 2.9378 2.05478 0.03107 
2.93819 2.75012 -1.2377 2.93819 2.75012 0.52181 2.93819 2.95076 -1.2377 
2.93819 2.95076 0.52181 2.93865 2.40083 0.40459 2.93865 3.30005 -1.12048 
2.93865 3.30005 0.40459 2.939 2.54338 0.47211 2.939 3.1575 -1.188 
2.939 3.1575 0.47211 2.94212 2.80022 -1.2399 2.94212 2.80022 0.52401 
2.94212 2.90066 -1.2399 2.94212 2.90066 0.52401 2.94486 2.85044 -1.23986 
2.94486 2.85044 0.52398 2.94833 2.10949 0.11692 2.94869 2.31762 0.34225 
2.94869 3.38326 -1.05813 2.95282 2.59557 0.48185 2.95282 3.10531 -1.19774 
2.95282 3.10531 0.48185 2.95352 2.17155 0.19763 2.95359 2.2409 0.27289 
2.95534 2.44582 0.41929 2.95534 3.25505 -1.13517 2.95534 3.25505 0.41929 
2.96491 2.64825 0.48917 2.96491 3.05262 -1.20506 2.96491 3.05262 0.48917 
2.96519 2.08562 0.05831 2.96768 2.36081 0.3604 2.96768 3.34007 -1.07628 
2.96768 3.34007 0.3604 2.97165 2.49586 0.43332 2.97165 3.20501 -1.1492 
2.97165 3.20501 0.43332 2.97347 2.14333 0.14206 2.97451 2.28062 0.29342 
2.97604 2.70055 0.4935 2.97604 3.00033 -1.20939 2.97604 3.00033 0.4935 
2.97654 2.2084 0.2206 2.97982 2.06487 -0.00229 2.98123 2.75022 0.49771 
2.98123 2.95066 -1.21359 2.98123 2.95066 0.49771 2.98515 2.80038 -1.21565 
2.98515 2.80038 0.49977 2.98515 2.9005 -1.21565 2.98515 2.9005 0.49977 
2.98535 2.40498 0.3766 2.98535 3.29589 -1.09248 2.98535 3.29589 0.3766 
2.98647 2.54695 0.445 2.98647 3.15392 -1.16089 2.98647 3.15392 0.445 
2.98757 2.85044 -1.21567 2.98757 2.85044 0.49979 2.99128 2.11814 0.08435 
2.99447 2.32269 0.3129 2.99447 3.37819 0.3129 2.9974 2.17888 0.16599 
2.99842 2.24703 0.24233 2.99978 2.59894 0.45431 2.99978 3.10193 -1.17019 
2.99978 3.10193 0.45431 3.00056 2.44962 0.3914 3.00056 3.25126 -1.10729 
3.00056 3.25126 0.3914 3.00687 2.09609 0.02474 3.01152 2.65168 0.4612 
3.01152 3.04919 -1.17708 3.01152 3.04919 0.4612 3.01311 2.3661 0.33068 
3.01311 3.33478 0.33068 3.01666 2.49992 0.405 3.01666 3.20096 -1.12088 
3.01666 3.20096 0.405 3.01796 2.70093 0.46739 3.01796 2.99994 -1.18328 
3.01796 2.99994 0.46739 3.01876 2.28692 0.26262 3.02007 2.21604 0.18866 
3.02303 2.75056 0.47152 3.02303 2.95032 -1.1874 3.02303 2.95032 0.47152 
3.02673 2.80044 0.47356 3.02673 2.90044 -1.18945 3.02673 2.90044 0.47356 
3.02904 2.17155 0.12211 3.02904 2.85044 -1.18941 3.02904 2.85044 0.47353 
3.02937 2.40978 0.34689 3.02937 3.29109 0.34689 3.03142 2.55153 0.41623 
3.03142 3.14934 -1.13211 3.03142 3.14934 0.41623 3.0385 2.32934 0.28174 
3.0385 3.37154 0.28174 3.04142 2.25474 0.21001 3.04428 2.45454 0.36139 
3.04428 3.24633 0.36139 3.04449 2.60375 0.42505 3.04449 3.09713 -1.14094 
3.04449 3.09713 0.42505 3.04618 2.14738 0.06362 3.05201 2.2084 0.14513 
3.05266 2.65185 0.43269 3.05266 3.04902 -1.14857 3.05266 3.04902 0.43269 
3.05593 2.37188 0.29912 3.05593 3.32899 0.29912 3.0591 2.70118 0.43877 
3.0591 2.99969 -1.15466 3.0591 2.99969 0.43877 3.0604 2.50524 0.37441 
3.0604 3.19564 0.37441 3.0614 2.29487 0.23 3.06428 2.75113 0.44273 
3.06428 2.94975 -1.15861 3.06428 2.94975 0.44273 3.06796 2.80108 0.44464 
3.06796 2.8998 -1.16053 3.06796 2.8998 0.44464 3.06917 2.85044 0.44527 
3.072 2.41583 0.31502 3.072 3.28504 0.31502 3.07374 2.24703 0.16701 
3.07477 2.55697 0.38523 3.07477 3.14391 0.38523 3.07997 2.33634 0.24856 
3.08223 2.20267 0.1001 3.0843 2.60445 0.39463 3.0843 3.09643 -1.11051 
3.0843 3.09643 0.39463 3.08638 2.4606 0.32934 3.08638 3.24028 0.32934 
3.09235 2.65252 0.4022 3.09235 3.04835 -1.11808 3.09235 3.04835 0.4022 
3.09403 2.28692 0.18735 3.09708 2.37904 0.26567 3.09899 2.70205 0.40802 
3.09899 2.99883 -1.12391 3.09899 2.99883 0.40802 3.10223 2.51157 0.34193 
3.10223 3.18931 0.34193 3.10404 2.75195 0.41191 3.10404 2.94892 -1.1278 
3.10404 2.94892 0.41191 3.10429 2.2409 0.12219 3.10672 2.80113 0.41443 
3.10672 2.89974 0.41443 3.10786 2.85044 0.41507 3.11268 2.42288 0.28127 
3.11315 2.32934 0.20709 3.11326 2.55819 0.35287 3.11326 3.14269 0.35287 
3.12277 2.60576 0.36215 3.12277 3.09511 0.36215 3.12482 2.28062 0.1431 
3.12675 2.46775 0.29534 3.13049 2.65369 0.3698 3.13049 3.04719 0.3698 
3.13052 2.37188 0.22452 3.1371 2.7033 0.3755 3.1371 2.99758 -1.09138 
3.1371 2.99758 0.3755 3.13924 2.51355 0.30783 3.14142 2.75207 0.37973 
3.14142 2.94881 0.37973 3.14413 2.80131 0.38219 3.14413 2.89956 0.38219 
3.14431 2.32269 0.16306 3.14502 2.85044 0.38301 3.14643 2.41583 0.24059 
3.15013 2.56015 0.31872 3.15013 3.14072 0.31872 3.1537 2.27601 0.09737 
3.15938 2.60746 0.32797 3.15938 3.09342 0.32797 3.16075 2.4606 0.25498 
3.16209 2.3661 0.1817 3.16699 2.65535 0.33558 3.16699 3.04553 0.33558 
3.17292 2.70371 0.34151 3.17292 2.99717 0.34151 3.17334 2.51157 0.27083 
3.17365 2.31762 0.11729 3.17717 2.75242 0.34576 3.17717 2.94846 0.34576 
3.1783 2.40978 0.19796 3.17972 2.80137 0.34831 3.17972 2.89951 0.34831 
3.18057 2.85044 0.34916 3.18428 2.55819 0.28185 3.19181 2.36081 0.13627 
3.1928 2.45454 0.21287 3.19356 2.60576 0.29136 3.20121 2.65369 0.29908 
3.20121 3.04719 0.29908 3.20582 2.50524 0.229 3.20691 2.7033 0.30569 
3.20691 2.99758 0.30569 3.208 2.40498 0.15394 3.21114 2.75207 0.31001 
3.21114 2.94881 0.31001 3.2136 2.80131 0.31272 3.2136 2.89956 0.31272 
3.21442 2.85044 0.31362 3.21664 2.55697 0.24336 3.22281 2.44962 0.16915 
3.22604 2.60445 0.2529 3.2336 2.65252 0.26095 3.236 2.40083 0.10724 
3.23641 2.49992 0.18525 3.23943 2.70205 0.26758 3.24332 2.75195 0.27263 
3.24332 2.94892 0.27263 3.24584 2.80113 0.27531 3.24584 2.89974 0.27531 
3.24648 2.85044 0.27645 3.24764 2.55153 0.20001 3.25069 2.44582 0.12393 
3.25646 2.60375 0.21308 3.2641 2.65185 0.22126 3.26473 2.49586 0.14024 
3.27018 2.70118 0.22769 3.27414 2.75113 0.23288 3.27605 2.80108 0.23655 
3.27605 2.8998 0.23655 3.27641 2.54695 0.15506 3.27667 2.85044 0.23776 
3.28571 2.59894 0.16837 3.29261 2.65168 0.18011 3.2988 2.70093 0.18655 
3.30293 2.75056 0.19162 3.30352 2.54338 0.1076 3.30497 2.80044 0.19532 
3.31326 2.59557 0.12141 3.32058 2.64825 0.1335 3.32491 2.70055 0.14463 
3.32911 2.75022 0.14982 3.33839 2.59269 0.07273 3.34604 2.64542 0.08544 
3.35089 2.69755 0.09676 3.37439 2.69505 0.04727 2.82819 3.65169 -0.84073 
2.85169 3.64919 -0.89022 2.85654 3.70132 -0.8789 2.86419 3.75406 -0.86619 
2.87346 3.59653 -0.94328 2.87767 3.64619 -0.93809 2.882 3.69849 -0.92696 
2.88932 3.75117 -0.91487 2.89761 3.54631 -0.98878 2.89906 3.80336 -0.90106 
2.89965 3.59618 -0.98508 2.90378 3.64581 -0.98001 2.90997 3.69506 -0.97357 
2.91119 3.85433 -0.88588 2.91686 3.7478 -0.96183 2.9259 3.49631 -1.03122 
2.92617 3.79979 -0.94852 2.92653 3.44694 -1.03001 2.92653 3.54567 -1.03001 
2.92844 3.59561 -1.02634 2.9324 3.64556 -1.02115 2.93785 3.85088 -0.9337 
2.93848 3.69489 -1.01472 2.94612 3.743 -1.00654 2.95188 3.90092 -0.91739 
2.95494 3.79521 -0.99347 2.9561 3.49631 -1.06991 2.95674 3.447 -1.06877 
2.95674 3.54561 -1.06877 2.95926 3.39782 -1.06609 2.95926 3.59479 -1.06609 
2.96315 3.64469 -1.06104 2.96617 3.84682 -0.97871 2.96658 3.94591 -0.9007 
2.96898 3.69422 -1.05441 2.97654 3.7423 -1.04636 2.97977 3.89713 -0.96261 
2.98319 3.98977 -0.88283 2.98594 3.78978 -1.03682 2.98816 3.49631 -1.10708 
2.98898 3.44718 -1.10618 2.98898 3.54543 -1.10618 2.99144 3.39793 -1.10347 
2.99144 3.59468 -1.10347 2.99457 3.94176 -0.9474 2.99567 3.34916 -1.09915 
2.99567 3.64345 -1.09915 2.99676 3.8415 -1.02246 3.00137 3.29956 -1.09254 
3.00137 3.69305 -1.09254 3.00168 4.03239 -0.86384 3.00902 3.74098 -1.08482 
3.00978 3.8922 -1.00633 3.01077 3.98594 -0.92973 3.0183 3.78855 -1.07531 
3.02201 3.49631 -1.14262 3.02286 3.44724 -1.14177 3.02286 3.54537 -1.14177 
3.02428 3.93696 -0.99142 3.02541 3.39829 -1.13922 3.02541 3.59432 -1.13922 
3.02892 4.02912 -0.91075 3.02924 3.83518 -1.06429 3.02966 3.34957 -1.13497 
3.02966 3.64304 -1.13497 3.03559 3.30121 -1.12904 3.03559 3.6914 -1.12904 
3.04049 3.98065 -0.97516 3.04183 3.88615 -1.04844 3.0432 3.25332 -1.12143 
3.0432 3.73929 -1.12143 3.04888 4.07073 -0.89083 3.05245 3.20602 -1.11218 
3.05245 3.78659 -1.11218 3.05615 3.93091 -1.03405 3.05755 3.49631 -1.17647 
3.05827 4.02406 -0.95652 3.05845 3.44718 -1.17565 3.05845 3.54543 -1.17565 
3.06116 3.39793 -1.17319 3.06116 3.39793 0.30216 3.06116 3.59468 -1.17319 
3.06334 3.83319 -1.10129 3.06548 3.34916 -1.16896 3.06548 3.34916 0.29792 
3.06548 3.64345 -1.16896 3.06977 4.11018 -0.86959 3.07205 3.97486 -1.01798 
3.07209 3.29956 -1.16326 3.07209 3.69305 -1.16326 3.07583 3.87899 -1.0888 
3.07775 4.06612 -0.93656 3.07981 3.25163 -1.15561 3.07981 3.74098 -1.15561 
3.08932 3.20406 -1.14633 3.08932 3.78855 -1.14633 3.08943 4.0174 -1.00055 
3.0899 3.92386 -1.07473 3.09472 3.49631 -1.20853 3.09586 3.447 -1.20789 
3.09586 3.447 0.33685 3.09586 3.54561 -1.20789 3.09828 4.10584 -0.91565 
3.09854 3.39782 -1.20537 3.09854 3.39782 0.33434 3.09854 3.59479 -1.20537 
3.10034 3.15743 -1.13539 3.10034 3.83518 -1.13539 3.10358 4.16703 -0.83407 
3.10359 3.34792 -1.20148 3.10359 3.34792 0.33045 3.10359 3.64469 -1.20148 
3.1055 3.9677 -1.05913 3.10855 4.05983 -0.98081 3.11022 3.29839 -1.19566 
3.11022 3.29839 0.32462 3.11022 3.69422 -1.19566 3.11619 3.10646 -1.1228 
3.11619 3.88615 -1.1228 3.11827 3.25031 -1.18809 3.11827 3.25031 0.31705 
3.11827 3.7423 -1.18809 3.12035 4.14408 -0.89356 3.12261 4.01041 -1.04202 
3.12781 3.20283 -1.17869 3.12781 3.78978 -1.17869 3.12884 4.09971 -0.96047 
3.13058 3.0617 -1.10848 3.13058 3.93091 -1.10848 3.13341 3.49631 -1.23873 
3.13341 3.49631 0.36769 3.13462 3.44694 -1.2381 3.13462 3.44694 0.36707 
3.13462 3.54567 -1.2381 3.13829 3.397 -1.23619 3.13829 3.397 0.36515 
3.13829 3.59561 -1.23619 3.14117 4.05188 -1.02346 3.14217 3.15111 -1.16787 
3.14217 3.8415 -1.16787 3.14348 3.34705 -1.23223 3.14348 3.34705 0.3612 
3.14348 3.64556 -1.23223 3.14665 3.01775 -1.09258 3.14665 3.97486 -1.09258 
3.14991 3.29772 -1.22615 3.14991 3.29772 0.35511 3.14991 3.69489 -1.22615 
3.15057 4.13834 -0.93859 3.15809 3.24961 -1.21851 3.15809 3.24961 0.34748 
3.15809 3.743 -1.21851 3.1583 3.10041 -1.15485 3.1583 3.8922 -1.15485 
3.16116 4.092 -1.00347 3.16408 2.97521 -1.0752 3.16408 4.0174 -1.0752 
3.17116 3.1974 -1.20969 3.17116 3.1974 0.33865 3.17116 3.79521 -1.20969 
3.17321 3.05565 -1.14035 3.17321 3.93696 -1.14035 3.17354 3.49631 -1.26699 
3.17354 3.49631 0.39595 3.17354 4.1752 -0.91557 3.17585 3.4463 -1.26702 
3.17585 3.4463 0.39599 3.17585 3.54631 -1.26702 3.17585 3.54631 0.39599 
3.17955 3.39643 -1.26498 3.17955 3.39643 0.39394 3.17955 3.59618 -1.26498 
3.17955 3.59618 0.39394 3.18251 4.1307 -0.98212 3.18382 4.05983 -1.05608 
3.18462 3.3468 -1.26085 3.18462 3.3468 0.38982 3.18462 3.64581 -1.26085 
3.18592 3.14579 -1.19846 3.18592 3.14579 0.32742 3.18592 3.84682 -1.19846 
3.18947 3.01196 -1.12414 3.18947 3.98065 -1.12414 3.19106 3.29755 -1.25466 
3.19106 3.29755 0.38362 3.19106 3.69506 -1.25466 3.20202 3.09548 -1.18486 
3.20202 3.09548 0.31383 3.20202 3.89713 -1.18486 3.2028 3.24481 -1.24777 
3.2028 3.24481 0.37673 3.2028 3.7478 -1.24777 3.20416 4.09971 -1.03579 
3.20518 4.16786 -0.95945 3.20811 4.02406 -1.10636 3.21501 3.49631 -1.29325 
3.21501 3.49631 0.42221 3.21611 3.19282 -1.23846 3.21611 3.19282 0.36743 
3.21611 3.79979 -1.23846 3.21723 3.05085 -1.17006 3.21723 3.05085 0.29902 
3.21723 3.94176 -1.17006 3.21742 3.44625 -1.29323 3.21742 3.44625 0.42219 
3.21742 3.54636 -1.29323 3.21742 3.54636 0.42219 3.22135 3.39608 -1.29117 
3.22135 3.39608 0.42013 3.22135 3.59653 -1.29117 3.22135 3.59653 0.42013 
3.22604 4.13834 -1.01406 3.22654 3.34642 -1.28696 3.22654 3.34642 0.41593 
3.22654 3.64619 -1.28696 3.22654 3.64619 0.41593 3.22807 4.06612 -1.08688 
3.23093 3.14173 -1.22678 3.23093 3.14173 0.35574 3.23093 3.85088 -1.22678 
3.2349 3.00667 -1.15386 3.2349 3.00667 0.28282 3.2349 3.98594 -1.15386 
3.23767 3.29412 -1.28263 3.23767 3.29412 0.4116 3.23767 3.69849 -1.28263 
3.23767 3.69849 0.4116 3.24724 3.09169 -1.21275 3.24724 3.09169 0.34171 
3.24724 3.90092 -1.21275 3.24898 4.10584 -1.06635 3.24906 4.1752 -0.99109 
3.24976 3.24144 -1.27531 3.24976 3.24144 0.40428 3.24976 3.75117 -1.27531 
3.25388 2.96349 0.26467 3.25388 4.02912 -1.13571 3.25772 3.49631 -1.31744 
3.25772 3.49631 0.4464 3.26046 3.44608 -1.31747 3.26046 3.44608 0.44644 
3.26046 3.54653 -1.31747 3.26046 3.54653 0.44644 3.26357 3.18925 -1.26557 
3.26357 3.18925 0.39454 3.26357 3.80336 -1.26557 3.26393 3.0467 -1.19805 
3.26393 3.0467 0.32702 3.26393 3.94591 -1.19805 3.26439 3.39599 -1.31527 
3.26439 3.39599 0.44424 3.26439 3.59662 -1.31527 3.26439 3.59662 0.44424 
3.27107 4.14408 -1.04428 3.2738 2.92188 0.24472 3.2738 4.07073 -1.11575 
3.27441 3.34342 -1.31294 3.27441 3.34342 0.4419 3.27441 3.64919 -1.31294 
3.27441 3.64919 0.4419 3.27875 3.13828 -1.25344 3.27875 3.13828 0.3824 
3.27875 3.85433 -1.25344 3.2818 3.00284 -1.18144 3.2818 3.00284 0.3104 
3.2818 3.98977 -1.18144 3.28573 3.29129 -1.30809 3.28573 3.29129 0.43705 
3.28573 3.70132 -1.30809 3.28573 3.70132 0.43705 3.29382 3.08905 -1.23843 
3.29382 3.08905 0.36739 3.29382 3.90356 -1.23843 3.29504 2.88243 0.22383 
3.29504 4.11018 -1.09486 3.29844 3.23855 -1.30044 3.29844 3.23855 0.4294 
3.29844 3.75406 -1.30044 3.29844 3.75406 0.4294 3.30079 2.96022 0.29191 
3.30079 4.03239 -1.16295 3.30156 3.49631 -1.33951 3.30156 3.49631 0.46847 
3.30441 3.44603 -1.33945 3.30441 3.44603 0.46842 3.30441 3.54658 -1.33945 
3.30441 3.54658 0.46842 3.30755 4.19936 -1.00823 3.31082 3.04422 -1.22333 
3.31082 3.04422 0.3523 3.31082 3.94839 -1.22333 3.31244 3.18659 -1.29019 
3.31244 3.18659 0.41915 3.31244 3.80602 -1.29019 3.31244 3.80602 0.41915 
3.31356 3.39348 -1.33926 3.31356 3.39348 0.46822 3.31356 3.59913 -1.33926 
3.31356 3.59913 0.46822 3.32086 2.91895 0.27159 3.32086 4.07366 -1.14262 
3.3239 3.34092 -1.33644 3.3239 3.34092 0.4654 3.3239 3.65169 -1.33644 
3.3239 3.65169 0.4654 3.32646 3.13656 -1.27722 3.32646 3.13656 0.40618 
3.32646 3.85605 -1.27722 3.32646 3.85605 0.40618 3.32915 3.00034 -1.20626 
3.32915 3.00034 0.33522 3.32915 3.99227 -1.20626 3.33056 2.82558 0.19001 
3.33056 4.16703 -1.06105 3.33512 3.28907 -1.33096 3.33512 3.28907 0.45993 
3.33512 3.70354 -1.33096 3.33512 3.70354 0.45993 3.34164 3.08756 -1.26183 
3.34164 3.08756 0.39079 3.34164 3.90505 -1.26183 3.34643 3.49631 -1.3594 
3.34643 3.49631 0.48836 3.34814 3.2364 -1.32282 3.34814 3.2364 0.45178 
3.34814 3.75621 -1.32282 3.34814 3.75621 0.45178 3.34844 2.95795 0.31632 
3.34844 4.03466 -1.18736 3.35467 3.44372 -1.36128 3.35467 3.44372 0.49024 
3.35467 3.54889 -1.36128 3.35467 3.54889 0.49024 3.35528 2.86046 0.23972 
3.35528 4.13215 -1.11076 3.35917 3.04283 -1.24638 3.35917 3.04283 0.37535 
3.35917 3.94978 -1.24638 3.36132 3.18585 -1.31207 3.36132 3.18585 0.44103 
3.36132 3.80676 -1.31207 3.36132 3.80676 0.44103 3.36398 3.39129 -1.36053 
3.36398 3.39129 0.48949 3.36398 3.60132 -1.36053 3.36398 3.60132 0.48949 
3.36833 2.77217 0.15225 3.37346 2.71074 0.07084 3.37432 3.33915 -1.35716 
3.37432 3.33915 0.48612 3.37432 3.65346 -1.35716 3.37432 3.65346 0.48612 
3.37559 3.1359 -1.29873 3.37559 3.1359 0.42769 3.37559 3.85671 -1.29873 
3.37559 3.85671 0.42769 3.37764 2.99925 0.35784 3.37764 3.99336 -1.22887 
3.38317 2.89924 0.28825 3.38317 4.09337 -1.15929 3.38567 3.28746 -1.35118 
3.38567 3.28746 0.48014 3.38567 3.70515 -1.35118 3.38567 3.70515 0.48014 
3.39056 3.08723 -1.28289 3.39056 3.08723 0.41185 3.39056 3.90538 -1.28289 
3.39179 2.80554 0.20406 3.39179 4.18707 -1.07509 3.39222 3.49631 -1.37706 
3.39222 3.49631 0.50603 3.39799 3.23636 -1.34259 3.39799 3.23636 0.47156 
3.39799 3.75625 -1.34259 3.39799 3.75625 0.47156 3.40068 3.44368 -1.37858 
3.40068 3.44368 0.50754 3.40068 3.54893 -1.37858 3.40068 3.54893 0.50754 
3.40135 2.68143 0.04256 3.40767 2.72314 0.11119 3.40835 3.04268 -1.26699 
3.40835 3.04268 0.39595 3.40835 3.94993 -1.26699 3.41033 3.39099 -1.37748 
3.41033 3.39099 0.50644 3.41033 3.60162 -1.37748 3.41033 3.60162 0.50644 
3.41125 3.186 -1.33144 3.41125 3.186 0.4604 3.41125 3.80661 -1.33144 
3.41125 3.80661 0.4604 3.41148 2.93924 0.33181 3.41148 4.05337 -1.20285 
3.4187 2.84238 0.25443 3.4187 4.15023 -1.12547 3.42089 3.33886 -1.37371 
3.42089 3.33886 0.50268 3.42089 3.65375 -1.37371 3.42089 3.65375 0.50268 
3.42541 3.13652 -1.31774 3.42541 3.13652 0.44671 3.42541 3.85609 -1.31774 
3.42541 3.85609 0.44671 3.4302 2.7545 0.16479 3.43317 3.28604 -1.3673 
3.43317 3.28604 0.49626 3.43317 3.70657 -1.3673 3.43317 3.70657 0.49626 
3.43539 2.69335 0.08312 3.43883 3.49631 -1.39246 3.43883 3.49631 0.52142 
3.44044 3.08806 -1.30154 3.44044 3.08806 0.43051 3.44044 3.90455 -1.30154 
3.44167 2.9818 0.37235 3.44167 4.01081 -1.24339 3.44573 3.23501 -1.35824 
3.44573 3.23501 0.48721 3.44573 3.7576 -1.35824 3.44573 3.7576 0.48721 
3.44705 2.88225 0.30162 3.44705 4.11036 -1.17266 3.44774 3.44356 -1.39367 
3.44774 3.44356 0.52263 3.44774 3.54905 -1.39367 3.44774 3.54905 0.52263 
3.45649 2.78894 0.21665 3.45649 4.20367 -1.08768 3.45746 3.39096 -1.39213 
3.45746 3.39096 0.52109 3.45746 3.60165 -1.39213 3.45746 3.60165 0.52109 
3.45937 3.18452 -1.34658 3.45937 3.18452 0.47554 3.45937 3.80809 -1.34658 
3.45937 3.80809 0.47554 3.46906 3.33782 -1.38802 3.46906 3.33782 0.51698 
3.46906 3.65479 -1.38802 3.46906 3.65479 0.51698 3.47029 2.70763 0.12216 
3.47304 3.02613 -1.28012 3.47304 3.02613 0.40909 3.47304 3.96648 -1.28012 
3.47376 3.13518 -1.33239 3.47376 3.13518 0.46135 3.47376 3.85743 -1.33239 
3.47376 3.85743 0.46135 3.47648 2.92324 0.34408 3.47648 4.06937 -1.21511 
3.48143 3.28516 -1.38107 3.48143 3.28516 0.51003 3.48143 3.70745 -1.38107 
3.48143 3.70745 0.51003 3.48405 2.82703 0.26592 3.48405 4.16558 -1.13695 
3.48613 3.49631 -1.40555 3.48613 3.49631 0.53451 3.49446 3.23413 -1.37157 
3.49446 3.23413 0.50054 3.49446 3.75848 -1.37157 3.49446 3.75848 0.50054 
3.49523 3.44352 -1.40635 3.49523 3.44352 0.53531 3.49523 3.54909 -1.40635 
3.49523 3.54909 0.53531 3.49584 2.7399 0.17558 3.4996 2.67907 0.09311 
3.50636 3.39035 -1.40462 3.50636 3.39035 0.53358 3.50636 3.60226 -1.40462 
3.50636 3.60226 0.53358 3.50702 2.96671 0.38314 3.50702 4.0259 -1.25418 
3.50817 3.18385 -1.3594 3.50817 3.18385 0.48836 3.50817 3.80876 -1.3594 
3.50817 3.80876 0.48836 3.51124 3.08015 -1.31832 3.51124 3.08015 0.44729 
3.51124 3.91246 -1.31832 3.51221 2.86805 0.31164 3.51221 4.12456 -1.18268 
3.51816 3.33723 -1.39999 3.51816 3.33723 0.52895 3.51816 3.65538 -1.39999 
3.51816 3.65538 0.52895 3.52245 2.77562 0.22622 3.52245 4.21699 -1.09726 
3.5303 3.2848 -1.39246 3.5303 3.2848 0.52143 3.5303 3.70781 -1.39246 
3.5303 3.70781 0.52143 3.53402 2.6955 0.13074 3.53402 3.49631 -1.4163 
3.53402 3.49631 0.54527 3.54219 2.91014 0.35281 3.54219 4.08247 -1.22385 
3.54353 3.23385 -1.38245 3.54353 3.23385 0.51141 3.54353 3.75876 -1.38245 
3.54353 3.75876 0.51141 3.54458 3.0192 -1.29477 3.54458 3.0192 0.42374 
3.54458 3.97341 -1.29477 3.54466 3.44308 -1.41692 3.54466 3.44308 0.54588 
3.54466 3.54953 -1.41692 3.54466 3.54953 0.54588 3.54527 3.12831 -1.34699 
3.54527 3.12831 0.47595 3.54527 3.8643 -1.34699 3.54999 2.81461 0.27385 
3.54999 4.178 -1.14489 3.55583 3.39002 -1.41464 3.55583 3.39002 0.5436 
3.55583 3.60259 -1.41464 3.55583 3.60259 0.5436 3.56006 2.72913 0.18324 
3.5638 2.66849 0.10057 3.56752 3.33726 -1.40948 3.56752 3.33726 0.53844 
3.56752 3.65535 -1.40948 3.56752 3.65535 0.53844 3.57836 2.8567 0.31826 
3.57836 4.13591 -1.1893 3.57953 2.96047 0.39545 3.57953 4.03214 -1.26648 
3.57968 3.28498 -1.40144 3.57968 3.28498 0.53041 3.57968 3.70763 -1.40144 
3.57968 3.70763 0.53041 3.58054 3.17832 -1.3719 3.58054 3.17832 0.50086 
3.58054 3.81429 -1.3719 3.58054 3.81429 0.50086 3.58238 3.49631 -1.42469 
3.58238 3.49631 0.55366 3.58321 3.07447 -1.33037 3.58321 3.07447 0.45934 
3.58321 3.91814 -1.33037 3.58737 2.76641 0.23319 3.59317 3.44305 -1.4248 
3.59317 3.44305 0.55377 3.59317 3.54956 -1.4248 3.59317 3.54956 0.55377 
3.59859 2.68679 0.13689 3.60464 3.38974 -1.422 3.60464 3.38974 0.55097 
3.60464 3.60287 -1.422 3.60464 3.60287 0.55097 3.61528 2.90523 0.36303 
3.61528 4.08738 -1.23406 3.61533 2.80669 0.27967 3.61533 4.18592 -1.1507 
3.61644 3.22914 -1.39256 3.61644 3.22914 0.52152 3.61644 3.76347 -1.39256 
3.61644 3.76347 0.52152 3.61648 3.33701 -1.4163 3.61648 3.33701 0.54527 
3.61648 3.6556 -1.4163 3.61648 3.6556 0.54527 3.61773 3.01449 -1.30468 
3.61773 3.01449 0.43365 3.61773 3.97812 -1.30468 3.61822 3.12368 -1.35685 
3.61822 3.12368 0.48582 3.61822 3.86893 -1.35685 3.62551 2.7218 0.18851 
3.62892 2.66135 0.1056 3.63109 3.49631 -1.4307 3.63109 3.49631 0.55967 
3.64229 3.44294 -1.43031 3.64229 3.44294 0.55928 3.64229 3.54967 -1.43031 
3.64229 3.54967 0.55928 3.65286 2.95714 0.40322 3.65286 4.03547 -1.27426 
3.65292 2.76038 0.23725 3.65352 2.85116 0.32479 3.65352 4.14145 -1.19583 
3.65371 3.17452 -1.37932 3.65371 3.17452 0.50829 3.65371 3.81809 -1.37932 
3.65371 3.81809 0.50829 3.65375 3.38973 -1.42696 3.65375 3.38973 0.55593 
3.65375 3.60288 -1.42696 3.65375 3.60288 0.55593 3.65419 3.28318 -1.40967 
3.65419 3.28318 0.53863 3.65419 3.70943 -1.40967 3.65419 3.70943 0.53863 
3.65597 3.07105 -1.33763 3.65597 3.07105 0.46659 3.65597 3.92156 -1.33763 
3.66371 2.68156 0.1406 3.68004 3.49631 -1.43431 3.68004 3.49631 0.56328 
3.69088 2.90149 0.36744 3.69088 4.09112 -1.23847 3.69088 3.01214 -1.30966 
3.69088 3.01214 0.43862 3.69088 3.98047 -1.30966 3.69091 2.80296 0.28407 
3.69091 4.18965 -1.15511 3.69091 2.71801 0.19122 3.69132 3.22793 -1.39809 
3.69132 3.22793 0.52705 3.69132 3.76468 -1.39809 3.69132 3.76468 0.52705 
3.69133 3.12136 -1.36179 3.69133 3.12136 0.49076 3.69133 3.87125 -1.36179 
3.69135 3.33581 -1.42183 3.69135 3.33581 0.5508 3.69135 3.6568 -1.42183 
3.69135 3.6568 0.5508 3.69135 3.4429 -1.43338 3.69135 3.4429 0.56234 
3.69135 3.54971 -1.43338 3.69135 3.54971 0.56234 3.69426 2.65773 0.10815 
3.72911 2.67981 0.14183 3.72911 2.75824 0.23921 3.72911 2.84931 0.32697 
3.72911 2.95557 0.40567 3.72911 3.0699 -1.34005 3.72911 3.0699 0.46902 
3.72911 3.1736 -1.38202 3.72911 3.1736 0.51098 3.72911 3.28258 -1.41241 
3.72911 3.28258 0.54138 3.72911 3.38943 -1.42979 3.72911 3.38943 0.55875 
3.72911 3.49631 -1.43552 3.72911 3.49631 0.56448 3.72911 3.60318 -1.42979 
3.72911 3.60318 0.55875 3.72911 3.71003 -1.41241 3.72911 3.71003 0.54138 
3.72911 3.81901 -1.38202 3.72911 3.81901 0.51098 3.72911 3.92271 -1.34005 
3.72911 4.03704 -1.27671 3.72911 4.1433 -1.19801 3.76397 2.65773 0.10815 
3.76687 3.4429 -1.43338 3.76687 3.4429 0.56234 3.76687 3.54971 -1.43338 
3.76687 3.54971 0.56234 3.76687 3.33581 -1.42183 3.76687 3.33581 0.5508 
3.76687 3.6568 -1.42183 3.76687 3.6568 0.5508 3.7669 3.12136 -1.36179 
3.7669 3.12136 0.49076 3.7669 3.87125 -1.36179 3.7669 3.22793 -1.39809 
3.7669 3.22793 0.52705 3.7669 3.76468 -1.39809 3.7669 3.76468 0.52705 
3.76731 2.71801 0.19122 3.76731 2.80296 0.28407 3.76731 4.18965 -1.15511 
3.76735 3.01214 -1.30966 3.76735 3.01214 0.43862 3.76735 3.98047 -1.30966 
3.76735 2.90149 0.36744 3.76735 4.09112 -1.23847 3.77818 3.49631 -1.43431 
3.77818 3.49631 0.56328 3.79452 2.68156 0.1406 3.80226 3.07105 -1.33763 
3.80226 3.07105 0.46659 3.80226 3.92156 -1.33763 3.80404 3.28318 -1.40967 
3.80404 3.28318 0.53863 3.80404 3.70943 -1.40967 3.80404 3.70943 0.53863 
3.80447 3.38973 -1.42696 3.80447 3.38973 0.55593 3.80447 3.60288 -1.42696 
3.80447 3.60288 0.55593 3.80451 3.17452 -1.37932 3.80451 3.17452 0.50829 
3.80451 3.81809 -1.37932 3.80451 3.81809 0.50829 3.80471 2.85116 0.32479 
3.80471 4.14145 -1.19583 3.80531 2.76038 0.23725 3.80536 2.95714 0.40322 
3.80536 4.03547 -1.27426 3.81593 3.44294 -1.43031 3.81593 3.44294 0.55928 
3.81593 3.54967 -1.43031 3.81593 3.54967 0.55928 3.82713 3.49631 -1.4307 
3.82713 3.49631 0.55967 3.82931 2.66135 0.1056 3.83271 2.7218 0.18851 
3.84 3.12368 -1.35685 3.84 3.12368 0.48582 3.84 3.86893 -1.35685 
3.84049 3.01449 -1.30468 3.84049 3.01449 0.43365 3.84049 3.97812 -1.30468 
3.84175 3.33701 -1.4163 3.84175 3.33701 0.54527 3.84175 3.6556 -1.4163 
3.84175 3.6556 0.54527 3.84178 3.22914 -1.39256 3.84178 3.22914 0.52152 
3.84178 3.76347 -1.39256 3.84178 3.76347 0.52152 3.84289 2.80669 0.27967 
3.84289 4.18592 -1.1507 3.84294 2.90523 0.36303 3.84294 4.08738 -1.23406 
3.85358 3.38974 -1.422 3.85358 3.38974 0.55097 3.85358 3.60287 -1.422 
3.85358 3.60287 0.55097 3.85964 2.68679 0.13689 3.86505 3.44305 -1.4248 
3.86505 3.44305 0.55377 3.86505 3.54956 -1.4248 3.86505 3.54956 0.55377 
3.87085 2.76641 0.23319 3.87501 3.07447 -1.33037 3.87501 3.07447 0.45934 
3.87501 3.91814 -1.33037 3.87584 3.49631 -1.42469 3.87584 3.49631 0.55366 
3.87769 3.17832 -1.3719 3.87769 3.17832 0.50086 3.87769 3.81429 -1.3719 
3.87769 3.81429 0.50086 3.87854 3.28498 -1.40144 3.87854 3.28498 0.53041 
3.87854 3.70763 -1.40144 3.87854 3.70763 0.53041 3.87869 2.96047 0.39545 
3.87869 4.03214 -1.26648 3.87987 2.8567 0.31826 3.87987 4.13591 -1.1893 
3.8907 3.33726 -1.40948 3.8907 3.33726 0.53844 3.8907 3.65535 -1.40948 
3.8907 3.65535 0.53844 3.89443 2.66849 0.10057 3.89817 2.72913 0.18324 
3.90239 3.39002 -1.41464 3.90239 3.39002 0.5436 3.90239 3.60259 -1.41464 
3.90239 3.60259 0.5436 3.90823 2.81461 0.27385 3.90823 4.178 -1.14489 
3.91296 3.12831 -1.34699 3.91296 3.12831 0.47595 3.91296 3.8643 -1.34699 
3.91357 3.44308 -1.41692 3.91357 3.44308 0.54588 3.91357 3.54953 -1.41692 
3.91357 3.54953 0.54588 3.91364 3.0192 -1.29477 3.91364 3.0192 0.42374 
3.91364 3.97341 -1.29477 3.9147 3.23385 -1.38245 3.9147 3.23385 0.51141 
3.9147 3.75876 -1.38245 3.9147 3.75876 0.51141 3.91604 2.91014 0.35281 
3.91604 4.08247 -1.22385 3.9242 2.6955 0.13074 3.9242 3.49631 -1.4163 
3.9242 3.49631 0.54527 3.92792 3.2848 -1.39246 3.92792 3.2848 0.52143 
3.92792 3.70781 -1.39246 3.92792 3.70781 0.52143 3.92874 2.65256 0.06272 
3.93578 2.77562 0.22622 3.94006 3.33723 -1.39999 3.94006 3.33723 0.52895 
3.94006 3.65538 -1.39999 3.94006 3.65538 0.52895 3.94602 2.86805 0.31164 
3.94602 4.12456 -1.18268 3.94698 3.08015 -1.31832 3.94698 3.08015 0.44729 
3.94698 3.91246 -1.31832 3.95005 3.18385 -1.3594 3.95005 3.18385 0.48836 
3.95005 3.80876 -1.3594 3.95005 3.80876 0.48836 3.9512 2.96671 0.38314 
3.9512 4.0259 -1.25418 3.95186 3.39035 -1.40462 3.95186 3.39035 0.53358 
3.95186 3.60226 -1.40462 3.95186 3.60226 0.53358 3.95863 2.67907 0.09311 
3.96238 2.7399 0.17558 3.963 3.44352 -1.40635 3.963 3.44352 0.53531 
3.963 3.54909 -1.40635 3.963 3.54909 0.53531 3.96376 3.23413 -1.37157 
3.96376 3.23413 0.50054 3.96376 3.75848 -1.37157 3.96376 3.75848 0.50054 
3.97209 3.49631 -1.40555 3.97209 3.49631 0.53451 3.97417 2.82703 0.26592 
3.97417 4.16558 -1.13695 3.9768 3.28516 -1.38107 3.9768 3.28516 0.51003 
3.9768 3.70745 -1.38107 3.9768 3.70745 0.51003 3.98174 2.92324 0.34408 
3.98174 4.06937 -1.21511 3.98447 3.13518 -1.33239 3.98447 3.13518 0.46135 
3.98447 3.85743 -1.33239 3.98518 3.02613 -1.28012 3.98518 3.02613 0.40909 
3.98518 3.96648 -1.28012 3.98793 2.70763 0.12216 3.98917 3.33782 -1.38802 
3.98917 3.33782 0.51698 3.98917 3.65479 -1.38802 3.98917 3.65479 0.51698 
3.99339 2.66516 0.05372 3.99886 3.18452 -1.34658 3.99886 3.18452 0.47554 
3.99886 3.80809 -1.34658 3.99886 3.80809 0.47554 4.00076 3.39096 -1.39213 
4.00076 3.39096 0.52109 4.00076 3.60165 -1.39213 4.00076 3.60165 0.52109 
4.00173 2.78894 0.21665 4.01048 3.44356 -1.39367 4.01048 3.44356 0.52263 
4.01048 3.54905 -1.39367 4.01048 3.54905 0.52263 4.01118 2.88225 0.30162 
4.0125 3.23501 -1.35824 4.0125 3.23501 0.48721 4.0125 3.7576 0.48721 
4.01656 2.9818 -1.24339 4.01656 2.9818 0.37235 4.01779 3.08806 -1.30154 
4.01779 3.08806 0.43051 4.0194 3.49631 -1.39246 4.0194 3.49631 0.52142 
4.02284 2.69335 0.08312 4.02505 3.28604 -1.3673 4.02505 3.28604 0.49626 
4.02505 3.70657 0.49626 4.02737 2.65354 0.01258 4.02802 2.7545 0.16479 
4.03281 3.13652 -1.31774 4.03281 3.13652 0.44671 4.03734 3.33886 -1.37371 
4.03734 3.33886 0.50268 4.03734 3.65375 0.50268 4.03952 2.84238 0.25443 
4.04674 2.93924 0.33181 4.04697 3.186 -1.33144 4.04697 3.186 0.4604 
4.04697 3.80661 0.4604 4.04789 3.39099 0.50644 4.04789 3.60162 0.50644 
4.04987 3.04268 0.39595 4.05055 2.72314 0.11119 4.05688 2.68143 0.04256 
4.05755 3.44368 0.50754 4.05755 3.54893 0.50754 4.06024 3.23636 0.47156 
4.06024 3.75625 0.47156 4.066 3.49631 0.50603 4.06643 2.80554 0.20406 
4.06767 3.08723 0.41185 4.07256 3.28746 0.48014 4.07256 3.70515 0.48014 
4.07506 2.89924 0.28825 4.08058 2.99925 0.35784 4.08264 3.1359 0.42769 
4.08391 3.33915 0.48612 4.08391 3.65346 0.48612 4.08477 2.71074 0.07084 
4.0899 2.77217 0.15225 4.08995 2.67192 0.00059 4.09425 3.39129 0.48949 
4.09425 3.60132 0.48949 4.09691 3.18585 0.44103 4.09691 3.80676 0.44103 
4.09905 3.04283 0.37535 4.10295 2.86046 0.23972 4.10355 3.44372 0.49024 
4.10355 3.54889 0.49024 4.10979 2.95795 0.31632 4.11009 3.2364 0.45178 
4.11009 3.75621 0.45178 4.1118 2.74196 0.09788 4.1118 3.49631 0.48836 
4.11658 3.08756 0.39079 4.11812 2.70065 0.02881 4.12196 2.66484 -0.04267 
4.12311 3.28907 0.45993 4.12311 3.70354 0.45993 4.12766 2.82558 0.19001 
4.12908 3.00034 0.33522 4.13176 3.13656 0.40618 4.13433 3.34092 0.4654 
4.13433 3.65169 0.4654 4.13736 2.91895 0.27159 4.14466 3.39348 0.46822 
4.14466 3.59913 0.46822 4.14536 2.73149 0.05621 4.14578 3.18659 0.41915 
4.14578 3.80602 0.41915 4.14741 3.04422 0.3523 4.15034 2.6931 -0.01429 
4.15067 2.79325 0.13719 4.15381 3.44603 0.46842 4.15381 3.54658 0.46842 
4.15667 3.49631 0.46847 4.15743 2.96022 0.29191 4.15978 3.23855 0.4294 
4.15978 3.75406 0.4294 4.16319 2.88243 0.22383 4.1644 3.08905 0.36739 
4.16522 2.67192 -0.07468 4.1714 2.76401 0.08229 4.17249 3.29129 0.43705 
4.17249 3.70132 0.43705 4.17643 3.00284 0.3104 4.1777 2.72329 0.01307 
4.17947 3.13828 0.3824 4.18382 3.34342 0.4419 4.18382 3.64919 0.4419 
4.18443 2.92188 0.24472 4.18715 2.84853 0.17324 4.19344 2.70065 -0.04651 
4.19384 3.39599 0.44424 4.19384 3.59662 0.44424 4.19429 3.0467 0.32702 
4.19465 3.18925 0.39454 4.19465 3.80336 0.39454 4.19777 3.44608 0.44644 
4.19777 3.54653 0.44644 4.20051 3.49631 0.4464 4.20398 2.75535 0.03935 
4.20434 2.96349 0.26467 4.20847 3.24144 0.40428 4.20847 3.75117 0.40428 
4.20916 2.81741 0.12005 4.20924 2.88677 0.19531 4.21099 3.09169 0.34171 
4.22056 3.29412 0.4116 4.22056 3.69849 0.4116 4.22084 2.73149 -0.01927 
4.22332 3.00667 0.28282 4.22729 3.14173 0.35574 4.22911 2.7892 0.06448 
4.23016 2.92649 0.21584 4.23168 3.34642 0.41593 4.23168 3.64619 0.41593 
4.23218 2.85427 0.14302 4.23687 3.39608 0.42013 4.23687 3.59653 0.42013 
4.2408 3.44625 0.42219 4.2408 3.54636 0.42219 4.24099 3.05085 0.29902 
4.24212 3.19282 0.36743 4.24212 3.79979 0.36743 4.24321 3.49631 0.42221 
4.24692 2.76401 0.00677 4.25012 2.96855 0.23533 4.25304 2.82475 0.08841 
4.25407 2.8929 0.16475 4.25542 3.24481 0.37673 4.2562 3.09548 0.31383 
4.26717 3.29755 0.38362 4.26875 3.01196 0.25311 4.27231 3.14579 0.32742 
4.2736 3.3468 0.38982 4.27441 2.93278 0.18504 4.27571 2.86191 0.11108 
4.27868 3.39643 0.39394 4.28502 3.05565 0.26932 4.28707 3.1974 0.33865 
2.90297 4.97611 -0.41071 2.90355 4.91974 -0.49654 2.90922 4.87041 -0.56063 
2.91163 5.04412 -0.23107 2.91163 5.04412 -0.1546 2.9166 5.04177 -0.30422 
2.91975 4.9682 -0.48151 2.92085 4.8177 -0.62351 2.92256 4.92035 -0.54636 
2.92651 5.03706 -0.37737 2.9311 4.86967 -0.60951 2.9384 4.96903 -0.53139 
2.93866 4.76214 -0.68429 2.94116 5.03013 -0.44891 2.94407 4.9197 -0.59549 
2.94458 5.10069 -0.19284 2.94597 4.81482 -0.6722 2.94703 5.09912 -0.26909 
2.94703 5.09912 -0.11659 2.9543 5.01357 -0.5136 2.95481 5.09579 -0.34242 
2.95572 4.86701 -0.65838 2.95631 4.65983 -0.7424 2.95946 4.9687 -0.58031 
2.96044 4.70946 -0.73733 2.96663 4.75871 -0.7309 2.96711 5.08955 -0.41493 
2.96785 4.91798 -0.6432 2.97352 4.81145 -0.71915 2.97491 5.01343 -0.56278 
2.9779 5.07446 -0.48028 2.98256 4.55995 -0.78854 2.98282 5.15476 -0.23107 
2.98282 5.15476 -0.1546 2.98283 4.86344 -0.70585 2.98286 4.96721 -0.62813 
2.98319 4.60931 -0.78733 2.9851 4.65926 -0.78366 2.98723 5.15103 -0.30667 
2.98906 4.70921 -0.77847 2.99242 5.057 -0.54431 2.99451 4.91453 -0.69102 
2.99514 4.75854 -0.77204 2.99744 5.14612 -0.37976 2.99796 5.01204 -0.61113 
3.00278 4.80665 -0.76386 3.00617 5.13302 -0.44547 3.00854 4.96457 -0.67471 
3.0116 4.85886 -0.75079 3.01276 4.55995 -0.82723 3.0134 4.51065 -0.82609 
3.0134 4.60926 -0.82609 3.01503 5.05592 -0.5928 3.01592 4.46147 -0.82341 
3.01592 4.65844 -0.82341 3.01844 5.11702 -0.51047 3.01981 4.41156 -0.81836 
3.01981 4.70834 -0.81836 3.02283 4.91047 -0.73603 3.02283 4.91047 0.35035 
3.02324 5.00956 -0.65802 3.02328 5.20695 -0.19284 3.02546 5.2051 -0.26843 
3.02546 5.2051 -0.11724 3.02563 4.75787 -0.81173 3.03199 5.19956 -0.34359 
3.03199 5.19956 -0.04208 3.0332 4.80594 -0.80368 3.03393 5.09831 -0.57351 
3.03643 4.96078 -0.71993 3.03861 5.18821 -0.40974 3.03985 5.05342 -0.64015 
3.0426 4.85342 -0.79414 3.0426 4.85342 0.40846 3.04482 4.55995 -0.8644 
3.04564 4.51083 -0.8635 3.04564 4.60908 -0.8635 3.0481 4.46158 -0.86079 
3.0481 4.65832 -0.86079 3.04863 5.17401 -0.4749 3.05123 5.00541 -0.70472 
3.05233 4.41281 -0.85647 3.05233 4.70709 -0.85647 3.05342 4.90515 -0.77978 
3.05342 4.90515 0.3941 3.05803 4.3632 -0.84987 3.05803 4.7567 -0.84987 
3.05834 5.09604 -0.62116 3.062 5.15701 -0.53878 3.06568 4.31528 -0.84214 
3.06568 4.80463 -0.84214 3.06568 4.80463 0.45646 3.06618 5.2533 -0.23104 
3.06618 5.2533 -0.15464 3.06644 4.95585 -0.76365 3.06644 4.95585 0.37797 
3.06743 5.04959 -0.68705 3.07058 5.24956 -0.30662 3.07058 5.24956 -0.07906 
3.07495 4.26771 -0.83263 3.07495 4.8522 -0.83263 3.07495 4.8522 0.44695 
3.0764 5.24165 -0.37196 3.0764 5.24165 -0.01372 3.07866 4.55995 -0.89995 
3.07866 5.1373 -0.60109 3.07952 4.51089 -0.89909 3.07952 4.60902 -0.89909 
3.08093 5.00061 -0.74874 3.08093 5.00061 0.36306 3.08207 4.46194 -0.89654 
3.08207 4.65797 -0.89654 3.08433 5.22923 -0.4379 3.08558 5.09277 -0.66807 
3.0859 4.22108 -0.82161 3.0859 4.89882 -0.82161 3.0859 4.89882 0.43593 
3.08632 4.41322 -0.89229 3.08632 4.70668 -0.89229 3.09225 4.36486 -0.88636 
3.09225 4.75504 -0.88636 3.09225 4.75504 0.50068 3.09582 5.21388 -0.50325 
3.09715 5.04429 -0.73248 3.09715 5.04429 0.3468 3.09849 4.94979 -0.80576 
3.09849 4.94979 0.42008 3.09986 4.31697 -0.87875 3.09986 4.80293 -0.87875 
3.09986 4.80293 0.49308 3.10554 5.13438 -0.64816 3.10911 4.26967 -0.8695 
3.10911 4.85024 -0.8695 3.10911 4.85024 0.48382 3.11053 5.1958 -0.56667 
3.11105 5.29802 -0.19284 3.11281 4.99456 -0.79137 3.11281 4.99456 0.4057 
3.11301 5.29588 -0.26903 3.11301 5.29588 -0.11665 3.11421 4.55995 -0.93379 
3.11493 5.0877 -0.71384 3.11493 5.0877 0.32817 3.11511 4.51083 -0.93297 
3.11511 4.60908 -0.93297 3.11707 5.28985 -0.33458 3.11707 5.28985 -0.0511 
3.11782 4.46158 -0.93051 3.11782 4.65832 -0.93051 3.11782 4.65832 0.54484 
3.12 4.22306 -0.85861 3.12 4.89684 -0.85861 3.12 4.89684 0.47293 
3.12214 4.41281 -0.92628 3.12214 4.70709 -0.92628 3.12214 4.70709 0.5406 
3.12403 5.28064 -0.3995 3.12403 5.28064 0.01383 3.12643 5.17383 -0.62691 
3.12871 5.03851 -0.7753 3.12871 5.03851 0.38962 3.12874 4.3632 -0.92058 
3.12874 4.7567 -0.92058 3.12874 4.7567 0.5349 3.13249 4.94264 -0.84612 
3.13249 4.94264 0.46044 3.13361 5.26731 -0.46546 3.13361 5.26731 0.07978 
3.13441 5.12977 -0.69388 3.13441 5.12977 0.3082 3.13647 4.31528 -0.91293 
3.13647 4.80463 -0.91293 3.13647 4.80463 0.52726 3.14598 4.26771 -0.90366 
3.14598 4.8522 -0.90366 3.14598 4.8522 0.51798 3.14609 5.08105 -0.75787 
3.14609 5.08105 0.37219 3.1462 5.25072 -0.53016 3.1462 5.25072 0.14448 
3.14655 4.98751 -0.83206 3.14655 4.98751 0.44638 3.15138 4.55995 -0.96585 
3.15138 4.55995 0.58017 3.15252 4.51065 -0.96521 3.15252 4.60926 -0.96521 
3.15252 4.60926 0.57953 3.15494 5.16949 -0.67297 3.15494 5.16949 0.28729 
3.1552 4.46147 -0.96269 3.1552 4.65844 -0.96269 3.1552 4.65844 0.57702 
3.157 4.22108 -0.89271 3.157 4.89882 -0.89271 3.157 4.89882 0.50703 
3.15904 5.33825 -0.23104 3.15904 5.33825 -0.15464 3.16024 5.23068 -0.59139 
3.16024 5.23068 0.20571 3.16025 4.41156 -0.9588 3.16025 4.70834 -0.9588 
3.16025 4.70834 0.57313 3.16174 5.33446 -0.29644 3.16174 5.33446 -0.08924 
3.16216 5.03135 -0.81645 3.16216 5.03135 0.43077 3.16521 5.12348 -0.73813 
3.16521 5.12348 0.35245 3.16688 4.36204 -0.95298 3.16688 4.75787 -0.95298 
3.16688 4.75787 0.5673 3.16702 5.32713 -0.36189 3.16702 5.32713 -0.02378 
3.17285 4.94979 -0.88012 3.17285 4.94979 0.49444 3.17467 5.31635 -0.42611 
3.17467 5.31635 0.04043 3.17493 4.31396 -0.94541 3.17493 4.80594 -0.94541 
3.17493 4.80594 0.55973 3.17701 5.20772 -0.65088 3.17701 5.20772 0.2652 
3.17927 5.07406 -0.79934 3.17927 5.07406 0.41367 3.18447 4.26648 -0.93601 
3.18447 4.85342 -0.93601 3.18447 4.85342 0.55034 3.18546 5.30176 -0.49175 
3.18546 5.30176 0.10607 3.1855 5.16336 -0.71779 3.1855 5.16336 0.33211 
3.18724 4.99456 -0.8658 3.18724 4.99456 0.48012 3.19007 4.55995 -0.99605 
3.19007 4.55995 0.61037 3.19128 4.51059 -0.99542 3.19128 4.51059 0.60974 
3.19128 4.60931 -0.99542 3.19128 4.60931 0.60974 3.19495 4.46064 -0.99351 
3.19495 4.46064 0.60783 3.19495 4.65926 -0.99351 3.19495 4.65926 0.60783 
3.19783 5.11552 -0.78078 3.19783 5.11552 0.3951 3.19801 5.28408 -0.55363 
3.19801 5.28408 0.16795 3.19883 4.21475 -0.92519 3.19883 4.90515 -0.92519 
3.19883 4.90515 0.53951 3.20014 4.4107 -0.98955 3.20014 4.4107 0.60388 
3.20014 4.70921 -0.98955 3.20014 4.70921 0.60388 3.20331 5.03851 -0.8499 
3.20331 5.03851 0.46422 3.20657 4.36137 -0.98347 3.20657 4.36137 0.59779 
3.20657 4.75854 -0.98347 3.20657 4.75854 0.59779 3.20723 5.20199 -0.69591 
3.20723 5.20199 0.31023 3.20842 5.37645 -0.19284 3.20966 5.3747 -0.25824 
3.20966 5.3747 -0.12744 3.21306 5.26301 -0.6144 3.21306 5.26301 0.22872 
3.21336 5.36946 -0.32337 3.21336 5.36946 -0.06231 3.21475 4.31326 -0.97583 
3.21475 4.80665 -0.97583 3.21475 4.80665 0.59016 3.21496 4.95585 -0.91217 
3.21496 4.95585 0.52649 3.21782 5.15565 -0.76079 3.21782 5.15565 0.37511 
3.21951 5.36076 -0.38793 3.21951 5.36076 0.00225 3.22074 5.08105 -0.83252 
3.22074 5.08105 0.44685 3.22782 4.26105 -0.96701 3.22782 4.85886 -0.96701 
3.22782 4.85886 0.58133 3.22809 5.34863 -0.45166 3.22809 5.34863 0.06598 
3.22987 5.00061 -0.89768 3.22987 5.00061 0.512 3.2302 4.55995 -1.02431 
3.2302 4.55995 0.63863 3.2302 5.23885 -0.67289 3.2302 5.23885 0.28721 
3.23251 4.50995 -1.02434 3.23251 4.50995 0.63867 3.23251 4.60995 -1.02434 
3.23251 4.60995 0.63867 3.23621 4.46007 -1.0223 3.23621 4.46007 0.63662 
3.23621 4.65983 -1.0223 3.23621 4.65983 0.63662 3.23906 5.33312 -0.51428 
3.23906 5.33312 0.1286 3.23917 5.19435 -0.73944 3.23917 5.19435 0.35376 
3.24048 5.12348 -0.8134 3.24048 5.12348 0.42772 3.24128 4.41045 -1.01817 
3.24128 4.41045 0.63249 3.24128 4.70946 -1.01817 3.24128 4.70946 0.63249 
3.2421 5.39853 -0.22769 3.2421 5.39853 -0.15798 3.24258 4.20944 -0.95578 
3.24258 4.91047 -0.95578 3.24258 4.91047 0.5701 3.24465 5.39491 -0.29303 
3.24465 5.39491 -0.09264 3.24613 5.04429 -0.88146 3.24613 5.04429 0.49578 
3.24771 4.3612 -1.01198 3.24771 4.3612 0.6263 3.24771 4.75871 -1.01198 
3.24771 4.75871 0.6263 3.24968 5.38777 -0.35815 3.24968 5.38777 -0.02752 
3.25237 5.3143 -0.57552 3.25237 5.3143 0.18984 3.25715 5.37719 -0.42235 
3.25715 5.37719 0.03667 3.25868 4.96078 -0.94218 3.25868 4.96078 0.5565 
3.25946 4.30846 -1.00509 3.25946 4.30846 0.61941 3.25946 4.81145 -1.00509 
3.25946 4.81145 0.61941 3.26082 5.16336 -0.79311 3.26082 5.16336 0.40743 
3.26184 5.23151 -0.71677 3.26184 5.23151 0.33109 3.26477 5.0877 -0.86368 
3.26477 5.0877 0.47801 3.26713 5.36291 -0.48656 3.26713 5.36291 0.10088 
3.26796 5.29225 -0.63513 3.26796 5.29225 0.24945 3.27167 4.55995 -1.05057 
3.27167 4.55995 0.66489 3.27276 4.25647 -0.99578 3.27276 4.25647 0.61011 
3.27276 4.86344 -0.99578 3.27276 4.86344 0.61011 3.27389 5.00541 -0.92738 
3.27389 5.00541 0.5417 3.27408 4.5099 -1.05055 3.27408 4.5099 0.66487 
3.27408 4.61001 -1.05055 3.27408 4.61001 0.66487 3.27609 5.42031 -0.19284 
3.27732 5.41823 -0.26245 3.27732 5.41823 -0.12323 3.27801 4.45973 -1.04849 
3.27801 4.45973 0.66281 3.27801 4.66017 -1.04849 3.27801 4.66017 0.66281 
3.27941 5.34552 -0.5485 3.27941 5.34552 0.16282 3.28134 5.4128 -0.32775 
3.28134 5.4128 -0.05793 3.2827 5.20199 -0.77138 3.2827 5.20199 0.3857 
3.2832 4.41006 -1.04428 3.2832 4.41006 0.65861 3.2832 4.70984 -1.04428 
3.2832 4.70984 0.65861 3.28473 5.12977 -0.8442 3.28473 5.12977 0.45852 
3.28577 5.26706 -0.69284 3.28577 5.26706 0.30716 3.28753 5.4037 -0.39247 
3.28753 5.4037 0.00679 3.28759 4.20538 0.59842 3.28759 4.91453 -0.9841 
3.28759 4.91453 0.59842 3.29156 4.07032 0.5255 3.29156 5.04959 -0.91118 
3.29156 5.04959 0.5255 3.29405 5.32477 -0.60909 3.29405 5.32477 0.22341 
3.29432 4.35777 -1.03995 3.29432 4.35777 0.65427 3.29432 4.76214 -1.03995 
3.29432 4.76214 0.65427 3.29653 5.3911 -0.45712 3.29653 5.3911 0.07144 
3.3039 4.15534 0.58439 3.3039 4.96457 -0.97007 3.3039 4.96457 0.58439 
3.30564 5.16949 -0.82367 3.30564 5.16949 0.43799 3.30572 5.23885 -0.74841 
3.30572 5.23885 0.36273 3.30641 4.30508 -1.03264 3.30641 4.30508 0.64696 
3.30641 4.81482 -1.03264 3.30641 4.81482 0.64696 3.30769 5.37482 -0.5206 
3.30769 5.37482 0.13492 3.31054 4.02713 0.50735 3.31054 5.09277 -0.89303 
3.31054 5.09277 0.50735 3.31091 5.3009 -0.6677 3.31091 5.3009 0.28202 
3.31187 5.43984 -0.22769 3.31187 5.43984 -0.15798 3.31399 5.43549 -0.29701 
3.31399 5.43549 -0.08867 3.31437 4.55995 -1.07476 3.31437 4.55995 0.68908 
3.31712 4.50973 -1.07479 3.31712 4.50973 0.68911 3.31712 4.61018 -1.07479 
3.31712 4.61018 0.68911 3.31917 5.42808 -0.36208 3.31917 5.42808 -0.0236 
3.32023 4.25289 -1.02289 3.32023 4.25289 0.63721 3.32023 4.86701 -1.02289 
3.32023 4.86701 0.63721 3.32059 4.11035 0.5697 3.32059 5.00956 -0.95537 
3.32059 5.00956 0.5697 3.32105 4.45963 -1.07259 3.32105 4.45963 0.68692 
3.32105 4.66027 -1.07259 3.32105 4.66027 0.68692 3.32144 5.35561 -0.58185 
3.32144 5.35561 0.19617 3.32748 5.41736 -0.427 3.32748 5.41736 0.04132 
3.32773 3.91218 0.41592 3.32773 5.20772 -0.8016 3.32773 5.20772 0.41592 
3.33045 3.98552 0.4874 3.33045 5.13438 -0.87307 3.33045 5.13438 0.4874 
3.33107 4.40707 -1.07026 3.33107 4.40707 0.68458 3.33107 4.71284 -1.07026 
3.33107 4.71284 0.68458 3.33541 4.20193 0.62508 3.33541 4.91798 -1.01076 
3.33541 4.91798 0.62508 3.33719 5.33296 -0.64142 3.33719 5.33296 0.25574 
3.33768 5.40272 -0.4911 3.33768 5.40272 0.10542 3.33846 4.06649 0.55308 
3.33846 5.05342 -0.93876 3.33846 5.05342 0.55308 3.34239 4.35494 -1.06541 
3.34239 4.35494 0.67973 3.34239 4.76497 -1.06541 3.34239 4.76497 0.67973 
3.34348 5.29225 -0.71065 3.34348 5.29225 0.32497 3.34777 5.45893 -0.19284 
3.34883 5.45676 -0.26222 3.34883 5.45676 -0.12346 3.34967 5.38434 -0.55368 
3.34967 5.38434 0.168 3.35048 4.15269 0.61007 3.35048 4.96721 -0.99575 
3.35048 4.96721 0.61007 3.3517 3.94608 0.46651 3.3517 5.17383 -0.85218 
3.3517 5.17383 0.46651 3.35199 5.45027 -0.33127 3.35199 5.45027 -0.05441 
3.3551 4.3022 -1.05776 3.3551 4.3022 0.67208 3.3551 4.8177 -1.05776 
3.3551 4.8177 0.67208 3.35745 4.02387 0.53459 3.35745 5.09604 -0.92027 
3.35745 5.09604 0.53459 3.35822 4.55995 -1.09683 3.35822 4.55995 0.71115 
3.35946 5.4413 -0.3965 3.35946 5.4413 0.01082 3.36107 4.50968 -1.09678 
3.36107 4.50968 0.7111 3.36107 4.61023 -1.09678 3.36107 4.61023 0.7111 
3.36421 5.26301 -0.76555 3.36421 5.26301 0.37987 3.36455 5.36316 -0.61406 
3.36455 5.36316 0.22838 3.36748 4.10787 0.59498 3.36748 5.01204 -0.98065 
3.36748 5.01204 0.59498 3.3688 5.42847 -0.46083 3.3688 5.42847 0.07515 
3.3691 4.25024 -1.04751 3.3691 4.25024 0.66183 3.3691 4.86967 -1.04751 
3.3691 4.86967 0.66183 3.36952 5.32477 -0.68456 3.36952 5.32477 0.29889 
3.37022 4.45713 -1.09658 3.37022 4.45713 0.7109 3.37022 4.66278 -1.09658 
3.37022 4.66278 0.7109 3.37752 3.9826 0.51427 3.37752 5.1373 -0.89995 
3.37752 5.1373 0.51427 3.37997 5.41181 -0.52398 3.37997 5.41181 0.13831 
3.38056 4.40457 -1.09376 3.38056 4.40457 0.70808 3.38056 4.71534 -1.09376 
3.38056 4.71534 0.70808 3.38312 4.20021 0.64886 3.38312 4.9197 -1.03454 
3.38312 4.9197 0.64886 3.38581 4.06398 0.5779 3.38581 5.05592 -0.96358 
3.38581 5.05592 0.5779 3.38639 5.47607 -0.22771 3.38639 5.47607 -0.15797 
3.38722 3.88923 0.43269 3.38722 5.23068 -0.81837 3.38722 5.23068 0.43269 
3.38851 5.47172 -0.29702 3.38851 5.47172 -0.08866 3.39122 5.46253 -0.36514 
3.39122 5.46253 -0.02054 3.39177 4.35271 -1.08828 3.39177 4.35271 0.7026 
3.39177 4.76719 -1.08828 3.39177 4.76719 0.7026 3.39292 5.39142 -0.58569 
3.39292 5.39142 0.20001 3.39676 5.35561 -0.65717 3.39676 5.35561 0.27149 
3.3983 4.1512 0.63347 3.3983 4.9687 -1.01915 3.3983 4.9687 0.63347 
3.39972 5.45143 -0.42996 3.39972 5.45143 0.04428 3.40309 4.55995 -1.11672 
3.40309 4.55995 0.73104 3.40309 5.3143 -0.72624 3.40309 5.3143 0.34056 
3.40479 4.30005 -1.08014 3.40479 4.30005 0.69446 3.40479 4.81986 -1.08014 
3.40479 4.81986 0.69446 3.4051 4.0216 0.559 3.4051 5.09831 -0.94468 
3.4051 5.09831 0.559 3.41008 5.43643 -0.49393 3.41008 5.43643 0.10825 
3.41133 4.50737 -1.1186 3.41133 4.50737 0.73292 3.41133 4.61254 -1.1186 
3.41133 4.61254 0.73292 3.41194 3.92411 0.4824 3.41194 5.1958 -0.86808 
3.41194 5.1958 0.4824 3.41583 4.10648 0.61803 3.41583 5.01343 -1.0037 
3.41583 5.01343 0.61803 3.41798 4.2495 -1.06939 3.41798 4.2495 0.68371 
3.41798 4.87041 -1.06939 3.41798 4.87041 0.68371 3.42064 4.45493 -1.11785 
3.42064 4.45493 0.73217 3.42064 4.66497 -1.11785 3.42064 4.66497 0.73217 
3.42225 5.41768 -0.55636 3.42225 5.41768 0.17069 3.42493 5.38434 -0.62894 
3.42493 5.38434 0.24327 3.42498 5.28408 -0.7806 3.42498 5.28408 0.39493 
3.42533 5.49274 -0.19284 3.42621 5.49047 -0.26247 3.42621 5.49047 -0.12321 
3.42804 5.48353 -0.33082 3.42804 5.48353 -0.05486 3.43011 5.34552 -0.6992 
3.43011 5.34552 0.31352 3.43098 4.4028 -1.11448 3.43098 4.4028 0.7288 
3.43098 4.71711 -1.11448 3.43098 4.71711 0.7288 3.43157 5.47222 -0.39852 
3.43157 5.47222 0.01284 3.43225 4.19955 0.67037 3.43225 4.92035 -1.05605 
3.43225 4.92035 0.67037 3.4343 4.0629 0.60051 3.4343 5.057 -0.98619 
3.4343 5.057 0.60051 3.43983 3.96289 0.53093 3.43983 5.15701 -0.91661 
3.43983 5.15701 0.53093 3.44125 5.45904 -0.46294 3.44125 5.45904 0.07726 
3.44233 4.35111 -1.1085 3.44233 4.35111 0.72282 3.44233 4.7688 -1.1085 
3.44233 4.7688 0.72282 3.44722 4.15087 0.65453 3.44722 4.96903 -1.04021 
3.44722 4.96903 0.65453 3.44845 5.25072 -0.83241 3.44845 5.25072 0.44673 
3.44888 4.55995 -1.13438 3.44888 4.55995 0.74871 3.45244 5.44187 -0.52617 
3.45244 5.44187 0.14049 3.45463 5.41181 -0.59864 3.45463 5.41181 0.21296 
3.45465 4.30001 -1.09991 3.45465 4.30001 0.71424 3.45465 4.8199 -1.09991 
3.45465 4.8199 0.71424 3.45734 4.50733 -1.1359 3.45734 4.50733 0.75022 
3.45734 4.61258 -1.1359 3.45734 4.61258 0.75022 3.45801 5.37482 -0.67092 
3.45801 5.37482 0.28524 3.46433 5.33312 -0.73955 3.46433 5.33312 0.35387 
3.46497 5.50646 -0.2277 3.46497 5.50646 -0.15797 3.46501 4.10633 0.63863 
3.46501 5.01357 -1.02431 3.46501 5.01357 0.63863 3.4663 5.50191 -0.29609 
3.4663 5.50191 -0.08959 3.46699 4.45464 -1.1348 3.46699 4.45464 0.74912 
3.46699 4.66526 -1.1348 3.46699 4.66526 0.74912 3.46791 4.24965 -1.08876 
3.46791 4.24965 0.70308 3.46791 4.87026 -1.08876 3.46791 4.87026 0.70308 
3.46814 4.00289 0.57449 3.46814 5.11702 -0.96017 3.46814 5.11702 0.57449 
3.46897 5.49283 -0.36423 3.46897 5.49283 -0.02145 3.47293 5.47933 -0.43132 
3.47293 5.47933 0.04564 3.47536 3.90603 0.49711 3.47536 5.21388 -0.88279 
3.47536 5.21388 0.49711 3.47755 4.40251 -1.13103 3.47755 4.40251 0.74536 
3.47755 4.7174 -1.13103 3.47755 4.7174 0.74536 3.48207 4.20017 0.68939 
3.48207 4.91974 -1.07506 3.48207 4.91974 0.68939 3.48344 5.46394 -0.49517 
3.48344 5.46394 0.10949 3.48468 5.43643 -0.56853 3.48468 5.43643 0.18285 
3.48686 5.30176 -0.79315 3.48686 5.30176 0.40747 3.48751 5.40272 -0.64093 
3.48751 5.40272 0.25526 3.48983 4.34969 -1.12462 3.48983 4.34969 0.73894 
3.48983 4.77022 -1.12462 3.48983 4.77022 0.73894 3.49205 5.36291 -0.71148 
3.49205 5.36291 0.3258 3.49549 4.55995 -1.14978 3.49549 4.55995 0.7641 
3.4971 4.1517 0.67319 3.4971 4.9682 -1.05886 3.4971 4.9682 0.67319 
3.49833 4.04544 0.61503 3.49833 5.07446 -1.00071 3.49833 5.07446 0.61503 
3.50239 4.29866 -1.11556 3.50239 4.29866 0.72989 3.50239 4.82124 -1.11556 
3.50239 4.82124 0.72989 3.50371 3.9459 0.5443 3.50371 5.17401 -0.92998 
3.50371 5.17401 0.5443 3.5044 4.5072 -1.15099 3.5044 4.5072 0.76531 
3.5044 4.6127 -1.15099 3.5044 4.6127 0.76531 3.50469 5.51964 -0.19284 
3.50535 5.51739 -0.26129 3.50535 5.51739 -0.12439 3.50732 5.51064 -0.32942 
3.50732 5.51064 -0.05626 3.5106 5.49944 -0.39691 3.5106 5.49944 0.01123 
3.51315 5.26731 -0.845 3.51315 5.26731 0.45932 3.51412 4.45461 -1.14945 
3.51412 4.45461 0.76377 3.51412 4.6653 -1.14945 3.51412 4.6653 0.76377 
3.51517 5.48383 -0.46344 3.51517 5.48383 0.07776 3.51567 5.45904 -0.53736 
3.51567 5.45904 0.15169 3.51603 4.24817 -1.1039 3.51603 4.24817 0.71822 
3.51603 4.87173 -1.1039 3.51603 4.87173 0.71822 3.51778 5.42847 -0.60981 
3.51778 5.42847 0.22413 3.52149 5.3911 -0.68208 3.52149 5.3911 0.2964 
3.52572 4.40147 -1.14534 3.52572 4.40147 0.75966 3.52572 4.71844 -1.14534 
3.52572 4.71844 0.75966 3.52695 5.34863 -0.75052 3.52695 5.34863 0.36484 
3.5297 4.08977 0.65177 3.5297 5.03013 -1.03745 3.5297 5.03013 0.65177 
3.53042 4.19883 0.70403 3.53042 4.92108 -1.08971 3.53042 4.92108 0.70403 
3.53314 3.98688 0.58676 3.53314 5.13302 -0.97244 3.53314 5.13302 0.58676 
3.53809 4.3488 -1.13839 3.53809 4.3488 0.75271 3.53809 4.7711 -1.13839 
3.53809 4.7711 0.75271 3.53963 5.52857 -0.22754 3.53963 5.52857 -0.15813 
3.54071 3.89068 0.5086 3.54071 5.22923 -0.89428 3.54071 5.22923 0.5086 
3.54096 5.52403 -0.29591 3.54096 5.52403 -0.08976 3.54279 4.55995 -1.16287 
3.54279 4.55995 0.77719 3.54361 5.51498 -0.36398 3.54361 5.51498 -0.0217 
3.54729 5.47933 -0.50568 3.54729 5.47933 0.12 3.54755 5.5015 -0.43106 
3.54755 5.5015 0.04538 3.54865 5.45143 -0.57889 3.54865 5.45143 0.19322 
3.55112 4.29777 -1.1289 3.55112 4.29777 0.74322 3.55112 4.82213 -1.1289 
3.55112 4.82213 0.74322 3.55161 5.41736 -0.65113 3.55161 5.41736 0.26545 
3.55189 4.50716 -1.16367 3.55189 4.50716 0.77799 3.55189 4.61274 -1.16367 
3.55189 4.61274 0.77799 3.5525 5.31635 -0.80394 3.5525 5.31635 0.41826 
3.55626 5.37719 -0.72146 3.55626 5.37719 0.33578 3.56302 4.454 -1.16194 
3.56302 4.454 0.77626 3.56302 4.66591 -1.16194 3.56302 4.66591 0.77626 
3.56368 4.03036 0.62582 3.56368 5.08955 -1.0115 3.56368 5.08955 0.62582 
3.56483 4.24749 -1.11672 3.56483 4.24749 0.73104 3.56483 4.87241 -1.11672 
3.56483 4.87241 0.73104 3.5679 4.14379 0.68997 3.5679 4.97611 -1.07564 
3.5679 4.97611 0.68997 3.56887 3.9317 0.55432 3.56887 5.18821 -0.94 
3.56887 5.18821 0.55432 3.57469 5.53742 -0.19284 3.57482 4.40088 -1.15731 
3.57482 4.40088 0.77163 3.57482 4.71902 -1.15731 3.57482 4.71902 0.77163 
3.5752 5.53507 -0.26216 3.5752 5.53507 -0.12352 3.57736 5.52826 -0.33046 
3.57736 5.52826 -0.05522 3.57911 5.28064 -0.85458 3.57911 5.28064 0.4689 
3.58009 5.47222 -0.54704 3.58009 5.47222 0.16136 3.58051 5.51689 -0.3981 
3.58051 5.51689 0.01242 3.5817 5.49944 -0.46801 3.5817 5.49944 0.08233 
3.58211 5.4413 -0.61915 3.58211 5.4413 0.23347 3.58614 5.4037 -0.69108 
3.58614 5.4037 0.3054 3.58696 4.34845 -1.14978 3.58696 4.34845 0.76411 
3.58696 4.77146 -1.14978 3.58696 4.77146 0.76411 3.59068 4.55995 -1.17362 
3.59068 4.55995 0.78795 3.59068 5.36076 -0.7591 3.59068 5.36076 0.37342 
3.59885 3.97379 0.59549 3.59885 5.14612 -0.98117 3.59885 5.14612 0.59549 
3.60019 4.2975 -1.13977 3.60019 4.2975 0.75409 3.60019 4.82241 -1.13977 
3.60019 4.82241 0.75409 3.60124 4.08285 0.66642 3.60124 5.03706 -1.0521 
3.60124 5.03706 0.66642 3.60131 4.50673 -1.17424 3.60131 4.50673 0.78856 
3.60131 4.61318 -1.17424 3.60131 4.61318 0.78856 3.60193 4.19195 0.71863 
3.60193 4.92795 -1.10431 3.60193 4.92795 0.71863 3.60665 3.87826 0.51653 
3.60665 5.24165 -0.90221 3.60665 5.24165 0.51653 3.61062 5.54388 -0.22754 
3.61062 5.54388 -0.15813 3.61129 5.53913 -0.2966 3.61129 5.53913 -0.08907 
3.61249 4.45366 -1.17196 3.61249 4.45366 0.78628 3.61249 4.66624 -1.17196 
3.61249 4.66624 0.78628 3.61347 5.46253 -0.58739 3.61347 5.46253 0.20171 
3.61396 5.52998 -0.36465 3.61396 5.52998 -0.02103 3.61438 5.49283 -0.50964 
3.61438 5.49283 0.12396 3.61463 5.51498 -0.435 3.61463 5.51498 0.04932 
3.61653 5.42808 -0.65944 3.61653 5.42808 0.27376 3.61672 5.32713 -0.81159 
3.61672 5.32713 0.42591 3.62046 5.38777 -0.72893 3.62046 5.38777 0.34325 
3.62418 4.40091 -1.1668 3.62418 4.40091 0.78112 3.62418 4.71899 -1.1668 
3.62418 4.71899 0.78112 3.63502 3.92035 0.56094 3.63502 5.19956 -0.94662 
3.63502 5.19956 0.56094 3.63619 4.02412 0.63813 3.63619 5.09579 -1.0238 
3.63619 5.09579 0.63813 3.63634 4.34863 -1.15876 3.63634 4.34863 0.77309 
3.63634 4.77128 -1.15876 3.63634 4.77128 0.77309 3.6372 4.24197 -1.12922 
3.6372 4.24197 0.74354 3.6372 4.87794 -1.12922 3.6372 4.87794 0.74354 
3.63904 4.55995 -1.18202 3.63904 4.55995 0.79634 3.63987 4.13811 0.70202 
3.63987 4.98179 -1.08769 3.63987 4.98179 0.70202 3.64403 5.28985 -0.86154 
3.64403 5.28985 0.47587 3.64649 5.55021 -0.19284 3.64682 5.54784 -0.26198 
3.64682 5.54784 -0.1237 3.64734 5.45027 -0.62662 3.64734 5.45027 0.24094 
3.64779 5.48353 -0.55057 3.64779 5.48353 0.16489 3.64782 5.54074 -0.33079 
3.64782 5.54074 -0.05489 3.64815 5.52826 -0.40125 3.64815 5.52826 0.01557 
3.64919 5.51064 -0.47129 3.64919 5.51064 0.08561 3.64983 4.50669 -1.18212 
3.64983 4.50669 0.79645 3.64983 4.61321 -1.18212 3.64983 4.61321 0.79645 
3.65086 5.4128 -0.69727 3.65086 5.4128 0.31159 3.65524 5.36946 -0.76525 
3.65524 5.36946 0.37957 3.6613 4.45339 -1.17932 3.6613 4.45339 0.79365 
3.6613 4.66651 -1.17932 3.6613 4.66651 0.79365 3.67194 3.96888 0.60571 
3.67194 5.15103 -0.99138 3.67194 5.15103 0.60571 3.67199 3.87034 0.52235 
3.67199 5.24956 -0.90803 3.67199 5.24956 0.52235 3.6731 4.29279 -1.14988 
3.6731 4.29279 0.7642 3.6731 4.82712 -1.14988 3.6731 4.82712 0.7642 
3.67314 4.40066 -1.17362 3.67314 4.40066 0.78795 3.67314 4.71924 -1.17362 
3.67314 4.71924 0.78795 3.67439 4.07814 0.67633 3.67439 5.04177 -1.06201 
3.67439 5.04177 0.67633 3.67488 4.18733 0.72849 3.67488 4.93258 -1.11417 
3.67488 4.93258 0.72849 3.68135 5.55388 -0.22754 3.68135 5.55388 -0.15814 
3.68159 5.47172 -0.5901 3.68159 5.47172 0.20442 3.6816 5.43549 -0.66462 
3.6816 5.43549 0.27895 3.68201 5.53913 -0.36732 3.68201 5.53913 -0.01836 
3.68202 5.54913 -0.29659 3.68202 5.54913 -0.08908 3.68217 5.33446 -0.81687 
3.68217 5.33446 0.43119 3.68252 5.50191 -0.51231 3.68252 5.50191 0.12663 
3.6827 5.52403 -0.43765 3.6827 5.52403 0.05197 3.68558 5.39491 -0.73396 
3.68558 5.39491 0.34828 3.68775 4.55995 -1.18802 3.68775 4.55995 0.80235 
3.69895 4.50659 -1.18763 3.69895 4.50659 0.80195 3.69895 4.61332 -1.18763 
3.69895 4.61332 0.80195 3.70952 4.02079 0.6459 3.70952 5.09912 -1.03158 
3.70952 5.09912 0.6459 3.70958 5.29588 -0.8656 3.70958 5.29588 0.47992 
3.71018 3.91481 0.56747 3.71018 5.2051 -0.95315 3.71018 5.2051 0.56747 
3.71037 4.23817 -1.13664 3.71037 4.23817 0.75097 3.71037 4.88174 -1.13664 
3.71037 4.88174 0.75097 3.71041 4.45338 -1.18428 3.71041 4.45338 0.79861 
3.71041 4.66653 -1.18428 3.71041 4.66653 0.79861 3.71085 4.34683 -1.16699 
3.71085 4.34683 0.78131 3.71085 4.77308 -1.16699 3.71085 4.77308 0.78131 
3.71263 4.13469 0.70927 3.71263 4.98521 -1.09495 3.71263 4.98521 0.70927 
3.71614 5.49047 -0.5524 3.71614 5.49047 0.16673 3.71616 5.41823 -0.70129 
3.71616 5.41823 0.31561 3.7163 5.55754 -0.19284 3.71639 5.45676 -0.62978 
3.71639 5.45676 0.24411 3.71645 5.53507 -0.40341 3.71645 5.53507 0.01773 
3.71646 5.55514 -0.26215 3.71646 5.55514 -0.12353 3.71663 5.54784 -0.33179 
3.71663 5.54784 -0.05389 3.71732 5.51739 -0.47326 3.71732 5.51739 0.08759 
3.72037 5.3747 -0.76895 3.72037 5.3747 0.38328 3.7367 4.55995 -1.19163 
3.7367 4.55995 0.80596 3.74754 3.96514 0.61012 3.74754 5.15476 -0.99579 
3.74754 5.15476 0.61012 3.74754 4.07578 0.6813 3.74754 5.04412 -1.06698 
3.74754 5.04412 0.6813 3.74757 3.8666 0.52675 3.74757 5.2533 -0.91243 
3.74757 5.2533 0.52675 3.74757 5.33825 -0.81957 3.74757 5.33825 0.4339 
3.74798 4.29158 -1.15541 3.74798 4.29158 0.76973 3.74798 4.82833 -1.15541 
3.74798 4.82833 0.76973 3.74799 4.18501 0.73344 3.74799 4.9349 -1.11911 
3.74799 4.9349 0.73344 3.74801 4.39945 -1.17915 3.74801 4.39945 0.79347 
3.74801 4.72045 -1.17915 3.74801 4.72045 0.79347 3.74801 4.50655 -1.1907 
3.74801 4.50655 0.80502 3.74801 4.61335 -1.1907 3.74801 4.61335 0.80502 
3.7509 5.47607 -0.59222 3.7509 5.47607 0.20654 3.75091 5.50646 -0.51364 
3.75091 5.50646 0.12796 3.75092 5.43984 -0.66674 3.75092 5.43984 0.28107 
3.75092 5.39853 -0.73651 3.75092 5.39853 0.35083 3.75107 5.54388 -0.36799 
3.75107 5.54388 -0.01769 3.75107 5.52857 -0.43898 3.75107 5.52857 0.0533 
3.75107 5.55388 -0.29726 3.75107 5.55388 -0.08842 3.75107 5.55875 -0.22754 
3.75107 5.55875 -0.15814 3.78577 3.91296 0.56965 3.78577 4.01921 0.64835 
3.78577 4.13355 0.7117 3.78577 4.23725 -1.13934 3.78577 4.23725 0.75366 
3.78577 4.34623 -1.16973 3.78577 4.34623 0.78405 3.78577 4.45307 -1.18711 
3.78577 4.45307 0.80143 3.78577 4.55995 -1.19284 3.78577 4.55995 0.80716 
3.78577 4.66683 -1.18711 3.78577 4.66683 0.80143 3.78577 4.77368 -1.16973 
3.78577 4.77368 0.78405 3.78577 4.88266 -1.13934 3.78577 4.88266 0.75366 
3.78577 4.98635 -1.09737 3.78577 4.98635 0.7117 3.78577 5.10069 -1.03403 
3.78577 5.10069 0.64835 3.78577 5.20695 -0.95533 3.78577 5.20695 0.56965 
3.78577 5.29802 -0.86756 3.78577 5.29802 0.48189 3.78577 5.37645 -0.77019 
3.78577 5.37645 0.38451 3.78577 5.42031 -0.70252 3.78577 5.42031 0.31685 
3.78577 5.45893 -0.63084 3.78577 5.45893 0.24516 3.78577 5.49274 -0.55328 
3.78577 5.49274 0.1676 3.78577 5.51964 -0.47392 3.78577 5.51964 0.08825 
3.78577 5.53742 -0.40392 3.78577 5.53742 0.01824 3.78577 5.55021 -0.33212 
3.78577 5.55021 -0.05356 3.78577 5.55754 -0.26231 3.78577 5.55754 -0.12336 
3.78577 5.55995 -0.19284 3.82047 5.55875 -0.22754 3.82047 5.55875 -0.15814 
3.82047 5.55388 -0.29726 3.82047 5.55388 -0.08842 3.82048 5.52857 -0.43898 
3.82048 5.52857 0.0533 3.82048 5.54388 -0.36799 3.82048 5.54388 -0.01769 
3.82063 5.39853 -0.73651 3.82063 5.39853 0.35083 3.82063 5.43984 -0.66674 
3.82063 5.43984 0.28107 3.82064 5.50646 -0.51364 3.82064 5.50646 0.12796 
3.82064 5.47607 -0.59222 3.82064 5.47607 0.20654 3.82353 4.50655 -1.1907 
3.82353 4.50655 0.80502 3.82353 4.61335 -1.1907 3.82353 4.61335 0.80502 
3.82353 4.39945 -1.17915 3.82353 4.39945 0.79347 3.82353 4.72045 -1.17915 
3.82353 4.72045 0.79347 3.82356 4.18501 0.73344 3.82356 4.9349 -1.11911 
3.82356 4.9349 0.73344 3.82356 4.29158 -1.15541 3.82356 4.29158 0.76973 
3.82356 4.82833 -1.15541 3.82356 4.82833 0.76973 3.82397 5.33825 -0.81957 
3.82397 5.33825 0.4339 3.82397 3.8666 0.52675 3.82397 5.2533 -0.91243 
3.82397 5.2533 0.52675 3.82401 4.07578 0.6813 3.82401 5.04412 -1.06698 
3.82401 5.04412 0.6813 3.82401 3.96514 0.61012 3.82401 5.15476 -0.99579 
3.82401 5.15476 0.61012 3.83484 4.55995 -1.19163 3.83484 4.55995 0.80596 
3.85117 5.3747 -0.76895 3.85117 5.3747 0.38328 3.85422 5.51739 -0.47326 
3.85422 5.51739 0.08759 3.85491 5.54784 -0.33179 3.85491 5.54784 -0.05389 
3.85508 5.55514 -0.26215 3.85508 5.55514 -0.12353 3.85509 5.53507 -0.40341 
3.85509 5.53507 0.01773 3.85515 5.45676 -0.62978 3.85515 5.45676 0.24411 
3.85525 5.55754 -0.19284 3.85538 5.41823 -0.70129 3.85538 5.41823 0.31561 
3.8554 5.49047 -0.5524 3.8554 5.49047 0.16673 3.85892 4.13469 0.70927 
3.85892 4.98521 -1.09495 3.85892 4.98521 0.70927 3.8607 4.34683 -1.16699 
3.8607 4.34683 0.78131 3.8607 4.77308 -1.16699 3.8607 4.77308 0.78131 
3.86113 4.45338 -1.18428 3.86113 4.45338 0.79861 3.86113 4.66653 -1.18428 
3.86113 4.66653 0.79861 3.86117 4.23817 -1.13664 3.86117 4.23817 0.75097 
3.86117 4.88174 -1.13664 3.86117 4.88174 0.75097 3.86137 3.91481 0.56747 
3.86137 5.2051 -0.95315 3.86137 5.2051 0.56747 3.86196 5.29588 -0.8656 
3.86196 5.29588 0.47992 3.86202 4.02079 0.6459 3.86202 5.09912 -1.03158 
3.86202 5.09912 0.6459 3.87259 4.50659 -1.18763 3.87259 4.50659 0.80195 
3.87259 4.61332 -1.18763 3.87259 4.61332 0.80195 3.88379 4.55995 -1.18802 
3.88379 4.55995 0.80235 3.88597 5.39491 -0.73396 3.88597 5.39491 0.34828 
3.88885 5.52403 -0.43765 3.88885 5.52403 0.05197 3.88902 5.50191 -0.51231 
3.88902 5.50191 0.12663 3.88937 5.33446 -0.81687 3.88937 5.33446 0.43119 
3.88953 5.54913 -0.29659 3.88953 5.54913 -0.08908 3.88954 5.53913 -0.36732 
3.88954 5.53913 -0.01836 3.88994 5.43549 -0.66462 3.88994 5.43549 0.27895 
3.88995 5.47172 -0.5901 3.88995 5.47172 0.20442 3.89019 5.55388 -0.22754 
3.89019 5.55388 -0.15814 3.89666 4.18733 0.72849 3.89666 4.93258 -1.11417 
3.89666 4.93258 0.72849 3.89715 4.07814 0.67633 3.89715 5.04177 -1.06201 
3.89715 5.04177 0.67633 3.89841 4.40066 -1.17362 3.89841 4.40066 0.78795 
3.89841 4.71924 -1.17362 3.89841 4.71924 0.78795 3.89844 4.29279 -1.14988 
3.89844 4.29279 0.7642 3.89844 4.82712 -1.14988 3.89844 4.82712 0.7642 
3.89955 3.87034 0.52235 3.89955 5.24956 -0.90803 3.89955 5.24956 0.52235 
3.8996 3.96888 0.60571 3.8996 5.15103 -0.99138 3.8996 5.15103 0.60571 
3.91024 4.45339 -1.17932 3.91024 4.45339 0.79365 3.91024 4.66651 -1.17932 
3.91024 4.66651 0.79365 3.9163 5.36946 -0.76525 3.9163 5.36946 0.37957 
3.92068 5.4128 -0.69727 3.92068 5.4128 0.31159 3.92171 4.50669 -1.18212 
3.92171 4.50669 0.79645 3.92171 4.61321 -1.18212 3.92171 4.61321 0.79645 
3.92235 5.51064 -0.47129 3.92235 5.51064 0.08561 3.92339 5.52826 -0.40125 
3.92339 5.52826 0.01557 3.92372 5.54074 -0.33079 3.92372 5.54074 -0.05489 
3.92375 5.48353 -0.55057 3.92375 5.48353 0.16489 3.9242 5.45027 -0.62662 
3.9242 5.45027 0.24094 3.92472 5.54784 -0.26198 3.92472 5.54784 -0.1237 
3.92505 5.55021 -0.19284 3.92751 5.28985 -0.86154 3.92751 5.28985 0.47587 
3.93167 4.13811 0.70202 3.93167 4.98179 -1.08769 3.93167 4.98179 0.70202 
3.9325 4.55995 -1.18202 3.9325 4.55995 0.79634 3.93434 4.24197 -1.12922 
3.93434 4.24197 0.74354 3.93434 4.87794 -1.12922 3.93434 4.87794 0.74354 
3.9352 4.34863 -1.15876 3.9352 4.34863 0.77309 3.9352 4.77128 -1.15876 
3.9352 4.77128 0.77309 3.93535 4.02412 0.63813 3.93535 5.09579 -1.0238 
3.93535 5.09579 0.63813 3.93653 3.92035 0.56094 3.93653 5.19956 -0.94662 
3.93653 5.19956 0.56094 3.94736 4.40091 -1.1668 3.94736 4.40091 0.78112 
3.94736 4.71899 -1.1668 3.94736 4.71899 0.78112 3.95109 5.38777 -0.72893 
3.95109 5.38777 0.34325 3.95483 5.32713 -0.81159 3.95483 5.32713 0.42591 
3.95501 5.42808 -0.65944 3.95501 5.42808 0.27376 3.95691 5.51498 -0.435 
3.95691 5.51498 0.04932 3.95716 5.49283 -0.50964 3.95716 5.49283 0.12396 
3.95758 5.52998 -0.36465 3.95758 5.52998 -0.02103 3.95807 5.46253 -0.58739 
3.95807 5.46253 0.20171 3.95905 4.45366 -1.17196 3.95905 4.45366 0.78628 
3.95905 4.66624 -1.17196 3.95905 4.66624 0.78628 3.96025 5.53913 -0.2966 
3.96025 5.53913 -0.08907 3.96092 5.54388 -0.22754 3.96092 5.54388 -0.15813 
3.96489 3.87826 0.51653 3.96489 5.24165 -0.90221 3.96489 5.24165 0.51653 
3.96962 4.19195 0.71863 3.96962 4.92795 -1.10431 3.96962 4.92795 0.71863 
3.97023 4.50673 -1.17424 3.97023 4.50673 0.78856 3.97023 4.61318 -1.17424 
3.97023 4.61318 0.78856 3.9703 4.08285 0.66642 3.9703 5.03706 -1.0521 
3.9703 5.03706 0.66642 3.97135 4.2975 -1.13977 3.97135 4.2975 0.75409 
3.97135 4.82241 -1.13977 3.97135 4.82241 0.75409 3.9727 3.97379 0.59549 
3.9727 5.14612 -0.98117 3.9727 5.14612 0.59549 3.98086 4.55995 -1.17362 
3.98086 4.55995 0.78795 3.98086 5.36076 -0.7591 3.98086 5.36076 0.37342 
3.98458 4.34845 -1.14978 3.98458 4.34845 0.76411 3.98458 4.77146 -1.14978 
3.98458 4.77146 0.76411 3.9854 5.4037 -0.69108 3.9854 5.4037 0.3054 
3.98943 5.4413 -0.61915 3.98943 5.4413 0.23347 3.98984 5.49944 -0.46801 
3.98984 5.49944 0.08233 3.99103 5.51689 -0.3981 3.99103 5.51689 0.01242 
3.99145 5.47222 -0.54704 3.99145 5.47222 0.16136 3.99244 3.83927 0.4689 
3.99244 5.28064 -0.85458 3.99244 5.28064 0.4689 3.99418 5.52826 -0.33046 
3.99418 5.52826 -0.05522 3.99634 5.53507 -0.26216 3.99634 5.53507 -0.12352 
3.99672 4.40088 -1.15731 3.99672 4.40088 0.77163 3.99672 4.71902 -1.15731 
3.99672 4.71902 0.77163 3.99685 5.53742 -0.19284 4.00267 3.9317 0.55432 
4.00267 5.18821 -0.94 4.00267 5.18821 0.55432 4.00364 4.14379 0.68997 
4.00364 4.97611 -1.07564 4.00364 4.97611 0.68997 4.00671 4.24749 -1.11672 
4.00671 4.24749 0.73104 4.00671 4.87241 -1.11672 4.00671 4.87241 0.73104 
4.00786 4.03036 0.62582 4.00786 5.08955 -1.0115 4.00786 5.08955 0.62582 
4.00852 4.454 -1.16194 4.00852 4.454 0.77626 4.00852 4.66591 -1.16194 
4.00852 4.66591 0.77626 4.01528 5.37719 -0.72146 4.01528 5.37719 0.33578 
4.01904 5.31635 -0.80394 4.01904 5.31635 0.41826 4.01965 4.50716 -1.16367 
4.01965 4.50716 0.77799 4.01965 4.61274 -1.16367 4.01965 4.61274 0.77799 
4.01993 5.41736 -0.65113 4.01993 5.41736 0.26545 4.02042 4.29777 -1.1289 
4.02042 4.29777 0.74322 4.02042 4.82213 -1.1289 4.02042 4.82213 0.74322 
4.02289 5.45143 -0.57889 4.02289 5.45143 0.19322 4.02399 5.5015 -0.43106 
4.02399 5.5015 0.04538 4.02425 5.47933 -0.50568 4.02425 5.47933 0.12 
4.02793 5.51498 -0.36398 4.02793 5.51498 -0.0217 4.02875 4.55995 -1.16287 
4.02875 4.55995 0.77719 4.03058 5.52403 -0.29591 4.03058 5.52403 -0.08976 
4.03083 3.89068 0.5086 4.03083 5.22923 -0.89428 4.03083 5.22923 0.5086 
4.03191 5.52857 -0.22754 4.03191 5.52857 -0.15813 4.03346 4.3488 -1.13839 
4.03346 4.3488 0.75271 4.03346 4.7711 -1.13839 4.03346 4.7711 0.75271 
4.0384 3.98688 0.58676 4.0384 5.13302 -0.97244 4.0384 5.13302 0.58676 
4.04113 4.19883 0.70403 4.04113 4.92108 -1.08971 4.04113 4.92108 0.70403 
4.04184 4.08977 0.65177 4.04184 5.03013 -1.03745 4.04184 5.03013 0.65177 
4.04459 5.34863 -0.75052 4.04459 5.34863 0.36484 4.04583 4.40147 -1.14534 
4.04583 4.40147 0.75966 4.04583 4.71844 -1.14534 4.04583 4.71844 0.75966 
4.05005 5.3911 -0.68208 4.05005 5.3911 0.2964 4.05376 5.42847 -0.60981 
4.05376 5.42847 0.22413 4.05552 4.24817 -1.1039 4.05552 4.24817 0.71822 
4.05552 4.87173 -1.1039 4.05552 4.87173 0.71822 4.05587 5.45904 -0.53736 
4.05587 5.45904 0.15169 4.05637 5.48383 -0.46344 4.05637 5.48383 0.07776 
4.05742 4.45461 -1.14945 4.05742 4.45461 0.76377 4.05742 4.6653 -1.14945 
4.05742 4.6653 0.76377 4.05839 3.85259 0.45932 4.05839 5.26731 -0.845 
4.05839 5.26731 0.45932 4.06094 5.49944 -0.39691 4.06094 5.49944 0.01123 
4.06422 5.51064 -0.32942 4.06422 5.51064 -0.05626 4.0662 5.51739 -0.26129 
4.0662 5.51739 -0.12439 4.06686 5.51964 -0.19284 4.06714 4.5072 -1.15099 
4.06714 4.5072 0.76531 4.06714 4.6127 -1.15099 4.06714 4.6127 0.76531 
4.06784 3.9459 0.5443 4.06784 5.17401 -0.92998 4.06784 5.17401 0.5443 
4.06915 4.29866 -1.11556 4.06915 4.29866 0.72989 4.06915 4.82124 -1.11556 
4.06915 4.82124 0.72989 4.07321 4.04544 0.61503 4.07321 5.07446 -1.00071 
4.07321 5.07446 0.61503 4.07445 4.1517 0.67319 4.07445 4.9682 -1.05886 
4.07445 4.9682 0.67319 4.07606 4.55995 -1.14978 4.07606 4.55995 0.7641 
4.07949 5.36291 -0.71148 4.07949 5.36291 0.3258 4.08171 4.34969 -1.12462 
4.08171 4.34969 0.73894 4.08171 4.77022 -1.12462 4.08171 4.77022 0.73894 
4.08403 5.40272 -0.64093 4.08403 5.40272 0.25526 4.08468 5.30176 -0.79315 
4.08468 5.30176 0.40747 4.08686 5.43643 -0.56853 4.08686 5.43643 0.18285 
4.0881 5.46394 -0.49517 4.0881 5.46394 0.10949 4.08947 4.20017 0.68939 
4.08947 4.91974 -1.07506 4.08947 4.91974 0.68939 4.094 4.40251 -1.13103 
4.094 4.40251 0.74536 4.094 4.7174 -1.13103 4.094 4.7174 0.74536 
4.09618 3.90603 0.49711 4.09618 5.21388 -0.88279 4.09618 5.21388 0.49711 
4.09861 5.47933 -0.43132 4.09861 5.47933 0.04564 4.10257 5.49283 -0.36423 
4.10257 5.49283 -0.02145 4.1034 4.00289 0.57449 4.1034 5.11702 -0.96017 
4.1034 5.11702 0.57449 4.10363 4.24965 0.70308 4.10363 4.87026 -1.08876 
4.10363 4.87026 0.70308 4.10455 4.45464 -1.1348 4.10455 4.45464 0.74912 
4.10455 4.66526 -1.1348 4.10455 4.66526 0.74912 4.10524 5.50191 -0.29609 
4.10524 5.50191 -0.08959 4.10653 4.10633 0.63863 4.10653 5.01357 -1.02431 
4.10653 5.01357 0.63863 4.10657 5.50646 -0.2277 4.10657 5.50646 -0.15797 
4.10721 5.33312 -0.73955 4.10721 5.33312 0.35387 4.11353 5.37482 -0.67092 
4.11353 5.37482 0.28524 4.11421 4.50733 -1.1359 4.11421 4.50733 0.75022 
4.11421 4.61258 -1.1359 4.11421 4.61258 0.75022 4.11689 4.30001 -1.09991 
4.11689 4.30001 0.71424 4.11689 4.8199 -1.09991 4.11689 4.8199 0.71424 
4.11692 5.41181 -0.59864 4.11692 5.41181 0.21296 4.1191 5.44187 -0.52617 
4.1191 5.44187 0.14049 4.12266 4.55995 -1.13438 4.12266 4.55995 0.74871 
4.12309 3.86918 0.44673 4.12309 5.25072 -0.83241 4.12309 5.25072 0.44673 
4.12432 4.15087 0.65453 4.12432 4.96903 -1.04021 4.12432 4.96903 0.65453 
4.12922 4.35111 -1.1085 4.12922 4.35111 0.72282 4.12922 4.7688 -1.1085 
4.12922 4.7688 0.72282 4.1303 5.45904 -0.46294 4.1303 5.45904 0.07726 
4.13171 3.96289 0.53093 4.13171 5.15701 -0.91661 4.13171 5.15701 0.53093 
4.13724 4.0629 0.60051 4.13724 5.057 -0.98619 4.13724 5.057 0.60051 
4.1393 4.19955 0.67037 4.1393 4.92035 -1.05605 4.1393 4.92035 0.67037 
4.13997 5.47222 -0.39852 4.13997 5.47222 0.01284 4.14056 4.4028 -1.11448 
4.14056 4.4028 0.7288 4.14056 4.71711 -1.11448 4.14056 4.71711 0.7288 
4.14143 5.34552 -0.6992 4.14143 5.34552 0.31352 4.1435 5.48353 -0.33082 
4.1435 5.48353 -0.05486 4.14534 5.49047 -0.26247 4.14534 5.49047 -0.12321 
4.14621 5.49274 -0.19284 4.14656 5.28408 -0.7806 4.14656 5.28408 0.39493 
4.14661 5.38434 -0.62894 4.14661 5.38434 0.24327 4.1493 5.41768 -0.55636 
4.1493 5.41768 0.17069 4.15091 4.45493 -1.11785 4.15091 4.45493 0.73217 
4.15091 4.66497 -1.11785 4.15091 4.66497 0.73217 4.15357 4.2495 0.68371 
4.15357 4.87041 -1.06939 4.15357 4.87041 0.68371 4.15571 4.10648 0.61803 
4.15571 5.01343 -1.0037 4.15571 5.01343 0.61803 4.15961 3.92411 0.4824 
4.15961 5.1958 -0.86808 4.15961 5.1958 0.4824 4.16021 4.50737 -1.1186 
4.16021 4.50737 0.73292 4.16021 4.61254 -1.1186 4.16021 4.61254 0.73292 
4.16146 5.43643 -0.49393 4.16146 5.43643 0.10825 4.16644 4.0216 0.559 
4.16644 5.09831 -0.94468 4.16644 5.09831 0.559 4.16675 4.30005 0.69446 
4.16675 4.81986 -1.08014 4.16675 4.81986 0.69446 4.16845 4.55995 -1.11672 
4.16845 4.55995 0.73104 4.16845 5.3143 -0.72624 4.16845 5.3143 0.34056 
4.17183 5.45143 -0.42996 4.17183 5.45143 0.04428 4.17324 4.1512 0.63347 
4.17324 4.9687 -1.01915 4.17324 4.9687 0.63347 4.17478 5.35561 -0.65717 
4.17478 5.35561 0.27149 4.17862 5.39142 -0.58569 4.17862 5.39142 0.20001 
4.17977 4.35271 -1.08828 4.17977 4.35271 0.7026 4.17977 4.76719 -1.08828 
4.17977 4.76719 0.7026 4.18032 5.46253 -0.36514 4.18032 5.46253 -0.02054 
4.18303 5.47172 -0.29702 4.18303 5.47172 -0.08866 4.18432 3.88923 0.43269 
4.18432 5.23068 -0.81837 4.18432 5.23068 0.43269 4.18515 5.47607 -0.22771 
4.18515 5.47607 -0.15797 4.18573 4.06398 0.5779 4.18573 5.05592 -0.96358 
4.18573 5.05592 0.5779 4.18842 4.20021 0.64886 4.18842 4.9197 -1.03454 
4.18842 4.9197 0.64886 4.19098 4.40457 -1.09376 4.19098 4.40457 0.70808 
4.19098 4.71534 -1.09376 4.19098 4.71534 0.70808 4.19157 5.41181 -0.52398 
4.19157 5.41181 0.13831 4.19402 3.9826 0.51427 4.19402 5.1373 -0.89995 
4.19402 5.1373 0.51427 4.20132 4.45713 -1.09658 4.20132 4.45713 0.7109 
4.20132 4.66278 -1.09658 4.20132 4.66278 0.7109 4.20202 5.32477 -0.68456 
4.20202 5.32477 0.29889 4.20244 4.25024 0.66183 4.20244 4.86967 -1.04751 
4.20244 4.86967 0.66183 4.20274 5.42847 -0.46083 4.20274 5.42847 0.07515 
4.20406 4.10787 0.59498 4.20406 5.01204 -0.98065 4.20406 5.01204 0.59498 
4.20699 5.36316 -0.61406 4.20699 5.36316 0.22838 4.20733 3.8569 0.37987 
4.20733 5.26301 -0.76555 4.20733 5.26301 0.37987 4.21047 4.50968 -1.09678 
4.21047 4.50968 0.7111 4.21047 4.61023 -1.09678 4.21047 4.61023 0.7111 
4.21208 5.4413 -0.3965 4.21208 5.4413 0.01082 4.21333 4.55995 -1.09683 
4.21333 4.55995 0.71115 4.21409 4.02387 0.53459 4.21409 5.09604 -0.92027 
4.21409 5.09604 0.53459 4.21644 4.3022 0.67208 4.21644 4.8177 -1.05776 
4.21644 4.8177 0.67208 4.21955 5.45027 -0.33127 4.21955 5.45027 -0.05441 
4.21985 3.94608 0.46651 4.21985 5.17383 -0.85218 4.21985 5.17383 0.46651 
4.22106 4.15269 0.61007 4.22106 4.96721 -0.99575 4.22106 4.96721 0.61007 
4.22188 5.38434 -0.55368 4.22188 5.38434 0.168 4.22272 5.45676 -0.26222 
4.22272 5.45676 -0.12346 4.22377 5.45893 -0.19284 4.22806 5.29225 -0.71065 
4.22806 5.29225 0.32497 4.22915 4.35494 -1.06541 4.22915 4.35494 0.67973 
4.22915 4.76497 -1.06541 4.22915 4.76497 0.67973 4.23308 4.06649 0.55308 
4.23308 5.05342 -0.93876 4.23308 5.05342 0.55308 4.23387 5.40272 -0.4911 
4.23387 5.40272 0.10542 4.23435 5.33296 -0.64142 4.23435 5.33296 0.25574 
4.23613 4.20193 0.62508 4.23613 4.91798 -1.01076 4.23613 4.91798 0.62508 
4.24048 4.40707 -1.07026 4.24048 4.40707 0.68458 4.24048 4.71284 -1.07026 
4.24048 4.71284 0.68458 4.24109 3.98552 0.4874 4.24109 5.13438 -0.87307 
4.24109 5.13438 0.4874 4.24381 3.91218 0.41592 4.24381 5.20772 -0.8016 
4.24381 5.20772 0.41592 4.24406 5.41736 -0.427 4.24406 5.41736 0.04132 
4.2501 5.35561 -0.58185 4.2501 5.35561 0.19617 4.2505 4.45963 -1.07259 
4.2505 4.45963 0.68692 4.2505 4.66027 -1.07259 4.2505 4.66027 0.68692 
4.25095 4.11035 0.5697 4.25095 5.00956 -0.95537 4.25095 5.00956 0.5697 
4.25131 4.25289 0.63721 4.25131 4.86701 -1.02289 4.25131 4.86701 0.63721 
4.25237 5.42808 -0.36208 4.25237 5.42808 -0.0236 4.25442 4.50973 -1.07479 
4.25442 4.50973 0.68911 4.25442 4.61018 -1.07479 4.25442 4.61018 0.68911 
4.25717 4.55995 -1.07476 4.25717 4.55995 0.68908 4.25756 5.43549 -0.29701 
4.25756 5.43549 -0.08867 4.25968 5.43984 -0.22769 4.25968 5.43984 -0.15798 
4.26063 5.3009 -0.6677 4.26063 5.3009 0.28202 4.261 4.02713 0.50735 
4.261 5.09277 -0.89303 4.261 5.09277 0.50735 4.26385 5.37482 -0.5206 
4.26385 5.37482 0.13492 4.26513 4.30508 0.64696 4.26513 4.81482 -1.03264 
4.26513 4.81482 0.64696 4.26582 3.88106 0.36273 4.26582 5.23885 -0.74841 
4.26582 5.23885 0.36273 4.2659 3.95042 0.43799 4.2659 5.16949 -0.82367 
4.2659 5.16949 0.43799 4.26765 4.15534 0.58439 4.26765 4.96457 -0.97007 
4.26765 4.96457 0.58439 4.27501 5.3911 -0.45712 4.27501 5.3911 0.07144 
4.27722 4.35777 0.65427 4.27722 4.76214 -1.03995 4.27722 4.76214 0.65427 
4.2775 5.32477 -0.60909 4.2775 5.32477 0.22341 4.27998 4.07032 0.5255 
4.27998 5.04959 -0.91118 4.27998 5.04959 0.5255 4.28395 4.20538 0.59842 
4.28395 4.91453 -0.9841 4.28395 4.91453 0.59842 4.28401 5.4037 -0.39247 
4.28401 5.4037 0.00679 4.28577 5.26706 -0.69284 4.28577 5.26706 0.30716 
4.28681 3.99014 0.45852 4.28681 5.12977 -0.8442 4.28681 5.12977 0.45852 
4.28834 4.41006 -1.04428 4.28834 4.41006 0.65861 4.28834 4.70984 -1.04428 
4.28834 4.70984 0.65861 4.28884 3.91792 0.3857 4.28884 5.20199 -0.77138 
4.28884 5.20199 0.3857 4.2902 5.4128 -0.32775 4.2902 5.4128 -0.05793 
4.29213 5.34552 -0.5485 4.29213 5.34552 0.16282 4.29353 4.45973 -1.04849 
4.29353 4.45973 0.66281 4.29353 4.66017 -1.04849 4.29353 4.66017 0.66281 
4.29422 5.41823 -0.26245 4.29422 5.41823 -0.12323 4.29546 5.42031 -0.19284 
4.29746 4.5099 -1.05055 4.29746 4.5099 0.66487 4.29746 4.61001 -1.05055 
4.29746 4.61001 0.66487 4.29765 4.1145 0.5417 4.29765 5.00541 -0.92738 
4.29765 5.00541 0.5417 4.29878 4.25647 0.61011 4.29878 4.86344 -0.99578 
4.29878 4.86344 0.61011 4.29987 4.55995 -1.05057 4.29987 4.55995 0.66489 
4.30358 5.29225 -0.63513 4.30358 5.29225 0.24945 4.30441 5.36291 -0.48656 
4.30441 5.36291 0.10088 4.30678 4.0322 0.47801 4.30678 5.0877 -0.86368 
4.30678 5.0877 0.47801 4.3097 5.23151 -0.71677 4.3097 5.23151 0.33109 
4.31072 3.95655 0.40743 4.31072 5.16336 -0.79311 4.31072 5.16336 0.40743 
4.31208 4.30846 0.61941 4.31208 4.81145 -1.00509 4.31208 4.81145 0.61941 
4.31286 4.15913 0.5565 4.31286 4.96078 -0.94218 4.31286 4.96078 0.5565 
4.31439 5.37719 -0.42235 4.31439 5.37719 0.03667 4.31917 5.3143 -0.57552 
4.31917 5.3143 0.18984 4.32186 5.38777 -0.35815 4.32186 5.38777 -0.02752 
4.32383 4.3612 0.6263 4.32383 4.75871 -1.01198 4.32383 4.75871 0.6263 
4.32541 4.07561 0.49578 4.32541 5.04429 -0.88146 4.32541 5.04429 0.49578 
4.32689 5.39491 -0.29303 4.32689 5.39491 -0.09264 4.32896 4.20944 0.5701 
4.32896 4.91047 -0.95578 4.32896 4.91047 0.5701 4.32944 5.39853 -0.22769 
4.32944 5.39853 -0.15798 4.33026 4.41045 0.63249 4.33026 4.70946 -1.01817 
4.33026 4.70946 0.63249 4.33106 3.99643 0.42772 4.33106 5.12348 -0.8134 
4.33106 5.12348 0.42772 4.33237 3.92556 0.35376 4.33237 5.19435 -0.73944 
4.33237 5.19435 0.35376 4.33248 5.33312 -0.51428 4.33248 5.33312 0.1286 
4.33534 4.46007 -1.0223 4.33534 4.46007 0.63662 4.33534 4.65983 -1.0223 
4.33534 4.65983 0.63662 4.33903 4.50995 -1.02434 4.33903 4.50995 0.63867 
4.33903 4.60995 -1.02434 4.33903 4.60995 0.63867 4.34134 4.55995 -1.02431 
4.34134 4.55995 0.63863 4.34134 5.23885 -0.67289 4.34134 5.23885 0.28721 
4.34167 4.1193 0.512 4.34167 5.00061 -0.89768 4.34167 5.00061 0.512 
4.34345 5.34863 -0.45166 4.34345 5.34863 0.06598 4.34373 4.26105 0.58133 
4.34373 4.85886 -0.96701 4.34373 4.85886 0.58133 4.3508 4.03885 0.44685 
4.3508 5.08105 -0.83252 4.3508 5.08105 0.44685 4.35203 5.36076 -0.38793 
4.35203 5.36076 0.00225 4.35372 3.96425 0.37511 4.35372 5.15565 -0.76079 
4.35372 5.15565 0.37511 4.35658 4.16406 0.52649 4.35658 4.95585 -0.91217 
4.35658 4.95585 0.52649 4.35679 4.31326 0.59016 4.35679 4.80665 -0.97583 
4.35679 4.80665 0.59016 4.35818 5.36946 -0.32337 4.35818 5.36946 -0.06231 
4.35848 5.26301 -0.6144 4.35848 5.26301 0.22872 4.36189 5.3747 -0.25824 
4.36189 5.3747 -0.12744 4.36312 5.37645 -0.19284 4.36431 5.20199 -0.69591 
4.36431 5.20199 0.31023 4.36497 4.36137 0.59779 4.36497 4.75854 -0.98347 
4.36497 4.75854 0.59779 4.36823 4.0814 0.46422 4.36823 5.03851 -0.8499 
4.36823 5.03851 0.46422 4.37141 4.4107 0.60388 4.37141 4.70921 -0.98955 
4.37141 4.70921 0.60388 4.37271 4.21475 0.53951 4.37271 4.90515 -0.92519 
4.37271 4.90515 0.53951 4.37354 5.28408 -0.55363 4.37354 5.28408 0.16795 
4.37371 4.00438 0.3951 4.37371 5.11552 -0.78078 4.37371 5.11552 0.3951 
4.37659 4.46064 -0.99351 4.37659 4.46064 0.60783 4.37659 4.65926 -0.99351 
4.37659 4.65926 0.60783 4.38027 4.51059 -0.99542 4.38027 4.51059 0.60974 
4.38027 4.60931 -0.99542 4.38027 4.60931 0.60974 4.38147 4.55995 -0.99605 
4.38147 4.55995 0.61037 4.38431 4.12535 0.48012 4.38431 4.99456 -0.8658 
4.38431 4.99456 0.48012 4.38604 5.16336 -0.71779 4.38604 5.16336 0.33211 
4.38608 5.30176 -0.49175 4.38608 5.30176 0.10607 4.38707 4.26648 0.55034 
4.38707 4.85342 -0.93601 4.38707 4.85342 0.55034 4.39228 4.04585 0.41367 
4.39228 5.07406 -0.79934 4.39228 5.07406 0.41367 4.39453 5.20772 -0.65088 
4.39453 5.20772 0.2652 4.39661 4.31396 0.55973 4.39661 4.80594 -0.94541 
4.39661 4.80594 0.55973 4.39687 5.31635 -0.42611 4.39687 5.31635 0.04043 
4.39869 4.17011 0.49444 4.39869 4.94979 -0.88012 4.39869 4.94979 0.49444 
4.40452 5.32713 -0.36189 4.40452 5.32713 -0.02378 4.40466 4.36204 0.5673 
4.40466 4.75787 -0.95298 4.40466 4.75787 0.5673 4.40633 3.99643 0.35245 
4.40633 5.12348 -0.73813 4.40633 5.12348 0.35245 4.40938 4.08856 0.43077 
4.40938 5.03135 -0.81645 4.40938 5.03135 0.43077 4.4098 5.33446 -0.29644 
4.4098 5.33446 -0.08924 4.41129 4.41156 0.57313 4.41129 4.70834 -0.9588 
4.41129 4.70834 0.57313 4.4113 5.23068 -0.59139 4.4113 5.23068 0.20571 
4.41251 5.33825 -0.23104 4.41251 5.33825 -0.15464 4.41454 4.22108 0.50703 
4.41454 4.89882 -0.89271 4.41454 4.89882 0.50703 4.41634 4.46147 0.57702 
4.41634 4.65844 -0.96269 4.41634 4.65844 0.57702 4.4166 5.16949 -0.67297 
4.4166 5.16949 0.28729 4.41902 4.51065 -0.96521 4.41902 4.51065 0.57953 
4.41902 4.60926 -0.96521 4.41902 4.60926 0.57953 4.42016 4.55995 -0.96585 
4.42016 4.55995 0.58017 4.42499 4.1324 0.44638 4.42499 4.98751 -0.83206 
4.42499 4.98751 0.44638 4.42534 5.25072 -0.53016 4.42534 5.25072 0.14448 
4.42546 4.03885 0.37219 4.42546 5.08105 -0.75787 4.42546 5.08105 0.37219 
4.42556 4.26771 0.51798 4.42556 4.8522 -0.90366 4.42556 4.8522 0.51798 
4.43507 4.31528 0.52726 4.43507 4.80463 -0.91293 4.43507 4.80463 0.52726 
4.43713 5.12977 -0.69388 4.43713 5.12977 0.3082 4.43793 5.26731 -0.46546 
4.43793 5.26731 0.07978 4.43905 4.17727 0.46044 4.43905 4.94264 -0.84612 
4.43905 4.94264 0.46044 4.4428 4.3632 0.5349 4.4428 4.7567 -0.92058 
4.4428 4.7567 0.5349 4.44283 4.0814 0.38962 4.44283 5.03851 -0.7753 
4.44283 5.03851 0.38962 4.44512 5.17383 -0.62691 4.44512 5.17383 0.24124 
4.44751 5.28064 -0.3995 4.44751 5.28064 0.01383 4.44941 4.41281 0.5406 
4.44941 4.70709 -0.92628 4.44941 4.70709 0.5406 4.45154 4.22306 0.47293 
4.45154 4.89684 -0.85861 4.45154 4.89684 0.47293 4.45372 4.46158 0.54484 
4.45372 4.65832 -0.93051 4.45372 4.65832 0.54484 4.45448 5.28985 -0.33458 
4.45448 5.28985 -0.0511 4.45643 4.51083 -0.93297 4.45643 4.51083 0.5473 
4.45643 4.60908 -0.93297 4.45643 4.60908 0.5473 4.45662 4.0322 0.32817 
4.45662 5.0877 -0.71384 4.45662 5.0877 0.32817 4.45733 4.55995 -0.93379 
4.45733 4.55995 0.54811 4.45853 5.29588 -0.26903 4.45853 5.29588 -0.11665 
4.45873 4.12535 0.4057 4.45873 4.99456 -0.79137 4.45873 4.99456 0.4057 
4.4605 5.29802 -0.19284 4.46101 5.1958 -0.56667 4.46101 5.1958 0.181 
4.46243 4.26967 0.48382 4.46243 4.85024 -0.8695 4.46243 4.85024 0.48382 
4.46601 5.13438 -0.64816 4.46601 5.13438 0.26248 4.47169 4.31697 0.49308 
4.47169 4.80293 -0.87875 4.47169 4.80293 0.49308 4.47305 4.17011 0.42008 
4.47305 4.94979 -0.80576 4.47305 4.94979 0.42008 4.47439 4.07561 0.3468 
4.47439 5.04429 -0.73248 4.47439 5.04429 0.3468 4.47572 5.21388 -0.50325 
4.47572 5.21388 0.11757 4.47929 4.36486 0.50068 4.47929 4.75504 -0.88636 
4.47929 4.75504 0.50068 4.48522 4.41322 0.50661 4.48522 4.70668 -0.89229 
4.48522 4.70668 0.50661 4.48564 4.22108 0.43593 4.48564 4.89882 -0.82161 
4.48564 4.89882 0.43593 4.48596 5.09277 -0.66807 4.48596 5.09277 0.28239 
4.48721 5.22923 -0.4379 4.48721 5.22923 0.05222 4.48947 4.46194 0.51086 
4.48947 4.65797 -0.89654 4.48947 4.65797 0.51086 4.49061 4.1193 0.36306 
4.49061 5.00061 -0.74874 4.49061 5.00061 0.36306 4.49203 4.51089 -0.89909 
4.49203 4.51089 0.51342 4.49203 4.60902 -0.89909 4.49203 4.60902 0.51342 
4.49288 4.55995 -0.89995 4.49288 4.55995 0.51427 4.49288 5.1373 -0.60109 
4.49288 5.1373 0.21541 4.49514 5.24165 -0.37196 4.49514 5.24165 -0.01372 
4.49659 4.26771 0.44695 4.49659 4.8522 -0.83263 4.49659 4.8522 0.44695 
4.50096 5.24956 -0.30662 4.50096 5.24956 -0.07906 4.50411 5.04959 -0.68705 
4.50411 5.04959 0.30137 4.5051 4.16406 0.37797 4.5051 4.95585 -0.76365 
4.5051 4.95585 0.37797 4.50536 5.2533 -0.23104 4.50536 5.2533 -0.15464 
4.50587 4.31528 0.45646 4.50587 4.80463 -0.84214 4.50587 4.80463 0.45646 
4.50954 5.15701 -0.53878 4.50954 5.15701 0.1531 4.5132 5.09604 -0.62116 
4.5132 5.09604 0.23548 4.51351 4.3632 0.46419 4.51351 4.7567 -0.84987 
4.51351 4.7567 0.46419 4.51812 4.21475 0.3941 4.51812 4.90515 -0.77978 
4.51812 4.90515 0.3941 4.51921 4.41281 0.4708 4.51921 4.70709 -0.85647 
4.51921 4.70709 0.4708 4.52031 4.1145 0.31904 4.52031 5.00541 -0.70472 
4.52031 5.00541 0.31904 4.52291 5.17401 -0.4749 4.52291 5.17401 0.08923 
4.52345 4.46158 0.47511 4.52345 4.65832 -0.86079 4.52345 4.65832 0.47511 
4.52591 4.51083 0.47782 4.52591 4.60908 -0.8635 4.52591 4.60908 0.47782 
4.52672 4.55995 -0.8644 4.52672 4.55995 0.47872 4.52895 4.26648 0.40846 
4.52895 4.85342 -0.79414 4.52895 4.85342 0.40846 4.53169 5.05342 -0.64015 
4.53169 5.05342 0.25447 4.53293 5.18821 -0.40974 4.53293 5.18821 0.02406 
4.53511 4.15913 0.33425 4.53511 4.96078 -0.71993 4.53511 4.96078 0.33425 
4.53761 5.09831 -0.57351 4.53761 5.09831 0.18783 4.53834 4.31396 0.418 
4.53834 4.80594 -0.80368 4.53834 4.80594 0.418 4.53955 5.19956 -0.34359 
4.53955 5.19956 -0.04208 4.54591 4.36204 0.42605 4.54591 4.75787 -0.81173 
4.54591 4.75787 0.42605 4.54608 5.2051 -0.26843 4.54608 5.2051 -0.11724 
4.54826 5.20695 -0.19284 4.54831 5.00956 -0.65802 4.54831 5.00956 0.27234 
4.54871 4.20944 0.35035 4.54871 4.91047 -0.73603 4.54871 4.91047 0.35035 
4.55174 4.41156 0.43268 4.55174 4.70834 -0.81836 4.55174 4.70834 0.43268 
4.5531 5.11702 -0.51047 4.5531 5.11702 0.12479 4.55563 4.46147 0.43773 
4.55563 4.65844 -0.82341 4.55563 4.65844 0.43773 4.55651 5.05592 -0.5928 
4.55651 5.05592 0.20712 4.55814 4.51065 0.44041 4.55814 4.60926 -0.82609 
4.55814 4.60926 0.44041 4.55878 4.55995 -0.82723 4.55878 4.55995 0.44155 
4.55994 4.26105 0.36512 4.55994 4.85886 -0.75079 4.55994 4.85886 0.36512 
4.563 4.15534 0.28904 4.563 4.96457 -0.67471 4.563 4.96457 0.28904 
4.56537 5.13302 -0.44547 4.56537 5.13302 0.05979 4.56877 4.31326 0.37818 
4.56877 4.80665 -0.76386 4.56877 4.80665 0.37818 4.57359 5.01204 -0.61113 
4.57359 5.01204 0.22545 4.5741 5.14612 -0.37976 4.5741 5.14612 -0.00591 
4.5764 4.36137 0.38636 4.5764 4.75854 -0.77204 4.5764 4.75854 0.38636 
4.57703 4.20538 0.30534 4.57703 4.91453 -0.69102 4.57703 4.91453 0.30534 
4.57912 5.057 -0.54431 4.57912 5.057 0.15863 4.58249 4.4107 0.3928 
4.58249 4.70921 -0.77847 4.58249 4.70921 0.3928 4.58432 5.15103 -0.30667 
4.58432 5.15103 -0.07901 4.58644 4.46064 0.39798 4.58644 4.65926 -0.78366 
4.58644 4.65926 0.39798 4.58835 4.51059 0.40166 4.58835 4.60931 -0.78733 
4.58835 4.60931 0.40166 4.58868 4.96721 -0.62813 4.58868 4.96721 0.24245 
4.58872 4.25647 0.32017 4.58872 4.86344 -0.70585 4.58872 4.86344 0.32017 
4.58873 5.15476 -0.23107 4.58873 5.15476 -0.1546 4.58898 4.55995 -0.78854 
4.58898 4.55995 0.40286 4.59364 5.07446 -0.48028 4.59364 5.07446 0.0946 
4.59664 5.01343 -0.56278 4.59664 5.01343 0.1771 4.59802 4.30846 0.33347 
4.59802 4.81145 -0.71915 4.59802 4.81145 0.33347 4.60369 4.20193 0.25752 
4.60369 4.91798 -0.6432 4.60369 4.91798 0.25752 4.60443 5.08955 -0.41493 
4.60443 5.08955 0.02925 4.60491 4.3612 0.34522 4.60491 4.75871 -0.7309 
4.60491 4.75871 0.34522 4.6111 4.41045 0.35165 4.6111 4.70946 -0.73733 
4.6111 4.70946 0.35165 4.61208 4.9687 -0.58031 4.61208 4.9687 0.19463 
4.61523 4.46007 0.35673 4.61523 4.65983 -0.7424 4.61523 4.65983 0.35673 
4.61582 4.25289 0.2727 4.61582 4.86701 -0.65838 4.61582 4.86701 0.2727 
4.61674 5.09579 -0.34242 4.61674 5.09579 -0.04326 4.61724 4.55995 -0.74841 
4.61724 4.55995 0.36273 4.61724 5.01357 -0.5136 4.61724 5.01357 0.12792 
4.61728 4.50995 0.36042 4.61728 4.60995 -0.7461 4.61728 4.60995 0.36042 
4.62451 5.09912 -0.26909 4.62451 5.09912 -0.11659 4.62557 4.30508 0.28652 
4.62557 4.81482 -0.6722 4.62557 4.81482 0.28652 4.62696 5.10069 -0.19284 
4.62747 4.9197 -0.59549 4.62747 4.9197 0.20981 4.63038 5.03013 -0.44891 
4.63038 5.03013 0.06323 4.63288 4.35777 0.29861 4.63288 4.76214 -0.68429 
4.63288 4.76214 0.29861 4.63314 4.96903 -0.53139 4.63314 4.96903 0.14571 
4.63722 4.41006 0.30973 4.63722 4.70984 -0.69541 4.63722 4.70984 0.30973 
4.64044 4.25024 0.22383 4.64044 4.86967 -0.60951 4.64044 4.86967 0.22383 
4.64142 4.45973 0.31492 4.64142 4.66017 -0.7006 4.64142 4.66017 0.31492 
4.64348 4.5099 0.31885 4.64348 4.61001 -0.70453 4.64348 4.61001 0.31885 
4.6435 4.55995 -0.70694 4.6435 4.55995 0.32126 4.64503 5.03706 -0.37737 
4.64503 5.03706 -0.00831 4.64898 4.92035 -0.54636 4.64898 4.92035 0.16069 
4.65069 4.3022 0.23783 4.65069 4.8177 -0.62351 4.65069 4.8177 0.23783 
4.6518 4.9682 -0.48151 4.6518 4.9682 0.09584 4.65494 5.04177 -0.30422 
4.65494 5.04177 -0.08146 4.65834 4.35494 0.25054 4.65834 4.76497 -0.63622 
4.65834 4.76497 0.25054 4.65991 5.04412 -0.23107 4.65991 5.04412 -0.1546 
4.66232 4.2495 0.17496 4.66232 4.87041 -0.56063 4.66232 4.87041 0.17496 
4.66319 4.40707 0.26187 4.66319 4.71284 -0.64754 4.66319 4.71284 0.26187 
4.66553 4.45963 0.27189 4.66553 4.66027 -0.65756 4.66553 4.66027 0.27189 
4.66769 4.55995 -0.66424 4.66769 4.55995 0.27856 4.66772 4.50973 0.27581 
4.66772 4.61018 -0.66149 4.66772 4.61018 0.27581 4.668 4.91974 -0.49654 
4.668 4.91974 0.11086 4.66858 4.97611 -0.41071 4.66858 4.97611 0.02503 
4.67307 4.30005 0.18814 4.67307 4.81986 -0.57382 4.67307 4.81986 0.18814 
4.68063 4.98179 -0.33874 4.68063 4.98179 -0.04694 4.68121 4.35271 0.20116 
4.68121 4.76719 -0.58684 4.68121 4.76719 0.20116 4.68169 4.87026 -0.5107 
4.68169 4.87026 0.12502 4.68264 4.92108 -0.44819 4.68264 4.92108 0.06252 
4.68669 4.40457 0.21237 4.68669 4.71534 -0.59805 4.68669 4.71534 0.21237 
4.68788 4.98521 -0.26598 4.68788 4.98521 -0.11969 4.68951 4.45713 0.22271 
4.68951 4.66278 -0.60839 4.68951 4.66278 0.22271 4.68971 4.50968 0.23186 
4.68971 4.61023 -0.61754 4.68971 4.61023 0.23186 4.68976 4.55995 -0.62039 
4.68976 4.55995 0.23472 4.69031 4.98635 -0.19284 4.69285 4.30001 0.13828 
4.69285 4.8199 -0.52396 4.69285 4.8199 0.13828 4.69683 4.87173 -0.46258 
4.69683 4.87173 0.07691 4.69724 4.92795 -0.37668 4.69724 4.92795 -0.00899 
4.70143 4.35111 0.15061 4.70143 4.7688 -0.53628 4.70143 4.7688 0.15061 
4.7071 4.93258 -0.30373 4.7071 4.93258 -0.08195 4.70741 4.4028 0.16195 
4.70741 4.71711 -0.54763 4.70741 4.71711 0.16195 4.7085 4.82124 -0.47622 
4.7085 4.82124 0.09054 4.70965 4.55995 -0.57552 4.70965 4.55995 0.18984 
4.70965 4.87241 -0.41378 4.70965 4.87241 0.0281 4.71078 4.45493 0.1723 
4.71078 4.66497 -0.55797 4.71078 4.66497 0.1723 4.71153 4.50737 0.1816 
4.71153 4.61254 -0.56728 4.71153 4.61254 0.1816 4.71205 4.9349 -0.23062 
4.71205 4.9349 -0.15505 4.71755 4.34969 0.1031 4.71755 4.77022 -0.48878 
4.71755 4.77022 0.1031 4.72183 4.82213 -0.42749 4.72183 4.82213 0.04181 
4.72215 4.87794 -0.34141 4.72215 4.87794 -0.04427 4.72397 4.40251 0.11539 
4.72397 4.7174 -0.50106 4.72397 4.7174 0.11539 4.72732 4.55995 -0.52973 
4.72732 4.55995 0.14405 4.72773 4.45464 0.12594 4.72773 4.66526 -0.51162 
4.72773 4.66526 0.12594 4.72883 4.50733 0.1356 4.72883 4.61258 -0.52127 
4.72883 4.61258 0.1356 4.72958 4.88174 -0.26824 4.72958 4.88174 -0.11744 
4.73132 4.3488 0.05485 4.73132 4.7711 -0.44052 4.73132 4.7711 0.05485 
4.73227 4.88266 -0.19284 4.7327 4.82241 -0.37842 4.7327 4.82241 -0.00726 
4.73827 4.40147 0.06722 4.73827 4.71844 -0.45289 4.73827 4.71844 0.06722 
4.74238 4.45461 0.07881 4.74238 4.6653 -0.46449 4.74238 4.6653 0.07881 
4.74271 4.55995 -0.48312 4.74271 4.55995 0.09745 4.74272 4.77146 -0.39165 
4.74272 4.77146 0.00597 4.74281 4.82712 -0.30551 4.74281 4.82712 -0.08017 
4.74392 4.5072 0.08853 4.74392 4.6127 -0.47421 4.74392 4.6127 0.08853 
4.74834 4.82833 -0.23063 4.74834 4.82833 -0.15505 4.75024 4.40088 0.01811 
4.75024 4.71902 -0.40379 4.75024 4.71902 0.01811 4.7517 4.77128 -0.34227 
4.7517 4.77128 -0.04341 4.75487 4.454 0.02991 4.75487 4.66591 -0.41559 
4.75487 4.66591 0.02991 4.7558 4.55995 -0.43582 4.7558 4.55995 0.05014 
4.7566 4.50716 0.04104 4.7566 4.61274 -0.42672 4.7566 4.61274 0.04104 
4.75973 4.40091 -0.03125 4.75973 4.71899 -0.35443 4.75973 4.71899 -0.03125 
4.75992 4.77308 -0.26776 4.75992 4.77308 -0.11791 4.76266 4.77368 -0.19284 
4.76489 4.45366 -0.01956 4.76489 4.66624 -0.36612 4.76489 4.66624 -0.01956 
4.76656 4.55995 -0.38793 4.76656 4.55995 0.00225 4.76656 4.71924 -0.30547 
4.76656 4.71924 -0.0802 4.76717 4.50673 -0.00838 4.76717 4.61318 -0.3773 
4.76717 4.61318 -0.00838 4.77208 4.72045 -0.2306 4.77208 4.72045 -0.15508 
4.77226 4.45339 -0.06837 4.77226 4.66651 -0.31731 4.77226 4.66651 -0.06837 
4.77495 4.55995 -0.33957 4.77495 4.55995 -0.04611 4.77506 4.50669 -0.0569 
4.77506 4.61321 -0.32878 4.77506 4.61321 -0.0569 4.77722 4.45338 -0.11748 
4.77722 4.66653 -0.2682 4.77722 4.66653 -0.11748 4.78004 4.66683 -0.19284 
4.78056 4.50659 -0.27966 4.78056 4.50659 -0.10602 4.78056 4.61332 -0.27966 
4.78056 4.61332 -0.10602 4.78096 4.55995 -0.29086 4.78096 4.55995 -0.09482 
4.78363 4.50655 -0.2306 4.78363 4.50655 -0.15508 4.78363 4.61335 -0.2306 
4.78363 4.61335 -0.15508 4.78457 4.55995 -0.24191 4.78457 4.55995 -0.14377 
4.78577 4.55995 -0.19284 4.03909 2.93954 -1.28868 4.0433 2.98921 -1.28348 
4.04763 3.04151 -1.27236 4.06324 2.88932 -1.33417 4.06528 2.9392 -1.33048 
4.06941 2.98883 -1.32541 4.0756 3.03808 -1.31897 4.08249 3.09082 -1.30723 
4.09153 2.83932 -1.37661 4.09216 2.88868 -1.37541 4.09407 2.93863 -1.37173 
4.09803 2.98858 -1.36655 4.10411 3.03791 -1.36011 4.11175 3.08601 -1.35193 
4.12057 3.13823 -1.33887 4.12173 2.83932 -1.41531 4.12237 2.79002 -1.41417 
4.12237 2.88862 -1.41417 4.12489 2.93781 -1.41149 4.12878 2.98771 -1.40644 
4.1346 3.03724 -1.3998 4.14217 3.08531 -1.39175 4.15157 3.13279 -1.38222 
4.15379 2.83932 -1.45247 4.15461 2.79019 -1.45157 4.15461 2.88845 -1.45157 
4.15707 2.74095 -1.44886 4.15707 2.93769 -1.44886 4.1613 2.69218 -1.44455 
4.1613 2.98646 -1.44455 4.167 3.03607 -1.43794 4.17465 3.084 -1.43022 
4.18392 3.13157 -1.4207 4.18763 2.83932 -1.48802 4.18849 2.79025 -1.48717 
4.18849 2.88839 -1.48717 4.19104 2.7413 -1.48462 4.19104 2.93734 -1.48462 
4.19487 3.17819 -1.40968 4.19529 2.69259 -1.48037 4.19529 2.98605 -1.48037 
4.20122 2.64423 -1.47443 4.20122 2.64423 -0.08739 4.20122 3.03441 -1.47443 
4.20883 3.0823 -1.46683 4.21808 3.12961 -1.45757 4.22318 2.83932 -1.52187 
4.22408 2.79019 -1.52105 4.22408 2.88845 -1.52105 4.22679 2.74095 -1.51859 
4.22679 2.93769 -1.51859 4.22897 3.17621 -1.44669 4.23111 2.69218 -1.51436 
4.23111 2.69218 -0.04747 4.23111 2.98646 -1.51436 4.23771 2.64257 -1.50865 
4.23771 2.64257 -0.05317 4.23771 3.03607 -1.50865 4.24146 3.222 -1.4342 
4.24544 2.59464 -1.50101 4.24544 2.59464 -0.06082 4.24544 3.084 -1.50101 
4.25495 2.54707 -1.49173 4.25495 2.54707 -0.0701 4.25495 3.13157 -1.49173 
4.26035 2.83932 -1.55392 4.26149 2.79002 -1.55329 4.26149 2.88862 -1.55329 
4.26417 2.74083 -1.55077 4.26417 2.74083 -0.01106 4.26417 2.93781 -1.55077 
4.26597 2.50045 -1.48078 4.26597 3.17819 -1.48078 4.26922 2.69093 -1.54688 
4.26922 2.69093 -0.01495 4.26922 2.98771 -1.54688 4.27585 2.64141 -1.54105 
4.27585 2.64141 -0.02078 4.27585 3.03724 -1.54105 4.28182 3.22916 -1.4682 
4.2839 2.59333 -1.53349 4.2839 2.59333 -0.02834 4.2839 3.08531 -1.53349 
4.29344 2.54585 -1.52409 4.29344 2.54585 -0.03774 4.29344 3.13279 -1.52409 
4.29904 2.83932 -1.58412 4.30025 2.78996 -1.5835 4.30025 2.88868 -1.5835 
4.30392 2.74001 -1.58158 4.30392 2.74001 0.01976 4.30392 2.93863 -1.58158 
4.3078 2.49412 -1.51327 4.3078 2.49412 -0.04856 4.3078 3.18452 -1.51327 
4.30911 2.69007 -1.57763 4.30911 2.69007 0.0158 4.30911 2.98858 -1.57763 
4.31554 2.64074 -1.57154 4.31554 2.64074 0.00972 4.31554 3.03791 -1.57154 
4.32372 2.59263 -1.56391 4.32372 2.59263 0.00208 4.32372 3.08601 -1.56391 
4.32393 2.44343 -1.50025 4.32393 2.44343 -0.06158 4.32393 3.23521 -1.50025 
4.33679 2.54041 -1.55508 4.33679 2.54041 -0.00674 4.33679 3.13823 -1.55508 
4.33884 2.39867 -1.48575 4.33884 2.39867 -0.07608 4.33884 3.27998 -1.48575 
4.33917 2.83932 -1.61238 4.34148 2.78932 -1.61242 4.34148 2.78932 0.05059 
4.34148 2.88932 -1.61242 4.34518 2.73944 -1.61037 4.34518 2.73944 0.04855 
4.34518 2.9392 -1.61037 4.35025 2.68982 -1.60625 4.35025 2.68982 0.04442 
4.35025 2.98883 -1.60625 4.35155 2.4888 -1.54385 4.35155 2.4888 -0.01797 
4.35155 3.18984 -1.54385 4.3551 2.35498 -1.46954 4.3551 2.35498 -0.09229 
4.35668 2.64056 -1.60005 4.35668 2.64056 0.03823 4.35668 3.03808 -1.60005 
4.36765 2.4385 -1.53026 4.36765 2.4385 -0.03157 4.36765 3.24014 -1.53026 
4.36843 2.58783 -1.59316 4.36843 2.58783 0.03133 4.36843 3.09082 -1.59316 
4.38064 2.83932 -1.63864 4.38173 2.53584 -1.58386 4.38173 2.53584 0.02203 
4.38173 3.14281 -1.58386 4.38286 2.39386 -1.51545 4.38286 2.39386 -0.04638 
4.38286 3.28478 -1.51545 4.38305 2.78926 -1.63863 4.38305 2.78926 0.0768 
4.38305 2.88938 -1.63863 4.38698 2.7391 -1.63656 4.38698 2.7391 0.07473 
4.38698 2.93954 -1.63656 4.39217 2.68943 -1.63236 4.39217 2.68943 0.07053 
4.39217 2.98921 -1.63236 4.39656 2.48474 -1.57217 4.39656 2.48474 0.01035 
4.39656 3.1939 -1.57217 4.40053 2.34969 -0.06257 4.40329 2.63713 -1.62803 
4.40329 2.63713 0.0662 4.40329 3.04151 -1.62803 4.41287 2.43471 -1.55814 
4.41287 2.43471 -0.00369 4.41287 3.24394 -1.55814 4.41538 2.58445 -1.62071 
4.41538 2.58445 0.05888 4.41538 3.09419 -1.62071 4.41951 2.3065 -0.08073 
4.42334 2.83932 -1.66284 4.42609 2.7891 -1.66287 4.42609 2.7891 0.10104 
4.42609 2.88954 -1.66287 4.4292 2.53226 -1.61097 4.4292 2.53226 0.04914 
4.4292 3.14638 -1.61097 4.42956 2.38971 -1.54345 4.42956 2.38971 -0.01838 
4.42956 3.28893 -1.54345 4.43002 2.739 -1.66067 4.43002 2.739 0.09884 
4.43002 2.93964 -1.66067 4.43942 2.26489 -0.10068 4.44004 2.68643 -1.65834 
4.44004 2.68643 0.09651 4.44004 2.99221 -1.65834 4.44438 2.48129 -1.59883 
4.44438 2.48129 0.03701 4.44438 3.19735 -1.59883 4.44743 2.34585 -0.03499 
4.44743 3.33279 -1.52684 4.45136 2.6343 -1.65349 4.45136 2.6343 0.09166 
4.45136 3.04434 -1.65349 4.45945 2.43206 -1.58382 4.45945 2.43206 0.02199 
4.45945 3.24658 -1.58382 4.46067 2.22545 -0.12157 4.46407 2.58157 -1.64583 
4.46407 2.58157 0.08401 4.46407 3.09707 -1.64583 4.46642 2.30324 -0.05348 
4.46719 2.83932 -1.6849 4.47004 2.78904 -1.68485 4.47004 2.78904 0.12302 
4.47004 2.8896 -1.68485 4.47645 2.38724 -1.56873 4.47645 2.38724 0.0069 
4.47645 3.2914 -1.56873 4.47807 2.52961 -1.63559 4.47807 2.52961 0.07376 
4.47807 3.14903 -1.63559 4.47919 2.7365 -1.68465 4.47919 2.7365 0.12282 
4.47919 2.94214 -1.68465 4.48649 2.26197 -0.07381 4.48953 2.68394 -1.68183 
4.48953 2.68394 0.12001 4.48953 2.99471 -1.68183 4.49209 2.47957 -1.62261 
4.49209 2.47957 0.06078 4.49209 3.19907 -1.62261 4.49478 2.34335 -0.01017 
4.49478 3.33529 -1.55166 4.49619 2.16859 -0.15539 4.50074 2.63208 -1.67636 
4.50074 2.63208 0.11453 4.50074 3.04656 -1.67636 4.50727 2.43057 -1.60723 
4.50727 2.43057 0.0454 4.50727 3.24807 -1.60723 4.51206 2.08498 -0.24751 
4.51206 2.83932 -1.70479 4.51206 2.83932 0.14297 4.51376 2.57942 -1.66822 
4.51376 2.57942 0.10639 4.51376 3.09923 -1.66822 4.51407 2.30097 -0.02907 
4.51407 3.37767 -1.53275 4.5203 2.78674 -1.70667 4.5203 2.78674 0.14484 
4.5203 2.8919 -1.70667 4.52091 2.20347 -0.10568 4.5248 2.38584 -1.59178 
4.5248 2.38584 0.02995 4.5248 3.2928 -1.59178 4.52695 2.52887 -1.65747 
4.52695 2.52887 0.09564 4.52695 3.14978 -1.65747 4.52961 2.7343 -1.70593 
4.52961 2.7343 0.1441 4.52961 2.94434 -1.70593 4.53395 2.11519 -0.19315 
4.53908 2.05376 -0.27456 4.53995 2.68217 -1.70256 4.53995 2.68217 0.14073 
4.53995 2.99648 -1.70256 4.54122 2.47892 -1.64412 4.54122 2.47892 0.0823 
4.54122 3.19972 -1.64412 4.54327 2.34227 0.01244 4.54327 3.33637 -1.57427 
4.5488 2.24226 -0.05714 4.5513 2.63047 -1.69657 4.5513 2.63047 0.13474 
4.5513 3.04817 -1.69657 4.55619 2.43024 -1.62828 4.55619 2.43024 0.06646 
4.55619 3.2484 -1.62828 4.55742 2.14855 -0.14134 4.55785 2.83932 -1.72246 
4.55785 2.83932 0.16063 4.5636 1.98746 -0.37511 4.56362 2.57938 -1.68799 
4.56362 2.57938 0.12616 4.56362 3.09927 -1.68799 4.56631 2.7867 -1.72397 
4.56631 2.7867 0.16215 4.56631 2.89195 -1.72397 4.56698 2.02445 -0.30284 
4.5733 2.06616 -0.2342 4.57398 2.3857 -1.61238 4.57398 2.3857 0.05056 
4.57398 3.29294 -1.61238 4.57596 2.73401 -1.72287 4.57596 2.73401 0.16105 
4.57596 2.94463 -1.72287 4.57688 2.52901 -1.67683 4.57688 2.52901 0.11501 
4.57688 3.14963 -1.67683 4.57711 2.28226 -0.01359 4.57711 3.39639 -1.54824 
4.58433 2.1854 -0.09096 4.58652 2.68188 -1.71911 4.58652 2.68188 0.15728 
4.58652 2.99676 -1.71911 4.59104 2.47953 -1.66314 4.59104 2.47953 0.10131 
4.59104 3.19911 -1.66314 4.59583 2.09751 -0.1806 4.59648 1.99656 -0.33282 
4.5988 2.62906 -1.71269 4.5988 2.62906 0.15086 4.5988 3.04958 -1.71269 
4.60102 2.03637 -0.26227 4.60446 2.83932 -1.73785 4.60446 2.83932 0.17603 
4.60607 2.43107 -1.64694 4.60607 2.43107 0.08511 4.60607 3.24757 -1.64694 
4.6073 2.32481 0.02696 4.6073 3.35383 -1.58879 4.61136 2.57803 -1.70364 
4.61136 2.57803 0.14181 4.61136 3.10061 -1.70364 4.61268 2.22527 -0.04377 
4.61337 2.78657 -1.73906 4.61337 2.78657 0.17723 4.61337 2.89207 -1.73906 
4.62212 2.13196 -0.12875 4.62309 2.73397 -1.73753 4.62309 2.73397 0.1757 
4.62309 2.94467 -1.73753 4.625 2.52754 -1.69197 4.625 2.52754 0.13015 
4.625 3.1511 -1.69197 4.62675 1.97081 -0.36394 4.63046 2.00818 -0.29167 
4.63469 2.68084 -1.73341 4.63469 2.68084 0.17159 4.63469 2.9978 -1.73341 
4.63592 2.05065 -0.22324 4.63867 2.36914 0.06369 4.63867 3.3095 -1.62552 
4.63939 2.47819 -1.67779 4.63939 2.47819 0.11596 4.63939 3.20045 -1.67779 
4.64211 2.26625 -0.00132 4.64211 3.41239 -1.56051 4.64706 2.62817 -1.72647 
4.64706 2.62817 0.16464 4.64706 3.05047 -1.72647 4.64968 2.17004 -0.07948 
4.65176 2.83932 -1.75095 4.65176 2.83932 0.18912 4.66009 2.57714 -1.71697 
4.66009 2.57714 0.15514 4.66009 3.1015 -1.71697 4.66058 1.98192 -0.32263 
4.66086 2.78653 -1.75174 4.66086 2.78653 0.18992 4.66086 2.89211 -1.75174 
4.66086 2.89211 0.18992 4.66147 2.08292 -0.16982 4.66523 2.02208 -0.25229 
4.67199 2.73337 -1.75002 4.67199 2.73337 0.18819 4.67199 2.94527 -1.75002 
4.67265 2.30973 0.03775 4.67265 3.36891 -1.59958 4.6738 2.52686 -1.70479 
4.6738 2.52686 0.14297 4.6738 3.15178 -1.70479 4.67687 2.42316 -1.66372 
4.67687 2.42316 0.10189 4.67687 3.25548 -1.66372 4.67784 2.21106 -0.03376 
4.68379 2.68025 -1.74538 4.68379 2.68025 0.18355 4.68379 2.99839 -1.74538 
4.68808 2.11863 -0.11917 4.69108 1.95797 -0.3546 4.69511 1.99558 -0.28268 
4.69593 2.62782 -1.73786 4.69593 2.62782 0.17603 4.69593 3.05082 -1.73786 
4.69965 2.03851 -0.21466 4.69965 2.83932 -1.7617 4.69965 2.83932 0.19987 
4.70782 2.25315 0.00742 4.70782 3.42549 -1.56925 4.70916 2.57687 -1.72784 
4.70916 2.57687 0.16602 4.70916 3.10178 -1.72784 4.71021 2.36222 0.07834 
4.71021 3.31642 -1.64017 4.71028 2.7861 -1.76231 4.71028 2.7861 0.20048 
4.71028 2.89254 -1.76231 4.71028 2.89254 0.20048 4.7109 2.47132 -1.69238 
4.7109 2.47132 0.13056 4.7109 3.20732 -1.69238 4.71562 2.15763 -0.07154 
4.72146 2.73303 -1.76003 4.72146 2.73303 0.19821 4.72146 2.94561 -1.76003 
4.7255 1.97119 -0.31432 4.72569 2.07214 -0.16216 4.72943 2.01151 -0.24482 
4.73315 2.68028 -1.75487 4.73315 2.68028 0.19304 4.73315 2.99836 -1.75487 
4.74399 2.19972 -0.02714 4.74399 3.47892 -1.53469 4.74516 2.30348 0.05005 
4.74516 3.37516 -1.61188 4.74531 2.628 -1.74684 4.74531 2.628 0.18501 
4.74531 3.05065 -1.74684 4.74617 2.52134 -1.7173 4.74617 2.52134 0.15547 
4.74617 3.15731 -1.7173 4.74801 2.83932 -1.77009 4.74801 2.83932 0.20826 
4.74884 2.41748 -1.67577 4.74884 2.41748 0.11394 4.74884 3.26116 -1.67577 
4.753 2.10943 -0.11221 4.75631 1.949 -0.34713 4.7588 2.78606 -1.7702 
4.7588 2.78606 0.20837 4.7588 2.89258 -1.7702 4.7588 2.89258 0.20837 
4.75983 1.98647 -0.27648 4.76421 2.02981 -0.2085 4.77027 2.73276 -1.7674 
4.77027 2.73276 0.20557 4.77027 2.94588 -1.7674 4.78091 2.24825 0.01763 
4.78091 3.4304 -1.57946 4.78096 2.14971 -0.06573 4.78207 2.57216 -1.73796 
4.78207 2.57216 0.17613 4.78207 3.10648 -1.73796 4.78211 2.68003 -1.7617 
4.78211 2.68003 0.19987 4.78211 2.99861 -1.7617 4.78336 2.35751 0.08825 
4.78336 3.32113 -1.65008 4.78385 2.4667 -1.70225 4.78385 2.4667 0.14042 
4.78385 3.21194 -1.70225 4.79057 1.96378 -0.30913 4.79114 2.06482 -0.15689 
4.79455 2.00437 -0.2398 4.79672 2.83932 -1.7761 4.79672 2.83932 0.21427 
4.80792 2.78595 -1.77571 4.80792 2.78595 0.21388 4.80792 2.89269 -1.77571 
4.80792 2.89269 0.21388 4.81849 2.30016 0.05783 4.81849 3.37848 -1.61966 
4.81855 2.1034 -0.10815 4.81915 2.19418 -0.0206 4.81915 3.48447 -1.54123 
4.81934 2.51753 -1.72472 4.81934 2.51753 0.16289 4.81934 3.16111 -1.72472 
4.81938 2.73275 -1.77236 4.81938 2.73275 0.21053 4.81938 2.9459 -1.77236 
4.81938 2.9459 0.21053 4.81982 2.6262 -1.75506 4.81982 2.6262 0.19323 
4.81982 3.05244 -1.75506 4.8216 2.41406 -1.68303 4.8216 2.41406 0.1212 
4.8216 3.26458 -1.68303 4.82513 1.98105 -0.27246 4.82934 2.02457 -0.2048 
4.84567 2.83932 -1.77971 4.84567 2.83932 0.21788 4.85651 2.24451 0.02204 
4.85651 3.43413 -1.58387 4.85651 2.35515 0.09323 4.85651 3.32349 -1.65505 
4.85654 2.14597 -0.06133 4.85654 2.06103 -0.15418 4.85695 2.57095 -1.74349 
4.85695 2.57095 0.18166 4.85695 3.1077 -1.74349 4.85696 2.46437 -1.70719 
4.85696 2.46437 0.14536 4.85696 3.21427 -1.70719 4.85698 2.67882 -1.76723 
4.85698 2.67882 0.2054 4.85698 2.99982 -1.76723 4.85698 2.78592 -1.77877 
4.85698 2.78592 0.21694 4.85698 2.89272 -1.77877 4.85698 2.89272 0.21694 
4.85989 1.95943 -0.30701 4.85989 2.00075 -0.23724 4.89474 1.94035 -0.34291 
4.89474 1.97896 -0.27123 4.89474 2.02282 -0.20356 4.89474 2.10125 -0.10619 
4.89474 2.19232 -0.01842 4.89474 2.29858 0.06028 4.89474 2.41292 -1.68545 
4.89474 2.41292 0.12362 4.89474 2.51662 -1.72741 4.89474 2.51662 0.16559 
4.89474 2.6256 -1.75781 4.89474 2.6256 0.19598 4.89474 2.73244 -1.77519 
4.89474 2.73244 0.21336 4.89474 2.83932 -1.78091 4.89474 2.83932 0.21909 
4.89474 2.9462 -1.77519 4.89474 2.9462 0.21336 4.89474 3.05305 -1.75781 
4.89474 3.16203 -1.72741 4.89474 3.26572 -1.68545 4.89474 3.38006 -1.62211 
4.89474 3.48632 -1.54341 4.9296 2.00075 -0.23724 4.9296 1.95943 -0.30701 
4.9325 2.78592 -1.77877 4.9325 2.78592 0.21694 4.9325 2.89272 -1.77877 
4.9325 2.89272 0.21694 4.9325 2.67882 -1.76723 4.9325 2.67882 0.2054 
4.9325 2.99982 -1.76723 4.9325 2.99982 0.2054 4.93253 2.46437 -1.70719 
4.93253 2.46437 0.14536 4.93253 3.21427 -1.70719 4.93253 2.57095 -1.74349 
4.93253 2.57095 0.18166 4.93253 3.1077 -1.74349 4.93294 2.06103 -0.15418 
4.93294 2.14597 -0.06133 4.93294 3.53267 -1.5005 4.93298 2.35515 0.09323 
4.93298 3.32349 -1.65505 4.93298 2.24451 0.02204 4.93298 3.43413 -1.58387 
4.94381 2.83932 -1.77971 4.94381 2.83932 0.21788 4.96014 2.02457 -0.2048 
4.96412 1.94251 -0.34397 4.96435 1.98105 -0.27246 4.96789 2.41406 0.1212 
4.96789 3.26458 -1.68303 4.96967 2.6262 -1.75506 4.96967 2.6262 0.19323 
4.96967 3.05244 -1.75506 4.9701 2.73275 -1.77236 4.9701 2.73275 0.21053 
4.9701 2.9459 -1.77236 4.9701 2.9459 0.21053 4.97014 2.51753 -1.72472 
4.97014 2.51753 0.16289 4.97014 3.16111 -1.72472 4.97034 2.19418 -0.0206 
4.97034 3.48447 -1.54123 4.97093 2.1034 -0.10815 4.97099 2.30016 0.05783 
4.97099 3.37848 -1.61966 4.98156 2.78595 -1.77571 4.98156 2.78595 0.21388 
4.98156 2.89269 -1.77571 4.98156 2.89269 0.21388 4.99276 2.83932 -1.7761 
4.99276 2.83932 0.21427 4.99494 2.00437 -0.2398 4.99834 2.06482 -0.15689 
4.99891 1.96378 -0.30913 5.00563 2.4667 0.14042 5.00563 3.21194 -1.70225 
5.00612 2.35751 0.08825 5.00612 3.32113 -1.65008 5.00738 2.68003 -1.7617 
5.00738 2.68003 0.19987 5.00738 2.99861 -1.7617 5.00738 2.99861 0.19987 
5.00741 2.57216 -1.73796 5.00741 2.57216 0.17613 5.00741 3.10648 -1.73796 
5.00852 2.14971 -0.06573 5.00852 3.52893 -1.4961 5.00857 2.24825 0.01763 
5.00857 3.4304 -1.57946 5.01921 2.73276 -1.7674 5.01921 2.73276 0.20557 
5.01921 2.94588 -1.7674 5.01921 2.94588 0.20557 5.02527 2.02981 -0.2085 
5.02965 1.98647 -0.27648 5.03068 2.78606 -1.7702 5.03068 2.78606 0.20837 
5.03068 2.89258 -1.7702 5.03068 2.89258 0.20837 5.03317 1.949 -0.34713 
5.03648 2.10943 -0.11221 5.03648 3.56921 -1.44962 5.04064 2.41748 0.11394 
5.04064 3.26116 -1.67577 5.04147 2.83932 -1.77009 5.04147 2.83932 0.20826 
5.04331 2.52134 0.15547 5.04331 3.15731 -1.7173 5.04417 2.628 -1.74684 
5.04417 2.628 0.18501 5.04417 3.05065 -1.74684 5.04417 3.05065 0.18501 
5.04432 2.30348 0.05005 5.04432 3.37516 -1.61188 5.0455 2.19972 -0.02714 
5.0455 3.47892 -1.53469 5.05633 2.68028 -1.75487 5.05633 2.68028 0.19304 
5.05633 2.99836 -1.75487 5.05633 2.99836 0.19304 5.06006 2.01151 -0.24482 
5.0638 2.07214 -0.16216 5.06398 1.97119 -0.31432 5.06802 2.73303 -1.76003 
5.06802 2.73303 0.19821 5.06802 2.94561 -1.76003 5.06802 2.94561 0.19821 
5.07386 2.15763 -0.07154 5.07386 3.52102 -1.49029 5.07859 2.47132 0.13056 
5.07859 3.20732 -1.69238 5.0792 2.7861 -1.76231 5.0792 2.7861 0.20048 
5.0792 2.89254 -1.76231 5.0792 2.89254 0.20048 5.07927 2.36222 0.07834 
5.07927 3.31642 -1.64017 5.08032 2.57687 0.16602 5.08032 3.10178 -1.72784 
5.08167 2.25315 0.00742 5.08167 3.42549 -1.56925 5.08983 2.03851 -0.21466 
5.08983 2.83932 -1.7617 5.08983 2.83932 0.19987 5.09355 2.62782 -1.73786 
5.09355 2.62782 0.17603 5.09355 3.05082 -1.73786 5.09355 3.05082 0.17603 
5.09437 1.99558 -0.28268 5.0984 1.95797 -0.3546 5.10141 2.11863 -0.11917 
5.10141 3.56001 -1.44265 5.10569 2.68025 -1.74538 5.10569 2.68025 0.18355 
5.10569 2.99839 -1.74538 5.10569 2.99839 0.18355 5.11164 2.21106 -0.03376 
5.11164 3.46758 -1.52807 5.11261 2.42316 0.10189 5.11261 3.25548 -1.66372 
5.11568 2.52686 0.14297 5.11568 3.15178 -1.70479 5.11683 2.30973 0.03775 
5.11683 3.36891 -1.59958 5.11749 2.73337 -1.75002 5.11749 2.73337 0.18819 
5.11749 2.94527 -1.75002 5.11749 2.94527 0.18819 5.12425 2.02208 -0.25229 
5.12801 2.08292 -0.16982 5.12862 2.78653 -1.75174 5.12862 2.78653 0.18992 
5.12862 2.89211 -1.75174 5.12862 2.89211 0.18992 5.1289 1.98192 -0.32263 
5.12939 2.57714 0.15514 5.12939 3.1015 -1.71697 5.12939 3.1015 0.15514 
5.13186 1.94784 -0.39486 5.13772 2.83932 -1.75095 5.13772 2.83932 0.18912 
5.1398 2.17004 -0.07948 5.1398 3.5086 -1.48235 5.14243 2.62817 0.16464 
5.14243 3.05047 -1.72647 5.14243 3.05047 0.16464 5.14737 2.26625 -0.00132 
5.14737 3.41239 -1.56051 5.1501 2.47819 0.11596 5.1501 3.20045 -1.67779 
5.15081 2.36914 0.06369 5.15081 3.3095 -1.62552 5.15356 2.05065 -0.22324 
5.1548 2.68084 -1.73341 5.1548 2.68084 0.17159 5.1548 2.9978 -1.73341 
5.1548 2.9978 0.17159 5.15902 2.00818 -0.29167 5.16273 1.97081 -0.36394 
5.16449 2.52754 0.13015 5.16449 3.1511 -1.69197 5.16639 2.73397 -1.73753 
5.16639 2.73397 0.1757 5.16639 2.94467 -1.73753 5.16639 2.94467 0.1757 
5.16736 2.13196 -0.12875 5.17611 2.78657 -1.73906 5.17611 2.78657 0.17723 
5.17611 2.89207 -1.73906 5.17611 2.89207 0.17723 5.17681 2.22527 -0.04377 
5.17681 3.45338 -1.51805 5.17812 2.57803 0.14181 5.17812 3.10061 -1.70364 
5.17812 3.10061 0.14181 5.18218 2.32481 0.02696 5.18218 3.35383 -1.58879 
5.18342 2.43107 0.08511 5.18342 3.24757 -1.64694 5.18503 2.83932 -1.73785 
5.18503 2.83932 0.17603 5.18846 2.03637 -0.26227 5.19068 2.62906 0.15086 
5.19068 3.04958 -1.71269 5.19068 3.04958 0.15086 5.193 1.99656 -0.33282 
5.19365 2.09751 -0.1806 5.19844 2.47953 0.10131 5.19844 3.19911 -1.66314 
5.20297 2.68188 0.15728 5.20297 2.99676 -1.71911 5.20297 2.99676 0.15728 
5.20515 2.1854 -0.09096 5.21237 2.28226 -0.01359 5.2126 2.52901 0.11501 
5.2126 3.14963 -1.67683 5.2126 3.14963 0.11501 5.21352 2.73401 -1.72287 
5.21352 2.73401 0.16105 5.21352 2.94463 -1.72287 5.21352 2.94463 0.16105 
5.2155 2.3857 0.05056 5.2155 3.29294 -1.61238 5.21618 2.06616 -0.2342 
5.2225 2.02445 -0.30284 5.22318 2.7867 -1.72397 5.22318 2.7867 0.16215 
5.22318 2.89195 -1.72397 5.22318 2.89195 0.16215 5.22586 2.57938 0.12616 
5.22586 3.09927 -1.68799 5.22586 3.09927 0.12616 5.23163 2.83932 -1.72246 
5.23163 2.83932 0.16063 5.23206 2.14855 -0.14134 5.23329 2.43024 0.06646 
5.23329 3.2484 -1.62828 5.23819 2.63047 0.13474 5.23819 3.04817 -1.69657 
5.23819 3.04817 0.13474 5.24068 2.24226 -0.05714 5.24621 2.34227 0.01244 
5.24827 2.47892 0.0823 5.24827 3.19972 -1.64412 5.24953 2.68217 0.14073 
5.24953 2.99648 -1.70256 5.24953 2.99648 0.14073 5.2504 2.05376 -0.27456 
5.25553 2.11519 -0.19315 5.25558 2.01494 -0.34481 5.25988 2.7343 0.1441 
5.25988 2.94434 -1.70593 5.25988 2.94434 0.1441 5.26254 2.52887 0.09564 
5.26254 3.14978 -1.65747 5.26254 3.14978 0.09564 5.26468 2.38584 0.02995 
5.26468 3.2928 -1.59178 5.26858 2.20347 -0.10568 5.26918 2.78674 -1.70667 
5.26918 2.78674 0.14484 5.26918 2.8919 -1.70667 5.26918 2.8919 0.14484 
5.27541 2.30097 -0.02907 5.27572 2.57942 0.10639 5.27572 3.09923 -1.66822 
5.27572 3.09923 0.10639 5.27742 2.08498 -0.24751 5.27742 2.83932 -1.70479 
5.27742 2.83932 0.14297 5.28221 2.43057 0.0454 5.28221 3.24807 -1.60723 
5.28375 2.04367 -0.31658 5.28874 2.63208 0.11453 5.28874 3.04656 -1.67636 
5.28874 3.04656 0.11453 5.29329 2.16859 -0.15539 5.2947 2.34335 -0.01017 
5.29739 2.47957 0.06078 5.29739 3.19907 -1.62261 5.29739 3.19907 0.06078 
5.29995 2.68394 0.12001 5.29995 2.99471 -1.68183 5.29995 2.99471 0.12001 
5.30299 2.26197 -0.07381 5.31029 2.7365 0.12282 5.31029 2.94214 -1.68465 
5.31029 2.94214 0.12282 5.31099 2.07451 -0.28919 5.31141 2.52961 0.07376 
5.31141 3.14903 -1.63559 5.31141 3.14903 0.07376 5.31303 2.38724 0.0069 
5.3163 2.13626 -0.2082 5.31944 2.78904 -1.68485 5.31944 2.78904 0.12302 
5.31944 2.8896 -1.68485 5.31944 2.8896 0.12302 5.3223 2.83932 -1.6849 
5.3223 2.83932 0.12308 5.32306 2.30324 -0.05348 5.32541 2.58157 0.08401 
5.32541 3.09707 -1.64583 5.32541 3.09707 0.08401 5.32882 2.22545 -0.12157 
5.33003 2.43206 0.02199 5.33703 2.10703 -0.2631 5.33812 2.6343 0.09166 
5.33812 3.04434 -1.65349 5.33812 3.04434 0.09166 5.34205 2.34585 -0.03499 
5.3451 2.48129 0.03701 5.34945 2.68643 0.09651 5.34945 2.99221 -1.65834 
5.34945 2.99221 0.09651 5.35006 2.26489 -0.10068 5.35278 2.19155 -0.17215 
5.35947 2.739 0.09884 5.35947 2.93964 -1.66067 5.35947 2.93964 0.09884 
5.35992 2.38971 -0.01838 5.36028 2.53226 0.04914 5.36339 2.7891 0.10104 
5.36339 2.88954 -1.66287 5.36339 2.88954 0.10104 5.36614 2.83932 -1.66284 
5.36614 2.83932 0.10101 5.3696 2.09837 -0.30605 5.36997 2.3065 -0.08073 
5.3741 2.58445 0.05888 5.3741 3.09419 0.05888 5.37479 2.16043 -0.22534 
5.37487 2.22979 -0.15009 5.37662 2.43471 -0.00369 5.38619 2.63713 0.0662 
5.38619 3.04151 -1.62803 5.38619 3.04151 0.0662 5.38895 2.34969 -0.06257 
5.39292 2.48474 0.01035 5.39474 2.13221 -0.28091 5.39578 2.26951 -0.12956 
5.39731 2.68943 0.07053 5.39731 2.98921 -1.63236 5.39731 2.98921 0.07053 
5.39781 2.19728 -0.20237 5.4025 2.7391 0.07473 5.4025 2.93954 -1.63656 
5.4025 2.93954 0.07473 5.40643 2.78926 0.0768 5.40643 2.88938 -1.63863 
5.40643 2.88938 0.0768 5.40662 2.39386 -0.04638 5.40775 2.53584 0.02203 
5.40884 2.83932 0.07681 5.41575 2.31157 -0.11007 5.41867 2.16776 -0.25698 
5.41969 2.23592 -0.18064 5.42105 2.58783 0.03133 5.42183 2.4385 -0.03157 
5.4328 2.64056 0.03823 5.43438 2.35498 -0.09229 5.43793 2.4888 -0.01797 
5.43923 2.68982 0.04442 5.43923 2.98883 0.04442 5.44003 2.2758 -0.16035 
5.44134 2.20493 -0.23431 5.44431 2.73944 0.04855 5.44431 2.9392 -1.61037 
5.44431 2.9392 0.04855 5.448 2.78932 0.05059 5.448 2.88932 -1.61242 
5.448 2.88932 0.05059 5.45031 2.83932 0.05056 5.45064 2.39867 -0.07608 
5.4527 2.54041 -0.00674 5.45977 2.31822 -0.14123 5.46269 2.24362 -0.21296 
5.46555 2.44343 -0.06158 5.46576 2.59263 0.00208 5.47328 2.19728 -0.27784 
5.47394 2.64074 0.00972 5.4772 2.36077 -0.12386 5.48038 2.69007 0.0158 
5.48168 2.49412 -0.04856 5.48268 2.28375 -0.19298 5.48556 2.74001 0.01976 
5.48924 2.78996 0.02167 5.48924 2.88868 0.02167 5.49044 2.83932 0.02229 
5.49328 2.40472 -0.10795 5.49501 2.23592 -0.25596 5.49604 2.54585 -0.03774 
5.50125 2.32522 -0.17441 5.50558 2.59333 -0.02834 5.50766 2.44948 -0.09363 
5.51363 2.64141 -0.02078 5.5153 2.2758 -0.23562 5.51835 2.36792 -0.1573 
5.52026 2.69093 -0.01495 5.52351 2.50045 -0.08104 5.52531 2.74083 -0.01106 
5.52799 2.79002 -0.00854 5.53396 2.41177 -0.1417 5.53443 2.31822 -0.21588 
5.53453 2.54707 -0.0701 5.54404 2.59464 -0.06082 5.5461 2.26951 -0.27987 
5.54802 2.45664 -0.12763 5.55177 2.64257 -0.05317 5.5518 2.36077 -0.19845 
5.55838 2.69218 -0.04747 5.56051 2.50243 -0.11514 5.56269 2.74095 -0.04324 
5.56559 2.31157 -0.25991 5.5677 2.40472 -0.18238 5.5714 2.54904 -0.10426 
5.58066 2.59634 -0.095 5.58202 2.44948 -0.168 5.58336 2.35498 -0.24127 
5.58826 2.64423 -0.08739 5.59419 2.69259 -0.08146 5.59461 2.50045 -0.15215 
5.59493 2.3065 -0.30569 5.59958 2.39867 -0.22501 5.60556 2.54707 -0.14112 
5.61308 2.34969 -0.2867 5.61407 2.44343 -0.2101 5.61484 2.59464 -0.13161 
5.62248 2.64257 -0.12389 5.62709 2.49412 -0.19398 5.62928 2.39386 -0.26903 
5.63792 2.54585 -0.17961 5.64408 2.4385 -0.25382 5.64731 2.59333 -0.17008 
5.65728 2.38971 -0.31573 5.65768 2.4888 -0.23772 5.66891 2.54041 -0.22296 
5.67197 2.43471 -0.29904 5.686 2.48474 -0.28273 5.69765 2.43206 -0.34562 
5.71266 2.48129 -0.33056 5.10411 3.60842 -1.39882 5.11351 3.6559 -1.38928 
5.12433 3.70763 -1.37492 5.12895 3.55918 -1.44501 5.13659 3.60711 -1.43728 
5.13735 3.75832 -1.35879 5.14587 3.65468 -1.42777 5.15185 3.80308 -1.34388 
5.15682 3.7013 -1.41675 5.15723 3.50916 -1.48743 5.16317 3.55752 -1.4815 
5.16806 3.84677 -1.32762 5.1694 3.75227 -1.4009 5.17077 3.60541 -1.4739 
5.18003 3.65271 -1.46464 5.18373 3.79703 -1.38652 5.18584 3.89018 -1.30899 
5.18874 3.4608 -1.52566 5.19091 3.69932 -1.45375 5.19305 3.50957 -1.52142 
5.19734 3.9763 -1.22205 5.19963 3.84098 -1.37044 5.19966 3.55918 -1.51572 
5.2034 3.74511 -1.44126 5.20533 3.93224 -1.28902 5.20738 3.60711 -1.50808 
5.2169 3.65468 -1.4988 5.217 3.88353 -1.35301 5.21747 3.78998 -1.4272 
5.22343 3.41173 -1.56035 5.22586 3.97196 -1.26811 5.22611 3.46092 -1.55784 
5.22792 3.7013 -1.48785 5.23116 4.03316 -1.18653 5.23116 3.51082 -1.55395 
5.23307 3.83383 -1.41159 5.23612 3.92595 -1.33327 5.2378 3.56034 -1.54812 
5.24377 3.75227 -1.47526 5.24585 3.60842 -1.54055 5.24792 4.0102 -1.24602 
5.25018 3.87653 -1.39449 5.25538 3.6559 -1.53116 5.25637 4.10424 -1.08689 
5.25641 3.96583 -1.31293 5.25815 3.79703 -1.46094 5.26099 3.36243 -1.59119 
5.26219 3.31307 -1.59056 5.26219 3.41179 -1.59056 5.26587 3.46174 -1.58865 
5.26875 3.918 -1.37592 5.26892 4.08656 -1.14877 5.26975 3.70763 -1.52033 
5.27105 3.51168 -1.58469 5.27423 3.84098 -1.44504 5.27749 3.56101 -1.57861 
5.27814 4.00447 -1.29105 5.28398 4.06549 -1.20954 5.28428 4.17194 -0.91851 
5.28567 3.60912 -1.57097 5.28587 3.75832 -1.50731 5.28873 3.95813 -1.35593 
5.29043 4.16324 -0.98307 5.29166 3.88353 -1.42767 5.29873 3.66134 -1.56215 
5.29901 4.1511 -1.0468 5.30078 3.80308 -1.49282 5.30112 3.36243 -1.61945 
5.30112 4.04132 -1.26803 5.30343 3.31243 -1.61949 5.30343 3.41243 -1.61949 
5.30712 3.26255 -1.61744 5.30712 3.46231 -1.61744 5.30998 4.13559 -1.10942 
5.31009 3.99682 -1.33458 5.31139 3.92595 -1.40854 5.31219 3.21292 -1.61331 
5.31219 3.51193 -1.61331 5.31302 4.201 -0.82283 5.31302 4.201 -0.75313 
5.31349 3.71295 -1.55092 5.31557 4.19738 -0.88818 5.31705 3.84677 -1.4766 
5.31863 3.56119 -1.60712 5.32059 4.19024 -0.95329 5.32328 4.11677 -1.17066 
5.32806 4.17967 -1.01749 5.32959 3.76325 -1.53732 5.33037 3.61392 -1.60023 
5.33173 3.96583 -1.38825 5.33275 4.03399 -1.31191 5.33568 3.89018 -1.45883 
5.33804 4.16538 -1.0817 5.33888 4.09472 -1.23027 5.34258 3.36243 -1.64571 
5.34258 3.36243 0.06975 5.34368 3.66591 -1.59093 5.34481 3.80789 -1.52252 
5.345 3.31237 -1.64569 5.345 3.31237 0.06973 5.345 3.41249 -1.64569 
5.345 3.41249 0.06973 5.347 4.22279 -0.78798 5.34824 4.2207 -0.85759 
5.34824 4.2207 -0.71837 5.34892 3.26221 -1.64363 5.34892 3.26221 0.06767 
5.34892 3.46265 -1.64363 5.34892 3.46265 0.06767 5.35033 4.14799 -1.14364 
5.35226 4.21528 -0.92289 5.35226 4.21528 -0.65307 5.35362 4.00447 -1.36652 
5.35412 3.21254 -1.63942 5.35412 3.21254 0.06346 5.35412 3.51232 -1.63942 
5.35564 3.93224 -1.43934 5.35669 4.06954 -1.28798 5.35845 4.20617 -0.98761 
5.35845 4.20617 -0.58835 5.35851 3.71701 -1.57924 5.36247 3.85206 -1.50632 
5.36496 4.12724 -1.20423 5.36524 3.16024 -1.63509 5.36524 3.16024 0.05913 
5.36524 3.56462 -1.63509 5.36524 3.56462 0.05913 5.36745 4.19357 -1.05226 
5.36745 4.19357 -0.5237 5.37481 3.76704 -1.56521 5.37656 3.97196 -1.41881 
5.37664 4.04132 -1.34355 5.37733 3.10756 -1.62778 5.37733 3.6173 -1.62778 
5.37733 3.6173 0.05182 5.37861 4.1773 -1.11574 5.37861 4.1773 -0.46022 
5.38146 3.89525 -1.48817 5.38182 4.10338 -1.26284 5.38182 4.10338 -0.31312 
5.38278 4.24232 -0.82283 5.38278 4.24232 -0.75313 5.3849 4.23797 -0.89215 
5.3849 4.23797 -0.68381 5.38529 3.36243 -1.6699 5.38529 3.36243 0.09394 
5.38803 3.31221 -1.66993 5.38803 3.31221 0.09397 5.38803 3.41265 -1.66993 
5.38803 3.41265 0.09397 5.39009 4.23056 -0.95722 5.39009 4.23056 -0.61874 
5.39115 3.66949 -1.61803 5.39115 3.66949 0.04207 5.39151 3.81204 -1.55052 
5.39151 3.81204 -0.02544 5.39196 3.26211 -1.66773 5.39196 3.26211 0.09177 
5.39196 3.46275 -1.66773 5.39196 3.46275 0.09177 5.39235 4.15808 -1.17699 
5.39235 4.15808 -0.39897 5.3984 4.21983 -1.02214 5.3984 4.21983 -0.55382 
5.39864 4.0102 -1.39674 5.39864 4.0102 -0.17922 5.40137 3.93686 -1.46821 
5.40137 3.93686 -0.10775 5.40198 3.20954 -1.6654 5.40198 3.20954 0.08944 
5.40198 3.51532 -1.6654 5.40198 3.51532 0.08944 5.40633 3.72046 -1.6059 
5.40633 3.72046 0.02994 5.4081 4.13544 -1.23656 5.4081 4.13544 -0.3394 
5.40859 4.20519 -1.08624 5.40859 4.20519 -0.48972 5.40937 3.8559 -1.5339 
5.40937 3.8559 -0.04206 5.41331 3.15741 -1.66055 5.41331 3.15741 0.08459 
5.41331 3.56745 -1.66055 5.41331 3.56745 0.08459 5.4144 4.09472 -1.30579 
5.4144 4.09472 -0.27017 5.41869 4.2614 -0.78798 5.41974 4.25924 -0.85736 
5.41974 4.25924 -0.7186 5.42058 4.18681 -1.14882 5.42058 4.18681 -0.42714 
5.4214 3.76969 -1.59089 5.4214 3.76969 0.01493 5.42261 3.9763 -1.44733 
5.42261 3.9763 -0.12863 5.4229 4.25275 -0.92641 5.4229 4.25275 -0.64955 
5.42601 3.10468 -1.6529 5.42601 3.10468 0.07694 5.42601 3.62018 -1.6529 
5.42601 3.62018 0.07694 5.42837 3.89851 -1.51541 5.42837 3.89851 -0.06055 
5.42913 3.36243 -1.69197 5.42913 3.36243 0.11601 5.43037 4.24378 -0.99164 
5.43037 4.24378 -0.58432 5.43199 3.31215 -1.69192 5.43199 3.31215 0.11596 
5.43199 3.41271 -1.69192 5.43199 3.41271 0.11596 5.43512 4.06549 -1.36069 
5.43512 4.06549 -0.21527 5.43546 4.16564 -1.2092 5.43546 4.16564 -0.36676 
5.43839 3.81451 -1.57579 5.43839 3.81451 -0.00017 5.43971 4.23094 -1.05597 
5.43971 4.23094 -0.51999 5.44001 3.05272 -1.64265 5.44001 3.05272 0.06669 
5.44001 3.67214 -1.64265 5.44001 3.67214 0.06669 5.44043 4.12724 -1.2797 
5.44043 4.12724 -0.29626 5.44113 3.25961 -1.69172 5.44113 3.25961 0.11576 
5.44113 3.46525 -1.69172 5.44113 3.46525 0.11576 5.44844 3.93978 -1.49509 
5.44844 3.93978 -0.08087 5.45088 4.21429 -1.11913 5.45088 4.21429 -0.45683 
5.45147 3.20704 -1.6889 5.45147 3.20704 0.11294 5.45147 3.51781 -1.6889 
5.45147 3.51781 0.11294 5.45404 3.00268 -1.62968 5.45404 3.00268 0.05372 
5.45404 3.72218 -1.62968 5.45404 3.72218 0.05372 5.45672 3.8584 -1.55872 
5.45672 3.8584 -0.01724 5.4573 4.27855 -0.82285 5.4573 4.27855 -0.75311 
5.45814 4.03316 -1.41351 5.45814 4.03316 -0.16245 5.45942 4.2742 -0.89216 
5.45942 4.2742 -0.6838 5.46214 4.265 -0.96028 5.46214 4.265 -0.61568 
5.46269 3.15519 -1.68342 5.46269 3.15519 0.10746 5.46269 3.56967 -1.68342 
5.46269 3.56967 0.10746 5.46384 4.1939 -1.18083 5.46384 4.1939 -0.39513 
5.46767 4.15808 -1.25231 5.46767 4.15808 -0.32365 5.46921 2.95368 -1.61429 
5.46921 2.95368 0.03833 5.46921 3.77118 -1.61429 5.46921 3.77118 0.03833 
5.47063 4.25391 -1.0251 5.47063 4.25391 -0.55086 5.474 3.36243 -1.71186 
5.474 3.36243 0.1359 5.474 4.11677 -1.32138 5.474 4.11677 -0.25458 
5.47571 3.10252 -1.67528 5.47571 3.10252 0.09932 5.47571 3.62233 -1.67528 
5.47571 3.62233 0.09932 5.47601 3.90078 -1.53982 5.47601 3.90078 -0.03614 
5.481 4.2389 -1.08907 5.481 4.2389 -0.48689 5.48225 3.30985 -1.71374 
5.48225 3.30985 0.13778 5.48225 3.41501 -1.71374 5.48225 3.41501 0.13778 
5.48285 3.99828 -1.46322 5.48285 3.99828 -0.11274 5.48674 2.90895 -1.59884 
5.48674 2.90895 0.02288 5.48674 3.81591 -1.59884 5.48674 3.81591 0.02288 
5.48889 3.05197 -1.66453 5.48889 3.05197 0.08857 5.48889 3.67288 -1.66453 
5.48889 3.67288 0.08857 5.49155 3.25741 -1.71299 5.49155 3.25741 0.13703 
5.49155 3.46745 -1.71299 5.49155 3.46745 0.13703 5.49316 4.22016 -1.15151 
5.49316 4.22016 -0.42445 5.49585 4.18681 -1.22408 5.49585 4.18681 -0.35188 
5.4959 4.08656 -1.37575 5.4959 4.08656 -0.20021 5.49625 4.29521 -0.78798 
5.49712 4.29295 -0.85761 5.49712 4.29295 -0.71835 5.49896 4.28601 -0.92596 
5.49896 4.28601 -0.65 5.50103 4.14799 -1.29434 5.50103 4.14799 -0.28162 
5.50189 3.20527 -1.70962 5.50189 3.20527 0.13366 5.50189 3.51958 -1.70962 
5.50189 3.51958 0.13366 5.50249 4.2747 -0.99366 5.50249 4.2747 -0.5823 
5.50316 3.00203 -1.65119 5.50316 3.00203 0.07523 5.50316 3.72283 -1.65119 
5.50316 3.72283 0.07523 5.50522 3.85948 -1.58133 5.50522 3.85948 0.00537 
5.51074 3.95949 -1.51175 5.51074 3.95949 -0.06421 5.51216 4.26151 -1.05808 
5.51216 4.26151 -0.51788 5.51324 3.15358 -1.70364 5.51324 3.15358 0.12768 
5.51324 3.57128 -1.70364 5.51324 3.57128 0.12768 5.51813 2.95335 -1.63535 
5.51813 2.95335 0.05939 5.51813 3.77151 -1.63535 5.51813 3.77151 0.05939 
5.51937 4.0532 -1.42755 5.51937 4.0532 -0.14841 5.5198 3.36243 -1.72952 
5.5198 3.36243 0.15356 5.52336 4.24435 -1.12131 5.52336 4.24435 -0.45465 
5.52554 4.21429 -1.19378 5.52554 4.21429 -0.38218 5.52556 3.10248 -1.69506 
5.52556 3.10248 0.1191 5.52556 3.62237 -1.69506 5.52556 3.62237 0.1191 
5.52825 3.3098 -1.73104 5.52825 3.3098 0.15508 5.52825 3.41505 -1.73104 
5.52825 3.41505 0.15508 5.52892 4.1773 -1.26606 5.52892 4.1773 -0.3099 
5.53525 4.13559 -1.33469 5.53525 4.13559 -0.24127 5.53589 4.30893 -0.82285 
5.53589 4.30893 -0.75311 5.53593 2.90881 -1.61945 5.53593 2.90881 0.04349 
5.53593 3.81605 -1.61945 5.53593 3.81605 0.04349 5.53722 4.30438 -0.89123 
5.53722 4.30438 -0.68473 5.53791 3.25712 -1.72994 5.53791 3.25712 0.15398 
5.53791 3.46774 -1.72994 5.53791 3.46774 0.15398 5.53882 3.05212 -1.6839 
5.53882 3.05212 0.10794 5.53882 3.67274 -1.6839 5.53882 3.67274 0.10794 
5.53906 3.91949 -1.55531 5.53906 3.91949 -0.02065 5.53989 4.29531 -0.95937 
5.53989 4.29531 -0.61659 5.54384 4.28181 -1.02646 5.54384 4.28181 -0.5495 
5.54628 4.01635 -1.47793 5.54628 4.01635 -0.09803 5.54846 3.20499 -1.72617 
5.54846 3.20499 0.15021 5.54846 3.51987 -1.72617 5.54846 3.51987 0.15021 
5.55299 3.00264 -1.6702 5.55299 3.00264 0.09424 5.55299 3.72222 -1.6702 
5.55299 3.72222 0.09424 5.55436 4.26642 -1.09031 5.55436 4.26642 -0.48565 
5.5556 4.2389 -1.16367 5.5556 4.2389 -0.41229 5.55778 4.10424 -1.38829 
5.55778 4.10424 -0.18767 5.55843 4.20519 -1.23608 5.55843 4.20519 -0.33988 
5.56075 3.15217 -1.71976 5.56075 3.15217 0.1438 5.56075 3.57269 -1.71976 
5.56075 3.57269 0.1438 5.56296 4.16538 -1.30662 5.56296 4.16538 -0.26934 
5.5664 3.36243 -1.74492 5.5664 3.36243 0.16896 5.56801 2.95418 -1.65401 
5.56801 2.95418 0.07805 5.56801 3.77068 -1.65401 5.56801 3.77068 0.07805 
5.56924 2.84792 0.01989 5.56924 3.87694 -1.59585 5.56924 3.87694 0.01989 
5.5733 3.10114 -1.7107 5.5733 3.10114 0.13474 5.5733 3.62372 -1.7107 
5.5733 3.62372 0.13474 5.57462 2.74837 -0.05084 5.57462 3.97648 -1.52512 
5.57462 3.97648 -0.05084 5.57532 3.30968 -1.74613 5.57532 3.30968 0.17017 
5.57532 3.41518 -1.74613 5.57532 3.41518 0.17017 5.5756 4.32211 -0.78798 
5.57626 4.31986 -0.85643 5.57626 4.31986 -0.71953 5.57824 4.31312 -0.92456 
5.57824 4.31312 -0.6514 5.58152 4.30192 -0.99205 5.58152 4.30192 -0.58391 
5.58406 4.06979 -1.44014 5.58406 4.06979 -0.13582 5.58504 3.25708 -1.74459 
5.58504 3.25708 0.16863 5.58504 3.46778 -1.74459 5.58504 3.46778 0.16863 
5.58609 4.28631 -1.05858 5.58609 4.28631 -0.51738 5.58659 4.26151 -1.1325 
5.58659 4.26151 -0.44346 5.58694 3.05065 -1.69904 5.58694 3.05065 0.12308 
5.58694 3.67421 -1.69904 5.58694 3.67421 0.12308 5.5887 4.23094 -1.20495 
5.5887 4.23094 -0.37101 5.59241 4.19357 -1.27722 5.59241 4.19357 -0.29874 
5.59663 3.20395 -1.74048 5.59663 3.20395 0.16452 5.59663 3.52091 -1.74048 
5.59663 3.52091 0.16452 5.59787 4.1511 -1.34566 5.59787 4.1511 -0.2303 
5.60062 2.89225 -1.63259 5.60062 2.89225 0.05663 5.60062 3.83261 -1.63259 
5.60062 3.83261 0.05663 5.60133 3.0013 -1.68485 5.60133 3.0013 0.10889 
5.60133 3.72356 -1.68485 5.60133 3.72356 0.10889 5.60406 2.78936 -0.00838 
5.60406 3.9355 -1.56758 5.60406 3.9355 -0.00838 5.609 3.15128 -1.73353 
5.609 3.15128 0.15757 5.609 3.57358 -1.73353 5.609 3.57358 0.15757 
5.61055 4.33104 -0.82268 5.61055 4.33104 -0.75328 5.61162 2.69315 -0.08654 
5.61162 4.03171 -1.48942 5.61162 4.03171 -0.08654 5.61188 4.32651 -0.89106 
5.61188 4.32651 -0.6849 5.61371 3.36243 -1.75801 5.61371 3.36243 0.18205 
5.61452 4.31745 -0.95912 5.61452 4.31745 -0.61684 5.61821 4.28181 -1.10082 
5.61821 4.28181 -0.47514 5.61847 4.30397 -1.0262 5.61847 4.30397 -0.54976 
5.61956 4.25391 -1.17404 5.61956 4.25391 -0.40192 5.62204 3.10025 -1.72404 
5.62204 3.10025 0.14808 5.62204 3.62461 -1.72404 5.62204 3.62461 0.14808 
5.62253 4.21983 -1.24627 5.62253 4.21983 -0.32969 5.6228 3.30964 -1.75881 
5.6228 3.30964 0.18285 5.6228 3.41522 -1.75881 5.6228 3.41522 0.18285 
5.62341 4.11883 -1.39908 5.62341 4.11883 -0.17688 5.62717 4.17967 -1.3166 
5.62717 4.17967 -0.25936 5.63394 3.25648 -1.75708 5.63394 3.25648 0.18112 
5.63394 3.46838 -1.75708 5.63394 3.46838 0.18112 5.63459 2.83284 0.03068 
5.63459 3.89202 -1.60664 5.63459 3.89202 0.03068 5.63574 3.04997 -1.71186 
5.63574 3.04997 0.1359 5.63574 3.67489 -1.71186 5.63574 3.67489 0.1359 
5.63882 2.94627 -1.67079 5.63882 2.94627 0.09483 5.63882 3.77859 -1.67079 
5.63882 3.77859 0.09483 5.63978 2.73417 -0.04082 5.63978 3.99069 -1.53514 
5.63978 3.99069 -0.04082 5.64561 4.3399 -0.78798 5.64574 3.20336 -1.75245 
5.64574 3.20336 0.17649 5.64574 3.5215 -1.75245 5.64574 3.5215 0.17649 
5.64611 4.33755 -0.8573 5.64611 4.33755 -0.71866 5.64828 4.33074 -0.9256 
5.64828 4.33074 -0.65036 5.65002 2.64174 -0.12624 5.65002 4.08312 -1.44972 
5.65002 4.08312 -0.12624 5.65101 4.2747 -1.14218 5.65101 4.2747 -0.43378 
5.65142 4.31937 -0.99324 5.65142 4.31937 -0.58272 5.65262 4.30192 -1.06315 
5.65262 4.30192 -0.51281 5.65303 4.24378 -1.21429 5.65303 4.24378 -0.36167 
5.65706 4.20617 -1.28622 5.65706 4.20617 -0.28974 5.65788 3.15093 -1.74492 
5.65788 3.15093 0.16896 5.65788 3.57393 -1.74492 5.65788 3.57393 0.16896 
5.6616 3.36243 -1.76877 5.6616 3.36243 0.19281 5.6616 4.16324 -1.35424 
5.6616 4.16324 -0.22172 5.66976 2.77626 0.00035 5.66976 3.9486 -1.57631 
5.66976 3.9486 0.00035 5.6711 3.09997 -1.73491 5.6711 3.09997 0.15895 
5.6711 3.62488 -1.73491 5.6711 3.62488 0.15895 5.67215 2.88533 -1.64724 
5.67215 2.88533 0.07128 5.67215 3.83953 -1.64724 5.67215 3.83953 0.07128 
5.67223 3.30921 -1.76938 5.67223 3.30921 0.19342 5.67223 3.41565 -1.76938 
5.67223 3.41565 0.19342 5.67284 2.99443 -1.69945 5.67284 2.99443 0.12349 
5.67284 3.73043 -1.69945 5.67284 3.73043 0.12349 5.67757 2.68073 -0.07861 
5.67757 4.04412 -1.49735 5.67757 4.04412 -0.07861 5.68154 4.34636 -0.82268 
5.68154 4.34636 -0.75328 5.68221 4.34161 -0.89175 5.68221 4.34161 -0.68421 
5.68341 3.25614 -1.7671 5.68341 3.25614 0.19114 5.68341 3.46872 -1.7671 
5.68341 3.46872 0.19114 5.68439 4.265 -1.18253 5.68439 4.265 -0.39343 
5.68487 4.33246 -0.95979 5.68487 4.33246 -0.61617 5.6853 4.29531 -1.10478 
5.6853 4.29531 -0.47118 5.68555 4.31745 -1.03014 5.68555 4.31745 -0.54582 
5.68744 4.23056 -1.25458 5.68744 4.23056 -0.32138 5.68763 2.59525 -0.16923 
5.68763 4.12961 -1.40673 5.68763 4.12961 -0.16923 5.69137 2.53462 -0.25189 
5.69137 4.19024 -1.32407 5.69137 4.19024 -0.25189 5.69509 3.20339 -1.76194 
5.69509 3.20339 0.18598 5.69509 3.52147 -1.76194 5.69509 3.52147 0.18598 
5.70593 2.72283 -0.0342 5.70593 4.00203 -1.54176 5.70593 4.00203 -0.0342 
5.70711 2.82659 0.04299 5.70711 3.89827 -1.61895 5.70711 3.89827 0.04299 
5.70726 3.1511 -1.75391 5.70726 3.1511 0.17795 5.70726 3.57375 -1.75391 
5.70726 3.57375 0.17795 5.70811 3.04444 -1.72436 5.70811 3.04444 0.1484 
5.70811 3.68041 -1.72436 5.70811 3.68041 0.1484 5.70996 3.36243 -1.77716 
5.70996 3.36243 0.2012 5.71079 2.94059 -1.68284 5.71079 2.94059 0.10688 
5.71079 3.78427 -1.68284 5.71079 3.78427 0.10688 5.71495 2.63254 -0.11927 
5.71495 4.09232 -1.45669 5.71495 4.09232 -0.11927 5.7174 4.35268 -0.78798 
5.71774 4.35031 -0.85712 5.71774 4.35031 -0.71884 5.71826 4.25275 -1.22176 
5.71826 4.25275 -0.3542 5.71871 4.28601 -1.14571 5.71871 4.28601 -0.43025 
5.71874 4.34321 -0.92593 5.71874 4.34321 -0.65003 5.71907 4.33074 -0.99639 
5.71907 4.33074 -0.57957 5.72011 4.31312 -1.06643 5.72011 4.31312 -0.50953 
5.72074 3.30917 -1.77726 5.72074 3.30917 0.2013 5.72074 3.41569 -1.77726 
5.72074 3.41569 0.2013 5.72178 2.50958 -0.28355 5.72178 4.21528 -1.29241 
5.72178 4.21528 -0.28355 5.72616 2.55292 -0.21557 5.72616 4.17194 -1.36039 
5.72616 4.17194 -0.21557 5.73221 3.25587 -1.77446 5.73221 3.25587 0.1985 
5.73221 3.46899 -1.77446 5.73221 3.46899 0.1985 5.74286 2.77135 0.01057 
5.74286 3.9535 -1.58653 5.74286 3.9535 0.01057 5.74291 2.67282 -0.07279 
5.74291 4.05204 -1.50317 5.74291 4.05204 -0.07279 5.74402 3.09527 -1.74502 
5.74402 3.09527 0.16906 5.74402 3.62959 -1.74502 5.74402 3.62959 0.16906 
5.74405 3.20314 -1.76877 5.74405 3.20314 0.19281 5.74405 3.52172 -1.76877 
5.74405 3.52172 0.19281 5.74531 2.88062 -1.65715 5.74531 2.88062 0.08119 
5.74531 3.84424 -1.65715 5.74531 3.84424 0.08119 5.7458 2.98981 -1.70931 
5.7458 2.98981 0.13335 5.7458 3.73505 -1.70931 5.7458 3.73505 0.13335 
5.75226 4.35636 -0.82268 5.75226 4.35636 -0.75328 5.7525 4.2742 -1.18524 
5.7525 4.2742 -0.39072 5.75252 2.48689 -0.31619 5.75252 4.23797 -1.25977 
5.75252 4.23797 -0.31619 5.75292 4.34161 -0.96246 5.75292 4.34161 -0.6135 
5.75293 4.35161 -0.89173 5.75293 4.35161 -0.68423 5.75309 2.58792 -0.16395 
5.75309 4.13693 -1.41201 5.75309 4.13693 -0.16395 5.75343 4.30438 -1.10745 
5.75343 4.30438 -0.46851 5.75361 4.32651 -1.03279 5.75361 4.32651 -0.54317 
5.75649 2.52747 -0.24686 5.75649 4.19738 -1.3291 5.75649 4.19738 -0.24686 
5.75867 3.36243 -1.78316 5.75867 3.36243 0.2072 5.76987 3.30906 -1.78277 
5.76987 3.30906 0.20681 5.76987 3.4158 -1.78277 5.76987 3.4158 0.20681 
5.78044 2.82327 0.05076 5.78044 3.90159 -1.62672 5.78044 3.90159 0.05076 
5.78049 2.6265 -0.11522 5.78049 4.09835 -1.46074 5.78049 4.09835 -0.11522 
5.78109 2.71728 -0.02767 5.78109 4.00757 -1.54829 5.78109 4.00757 -0.02767 
5.78129 3.04064 -1.73179 5.78129 3.04064 0.15583 5.78129 3.68422 -1.73179 
5.78129 3.68422 0.15583 5.78133 3.25585 -1.77942 5.78133 3.25585 0.20346 
5.78133 3.469 -1.77942 5.78133 3.469 0.20346 5.78176 3.14931 -1.76213 
5.78176 3.14931 0.18617 5.78176 3.57555 -1.76213 5.78176 3.57555 0.18617 
5.78354 2.93717 -1.69009 5.78354 2.93717 0.11413 5.78354 3.78769 -1.69009 
5.78354 3.78769 0.11413 5.78706 4.29295 -1.14755 5.78706 4.29295 -0.42841 
5.78708 2.50416 -0.27953 5.78708 4.2207 -1.29643 5.78708 4.2207 -0.27953 
5.78721 4.36001 -0.78798 5.7873 2.46562 -0.35104 5.7873 4.25924 -1.22492 
5.7873 4.25924 -0.35104 5.78736 4.33755 -0.99855 5.78736 4.33755 -0.57741 
5.78738 4.35761 -0.85729 5.78738 4.35761 -0.71867 5.78755 4.35031 -0.92693 
5.78755 4.35031 -0.64903 5.78824 4.31986 -1.06841 5.78824 4.31986 -0.50755 
5.79128 2.54768 -0.21187 5.79128 4.17718 -1.36409 5.79128 4.17718 -0.21187 
5.80762 3.36243 -1.78678 5.80762 3.36243 0.21082 5.81845 2.76762 0.01498 
5.81845 3.95724 -1.59094 5.81845 3.95724 0.01498 5.81845 2.87826 -1.66212 
5.81845 2.87826 0.08616 5.81845 3.8466 -1.66212 5.81845 3.8466 0.08616 
5.81849 2.66908 -0.06839 5.81849 4.05578 -1.50757 5.81849 4.05578 -0.06839 
5.81849 2.58413 -0.16124 5.81849 4.14072 -1.41472 5.81849 4.14072 -0.16124 
5.8189 3.09405 -1.75055 5.8189 3.09405 0.17459 5.8189 3.6308 -1.75055 
5.8189 3.6308 0.17459 5.8189 2.98748 -1.71426 5.8189 2.98748 0.1383 
5.8189 3.73738 -1.71426 5.8189 3.73738 0.1383 5.81892 3.20193 -1.77429 
5.81892 3.20193 0.19833 5.81892 3.52293 -1.77429 5.81892 3.52293 0.19833 
5.81893 3.30903 -1.78584 5.81893 3.30903 0.20988 5.81893 3.41583 -1.78584 
5.81893 3.41583 0.20988 5.82182 4.27855 -1.18736 5.82182 4.27855 -0.3886 
5.82182 4.30893 -1.10878 5.82182 4.30893 -0.46718 5.82183 2.48254 -0.31408 
5.82183 4.24232 -1.26188 5.82183 4.24232 -0.31408 5.82183 2.52385 -0.24431 
5.82183 4.201 -1.33165 5.82183 4.201 -0.24431 5.82198 4.34636 -0.96313 
5.82198 4.34636 -0.61283 5.82198 4.33104 -1.03412 5.82198 4.33104 -0.54184 
5.82199 4.35636 -0.8924 5.82199 4.35636 -0.68356 5.82199 4.36122 -0.82268 
5.82199 4.36122 -0.75328 5.85669 2.46345 -0.34998 5.85669 2.50207 -0.27829 
5.85669 2.54593 -0.21063 5.85669 2.62436 -0.11326 5.85669 2.71543 -0.02549 
5.85669 2.82169 0.05321 5.85669 2.93603 -1.69251 5.85669 2.93603 0.11655 
5.85669 3.03972 -1.73448 5.85669 3.03972 0.15852 5.85669 3.1487 -1.76487 
5.85669 3.1487 0.18891 5.85669 3.25555 -1.78225 5.85669 3.25555 0.20629 
5.85669 3.36243 -1.78798 5.85669 3.36243 0.21202 5.85669 3.46931 -1.78225 
5.85669 3.46931 0.20629 5.85669 3.57615 -1.76487 5.85669 3.57615 0.18891 
5.85669 3.68513 -1.73448 5.85669 3.68513 0.15852 5.85669 3.78883 -1.69251 
5.85669 3.78883 0.11655 5.85669 3.90317 -1.62917 5.85669 3.90317 0.05321 
5.85669 4.00943 -1.55047 5.85669 4.00943 -0.02549 5.85669 4.1005 -1.4627 
5.85669 4.1005 -0.11326 5.85669 4.17893 -1.36533 5.85669 4.17893 -0.21063 
5.85669 4.22279 -1.29767 5.85669 4.22279 -0.27829 5.85669 4.2614 -1.22598 
5.85669 4.2614 -0.34998 5.85669 4.29521 -1.14842 5.85669 4.29521 -0.42754 
5.85669 4.32211 -1.06906 5.85669 4.32211 -0.5069 5.85669 4.3399 -0.99906 
5.85669 4.3399 -0.5769 5.85669 4.35268 -0.92726 5.85669 4.35268 -0.6487 
5.85669 4.36001 -0.85746 5.85669 4.36001 -0.7185 5.85669 4.36243 -0.78798 
5.89138 4.36122 -0.82268 5.89138 4.36122 -0.75328 5.89138 4.35636 -0.8924 
5.89138 4.35636 -0.68356 5.89139 4.33104 -1.03412 5.89139 4.33104 -0.54184 
5.89139 4.34636 -0.96313 5.89139 4.34636 -0.61283 5.89154 2.52385 -0.24431 
5.89154 4.201 -1.33165 5.89154 4.201 -0.24431 5.89154 2.48254 -0.31408 
5.89154 4.24232 -1.26188 5.89154 4.24232 -0.31408 5.89155 4.30893 -1.10878 
5.89155 4.30893 -0.46718 5.89155 4.27855 -1.18736 5.89155 4.27855 -0.3886 
5.89445 3.30903 -1.78584 5.89445 3.30903 0.20988 5.89445 3.41583 -1.78584 
5.89445 3.41583 0.20988 5.89445 3.20193 -1.77429 5.89445 3.20193 0.19833 
5.89445 3.52293 -1.77429 5.89445 3.52293 0.19833 5.89447 2.98748 -1.71426 
5.89447 2.98748 0.1383 5.89447 3.73738 -1.71426 5.89447 3.73738 0.1383 
5.89447 3.09405 -1.75055 5.89447 3.09405 0.17459 5.89447 3.6308 -1.75055 
5.89447 3.6308 0.17459 5.89488 2.58413 -0.16124 5.89488 4.14072 -1.41472 
5.89488 4.14072 -0.16124 5.89489 2.66908 -0.06839 5.89489 4.05578 -1.50757 
5.89489 4.05578 -0.06839 5.89492 2.87826 -1.66212 5.89492 2.87826 0.08616 
5.89492 3.8466 -1.66212 5.89492 3.8466 0.08616 5.89492 2.76762 0.01498 
5.89492 3.95724 -1.59094 5.89492 3.95724 0.01498 5.90575 3.36243 -1.78678 
5.90575 3.36243 0.21082 5.92209 2.54768 -0.21187 5.92209 4.17718 -1.36409 
5.92209 4.17718 -0.21187 5.92514 4.31986 -1.06841 5.92514 4.31986 -0.50755 
5.92583 4.35031 -0.92693 5.92583 4.35031 -0.64903 5.92599 4.35761 -0.85729 
5.92599 4.35761 -0.71867 5.92601 4.33755 -0.99855 5.92601 4.33755 -0.57741 
5.92607 2.46562 -0.35104 5.92607 4.25924 -1.22492 5.92607 4.25924 -0.35104 
5.92616 4.36001 -0.78798 5.9263 2.50416 -0.27953 5.9263 4.2207 -1.29643 
5.9263 4.2207 -0.27953 5.92631 4.29295 -1.14755 5.92631 4.29295 -0.42841 
5.92983 2.93717 -1.69009 5.92983 2.93717 0.11413 5.92983 3.78769 -1.69009 
5.92983 3.78769 0.11413 5.93161 3.14931 -1.76213 5.93161 3.14931 0.18617 
5.93161 3.57555 -1.76213 5.93161 3.57555 0.18617 5.93205 3.25585 -1.77942 
5.93205 3.25585 0.20346 5.93205 3.469 -1.77942 5.93205 3.469 0.20346 
5.93209 3.04064 -1.73179 5.93209 3.04064 0.15583 5.93209 3.68422 -1.73179 
5.93209 3.68422 0.15583 5.93228 2.71728 -0.02767 5.93228 4.00757 -1.54829 
5.93228 4.00757 -0.02767 5.93288 2.6265 -0.11522 5.93288 4.09835 -1.46074 
5.93288 4.09835 -0.11522 5.93294 2.82327 0.05076 5.93294 3.90159 -1.62672 
5.93294 3.90159 0.05076 5.9435 3.30906 -1.78277 5.9435 3.30906 0.20681 
5.9435 3.4158 -1.78277 5.9435 3.4158 0.20681 5.9547 3.36243 -1.78316 
5.9547 3.36243 0.2072 5.95688 2.52747 -0.24686 5.95688 4.19738 -1.3291 
5.95688 4.19738 -0.24686 5.95976 4.32651 -1.03279 5.95976 4.32651 -0.54317 
5.95994 4.30438 -1.10745 5.95994 4.30438 -0.46851 5.96028 2.58792 -0.16395 
5.96028 4.13693 -1.41201 5.96028 4.13693 -0.16395 5.96044 4.35161 -0.89173 
5.96044 4.35161 -0.68423 5.96045 4.34161 -0.96246 5.96045 4.34161 -0.6135 
5.96085 2.48689 -0.31619 5.96085 4.23797 -1.25977 5.96085 4.23797 -0.31619 
5.96087 2.45066 -0.39072 5.96087 4.2742 -1.18524 5.96087 4.2742 -0.39072 
5.96111 4.35636 -0.82268 5.96111 4.35636 -0.75328 5.96758 2.98981 -1.70931 
5.96758 2.98981 0.13335 5.96758 3.73505 -1.70931 5.96758 3.73505 0.13335 
5.96806 2.88062 -1.65715 5.96806 2.88062 0.08119 5.96806 3.84424 -1.65715 
5.96806 3.84424 0.08119 5.96932 3.20314 -1.76877 5.96932 3.20314 0.19281 
5.96932 3.52172 -1.76877 5.96932 3.52172 0.19281 5.96936 3.09527 -1.74502 
5.96936 3.09527 0.16906 5.96936 3.62959 -1.74502 5.96936 3.62959 0.16906 
5.97047 2.67282 -0.07279 5.97047 4.05204 -1.50317 5.97047 4.05204 -0.07279 
5.97051 2.77135 0.01057 5.97051 3.9535 -1.58653 5.97051 3.9535 0.01057 
5.98116 3.25587 -1.77446 5.98116 3.25587 0.1985 5.98116 3.46899 -1.77446 
5.98116 3.46899 0.1985 5.98721 2.55292 -0.21557 5.98721 4.17194 -1.36039 
5.98721 4.17194 -0.21557 5.9916 2.50958 -0.28355 5.9916 4.21528 -1.29241 
5.9916 4.21528 -0.28355 5.99263 3.30917 -1.77726 5.99263 3.30917 0.2013 
5.99263 3.41569 -1.77726 5.99263 3.41569 0.2013 5.99326 4.31312 -1.06643 
5.99326 4.31312 -0.50953 5.9943 4.33074 -0.99639 5.9943 4.33074 -0.57957 
5.99464 4.34321 -0.92593 5.99464 4.34321 -0.65003 5.99467 4.28601 -1.14571 
5.99467 4.28601 -0.43025 5.99512 2.47211 -0.3542 5.99512 4.25275 -1.22176 
5.99512 4.25275 -0.3542 5.99563 4.35031 -0.85712 5.99563 4.35031 -0.71884 
5.99597 4.35268 -0.78798 5.99842 2.63254 -0.11927 5.99842 4.09232 -1.45669 
5.99842 4.09232 -0.11927 6.00258 2.94059 -1.68284 6.00258 2.94059 0.10688 
6.00258 3.78427 -1.68284 6.00258 3.78427 0.10688 6.00342 3.36243 -1.77716 
6.00342 3.36243 0.2012 6.00526 3.04444 -1.72436 6.00526 3.04444 0.1484 
6.00526 3.68041 -1.72436 6.00526 3.68041 0.1484 6.00612 3.1511 -1.75391 
6.00612 3.1511 0.17795 6.00612 3.57375 -1.75391 6.00612 3.57375 0.17795 
6.00626 2.82659 0.04299 6.00626 3.89827 -1.61895 6.00626 3.89827 0.04299 
6.00744 2.72283 -0.0342 6.00744 4.00203 -1.54176 6.00744 4.00203 -0.0342 
6.01828 3.20339 -1.76194 6.01828 3.20339 0.18598 6.01828 3.52147 -1.76194 
6.01828 3.52147 0.18598 6.022 2.53462 -0.25189 6.022 4.19024 -1.32407 
6.022 4.19024 -0.25189 6.02574 2.59525 -0.16923 6.02574 4.12961 -1.40673 
6.02574 4.12961 -0.16923 6.02593 2.4943 -0.32138 6.02593 4.23056 -1.25458 
6.02593 4.23056 -0.32138 6.02782 4.31745 -1.03014 6.02782 4.31745 -0.54582 
6.02807 4.29531 -1.10478 6.02807 4.29531 -0.47118 6.0285 4.33246 -0.95979 
6.0285 4.33246 -0.61617 6.02898 2.45985 -0.39343 6.02898 4.265 -1.18253 
6.02898 4.265 -0.39343 6.02997 3.25614 -1.7671 6.02997 3.25614 0.19114 
6.02997 3.46872 -1.7671 6.02997 3.46872 0.19114 6.03117 4.34161 -0.89175 
6.03117 4.34161 -0.68421 6.03183 4.34636 -0.82268 6.03183 4.34636 -0.75328 
6.0358 2.68073 -0.07861 6.0358 4.04412 -1.49735 6.0358 4.04412 -0.07861 
6.04053 2.99443 -1.69945 6.04053 2.99443 0.12349 6.04053 3.73043 -1.69945 
6.04053 3.73043 0.12349 6.04114 3.30921 -1.76938 6.04114 3.30921 0.19342 
6.04114 3.41565 -1.76938 6.04114 3.41565 0.19342 6.04122 2.88533 -1.64724 
6.04122 2.88533 0.07128 6.04122 3.83953 -1.64724 6.04122 3.83953 0.07128 
6.04227 3.09997 -1.73491 6.04227 3.09997 0.15895 6.04227 3.62488 -1.73491 
6.04227 3.62488 0.15895 6.04361 2.77626 0.00035 6.04361 3.9486 -1.57631 
6.04361 3.9486 0.00035 6.05178 2.56162 -0.22172 6.05178 3.36243 -1.76877 
6.05178 3.36243 0.19281 6.05178 4.16324 -1.35424 6.05178 4.16324 -0.22172 
6.05549 3.15093 -1.74492 6.05549 3.15093 0.16896 6.05549 3.57393 -1.74492 
6.05549 3.57393 0.16896 6.05632 2.51868 -0.28974 6.05632 4.20617 -1.28622 
6.05632 4.20617 -0.28974 6.06034 2.48108 -0.36167 6.06034 4.24378 -1.21429 
6.06034 4.24378 -0.36167 6.06075 4.30192 -1.06315 6.06075 4.30192 -0.51281 
6.06195 4.31937 -0.99324 6.06195 4.31937 -0.58272 6.06237 2.45016 -0.43378 
6.06237 4.2747 -1.14218 6.06237 4.2747 -0.43378 6.06335 2.64174 -0.12624 
6.06335 4.08312 -1.44972 6.06335 4.08312 -0.12624 6.06509 4.33074 -0.9256 
6.06509 4.33074 -0.65036 6.06726 4.33755 -0.8573 6.06726 4.33755 -0.71866 
6.06763 3.20336 -1.75245 6.06763 3.20336 0.17649 6.06763 3.5215 -1.75245 
6.06763 3.5215 0.17649 6.06777 4.3399 -0.78798 6.07359 2.73417 -0.04082 
6.07359 3.99069 -1.53514 6.07359 3.99069 -0.04082 6.07456 2.94627 -1.67079 
6.07456 2.94627 0.09483 6.07456 3.77859 -1.67079 6.07456 3.77859 0.09483 
6.07763 3.04997 -1.71186 6.07763 3.04997 0.1359 6.07763 3.67489 -1.71186 
6.07763 3.67489 0.1359 6.07878 2.83284 -1.60664 6.07878 2.83284 0.03068 
6.07878 3.89202 -1.60664 6.07878 3.89202 0.03068 6.07944 3.25648 -1.75708 
6.07944 3.25648 0.18112 6.07944 3.46838 -1.75708 6.07944 3.46838 0.18112 
6.0862 2.54519 -0.25936 6.0862 4.17967 -1.3166 6.0862 4.17967 -0.25936 
6.08996 2.60603 -0.17688 6.08996 4.11883 -1.39908 6.08996 4.11883 -0.17688 
6.09057 3.30964 -1.75881 6.09057 3.30964 0.18285 6.09057 3.41522 -1.75881 
6.09057 3.41522 0.18285 6.09084 2.50502 -0.32969 6.09084 4.21983 -1.24627 
6.09084 4.21983 -0.32969 6.09134 3.10025 -1.72404 6.09134 3.10025 0.14808 
6.09134 3.62461 -1.72404 6.09134 3.62461 0.14808 6.09381 2.47095 -0.40192 
6.09381 4.25391 -1.17404 6.09381 4.25391 -0.40192 6.0949 4.30397 -1.0262 
6.0949 4.30397 -0.54976 6.09516 4.28181 -1.10082 6.09516 4.28181 -0.47514 
6.09885 4.31745 -0.95912 6.09885 4.31745 -0.61684 6.09967 3.36243 -1.75801 
6.09967 3.36243 0.18205 6.1015 4.32651 -0.89106 6.1015 4.32651 -0.6849 
6.10175 2.69315 -0.08654 6.10175 4.03171 -1.48942 6.10175 4.03171 -0.08654 
6.10282 4.33104 -0.82268 6.10282 4.33104 -0.75328 6.10437 3.15128 -1.73353 
6.10437 3.15128 0.15757 6.10437 3.57358 -1.73353 6.10437 3.57358 0.15757 
6.10931 2.78936 -0.00838 6.10931 3.9355 -1.56758 6.10931 3.9355 -0.00838 
6.11204 3.0013 -1.68485 6.11204 3.0013 0.10889 6.11204 3.72356 -1.68485 
6.11204 3.72356 0.10889 6.11276 2.89225 -1.63259 6.11276 2.89225 0.05663 
6.11276 3.83261 -1.63259 6.11276 3.83261 0.05663 6.11551 2.57375 -0.2303 
6.11551 4.1511 -1.34566 6.11551 4.1511 -0.2303 6.11674 3.20395 -1.74048 
6.11674 3.20395 0.16452 6.11674 3.52091 -1.74048 6.11674 3.52091 0.16452 
6.12097 2.53128 -0.29874 6.12097 4.19357 -1.27722 6.12097 4.19357 -0.29874 
6.12468 2.49392 -0.37101 6.12468 4.23094 -1.20495 6.12468 4.23094 -0.37101 
6.12643 3.05065 -1.69904 6.12643 3.05065 0.12308 6.12643 3.67421 -1.69904 
6.12643 3.67421 0.12308 6.12679 2.46335 -0.44346 6.12679 4.26151 -1.1325 
6.12679 4.26151 -0.44346 6.12728 4.28631 -1.05858 6.12728 4.28631 -0.51738 
6.12834 3.25708 -1.74459 6.12834 3.25708 0.16863 6.12834 3.46778 -1.74459 
6.12834 3.46778 0.16863 6.12931 2.65507 -0.13582 6.12931 4.06979 -1.44014 
6.12931 4.06979 -0.13582 6.13186 4.30192 -0.99205 6.13186 4.30192 -0.58391 
6.13514 4.31312 -0.92456 6.13514 4.31312 -0.6514 6.13711 4.31986 -0.85643 
6.13711 4.31986 -0.71953 6.13777 4.32211 -0.78798 6.13806 3.30968 -1.74613 
6.13806 3.30968 0.17017 6.13806 3.41518 -1.74613 6.13806 3.41518 0.17017 
6.13875 2.74837 -0.05084 6.13875 3.97648 -1.52512 6.13875 3.97648 -0.05084 
6.14007 3.10114 -1.7107 6.14007 3.10114 0.13474 6.14007 3.62372 -1.7107 
6.14007 3.62372 0.13474 6.14413 2.84792 -1.59585 6.14413 2.84792 0.01989 
6.14413 3.87694 -1.59585 6.14413 3.87694 0.01989 6.14536 2.95418 -1.65401 
6.14536 2.95418 0.07805 6.14536 3.77068 -1.65401 6.14536 3.77068 0.07805 
6.14697 3.36243 -1.74492 6.14697 3.36243 0.16896 6.15041 2.55947 -0.26934 
6.15041 4.16538 -1.30662 6.15041 4.16538 -0.26934 6.15262 3.15217 -1.71976 
6.15262 3.15217 0.1438 6.15262 3.57269 -1.71976 6.15262 3.57269 0.1438 
6.15494 2.51966 -0.33988 6.15494 4.20519 -1.23608 6.15494 4.20519 -0.33988 
6.1556 2.62062 -0.18767 6.1556 4.10424 -1.38829 6.1556 4.10424 -0.18767 
6.15778 2.48596 -0.41229 6.15778 4.2389 -1.16367 6.15778 4.2389 -0.41229 
6.15901 2.45844 -0.48565 6.15901 4.26642 -1.09031 6.15901 4.26642 -0.48565 
6.16039 3.00264 -1.6702 6.16039 3.00264 0.09424 6.16039 3.72222 -1.6702 
6.16039 3.72222 0.09424 6.16491 3.20499 -1.72617 6.16491 3.20499 0.15021 
6.16491 3.51987 -1.72617 6.16491 3.51987 0.15021 6.1671 2.70851 -0.09803 
6.1671 4.01635 -1.47793 6.1671 4.01635 -0.09803 6.16953 4.28181 -1.02646 
6.16953 4.28181 -0.5495 6.17349 4.29531 -0.95937 6.17349 4.29531 -0.61659 
6.17431 2.80536 -1.55531 6.17431 2.80536 -0.02065 6.17431 3.91949 -1.55531 
6.17431 3.91949 -0.02065 6.17455 3.05212 -1.6839 6.17455 3.05212 0.10794 
6.17455 3.67274 -1.6839 6.17455 3.67274 0.10794 6.17547 3.25712 -1.72994 
6.17547 3.25712 0.15398 6.17547 3.46774 -1.72994 6.17547 3.46774 0.15398 
6.17615 4.30438 -0.89123 6.17615 4.30438 -0.68473 6.17744 2.90881 -1.61945 
6.17744 2.90881 0.04349 6.17744 3.81605 -1.61945 6.17744 3.81605 0.04349 
6.17749 4.30893 -0.82285 6.17749 4.30893 -0.75311 6.17813 2.58926 -0.24127 
6.17813 4.13559 -1.33469 6.17813 4.13559 -0.24127 6.18445 2.54756 -0.3099 
6.18445 4.1773 -1.26606 6.18445 4.1773 -0.3099 6.18512 3.3098 -1.73104 
6.18512 3.3098 0.15508 6.18512 3.41505 -1.73104 6.18512 3.41505 0.15508 
6.18781 3.10248 -1.69506 6.18781 3.10248 0.1191 6.18781 3.62237 -1.69506 
6.18781 3.62237 0.1191 6.18783 2.51057 -0.38218 6.18783 4.21429 -1.19378 
6.18783 4.21429 -0.38218 6.19001 2.48051 -0.45465 6.19001 4.24435 -1.12131 
6.19001 4.24435 -0.45465 6.19358 3.36243 -1.72952 6.19358 3.36243 0.15356 
6.19401 2.67166 -0.14841 6.19401 4.0532 -1.42755 6.19401 4.0532 -0.14841 
6.19524 2.95335 -1.63535 6.19524 2.95335 0.05939 6.19524 3.77151 -1.63535 
6.19524 3.77151 0.05939 6.20013 3.15358 -1.70364 6.20013 3.15358 0.12768 
6.20013 3.57128 -1.70364 6.20013 3.57128 0.12768 6.20121 2.46335 -0.51788 
6.20121 4.26151 -1.05808 6.20121 4.26151 -0.51788 6.20263 2.76537 -0.06421 
6.20263 3.95949 -1.51175 6.20263 3.95949 -0.06421 6.20815 2.86538 -1.58133 
6.20815 2.86538 0.00537 6.20815 3.85948 -1.58133 6.20815 3.85948 0.00537 
6.21021 3.00203 -1.65119 6.21021 3.00203 0.07523 6.21021 3.72283 -1.65119 
6.21021 3.72283 0.07523 6.21088 4.2747 -0.99366 6.21088 4.2747 -0.5823 
6.21148 3.20527 -1.70962 6.21148 3.20527 0.13366 6.21148 3.51958 -1.70962 
6.21148 3.51958 0.13366 6.21234 2.57686 -0.28162 6.21234 4.14799 -1.29434 
6.21234 4.14799 -0.28162 6.21441 4.28601 -0.92596 6.21441 4.28601 -0.65 
6.21625 4.29295 -0.85761 6.21625 4.29295 -0.71835 6.21713 4.29521 -0.78798 
6.21747 2.6383 -0.20021 6.21747 4.08656 -1.37575 6.21747 4.08656 -0.20021 
6.21752 2.53804 -0.35188 6.21752 4.18681 -1.22408 6.21752 4.18681 -0.35188 
6.22021 2.5047 -0.42445 6.22021 4.22016 -1.15151 6.22021 4.22016 -0.42445 
6.22182 3.25741 -1.71299 6.22182 3.25741 0.13703 6.22182 3.46745 -1.71299 
6.22182 3.46745 0.13703 6.22448 3.05197 -1.66453 6.22448 3.05197 0.08857 
6.22448 3.67288 -1.66453 6.22448 3.67288 0.08857 6.22663 2.90895 -1.59884 
6.22663 2.90895 0.02288 6.22663 3.81591 -1.59884 6.22663 3.81591 0.02288 
6.23052 2.72658 -0.11274 6.23052 3.99828 -1.46322 6.23052 3.99828 -0.11274 
6.23113 3.30985 -1.71374 6.23113 3.30985 0.13778 6.23113 3.41501 -1.71374 
6.23113 3.41501 0.13778 6.23237 2.48596 -0.48689 6.23237 4.2389 -1.08907 
6.23237 4.2389 -0.48689 6.23736 2.82408 -1.53982 6.23736 2.82408 -0.03614 
6.23736 3.90078 -1.53982 6.23736 3.90078 -0.03614 6.23766 3.10252 -1.67528 
6.23766 3.10252 0.09932 6.23766 3.62233 -1.67528 6.23766 3.62233 0.09932 
6.23937 2.60808 -0.25458 6.23937 3.36243 -1.71186 6.23937 3.36243 0.1359 
6.23937 4.11677 -1.32138 6.23937 4.11677 -0.25458 6.24274 2.47095 -0.55086 
6.24274 4.25391 -1.0251 6.24274 4.25391 -0.55086 6.24416 2.95368 -1.61429 
6.24416 2.95368 0.03833 6.24416 3.77118 -1.61429 6.24416 3.77118 0.03833 
6.2457 2.56677 -0.32365 6.2457 4.15808 -1.25231 6.2457 4.15808 -0.32365 
6.24953 2.53096 -0.39513 6.24953 4.1939 -1.18083 6.24953 4.1939 -0.39513 
6.25068 3.15519 -1.68342 6.25068 3.15519 0.10746 6.25068 3.56967 -1.68342 
6.25068 3.56967 0.10746 6.25124 4.265 -0.96028 6.25124 4.265 -0.61568 
6.25395 4.2742 -0.89216 6.25395 4.2742 -0.6838 6.25523 2.6917 -0.16245 
6.25523 4.03316 -1.41351 6.25523 4.03316 -0.16245 6.25607 4.27855 -0.82285 
6.25607 4.27855 -0.75311 6.25665 2.86646 -1.55872 6.25665 2.86646 -0.01724 
6.25665 3.8584 -1.55872 6.25665 3.8584 -0.01724 6.25933 3.00268 -1.62968 
6.25933 3.00268 0.05372 6.25933 3.72218 -1.62968 6.25933 3.72218 0.05372 
6.2619 3.20704 -1.6889 6.2619 3.20704 0.11294 6.2619 3.51781 -1.6889 
6.2619 3.51781 0.11294 6.26249 2.51057 -0.45683 6.26249 4.21429 -1.11913 
6.26249 4.21429 -0.45683 6.26493 2.78508 -1.49509 6.26493 2.78508 -0.08087 
6.26493 3.93978 -1.49509 6.26493 3.93978 -0.08087 6.27224 3.25961 -1.69172 
6.27224 3.25961 0.11576 6.27224 3.46525 -1.69172 6.27224 3.46525 0.11576 
6.27294 2.59761 -0.29626 6.27294 4.12724 -1.2797 6.27294 4.12724 -0.29626 
6.27336 3.05272 -1.64265 6.27336 3.05272 0.06669 6.27336 3.67214 -1.64265 
6.27336 3.67214 0.06669 6.27366 2.49392 -0.51999 6.27366 4.23094 -1.05597 
6.27366 4.23094 -0.51999 6.27498 2.91035 -1.57579 6.27498 2.91035 -0.00017 
6.27498 3.81451 -1.57579 6.27498 3.81451 -0.00017 6.27791 2.55922 -0.36676 
6.27791 4.16564 -1.2092 6.27791 4.16564 -0.36676 6.27825 2.65937 -0.21527 
6.27825 4.06549 -1.36069 6.27825 4.06549 -0.21527 6.28139 3.31215 -1.69192 
6.28139 3.31215 0.11596 6.28139 3.41271 -1.69192 6.28139 3.41271 0.11596 
6.283 2.48108 -0.58432 6.283 4.24378 -0.99164 6.283 4.24378 -0.58432 
6.28424 3.36243 -1.69197 6.28424 3.36243 0.11601 6.28501 2.82635 -1.51541 
6.28501 2.82635 -0.06055 6.28501 3.89851 -1.51541 6.28501 3.89851 -0.06055 
6.28736 3.10468 -1.6529 6.28736 3.10468 0.07694 6.28736 3.62018 -1.6529 
6.28736 3.62018 0.07694 6.29047 4.25275 -0.92641 6.29047 4.25275 -0.64955 
6.29076 2.74855 -0.12863 6.29076 3.9763 -1.44733 6.29076 3.9763 -0.12863 
6.29198 2.95517 -1.59089 6.29198 2.95517 0.01493 6.29198 3.76969 -1.59089 
6.29198 3.76969 0.01493 6.29279 2.53804 -0.42714 6.29279 4.18681 -1.14882 
6.29279 4.18681 -0.42714 6.29363 4.25924 -0.85736 6.29363 4.25924 -0.7186 
6.29469 4.2614 -0.78798 6.29897 2.63014 -0.27017 6.29897 4.09472 -1.30579 
6.29897 4.09472 -0.27017 6.30007 3.15741 -1.66055 6.30007 3.15741 0.08459 
6.30007 3.56745 -1.66055 6.30007 3.56745 0.08459 6.304 2.86896 -1.5339 
6.304 2.86896 -0.04206 6.304 3.8559 -1.5339 6.304 3.8559 -0.04206 
6.30478 2.51966 -0.48972 6.30478 4.20519 -1.08624 6.30478 4.20519 -0.48972 
6.30527 2.58942 -0.3394 6.30527 4.13544 -1.23656 6.30527 4.13544 -0.3394 
6.30704 3.0044 -1.6059 6.30704 3.0044 0.02994 6.30704 3.72046 -1.6059 
6.30704 3.72046 0.02994 6.31139 3.20954 -1.6654 6.31139 3.20954 0.08944 
6.31139 3.51532 -1.6654 6.31139 3.51532 0.08944 6.312 2.788 -1.46821 
6.312 2.788 -0.10775 6.312 3.93686 -1.46821 6.312 3.93686 -0.10775 
6.31473 2.71466 -0.17922 6.31473 4.0102 -1.39674 6.31473 4.0102 -0.17922 
6.31497 2.50502 -0.55382 6.31497 4.21983 -1.02214 6.31497 4.21983 -0.55382 
6.32102 2.56677 -0.39897 6.32102 4.15808 -1.17699 6.32102 4.15808 -0.39897 
6.32141 3.26211 -1.66773 6.32141 3.26211 0.09177 6.32141 3.46275 -1.66773 
6.32141 3.46275 0.09177 6.32187 2.91282 -1.55052 6.32187 2.91282 -0.02544 
6.32187 3.81204 -1.55052 6.32187 3.81204 -0.02544 6.32222 3.05537 -1.61803 
6.32222 3.05537 0.04207 6.32222 3.66949 -1.61803 6.32222 3.66949 0.04207 
6.32328 2.4943 -0.61874 6.32328 4.23056 -0.95722 6.32328 4.23056 -0.61874 
6.32534 3.31221 -1.66993 6.32534 3.31221 0.09397 6.32534 3.41265 -1.66993 
6.32534 3.41265 0.09397 6.32808 3.36243 -1.6699 6.32808 3.36243 0.09394 
6.32847 4.23797 -0.89215 6.32847 4.23797 -0.68381 6.33059 4.24232 -0.82283 
6.33059 4.24232 -0.75313 6.33155 2.62148 -0.31312 6.33155 4.10338 -1.26284 
6.33155 4.10338 -0.31312 6.33191 2.82961 -1.48817 6.33191 2.82961 -0.08779 
6.33191 3.89525 -1.48817 6.33191 3.89525 -0.08779 6.33476 2.54756 -0.46022 
6.33476 4.1773 -1.11574 6.33476 4.1773 -0.46022 6.33604 3.10756 -1.62778 
6.33604 3.10756 0.05182 6.33604 3.6173 -1.62778 6.33604 3.6173 0.05182 
6.33674 2.68354 -0.23241 6.33674 4.04132 -1.34355 6.33674 4.04132 -0.23241 
6.33681 2.75289 -1.41881 6.33681 2.75289 -0.15715 6.33681 3.97196 -1.41881 
6.33681 3.97196 -0.15715 6.33856 2.95781 -1.56521 6.33856 2.95781 -0.01075 
6.33856 3.76704 -1.56521 6.33856 3.76704 -0.01075 6.34593 2.53128 -0.5237 
6.34593 4.19357 -1.05226 6.34593 4.19357 -0.5237 6.34813 3.16024 -1.63509 
6.34813 3.16024 0.05913 6.34813 3.56462 -1.63509 6.34813 3.56462 0.05913 
6.34841 2.59761 -0.37173 6.34841 4.12724 -1.20423 6.34841 4.12724 -0.37173 
6.3509 2.8728 -1.50632 6.3509 2.8728 -0.06964 6.3509 3.85206 -1.50632 
6.3509 3.85206 -0.06964 6.35487 3.00785 -1.57924 6.35487 3.00785 0.00328 
6.35487 3.71701 -1.57924 6.35487 3.71701 0.00328 6.35492 2.51868 -0.58835 
6.35492 4.20617 -0.98761 6.35492 4.20617 -0.58835 6.35669 2.65532 -0.28798 
6.35669 4.06954 -1.28798 6.35669 4.06954 -0.28798 6.35773 2.79261 -1.43934 
6.35773 2.79261 -0.13662 6.35773 3.93224 -1.43934 6.35773 3.93224 -0.13662 
6.35926 3.21254 -1.63942 6.35926 3.21254 0.06346 6.35926 3.51232 -1.63942 
6.35926 3.51232 0.06346 6.35976 2.72039 -1.36652 6.35976 2.72039 -0.20944 
6.35976 4.00447 -1.36652 6.35976 4.00447 -0.20944 6.36112 2.50958 -0.65307 
6.36112 4.21528 -0.92289 6.36112 4.21528 -0.65307 6.36304 2.57686 -0.43232 
6.36304 4.14799 -1.14364 6.36304 4.14799 -0.43232 6.36445 3.26221 -1.64363 
6.36445 3.26221 0.06767 6.36445 3.46265 -1.64363 6.36445 3.46265 0.06767 
6.36514 2.50416 -0.71837 6.36514 4.2207 -0.85759 6.36514 4.2207 -0.71837 
6.36637 4.22279 -0.78798 6.36837 3.31237 -1.64569 6.36837 3.31237 0.06973 
6.36837 3.41249 -1.64569 6.36837 3.41249 0.06973 6.36857 2.91697 -1.52252 
6.36857 2.91697 -0.05344 6.36857 3.80789 -1.52252 6.36857 3.80789 -0.05344 
6.36969 3.05894 -1.59093 6.36969 3.05894 0.01497 6.36969 3.66591 -1.59093 
6.36969 3.66591 0.01497 6.37079 3.36243 -1.64571 6.37079 3.36243 0.06975 
6.3745 2.63014 -0.34569 6.3745 4.09472 -1.23027 6.3745 4.09472 -0.34569 
6.37533 2.55947 -0.49426 6.37533 4.16538 -1.0817 6.37533 4.16538 -0.49426 
6.37769 2.83468 -1.45883 6.37769 2.83468 -0.11713 6.37769 3.89018 -1.45883 
6.37769 3.89018 -0.11713 6.38062 2.69087 -0.26405 6.38062 4.03399 -1.31191 
6.38062 4.03399 -0.26405 6.38164 2.75902 -1.38825 6.38164 2.75902 -0.18771 
6.38164 3.96583 -1.38825 6.38164 3.96583 -0.18771 6.383 3.11093 -1.60023 
6.383 3.11093 0.02427 6.383 3.61392 -1.60023 6.383 3.61392 0.02427 
6.38378 2.96161 -1.53732 6.38378 2.96161 -0.03864 6.38378 3.76325 -1.53732 
6.38378 3.76325 -0.03864 6.38531 2.54519 -0.55847 6.38531 4.17967 -1.01749 
6.38531 4.17967 -0.55847 6.39009 2.60808 -0.4053 6.39009 4.11677 -1.17066 
6.39009 4.11677 -0.4053 6.39278 2.53462 -0.62267 6.39278 4.19024 -0.95329 
6.39278 4.19024 -0.62267 6.39474 3.16367 -1.60712 6.39474 3.16367 0.03116 
6.39474 3.56119 -1.60712 6.39474 3.56119 0.03116 6.39633 2.87809 -1.4766 
6.39633 2.87809 -0.09936 6.39633 3.84677 -1.4766 6.39633 3.84677 -0.09936 
6.3978 2.52747 -0.68778 6.3978 4.19738 -0.88818 6.3978 4.19738 -0.68778 
6.39988 3.01191 -1.55092 6.39988 3.01191 -0.02504 6.39988 3.71295 -1.55092 
6.39988 3.71295 -0.02504 6.40036 2.52385 -0.75313 6.40036 4.201 -0.82283 
6.40036 4.201 -0.75313 6.40118 3.21292 -1.61331 6.40118 3.21292 0.03735 
6.40118 3.51193 -1.61331 6.40118 3.51193 0.03735 6.40198 2.79891 -1.40854 
6.40198 2.79891 -0.16742 6.40198 3.92595 -1.40854 6.40198 3.92595 -0.16742 
6.40329 2.72804 -1.33458 6.40329 2.72804 -0.24138 6.40329 3.99682 -1.33458 
6.40329 3.99682 -0.24138 6.4034 2.58926 -0.46654 6.4034 4.13559 -1.10942 
6.4034 4.13559 -0.46654 6.40625 3.26255 -1.61744 6.40625 3.26255 0.04148 
6.40625 3.46231 -1.61744 6.40625 3.46231 0.04148 6.40995 3.31243 -1.61949 
6.40995 3.31243 0.04353 6.40995 3.41243 -1.61949 6.40995 3.41243 0.04353 
6.41226 2.68354 -1.26803 6.41226 2.68354 -0.30793 6.41226 3.36243 -1.61945 
6.41226 3.36243 0.04349 6.41226 4.04132 -1.26803 6.41226 4.04132 -0.30793 
6.41259 2.92177 -1.49282 6.41259 2.92177 -0.08314 6.41259 3.80308 -1.49282 
6.41259 3.80308 -0.08314 6.41436 2.57375 -0.52916 6.41436 4.1511 -1.0468 
6.41436 4.1511 -0.52916 6.41464 3.06352 -1.56215 6.41464 3.06352 -0.01381 
6.41464 3.66134 -1.56215 6.41464 3.66134 -0.01381 6.42172 2.84133 -1.42767 
6.42172 2.84133 -0.14829 6.42172 3.88353 -1.42767 6.42172 3.88353 -0.14829 
6.42294 2.56162 -0.59289 6.42294 4.16324 -0.98307 6.42294 4.16324 -0.59289 
6.42464 2.76673 -1.35593 6.42464 2.76673 -0.22003 6.42464 3.95813 -1.35593 
6.42464 3.95813 -0.22003 6.4275 2.96654 -1.50731 6.4275 2.96654 -0.06865 
6.4275 3.75832 -1.50731 6.4275 3.75832 -0.06865 6.42771 3.11574 -1.57097 
6.42771 3.11574 -0.00499 6.42771 3.60912 -1.57097 6.42771 3.60912 -0.00499 
6.4291 2.55292 -0.65745 6.4291 4.17194 -0.91851 6.4291 4.17194 -0.65745 
6.4294 2.65937 -1.20954 6.4294 2.65937 -0.36642 6.4294 4.06549 -1.20954 
6.4294 4.06549 -0.36642 6.4328 2.54768 -0.85338 6.4328 2.54768 -0.72258 
6.4328 4.17718 -0.85338 6.4328 4.17718 -0.72258 6.43404 2.54593 -0.78798 
6.43404 4.17893 -0.78798 6.43523 2.72039 -1.29105 6.43523 2.72039 -0.28491 
6.43523 4.00447 -1.29105 6.43523 4.00447 -0.28491 6.43588 3.16384 -1.57861 
6.43588 3.16384 0.00265 6.43588 3.56101 -1.57861 6.43588 3.56101 0.00265 
6.43915 2.88387 -1.44504 6.43915 2.88387 -0.13092 6.43915 3.84098 -1.44504 
6.43915 3.84098 -0.13092 6.44232 3.21317 -1.58469 6.44232 3.21317 0.00873 
6.44232 3.51168 -1.58469 6.44232 3.51168 0.00873 6.44362 3.01723 -1.52033 
6.44362 3.01723 -0.05563 6.44362 3.70763 -1.52033 6.44362 3.70763 -0.05563 
6.44445 2.6383 -1.14877 6.44445 2.6383 -0.42719 6.44445 4.08656 -1.14877 
6.44445 4.08656 -0.42719 6.44462 2.80686 -1.37592 6.44462 2.80686 -0.20004 
6.44462 3.918 -1.37592 6.44462 3.918 -0.20004 6.4475 3.26312 -1.58865 
6.4475 3.26312 0.01269 6.4475 3.46174 -1.58865 6.4475 3.46174 0.01269 
6.45118 3.31307 -1.59056 6.45118 3.31307 0.0146 6.45118 3.41179 -1.59056 
6.45118 3.41179 0.0146 6.45239 3.36243 -1.59119 6.45239 3.36243 0.01523 
6.45522 2.92782 -1.46094 6.45522 2.92782 -0.11502 6.45522 3.79703 -1.46094 
6.45522 3.79703 -0.11502 6.45696 2.75902 -1.31293 6.45696 2.75902 -0.26303 
6.45696 3.96583 -1.31293 6.45696 3.96583 -0.26303 6.457 2.62062 -1.08689 
6.457 2.62062 -0.48907 6.457 4.10424 -1.08689 6.457 4.10424 -0.48907 
6.45799 3.06896 -1.53116 6.45799 3.06896 -0.0448 6.45799 3.6559 -1.53116 
6.45799 3.6559 -0.0448 6.46319 2.84833 -1.39449 6.46319 2.84833 -0.18147 
6.46319 3.87653 -1.39449 6.46319 3.87653 -0.18147 6.46545 2.71466 -1.24602 
6.46545 2.71466 -0.32994 6.46545 4.0102 -1.24602 6.46545 4.0102 -0.32994 
6.46752 3.11644 -1.54055 6.46752 3.11644 -0.03541 6.46752 3.60842 -1.54055 
6.46752 3.60842 -0.03541 6.46778 2.60603 -1.02125 6.46778 2.60603 -0.55471 
6.46778 4.11883 -1.02125 6.46778 4.11883 -0.55471 6.4696 2.97259 -1.47526 
6.4696 2.97259 -0.1007 6.4696 3.75227 -1.47526 6.4696 3.75227 -0.1007 
6.47544 2.59525 -0.95703 6.47544 2.59525 -0.61893 6.47544 4.12961 -0.95703 
6.47544 4.12961 -0.61893 6.47557 3.16451 -1.54812 6.47557 3.16451 -0.02784 
6.47557 3.56034 -1.54812 6.47557 3.56034 -0.02784 6.47725 2.79891 -1.33327 
6.47725 2.79891 -0.24269 6.47725 3.92595 -1.33327 6.47725 3.92595 -0.24269 
6.4803 2.89103 -1.41159 6.4803 2.89103 -0.16437 6.4803 3.83383 -1.41159 
6.4803 3.83383 -0.16437 6.48071 2.58792 -0.89158 6.48071 2.58792 -0.68438 
6.48071 4.13693 -0.89158 6.48071 4.13693 -0.68438 6.48221 3.21404 -1.55395 
6.48221 3.21404 -0.02201 6.48221 3.51082 -1.55395 6.48221 3.51082 -0.02201 
6.48221 2.6917 -1.18653 6.48221 2.6917 -0.38943 6.48221 4.03316 -1.18653 
6.48221 4.03316 -0.38943 6.48342 2.58413 -0.82618 6.48342 2.58413 -0.74978 
6.48342 4.14072 -0.82618 6.48342 4.14072 -0.74978 6.48545 3.02356 -1.48785 
6.48545 3.02356 -0.08811 6.48545 3.7013 -1.48785 6.48545 3.7013 -0.08811 
6.48726 3.26394 -1.55784 6.48726 3.26394 -0.01812 6.48726 3.46092 -1.55784 
6.48726 3.46092 -0.01812 6.48751 2.75289 -1.26811 6.48751 2.75289 -0.30785 
6.48751 3.97196 -1.26811 6.48751 3.97196 -0.30785 6.48994 3.31313 -1.56035 
6.48994 3.31313 -0.01561 6.48994 3.41173 -1.56035 6.48994 3.41173 -0.01561 
6.49108 3.36243 -1.56099 6.49108 3.36243 -0.01497 6.4959 2.93487 -1.4272 
6.4959 2.93487 -0.14876 6.4959 3.78998 -1.4272 6.4959 3.78998 -0.14876 
6.49626 2.67166 -1.1253 6.49626 2.67166 -0.45066 6.49626 4.0532 -1.1253 
6.49626 4.0532 -0.45066 6.49637 2.84133 -1.35301 6.49637 2.84133 -0.22295 
6.49637 3.88353 -1.35301 6.49637 3.88353 -0.22295 6.49648 3.07018 -1.4988 
6.49648 3.07018 -0.07716 6.49648 3.65468 -1.4988 6.49648 3.65468 -0.07716 
6.50599 3.11775 -1.50808 6.50599 3.11775 -0.06788 6.50599 3.60711 -1.50808 
6.50599 3.60711 -0.06788 6.50804 2.79261 -1.28902 6.50804 2.79261 -0.28694 
6.50804 3.93224 -1.28902 6.50804 3.93224 -0.28694 6.50885 2.65507 -1.0606 
6.50885 2.65507 -0.51536 6.50885 4.06979 -1.0606 6.50885 4.06979 -0.51536 
6.50997 2.97975 -1.44126 6.50997 2.97975 -0.1347 6.50997 3.74511 -1.44126 
6.50997 3.74511 -0.1347 6.51371 3.16568 -1.51572 6.51371 3.16568 -0.06024 
6.51371 3.55918 -1.51572 6.51371 3.55918 -0.06024 6.51374 2.88387 -1.37044 
6.51374 2.88387 -0.20552 6.51374 3.84098 -1.37044 6.51374 3.84098 -0.20552 
6.51603 2.74855 -1.22205 6.51603 2.74855 -0.35391 6.51603 3.9763 -1.22205 
6.51603 3.9763 -0.35391 6.51843 2.64174 -0.99465 6.51843 2.64174 -0.58131 
6.51843 4.08312 -0.99465 6.51843 4.08312 -0.58131 6.52032 3.21529 -1.52142 
6.52032 3.21529 -0.05454 6.52032 3.50957 -1.52142 6.52032 3.50957 -0.05454 
6.52246 3.02554 -1.45375 6.52246 3.02554 -0.12221 6.52246 3.69932 -1.45375 
6.52246 3.69932 -0.12221 6.52464 3.26406 -1.52566 6.52464 3.26406 -0.0503 
6.52464 3.4608 -1.52566 6.52464 3.4608 -0.0503 6.52539 2.63254 -0.92972 
6.52539 2.63254 -0.64624 6.52539 4.09232 -0.92972 6.52539 4.09232 -0.64624 
6.52735 3.3133 -1.52812 6.52735 3.3133 -0.04784 6.52735 3.41156 -1.52812 
6.52735 3.41156 -0.04784 6.52753 2.83468 -1.30899 6.52753 2.83468 -0.26697 
6.52753 3.89018 -1.30899 6.52753 3.89018 -0.26697 6.52824 3.36243 -1.52893 
6.52824 3.36243 -0.04703 6.52945 2.6265 -0.86417 6.52945 2.6265 -0.71179 
6.52945 4.09835 -0.86417 6.52945 4.09835 -0.71179 6.52965 2.92782 -1.38652 
6.52965 2.92782 -0.18944 6.52965 3.79703 -1.38652 6.52965 3.79703 -0.18944 
6.53141 2.62436 -0.78798 6.53141 4.1005 -0.78798 6.53192 2.72658 -1.16182 
6.53192 2.72658 -0.41414 6.53192 3.99828 -1.16182 6.53192 3.99828 -0.41414 
6.53335 3.07214 -1.46464 6.53335 3.07214 -0.11132 6.53335 3.65271 -1.46464 
6.53335 3.65271 -0.11132 6.53692 2.788 -1.2433 6.53692 2.788 -0.33266 
6.53692 3.93686 -1.2433 6.53692 3.93686 -0.33266 6.5426 3.11945 -1.4739 
6.5426 3.11945 -0.10206 6.5426 3.60541 -1.4739 6.5426 3.60541 -0.10206 
6.54397 2.97259 -1.4009 6.54397 2.97259 -0.17506 6.54397 3.75227 -1.4009 
6.54397 3.75227 -0.17506 6.54531 2.87809 -1.32762 6.54531 2.87809 -0.24834 
6.54531 3.84677 -1.32762 6.54531 3.84677 -0.24834 6.54664 2.70851 -1.09839 
6.54664 2.70851 -0.47757 6.54664 4.01635 -1.09839 6.54664 4.01635 -0.47757 
6.55021 3.16734 -1.4815 6.55021 3.16734 -0.09446 6.55021 3.55752 -1.4815 
6.55021 3.55752 -0.09446 6.55614 3.2157 -1.48743 6.55614 3.2157 -0.08853 
6.55614 3.50916 -1.48743 6.55614 3.50916 -0.08853 6.55656 3.02356 -1.41675 
6.55656 3.02356 -0.15921 6.55656 3.7013 -1.41675 6.55656 3.7013 -0.15921 
6.55687 2.82961 -1.26321 6.55687 2.82961 -0.31275 6.55687 3.89525 -1.26321 
6.55687 3.89525 -0.31275 6.55812 2.69315 -1.03304 6.55812 2.69315 -0.54292 
6.55812 4.03171 -1.03304 6.55812 4.03171 -0.54292 6.56039 3.26441 -1.49168 
6.56039 3.26441 -0.08428 6.56039 3.46045 -1.49168 6.56039 3.46045 -0.08428 
6.56152 2.92177 -1.34388 6.56152 2.92177 -0.23208 6.56152 3.80308 -1.34388 
6.56152 3.80308 -0.23208 6.56294 3.31336 -1.49424 6.56294 3.31336 -0.08172 
6.56294 3.4115 -1.49424 6.56294 3.4115 -0.08172 6.56379 2.78508 -1.19623 
6.56379 2.78508 -0.37973 6.56379 3.36243 -1.49509 6.56379 3.36243 -0.08087 
6.56379 3.93978 -1.19623 6.56379 3.93978 -0.37973 6.56606 2.68073 -0.9671 
6.56606 2.68073 -0.60886 6.56606 4.04412 -0.9671 6.56606 4.04412 -0.60886 
6.5675 3.07018 -1.42777 6.5675 3.07018 -0.14819 6.5675 3.65468 -1.42777 
6.5675 3.65468 -0.14819 6.57187 2.67282 -0.90176 6.57187 2.67282 -0.6742 
6.57187 4.05204 -0.90176 6.57187 4.05204 -0.6742 6.57503 2.8728 -1.28219 
6.57503 2.8728 -0.29377 6.57503 3.85206 -1.28219 6.57503 3.85206 -0.29377 
6.57602 2.96654 -1.35879 6.57602 2.96654 -0.21717 6.57602 3.75832 -1.35879 
6.57602 3.75832 -0.21717 6.57627 2.66908 -0.82618 6.57627 2.66908 -0.74978 
6.57627 4.05578 -0.82618 6.57627 4.05578 -0.74978 6.57678 3.11775 -1.43728 
6.57678 3.11775 -0.13868 6.57678 3.60711 -1.43728 6.57678 3.60711 -0.13868 
6.58046 2.76537 -1.13392 6.58046 2.76537 -0.44204 6.58046 3.95949 -1.13392 
6.58046 3.95949 -0.44204 6.58412 2.82635 -1.2163 6.58412 2.82635 -0.35966 
6.58412 3.89851 -1.2163 6.58412 3.89851 -0.35966 6.58443 3.16568 -1.44501 
6.58443 3.16568 -0.13095 6.58443 3.55918 -1.44501 6.58443 3.55918 -0.13095 
6.58904 3.01723 -1.37492 6.58904 3.01723 -0.20104 6.58904 3.70763 -1.37492 
6.58904 3.70763 -0.20104 6.59013 3.21529 -1.45162 6.59013 3.21529 -0.12435 
6.59013 3.50957 -1.45162 6.59013 3.50957 -0.12435 6.59122 2.91697 -1.29986 
6.59122 2.91697 -0.2761 6.59122 3.80789 -1.29986 6.59122 3.80789 -0.2761 
6.59383 2.74837 -1.07004 6.59383 2.74837 -0.50592 6.59383 3.97648 -1.07004 
6.59383 3.97648 -0.50592 6.59436 3.26406 -1.45593 6.59436 3.26406 -0.12003 
6.59436 3.4608 -1.45593 6.59436 3.4608 -0.12003 6.59682 3.3133 -1.45864 
6.59682 3.3133 -0.11732 6.59682 3.41156 -1.45864 6.59682 3.41156 -0.11732 
6.59764 3.36243 -1.45954 6.59764 3.36243 -0.11642 6.59986 3.06896 -1.38928 
6.59986 3.06896 -0.18668 6.59986 3.6559 -1.38928 6.59986 3.6559 -0.18668 
6.60261 2.86896 -1.23529 6.60261 2.86896 -0.34067 6.60261 3.8559 -1.23529 
6.60261 3.8559 -0.34067 6.60384 2.73417 -1.00488 6.60384 2.73417 -0.57108 
6.60384 3.99069 -1.00488 6.60384 3.99069 -0.57108 6.60603 2.96161 -1.31507 
6.60603 2.96161 -0.26089 6.60603 3.76325 -1.31507 6.60603 3.76325 -0.26089 
6.60853 2.82408 -1.16865 6.60853 2.82408 -0.40731 6.60853 3.90078 -1.16865 
6.60853 3.90078 -0.40731 6.60926 3.11644 -1.39882 6.60926 3.11644 -0.17714 
6.60926 3.60842 -1.39882 6.60926 3.60842 -0.17714 6.61046 2.72283 -0.93874 
6.61046 2.72283 -0.63722 6.61046 4.00203 -0.93874 6.61046 4.00203 -0.63722 
6.61682 3.16451 -1.40687 6.61682 3.16451 -0.16909 6.61682 3.56034 -1.40687 
6.61682 3.56034 -0.16909 6.617 2.71728 -0.86357 6.617 2.71728 -0.71239 
6.617 4.00757 -0.86357 6.617 4.00757 -0.71239 6.61918 2.71543 -0.78798 
6.61918 4.00943 -0.78798 6.61922 2.91282 -1.25316 6.61922 2.91282 -0.3228 
6.61922 3.81204 -1.25316 6.61922 3.81204 -0.3228 6.61963 3.01191 -1.33117 
6.61963 3.01191 -0.24479 6.61963 3.71295 -1.33117 6.61963 3.71295 -0.24479 
6.62265 3.21404 -1.4135 6.62265 3.21404 -0.16246 6.62265 3.51082 -1.4135 
6.62265 3.51082 -0.16246 6.62401 2.80536 -1.10561 6.62401 2.80536 -0.47035 
6.62401 3.91949 -1.10561 6.62401 3.91949 -0.47035 6.62654 3.26394 -1.41855 
6.62654 3.26394 -0.15741 6.62654 3.46092 -1.41855 6.62654 3.46092 -0.15741 
6.62743 2.86646 -1.18794 6.62743 2.86646 -0.38802 6.62743 3.8584 -1.18794 
6.62743 3.8584 -0.38802 6.62906 3.31313 -1.42123 6.62906 3.31313 -0.15473 
6.62906 3.41173 -1.42123 6.62906 3.41173 -0.15473 6.6297 3.36243 -1.42237 
6.6297 3.36243 -0.15359 6.63086 3.06352 -1.34594 6.63086 3.06352 -0.23002 
6.63086 3.66134 -1.34594 6.63086 3.66134 -0.23002 6.63391 2.95781 -1.26985 
6.63391 2.95781 -0.30611 6.63391 3.76704 -1.26985 6.63391 3.76704 -0.30611 
6.63628 2.78936 -1.04061 6.63628 2.78936 -0.53535 6.63628 3.9355 -1.04061 
6.63628 3.9355 -0.53535 6.63968 3.11574 -1.359 6.63968 3.11574 -0.21696 
6.63968 3.60912 -1.359 6.63968 3.60912 -0.21696 6.6445 2.91035 -1.20627 
6.6445 2.91035 -0.36969 6.6445 3.81451 -1.20627 6.6445 3.81451 -0.36969 
6.64502 2.77626 -0.9749 6.64502 2.77626 -0.60106 6.64502 3.9486 -0.9749 
6.64502 3.9486 -0.60106 6.64732 3.16384 -1.36718 6.64732 3.16384 -0.20878 
6.64732 3.56101 -1.36718 6.64732 3.56101 -0.20878 6.64795 3.00785 -1.28616 
6.64795 3.00785 -0.2898 6.64795 3.71701 -1.28616 6.64795 3.71701 -0.2898 
6.65004 2.86538 -1.13945 6.65004 2.86538 -0.43651 6.65004 3.85948 -1.13945 
6.65004 3.85948 -0.43651 6.6534 3.21317 -1.37362 6.6534 3.21317 -0.20234 
6.6534 3.51168 -1.37362 6.6534 3.51168 -0.20234 6.65523 2.77135 -0.90181 
6.65523 2.77135 -0.67415 6.65523 3.9535 -0.90181 6.65523 3.9535 -0.67415 
6.65736 3.26312 -1.3788 6.65736 3.26312 -0.19716 6.65736 3.46174 -1.3788 
6.65736 3.46174 -0.19716 6.65927 3.31307 -1.38247 6.65927 3.31307 -0.19349 
6.65927 3.41179 -1.38247 6.65927 3.41179 -0.19349 6.65959 2.95517 -1.22327 
6.65959 2.95517 -0.35269 6.65959 3.76969 -1.22327 6.65959 3.76969 -0.35269 
6.65963 3.05894 -1.30099 6.65963 3.05894 -0.27497 6.65963 3.66591 -1.30099 
6.65963 3.66591 -0.27497 6.65964 2.76762 -0.82622 6.65964 2.76762 -0.74974 
6.65964 3.95724 -0.82622 6.65964 3.95724 -0.74974 6.65989 3.36243 -1.38368 
6.65989 3.36243 -0.19228 6.66456 2.84792 -1.07542 6.66456 2.84792 -0.50054 
6.66456 3.87694 -1.07542 6.66456 3.87694 -0.50054 6.66755 2.90895 -1.15792 
6.66755 2.90895 -0.41804 6.66755 3.81591 -1.15792 6.66755 3.81591 -0.41804 
6.66893 3.11093 -1.31429 6.66893 3.11093 -0.26167 6.66893 3.61392 -1.31429 
6.66893 3.61392 -0.26167 6.67461 3.0044 -1.23834 6.67461 3.0044 -0.33762 
6.67461 3.72046 -1.23834 6.67461 3.72046 -0.33762 6.67535 2.83284 -1.01007 
6.67535 2.83284 -0.56589 6.67535 3.89202 -1.01007 6.67535 3.89202 -0.56589 
6.67583 3.16367 -1.32604 6.67583 3.16367 -0.24992 6.67583 3.56119 -1.32604 
6.67583 3.56119 -0.24992 6.68202 3.21292 -1.33247 6.68202 3.21292 -0.24349 
6.68202 3.51193 -1.33247 6.68202 3.51193 -0.24349 6.683 2.95368 -1.17545 
6.683 2.95368 -0.40051 6.683 3.77118 -1.17545 6.683 3.77118 -0.40051 
6.68615 3.26255 -1.33755 6.68615 3.26255 -0.23841 6.68615 3.46231 -1.33755 
6.68615 3.46231 -0.23841 6.68674 3.05537 -1.25352 6.68674 3.05537 -0.32244 
6.68674 3.66949 -1.25352 6.68674 3.66949 -0.32244 6.68765 2.82659 -0.93756 
6.68765 2.82659 -0.6384 6.68765 3.89827 -0.93756 6.68765 3.89827 -0.6384 
6.68816 2.90881 -1.10874 6.68816 2.90881 -0.46722 6.68816 3.36243 -1.34355 
6.68816 3.36243 -0.23241 6.68816 3.81605 -1.10874 6.68816 3.81605 -0.46722 
6.68819 3.31243 -1.34124 6.68819 3.31243 -0.23472 6.68819 3.41243 -1.34124 
6.68819 3.41243 -0.23472 6.69543 2.82327 -0.86423 6.69543 2.82327 -0.71173 
6.69543 3.90159 -0.86423 6.69543 3.90159 -0.71173 6.69648 3.10756 -1.26734 
6.69648 3.10756 -0.30862 6.69648 3.6173 -1.26734 6.69648 3.6173 -0.30862 
6.69788 2.82169 -0.78798 6.69788 3.90317 -0.78798 6.69838 3.00268 -1.19063 
6.69838 3.00268 -0.38533 6.69838 3.72218 -1.19063 6.69838 3.72218 -0.38533 
6.70129 2.89225 -1.04405 6.70129 2.89225 -0.53191 6.70129 3.83261 -1.04405 
6.70129 3.83261 -0.53191 6.7038 3.16024 -1.27943 6.7038 3.16024 -0.29653 
6.7038 3.56462 -1.27943 6.7038 3.56462 -0.29653 6.70406 2.95335 -1.12653 
6.70406 2.95335 -0.44943 6.70406 3.77151 -1.12653 6.70406 3.77151 -0.44943 
6.70813 3.21254 -1.29055 6.70813 3.21254 -0.28541 6.70813 3.51232 -1.29055 
6.70813 3.51232 -0.28541 6.71136 3.05272 -1.20465 6.71136 3.05272 -0.37131 
6.71136 3.67214 -1.20465 6.71136 3.67214 -0.37131 6.71233 3.26221 -1.29574 
6.71233 3.26221 -0.28022 6.71233 3.46265 -1.29574 6.71233 3.46265 -0.28022 
6.7144 3.31237 -1.29967 6.7144 3.31237 -0.27629 6.7144 3.41249 -1.29967 
6.7144 3.41249 -0.27629 6.71441 3.36243 -1.30208 6.71441 3.36243 -0.27388 
6.71594 2.88533 -0.97251 6.71594 2.88533 -0.60345 6.71594 3.83953 -0.97251 
6.71594 3.83953 -0.60345 6.7199 3.00203 -1.1415 6.7199 3.00203 -0.43446 
6.7199 3.72283 -1.1415 6.7199 3.72283 -0.43446 6.72161 3.10468 -1.21865 
6.72161 3.10468 -0.35731 6.72161 3.62018 -1.21865 6.72161 3.62018 -0.35731 
6.72271 2.95418 -1.07666 6.72271 2.95418 -0.4993 6.72271 3.77068 -1.07666 
6.72271 3.77068 -0.4993 6.72585 2.88062 -0.89936 6.72585 2.88062 -0.6766 
6.72585 3.84424 -0.89936 6.72585 3.84424 -0.6766 6.72926 3.15741 -1.23136 
6.72926 3.15741 -0.3446 6.72926 3.56745 -1.23136 6.72926 3.56745 -0.3446 
6.73083 2.87826 -0.82621 6.73083 2.87826 -0.74975 6.73083 3.8466 -0.82621 
6.73083 3.8466 -0.74975 6.73324 3.05197 -1.15577 6.73324 3.05197 -0.42019 
6.73324 3.67288 -1.15577 6.73324 3.67288 -0.42019 6.73411 3.20954 -1.24268 
6.73411 3.20954 -0.33328 6.73411 3.51532 -1.24268 6.73411 3.51532 -0.33328 
6.73644 3.26211 -1.2527 6.73644 3.26211 -0.32326 6.73644 3.46275 -1.2527 
6.73644 3.46275 -0.32326 6.73861 3.36243 -1.25938 6.73861 3.36243 -0.31658 
6.73864 3.31221 -1.25663 6.73864 3.31221 -0.31933 6.73864 3.41265 -1.25663 
6.73864 3.41265 -0.31933 6.73891 3.00264 -1.09168 6.73891 3.00264 -0.48428 
6.73891 3.72222 -1.09168 6.73891 3.72222 -0.48428 6.73949 2.94627 -1.00585 
6.73949 2.94627 -0.57011 6.73949 3.77859 -1.00585 6.73949 3.77859 -0.57011 
6.74399 3.10252 -1.16896 6.74399 3.10252 -0.407 6.74399 3.62233 -1.16896 
6.74399 3.62233 -0.407 6.75154 2.94059 -0.93388 6.75154 2.94059 -0.64208 
6.75154 3.78427 -0.93388 6.75154 3.78427 -0.64208 6.75213 3.15519 -1.18198 
6.75213 3.15519 -0.39398 6.75213 3.56967 -1.18198 6.75213 3.56967 -0.39398 
6.75261 3.05212 -1.10584 6.75261 3.05212 -0.47012 6.75261 3.67274 -1.10584 
6.75261 3.67274 -0.47012 6.75356 3.0013 -1.04334 6.75356 3.0013 -0.53262 
6.75356 3.72356 -1.04334 6.75356 3.72356 -0.53262 6.75761 3.20704 -1.19319 
6.75761 3.20704 -0.38277 6.75761 3.51781 -1.19319 6.75761 3.51781 -0.38277 
6.7588 2.93717 -0.86113 6.7588 2.93717 -0.71483 6.7588 3.78769 -0.86113 
6.7588 3.78769 -0.71483 6.76042 3.25961 -1.20353 6.76042 3.25961 -0.37243 
6.76042 3.46525 -1.20353 6.76042 3.46525 -0.37243 6.76062 3.31215 -1.21268 
6.76062 3.31215 -0.36328 6.76062 3.41271 -1.21268 6.76062 3.41271 -0.36328 
6.76068 3.36243 -1.21554 6.76068 3.36243 -0.36042 6.76122 2.93603 -0.78798 
6.76122 3.78883 -0.78798 6.76376 3.10248 -1.1191 6.76376 3.10248 -0.45686 
6.76376 3.62237 -1.1191 6.76376 3.62237 -0.45686 6.76775 3.05065 -1.05773 
6.76775 3.05065 -0.51823 6.76775 3.67421 -1.05773 6.76775 3.67421 -0.51823 
6.76816 2.99443 -0.97182 6.76816 2.99443 -0.60414 6.76816 3.73043 -0.97182 
6.76816 3.73043 -0.60414 6.77234 3.15358 -1.13143 6.77234 3.15358 -0.44453 
6.77234 3.57128 -1.13143 6.77234 3.57128 -0.44453 6.77802 2.98981 -0.89887 
6.77802 2.98981 -0.67709 6.77802 3.73505 -0.89887 6.77802 3.73505 -0.67709 
6.77833 3.20527 -1.14277 6.77833 3.20527 -0.43319 6.77833 3.51958 -1.14277 
6.77833 3.51958 -0.43319 6.77941 3.10114 -1.07136 6.77941 3.10114 -0.5046 
6.77941 3.62372 -1.07136 6.77941 3.62372 -0.5046 6.78057 3.04997 -1.00892 
6.78057 3.04997 -0.56704 6.78057 3.36243 -1.17066 6.78057 3.36243 -0.4053 
6.78057 3.67489 -1.00892 6.78057 3.67489 -0.56704 6.7817 3.25741 -1.15311 
6.7817 3.25741 -0.42285 6.7817 3.46745 -1.15311 6.7817 3.46745 -0.42285 
6.78244 3.30985 -1.16242 6.78244 3.30985 -0.41354 6.78244 3.41501 -1.16242 
6.78244 3.41501 -0.41354 6.78296 2.98748 -0.82577 6.78296 2.98748 -0.75019 
6.78296 3.73738 -0.82577 6.78296 3.73738 -0.75019 6.78846 3.15217 -1.08392 
6.78846 3.15217 -0.49204 6.78846 3.57269 -1.08392 6.78846 3.57269 -0.49204 
6.79274 3.10025 -1.02263 6.79274 3.10025 -0.55333 6.79274 3.62461 -1.02263 
6.79274 3.62461 -0.55333 6.79307 3.04444 -0.93655 6.79307 3.04444 -0.63941 
6.79307 3.68041 -0.93655 6.79307 3.68041 -0.63941 6.79488 3.20499 -1.0962 
6.79488 3.20499 -0.47976 6.79488 3.51987 -1.0962 6.79488 3.51987 -0.47976 
6.79823 3.36243 -1.12487 6.79823 3.36243 -0.45109 6.79865 3.25712 -1.10676 
6.79865 3.25712 -0.4692 6.79865 3.46774 -1.10676 6.79865 3.46774 -0.4692 
6.79975 3.3098 -1.11641 6.79975 3.3098 -0.45955 6.79975 3.41505 -1.11641 
6.79975 3.41505 -0.45955 6.80049 3.04064 -0.86338 6.80049 3.04064 -0.71258 
6.80049 3.68422 -0.86338 6.80049 3.68422 -0.71258 6.80224 3.15128 -1.03566 
6.80224 3.15128 -0.5403 6.80224 3.57358 -1.03566 6.80224 3.57358 -0.5403 
6.80319 3.03972 -0.78798 6.80319 3.68513 -0.78798 6.80362 3.09997 -0.97356 
6.80362 3.09997 -0.6024 6.80362 3.62488 -0.97356 6.80362 3.62488 -0.6024 
6.80919 3.20395 -1.04803 6.80919 3.20395 -0.52793 6.80919 3.52091 -1.04803 
6.80919 3.52091 -0.52793 6.8133 3.25708 -1.05963 6.8133 3.25708 -0.51633 
6.8133 3.46778 -1.05963 6.8133 3.46778 -0.51633 6.81363 3.36243 -1.07826 
6.81363 3.36243 -0.4977 6.81363 3.15093 -0.98679 6.81363 3.15093 -0.58917 
6.81363 3.57393 -0.98679 6.81363 3.57393 -0.58917 6.81373 3.09527 -0.90065 
6.81373 3.09527 -0.67531 6.81373 3.62959 -0.90065 6.81373 3.62959 -0.67531 
6.81483 3.30968 -1.06935 6.81483 3.30968 -0.50661 6.81483 3.41518 -1.06935 
6.81483 3.41518 -0.50661 6.81926 3.09405 -0.82577 6.81926 3.09405 -0.75019 
6.81926 3.6308 -0.82577 6.81926 3.6308 -0.75019 6.82115 3.20336 -0.99893 
6.82115 3.20336 -0.57703 6.82115 3.5215 -0.99893 6.82115 3.5215 -0.57703 
6.82261 3.1511 -0.93741 6.82261 3.1511 -0.63855 6.82261 3.57375 -0.93741 
6.82261 3.57375 -0.63855 6.82579 3.25648 -1.01073 6.82579 3.25648 -0.56523 
6.82579 3.46838 -1.01073 6.82579 3.46838 -0.56523 6.82672 3.36243 -1.03096 
6.82672 3.36243 -0.545 6.82752 3.30964 -1.02186 6.82752 3.30964 -0.5541 
6.82752 3.41522 -1.02186 6.82752 3.41522 -0.5541 6.83064 3.20339 -0.94957 
6.83064 3.20339 -0.62639 6.83064 3.52147 -0.94957 6.83064 3.52147 -0.62639 
6.83083 3.14931 -0.86291 6.83083 3.14931 -0.71305 6.83083 3.57555 -0.86291 
6.83083 3.57555 -0.71305 6.83358 3.1487 -0.78798 6.83358 3.57615 -0.78798 
6.83581 3.25614 -0.96126 6.83581 3.25614 -0.6147 6.83581 3.46872 -0.96126 
6.83581 3.46872 -0.6147 6.83747 3.20314 -0.90062 6.83747 3.20314 -0.67534 
6.83747 3.36243 -0.98307 6.83747 3.36243 -0.59289 6.83747 3.52172 -0.90062 
6.83747 3.52172 -0.67534 6.83808 3.30921 -0.97244 6.83808 3.30921 -0.60352 
6.83808 3.41565 -0.97244 6.83808 3.41565 -0.60352 6.843 3.20193 -0.82574 
6.843 3.20193 -0.75022 6.843 3.52293 -0.82574 6.843 3.52293 -0.75022 
6.84317 3.25587 -0.91245 6.84317 3.25587 -0.66351 6.84317 3.46899 -0.91245 
6.84317 3.46899 -0.66351 6.84586 3.36243 -0.93471 6.84586 3.36243 -0.64125 
6.84597 3.30917 -0.92392 6.84597 3.30917 -0.65204 6.84597 3.41569 -0.92392 
6.84597 3.41569 -0.65204 6.84813 3.25585 -0.86334 6.84813 3.25585 -0.71262 
6.84813 3.469 -0.86334 6.84813 3.469 -0.71262 6.85096 3.25555 -0.78798 
6.85096 3.46931 -0.78798 6.85148 3.30906 -0.8748 6.85148 3.30906 -0.70116 
6.85148 3.4158 -0.8748 6.85148 3.4158 -0.70116 6.85187 3.36243 -0.886 
6.85187 3.36243 -0.68996 6.85454 3.30903 -0.82574 6.85454 3.30903 -0.75022 
6.85454 3.41583 -0.82574 6.85454 3.41583 -0.75022 6.85548 3.36243 -0.83705 
6.85548 3.36243 -0.73891 6.85669 3.36243 -0.78798 3.93281 1.64433 -1.63996 
3.93829 1.69619 -1.62874 3.95631 1.64183 -1.68945 3.96116 1.69396 -1.67813 
3.96881 1.7467 -1.66542 3.97808 1.58917 -1.74251 3.97906 1.79866 -1.65142 
3.98228 1.63884 -1.73732 3.98662 1.69113 -1.72619 3.99393 1.74382 -1.7141 
4.00222 1.53895 -1.78801 4.00368 1.79601 -1.70028 4.00427 1.58882 -1.78431 
4.0084 1.63845 -1.77924 4.01459 1.6877 -1.7728 4.01581 1.84697 -1.6851 
4.02148 1.74044 -1.76106 4.03052 1.48895 -1.83045 4.03078 1.79243 -1.74775 
4.03082 1.89621 -1.67004 4.03115 1.53831 -1.82924 4.03306 1.58825 -1.82556 
4.03701 1.6382 -1.82038 4.04247 1.84352 -1.73293 4.0431 1.68753 -1.81394 
4.05073 1.73564 -1.80577 4.0565 1.89356 -1.71662 4.05956 1.78785 -1.7927 
4.06072 1.48895 -1.86914 4.06136 1.43964 -1.868 4.06136 1.53825 -1.868 
4.06387 1.58743 -1.86532 4.06776 1.63733 -1.86027 4.07079 1.83946 -1.77794 
4.07119 1.93855 -1.69993 4.07359 1.68686 -1.85363 4.08116 1.73494 -1.84558 
4.08439 1.88977 -1.76184 4.08781 1.98241 -1.68206 4.09055 1.78242 -1.83605 
4.09278 1.48895 -1.9063 4.09359 1.43982 -1.90541 4.09359 1.53807 -1.90541 
4.09605 1.39057 -1.9027 4.09605 1.58732 -1.9027 4.09919 1.9344 -1.74663 
4.10029 1.34181 -1.89838 4.10029 1.63609 -1.89838 4.10138 1.83415 -1.82168 
4.10599 1.6857 -1.89177 4.1063 2.02503 -1.66307 4.11363 1.73362 -1.88405 
4.1144 1.88484 -1.80556 4.11539 1.97858 -1.72896 4.12291 1.78119 -1.87454 
4.12662 1.48895 -1.94185 4.12747 1.43988 -1.941 4.12747 1.53801 -1.941 
4.12889 1.9296 -1.79065 4.13003 1.39093 -1.93845 4.13003 1.58696 -1.93845 
4.13354 2.02176 -1.70997 4.13386 1.82782 -1.86351 4.13428 1.34222 -1.9342 
4.13428 1.63568 -1.9342 4.14021 1.29386 -1.92827 4.14021 1.29386 -0.54123 
4.14021 1.68404 -1.92827 4.14511 1.97329 -1.77439 4.14645 1.87879 -1.84766 
4.14781 1.24597 -1.92066 4.14781 1.73193 -1.92066 4.15349 2.06337 -1.69006 
4.15707 1.77923 -1.91141 4.16077 1.92355 -1.83328 4.16217 1.48895 -1.9757 
4.16288 2.0167 -1.75575 4.16307 1.43982 -1.97488 4.16307 1.53807 -1.97488 
4.16578 1.39057 -1.97242 4.16578 1.58732 -1.97242 4.16796 1.82584 -1.90052 
4.17009 1.34181 -1.96819 4.17009 1.34181 -0.5013 4.17009 1.63609 -1.96819 
4.17438 2.10282 -1.66882 4.17667 1.9675 -1.81721 4.1767 1.2922 -1.96249 
4.1767 1.2922 -0.50701 4.1767 1.6857 -1.96249 4.18045 1.87163 -1.88803 
4.18237 2.05876 -1.73579 4.18443 1.24427 -1.95484 4.18443 1.24427 -0.51465 
4.18443 1.73362 -1.95484 4.19394 1.1967 -1.94556 4.19394 1.1967 -0.52393 
4.19394 1.78119 -1.94556 4.19404 2.01005 -1.79978 4.19451 1.9165 -1.87396 
4.19934 1.48895 -2.00776 4.20048 1.43964 -2.00712 4.20048 1.53825 -2.00712 
4.2029 2.09848 -1.71487 4.20316 1.39046 -2.0046 4.20316 1.58743 -2.0046 
4.20496 1.15007 -1.93462 4.20496 1.82782 -1.93462 4.2082 2.15967 -1.63329 
4.20821 1.34056 -2.00071 4.20821 1.34056 -0.46878 4.20821 1.63733 -2.00071 
4.21012 1.96034 -1.85836 4.21317 2.05247 -1.78004 4.21484 1.29103 -1.99488 
4.21484 1.29103 -0.47461 4.21484 1.68686 -1.99488 4.22081 1.87879 -1.92203 
4.22289 1.24295 -1.98732 4.22289 1.24295 -0.48217 4.22289 1.73494 -1.98732 
4.22497 2.13672 -1.69279 4.22722 2.00305 -1.84125 4.23243 1.19548 -1.97792 
4.23243 1.19548 -0.49157 4.23243 1.78242 -1.97792 4.23346 2.09235 -1.7597 
4.23519 1.92355 -1.90771 4.23803 1.48895 -2.03795 4.23923 1.43958 -2.03733 
4.23923 1.53831 -2.03733 4.24291 1.38964 -2.03542 4.24291 1.38964 -0.43408 
4.24291 1.58825 -2.03542 4.24579 2.04452 -1.82268 4.24596 2.21308 -1.59553 
4.24679 1.14375 -1.9671 4.24679 1.14375 -0.50239 4.24679 1.83415 -1.9671 
4.24809 1.33969 -2.03146 4.24809 1.33969 -0.43803 4.24809 1.6382 -2.03146 
4.25127 1.9675 -1.8918 4.25453 1.29036 -2.02538 4.25453 1.29036 -0.44412 
4.25453 1.68753 -2.02538 4.25519 2.13098 -1.73782 4.26102 2.192 -1.65631 
4.26271 1.24225 -2.01774 4.26271 1.24225 -0.45175 4.26271 1.73564 -2.01774 
4.26292 1.09305 -1.95408 4.26292 1.09305 -0.51541 4.26292 1.88484 -1.95408 
4.26578 2.08465 -1.8027 4.2687 2.01005 -1.87443 4.27577 1.19004 -2.00892 
4.27577 1.19004 -0.46058 4.27577 1.78785 -2.00892 4.27783 1.04829 -0.52991 
4.27783 1.9296 -1.93958 4.27816 1.48895 -2.06622 4.27816 2.16784 -1.7148 
4.28047 1.43894 -2.06625 4.28047 1.43894 -0.40324 4.28047 1.53895 -2.06625 
4.28416 1.38907 -2.0642 4.28416 1.38907 -0.40529 4.28416 1.58882 -2.0642 
4.28702 2.26211 -1.55619 4.28713 2.12334 -1.78135 4.28844 2.05247 -1.85531 
4.28924 1.33944 -2.06008 4.28924 1.33944 -0.40941 4.28924 1.63845 -2.06008 
4.29054 1.13843 -1.99769 4.29054 1.13843 -0.47181 4.29054 1.83946 -1.99769 
4.29409 1.0046 -0.54612 4.29409 1.97329 -1.92337 4.29567 1.29019 -2.05389 
4.29567 1.29019 -0.41561 4.29567 1.6877 -2.05389 4.30033 2.24329 -1.61743 
4.30664 1.08812 -1.98409 4.30664 1.08812 -0.4854 4.30664 1.88977 -1.98409 
4.30742 1.23745 -2.04699 4.30742 1.23745 -0.4225 4.30742 1.74044 -2.04699 
4.30878 2.09235 -1.83502 4.3098 2.1605 -1.75868 4.31272 0.9612 -0.5639 
4.31272 2.0167 -1.90559 4.31509 2.2919 -1.52847 4.31592 2.22124 -1.67703 
4.31963 1.48895 -2.09247 4.31963 1.48895 -0.37702 4.32072 1.18546 -2.03769 
4.32072 1.18546 -0.4318 4.32072 1.79243 -2.03769 4.32185 1.04349 -0.50021 
4.32185 1.9344 -1.96928 4.32204 1.43889 -2.09246 4.32204 1.43889 -0.37703 
4.32204 1.539 -2.09246 4.32597 1.38873 -2.09039 4.32597 1.38873 -0.3791 
4.32597 1.58917 -2.09039 4.32737 2.27451 -1.5904 4.33066 2.13098 -1.81329 
4.33116 1.33906 -2.08619 4.33116 1.33906 -0.3833 4.33116 1.63884 -2.08619 
4.33269 0.91913 -0.58339 4.33269 2.05876 -1.8861 4.33373 2.19605 -1.73475 
4.33555 1.13437 -2.02601 4.33555 1.13437 -0.44349 4.33555 1.84352 -2.02601 
4.33952 0.99931 -0.5164 4.33952 1.97858 -1.95309 4.342 2.25376 -1.651 
4.34228 1.28676 -2.08186 4.34228 1.28676 -0.38763 4.34228 1.69113 -2.08186 
4.34449 2.32009 -1.49903 4.35185 1.08433 -0.45752 4.35185 1.89356 -2.01197 
4.3536 0.87941 -0.60392 4.3536 2.09848 -1.86557 4.35368 2.16784 -1.79032 
4.35437 1.23408 -2.07454 4.35437 1.23408 -0.39495 4.35437 1.74382 -2.07454 
4.35565 2.30382 -1.56251 4.3585 0.95613 -0.53456 4.3585 2.02176 -1.93493 
4.35887 2.2299 -1.70961 4.36233 1.48895 -2.11667 4.36233 1.48895 -0.35282 
4.36508 1.43872 -2.1167 4.36508 1.43872 -0.35279 4.36508 1.53917 -2.1167 
4.36508 1.53917 -0.35279 4.36819 1.18189 -2.0648 4.36819 1.18189 -0.40469 
4.36819 1.79601 -2.0648 4.36855 1.03934 -0.47221 4.36855 1.93855 -1.99728 
4.369 1.38863 -2.1145 4.369 1.38863 -0.35499 4.369 1.58926 -2.1145 
4.369 1.58926 -0.35499 4.3694 2.2846 -1.62376 4.37569 0.84118 -0.62598 
4.37569 2.13672 -1.84351 4.37841 0.91452 -0.55451 4.37841 2.06337 -1.91498 
4.37902 1.33606 -2.11217 4.37902 1.33606 -0.35732 4.37902 1.64183 -2.11217 
4.38337 1.13092 -2.05267 4.38337 1.13092 -0.41683 4.38337 1.84697 -2.05267 
4.38515 2.26196 -1.68333 4.38563 2.33171 -1.533 4.38642 0.99548 -0.48882 
4.38642 1.98241 -1.98067 4.39035 1.28393 -2.10732 4.39035 1.28393 -0.36217 
4.39035 1.69396 -2.10732 4.39144 2.22124 -1.75256 4.39762 2.31333 -1.59558 
4.39844 1.08169 -0.43184 4.39844 1.89621 -2.03765 4.39965 0.87507 -0.5754 
4.39965 2.10282 -1.89409 4.40306 1.23119 -2.09967 4.40306 1.23119 -0.36983 
4.40306 1.7467 -2.09967 4.40541 0.95286 -0.50732 4.40541 2.02503 -1.96218 
4.40617 1.48895 -2.13874 4.40617 1.48895 -0.33076 4.40903 1.43867 -2.13868 
4.40903 1.43867 -0.33081 4.40903 1.53922 -2.13868 4.40903 1.53922 -0.33081 
4.41217 0.78589 -0.66204 4.41217 2.192 -1.80746 4.41251 2.29215 -1.65597 
4.41544 1.03686 -0.44693 4.41544 1.94103 -2.02256 4.41706 1.17923 -2.08942 
4.41706 1.17923 -0.38007 4.41706 1.79866 -2.08942 4.41748 2.25376 -1.72647 
4.41818 1.38612 -2.13848 4.41818 1.38612 -0.33101 4.41818 1.59177 -2.13848 
4.41818 1.59177 -0.33101 4.42548 0.9116 -0.52764 4.42548 2.0663 -1.94185 
4.42793 2.34081 -1.56589 4.42852 1.33356 -2.13567 4.42852 1.33356 -0.33383 
4.42852 1.64433 -2.13567 4.42852 1.64433 -0.33383 4.43108 1.1292 -2.07644 
4.43108 1.1292 -0.39305 4.43108 1.84869 -2.07644 4.43377 0.99298 -0.464 
4.43377 1.98492 -2.00549 4.43518 0.81822 -0.60922 4.43518 2.15967 -1.86027 
4.43973 1.28171 -2.13019 4.43973 1.28171 -0.3393 4.43973 1.69619 -2.13019 
4.43973 1.69619 -0.3393 4.44088 2.32042 -1.62759 4.44472 2.2846 -1.69908 
4.44626 1.0802 -0.40843 4.44626 1.89769 -2.06106 4.45105 0.7346 -0.70134 
4.45105 1.48895 -2.15863 4.45105 1.48895 -0.31087 4.45105 2.24329 -1.76815 
4.45275 1.22904 -2.12205 4.45275 1.22904 -0.34744 4.45275 1.74885 -2.12205 
4.45306 0.95059 -0.48291 4.45306 2.0273 -1.98659 4.45929 1.43636 -2.1605 
4.45929 1.43636 -0.30899 4.45929 1.54153 -2.1605 4.45929 1.54153 -0.30899 
4.45989 0.8531 -0.55951 4.45989 2.12479 -1.90998 4.46379 1.03547 -0.42388 
4.46379 1.94242 -2.04561 4.46593 1.17849 -2.1113 4.46593 1.17849 -0.35819 
4.46593 1.7994 -2.1113 4.46859 1.38393 -2.15976 4.46859 1.38393 -0.30973 
4.46859 1.59396 -2.15976 4.46859 1.59396 -0.30973 4.4702 2.34667 -1.59827 
4.47289 0.66456 -0.79864 4.47289 2.31333 -1.67085 4.47294 0.76482 -0.64698 
4.47294 2.21308 -1.82251 4.47807 0.70338 -0.72839 4.47807 2.27451 -1.7411 
4.47894 1.33179 -2.15639 4.47894 1.33179 -0.3131 4.47894 1.6461 -2.15639 
4.47894 1.6461 -0.3131 4.4802 1.12854 -2.09796 4.4802 1.12854 -0.37154 
4.4802 1.84935 -2.09796 4.48226 0.99189 -0.44139 4.48226 1.986 -2.0281 
4.48779 0.89189 -0.51098 4.48779 2.08601 -1.95852 4.49028 1.2801 -2.1504 
4.49028 1.2801 -0.31909 4.49028 1.69779 -2.1504 4.49028 1.69779 -0.31909 
4.49518 1.07987 -0.38738 4.49518 1.89802 -2.08212 4.49641 0.79818 -0.59517 
4.49641 2.17971 -1.87432 4.49684 1.48895 -2.17629 4.49684 1.48895 -0.2932 
4.5004 0.60702 -0.90142 4.50258 0.63708 -0.82894 4.50258 2.34081 -1.64055 
4.50261 1.229 -2.14182 4.50261 1.229 -0.32767 4.50261 1.74889 -2.14182 
4.50261 1.74889 -0.32767 4.50529 1.43632 -2.17781 4.50529 1.43632 -0.29169 
4.50529 1.54157 -2.17781 4.50529 1.54157 -0.29169 4.50597 0.67408 -0.75667 
4.50597 2.30382 -1.71282 4.51229 0.71578 -0.68804 4.51229 2.26211 -1.78146 
4.51297 1.03532 -0.40328 4.51297 1.94257 -2.06622 4.51495 1.38363 -2.17671 
4.51495 1.38363 -0.29279 4.51495 1.59426 -2.17671 4.51495 1.59426 -0.29279 
4.51587 1.17864 -2.13067 4.51587 1.17864 -0.33883 4.51587 1.79925 -2.13067 
4.51587 1.79925 -0.33883 4.5161 0.93188 -0.46742 4.5161 2.04601 -2.00207 
4.52332 0.83502 -0.5448 4.52332 2.14287 -1.9247 4.5255 1.3315 -2.17294 
4.5255 1.3315 -0.29655 4.5255 1.64639 -2.17294 4.5255 1.64639 -0.29655 
4.53003 1.12916 -2.11697 4.53003 1.12916 -0.35252 4.53003 1.84873 -2.11697 
4.53003 1.84873 -0.35252 4.53264 0.61247 -0.85906 4.53264 2.36542 -1.61043 
4.53482 0.74714 -0.63443 4.53482 2.23075 -1.83506 4.53547 0.64618 -0.78665 
4.53547 2.33171 -1.68284 4.53779 1.27868 -2.16652 4.53779 1.27868 -0.30297 
4.53779 1.69921 -2.16652 4.53779 1.69921 -0.30297 4.54001 0.68599 -0.7161 
4.54001 2.2919 -1.75339 4.54344 1.48895 -2.19169 4.54344 1.48895 -0.27781 
4.54505 1.0807 -0.36872 4.54505 1.89719 -2.10077 4.54505 1.89719 -0.36872 
4.54629 0.97444 -0.42687 4.54629 2.00346 -2.04262 4.55035 1.22766 -2.15747 
4.55035 1.22766 -0.31202 4.55035 1.75024 -2.15747 4.55035 1.75024 -0.31202 
4.55166 0.87489 -0.49761 4.55166 2.103 -1.97189 4.55236 1.4362 -2.19289 
4.55236 1.4362 -0.2766 4.55236 1.5417 -2.19289 4.55236 1.5417 -0.2766 
4.56111 0.78158 -0.58258 4.56111 2.19631 -1.88691 4.56208 1.3836 -2.19136 
4.56208 1.3836 -0.27813 4.56208 1.59429 -2.19136 4.56208 1.59429 -0.27813 
4.56363 0.58986 -0.89022 4.56398 1.17717 -2.14581 4.56398 1.17717 -0.32369 
4.56398 1.80073 -2.14581 4.56398 1.80073 -0.32369 4.56574 0.62043 -0.81777 
4.56574 2.35746 -1.65172 4.56945 0.6578 -0.74551 4.56945 2.32009 -1.72399 
4.57367 1.33046 -2.18725 4.57367 1.33046 -0.28225 4.57367 1.64743 -2.18725 
4.57367 1.64743 -0.28225 4.57491 0.70027 -0.67707 4.57491 2.27762 -1.79242 
4.57766 1.01877 -0.39014 4.57766 1.95913 -2.07935 4.57766 1.95913 -0.39014 
4.57837 1.12782 -2.13162 4.57837 1.12782 -0.33787 4.57837 1.85007 -2.13162 
4.57837 1.85007 -0.33787 4.5811 0.91588 -0.45515 4.5811 2.06202 -2.01434 
4.58604 1.2778 -2.1803 4.58604 1.2778 -0.28919 4.58604 1.70009 -2.1803 
4.58604 1.70009 -0.28919 4.58867 0.81967 -0.53331 4.58867 2.15822 -1.93618 
4.59075 1.48895 -2.20478 4.59075 1.48895 -0.26471 4.59661 0.59747 -0.84869 
4.59661 2.38042 -1.6208 4.59908 1.22677 -2.1708 4.59908 1.22677 -0.29869 
4.59908 1.75113 -2.1708 4.59908 1.75113 -0.29869 4.59957 0.63154 -0.77646 
4.59957 2.34635 -1.69303 4.59985 1.43616 -2.20558 4.59985 1.43616 -0.26392 
4.59985 1.54174 -2.20558 4.59985 1.54174 -0.26392 4.60046 0.73255 -0.62365 
4.60046 2.24535 -1.84584 4.60422 0.67171 -0.70612 4.60422 2.30619 -1.76337 
4.61098 1.38299 -2.20385 4.61098 1.38299 -0.26564 4.61098 1.5949 -2.20385 
4.61098 1.5949 -0.26564 4.61164 0.95935 -0.41608 4.61164 2.01854 -2.05341 
4.61279 1.17649 -2.15863 4.61279 1.17649 -0.31087 4.61279 1.80141 -2.15863 
4.61279 1.80141 -0.31087 4.61586 1.07279 -0.35194 4.61586 1.9051 -2.11755 
4.61586 1.9051 -0.35194 4.61683 0.86069 -0.48759 4.61683 2.1172 -1.9819 
4.62278 1.32988 -2.19921 4.62278 1.32988 -0.27028 4.62278 1.64802 -2.19921 
4.62278 1.64802 -0.27028 4.62706 0.76826 -0.57301 4.62706 2.20963 -1.89649 
4.62805 0.57667 -0.88055 4.63007 0.60759 -0.80843 4.63007 2.3703 -1.66106 
4.6341 0.6452 -0.73651 4.6341 2.33269 -1.73298 4.63492 1.27744 -2.19169 
4.63492 1.27744 -0.2778 4.63492 1.70045 -2.19169 4.63492 1.70045 -0.2778 
4.63864 0.68814 -0.66849 4.63864 1.48895 -2.21553 4.63864 1.48895 -0.25396 
4.63864 2.28975 -1.801 4.6468 0.90278 -0.44641 4.6468 2.07511 -2.02308 
4.64815 1.22649 -2.18168 4.64815 1.22649 -0.28782 4.64815 1.7514 -2.18168 
4.64815 1.7514 -0.28782 4.6492 1.01184 -0.37549 4.6492 1.96605 -2.094 
4.64927 1.43572 -2.21614 4.64927 1.43572 -0.25335 4.64927 1.54217 -2.21614 
4.64927 1.54217 -0.25335 4.64988 1.12095 -0.32328 4.64988 1.85694 -2.14622 
4.64988 1.85694 -0.32328 4.65461 0.80725 -0.52537 4.65461 2.17064 -1.94412 
4.66045 1.38266 -2.21387 4.66045 1.38266 -0.25563 4.66045 1.59523 -2.21387 
4.66045 1.59523 -0.25563 4.66143 0.58637 -0.8402 4.66449 0.62082 -0.76815 
4.66449 2.35707 -1.70134 4.66467 0.72177 -0.61599 4.66467 2.25613 -1.8535 
4.66841 0.66113 -0.69865 4.66841 2.31676 -1.77084 4.67214 1.32991 -2.2087 
4.67214 1.32991 -0.26079 4.67214 1.64799 -2.2087 4.67214 1.64799 -0.26079 
4.68297 0.84934 -0.48097 4.68297 2.12855 -1.98852 4.68415 0.95311 -0.40378 
4.68415 2.02478 -2.06571 4.6843 1.27762 -2.20067 4.6843 1.27762 -0.26882 
4.6843 1.70027 -2.20067 4.6843 1.70027 -0.26882 4.68516 1.17096 -2.17113 
4.68516 1.17096 -0.29836 4.68516 1.80693 -2.17113 4.68516 1.80693 -0.29836 
4.687 1.48895 -2.22392 4.687 1.48895 -0.24557 4.68783 1.06711 -0.33989 
4.68783 1.91078 -2.1296 4.68783 1.91078 -0.33989 4.69199 0.75905 -0.56604 
4.69199 2.21884 -1.90345 4.6953 0.59863 -0.80096 4.6953 2.37927 -1.66853 
4.69779 1.43569 -2.22403 4.69779 1.43569 -0.24546 4.69779 1.5422 -2.22403 
4.69779 1.5422 -0.24546 4.69882 0.6361 -0.73032 4.69882 2.34179 -1.73918 
4.7032 0.67943 -0.66234 4.7032 2.29846 -1.80716 4.70926 1.38238 -2.22123 
4.70926 1.38238 -0.24826 4.70926 1.59551 -2.22123 4.70926 1.59551 -0.24826 
4.7199 0.89787 -0.4362 4.7199 2.08002 -2.03329 4.71995 0.79934 -0.51956 
4.71995 2.17856 -1.94993 4.72106 1.22178 -2.19179 4.72106 1.22178 -0.2777 
4.72106 1.75611 -2.19179 4.72106 1.75611 -0.2777 4.72109 1.32966 -2.21553 
4.72109 1.32966 -0.25396 4.72109 1.64824 -2.21553 4.72109 1.64824 -0.25396 
4.72235 1.00713 -0.36558 4.72235 1.97076 -2.10391 4.72284 1.11632 -0.31341 
4.72284 1.86157 -2.15608 4.72284 1.86157 -0.31341 4.72955 0.57717 -0.83748 
4.72956 0.61341 -0.76296 4.72956 2.36448 -1.70653 4.73013 0.71444 -0.61072 
4.73013 2.26345 -1.85877 4.73353 0.65399 -0.69363 4.73353 2.3239 -1.77586 
4.73571 1.48895 -2.22993 4.73571 1.48895 -0.23956 4.74691 1.43558 -2.22954 
4.74691 1.43558 -0.23995 4.74691 1.54231 -2.22954 4.74691 1.54231 -0.23995 
4.75748 0.94978 -0.396 4.75748 2.02811 -2.07349 4.75754 0.75302 -0.56198 
4.75754 2.22487 -1.90751 4.75813 0.8438 -0.47443 4.75813 2.13409 -1.99506 
4.75833 1.16716 -2.17855 4.75833 1.16716 -0.29094 4.75833 1.81073 -2.17855 
4.75833 1.81073 -0.29094 4.75837 1.38237 -2.22619 4.75837 1.38237 -0.2433 
4.75837 1.59552 -2.22619 4.75837 1.59552 -0.2433 4.7588 1.27582 -2.20889 
4.7588 1.27582 -0.2606 4.7588 1.70207 -2.20889 4.7588 1.70207 -0.2606 
4.76058 1.06369 -0.33263 4.76058 1.91421 -2.13686 4.76058 1.91421 -0.33263 
4.76412 0.63067 -0.7263 4.76412 2.34722 -1.7432 4.76435 0.59214 -0.7978 
4.76435 2.38575 -1.67169 4.76833 0.6742 -0.65863 4.76833 2.30369 -1.81086 
4.78466 1.48895 -2.23354 4.78466 1.48895 -0.23595 4.79549 0.89413 -0.43179 
4.79549 2.08376 -2.0377 4.79549 1.00478 -0.36061 4.79549 1.97311 -2.10889 
4.79553 0.7956 -0.51516 4.79553 2.1823 -1.95433 4.79553 0.71065 -0.60801 
4.79553 2.26724 -1.86148 4.79594 1.22057 -2.19732 4.79594 1.22057 -0.27217 
4.79594 1.75732 -2.19732 4.79594 1.75732 -0.27217 4.79594 1.114 -0.30847 
4.79594 1.86389 -2.16102 4.79594 1.86389 -0.30847 4.79597 1.32845 -2.22106 
4.79597 1.32845 -0.24843 4.79597 1.64944 -2.22106 4.79597 1.64944 -0.24843 
4.79597 1.43554 -2.2326 4.79597 1.43554 -0.23689 4.79597 1.54235 -2.2326 
4.79597 1.54235 -0.23689 4.79886 0.57282 -0.83536 4.79887 0.60906 -0.76084 
4.79887 2.36883 -1.70865 4.79887 0.65037 -0.69108 4.79887 2.32752 -1.77842 
4.83373 0.58997 -0.79675 4.83373 0.62859 -0.72506 4.83373 0.67245 -0.6574 
4.83373 0.75088 -0.56002 4.83373 0.84195 -0.47225 4.83373 0.94821 -0.39355 
4.83373 1.06254 -0.33021 4.83373 1.16624 -2.18125 4.83373 1.16624 -0.28825 
4.83373 1.27522 -2.21164 4.83373 1.27522 -0.25785 4.83373 1.38207 -2.22902 
4.83373 1.38207 -0.24047 4.83373 1.48895 -2.23475 4.83373 1.48895 -0.23475 
4.83373 1.59582 -2.22902 4.83373 1.59582 -0.24047 4.83373 1.70267 -2.21164 
4.83373 1.70267 -0.25785 4.83373 1.81165 -2.18125 4.83373 1.81165 -0.28825 
4.83373 1.91535 -2.13928 4.83373 1.91535 -0.33021 4.83373 2.02968 -2.07594 
4.83373 2.13594 -1.99724 4.83373 2.22702 -1.90947 4.83373 2.30544 -1.8121 
4.83373 2.34931 -1.74443 4.83373 2.38792 -1.67275 4.86858 0.65037 -0.69108 
4.86858 2.32752 -1.77842 4.86858 0.60906 -0.76084 4.86858 2.36883 -1.70865 
4.8686 0.57282 -0.83536 4.87149 1.43554 -2.2326 4.87149 1.43554 -0.23689 
4.87149 1.54235 -2.2326 4.87149 1.54235 -0.23689 4.87149 1.32845 -2.22106 
4.87149 1.32845 -0.24843 4.87149 1.64944 -2.22106 4.87149 1.64944 -0.24843 
4.87151 1.114 -0.30847 4.87151 1.86389 -2.16102 4.87151 1.86389 -0.30847 
4.87152 1.22057 -2.19732 4.87152 1.22057 -0.27217 4.87152 1.75732 -2.19732 
4.87152 1.75732 -0.27217 4.87193 0.71065 -0.60801 4.87193 2.26724 -1.86148 
4.87193 0.7956 -0.51516 4.87193 2.1823 -1.95433 4.87196 1.00478 -0.36061 
4.87196 1.97311 -2.10889 4.87196 0.89413 -0.43179 4.87196 2.08376 -2.0377 
4.8828 1.48895 -2.23354 4.8828 1.48895 -0.23595 4.89913 0.6742 -0.65863 
4.89913 2.30369 -1.81086 4.90311 0.59214 -0.7978 4.90334 0.63067 -0.7263 
4.90334 2.34722 -1.7432 4.90336 0.55843 -0.87518 4.90687 1.06369 -0.33263 
4.90687 1.91421 -2.13686 4.90687 1.91421 -0.33263 4.90865 1.27582 -2.20889 
4.90865 1.27582 -0.2606 4.90865 1.70207 -2.20889 4.90865 1.70207 -0.2606 
4.90909 1.38237 -2.22619 4.90909 1.38237 -0.2433 4.90909 1.59552 -2.22619 
4.90909 1.59552 -0.2433 4.90913 1.16716 -2.17855 4.90913 1.16716 -0.29094 
4.90913 1.81073 -2.17855 4.90913 1.81073 -0.29094 4.90932 0.8438 -0.47443 
4.90932 2.13409 -1.99506 4.90992 0.75302 -0.56198 4.90992 2.22487 -1.90751 
4.90998 0.94978 -0.396 4.90998 2.02811 -2.07349 4.92055 1.43558 -2.22954 
4.92055 1.43558 -0.23995 4.92055 1.54231 -2.22954 4.92055 1.54231 -0.23995 
4.93175 1.48895 -2.22993 4.93175 1.48895 -0.23956 4.93392 0.65399 -0.69363 
4.93733 0.71444 -0.61072 4.93733 2.26345 -1.85877 4.9379 0.61341 -0.76296 
4.93791 0.57717 -0.83748 4.94462 1.11632 -2.15608 4.94462 1.11632 -0.31341 
4.94462 1.86157 -2.15608 4.94462 1.86157 -0.31341 4.94511 1.00713 -0.36558 
4.94511 1.97076 -2.10391 4.94636 1.32966 -2.21553 4.94636 1.32966 -0.25396 
4.94636 1.64824 -2.21553 4.94636 1.64824 -0.25396 4.9464 1.22178 -2.19179 
4.9464 1.22178 -0.2777 4.9464 1.75611 -2.19179 4.9464 1.75611 -0.2777 
4.94751 0.79934 -0.51956 4.94751 2.17856 -1.94993 4.94756 0.89787 -0.4362 
4.94756 2.08002 -2.03329 4.9582 1.38238 -2.22123 4.9582 1.38238 -0.24826 
4.9582 1.59551 -2.22123 4.9582 1.59551 -0.24826 4.96426 0.67943 -0.66234 
4.96864 0.6361 -0.73032 4.96967 1.43569 -2.22403 4.96967 1.43569 -0.24546 
4.96967 1.5422 -2.22403 4.96967 1.5422 -0.24546 4.97171 0.56537 -0.87702 
4.97216 0.59863 -0.80096 4.97547 0.75905 -0.56604 4.97547 2.21884 -1.90345 
4.97963 1.06711 -0.33989 4.97963 1.91078 -2.1296 4.97963 1.91078 -0.33989 
4.98046 1.48895 -2.22392 4.98046 1.48895 -0.24557 4.9823 1.17096 -2.17113 
4.9823 1.17096 -0.29836 4.9823 1.80693 -2.17113 4.9823 1.80693 -0.29836 
4.98316 1.27762 -2.20067 4.98316 1.27762 -0.26882 4.98316 1.70027 -2.20067 
4.98316 1.70027 -0.26882 4.98331 0.95311 -0.40378 4.98331 2.02478 -2.06571 
4.98448 0.84934 -0.48097 4.98448 2.12855 -1.98852 4.99532 1.32991 -2.2087 
4.99532 1.32991 -0.26079 4.99532 1.64799 -2.2087 4.99532 1.64799 -0.26079 
4.99904 0.66113 -0.69865 5.00278 0.72177 -0.61599 5.00297 0.62082 -0.76815 
5.00603 0.58637 -0.8402 5.00701 1.38266 -2.21387 5.00701 1.38266 -0.25563 
5.00701 1.59523 -2.21387 5.00701 1.59523 -0.25563 5.01285 0.80725 -0.52537 
5.01285 2.17064 -1.94412 5.01757 1.12095 -2.14622 5.01757 1.12095 -0.32328 
5.01757 1.85694 -2.14622 5.01757 1.85694 -0.32328 5.01819 1.43572 -2.21614 
5.01819 1.43572 -0.25335 5.01819 1.54217 -2.21614 5.01819 1.54217 -0.25335 
5.01826 1.01184 -0.37549 5.01826 1.96605 -2.094 5.01931 1.22649 -2.18168 
5.01931 1.22649 -0.28782 5.01931 1.7514 -2.18168 5.01931 1.7514 -0.28782 
5.02065 0.90278 -0.44641 5.02065 2.07511 -2.02308 5.02882 0.68814 -0.66849 
5.02882 1.48895 -2.21553 5.02882 1.48895 -0.25396 5.03254 1.27744 -2.19169 
5.03254 1.27744 -0.2778 5.03254 1.70045 -2.19169 5.03254 1.70045 -0.2778 
5.03336 0.6452 -0.73651 5.03739 0.60759 -0.80843 5.03941 0.57667 -0.88055 
5.04039 0.76826 -0.57301 5.04468 1.32988 -2.19921 5.04468 1.32988 -0.27028 
5.04468 1.64802 -2.19921 5.04468 1.64802 -0.27028 5.05063 0.86069 -0.48759 
5.0516 1.07279 -0.35194 5.0516 1.9051 -2.11755 5.0516 1.9051 -0.35194 
5.05467 1.17649 -2.15863 5.05467 1.17649 -0.31087 5.05467 1.80141 -2.15863 
5.05467 1.80141 -0.31087 5.05582 0.95935 -0.41608 5.05582 2.01854 -2.05341 
5.05648 1.38299 -2.20385 5.05648 1.38299 -0.26564 5.05648 1.5949 -2.20385 
5.05648 1.5949 -0.26564 5.06324 0.67171 -0.70612 5.067 0.73255 -0.62365 
5.06761 1.43616 -2.20558 5.06761 1.43616 -0.26392 5.06761 1.54174 -2.20558 
5.06761 1.54174 -0.26392 5.06789 0.63154 -0.77646 5.06838 1.22677 -2.1708 
5.06838 1.22677 -0.29869 5.06838 1.75113 -2.1708 5.06838 1.75113 -0.29869 
5.07085 0.59747 -0.84869 5.07221 0.56957 -0.9219 5.07671 1.48895 -2.20478 
5.07671 1.48895 -0.26471 5.07879 0.81967 -0.53331 5.08141 1.2778 -2.1803 
5.08141 1.2778 -0.28919 5.08141 1.70009 -2.1803 5.08141 1.70009 -0.28919 
5.08636 0.91588 -0.45515 5.08908 1.12782 -2.13162 5.08908 1.12782 -0.33787 
5.08908 1.85007 -2.13162 5.08908 1.85007 -0.33787 5.0898 1.01877 -0.39014 
5.0898 1.95913 -2.07935 5.09255 0.70027 -0.67707 5.09378 1.33046 -2.18725 
5.09378 1.33046 -0.28225 5.09378 1.64743 -2.18725 5.09378 1.64743 -0.28225 
5.09801 0.6578 -0.74551 5.10172 0.62043 -0.81777 5.10347 1.17717 -2.14581 
5.10347 1.17717 -0.32369 5.10347 1.80073 -2.14581 5.10347 1.80073 -0.32369 
5.10383 0.58986 -0.89022 5.10538 1.3836 -2.19136 5.10538 1.3836 -0.27813 
5.10538 1.59429 -2.19136 5.10538 1.59429 -0.27813 5.10635 0.78158 -0.58258 
5.1151 1.4362 -2.19289 5.1151 1.4362 -0.2766 5.1151 1.5417 -2.19289 
5.1151 1.5417 -0.2766 5.11579 0.87489 -0.49761 5.11711 1.22766 -2.15747 
5.11711 1.22766 -0.31202 5.11711 1.75024 -2.15747 5.11711 1.75024 -0.31202 
5.12117 0.97444 -0.42687 5.1224 1.0807 -0.36872 5.1224 1.89719 -2.10077 
5.1224 1.89719 -0.36872 5.12401 1.48895 -2.19169 5.12401 1.48895 -0.27781 
5.12745 0.68599 -0.7161 5.12967 1.27868 -2.16652 5.12967 1.27868 -0.30297 
5.12967 1.69921 -2.16652 5.12967 1.69921 -0.30297 5.13199 0.64618 -0.78665 
5.13264 0.74714 -0.63443 5.13482 0.61247 -0.85906 5.13606 0.58496 -0.93242 
5.13743 1.12916 -0.35252 5.13743 1.84873 -2.11697 5.13743 1.84873 -0.35252 
5.14195 1.3315 -2.17294 5.14195 1.3315 -0.29655 5.14195 1.64639 -2.17294 
5.14195 1.64639 -0.29655 5.14414 0.83502 -0.5448 5.15136 0.93188 -0.46742 
5.15159 1.17864 -0.33883 5.15159 1.79925 -2.13067 5.15159 1.79925 -0.33883 
5.15251 1.38363 -2.17671 5.15251 1.38363 -0.29279 5.15251 1.59426 -2.17671 
5.15251 1.59426 -0.29279 5.15449 1.03532 -0.40328 5.15449 1.94257 -0.40328 
5.15517 0.71578 -0.68804 5.16149 0.67408 -0.75667 5.16216 1.43632 -2.17781 
5.16216 1.43632 -0.29169 5.16216 1.54157 -2.17781 5.16216 1.54157 -0.29169 
5.16485 1.229 -0.32767 5.16485 1.74889 -2.14182 5.16485 1.74889 -0.32767 
5.16487 0.63708 -0.82894 5.16706 0.60702 -0.90142 5.17062 1.48895 -2.17629 
5.17062 1.48895 -0.2932 5.17105 0.79818 -0.59517 5.17228 1.07987 -0.38738 
5.17228 1.89802 -0.38738 5.17717 1.2801 -2.1504 5.17717 1.2801 -0.31909 
5.17717 1.69779 -2.1504 5.17717 1.69779 -0.31909 5.17825 0.58986 -0.96465 
5.17967 0.89189 -0.51098 5.1852 0.99189 -0.44139 5.18725 1.12854 -0.37154 
5.18725 1.84935 -2.09796 5.18725 1.84935 -0.37154 5.18852 1.33179 -2.15639 
5.18852 1.33179 -0.3131 5.18852 1.6461 -2.15639 5.18852 1.6461 -0.3131 
5.18939 0.70338 -0.72839 5.19452 0.76482 -0.64698 5.19457 0.66456 -0.79864 
5.19725 0.63122 -0.87122 5.19886 1.38393 -2.15976 5.19886 1.38393 -0.30973 
5.19886 1.59396 -2.15976 5.19886 1.59396 -0.30973 5.20152 1.17849 -0.35819 
5.20152 1.7994 -2.1113 5.20152 1.7994 -0.35819 5.20367 1.03547 -0.42388 
5.20756 0.8531 -0.55951 5.20817 1.43636 -2.1605 5.20817 1.43636 -0.30899 
5.20817 1.54153 -2.1605 5.20817 1.54153 -0.30899 5.20942 0.61247 -0.93366 
5.2144 0.95059 -0.48291 5.21471 1.22904 -0.34744 5.21471 1.74885 -2.12205 
5.21471 1.74885 -0.34744 5.21641 0.7346 -0.70134 5.21641 1.48895 -2.15863 
5.21641 1.48895 -0.31087 5.21978 0.59747 -0.99762 5.2212 1.0802 -0.40843 
5.22274 0.69329 -0.77041 5.22658 0.65748 -0.8419 5.22773 1.28171 -0.3393 
5.22773 1.69619 -2.13019 5.22773 1.69619 -0.3393 5.23228 0.81822 -0.60922 
5.23369 0.99298 -0.464 5.23638 1.1292 -0.39305 5.23894 1.33356 -0.33383 
5.23894 1.64433 -2.13567 5.23894 1.64433 -0.33383 5.23953 0.63708 -0.9036 
5.24198 0.9116 -0.52764 5.24928 1.38612 -2.13848 5.24928 1.38612 -0.33101 
5.24928 1.59177 -2.13848 5.24928 1.59177 -0.33101 5.24998 0.72413 -0.74302 
5.2504 1.17923 -0.38007 5.2507 0.62043 -0.96676 5.25202 1.03686 -0.44693 
5.25495 0.68574 -0.81352 5.25529 0.78589 -0.66204 5.25843 1.43867 -2.13868 
5.25843 1.43867 -0.33081 5.25843 1.53922 -2.13868 5.25843 1.53922 -0.33081 
5.26004 0.60759 -1.03109 5.26128 1.48895 -2.13874 5.26128 1.48895 -0.33076 
5.26205 0.95286 -0.50732 5.2644 1.23119 -0.36983 5.2644 1.7467 -0.36983 
5.2678 0.87507 -0.5754 5.26902 1.08169 -0.43184 5.26983 0.66456 -0.87391 
5.27602 0.75665 -0.71694 5.27711 1.28393 -0.36217 5.27711 1.69396 -0.36217 
5.28104 0.99548 -0.48882 5.28182 0.64618 -0.93649 5.28231 0.71594 -0.78616 
5.28409 1.13092 -0.41683 5.28843 1.33606 -0.35732 5.28843 1.64183 -2.11217 
5.28843 1.64183 -0.35732 5.28905 0.91452 -0.55451 5.29177 0.84118 -0.62598 
5.29202 0.63154 -1.00059 5.29806 0.69329 -0.84573 5.29845 1.38863 -0.35499 
5.29845 1.58926 -2.1145 5.29845 1.58926 -0.35499 5.29891 1.03934 -0.47221 
5.29927 1.18189 -0.40469 5.30238 1.43872 -0.35279 5.30238 1.53917 -2.1167 
5.30238 1.53917 -0.35279 5.30513 1.48895 -2.11667 5.30513 1.48895 -0.35282 
5.30859 0.74799 -0.75988 5.30896 0.95613 -0.53456 5.31181 0.67408 -0.90698 
5.31309 1.23408 -0.39495 5.31378 0.81005 -0.67918 5.31386 0.87941 -0.60392 
5.3156 1.08433 -0.45752 5.32297 0.6578 -0.97047 5.32518 1.28676 -0.38763 
5.32545 0.72413 -0.81849 5.32794 0.99931 -0.5164 5.33191 1.13437 -0.44349 
5.33373 0.78184 -0.73475 5.33477 0.91913 -0.58339 5.3363 1.33906 -0.3833 
5.3368 0.84691 -0.6562 5.34009 0.70338 -0.87909 5.34149 1.38873 -0.3791 
5.34149 1.58917 -0.3791 5.34542 1.43889 -0.37703 5.34542 1.539 -2.09246 
5.34542 1.539 -0.37703 5.34561 1.04349 -0.50021 5.34674 1.18546 -0.4318 
5.34783 1.48895 -0.37702 5.35154 0.75665 -0.79246 5.35237 0.68599 -0.94102 
5.35473 0.9612 -0.5639 5.35766 0.81739 -0.71081 5.35868 0.88554 -0.63447 
5.36004 1.23745 -0.4225 5.36082 1.08812 -0.4854 5.36713 0.7346 -0.85206 
5.37179 1.29019 -0.41561 5.37337 1.0046 -0.54612 5.37692 1.13843 -0.47181 
5.37822 1.33944 -0.40941 5.37902 0.92542 -0.61418 5.38033 0.85455 -0.68815 
5.38044 0.71578 -0.91331 5.38329 1.38907 -0.40529 5.38699 1.43894 -0.40324 
5.3893 0.81005 -0.7547 5.3893 1.48895 -0.40328 5.38963 1.04829 -0.52991 
5.39168 1.19004 -0.46058 5.39876 0.96785 -0.59506 5.40168 0.89325 -0.66679 
5.40454 1.09305 -0.51541 5.40475 1.24225 -0.45175 5.40644 0.78589 -0.81318 
5.41227 0.84691 -0.73168 5.41293 1.29036 -0.44412 5.41619 1.01039 -0.57769 
5.41936 1.33969 -0.43803 5.42067 1.14375 -0.50239 5.42149 0.76482 -0.87396 
5.42167 0.93338 -0.64681 5.42455 1.38964 -0.43408 5.42822 1.43958 -0.43216 
5.43226 1.05434 -0.56179 5.434 0.88554 -0.70979 5.43503 1.19548 -0.49157 
5.44023 0.97484 -0.62824 5.44249 0.84118 -0.7767 5.44457 1.24295 -0.48217 
5.44665 1.0991 -0.54746 5.45262 1.29103 -0.47461 5.45429 0.92542 -0.68945 
5.45734 1.01755 -0.61113 5.45925 1.34056 -0.46878 5.45926 0.81822 -0.8362 
5.4625 1.15007 -0.53488 5.46456 0.87941 -0.75462 5.47295 1.06139 -0.59553 
5.47341 0.96785 -0.66972 5.47352 1.1967 -0.52393 5.48303 1.24427 -0.51465 
5.48509 0.91913 -0.7337 5.48701 1.10626 -0.58146 5.49076 1.2922 -0.50701 
5.49079 1.01039 -0.65229 5.49307 0.87507 -0.80067 5.4995 1.15206 -0.56897 
5.50457 0.9612 -0.71374 5.50669 1.05434 -0.63621 5.51039 1.19866 -0.55809 
5.51396 0.91452 -0.77943 5.51964 1.24597 -0.54883 5.52101 1.0991 -0.62183 
5.52235 1.0046 -0.69511 5.5336 1.15007 -0.60598 5.53392 0.95613 -0.75952 
5.53857 1.04829 -0.67884 5.54084 0.9116 -0.8265 5.54455 1.1967 -0.59496 
5.55207 0.99931 -0.74053 5.55306 1.09305 -0.66393 5.56116 0.95286 -0.80643 
5.56608 1.14375 -0.64781 5.56827 1.04349 -0.72287 5.57965 0.99548 -0.78743 
5.58307 1.08812 -0.70765 5.59626 1.03934 -0.76957 5.59667 1.13843 -0.69155 
5.61096 1.08433 -0.75287 5.62154 1.03686 -0.81645 5.09029 1.07679 -2.12068 
5.11267 1.07464 -2.17038 5.12292 1.1266 -2.15638 5.13048 1.01907 -2.23115 
5.1359 1.17663 -2.14235 5.1378 1.07175 -2.21906 5.14754 1.12394 -2.20524 
5.15226 0.96639 -2.2842 5.15845 1.01564 -2.27776 5.15967 1.17491 -2.19006 
5.16535 1.06838 -2.26602 5.17465 1.12037 -2.25271 5.17469 1.22414 -2.17499 
5.17692 0.91619 -2.33052 5.18088 0.96614 -2.32534 5.18633 1.17146 -2.23788 
5.18696 1.01547 -2.3189 5.18978 1.26897 -2.158 5.1946 1.06358 -2.31072 
5.20037 1.2215 -2.22158 5.20342 1.11579 -2.29766 5.20522 0.86619 -2.37296 
5.20774 0.91537 -2.37028 5.21163 0.96527 -2.36523 5.21465 1.1674 -2.2829 
5.21506 1.26649 -2.20488 5.21746 1.0148 -2.35859 5.22502 1.06288 -2.35054 
5.22825 1.21771 -2.2668 5.23167 1.31035 -2.18702 5.23442 1.11036 -2.34101 
5.23664 0.81689 -2.41126 5.23746 0.86601 -2.41036 5.23992 0.91526 -2.40765 
5.24306 1.26234 -2.25158 5.24415 0.96403 -2.40334 5.24524 1.16208 -2.32664 
5.24985 1.01363 -2.39673 5.25016 1.35297 -2.16802 5.2575 1.06156 -2.38901 
5.25826 1.21278 -2.31052 5.25925 1.30652 -2.23392 5.26678 1.10913 -2.37949 
5.27049 0.81689 -2.44681 5.27049 1.39424 -2.14795 5.27134 0.76782 -2.44596 
5.27134 0.86595 -2.44596 5.27276 1.25754 -2.29561 5.27389 0.9149 -2.44341 
5.27741 1.3497 -2.21493 5.27772 1.15576 -2.36847 5.27814 0.96362 -2.43916 
5.28407 1.01198 -2.43322 5.28897 1.30123 -2.27934 5.29031 1.20673 -2.35262 
5.29168 0.5739 -1.05379 5.29168 1.05987 -2.42562 5.29736 1.39131 -2.19502 
5.30093 1.10717 -2.41636 5.30463 1.25149 -2.33824 5.30604 0.81689 -2.48066 
5.30675 1.34464 -2.26071 5.30693 0.76776 -2.47984 5.30693 0.86601 -2.47984 
5.30964 0.71851 -2.47738 5.30964 0.91526 -2.47738 5.31182 1.15377 -2.40548 
5.31396 0.66974 -2.47315 5.31396 0.96403 -2.47315 5.31825 1.43076 -2.17378 
5.32054 1.29544 -2.32216 5.32057 0.62014 -1.01196 5.32057 1.01363 -2.46744 
5.32431 1.19957 -2.39299 5.32624 1.3867 -2.24075 5.32829 0.57221 -1.01961 
5.32829 1.06156 -2.4598 5.3378 0.52464 -1.02889 5.3378 1.10913 -2.45052 
5.33791 1.33798 -2.30473 5.33838 1.24444 -2.37892 5.3432 0.81689 -2.51271 
5.34434 0.76758 -2.51208 5.34434 0.86619 -2.51208 5.34677 1.42642 -2.21983 
5.34702 0.7184 -2.50956 5.34702 0.91537 -2.50956 5.34883 0.47801 -1.03983 
5.34883 1.15576 -2.43957 5.35207 1.48761 -2.13825 5.35207 0.6685 -2.50567 
5.35207 0.6685 -0.97374 5.35207 0.96527 -2.50567 5.35398 1.28828 -2.36332 
5.35703 1.38041 -2.285 5.35871 0.61897 -2.49984 5.35871 0.61897 -0.97957 
5.35871 1.0148 -2.49984 5.36468 0.42704 -1.05242 5.36468 1.20673 -2.42699 
5.36676 0.57089 -2.49228 5.36676 0.57089 -0.98713 5.36676 1.06288 -2.49228 
5.36883 1.46466 -2.19775 5.37109 1.33099 -2.34621 5.37629 0.52341 -0.99653 
5.37629 1.11036 -2.48288 5.37732 1.42029 -2.26466 5.37906 1.25149 -2.41266 
5.38189 0.81689 -2.54291 5.3831 0.76752 -2.54229 5.3831 0.86625 -2.54229 
5.38678 0.71758 -2.54037 5.38678 0.91619 -2.54037 5.38966 1.37246 -2.32764 
5.38983 1.54102 -2.10049 5.39066 0.47169 -1.00735 5.39066 1.16208 -2.47206 
5.39196 0.66763 -2.53642 5.39196 0.66763 -0.94299 5.39196 0.96614 -2.53642 
5.39513 1.29544 -2.39676 5.3984 0.6183 -2.53033 5.3984 0.6183 -0.94907 
5.3984 1.01547 -2.53033 5.39905 1.45892 -2.24277 5.40488 1.51994 -2.16127 
5.40657 0.57019 -2.5227 5.40657 0.57019 -0.95671 5.40657 1.06358 -2.5227 
5.40678 0.42099 -1.02037 5.40678 1.21278 -2.45904 5.40964 1.41258 -2.30766 
5.41256 1.33798 -2.37939 5.41964 0.51798 -2.51387 5.41964 0.51798 -0.96553 
5.41964 1.11579 -2.51387 5.42169 0.37623 -1.03487 5.42169 1.25754 -2.44454 
5.42202 0.81689 -2.57117 5.42202 1.49578 -2.21975 5.42433 0.76688 -2.57121 
5.42433 0.86689 -2.57121 5.42803 0.71701 -2.56916 5.42803 0.71701 -0.91025 
5.42803 0.91676 -2.56916 5.43099 1.45128 -2.2863 5.4323 1.38041 -2.36027 
5.4331 0.66738 -2.56504 5.4331 0.66738 -0.91437 5.4331 0.96639 -2.56504 
5.4344 0.46637 -2.50264 5.4344 0.46637 -0.97676 5.4344 1.1674 -2.50264 
5.43795 0.33254 -1.05108 5.43795 1.30123 -2.42833 5.43954 0.61813 -2.55884 
5.43954 0.61813 -0.92056 5.43954 1.01564 -2.55884 5.4505 0.41606 -0.99036 
5.4505 1.21771 -2.48905 5.45128 0.56539 -2.55195 5.45128 0.56539 -0.92746 
5.45128 1.06838 -2.55195 5.45264 1.42029 -2.33998 5.45366 1.48844 -2.26364 
5.45659 0.28913 -1.06886 5.45659 1.34464 -2.41055 5.45978 1.54918 -2.18199 
5.46349 0.81689 -2.59743 5.46459 0.5134 -2.54265 5.46459 0.5134 -0.93676 
5.46459 1.12037 -2.54265 5.46571 0.37143 -1.00517 5.46571 1.26234 -2.47424 
5.46591 0.76683 -2.59742 5.46591 0.76683 -0.88199 5.46591 0.86694 -2.59742 
5.46983 0.71666 -2.59535 5.46983 0.71666 -0.88406 5.46983 0.91711 -2.59535 
5.47452 1.45892 -2.31825 5.47502 0.667 -2.59115 5.47502 0.667 -0.88826 
5.47502 0.96677 -2.59115 5.47655 0.24707 -1.08835 5.47655 1.3867 -2.39106 
5.47759 1.52399 -2.2397 5.47941 0.46231 -2.53096 5.47941 0.46231 -0.94844 
5.47941 1.17146 -2.53096 5.48338 0.32725 -1.02136 5.48338 1.30652 -2.45805 
5.48587 1.5817 -2.15596 5.48615 0.6147 -2.58682 5.48615 0.6147 -0.89259 
5.48615 1.01907 -2.58682 5.49572 0.41227 -0.96248 5.49572 1.2215 -2.51693 
5.49747 0.20735 -1.10888 5.49747 1.42642 -2.37053 5.49754 1.49578 -2.29527 
5.49824 0.56202 -2.5795 5.49824 0.56202 -0.89991 5.49824 1.07175 -2.5795 
5.50237 0.28407 -1.03952 5.50237 1.3497 -2.43989 5.50273 1.55784 -2.21457 
5.5062 0.81689 -2.62163 5.5062 0.81689 -0.85778 5.50894 0.76666 -2.62166 
5.50894 0.76666 -0.85775 5.50894 0.86711 -2.62166 5.51206 0.50983 -2.56976 
5.51206 0.50983 -0.90965 5.51206 1.12394 -2.56976 5.51241 0.36728 -0.97717 
5.51241 1.26649 -2.50224 5.51287 0.71657 -2.61946 5.51287 0.71657 -0.85995 
5.51287 0.9172 -2.61946 5.51955 0.16911 -1.13094 5.51955 1.46466 -2.34847 
5.52228 0.24246 -1.05947 5.52228 1.39131 -2.41994 5.52289 0.664 -2.61713 
5.52289 0.664 -0.86228 5.52289 0.96977 -2.61713 5.52724 0.45886 -2.55762 
5.52724 0.45886 -0.92178 5.52724 1.17491 -2.55762 5.52901 1.5899 -2.18829 
5.53028 0.32342 -0.99378 5.53028 1.31035 -2.48563 5.53421 0.61187 -2.61228 
5.53421 0.61187 -0.86713 5.53421 1.0219 -2.61228 5.53531 1.54918 -2.25751 
5.5423 0.40963 -0.9368 5.5423 1.22414 -2.54261 5.54352 0.20301 -1.08036 
5.54352 1.43076 -2.39905 5.54692 0.55913 -2.60462 5.54692 0.55913 -0.87478 
5.54692 1.07464 -2.60462 5.54927 0.2808 -1.01227 5.54927 1.35297 -2.46713 
5.55004 0.81689 -2.64369 5.55004 0.81689 -0.83571 5.55289 0.76661 -2.64364 
5.55289 0.76661 -0.83577 5.55289 0.86716 -2.64364 5.55289 0.86716 -0.83577 
5.55603 0.11383 -1.16699 5.55603 1.51994 -2.31241 5.5593 0.3648 -0.95189 
5.5593 1.26897 -2.52752 5.56092 0.50717 -2.59438 5.56092 0.50717 -0.88503 
5.56092 1.1266 -2.59438 5.56134 0.05207 -1.24798 5.56134 1.5817 -2.23143 
5.56204 0.71406 -2.64344 5.56204 0.71406 -0.83597 5.56204 0.91971 -2.64344 
5.56204 0.91971 -0.83597 5.56935 0.23953 -1.0326 5.56935 1.39424 -2.44681 
5.57238 0.6615 -2.64062 5.57238 0.6615 -0.83878 5.57238 0.97227 -2.64062 
5.57495 0.45714 -0.89801 5.57495 1.17663 -2.5814 5.57763 0.32092 -0.96896 
5.57763 1.31285 -2.51045 5.57905 0.14616 -1.11418 5.57905 1.48761 -2.36523 
5.5836 0.60965 -2.63515 5.5836 0.60965 -0.84426 5.5836 1.02412 -2.63515 
5.58858 0.02123 -1.27537 5.58858 1.61254 -2.20404 5.59012 0.40814 -0.91339 
5.59012 1.22563 -2.56602 5.59491 0.06254 -1.2063 5.59491 0.81689 -2.66358 
5.59491 0.81689 -0.81582 5.59491 1.57123 -2.27311 5.59662 0.55698 -2.62701 
5.59662 0.55698 -0.8524 5.59662 1.07679 -2.62701 5.59692 0.27853 -0.98786 
5.59692 1.35524 -2.49154 5.60315 0.7643 -2.66546 5.60315 0.7643 -0.81395 
5.60315 0.86947 -2.66546 5.60315 0.86947 -0.81395 5.60376 0.18104 -1.06447 
5.60376 1.45273 -2.41494 5.60765 0.36341 -0.92884 5.60765 1.27036 -2.55057 
5.6098 0.50643 -0.86315 5.6098 1.12734 -2.61626 5.61246 0.71187 -2.66472 
5.61246 0.71187 -0.81469 5.61246 0.9219 -2.66472 5.61246 0.9219 -0.81469 
5.61407 -0.04084 -1.37618 5.61676 -0.0075 -1.3036 5.61681 0.09275 -1.15194 
5.61681 1.54102 -2.32747 5.62194 0.03132 -1.23335 5.62194 1.60245 -2.24606 
5.6228 0.65973 -2.66135 5.6228 0.65973 -0.81806 5.6228 0.97404 -2.66135 
5.6228 0.97404 -0.81806 5.62407 0.45648 -0.87649 5.62407 1.17729 -2.60291 
5.62613 0.31983 -0.94635 5.62613 1.31394 -2.53306 5.63165 0.21982 -1.01593 
5.63165 1.41395 -2.46347 5.63415 0.60804 -2.65536 5.63415 0.60804 -0.82405 
5.63415 1.02573 -2.65536 5.63415 1.02573 -0.82405 5.63904 0.40781 -0.89233 
5.63904 1.22596 -2.58707 5.64027 0.12612 -1.10013 5.64027 1.50765 -2.37928 
5.6407 0.81689 -2.68125 5.6407 0.81689 -0.79816 5.64427 -0.06504 -1.40638 
5.64645 -0.03498 -1.3339 5.64647 0.55694 -2.64678 5.64647 0.55694 -0.83263 
5.64647 1.07683 -2.64678 5.64916 0.76426 -2.68276 5.64916 0.76426 -0.79664 
5.64916 0.86951 -2.68276 5.64916 0.86951 -0.79664 5.64983 0.00201 -1.26163 
5.64983 1.63176 -2.21778 5.65615 0.04372 -1.19299 5.65615 1.59005 -2.28641 
5.65684 0.36326 -0.90823 5.65684 1.27051 -2.57117 5.65881 0.71157 -2.68166 
5.65881 0.71157 -0.79774 5.65881 0.9222 -2.68166 5.65881 0.9222 -0.79774 
5.65973 0.50658 -0.84378 5.65973 1.12719 -2.63562 5.65997 0.25982 -0.97238 
5.65997 1.37395 -2.50703 5.66718 0.16296 -1.04975 5.66718 1.47081 -2.42965 
5.66937 0.65944 -2.6779 5.66937 0.65944 -0.80151 5.66937 0.97433 -2.6779 
5.66937 0.97433 -0.80151 5.67389 0.4571 -0.85748 5.67389 1.17667 -2.62193 
5.6765 -0.05959 -1.36402 5.67868 0.07508 -1.13939 5.67868 1.55869 -2.34002 
5.67934 -0.02588 -1.29161 5.68166 0.60662 -2.67148 5.68166 0.60662 -0.80793 
5.68166 1.02715 -2.67148 5.68166 1.02715 -0.80793 5.68387 0.01393 -1.22106 
5.68387 1.61984 -2.25835 5.68731 0.81689 -2.69664 5.68731 0.81689 -0.78276 
5.68892 0.40864 -0.87368 5.68892 1.22513 -2.60573 5.69015 0.30238 -0.93183 
5.69015 1.33139 -2.54758 5.69421 0.55559 -0.81698 5.69421 1.07818 -2.66243 
5.69553 0.20283 -1.00256 5.69553 1.43094 -2.47684 5.69622 0.76414 -2.69785 
5.69622 0.76414 -0.78156 5.69622 0.86963 -2.69785 5.69622 0.86963 -0.78156 
5.70497 0.10952 -1.08754 5.70497 1.52425 -2.39187 5.70594 0.71154 -2.69632 
5.70594 0.71154 -0.78309 5.70594 0.92223 -2.69632 5.70594 0.92223 -0.78309 
5.70785 0.5051 -0.82864 5.70785 1.12867 -2.65076 5.7096 -0.05163 -1.32273 
5.71331 -0.01426 -1.25046 5.71331 1.64803 -2.22894 5.71754 0.6584 -2.6922 
5.71754 0.6584 -0.7872 5.71754 0.97537 -2.6922 5.71754 0.97537 -0.7872 
5.71877 0.02821 -1.18203 5.71877 1.60556 -2.29738 5.72152 0.34671 -0.8951 
5.72152 1.28706 -2.58431 5.72224 0.45576 -0.84283 5.72224 1.17801 -2.63658 
5.72497 0.24382 -0.96011 5.72497 1.38995 -2.5193 5.72991 0.60574 -0.79415 
5.72991 1.02803 -2.68526 5.72991 1.02803 -0.79415 5.73253 0.14761 -1.03827 
5.73253 1.48616 -2.44114 5.73461 0.81689 -2.70974 5.73461 0.81689 -0.76967 
5.74047 -0.07459 -1.35365 5.74294 0.55471 -0.80365 5.74294 1.07906 -2.67576 
5.74344 -0.04052 -1.28142 5.74371 0.7641 -2.71053 5.74371 0.7641 -0.76887 
5.74371 0.86967 -2.71053 5.74371 0.86967 -0.76887 5.74432 0.06048 -1.12861 
5.74432 1.57329 -2.3508 5.74808 -0.00035 -1.21108 5.74808 1.63412 -2.26833 
5.75484 0.71093 -2.70881 5.75484 0.71093 -0.7706 5.75484 0.92284 -2.70881 
5.75484 0.92284 -0.7706 5.7555 0.28729 -0.92104 5.7555 1.34648 -2.55837 
5.75665 0.50443 -0.81582 5.75665 1.12934 -2.66358 5.75972 0.40073 -0.8569 
5.75972 1.23304 -2.62251 5.76069 0.18863 -0.99255 5.76069 1.44514 -2.48686 
5.76665 0.65781 -0.77524 5.76665 0.97596 -2.70417 5.76665 0.97596 -0.77524 
5.77093 0.0962 -1.07796 5.77093 1.53757 -2.40144 5.77394 -0.06447 -1.31339 
5.77796 -0.02686 -1.24147 5.77796 1.66063 -2.23794 5.77879 0.60538 -0.78276 
5.77879 1.02839 -2.69665 5.77879 1.02839 -0.78276 5.7825 0.01608 -1.17345 
5.7825 0.81689 -2.72049 5.7825 0.81689 -0.75892 5.7825 1.61769 -2.30596 
5.79067 0.23072 -0.95137 5.79067 1.40305 -2.52804 5.79201 0.55443 -0.79277 
5.79201 1.07934 -2.68663 5.79201 1.07934 -0.79277 5.79306 0.33978 -0.88045 
5.79306 1.29399 -2.59896 5.79314 0.76366 -2.7211 5.79314 0.76366 -0.75831 
5.79314 0.87011 -2.7211 5.79314 0.87011 -0.75831 5.79375 0.44889 -0.82823 
5.79375 1.18488 -2.65117 5.79848 0.13519 -1.03033 5.79848 1.49858 -2.44908 
5.80431 0.7106 -2.71882 5.80431 0.7106 -0.76058 5.80431 0.92317 -2.71882 
5.80431 0.92317 -0.76058 5.80835 -0.05124 -1.27311 5.80835 1.68501 -2.2063 
5.80854 0.04971 -1.12095 5.80854 1.58406 -2.35846 5.81228 -0.01093 -1.20361 
5.81228 1.6447 -2.2758 5.816 0.65784 -0.76575 5.816 0.97593 -2.71366 
5.816 0.97593 -0.76575 5.82684 0.17728 -0.98593 5.82684 1.45649 -2.49348 
5.82802 0.28105 -0.90874 5.82802 1.35272 -2.57067 5.82816 0.60556 -0.77378 
5.82816 1.02821 -2.70563 5.82816 1.02821 -0.77378 5.82902 0.4989 -0.80332 
5.82902 1.13487 -2.67609 5.83086 0.81689 -2.72888 5.83086 0.81689 -0.75053 
5.8317 0.39505 -0.84485 5.8317 1.23872 -2.63456 5.83586 0.08699 -1.071 
5.83586 1.54678 -2.40841 5.83916 -0.07344 -1.30592 5.84165 0.76363 -2.72899 
5.84165 0.76363 -0.75042 5.84165 0.87014 -2.72899 5.84165 0.87014 -0.75042 
5.84268 -0.03596 -1.23527 5.84268 1.66973 -2.24413 5.84707 0.00737 -1.16729 
5.84707 1.6264 -2.31211 5.85312 0.71032 -0.75322 5.85312 0.92345 -2.72619 
5.85312 0.92345 -0.75322 5.86377 0.22581 -0.94116 5.86377 1.40796 -2.53825 
5.86381 0.12727 -1.02452 5.86381 1.5065 -2.45489 5.86492 0.54972 -0.78266 
5.86492 1.08405 -2.69675 5.86492 1.08405 -0.78266 5.86496 0.65759 -0.75892 
5.86496 0.97618 -2.72049 5.86496 0.97618 -0.75892 5.86622 0.33507 -0.87054 
5.86622 1.2987 -2.60887 5.8667 0.44426 -0.81837 5.8667 1.18951 -2.66104 
5.87343 -0.05865 -1.26792 5.87343 1.69242 -2.21149 5.874 0.04238 -1.11568 
5.874 1.59139 -2.36373 5.8774 -0.01807 -1.19859 5.8774 1.65184 -2.28082 
5.87958 0.81689 -2.73489 5.87958 0.81689 -0.74452 5.89078 0.76352 -0.74491 
5.89078 0.87025 -2.7345 5.89078 0.87025 -0.74491 5.90134 0.27772 -0.90096 
5.90134 1.35605 -2.57845 5.9014 0.08096 -1.06694 5.9014 1.55281 -2.41247 
5.902 0.17174 -0.97939 5.902 1.46203 -2.50002 5.90219 0.4951 -0.7959 
5.90219 1.13867 -2.68351 5.90223 0.71031 -0.74826 5.90223 0.92346 -2.73115 
5.90223 0.92346 -0.74826 5.90267 0.60376 -0.76556 5.90267 1.03001 -2.71385 
5.90267 1.03001 -0.76556 5.90445 0.39163 -0.83759 5.90445 1.24214 -2.64182 
5.90798 -0.04139 -1.23125 5.90798 1.67516 -2.24815 5.91219 0.00214 -1.16359 
5.91219 1.63163 -2.31582 5.92853 0.81689 -2.7385 5.92853 0.81689 -0.74091 
5.93936 0.22207 -0.93675 5.93936 1.4117 -2.54266 5.93936 0.33272 -0.86556 
5.93936 1.30105 -2.61384 5.93939 0.12354 -1.02012 5.93939 1.51023 -2.45929 
5.9394 0.03859 -1.11297 5.9394 1.59518 -2.36644 5.93981 0.54851 -0.77713 
5.93981 1.08526 -2.70228 5.93981 1.08526 -0.77713 5.93981 0.44194 -0.81343 
5.93981 1.19183 -2.66598 5.93983 0.65639 -0.75339 5.93983 0.97738 -2.72602 
5.93983 0.97738 -0.75339 5.93983 0.76348 -0.74185 5.93983 0.87029 -2.73756 
5.93983 0.87029 -0.74185 5.94274 1.69677 -2.21361 5.94274 -0.02169 -1.19603 
5.94274 1.65546 -2.28337 5.97759 0.00039 -1.16235 5.97759 0.07882 -1.06498 
5.97759 0.16989 -0.97721 5.97759 0.27615 -0.89851 5.97759 0.39048 -0.83517 
5.97759 0.49418 -0.7932 5.97759 0.60316 -0.76281 5.97759 0.71001 -0.74543 
5.97759 0.81689 -0.7397 5.97759 0.92376 -2.73398 5.97759 0.92376 -0.74543 
5.97759 1.03061 -2.7166 5.97759 1.03061 -0.76281 5.97759 1.13959 -2.6862 
5.97759 1.24329 -2.64424 5.97759 1.35762 -2.5809 5.97759 1.46388 -2.5022 
5.97759 1.55495 -2.41443 5.97759 1.63338 -2.31705 5.97759 1.67725 -2.24939 
5.97759 1.71586 -2.1777 6.01245 -0.02169 -1.19603 6.01245 1.65546 -2.28337 
6.01245 1.69677 -2.21361 6.01535 0.76348 -0.74185 6.01535 0.87029 -2.73756 
6.01535 0.87029 -0.74185 6.01536 0.65639 -0.75339 6.01536 0.97738 -2.72602 
6.01536 0.97738 -0.75339 6.01538 0.44194 -0.81343 6.01538 1.19183 -2.66598 
6.01538 0.54851 -0.77713 6.01538 1.08526 -2.70228 6.01538 1.08526 -0.77713 
6.01579 0.03859 -1.11297 6.01579 1.59518 -2.36644 6.01579 0.12354 -1.02012 
6.01579 1.51023 -2.45929 6.01583 0.33272 -0.86556 6.01583 1.30105 -2.61384 
6.01583 0.22207 -0.93675 6.01583 1.4117 -2.54266 6.02666 0.81689 -0.74091 
6.043 0.00214 -1.16359 6.043 1.63163 -2.31582 6.04698 1.71369 -2.17665 
6.0472 1.67516 -2.24815 6.05074 0.39163 -0.83759 6.05074 1.24214 -2.64182 
6.05252 0.60376 -0.76556 6.05252 1.03001 -2.71385 6.05252 1.03001 -0.76556 
6.05295 0.71031 -0.74826 6.05295 0.92346 -2.73115 6.05295 0.92346 -0.74826 
6.05299 0.4951 -0.7959 6.05299 1.13867 -2.68351 6.05299 1.13867 -0.7959 
6.05319 0.17174 -0.97939 6.05319 1.46203 -2.50002 6.05379 0.08096 -1.06694 
6.05379 1.55281 -2.41247 6.05384 0.27772 -0.90096 6.05384 1.35605 -2.57845 
6.06441 0.76352 -0.74491 6.06441 0.87025 -0.74491 6.07561 0.81689 -0.74452 
6.07779 1.65184 -2.28082 6.08119 0.04238 -1.11568 6.08119 1.59139 -2.36373 
6.08176 1.69242 -2.21149 6.08848 0.44426 -0.81837 6.08848 1.18951 -2.66104 
6.08897 0.33507 -0.87054 6.08897 1.2987 -2.60887 6.09023 0.65759 -0.75892 
6.09023 0.97618 -2.72049 6.09023 0.97618 -0.75892 6.09026 0.54972 -0.78266 
6.09026 1.08405 -2.69675 6.09026 1.08405 -0.78266 6.09137 0.12727 -1.02452 
6.09137 1.5065 -2.45489 6.09142 0.22581 -0.94116 6.09142 1.40796 -2.53825 
6.10207 0.71032 -0.75322 6.10207 0.92345 -2.72619 6.10207 0.92345 -0.75322 
6.10812 1.6264 -2.31211 6.1125 1.66973 -2.24413 6.11354 0.76363 -0.75042 
6.11354 0.87014 -0.75042 6.11602 1.70721 -2.17349 6.11933 0.08699 -1.071 
6.11933 1.54678 -2.40841 6.12349 0.39505 -0.84485 6.12349 1.23872 -2.63456 
6.12432 0.81689 -0.75053 6.12617 0.4989 -0.80332 6.12617 1.13487 -2.67609 
6.12617 1.13487 -0.80332 6.12702 0.60556 -0.77378 6.12702 1.02821 -2.70563 
6.12702 1.02821 -0.77378 6.12717 0.28105 -0.90874 6.12717 1.35272 -2.57067 
6.12835 0.17728 -0.98593 6.12835 1.45649 -2.49348 6.13919 0.65784 -0.76575 
6.13919 0.97593 -2.71366 6.13919 0.97593 -0.76575 6.14291 1.6447 -2.2758 
6.14665 0.04971 -1.12095 6.14665 1.58406 -2.35846 6.14684 1.68501 -2.2063 
6.15087 0.7106 -0.76058 6.15087 0.92317 -0.76058 6.15671 0.13519 -1.03033 
6.15671 1.49858 -2.44908 6.16144 0.44889 -0.82823 6.16144 1.18488 -2.65117 
6.16205 0.76366 -0.75831 6.16205 0.87011 -0.75831 6.16213 0.33978 -0.88045 
6.16213 1.29399 -2.59896 6.16318 0.55443 -0.79277 6.16318 1.07934 -2.68663 
6.16318 1.07934 -0.79277 6.16452 0.23072 -0.95137 6.16452 1.40305 -2.52804 
6.17268 0.81689 -0.75892 6.17268 1.61769 -2.30596 6.1764 0.60538 -0.78276 
6.1764 1.02839 -2.69665 6.1764 1.02839 -0.78276 6.18426 0.0962 -1.07796 
6.18426 1.53757 -2.40144 6.18854 0.65781 -0.77524 6.18854 0.97596 -2.70417 
6.18854 0.97596 -0.77524 6.1945 0.18863 -0.99255 6.1945 1.44514 -2.48686 
6.19546 0.40073 -0.8569 6.19546 1.23304 -2.62251 6.19854 0.50443 -0.81582 
6.19854 1.12934 -2.66358 6.19854 1.12934 -0.81582 6.19969 0.28729 -0.92104 
6.19969 1.34648 -2.55837 6.20034 0.71093 -0.7706 6.20034 0.92284 -0.7706 
6.21087 1.57329 -2.3508 6.21148 0.7641 -0.76887 6.21148 0.86967 -0.76887 
6.21224 0.55471 -0.80365 6.21224 1.07906 -2.67576 6.21224 1.07906 -0.80365 
6.22057 0.81689 -0.76967 6.22266 0.14761 -1.03827 6.22266 1.48616 -2.44114 
6.22528 0.60574 -0.79415 6.22528 1.02803 -2.68526 6.22528 1.02803 -0.79415 
6.23022 0.24382 -0.96011 6.23022 1.38995 -2.5193 6.23295 0.45576 -0.84283 
6.23295 1.17801 -2.63658 6.23295 1.17801 -0.84283 6.23366 0.34671 -0.8951 
6.23366 1.28706 -2.58431 6.23765 0.6584 -0.7872 6.23765 0.97537 -2.6922 
6.23765 0.97537 -0.7872 6.24734 0.5051 -0.82864 6.24734 1.12867 -2.65076 
6.24734 1.12867 -0.82864 6.24924 0.71154 -0.78309 6.24924 0.92223 -0.78309 
6.25022 0.10952 -1.08754 6.25022 1.52425 -2.39187 6.25896 0.76414 -0.78156 
6.25896 0.86963 -0.78156 6.25966 0.20283 -1.00256 6.25966 1.43094 -2.47684 
6.26098 0.55559 -0.81698 6.26098 1.07818 -2.66243 6.26098 1.07818 -0.81698 
6.26504 0.30238 -0.93183 6.26504 1.33139 -2.54758 6.26627 0.40864 -0.87368 
6.26627 1.22513 -2.60573 6.26627 1.22513 -0.87368 6.26788 0.81689 -0.78276 
6.27353 0.60662 -0.80793 6.27353 1.02715 -2.67148 6.27353 1.02715 -0.80793 
6.28129 0.4571 -0.85748 6.28129 1.17667 -2.62193 6.28129 1.17667 -0.85748 
6.28582 0.65944 -0.80151 6.28582 0.97433 -0.80151 6.288 0.16296 -1.04975 
6.288 1.47081 -2.42965 6.29522 0.25982 -0.97238 6.29522 1.37395 -2.50703 
6.29546 0.50658 -0.84378 6.29546 1.12719 -2.63562 6.29546 1.12719 -0.84378 
6.29637 0.71157 -0.79774 6.29637 0.9222 -0.79774 6.29835 0.36326 -0.90823 
6.29835 1.27051 -2.57117 6.30603 0.76426 -0.79664 6.30603 0.86951 -0.79664 
6.30872 0.55694 -0.83263 6.30872 1.07683 -2.64678 6.30872 1.07683 -0.83263 
6.31448 0.81689 -0.79816 6.31491 0.12612 -1.10013 6.31615 0.40781 -0.89233 
6.31615 1.22596 -2.58707 6.31615 1.22596 -0.89233 6.32104 0.60804 -0.82405 
6.32104 1.02573 -2.65536 6.32104 1.02573 -0.82405 6.32354 0.21982 -1.01593 
6.32906 0.31983 -0.94635 6.32906 1.31394 -2.53306 6.33112 0.45648 -0.87649 
6.33112 1.17729 -2.60291 6.33112 1.17729 -0.87649 6.33239 0.65973 -0.81806 
6.33239 0.97404 -0.81806 6.34273 0.71187 -0.81469 6.34273 0.9219 -0.81469 
6.34539 0.50643 -0.86315 6.34539 1.12734 -2.61626 6.34539 1.12734 -0.86315 
6.34754 0.36341 -0.92884 6.34754 1.27036 -2.55057 6.35143 0.18104 -1.06447 
6.35203 0.7643 -0.81395 6.35203 0.86947 -0.81395 6.35827 0.27853 -0.98786 
6.35857 0.55698 -0.8524 6.35857 1.07679 -2.62701 6.35857 1.07679 -0.8524 
6.36028 0.81689 -0.81582 6.36507 0.40814 -0.91339 6.36507 1.22563 -2.56602 
6.37159 0.60965 -0.84426 6.37159 1.02412 -0.84426 6.37756 0.32092 -0.96896 
6.37756 1.31285 -2.51045 6.38024 0.45714 -0.89801 6.38024 1.17663 -2.5814 
6.38281 0.6615 -0.83878 6.38281 0.97227 -0.83878 6.38584 0.23953 -1.0326 
6.39315 0.71406 -0.83597 6.39315 0.91971 -0.83597 6.39427 0.50717 -0.88503 
6.39427 1.1266 -2.59438 6.39589 0.3648 -0.95189 6.39589 1.26897 -2.52752 
6.40229 0.76661 -0.83577 6.40229 0.86716 -0.83577 6.40515 0.81689 -0.83571 
6.40591 0.2808 -1.01227 6.40827 0.55913 -0.87478 6.40827 1.07464 -2.60462 
6.40827 1.07464 -0.87478 6.41167 0.20301 -1.08036 6.41288 0.40963 -0.9368 
6.41288 1.22414 -2.54261 6.42097 0.61187 -0.86713 6.42097 1.0219 -0.86713 
6.42491 0.32342 -0.99378 6.42795 0.45886 -0.92178 6.42795 1.17491 -2.55762 
6.4323 0.664 -0.86228 6.4323 0.96977 -0.86228 6.43291 0.24246 -1.05947 
6.44232 0.71657 -0.85995 6.44232 0.9172 -0.85995 6.44277 0.36728 -0.97717 
6.44313 0.50983 -0.90965 6.44313 1.12394 -2.56976 6.44625 0.76666 -0.85775 
6.44625 0.86711 -0.85775 6.44899 0.81689 -0.85778 6.45282 0.28407 -1.03952 
6.45695 0.56202 -0.89991 6.45695 1.07175 -2.5795 6.45947 0.41227 -0.96248 
6.46904 0.6147 -0.89259 6.47181 0.32725 -1.02136 6.47577 0.46231 -0.94844 
6.47864 0.24707 -1.08835 6.48016 0.667 -0.88826 6.48536 0.71666 -0.88406 
6.48536 0.91711 -0.88406 6.48928 0.76683 -0.88199 6.48928 0.86694 -0.88199 
6.48947 0.37143 -1.00517 6.4906 0.5134 -0.93676 6.4917 0.81689 -0.88198 
6.4986 0.28913 -1.06886 6.50391 0.56539 -0.92746 6.50469 0.41606 -0.99036 
6.51565 0.61813 -0.92056 6.51723 0.33254 -1.05108 6.52079 0.46637 -0.97676 
6.52209 0.66738 -0.91437 6.52716 0.71701 -0.91025 6.53085 0.76688 -0.9082 
6.53316 0.81689 -0.90823 6.5335 0.37623 -1.03487 6.53555 0.51798 -0.96553 
6.54262 0.29579 -1.10002 6.54841 0.42099 -1.02037 6.54861 0.57019 -0.95671 
6.55679 0.6183 -0.94907 6.56005 0.33833 -1.08265 6.56323 0.66763 -0.94299 
6.56453 0.47169 -1.00735 6.56841 0.71758 -0.93903 6.57209 0.76752 -0.93712 
6.57613 0.38228 -1.06674 6.5789 0.52341 -0.99653 6.58843 0.57089 -0.98713 
6.59051 0.42704 -1.05242 6.59648 0.61897 -0.97957 6.60121 0.34549 -1.11609 
6.60312 0.6685 -0.97374 6.60636 0.47801 -1.03983 6.60817 0.7184 -0.96985 
6.61681 0.38933 -1.10049 6.61738 0.52464 -1.02889 6.6269 0.57221 -1.01961 
6.63088 0.4342 -1.08642 6.63462 0.62014 -1.01196 6.64337 0.48 -1.07393 
6.65055 0.38228 -1.14117 6.65425 0.5266 -1.06305 6.66351 0.5739 -1.05379 
6.66488 0.42704 -1.12679 6.67746 0.47801 -1.11094 6.68841 0.52464 -1.09991 
6.69693 0.42099 -1.16889 6.70995 0.47169 -1.15277 6.72077 0.52341 -1.1384 
6.74053 0.46637 -1.19651 6.14053 1.73981 -2.12088 6.16621 1.73717 -2.16746 
6.1805 1.68307 -2.22878 6.1809 1.78216 -2.15077 6.19409 1.73338 -2.21268 
6.19751 1.82602 -2.1329 6.20026 1.62602 -2.28689 6.2089 1.77801 -2.19747 
6.21108 1.67775 -2.27253 6.21601 1.86864 -2.11391 6.2241 1.72845 -2.2564 
6.22509 1.82219 -2.1798 6.23262 1.6248 -2.32538 6.23633 1.9099 -2.09384 
6.2386 1.77321 -2.24149 6.24325 1.86537 -2.16082 6.24357 1.67143 -2.31435 
6.25481 1.8169 -2.22523 6.25615 1.7224 -2.2985 6.25752 1.57553 -2.3715 
6.2632 1.90698 -2.1409 6.26678 1.62284 -2.36225 6.27048 1.76716 -2.28412 
6.27259 1.8603 -2.20659 6.27766 1.66944 -2.35136 6.28409 1.94643 -2.11966 
6.28638 1.81111 -2.26805 6.28641 1.5293 -2.41333 6.29015 1.71524 -2.33887 
6.29208 1.90237 -2.18663 6.29413 1.57723 -2.40568 6.30365 1.6248 -2.3964 
6.30375 1.85365 -2.25062 6.30422 1.76011 -2.3248 6.31261 1.94209 -2.16571 
6.31286 1.43104 -2.45544 6.31467 1.67143 -2.38546 6.31791 2.00328 -2.08414 
6.31791 1.48094 -2.45155 6.31982 1.80395 -2.3092 6.32287 1.89608 -2.23088 
6.32455 1.53047 -2.44572 6.33052 1.7224 -2.37287 6.3326 1.57855 -2.43816 
6.33467 1.98032 -2.14363 6.33693 1.84666 -2.29209 6.34213 1.62602 -2.42876 
6.34316 1.93596 -2.21054 6.3449 1.76716 -2.35855 6.34894 1.28319 -0.883 
6.34894 1.38192 -2.48817 6.35262 1.23325 -0.88492 6.35262 1.43186 -2.48626 
6.3555 1.88812 -2.27352 6.35567 2.05668 -2.04637 6.3565 1.67775 -2.41794 
6.3578 1.1833 -0.88887 6.3578 1.48181 -2.4823 6.36098 1.81111 -2.34265 
6.36424 1.53114 -2.47622 6.36489 1.97459 -2.18866 6.37073 2.03561 -2.10715 
6.37242 1.57925 -2.46858 6.37262 1.72845 -2.40492 6.37548 1.92825 -2.25354 
6.37841 1.85365 -2.32527 6.38548 1.63146 -2.45976 6.38753 1.77321 -2.39042 
6.38787 1.33255 -2.51706 6.38787 1.33255 -0.85412 6.38787 2.01145 -2.16564 
6.39018 1.28255 -0.85408 6.39018 1.38256 -2.51709 6.39387 1.23268 -0.85613 
6.39387 1.43243 -2.51505 6.39673 2.10572 -2.00703 6.39684 1.96695 -2.23219 
6.39814 1.89608 -2.30615 6.39894 1.18305 -0.86025 6.39894 1.48206 -2.51092 
6.40024 1.68307 -2.44853 6.4038 1.8169 -2.37421 6.40538 1.1338 -0.86645 
6.40538 1.53131 -2.50473 6.41003 2.0869 -2.06827 6.41634 1.73338 -2.43493 
6.41712 1.08106 -0.87334 6.41712 1.58405 -2.49783 6.41848 1.93596 -2.28586 
6.4195 2.00411 -2.20952 6.42243 1.8603 -2.35643 6.42479 2.13551 -1.97931 
6.42563 2.06485 -2.12788 6.42933 1.33255 -2.54332 6.42933 1.33255 -0.82786 
6.43043 1.63604 -2.48853 6.43156 1.77801 -2.42013 6.43175 1.2825 -2.5433 
6.43175 1.2825 -0.82787 6.43175 1.38261 -2.5433 6.43175 1.38261 -0.82787 
6.43567 1.23233 -2.54123 6.43567 1.23233 -0.82994 6.43567 1.43277 -2.54123 
6.43708 2.11812 -2.04124 6.44037 1.97459 -2.26413 6.44087 1.18266 -0.83414 
6.44087 1.48244 -2.53703 6.44239 1.90237 -2.33694 6.44344 2.03966 -2.18559 
6.4452 2.1763 -1.88522 6.44526 1.68713 -2.47685 6.44922 1.82219 -2.40393 
6.45171 2.09737 -2.10184 6.45199 1.13037 -0.83847 6.45199 1.53474 -2.5327 
6.4542 2.1637 -1.94987 6.46156 1.73717 -2.46282 6.46331 1.94209 -2.31641 
6.46339 2.01145 -2.24116 6.46408 1.07768 -0.84579 6.46408 1.58742 -2.52538 
6.46536 2.14742 -2.01335 6.46821 1.86537 -2.38577 6.46857 2.07351 -2.16045 
6.47204 1.33255 -2.56751 6.47204 1.33255 -0.80367 6.47478 1.28233 -2.56754 
6.47478 1.28233 -0.80363 6.47478 1.38278 -2.56754 6.47478 1.38278 -0.80363 
6.47684 2.20068 -1.85483 6.4779 1.02549 -0.85553 6.4779 1.63961 -2.51564 
6.47826 1.78216 -2.44812 6.47871 1.23224 -2.56534 6.47871 1.23224 -0.80583 
6.47871 1.43287 -2.56534 6.47871 1.43287 -0.80583 6.4791 2.12821 -2.0746 
6.48515 2.18996 -1.91974 6.48539 1.98032 -2.29435 6.48812 1.90698 -2.36582 
6.48873 1.17967 -2.56301 6.48873 1.17967 -0.80816 6.48873 1.48544 -2.56301 
6.48873 1.48544 -0.80816 6.49308 0.97453 -0.86767 6.49308 1.69058 -2.50351 
6.49485 2.10556 -2.13417 6.49534 2.17532 -1.98384 6.49612 1.82602 -2.43151 
6.50006 1.12754 -2.55816 6.50006 1.12754 -0.81301 6.50006 1.53757 -2.55816
[truncated: 8,971,037 more chars]
