# Supplementary material for: Visualizing electron delocalization in contorted polycyclic aromatic hydrocarbons
Source: Chem Sci. 2021 Sep 8;12(39):13092–100. doi: 10.1039/d1sc03368a (PMC8513938; doi:10.1039/d1sc03368a)
Supplement: SC-012-D1SC03368A-s029 [file SC-012-D1SC03368A-s029.vtk]

# vtk DataFile Version 5.1
vtk output
ASCII
DATASET POLYDATA
POINTS 204821 double
-0.35899 5.21962 0.02545 -0.35386 5.37138 -0.03075 -0.34211 5.31864 -0.02386 
-0.3299 5.57013 -0.06934 -0.32881 5.26665 -0.01456 -0.32749 5.52008 -0.06932 
-0.32749 5.62019 -0.06932 -0.32356 5.46991 -0.06726 -0.32356 5.67035 -0.06726 
-0.31837 5.42024 -0.06305 -0.31837 5.72002 -0.06305 -0.31398 5.21556 -0.00287 
-0.30725 5.36795 -0.05872 -0.30725 5.77232 -0.05872 -0.29768 5.16552 0.01116 
-0.29516 5.31526 -0.05141 -0.29516 5.825 -0.05141 -0.2872 5.57013 -0.09353 
-0.28445 5.51991 -0.09356 -0.28445 5.62036 -0.09356 -0.28134 5.26307 -0.04166 
-0.28134 5.87719 -0.04166 -0.28098 5.12053 0.02585 -0.28098 6.01974 0.02585 
-0.28053 5.46982 -0.09136 -0.28053 5.67045 -0.09136 -0.27051 5.41725 -0.08903 
-0.27051 5.72302 -0.08903 -0.26616 5.21211 -0.02953 -0.26616 5.92816 -0.02953 
-0.26311 6.0636 0.04247 -0.25918 5.36512 -0.08418 -0.25918 5.77515 -0.08418 
-0.25109 5.16287 -0.01452 -0.25109 5.97739 -0.01452 -0.24988 6.18401 0.12904 
-0.24647 5.31238 -0.07653 -0.24647 5.82789 -0.07653 -0.24412 6.10622 0.06096 
-0.24336 5.57013 -0.1156 -0.2405 5.51986 -0.11555 -0.2405 5.62041 -0.11555 
-0.23736 4.86708 1.3611 -0.23409 5.11805 0.00058 -0.23409 6.02222 0.00058 
-0.23247 5.26042 -0.06628 -0.23247 5.87985 -0.06628 -0.23205 4.80532 1.28011 
-0.23135 5.46731 -0.11535 -0.23135 5.67296 -0.11535 -0.22405 6.14748 0.08128 
-0.22101 5.41475 -0.11253 -0.22101 5.72552 -0.11253 -0.21845 5.21039 -0.05331 
-0.21845 5.92988 -0.05331 -0.21576 6.0661 0.01765 -0.21435 4.89941 1.41392 
-0.21435 6.24086 0.16286 -0.2098 5.36289 -0.10705 -0.2098 5.77737 -0.10705 
-0.20481 4.77448 1.25272 -0.20327 5.16139 -0.03792 -0.20327 5.97888 -0.03792 
-0.19848 4.81579 1.32179 -0.19848 5.57013 -0.13549 -0.19848 6.32448 0.25499 
-0.19678 5.31023 -0.09891 -0.19678 5.83004 -0.09891 -0.19647 5.03178 1.54023 
-0.19647 6.10849 0.03655 -0.19024 5.51755 -0.13737 -0.19024 5.62272 -0.13737 
-0.18964 4.93429 1.46363 -0.18964 6.20598 0.11315 -0.18574 5.11666 -0.02247 
-0.18574 5.11666 1.59925 -0.18574 6.02361 -0.02247 -0.1836 5.25968 -0.08816 
-0.1836 5.88059 -0.08816 -0.18094 5.46512 -0.13662 -0.18094 5.67515 -0.13662 
-0.17664 4.74575 1.22449 -0.17659 4.846 1.37616 -0.17659 6.29426 0.20062 
-0.17146 4.78457 1.29475 -0.17059 5.41298 -0.13325 -0.17059 5.72729 -0.13325 
-0.16933 5.20973 -0.07482 -0.16933 5.20973 1.6516 -0.16933 5.93054 -0.07482 
-0.16727 5.07308 1.58174 -0.16727 6.06719 -0.00496 -0.16174 4.97307 1.51216 
-0.16174 6.16719 0.06462 -0.15925 5.36129 -0.12727 -0.15925 5.77898 -0.12727 
-0.15435 5.16106 -0.05898 -0.15435 5.16106 1.63576 -0.15435 5.97921 -0.05898 
-0.15312 4.87937 1.42796 -0.15312 6.2609 0.14882 -0.15269 5.57013 -0.15315 
-0.14692 5.31019 -0.11869 -0.14692 5.31019 1.69547 -0.14692 5.83008 -0.11869 
-0.14424 5.51751 -0.15467 -0.14424 5.62276 -0.15467 -0.14356 4.75526 1.26647 
-0.13724 4.79697 1.3351 -0.13724 6.3433 0.24168 -0.13656 5.11651 -0.04308 
-0.13656 5.11651 1.61986 -0.13656 6.02376 -0.04308 -0.13458 5.46482 -0.15357 
-0.13458 5.46482 1.73035 -0.13458 5.67545 -0.15357 -0.13366 5.25983 -0.10753 
-0.13366 5.25983 1.68431 -0.13366 5.88044 -0.10753 -0.13343 5.01307 1.55572 
-0.13343 6.1272 0.02106 -0.12621 4.91621 1.47834 -0.12621 6.22406 0.09844 
-0.12403 5.41269 -0.1498 -0.12403 5.41269 1.72658 -0.12403 5.72758 -0.1498 
-0.1195 5.21035 -0.09383 -0.1195 5.21035 1.67061 -0.1195 5.92992 -0.09383 
-0.11471 4.82833 1.3887 -0.11471 6.31194 0.18808 -0.11406 4.72737 1.23649 
-0.11174 5.35987 -0.14339 -0.11174 5.35987 1.72017 -0.11174 5.7804 -0.14339 
-0.10952 4.76718 1.30703 -0.10609 5.57013 -0.16855 -0.10609 5.57013 1.74533 
-0.10448 5.16189 -0.07764 -0.10448 5.16189 1.65442 -0.10448 5.97838 -0.07764 
-0.10324 5.05562 1.59626 -0.10324 6.08464 -0.01948 -0.09918 5.30884 -0.13433 
-0.09918 5.30884 1.71111 -0.09918 5.83142 -0.13433 -0.09787 4.95608 1.52553 
-0.09787 6.18419 0.05125 -0.09717 5.51738 -0.16976 -0.09717 5.51738 1.74654 
-0.09717 5.62288 -0.16976 -0.09717 5.62288 1.74654 -0.08842 4.86277 1.44055 
-0.08842 6.2775 0.13623 -0.08745 5.46479 -0.16822 -0.08745 5.46479 1.745 
-0.08745 5.67548 -0.16822 -0.08745 5.67548 1.745 -0.08555 5.25835 -0.12267 
-0.08555 5.25835 1.69945 -0.08555 5.88191 -0.12267 -0.08008 4.73899 1.27763 
-0.07586 5.41165 -0.16411 -0.07586 5.41165 1.74089 -0.07586 5.72862 -0.16411 
-0.07586 5.72862 1.74089 -0.07462 4.78146 1.34607 -0.07187 5.09995 1.633 
-0.07187 6.04031 -0.05622 -0.07116 5.20901 -0.10848 -0.07116 5.20901 1.68526 
-0.07116 5.93126 -0.10848 -0.06843 4.99706 1.56799 -0.06843 6.1432 0.00879 
-0.06349 5.35899 -0.15716 -0.06349 5.35899 1.73394 -0.06349 5.78128 -0.15716 
-0.06349 5.78128 1.73394 -0.06086 4.90086 1.48983 -0.06086 6.23941 0.08695 
-0.05878 5.57013 -0.18164 -0.05878 5.57013 1.75842 -0.05045 5.30795 -0.14767 
-0.05045 5.30795 1.72445 -0.05045 5.83231 -0.14767 -0.05045 5.83231 1.72445 
-0.04996 4.71273 1.24668 -0.04968 5.51734 -0.18244 -0.04968 5.51734 1.75922 
-0.04968 5.62292 -0.18244 -0.04968 5.62292 1.75922 -0.04907 4.81373 1.39949 
-0.04907 6.32653 0.17729 -0.04531 4.75289 1.31701 -0.03855 5.46418 -0.18071 
-0.03855 5.46418 1.75749 -0.03855 5.67609 -0.18071 -0.03855 5.67609 1.75749 
-0.03789 5.04054 1.60705 -0.03789 6.09973 -0.03027 -0.03674 5.25767 -0.13549 
-0.03674 5.25767 1.71227 -0.03674 5.88259 -0.13549 -0.03367 5.15398 -0.09442 
-0.03367 5.15398 1.6712 -0.03367 5.98629 -0.09442 -0.0327 4.94188 1.53555 
-0.0327 6.19839 0.04123 -0.02675 5.41106 -0.17608 -0.02675 5.41106 1.75286 
-0.02675 5.7292 -0.17608 -0.02675 5.7292 1.75286 -0.02247 4.84945 1.45013 
-0.02247 6.29082 0.12665 -0.01543 4.72639 1.28663 -0.01461 5.35863 -0.16855 
-0.01461 5.35863 1.74533 -0.01461 5.78164 -0.16855 -0.01461 5.78164 1.74533 
-0.01089 4.76933 1.35465 -0.01089 5.57013 -0.1924 -0.01089 5.57013 1.76918 
-0.00273 4.98397 1.57672 -0.00273 6.1563 6e-05 -0.00138 5.30768 -0.15854 
-0.00138 5.30768 1.73532 -0.00138 5.83259 -0.15854 -0.00138 5.83259 1.73532 
-0.00033 5.09303 1.64765 -0.00033 6.04724 -0.07087 -0.00026 5.51691 -0.19301 
-0.00026 5.51691 1.76979 -0.00026 5.62336 -0.19301 -0.00026 5.62336 1.76979 
0.00035 5.20214 -0.12308 0.00035 5.20214 1.69986 0.00035 5.93813 -0.12308 
0.00508 4.88844 1.49776 0.00508 6.25183 0.07902 0.01092 5.46385 -0.19073 
0.01092 5.46385 1.76751 0.01092 5.67642 -0.19073 0.01092 5.67642 1.76751 
0.01496 4.70201 1.25499 0.01514 4.80295 1.40714 0.01514 6.33731 0.16964 
0.01888 4.74232 1.32448 0.02261 5.41109 -0.18557 0.02261 5.41109 1.76235 
0.02261 5.72917 -0.18557 0.02261 5.72917 1.76235 0.03344 4.93053 1.54217 
0.03344 6.20974 0.03461 0.03462 5.0343 1.61936 0.03462 6.10597 -0.04258 
0.03477 5.35881 -0.17754 0.03477 5.35881 1.75432 0.03477 5.78146 -0.17754 
0.03477 5.78146 1.75432 0.03563 5.25215 -0.14799 0.03563 5.25215 1.72477 
0.03563 5.88812 -0.14799 0.03747 5.57013 -0.20079 0.03747 5.57013 1.77757 
0.0383 5.1483 -0.10647 0.0383 5.1483 1.68325 0.0383 5.99197 -0.10647 
0.04246 4.84024 1.4571 0.04246 6.30003 0.11968 0.04826 5.51688 -0.20089 
0.04826 5.51688 1.77767 0.04826 5.62339 -0.20089 0.04826 5.62339 1.77767 
0.04929 4.71729 1.29282 0.05367 4.76062 1.3608 0.05973 5.46357 -0.19809 
0.05973 5.46357 1.77487 0.05973 5.6767 -0.19809 0.05973 5.6767 1.77487 
0.07037 4.97906 1.58694 0.07037 6.16121 -0.01016 0.07042 4.88052 1.50358 
0.07042 6.25974 0.0732 0.07153 5.30297 -0.16865 0.07153 5.30297 1.74543 
0.07153 5.8373 -0.16865 0.07153 5.8373 1.74543 0.07156 5.41084 -0.1924 
0.07156 5.41084 1.76918 0.07156 5.72942 -0.1924 0.07156 5.72942 1.76918 
0.07282 5.08832 1.65756 0.07282 6.05195 -0.08078 0.07331 5.19751 -0.13294 
0.07331 5.19751 1.70972 0.07331 5.94276 -0.13294 0.08003 4.6946 1.26018 
0.0806 4.79563 1.41242 0.0806 6.34464 0.16436 0.084 4.73518 1.32951 
0.08618 5.57013 -0.20679 0.08618 5.57013 1.78357 0.09738 5.51677 -0.2064 
0.09738 5.51677 1.78318 0.09738 5.6235 -0.2064 0.09738 5.6235 1.78318 
0.10795 5.03097 1.62713 0.10795 6.1093 -0.05035 0.10801 4.83421 1.46115 
0.10801 6.30606 0.11563 0.1086 4.92499 1.5487 0.1086 6.21528 0.02808 
0.1088 5.24835 -0.15542 0.1088 5.24835 1.7322 0.1088 5.89192 -0.15542 
0.10884 5.46356 -0.20305 0.10884 5.46356 1.77983 0.10884 5.67671 -0.20305 
0.10884 5.67671 1.77983 0.10927 5.35701 -0.18576 0.10927 5.35701 1.76254 
0.10927 5.78326 -0.18576 0.10927 5.78326 1.76254 0.11105 5.14487 -0.11372 
0.11105 5.14487 1.6905 0.11105 5.99539 -0.11372 0.11459 4.71186 1.29684 
0.1188 4.75539 1.3645 0.13513 5.57013 -0.21041 0.13513 5.57013 1.78719 
0.14596 4.97532 1.59135 0.14596 6.16495 -0.01457 0.14596 5.08597 1.66253 
0.14596 6.0543 -0.08575 0.146 4.87678 1.50798 0.146 6.26348 0.0688 
0.146 4.79184 1.41513 0.146 6.34843 0.16165 0.14641 5.30176 -0.17418 
0.14641 5.30176 1.75096 0.14641 5.83851 -0.17418 0.14641 5.19519 -0.13789 
0.14641 5.19519 1.71467 0.14641 5.94508 -0.13789 0.14644 5.40964 -0.19792 
0.14644 5.40964 1.7747 0.14644 5.73063 -0.19792 0.14644 5.73063 1.7747 
0.14644 5.51673 -0.20947 0.14644 5.51673 1.78625 0.14644 5.62354 -0.20947 
0.14644 5.62354 1.78625 0.14934 4.69025 1.26229 0.14934 4.73156 1.33206 
0.1842 4.70977 1.29808 0.1842 4.75364 1.36574 0.1842 4.83206 1.46311 
0.1842 4.92314 1.55088 0.1842 5.0294 1.62958 0.1842 5.14373 -0.11614 
0.1842 5.14373 1.69292 0.1842 5.24743 -0.15811 0.1842 5.24743 1.73489 
0.1842 5.35641 -0.1885 0.1842 5.35641 1.76528 0.1842 5.46326 -0.20588 
0.1842 5.46326 1.78266 0.1842 5.57013 -0.21161 0.1842 5.57013 1.78839 
0.1842 5.67701 -0.20588 0.1842 5.67701 1.78266 0.1842 5.78386 -0.1885 
0.1842 5.78386 1.76528 0.1842 5.89284 -0.15811 0.1842 5.99654 -0.11614 
0.1842 6.11087 -0.0528 0.1842 6.21713 0.0259 0.1842 6.3082 0.11367 
0.21905 4.73156 1.33206 0.21905 4.69025 1.26229 0.22196 5.51673 -0.20947 
0.22196 5.51673 1.78625 0.22196 5.62354 -0.20947 0.22196 5.62354 1.78625 
0.22196 5.40964 -0.19792 0.22196 5.40964 1.7747 0.22196 5.73063 -0.19792 
0.22196 5.73063 1.7747 0.22198 5.19519 -0.13789 0.22198 5.19519 1.71467 
0.22198 5.94508 -0.13789 0.22199 5.30176 -0.17418 0.22199 5.30176 1.75096 
0.22199 5.83851 -0.17418 0.2224 4.79184 1.41513 0.2224 6.34843 0.16165 
0.2224 4.87678 1.50798 0.2224 6.26348 0.0688 0.22243 5.08597 1.66253 
0.22243 6.0543 -0.08575 0.22243 4.97532 1.59135 0.22243 6.16495 -0.01457 
0.23327 5.57013 -0.21041 0.23327 5.57013 1.78719 0.2496 4.75539 1.3645 
0.25381 4.71186 1.29684 0.25734 5.14487 -0.11372 0.25734 5.14487 1.6905 
0.25734 5.99539 -0.11372 0.25912 5.35701 -0.18576 0.25912 5.35701 1.76254 
0.25912 5.78326 -0.18576 0.25912 5.78326 1.76254 0.25956 5.46356 -0.20305 
0.25956 5.46356 1.77983 0.25956 5.67671 -0.20305 0.25956 5.67671 1.77983 
0.2596 5.24835 -0.15542 0.2596 5.24835 1.7322 0.2596 5.89192 -0.15542 
0.25979 4.92499 1.5487 0.25979 6.21528 0.02808 0.26039 4.83421 1.46115 
0.26039 6.30606 0.11563 0.26045 5.03097 1.62713 0.26045 6.1093 -0.05035 
0.27102 5.51677 -0.2064 0.27102 5.51677 1.78318 0.27102 5.6235 -0.2064 
0.27102 5.6235 1.78318 0.28222 5.57013 -0.20679 0.28222 5.57013 1.78357 
0.28439 4.73518 1.32951 0.2878 4.79563 1.41242 0.2878 6.34464 0.16436 
0.28837 4.6946 1.26018 0.29509 5.19751 -0.13294 0.29509 5.19751 1.70972 
0.29509 5.94276 -0.13294 0.29558 5.08832 1.65756 0.29558 6.05195 -0.08078 
0.29683 5.41084 -0.1924 0.29683 5.41084 1.76918 0.29683 5.72942 -0.1924 
0.29683 5.72942 1.76918 0.29687 5.30297 -0.16865 0.29687 5.30297 1.74543 
0.29687 5.8373 -0.16865 0.29798 4.88052 1.50358 0.29798 6.25974 0.0732 
0.29803 4.97906 1.58694 0.29803 6.16121 -0.01016 0.30867 5.46357 -0.19809 
0.30867 5.46357 1.77487 0.30867 5.6767 -0.19809 0.30867 5.6767 1.77487 
0.31473 4.76062 1.3608 0.31911 4.71729 1.29282 0.32014 5.51688 -0.20089 
0.32014 5.51688 1.77767 0.32014 5.62339 -0.20089 0.32014 5.62339 1.77767 
0.32594 4.84024 1.4571 0.32594 6.30003 0.11968 0.3301 5.1483 -0.10647 
0.3301 5.1483 1.68325 0.3301 5.99197 -0.10647 0.33093 5.57013 -0.20079 
0.33093 5.57013 1.77757 0.33277 5.25215 -0.14799 0.33277 5.25215 1.72477 
0.33277 5.88812 -0.14799 0.33363 5.35881 -0.17754 0.33363 5.35881 1.75432 
0.33363 5.78146 -0.17754 0.33363 5.78146 1.75432 0.33378 5.0343 1.61936 
0.33378 6.10597 -0.04258 0.33495 4.93053 1.54217 0.33495 6.20974 0.03461 
0.34579 5.41109 -0.18557 0.34579 5.41109 1.76235 0.34579 5.72917 -0.18557 
0.34579 5.72917 1.76235 0.34951 4.74232 1.32448 0.35325 4.80295 1.40714 
0.35325 6.33731 0.16964 0.35344 4.70201 1.25499 0.35748 5.46385 -0.19073 
0.35748 5.46385 1.76751 0.35748 5.67642 -0.19073 0.35748 5.67642 1.76751 
0.36332 4.88844 1.49776 0.36332 6.25183 0.07902 0.36804 5.20214 -0.12308 
0.36804 5.20214 1.69986 0.36804 5.93813 -0.12308 0.36866 5.51691 -0.19301 
0.36866 5.51691 1.76979 0.36866 5.62336 -0.19301 0.36866 5.62336 1.76979 
0.36873 5.09303 1.64765 0.36873 6.04724 -0.07087 0.36978 5.30768 -0.15854 
0.36978 5.30768 1.73532 0.36978 5.83259 -0.15854 0.37112 4.98397 1.57672 
0.37112 6.1563 6e-05 0.37929 4.76933 1.35465 0.37929 5.57013 -0.1924 
0.37929 5.57013 1.76918 0.38301 5.35863 -0.16855 0.38301 5.35863 1.74533 
0.38301 5.78164 -0.16855 0.38301 5.78164 1.74533 0.38383 4.72639 1.28663 
0.39086 4.84945 1.45013 0.39086 6.29082 0.12665 0.39515 5.41106 -0.17608 
0.39515 5.41106 1.75286 0.39515 5.7292 -0.17608 0.39515 5.7292 1.75286 
0.4011 4.94188 1.53555 0.4011 6.19839 0.04123 0.40207 5.15398 -0.09442 
0.40207 5.15398 1.6712 0.40207 5.98629 -0.09442 0.40514 5.25767 -0.13549 
0.40514 5.25767 1.71227 0.40514 5.88259 -0.13549 0.40629 5.04054 1.60705 
0.40629 6.09973 -0.03027 0.40695 5.46418 -0.18071 0.40695 5.46418 1.75749 
0.40695 5.67609 -0.18071 0.40695 5.67609 1.75749 0.41371 4.75289 1.31701 
0.41747 4.81373 1.39949 0.41747 6.32653 0.17729 0.41808 5.51734 -0.18244 
0.41808 5.51734 1.75922 0.41808 5.62292 -0.18244 0.41808 5.62292 1.75922 
0.41836 4.71273 1.24668 0.41885 5.30795 -0.14767 0.41885 5.30795 1.72445 
0.41885 5.83231 -0.14767 0.42718 5.57013 -0.18164 0.42718 5.57013 1.75842 
0.42926 4.90086 1.48983 0.42926 6.23941 0.08695 0.43188 5.35899 -0.15716 
0.43188 5.35899 1.73394 0.43188 5.78128 -0.15716 0.43188 5.78128 1.73394 
0.43683 4.99706 1.56799 0.43683 6.1432 0.00879 0.43955 5.20901 -0.10848 
0.43955 5.20901 1.68526 0.43955 5.93126 -0.10848 0.44027 5.09995 -0.05622 
0.44027 5.09995 1.633 0.44027 6.04031 -0.05622 0.44302 4.78146 1.34607 
0.44425 5.41165 -0.16411 0.44425 5.41165 1.74089 0.44425 5.72862 -0.16411 
0.44425 5.72862 1.74089 0.44848 4.73899 1.27763 0.45219 4.70162 1.20536 
0.45394 5.25835 -0.12267 0.45394 5.25835 1.69945 0.45394 5.88191 -0.12267 
0.45585 5.46479 -0.16822 0.45585 5.46479 1.745 0.45585 5.67548 -0.16822 
0.45585 5.67548 1.745 0.45682 4.86277 1.44055 0.45682 6.2775 0.13623 
0.46557 5.51738 -0.16976 0.46557 5.51738 1.74654 0.46557 5.62288 -0.16976 
0.46557 5.62288 1.74654 0.46626 4.95608 1.52553 0.46626 6.18419 0.05125 
0.46758 5.30884 -0.13433 0.46758 5.30884 1.71111 0.46758 5.83142 -0.13433 
0.47164 5.05562 1.59626 0.47164 6.08464 -0.01948 0.47287 5.16189 -0.07764 
0.47287 5.16189 1.65442 0.47287 5.97838 -0.07764 0.47448 5.57013 -0.16855 
0.47448 5.57013 1.74533 0.47792 4.76718 1.30703 0.48014 5.35987 -0.14339 
0.48014 5.35987 1.72017 0.48014 5.7804 -0.14339 0.48014 5.7804 1.72017 
0.48246 4.72737 1.23649 0.48311 4.82833 1.3887 0.48311 6.31194 0.18808 
0.4879 5.21035 -0.09383 0.4879 5.21035 1.67061 0.4879 5.92992 -0.09383 
0.49242 5.41269 -0.1498 0.49242 5.41269 1.72658 0.49242 5.72758 -0.1498 
0.49242 5.72758 1.72658 0.49461 4.91621 1.47834 0.49461 6.22406 0.09844 
0.50183 5.01307 1.55572 0.50183 6.1272 0.02106 0.50206 5.25983 -0.10753 
0.50206 5.25983 1.68431 0.50206 5.88044 -0.10753 0.50298 5.46482 -0.15357 
0.50298 5.46482 1.73035 0.50298 5.67545 -0.15357 0.50298 5.67545 1.73035 
0.50496 5.11651 -0.04308 0.50496 5.11651 1.61986 0.50564 4.79697 1.3351 
0.51196 4.75526 1.26647 0.51263 5.51751 -0.15467 0.51263 5.51751 1.73145 
0.51263 5.62276 -0.15467 0.51263 5.62276 1.73145 0.51532 5.31019 -0.11869 
0.51532 5.31019 1.69547 0.51532 5.83008 1.69547 0.51534 4.71827 1.19419 
0.52109 5.57013 -0.15315 0.52109 5.57013 1.72993 0.52152 4.87937 1.42796 
0.52275 5.16106 -0.05898 0.52275 5.16106 1.63576 0.52764 5.36129 -0.12727 
0.52764 5.36129 1.70405 0.52764 5.77898 1.70405 0.53014 4.97307 1.51216 
0.53567 5.07308 1.58174 0.53772 5.20973 -0.07482 0.53772 5.20973 1.6516 
0.53899 5.41298 1.71003 0.53899 5.72729 1.71003 0.53986 4.78457 1.29475 
0.54499 4.846 1.37616 0.54504 4.74575 1.22449 0.54772 4.71241 1.15192 
0.54933 5.46512 1.7134 0.54933 5.67515 1.7134 0.55199 5.25968 1.66494 
0.55414 5.11666 1.59925 0.55803 4.93429 1.46363 0.55864 5.51755 1.71415 
0.55864 5.62272 1.71415 0.56487 5.03178 1.54023 0.56518 5.31023 1.67569 
0.56518 5.83004 1.67569 0.56688 4.81579 1.32179 0.56688 5.57013 1.71227 
0.57167 5.16139 1.6147 0.57321 4.77448 1.25272 0.57705 4.73866 1.18124 
0.5782 5.36289 1.68383 0.5782 5.77737 1.68383 0.58275 4.89941 1.41392 
0.58416 5.07416 1.55913 0.58685 5.21039 1.63009 0.58941 5.41475 1.68931 
0.58941 5.72552 1.68931 0.59 4.71827 1.11954 0.59245 4.99278 1.4955 
0.59975 5.46731 1.69213 0.59975 5.67296 1.69213 0.60045 4.80532 1.28011 
0.60087 5.26042 1.64306 0.60249 5.11805 1.5762 0.60542 4.76693 1.20961 
0.60576 4.86708 1.3611 0.6089 5.51986 1.69233 0.6089 5.62041 1.69233 
0.61175 5.57013 1.69238 0.61252 5.03405 1.51582 0.61487 5.31238 1.65331 
0.61487 5.82789 1.65331 0.61827 4.95626 1.44774 0.61949 5.16287 1.5913 
0.6203 4.74575 1.14923 0.62649 4.83784 1.3062 0.62758 5.36512 1.66096 
0.62758 5.77515 1.66096 0.63151 5.07667 1.53431 0.63229 4.72737 1.08665 
0.63278 4.79712 1.23697 0.63456 5.21211 1.60631 0.6389 5.41725 1.66581 
0.6389 5.72302 1.66581 0.63952 4.99571 1.46862 0.64224 4.92236 1.39715 
0.64853 4.77448 1.1774 0.64892 5.46982 1.66814 0.64892 5.67045 1.66814 
0.64938 5.12053 1.55093 0.64974 5.26307 1.61844 0.65285 5.51991 1.67034 
0.65285 5.62036 1.67034 0.6556 5.57013 1.67031 0.65906 4.82918 1.26325 
0.65943 5.03732 1.48858 0.66356 5.31526 1.62819 0.66356 5.825 1.62819 
0.66425 4.89124 1.34396 0.66433 4.9606 1.41922 0.66607 5.16552 1.56562 
0.67565 5.36795 1.6355 0.67565 5.77232 1.6355 0.67592 4.80532 1.20464 
0.67841 5.0805 1.50673 0.68238 5.21556 1.57965 0.6842 4.86303 1.28839 
0.68524 5.00032 1.43975 0.68677 5.42024 1.63983 0.68727 4.9281 1.36693 
0.69196 5.46991 1.64404 0.69608 5.12468 1.52293 0.69721 5.26665 1.59134 
0.70201 4.83784 1.23068 0.7052 5.04238 1.45924 0.51677 5.04971 -0.076 
0.5211 5.102 -0.06488 0.53876 4.9997 -0.123 0.54288 5.04932 -0.11793 
0.54907 5.09857 -0.11149 0.55597 5.15131 -0.09975 0.56527 5.2033 -0.08644 
0.56754 4.99913 -0.16425 0.5715 5.04907 -0.15907 0.57759 5.0984 -0.15263 
0.58522 5.14651 -0.14445 0.59404 5.19872 -0.13139 0.59584 4.94912 -0.20669 
0.59836 4.9983 -0.20401 0.60225 5.04821 -0.19896 0.60527 5.25034 -0.11663 
0.60808 5.09773 -0.19232 0.61564 5.14581 -0.18427 0.62504 5.19329 -0.17474 
0.62726 4.89982 -0.24499 0.62808 4.85069 -0.24409 0.62808 4.94894 -0.24409 
0.63054 4.99819 -0.24138 0.63477 5.04696 -0.23707 0.63586 5.24502 -0.16037 
0.64047 4.70307 1.08359 0.64047 5.09657 -0.23046 0.64812 5.14449 -0.22274 
0.6574 5.19207 -0.21322 0.66111 4.89982 -0.28054 0.66196 4.85075 -0.27969 
0.66196 4.94889 -0.27969 0.66451 4.8018 -0.27713 0.66451 4.99784 -0.27713 
0.66835 5.23869 -0.2022 0.66876 4.75309 1.12602 0.66876 5.04655 -0.27289 
0.6747 4.70473 1.12009 0.6747 5.09491 -0.26695 0.68093 5.28966 -0.18635 
0.6823 4.65684 1.11248 0.6823 5.1428 -0.25935 0.69156 4.60953 1.10323 
0.69156 5.1901 -0.25009 0.69666 4.89982 -0.31438 0.69755 4.85069 -0.31357 
0.69755 4.94894 -0.31357 0.70026 4.80145 -0.31111 0.70026 4.99819 -0.31111 
0.70244 5.23671 -0.23921 0.70458 4.75268 -0.30688 0.70458 4.75268 1.16001 
0.70458 5.04696 -0.30688 0.71119 4.70307 -0.30117 0.71119 4.70307 1.15431 
0.71119 5.09657 -0.30117 0.71493 5.2825 -0.22671 0.71891 4.65514 1.14666 
0.71891 5.14449 -0.29353 0.72842 4.60757 1.13738 0.72842 5.19207 -0.28425 
0.729 5.32737 -0.21265 0.73382 4.89982 -0.34644 0.73496 4.85051 -0.34581 
0.73496 4.94912 -0.34581 0.73764 4.80133 -0.34329 0.73764 4.80133 1.19642 
0.73764 4.9983 -0.34329 0.73945 4.56095 1.12644 0.73945 5.23869 -0.2733 
0.74269 4.75143 -0.3394 0.74269 4.75143 1.19253 0.74269 5.04821 -0.3394 
0.74933 4.7019 -0.33357 0.74933 4.7019 1.1867 0.74933 5.09773 -0.33357 
0.7553 4.50998 1.11385 0.7553 5.28966 -0.26071 0.75738 4.65383 -0.326 
0.75738 4.65383 1.17914 0.75738 5.14581 -0.326 0.76691 4.60635 -0.31661 
0.76691 4.60635 1.16974 0.76691 5.19329 -0.31661 0.76968 4.46521 1.09953 
0.76968 5.33442 -0.24639 0.77252 4.89982 -0.37664 0.77372 4.85046 -0.37602 
0.77372 4.94918 -0.37602 0.7774 4.80051 -0.3741 0.7774 4.80051 1.22724 
0.7774 4.99913 -0.3741 0.78128 4.55462 1.15892 0.78128 5.24502 -0.30579 
0.78258 4.75056 -0.37015 0.78258 4.75056 1.22328 0.78258 5.04907 -0.37015 
0.78575 5.37837 -0.23049 0.78902 4.70123 -0.36406 0.78902 4.70123 1.2172 
0.78902 5.0984 -0.36406 0.7972 4.65313 -0.35643 0.7972 4.65313 1.20956 
0.7972 5.14651 -0.35643 0.7974 4.50392 1.1459 0.7974 5.29571 -0.29277 
0.81026 4.60091 -0.3476 0.81026 4.60091 1.20074 0.81026 5.19872 -0.3476 
0.81231 4.45916 1.1314 0.81231 5.34047 -0.27827 0.81264 4.89982 -0.4049 
0.81495 4.84982 -0.40494 0.81495 4.94982 -0.40494 0.81865 4.79994 -0.40289 
0.81865 4.79994 1.25603 0.81865 4.9997 -0.40289 0.82372 4.75031 -0.39877 
0.82372 4.75031 1.2519 0.82372 5.04932 -0.39877 0.82502 4.5493 -0.33637 
0.82502 4.5493 1.18951 0.82502 5.25034 -0.33637 0.82858 4.41548 1.11519 
0.82858 5.38416 -0.26206 0.83016 4.70106 -0.39257 0.83016 4.70106 1.24571 
0.83016 5.09857 -0.39257 0.84112 4.499 -0.32278 0.84112 4.499 1.17591 
0.84112 5.30064 -0.32278 0.8419 4.64832 -0.38568 0.8419 4.64832 1.23881 
0.8419 5.15131 -0.38568 0.84721 4.37207 1.09741 0.85411 4.89982 -0.43116 
0.85521 4.59633 -0.37638 0.85521 4.59633 1.22951 0.85521 5.2033 -0.37638 
0.85633 4.45436 -0.30797 0.85633 4.45436 1.16111 0.85633 5.34527 -0.30797 
0.85653 4.84976 -0.43115 0.85653 4.94988 -0.43115 0.86045 4.7996 -0.42908 
0.86045 4.7996 1.28221 0.86045 5.00004 -0.42908 0.86565 4.74993 -0.42488 
0.86565 4.74993 1.27801 0.86565 5.04971 -0.42488 0.86717 4.33 1.07792 
0.87004 4.54524 -0.36469 0.87004 4.54524 1.21783 0.87004 5.25439 -0.36469 
0.874 4.41019 -0.29177 0.874 4.41019 1.14491 0.874 5.38945 -0.29177 
0.87677 4.69763 -0.42055 0.87677 4.69763 1.27368 0.87677 5.102 -0.42055 
0.88634 4.4952 -0.35066 0.88634 4.4952 1.2038 0.88634 5.30443 -0.35066 
0.88809 4.29028 1.05739 0.88886 4.64495 -0.41323 0.88886 4.64495 1.26636 
0.88886 5.15469 -0.41323 0.89299 4.367 1.12675 0.89299 5.43264 -0.27362 
0.89682 4.89982 -0.45535 0.89956 4.8496 -0.45539 0.89956 4.95004 -0.45539 
0.90268 4.59276 -0.40349 0.90268 4.59276 1.25662 0.90268 5.20688 -0.40349 
0.90304 4.45021 -0.33597 0.90304 4.45021 1.1891 0.90304 5.34943 -0.33597 
0.90349 4.7995 -0.45319 0.90349 4.7995 1.30632 0.90349 5.00014 -0.45319 
0.91017 4.25205 1.03533 0.9129 4.32539 1.1068 0.91351 4.74693 -0.45086 
0.91351 4.74693 1.30399 0.91351 5.05271 -0.45086 0.91786 4.54179 -0.39135 
0.91786 4.54179 1.24449 0.91786 5.25784 -0.39135 0.9209 4.40635 -0.31936 
0.9209 4.40635 1.17249 0.9209 5.39329 -0.31936 0.92484 4.6948 -0.44601 
0.92484 4.6948 1.29914 0.92484 5.10484 -0.44601 0.93292 4.49256 -0.37634 
0.93292 4.49256 1.22948 0.93292 5.30708 -0.37634 0.93414 4.28594 1.08591 
0.93754 4.64207 -0.43835 0.93754 4.64207 1.29149 0.93754 5.15757 -0.43835 
0.93989 4.36373 1.154 0.93989 5.4359 -0.30086 0.94066 4.89982 -0.47742 
0.94351 4.84954 -0.47737 0.94351 4.9501 -0.47737 0.94665 4.19676 0.99928 
0.94992 4.44774 -0.36125 0.94992 4.44774 1.21438 0.94992 5.3519 -0.36125 
0.95154 4.59011 -0.4281 0.95154 4.59011 1.28124 0.95154 5.20953 -0.4281 
0.95196 4.135 0.91829 0.95266 4.797 -0.47717 0.95266 4.797 1.33031 
0.95266 5.00264 -0.47717 0.95997 4.32247 1.13367 0.95997 5.47717 -0.28054 
0.963 4.74443 -0.47435 0.963 4.74443 1.32749 0.963 5.0552 -0.47435 
0.96557 4.54007 -0.41513 0.96557 4.54007 1.26827 0.96557 5.25956 -0.41513 
0.96825 4.40385 1.19731 0.96825 5.39579 -0.34417 0.96967 4.22909 1.05209 
0.97422 4.69258 -0.46888 0.97422 4.69258 1.32201 0.97422 5.10706 -0.46888 
0.9792 4.10416 0.8909 0.98074 4.49107 -0.39974 0.98074 4.49107 1.25288 
0.98074 5.30857 -0.39974 0.98553 4.14547 0.95997 0.98553 4.89982 -0.49731 
0.98724 4.63991 -0.46074 0.98724 4.63991 1.31387 0.98724 5.15972 -0.46074 
0.98754 4.36146 1.17841 0.98754 5.43817 -0.32527 0.99378 4.84723 -0.49919 
0.99378 4.84723 1.35233 0.99378 4.9524 -0.49919 0.99438 4.26397 1.1018 
0.99827 4.44634 -0.3843 0.99827 4.44634 1.23743 0.99827 5.3533 -0.3843 
1.00042 4.58936 -0.44999 1.00042 4.58936 1.30312 1.00042 5.21027 -0.44999 
1.00308 4.7948 -0.49845 1.00308 4.7948 1.35158 1.00308 5.00484 -0.49845 
1.00738 4.07543 0.86267 1.00743 4.17569 1.01433 1.01256 4.11425 0.93292 
1.01342 4.74266 -0.49508 1.01342 4.74266 1.34821 1.01342 5.05697 -0.49508 
1.01469 4.53942 -0.43664 1.01469 4.53942 1.28978 1.01469 5.26022 -0.43664 
1.01675 4.40277 1.21992 1.01675 5.39687 -0.36679 1.02227 4.30276 1.15034 
1.02227 5.49688 -0.2972 1.02477 4.69097 -0.48909 1.02477 4.69097 1.34222 
1.02477 5.10866 -0.48909 1.02966 4.49074 -0.4208 1.02966 4.49074 1.27394 
1.02966 5.3089 -0.4208 1.03089 4.20905 1.06614 1.03133 4.89982 -0.51498 
1.03707 4.04796 0.83237 1.03709 4.63987 -0.48051 1.03709 4.63987 1.33364 
1.03709 5.15976 -0.48051 1.03978 4.84719 -0.51649 1.03978 4.84719 1.36963 
1.03978 4.95244 -0.51649 1.04045 4.08495 0.90464 1.04678 4.12665 0.97328 
1.04746 4.4462 -0.4049 1.04746 4.4462 1.25804 1.04746 5.35344 -0.4049 
1.04943 4.79451 -0.51539 1.04943 4.79451 1.36853 1.04943 5.00513 -0.51539 
1.05035 4.58951 -0.46935 1.05035 4.58951 1.32249 1.05035 5.21012 -0.46935 
1.05059 4.34275 1.19389 1.05059 5.45688 -0.34076 1.05781 4.2459 1.11652 
1.05999 4.74238 -0.51163 1.05999 4.74238 1.36476 1.05999 5.05726 -0.51163 
1.06452 4.54003 -0.45566 1.06452 4.54003 1.30879 1.06452 5.25961 -0.45566 
1.0693 4.15801 1.02688 1.06996 4.05705 0.87466 1.07228 4.68956 -0.50521 
1.07228 4.68956 1.35835 1.07228 5.11008 -0.50521 1.07449 4.09686 0.94521 
1.07793 4.89982 -0.53037 1.07954 4.49157 -0.43946 1.07954 4.49157 1.29259 
1.07954 5.30807 -0.43946 1.08077 4.38531 1.23444 1.08077 5.41433 -0.3813 
1.08483 4.63853 -0.49616 1.08483 4.63853 1.34929 1.08483 5.16111 -0.49616 
1.08615 4.28576 1.16371 1.08615 5.51387 -0.31057 1.08684 4.84707 -0.53158 
1.08684 4.84707 1.38472 1.08684 4.95257 -0.53158 1.09559 4.19246 1.07873 
1.09656 4.79447 -0.53005 1.09656 4.79447 1.38318 1.09656 5.00517 -0.53005 
1.09847 4.58804 -0.48449 1.09847 4.58804 1.33763 1.09847 5.2116 -0.48449 
1.10393 4.06867 0.91581 1.10816 4.74133 -0.52593 1.10816 4.74133 1.37907 
1.10816 5.0583 -0.52593 1.1094 4.11114 0.98424 1.11215 4.42964 -0.41804 
1.11215 4.42964 1.27117 1.11215 5.37 -0.41804 1.11286 4.53869 -0.47031 
1.11286 4.53869 1.32344 1.11286 5.26095 -0.47031 1.11559 4.32675 1.20616 
1.11559 5.47289 -0.35303 1.12053 4.68867 -0.51899 1.12053 4.68867 1.37212 
1.12053 5.11097 -0.51899 1.12315 4.23054 1.128 1.12523 4.89982 -0.54346 
1.12523 4.89982 1.3966 1.13357 4.63764 -0.50949 1.13357 4.63764 1.36262 
1.13357 5.162 -0.50949 1.13406 4.04241 0.88485 1.13433 4.84703 -0.54426 
1.13433 4.84703 1.3974 1.13433 4.95261 -0.54426 1.13494 4.14342 1.03767 
1.1387 4.08258 0.95519 1.14547 4.79387 -0.54253 1.14547 4.79387 1.39567 
1.14547 5.00577 -0.54253 1.14612 4.37023 1.24523 1.14612 5.42941 -0.39209 
1.14727 4.58736 -0.49731 1.14727 4.58736 1.35045 1.14727 5.21228 -0.49731 
1.15034 4.48366 -0.45624 1.15034 4.48366 1.30937 1.15034 5.31598 -0.45624 
1.15131 4.27156 1.17373 1.15131 5.52808 -0.32059 1.15727 4.74075 -0.5379 
1.15727 4.74075 1.39103 1.15727 5.05889 -0.5379 1.16155 4.17913 1.08831 
1.16859 4.05607 0.92481 1.16941 4.68831 -0.53038 1.16941 4.68831 1.38351 
1.16941 5.11132 -0.53038 1.17312 4.09901 0.99282 1.17312 4.89982 -0.55422 
1.17312 4.89982 1.40735 1.18129 4.31365 1.2149 1.18129 5.48599 -0.36176 
1.18263 4.63736 -0.52036 1.18263 4.63736 1.3735 1.18263 5.16227 -0.52036 
1.18368 4.42272 1.28582 1.18368 5.37692 -0.43269 1.18376 4.8466 -0.55483 
1.18376 4.8466 1.40797 1.18376 4.95304 -0.55483 1.18437 4.53182 -0.4849 
1.18437 4.53182 1.33804 1.18437 5.26782 -0.4849 1.1891 4.21812 1.13594 
1.1891 5.58151 -0.28281 1.19493 4.79353 -0.55255 1.19493 4.79353 1.40569 
1.19493 5.00611 -0.55255 1.19897 4.03169 0.89317 1.19916 4.13264 1.04532 
1.2029 4.072 0.96266 1.20662 4.74078 -0.54739 1.20662 4.74078 1.40052 
1.20662 5.05886 -0.54739 1.21746 4.26022 1.18035 1.21746 5.53942 -0.32721 
1.21864 4.36398 1.25753 1.21864 5.43566 -0.4044 1.21879 4.68849 -0.53936 
1.21879 4.68849 1.39249 1.21879 5.11114 -0.53936 1.21964 4.58183 -0.50981 
1.21964 4.58183 1.36295 1.21964 5.2178 -0.50981 1.22148 4.89982 -0.56261 
1.22148 4.89982 1.41574 1.22232 4.47798 -0.46829 1.22232 4.47798 1.32142 
1.22232 5.32166 -0.46829 1.22648 4.16993 1.09527 1.23227 4.84656 -0.56272 
1.23227 4.84656 1.41585 1.23227 4.95308 -0.56272 1.23331 4.04697 0.931 
1.23769 4.09031 0.99898 1.24374 4.79326 -0.55992 1.24374 4.79326 1.41305 
1.24374 5.00638 -0.55992 1.25439 4.30874 1.22511 1.25439 5.49089 -0.37198 
1.25444 4.21021 1.14175 1.25444 5.58943 -0.28862 1.25554 4.63265 -0.53047 
1.25554 4.63265 1.38361 1.25554 5.16698 -0.53047 1.25558 4.74053 -0.55422 
1.25558 4.74053 1.40735 1.25558 5.05911 -0.55422 1.25684 4.418 1.29573 
1.25684 5.38163 -0.4426 1.25732 4.52719 -0.49477 1.25732 4.52719 1.3479 
1.25732 5.27244 -0.49477 1.26405 4.02428 0.89835 1.26462 4.12531 1.05059 
1.26802 4.06486 0.96769 1.2702 4.89982 -0.56862 1.2702 4.89982 1.42175 
1.2814 4.84645 -0.56823 1.2814 4.84645 1.42136 1.2814 4.95318 -0.56823 
1.2814 4.95318 1.42136 1.29197 4.36065 1.26531 1.29197 5.43898 -0.41218 
1.29202 4.16389 1.09933 1.29262 4.25467 1.18688 1.29262 5.54496 -0.33374 
1.29282 4.57803 -0.51724 1.29282 4.57803 1.37037 1.29282 5.2216 -0.51724 
1.29286 4.79324 -0.56488 1.29286 4.79324 1.41801 1.29286 5.00639 -0.56488 
1.29329 4.68669 -0.54758 1.29329 4.68669 1.40072 1.29329 5.11294 -0.54758 
1.29507 4.47456 -0.47554 1.29507 4.47456 1.32868 1.29507 5.32508 -0.47554 
1.29861 4.04154 0.93502 1.30281 4.08507 1.00268 1.31915 4.89982 -0.57223 
1.31915 4.89982 1.42536 1.32998 4.30501 1.22952 1.32998 5.49463 -0.37639 
1.32998 4.41565 1.30071 1.32998 5.38399 -0.44757 1.33001 4.20647 1.14616 
1.33001 5.59317 -0.29302 1.33002 4.12152 1.0533 1.33043 4.63144 -0.53601 
1.33043 4.63144 1.38914 1.33043 5.16819 -0.53601 1.33043 4.52487 -0.49971 
1.33043 4.52487 1.35284 1.33043 5.27476 -0.49971 1.33045 4.73932 -0.55975 
1.33045 4.73932 1.41288 1.33045 5.06032 -0.55975 1.33045 4.84642 -0.57129 
1.33045 4.84642 1.42443 1.33045 4.95322 -0.57129 1.33045 4.95322 1.42443 
1.33336 4.01993 0.90047 1.33336 4.06124 0.97024 1.36822 4.03946 0.93625 
1.36822 4.08332 1.00392 1.36822 4.16175 1.10129 1.36822 4.25282 1.18906 
1.36822 4.35908 1.26776 1.36822 4.47342 -0.47797 1.36822 4.47342 1.3311 
1.36822 4.57711 -0.51993 1.36822 4.57711 1.37307 1.36822 4.68609 -0.55033 
1.36822 4.68609 1.40346 1.36822 4.79294 -0.56771 1.36822 4.79294 1.42084 
1.36822 4.89982 -0.57343 1.36822 4.89982 1.42657 1.36822 5.0067 -0.56771 
1.36822 5.0067 1.42084 1.36822 5.11354 -0.55033 1.36822 5.22252 -0.51993 
1.36822 5.32622 -0.47797 1.36822 5.44056 -0.41462 1.36822 5.54681 -0.33593 
1.36822 5.63789 -0.24816 1.40307 4.06124 0.97024 1.40307 4.01993 0.90047 
1.40598 4.84642 -0.57129 1.40598 4.84642 1.42443 1.40598 4.95322 -0.57129 
1.40598 4.95322 1.42443 1.40598 4.73932 -0.55975 1.40598 4.73932 1.41288 
1.40598 5.06032 -0.55975 1.406 4.52487 -0.49971 1.406 4.52487 1.35284 
1.406 5.27476 -0.49971 1.406 4.63144 -0.53601 1.406 4.63144 1.38914 
1.406 5.16819 -0.53601 1.40641 4.12152 1.0533 1.40642 4.20647 1.14616 
1.40642 5.59317 -0.29302 1.40645 4.41565 1.30071 1.40645 5.38399 -0.44757 
1.40645 4.30501 1.22952 1.40645 5.49463 -0.37639 1.41728 4.89982 -0.57223 
1.41728 4.89982 1.42536 1.43362 4.08507 1.00268 1.43782 4.04154 0.93502 
1.44136 4.47456 -0.47554 1.44136 4.47456 1.32868 1.44136 5.32508 -0.47554 
1.44314 4.68669 -0.54758 1.44314 4.68669 1.40072 1.44314 5.11294 -0.54758 
1.44357 4.79324 -0.56488 1.44357 4.79324 1.41801 1.44357 5.00639 -0.56488 
1.44357 5.00639 1.41801 1.44361 4.57803 -0.51724 1.44361 4.57803 1.37037 
1.44361 5.2216 -0.51724 1.44381 4.25467 1.18688 1.44381 5.54496 -0.33374 
1.44441 4.16389 1.09933 1.44441 5.63574 -0.2462 1.44446 4.36065 1.26531 
1.44446 5.43898 -0.41218 1.45503 4.84645 -0.56823 1.45503 4.84645 1.42136 
1.45503 4.95318 -0.56823 1.45503 4.95318 1.42136 1.46623 4.89982 -0.56862 
1.46623 4.89982 1.42175 1.46841 4.06486 0.96769 1.47181 4.12531 1.05059 
1.47181 5.67432 -0.19746 1.47238 4.02428 0.89835 1.47911 4.52719 -0.49477 
1.47911 4.52719 1.3479 1.47911 5.27244 -0.49477 1.47959 4.418 1.29573 
1.47959 5.38163 -0.4426 1.48085 4.74053 -0.55422 1.48085 4.74053 1.40735 
1.48085 5.05911 -0.55422 1.48085 5.05911 1.40735 1.48089 4.63265 -0.53047 
1.48089 4.63265 1.38361 1.48089 5.16698 -0.53047 1.48199 4.21021 1.14175 
1.48199 5.58943 -0.28862 1.48204 4.30874 1.22511 1.48204 5.49089 -0.37198 
1.49269 4.79326 -0.55992 1.49269 4.79326 1.41305 1.49269 5.00638 -0.55992 
1.49269 5.00638 1.41305 1.49874 4.09031 0.99898 1.50312 4.04697 0.931 
1.50416 4.84656 -0.56272 1.50416 4.84656 1.41585 1.50416 4.95308 -0.56272 
1.50416 4.95308 1.41585 1.50995 4.16993 1.09527 1.50995 5.62971 -0.24214 
1.51411 4.47798 -0.46829 1.51411 4.47798 1.32142 1.51411 5.32166 -0.46829 
1.51495 4.89982 -0.56261 1.51495 4.89982 1.41574 1.51679 4.58183 -0.50981 
1.51679 4.58183 1.36295 1.51679 5.2178 -0.50981 1.51764 4.68849 -0.53936 
1.51764 4.68849 1.39249 1.51764 5.11114 -0.53936 1.51779 4.36398 1.25753 
1.51779 5.43566 -0.4044 1.51897 4.26022 1.18035 1.51897 5.53942 -0.32721 
1.52981 4.74078 -0.54739 1.52981 4.74078 1.40052 1.52981 5.05886 -0.54739 
1.52981 5.05886 1.40052 1.53353 4.072 0.96266 1.53727 4.13264 1.04532 
1.53727 5.667 -0.19219 1.53746 4.03169 0.89317 1.5415 4.79353 -0.55255 
1.5415 4.79353 1.40569 1.5415 5.00611 -0.55255 1.5415 5.00611 1.40569 
1.54733 4.21812 1.13594 1.54733 5.58151 -0.28281 1.55206 4.53182 -0.4849 
1.55206 4.53182 1.33804 1.55206 5.26782 -0.4849 1.55267 4.8466 -0.55483 
1.55267 4.8466 1.40797 1.55267 4.95304 -0.55483 1.55267 4.95304 1.40797 
1.55275 4.42272 -0.43269 1.55275 4.42272 1.28582 1.55275 5.37692 -0.43269 
1.5538 4.63736 -0.52036 1.5538 4.63736 1.3735 1.5538 5.16227 -0.52036 
1.55514 4.31365 1.2149 1.55514 5.48599 -0.36176 1.56331 4.09901 0.99282 
1.56331 4.89982 -0.55422 1.56331 4.89982 1.40735 1.56331 5.70063 -0.13969 
1.56702 4.68831 -0.53038 1.56702 4.68831 1.38351 1.56702 5.11132 -0.53038 
1.56702 5.11132 1.38351 1.56784 4.05607 0.92481 1.57488 4.17913 1.08831 
1.57488 5.6205 -0.23517 1.57916 4.74075 -0.5379 1.57916 4.74075 1.39103 
1.57916 5.05889 -0.5379 1.57916 5.05889 1.39103 1.58512 4.27156 1.17373 
1.58512 5.52808 -0.32059 1.58609 4.48366 -0.45624 1.58609 4.48366 1.30937 
1.58609 5.31598 -0.45624 1.58916 4.58736 -0.49731 1.58916 4.58736 1.35045 
1.58916 5.21228 -0.49731 1.59031 4.37023 1.24523 1.59031 5.42941 -0.39209 
1.59096 4.79387 -0.54253 1.59096 4.79387 1.39567 1.59096 5.00577 -0.54253 
1.59096 5.00577 1.39567 1.59773 4.08258 0.95519 1.60149 4.14342 1.03767 
1.60149 5.65622 -0.18453 1.6021 4.84703 -0.54426 1.6021 4.84703 1.3974 
1.6021 4.95261 -0.54426 1.6021 4.95261 1.3974 1.60237 4.04241 0.88485 
1.60286 4.63764 -0.50949 1.60286 4.63764 1.36262 1.60286 5.162 -0.50949 
1.6112 4.89982 -0.54346 1.6112 4.89982 1.3966 1.61328 4.23054 1.128 
1.61328 5.56909 -0.27487 1.6159 4.68867 -0.51899 1.6159 4.68867 1.37212 
1.6159 5.11097 -0.51899 1.6159 5.11097 1.37212 1.62084 4.32675 1.20616 
1.62084 5.47289 -0.35303 1.62357 4.53869 -0.47031 1.62357 4.53869 1.32344 
1.62357 5.26095 -0.47031 1.62428 4.42964 1.27117 1.62428 5.37 -0.41804 
1.62703 4.11114 0.98424 1.62827 4.74133 -0.52593 1.62827 4.74133 1.37907 
1.62827 5.0583 -0.52593 1.62827 5.0583 1.37907 1.6325 4.06867 0.91581 
1.6362 4.0313 0.84354 1.63796 4.58804 -0.48449 1.63796 4.58804 1.33763 
1.63796 5.2116 -0.48449 1.63987 4.79447 -0.53005 1.63987 4.79447 1.38318 
1.63987 5.00517 -0.53005 1.63987 5.00517 1.38318 1.64084 4.19246 1.07873 
1.64084 5.60718 -0.2256 1.64959 4.84707 -0.53158 1.64959 4.84707 1.38472 
1.64959 4.95257 -0.53158 1.64959 4.95257 1.38472 1.65028 4.28576 1.16371 
1.65028 5.51387 -0.31057 1.6516 4.63853 -0.49616 1.6516 4.63853 1.34929 
1.6516 5.16111 -0.49616 1.6516 5.16111 1.34929 1.65566 4.38531 1.23444 
1.65566 5.41433 -0.3813 1.65689 4.49157 1.29259 1.65689 5.30807 -0.43946 
1.6585 4.89982 -0.53037 1.6585 4.89982 1.38351 1.66194 4.09686 0.94521 
1.66415 4.68956 -0.50521 1.66415 4.68956 1.35835 1.66415 5.11008 -0.50521 
1.66415 5.11008 1.35835 1.66647 4.05705 0.87466 1.66713 4.15801 1.02688 
1.67191 4.54003 1.30879 1.67191 5.25961 -0.45566 1.67644 4.74238 -0.51163 
1.67644 4.74238 1.36476 1.67644 5.05726 -0.51163 1.67644 5.05726 1.36476 
1.67862 4.2459 1.11652 1.67862 5.55374 -0.26338 1.68584 4.34275 1.19389 
1.68584 5.45688 -0.34076 1.68608 4.58951 1.32249 1.68608 5.21012 -0.46935 
1.687 4.79451 -0.51539 1.687 4.79451 1.36853 1.687 5.00513 -0.51539 
1.687 5.00513 1.36853 1.68897 4.4462 1.25804 1.68897 5.35344 -0.4049 
1.68965 4.12665 0.97328 1.69598 4.08495 0.90464 1.69665 4.84719 -0.51649 
1.69665 4.84719 1.36963 1.69665 4.95244 -0.51649 1.69665 4.95244 1.36963 
1.69934 4.63987 1.33364 1.69934 5.15976 -0.48051 1.69934 5.15976 1.33364 
1.69936 4.04796 0.83237 1.7051 4.89982 -0.51498 1.7051 4.89982 1.36811 
1.70554 4.20905 1.06614 1.70677 4.49074 1.27394 1.70677 5.3089 -0.4208 
1.71166 4.69097 -0.48909 1.71166 4.69097 1.34222 1.71166 5.10866 -0.48909 
1.71166 5.10866 1.34222 1.71416 4.30276 1.15034 1.71968 4.40277 1.21992 
1.71968 5.39687 -0.36679 1.72174 4.53942 1.28978 1.72174 5.26022 -0.43664 
1.72301 4.74266 -0.49508 1.72301 4.74266 1.34821 1.72301 5.05697 -0.49508 
1.72301 5.05697 1.34821 1.72387 4.11425 0.93292 1.729 4.17569 1.01433 
1.72905 4.07543 0.86267 1.73174 4.04209 0.79009 1.73335 4.7948 -0.49845 
1.73335 4.7948 1.35158 1.73335 5.00484 -0.49845 1.73335 5.00484 1.35158 
1.73601 4.58936 1.30312 1.73601 5.21027 -0.44999 1.73601 5.21027 1.30312 
1.73816 4.44634 1.23743 1.73816 5.3533 -0.3843 1.74205 4.26397 1.1018 
1.74265 4.84723 -0.49919 1.74265 4.84723 1.35233 1.74265 4.9524 -0.49919 
1.74265 4.9524 1.35233 1.74889 4.36146 1.17841 1.74919 4.63991 1.31387 
1.74919 5.15972 -0.46074 1.74919 5.15972 1.31387 1.7509 4.14547 0.95997 
1.7509 4.89982 -0.49731 1.7509 4.89982 1.35045 1.75569 4.49107 1.25288 
1.75569 5.30857 -0.39974 1.75723 4.10416 0.8909 1.76106 4.06835 0.81941 
1.76221 4.69258 1.32201 1.76221 5.10706 -0.46888 1.76221 5.10706 1.32201 
1.76676 4.22909 1.05209 1.76818 4.40385 1.19731 1.76818 5.39579 -0.34417 
1.77086 4.54007 1.26827 1.77086 5.25956 -0.41513 1.77343 4.74443 1.32749 
1.77343 5.0552 -0.47435 1.77343 5.0552 1.32749 1.77402 4.04796 0.75771 
1.77646 4.32247 1.13367 1.78377 4.797 -0.47717 1.78377 4.797 1.33031 
1.78377 5.00264 -0.47717 1.78377 5.00264 1.33031 1.78447 4.135 0.91829 
1.78489 4.59011 1.28124 1.78489 5.20953 -0.4281 1.78651 4.44774 1.21438 
1.78651 5.3519 -0.36125 1.78944 4.09661 0.84779 1.78978 4.19676 0.99928 
1.79292 4.84954 -0.47737 1.79292 4.84954 1.3305 1.79292 4.9501 -0.47737 
1.79292 4.9501 1.3305 1.79577 4.89982 -0.47742 1.79577 4.89982 1.33056 
1.79654 4.36373 1.154 1.79889 4.64207 1.29149 1.79889 5.15757 -0.43835 
1.80229 4.28594 1.08591 1.80351 4.49256 1.22948 1.80351 5.30708 -0.37634 
1.80432 4.07543 0.7874 1.8105 4.16752 0.94438 1.81159 4.6948 1.29914 
1.81159 5.10484 -0.44601 1.81159 5.10484 1.29914 1.81553 4.40635 1.17249 
1.81631 4.05705 0.72482 1.8168 4.12681 0.87515 1.81857 4.54179 1.24449 
1.81857 5.25784 -0.39135 1.82292 4.74693 1.30399 1.82292 5.05271 -0.45086 
1.82292 5.05271 1.30399 1.82353 4.32539 1.1068 1.82626 4.25205 1.03533 
1.83255 4.10416 0.81558 1.83294 4.7995 1.30632 1.83294 5.00014 -0.45319 
1.83294 5.00014 1.30632 1.83339 4.45021 1.1891 1.83375 4.59276 1.25662 
1.83375 5.20688 -0.40349 1.83687 4.8496 -0.45539 1.83687 4.8496 1.30852 
1.83687 4.95004 -0.45539 1.83687 4.95004 1.30852 1.83961 4.89982 -0.45535 
1.83961 4.89982 1.30849 1.84308 4.15887 0.90143 1.84344 4.367 1.12675 
1.84629 4.08495 0.75433 1.84757 4.64495 1.26636 1.84757 5.15469 -0.41323 
1.84826 4.22093 0.98214 1.84834 4.29028 1.05739 1.85009 4.4952 1.2038 
1.85745 4.06867 0.69085 1.85966 4.69763 1.27368 1.85966 5.102 -0.42055 
1.85994 4.135 0.84282 1.86243 4.41019 1.14491 1.86639 4.54524 1.21783 
1.86822 4.19271 0.92657 1.86926 4.33 1.07792 1.87078 4.74993 1.27801 
1.87078 5.04971 -0.42488 1.87128 4.25778 1.00511 1.87457 4.11425 0.78222 
1.87598 4.7996 1.28221 1.87598 5.00004 -0.42908 1.87598 5.00004 1.28221 
1.8799 4.84976 1.28428 1.8799 4.94988 -0.43115 1.8799 4.94988 1.28428 
1.8801 4.45436 1.16111 1.88122 4.59633 1.22951 1.88232 4.89982 -0.43116 
1.88232 4.89982 1.2843 1.88602 4.16752 0.86886 1.88686 4.09686 0.72029 
1.88922 4.37207 1.09741 1.89215 4.22826 0.9505 1.89317 4.29641 1.02684 
1.89453 4.64832 1.23881 1.89453 5.15131 -0.38568 1.89531 4.499 1.17591 
1.89684 4.08258 0.65608 1.90162 4.14547 0.80925 1.90627 4.70106 1.24571 
1.90627 5.09857 -0.39257 1.90785 4.41548 1.11519 1.91141 4.5493 1.18951 
1.91271 4.75031 1.2519 1.91271 5.04932 -0.39877 1.91351 4.3363 1.04713 
1.91482 4.26542 0.97317 1.91493 4.12665 0.74801 1.91778 4.79994 1.25603 
1.91778 4.9997 -0.40289 1.92148 4.84982 1.25807 1.92148 4.94982 -0.40494 
1.92379 4.22093 0.90662 1.92379 4.89982 1.25804 1.92412 4.45916 1.1314 
1.92589 4.11114 0.68539 1.92617 4.60091 1.20074 1.93324 4.37872 1.06625 
1.93617 4.30412 0.99452 1.93903 4.50392 1.1459 1.93923 4.65313 1.20956 
1.94093 4.19676 0.84813 1.94676 4.25778 0.92964 1.94741 4.70123 1.2172 
1.95068 4.42126 1.08363 1.95385 4.75056 1.22328 1.95385 5.04907 -0.37015 
1.95515 4.55462 1.15892 1.95598 4.17569 0.78735 1.95615 4.34425 1.0145 
1.95903 4.80051 1.22724 1.95903 4.99913 -0.3741 1.96271 4.85046 1.22915 
1.96675 4.46521 1.09953 1.96849 4.29641 0.95152 1.96853 4.15801 0.72548 
1.96952 4.60635 1.16974 1.97472 4.38572 1.03307 1.97698 4.25205 0.88461 
1.97905 4.65383 1.17914 1.98113 4.50998 1.11385 1.9871 4.7019 1.1867 
1.98878 4.3363 0.97186 1.99183 4.42842 1.05018 1.99374 4.75143 1.19253 
1.99374 4.22909 0.82512 1.99698 4.56095 1.12644 1.99904 4.29028 0.90669 
2.00743 4.47226 1.06578 2.00779 4.20905 0.76389 2.0079 4.37872 0.9916 
2.00801 4.60757 1.13738 2.01752 4.65514 1.14666 2.01957 4.33 0.92761 
2.0215 4.51713 1.07985 2.02524 4.70307 1.15431 2.02527 4.42126 1.00903 
2.02756 4.28594 0.86064 2.03399 4.56293 1.09234 2.03906 4.37207 0.94757 
2.04117 4.46521 1.0251 2.04345 4.26397 0.8004 2.04487 4.60953 1.10323 
2.04845 4.32539 0.88188 2.05413 4.65684 1.11248 2.0555 4.50998 1.03948 
2.05684 4.41548 0.96621 2.06808 4.56095 1.05533 2.0684 4.367 0.9018 
2.07305 4.45916 0.98247 2.07532 4.32247 0.83482 2.07903 4.60757 1.06636 
2.08656 4.41019 0.92078 2.08755 4.50392 0.99738 2.09198 4.30276 0.77251 
2.09565 4.36373 0.85489 2.10057 4.55462 1.01351 2.10275 4.45436 0.93845 
2.11139 4.60635 1.02787 2.11414 4.40635 0.87388 2.11756 4.499 0.95366 
2.12005 4.36146 0.80724 2.13075 4.45021 0.89175 2.13116 4.5493 0.96976 
2.13896 4.40385 0.82653 2.14544 4.4952 0.90844 2.15603 4.44774 0.84486 
2.16157 4.40277 0.77804 2.17112 4.49256 0.86186 2.17908 4.44634 0.79651 
1.61367 5.7155 -0.14981 1.61965 5.86391 -0.06592 1.62462 5.76213 -0.13879 
1.63587 5.9076 -0.04966 1.63721 5.8131 -0.12294 1.63858 5.66624 -0.19593 
1.64783 5.71354 -0.18668 1.65153 5.85786 -0.10855 1.65365 5.95101 -0.03102 
1.65872 5.76015 -0.17579 1.66515 6.03713 0.05591 1.66743 5.90181 -0.09248 
1.66746 5.62001 -0.23776 1.67121 5.80594 -0.1633 1.67313 5.99307 -0.01106 
1.67519 5.66793 -0.23011 1.6847 5.7155 -0.22084 1.68481 5.94436 -0.07505 
1.68527 5.85081 -0.14924 1.69366 6.03279 0.00985 1.69572 5.76213 -0.20989 
1.69896 6.09398 0.09143 1.69897 5.57165 -0.27598 1.70088 5.89465 -0.13363 
1.70393 5.98678 -0.05531 1.7056 5.62117 -0.27016 1.71157 5.8131 -0.1973 
1.71365 5.66925 -0.26259 1.71573 6.07103 0.03194 1.71799 5.93736 -0.11652 
1.72319 5.71673 -0.25319 1.72418 6.16506 0.19107 1.72422 6.02666 -0.03497 
1.72596 5.85786 -0.18298 1.73 5.47262 -0.3126 1.73367 5.52257 -0.31069 
1.73655 5.97883 -0.09796 1.73673 6.14739 0.12919 1.73755 5.76846 -0.24237 
1.73886 5.57251 -0.30673 1.74203 5.90181 -0.16708 1.74529 5.62184 -0.30065 
1.74595 6.06529 -0.01309 1.75178 6.12631 0.06842 1.75208 6.23277 0.35945 
1.75347 5.66995 -0.29301 1.75368 5.81915 -0.22935 1.75654 6.01896 -0.07797 
1.75823 6.22406 0.29489 1.75946 5.94436 -0.1497 1.76654 5.72216 -0.28419 
1.76681 6.21193 0.23116 1.76859 5.86391 -0.21486 1.76892 5.42326 -0.34149 
1.76892 6.10215 0.00993 1.77123 5.47326 -0.34152 1.77493 5.32338 1.31944 
1.77493 5.52314 -0.33948 1.77778 6.19642 0.16854 1.77789 6.05765 -0.05662 
1.7792 5.98678 -0.13058 1.78 5.27375 1.31531 1.78 5.57276 -0.33535 
1.78082 6.26183 0.45513 1.78082 6.26183 0.52484 1.7813 5.77377 -0.27296 
1.78337 6.25821 0.38979 1.78485 5.9076 -0.19864 1.78643 5.2245 1.30912 
1.78643 5.62201 -0.32916 1.7884 6.25107 0.32467 1.79109 6.1776 0.1073 
1.79587 6.2405 0.26047 1.7974 5.82408 -0.25936 1.79818 5.17176 1.30223 
1.79818 5.67475 -0.32227 1.79954 6.02666 -0.11029 1.80056 6.09482 -0.03395 
1.80349 5.95101 -0.18086 1.80585 6.22621 0.19626 1.80668 6.15555 0.04769 
1.81039 5.42326 -0.36775 1.81039 5.42326 1.34771 1.81148 5.72674 -0.31296 
1.81261 5.86871 -0.24456 1.8128 5.3732 -0.36773 1.8128 5.3732 1.34769 
1.8128 5.47331 -0.36773 1.8128 5.47331 1.34769 1.81481 6.28362 0.48998 
1.81604 6.28153 0.42037 1.81604 6.28153 0.55959 1.81673 5.32304 -0.36567 
1.81673 5.32304 1.34563 1.81673 5.52348 -0.36567 1.81673 5.52348 1.34563 
1.81813 6.20882 0.13432 1.82006 6.2761 0.35507 1.82006 6.2761 0.62489 
1.82142 6.06529 -0.08856 1.82192 5.27337 1.34143 1.82192 5.57315 -0.36146 
1.82192 5.57315 1.34143 1.82345 5.99307 -0.16138 1.82449 6.13036 -0.01002 
1.82625 6.267 0.29035 1.82625 6.267 0.68961 1.82631 5.77783 -0.30128 
1.83028 5.91289 -0.22836 1.83277 6.18807 0.07373 1.83304 5.22107 1.33709 
1.83304 5.62544 -0.35713 1.83304 5.62544 1.33709 1.83525 6.2544 0.2257 
1.83525 6.2544 0.75426 1.84262 5.82787 -0.28725 1.84262 5.82787 1.26721 
1.84436 6.03279 -0.14085 1.84444 6.10215 -0.06559 1.84444 6.10215 1.04555 
1.84513 5.16839 1.32978 1.84513 5.67813 -0.34982 1.84513 5.67813 1.32978 
1.84641 6.23813 0.16222 1.84641 6.23813 0.81774 1.84926 5.95608 -0.21021 
1.84926 5.95608 1.19017 1.84963 6.16421 0.01512 1.84963 6.16421 0.96484 
1.85059 6.30314 0.45513 1.85059 6.30314 0.52484 1.85271 6.2988 0.38581 
1.85271 6.2988 0.59415 1.85309 5.42326 -0.39194 1.85309 5.42326 1.3719 
1.85584 5.37303 -0.39197 1.85584 5.37303 1.37193 1.85584 5.47348 -0.39197 
1.85584 5.47348 1.37193 1.85789 6.29138 0.32074 1.85789 6.29138 0.65922 
1.85895 5.1162 1.32003 1.85895 5.73032 -0.34007 1.85895 5.73032 1.32003 
1.85931 5.87286 -0.27255 1.85931 5.87286 1.25252 1.85977 5.32294 -0.38977 
1.85977 5.32294 1.36974 1.85977 5.52358 -0.38977 1.85977 5.52358 1.36974 
1.86016 6.21891 0.10097 1.86016 6.21891 0.87899 1.8662 6.28066 0.25582 
1.8662 6.28066 0.72414 1.86645 6.07103 -0.11878 1.86645 6.07103 1.09874 
1.86917 5.99769 -0.19025 1.86917 5.99769 1.17022 1.86979 5.27037 -0.38744 
1.86979 5.27037 1.3674 1.86979 5.57614 -0.38744 1.86979 5.57614 1.3674 
1.87413 5.06523 1.3079 1.87413 5.78128 -0.32794 1.87413 5.78128 1.3079 
1.87591 6.19627 0.0414 1.87591 6.19627 0.93856 1.8764 6.26602 0.19172 
1.8764 6.26602 0.78824 1.87718 5.91672 -0.25594 1.87718 5.91672 1.2359 
1.88111 5.21824 -0.38259 1.88111 5.21824 1.36255 1.88111 5.62827 -0.38259 
1.88111 5.62827 1.36255 1.8822 6.15555 -0.02783 1.8822 6.15555 1.00779 
1.88649 6.32223 0.48998 1.88755 6.32007 0.4206 1.88755 6.32007 0.55936 
1.88839 6.24764 0.12914 1.88839 6.24764 0.85082 1.8892 5.016 1.29289 
1.8892 5.83052 -0.31293 1.8892 5.83052 1.29289 1.89042 6.03713 -0.16936 
1.89042 6.03713 1.14933 1.89071 6.31358 0.35155 1.89071 6.31358 0.62841 
1.89382 5.16551 1.3549 1.89382 5.68101 -0.37494 1.89382 5.68101 1.3549 
1.89617 5.95934 -0.23745 1.89617 5.95934 1.21741 1.89694 5.42326 -0.41401 
1.89694 5.42326 1.39397 1.89818 6.30461 0.28632 1.89818 6.30461 0.69364 
1.89979 5.37298 -0.41396 1.89979 5.37298 1.39392 1.89979 5.47353 -0.41396 
1.89979 5.47353 1.39392 1.90293 6.12631 -0.08273 1.90293 6.12631 1.06269 
1.90327 6.22646 0.06876 1.90327 6.22646 0.9112 1.9062 4.97117 1.2778 
1.9062 5.87534 -0.29783 1.9062 5.87534 1.2778 1.90752 6.29177 0.22199 
1.90752 6.29177 0.75797 1.90782 5.11354 1.34465 1.90782 5.73297 -0.36469 
1.90782 5.73297 1.34465 1.90824 6.18807 -0.00174 1.90824 6.18807 0.98171 
1.90894 5.32043 -0.41376 1.90894 5.32043 1.39372 1.90894 5.52608 -0.41376 
1.90894 5.52608 1.39372 1.91624 6.00061 -0.21713 1.91624 6.00061 1.19709 
1.91869 6.27512 0.15884 1.91869 6.27512 0.82113 1.91928 5.26787 -0.41094 
1.91928 5.26787 1.3909 1.91928 5.57864 -0.41094 1.91928 5.57864 1.3909 
1.92184 5.06351 1.33168 1.92184 5.783 -0.35172 1.92184 5.783 1.33168 
1.92453 4.92729 1.26072 1.92453 5.91923 -0.28076 1.92453 5.91923 1.26072 
1.92511 6.33938 0.45511 1.92511 6.33938 0.52485 1.92594 6.09398 -0.13555 
1.92594 6.09398 1.11551 1.92723 6.33503 0.3858 1.92723 6.33503 0.59416 
1.92994 6.32583 0.31768 1.92994 6.32583 0.66228 1.93049 5.21602 -0.40546 
1.93049 5.21602 1.38542 1.93049 5.6305 -0.40546 1.93049 5.6305 1.38542 
1.93164 6.25473 0.09713 1.93164 6.25473 0.88283 1.93548 6.21891 0.02565 
1.93548 6.21891 0.95431 1.93702 5.01451 1.31629 1.93702 5.83201 -0.33633 
1.93702 5.83201 1.31629 1.93844 6.31474 0.25286 1.93844 6.31474 0.7271 
1.94181 5.42326 -0.4339 1.94181 5.42326 1.41386 1.94181 6.1776 -0.04342 
1.94181 6.1776 1.02338 1.94351 5.16335 -0.39732 1.94351 5.16335 1.37728 
1.94351 5.68316 -0.39732 1.94351 5.68316 1.37728 1.94382 5.96161 -0.26186 
1.94382 5.96161 1.24182 1.9488 6.29973 0.18889 1.9488 6.29973 0.79107 
1.95005 5.37067 -0.43578 1.95005 5.37067 1.41574 1.95005 5.47584 -0.43578 
1.95005 5.47584 1.41574 1.95066 6.0591 -0.18526 1.95066 6.0591 1.16522 
1.95455 4.96978 1.30085 1.95455 5.87673 -0.32088 1.95455 5.87673 1.30085 
1.9567 5.1128 -0.38657 1.9567 5.1128 1.36653 1.9567 5.73371 -0.38657 
1.9567 5.73371 1.36653 1.95936 5.31824 -0.43503 1.95936 5.31824 1.41499 
1.95936 5.52828 -0.43503 1.95936 5.52828 1.41499 1.96097 6.28099 0.12646 
1.96097 6.28099 0.85351 1.96365 6.24764 0.05388 1.96365 6.24764 0.92609 
1.9637 6.14739 -0.09778 1.9637 6.14739 1.07775 1.96405 6.35604 0.48998 
1.96493 6.35378 0.42035 1.96493 6.35378 0.55961 1.96676 6.34683 0.352 
1.96676 6.34683 0.62796 1.96883 6.20882 -0.01638 1.96883 6.20882 0.99634 
1.9697 5.2661 -0.43166 1.9697 5.2661 1.41162 1.9697 5.58041 -0.43166 
1.9697 5.58041 1.41162 1.97029 6.33553 0.2843 1.97029 6.33553 0.69566 
1.97097 5.06286 -0.37323 1.97097 5.06286 1.35319 1.97097 5.78366 -0.37323 
1.97097 5.78366 1.35319 1.97302 4.92621 1.28333 1.97302 5.92031 -0.30337 
1.97302 5.92031 1.28333 1.97855 6.02032 -0.23379 1.97855 6.02032 1.21375 
1.97997 6.32234 0.21988 1.97997 6.32234 0.76008 1.98105 5.21441 -0.42568 
1.98105 5.21441 1.40564 1.98105 5.6321 -0.42568 1.98105 5.6321 1.40564 
1.98594 5.01418 -0.35739 1.98594 5.01418 1.33735 1.98594 5.83234 -0.35739 
1.98594 5.83234 1.33735 1.98717 6.11403 -0.14959 1.98717 6.11403 1.12955 
1.9876 5.42326 -0.45156 1.9876 5.42326 1.43153 1.99116 6.30518 0.15665 
1.99116 6.30518 0.82331 1.99335 6.27512 0.08418 1.99335 6.27512 0.89578 
1.99337 5.16331 -0.41709 1.99337 5.16331 1.39706 1.99337 5.6832 -0.41709 
1.99337 5.6832 1.39706 1.99606 5.37063 -0.45308 1.99606 5.37063 1.43304 
1.99606 5.47588 -0.45308 1.99606 5.47588 1.43304 1.99673 6.23813 0.0119 
1.99673 6.23813 0.96806 2.00305 6.19642 -0.05673 2.00305 6.19642 1.03669 
2.00369 6.36976 0.45512 2.00369 6.36976 0.52485 2.00373 4.96964 1.32145 
2.00373 5.87688 -0.34149 2.00373 5.87688 1.32145 2.00502 6.36521 0.38673 
2.00502 6.36521 0.59323 2.00571 5.31795 -0.45198 2.00571 5.31795 1.43194 
2.00571 5.52857 -0.45198 2.00571 5.52857 1.43194 2.00663 5.11295 -0.40594 
2.00663 5.11295 1.3859 2.00663 5.73356 -0.40594 2.00663 5.73356 1.3859 
2.00686 4.86619 1.25731 2.00686 5.98032 -0.27735 2.00686 5.98032 1.25731 
2.00769 6.35614 0.31859 2.00769 6.35614 0.66137 2.01165 6.34264 0.2515 
2.01165 6.34264 0.72846 2.01408 4.76933 1.17993 2.01408 6.07718 -0.19997 
2.01408 6.07718 1.17993 2.01627 5.26581 -0.44821 2.01627 5.26581 1.42818 
2.01627 5.5807 -0.44821 2.01627 5.5807 1.42818 2.02079 5.06347 -0.39224 
2.02079 5.06347 1.37221 2.02079 5.78304 -0.39224 2.02079 5.78304 1.37221 
2.02216 6.32725 0.18765 2.02216 6.32725 0.79231 2.0234 6.29973 0.11429 
2.0234 6.29973 0.86567 2.02558 6.16506 -0.11033 2.02558 6.16506 1.09029 
2.02623 6.26602 0.04189 2.02623 6.26602 0.93808 2.02855 5.21299 -0.4418 
2.02855 5.21299 1.42176 2.02855 5.63352 -0.4418 2.02855 5.63352 1.42176 
2.03077 6.22621 -0.02866 2.03077 6.22621 1.00862 2.03421 5.42326 -0.46696 
2.03421 5.42326 1.44692 2.03582 5.01501 -0.37604 2.03582 5.01501 1.35601 
2.03582 5.83151 -0.37604 2.03582 5.83151 1.35601 2.03705 4.90875 1.29785 
2.03705 5.93777 -0.31789 2.03705 5.93777 1.29785 2.04111 5.16197 -0.43274 
2.04111 5.16197 1.41271 2.04111 5.68455 -0.43274 2.04111 5.68455 1.41271 
2.04243 4.8092 1.22712 2.04243 6.03731 -0.24716 2.04243 6.03731 1.22712 
2.04312 5.37051 -0.46817 2.04312 5.37051 1.44813 2.04312 5.47601 -0.46817 
2.04312 5.47601 1.44813 2.04341 6.38294 0.48998 2.04407 6.38069 0.42153 
2.04407 6.38069 0.55843 2.04604 6.37395 0.3534 2.04604 6.37395 0.62656 
2.04932 6.36275 0.28591 2.04932 6.36275 0.69405 2.05187 4.7159 1.14214 
2.05187 6.13062 -0.16218 2.05187 6.13062 1.14214 2.05284 5.31791 -0.46663 
2.05284 5.31791 1.44659 2.05284 5.5286 -0.46663 2.05284 5.5286 1.44659 
2.05389 6.34714 0.21938 2.05389 6.34714 0.76058 2.05439 6.32234 0.14546 
2.05439 6.32234 0.83451 2.05475 5.11148 -0.42108 2.05475 5.11148 1.40104 
2.05475 5.73504 -0.42108 2.05475 5.73504 1.40104 2.0565 6.29177 0.07301 
2.0565 6.29177 0.90695 2.06021 6.2544 0.00074 2.06021 6.2544 0.97922 
2.06444 5.26477 -0.46252 2.06444 5.26477 1.44248 2.06444 5.58174 -0.46252 
2.06444 5.58174 1.44248 2.06567 6.21193 -0.0677 2.06567 6.21193 1.04766 
2.06842 4.95308 1.33459 2.06842 5.89344 -0.35463 2.06842 5.89344 1.33459 
2.06914 5.06213 -0.40689 2.06914 5.06213 1.38685 2.06914 5.78438 -0.40689 
2.06914 5.78438 1.38685 2.07186 4.85019 1.26958 2.07186 5.99633 -0.28962 
2.07186 5.99633 1.26958 2.07681 5.21211 -0.45557 2.07681 5.21211 1.43553 
2.07681 5.63441 -0.45557 2.07681 5.63441 1.43553 2.07835 6.39187 0.45528 
2.07835 6.39187 0.52469 2.07943 4.75398 1.19142 2.07943 6.09253 -0.21146 
2.07943 6.09253 1.19142 2.07968 6.38733 0.38691 2.07968 6.38733 0.59306 
2.08151 5.42326 -0.48005 2.08151 5.42326 1.46001 2.08233 6.37828 0.31884 
2.08233 6.37828 0.66112 2.08601 6.34264 0.17714 2.08601 6.34264 0.80282 
2.08627 6.3648 0.25176 2.08627 6.3648 0.7282 2.08737 6.31474 0.10393 
2.08737 6.31474 0.87604 2.08984 5.16108 -0.44608 2.08984 5.16108 1.42604 
2.08984 5.68544 -0.44608 2.08984 5.68544 1.42604 2.09033 6.28066 0.03169 
2.09033 6.28066 0.94827 2.09061 5.37047 -0.48085 2.09061 5.37047 1.46081 
2.09061 5.47605 -0.48085 2.09061 5.47605 1.46081 2.09122 4.66686 1.10108 
2.09122 6.17966 -0.12112 2.09122 6.17966 1.10108 2.09498 6.2405 -0.03864 
2.09498 6.2405 1.0186 2.10174 5.3173 -0.47912 2.10174 5.3173 1.45908 
2.10174 5.52921 -0.47912 2.10174 5.52921 1.45908 2.1024 4.89366 1.30864 
2.1024 5.95285 -0.32868 2.1024 5.95285 1.30864 2.10355 5.1108 -0.4339 
2.10355 5.1108 1.41386 2.10355 5.73572 -0.4339 2.10355 5.73572 1.41386 
2.10662 5.0071 1.37279 2.10662 5.83942 -0.39282 2.10662 5.83942 1.37279 
2.10759 4.795 1.23714 2.10759 6.05151 -0.25718 2.10759 6.05151 1.23714 
2.11341 6.40073 0.48998 2.11354 5.26419 -0.47449 2.11354 5.26419 1.45445 
2.11354 5.58233 -0.47449 2.11354 5.58233 1.45445 2.11392 6.39837 0.42066 
2.11392 6.39837 0.5593 2.11608 6.39157 0.35236 2.11608 6.39157 0.6276 
2.11783 4.70257 1.15172 2.11783 6.14394 -0.17176 2.11783 6.14394 1.15172 
2.11881 6.33553 0.13578 2.11881 6.33553 0.84418 2.11923 6.3802 0.28472 
2.11923 6.3802 0.69524 2.12042 6.36275 0.21481 2.12042 6.36275 0.76515 
2.12083 6.30461 0.06367 2.12083 6.30461 0.91629 2.12486 6.267 -0.00826 
2.12486 6.267 0.98822 2.12568 5.21175 -0.46696 2.12568 5.21175 1.44693 
2.12568 5.63476 -0.46696 2.12568 5.63476 1.44693 2.1294 4.62245 1.05624 
2.1294 5.42326 -0.4908 2.1294 5.42326 1.47077 2.1294 6.22406 -0.07628 
2.1294 6.22406 1.05624 2.13757 4.83709 1.27831 2.13757 6.00942 -0.29835 
2.13757 6.00942 1.27831 2.13891 5.1608 -0.45695 2.13891 5.1608 1.43691 
2.13891 5.68571 -0.45695 2.13891 5.68571 1.43691 2.13996 4.94615 1.34924 
2.13996 5.90036 -0.36928 2.13996 5.90036 1.34924 2.14003 5.37003 -0.49142 
2.14003 5.37003 1.47138 2.14003 5.47648 -0.49142 2.14003 5.47648 1.47138 
2.14065 5.05526 -0.42149 2.14065 5.05526 1.40145 2.14065 5.79126 -0.42149 
2.14065 5.79126 1.40145 2.14537 4.74156 1.19935 2.14537 6.10495 -0.21939 
2.14537 6.10495 1.19935 2.14934 6.40719 0.45528 2.14934 6.40719 0.52469 
2.15001 6.40244 0.38622 2.15001 6.40244 0.59375 2.15121 5.31697 -0.48914 
2.15121 5.31697 1.4691 2.15121 5.52955 -0.48914 2.15121 5.52955 1.4691 
2.15219 6.32583 0.09543 2.15219 6.32583 0.88453 2.15268 6.39329 0.31817 
2.15268 6.39329 0.66179 2.1531 6.35614 0.17318 2.1531 6.35614 0.80678 
2.15335 6.37828 0.24782 2.15335 6.37828 0.73214 2.15525 4.55513 0.95658 
2.15525 6.29138 0.02338 2.15525 6.29138 0.95658 2.15544 4.65608 1.10873 
2.15544 6.19044 -0.12877 2.15544 6.19044 1.10873 2.15918 4.59544 1.02607 
2.15918 6.25107 -0.04611 2.15918 6.25107 1.02607 2.1629 5.26422 -0.48398 
2.1629 5.26422 1.46394 2.1629 5.5823 -0.48398 2.1629 5.5823 1.46394 
2.17374 4.78365 1.24376 2.17374 6.06286 -0.2638 2.17374 6.06286 1.24376 
2.17491 4.88742 1.32095 2.17491 5.95909 -0.34098 2.17491 5.95909 1.32095 
2.17506 5.21193 -0.47594 2.17506 5.21193 1.45591 2.17506 5.63458 -0.47594 
2.17506 5.63458 1.45591 2.17592 5.10527 -0.4464 2.17592 5.10527 1.42636 
2.17592 5.74124 -0.4464 2.17592 5.74124 1.42636 2.17776 5.42326 -0.4992 
2.17776 5.42326 1.47916 2.17859 5.00142 1.38484 2.17859 5.8451 -0.40487 
2.17859 5.8451 1.38484 2.18275 4.69336 1.15869 2.18275 6.15315 -0.17872 
2.18275 6.15315 1.15869 2.18521 6.41351 0.48998 2.18554 6.41114 0.42084 
2.18554 6.41114 0.55912 2.18606 4.53294 0.92376 2.18606 6.31358 0.0562 
2.18606 6.31358 0.92376 2.18651 4.49968 0.84771 2.18651 6.34683 0.13225 
2.18651 6.34683 0.84771 2.18654 6.40404 0.35203 2.18654 6.40404 0.62793 
2.18687 6.39157 0.28157 2.18687 6.39157 0.69839 2.18791 6.37395 0.21153 
2.18791 6.37395 0.76843 2.18855 5.37 -0.4993 2.18855 5.37 1.47927 
2.18855 5.47652 -0.4993 2.18855 5.47652 1.47927 2.18958 4.57041 0.99441 
2.18958 6.2761 -0.01445 2.18958 6.2761 0.99441 2.19396 4.61375 1.06239 
2.19396 6.23277 -0.08243 2.19396 6.23277 1.06239 2.20002 5.3167 -0.4965 
2.20002 5.3167 1.47647 2.20002 5.52982 -0.4965 2.20002 5.52982 1.47647 
2.21066 4.83218 1.28853 2.21066 6.01433 -0.30856 2.21066 6.01433 1.28853 
2.21071 4.73365 1.20517 2.21071 6.11287 -0.22521 2.21071 6.11287 1.20517 
2.21182 5.15609 -0.46706 2.21182 5.15609 1.44702 2.21182 5.69042 -0.46706 
2.21182 5.69042 1.44702 2.21186 5.26397 -0.4908 2.21186 5.26397 1.47077 
2.21186 5.58255 -0.4908 2.21186 5.58255 1.47077 2.21311 4.94144 1.35915 
2.21311 5.90507 -0.37919 2.21311 5.90507 1.35915 2.2136 5.05063 1.41131 
2.2136 5.79588 -0.43135 2.2136 5.79588 1.41131 2.22007 6.41718 0.45528 
2.22007 6.41718 0.52468 2.22031 4.51149 0.88724 2.22031 6.33503 0.09272 
2.22031 6.33503 0.88724 2.22032 4.54772 0.96177 2.22032 6.2988 0.0182 
2.22032 6.2988 0.96177 2.22073 6.40244 0.3155 2.22073 6.40244 0.66446 
2.22074 6.41243 0.38623 2.22074 6.41243 0.59374 2.22089 4.64875 1.11401 
2.22089 6.19776 -0.13405 2.22089 6.19776 1.11401 2.22124 4.4813 0.80945 
2.22124 6.36521 0.17051 2.22124 6.36521 0.80945 2.22142 6.38733 0.24517 
2.22142 6.38733 0.73479 2.2243 4.5883 1.0311 2.2243 6.25821 -0.05114 
2.2243 6.25821 1.0311 2.22647 5.42326 -0.5052 2.22647 5.42326 1.48517 
2.23767 5.36989 -0.50481 2.23767 5.36989 1.48477 2.23767 5.47662 -0.50481 
2.23767 5.47662 1.48477 2.24824 4.88409 1.32872 2.24824 5.96242 -0.34876 
2.24824 5.96242 1.32872 2.2483 4.68733 1.16274 2.2483 6.15918 -0.18278 
2.2483 6.15918 1.16274 2.2489 4.77811 1.25029 2.2489 6.0684 -0.27033 
2.2489 6.0684 1.25029 2.24909 5.10147 -0.45382 2.24909 5.10147 1.43379 
2.24909 5.74504 -0.45382 2.24909 5.74504 1.43379 2.24913 5.31668 -0.50146 
2.24913 5.31668 1.48143 2.24913 5.52983 -0.50146 2.24913 5.52983 1.48143 
2.24957 5.21013 -0.48417 2.24957 5.21013 1.46413 2.24957 5.63638 -0.48417 
2.24957 5.63638 1.46413 2.25135 4.998 1.39209 2.25135 5.84852 -0.41213 
2.25135 5.84852 1.39209 2.25486 4.49274 0.84955 2.25486 6.35378 0.13042 
2.25486 6.35378 0.84955 2.25488 4.56498 0.99843 2.25488 6.28153 -0.01847 
2.25488 6.28153 0.99843 2.25502 6.42084 0.48998 2.25511 4.52645 0.92693 
2.25511 6.32007 0.05304 2.25511 6.32007 0.92693 2.25517 6.39837 0.27941 
2.25517 6.39837 0.70055 2.25518 6.41844 0.42067 2.25518 6.41844 0.55929 
2.25535 6.41114 0.35103 2.25535 6.41114 0.62893 2.25604 4.46582 0.77041 
2.25604 6.38069 0.20956 2.25604 6.38069 0.77041 2.25909 4.60851 1.0661 
2.25909 6.23801 -0.08613 2.25909 6.23801 1.0661 2.27542 5.42326 -0.50881 
2.27542 5.42326 1.48878 2.28626 4.82845 1.29294 2.28626 6.01807 -0.31297 
2.28626 6.01807 1.29294 2.28626 4.93909 1.36412 2.28626 5.90743 -0.38416 
2.28626 5.90743 1.36412 2.28629 4.72991 1.20957 2.28629 6.11661 -0.22961 
2.28629 6.11661 1.20957 2.28629 4.64496 1.11672 2.28629 6.20155 -0.13675 
2.28629 6.20155 1.11672 2.2867 5.15488 -0.47259 2.2867 5.15488 1.45255 
2.2867 5.69163 -0.47259 2.2867 5.69163 1.45255 2.28671 5.04831 1.41626 
2.28671 5.7982 -0.43629 2.28671 5.7982 1.41626 2.28673 5.26276 -0.49633 
2.28673 5.26276 1.47629 2.28673 5.58376 -0.49633 2.28673 5.58376 1.47629 
2.28673 5.36986 -0.50788 2.28673 5.36986 1.48784 2.28673 5.47666 -0.50788 
2.28673 5.47666 1.48784 2.28962 4.50714 0.88936 2.28962 6.33938 0.0906 
2.28962 6.33938 0.88936 2.28963 4.47675 0.81078 2.28963 6.36976 0.16918 
2.28963 6.36976 0.81078 2.28964 4.54337 0.96389 2.28964 6.30314 0.01608 
2.28964 6.30314 0.96389 2.28964 4.58468 1.03365 2.28964 6.26183 -0.05369 
2.28964 6.26183 1.03365 2.28979 6.40719 0.31483 2.28979 6.40719 0.66513 
2.28979 6.39187 0.24384 2.28979 6.39187 0.73612 2.28979 6.41718 0.38556 
2.28979 6.41718 0.5944 2.28979 6.42205 0.45528 2.28979 6.42205 0.52468 
2.32449 4.49047 0.85042 2.32449 4.52428 0.92798 2.32449 4.5629 0.99967 
2.32449 4.60676 1.06733 2.32449 4.68519 1.16471 2.32449 4.77626 1.25247 
2.32449 4.88252 1.33117 2.32449 4.99686 1.39452 2.32449 5.10055 -0.45652 
2.32449 5.10055 1.43648 2.32449 5.20953 -0.48691 2.32449 5.20953 1.46687 
2.32449 5.31638 -0.50429 2.32449 5.31638 1.48425 2.32449 5.42326 -0.51002 
2.32449 5.42326 1.48998 2.32449 5.53014 -0.50429 2.32449 5.53014 1.48425 
2.32449 5.63698 -0.48691 2.32449 5.63698 1.46687 2.32449 5.74596 -0.45652 
2.32449 5.74596 1.43648 2.32449 5.84966 -0.41455 2.32449 5.84966 1.39452 
2.32449 5.964 -0.35121 2.32449 5.964 1.33117 2.32449 6.07025 -0.27251 
2.32449 6.07025 1.25247 2.32449 6.16133 -0.18474 2.32449 6.16133 1.16471 
2.32449 6.23975 -0.08737 2.32449 6.23975 1.06733 2.32449 6.28362 -0.0197 
2.32449 6.28362 0.99967 2.32449 6.32223 0.05198 2.32449 6.32223 0.92798 
2.32449 6.35604 0.12954 2.32449 6.35604 0.85042 2.32449 6.38294 0.2089 
2.32449 6.38294 0.77107 2.32449 6.40073 0.2789 2.32449 6.40073 0.70106 
2.32449 6.41351 0.3507 2.32449 6.41351 0.62926 2.32449 6.42084 0.42051 
2.32449 6.42084 0.55946 2.32449 6.42326 0.48998 2.35919 6.42205 0.45528 
2.35919 6.42205 0.52468 2.35919 6.41718 0.38556 2.35919 6.41718 0.5944 
2.3592 6.39187 0.24384 2.3592 6.39187 0.73612 2.3592 6.40719 0.31483 
2.3592 6.40719 0.66513 2.35935 4.58468 1.03365 2.35935 6.26183 -0.05369 
2.35935 6.26183 1.03365 2.35935 4.54337 0.96389 2.35935 6.30314 0.01608 
2.35935 6.30314 0.96389 2.35936 4.47675 0.81078 2.35936 6.36976 0.16918 
2.35936 6.36976 0.81078 2.35936 4.50714 0.88936 2.35936 6.33938 0.0906 
2.35936 6.33938 0.88936 2.36225 5.36986 -0.50788 2.36225 5.36986 1.48784 
2.36225 5.47666 -0.50788 2.36225 5.47666 1.48784 2.36225 5.26276 -0.49633 
2.36225 5.26276 1.47629 2.36225 5.58376 -0.49633 2.36225 5.58376 1.47629 
2.36228 5.04831 1.41626 2.36228 5.7982 -0.43629 2.36228 5.7982 1.41626 
2.36228 5.15488 -0.47259 2.36228 5.15488 1.45255 2.36228 5.69163 -0.47259 
2.36228 5.69163 1.45255 2.36269 4.64496 1.11672 2.36269 6.20155 -0.13675 
2.36269 6.20155 1.11672 2.36269 4.72991 1.20957 2.36269 6.11661 -0.22961 
2.36269 6.11661 1.20957 2.36273 4.93909 1.36412 2.36273 5.90743 -0.38416 
2.36273 5.90743 1.36412 2.36273 4.82845 1.29294 2.36273 6.01807 -0.31297 
2.36273 6.01807 1.29294 2.37356 5.42326 -0.50881 2.37356 5.42326 1.48878 
2.38989 4.60851 1.0661 2.38989 6.23801 -0.08613 2.38989 6.23801 1.0661 
2.39294 6.38069 0.20956 2.39294 6.38069 0.77041 2.39363 6.41114 0.35103 
2.39363 6.41114 0.62893 2.3938 6.41844 0.42067 2.3938 6.41844 0.55929 
2.39381 6.39837 0.27941 2.39381 6.39837 0.70055 2.39387 4.52645 0.92693 
2.39387 6.32007 0.05304 2.39387 6.32007 0.92693 2.39397 6.42084 0.48998 
2.3941 4.56498 0.99843 2.3941 6.28153 -0.01847 2.3941 6.28153 0.99843 
2.39412 4.49274 0.84955 2.39412 6.35378 0.13042 2.39412 6.35378 0.84955 
2.39764 4.998 1.39209 2.39764 5.84852 -0.41213 2.39764 5.84852 1.39209 
2.39942 5.21013 -0.48417 2.39942 5.21013 1.46413 2.39942 5.63638 -0.48417 
2.39942 5.63638 1.46413 2.39985 5.31668 -0.50146 2.39985 5.31668 1.48143 
2.39985 5.52983 -0.50146 2.39985 5.52983 1.48143 2.39989 5.10147 -0.45382 
2.39989 5.10147 1.43379 2.39989 5.74504 -0.45382 2.39989 5.74504 1.43379 
2.40009 4.77811 1.25029 2.40009 6.0684 -0.27033 2.40009 6.0684 1.25029 
2.40068 4.68733 1.16274 2.40068 6.15918 -0.18278 2.40068 6.15918 1.16274 
2.40074 4.88409 1.32872 2.40074 5.96242 -0.34876 2.40074 5.96242 1.32872 
2.41131 5.36989 -0.50481 2.41131 5.36989 1.48477 2.41131 5.47662 -0.50481 
2.41131 5.47662 1.48477 2.42251 5.42326 -0.5052 2.42251 5.42326 1.48517 
2.42469 4.5883 1.0311 2.42469 6.25821 -0.05114 2.42469 6.25821 1.0311 
2.42757 6.38733 0.24517 2.42757 6.38733 0.73479 2.42774 4.4813 0.80945 
2.42774 6.36521 0.17051 2.42774 6.36521 0.80945 2.42809 4.64875 1.11401 
2.42809 6.19776 -0.13405 2.42809 6.19776 1.11401 2.42825 6.41243 0.38623 
2.42825 6.41243 0.59374 2.42826 6.40244 0.3155 2.42826 6.40244 0.66446 
2.42866 4.54772 0.96177 2.42866 6.2988 0.0182 2.42866 6.2988 0.96177 
2.42867 4.51149 0.88724 2.42867 6.33503 0.09272 2.42867 6.33503 0.88724 
2.42891 6.41718 0.45528 2.42891 6.41718 0.52468 2.43538 5.05063 1.41131 
2.43538 5.79588 -0.43135 2.43538 5.79588 1.41131 2.43587 4.94144 1.35915 
2.43587 5.90507 -0.37919 2.43587 5.90507 1.35915 2.43713 5.26397 -0.4908 
2.43713 5.26397 1.47077 2.43713 5.58255 -0.4908 2.43713 5.58255 1.47077 
2.43716 5.15609 -0.46706 2.43716 5.15609 1.44702 2.43716 5.69042 -0.46706 
2.43716 5.69042 1.44702 2.43827 4.73365 1.20517 2.43827 6.11287 -0.22521 
2.43827 6.11287 1.20517 2.43832 4.83218 1.28853 2.43832 6.01433 -0.30856 
2.43832 6.01433 1.28853 2.44896 5.3167 -0.4965 2.44896 5.3167 1.47647 
2.44896 5.52982 -0.4965 2.44896 5.52982 1.47647 2.45502 4.61375 1.06239 
2.45502 6.23277 -0.08243 2.45502 6.23277 1.06239 2.4594 4.57041 0.99441 
2.4594 6.2761 -0.01445 2.4594 6.2761 0.99441 2.46043 5.37 -0.4993 
2.46043 5.37 1.47927 2.46043 5.47652 -0.4993 2.46043 5.47652 1.47927 
2.46107 6.37395 0.21153 2.46107 6.37395 0.76843 2.46211 6.39157 0.28157 
2.46211 6.39157 0.69839 2.46244 6.40404 0.35203 2.46244 6.40404 0.62793 
2.46247 4.49968 0.84771 2.46247 6.34683 0.13225 2.46247 6.34683 0.84771 
2.46292 4.53294 0.92376 2.46292 6.31358 0.0562 2.46292 6.31358 0.92376 
2.46344 6.41114 0.42084 2.46344 6.41114 0.55912 2.46377 6.41351 0.48998 
2.46623 4.69336 1.15869 2.46623 6.15315 -0.17872 2.46623 6.15315 1.15869 
2.47039 5.00142 1.38484 2.47039 5.8451 -0.40487 2.47039 5.8451 1.38484 
2.47122 5.42326 -0.4992 2.47122 5.42326 1.47916 2.47306 5.10527 -0.4464 
2.47306 5.10527 1.42636 2.47306 5.74124 -0.4464 2.47306 5.74124 1.42636 
2.47392 5.21193 -0.47594 2.47392 5.21193 1.45591 2.47392 5.63458 -0.47594 
2.47392 5.63458 1.45591 2.47407 4.88742 1.32095 2.47407 5.95909 -0.34098 
2.47407 5.95909 1.32095 2.47525 4.78365 1.24376 2.47525 6.06286 -0.2638 
2.47525 6.06286 1.24376 2.48608 5.26422 -0.48398 2.48608 5.26422 1.46394 
2.48608 5.5823 -0.48398 2.48608 5.5823 1.46394 2.48981 4.59544 1.02607 
2.48981 6.25107 -0.04611 2.48981 6.25107 1.02607 2.49355 4.65608 1.10873 
2.49355 6.19044 -0.12877 2.49355 6.19044 1.10873 2.49373 4.55513 0.95658 
2.49373 6.29138 0.02338 2.49373 6.29138 0.95658 2.49563 6.37828 0.24782 
2.49563 6.37828 0.73214 2.49588 4.49038 0.80678 2.49588 6.35614 0.17318 
2.49588 6.35614 0.80678 2.4963 6.39329 0.31817 2.4963 6.39329 0.66179 
2.49679 4.52068 0.88453 2.49679 6.32583 0.09543 2.49679 6.32583 0.88453 
2.49777 5.31697 -0.48914 2.49777 5.31697 1.4691 2.49777 5.52955 -0.48914 
2.49777 5.52955 1.4691 2.49897 6.40244 0.38622 2.49897 6.40244 0.59375 
2.49964 6.40719 0.45528 2.49964 6.40719 0.52469 2.50361 4.74156 1.19935 
2.50361 6.10495 -0.21939 2.50361 6.10495 1.19935 2.50834 5.05526 1.40145 
2.50834 5.79126 -0.42149 2.50834 5.79126 1.40145 2.50895 5.37003 -0.49142 
2.50895 5.37003 1.47138 2.50895 5.47648 -0.49142 2.50895 5.47648 1.47138 
2.50902 4.94615 1.34924 2.50902 5.90036 -0.36928 2.50902 5.90036 1.34924 
2.51007 5.1608 -0.45695 2.51007 5.1608 1.43691 2.51007 5.68571 -0.45695 
2.51007 5.68571 1.43691 2.51142 4.83709 1.27831 2.51142 6.00942 -0.29835 
2.51142 6.00942 1.27831 2.51958 4.62245 1.05624 2.51958 5.42326 -0.4908 
2.51958 5.42326 1.47077 2.51958 6.22406 -0.07628 2.51958 6.22406 1.05624 
2.5233 5.21175 -0.46696 2.5233 5.21175 1.44693 2.5233 5.63476 -0.46696 
2.5233 5.63476 1.44693 2.52412 4.57951 0.98822 2.52412 6.267 -0.00826 
2.52412 6.267 0.98822 2.52815 4.54191 0.91629 2.52815 6.30461 0.06367 
2.52815 6.30461 0.91629 2.52856 6.36275 0.21481 2.52856 6.36275 0.76515 
2.52975 6.3802 0.28472 2.52975 6.3802 0.69524 2.53017 4.51099 0.84418 
2.53017 6.33553 0.13578 2.53017 6.33553 0.84418 2.53116 4.70257 1.15172 
2.53116 6.14394 -0.17176 2.53116 6.14394 1.15172 2.5329 6.39157 0.35236 
2.5329 6.39157 0.6276 2.53506 6.39837 0.42066 2.53506 6.39837 0.5593 
2.53544 5.26419 -0.47449 2.53544 5.26419 1.45445 2.53544 5.58233 -0.47449 
2.53544 5.58233 1.45445 2.53557 6.40073 0.48998 2.54139 4.795 1.23714 
2.54139 6.05151 -0.25718 2.54139 6.05151 1.23714 2.54236 5.0071 1.37279 
2.54236 5.83942 -0.39282 2.54236 5.83942 1.37279 2.54543 5.1108 -0.4339 
2.54543 5.1108 1.41386 2.54543 5.73572 -0.4339 2.54543 5.73572 1.41386 
2.54658 4.89366 1.30864 2.54658 5.95285 -0.32868 2.54658 5.95285 1.30864 
2.54724 5.3173 -0.47912 2.54724 5.3173 1.45908 2.54724 5.52921 -0.47912 
2.54724 5.52921 1.45908 2.554 4.60602 1.0186 2.554 6.2405 -0.03864 
2.554 6.2405 1.0186 2.55776 4.66686 1.10108 2.55776 6.17966 -0.12112 
2.55776 6.17966 1.10108 2.55837 5.37047 -0.48085 2.55837 5.37047 1.46081 
2.55837 5.47605 -0.48085 2.55837 5.47605 1.46081 2.55865 4.56585 0.94827 
2.55865 6.28066 0.03169 2.55865 6.28066 0.94827 2.55914 5.16108 -0.44608 
2.55914 5.16108 1.42604 2.55914 5.68544 -0.44608 2.55914 5.68544 1.42604 
2.56161 4.53178 0.87604 2.56161 6.31474 0.10393 2.56161 6.31474 0.87604 
2.56271 6.3648 0.25176 2.56271 6.3648 0.7282 2.56297 4.50388 0.80282 
2.56297 6.34264 0.17714 2.56297 6.34264 0.80282 2.56665 6.37828 0.31884 
2.56665 6.37828 0.66112 2.56747 5.42326 -0.48005 2.56747 5.42326 1.46001 
2.5693 6.38733 0.38691 2.5693 6.38733 0.59306 2.56955 4.75398 1.19142 
2.56955 6.09253 -0.21146 2.56955 6.09253 1.19142 2.57063 6.39187 0.45528 
2.57063 6.39187 0.52469 2.57218 5.21211 -0.45557 2.57218 5.21211 1.43553 
2.57218 5.63441 -0.45557 2.57218 5.63441 1.43553 2.57712 4.85019 1.26958 
2.57712 5.99633 -0.28962 2.57712 5.99633 1.26958 2.57985 5.06213 1.38685 
2.57985 5.78438 -0.40689 2.57985 5.78438 1.38685 2.58056 4.95308 1.33459 
2.58056 5.89344 -0.35463 2.58056 5.89344 1.33459 2.58331 4.63458 1.04766 
2.58331 6.21193 -0.0677 2.58331 6.21193 1.04766 2.58455 5.26477 -0.46252 
2.58455 5.26477 1.44248 2.58455 5.58174 -0.46252 2.58455 5.58174 1.44248 
2.58877 4.59211 0.97922 2.58877 6.2544 0.00074 2.58877 6.2544 0.97922 
2.59248 4.55474 0.90695 2.59248 6.29177 0.07301 2.59248 6.29177 0.90695 
2.59424 5.11148 -0.42108 2.59424 5.11148 1.40104 2.59424 5.73504 -0.42108 
2.59424 5.73504 1.40104 2.59459 4.52417 0.83451 2.59459 6.32234 0.14546 
2.59459 6.32234 0.83451 2.59509 6.34714 0.21938 2.59509 6.34714 0.76058 
2.59614 5.31791 -0.46663 2.59614 5.31791 1.44659 2.59614 5.5286 -0.46663 
2.59614 5.5286 1.44659 2.59711 4.7159 1.14214 2.59711 6.13062 -0.16218 
2.59711 6.13062 1.14214 2.59966 6.36275 0.28591 2.59966 6.36275 0.69405 
2.60294 6.37395 0.3534 2.60294 6.37395 0.62656 2.60492 6.38069 0.42153 
2.60492 6.38069 0.55843 2.60558 6.38294 0.48998 2.60586 5.37051 -0.46817 
2.60586 5.37051 1.44813 2.60586 5.47601 -0.46817 2.60586 5.47601 1.44813 
2.60656 4.8092 1.22712 2.60656 6.03731 -0.24716 2.60656 6.03731 1.22712 
2.60787 5.16197 -0.43274 2.60787 5.16197 1.41271 2.60787 5.68455 -0.43274 
2.60787 5.68455 1.41271 2.61193 4.90875 1.29785 2.61193 5.93777 -0.31789 
2.61193 5.93777 1.29785 2.61317 5.01501 1.35601 2.61317 5.83151 -0.37604 
2.61317 5.83151 1.35601 2.61478 5.42326 -0.46696 2.61478 5.42326 1.44692 
2.61821 4.6203 1.00862 2.61821 6.22621 -0.02866 2.61821 6.22621 1.00862 
2.62043 5.21299 -0.4418 2.62043 5.21299 1.42176 2.62043 5.63352 -0.4418 
2.62043 5.63352 1.42176 2.62275 4.58049 0.93808 2.62275 6.26602 0.04189 
2.62275 6.26602 0.93808 2.6234 4.68145 1.09029 2.6234 6.16506 -0.11033 
2.6234 6.16506 1.09029 2.62558 4.54678 0.86567 2.62558 6.29973 0.11429 
2.62558 6.29973 0.86567 2.62682 4.51927 0.79231 2.62682 6.32725 0.18765 
2.62682 6.32725 0.79231 2.62819 5.06347 1.37221 2.62819 5.78304 -0.39224 
2.62819 5.78304 1.37221 2.63272 5.26581 -0.44821 2.63272 5.26581 1.42818 
2.63272 5.5807 -0.44821 2.63272 5.5807 1.42818 2.6349 4.76933 1.17993 
2.6349 6.07718 -0.19997 2.6349 6.07718 1.17993 2.63733 6.34264 0.2515 
2.63733 6.34264 0.72846 2.64129 6.35614 0.31859 2.64129 6.35614 0.66137 
2.64212 4.86619 1.25731 2.64212 5.98032 -0.27735 2.64212 5.98032 1.25731 
2.64235 5.11295 -0.40594 2.64235 5.11295 1.3859 2.64235 5.73356 -0.40594 
2.64235 5.73356 1.3859 2.64327 5.31795 -0.45198 2.64327 5.31795 1.43194 
2.64327 5.52857 -0.45198 2.64327 5.52857 1.43194 2.64396 6.36521 0.38673 
2.64396 6.36521 0.59323 2.64525 4.96964 1.32145 2.64525 5.87688 -0.34149 
2.64525 5.87688 1.32145 2.64529 6.36976 0.45512 2.64529 6.36976 0.52485 
2.64593 4.65009 1.03669 2.64593 6.19642 -0.05673 2.64593 6.19642 1.03669 
2.65225 4.60839 0.96806 2.65225 6.23813 0.0119 2.65225 6.23813 0.96806 
2.65293 5.37063 -0.45308 2.65293 5.37063 1.43304 2.65293 5.47588 -0.45308 
2.65293 5.47588 1.43304 2.65561 5.16331 -0.41709 2.65561 5.16331 1.39706 
2.65561 5.6832 -0.41709 2.65561 5.6832 1.39706 2.65564 4.5714 0.89578 
2.65564 6.27512 0.08418 2.65564 6.27512 0.89578 2.65782 4.54134 0.82331 
2.65782 6.30518 0.15665 2.65782 6.30518 0.82331 2.66138 5.42326 -0.45156 
2.66138 5.42326 1.43153 2.66181 4.73249 1.12955 2.66181 6.11403 -0.14959 
2.66181 6.11403 1.12955 2.66304 5.01418 1.33735 2.66304 5.83234 -0.35739 
2.66304 5.83234 1.33735 2.66794 5.21441 -0.42568 2.66794 5.21441 1.40564 
2.66794 5.6321 -0.42568 2.66794 5.6321 1.40564 2.66902 4.52417 0.76008 
2.66902 6.32234 0.21988 2.66902 6.32234 0.76008 2.67043 4.8262 1.21375 
2.67043 6.02032 -0.23379 2.67043 6.02032 1.21375 2.67596 4.92621 1.28333 
2.67596 5.92031 -0.30337 2.67596 5.92031 1.28333 2.67802 5.06286 1.35319 
2.67802 5.78366 -0.37323 2.67802 5.78366 1.35319 2.67869 6.33553 0.2843 
2.67869 6.33553 0.69566 2.67928 5.2661 -0.43166 2.67928 5.2661 1.41162 
2.67928 5.58041 -0.43166 2.67928 5.58041 1.41162 2.68015 4.63769 0.99634 
2.68015 6.20882 -0.01638 2.68015 6.20882 0.99634 2.68222 6.34683 0.352 
2.68222 6.34683 0.62796 2.68406 6.35378 0.42035 2.68406 6.35378 0.55961 
2.68493 6.35604 0.48998 2.68528 4.69913 1.07775 2.68528 6.14739 -0.09778 
2.68528 6.14739 1.07775 2.68533 4.59887 0.92609 2.68533 6.24764 0.05388 
2.68533 6.24764 0.92609 2.68802 4.56553 0.85351 2.68802 6.28099 0.12646 
2.68802 6.28099 0.85351 2.68963 5.31824 -0.43503 2.68963 5.31824 1.41499 
2.68963 5.52828 -0.43503 2.68963 5.52828 1.41499 2.69229 5.1128 -0.38657 
2.69229 5.1128 1.36653 2.69229 5.73371 -0.38657 2.69229 5.73371 1.36653 
2.69443 4.96978 1.30085 2.69443 5.87673 -0.32088 2.69443 5.87673 1.30085 
2.69833 4.78741 1.16522 2.69833 6.0591 -0.18526 2.69833 6.0591 1.16522 
2.69893 5.37067 -0.43578 2.69893 5.37067 1.41574 2.69893 5.47584 -0.43578 
2.69893 5.47584 1.41574 2.70018 4.54678 0.79107 2.70018 6.29973 0.18889 
2.70018 6.29973 0.79107 2.70516 4.8849 1.24182 2.70516 5.96161 -0.26186 
2.70516 5.96161 1.24182 2.70547 5.16335 -0.39732 2.70547 5.16335 1.37728 
2.70547 5.68316 -0.39732 2.70547 5.68316 1.37728 2.70717 4.66891 1.02338 
2.70717 5.42326 -0.4339 2.70717 5.42326 1.41386 2.70717 6.1776 -0.04342 
2.70717 6.1776 1.02338 2.71055 6.31474 0.25286 2.71055 6.31474 0.7271 
2.71196 5.01451 1.31629 2.71196 5.83201 -0.33633 2.71196 5.83201 1.31629 
2.7135 4.6276 0.95431 2.7135 6.21891 0.02565 2.7135 6.21891 0.95431 
2.71734 4.59179 0.88283 2.71734 6.25473 0.09713 2.71734 6.25473 0.88283 
2.71849 5.21602 -0.40546 2.71849 5.21602 1.38542 2.71849 5.6305 -0.40546 
2.71849 5.6305 1.38542 2.71904 6.32583 0.31768 2.71904 6.32583 0.66228 
2.72175 6.33503 0.3858 2.72175 6.33503 0.59416 2.72304 4.75253 1.11551 
2.72304 6.09398 -0.13555 2.72304 6.09398 1.11551 2.72387 6.33938 0.45511 
2.72387 6.33938 0.52485 2.72445 4.92729 1.26072 2.72445 5.91923 -0.28076 
2.72445 5.91923 1.26072 2.72714 5.06351 1.33168 2.72714 5.783 -0.35172 
2.72714 5.783 1.33168 2.7297 5.26787 -0.41094 2.7297 5.26787 1.3909 
2.7297 5.57864 -0.41094 2.7297 5.57864 1.3909 2.73029 4.5714 0.82113 
2.73029 6.27512 0.15884 2.73029 6.27512 0.82113 2.73274 4.84591 1.19709 
2.73274 6.00061 -0.21713 2.73274 6.00061 1.19709 2.74004 5.32043 -0.41376 
2.74004 5.32043 1.39372 2.74004 5.52608 -0.41376 2.74004 5.52608 1.39372 
2.74074 4.65844 0.98171 2.74074 6.18807 -0.00174 2.74074 6.18807 0.98171 
2.74116 5.11354 -0.36469 2.74116 5.11354 1.34465 2.74116 5.73297 -0.36469 
2.74116 5.73297 1.34465 2.74146 4.55474 0.75797 2.74146 6.29177 0.22199 
2.74146 6.29177 0.75797 2.74278 4.97117 1.2778 2.74278 5.87534 -0.29783 
2.74278 5.87534 1.2778 2.74571 4.62005 0.9112 2.74571 6.22646 0.06876 
2.74571 6.22646 0.9112 2.74605 4.7202 1.06269 2.74605 6.12631 -0.08273 
2.74605 6.12631 1.06269 2.74919 5.37298 -0.41396 2.74919 5.37298 1.39392 
2.74919 5.47353 -0.41396 2.74919 5.47353 1.39392 2.7508 6.30461 0.28632 
2.7508 6.30461 0.69364 2.75205 5.42326 -0.41401 2.75205 5.42326 1.39397 
2.75281 4.88717 1.21741 2.75281 5.95934 -0.23745 2.75281 5.95934 1.21741 
2.75516 5.16551 -0.37494 2.75516 5.16551 1.3549 2.75516 5.68101 -0.37494 
2.75516 5.68101 1.3549 2.75827 6.31358 0.35155 2.75827 6.31358 0.62841 
2.75857 4.80938 1.14933 2.75857 6.03713 -0.16936 2.75857 6.03713 1.14933 
2.75978 5.016 1.29289 2.75978 5.83052 -0.31293 2.75978 5.83052 1.29289 
2.7606 4.59887 0.85082 2.7606 6.24764 0.12914 2.7606 6.24764 0.85082 
2.76144 6.32007 0.4206 2.76144 6.32007 0.55936 2.76249 6.32223 0.48998 
2.76678 4.69096 1.00779 2.76678 6.15555 -0.02783 2.76678 6.15555 1.00779 
2.76787 5.21824 -0.38259 2.76787 5.21824 1.36255 2.76787 5.62827 -0.38259 
2.76787 5.62827 1.36255 2.7718 4.92979 1.2359 2.7718 5.91672 -0.25594 
2.7718 5.91672 1.2359 2.77259 4.58049 0.78824 2.77259 6.26602 0.19172 
2.77259 6.26602 0.78824 2.77307 4.65025 0.93856 2.77307 6.19627 0.0414 
2.77307 6.19627 0.93856 2.77485 5.06523 1.3079 2.77485 5.78128 -0.32794 
2.77485 5.78128 1.3079 2.7792 5.27037 -0.38744 2.7792 5.27037 1.3674 
2.7792 5.57614 -0.38744 2.7792 5.57614 1.3674 2.77981 4.84883 1.17022 
2.77981 5.99769 -0.19025 2.77981 5.99769 1.17022 2.78253 4.77549 1.09874 
2.78253 6.07103 -0.11878 2.78253 6.07103 1.09874 2.78278 4.56585 0.72414 
2.78278 6.28066 0.25582 2.78278 6.28066 0.72414 2.78882 4.6276 0.87899 
2.78882 6.21891 0.10097 2.78882 6.21891 0.87899 2.78922 5.32294 -0.38977 
2.78922 5.32294 1.36974 2.78922 5.52358 -0.38977 2.78922 5.52358 1.36974 
2.78967 4.97365 1.25252 2.78967 5.87286 -0.27255 2.78967 5.87286 1.25252 
2.79003 5.1162 -0.34007 2.79003 5.1162 1.32003 2.79003 5.73032 -0.34007 
2.79003 5.73032 1.32003 2.79109 6.29138 0.32074 2.79109 6.29138 0.65922 
2.79314 5.37303 -0.39197 2.79314 5.37303 1.37193 2.79314 5.47348 -0.39197 
2.79314 5.47348 1.37193 2.79589 5.42326 -0.39194 2.79589 5.42326 1.3719 
2.79628 6.2988 0.38581 2.79628 6.2988 0.59415 2.7984 6.30314 0.45513 
2.7984 6.30314 0.52484 2.79935 4.68231 0.96484 2.79935 6.16421 0.01512 
2.79935 6.16421 0.96484 2.79972 4.89044 1.19017 2.79972 5.95608 -0.21021 
2.79972 5.95608 1.19017 2.80257 4.60839 0.81774 2.80257 6.23813 0.16222 
2.80257 6.23813 0.81774 2.80385 5.16839 -0.34982 2.80385 5.16839 1.32978 
2.80385 5.67813 -0.34982 2.80385 5.67813 1.32978 2.80454 4.74436 1.04555 
2.80454 6.10215 -0.06559 2.80454 6.10215 1.04555 2.80462 4.81372 1.12081 
2.80462 6.03279 -0.14085 2.80462 6.03279 1.12081 2.80637 5.01864 1.26721 
2.80637 5.82787 -0.28725 2.80637 5.82787 1.26721 2.81373 4.59211 0.75426 
2.81373 6.2544 0.2257 2.81373 6.2544 0.75426 2.81594 5.22107 -0.35713 
2.81594 5.22107 1.33709 2.81594 5.62544 -0.35713 2.81594 5.62544 1.33709 
2.81622 4.65844 0.90623 2.81622 6.18807 0.07373 2.81622 6.18807 0.90623 
2.8187 4.93362 1.20832 2.8187 5.91289 -0.22836 2.8187 5.91289 1.20832 
2.82267 5.06868 -0.30128 2.82267 5.06868 1.28124 2.82267 5.77783 -0.30128 
2.82267 5.77783 1.28124 2.82273 4.57951 0.68961 2.82273 6.267 0.29035 
2.82273 6.267 0.68961 2.82449 4.71615 0.98998 2.82449 6.13036 -0.01002 
2.82449 6.13036 0.98998 2.82553 4.85344 1.14134 2.82553 5.99307 -0.16138 
2.82553 5.99307 1.14134 2.82706 5.27337 -0.36146 2.82706 5.27337 1.34143 
2.82706 5.57315 -0.36146 2.82706 5.57315 1.34143 2.82756 4.78122 1.06852 
2.82756 6.06529 -0.08856 2.82756 6.06529 1.06852 2.82892 6.2761 0.35507 
2.82892 6.2761 0.62489 2.83085 4.63769 0.84564 2.83085 6.20882 0.13432 
2.83085 6.20882 0.84564 2.83225 5.32304 -0.36567 2.83225 5.32304 1.34563 
2.83225 5.52348 -0.36567 2.83225 5.52348 1.34563 2.83294 6.28153 0.42037 
2.83294 6.28153 0.55959 2.83418 6.28362 0.48998 2.83618 5.3732 -0.36773 
2.83618 5.3732 1.34769 2.83618 5.47331 -0.36773 2.83618 5.47331 1.34769 
2.83637 4.9778 1.22452 2.83637 5.86871 -0.24456 2.83637 5.86871 1.22452 
2.8375 5.11977 -0.31296 2.8375 5.11977 1.29293 2.8375 5.72674 -0.31296 
2.8375 5.72674 1.29293 2.83859 5.42326 -0.36775 2.83859 5.42326 1.34771 
2.8423 4.69096 0.93227 2.8423 6.15555 0.04769 2.8423 6.15555 0.93227 
2.84313 4.6203 0.7837 2.84313 6.22621 0.19626 2.84313 6.22621 0.7837 
2.8455 4.89551 1.16083 2.8455 5.95101 -0.18086 2.8455 5.95101 1.16083 
2.84842 4.7517 1.01391 2.84842 6.09482 -0.03395 2.84842 6.09482 1.01391 
2.84944 4.81985 1.09025 2.84944 6.02666 -0.11029 2.84944 6.02666 1.09025 
2.8508 5.17176 -0.32227 2.8508 5.17176 1.30223 2.8508 5.67475 -0.32227 
2.8508 5.67475 1.30223 2.85158 5.02243 1.23932 2.85158 5.82408 -0.25936 
2.85158 5.82408 1.23932 2.85311 4.60602 0.71949 2.85311 6.2405 0.26047 
2.85311 6.2405 0.71949 2.85789 4.66891 0.87266 2.85789 6.1776 0.1073 
2.85789 6.1776 0.87266 2.86058 4.59544 0.6553 2.86058 6.25107 0.32467 
2.86058 6.25107 0.6553 2.86255 5.2245 -0.32916 2.86255 5.2245 1.30912 
2.86255 5.62201 -0.32916 2.86255 5.62201 1.30912 2.86413 4.93892 1.1786 
2.86413 5.9076 -0.19864 2.86413 5.9076 1.1786 2.86561 6.25821 0.38979 
2.86561 6.25821 0.59018 2.86768 5.07274 -0.27296 2.86768 5.07274 1.25292 
2.86768 5.77377 -0.27296 2.86768 5.77377 1.25292 2.86816 6.26183 0.45513 
2.86816 6.26183 0.52484 2.86898 5.27375 -0.33535 2.86898 5.27375 1.31531 
2.86898 5.57276 -0.33535 2.86898 5.57276 1.31531 2.86978 4.85973 1.11054 
2.86978 5.98678 -0.13058 2.86978 5.98678 1.11054 2.87109 4.78886 1.03658 
2.87109 6.05765 -0.05662 2.87109 6.05765 1.03658 2.8712 4.65009 0.81142 
2.8712 6.19642 0.16854 2.8712 6.19642 0.81142 2.87406 5.32338 -0.33948 
2.87406 5.32338 1.31944 2.87406 5.52314 -0.33948 2.87406 5.52314 1.31944 
2.87775 5.37326 -0.34152 2.87775 5.37326 1.32149 2.87775 5.47326 -0.34152 
2.87775 5.47326 1.32149 2.88006 4.74436 0.97003 2.88006 5.42326 -0.34149 
2.88006 5.42326 1.32145 2.88006 6.10215 0.00993 2.88006 6.10215 0.97003 
2.88039 4.9826 1.19482 2.88039 5.86391 -0.21486 2.88039 5.86391 1.19482 
2.88217 4.63458 0.7488 2.88217 6.21193 0.23116 2.88217 6.21193 0.7488 
2.88245 5.12435 -0.28419 2.88245 5.12435 1.26415 2.88245 5.72216 -0.28419 
2.88245 5.72216 1.26415 2.88952 4.90216 1.12967 2.88952 5.94436 -0.1497 
2.88952 5.94436 1.12967 2.89075 4.62245 0.68507 2.89075 6.22406 0.29489 
2.89075 6.22406 0.68507 2.89244 4.82756 1.05793 2.89244 6.01896 -0.07797 
2.89244 6.01896 1.05793 2.8953 5.02736 1.20931 2.8953 5.81915 -0.22935 
2.8953 5.81915 1.20931 2.89551 5.17656 -0.29301 2.89551 5.17656 1.27298 
2.89551 5.66995 -0.29301 2.89551 5.66995 1.27298 2.8969 6.23277 0.35945 
2.8969 6.23277 0.62051 2.8972 4.7202 0.91154 2.8972 6.12631 0.06842 
2.8972 6.12631 0.91154 2.90061 6.23801 0.42458 2.90061 6.23801 0.55538 
2.90184 6.23975 0.48998 2.90303 4.78122 0.99305 2.90303 6.06529 -0.01309 
2.90303 6.06529 0.99305 2.90369 5.22467 -0.30065 2.90369 5.22467 1.28061 
2.90369 5.62184 -0.30065 2.90369 5.62184 1.28061 2.90695 4.9447 1.14704 
2.90695 5.90181 -0.16708 2.90695 5.90181 1.14704 2.91013 5.274 -0.30673 
2.91013 5.274 1.2867 2.91013 5.57251 -0.30673 2.91013 5.57251 1.2867 
2.91143 5.07806 -0.24237 2.91143 5.07806 1.22233 2.91143 5.76846 -0.24237 
2.91143 5.76846 1.22233 2.91226 4.69913 0.85077 2.91226 6.14739 0.12919 
2.91226 6.14739 0.85077 2.91243 4.86769 1.07792 2.91243 5.97883 -0.09796 
2.91243 5.97883 1.07792 2.91531 5.32395 -0.31069 2.91531 5.32395 1.29065 
2.91531 5.52257 -0.31069 2.91531 5.52257 1.29065 2.91899 5.3739 -0.3126 
2.91899 5.3739 1.29256 2.91899 5.47262 -0.3126 2.91899 5.47262 1.29256 
2.92019 5.42326 -0.31323 2.92019 5.42326 1.29319 2.92303 4.98865 1.16294 
2.92303 5.85786 -0.18298 2.92303 5.85786 1.16294 2.92476 4.81985 1.01493 
2.92476 6.02666 -0.03497 2.92476 6.02666 1.01493 2.9248 4.68145 0.78889 
2.9248 6.16506 0.19107 2.9248 6.16506 0.78889 2.92579 5.12979 -0.25319 
2.92579 5.12979 1.23316 2.92579 5.71673 -0.25319 2.92579 5.71673 1.23316 
2.931 4.90915 1.09649 2.931 5.93736 -0.11652 2.931 5.93736 1.09649 
2.93325 4.77549 0.94802 2.93325 6.07103 0.03194 2.93325 6.07103 0.94802 
2.93533 5.17727 -0.26259 2.93533 5.17727 1.24255 2.93533 5.66925 -0.26259 
2.93533 5.66925 1.24255 2.93559 4.66686 0.72325 2.93559 6.17966 0.25671 
2.93559 6.17966 0.72325 2.93741 5.03342 1.17726 2.93741 5.8131 -0.1973 
2.93741 5.8131 1.17726 2.94324 4.65608 0.65904 2.94324 6.19044 0.32093 
2.94324 6.19044 0.65904 2.94338 5.22534 -0.27016 2.94338 5.22534 1.25012 
2.94338 5.62117 -0.27016 2.94338 5.62117 1.25012 2.94505 4.85973 1.03527 
2.94505 5.98678 -0.05531 2.94505 5.98678 1.03527 2.9481 4.95186 1.11359 
2.9481 5.89465 -0.13363 2.9481 5.89465 1.11359 2.94852 4.64875 0.59358 
2.94852 6.19776 0.38638 2.94852 6.19776 0.59358 2.95001 5.27487 -0.27598 
2.95001 5.27487 1.25595 2.95001 5.57165 -0.27598 2.95001 5.57165 1.25595 
2.95002 4.75253 0.88853 2.95002 6.09398 0.09143 2.95002 6.09398 0.88853 
2.95123 6.20155 0.45178 2.95123 6.20155 0.52818 2.95326 5.08439 1.18985 
2.95326 5.76213 -0.20989 2.95326 5.76213 1.18985 2.95506 5.32477 -0.27987 
2.95506 5.32477 1.25984 2.95506 5.52174 -0.27987 2.95506 5.52174 1.25984 
2.95532 4.81372 0.97011 2.95532 6.03279 0.00985 2.95532 6.03279 0.97011 
2.95774 5.37395 -0.28239 2.95774 5.37395 1.26235 2.95774 5.47256 -0.28239 
2.95774 5.47256 1.26235 2.95888 5.42326 -0.28303 2.95888 5.42326 1.26299 
2.96371 4.9957 1.1292 2.96371 5.85081 -0.14924 2.96371 5.85081 1.1292 
2.96406 4.73249 0.8273 2.96406 6.11403 0.15266 2.96406 6.11403 0.8273 
2.96418 4.90216 1.05501 2.96418 5.94436 -0.07505 2.96418 5.94436 1.05501 
2.96428 5.13101 -0.22084 2.96428 5.13101 1.2008 2.96428 5.7155 -0.22084 
2.96428 5.7155 1.2008 2.97379 5.17858 -0.23011 2.97379 5.17858 1.21008 
2.97379 5.66793 -0.23011 2.97379 5.66793 1.21008 2.97585 4.85344 0.99102 
2.97585 5.99307 -0.01106 2.97585 5.99307 0.99102 2.97665 4.7159 0.7626 
2.97665 6.13062 0.21736 2.97665 6.13062 0.7626 2.97777 5.04057 1.14326 
2.97777 5.80594 -0.1633 2.97777 5.80594 1.14326 2.98152 5.22651 -0.23776 
2.98152 5.22651 1.21772 2.98152 5.62001 -0.23776 2.98152 5.62001 1.21772 
2.98155 4.9447 1.07244 2.98155 5.90181 -0.09248 2.98155 5.90181 1.07244 
2.98384 4.80938 0.92406 2.98384 6.03713 0.05591 2.98384 6.03713 0.92406 
2.98623 4.70257 0.69665 2.98623 6.14394 0.28332 2.98623 6.14394 0.69665 
2.98813 5.27612 -0.24346 2.98813 5.27612 1.22342 2.98813 5.5704 -0.24346 
2.98813 5.5704 1.22342 2.99026 5.08637 1.15575 2.99026 5.76015 -0.17579 
2.99026 5.76015 1.15575 2.99244 5.32489 -0.24769 2.99244 5.32489 1.22766 
2.99244 5.52163 -0.24769 2.99244 5.52163 1.22766 2.9932 4.69336 0.63172 
2.9932 6.15315 0.34824 2.9932 6.15315 0.63172 2.99515 5.37413 -0.25015 
2.99515 5.37413 1.23012 2.99515 5.47238 -0.25015 2.99515 5.47238 1.23012 
2.99534 4.89551 1.01099 2.99534 5.95101 -0.03102 2.99534 5.95101 1.01099 
2.99605 5.42326 -0.25097 2.99605 5.42326 1.23093 2.99725 4.68733 0.56617 
2.99725 6.15918 0.41379 2.99725 6.15918 0.56617 2.99745 4.98865 1.08852 
2.99745 5.85786 -0.10855 2.99745 5.85786 1.08852 2.99922 6.16133 0.48998 
2.99973 4.78741 0.86382 2.99973 6.0591 0.11615 2.99973 6.0591 0.86382 
3.00115 5.13297 1.16664 3.00115 5.71354 -0.18668 3.00115 5.71354 1.16664 
3.00473 4.84883 0.9453 3.00473 5.99769 0.03466 3.00473 5.99769 0.9453 
3.01041 5.18028 -0.19593 3.01041 5.18028 1.1759 3.01041 5.66624 -0.19593 
3.01041 5.66624 1.1759 3.01177 5.03342 1.1029 3.01177 5.8131 -0.12294 
3.01177 5.8131 1.1029 3.01311 4.93892 1.02962 3.01311 5.9076 -0.04966 
3.01311 5.9076 1.02962 3.01444 4.76933 0.80039 3.01444 6.07718 0.17957 
3.01444 6.07718 0.80039 3.01801 5.22817 -0.20354 3.01801 5.22817 1.1835 
3.01801 5.61835 -0.20354 3.01801 5.61835 1.1835 3.02394 5.27653 -0.20947 
3.02394 5.27653 1.18943 3.02394 5.56999 -0.20947 3.02394 5.56999 1.18943 
3.02436 5.08439 1.11875 3.02436 5.76213 -0.13879 3.02436 5.76213 1.11875 
3.02468 4.89044 0.96521 3.02468 5.95608 0.01475 3.02468 5.95608 0.96521 
3.02593 4.75398 0.73504 3.02593 6.09253 0.24492 3.02593 6.09253 0.73504 
3.02819 5.32524 -0.21372 3.02819 5.32524 1.19368 3.02819 5.52127 -0.21372 
3.02819 5.52127 1.19368 3.02933 4.9826 1.04588 3.02933 5.86391 -0.06592 
3.02933 5.86391 1.04588 3.03075 5.37419 -0.21627 3.03075 5.37419 1.19624 
3.03075 5.47232 -0.21627 3.03075 5.47232 1.19624 3.0316 4.84591 0.89823 
3.0316 5.42326 -0.21713 3.0316 5.42326 1.19709 3.0316 6.00061 0.08173 
3.0316 6.00061 0.89823 3.03386 4.74156 0.6691 3.03386 6.10495 0.31086 
3.03386 6.10495 0.6691 3.03531 5.13101 1.12977 3.03531 5.7155 -0.14981 
3.03531 5.7155 1.12977 3.03968 4.73365 0.60376 3.03968 6.11287 0.3762 
3.03968 6.11287 0.60376 3.04283 4.93362 0.98419 3.04283 5.91289 -0.00423 
3.04283 5.91289 0.98419 3.04382 5.02736 1.06079 3.04382 5.81915 -0.08083 
3.04382 5.81915 1.06079 3.04408 4.72991 0.45178 3.04408 4.72991 0.52818 
3.04408 6.11661 0.45178 3.04408 6.11661 0.52818 3.04459 5.17858 -0.15932 
3.04459 5.17858 1.13928 3.04459 5.66793 -0.15932 3.04459 5.66793 1.13928 
3.04826 4.8262 0.83592 3.04826 6.02032 0.14404 3.04826 6.02032 0.83592 
3.05192 4.88717 0.9183 3.05192 5.95934 0.06166 3.05192 5.95934 0.9183 
3.05223 5.22651 -0.16705 3.05223 5.22651 1.14701 3.05223 5.62001 -0.16705 
3.05223 5.62001 1.14701 3.05684 5.07806 1.07692 3.05684 5.76846 -0.09696 
3.05684 5.76846 1.07692 3.05793 5.27612 -0.17365 3.05793 5.27612 1.15362 
3.05793 5.5704 -0.17365 3.05793 5.5704 1.15362 3.05903 4.9778 1.00186 
3.05903 5.86871 -0.0219 3.05903 5.86871 1.00186 3.06163 4.8092 0.77205 
3.06163 6.03731 0.20792 3.06163 6.03731 0.77205 3.06217 5.32489 -0.17797 
3.06217 5.32489 1.15793 3.06217 5.52163 -0.17797 3.06217 5.52163 1.15793 
3.06463 5.37413 -0.18068 3.06463 5.37413 1.16064 3.06463 5.47238 -0.18068 
3.06463 5.47238 1.16064 3.06544 5.42326 -0.18158 3.06544 5.42326 1.16154 
3.06767 5.12979 1.09128 3.06767 5.71673 -0.11132 3.06767 5.71673 1.09128 
3.07041 4.92979 0.93729 3.07041 5.91672 0.04267 3.07041 5.91672 0.93729 
3.07165 4.795 0.70688 3.07165 6.05151 0.27308 3.07165 6.05151 0.70688 
3.07383 5.02243 1.01707 3.07383 5.82408 -0.03711 3.07383 5.82408 1.01707 
3.07633 4.8849 0.87065 3.07633 5.96161 0.10931 3.07633 5.96161 0.87065 
3.07706 5.17727 1.10082 3.07706 5.66925 -0.12086 3.07706 5.66925 1.10082 
3.07827 4.78365 0.33923 3.07827 4.78365 0.64074 3.07827 6.06286 0.33923 
3.07827 6.06286 0.64074 3.08463 5.22534 -0.12891 3.08463 5.22534 1.10887 
3.08463 5.62117 -0.12891 3.08463 5.62117 1.10887 3.0848 4.77811 0.41439 
3.0848 4.77811 0.56558 3.0848 6.0684 0.41439 3.0848 6.0684 0.56558 
3.08698 4.77626 0.48998 3.08698 6.07025 0.48998 3.08703 4.97365 0.95516 
3.08703 5.87286 0.0248 3.08703 5.87286 0.95516 3.08743 5.07274 1.03317 
3.08743 5.77377 -0.05321 3.08743 5.77377 1.03317 3.09046 5.27487 -0.13554 
3.09046 5.27487 1.1155 3.09046 5.57165 -0.13554 3.09046 5.57165 1.1155 
3.09182 4.86619 0.17235 3.09182 4.86619 0.80761 3.09182 5.98032 0.17235 
3.09182 5.98032 0.80761 3.09435 5.32477 -0.14059 3.09435 5.32477 1.12055 
3.09435 5.52174 -0.14059 3.09435 5.52174 1.12055 3.09523 4.92729 0.88994 
3.09523 5.91923 0.09002 3.09523 5.91923 0.88994 3.09686 5.37395 -0.14327 
3.09686 5.37395 1.12323 3.09686 5.47256 -0.14327 3.09686 5.47256 1.12323 
3.0975 5.42326 -0.14441 3.0975 5.42326 1.12437 3.09866 5.12435 1.04794 
3.09866 5.72216 -0.06797 3.09866 5.72216 1.04794 3.10172 5.01864 0.97186 
3.10172 5.82787 0.00811 3.10172 5.82787 0.97186 3.10409 4.85019 0.23735 
3.10409 4.85019 0.74261 3.10409 5.99633 0.23735 3.10409 5.99633 0.74261 
3.10749 5.17656 1.061 3.10749 5.66995 -0.08104 3.10749 5.66995 1.061 
3.11231 4.97117 0.90827 3.11231 5.87534 0.07169 3.11231 5.87534 0.90827 
3.11282 4.83709 0.30306 3.11282 4.83709 0.67691 3.11282 6.00942 0.30306 
3.11282 6.00942 0.67691 3.11512 5.22467 -0.08922 3.11512 5.22467 1.06918 
3.11512 5.62184 -0.08922 3.11512 5.62184 1.06918 3.11575 5.06868 0.98816 
3.11575 5.77783 -0.0082 3.11575 5.77783 0.98816 3.11784 4.92621 0.13851 
3.11784 4.92621 0.84145 3.11784 5.92031 0.13851 3.11784 5.92031 0.84145 
3.12121 5.274 -0.09565 3.12121 5.274 1.07562 3.12121 5.57251 -0.09565 
3.12121 5.57251 1.07562 3.12304 4.83218 0.37615 3.12304 4.83218 0.60381 
3.12304 6.01433 0.37615 3.12304 6.01433 0.60381 3.12516 5.32395 -0.10084 
3.12516 5.32395 1.0808 3.12516 5.52257 -0.10084 3.12516 5.52257 1.0808 
3.12707 5.3739 -0.10451 3.12707 5.3739 1.08448 3.12707 5.47262 -0.10451 
3.12707 5.47262 1.08448 3.1274 5.016 0.92527 3.1274 5.83052 0.05469 
3.1274 5.83052 0.92527 3.12744 5.11977 1.00299 3.12744 5.72674 -0.02303 
3.12744 5.72674 1.00299 3.12745 4.82845 0.45175 3.12745 4.82845 0.52822 
3.12745 6.01807 0.45175 3.12745 6.01807 0.52822 3.1277 5.42326 -0.10572 
3.1277 5.42326 1.08568 3.13236 4.90875 0.20254 3.13236 4.90875 0.77742 
3.13236 5.93777 0.20254 3.13236 5.93777 0.77742 3.13536 4.96978 0.12004 
3.13536 4.96978 0.85992 3.13536 5.87673 0.12004 3.13536 5.87673 0.85992 
3.13674 5.17176 1.01629 3.13674 5.67475 -0.03633 3.13674 5.67475 1.01629 
3.14241 5.06523 0.94034 3.14241 5.78128 0.03962 3.14241 5.78128 0.94034 
3.14315 4.89366 0.26789 3.14315 4.89366 0.71207 3.14315 5.95285 0.26789 
3.14315 5.95285 0.71207 3.14363 5.2245 -0.04808 3.14363 5.2245 1.02804 
3.14363 5.62201 -0.04808 3.14363 5.62201 1.02804 3.14982 5.27375 -0.05451 
3.14982 5.27375 1.03447 3.14982 5.57276 -0.05451 3.14982 5.57276 1.03447 
3.1508 5.01451 0.87745 3.1508 5.83201 0.10251 3.1508 5.83201 0.87745 
3.15395 5.32338 -0.05958 3.15395 5.32338 1.03955 3.15395 5.52314 -0.05958 
3.15395 5.52314 1.03955 3.15454 5.1162 0.95552 3.15454 5.73032 0.02444 
3.15454 5.73032 0.95552 3.15546 4.88742 0.3404 3.15546 4.88742 0.63956 
3.15546 5.95909 0.3404 3.15546 5.95909 0.63956 3.15596 4.96964 0.16922 
3.15596 4.96964 0.81074 3.15596 5.42326 -0.06559 3.15596 5.42326 1.04555 
3.15596 5.87688 0.16922 3.15596 5.87688 0.81074 3.156 5.37326 -0.06328 
3.156 5.37326 1.04324 3.156 5.47326 -0.06328 3.156 5.47326 1.04324 
3.16323 4.88409 0.41373 3.16323 4.88409 0.56623 3.16323 5.96242 0.41373 
3.16323 5.96242 0.56623 3.16429 5.16839 0.01062 3.16429 5.16839 0.96934 
3.16429 5.67813 0.01062 3.16429 5.67813 0.96934 3.16568 4.88252 0.48998 
3.16568 5.964 0.48998 3.16619 5.06351 0.89263 3.16619 5.783 0.08733 
3.16619 5.783 0.89263 3.1691 4.95308 0.23391 3.1691 4.95308 0.74605 
3.1691 5.89344 0.23391 3.1691 5.89344 0.74605 3.1716 5.22107 -0.00147 
3.1716 5.22107 0.98143 3.1716 5.62544 -0.00147 3.1716 5.62544 0.98143 
3.17186 5.01418 0.15143 3.17186 5.01418 0.82853 3.17186 5.83234 0.15143 
3.17186 5.83234 0.82853 3.17594 5.27337 -0.01259 3.17594 5.27337 0.99255 
3.17594 5.57315 -0.01259 3.17594 5.57315 0.99255 3.17916 5.11354 0.07331 
3.17916 5.11354 0.90665 3.17916 5.73297 0.07331 3.17916 5.73297 0.90665 
3.18014 5.32304 -0.01778 3.18014 5.32304 0.99774 3.18014 5.52348 -0.01778 
3.18014 5.52348 0.99774 3.1822 5.3732 -0.02171 3.1822 5.3732 1.00167 
3.1822 5.47331 -0.02171 3.1822 5.47331 1.00167 3.18222 5.42326 -0.02412 
3.18222 5.42326 1.00408 3.18375 4.94615 0.30545 3.18375 4.94615 0.67451 
3.18375 5.90036 0.30545 3.18375 5.90036 0.67451 3.1877 5.06286 0.13646 
3.1877 5.06286 0.84351 3.1877 5.78366 0.13646 3.1877 5.78366 0.84351 
3.18941 5.16551 0.05931 3.18941 5.16551 0.92065 3.18941 5.68101 0.05931 
3.18941 5.68101 0.92065 3.19052 5.01501 0.20131 3.19052 5.01501 0.77866 
3.19052 5.83151 0.20131 3.19052 5.83151 0.77866 3.19366 4.94144 0.3786 
3.19366 4.94144 0.60136 3.19366 5.90507 0.3786 3.19366 5.90507 0.60136 
3.19706 5.21824 0.0466 3.19706 5.21824 0.93336 3.19706 5.62827 0.0466 
3.19706 5.62827 0.93336 3.19863 4.93909 0.45175 3.19863 4.93909 0.52822 
3.19863 5.90743 0.45175 3.19863 5.90743 0.52822 3.20104 5.1128 0.12219 
3.20104 5.1128 0.85778 3.20104 5.73371 0.12219 3.20104 5.73371 0.85778 
3.20191 5.27037 0.03528 3.20191 5.27037 0.94469 3.20191 5.57614 0.03528 
3.20191 5.57614 0.94469 3.20425 5.32294 0.02526 3.20425 5.32294 0.95471 
3.20425 5.52358 0.02526 3.20425 5.52358 0.95471 3.20641 5.42326 0.01858 
3.20641 5.42326 0.96138 3.20644 5.37303 0.02133 3.20644 5.37303 0.95863 
3.20644 5.47348 0.02133 3.20644 5.47348 0.95863 3.20672 5.06347 0.18628 
3.20672 5.06347 0.79368 3.20672 5.78304 0.18628 3.20672 5.78304 0.79368 
3.2073 5.0071 0.27211 3.2073 5.0071 0.70785 3.2073 5.83942 0.27211 
3.2073 5.83942 0.70785 3.21179 5.16335 0.109 3.21179 5.16335 0.87096 
3.21179 5.68316 0.109 3.21179 5.68316 0.87096 3.21935 5.00142 0.34408 
3.21935 5.00142 0.63588 3.21935 5.8451 0.34408 3.21935 5.8451 0.63588 
3.21993 5.21602 0.09598 3.21993 5.21602 0.88398 3.21993 5.6305 0.09598 
3.21993 5.6305 0.88398 3.22041 5.11295 0.17212 3.22041 5.11295 0.80784 
3.22041 5.73356 0.17212 3.22041 5.73356 0.80784 3.22136 5.06213 0.23463 
3.22136 5.06213 0.74534 3.22136 5.78438 0.23463 3.22136 5.78438 0.74534 
3.22541 5.26787 0.08477 3.22541 5.26787 0.89519 3.22541 5.57864 0.08477 
3.22541 5.57864 0.89519 3.2266 4.998 0.41684 3.2266 4.998 0.56313 
3.2266 5.84852 0.41684 3.2266 5.84852 0.56313 3.22823 5.32043 0.07443 
3.22823 5.32043 0.90553 3.22823 5.52608 0.07443 3.22823 5.52608 0.90553 
3.22843 5.37298 0.06528 3.22843 5.37298 0.91468 3.22843 5.47353 0.06528 
3.22843 5.47353 0.91468 3.22848 5.42326 0.06243 3.22848 5.42326 0.91754 
3.22903 4.99686 0.48998 3.22903 5.84966 0.48998 3.23157 5.16331 0.15886 
3.23157 5.16331 0.8211 3.23157 5.6832 0.15886 3.23157 5.6832 0.8211 
3.23555 5.11148 0.22024 3.23555 5.11148 0.75973 3.23555 5.73504 0.22024 
3.23555 5.73504 0.75973 3.23596 5.05526 0.30614 3.23596 5.05526 0.67383 
3.23596 5.79126 0.30614 3.23596 5.79126 0.67383 3.24015 5.21441 0.14654 
3.24015 5.21441 0.83343 3.24015 5.6321 0.14654 3.24015 5.6321 0.83343 
3.24582 5.05063 0.37909 3.24582 5.05063 0.60087 3.24582 5.79588 0.37909 
3.24582 5.79588 0.60087 3.24613 5.2661 0.13519 3.24613 5.2661 0.84477 
3.24613 5.58041 0.13519 3.24613 5.58041 0.84477 3.24722 5.16197 0.2066 
3.24722 5.16197 0.77336 3.24722 5.68455 0.2066 3.24722 5.68455 0.77336 
3.24837 5.1108 0.26904 3.24837 5.1108 0.71092 3.24837 5.42326 0.1073 
3.24837 5.42326 0.87266 3.24837 5.73572 0.26904 3.24837 5.73572 0.71092 
3.2495 5.31824 0.12485 3.2495 5.31824 0.85512 3.2495 5.52828 0.12485 
3.2495 5.52828 0.85512 3.25025 5.37067 0.11554 3.25025 5.37067 0.86442 
3.25025 5.47584 0.11554 3.25025 5.47584 0.86442 3.25077 5.04831 0.4522 
3.25077 5.04831 0.52777 3.25077 5.7982 0.4522 3.25077 5.7982 0.52777 
3.25627 5.21299 0.19404 3.25627 5.21299 0.78592 3.25627 5.63352 0.19404 
3.25627 5.63352 0.78592 3.26055 5.16108 0.25533 3.26055 5.16108 0.72463 
3.26055 5.68544 0.25533 3.26055 5.68544 0.72463 3.26087 5.10527 0.34141 
3.26087 5.10527 0.63855 3.26087 5.74124 0.34141 3.26087 5.74124 0.63855 
3.26269 5.26581 0.18176 3.26269 5.26581 0.79821 3.26269 5.5807 0.18176 
3.26269 5.5807 0.79821 3.26604 5.42326 0.15309 3.26604 5.42326 0.82687 
3.26645 5.31795 0.1712 3.26645 5.31795 0.80876 3.26645 5.52857 0.1712 
3.26645 5.52857 0.80876 3.26755 5.37063 0.16155 3.26755 5.37063 0.81842 
3.26755 5.47588 0.16155 3.26755 5.47588 0.81842 3.2683 5.10147 0.41458 
3.2683 5.10147 0.56538 3.2683 5.74504 0.41458 3.2683 5.74504 0.56538 
3.27004 5.21211 0.2423 3.27004 5.21211 0.73767 3.27004 5.63441 0.2423 
3.27004 5.63441 0.73767 3.27099 5.10055 0.48998 3.27099 5.74596 0.48998 
3.27142 5.1608 0.3044 3.27142 5.1608 0.67556 3.27142 5.68571 0.3044 
3.27142 5.68571 0.67556 3.27699 5.26477 0.22993 3.27699 5.26477 0.75004 
3.27699 5.58174 0.22993 3.27699 5.58174 0.75004 3.2811 5.31791 0.21833 
3.2811 5.31791 0.76163 3.2811 5.5286 0.21833 3.2811 5.5286 0.76163 
3.28143 5.42326 0.1997 3.28143 5.42326 0.78027 3.28144 5.21175 0.29117 
3.28144 5.21175 0.68879 3.28144 5.63476 0.29117 3.28144 5.63476 0.68879 
3.28153 5.15609 0.37731 3.28153 5.15609 0.60265 3.28153 5.69042 0.37731 
3.28153 5.69042 0.60265 3.28264 5.37051 0.20861 3.28264 5.37051 0.77135 
3.28264 5.47601 0.20861 3.28264 5.47601 0.77135 3.28706 5.15488 0.45219 
3.28706 5.15488 0.52777 3.28706 5.69163 0.45219 3.28706 5.69163 0.52777 
3.28896 5.26419 0.27903 3.28896 5.26419 0.70093 3.28896 5.58233 0.27903 
3.28896 5.58233 0.70093 3.29042 5.21193 0.34055 3.29042 5.21193 0.63941 
3.29042 5.63458 0.34055 3.29042 5.63458 0.63941 3.29359 5.3173 0.26723 
3.29359 5.3173 0.71273 3.29359 5.52921 0.26723 3.29359 5.52921 0.71273 
3.29452 5.42326 0.247 3.29452 5.42326 0.73296 3.29532 5.37047 0.2561 
3.29532 5.37047 0.72386 3.29532 5.47605 0.2561 3.29532 5.47605 0.72386 
3.29845 5.26422 0.32839 3.29845 5.26422 0.65157 3.29845 5.5823 0.32839 
3.29845 5.5823 0.65157 3.29864 5.21013 0.41506 3.29864 5.21013 0.56491 
3.29864 5.63638 0.41506 3.29864 5.63638 0.56491 3.30138 5.20953 0.48998 
3.30138 5.63698 0.48998 3.30361 5.31697 0.3167 3.30361 5.31697 0.66326 
3.30361 5.52955 0.3167 3.30361 5.52955 0.66326 3.30528 5.26397 0.37735 
3.30528 5.26397 0.60262 3.30528 5.42326 0.29489 3.30528 5.42326 0.68507 
3.30528 5.58255 0.37735 3.30528 5.58255 0.60262 3.30589 5.37003 0.30552 
3.30589 5.37003 0.67444 3.30589 5.47648 0.30552 3.30589 5.47648 0.67444 
3.3108 5.26276 0.45222 3.3108 5.26276 0.52774 3.3108 5.58376 0.45222 
3.3108 5.58376 0.52774 3.31098 5.3167 0.36551 3.31098 5.3167 0.61445 
3.31098 5.52982 0.36551 3.31098 5.52982 0.61445 3.31367 5.42326 0.34325 
3.31367 5.42326 0.63671 3.31378 5.37 0.35404 3.31378 5.37 0.62592 
3.31378 5.47652 0.35404 3.31378 5.47652 0.62592 3.31594 5.31668 0.41462 
3.31594 5.31668 0.56534 3.31594 5.52983 0.41462 3.31594 5.52983 0.56534 
3.31876 5.31638 0.48998 3.31876 5.53014 0.48998 3.31928 5.36989 0.40316 
3.31928 5.36989 0.5768 3.31928 5.47662 0.40316 3.31928 5.47662 0.5768 
3.31968 5.42326 0.39196 3.31968 5.42326 0.588 3.32235 5.36986 0.45222 
3.32235 5.36986 0.52774 3.32235 5.47666 0.45222 3.32235 5.47666 0.52774 
3.32329 5.42326 0.44091 3.32329 5.42326 0.53905 3.32449 5.42326 0.48998 
0.44385 3.7016 -0.44714 0.46563 3.64893 -0.50019 0.46983 3.6986 -0.495 
0.47416 3.75089 -0.48388 0.48148 3.80358 -0.47179 0.48977 3.59871 -0.54569 
0.49182 3.64859 -0.542 0.49594 3.69821 -0.53692 0.50213 3.74746 -0.53049 
0.50903 3.8002 -0.51874 0.51807 3.54871 -0.58813 0.51833 3.85219 -0.50544 
0.51869 3.59807 -0.58693 0.5206 3.64802 -0.58325 0.52456 3.69796 -0.57807 
0.53001 3.90328 -0.49061 0.53064 3.74729 -0.57163 0.53828 3.7954 -0.56345 
0.5471 3.84761 -0.55039 0.54826 3.54871 -0.62683 0.5489 3.4994 -0.62569 
0.5489 3.59801 -0.62569 0.55142 3.45022 -0.62301 0.55142 3.64719 -0.62301 
0.55531 3.6971 -0.61795 0.55833 3.89923 -0.53563 0.56114 3.74662 -0.61132 
0.5687 3.7947 -0.60327 0.57193 3.94953 -0.51952 0.5781 3.84218 -0.59374 
0.58032 3.54871 -0.66399 0.58114 3.49958 -0.66309 0.58114 3.59783 -0.66309 
0.5836 3.45034 -0.66038 0.5836 3.64708 -0.66038 0.58674 3.99416 -0.50431 
0.58783 3.40157 -0.65607 0.58783 3.69585 -0.65607 0.58892 3.89391 -0.57937 
0.59353 3.74546 -0.64946 0.60118 3.79338 -0.64174 0.60194 3.9446 -0.56325 
0.60293 4.03834 -0.48664 0.61046 3.84096 -0.63222 0.61417 3.54871 -0.69954 
0.61502 3.49964 -0.69869 0.61502 3.59778 -0.69869 0.61644 3.98936 -0.54834 
0.61757 3.45069 -0.69613 0.61757 3.64673 -0.69613 0.6214 3.88758 -0.6212 
0.62182 3.40198 -0.69189 0.62182 3.40198 0.70702 0.62182 3.69544 -0.69189 
0.62775 3.35362 -0.68595 0.62775 3.35362 0.70109 0.62775 3.7438 -0.68595 
0.63265 4.03305 -0.53207 0.63399 3.93855 -0.60535 0.63536 3.30573 -0.67835 
0.63536 3.79169 -0.67835 0.64462 3.83899 -0.66909 0.64831 3.98331 -0.59097 
0.64972 3.54871 -0.73338 0.65043 4.07646 -0.51344 0.65061 3.49958 -0.73257 
0.65061 3.59783 -0.73257 0.65332 3.45034 -0.73011 0.65332 3.45034 0.74524 
0.65332 3.64708 -0.73011 0.6555 3.8856 -0.6582 0.65764 3.40157 -0.72587 
0.65764 3.40157 0.74101 0.65764 3.69585 -0.72587 0.66422 4.02726 -0.57489 
0.66425 3.35196 -0.72017 0.66425 3.35196 0.73531 0.66425 3.74546 -0.72017 
0.66799 3.93139 -0.64571 0.66992 4.11852 -0.49348 0.67197 3.30403 -0.71253 
0.67197 3.30403 0.72766 0.67197 3.79338 -0.71253 0.68148 3.25646 -0.70325 
0.68148 3.25646 0.71838 0.68148 3.84096 -0.70325 0.68159 4.06981 -0.55746 
0.68206 3.97626 -0.63165 0.68688 3.54871 -0.76544 0.68802 3.4994 -0.7648 
0.68802 3.4994 0.77994 0.68802 3.59801 -0.7648 0.69045 4.15824 -0.47256 
0.6907 3.45022 -0.76229 0.6907 3.45022 0.77742 0.6907 3.64719 -0.76229 
0.69251 3.20984 -0.6923 0.69251 3.88758 -0.6923 0.69575 3.40032 -0.7584 
0.69575 3.40032 0.77353 0.69575 3.6971 -0.7584 0.69766 4.0201 -0.61604 
0.70071 4.11223 -0.53773 0.70239 3.35079 -0.75257 0.70239 3.35079 0.76771 
0.70239 3.74662 -0.75257 0.70836 3.93855 -0.67971 0.71044 3.30272 -0.745 
0.71044 3.30272 0.76014 0.71044 3.7947 -0.745 0.71251 4.19648 -0.45047 
0.71477 4.06281 -0.59894 0.71997 3.25524 -0.73561 0.71997 3.25524 0.75074 
0.71997 3.84218 -0.73561 0.721 4.15211 -0.51739 0.72274 3.98331 -0.66539 
0.72557 3.54871 -0.79564 0.72557 3.54871 0.81078 0.72678 3.49935 -0.79502 
0.72678 3.49935 0.81015 0.72678 3.59807 -0.79502 0.73046 3.4494 -0.7931 
0.73046 3.4494 0.80824 0.73046 3.64802 -0.7931 0.73334 4.10428 -0.58037 
0.73434 3.20351 -0.72478 0.73434 3.20351 0.73992 0.73434 3.89391 -0.72478 
0.73564 3.39945 -0.78915 0.73564 3.39945 0.80428 0.73564 3.69796 -0.78915 
0.73881 4.02726 -0.64949 0.74208 3.35012 -0.78306 0.74208 3.35012 0.7982 
0.74208 3.74729 -0.78306 0.74273 4.19074 -0.4955 0.74856 4.25176 -0.41399 
0.75025 3.30202 -0.77543 0.75025 3.30202 0.79056 0.75025 3.7954 -0.77543 
0.75046 3.15281 -0.71176 0.75046 3.15281 0.7269 0.75046 3.9446 -0.71176 
0.75332 4.14441 -0.56039 0.75624 4.06981 -0.63212 0.76332 3.2498 -0.7666 
0.76332 3.2498 0.78174 0.76332 3.84761 -0.7666 0.76537 3.10805 -0.69727 
0.76537 3.10805 0.7124 0.76537 3.98936 -0.69727 0.7657 3.54871 -0.8239 
0.7657 3.54871 0.83904 0.7657 4.2276 -0.47248 0.76801 3.49871 -0.82394 
0.76801 3.49871 0.83907 0.76801 3.59871 -0.82394 0.76801 3.59871 0.83907 
0.77171 3.44883 -0.82189 0.77171 3.44883 0.83703 0.77171 3.64859 -0.82189 
0.77467 4.1831 -0.53903 0.77598 4.11223 -0.61299 0.77678 3.3992 -0.81777 
0.77678 3.3992 0.8329 0.77678 3.69821 -0.81777 0.77808 3.19819 -0.75537 
0.77808 3.19819 0.77051 0.77808 3.89923 -0.75537 0.78163 3.06437 -0.68106 
0.78163 3.06437 0.69619 0.78163 4.03305 -0.68106 0.78322 3.34995 -0.81157 
0.78322 3.34995 0.82671 0.78322 3.74746 -0.81157 0.78787 4.30305 -0.37512 
0.79418 3.14789 -0.74178 0.79418 3.14789 0.75691 0.79418 3.94953 -0.74178 
0.79496 3.29721 -0.80468 0.79496 3.29721 0.81982 0.79496 3.8002 -0.80468 
0.79632 4.15211 -0.5927 0.79734 4.22027 -0.51636 0.80027 3.02096 -0.66328 
0.80027 4.07646 -0.66328 0.80346 4.281 -0.43472 0.80717 3.54871 -0.85016 
0.80717 3.54871 0.8653 0.80827 3.24522 -0.79538 0.80827 3.24522 0.81051 
0.80827 3.85219 -0.79538 0.80939 3.10325 -0.72697 0.80939 3.10325 0.74211 
0.80939 3.99416 -0.72697 0.80959 3.49865 -0.85014 0.80959 3.49865 0.86528 
0.80959 3.59877 -0.85014 0.80959 3.59877 0.86528 0.81351 3.44849 -0.84808 
0.81351 3.44849 0.86322 0.81351 3.64893 -0.84808 0.81351 3.64893 0.86322 
0.81492 4.33427 -0.34809 0.8182 4.19074 -0.57097 0.8187 3.39882 -0.84388 
0.8187 3.39882 0.85901 0.8187 3.6986 -0.84388 0.8187 3.6986 0.85901 
0.82023 2.97889 -0.64379 0.82023 4.11852 -0.64379 0.82127 4.25581 -0.49243 
0.82309 3.19413 -0.78369 0.82309 3.19413 0.79883 0.82309 3.90328 -0.78369 
0.82706 3.05908 -0.71077 0.82706 3.05908 0.72591 0.82706 4.03834 -0.71077 
0.82955 4.31352 -0.40868 0.82983 3.34652 -0.83955 0.82983 3.34652 0.85468 
0.82983 3.75089 -0.83955 0.8394 3.14409 -0.76966 0.8394 3.14409 0.7848 
0.8394 3.95332 -0.76966 0.84115 4.15824 -0.62326 0.84122 4.2276 -0.548 
0.84192 3.29384 -0.83223 0.84192 3.29384 0.84736 0.84192 3.80358 -0.83223 
0.8432 4.36358 -0.3202 0.84605 3.01589 -0.69262 0.84605 3.01589 0.70776 
0.84605 4.08153 -0.69262 0.84641 4.28966 -0.4673 0.84988 3.54871 -0.87435 
0.84988 3.54871 0.88949 0.85262 3.49849 -0.87439 0.85262 3.49849 0.88952 
0.85262 3.59893 -0.87439 0.85262 3.59893 0.88952 0.85574 3.24165 -0.82249 
0.85574 3.24165 0.83762 0.85574 3.85577 -0.82249 0.85609 3.0991 -0.75497 
0.85609 3.0991 0.7701 0.85609 3.99832 -0.75497 0.85655 3.44839 -0.87219 
0.85655 3.44839 0.88732 0.85655 3.64903 -0.87219 0.85655 3.64903 0.88732 
0.85694 4.34436 -0.38144 0.86323 4.19648 -0.60119 0.86596 2.97428 -0.67267 
0.86596 2.97428 0.6878 0.86596 4.12314 -0.67267 0.86657 3.39582 -0.86985 
0.86657 3.39582 0.88499 0.86657 3.7016 -0.86985 0.86657 3.7016 0.88499 
0.87092 3.19068 -0.81035 0.87092 3.19068 0.82549 0.87092 3.90673 -0.81035 
0.87269 4.32172 -0.44102 0.87318 4.39147 -0.29069 0.87396 3.05524 -0.73835 
0.87396 3.05524 0.75349 0.87396 4.04218 -0.73835 0.87789 3.34369 -0.865 
0.87789 3.34369 0.88014 0.87789 3.75373 -0.865 0.87789 3.75373 0.88014 
0.87899 4.281 -0.51024 0.88517 4.37309 -0.35327 0.88598 3.14145 -0.79534 
0.88598 3.14145 0.81048 0.88598 3.95597 -0.79534 0.8872 2.93483 0.66691 
0.8872 4.16258 -0.65178 0.8906 3.29096 -0.85735 0.8906 3.29096 0.87249 
0.8906 3.80646 -0.85735 0.8906 3.80646 0.87249 0.89295 3.01262 -0.71986 
0.89295 3.01262 0.735 0.89295 4.08479 -0.71986 0.89372 3.54871 -0.89642 
0.89372 3.54871 0.91156 0.89657 3.49843 -0.89637 0.89657 3.49843 0.9115 
0.89657 3.59899 -0.89637 0.89657 3.59899 0.9115 0.89971 2.84565 0.58028 
0.89971 4.25176 -0.56514 0.90005 4.35192 -0.41366 0.90298 3.09663 -0.78025 
0.90298 3.09663 0.79538 0.90298 4.00079 -0.78025 0.9046 3.239 -0.8471 
0.9046 3.239 0.86224 0.9046 3.85842 -0.8471 0.9046 3.85842 0.86224 
0.90502 4.31352 -0.48416 0.90572 3.44589 -0.89617 0.90572 3.44589 0.91131 
0.90572 3.65153 -0.89617 0.90572 3.65153 0.91131 0.91303 2.97136 -0.69954 
0.91303 2.97136 0.71467 0.91303 4.12606 -0.69954 0.91547 4.40057 -0.32358 
0.91606 3.39332 -0.89335 0.91606 3.39332 0.90849 0.91606 3.70409 -0.89335 
0.91606 3.70409 0.90849 0.91863 3.18896 -0.83413 0.91863 3.18896 0.84927 
0.91863 3.90845 -0.83413 0.92131 3.05274 -0.76317 0.92131 3.05274 0.77831 
0.92131 4.04468 -0.76317 0.92273 2.87798 0.6331 0.92273 4.21944 -0.61796 
0.92728 3.34147 -0.88788 0.92728 3.34147 0.90301 0.92728 3.75595 -0.88788 
0.92728 3.75595 0.90301 0.92843 4.38018 -0.38528 0.93226 4.34436 -0.45676 
0.9338 3.13996 -0.81874 0.9338 3.13996 0.83388 0.9338 3.95746 -0.81874 
0.93859 2.79436 0.54097 0.93859 3.54871 -0.91631 0.93859 3.54871 0.93145 
0.93859 4.30305 -0.52583 0.9403 3.2888 -0.87973 0.9403 3.2888 0.89487 
0.9403 3.80861 -0.87973 0.9403 3.80861 0.89487 0.9406 3.01035 -0.74427 
0.9406 3.01035 0.75941 0.9406 4.08706 -0.74427 0.94683 3.49612 -0.91819 
0.94683 3.49612 0.93333 0.94683 3.60129 -0.91819 0.94683 3.60129 0.93333 
0.94744 2.91286 0.68281 0.94744 4.18455 -0.66767 0.95133 3.09523 -0.8033 
0.95133 3.09523 0.81843 0.95133 4.00219 -0.8033 0.95348 3.23825 -0.86898 
0.95348 3.23825 0.88412 0.95348 3.85916 -0.86898 0.95348 3.85916 0.88412 
0.95614 3.44369 -0.91744 0.95614 3.44369 0.93258 0.95614 3.65373 -0.91744 
0.95614 3.65373 0.93258 0.95775 4.40644 -0.35596 0.96044 4.37309 -0.42854 
0.96049 2.82458 0.59533 0.96049 4.27284 -0.5802 0.96562 2.76314 0.51392 
0.96562 4.33427 -0.49879 0.96648 3.39155 -0.91407 0.96648 3.39155 0.92921 
0.96648 3.70586 -0.91407 0.96648 3.70586 0.92921 0.96775 3.18831 -0.85564 
0.96775 3.18831 0.87078 0.96775 3.90911 -0.85564 0.96775 3.90911 0.87078 
0.96981 3.05166 -0.78579 0.96981 3.05166 0.80092 0.96981 4.04576 -0.78579 
0.97533 2.95165 0.73134 0.97533 4.14577 -0.7162 0.97783 3.33986 -0.90809 
0.97783 3.33986 0.92323 0.97783 3.75755 -0.90809 0.97783 3.75755 0.92323 
0.98272 3.13963 -0.8398 0.98272 3.13963 0.85494 0.98272 3.95779 -0.8398 
0.98272 3.95779 0.85494 0.98395 2.85794 0.64714 0.98395 4.23948 -0.63201 
0.98438 3.54871 -0.93398 0.98438 3.54871 0.94911 0.99013 4.40057 -0.39823 
0.99015 3.28876 -0.89951 0.99015 3.28876 0.91464 0.99015 3.80865 -0.89951 
0.99015 3.80865 0.91464 0.99284 3.49608 -0.93549 0.99284 3.49608 0.95063 
0.99284 3.60133 -0.93549 0.99284 3.60133 0.95063 0.99351 4.36358 -0.47051 
0.99983 2.77554 0.55428 0.99983 4.32187 -0.53914 1.00052 3.09509 -0.8239 
1.00052 3.09509 0.83904 1.00052 4.00233 -0.8239 1.00052 4.00233 0.83904 
1.00249 3.4434 -0.93439 1.00249 3.4434 0.94953 1.00249 3.65402 -0.93439 
1.00249 3.65402 0.94953 1.00341 3.2384 -0.88835 1.00341 3.2384 0.90349 
1.00341 3.85901 -0.88835 1.00341 3.85901 0.90349 1.00365 2.99164 -0.75976 
1.00365 2.99164 0.7749 1.00365 4.10577 -0.75976 1.01086 2.89479 0.69752 
1.01086 4.20263 -0.68238 1.01305 3.39127 -0.93063 1.01305 3.39127 0.94576 
1.01305 3.70615 -0.93063 1.01305 3.70615 0.94576 1.01757 3.18892 -0.87466 
1.01757 3.18892 0.88979 1.01757 3.9085 -0.87466 1.01757 3.9085 0.88979 
1.02236 2.8069 0.60788 1.02236 4.29051 -0.59274 1.02302 4.39147 -0.44053 
1.02534 3.33845 -0.92421 1.02534 3.33845 0.93935 1.02534 3.75897 -0.92421 
1.02534 3.75897 0.93935 1.02755 2.74575 0.52621 1.02755 4.35166 -0.51107 
1.03099 3.54871 -0.94937 1.03099 3.54871 0.96451 1.0326 3.14046 -0.85846 
1.0326 3.14046 0.87359 1.0326 3.95696 -0.85846 1.0326 3.95696 0.87359 
1.03383 3.0342 -0.8003 1.03383 3.0342 0.81544 1.03383 4.06322 -0.8003 
1.03789 3.28742 -0.91516 1.03789 3.28742 0.93029 1.03789 3.81 -0.91516 
1.03789 3.81 0.93029 1.03921 2.93465 0.74471 1.03921 4.16276 -0.72957 
1.0399 3.49596 -0.95058 1.0399 3.49596 0.96572 1.0399 3.60146 -0.95058 
1.0399 3.60146 0.96572 1.04865 2.84135 0.65973 1.04865 4.25607 -0.6446 
1.04962 3.44336 -0.94904 1.04962 3.44336 0.96418 1.04962 3.65406 -0.94904 
1.04962 3.65406 0.96418 1.05153 3.23693 -0.90349 1.05153 3.23693 0.91863 
1.05153 3.86049 -0.90349 1.05153 3.86049 0.91863 1.05328 4.41722 -0.4094 
1.05699 4.37985 -0.48167 1.06122 3.39022 -0.94493 1.06122 3.39022 0.96007 
1.06122 3.70719 -0.94493 1.06122 3.70719 0.96007 1.06245 2.76003 0.56525 
1.06245 4.33738 -0.55011 1.0652 3.07853 -0.83704 1.0652 3.07853 0.85217 
1.0652 4.01889 -0.83704 1.0652 4.01889 0.85217 1.06592 3.18758 -0.8893 
1.06592 3.18758 0.90444 1.06592 3.90984 -0.8893 1.06592 3.90984 0.90444 
1.06865 2.97564 -0.77203 1.06865 2.97564 0.78716 1.06865 4.12178 -0.77203 
1.07359 3.33756 -0.93798 1.07359 3.33756 0.95312 1.07359 3.75986 -0.93798 
1.07359 3.75986 0.95312 1.07621 2.87943 0.709 1.07621 4.21798 -0.69387 
1.07829 3.54871 -0.96246 1.07829 3.54871 0.9776 1.08662 3.28653 -0.92849 
1.08662 3.28653 0.94362 1.08662 3.81089 -0.92849 1.08662 3.81089 0.94362 
1.08712 4.40611 -0.45072 1.08739 3.49592 -0.96326 1.08739 3.49592 0.9784 
1.08739 3.6015 -0.96326 1.08739 3.6015 0.9784 1.088 2.79231 0.61867 
1.088 4.30511 -0.60353 1.09176 4.36595 -0.52106 1.09852 3.44276 -0.96153 
1.09852 3.44276 0.97667 1.09852 3.65466 -0.96153 1.09852 3.65466 0.97667 
1.09918 3.01912 -0.81109 1.09918 3.01912 0.82623 1.09918 4.0783 -0.81109 
1.10033 3.23625 -0.91631 1.10033 3.23625 0.93145 1.10033 3.86117 -0.91631 
1.10033 3.86117 0.93145 1.1034 3.13255 -0.87524 1.1034 3.13255 0.89037 
1.1034 3.96487 -0.87524 1.1034 3.96487 0.89037 1.10437 2.92045 0.75473 
1.10437 4.17697 -0.73959 1.11033 3.38964 -0.9569 1.11033 3.38964 0.97204 
1.11033 3.70778 -0.9569 1.11033 3.70778 0.97204 1.11461 2.82802 0.66931 
1.11461 4.26939 -0.65417 1.12164 4.39245 -0.49067 1.12247 3.3372 -0.94938 
1.12247 3.3372 0.96451 1.12247 3.76021 -0.94938 1.12247 3.76021 0.96451 
1.12618 2.7479 0.57382 1.12618 3.54871 -0.97322 1.12618 3.54871 0.98835 
1.12618 4.34952 -0.55869 1.13435 2.96254 -0.78076 1.13435 2.96254 0.7959 
1.13435 4.13488 -0.78076 1.13569 3.28625 -0.93936 1.13569 3.28625 0.9545 
1.13569 3.81116 -0.93936 1.13569 3.81116 0.9545 1.13674 3.07161 -0.85169 
1.13674 3.07161 0.86682 1.13674 4.02581 -0.85169 1.13674 4.02581 0.86682 
1.13682 3.49549 -0.97383 1.13682 3.49549 0.98897 1.13682 3.60193 -0.97383 
1.13682 3.60193 0.98897 1.13743 3.18071 -0.9039 1.13743 3.18071 0.91904 
1.13743 3.91671 -0.9039 1.13743 3.91671 0.91904 1.14216 2.86701 0.71694 
1.14216 4.2304 -0.7018 1.14799 3.44242 -0.97155 1.14799 3.44242 0.98669 
1.14799 3.655 -0.97155 1.14799 3.655 0.98669 1.15203 4.41683 -0.45903 
1.15222 2.78153 0.62632 1.15222 4.31589 -0.61119 1.15596 4.37652 -0.52852 
1.15968 3.38967 -0.96639 1.15968 3.38967 0.98153 1.15968 3.70775 -0.96639 
1.15968 3.70775 0.98153 1.17052 2.90911 0.76135 1.17052 4.18831 -0.74621 
1.1717 3.01287 -0.8234 1.1717 3.01287 0.83853 1.1717 4.08455 -0.8234 
1.17184 3.33738 -0.95836 1.17184 3.33738 0.97349 1.17184 3.76003 -0.95836 
1.17184 3.76003 0.97349 1.1727 3.23072 -0.92881 1.1727 3.23072 0.94395 
1.1727 3.86669 -0.92881 1.1727 3.86669 0.94395 1.17454 3.54871 -0.98161 
1.17454 3.54871 0.99674 1.17538 3.12687 -0.88729 1.17538 3.12687 0.90242 
1.17538 3.97055 -0.88729 1.17538 3.97055 0.90242 1.17954 2.81882 0.67627 
1.17954 4.2786 -0.66114 1.18533 3.49545 -0.98172 1.18533 3.49545 0.99685 
1.18533 3.60197 -0.98172 1.18533 3.60197 0.99685 1.18636 4.40156 -0.49686 
1.19075 2.7392 0.57998 1.19075 4.35822 -0.56484 1.1968 3.44215 -0.97892 
1.1968 3.44215 0.99405 1.1968 3.65527 -0.97892 1.1968 3.65527 0.99405 
1.20745 2.95763 0.80611 1.20745 4.13978 -0.79098 1.20749 2.8591 0.72275 
1.20749 4.23832 -0.70762 1.2086 3.28154 -0.94947 1.2086 3.28154 0.96461 
1.2086 3.81587 -0.94947 1.2086 3.81587 0.96461 1.20864 3.38942 -0.97322 
1.20864 3.38942 0.98835 1.20864 3.708 -0.97322 1.20864 3.708 0.98835 
1.2099 3.06689 -0.8616 1.2099 3.06689 0.87673 1.2099 4.03052 -0.8616 
1.21038 3.17608 -0.91377 1.21038 3.17608 0.9289 1.21038 3.92133 -0.91377 
1.21038 3.92133 0.9289 1.21711 4.42425 -0.46422 1.21768 2.7742 0.63159 
1.21768 4.32321 -0.61646 1.22108 4.38366 -0.53355 1.22326 3.54871 -0.98762 
1.22326 3.54871 1.00275 1.23446 3.49534 -0.98723 1.23446 3.49534 1.00236 
1.23446 3.60207 -0.98723 1.23446 3.60207 1.00236 1.24502 3.00954 -0.83117 
1.24502 3.00954 0.84631 1.24502 4.08787 -0.83117 1.24508 2.81278 0.68033 
1.24508 4.28463 -0.6652 1.24568 2.90356 0.76788 1.24568 4.19385 -0.75274 
1.24587 3.22692 -0.93624 1.24587 3.22692 0.95137 1.24587 3.87049 -0.93624 
1.24587 3.87049 0.95137 1.24591 3.44213 -0.98388 1.24591 3.44213 0.99901 
1.24591 3.65528 -0.98388 1.24591 3.65528 0.99901 1.24635 3.33558 -0.96658 
1.24635 3.33558 0.98172 1.24635 3.76183 -0.96658 1.24635 3.76183 0.98172 
1.24813 3.12345 -0.89454 1.24813 3.12345 0.90968 1.24813 3.97397 -0.89454 
1.24813 3.97397 0.90968 1.25166 4.40698 -0.50088 1.25587 2.73396 0.58368 
1.25587 4.36346 -0.56855 1.27221 3.54871 -0.99123 1.27221 3.54871 1.00636 
1.28304 2.9539 0.81052 1.28304 4.14352 -0.79539 1.28304 3.06454 -0.86657 
1.28304 3.06454 0.88171 1.28304 4.03288 -0.86657 1.28307 2.85536 0.72716 
1.28307 4.24206 -0.71202 1.28308 2.77041 0.6343 1.28308 4.327 -0.61917 
1.28349 3.28033 -0.955 1.28349 3.28033 0.97014 1.28349 3.81708 -0.955 
1.28349 3.81708 0.97014 1.28349 3.17376 -0.91871 1.28349 3.17376 0.93384 
1.28349 3.92365 -0.91871 1.28349 3.92365 0.93384 1.28351 3.38821 -0.97875 
1.28351 3.38821 0.99388 1.28351 3.70921 -0.97875 1.28351 3.70921 0.99388 
1.28351 3.49531 -0.99029 1.28351 3.49531 1.00543 1.28351 3.60211 -0.99029 
1.28351 3.60211 1.00543 1.28642 4.42859 -0.46634 1.28642 4.38728 -0.5361 
1.32127 2.73221 0.58492 1.32127 2.81064 0.68229 1.32127 2.90171 0.77006 
1.32127 3.00797 -0.83362 1.32127 3.00797 0.84876 1.32127 3.12231 -0.89697 
1.32127 3.12231 0.9121 1.32127 3.226 -0.93893 1.32127 3.226 0.95407 
1.32127 3.33498 -0.96933 1.32127 3.33498 0.98446 1.32127 3.44183 -0.9867 
1.32127 3.44183 1.00184 1.32127 3.54871 -0.99243 1.32127 3.54871 1.00757 
1.32127 3.65559 -0.9867 1.32127 3.65559 1.00184 1.32127 3.76243 -0.96933 
1.32127 3.76243 0.98446 1.32127 3.87141 -0.93893 1.32127 3.87141 0.95407 
1.32127 3.97511 -0.89697 1.32127 3.97511 0.9121 1.32127 4.08945 -0.83362 
1.32127 4.1957 -0.75492 1.32127 4.28678 -0.66716 1.32127 4.3652 -0.56978 
1.32127 4.40907 -0.50212 1.35613 4.38728 -0.5361 1.35613 4.42859 -0.46634 
1.35903 3.49531 -0.99029 1.35903 3.49531 1.00543 1.35903 3.60211 -0.99029 
1.35903 3.60211 1.00543 1.35904 3.38821 -0.97875 1.35904 3.38821 0.99388 
1.35904 3.70921 -0.97875 1.35904 3.70921 0.99388 1.35906 3.17376 -0.91871 
1.35906 3.17376 0.93384 1.35906 3.92365 -0.91871 1.35906 3.92365 0.93384 
1.35906 3.28033 -0.955 1.35906 3.28033 0.97014 1.35906 3.81708 -0.955 
1.35906 3.81708 0.97014 1.35947 2.77041 0.6343 1.35947 4.327 -0.61917 
1.35947 2.85536 0.72716 1.35947 4.24206 -0.71202 1.35951 3.06454 -0.86657 
1.35951 3.06454 0.88171 1.35951 4.03288 -0.86657 1.35951 2.9539 0.81052 
1.35951 4.14352 -0.79539 1.37034 3.54871 -0.99123 1.37034 3.54871 1.00636 
1.38668 2.73396 0.58368 1.38668 4.36346 -0.56855 1.39088 4.40698 -0.50088 
1.39442 3.12345 -0.89454 1.39442 3.12345 0.90968 1.39442 3.97397 -0.89454 
1.39442 3.97397 0.90968 1.3962 3.33558 -0.96658 1.3962 3.33558 0.98172 
1.3962 3.76183 -0.96658 1.3962 3.76183 0.98172 1.39663 3.44213 -0.98388 
1.39663 3.44213 0.99901 1.39663 3.65528 -0.98388 1.39663 3.65528 0.99901 
1.39667 3.22692 -0.93624 1.39667 3.22692 0.95137 1.39667 3.87049 -0.93624 
1.39667 3.87049 0.95137 1.39687 2.90356 0.76788 1.39687 4.19385 -0.75274 
1.39747 2.81278 0.68033 1.39747 4.28463 -0.6652 1.39752 3.00954 -0.83117 
1.39752 3.00954 0.84631 1.39752 4.08787 -0.83117 1.40809 3.49534 -0.98723 
1.40809 3.49534 1.00236 1.40809 3.60207 -0.98723 1.40809 3.60207 1.00236 
1.41929 3.54871 -0.98762 1.41929 3.54871 1.00275 1.42147 4.38366 -0.53355 
1.42487 2.7742 0.63159 1.42487 4.32321 -0.61646 1.42544 4.42425 -0.46422 
1.43216 3.17608 -0.91377 1.43216 3.17608 0.9289 1.43216 3.92133 -0.91377 
1.43216 3.92133 0.9289 1.43265 3.06689 -0.8616 1.43265 3.06689 0.87673 
1.43265 4.03052 -0.8616 1.43391 3.38942 -0.97322 1.43391 3.38942 0.98835 
1.43391 3.708 -0.97322 1.43391 3.708 0.98835 1.43394 3.28154 -0.94947 
1.43394 3.28154 0.96461 1.43394 3.81587 -0.94947 1.43394 3.81587 0.96461 
1.43505 2.8591 0.72275 1.43505 4.23832 -0.70762 1.4351 2.95763 -0.79098 
1.4351 2.95763 0.80611 1.4351 4.13978 -0.79098 1.44575 3.44215 -0.97892 
1.44575 3.44215 0.99405 1.44575 3.65527 -0.97892 1.44575 3.65527 0.99405 
1.4518 2.7392 0.57998 1.4518 4.35822 -0.56484 1.45618 4.40156 -0.49686 
1.45722 3.49545 -0.98172 1.45722 3.49545 0.99685 1.45722 3.60197 -0.98172 
1.45722 3.60197 0.99685 1.46301 2.81882 0.67627 1.46301 4.2786 -0.66114 
1.46717 3.12687 -0.88729 1.46717 3.12687 0.90242 1.46717 3.97055 -0.88729 
1.46717 3.97055 0.90242 1.468 3.54871 -0.98161 1.468 3.54871 0.99674 
1.46985 3.23072 -0.92881 1.46985 3.23072 0.94395 1.46985 3.86669 -0.92881 
1.46985 3.86669 0.94395 1.4707 3.33738 -0.95836 1.4707 3.33738 0.97349 
1.4707 3.76003 -0.95836 1.4707 3.76003 0.97349 1.47085 3.01287 -0.8234 
1.47085 3.01287 0.83853 1.47085 4.08455 -0.8234 1.47203 2.90911 0.76135 
1.47203 4.18831 -0.74621 1.48287 3.38967 -0.96639 1.48287 3.38967 0.98153 
1.48287 3.70775 -0.96639 1.48287 3.70775 0.98153 1.48659 2.72089 0.54366 
1.48659 4.37652 -0.52852 1.49033 2.78153 0.62632 1.49033 4.31589 -0.61119 
1.49052 4.41683 -0.45903 1.49455 3.44242 -0.97155 1.49455 3.44242 0.98669 
1.49455 3.655 -0.97155 1.49455 3.655 0.98669 1.50039 2.86701 0.71694 
1.50039 4.2304 -0.7018 1.50512 3.18071 -0.9039 1.50512 3.18071 0.91904 
1.50512 3.91671 -0.9039 1.50512 3.91671 0.91904 1.50573 3.49549 -0.97383 
1.50573 3.49549 0.98897 1.50573 3.60193 -0.97383 1.50573 3.60193 0.98897 
1.50581 3.07161 -0.85169 1.50581 3.07161 0.86682 1.50581 4.02581 -0.85169 
1.50686 3.28625 -0.93936 1.50686 3.28625 0.9545 1.50686 3.81116 -0.93936 
1.50686 3.81116 0.9545 1.5082 2.96254 -0.78076 1.5082 2.96254 0.7959 
1.5082 4.13488 -0.78076 1.51636 2.7479 0.57382 1.51636 3.54871 -0.97322 
1.51636 3.54871 0.98835 1.51636 4.34952 -0.55869 1.52008 3.3372 -0.94938 
1.52008 3.3372 0.96451 1.52008 3.76021 -0.94938 1.52008 3.76021 0.96451 
1.5209 4.39245 -0.49067 1.52794 2.82802 0.66931 1.52794 4.26939 -0.65417 
1.53222 3.38964 -0.9569 1.53222 3.38964 0.97204 1.53222 3.70778 -0.9569 
1.53222 3.70778 0.97204 1.53818 2.92045 0.75473 1.53818 4.17697 -0.73959 
1.53914 3.13255 -0.87524 1.53914 3.13255 0.89037 1.53914 3.96487 -0.87524 
1.53914 3.96487 0.89037 1.54222 3.23625 -0.91631 1.54222 3.23625 0.93145 
1.54222 3.86117 -0.91631 1.54222 3.86117 0.93145 1.54337 3.01912 -0.81109 
1.54337 3.01912 0.82623 1.54337 4.0783 -0.81109 1.54402 3.44276 -0.96153 
1.54402 3.44276 0.97667 1.54402 3.65466 -0.96153 1.54402 3.65466 0.97667 
1.55079 2.73147 0.53619 1.55079 4.36595 -0.52106 1.55455 2.79231 0.61867 
1.55455 4.30511 -0.60353 1.55516 3.49592 -0.96326 1.55516 3.49592 0.9784 
1.55516 3.6015 -0.96326 1.55516 3.6015 0.9784 1.55543 4.40611 -0.45072 
1.55592 3.28653 -0.92849 1.55592 3.28653 0.94362 1.55592 3.81089 -0.92849 
1.55592 3.81089 0.94362 1.56425 3.54871 -0.96246 1.56425 3.54871 0.9776 
1.56634 2.87943 0.709 1.56634 4.21798 -0.69387 1.56896 3.33756 -0.93798 
1.56896 3.33756 0.95312 1.56896 3.75986 -0.93798 1.56896 3.75986 0.95312 
1.5739 2.97564 0.78716 1.5739 4.12178 -0.77203 1.57663 3.18758 -0.8893 
1.57663 3.18758 0.90444 1.57663 3.90984 -0.8893 1.57663 3.90984 0.90444 
1.57734 3.07853 -0.83704 1.57734 3.07853 0.85217 1.57734 4.01889 -0.83704 
1.57734 4.01889 0.85217 1.58009 2.76003 0.56525 1.58009 4.33738 -0.55011 
1.58133 3.39022 -0.94493 1.58133 3.39022 0.96007 1.58133 3.70719 -0.94493 
1.58133 3.70719 0.96007 1.59102 3.23693 -0.90349 1.59102 3.23693 0.91863 
1.59102 3.86049 -0.90349 1.59102 3.86049 0.91863 1.59292 3.44336 -0.94904 
1.59292 3.44336 0.96418 1.59292 3.65406 -0.94904 1.59292 3.65406 0.96418 
1.5939 2.84135 0.65973 1.5939 4.25607 -0.6446 1.60264 3.49596 -0.95058 
1.60264 3.49596 0.96572 1.60264 3.60146 -0.95058 1.60264 3.60146 0.96572 
1.60334 2.93465 0.74471 1.60334 4.16276 -0.72957 1.60466 3.28742 -0.91516 
1.60466 3.28742 0.93029 1.60466 3.81 -0.91516 1.60466 3.81 0.93029 
1.60872 3.0342 0.81544 1.60872 4.06322 -0.8003 1.60995 3.14046 -0.85846 
1.60995 3.14046 0.87359 1.60995 3.95696 -0.85846 1.60995 3.95696 0.87359 
1.61156 3.54871 -0.94937 1.61156 3.54871 0.96451 1.615 2.74575 0.52621 
1.61721 3.33845 -0.92421 1.61721 3.33845 0.93935 1.61721 3.75897 -0.92421 
1.61721 3.75897 0.93935 1.62018 2.8069 0.60788 1.62497 3.18892 -0.87466 
1.62497 3.18892 0.88979 1.62497 3.9085 -0.87466 1.62497 3.9085 0.88979 
1.6295 3.39127 -0.93063 1.6295 3.39127 0.94576 1.6295 3.70615 -0.93063 
1.6295 3.70615 0.94576 1.63168 2.89479 0.69752 1.63168 4.20263 -0.68238 
1.6389 2.99164 0.7749 1.6389 4.10577 -0.75976 1.63914 3.2384 -0.88835 
1.63914 3.2384 0.90349 1.63914 3.85901 -0.88835 1.63914 3.85901 0.90349 
1.64005 3.4434 -0.93439 1.64005 3.4434 0.94953 1.64005 3.65402 -0.93439 
1.64005 3.65402 0.94953 1.64203 3.09509 0.83904 1.64203 4.00233 -0.8239 
1.64203 4.00233 0.83904 1.64271 2.77554 0.55428 1.64904 2.73384 0.48565 
1.64971 3.49608 -0.93549 1.64971 3.49608 0.95063 1.64971 3.60133 -0.93549 
1.64971 3.60133 0.95063 1.6524 3.28876 -0.89951 1.6524 3.28876 0.91464 
1.6524 3.80865 -0.89951 1.6524 3.80865 0.91464 1.65816 3.54871 -0.93398 
1.65816 3.54871 0.94911 1.65859 2.85794 0.64714 1.65983 3.13963 0.85494 
1.65983 3.95779 -0.8398 1.65983 3.95779 0.85494 1.66472 3.33986 -0.90809 
1.66472 3.33986 0.92323 1.66472 3.75755 -0.90809 1.66472 3.75755 0.92323 
1.66722 2.95165 0.73134 1.67274 3.05166 0.80092 1.67274 4.04576 -0.78579 
1.6748 3.18831 0.87078 1.6748 3.90911 -0.85564 1.6748 3.90911 0.87078 
1.67607 3.39155 -0.91407 1.67607 3.39155 0.92921 1.67607 3.70586 -0.91407 
1.67607 3.70586 0.92921 1.67693 2.76314 0.51392 1.68206 2.82458 0.59533 
1.68641 3.44369 -0.91744 1.68641 3.44369 0.93258 1.68641 3.65373 -0.91744 
1.68641 3.65373 0.93258 1.68907 3.23825 0.88412 1.68907 3.85916 -0.86898 
1.68907 3.85916 0.88412 1.69122 3.09523 0.81843 1.69122 4.00219 -0.8033 
1.69122 4.00219 0.81843 1.69511 2.91286 0.68281 1.69571 3.49612 -0.91819 
1.69571 3.49612 0.93333 1.69571 3.60129 -0.91819 1.69571 3.60129 0.93333 
1.70195 3.01035 0.75941 1.70225 3.2888 0.89487 1.70225 3.80861 -0.87973 
1.70225 3.80861 0.89487 1.70396 2.79436 0.54097 1.70396 3.54871 -0.91631 
1.70396 3.54871 0.93145 1.70875 3.13996 0.83388 1.70875 3.95746 -0.81874 
1.70875 3.95746 0.83388 1.71029 2.75305 0.4719 1.71527 3.34147 -0.88788 
1.71527 3.34147 0.90301 1.71527 3.75595 -0.88788 1.71527 3.75595 0.90301 
1.71982 2.87798 0.6331 1.72124 3.05274 0.77831 1.72392 3.18896 0.84927 
1.72392 3.90845 -0.83413 1.72392 3.90845 0.84927 1.72649 3.39332 -0.89335 
1.72649 3.39332 0.90849 1.72649 3.70409 -0.89335 1.72649 3.70409 0.90849 
1.72952 2.97136 0.71467 1.73683 3.44589 -0.89617 1.73683 3.44589 0.91131 
1.73683 3.65153 -0.89617 1.73683 3.65153 0.91131 1.73753 2.78389 0.49929 
1.73795 3.239 0.86224 1.73795 3.85842 -0.8471 1.73795 3.85842 0.86224 
1.73957 3.09663 0.79538 1.73957 4.00079 0.79538 1.7425 2.7455 0.42879 
1.74284 2.84565 0.58028 1.74597 3.49843 -0.89637 1.74597 3.49843 0.9115 
1.74597 3.59899 -0.89637 1.74597 3.59899 0.9115 1.74883 3.54871 -0.89642 
1.74883 3.54871 0.91156 1.74959 3.01262 0.735 1.75195 3.29096 0.87249 
1.75195 3.80646 -0.85735 1.75195 3.80646 0.87249 1.75535 2.93483 0.66691 
1.75656 3.14145 0.81048 1.75656 3.95597 0.81048 1.76356 2.81641 0.52538 
1.76465 3.34369 0.88014 1.76465 3.75373 -0.865 1.76465 3.75373 0.88014 
1.76859 3.05524 0.75349 1.76859 4.04218 0.75349 1.76986 2.7757 0.45615 
1.77163 3.19068 0.82549 1.77163 3.90673 0.82549 1.77598 3.39582 0.88499 
1.77598 3.7016 -0.86985 1.77598 3.7016 0.88499 1.77659 2.97428 0.6878 
1.77932 2.90094 0.61633 1.78561 2.75305 0.39658 1.786 3.44839 -0.87219 
1.786 3.44839 0.88732 1.786 3.64903 -0.87219 1.786 3.64903 0.88732 
1.78645 3.0991 0.7701 1.78645 3.99832 0.7701 1.78681 3.24165 0.83762 
1.78681 3.85577 -0.82249 1.78681 3.85577 0.83762 1.78993 3.49849 -0.87439 
1.78993 3.49849 0.88952 1.78993 3.59893 -0.87439 1.78993 3.59893 0.88952 
1.79267 3.54871 -0.87435 1.79267 3.54871 0.88949 1.79614 2.80776 0.48243 
1.7965 3.01589 0.70776 1.80063 3.29384 0.84736 1.80063 3.80358 -0.83223 
1.80063 3.80358 0.84736 1.80132 2.86982 0.56314 1.8014 2.93917 0.6384 
1.80315 3.14409 0.7848 1.80315 3.95332 0.7848 1.81272 3.34652 0.85468 
1.81272 3.75089 -0.83955 1.81272 3.75089 0.85468 1.813 2.78389 0.42382 
1.81549 3.05908 0.72591 1.81549 4.03834 0.72591 1.81945 3.19413 0.79883 
1.81945 3.90328 0.79883 1.82127 2.8416 0.50757 1.82232 2.97889 0.65893 
1.82384 3.39882 0.85901 1.82384 3.6986 -0.84388 1.82384 3.6986 0.85901 
1.82434 2.90667 0.58611 1.82763 2.76314 0.36322 1.82904 3.44849 0.86322 
1.82904 3.64893 -0.84808 1.82904 3.64893 0.86322 1.83296 3.49865 -0.85014 
1.83296 3.49865 0.86528 1.83296 3.59877 -0.85014 1.83296 3.59877 0.86528 
1.83315 3.10325 0.74211 1.83315 3.99416 0.74211 1.83428 3.24522 0.81051 
1.83428 3.85219 0.81051 1.83538 3.54871 -0.85016 1.83538 3.54871 0.8653 
1.83908 2.81641 0.44986 1.83992 2.74575 0.30129 1.84228 3.02096 0.67841 
1.84521 2.87715 0.5315 1.84623 2.9453 0.60784 1.84759 3.29721 0.81982 
1.84759 3.8002 0.81982 1.84837 3.14789 0.75691 1.84837 3.94953 0.75691 
1.85468 2.79436 0.39025 1.85933 3.34995 0.82671 1.85933 3.74746 0.82671 
1.86091 3.06437 0.69619 1.86091 4.03305 0.69619 1.86447 3.19819 0.77051 
1.86447 3.89923 0.77051 1.86577 3.3992 0.8329 1.86577 3.69821 -0.81777 
1.86577 3.69821 0.8329 1.86657 2.98519 0.62813 1.86787 2.91431 0.55417 
1.86798 2.77554 0.32901 1.87084 3.44883 0.83703 1.87084 3.64859 -0.82189 
1.87084 3.64859 0.83703 1.87453 3.49871 0.83907 1.87453 3.59871 -0.82394 
1.87453 3.59871 0.83907 1.87684 2.86982 0.48762 1.87684 3.54871 -0.8239 
1.87684 3.54871 0.83904 1.87718 3.10805 0.7124 1.87718 3.98936 0.7124 
1.87923 3.2498 0.78174 1.87923 3.84761 0.78174 1.8863 3.02761 0.64725 
1.8863 4.06981 0.64725 1.88923 2.95301 0.57552 1.89209 3.15281 0.7269 
1.89209 3.9446 0.7269 1.89229 3.30202 0.79056 1.89229 3.7954 0.79056 
1.89398 2.84565 0.42913 1.89982 2.90667 0.51064 1.90047 3.35012 0.7982 
1.90047 3.74729 0.7982 1.90373 3.07015 0.66463 1.90373 4.02726 0.66463 
1.90691 3.39945 0.80428 1.90691 3.69796 0.80428 1.90821 3.20351 0.73992 
1.90821 3.89391 0.73992 1.90904 2.82458 0.36835 1.90921 2.99314 0.59551 
1.91209 3.4494 0.80824 1.91209 3.64802 0.80824 1.91577 3.49935 0.81015 
1.91577 3.59807 -0.79502 1.91577 3.59807 0.81015 1.91697 3.54871 0.81078 
1.91981 3.1141 0.68053 1.91981 3.98331 0.68053 1.92155 2.9453 0.53252 
1.92258 3.25524 0.75074 1.92258 3.84218 0.75074 1.92778 3.03461 0.61407 
1.93004 2.90094 0.46561 1.93211 3.30272 0.76014 1.93211 3.7947 0.76014 
1.93419 3.15887 0.69485 1.93419 3.93855 0.69485 1.94016 3.35079 0.76771 
1.94016 3.74662 0.76771 1.94184 2.98519 0.55286 1.94489 3.07731 0.63118 
1.9468 3.40032 0.77353 1.9468 3.6971 0.77353 1.9468 2.87798 0.40612 
1.95004 3.20984 0.70744 1.95004 3.88758 0.70744 1.95185 3.45022 0.77742 
1.95185 3.64719 0.77742 1.9521 2.93917 0.4877 1.95453 3.4994 0.77994 
1.95453 3.59801 0.77994 1.95567 3.54871 0.78058 1.96049 3.12115 0.64678 
1.96096 3.02761 0.5726 1.96106 3.25646 0.71838 1.96106 3.84096 0.71838 
1.97058 3.30403 0.72766 1.97058 3.79338 0.72766 1.97263 2.97889 0.50861 
1.97456 3.16602 0.66085 1.9783 3.35196 0.73531 1.9783 3.74546 0.73531 
1.97833 3.07015 0.59003 1.98062 2.93483 0.44164 1.98491 3.40157 0.74101 
1.98491 3.69585 0.74101 1.98705 3.21182 0.67334 1.98922 3.45034 0.74524 
1.98922 3.64708 0.74524 1.99193 3.49958 0.7477 1.99193 3.59783 0.7477 
1.99212 3.02096 0.52857 1.99283 3.54871 0.74852 1.99423 3.1141 0.6061 
1.99793 3.25842 0.68423 1.99793 3.83899 0.68423 2.00151 2.97428 0.46288 
2.00719 3.30573 0.69348 2.00719 3.79169 0.69348 2.00856 3.15887 0.62049 
2.0099 3.06437 0.54721 2.01479 3.35362 0.70109 2.01479 3.7438 0.70109 
2.02073 3.40198 0.70702 2.02073 3.69544 0.70702 2.02114 3.20984 0.63634 
2.02146 3.01589 0.4828 2.02498 3.45069 0.71127 2.02498 3.64673 0.71127 
2.02611 3.10805 0.56347 2.02753 3.49964 0.71382 2.02753 3.59778 0.71382 
2.02838 2.97136 0.41582 2.02838 3.54871 0.71467 2.03209 3.25646 0.64736 
2.03962 3.05908 0.50178 2.04061 3.15281 0.57838 2.04137 3.30403 0.65687 
2.0487 3.01262 0.43589 2.04901 3.35196 0.66459 2.04901 3.74546 0.66459 
2.05363 3.20351 0.59451 2.05472 3.40157 0.6712 2.05472 3.69585 0.6712 
2.05581 3.10325 0.51945 2.05895 3.45034 0.67552 2.05895 3.64708 0.67552 
2.06141 3.49958 0.67823 2.06141 3.59783 0.67823 2.06223 3.54871 0.67913 
2.06445 3.25524 0.60887 2.0672 3.05524 0.45488 2.07062 3.14789 0.53466 
2.07385 3.30272 0.61841 2.08141 3.35079 0.62646 2.08381 3.0991 0.47275 
2.08421 3.19819 0.55076 2.08724 3.40032 0.63309 2.09113 3.45022 0.63814 
2.09113 3.64719 0.63814 2.09202 3.05274 0.40753 2.09365 3.4994 0.64082 
2.09365 3.59801 0.64082 2.09428 3.54871 0.64196 2.09544 3.2498 0.56552 
2.0985 3.14409 0.48944 2.10427 3.30202 0.57859 2.10909 3.09663 0.42586 
2.1119 3.35012 0.58677 2.11253 3.19413 0.50575 2.11799 3.39945 0.5932 
2.12194 3.4494 0.59839 2.12386 3.49935 0.60206 2.12418 3.14145 0.44286 
2.12422 3.24522 0.52057 2.12448 3.54871 0.60327 2.13352 3.29721 0.53388 
2.13919 3.19068 0.45793 2.14041 3.34995 0.54562 2.14661 3.3992 0.55206 
2.15073 3.44883 0.55713 2.15133 3.24165 0.47311 2.15278 3.49871 0.56083 
2.16107 3.29384 0.48692 2.16297 3.18896 0.41022 2.16839 3.34652 0.49901 
2.17272 3.39882 0.51014 2.17595 3.239 0.42424 2.17692 3.44849 0.51533 
2.18619 3.29096 0.43824 2.19385 3.34369 0.45095 2.1987 3.39582 0.46227 
2.20858 3.2888 0.38854 2.21672 3.34147 0.40156 1.54833 2.94064 -0.8031 
1.55209 2.99277 -0.79255 1.56453 2.88791 -0.85876 1.56527 2.94034 -0.84946 
1.56864 2.99248 -0.83912 1.57463 3.04417 -0.82777 1.5863 2.83533 -0.91188 
1.58635 2.8856 -0.90902 1.58655 2.93815 -0.89987 1.58937 2.99071 -0.88954 
1.59484 3.04257 -0.87832 1.60298 3.09523 -0.8653 1.60833 2.7851 -0.95298 
1.60833 2.88555 -0.95298 1.60836 2.83533 -0.95572 1.61053 2.93564 -0.94905 
1.61286 2.98821 -0.93903 1.61771 3.04034 -0.9277 1.62537 3.09308 -0.91499 
1.63256 2.83533 -0.99842 1.63257 2.78527 -0.99601 1.63257 2.88538 -0.99601 
1.63464 2.73511 -0.99208 1.63464 2.93555 -0.99208 1.63561 3.14504 -0.90099 
1.63884 2.68544 -0.98689 1.63884 2.98522 -0.98689 1.64317 3.03751 -0.97577 
1.64859 3.19507 -0.88697 1.65049 3.0902 -0.96368 1.65878 2.78532 -1.03758 
1.65878 2.88533 -1.03758 1.65882 2.83533 -1.03989 1.66023 3.14239 -0.94986 
1.66083 2.73545 -1.03389 1.66083 2.9352 -1.03389 1.66495 2.68582 -1.02881 
1.66495 2.98483 -1.02881 1.67115 2.63657 -1.02238 1.67115 3.03408 -1.02238 
1.67237 3.19335 -0.93468 1.67804 3.08682 -1.01063 1.68708 2.83533 -1.08002 
1.68734 3.13881 -0.99733 1.68738 3.24259 -0.91961 1.6877 2.78596 -1.07882 
1.6877 2.88469 -1.07882 1.68962 2.73602 -1.07514 1.68962 2.93463 -1.07514 
1.69357 2.68607 -1.06996 1.69357 2.98458 -1.06996 1.69903 3.1899 -0.9825 
1.69966 2.63674 -1.06352 1.69966 3.03391 -1.06352 1.70247 3.28741 -0.90262 
1.70729 2.58863 -1.05534 1.70729 3.08202 -1.05534 1.71306 3.23994 -0.9662 
1.71612 2.53642 -1.04228 1.71612 3.13423 -1.04228 1.71728 2.83533 -1.11872 
1.71791 2.78602 -1.11758 1.71791 2.88463 -1.11758 1.71954 3.3313 -0.88429 
1.72043 2.73684 -1.1149 1.72043 2.93381 -1.1149 1.72432 2.68694 -1.10984 
1.72432 2.98371 -1.10984 1.72735 3.18584 -1.02752 1.72775 3.28493 -0.9495 
1.73015 2.63741 -1.10321 1.73015 3.03324 -1.10321 1.73771 2.58933 -1.09516 
1.73771 3.08132 -1.09516 1.74094 3.23615 -1.01141 1.74436 3.32879 -0.93164 
1.74711 2.54186 -1.08563 1.74711 3.1288 -1.08563 1.74933 2.83533 -1.15588 
1.75015 2.7862 -1.15498 1.75015 2.88445 -1.15498 1.75261 2.73695 -1.15227 
1.75261 2.9337 -1.15227 1.75575 3.28078 -0.9962 1.75684 2.68819 -1.14796 
1.75684 2.98247 -1.14796 1.75793 2.49013 -1.07126 1.75793 3.18053 -1.07126 
1.76255 2.63858 -1.14135 1.76255 3.03208 -1.14135 1.76286 3.37141 -0.91264 
1.77019 2.59065 -1.13363 1.77019 3.08 -1.13363 1.77095 2.43943 -1.05514 
1.77095 3.23122 -1.05514 1.77194 3.32496 -0.97853 1.77947 2.54308 -1.12411 
1.77947 3.12757 -1.12411 1.78318 2.83533 -1.19143 1.78318 3.41268 -0.89257 
1.78403 2.78626 -1.19058 1.78403 2.88439 -1.19058 1.78545 3.27598 -1.04023 
1.78658 2.73731 -1.18802 1.78658 2.93334 -1.18802 1.7901 3.36814 -0.95955 
1.79042 2.49645 -1.11309 1.79042 3.1742 -1.11309 1.79083 2.6886 -1.18378 
1.79083 2.98206 -1.18378 1.79677 2.64024 -1.17784 1.79677 3.03042 -1.17784 
1.80166 3.31967 -1.02396 1.803 2.44548 -1.09724 1.803 3.22517 -1.09724 
1.80437 2.59235 -1.17024 1.80437 3.07831 -1.17024 1.81005 3.40975 -0.93964 
1.81363 2.54504 -1.16098 1.81363 3.12561 -1.16098 1.81733 2.40072 -1.08286 
1.81733 3.26993 -1.08286 1.81873 2.83533 -1.22527 1.81944 3.36308 -1.00533 
1.81963 2.7862 -1.22446 1.81963 2.88445 -1.22446 1.82234 2.73695 -1.222 
1.82234 2.9337 -1.222 1.82451 2.49844 -1.15009 1.82451 3.17222 -1.15009 
1.82665 2.68819 -1.21776 1.82665 2.98247 -1.21776 1.83094 3.4492 -0.9184 
1.83323 2.35677 -1.06678 1.83323 3.31388 -1.06678 1.83326 2.63858 -1.21206 
1.83326 3.03208 -1.21206 1.837 2.45264 -1.1376 1.837 3.21801 -1.1376 
1.83893 3.40514 -0.98537 1.84098 2.59065 -1.20442 1.84098 3.08 -1.20442 
1.8505 2.54308 -1.19514 1.8505 3.12757 -1.19514 1.8506 2.31423 -1.04935 
1.8506 3.35643 -1.04935 1.85107 2.40777 -1.12354 1.85107 3.26288 -1.12354 
1.85589 2.83533 -1.25733 1.85703 2.78602 -1.25669 1.85703 2.88463 -1.25669 
1.85946 3.44486 -0.96445 1.85971 2.73684 -1.25418 1.85971 2.73684 0.28553 
1.85971 2.93381 -1.25418 1.86152 2.49645 -1.18419 1.86152 3.1742 -1.18419 
1.86476 3.50605 -0.88287 1.86476 2.68694 -1.25029 1.86476 2.98371 -1.25029 
1.86667 2.36393 -1.10793 1.86667 3.30672 -1.10793 1.86972 2.2718 -1.02962 
1.86972 3.39885 -1.02962 1.8714 2.63741 -1.24446 1.8714 3.03324 -1.24446 
1.87737 2.44548 -1.1716 1.87737 3.22517 -1.1716 1.87945 2.58933 -1.23689 
1.87945 3.08132 -1.23689 1.88152 3.4831 -0.94236 1.88378 2.32122 -1.09083 
1.88378 3.34943 -1.09083 1.88898 2.54186 -1.2275 1.88898 3.1288 -1.2275 
1.89001 3.43873 -1.00928 1.89175 2.40072 -1.15728 1.89175 3.26993 -1.15728 
1.89459 2.83533 -1.28753 1.89579 2.78596 -1.28691 1.89579 2.78596 0.31826 
1.89579 2.88469 -1.28691 1.89947 2.73602 -1.28499 1.89947 2.73602 0.31635 
1.89947 2.93463 -1.28499 1.90235 2.27976 -1.07226 1.90235 3.3909 -1.07226 
1.90252 3.55946 -0.84511 1.90335 2.49013 -1.21667 1.90335 3.18053 -1.21667 
1.90465 2.68607 -1.28104 1.90465 2.68607 0.31239 1.90465 2.98458 -1.28104 
1.90783 2.35677 -1.14138 1.90783 3.31388 -1.14138 1.91109 2.63674 -1.27495 
1.91109 3.03391 -1.27495 1.91174 3.47736 -0.98739 1.91758 3.53838 -0.90588 
1.91927 2.58863 -1.26732 1.91927 3.08202 -1.26732 1.91947 2.43943 -1.20365 
1.91947 3.23122 -1.20365 1.92233 2.23963 -1.05228 1.92233 3.43103 -1.05228 
1.92526 2.31423 -1.12401 1.92526 3.35643 -1.12401 1.93233 2.53642 -1.25849 
1.93233 3.13423 -1.25849 1.93438 2.39467 -1.18916 1.93438 3.27598 -1.18916 
1.93472 2.83533 -1.31579 1.93472 2.83533 0.34715 1.93472 3.51422 -0.96437 
1.93703 2.78532 -1.31583 1.93703 2.78532 0.34718 1.93703 2.88533 -1.31583 
1.94072 2.73545 -1.31378 1.94072 2.73545 0.34514 1.94072 2.9352 -1.31378 
1.94358 3.60849 -0.80576 1.94369 3.46972 -1.03092 1.94499 2.2718 -1.10488 
1.94499 3.39885 -1.10488 1.94579 2.68582 -1.30966 1.94579 2.68582 0.34101 
1.94579 2.98483 -1.30966 1.94709 2.48481 -1.24726 1.94709 3.18584 -1.24726 
1.95065 2.35098 -1.17295 1.95065 3.31967 -1.17295 1.95223 2.63657 -1.30346 
1.95223 2.63657 0.33482 1.95223 3.03408 -1.30346 1.95688 3.58967 -0.86701 
1.96319 2.4345 -1.23367 1.96319 3.23615 -1.23367 1.96397 2.58383 -1.29657 
1.96397 2.58383 0.32793 1.96397 3.08682 -1.29657 1.96533 2.23192 -1.08459 
1.96533 3.43873 -1.08459 1.96635 3.50688 -1.00825 1.96928 2.30758 -1.15517 
1.96928 3.36308 -1.15517 1.97248 3.56762 -0.92661 1.97618 2.83533 -1.34205 
1.97618 2.83533 0.37341 1.97728 2.53184 -1.28727 1.97728 3.13881 -1.28727 
1.97841 2.38987 -1.21886 1.97841 3.28078 -1.21886 1.9786 2.78527 -1.34203 
1.9786 2.78527 0.37339 1.9786 2.88538 -1.34203 1.9786 2.88538 0.37339 
1.98252 2.73511 -1.33997 1.98252 2.73511 0.37133 1.98252 2.93555 -1.33997 
1.98722 3.47736 -1.06286 1.98772 2.68544 -1.33577 1.98772 2.68544 0.36712 
1.98772 2.98522 -1.33577 1.98924 2.26551 -1.13568 1.98924 3.40514 -1.13568 
1.99029 3.54243 -0.98432 1.99211 2.48075 -1.27558 1.99211 3.1899 -1.27558 
1.99607 2.34569 -1.20266 1.99607 3.32496 -1.20266 1.99856 3.60014 -0.90057 
1.99884 2.63314 -1.33144 1.99884 2.63314 0.36279 1.99884 3.03751 -1.33144 
2.00841 2.43071 -1.26155 2.00841 3.23994 -1.26155 2.01016 2.22579 -1.11515 
2.01016 3.44486 -1.11515 2.01024 3.51422 -1.03989 2.01093 2.58046 -1.32412 
2.01093 2.58046 0.35547 2.01093 3.0902 -1.32412 2.01506 2.30251 -1.18451 
2.01506 3.36814 -1.18451 2.01542 3.57628 -0.95919 2.01889 2.83533 -1.36624 
2.01889 2.83533 0.3976 2.02163 2.7851 -1.36628 2.02163 2.7851 0.39763 
2.02163 2.88555 -1.36628 2.02163 2.88555 0.39763 2.02475 2.52827 -1.31438 
2.02475 2.52827 0.34573 2.02475 3.14239 -1.31438 2.02511 2.38572 -1.24686 
2.02511 3.28493 -1.24686 2.02556 2.73501 -1.36408 2.02556 2.73501 0.39543 
2.02556 2.93564 -1.36408 2.02556 2.93564 0.39543 2.03224 3.4831 -1.09308 
2.03497 2.2609 -1.16456 2.03497 3.40975 -1.16456 2.03558 2.68244 -1.36174 
2.03558 2.68244 0.3931 2.03558 2.98821 -1.36174 2.03993 2.4773 -1.30224 
2.03993 2.4773 0.3336 2.03993 3.19335 -1.30224 2.0417 3.60834 -0.93291 
2.04297 2.34186 -1.23024 2.04297 3.32879 -1.23024 2.04691 2.63031 -1.35689 
2.04691 2.63031 0.38825 2.04691 3.04034 -1.35689 2.048 3.56762 -1.00213 
2.055 2.42807 -1.28723 2.055 2.42807 0.31859 2.055 3.24259 -1.28723 
2.05621 2.22145 -1.14367 2.05621 3.4492 -1.14367 2.05961 2.57757 -1.34924 
2.05961 2.57757 0.3806 2.05961 3.09308 -1.34924 2.06197 2.29924 -1.21175 
2.06197 3.37141 -1.21175 2.06273 2.83533 -1.38831 2.06273 2.83533 0.41967 
2.06559 2.78505 -1.38826 2.06559 2.78505 0.41961 2.06559 2.8856 -1.38826 
2.06559 2.8856 0.41961 2.06872 3.53838 -1.05703 2.07199 2.38324 -1.27214 
2.07199 2.38324 0.30349 2.07199 3.28741 -1.27214 2.07361 2.52561 -1.33899 
2.07361 2.52561 0.37035 2.07361 3.14504 -1.33899 2.07403 3.60014 -0.97605 
2.07473 2.7325 -1.38806 2.07473 2.7325 0.41942 2.07473 2.93815 -1.38806 
2.07473 2.93815 0.41942 2.08204 2.25798 -1.19143 2.08204 3.41268 -1.19143 
2.08507 2.67994 -1.38524 2.08507 2.67994 0.4166 2.08507 2.99071 -1.38524 
2.08507 2.99071 0.4166 2.08764 2.47558 -1.32602 2.08764 2.47558 0.35738 
2.08764 3.19507 -1.32602 2.09032 2.33936 -1.25506 2.09032 2.33936 0.28642 
2.09032 3.3313 -1.25506 2.09174 3.50605 -1.10985 2.09629 2.62809 -1.37977 
2.09629 2.62809 0.41112 2.09629 3.04257 -1.37977 2.09629 3.04257 0.41112 
2.10127 3.63098 -0.94865 2.10281 2.42658 -1.31063 2.10281 2.42658 0.34199 
2.10281 3.24407 -1.31063 2.1076 2.83533 -1.4082 2.1076 2.83533 0.43956 
2.1076 3.58967 -1.01772 2.10931 2.57542 -1.37162 2.10931 2.57542 0.40298 
2.10931 3.09523 -1.37162 2.10961 2.29697 -1.23616 2.10961 2.29697 0.26752 
2.10961 3.37368 -1.23616 2.11585 2.78274 -1.41008 2.11585 2.78274 0.44144 
2.11585 2.88791 -1.41008 2.11585 2.88791 0.44144 2.11645 3.47117 -1.15956 
2.12034 2.38185 -1.29519 2.12034 2.38185 0.32654 2.12034 3.2888 -1.29519 
2.12249 2.52487 -1.36087 2.12249 2.52487 0.39223 2.12249 3.14578 -1.36087 
2.12515 2.73031 -1.40933 2.12515 2.73031 0.44069 2.12515 2.94034 -1.40933 
2.12515 2.94034 0.44069 2.1295 3.55946 -1.07209 2.13463 3.62089 -0.99068 
2.13549 2.67817 -1.40596 2.13549 2.67817 0.43732 2.13549 2.99248 -1.40596 
2.13549 2.99248 0.43732 2.13676 2.47492 -1.34753 2.13676 2.47492 0.37889 
2.13676 3.19573 -1.34753 2.13882 2.33827 -1.27768 2.13882 2.33827 0.30903 
2.13882 3.33238 -1.27768 2.14434 2.23827 -1.20809 2.14434 2.23827 0.23945 
2.14434 3.43239 -1.20809 2.14684 2.62648 -1.39998 2.14684 2.62648 0.43134 
2.14684 3.04417 -1.39998 2.14684 3.04417 0.43134 2.15173 2.42625 -1.33169 
2.15173 2.42625 0.36305 2.15173 3.2444 -1.33169 2.15297 3.52609 -1.1239 
2.1534 2.83533 -1.42587 2.1534 2.83533 0.45722 2.15916 2.57538 -1.3914 
2.15916 2.57538 0.42275 2.15916 3.09527 -1.3914 2.15916 3.09527 0.42275 
2.16185 2.7827 -1.42738 2.16185 2.7827 0.45874 2.16185 2.88795 -1.42738 
2.16185 2.88795 0.45874 2.16885 3.60849 -1.03103 2.16953 2.3817 -1.31579 
2.16953 2.3817 0.34715 2.16953 3.28895 -1.31579 2.17151 2.73001 -1.42628 
2.17151 2.73001 0.45764 2.17151 2.94064 -1.42628 2.17151 2.94064 0.45764 
2.17242 2.52502 -1.38024 2.17242 2.52502 0.4116 2.17242 3.14563 -1.38024 
2.17242 3.14563 0.4116 2.17266 2.27826 -1.25165 2.17266 2.27826 0.28301 
2.17266 3.39239 -1.25165 2.17988 2.1814 0.20563 2.17988 3.48925 -1.17427 
2.18206 2.67788 -1.42252 2.18206 2.67788 0.45387 2.18206 2.99277 -1.42252 
2.18206 2.99277 0.45387 2.18659 2.47554 -1.36655 2.18659 2.47554 0.3979 
2.18659 3.19511 -1.36655 2.18659 3.19511 0.3979 2.19138 3.57713 -1.08463 
2.19435 2.62506 -1.4161 2.19435 2.62506 0.44746 2.19435 3.04559 -1.4161 
2.19435 3.04559 0.44746 2.19656 3.63828 -1.00296 2.2 2.83533 -1.44126 
2.2 2.83533 0.47262 2.20161 2.42708 -1.35035 2.20161 2.42708 0.3817 
2.20161 3.24357 -1.35035 2.20161 3.24357 0.3817 2.20284 2.32082 -1.29219 
2.20284 2.32082 0.32355 2.20284 3.34984 -1.29219 2.2069 2.57404 -1.40705 
2.2069 2.57404 0.4384 2.2069 3.09662 -1.40705 2.2069 3.09662 0.4384 
2.20822 2.22127 0.25282 2.20822 3.44938 -1.22146 2.20892 2.78258 -1.44247 
2.20892 2.78258 0.47383 2.20892 2.88808 -1.44247 2.20892 2.88808 0.47383 
2.21766 2.12796 0.16784 2.21766 3.54269 -1.13649 2.21864 2.72998 -1.44093 
2.21864 2.72998 0.47229 2.21864 2.94067 -1.44093 2.21864 2.94067 0.47229 
2.22054 2.52355 -1.39538 2.22054 2.52355 0.42674 2.22054 3.14711 -1.39538 
2.22054 3.14711 0.42674 2.23023 2.67684 -1.43682 2.23023 2.67684 0.46818 
2.23023 2.99381 -1.43682 2.23023 2.99381 0.46818 2.23147 2.04665 0.07336 
2.23147 3.624 -1.042 2.23422 2.36515 -1.32893 2.23422 2.36515 0.36028 
2.23422 3.30551 -1.32893 2.23422 3.30551 0.36028 2.23493 2.4742 -1.38119 
2.23493 2.4742 0.41255 2.23493 3.19645 -1.38119 2.23493 3.19645 0.41255 
2.23766 2.26226 -1.26392 2.23766 2.26226 0.29527 2.23766 3.4084 -1.26392 
2.2426 2.62418 -1.42987 2.2426 2.62418 0.46123 2.2426 3.04647 -1.42987 
2.2426 3.04647 0.46123 2.24522 2.16605 0.21711 2.24522 3.5046 -1.18576 
2.24731 2.83533 -1.45435 2.24731 2.83533 0.48571 2.25564 2.57315 -1.42038 
2.25564 2.57315 0.45173 2.25564 3.09751 -1.42038 2.25564 3.09751 0.45173 
2.2564 2.78254 -1.45515 2.2564 2.78254 0.48651 2.2564 2.88812 -1.45515 
2.2564 2.88812 0.48651 2.25701 2.07893 0.12678 2.25701 3.59173 -1.09542 
2.26077 3.65257 -1.01295 2.26754 2.72937 -1.45342 2.26754 2.72937 0.48478 
2.26754 2.94128 -1.45342 2.26754 2.94128 0.48478 2.26819 2.30573 -1.30298 
2.26819 2.30573 0.33434 2.26819 3.36492 -1.30298 2.26934 2.52287 -1.4082 
2.26934 2.52287 0.43956 2.26934 3.14779 -1.4082 2.26934 3.14779 0.43956 
2.27242 2.41917 -1.36713 2.27242 2.41917 0.39848 2.27242 3.25148 -1.36713 
2.27242 3.25148 0.39848 2.27338 2.20707 0.26284 2.27338 3.46358 -1.23148 
2.27934 2.67626 -1.44879 2.27934 2.67626 0.48015 2.27934 2.9944 -1.44879 
2.27934 2.9944 0.48015 2.28362 2.11464 0.17742 2.28362 3.55601 -1.14606 
2.29148 2.62382 -1.44127 2.29148 2.62382 0.47262 2.29148 3.04683 -1.44127 
2.29148 3.04683 0.47262 2.2952 2.03452 0.08193 2.2952 2.83533 -1.46511 
2.2952 2.83533 0.49646 2.2952 3.63613 -1.05058 2.30336 2.24916 -1.27265 
2.30336 2.24916 0.30401 2.30336 3.42149 -1.27265 2.3047 2.57287 -1.43125 
2.3047 2.57287 0.46261 2.3047 3.09778 -1.43125 2.3047 3.09778 0.46261 
2.30575 2.35822 -1.34358 2.30575 2.35822 0.37493 2.30575 3.31243 -1.34358 
2.30583 2.7821 -1.46572 2.30583 2.7821 0.49708 2.30583 2.88855 -1.46572 
2.30583 2.88855 0.49708 2.30644 2.46733 -1.39579 2.30644 2.46733 0.42715 
2.30644 3.20332 -1.39579 2.30644 3.20332 0.42715 2.31117 2.15363 0.22505 
2.31117 3.51702 -1.19369 2.31701 2.72904 -1.46344 2.31701 2.72904 0.4948 
2.31701 2.94161 -1.46344 2.31701 2.94161 0.4948 2.32123 2.06815 0.13443 
2.32123 3.60251 -1.10308 2.32497 3.66314 -1.02041 2.32869 2.67629 -1.45828 
2.32869 2.67629 0.48964 2.32869 2.99437 -1.45828 2.32869 2.99437 0.48964 
2.33953 2.19572 0.26946 2.33953 3.47493 -1.2381 2.34071 2.29949 -1.31529 
2.34071 2.29949 0.34664 2.34071 3.37116 -1.31529 2.34086 2.624 -1.45025 
2.34086 2.624 0.4816 2.34086 3.04665 -1.45025 2.34086 3.04665 0.4816 
2.34171 2.51734 -1.4207 2.34171 2.51734 0.45206 2.34171 3.15331 -1.4207 
2.34171 3.15331 0.45206 2.34356 2.83533 -1.4735 2.34356 2.83533 0.50485 
2.34439 2.41349 -1.37918 2.34439 2.41349 0.41053 2.34439 3.25716 -1.37918 
2.34439 3.25716 0.41053 2.34855 2.10543 0.18438 2.34855 3.56522 -1.15303 
2.35434 2.78207 -1.47361 2.35434 2.78207 0.50496 2.35434 2.88858 -1.47361 
2.35434 2.88858 0.50496 2.35976 3.64484 -1.05673 2.36581 2.72876 -1.47081 
2.36581 2.72876 0.50216 2.36581 2.94189 -1.47081 2.36581 2.94189 0.50216 
2.37646 2.24425 -1.28287 2.37646 2.24425 0.31422 2.37646 3.4264 -1.28287 
2.37651 2.14572 0.23086 2.37651 3.52494 -1.19951 2.37762 2.56816 -1.44136 
2.37762 2.56816 0.47272 2.37762 3.10249 -1.44136 2.37762 3.10249 0.47272 
2.37765 2.67604 -1.46511 2.37765 2.67604 0.49646 2.37765 2.99462 -1.46511 
2.37765 2.99462 0.49646 2.37891 2.35351 -1.35349 2.37891 2.35351 0.38484 
2.37891 3.31714 -1.35349 2.3794 2.4627 -1.40566 2.3794 2.4627 0.43701 
2.3794 3.20795 -1.40566 2.3794 3.20795 0.43701 2.38669 2.06082 0.1397 
2.38669 3.60983 -1.10835 2.39227 2.83533 -1.47951 2.39227 2.83533 0.51086 
2.40347 2.78196 -1.47912 2.40347 2.78196 0.51047 2.40347 2.88869 -1.47912 
2.40347 2.88869 0.51047 2.41404 2.29616 -1.32306 2.41404 2.29616 0.35442 
2.41404 3.37449 -1.32306 2.41409 2.0994 0.18844 2.41409 3.57125 -1.15709 
2.41469 2.19018 0.27599 2.41469 3.48047 -1.24463 2.41489 2.51354 -1.42813 
2.41489 2.51354 0.45948 2.41489 3.15711 -1.42813 2.41489 3.15711 0.45948 
2.41493 2.72875 -1.47577 2.41493 2.72875 0.50712 2.41493 2.9419 -1.47577 
2.41493 2.9419 0.50712 2.41536 2.6222 -1.45847 2.41536 2.6222 0.48983 
2.41536 3.04845 -1.45847 2.41536 3.04845 0.48983 2.41714 2.41007 -1.38643 
2.41714 2.41007 0.41779 2.41714 3.26059 -1.38643 2.41714 3.26059 0.41779 
2.42488 3.65007 -1.06044 2.44122 2.83533 -1.48312 2.44122 2.83533 0.51447 
2.45205 2.24051 -1.28728 2.45205 2.24051 0.31863 2.45205 3.43014 -1.28728 
2.45205 2.35116 -1.35846 2.45205 2.35116 0.38982 2.45205 3.31949 -1.35846 
2.45209 2.14198 0.23527 2.45209 3.52868 -1.20391 2.45209 2.05703 0.14241 
2.45209 3.61362 -1.11106 2.4525 2.56695 -1.44689 2.4525 2.56695 0.47825 
2.4525 3.1037 -1.44689 2.4525 3.1037 0.47825 2.4525 2.46038 -1.4106 
2.4525 2.46038 0.44195 2.4525 3.21027 -1.4106 2.4525 3.21027 0.44195 
2.45252 2.67483 -1.47064 2.45252 2.67483 0.50199 2.45252 2.99582 -1.47064 
2.45252 2.99582 0.50199 2.45253 2.78192 -1.48218 2.45253 2.78192 0.51354 
2.45253 2.88873 -1.48218 2.45253 2.88873 0.51354 2.49029 2.09726 0.1904 
2.49029 2.18833 0.27817 2.49029 2.29459 -1.32551 2.49029 2.29459 0.35687 
2.49029 2.40892 -1.38886 2.49029 2.40892 0.42021 2.49029 2.51262 -1.43082 
2.49029 2.51262 0.46218 2.49029 2.6216 -1.46122 2.49029 2.6216 0.49257 
2.49029 2.72845 -1.47859 2.49029 2.72845 0.50995 2.49029 2.83533 -1.48432 
2.49029 2.83533 0.51568 2.49029 2.9422 -1.47859 2.49029 2.9422 0.50995 
2.49029 3.04905 -1.46122 2.49029 3.04905 0.49257 2.49029 3.15803 -1.43082 
2.49029 3.15803 0.46218 2.49029 3.26173 -1.38886 2.49029 3.26173 0.42021 
2.49029 3.37606 -1.32551 2.49029 3.48232 -1.24681 2.49029 3.5734 -1.15905 
2.49029 3.65182 -1.06167 2.52805 2.78192 -1.48218 2.52805 2.78192 0.51354 
2.52805 2.88873 -1.48218 2.52805 2.88873 0.51354 2.52805 2.67483 -1.47064 
2.52805 2.67483 0.50199 2.52805 2.99582 -1.47064 2.52805 2.99582 0.50199 
2.52807 2.46038 -1.4106 2.52807 2.46038 0.44195 2.52807 3.21027 -1.4106 
2.52807 3.21027 0.44195 2.52807 2.56695 -1.44689 2.52807 2.56695 0.47825 
2.52807 3.1037 -1.44689 2.52807 3.1037 0.47825 2.52848 2.05703 0.14241 
2.52848 3.61362 -1.11106 2.52849 2.14198 0.23527 2.52849 3.52868 -1.20391 
2.52852 2.35116 -1.35846 2.52852 2.35116 0.38982 2.52852 3.31949 -1.35846 
2.52852 2.24051 -1.28728 2.52852 2.24051 0.31863 2.52852 3.43014 -1.28728 
2.53935 2.83533 -1.48312 2.53935 2.83533 0.51447 2.55569 2.02058 0.09179 
2.55569 3.65007 -1.06044 2.56343 2.41007 -1.38643 2.56343 2.41007 0.41779 
2.56343 3.26059 -1.38643 2.56343 3.26059 0.41779 2.56521 2.6222 -1.45847 
2.56521 2.6222 0.48983 2.56521 3.04845 -1.45847 2.56521 3.04845 0.48983 
2.56565 2.72875 -1.47577 2.56565 2.72875 0.50712 2.56565 2.9419 -1.47577 
2.56565 2.9419 0.50712 2.56569 2.51354 -1.42813 2.56569 2.51354 0.45948 
2.56569 3.15711 -1.42813 2.56569 3.15711 0.45948 2.56588 2.19018 0.27599 
2.56588 3.48047 -1.24463 2.56648 2.0994 0.18844 2.56648 3.57125 -1.15709 
2.56654 2.29616 -1.32306 2.56654 2.29616 0.35442 2.56654 3.37449 -1.32306 
2.5771 2.78196 -1.47912 2.5771 2.78196 0.51047 2.5771 2.88869 -1.47912 
2.5771 2.88869 0.51047 2.5883 2.83533 -1.47951 2.5883 2.83533 0.51086 
2.59388 2.06082 0.1397 2.59388 3.60983 -1.10835 2.60118 2.4627 -1.40566 
2.60118 2.4627 0.43701 2.60118 3.20795 -1.40566 2.60118 3.20795 0.43701 
2.60166 2.35351 -1.35349 2.60166 2.35351 0.38484 2.60166 3.31714 -1.35349 
2.60292 2.67604 -1.46511 2.60292 2.67604 0.49646 2.60292 2.99462 -1.46511 
2.60292 2.99462 0.49646 2.60296 2.56816 -1.44136 2.60296 2.56816 0.47272 
2.60296 3.10249 -1.44136 2.60296 3.10249 0.47272 2.60407 2.14572 0.23086 
2.60407 3.52494 -1.19951 2.60411 2.24425 -1.28287 2.60411 2.24425 0.31422 
2.60411 3.4264 -1.28287 2.61476 2.72876 -1.47081 2.61476 2.72876 0.50216 
2.61476 2.94189 -1.47081 2.61476 2.94189 0.50216 2.62081 2.02581 0.08809 
2.62081 3.64484 -1.05673 2.62623 2.78207 -1.47361 2.62623 2.78207 0.50496 
2.62623 2.88858 -1.47361 2.62623 2.88858 0.50496 2.63202 2.10543 0.18438 
2.63202 3.56522 -1.15303 2.63618 2.41349 -1.37918 2.63618 2.41349 0.41053 
2.63618 3.25716 -1.37918 2.63618 3.25716 0.41053 2.63702 2.83533 -1.4735 
2.63702 2.83533 0.50485 2.63886 2.51734 -1.4207 2.63886 2.51734 0.45206 
2.63886 3.15331 -1.4207 2.63886 3.15331 0.45206 2.63972 2.624 -1.45025 
2.63972 2.624 0.4816 2.63972 3.04665 -1.45025 2.63972 3.04665 0.4816 
2.63986 2.29949 -1.31529 2.63986 2.29949 0.34664 2.63986 3.37116 -1.31529 
2.64104 2.19572 0.26946 2.64104 3.47493 -1.2381 2.65188 2.67629 -1.45828 
2.65188 2.67629 0.48964 2.65188 2.99437 -1.45828 2.65188 2.99437 0.48964 
2.6556 3.66314 -1.02041 2.65934 2.06815 0.13443 2.65934 3.60251 -1.10308 
2.66357 2.72904 -1.46344 2.66357 2.72904 0.4948 2.66357 2.94161 -1.46344 
2.66357 2.94161 0.4948 2.6694 2.15363 0.22505 2.6694 3.51702 -1.19369 
2.67413 2.46733 -1.39579 2.67413 2.46733 0.42715 2.67413 3.20332 -1.39579 
2.67413 3.20332 0.42715 2.67474 2.7821 -1.46572 2.67474 2.7821 0.49708 
2.67474 2.88855 -1.46572 2.67474 2.88855 0.49708 2.67482 2.35822 -1.34358 
2.67482 2.35822 0.37493 2.67482 3.31243 -1.34358 2.67587 2.57287 -1.43125 
2.67587 2.57287 0.46261 2.67587 3.09778 -1.43125 2.67587 3.09778 0.46261 
2.67721 2.24916 0.30401 2.67721 3.42149 -1.27265 2.68538 2.03452 0.08193 
2.68538 2.83533 -1.46511 2.68538 2.83533 0.49646 2.68538 3.63613 -1.05058 
2.68909 2.62382 -1.44127 2.68909 2.62382 0.47262 2.68909 3.04683 -1.44127 
2.68909 3.04683 0.47262 2.69695 2.11464 0.17742 2.69695 3.55601 -1.14606 
2.70123 2.67626 -1.44879 2.70123 2.67626 0.48015 2.70123 2.9944 -1.44879 
2.70123 2.9944 0.48015 2.70719 2.20707 0.26284 2.70719 3.46358 -1.23148 
2.70816 2.41917 -1.36713 2.70816 2.41917 0.39848 2.70816 3.25148 -1.36713 
2.70816 3.25148 0.39848 2.71123 2.52287 -1.4082 2.71123 2.52287 0.43956 
2.71123 3.14779 -1.4082 2.71123 3.14779 0.43956 2.71238 2.30573 0.33434 
2.71238 3.36492 -1.30298 2.71304 2.72937 -1.45342 2.71304 2.72937 0.48478 
2.71304 2.94128 -1.45342 2.71304 2.94128 0.48478 2.7198 2.01809 0.0443 
2.7198 3.65257 -1.01295 2.72356 2.07893 0.12678 2.72356 3.59173 -1.09542 
2.72417 2.78254 -1.45515 2.72417 2.78254 0.48651 2.72417 2.88812 -1.45515 
2.72417 2.88812 0.48651 2.72494 2.57315 -1.42038 2.72494 2.57315 0.45173 
2.72494 3.09751 -1.42038 2.72494 3.09751 0.45173 2.73327 2.83533 -1.45435 
2.73327 2.83533 0.48571 2.73535 2.16605 0.21711 2.73535 3.5046 -1.18576 
2.73797 2.62418 -1.42987 2.73797 2.62418 0.46123 2.73797 3.04647 -1.42987 
2.73797 3.04647 0.46123 2.74291 2.26226 0.29527 2.74291 3.4084 -1.26392 
2.74564 2.4742 0.41255 2.74564 3.19645 -1.38119 2.74564 3.19645 0.41255 
2.74636 2.36515 0.36028 2.74636 3.30551 -1.32893 2.74636 3.30551 0.36028 
2.74911 2.04665 0.07336 2.75034 2.67684 -1.43682 2.75034 2.67684 0.46818 
2.75034 2.99381 -1.43682 2.75034 2.99381 0.46818 2.76003 2.52355 0.42674 
2.76003 3.14711 -1.39538 2.76003 3.14711 0.42674 2.76194 2.72998 -1.44093 
2.76194 2.72998 0.47229 2.76194 2.94067 -1.44093 2.76194 2.94067 0.47229 
2.76291 2.12796 0.16784 2.76291 3.54269 -1.13649 2.77166 2.78258 -1.44247 
2.77166 2.78258 0.47383 2.77166 2.88808 -1.44247 2.77166 2.88808 0.47383 
2.77235 2.22127 0.25282 2.77235 3.44938 -1.22146 2.77367 2.57404 -1.40705 
2.77367 2.57404 0.4384 2.77367 3.09662 -1.40705 2.77367 3.09662 0.4384 
2.77773 2.32082 0.32355 2.77773 3.34984 -1.29219 2.77896 2.42708 0.3817 
2.77896 3.24357 -1.35035 2.77896 3.24357 0.3817 2.78057 2.83533 -1.44126 
2.78057 2.83533 0.47262 2.78401 2.03237 0.03432 2.78622 2.62506 -1.4161 
2.78622 2.62506 0.44746 2.78622 3.04559 -1.4161 2.78622 3.04559 0.44746 
2.7892 2.09352 0.11599 2.79399 2.47554 0.3979 2.79399 3.19511 -1.36655 
2.79399 3.19511 0.3979 2.79851 2.67788 -1.42252 2.79851 2.67788 0.45387 
2.79851 2.99277 -1.42252 2.79851 2.99277 0.45387 2.8007 2.1814 0.20563 
2.80791 2.27826 0.28301 2.80791 3.39239 -1.25165 2.80815 2.52502 0.4116 
2.80815 3.14563 -1.38024 2.80815 3.14563 0.4116 2.80907 2.73001 -1.42628 
2.80907 2.73001 0.45764 2.80907 2.94064 -1.42628 2.80907 2.94064 0.45764 
2.81104 2.3817 0.34715 2.81104 3.28895 -1.31579 2.81104 3.28895 0.34715 
2.81173 2.06216 0.06239 2.81805 2.02046 -0.00624 2.81872 2.7827 -1.42738 
2.81872 2.7827 0.45874 2.81872 2.88795 -1.42738 2.81872 2.88795 0.45874 
2.82141 2.57538 0.42275 2.82141 3.09527 -1.3914 2.82141 3.09527 0.42275 
2.82718 2.83533 -1.42587 2.82718 2.83533 0.45722 2.82761 2.14456 0.15525 
2.82884 2.42625 0.36305 2.82884 3.2444 -1.33169 2.82884 3.2444 0.36305 
2.83373 2.62648 0.43134 2.83373 3.04417 -1.39998 2.83373 3.04417 0.43134 
2.83623 2.23827 0.23945 2.84175 2.33827 0.30903 2.84175 3.33238 -1.27768 
2.84381 2.47492 0.37889 2.84381 3.19573 -1.34753 2.84381 3.19573 0.37889 
2.84508 2.67817 -1.40596 2.84508 2.67817 0.43732 2.84508 2.99248 -1.40596 
2.84508 2.99248 0.43732 2.84594 2.04976 0.02203 2.85107 2.1112 0.10344 
2.85542 2.73031 -1.40933 2.85542 2.73031 0.44069 2.85542 2.94034 -1.40933 
2.85542 2.94034 0.44069 2.85808 2.52487 0.39223 2.85808 3.14578 -1.36087 
2.85808 3.14578 0.39223 2.86023 2.38185 0.32654 2.86023 3.2888 -1.29519 
2.86023 3.2888 0.32654 2.86412 2.19948 0.19092 2.86473 2.78274 -1.41008 
2.86473 2.78274 0.44144 2.86473 2.88791 -1.41008 2.86473 2.88791 0.44144 
2.87096 2.29697 0.26752 2.87126 2.57542 0.40298 2.87126 3.09523 -1.37162 
2.87126 3.09523 0.40298 2.87297 2.08098 0.04908 2.87297 2.83533 -1.4082 
2.87297 2.83533 0.43956 2.87776 2.42658 0.34199 2.87776 3.24407 -1.31063 
2.87776 3.24407 0.34199 2.8793 2.03967 -0.01999 2.88428 2.62809 0.41112 
2.88428 3.04257 -1.37977 2.88428 3.04257 0.41112 2.88883 2.1646 0.14121 
2.89025 2.33936 0.28642 2.89025 3.3313 0.28642 2.89293 2.47558 0.35738 
2.89293 3.19507 -1.32602 2.89293 3.19507 0.35738 2.8955 2.67994 0.4166 
2.8955 2.99071 -1.38524 2.8955 2.99071 0.4166 2.89853 2.25798 0.22278 
2.90584 2.7325 0.41942 2.90584 2.93815 -1.38806 2.90584 2.93815 0.41942 
2.90654 2.07051 0.0074 2.90696 2.52561 0.37035 2.90696 3.14504 -1.33899 
2.90696 3.14504 0.37035 2.90858 2.38324 0.30349 2.90858 3.28741 0.30349 
2.91151 2.03212 -0.0631 2.91185 2.13227 0.08839 2.91499 2.78505 -1.38826 
2.91499 2.78505 0.41961 2.91499 2.8856 -1.38826 2.91499 2.8856 0.41961 
2.91784 2.83533 -1.38831 2.91784 2.83533 0.41967 2.91861 2.29924 0.24311 
2.92096 2.57757 0.3806 2.92096 3.09308 -1.34924 2.92096 3.09308 0.3806 
2.92436 2.22145 0.17502 2.92558 2.42807 0.31859 2.92558 3.24259 0.31859 
2.93257 2.10303 0.03349 2.93367 2.63031 0.38825 2.93367 3.04034 -1.35689 
2.93367 3.04034 0.38825 2.9376 2.34186 0.2616 2.9376 3.32879 0.2616 
2.93887 2.06232 -0.03574 2.94064 2.4773 0.3336 2.94064 3.19335 0.3336 
2.94499 2.68244 0.3931 2.94499 2.98821 -1.36174 2.94499 2.98821 0.3931 
2.9456 2.2609 0.19591 2.94833 2.18756 0.12444 2.95462 2.03967 -0.09531 
2.95501 2.73501 0.39543 2.95501 2.93564 -1.36408 2.95501 2.93564 0.39543 
2.95547 2.38572 0.27821 2.95547 3.28493 0.27821 2.95582 2.52827 0.34573 
2.95582 3.14239 0.34573 2.95894 2.7851 0.39763 2.95894 2.88555 -1.36628 
2.95894 2.88555 0.39763 2.96168 2.83533 -1.36624 2.96168 2.83533 0.3976 
2.96515 2.09437 -0.00946 2.96551 2.30251 0.21587 2.96964 2.58046 0.35547 
2.96964 3.0902 -1.32412 2.96964 3.0902 0.35547 2.97034 2.15643 0.07125 
2.97041 2.22579 0.14651 2.97216 2.43071 0.29291 2.97216 3.23994 0.29291 
2.98173 2.63314 0.36279 2.98173 3.03751 -1.33144 2.98173 3.03751 0.36279 
2.98201 2.07051 -0.06807 2.9845 2.34569 0.23402 2.9845 3.32496 0.23402 
2.98847 2.48075 0.30694 2.98847 3.1899 0.30694 2.99029 2.12822 0.01568 
2.99133 2.26551 0.16704 2.99286 2.68544 0.36712 2.99286 2.98522 -1.33577 
2.99286 2.98522 0.36712 2.99336 2.19329 0.09422 2.99664 2.04976 -0.12867 
2.99805 2.73511 0.37133 2.99805 2.93555 -1.33997 2.99805 2.93555 0.37133 
3.00197 2.78527 0.37339 3.00197 2.88538 -1.34203 3.00197 2.88538 0.37339 
3.00217 2.38987 0.25022 3.00217 3.28078 0.25022 3.00329 2.53184 0.31862 
3.00329 3.13881 0.31862 3.00439 2.83533 0.37341 3.0081 2.10303 -0.04203 
3.01129 2.30758 0.18652 3.01422 2.16377 0.03961 3.01524 2.23192 0.11595 
3.0166 2.58383 0.32793 3.0166 3.08682 0.32793 3.01738 2.4345 0.26502 
3.01738 3.23615 0.26502 3.02369 2.08098 -0.10164 3.02834 2.63657 0.33482 
3.02834 3.03408 0.33482 3.02993 2.35098 0.2043 3.02993 3.31967 0.2043 
3.03348 2.48481 0.27862 3.03348 3.18584 0.27862 3.03478 2.68582 0.34101 
3.03478 2.98483 -1.30966 3.03478 2.98483 0.34101 3.03558 2.2718 0.13624 
3.03689 2.20093 0.06228 3.037 2.06216 -0.16288 3.03985 2.73545 0.34514 
3.03985 2.9352 -1.31378 3.03985 2.9352 0.34514 3.04355 2.78532 0.34718 
3.04355 2.88533 0.34718 3.04586 2.15643 -0.00427 3.04586 2.83533 0.34715 
3.04619 2.39467 0.22051 3.04619 3.27598 0.22051 3.04796 2.04665 -0.2255 
3.04824 2.53642 0.28985 3.04824 3.13423 0.28985 3.05532 2.31423 0.15536 
3.05532 3.35643 0.15536 3.05824 2.23963 0.08363 3.0611 2.43943 0.23501 
3.0611 3.23122 0.23501 3.06131 2.58863 0.29867 3.06131 3.08202 0.29867 
3.063 2.13227 -0.06276 3.06883 2.19329 0.01875 3.06948 2.63674 0.30631 
3.06948 3.03391 0.30631 3.07275 2.35677 0.17274 3.07275 3.31388 0.17274 
3.07592 2.68607 0.31239 3.07592 2.98458 0.31239 3.07722 2.49013 0.24803 
3.07722 3.18053 0.24803 3.07805 2.1112 -0.12354 3.07822 2.27976 0.10362 
3.0811 2.73602 0.31635 3.0811 2.93463 0.31635 3.08478 2.78596 0.31826 
3.08478 2.88469 0.31826 3.08599 2.83533 0.31889 3.08882 2.40072 0.18864 
3.08882 3.26993 0.18864 3.09056 2.23192 0.04063 3.0906 2.09352 -0.18541 
3.09159 2.54186 0.25885 3.09159 3.1288 0.25885 3.09679 2.32122 0.12218 
3.09679 3.34943 0.12218 3.09905 2.18756 -0.02628 3.10112 2.58933 0.26825 
3.10112 3.08132 0.26825 3.1032 2.44548 0.20296 3.1032 3.22517 0.20296 
3.10917 2.63741 0.27582 3.10917 3.03324 0.27582 3.11085 2.2718 0.06097 
3.1139 2.36393 0.13929 3.1139 3.30672 0.13929 3.11581 2.68694 0.28164 
3.11581 2.98371 0.28164 3.11581 2.1646 -0.08577 3.11905 2.49645 0.21555 
3.11905 3.1742 0.21555 3.12086 2.73684 0.28553 3.12086 2.93381 0.28553 
3.12111 2.22579 -0.00419 3.12354 2.78602 0.28805 3.12354 2.88463 0.28805 
3.12468 2.83533 0.28869 3.1295 2.40777 0.15489 3.1295 3.26288 0.15489 
3.12986 2.14456 -0.147 3.12997 2.31423 0.08071 3.12997 3.35643 0.08071 
3.13008 2.54308 0.22649 3.13008 3.12757 0.22649 3.13959 2.59065 0.23577 
3.13959 3.08 0.23577 3.14164 2.26551 0.01672 3.14357 2.45264 0.16896 
3.14357 3.21801 0.16896 3.14731 2.63858 0.24342 3.14731 3.03208 0.24342 
3.14734 2.35677 0.09814 3.14734 3.31388 0.09814 3.14963 2.22145 -0.05025 
3.15392 2.68819 0.24912 3.15392 2.98247 0.24912 3.15606 2.49844 0.18145 
3.15606 3.17222 0.18145 3.15824 2.73695 0.25335 3.15824 2.9337 0.25335 
3.16095 2.7862 0.25581 3.16095 2.88445 0.25581 3.16113 2.30758 0.03668 
3.16184 2.83533 0.25663 3.16325 2.40072 0.11421 3.16325 3.26993 0.11421 
3.16552 2.19948 -0.11049 3.16695 2.54504 0.19234 3.16695 3.12561 0.19234 
3.17052 2.2609 -0.02901 3.1762 2.59235 0.20159 3.1762 3.07831 0.20159 
3.17757 2.44548 0.1286 3.17757 3.22517 0.1286 3.17891 2.35098 0.05532 
3.18381 2.64024 0.2092 3.18381 3.03042 0.2092 3.18974 2.6886 0.21513 
3.18974 2.98206 0.21513 3.19016 2.49645 0.14445 3.19016 3.1742 0.14445 
3.19047 2.30251 -0.00909 3.19399 2.73731 0.21938 3.19399 2.93334 0.21938 
3.19512 2.39467 0.07158 3.19654 2.78626 0.22193 3.19654 2.88439 0.22193 
3.19739 2.25798 -0.07607 3.19739 2.83533 0.22278 3.2011 2.54308 0.15547 
3.2011 3.12757 0.15547 3.20863 2.34569 0.00989 3.20962 2.43943 0.08649 
3.20962 3.23122 0.08649 3.21038 2.59065 0.16498 3.21038 3.08 0.16498 
3.21772 2.29924 -0.056 3.21803 2.63858 0.1727 3.21803 3.03208 0.1727 
3.22264 2.49013 0.10262 3.22264 3.18053 0.10262 3.22373 2.68819 0.17931 
3.22373 2.98247 0.17931 3.22482 2.38987 0.02756 3.22796 2.73695 0.18363 
3.22796 2.9337 0.18363 3.23042 2.7862 0.18634 3.23042 2.88445 0.18634 
3.23124 2.83533 0.18724 3.23346 2.54186 0.11698 3.23346 3.1288 0.11698 
3.23621 2.34186 -0.03701 3.23963 2.4345 0.04277 3.24213 2.29697 -0.10365 
3.24286 2.58933 0.12652 3.24286 3.08132 0.12652 3.25042 2.63741 0.13457 
3.25042 3.03324 0.13457 3.25282 2.38572 -0.01914 3.25323 2.48481 0.05887 
3.25625 2.68694 0.1412 3.25625 2.98371 0.1412 3.26014 2.73684 0.14625 
3.26014 2.93381 0.14625 3.26103 2.33936 -0.08436 3.26266 2.78602 0.14893 
3.26266 2.88463 0.14893 3.2633 2.83533 0.15007 3.26446 2.53642 0.07363 
3.26446 3.13423 0.07363 3.26751 2.43071 -0.00245 3.27328 2.58863 0.0867 
3.27328 3.08202 0.0867 3.2781 2.38324 -0.06603 3.28092 2.63674 0.09488 
3.28092 3.03391 0.09488 3.28155 2.48075 0.01386 3.287 2.68607 0.10131 
3.287 2.98458 0.10131 3.29096 2.73602 0.1065 3.29096 2.93463 0.1065 
3.29287 2.78596 0.11017 3.29287 2.88469 0.11017 3.29319 2.42807 -0.04903 
3.29323 2.53184 0.02868 3.29349 2.83533 0.11138 3.30115 2.38185 -0.11438 
3.30253 2.58383 0.04199 3.30821 2.4773 -0.03396 3.30943 2.63657 0.05373 
3.30943 3.03408 0.05373 3.31562 2.68582 0.06017 3.31562 2.98483 0.06017 
3.3166 2.42658 -0.09685 3.31975 2.73545 0.06524 3.31975 2.9352 0.06524 
3.32034 2.52827 -0.01878 3.32176 2.83533 0.07125 3.32179 2.78532 0.06894 
3.32179 2.88533 0.06894 3.33008 2.58046 -0.00497 3.33198 2.47558 -0.08167 
3.3374 2.63314 0.00712 3.34173 2.68544 0.01825 3.34173 2.98522 0.01825 
3.34496 2.52561 -0.06765 3.34593 2.73511 0.02344 3.34593 2.93555 0.02344 
3.348 2.78527 0.02737 3.348 2.88538 0.02737 3.34801 2.83533 0.02978 
3.3535 2.47492 -0.1308 3.35521 2.57757 -0.05365 3.36286 2.63031 -0.04094 
3.36684 2.52487 -0.11653 3.36771 2.68244 -0.02962 3.37004 2.73501 -0.0196 
3.37221 2.83533 -0.01293 3.37224 2.7851 -0.01567 3.37224 2.88555 -0.01567 
3.37759 2.57542 -0.10335 3.38573 2.62809 -0.09033 3.39121 2.67994 -0.07911 
3.39402 2.7325 -0.06877 3.39422 2.78505 -0.05962 3.39428 2.83533 -0.05677 
3.39736 2.57538 -0.1532 3.40594 2.62648 -0.14088 3.41193 2.67817 -0.12953 
3.4153 2.73031 -0.11919 3.41604 2.78274 -0.10988 3.42848 2.67788 -0.1761 
3.43225 2.73001 -0.16554 2.74004 3.67176 -1.02278 2.75058 3.61859 -1.0815 
2.75434 3.67072 -1.07095 2.76076 3.72354 -1.05866 2.76678 3.56586 -1.13716 
2.76753 3.6183 -1.12786 2.76981 3.77457 -1.04611 2.7709 3.67043 -1.11752 
2.77688 3.72212 -1.10617 2.78546 3.77322 -1.09385 2.78855 3.51328 -1.19028 
2.7886 3.56355 -1.18742 2.7888 3.6161 -1.17828 2.79162 3.66866 -1.16794 
2.79662 3.82358 -1.08059 2.7971 3.72052 -1.15672 2.80524 3.77318 -1.1437 
2.81031 3.87306 -1.06642 2.81059 3.46305 -1.23138 2.81059 3.5635 -1.23138 
2.81062 3.51328 -1.23412 2.81278 3.6136 -1.22745 2.81512 3.66616 -1.21743 
2.81599 3.82373 -1.13052 2.81997 3.71829 -1.2061 2.82762 3.77103 -1.1934 
2.82933 3.87368 -1.11625 2.83481 3.51328 -1.27683 2.83483 3.46322 -1.27441 
2.83483 3.56333 -1.27441 2.83689 3.41306 -1.27049 2.83689 3.6135 -1.27049 
2.83787 3.82299 -1.1794 2.84109 3.36339 -1.26529 2.84109 3.66317 -1.26529 
2.84517 3.92236 -1.10128 2.84543 3.71546 -1.25417 2.85084 3.87302 -1.16537 
2.85274 3.76815 -1.24208 2.86103 3.46328 -1.31598 2.86103 3.56328 -1.31598 
2.86107 3.51328 -1.31829 2.86107 3.9669 -1.08348 2.86249 3.82034 -1.22826 
2.86308 3.4134 -1.31229 2.86308 3.61316 -1.31229 2.86623 3.92203 -1.1502 
2.86721 3.36377 -1.30722 2.86721 3.66278 -1.30722 2.8734 3.31452 -1.30078 
2.8734 3.71203 -1.30078 2.87462 3.8713 -1.21308 2.88029 3.76477 -1.28904 
2.88167 3.96675 -1.13267 2.88933 3.51328 -1.35842 2.88959 3.81676 -1.27573 
2.88963 3.92054 -1.19801 2.88996 3.46392 -1.35722 2.88996 3.56264 -1.35722 
2.89187 3.41397 -1.35354 2.89187 3.61259 -1.35354 2.89582 3.36402 -1.34836 
2.89582 3.66253 -1.34836 2.89919 4.01033 -1.11419 2.90128 3.86785 -1.2609 
2.90191 3.31469 -1.34192 2.90191 3.71186 -1.34192 2.90472 3.96536 -1.18102 
2.90954 3.26658 -1.33374 2.90954 3.75997 -1.33374 2.91531 3.91789 -1.2446 
2.91837 3.21437 -1.32068 2.91837 3.81218 -1.32068 2.91953 3.51328 -1.39712 
2.92017 3.46397 -1.39598 2.92017 3.56258 -1.39598 2.9218 4.00925 -1.16269 
2.92268 3.41479 -1.3933 2.92268 3.61176 -1.3933 2.92521 4.07034 -1.08035 
2.92657 3.36489 -1.38825 2.92657 3.66167 -1.38825 2.9296 3.86379 -1.30592 
2.93 3.96288 -1.2279 2.9324 3.31536 -1.38161 2.9324 3.71119 -1.38161 
2.93997 3.26729 -1.37356 2.93997 3.75927 -1.37356 2.9407 4.05163 -1.1434 
2.9432 3.9141 -1.28982 2.94662 4.00674 -1.21004 2.94936 3.21981 -1.36403 
2.94936 3.80675 -1.36403 2.95159 3.51328 -1.43428 2.9524 3.46415 -1.43338 
2.9524 3.5624 -1.43338 2.95486 3.41491 -1.43067 2.95486 3.61165 -1.43067 
2.9554 4.12733 -1.04479 2.958 3.95873 -1.2746 2.9591 3.36614 -1.42636 
2.9591 3.66042 -1.42636 2.96019 3.16808 -1.34966 2.96019 3.85848 -1.34966 
2.9648 3.31653 -1.41975 2.9648 3.71003 -1.41975 2.96511 4.04936 -1.19104 
2.96877 4.11034 -1.10867 2.97244 3.2686 -1.41203 2.97244 3.75795 -1.41203 
2.97321 3.11738 -1.33354 2.97321 3.90917 -1.33354 2.9742 4.00291 -1.25694 
2.98172 3.22103 -1.40251 2.98172 3.80552 -1.40251 2.98543 3.51328 -1.46983 
2.98543 4.09063 -1.17097 2.98628 3.46421 -1.46898 2.98628 3.56234 -1.46898 
2.9877 3.95393 -1.31863 2.98884 3.41526 -1.46643 2.98884 3.61129 -1.46643 
2.99235 4.0461 -1.23795 2.99267 3.17441 -1.39149 2.99267 3.85215 -1.39149 
2.99309 3.36655 -1.46218 2.99309 3.66001 -1.46218 2.99902 3.31819 -1.45624 
2.99902 3.70837 -1.45624 3.00392 3.99762 -1.30236 3.00526 3.12344 -1.37564 
3.00526 3.90312 -1.37564 3.00662 3.2703 -1.44864 3.00662 3.75626 -1.44864 
3.0123 4.08771 -1.21804 3.01588 3.22299 -1.43938 3.01588 3.80356 -1.43938 
3.0173 4.14912 -1.13656 3.01958 3.07867 -1.36126 3.01958 3.94788 -1.36126 
3.02098 3.51328 -1.50368 3.02169 4.04103 -1.28373 3.02188 3.46415 -1.50286 
3.02188 3.5624 -1.50286 3.02459 3.41491 -1.5004 3.02459 3.61165 -1.5004 
3.02677 3.17639 -1.4285 3.02677 3.85017 -1.4285 3.0289 3.36614 -1.49617 
3.0289 3.66042 -1.49617 3.03319 4.12715 -1.1968 3.03548 3.03472 -1.34518 
3.03548 3.99183 -1.34518 3.03551 3.31653 -1.49046 3.03551 3.71003 -1.49046 
3.03926 3.13059 -1.41601 3.03926 3.89596 -1.41601 3.04118 4.08309 -1.26377 
3.04324 3.2686 -1.48282 3.04324 3.75795 -1.48282 3.05275 3.22103 -1.47354 
3.05275 3.80552 -1.47354 3.05285 2.99218 -1.32775 3.05285 4.03438 -1.32775 
3.05332 3.08572 -1.40194 3.05332 3.94083 -1.40194 3.05815 3.51328 -1.53573 
3.05929 3.46397 -1.5351 3.05929 3.56258 -1.5351 3.06171 4.12281 -1.24285 
3.06197 3.41479 -1.53258 3.06197 3.61176 -1.53258 3.06377 3.17441 -1.46259 
3.06377 3.85215 -1.46259 3.06702 3.36489 -1.52869 3.06702 3.66167 -1.52869 
3.06893 3.04188 -1.38634 3.06893 3.98467 -1.38634 3.07198 2.94975 -1.30802 
3.07198 4.0768 -1.30802 3.07365 3.31536 -1.52286 3.07365 3.71119 -1.52286 
3.07962 3.12344 -1.45001 3.07962 3.90312 -1.45001 3.0817 3.26729 -1.5153 
3.0817 3.75927 -1.5153 3.08378 4.16105 -1.22077 3.08603 2.99917 -1.36923 
3.08603 4.02738 -1.36923 3.09124 3.21981 -1.5059 3.09124 3.80675 -1.5059 
3.09227 4.11668 -1.28768 3.094 3.07867 -1.43568 3.094 3.94788 -1.43568 
3.09684 3.51328 -1.56593 3.09804 3.46392 -1.56531 3.09804 3.56264 -1.56531 
3.10172 3.41397 -1.56339 3.10172 3.61259 -1.56339 3.1046 2.95771 -1.35066 
3.1046 4.06885 -1.35066 3.1056 3.16808 -1.49508 3.1056 3.85848 -1.49508 
3.1069 3.36402 -1.55944 3.1069 3.66253 -1.55944 3.11008 3.03472 -1.41978 
3.11008 3.99183 -1.41978 3.11334 3.31469 -1.55335 3.11334 3.71186 -1.55335 
3.114 4.15531 -1.26579 3.12152 3.26658 -1.54572 3.12152 3.75997 -1.54572 
3.12173 3.11738 -1.48206 3.12173 3.90917 -1.48206 3.12459 4.10898 -1.33068 
3.12751 2.99218 -1.40241 3.12751 4.03438 -1.40241 3.13458 3.21437 -1.53689 
3.13458 3.81218 -1.53689 3.13664 3.07262 -1.46756 3.13664 3.95393 -1.46756 
3.13697 3.51328 -1.59419 3.13928 3.46328 -1.59423 3.13928 3.56328 -1.59423 
3.14297 3.4134 -1.59218 3.14297 3.61316 -1.59218 3.14594 4.14767 -1.30932 
3.14725 4.0768 -1.38329 3.14805 3.36377 -1.58806 3.14805 3.36377 0.06261 
3.14805 3.66278 -1.58806 3.14935 3.16276 -1.52566 3.14935 3.86379 -1.52566 
3.1529 3.02894 -1.45135 3.1529 3.99762 -1.45135 3.15448 3.31452 -1.58186 
3.15448 3.71203 -1.58186 3.16545 3.11245 -1.51207 3.16545 3.9141 -1.51207 
3.16623 3.26178 -1.57497 3.16623 3.76477 -1.57497 3.16759 4.11668 -1.363 
3.17153 2.98553 -1.43357 3.17153 4.04103 -1.43357 3.17844 3.51328 -1.62045 
3.17953 3.20979 -1.56567 3.17953 3.81676 -1.56567 3.18066 3.06782 -1.49726 
3.18066 3.95873 -1.49726 3.18085 3.46322 -1.62044 3.18085 3.56333 -1.62044 
3.18478 3.41306 -1.61837 3.18478 3.41306 0.09292 3.18478 3.6135 -1.61837 
3.18947 4.15531 -1.34127 3.18997 3.36339 -1.61417 3.18997 3.36339 0.08872 
3.18997 3.66317 -1.61417 3.1915 4.08309 -1.41408 3.19436 3.1587 -1.55398 
3.19436 3.86785 -1.55398 3.19833 3.02364 -1.48107 3.19833 4.00291 -1.48107 
3.20109 3.31109 -1.60984 3.20109 3.31109 0.08439 3.20109 3.71546 -1.60984 
3.21066 3.10866 -1.53995 3.21066 3.91789 -1.53995 3.21241 4.12281 -1.39355 
3.21318 3.25841 -1.60252 3.21318 3.25841 0.07707 3.21318 3.76815 -1.60252 
3.21731 2.98046 -1.46291 3.21731 4.0461 -1.46291 3.22114 3.51328 -1.64465 
3.22389 3.46305 -1.64468 3.22389 3.46305 0.11923 3.22389 3.5635 -1.64468 
3.227 3.20622 -1.59278 3.227 3.82034 -1.59278 3.22736 3.06367 -1.52526 
3.22736 3.96288 -1.52526 3.22781 3.41296 -1.64248 3.22781 3.41296 0.11703 
3.22781 3.6136 -1.64248 3.2345 4.16105 -1.37149 3.23722 4.08771 -1.44296 
3.23783 3.36039 -1.64015 3.23783 3.36039 0.1147 3.23783 3.66616 -1.64015 
3.24218 3.15525 -1.58064 3.24218 3.8713 -1.58064 3.24523 3.01981 -1.50865 
3.24523 4.00674 -1.50865 3.24916 3.30826 -1.6353 3.24916 3.30826 0.10985 
3.24916 3.71829 -1.6353 3.25725 3.10602 -1.56563 3.25725 3.92054 -1.56563 
3.25846 4.12715 -1.42207 3.26187 3.25553 -1.62764 3.26187 3.25553 0.1022 
3.26187 3.77103 -1.62764 3.26422 2.97719 -1.49015 3.26422 4.04936 -1.49015 
3.26498 3.51328 -1.66671 3.26498 3.51328 0.14127 3.26784 3.463 -1.66666 
3.26784 3.463 0.14121 3.26784 3.56355 -1.66666 3.26784 3.56355 0.14121 
3.27425 3.06119 -1.55054 3.27425 3.96536 -1.55054 3.27587 3.20356 -1.6174 
3.27587 3.20356 0.09195 3.27587 3.82299 -1.6174 3.27699 3.41045 -1.66646 
3.27699 3.41045 0.14101 3.27699 3.6161 -1.66646 3.28429 4.09063 -1.46983 
3.28733 3.35789 -1.66364 3.28733 3.35789 0.1382 3.28733 3.66866 -1.66364 
3.28989 3.15353 -1.60442 3.28989 3.15353 0.07897 3.28989 3.87302 -1.60442 
3.29258 3.01731 -1.53347 3.29258 4.00925 -1.53347 3.29399 4.184 -1.38825 
3.29854 3.30604 -1.65817 3.29854 3.30604 0.13272 3.29854 3.72052 -1.65817 
3.30507 3.10453 -1.58904 3.30507 3.10453 0.06359 3.30507 3.92203 -1.58904 
3.30986 3.51328 -1.6866 3.30986 3.51328 0.16116 3.31156 3.25337 -1.65003 
3.31156 3.25337 0.12458 3.31156 3.77318 -1.65003 3.31187 4.05163 -1.51456 
3.3181 3.46069 -1.68848 3.3181 3.46069 0.16303 3.3181 3.56586 -1.68848 
3.3181 3.56586 0.16303 3.3187 4.14912 -1.43796 3.3226 3.0598 -1.57359 
3.3226 3.0598 0.04814 3.3226 3.96675 -1.57359 3.32474 3.20282 -1.63928 
3.32474 3.20282 0.11383 3.32474 3.82373 -1.63928 3.3274 3.40826 -1.68774 
3.3274 3.40826 0.16229 3.3274 3.6183 -1.68774 3.3274 3.6183 0.16229 
3.33775 3.35612 -1.68437 3.33775 3.35612 0.15892 3.33775 3.67043 -1.68437 
3.33775 3.67043 0.15892 3.33901 3.15288 -1.62593 3.33901 3.15288 0.10049 
3.33901 3.87368 -1.62593 3.34107 3.01623 -1.55608 3.34107 3.01623 0.03063 
3.34107 4.01033 -1.55608 3.3466 4.11034 -1.48649 3.34909 3.30443 -1.67838 
3.34909 3.30443 0.15293 3.34909 3.72212 -1.67838 3.34909 3.72212 0.15293 
3.35399 3.1042 -1.61009 3.35399 3.1042 0.08465 3.35399 3.92236 -1.61009 
3.35565 3.51328 -1.70427 3.35565 3.51328 0.17882 3.36142 3.25333 -1.6698 
3.36142 3.25333 0.14435 3.36142 3.77322 -1.6698 3.3641 3.46065 -1.70578 
3.3641 3.46065 0.18034 3.3641 3.5659 -1.70578 3.3641 3.5659 0.18034 
3.37178 3.05966 -1.59419 3.37178 3.05966 0.06875 3.37178 3.9669 -1.59419 
3.37376 3.40797 -1.70468 3.37376 3.40797 0.17924 3.37376 3.61859 -1.70468 
3.37376 3.61859 0.17924 3.37468 3.20297 -1.65864 3.37468 3.20297 0.1332 
3.37468 3.82358 -1.65864 3.37491 2.95621 0.0046 3.37491 4.07034 -1.53005 
3.38213 4.1672 -1.45267 3.38431 3.35583 -1.70092 3.38431 3.35583 0.17547 
3.38431 3.67072 -1.70092 3.38431 3.67072 0.17547 3.38884 3.15349 -1.64495 
3.38884 3.15349 0.1195 3.38884 3.87306 -1.64495 3.3966 3.30301 -1.6945 
3.3966 3.30301 0.16905 3.3966 3.72354 -1.6945 3.3966 3.72354 0.16905 
3.40225 3.51328 -1.71966 3.40225 3.51328 0.19422 3.40386 3.10503 -1.62875 
3.40386 3.10503 0.1033 3.40386 3.92153 -1.62875 3.4051 2.99877 -1.5706 
3.4051 2.99877 0.04515 3.4051 4.02779 -1.5706 3.40916 3.25199 -1.68545 
3.40916 3.25199 0.16 3.40916 3.77457 -1.68545 3.40916 3.77457 0.16 
3.41047 2.89922 -0.02558 3.41047 4.12733 -1.49986 3.41117 3.46053 -1.72087 
3.41117 3.46053 0.19542 3.41117 3.56603 -1.72087 3.41117 3.56603 0.19542 
3.41992 2.80592 -0.11056 3.42089 3.40793 -1.71934 3.42089 3.40793 0.19389 
3.42089 3.61862 -1.71934 3.42089 3.61862 0.19389 3.42279 3.2015 -1.67378 
3.42279 3.2015 0.14834 3.42279 3.82506 -1.67378 3.42279 3.82506 0.14834 
3.43248 3.35479 -1.71522 3.43248 3.35479 0.18978 3.43248 3.67176 -1.71522 
3.43248 3.67176 0.18978 3.43647 3.0431 -1.60733 3.43647 3.0431 0.08188 
3.43647 3.98346 -1.60733 3.43718 3.15215 -1.6596 3.43718 3.15215 0.13415 
3.43718 3.8744 -1.6596 3.43718 3.8744 0.13415 3.43991 2.94021 0.01687 
3.43991 4.08635 -1.54232 3.44485 3.30213 -1.70828 3.44485 3.30213 0.18283 
3.44485 3.72443 -1.70828 3.44485 3.72443 0.18283 3.44748 2.844 -0.06129 
3.44748 4.18255 -1.46416 3.44956 3.51328 -1.73276 3.44956 3.51328 0.20731 
3.45789 3.2511 -1.69878 3.45789 3.2511 0.17333 3.45789 3.77546 -1.69878 
3.45789 3.77546 0.17333 3.45866 3.46049 -1.73355 3.45866 3.46049 0.20811 
3.45866 3.56607 -1.73355 3.45866 3.56607 0.20811 3.45927 2.75688 -0.15163 
3.46979 3.40732 -1.73183 3.46979 3.40732 0.20638 3.46979 3.61923 -1.73183 
3.46979 3.61923 0.20638 3.47045 2.98368 -1.58139 3.47045 2.98368 0.05594 
3.47045 4.04287 -1.58139 3.4716 3.20082 -1.6866 3.4716 3.20082 0.16116 
3.4716 3.82574 -1.6866 3.4716 3.82574 0.16116 3.47467 3.09712 -1.64553 
3.47467 3.09712 0.12008 3.47467 3.92944 -1.64553 3.47467 3.92944 0.12008 
3.47564 2.88502 -0.01557 3.47564 4.14153 -1.50988 3.48159 3.35421 -1.72719 
3.48159 3.35421 0.20174 3.48159 3.67235 -1.72719 3.48159 3.67235 0.20174 
3.48587 2.79259 -0.10098 3.49373 3.30177 -1.71967 3.49373 3.30177 0.19422 
3.49373 3.72478 -1.71967 3.49373 3.72478 0.19422 3.49745 2.71247 -0.19647 
3.49745 3.51328 -1.74351 3.49745 3.51328 0.21806 3.50561 2.92711 0.02561 
3.50561 4.09944 -1.55106 3.50696 3.25082 -1.70965 3.50696 3.25082 0.18421 
3.50696 3.77573 -1.70965 3.50696 3.77573 0.18421 3.50801 3.03617 -1.62198 
3.50801 3.03617 0.09653 3.50801 3.99038 -1.62198 3.50808 3.46005 -1.74412 
3.50808 3.46005 0.21867 3.50808 3.5665 -1.74412 3.50808 3.5665 0.21867 
3.50869 3.14528 -1.67419 3.50869 3.14528 0.14875 3.50869 3.88128 -1.67419 
3.50869 3.88128 0.14875 3.51342 2.83158 -0.05335 3.51926 3.40699 -1.74184 
3.51926 3.40699 0.2164 3.51926 3.61957 -1.74184 3.51926 3.61957 0.2164 
3.52348 2.7461 -0.14397 3.53095 3.35424 -1.73668 3.53095 3.35424 0.21123 
3.53095 3.67232 -1.73668 3.53095 3.67232 0.21123 3.54178 2.87367 -0.00895 
3.54178 4.15288 -1.5165 3.54296 2.97744 0.06824 3.54296 4.04911 -1.59369 
3.54311 3.30195 -1.72865 3.54311 3.30195 0.2032 3.54311 3.7246 -1.72865 
3.54311 3.7246 0.2032 3.54397 3.19529 -1.69911 3.54397 3.19529 0.17366 
3.54397 3.83126 -1.69911 3.54397 3.83126 0.17366 3.54581 3.51328 -1.7519 
3.54581 3.51328 0.22645 3.54664 3.09144 -1.65758 3.54664 3.09144 0.13213 
3.54664 3.93512 -1.65758 3.5508 2.78338 -0.09402 3.5566 3.46002 -1.75201 
3.5566 3.46002 0.22656 3.5566 3.56654 -1.75201 3.5566 3.56654 0.22656 
3.56201 2.70377 -0.19031 3.56807 3.40672 -1.74921 3.56807 3.40672 0.22376 
3.56807 3.61984 -1.74921 3.56807 3.61984 0.22376 3.57871 2.9222 0.03582 
3.57871 4.10435 -1.56127 3.57876 2.82367 -0.04754 3.57987 3.24611 -1.71977 
3.57987 3.24611 0.19432 3.57987 3.78044 -1.71977 3.57987 3.78044 0.19432 
3.5799 3.35399 -1.74351 3.5799 3.35399 0.21806 3.5799 3.67257 -1.74351 
3.5799 3.67257 0.21806 3.58116 3.03146 -1.63189 3.58116 3.03146 0.10644 
3.58116 3.99509 -1.63189 3.58165 3.14065 -1.68406 3.58165 3.14065 0.15861 
3.58165 3.8859 -1.68406 3.58165 3.8859 0.15861 3.58894 2.73877 -0.1387 
3.59452 3.51328 -1.75791 3.59452 3.51328 0.23246 3.60572 3.45991 -1.75752 
3.60572 3.45991 0.23207 3.60572 3.56664 -1.75752 3.60572 3.56664 0.23207 
3.61629 2.97411 0.07602 3.61629 4.05244 -1.60147 3.61635 2.77735 -0.08996 
3.61694 2.86813 -0.00241 3.61694 4.15842 -1.52304 3.61714 3.19149 -1.70653 
3.61714 3.19149 0.18108 3.61714 3.83506 -1.70653 3.61714 3.83506 0.18108 
3.61718 3.4067 -1.75417 3.61718 3.4067 0.22872 3.61718 3.61985 -1.75417 
3.61718 3.61985 0.22872 3.61761 3.30015 -1.73687 3.61761 3.30015 0.21142 
3.61761 3.7264 -1.73687 3.61761 3.7264 0.21142 3.61939 3.08802 -1.66484 
3.61939 3.08802 0.13939 3.61939 3.93854 -1.66484 3.62714 2.69853 -0.18661 
3.64347 3.51328 -1.76152 3.64347 3.51328 0.23607 3.6543 2.91847 0.04023 
3.6543 4.10809 -1.56568 3.6543 3.02911 -1.63686 3.6543 3.02911 0.11142 
3.6543 3.99745 -1.63686 3.65434 2.81993 -0.04314 3.65434 2.73498 -0.13599 
3.65475 3.2449 -1.7253 3.65475 3.2449 0.19985 3.65475 3.78165 -1.7253 
3.65475 3.78165 0.19985 3.65475 3.13833 -1.689 3.65475 3.13833 0.16355 
3.65475 3.88822 -1.689 3.65475 3.88822 0.16355 3.65478 3.35278 -1.74904 
3.65478 3.35278 0.22359 3.65478 3.67378 -1.74904 3.65478 3.67378 0.22359 
3.65478 3.45988 -1.76058 3.65478 3.45988 0.23513 3.65478 3.56668 -1.76058 
3.65478 3.56668 0.23513 3.69254 2.69678 -0.18537 3.69254 2.77521 -0.088 
3.69254 2.86628 -0.00023 3.69254 2.97254 0.07847 3.69254 3.08688 -1.66726 
3.69254 3.08688 0.14181 3.69254 3.19057 -1.70922 3.69254 3.19057 0.18378 
3.69254 3.29955 -1.73962 3.69254 3.29955 0.21417 3.69254 3.4064 -1.757 
3.69254 3.4064 0.23155 3.69254 3.51328 -1.76272 3.69254 3.51328 0.23728 
3.69254 3.62016 -1.757 3.69254 3.62016 0.23155 3.69254 3.727 -1.73962 
3.69254 3.727 0.21417 3.69254 3.83598 -1.70922 3.69254 3.83598 0.18378 
3.69254 3.93968 -1.66726 3.69254 4.05402 -1.60392 3.69254 4.16027 -1.52522 
3.7303 3.45988 -1.76058 3.7303 3.45988 0.23513 3.7303 3.56668 -1.76058 
3.7303 3.56668 0.23513 3.7303 3.35278 -1.74904 3.7303 3.35278 0.22359 
3.7303 3.67378 -1.74904 3.7303 3.67378 0.22359 3.73032 3.13833 -1.689 
3.73032 3.13833 0.16355 3.73032 3.88822 -1.689 3.73032 3.88822 0.16355 
3.73033 3.2449 -1.7253 3.73033 3.2449 0.19985 3.73033 3.78165 -1.7253 
3.73033 3.78165 0.19985 3.73074 2.73498 -0.13599 3.73074 2.81993 -0.04314 
3.73077 3.02911 -1.63686 3.73077 3.02911 0.11142 3.73077 3.99745 -1.63686 
3.73077 2.91847 0.04023 3.73077 4.10809 -1.56568 3.74161 3.51328 -1.76152 
3.74161 3.51328 0.23607 3.75794 2.69853 -0.18661 3.76568 3.08802 -1.66484 
3.76568 3.08802 0.13939 3.76568 3.93854 -1.66484 3.76746 3.30015 -1.73687 
3.76746 3.30015 0.21142 3.76746 3.7264 -1.73687 3.76746 3.7264 0.21142 
3.7679 3.4067 -1.75417 3.7679 3.4067 0.22872 3.7679 3.61985 -1.75417 
3.7679 3.61985 0.22872 3.76794 3.19149 -1.70653 3.76794 3.19149 0.18108 
3.76794 3.83506 -1.70653 3.76794 3.83506 0.18108 3.76813 2.86813 -0.00241 
3.76813 4.15842 -1.52304 3.76873 2.77735 -0.08996 3.76879 2.97411 -1.60147 
3.76879 2.97411 0.07602 3.76879 4.05244 -1.60147 3.77936 3.45991 -1.75752 
3.77936 3.45991 0.23207 3.77936 3.56664 -1.75752 3.77936 3.56664 0.23207 
3.79056 3.51328 -1.75791 3.79056 3.51328 0.23246 3.79614 2.73877 -0.1387 
3.80343 3.14065 -1.68406 3.80343 3.14065 0.15861 3.80343 3.8859 0.15861 
3.80392 3.03146 -1.63189 3.80392 3.03146 0.10644 3.80517 3.35399 -1.74351 
3.80517 3.35399 0.21806 3.80517 3.67257 0.21806 3.80521 3.24611 -1.71977 
3.80521 3.24611 0.19432 3.80521 3.78044 0.19432 3.80632 2.82367 -0.04754 
3.80637 2.9222 0.03582 3.80637 4.10435 -1.56127 3.81701 3.40672 -1.74921 
3.81701 3.40672 0.22376 3.81701 3.61984 0.22376 3.82307 2.70377 -0.19031 
3.82848 3.46002 0.22656 3.82848 3.56654 0.22656 3.83428 2.78338 -0.09402 
3.83844 3.09144 -1.65758 3.83844 3.09144 0.13213 3.83927 3.51328 0.22645 
3.84111 3.19529 -1.69911 3.84111 3.19529 0.17366 3.84111 3.83126 0.17366 
3.84197 3.30195 -1.72865 3.84197 3.30195 0.2032 3.84197 3.7246 0.2032 
3.84212 2.97744 -1.59369 3.84212 2.97744 0.06824 3.84329 2.87367 -0.00895 
3.85413 3.35424 0.21123 3.85413 3.67232 0.21123 3.85785 2.68546 -0.22663 
3.86159 2.7461 -0.14397 3.86582 3.40699 0.2164 3.86582 3.61957 0.2164 
3.87166 2.83158 -0.05335 3.87638 3.14528 -1.67419 3.87638 3.14528 0.14875 
3.87638 3.88128 0.14875 3.877 3.46005 0.21867 3.877 3.5665 0.21867 
3.87707 3.03617 -1.62198 3.87707 3.03617 0.09653 3.87812 3.25082 0.18421 
3.87812 3.77573 0.18421 3.87946 2.92711 0.02561 3.88763 2.71247 -0.19647 
3.88763 3.51328 0.21806 3.89135 3.30177 0.19422 3.89135 3.72478 0.19422 
3.8992 2.79259 -0.10098 3.90349 3.35421 0.20174 3.90349 3.67235 0.20174 
3.90944 2.88502 -0.01557 3.91041 3.09712 0.12008 3.91348 3.20082 0.16116 
3.91348 3.82574 0.16116 3.91463 2.98368 0.05594 3.91529 3.40732 0.20638 
3.91529 3.61923 0.20638 3.92205 2.69604 -0.2341 3.92581 2.75688 -0.15163 
3.92642 3.46049 0.20811 3.92642 3.56607 0.20811 3.92719 3.2511 0.17333 
3.92719 3.77546 0.17333 3.93552 3.51328 0.20731 3.9376 2.844 -0.06129 
3.94022 3.30213 0.18283 3.94022 3.72443 0.18283 3.94517 2.94021 0.01687 
3.94789 3.15215 0.13415 3.94789 3.8744 0.13415 3.94861 3.0431 0.08188 
3.95136 2.7246 -0.20505 3.95259 3.35479 0.18978 3.95259 3.67176 0.18978 
3.96228 3.2015 0.14834 3.96228 3.82506 0.14834 3.96419 3.40793 0.19389 
3.96419 3.61862 0.19389 3.96516 2.80592 -0.11056 3.97391 3.46053 0.19542 
3.97391 3.56603 0.19542 3.9746 2.89922 -0.02558 3.97592 3.25199 0.16 
3.97592 3.77457 0.16 3.97998 2.99877 0.04515 3.98121 3.10503 0.1033 
3.98282 3.51328 0.19422 3.98626 2.71032 -0.24408 3.98848 3.30301 0.16905 
3.98848 3.72354 0.16905 3.99145 2.77147 -0.16241 3.99624 3.15349 0.1195 
3.99624 3.87306 0.1195 4.00076 3.35583 0.17547 4.00076 3.67072 0.17547 
4.00295 2.85935 -0.07277 4.01017 2.95621 0.0046 4.0104 3.20297 0.1332 
4.0104 3.82358 0.1332 4.01132 3.40797 0.17924 4.01132 3.61859 0.17924 
4.0133 3.05966 0.06875 4.01398 2.74011 -0.21601 4.0203 2.69841 -0.28465 
4.02097 3.46065 0.18034 4.02097 3.5659 0.18034 4.02366 3.25333 0.14435 
4.02366 3.77322 0.14435 4.02943 3.51328 0.17882 4.02986 2.82251 -0.12315 
4.03109 3.1042 0.08465 4.03598 3.30443 0.15293 4.03598 3.72212 0.15293 
4.03848 2.91622 -0.03895 4.04401 3.01623 0.03063 4.04606 3.15288 0.10049 
4.04606 3.87368 0.10049 4.04733 3.35612 0.15892 4.04733 3.67043 0.15892 
4.0482 2.72771 -0.25637 4.05333 2.78915 -0.17496 4.05767 3.40826 0.16229 
4.05767 3.6183 0.16229 4.06033 3.20282 0.11383 4.06033 3.82373 0.11383 
4.06248 3.0598 0.04814 4.06637 2.87743 -0.08749 4.06698 3.46069 0.16303 
4.06698 3.56586 0.16303 4.07321 2.97492 -0.01088 4.07352 3.25337 0.12458 
4.07352 3.77318 0.12458 4.07522 2.75893 -0.22932 4.07522 3.51328 0.16116 
4.08001 3.10453 0.06359 4.08155 2.71762 -0.29839 4.08654 3.30604 0.13272 
4.08654 3.72052 0.13272 4.09109 2.84255 -0.1372 4.0925 3.01731 0.00802 
4.09519 3.15353 0.07897 4.09519 3.87302 0.07897 4.09775 3.35789 0.1382 
4.09775 3.66866 0.1382 4.10079 2.93593 -0.05562 4.10809 3.41045 0.14101 
4.10809 3.6161 0.14101 4.10879 2.74846 -0.271 4.10921 3.20356 0.09195 
4.10921 3.82299 0.09195 4.11083 3.06119 0.02509 4.11376 2.71007 -0.3415 
4.1141 2.81022 -0.19001 4.11724 3.463 0.14121 4.11724 3.56355 0.14121 
4.12009 3.51328 0.14127 4.12086 2.97719 -0.03529 4.12321 3.25553 0.1022 
4.12321 3.77103 0.1022 4.12661 2.8994 -0.10338 4.12783 3.10602 0.04018 
4.12783 3.92054 0.04018 4.13483 2.78098 -0.24491 4.13592 3.30826 0.10985 
4.13592 3.71829 0.10985 4.13985 3.01981 -0.0168 4.14112 2.74027 -0.31414 
4.1429 3.15525 0.0552 4.1429 3.8713 0.0552 4.14724 3.36039 0.1147 
4.14724 3.66616 0.1147 4.14786 2.93885 -0.08249 4.15058 2.86551 -0.15396 
4.15687 2.71762 -0.37371 4.15726 3.41296 0.11703 4.15726 3.6136 0.11703 
4.15772 3.06367 -0.00019 4.15808 3.20622 0.06733 4.15808 3.82034 0.06733 
4.16119 3.46305 0.11923 4.16119 3.5635 0.11923 4.16394 3.51328 0.1192 
4.1674 2.77233 -0.28786 4.16777 2.98046 -0.06254 4.1719 3.25841 0.07707 
4.1719 3.76815 0.07707 4.17259 2.83438 -0.20715 4.17267 2.90374 -0.1319 
4.17441 3.10866 0.0145 4.17441 3.91789 0.0145 4.18399 3.31109 0.08439 
4.18399 3.71546 0.08439 4.18426 2.74846 -0.34647 4.18675 3.02364 -0.04438 
4.19072 3.1587 0.02854 4.19072 3.86785 0.02854 4.19254 2.80617 -0.26272 
4.19358 2.94346 -0.11137 4.19511 3.36339 0.08872 4.19511 3.66317 0.08872 
4.19561 2.87124 -0.18418 4.1989 2.72771 -0.40707 4.2003 3.41306 0.09292 
4.2003 3.6135 0.09292 4.20423 3.46322 0.09499 4.20423 3.56333 0.09499 
4.20442 3.06782 -0.02819 4.20555 3.20979 0.04022 4.20555 3.81676 0.04022 
4.20664 3.51328 0.095 4.21035 2.78098 -0.32044 4.21354 2.98553 -0.09188 
4.21647 2.84172 -0.23879 4.21749 2.90987 -0.16245 4.21885 3.26178 0.04952 
4.21885 3.76477 0.04952 4.21963 3.11245 -0.01338 4.21963 3.9141 -0.01338 
4.22594 2.75893 -0.38004 4.2306 3.31452 0.05642 4.2306 3.71203 0.05642 
4.23218 3.02894 -0.0741 4.23573 3.16276 0.00022 4.23573 3.86379 0.00022 
4.23703 3.36377 0.06261 4.23703 3.66278 0.06261 4.23783 2.94975 -0.14216 
4.23914 2.87888 -0.21612 4.23925 2.74011 -0.44128 4.2421 3.4134 0.06674 
4.2421 3.61316 0.06674 4.2458 3.46328 0.06878 4.2458 3.56328 0.06878 
4.24811 2.83438 -0.28267 4.24811 3.51328 0.06875 4.24844 3.07262 -0.05789 
4.25049 3.21437 0.01145 4.25049 3.81218 0.01145 4.25757 2.99218 -0.12304 
4.26049 2.91758 -0.19477 4.26335 3.11738 -0.04339 4.26335 3.90917 -0.04339 
4.26356 3.26658 0.02027 4.26356 3.75997 0.02027 4.26525 2.81022 -0.34116 
4.27108 2.87124 -0.25965 4.27174 3.31469 0.02791 4.27174 3.71186 0.02791 
4.275 3.03472 -0.10567 4.27817 3.36402 0.03399 4.27817 3.66253 0.03399 
4.27948 3.16808 -0.03037 4.27948 3.85848 -0.03037 4.2803 2.78915 -0.40194 
4.28048 2.95771 -0.17479 4.28336 3.41397 0.03795 4.28336 3.61259 0.03795 
4.28703 3.46392 0.03986 4.28703 3.56264 0.03986 4.28824 3.51328 0.04048 
4.29107 3.07867 -0.08976 4.29281 2.90987 -0.23777 4.29384 3.21981 -0.01955 
4.29384 3.80675 -0.01955 4.29904 2.99917 -0.15622 4.3013 2.86551 -0.30468 
4.30338 3.26729 -0.01015 4.30338 3.75927 -0.01015 4.30546 3.12344 -0.07544 
4.30546 3.90312 -0.07544 4.31143 3.31536 -0.00259 4.31143 3.71119 -0.00259 
4.3131 2.94975 -0.21743 4.31615 3.04188 -0.13911 4.31806 3.36489 0.00324 
4.31806 3.66167 0.00324 4.31807 2.84255 -0.36418 4.32131 3.17441 -0.06285 
4.32131 3.85215 -0.06285 4.32311 3.41479 0.00713 4.32311 3.61176 0.00713 
4.32337 2.90374 -0.2826 4.32579 3.46397 0.00965 4.32579 3.56258 0.00965 
4.32693 3.51328 0.01029 4.33176 3.08572 -0.12351 4.33222 2.99218 -0.19769 
4.33233 3.22103 -0.05191 4.33233 3.80552 -0.05191 4.34184 3.2686 -0.04263 
4.34184 3.75795 -0.04263 4.3439 2.94346 -0.26168 4.34582 3.13059 -0.10944 
4.34957 3.31653 -0.03498 4.34957 3.71003 -0.03498 4.3496 3.03472 -0.18026 
4.35188 2.8994 -0.32865 4.35617 3.36614 -0.02928 4.35617 3.66042 -0.02928 
4.35831 3.17639 -0.09695 4.36049 3.41491 -0.02505 4.36049 3.61165 -0.02505 
4.3632 3.46415 -0.02259 4.3632 3.5624 -0.02259 4.36338 2.98553 -0.24172 
4.3641 3.51328 -0.02177 4.3655 3.07867 -0.16419 4.3692 3.22299 -0.08607 
4.37845 3.2703 -0.07681 4.37982 3.12344 -0.14981 4.38606 3.31819 -0.0692 
2.78757 4.80309 -0.8349 2.79493 4.74939 -0.89544 2.79674 4.90993 -0.73579 
2.79707 4.85412 -0.82186 2.80135 4.80221 -0.88315 2.80685 4.96689 -0.625 
2.80737 4.64453 -0.96165 2.80811 4.69696 -0.95235 2.80925 4.9044 -0.80816 
2.8104 4.85323 -0.8706 2.81148 4.7491 -0.94201 2.81179 4.96457 -0.69811 
2.81747 4.80079 -0.93066 2.82166 4.95994 -0.77106 2.82207 4.90372 -0.85696 
2.82605 4.85189 -0.91834 2.82859 5.01834 -0.58722 2.82914 4.59194 -1.01477 
2.82919 4.54167 -1.01192 2.82919 4.64222 -1.01192 2.82939 4.69477 -1.00277 
2.83101 5.0172 -0.66036 2.83101 5.0172 -0.51407 2.83221 4.74733 -0.99243 
2.83625 4.95307 -0.84257 2.83721 4.90225 -0.90508 2.83768 4.79918 -0.98121 
2.83827 5.01378 -0.73311 2.84582 4.85185 -0.96819 2.85032 5.0081 -0.80509 
2.8509 4.95173 -0.89091 2.85117 4.54172 -1.05587 2.85117 4.64217 -1.05587 
2.8512 4.59194 -1.05861 2.85337 4.49162 -1.05194 2.85337 4.69226 -1.05194 
2.8557 4.43906 -1.04192 2.8557 4.74483 -1.04192 2.85657 4.9024 -0.95501 
2.85899 5.07611 -0.62545 2.85899 5.07611 -0.54898 2.86055 4.79696 -1.03059 
2.86396 5.07376 -0.69859 2.86396 5.07376 -0.47584 2.8671 5.00019 -0.87589 
2.86821 4.84969 -1.01789 2.86992 4.95234 -0.94074 2.87387 5.06905 -0.77175 
2.87387 5.06905 -0.40268 2.8754 4.59194 -1.10132 2.87541 4.54189 -1.0989 
2.87541 4.642 -1.0989 2.87748 4.49172 -1.09498 2.87748 4.69216 -1.09498 
2.87845 4.90166 -1.00389 2.88168 4.44205 -1.08978 2.88168 4.74183 -1.08978 
2.88576 5.00102 -0.92577 2.88601 4.38976 -1.07866 2.88601 4.79413 -1.07866 
2.88852 5.06212 -0.84328 2.88852 5.06212 -0.33115 2.89143 4.95169 -0.98986 
2.89193 5.13268 -0.58722 2.89333 4.33707 -1.06657 2.89333 4.84681 -1.06657 
2.89438 5.13111 -0.66346 2.89438 5.13111 -0.51097 2.90162 4.54194 -1.14048 
2.90162 4.64194 -1.14048 2.90166 4.59194 -1.14279 2.90166 5.04556 -0.90797 
2.90166 5.04556 -0.26646 2.90216 5.12778 -0.73679 2.90216 5.12778 -0.43764 
2.90307 4.28488 -1.05275 2.90307 4.899 -1.05275 2.90367 4.49206 -1.13678 
2.90367 4.69182 -1.13678 2.90681 5.00069 -0.97469 2.90779 4.44244 -1.13171 
2.90779 4.74145 -1.13171 2.91399 4.39319 -1.12527 2.91399 4.7907 -1.12527 
2.91446 5.12154 -0.80931 2.91446 5.12154 -0.36512 2.91521 4.94997 -1.03757 
2.92088 4.34045 -1.11353 2.92088 4.84344 -1.11353 2.92226 5.04542 -0.95716 
2.92226 5.04542 -0.21727 2.92525 5.10645 -0.87466 2.92525 5.10645 -0.29977 
2.92992 4.59194 -1.18291 2.93017 5.18675 -0.62545 2.93017 5.18675 -0.54898 
2.93018 4.28846 -1.10022 2.93018 4.89543 -1.10022 2.93022 4.9992 -1.02251 
2.93054 4.54258 -1.18171 2.93054 4.6413 -1.18171 2.93246 4.49263 -1.17803 
2.93246 4.69125 -1.17803 2.93458 5.18302 -0.70104 2.93458 5.18302 -0.47339 
2.93641 4.44269 -1.17285 2.93641 4.7412 -1.17285 2.93977 5.08899 -0.93868 
2.93977 5.08899 -0.23575 2.94187 4.23737 -1.08539 2.94187 4.94652 -1.08539 
2.9425 4.39336 -1.16641 2.9425 4.79053 -1.16641 2.94479 5.17811 -0.77414 
2.94479 5.17811 -0.40029 2.94531 5.04403 -1.00551 2.95013 4.34525 -1.15823 
2.95013 4.83864 -1.15823 2.95353 5.16501 -0.83984 2.95353 5.16501 -0.33459 
2.9559 4.18733 -1.06909 2.9559 4.99656 -1.06909 2.95896 4.29304 -1.14517 
2.95896 4.89085 -1.14517 2.96012 4.59194 -1.22161 2.96075 4.54264 -1.22047 
2.96075 4.64125 -1.22047 2.96238 5.08791 -0.98718 2.96327 4.49346 -1.21779 
2.96327 4.69043 -1.21779 2.9658 5.14901 -0.90484 2.9658 5.14901 -0.26959 
2.96716 4.44355 -1.21274 2.96716 4.74033 -1.21274 2.97019 4.24143 -1.13041 
2.97019 4.94246 -1.13041 2.97059 4.14234 -1.05239 2.97059 5.04155 -1.05239 
2.97063 5.23894 -0.58722 2.97281 5.23709 -0.66281 2.97281 5.23709 -0.51162 
2.97299 4.39403 -1.2061 2.97299 4.78986 -1.2061 2.97935 5.23155 -0.73797 
2.97935 5.23155 -0.43646 2.98055 4.34595 -1.19805 2.98055 4.83793 -1.19805 
2.98129 5.1303 -0.96789 2.98129 5.1303 -0.20654 2.98378 4.19112 -1.11431 
2.98378 4.99277 -1.11431 2.98597 5.2202 -0.80412 2.98597 5.2202 -0.37031 
2.9872 5.08541 -1.03453 2.98995 4.29847 -1.18852 2.98995 4.88541 -1.18852 
2.99217 4.59194 -1.25877 2.99299 4.54282 -1.25788 2.99299 4.64107 -1.25788 
2.99545 4.49357 -1.25517 2.99545 4.69031 -1.25517 2.99599 5.206 -0.86928 
2.99599 5.206 -0.30515 2.99859 5.0374 -1.0991 2.99968 4.4448 -1.25085 
2.99968 4.73908 -1.25085 3.00077 4.24674 -1.17415 3.00077 4.93714 -1.17415 
3.00539 4.39519 -1.24424 3.00539 4.78869 -1.24424 3.0057 5.12803 -1.01554 
3.00936 5.189 -0.93316 3.00936 5.189 -0.24127 3.01303 4.34727 -1.23652 
3.01303 4.83662 -1.23652 3.01354 5.28529 -0.62542 3.01354 5.28529 -0.54901 
3.01379 4.19605 -1.15803 3.01379 4.98784 -1.15803 3.01478 5.08158 -1.08143 
3.01794 5.28155 -0.70099 3.01794 5.28155 -0.47344 3.02231 4.2997 -1.22701 
3.02231 4.88419 -1.22701 3.02375 5.27364 -0.76633 3.02375 5.27364 -0.4081 
3.02602 4.59194 -1.29432 3.02602 5.16929 -0.99546 3.02602 5.16929 -0.17897 
3.02687 4.54288 -1.29347 3.02687 4.64101 -1.29347 3.02829 5.0326 -1.14312 
3.02942 4.49393 -1.29092 3.02942 4.68996 -1.29092 3.03169 5.26122 -0.83228 
3.03169 5.26122 -0.34215 3.03294 5.12476 -1.06244 3.03326 4.25307 -1.21598 
3.03326 4.93081 -1.21598 3.03367 4.44521 -1.28667 3.03367 4.73867 -1.28667 
3.03961 4.39685 -1.28073 3.03961 4.78703 -1.28073 3.04318 5.24587 -0.89762 
3.04318 5.24587 -0.27681 3.0445 5.07628 -1.12685 3.04584 4.2021 -1.20013 
3.04584 4.98178 -1.20013 3.04721 4.34896 -1.27313 3.04721 4.83492 -1.27313 
3.05289 5.16637 -1.04253 3.05647 4.30166 -1.26387 3.05647 4.88223 -1.26387 
3.05789 5.22779 -0.96105 3.05789 5.22779 -0.21338 3.0584 5.33001 -0.58722 
3.06017 5.02655 -1.18575 3.06036 5.32787 -0.66341 3.06036 5.32787 -0.51102 
3.06157 4.59194 -1.32817 3.06228 5.11969 -1.10822 3.06247 4.54282 -1.32735 
3.06247 4.64107 -1.32735 3.06442 5.32184 -0.72895 3.06442 5.32184 -0.44548 
3.06518 4.49357 -1.32489 3.06518 4.69031 -1.32489 3.06735 4.25505 -1.25299 
3.06735 4.92883 -1.25299 3.06949 4.4448 -1.32066 3.06949 4.73908 -1.32066 
3.07139 5.31263 -0.79388 3.07139 5.31263 -0.38055 3.07378 5.20582 -1.02129 
3.07378 5.20582 -0.15314 3.07607 5.0705 -1.16968 3.0761 4.39519 -1.31496 
3.0761 4.78869 -1.31496 3.07984 4.20926 -1.2405 3.07984 4.97463 -1.2405 
3.08096 5.2993 -0.85984 3.08096 5.2993 -0.31459 3.08177 5.16176 -1.08826 
3.08382 4.34727 -1.30731 3.08382 4.83662 -1.30731 3.09334 4.2997 -1.29803 
3.09334 4.88419 -1.29803 3.09334 4.88419 0.1236 3.09344 5.11304 -1.15224 
3.09355 5.28271 -0.92454 3.09355 5.28271 -0.24989 3.09391 5.0195 -1.22643 
3.09873 4.59194 -1.36023 3.09987 4.54264 -1.35959 3.09987 4.64125 -1.35959 
3.1023 5.20148 -1.06734 3.1023 5.20148 -0.10709 3.10255 4.49346 -1.35707 
3.10255 4.69043 -1.35707 3.10436 4.25307 -1.28708 3.10436 4.93081 -1.28708 
3.10639 5.37024 -0.62541 3.10639 5.37024 -0.54902 3.1076 5.26267 -0.98576 
3.1076 5.26267 -0.18867 3.1076 4.44355 -1.35318 3.1076 4.74033 -1.35318 
3.1091 5.36645 -0.69081 3.1091 5.36645 -0.48362 3.10951 5.06334 -1.21083 
3.11256 5.15547 -1.13251 3.11424 4.39403 -1.34735 3.11424 4.78986 -1.34735 
3.11437 5.35912 -0.75627 3.11437 5.35912 -0.41816 3.12021 4.2021 -1.2745 
3.12021 4.98178 -1.2745 3.12203 5.34834 -0.82049 3.12203 5.34834 -0.35394 
3.12229 4.34595 -1.33979 3.12229 4.83793 -1.33979 3.12436 5.23971 -1.04526 
3.12436 5.23971 -0.12917 3.12662 5.10605 -1.19372 3.13182 4.29847 -1.33039 
3.13182 4.88541 -1.33039 3.13182 4.88541 0.15596 3.13281 5.33375 -0.88613 
3.13281 5.33375 -0.2883 3.13285 5.19535 -1.11217 3.13285 5.19535 -0.06226 
3.13459 5.02655 -1.26017 3.13743 4.59194 -1.39042 3.13863 4.54258 -1.3898 
3.13863 4.6413 -1.3898 3.14231 4.49263 -1.38789 3.14231 4.69125 -1.38789 
3.14519 5.14751 -1.17515 3.14536 5.31607 -0.948 3.14536 5.31607 -0.22643 
3.14619 4.24674 -1.31957 3.14619 4.93714 -1.31957 3.14619 4.93714 0.14514 
3.14749 4.44269 -1.38393 3.14749 4.7412 -1.38393 3.15067 5.0705 -1.24427 
3.15393 4.39336 -1.37784 3.15393 4.79053 -1.37784 3.15458 5.23398 -1.09028 
3.15458 5.23398 -0.08415 3.15578 5.40844 -0.58722 3.15701 5.40669 -0.65262 
3.15701 5.40669 -0.52181 3.16042 5.295 -1.00878 3.16042 5.295 -0.16565 
3.16072 5.40145 -0.71774 3.16072 5.40145 -0.45669 3.16211 4.34525 -1.37021 
3.16211 4.83864 -1.37021 3.16211 4.83864 0.19578 3.16231 4.19605 -1.30655 
3.16231 4.98784 -1.30655 3.16231 4.98784 0.13212 3.16517 5.18764 -1.15517 
3.16517 5.18764 -0.01926 3.16687 5.39275 -0.78231 3.16687 5.39275 -0.39212 
3.1681 5.11304 -1.2269 3.17517 4.29304 -1.36139 3.17517 4.89085 -1.36139 
3.17517 4.89085 0.18696 3.17545 5.38062 -0.84603 3.17545 5.38062 -0.3284 
3.17722 5.0326 -1.29205 3.17722 5.0326 0.11762 3.17756 4.59194 -1.41868 
3.17756 5.27084 -1.06726 3.17756 5.27084 -0.10717 3.17987 4.54194 -1.41872 
3.17987 4.64194 -1.41872 3.18356 4.49206 -1.41667 3.18356 4.69182 -1.41667 
3.18642 5.36511 -0.90865 3.18642 5.36511 -0.26578 3.18653 5.22634 -1.13382 
3.18653 5.22634 -0.04061 3.18783 5.15547 -1.20778 3.18783 5.15547 0.03335 
3.18863 4.44244 -1.41255 3.18863 4.74145 -1.41255 3.18863 4.74145 0.23812 
3.18946 5.43052 -0.62207 3.18946 5.43052 -0.55236 3.18993 4.24143 -1.35016 
3.18993 4.94246 -1.35016 3.18993 4.94246 0.17573 3.19201 5.4269 -0.68741 
3.19201 5.4269 -0.48702 3.19349 5.07628 -1.27584 3.19349 5.07628 0.10141 
3.19507 4.39319 -1.40636 3.19507 4.7907 -1.40636 3.19507 4.7907 0.23193 
3.19703 5.41976 -0.75253 3.19703 5.41976 -0.4219 3.19972 5.34629 -0.9699 
3.19972 5.34629 -0.20453 3.2045 5.40918 -0.81673 3.2045 5.40918 -0.3577 
3.20603 4.19112 -1.33656 3.20603 4.99277 -1.33656 3.20603 4.99277 0.16213 
3.20681 4.34045 -1.39946 3.20681 4.84344 -1.39946 3.20681 4.84344 0.22503 
3.20817 5.19535 -1.18749 3.20817 5.19535 0.01306 3.20919 5.2635 -1.11115 
3.20919 5.2635 -0.06328 3.21212 5.11969 -1.25806 3.21212 5.11969 0.08363 
3.21448 5.3949 -0.88094 3.21448 5.3949 -0.29349 3.21532 5.32424 -1.0295 
3.21532 5.32424 -0.14493 3.21902 4.59194 -1.44494 3.22012 4.28846 -1.39016 
3.22012 4.89543 -1.39016 3.22012 4.89543 0.21573 3.22125 5.0374 -1.32175 
3.22125 5.0374 0.14732 3.22144 4.54189 -1.44493 3.22144 4.642 -1.44493 
3.22344 5.4523 -0.58722 3.22468 5.45022 -0.65682 3.22468 5.45022 -0.51761 
3.22536 4.49172 -1.44286 3.22536 4.69216 -1.44286 3.22536 4.69216 0.26843 
3.22677 5.37751 -0.94287 3.22677 5.37751 -0.23156 3.2287 5.44479 -0.72212 
3.2287 5.44479 -0.45231 3.23006 5.23398 -1.16576 3.23006 5.23398 -0.00867 
3.23056 4.44205 -1.43866 3.23056 4.74183 -1.43866 3.23056 4.74183 0.26423 
3.23208 5.16176 -1.23857 3.23208 5.16176 0.06414 3.23313 5.29905 -1.08722 
3.23313 5.29905 -0.08722 3.23489 5.43569 -0.78684 3.23489 5.43569 -0.38759 
3.23495 4.23737 -1.37848 3.23495 4.94652 -1.37848 3.23495 4.94652 0.20405 
3.23891 5.08158 -1.30556 3.23891 5.08158 0.13113 3.2414 5.35676 -1.00347 
3.2414 5.35676 -0.17096 3.24168 4.38976 -1.43433 3.24168 4.79413 -1.43433 
3.24168 4.79413 0.2599 3.24389 5.42309 -0.8515 3.24389 5.42309 -0.32293 
3.25125 4.18733 -1.36444 3.25125 4.99656 -1.36444 3.25125 4.99656 0.19001 
3.253 5.20148 -1.21804 3.253 5.20148 0.04361 3.25308 5.27084 -1.14279 
3.25308 5.27084 -0.03164 3.25377 4.33707 -1.42701 3.25377 4.84681 -1.42701 
3.25377 4.84681 0.25258 3.25505 5.40681 -0.91498 3.25505 5.40681 -0.25945 
3.2579 5.12476 -1.2874 3.2579 5.12476 0.11297 3.25826 5.33289 -1.06208 
3.25826 5.33289 -0.11235 3.25922 5.47183 -0.62207 3.25922 5.47183 -0.55236 
3.26134 5.46748 -0.69138 3.26134 5.46748 -0.48305 3.26173 4.59194 -1.46914 
3.26173 4.59194 0.29471 3.26447 4.54172 -1.46917 3.26447 4.64217 -1.46917 
3.26447 4.64217 0.29474 3.26653 5.46007 -0.75646 3.26653 5.46007 -0.41797 
3.26759 4.28488 -1.41727 3.26759 4.899 -1.41727 3.26759 4.899 0.24284 
3.26795 5.04155 -1.34975 3.26795 5.04155 0.17532 3.2684 4.49162 -1.46697 
3.2684 4.69226 -1.46697 3.2684 4.69226 0.29254 3.26879 5.3876 -0.97623 
3.26879 5.3876 -0.1982 3.27484 5.44935 -0.82137 3.27484 5.44935 -0.35306 
3.27508 5.23971 -1.19598 3.27508 5.23971 0.02155 3.27781 5.16637 -1.26745 
3.27781 5.16637 0.09302 3.27842 4.43906 -1.46464 3.27842 4.74483 -1.46464 
3.27842 4.74483 0.29021 3.28277 4.23392 -1.40514 3.28277 4.94997 -1.40514 
3.28277 4.94997 0.23071 3.28454 5.36495 -1.0358 3.28454 5.36495 -0.13863 
3.28503 5.43471 -0.88547 3.28503 5.43471 -0.28896 3.28581 5.08541 -1.33314 
3.28581 5.08541 0.15871 3.28975 4.38693 -1.45979 3.28975 4.79696 -1.45979 
3.28975 4.79696 0.28536 3.29084 5.32424 -1.10502 3.29084 5.32424 -0.06941 
3.29513 5.49092 -0.58722 3.29618 5.48875 -0.6566 3.29618 5.48875 -0.51783 
3.29702 5.41633 -0.94805 3.29702 5.41633 -0.22638 3.29784 4.18468 -1.39012 
3.29784 4.9992 -1.39012 3.29784 4.9992 0.21569 3.29905 5.20582 -1.24656 
3.29905 5.20582 0.07213 3.29934 5.48226 -0.72564 3.29934 5.48226 -0.44879 
3.30245 4.33419 -1.45213 3.30245 4.84969 -1.45213 3.30245 4.84969 0.2777 
3.30481 5.12803 -1.31465 3.30481 5.12803 0.14022 3.30557 4.59194 -1.4912 
3.30557 4.59194 0.31677 3.30681 5.47329 -0.79087 3.30681 5.47329 -0.38356 
3.30843 4.54167 -1.49115 3.30843 4.54167 0.31672 3.30843 4.64222 -1.49115 
3.30843 4.64222 0.31672 3.31156 5.295 -1.15993 3.31156 5.295 -0.0145 
3.3119 5.39515 -1.00844 3.3119 5.39515 -0.16599 3.31483 5.04403 -1.37503 
3.31483 5.04403 0.2006 3.31615 5.46046 -0.8552 3.31615 5.46046 -0.31923 
3.31645 4.28223 -1.44189 3.31645 4.90166 -1.44189 3.31645 4.90166 0.26746 
3.31687 5.35676 -1.07894 3.31687 5.35676 -0.09549 3.31757 4.48912 -1.49095 
3.31757 4.48912 0.31652 3.31757 4.69477 -1.49095 3.31757 4.69477 0.31652 
3.32488 5.16929 -1.29432 3.32488 5.16929 0.11989 3.32732 5.4438 -0.91836 
3.32732 5.4438 -0.25607 3.32791 4.43656 -1.48814 3.32791 4.43656 0.31371 
3.32791 4.74733 -1.48814 3.32791 4.74733 0.31371 3.33048 4.2322 -1.42891 
3.33048 4.95169 -1.42891 3.33048 4.95169 0.25448 3.33316 5.08791 -1.35796 
3.33316 5.08791 0.18353 3.33374 5.50806 -0.62208 3.33374 5.50806 -0.55235 
3.33458 5.26267 -1.21274 3.33458 5.26267 0.03831 3.33586 5.50371 -0.6914 
3.33586 5.50371 -0.48303 3.33858 5.49452 -0.75951 3.33858 5.49452 -0.41492 
3.33913 4.3847 -1.48266 3.33913 4.79918 -1.48266 3.33913 4.79918 0.30823 
3.34028 5.42341 -0.98006 3.34028 5.42341 -0.19437 3.34411 5.3876 -1.05155 
3.34411 5.3876 -0.12288 3.34565 5.00069 -1.41353 3.34565 5.00069 0.2391 
3.34707 5.48342 -0.82434 3.34707 5.48342 -0.35009 3.35044 4.59194 -1.51109 
3.35044 4.59194 0.33666 3.35044 5.34629 -1.12062 3.35044 5.34629 -0.05381 
3.35215 4.33204 -1.47452 3.35215 4.85185 -1.47452 3.35215 4.85185 0.30009 
3.35245 5.1303 -1.33905 3.35245 5.1303 0.16462 3.35744 5.46842 -0.8883 
3.35744 5.46842 -0.28613 3.35869 4.53936 -1.51297 3.35869 4.53936 0.33854 
3.35869 4.64453 -1.51297 3.35869 4.64453 0.33854 3.35929 5.22779 -1.26245 
3.35929 5.22779 0.08802 3.36318 5.04542 -1.39808 3.36318 5.04542 0.22365 
3.36533 4.28149 -1.46377 3.36533 4.9024 -1.46377 3.36533 4.9024 0.28934 
3.36799 4.48692 -1.51223 3.36799 4.48692 0.3378 3.36799 4.69696 -1.51223 
3.36799 4.69696 0.3378 3.3696 5.44967 -0.95074 3.3696 5.44967 -0.22369 
3.37229 5.41633 -1.02332 3.37229 5.41633 -0.15111 3.37234 5.31607 -1.17498 
3.37234 5.31607 0.00055 3.37269 5.52473 -0.58722 3.37356 5.52246 -0.65684 
3.37356 5.52246 -0.51759 3.3754 5.51552 -0.72519 3.3754 5.51552 -0.44924 
3.37747 5.37751 -1.09357 3.37747 5.37751 -0.08086 3.37833 4.43479 -1.50886 
3.37833 4.43479 0.33443 3.37833 4.7491 -1.50886 3.37833 4.7491 0.33443 
3.37893 5.50421 -0.79289 3.37893 5.50421 -0.38154 3.3796 4.23154 -1.45042 
3.3796 4.95234 -1.45042 3.3796 4.95234 0.27599 3.38166 5.08899 -1.38057 
3.38166 5.08899 0.20614 3.38718 5.189 -1.31098 3.38718 5.189 0.13655 
3.3886 5.49103 -0.85732 3.3886 5.49103 -0.31711 3.38968 4.3831 -1.50287 
3.38968 4.3831 0.32844 3.38968 4.80079 -1.50287 3.38968 4.80079 0.32844 
3.39457 5.00102 -1.43459 3.39457 5.00102 0.26016 3.39581 5.28271 -1.22679 
3.39581 5.28271 0.05236 3.39624 4.59194 -1.52876 3.39624 4.59194 0.35433 
3.3998 5.47386 -0.92054 3.3998 5.47386 -0.25389 3.40198 5.4438 -0.99302 
3.40198 5.4438 -0.18141 3.402 4.332 -1.49429 3.402 4.332 0.31986 
3.402 4.85189 -1.49429 3.402 4.85189 0.31986 3.40469 4.53932 -1.53027 
3.40469 4.53932 0.35584 3.40469 4.64457 -1.53027 3.40469 4.64457 0.35584 
3.40536 5.40681 -1.06529 3.40536 5.40681 -0.10914 3.41169 5.36511 -1.13393 
3.41169 5.36511 -0.0405 3.41233 5.53845 -0.62208 3.41233 5.53845 -0.55235 
3.41237 4.13832 0.24425 3.41237 5.04556 -1.41868 3.41237 5.04556 0.24425 
3.41366 5.5339 -0.69047 3.41366 5.5339 -0.48396 3.41435 4.48663 -1.52917 
3.41435 4.48663 0.35474 3.41435 4.69725 -1.52917 3.41435 4.69725 0.35474 
3.41526 4.28164 -1.48314 3.41526 4.28164 0.30871 3.41526 4.90225 -1.48314 
3.41526 4.90225 0.30871 3.4155 5.14901 -1.35454 3.4155 5.14901 0.18011 
3.41633 5.52482 -0.7586 3.41633 5.52482 -0.41583 3.42028 5.51132 -0.82569 
3.42028 5.51132 -0.34874 3.42272 5.24587 -1.27717 3.42272 5.24587 0.10274 
3.4249 4.4345 -1.52541 3.4249 4.4345 0.35098 3.4249 4.74939 -1.52541 
3.4249 4.74939 0.35098 3.42943 4.23216 -1.46944 3.42943 4.23216 0.29501 
3.42943 4.95173 -1.46944 3.42943 4.95173 0.29501 3.4308 5.49593 -0.88954 
3.4308 5.49593 -0.28489 3.43204 5.46842 -0.9629 3.43204 5.46842 -0.21153 
3.43422 5.33375 -1.18753 3.43422 5.33375 0.0131 3.43487 5.43471 -1.03531 
3.43487 5.43471 -0.13912 3.43719 4.38168 -1.51899 3.43719 4.38168 0.34456 
3.43719 4.80221 -1.51899 3.43719 4.80221 0.34456 3.4394 5.3949 -1.10586 
3.4394 5.3949 -0.06857 3.44284 4.59194 -1.54416 3.44284 4.59194 0.36973 
3.44445 4.18369 0.27881 3.44445 5.00019 -1.45324 3.44445 5.00019 0.27881 
3.44568 4.07743 0.22066 3.44568 5.10645 -1.39509 3.44568 5.10645 0.22066 
3.44974 4.33065 -1.50994 3.44974 4.33065 0.33551 3.44974 4.85323 -1.50994 
3.44974 4.85323 0.33551 3.45106 3.97789 0.14993 3.45106 5.206 -1.32436 
3.45106 5.206 0.14993 3.45176 4.53919 -1.54536 3.45176 4.53919 0.37093 
3.45176 4.64469 -1.54536 3.45176 4.64469 0.37093 3.45204 5.55163 -0.58722 
3.4527 5.54938 -0.65566 3.4527 5.54938 -0.51877 3.45468 5.54263 -0.72379 
3.45468 5.54263 -0.45064 3.45796 5.53143 -0.79128 3.45796 5.53143 -0.38315 
3.4605 5.2993 -1.23938 3.4605 5.2993 0.06495 3.46148 4.4866 -1.54383 
3.46148 4.4866 0.3694 3.46148 4.69729 -1.54383 3.46148 4.69729 0.3694 
3.46253 5.51582 -0.85781 3.46253 5.51582 -0.31662 3.46303 5.49103 -0.93174 
3.46303 5.49103 -0.24269 3.46338 4.28016 -1.49828 3.46338 4.28016 0.32385 
3.46338 4.90372 -1.49828 3.46338 4.90372 0.32385 3.46514 5.46046 -1.00419 
3.46514 5.46046 -0.17024 3.46885 5.42309 -1.07645 3.46885 5.42309 -0.09798 
3.47307 4.43346 -1.53971 3.47307 4.43346 0.36528 3.47307 4.75043 -1.53971 
3.47307 4.75043 0.36528 3.47431 5.38062 -1.14489 3.47431 5.38062 -0.02954 
3.47706 4.12176 0.25739 3.47706 5.06212 -1.43182 3.47706 5.06212 0.25739 
3.47777 4.23082 -1.48409 3.47777 4.23082 0.30966 3.47777 4.95307 -1.48409 
3.47777 4.95307 0.30966 3.4805 4.01887 0.19238 3.4805 5.16501 -1.36681 
3.4805 5.16501 0.19238 3.48544 4.38079 -1.53277 3.48544 4.38079 0.35834 
3.48544 4.80309 -1.53277 3.48544 4.80309 0.35834 3.48699 5.56056 -0.62192 
3.48699 5.56056 -0.55251 3.48806 5.26122 -1.28865 3.48806 5.26122 0.11422 
3.48832 5.55602 -0.69029 3.48832 5.55602 -0.48414 3.49015 4.59194 -1.55725 
3.49015 4.59194 0.38282 3.49096 5.54697 -0.75835 3.49096 5.54697 -0.41608 
3.49465 5.51132 -0.90006 3.49465 5.51132 -0.27437 3.49491 5.53349 -0.82543 
3.49491 5.53349 -0.349 3.496 5.48342 -0.97327 3.496 5.48342 -0.20116 
3.49848 4.32976 -1.52327 3.49848 4.32976 0.34884 3.49848 4.85412 -1.52327 
3.49848 4.85412 0.34884 3.49897 5.44935 -1.0455 3.49897 5.44935 -0.12893 
3.49924 4.53915 -1.55805 3.49924 4.53915 0.38362 3.49924 4.64473 -1.55805 
3.49924 4.64473 0.38362 3.49985 5.34834 -1.19831 3.49985 5.34834 0.02388 
3.50361 5.40918 -1.11584 3.50361 5.40918 -0.05859 3.51038 4.48599 -1.55632 
3.51038 4.48599 0.38189 3.51038 4.6979 -1.55632 3.51038 4.6979 0.38189 
3.51103 4.06235 0.23145 3.51103 5.12154 -1.40588 3.51103 5.12154 0.23145 
3.51218 4.27948 -1.51109 3.51218 4.27948 0.33666 3.51218 4.9044 -1.51109 
3.51218 4.9044 0.33666 3.51526 4.17578 0.29559 3.51526 5.0081 -1.47002 
3.51526 5.0081 0.29559 3.51622 3.96369 0.15994 3.51622 5.2202 -1.33437 
3.51622 5.2202 0.15994 3.52205 5.56941 -0.58722 3.52218 4.43287 -1.55168 
3.52218 4.43287 0.37725 3.52218 4.75101 -1.55168 3.52218 4.75101 0.37725 
3.52255 5.56706 -0.65654 3.52255 5.56706 -0.51789 3.52472 5.56025 -0.72483 
3.52472 5.56025 -0.4496 3.52646 5.31263 -1.24896 3.52646 5.31263 0.07453 
3.52745 5.50421 -0.94141 3.52745 5.50421 -0.23302 3.52786 5.54888 -0.79248 
3.52786 5.54888 -0.38195 3.52906 5.53143 -0.86238 3.52906 5.53143 -0.31205 
3.52947 5.47329 -1.01353 3.52947 5.47329 -0.1609 3.5335 5.43569 -1.08545 
3.5335 5.43569 -0.08898 3.53432 4.38044 -1.54416 3.53432 4.38044 0.36973 
3.53432 4.80345 -1.54416 3.53432 4.80345 0.36973 3.53804 4.59194 -1.568 
3.53804 4.59194 0.39357 3.53804 5.39275 -1.15347 3.53804 5.39275 -0.02096 
3.5462 4.00578 0.20112 3.5462 5.17811 -1.37555 3.5462 5.17811 0.20112 
3.54754 4.32949 -1.53415 3.54754 4.32949 0.35972 3.54754 4.8544 -1.53415 
3.54754 4.8544 0.35972 3.54859 4.11484 0.27204 3.54859 5.06905 -1.44647 
3.54859 5.06905 0.27204 3.54867 4.53872 -1.56861 3.54867 4.53872 0.39418 
3.54867 4.64517 -1.56861 3.54867 4.64517 0.39418 3.54928 4.22394 -1.49869 
3.54928 4.22394 0.32426 3.54928 4.95994 -1.49869 3.54928 4.95994 0.32426 
3.55401 5.27364 -1.29659 3.55401 5.27364 0.12216 3.55798 5.57587 -0.62192 
3.55798 5.57587 -0.55251 3.55865 5.57112 -0.69098 3.55865 5.57112 -0.48345 
3.55985 4.48565 -1.56634 3.55985 4.48565 0.39191 3.55985 4.69823 -1.56634 
3.55985 4.69823 0.39191 3.56083 5.49452 -0.98177 3.56083 5.49452 -0.19266 
3.56131 5.56197 -0.75903 3.56131 5.56197 -0.4154 3.56174 5.52482 -0.90401 
3.56174 5.52482 -0.27042 3.56199 5.54697 -0.82938 3.56199 5.54697 -0.34505 
3.56388 5.46007 -1.05381 3.56388 5.46007 -0.12062 3.56407 5.35912 -1.20597 
3.56407 5.35912 0.03154 3.56781 5.41976 -1.12331 3.56781 5.41976 -0.05112 
3.57153 4.4329 -1.56117 3.57153 4.4329 0.38674 3.57153 4.75098 -1.56117 
3.57153 4.75098 0.38674 3.58237 3.95234 0.16656 3.58237 5.23155 -1.34099 
3.58237 5.23155 0.16656 3.58355 4.05611 0.24375 3.58355 5.12778 -1.41818 
3.58355 5.12778 0.24375 3.5837 4.38062 -1.55314 3.5837 4.38062 0.37871 
3.5837 4.80327 -1.55314 3.5837 4.80327 0.37871 3.58455 4.27396 -1.5236 
3.58455 4.27396 0.34917 3.58455 4.90993 -1.5236 3.58455 4.90993 0.34917 
3.5864 4.59194 -1.57639 3.5864 4.59194 0.40196 3.58723 4.1701 0.30764 
3.58723 5.01378 -1.48207 3.58723 5.01378 0.30764 3.59139 5.32184 -1.25592 
3.59139 5.32184 0.08149 3.59384 5.5822 -0.58722 3.59418 5.57983 -0.65636 
3.59418 5.57983 -0.51807 3.5947 5.48226 -1.021 3.5947 5.48226 -0.15343 
3.59515 5.51552 -0.94494 3.59515 5.51552 -0.22949 3.59518 5.57273 -0.72516 
3.59518 5.57273 -0.44927 3.59551 5.56025 -0.79562 3.59551 5.56025 -0.37881 
3.59655 5.54263 -0.86567 3.59655 5.54263 -0.30876 3.59718 4.53868 -1.5765 
3.59718 4.53868 0.40207 3.59718 4.6452 -1.5765 3.59718 4.6452 0.40207 
3.59822 5.44479 -1.09165 3.59822 5.44479 -0.08278 3.6026 5.40145 -1.15963 
3.6026 5.40145 -0.0148 3.60865 4.48538 -1.5737 3.60865 4.48538 0.39927 
3.60865 4.6985 -1.5737 3.60865 4.6985 0.39927 3.6193 4.00087 0.21133 
3.6193 5.18302 -1.38576 3.6193 5.18302 0.21133 3.61935 5.28155 -1.3024 
3.61935 5.28155 0.12797 3.62046 4.32478 -1.54426 3.62046 4.32478 0.36983 
3.62046 4.85911 -1.54426 3.62046 4.85911 0.36983 3.62049 4.43265 -1.568 
3.62049 4.43265 0.39357 3.62049 4.75123 -1.568 3.62049 4.75123 0.39357 
3.62175 4.11013 0.28195 3.62175 5.07376 -1.45638 3.62175 5.07376 0.28195 
3.62224 4.21932 -1.50855 3.62224 4.21932 0.33412 3.62224 4.96457 -1.50855 
3.62224 4.96457 0.33412 3.6287 5.58587 -0.62191 3.6287 5.58587 -0.55252 
3.62894 5.50371 -0.98448 3.62894 5.50371 -0.18995 3.62896 5.46748 -1.059 
3.62896 5.46748 -0.11543 3.62936 5.57112 -0.76169 3.62936 5.57112 -0.41274 
3.62937 5.58112 -0.69097 3.62937 5.58112 -0.48346 3.62953 5.36645 -1.21124 
3.62953 5.36645 0.03681 3.62987 5.5339 -0.90668 3.62987 5.5339 -0.26775 
3.63005 5.55602 -0.83202 3.63005 5.55602 -0.34241 3.63293 5.4269 -1.12833 
3.63293 5.4269 -0.0461 3.63511 4.59194 -1.5824 3.63511 4.59194 0.40797 
3.64631 4.53858 -1.58201 3.64631 4.53858 0.40758 3.64631 4.64531 -1.58201 
3.64631 4.64531 0.40758 3.65688 4.05278 0.25153 3.65688 5.13111 -1.42596 
3.65688 5.13111 0.25153 3.65693 5.32787 -1.25998 3.65693 5.32787 0.08555 
3.65753 3.9468 0.1731 3.65753 5.23709 -1.34753 3.65753 5.23709 0.1731 
3.65773 4.27016 -1.53102 3.65773 4.27016 0.35659 3.65773 4.91373 -1.53102 
3.65773 4.91373 0.35659 3.65777 4.48537 -1.57866 3.65777 4.48537 0.40423 
3.65777 4.69852 -1.57866 3.65777 4.69852 0.40423 3.6582 4.37882 -1.56136 
3.6582 4.37882 0.38693 3.6582 4.80507 -1.56136 3.6582 4.80507 0.38693 
3.65998 4.16668 0.3149 3.65998 5.0172 -1.48933 3.65998 5.0172 0.3149 
3.6635 5.52246 -0.94678 3.6635 5.52246 -0.22765 3.66352 5.45022 -1.09566 
3.66352 5.45022 -0.07877 3.66365 5.58953 -0.58722 3.66374 5.48875 -1.02416 
3.66374 5.48875 -0.15027 3.6638 5.56706 -0.79779 3.6638 5.56706 -0.37664 
3.66382 5.58713 -0.65652 3.66382 5.58713 -0.51791 3.66399 5.57983 -0.72616 
3.66399 5.57983 -0.44827 3.66468 5.54938 -0.86764 3.66468 5.54938 -0.30679 
3.66772 5.40669 -1.16333 3.66772 5.40669 -0.0111 3.68406 4.59194 -1.58601 
3.68406 4.59194 0.41158 3.69489 3.99713 0.21574 3.69489 5.18675 -1.39017 
3.69489 5.18675 0.21574 3.69489 4.10777 0.28692 3.69489 5.07611 -1.46135 
3.69489 5.07611 0.28692 3.69493 5.28529 -1.3068 3.69493 5.28529 0.13237 
3.69493 5.37024 -1.21395 3.69493 5.37024 0.03952 3.69534 4.32357 -1.54979 
3.69534 4.32357 0.37536 3.69534 4.86032 -1.54979 3.69534 4.86032 0.37536 
3.69534 4.217 -1.51349 3.69534 4.217 0.33906 3.69534 4.96689 -1.51349 
3.69534 4.96689 0.33906 3.69536 4.43144 -1.57353 3.69536 4.43144 0.3991 
3.69536 4.75244 -1.57353 3.69536 4.75244 0.3991 3.69537 4.53854 -1.58507 
3.69537 4.53854 0.41064 3.69537 4.64534 -1.58507 3.69537 4.64534 0.41064 
3.69826 5.50806 -0.9866 3.69826 5.50806 -0.18783 3.69826 5.53845 -0.90802 
3.69826 5.53845 -0.26641 3.69827 5.47183 -1.06112 3.69827 5.47183 -0.11331 
3.69827 5.43052 -1.13089 3.69827 5.43052 -0.04354 3.69842 5.57587 -0.76236 
3.69842 5.57587 -0.41207 3.69842 5.56056 -0.83335 3.69842 5.56056 -0.34108 
3.69843 5.58587 -0.69164 3.69843 5.58587 -0.48279 3.69843 5.59074 -0.62191 
3.69843 5.59074 -0.55252 3.73313 3.94495 0.17528 3.73313 4.0512 0.25398 
3.73313 4.16554 0.31732 3.73313 4.26924 -1.53371 3.73313 4.26924 0.35928 
3.73313 4.37822 -1.56411 3.73313 4.37822 0.38968 3.73313 4.48506 -1.58149 
3.73313 4.48506 0.40706 3.73313 4.59194 -1.58722 3.73313 4.59194 0.41279 
3.73313 4.69882 -1.58149 3.73313 4.69882 0.40706 3.73313 4.80567 -1.56411 
3.73313 4.80567 0.38968 3.73313 4.91465 -1.53371 3.73313 4.91465 0.35928 
3.73313 5.01834 -1.49175 3.73313 5.01834 0.31732 3.73313 5.13268 -1.42841 
3.73313 5.13268 0.25398 3.73313 5.23894 -1.34971 3.73313 5.23894 0.17528 
3.73313 5.33001 -1.26194 3.73313 5.33001 0.08751 3.73313 5.40844 -1.16457 
3.73313 5.40844 -0.00986 3.73313 5.4523 -1.0969 3.73313 5.4523 -0.07753 
3.73313 5.49092 -1.02521 3.73313 5.49092 -0.14922 3.73313 5.52473 -0.94766 
3.73313 5.52473 -0.22677 3.73313 5.55163 -0.8683 3.73313 5.55163 -0.30613 
3.73313 5.56941 -0.79829 3.73313 5.56941 -0.37614 3.73313 5.5822 -0.7265 
3.73313 5.5822 -0.44793 3.73313 5.58953 -0.65669 3.73313 5.58953 -0.51774 
3.73313 5.59194 -0.58722 3.76782 5.59074 -0.62191 3.76782 5.59074 -0.55252 
3.76782 5.58587 -0.69164 3.76782 5.58587 -0.48279 3.76783 5.56056 -0.83335 
3.76783 5.56056 -0.34108 3.76783 5.57587 -0.76236 3.76783 5.57587 -0.41207 
3.76798 5.43052 -1.13089 3.76798 5.43052 -0.04354 3.76798 5.47183 -1.06112 
3.76798 5.47183 -0.11331 3.76799 5.53845 -0.90802 3.76799 5.53845 -0.26641 
3.76799 5.50806 -0.9866 3.76799 5.50806 -0.18783 3.77089 4.53854 -1.58507 
3.77089 4.53854 0.41064 3.77089 4.64534 -1.58507 3.77089 4.64534 0.41064 
3.77089 4.43144 -1.57353 3.77089 4.43144 0.3991 3.77089 4.75244 -1.57353 
3.77089 4.75244 0.3991 3.77091 4.217 -1.51349 3.77091 4.217 0.33906 
3.77091 4.96689 -1.51349 3.77091 4.96689 0.33906 3.77091 4.32357 -1.54979 
3.77091 4.32357 0.37536 3.77091 4.86032 -1.54979 3.77091 4.86032 0.37536 
3.77132 5.37024 -1.21395 3.77132 5.37024 0.03952 3.77133 5.28529 -1.3068 
3.77133 5.28529 0.13237 3.77136 4.10777 0.28692 3.77136 5.07611 -1.46135 
3.77136 5.07611 0.28692 3.77136 3.99713 0.21574 3.77136 5.18675 -1.39017 
3.77136 5.18675 0.21574 3.78219 4.59194 -1.58601 3.78219 4.59194 0.41158 
3.79853 5.40669 -1.16333 3.79853 5.40669 -0.0111 3.80158 5.54938 -0.86764 
3.80158 5.54938 -0.30679 3.80227 5.57983 -0.72616 3.80227 5.57983 -0.44827 
3.80243 5.58713 -0.65652 3.80243 5.58713 -0.51791 3.80245 5.56706 -0.79779 
3.80245 5.56706 -0.37664 3.80251 5.48875 -1.02416 3.80251 5.48875 -0.15027 
3.8026 5.58953 -0.58722 3.80274 5.45022 -1.09566 3.80274 5.45022 -0.07877 
3.80275 5.52246 -0.94678 3.80275 5.52246 -0.22765 3.80627 4.16668 0.3149 
3.80627 5.0172 -1.48933 3.80627 5.0172 0.3149 3.80805 4.37882 -1.56136 
3.80805 4.37882 0.38693 3.80805 4.80507 -1.56136 3.80805 4.80507 0.38693 
3.80849 4.48537 -1.57866 3.80849 4.48537 0.40423 3.80849 4.69852 -1.57866 
3.80849 4.69852 0.40423 3.80853 4.27016 -1.53102 3.80853 4.27016 0.35659 
3.80853 4.91373 -1.53102 3.80853 4.91373 0.35659 3.80872 3.9468 0.1731 
3.80872 5.23709 -1.34753 3.80872 5.23709 0.1731 3.80932 5.32787 -1.25998 
3.80932 5.32787 0.08555 3.80938 4.05278 0.25153 3.80938 5.13111 -1.42596 
3.80938 5.13111 0.25153 3.81994 4.53858 -1.58201 3.81994 4.53858 0.40758 
3.81994 4.64531 -1.58201 3.81994 4.64531 0.40758 3.83114 4.59194 -1.5824 
3.83114 4.59194 0.40797 3.83332 5.4269 -1.12833 3.83332 5.4269 -0.0461 
3.8362 5.55602 -0.83202 3.8362 5.55602 -0.34241 3.83638 5.5339 -0.90668 
3.83638 5.5339 -0.26775 3.83672 5.36645 -1.21124 3.83672 5.36645 0.03681 
3.83688 5.58112 -0.69097 3.83688 5.58112 -0.48346 3.83689 5.57112 -0.76169 
3.83689 5.57112 -0.41274 3.83729 5.46748 -1.059 3.83729 5.46748 -0.11543 
3.83731 5.50371 -0.98448 3.83731 5.50371 -0.18995 3.83755 5.58587 -0.62191 
3.83755 5.58587 -0.55252 3.84402 4.21932 -1.50855 3.84402 4.21932 0.33412 
3.84402 4.96457 -1.50855 3.84402 4.96457 0.33412 3.8445 4.11013 0.28195 
3.8445 5.07376 -1.45638 3.8445 5.07376 0.28195 3.84576 4.43265 -1.568 
3.84576 4.43265 0.39357 3.84576 4.75123 -1.568 3.84576 4.75123 0.39357 
3.8458 4.32478 -1.54426 3.8458 4.32478 0.36983 3.8458 4.85911 -1.54426 
3.8458 4.85911 0.36983 3.84691 5.28155 -1.3024 3.84691 5.28155 0.12797 
3.84695 4.00087 0.21133 3.84695 5.18302 -1.38576 3.84695 5.18302 0.21133 
3.8576 4.48538 -1.5737 3.8576 4.48538 0.39927 3.8576 4.6985 -1.5737 
3.8576 4.6985 0.39927 3.86365 5.40145 -1.15963 3.86365 5.40145 -0.0148 
3.86804 5.44479 -1.09165 3.86804 5.44479 -0.08278 3.86907 4.53868 -1.5765 
3.86907 4.53868 0.40207 3.86907 4.6452 -1.5765 3.86907 4.6452 0.40207 
3.8697 5.54263 -0.86567 3.8697 5.54263 -0.30876 3.87074 5.56025 -0.79562 
3.87074 5.56025 -0.37881 3.87108 5.57273 -0.72516 3.87108 5.57273 -0.44927 
3.87111 5.51552 -0.94494 3.87111 5.51552 -0.22949 3.87156 5.48226 -1.021 
3.87156 5.48226 -0.15343 3.87207 5.57983 -0.65636 3.87207 5.57983 -0.51807 
3.87241 5.5822 -0.58722 3.87486 5.32184 -1.25592 3.87486 5.32184 0.08149 
3.87902 4.1701 0.30764 3.87902 5.01378 -1.48207 3.87902 5.01378 0.30764 
3.87986 4.59194 -1.57639 3.87986 4.59194 0.40196 3.8817 4.27396 -1.5236 
3.8817 4.27396 0.34917 3.8817 4.90993 -1.5236 3.8817 4.90993 0.34917 
3.88256 4.38062 -1.55314 3.88256 4.38062 0.37871 3.88256 4.80327 -1.55314 
3.88256 4.80327 0.37871 3.8827 4.05611 0.24375 3.8827 5.12778 -1.41818 
3.8827 5.12778 0.24375 3.88388 3.95234 0.16656 3.88388 5.23155 -1.34099 
3.88388 5.23155 0.16656 3.89472 4.4329 -1.56117 3.89472 4.4329 0.38674 
3.89472 4.75098 -1.56117 3.89472 4.75098 0.38674 3.89844 5.41976 -1.12331 
3.89844 5.41976 -0.05112 3.90218 5.35912 -1.20597 3.90218 5.35912 0.03154 
3.90237 5.46007 -1.05381 3.90237 5.46007 -0.12062 3.90426 5.54697 -0.82938 
3.90426 5.54697 -0.34505 3.90451 5.52482 -0.90401 3.90451 5.52482 -0.27042 
3.90494 5.56197 -0.75903 3.90494 5.56197 -0.4154 3.90542 5.49452 -0.98177 
3.90542 5.49452 -0.19266 3.90641 4.48565 -1.56634 3.90641 4.48565 0.39191 
3.90641 4.69823 -1.56634 3.90641 4.69823 0.39191 3.90761 5.57112 -0.69098 
3.90761 5.57112 -0.48345 3.90827 5.57587 -0.62192 3.90827 5.57587 -0.55251 
3.91224 5.27364 -1.29659 3.91224 5.27364 0.12216 3.91697 4.22394 0.32426 
3.91697 4.95994 -1.49869 3.91697 4.95994 0.32426 3.91758 4.53872 -1.56861 
3.91758 4.53872 0.39418 3.91758 4.64517 -1.56861 3.91758 4.64517 0.39418 
3.91766 4.11484 0.27204 3.91766 5.06905 -1.44647 3.91766 5.06905 0.27204 
3.91871 4.32949 -1.53415 3.91871 4.32949 0.35972 3.91871 4.8544 -1.53415 
3.91871 4.8544 0.35972 3.92005 4.00578 0.20112 3.92005 5.17811 -1.37555 
3.92005 5.17811 0.20112 3.92822 4.59194 -1.568 3.92822 4.59194 0.39357 
3.92822 5.39275 -1.15347 3.92822 5.39275 -0.02096 3.93193 4.38044 -1.54416 
3.93193 4.38044 0.36973 3.93193 4.80345 -1.54416 3.93193 4.80345 0.36973 
3.93276 5.43569 -1.08545 3.93276 5.43569 -0.08898 3.93678 5.47329 -1.01353 
3.93678 5.47329 -0.1609 3.93719 5.53143 -0.86238 3.93719 5.53143 -0.31205 
3.93839 5.54888 -0.79248 3.93839 5.54888 -0.38195 3.93881 5.50421 -0.94141 
3.93881 5.50421 -0.23302 3.93979 5.31263 -1.24896 3.93979 5.31263 0.07453 
3.94153 5.56025 -0.72483 3.94153 5.56025 -0.4496 3.9437 5.56706 -0.65654 
3.9437 5.56706 -0.51789 3.94407 4.43287 -1.55168 3.94407 4.43287 0.37725 
3.94407 4.75101 -1.55168 3.94407 4.75101 0.37725 3.94421 5.56941 -0.58722 
3.95003 3.96369 0.15994 3.95003 5.2202 -1.33437 3.95003 5.2202 0.15994 
3.951 4.17578 0.29559 3.951 5.0081 -1.47002 3.951 5.0081 0.29559 
3.95407 4.27948 0.33666 3.95407 4.9044 -1.51109 3.95407 4.9044 0.33666 
3.95522 4.06235 0.23145 3.95522 5.12154 -1.40588 3.95522 5.12154 0.23145 
3.95588 4.48599 -1.55632 3.95588 4.48599 0.38189 3.95588 4.6979 -1.55632 
3.95588 4.6979 0.38189 3.96264 5.40918 -1.11584 3.96264 5.40918 -0.05859 
3.9664 5.34834 -1.19831 3.9664 5.34834 0.02388 3.96701 4.53915 -1.55805 
3.96701 4.53915 0.38362 3.96701 4.64473 -1.55805 3.96701 4.64473 0.38362 
3.96728 5.44935 -1.0455 3.96728 5.44935 -0.12893 3.96778 4.32976 -1.52327 
3.96778 4.32976 0.34884 3.96778 4.85412 -1.52327 3.96778 4.85412 0.34884 
3.97025 5.48342 -0.97327 3.97025 5.48342 -0.20116 3.97134 5.53349 -0.82543 
3.97134 5.53349 -0.349 3.9716 5.51132 -0.90006 3.9716 5.51132 -0.27437 
3.97529 5.54697 -0.75835 3.97529 5.54697 -0.41608 3.97611 4.59194 -1.55725 
3.97611 4.59194 0.38282 3.97794 5.55602 -0.69029 3.97794 5.55602 -0.48414 
3.97819 3.92267 0.11422 3.97819 5.26122 -1.28865 3.97819 5.26122 0.11422 
3.97926 5.56056 -0.62192 3.97926 5.56056 -0.55251 3.98081 4.38079 -1.53277 
3.98081 4.38079 0.35834 3.98081 4.80309 -1.53277 3.98081 4.80309 0.35834 
3.98575 4.01887 0.19238 3.98575 5.16501 -1.36681 3.98575 5.16501 0.19238 
3.98848 4.23082 0.30966 3.98848 4.95307 -1.48409 3.98848 4.95307 0.30966 
3.9892 4.12176 0.25739 3.9892 5.06212 -1.43182 3.9892 5.06212 0.25739 
3.99195 5.38062 -1.14489 3.99195 5.38062 -0.02954 3.99318 4.43346 -1.53971 
3.99318 4.43346 0.36528 3.99318 4.75043 -1.53971 3.99318 4.75043 0.36528 
3.99741 5.42309 -1.07645 3.99741 5.42309 -0.09798 4.00112 5.46046 -1.00419 
4.00112 5.46046 -0.17024 4.00287 4.28016 0.32385 4.00287 4.90372 -1.49828 
4.00287 4.90372 0.32385 4.00323 5.49103 -0.93174 4.00323 5.49103 -0.24269 
4.00372 5.51582 -0.85781 4.00372 5.51582 -0.31662 4.00478 4.4866 -1.54383 
4.00478 4.4866 0.3694 4.00478 4.69729 -1.54383 4.00478 4.69729 0.3694 
4.00575 5.2993 -1.23938 4.00575 5.2993 0.06495 4.0083 5.53143 -0.79128 
4.0083 5.53143 -0.38315 4.01158 5.54263 -0.72379 4.01158 5.54263 -0.45064 
4.01355 5.54938 -0.65566 4.01355 5.54938 -0.51877 4.01421 5.55163 -0.58722 
4.0145 4.53919 -1.54536 4.0145 4.53919 0.37093 4.0145 4.64469 -1.54536 
4.0145 4.64469 0.37093 4.01519 3.97789 0.14993 4.01519 5.206 -1.32436 
4.01519 5.206 0.14993 4.01651 4.33065 0.33551 4.01651 4.85323 -1.50994 
4.01651 4.85323 0.33551 4.02057 4.07743 0.22066 4.02057 5.10645 -1.39509 
4.02057 5.10645 0.22066 4.0218 4.18369 0.27881 4.0218 5.00019 -1.45324 
4.0218 5.00019 0.27881 4.02341 4.59194 -1.54416 4.02341 4.59194 0.36973 
4.02685 5.3949 -1.10586 4.02685 5.3949 -0.06857 4.02906 4.38168 -1.51899 
4.02906 4.38168 0.34456 4.02906 4.80221 -1.51899 4.02906 4.80221 0.34456 
4.03138 5.43471 -1.03531 4.03138 5.43471 -0.13912 4.03204 5.33375 -1.18753 
4.03204 5.33375 0.0131 4.03422 5.46842 -0.9629 4.03422 5.46842 -0.21153 
4.03545 5.49593 -0.88954 4.03545 5.49593 -0.28489 4.03683 4.23216 0.29501 
4.03683 4.95173 -1.46944 4.03683 4.95173 0.29501 4.04135 4.4345 -1.52541 
4.04135 4.4345 0.35098 4.04135 4.74939 -1.52541 4.04135 4.74939 0.35098 
4.04354 3.93802 0.10274 4.04354 5.24587 -1.27717 4.04354 5.24587 0.10274 
4.04597 5.51132 -0.82569 4.04597 5.51132 -0.34874 4.04993 5.52482 -0.7586 
4.04993 5.52482 -0.41583 4.05075 4.03488 0.18011 4.05075 5.14901 -1.35454 
4.05075 5.14901 0.18011 4.05099 4.28164 0.30871 4.05099 4.90225 -1.48314 
4.05099 4.90225 0.30871 4.05191 4.48663 -1.52917 4.05191 4.48663 0.35474 
4.05191 4.69725 -1.52917 4.05191 4.69725 0.35474 4.05259 5.5339 -0.69047 
4.05259 5.5339 -0.48396 4.05388 4.13832 0.24425 4.05388 5.04556 -1.41868 
4.05388 5.04556 0.24425 4.05393 5.53845 -0.62208 4.05393 5.53845 -0.55235 
4.05457 5.36511 -1.13393 4.05457 5.36511 -0.0405 4.06089 5.40681 -1.06529 
4.06089 5.40681 -0.10914 4.06156 4.53932 -1.53027 4.06156 4.53932 0.35584 
4.06156 4.64457 -1.53027 4.06156 4.64457 0.35584 4.06425 4.332 0.31986 
4.06425 4.85189 -1.49429 4.06425 4.85189 0.31986 4.06427 5.4438 -0.99302 
4.06427 5.4438 -0.18141 4.06645 5.47386 -0.92054 4.06645 5.47386 -0.25389 
4.07002 4.59194 -1.52876 4.07002 4.59194 0.35433 4.07045 5.28271 -1.22679 
4.07045 5.28271 0.05236 4.07168 4.18286 0.26016 4.07168 5.00102 -1.43459 
4.07168 5.00102 0.26016 4.07657 4.3831 -1.50287 4.07657 4.3831 0.32844 
4.07657 4.80079 -1.50287 4.07657 4.80079 0.32844 4.07765 5.49103 -0.85732 
4.07765 5.49103 -0.31711 4.07907 3.99488 0.13655 4.07907 5.189 -1.31098 
4.07907 5.189 0.13655 4.08459 4.09489 0.20614 4.08459 5.08899 -1.38057 
4.08459 5.08899 0.20614 4.08665 4.23154 0.27599 4.08665 4.95234 -1.45042 
4.08665 4.95234 0.27599 4.08732 5.50421 -0.79289 4.08732 5.50421 -0.38154 
4.08792 4.43479 -1.50886 4.08792 4.43479 0.33443 4.08792 4.7491 -1.50886 
4.08792 4.7491 0.33443 4.08878 5.37751 -1.09357 4.08878 5.37751 -0.08086 
4.09085 5.51552 -0.72519 4.09085 5.51552 -0.44924 4.09269 5.52246 -0.65684 
4.09269 5.52246 -0.51759 4.09357 5.52473 -0.58722 4.09391 5.31607 -1.17498 
4.09391 5.31607 0.00055 4.09396 5.41633 -1.02332 4.09396 5.41633 -0.15111 
4.09665 5.44967 -0.95074 4.09665 5.44967 -0.22369 4.09826 4.48692 -1.51223 
4.09826 4.48692 0.3378 4.09826 4.69696 -1.51223 4.09826 4.69696 0.3378 
4.10092 4.28149 0.28934 4.10092 4.9024 -1.46377 4.10092 4.9024 0.28934 
4.10307 4.13847 0.22365 4.10307 5.04542 -1.39808 4.10307 5.04542 0.22365 
4.10696 3.9561 0.08802 4.10696 5.22779 -1.26245 4.10696 5.22779 0.08802 
4.10757 4.53936 -1.51297 4.10757 4.53936 0.33854 4.10757 4.64453 -1.51297 
4.10757 4.64453 0.33854 4.10881 5.46842 -0.8883 4.10881 5.46842 -0.28613 
4.1138 4.05359 0.16462 4.1138 5.1303 -1.33905 4.1138 5.1303 0.16462 
4.1141 4.33204 0.30009 4.1141 4.85185 -1.47452 4.1141 4.85185 0.30009 
4.11581 4.59194 -1.51109 4.11581 4.59194 0.33666 4.11581 5.34629 -1.12062 
4.11581 5.34629 -0.05381 4.11918 5.48342 -0.82434 4.11918 5.48342 -0.35009 
4.1206 4.18319 0.2391 4.1206 5.00069 -1.41353 4.1206 5.00069 0.2391 
4.12214 5.3876 -1.05155 4.12214 5.3876 -0.12288 4.12597 5.42341 -0.98006 
4.12597 5.42341 -0.19437 4.12712 4.3847 0.30823 4.12712 4.79918 -1.48266 
4.12712 4.79918 0.30823 4.12768 5.49452 -0.75951 4.12768 5.49452 -0.41492 
4.13039 5.50371 -0.6914 4.13039 5.50371 -0.48303 4.13167 3.92122 0.03831 
4.13167 5.26267 -1.21274 4.13167 5.26267 0.03831 4.13251 5.50806 -0.62208 
4.13251 5.50806 -0.55235 4.13309 4.09597 0.18353 4.13309 5.08791 -1.35796 
4.13309 5.08791 0.18353 4.13577 4.2322 0.25448 4.13577 4.95169 -1.42891 
4.13577 4.95169 0.25448 4.13834 4.43656 -1.48814 4.13834 4.43656 0.31371 
4.13834 4.74733 -1.48814 4.13834 4.74733 0.31371 4.13893 5.4438 -0.91836 
4.13893 5.4438 -0.25607 4.14137 4.01459 0.11989 4.14137 5.16929 -1.29432 
4.14137 5.16929 0.11989 4.14868 4.48912 -1.49095 4.14868 4.48912 0.31652 
4.14868 4.69477 -1.49095 4.14868 4.69477 0.31652 4.14938 5.35676 -1.07894 
4.14938 5.35676 -0.09549 4.1498 4.28223 0.26746 4.1498 4.90166 -1.44189 
4.1498 4.90166 0.26746 4.1501 5.46046 -0.8552 4.1501 5.46046 -0.31923 
4.15142 4.13986 0.2006 4.15142 5.04403 -1.37503 4.15142 5.04403 0.2006 
4.15435 5.39515 -1.00844 4.15435 5.39515 -0.16599 4.15469 5.295 -1.15993 
4.15469 5.295 -0.0145 4.15783 4.54167 -1.49115 4.15783 4.54167 0.31672 
4.15783 4.64222 -1.49115 4.15783 4.64222 0.31672 4.15944 5.47329 -0.79087 
4.15944 5.47329 -0.38356 4.16068 4.59194 -1.4912 4.16068 4.59194 0.31677 
4.16145 4.05586 0.14022 4.16145 5.12803 -1.31465 4.16145 5.12803 0.14022 
4.1638 4.33419 0.2777 4.1638 4.84969 -1.45213 4.1638 4.84969 0.2777 
4.16691 5.48226 -0.72564 4.16691 5.48226 -0.44879 4.1672 3.97807 0.07213 
4.1672 5.20582 -1.24656 4.1672 5.20582 0.07213 4.16842 4.18468 0.21569 
4.16842 4.9992 -1.39012 4.16842 4.9992 0.21569 4.16923 5.41633 -0.94805 
4.16923 5.41633 -0.22638 4.17007 5.48875 -0.6566 4.17007 5.48875 -0.51783 
4.17113 5.49092 -0.58722 4.17541 5.32424 -1.10502 4.17541 5.32424 -0.06941 
4.17651 4.38693 0.28536 4.17651 4.79696 -1.45979 4.17651 4.79696 0.28536 
4.18044 4.09848 0.15871 4.18044 5.08541 -1.33314 4.18044 5.08541 0.15871 
4.18122 5.43471 -0.88547 4.18122 5.43471 -0.28896 4.18171 5.36495 -1.0358 
4.18171 5.36495 -0.13863 4.18348 4.23392 0.23071 4.18348 4.94997 -1.40514 
4.18348 4.94997 0.23071 4.18783 4.43906 0.29021 4.18783 4.74483 -1.46464 
4.18783 4.74483 0.29021 4.18844 4.01751 0.09302 4.18844 5.16637 -1.26745 
4.18844 5.16637 0.09302 4.19117 3.94417 0.02155 4.19117 5.23971 -1.19598 
4.19117 5.23971 0.02155 4.19141 5.44935 -0.82137 4.19141 5.44935 -0.35306 
4.19746 5.3876 -0.97623 4.19746 5.3876 -0.1982 4.19785 4.49162 -1.46697 
4.19785 4.49162 0.29254 4.19785 4.69226 -1.46697 4.19785 4.69226 0.29254 
4.19831 4.14234 0.17532 4.19831 5.04155 -1.34975 4.19831 5.04155 0.17532 
4.19866 4.28488 0.24284 4.19866 4.899 -1.41727 4.19866 4.899 0.24284 
4.19972 5.46007 -0.75646 4.19972 5.46007 -0.41797 4.20178 4.54172 -1.46917 
4.20178 4.54172 0.29474 4.20178 4.64217 -1.46917 4.20178 4.64217 0.29474 
4.20452 4.59194 -1.46914 4.20452 4.59194 0.29471 4.20491 5.46748 -0.69138 
4.20491 5.46748 -0.48305 4.20703 5.47183 -0.62207 4.20703 5.47183 -0.55236 
4.20799 5.33289 -1.06208 4.20799 5.33289 -0.11235 4.20835 4.05912 0.11297 
4.20835 5.12476 -1.2874 4.20835 5.12476 0.11297 4.2112 5.40681 -0.91498 
4.2112 5.40681 -0.25945 4.21248 4.33707 0.25258 4.21248 4.84681 -1.42701 
4.21248 4.84681 0.25258 4.21318 5.27084 -1.14279 4.21318 5.27084 -0.03164 
4.21325 3.98241 0.04361 4.21325 5.20148 -1.21804 4.21325 5.20148 0.04361 
4.215 4.18733 0.19001 4.215 4.99656 -1.36444 4.215 4.99656 0.19001 
4.22237 5.42309 -0.8515 4.22237 5.42309 -0.32293 4.22457 4.38976 0.2599 
4.22457 4.79413 -1.43433 4.22457 4.79413 0.2599 4.22485 5.35676 -1.00347 
4.22485 5.35676 -0.17096 4.22734 4.10231 0.13113 4.22734 5.08158 -1.30556 
4.22734 5.08158 0.13113 4.23131 4.23737 0.20405 4.23131 4.94652 -1.37848 
4.23131 4.94652 0.20405 4.23136 5.43569 -0.78684 4.23136 5.43569 -0.38759 
4.23313 5.29905 -1.08722 4.23313 5.29905 -0.08722 4.23417 4.02213 0.06414 
4.23417 5.16176 -1.23857 4.23417 5.16176 0.06414 4.2357 4.44205 0.26423 
4.2357 4.74183 -1.43866 4.2357 4.74183 0.26423 4.2362 3.94991 -0.00867 
4.2362 5.23398 -1.16576 4.2362 5.23398 -0.00867 4.23756 5.44479 -0.72212 
4.23756 5.44479 -0.45231 4.23948 5.37751 -0.94287 4.23948 5.37751 -0.23156 
4.24089 4.49172 -1.44286 4.24089 4.49172 0.26843 4.24089 4.69216 -1.44286 
4.24089 4.69216 0.26843 4.24158 5.45022 -0.65682 4.24158 5.45022 -0.51761 
4.24281 5.4523 -0.58722 4.24481 4.54189 -1.44493 4.24481 4.54189 0.2705 
4.24481 4.642 -1.44493 4.24481 4.642 0.2705 4.24501 4.14649 0.14732 
4.24501 5.0374 -1.32175 4.24501 5.0374 0.14732 4.24613 4.28846 0.21573 
4.24613 4.89543 -1.39016 4.24613 4.89543 0.21573 4.24723 4.59194 -1.44494 
4.24723 4.59194 0.27051 4.25094 5.32424 -1.0295 4.25094 5.32424 -0.14493 
4.25177 5.3949 -0.88094 4.25177 5.3949 -0.29349 4.25413 4.06419 0.08363 
4.25413 5.11969 -1.25806 4.25413 5.11969 0.08363 4.25706 5.2635 -1.11115 
4.25706 5.2635 -0.06328 4.25808 3.98854 0.01306 4.25808 5.19535 -1.18749 
4.25808 5.19535 0.01306 4.25944 4.34045 0.22503 4.25944 4.84344 -1.39946 
4.25944 4.84344 0.22503 4.26022 4.19112 0.16213 4.26022 4.99277 -1.33656 
4.26022 4.99277 0.16213 4.26175 5.40918 -0.81673 4.26175 5.40918 -0.3577 
4.26653 5.34629 -0.9699 4.26653 5.34629 -0.20453 4.26922 5.41976 -0.75253 
4.26922 5.41976 -0.4219 4.27118 4.39319 0.23193 4.27118 4.7907 -1.40636 
4.27118 4.7907 0.23193 4.27277 4.1076 0.10141 4.27277 5.07628 -1.27584 
4.27277 5.07628 0.10141 4.27424 5.4269 -0.68741 4.27424 5.4269 -0.48702 
4.27632 4.24143 0.17573 4.27632 4.94246 -1.35016 4.27632 4.94246 0.17573 
4.2768 5.43052 -0.62207 4.2768 5.43052 -0.55236 4.27762 4.44244 0.23812 
4.27762 4.74145 -1.41255 4.27762 4.74145 0.23812 4.27842 4.02842 0.03335 
4.27842 5.15547 -1.20778 4.27842 5.15547 0.03335 4.27973 3.95755 -0.04061 
4.27973 5.22634 -1.13382 4.27973 5.22634 -0.04061 4.27984 5.36511 -0.90865 
4.27984 5.36511 -0.26578 4.28269 4.49206 0.24224 4.28269 4.69182 -1.41667 
4.28269 4.69182 0.24224 4.28639 4.54194 -1.41872 4.28639 4.54194 0.24429 
4.28639 4.64194 -1.41872 4.28639 4.64194 0.24429 4.2887 4.59194 -1.41868 
4.2887 4.59194 0.24425 4.2887 5.27084 -1.06726 4.2887 5.27084 -0.10717 
4.28903 4.15129 0.11762 4.28903 5.0326 -1.29205 4.28903 5.0326 0.11762 
4.2908 5.38062 -0.84603 4.2908 5.38062 -0.3284 4.29108 4.29304 0.18696 
4.29108 4.89085 -1.36139 4.29108 4.89085 0.18696 4.29816 4.07084 0.05247 
4.29816 5.11304 -1.2269 4.29816 5.11304 0.05247 4.29938 5.39275 -0.78231 
4.29938 5.39275 -0.39212 4.30108 3.99624 -0.01926 4.30108 5.18764 -1.15517 
4.30108 5.18764 -0.01926 4.30394 4.19605 0.13212 4.30394 4.98784 -1.30655 
4.30394 4.98784 0.13212 4.30415 4.34525 0.19578 4.30415 4.83864 -1.37021 
4.30415 4.83864 0.19578 4.30554 5.40145 -0.71774 4.30554 5.40145 -0.45669 
4.30584 5.295 -1.00878 4.30584 5.295 -0.16565 4.30924 5.40669 -0.65262 
4.30924 5.40669 -0.52181 4.31048 5.40844 -0.58722 4.31167 3.94991 -0.08415 
4.31167 5.23398 -1.09028 4.31167 5.23398 -0.08415 4.31232 4.39336 0.20341 
4.31232 4.79053 -1.37784 4.31232 4.79053 0.20341 4.31559 4.11339 0.06984 
4.31559 5.0705 -1.24427 4.31559 5.0705 0.06984 4.31876 4.44269 0.2095 
4.31876 4.7412 -1.38393 4.31876 4.7412 0.2095 4.32006 4.24674 0.14514 
4.32006 4.93714 -1.31957 4.32006 4.93714 0.14514 4.32089 5.31607 -0.948 
4.32089 5.31607 -0.22643 4.32106 4.03637 0.00072 4.32106 5.14751 -1.17515 
4.32106 5.14751 0.00072 4.32394 4.49263 0.21346 4.32394 4.69125 -1.38789 
4.32394 4.69125 0.21346 4.32762 4.54258 -1.3898 4.32762 4.54258 0.21537 
4.32762 4.6413 -1.3898 4.32762 4.6413 0.21537 4.32883 4.59194 -1.39042 
4.32883 4.59194 0.21599 4.33166 4.15734 0.08574 4.33166 5.02655 -1.26017 
4.33166 5.02655 0.08574 4.3334 3.98854 -0.06226 4.3334 5.19535 -1.11217 
4.3334 5.19535 -0.06226 4.33344 5.33375 -0.88613 4.33344 5.33375 -0.2883 
4.33443 4.29847 0.15596 4.33443 4.88541 -1.33039 4.33443 4.88541 0.15596 
4.33963 4.07784 0.01929 4.33963 5.10605 -1.19372 4.33963 5.10605 0.01929 
4.34189 5.23971 -1.04526 4.34189 5.23971 -0.12917 4.34396 4.34595 0.16536 
4.34396 4.83793 -1.33979 4.34396 4.83793 0.16536 4.34422 5.34834 -0.82049 
4.34422 5.34834 -0.35394 4.34604 4.2021 0.10007 4.34604 4.98178 -1.2745 
4.34604 4.98178 0.10007 4.35188 5.35912 -0.75627 4.35188 5.35912 -0.41816 
4.35201 4.39403 0.17292 4.35201 4.78986 -1.34735 4.35201 4.78986 0.17292 
4.35369 4.02842 -0.04192 4.35369 5.15547 -1.13251 4.35369 5.15547 -0.04192 
4.35674 4.12055 0.0364 4.35674 5.06334 -1.21083 4.35674 5.06334 0.0364 
4.35715 5.36645 -0.69081 4.35715 5.36645 -0.48362 4.35865 4.44355 0.17875 
4.35865 4.74033 -1.35318 4.35865 4.74033 0.17875 4.35865 5.26267 -0.98576 
4.35865 5.26267 -0.18867 4.35986 5.37024 -0.62541 4.35986 5.37024 -0.54902 
4.36189 4.25307 0.11265 4.36189 4.93081 -1.28708 4.36189 4.93081 0.11265 
4.3637 4.49346 0.18264 4.3637 4.69043 -1.35707 4.3637 4.69043 0.18264 
4.36395 5.20148 -1.06734 4.36395 5.20148 -0.10709 4.36638 4.54264 -1.35959 
4.36638 4.54264 0.18516 4.36638 4.64125 -1.35959 4.36638 4.64125 0.18516 
4.36752 4.59194 -1.36023 4.36752 4.59194 0.1858 4.37234 4.16439 0.052 
4.37234 5.0195 -1.22643 4.37234 5.0195 0.052 4.3727 5.28271 -0.92454 
4.3727 5.28271 -0.24989 4.37281 4.07084 -0.02219 4.37281 5.11304 -1.15224 
4.37281 5.11304 -0.02219 4.37292 4.2997 0.1236 4.37292 4.88419 -1.29803 
4.37292 4.88419 0.1236 4.38243 4.34727 0.13288 4.38243 4.83662 -1.30731 
4.38243 4.83662 0.13288 4.38448 4.02213 -0.08617 4.38448 5.16176 -1.08826 
4.38448 5.16176 -0.08617 4.38529 5.2993 -0.85984 4.38529 5.2993 -0.31459 
4.38641 4.20926 0.06607 4.38641 4.97463 -1.2405 4.38641 4.97463 0.06607 
4.39015 4.39519 0.14053 4.39015 4.78869 -1.31496 4.39015 4.78869 0.14053 
4.39018 4.11339 -0.00475 4.39018 5.0705 -1.16968 4.39018 5.0705 -0.00475 
4.39247 5.20582 -1.02129 4.39247 5.20582 -0.15314 4.39487 5.31263 -0.79388 
4.39487 5.31263 -0.38055 4.39676 4.4448 0.14623 4.39676 4.73908 -1.32066 
4.39676 4.73908 0.14623 4.3989 4.25505 0.07856 4.3989 4.92883 -1.25299 
4.3989 4.92883 0.07856 4.40108 4.49357 0.15046 4.40108 4.69031 -1.32489 
4.40108 4.69031 0.15046 4.40183 5.32184 -0.72895 4.40183 5.32184 -0.44548 
4.40379 4.54282 0.15292 4.40379 4.64107 -1.32735 4.40379 4.64107 0.15292 
4.40397 4.06419 -0.06621 4.40397 5.11969 -1.10822 4.40397 5.11969 -0.06621 
4.40468 4.59194 -1.32817 4.40468 4.59194 0.15374 4.40589 5.32787 -0.66341 
4.40589 5.32787 -0.51102 4.40609 4.15734 0.01132 4.40609 5.02655 -1.18575 
4.40609 5.02655 0.01132 4.40785 5.33001 -0.58722 4.40836 5.22779 -0.96105 
4.40836 5.22779 -0.21338 4.40979 4.30166 0.08944 4.40979 4.88223 -1.26387 
4.40979 4.88223 0.08944 4.41336 5.16637 -1.04253 4.41336 5.16637 -0.1319 
4.41904 4.34896 0.0987 4.41904 4.83492 -1.27313 4.41904 4.83492 0.0987 
4.42041 4.2021 0.0257 4.42041 4.98178 -1.20013 4.42041 4.98178 0.0257 
4.42175 4.1076 -0.04758 4.42175 5.07628 -1.12685 4.42175 5.07628 -0.04758 
4.42308 5.24587 -0.89762 4.42308 5.24587 -0.27681 4.42665 4.39685 0.1063 
4.42665 4.78703 -1.28073 4.42665 4.78703 0.1063 4.43258 4.44521 0.11224 
4.43258 4.73867 -1.28667 4.43258 4.73867 0.11224 4.433 4.25307 0.04155 
4.433 4.93081 -1.21598 4.433 4.93081 0.04155 4.43331 4.05912 -0.11199 
4.43331 5.12476 -1.06244 4.43331 5.12476 -0.11199 4.43456 5.26122 -0.83228 
4.43456 5.26122 -0.34215 4.43683 4.49393 0.11649 4.43683 4.68996 -1.29092 
4.43683 4.68996 0.11649 4.43796 4.15129 -0.03131 4.43796 5.0326 -1.14312 
4.43796 5.0326 -0.03131 4.43938 4.54288 0.11904 4.43938 4.64101 -1.29347 
4.43938 4.64101 0.11904 4.44023 4.59194 -1.29432 4.44023 4.59194 0.11989 
4.44023 5.16929 -0.99546 4.44023 5.16929 -0.17897 4.4425 5.27364 -0.76633 
4.4425 5.27364 -0.4081 4.44394 4.2997 0.05258 4.44394 4.88419 -1.22701 
4.44394 4.88419 0.05258 4.44831 5.28155 -0.70099 4.44831 5.28155 -0.47344 
4.45147 4.10231 -0.093 4.45147 5.08158 -1.08143 4.45147 5.08158 -0.093 
4.45246 4.19605 -0.0164 4.45246 4.98784 -1.15803 4.45246 4.98784 -0.0164 
4.45271 5.28529 -0.62542 4.45271 5.28529 -0.54901 4.45322 4.34727 0.06209 
4.45322 4.83662 -1.23652 4.45322 4.83662 0.06209 4.4569 5.189 -0.93316 
4.4569 5.189 -0.24127 4.46056 5.12803 -1.01554 4.46056 5.12803 -0.15889 
4.46087 4.39519 0.06981 4.46087 4.78869 -1.24424 4.46087 4.78869 0.06981 
4.46548 4.24674 -0.00028 4.46548 4.93714 -1.17415 4.46548 4.93714 -0.00028 
4.46657 4.4448 0.07642 4.46657 4.73908 -1.25085 4.46657 4.73908 0.07642 
4.46766 4.14649 -0.07533 4.46766 5.0374 -1.0991 4.46766 5.0374 -0.07533 
4.47027 5.206 -0.86928 4.47027 5.206 -0.30515 4.4708 4.49357 0.08074 
4.4708 4.69031 -1.25517 4.4708 4.69031 0.08074 4.47326 4.54282 0.08345 
4.47326 4.64107 -1.25788 4.47326 4.64107 0.08345 4.47408 4.59194 -1.25877 
4.47408 4.59194 0.08434 4.4763 4.29847 0.01409 4.4763 4.88541 -1.18852 
4.4763 4.88541 0.01409 4.47905 4.09848 -0.1399 4.47905 5.08541 -1.03453 
4.47905 5.08541 -0.1399 4.48028 5.2202 -0.80412 4.48028 5.2202 -0.37031 
4.48247 4.19112 -0.06012 4.48247 4.99277 -1.11431 4.48247 4.99277 -0.06012 
4.48497 5.1303 -0.96789 4.48497 5.1303 -0.20654 4.4857 4.34595 0.02362 
4.4857 4.83793 -1.19805 4.4857 4.83793 0.02362 4.4869 5.23155 -0.73797 
4.4869 5.23155 -0.43646 4.49326 4.39403 0.03167 4.49326 4.78986 -1.2061 
4.49326 4.78986 0.03167 4.49344 5.23709 -0.66281 4.49344 5.23709 -0.51162 
4.49562 5.23894 -0.58722 4.49566 4.14234 -0.12204 4.49566 5.04155 -1.05239 
4.49566 5.04155 -0.12204 4.49607 4.24143 -0.04402 4.49607 4.94246 -1.13041 
4.49607 4.94246 -0.04402 4.49909 4.44355 0.03831 4.49909 4.74033 -1.21274 
4.49909 4.74033 0.03831 4.50045 5.14901 -0.90484 4.50045 5.14901 -0.26959 
4.50298 4.49346 0.04336 4.50298 4.69043 -1.21779 4.50298 4.69043 0.04336 
4.50387 5.08791 -0.98718 4.50387 5.08791 -0.18725 4.5055 4.54264 0.04604 
4.5055 4.64125 -1.22047 4.5055 4.64125 0.04604 4.50614 4.59194 -1.22161 
4.50614 4.59194 0.04718 4.5073 4.29304 -0.02926 4.5073 4.89085 -1.14517 
4.5073 4.89085 -0.02926 4.51035 4.18733 -0.10534 4.51035 4.99656 -1.06909 
4.51035 4.99656 -0.10534 4.51272 5.16501 -0.83984 4.51272 5.16501 -0.33459 
4.51612 4.34525 -0.0162 4.51612 4.83864 -1.15823 4.51612 4.83864 -0.0162 
4.52094 4.13986 -0.16892 4.52094 5.04403 -1.00551 4.52094 5.04403 -0.16892 
4.52146 5.17811 -0.77414 4.52146 5.17811 -0.40029 4.52376 4.39336 -0.00802 
4.52376 4.79053 -1.16641 4.52376 4.79053 -0.00802 4.52439 4.23737 -0.08904 
4.52439 4.94652 -1.08539 4.52439 4.94652 -0.08904 4.52648 5.08899 -0.93868 
4.52648 5.08899 -0.23575 4.52984 4.44269 -0.00158 4.52984 4.7412 -1.17285 
4.52984 4.7412 -0.00158 4.53167 5.18302 -0.70104 4.53167 5.18302 -0.47339 
4.5338 4.49263 0.0036 4.5338 4.69125 -1.17803 4.5338 4.69125 0.0036 
4.53571 4.54258 0.00728 4.53571 4.6413 -1.18171 4.53571 4.6413 0.00728 
4.53603 4.18468 -0.15192 4.53603 4.9992 -1.02251 4.53603 4.9992 -0.15192 
4.53607 4.28846 -0.07421 4.53607 4.89543 -1.10022 4.53607 4.89543 -0.07421 
4.53608 5.18675 -0.62545 4.53608 5.18675 -0.54898 4.53633 4.59194 0.00848 
4.541 5.10645 -0.87466 4.541 5.10645 -0.29977 4.54399 5.04542 -0.95716 
4.54399 5.04542 -0.21727 4.54537 4.34045 -0.0609 4.54537 4.84344 -1.11353 
4.54537 4.84344 -0.0609 4.55105 4.23392 -0.13686 4.55105 4.94997 -1.03757 
4.55105 4.94997 -0.13686 4.55179 5.12154 -0.80931 4.55179 5.12154 -0.36512 
4.55227 4.39319 -0.04916 4.55227 4.7907 -1.12527 4.55227 4.7907 -0.04916 
4.55846 4.44244 -0.04272 4.55846 4.74145 -1.13171 4.55846 4.74145 -0.04272 
4.55944 4.18319 -0.19974 4.55944 5.00069 -0.97469 4.55944 5.00069 -0.19974 
4.56259 4.49206 -0.03765 4.56259 4.69182 -1.13678 4.56259 4.69182 -0.03765 
4.56318 4.28488 -0.12168 4.56318 4.899 -1.05275 4.56318 4.899 -0.12168 
4.56409 5.12778 -0.73679 4.56409 5.12778 -0.43764 4.5646 4.59194 -0.03164 
4.5646 5.04556 -0.90797 4.5646 5.04556 -0.26646 4.56463 4.54194 -0.03395 
4.56463 4.64194 -1.14048 4.56463 4.64194 -0.03395 4.57187 5.13111 -0.66346 
4.57187 5.13111 -0.51097 4.57292 4.33707 -0.10786 4.57292 4.84681 -1.06657 
4.57292 4.84681 -0.10786 4.57432 5.13268 -0.58722 4.57482 4.2322 -0.18457 
4.57482 4.95169 -0.98986 4.57482 4.95169 -0.18457 4.57773 5.06212 -0.84328 
4.57773 5.06212 -0.33115 4.58024 4.38976 -0.09577 4.58024 4.79413 -1.07866 
4.58024 4.79413 -0.09577 4.5805 5.00102 -0.92577 4.5805 5.00102 -0.24866 
4.58457 4.44205 -0.08465 4.58457 4.74183 -1.08978 4.58457 4.74183 -0.08465 
4.5878 4.28223 -0.17054 4.5878 4.90166 -1.00389 4.5878 4.90166 -0.17054 
4.58877 4.49172 -0.07945 4.58877 4.69216 -1.09498 4.58877 4.69216 -0.07945 
4.59084 4.54189 -0.07553 4.59084 4.642 -1.0989 4.59084 4.642 -0.07553 
4.59085 4.59194 -0.07311 4.59238 5.06905 -0.77175 4.59238 5.06905 -0.40268 
4.59634 4.23154 -0.23369 4.59634 4.95234 -0.94074 4.59634 4.95234 -0.23369 
4.59805 4.33419 -0.15654 4.59805 4.84969 -1.01789 4.59805 4.84969 -0.15654 
4.59915 5.00019 -0.87589 4.59915 5.00019 -0.29854 4.60229 5.07376 -0.69859 
4.60229 5.07376 -0.47584 4.6057 4.38693 -0.14384 4.6057 4.79696 -1.03059 
4.6057 4.79696 -0.14384 4.60727 5.07611 -0.62545 4.60727 5.07611 -0.54898 
4.60968 4.28149 -0.21942 4.60968 4.9024 -0.95501 4.60968 4.9024 -0.21942 
4.61055 4.43906 -0.13251 4.61055 4.74483 -1.04192 4.61055 4.74483 -0.13251 
4.61288 4.49162 -0.12249 4.61288 4.69226 -1.05194 4.61288 4.69226 -0.12249 
4.61505 4.59194 -0.11582 4.61508 4.54172 -0.11856 4.61508 4.64217 -1.05587 
4.61508 4.64217 -0.11856 4.61535 4.95173 -0.89091 4.61535 4.95173 -0.28352 
4.61593 5.0081 -0.80509 4.61593 5.0081 -0.36934 4.62043 4.33204 -0.20624 
4.62043 4.85185 -0.96819 4.62043 4.85185 -0.20624 4.62798 5.01378 -0.73311 
4.62798 5.01378 -0.44132 4.62857 4.3847 -0.19322 4.62857 4.79918 -0.98121 
4.62857 4.79918 -0.19322 4.62905 4.28164 -0.26935 4.62905 4.90225 -0.90508 
4.62905 4.90225 -0.26935 4.63 4.95307 -0.84257 4.63 4.95307 -0.33186 
4.63405 4.43656 -0.182 4.63405 4.74733 -0.99243 4.63405 4.74733 -0.182 
4.63524 5.0172 -0.66036 4.63524 5.0172 -0.51407 4.63686 4.48912 -0.17166 
4.63686 4.69477 -1.00277 4.63686 4.69477 -0.17166 4.63706 4.54167 -0.16251 
4.63706 4.64222 -1.01192 4.63706 4.64222 -0.16251 4.63712 4.59194 -0.15966 
4.63766 5.01834 -0.58722 4.6402 4.332 -0.25609 4.6402 4.85189 -0.91834 
4.6402 4.85189 -0.25609 4.64419 4.90372 -0.85696 4.64419 4.90372 -0.31747 
4.6446 4.95994 -0.77106 4.6446 4.95994 -0.40337 4.64878 4.3831 -0.24377 
4.64878 4.80079 -0.93066 4.64878 4.80079 -0.24377 4.65446 4.96457 -0.69811 
4.65446 4.96457 -0.47632 4.65477 4.43479 -0.23242 4.65477 4.7491 -0.94201 
4.65477 4.7491 -0.23242 4.65585 4.33065 -0.30383 4.65585 4.85323 -0.8706 
4.65585 4.85323 -0.30383 4.65701 4.59194 -0.20453 4.65701 4.9044 -0.80816 
4.65701 4.9044 -0.36627 4.65814 4.48692 -0.22208 4.65814 4.69696 -0.95235 
4.65814 4.69696 -0.22208 4.65888 4.53936 -0.21278 4.65888 4.64453 -0.96165 
4.65888 4.64453 -0.21278 4.6594 4.96689 -0.625 4.6594 4.96689 -0.54943 
4.6649 4.38168 -0.29128 4.6649 4.80221 -0.88315 4.6649 4.80221 -0.29128 
4.66918 4.32976 -0.35257 4.66918 4.85412 -0.82186 4.66918 4.85412 -0.35257 
4.66951 4.90993 -0.73579 4.66951 4.90993 -0.43864 4.67132 4.4345 -0.27899 
4.67132 4.74939 -0.89544 4.67132 4.74939 -0.27899 4.67467 4.59194 -0.9241 
4.67467 4.59194 -0.25033 4.67509 4.48663 -0.26843 4.67509 4.69725 -0.906 
4.67509 4.69725 -0.26843 4.67619 4.53932 -0.25878 4.67619 4.64457 -0.91565 
4.67619 4.64457 -0.25878 4.67693 4.91373 -0.66261 4.67693 4.91373 -0.51182 
4.67868 4.38079 -0.33953 4.67868 4.80309 -0.8349 4.67868 4.80309 -0.33953 
4.67963 4.91465 -0.58722 4.68006 4.8544 -0.7728 4.68006 4.8544 -0.40163 
4.68563 4.43346 -0.32716 4.68563 4.75043 -0.84727 4.68563 4.75043 -0.32716 
4.68974 4.4866 -0.31556 4.68974 4.69729 -0.85887 4.68974 4.69729 -0.31556 
4.69007 4.59194 -0.8775 4.69007 4.59194 -0.29693 4.69007 4.38044 -0.38841 
4.69007 4.80345 -0.78602 4.69007 4.80345 -0.38841 4.69017 4.85911 -0.69989 
4.69017 4.85911 -0.47454 4.69127 4.53919 -0.30584 4.69127 4.64469 -0.86859 
4.69127 4.64469 -0.30584 4.6957 4.86032 -0.625 4.6957 4.86032 -0.54943 
4.69759 4.43287 -0.37627 4.69759 4.75101 -0.79816 4.69759 4.75101 -0.37627 
4.69905 4.80327 -0.73664 4.69905 4.80327 -0.43779 4.70223 4.48599 -0.36447 
4.70223 4.6979 -0.80996 4.70223 4.6979 -0.36447 4.70316 4.59194 -0.8302 
4.70316 4.59194 -0.34423 4.70396 4.53915 -0.35333 4.70396 4.64473 -0.8211 
4.70396 4.64473 -0.35333 4.70708 4.4329 -0.42562 4.70708 4.75098 -0.74881 
4.70708 4.75098 -0.42562 4.70727 4.80507 -0.66214 4.70727 4.80507 -0.51229 
4.71002 4.80567 -0.58722 4.71225 4.48565 -0.41393 4.71225 4.69823 -0.7605 
4.71225 4.69823 -0.41393 4.71391 4.43265 -0.47458 4.71391 4.59194 -0.78231 
4.71391 4.59194 -0.39212 4.71391 4.75123 -0.69985 4.71391 4.75123 -0.47458 
4.71452 4.53872 -0.40276 4.71452 4.64517 -0.77167 4.71452 4.64517 -0.40276 
4.71944 4.75244 -0.62498 4.71944 4.75244 -0.54945 4.71961 4.48538 -0.46274 
4.71961 4.6985 -0.71169 4.71961 4.6985 -0.46274 4.7223 4.59194 -0.73395 
4.7223 4.59194 -0.44048 4.72241 4.53868 -0.72316 4.72241 4.53868 -0.45127 
4.72241 4.6452 -0.72316 4.72241 4.6452 -0.45127 4.72457 4.48537 -0.51186 
4.72457 4.69852 -0.66257 4.72457 4.69852 -0.51186 4.7274 4.48506 -0.58722 
4.7274 4.69882 -0.58722 4.72792 4.53858 -0.67403 4.72792 4.53858 -0.5004 
4.72792 4.64531 -0.67403 4.72792 4.64531 -0.5004 4.72831 4.59194 -0.68523 
4.72831 4.59194 -0.4892 4.73098 4.53854 -0.62498 4.73098 4.53854 -0.54945 
4.73098 4.64534 -0.62498 4.73098 4.64534 -0.54945 4.73192 4.59194 -0.63628 
4.73192 4.59194 -0.53815 4.73313 4.59194 -0.58722 3.89132 2.93537 -1.64901 
3.89207 2.98781 -1.63971 3.89544 3.03994 -1.62937 3.91309 2.88279 -1.70213 
3.91314 2.93306 -1.69927 3.91334 2.98561 -1.69013 3.91616 3.03817 -1.67979 
3.92164 3.09003 -1.66857 3.93513 2.83256 -1.74323 3.93513 2.93301 -1.74323 
3.93516 2.88279 -1.74597 3.93733 2.98311 -1.7393 3.93966 3.03567 -1.72928 
3.94451 3.0878 -1.71795 3.95935 2.88279 -1.78868 3.95937 2.83273 -1.78626 
3.95937 2.93284 -1.78626 3.96143 2.78257 -1.78234 3.96143 2.98301 -1.78234 
3.96564 3.03268 -1.77714 3.96997 3.08497 -1.76602 3.97728 3.13766 -1.75393 
3.98557 2.83279 -1.82783 3.98557 2.93279 -1.82783 3.98561 2.88279 -1.83014 
3.98762 2.78291 -1.82414 3.98762 2.98267 -1.82414 3.99175 2.73328 -1.81907 
3.99175 3.03229 -1.81907 3.99794 2.68403 -1.81263 3.99794 3.08154 -1.81263 
4.00483 3.13428 -1.80089 4.01387 2.88279 -1.87027 4.0145 2.83343 -1.86907 
4.0145 2.93215 -1.86907 4.01641 2.78348 -1.86539 4.01641 2.9821 -1.86539 
4.02037 2.73353 -1.86021 4.02037 3.03204 -1.86021 4.02645 2.6842 -1.85377 
4.02645 3.08137 -1.85377 4.03409 2.63609 -1.84559 4.03409 3.12948 -1.84559 
4.04291 3.18169 -1.83253 4.04407 2.88279 -1.90897 4.04471 2.83348 -1.90783 
4.04471 2.93209 -1.90783 4.04722 2.7843 -1.90515 4.04722 2.98127 -1.90515 
4.05111 2.7344 -1.9001 4.05111 3.03118 -1.9001 4.05694 2.68487 -1.89346 
4.05694 3.0807 -1.89346 4.06451 2.6368 -1.88541 4.06451 3.12878 -1.88541 
4.0739 2.58932 -1.87588 4.0739 3.17626 -1.87588 4.07613 2.88279 -1.94613 
4.07694 2.83366 -1.94523 4.07694 2.93191 -1.94523 4.0794 2.78442 -1.94252 
4.0794 2.98116 -1.94252 4.08364 2.73565 -1.93821 4.08364 3.02993 -1.93821 
4.08473 2.53759 -1.86151 4.08473 3.22799 -1.86151 4.08934 2.68604 -1.9316 
4.08934 3.07954 -1.9316 4.09698 2.63811 -1.92388 4.09698 3.12746 -1.92388 
4.10626 2.59054 -1.91436 4.10626 3.17503 -1.91436 4.10997 2.88279 -1.98168 
4.11082 2.83372 -1.98083 4.11082 2.93185 -1.98083 4.11338 2.78477 -1.97827 
4.11338 2.9808 -1.97827 4.11721 2.54392 -1.90334 4.11721 3.22166 -1.90334 
4.11763 2.73606 -1.97403 4.11763 3.02952 -1.97403 4.12356 2.6877 -1.96809 
4.12356 3.07788 -1.96809 4.1298 2.49295 -1.88749 4.13116 2.63981 -1.96049 
4.13116 3.12577 -1.96049 4.14042 2.5925 -1.95123 4.14042 3.17307 -1.95123 
4.14412 2.44818 -1.87311 4.14552 2.88279 -2.01552 4.14642 2.83366 -2.01471 
4.14642 2.93191 -2.01471 4.14913 2.78442 -2.01225 4.14913 2.98116 -2.01225 
4.15131 2.5459 -1.94035 4.15131 3.21968 -1.94035 4.15345 2.73565 -2.00802 
4.15345 3.02993 -2.00802 4.16002 2.40423 -1.85703 4.16005 2.68604 -2.00231 
4.16005 3.07954 -2.00231 4.1638 2.5001 -1.92785 4.1638 3.26547 -1.92785 
4.16778 2.63811 -1.99467 4.16778 3.12746 -1.99467 4.17729 2.59054 -1.98539 
4.17729 3.17503 -1.98539 4.17786 2.45523 -1.91379 4.18269 2.88279 -2.04758 
4.18383 2.83348 -2.04695 4.18383 2.93209 -2.04695 4.18651 2.7843 -2.04443 
4.18651 2.98127 -2.04443 4.18831 2.54392 -1.97444 4.18831 3.22166 -1.97444 
4.19156 2.7344 -2.04054 4.19156 3.03118 -2.04054 4.19347 2.41139 -1.89819 
4.19819 2.68487 -2.03471 4.19819 3.0807 -2.03471 4.20416 2.49295 -1.96185 
4.20416 3.27263 -1.96185 4.20624 2.6368 -2.02714 4.20624 3.12878 -2.02714 
4.21057 2.36868 -1.88108 4.21578 2.58932 -2.01775 4.21578 3.17626 -2.01775 
4.21854 2.44818 -1.94753 4.21854 3.31739 -1.94753 4.22138 2.88279 -2.07778 
4.22259 2.83343 -2.07716 4.22259 2.93215 -2.07716 4.22626 2.78348 -2.07524 
4.22626 2.9821 -2.07524 4.23014 2.53759 -2.00693 4.23014 3.22799 -2.00693 
4.23144 2.73353 -2.07129 4.23144 3.03204 -2.07129 4.23462 2.40423 -1.93163 
4.23788 2.6842 -2.0652 4.23788 3.08137 -2.0652 4.24606 2.63609 -2.05757 
4.24606 3.12948 -2.05757 4.24627 2.48689 -1.99391 4.24627 3.27868 -1.99391 
4.25205 2.36169 -1.91426 4.25912 2.58388 -2.04874 4.25912 3.18169 -2.04874 
4.26118 2.44213 -1.97941 4.26118 3.32344 -1.97941 4.26151 2.88279 -2.10604 
4.26382 2.83279 -2.10608 4.26382 2.93279 -2.10608 4.26751 2.78291 -2.10403 
4.26751 2.98267 -2.10403 4.27259 2.73328 -2.09991 4.27259 2.73328 -0.44924 
4.27259 3.03229 -2.09991 4.27389 2.53227 -2.03751 4.27389 3.2333 -2.03751 
4.27744 2.39845 -1.9632 4.27902 2.68403 -2.09371 4.27902 2.68403 -0.45543 
4.27902 3.08154 -2.09371 4.28999 2.48196 -2.02392 4.28999 3.28361 -2.02392 
4.29077 2.63129 -2.08682 4.29077 2.63129 -0.46233 4.29077 3.13428 -2.08682 
4.29607 2.35504 -1.94542 4.30298 2.88279 -2.1323 4.30407 2.5793 -2.07752 
4.30407 3.18627 -2.07752 4.3052 2.43733 -2.00911 4.3052 3.32824 -2.00911 
4.30539 2.83273 -2.13229 4.30539 2.93284 -2.13229 4.30932 2.78257 -2.13022 
4.30932 2.78257 -0.41893 4.30932 2.98301 -2.13022 4.31451 2.7329 -2.12602 
4.31451 2.7329 -0.42313 4.31451 3.03268 -2.12602 4.3189 2.52821 -2.06583 
4.3189 3.23736 -2.06583 4.32287 2.39315 -1.99291 4.32287 3.37242 -1.99291 
4.32563 2.6806 -2.12169 4.32563 2.6806 -0.42746 4.32563 3.08497 -2.12169 
4.33521 2.47817 -2.0518 4.33521 3.2874 -2.0518 4.33772 2.62792 -2.11437 
4.33772 2.62792 -0.43478 4.33772 3.13766 -2.11437 4.34568 2.88279 -2.15649 
4.34843 2.83256 -2.15653 4.34843 2.83256 -0.39262 4.34843 2.93301 -2.15653 
4.35154 2.57573 -2.10463 4.35154 2.57573 -0.44452 4.35154 3.18985 -2.10463 
4.3519 2.43318 -2.03711 4.3519 3.33239 -2.03711 4.35236 2.78247 -2.15433 
4.35236 2.78247 -0.39482 4.35236 2.98311 -2.15433 4.36238 2.7299 -2.152 
4.36238 2.7299 -0.39715 4.36238 3.03567 -2.152 4.36672 2.52476 -2.09249 
4.36672 2.52476 -0.45665 4.36672 3.24081 -2.09249 4.36977 2.38932 -2.0205 
4.36977 3.37625 -2.0205 4.3737 2.67777 -2.14715 4.3737 2.67777 -0.402 
4.3737 3.0878 -2.14715 4.38179 2.47553 -2.07748 4.38179 2.47553 -0.47166 
4.38179 3.29005 -2.07748 4.38641 2.62504 -2.13949 4.38641 2.62504 -0.40965 
4.38641 3.14054 -2.13949 4.38876 3.41887 -2.002 4.38952 2.88279 -2.17856 
4.39238 2.83251 -2.17851 4.39238 2.83251 -0.37064 4.39238 2.93306 -2.17851 
4.39879 2.4307 -2.06239 4.39879 3.33487 -2.06239 4.40041 2.57307 -2.12924 
4.40041 2.57307 -0.4199 4.40041 3.1925 -2.12924 4.40153 2.77996 -2.17831 
4.40153 2.77996 -0.37083 4.40153 2.98561 -2.17831 4.41187 2.7274 -2.17549 
4.41187 2.7274 -0.37365 4.41187 3.03817 -2.17549 4.41443 2.52304 -2.11627 
4.41443 2.52304 -0.43287 4.41443 3.24253 -2.11627 4.41712 2.38682 -2.04531 
4.41712 3.37876 -2.04531 4.42308 2.67555 -2.17002 4.42308 2.67555 -0.37913 
4.42308 3.09003 -2.17002 4.42961 2.47404 -2.10088 4.42961 2.47404 -0.44826 
4.42961 3.29154 -2.10088 4.4344 2.88279 -2.19845 4.4361 2.62288 -2.16188 
4.4361 2.62288 -0.38727 4.4361 3.14269 -2.16188 4.43641 3.42114 -2.02641 
4.44264 2.8302 -2.20033 4.44264 2.8302 -0.34881 4.44264 2.93537 -2.20033 
4.44714 2.42931 -2.08544 4.44714 2.42931 -0.46371 4.44714 3.33626 -2.08544 
4.44929 2.57233 -2.15113 4.44929 2.57233 -0.39802 4.44929 3.19324 -2.15113 
4.45195 2.77777 -2.19959 4.45195 2.77777 -0.34956 4.45195 2.98781 -2.19959 
4.46229 2.72563 -2.19622 4.46229 2.72563 -0.35293 4.46229 3.03994 -2.19622 
4.46356 2.52239 -2.13778 4.46356 2.52239 -0.41136 4.46356 3.24319 -2.13778 
4.46561 2.38574 -2.06793 4.46561 2.38574 -0.48122 4.46561 3.37984 -2.06793 
4.47363 2.67394 -2.19023 4.47363 2.67394 -0.35892 4.47363 3.09163 -2.19023 
4.47853 2.47371 -2.12194 4.47853 2.47371 -0.4272 4.47853 3.29187 -2.12194 
4.48019 2.88279 -2.21612 4.48019 2.88279 -0.33303 4.48596 2.62284 -2.18165 
4.48596 2.62284 -0.3675 4.48596 3.14273 -2.18165 4.48865 2.83016 -2.21763 
4.48865 2.83016 -0.33151 4.48865 2.93541 -2.21763 4.49632 2.42917 -2.10604 
4.49632 2.42917 -0.4431 4.49632 3.33641 -2.10604 4.4983 2.77748 -2.21653 
4.4983 2.77748 -0.33261 4.4983 2.9881 -2.21653 4.49922 2.57248 -2.17049 
4.49922 2.57248 -0.37865 4.49922 3.19309 -2.17049 4.49945 2.32572 -0.50725 
4.49945 3.43985 -2.0419 4.50667 2.22886 -0.58462 4.50886 2.72534 -2.21277 
4.50886 2.72534 -0.33638 4.50886 3.04023 -2.21277 4.51338 2.523 -2.1568 
4.51338 2.523 -0.39235 4.51338 3.24257 -2.1568 4.52114 2.67252 -2.20635 
4.52114 2.67252 -0.34279 4.52114 3.09305 -2.20635 4.5268 2.88279 -2.23151 
4.5268 2.88279 -0.31763 4.5284 2.47454 -2.1406 4.5284 2.47454 -0.40855 
4.5284 3.29104 -2.1406 4.52964 2.36828 -0.4667 4.52964 3.3973 -2.08244 
4.5337 2.6215 -2.1973 4.5337 2.6215 -0.35185 4.5337 3.14408 -2.1973 
4.53502 2.26873 -0.53743 4.53571 2.83004 -2.23272 4.53571 2.83004 -0.31642 
4.53571 2.93554 -2.23272 4.54446 2.17543 -0.62241 4.54543 2.77744 -2.23119 
4.54543 2.77744 -0.31796 4.54543 2.98813 -2.23119 4.54733 2.57101 -2.18563 
4.54733 2.57101 -0.36351 4.54733 3.19457 -2.18563 4.55703 2.7243 -2.22707 
4.55703 2.7243 -0.32207 4.55703 3.04127 -2.22707 4.56101 2.41261 -2.11918 
4.56101 2.41261 -0.42997 4.56101 3.35297 -2.11918 4.56172 2.52166 -2.17145 
4.56172 2.52166 -0.3777 4.56172 3.24391 -2.17145 4.56445 2.30972 -0.49498 
4.56445 3.45586 -2.05417 4.5694 2.67164 -2.22013 4.5694 2.67164 -0.32902 
4.5694 3.09394 -2.22013 4.57202 2.21351 -0.57314 4.5741 2.88279 -2.2446 
4.5741 2.88279 -0.30454 4.58243 2.62061 -2.21063 4.58243 2.62061 -0.33852 
4.58243 3.14497 -2.21063 4.5832 2.83 -2.2454 4.5832 2.83 -0.30374 
4.5832 2.93558 -2.2454 4.58381 2.12639 -0.66347 4.58757 2.06555 -0.74595 
4.59433 2.77683 -2.24367 4.59433 2.77683 -0.30547 4.59433 2.98874 -2.24367 
4.59499 2.35319 -0.45591 4.59499 3.41238 -2.09323 4.59614 2.57033 -2.19845 
4.59614 2.57033 -0.35069 4.59614 3.19525 -2.19845 4.59921 2.46663 -2.15738 
4.59921 2.46663 -0.39177 4.59921 3.29895 -2.15738 4.60018 2.25453 -0.52741 
4.60018 3.51104 -2.02173 4.60613 2.72372 -2.23904 4.60613 2.72372 -0.31011 
4.60613 3.04186 -2.23904 4.61041 2.1621 -0.61283 4.61745 2.03904 -0.77633 
4.61827 2.67128 -2.23152 4.61827 2.67128 -0.31763 4.61827 3.09429 -2.23152 
4.62199 2.08198 -0.70832 4.62199 2.88279 -2.25536 4.62199 2.88279 -0.29379 
4.63016 2.29662 -0.48624 4.63016 3.46895 -2.0629 4.6315 2.62033 -2.2215 
4.6315 2.62033 -0.32764 4.6315 3.14524 -2.2215 4.63255 2.40568 -2.13383 
4.63255 2.40568 -0.41532 4.63255 3.35989 -2.13383 4.63262 2.82956 -2.25597 
4.63262 2.82956 -0.29317 4.63262 2.93601 -2.25597 4.63262 2.93601 -0.29317 
4.63324 2.51479 -2.18604 4.63324 2.51479 -0.3631 4.63324 3.25079 -2.18604 
4.63796 2.20109 -0.5652 4.6438 2.7765 -2.25369 4.6438 2.7765 -0.29545 
4.6438 2.98908 -2.25369 4.64803 2.11561 -0.65582 4.65177 2.05497 -0.73848 
4.65549 2.72375 -2.24853 4.65549 2.72375 -0.30062 4.65549 3.04183 -2.24853 
4.66632 2.24318 -0.52079 4.66632 3.52239 -2.02835 4.6675 2.34695 -0.44361 
4.6675 3.41862 -2.10554 4.66765 2.67146 -2.2405 4.66765 2.67146 -0.30865 
4.66765 3.09411 -2.2405 4.66851 2.5648 -2.21095 4.66851 2.5648 -0.33819 
4.66851 3.20077 -2.21095 4.67035 2.88279 -2.26375 4.67035 2.88279 -0.2854 
4.67118 2.46095 -2.16943 4.67118 2.46095 -0.37972 4.67118 3.30463 -2.16943 
4.67534 2.15289 -0.60587 4.68114 2.82953 -2.26386 4.68114 2.82953 -0.28529 
4.68114 2.93605 -2.26386 4.68114 2.93605 -0.28529 4.68217 2.02994 -0.77014 
4.68655 2.07328 -0.70216 4.69261 2.77623 -2.26106 4.69261 2.77623 -0.28809 
4.69261 2.98935 -2.26106 4.70325 2.29171 -0.47603 4.70325 3.47386 -2.07312 
4.7033 2.19318 -0.55939 4.70441 2.61562 -2.23161 4.70441 2.61562 -0.31753 
4.70441 3.14995 -2.23161 4.70444 2.7235 -2.25536 4.70444 2.7235 -0.29379 
4.70444 3.04208 -2.25536 4.7057 2.40097 -2.14374 4.7057 2.40097 -0.40541 
4.7057 3.3646 -2.14374 4.70619 2.51016 -2.19591 4.70619 2.51016 -0.35324 
4.70619 3.25541 -2.19591 4.71348 2.10828 -0.65055 4.71688 2.04783 -0.73345 
4.71906 2.88279 -2.26976 4.71906 2.88279 -0.27939 4.73026 2.82942 -2.26937 
4.73026 2.82942 -0.27978 4.73026 2.93615 -2.26937 4.73026 2.93615 -0.27978 
4.74083 2.34362 -0.43583 4.74083 3.42195 -2.11332 4.74089 2.14686 -0.60181 
4.74149 2.23764 -0.51426 4.74149 3.52793 -2.03488 4.74168 2.561 -2.21838 
4.74168 2.561 -0.33077 4.74168 3.20457 -2.21838 4.74172 2.77621 -2.26602 
4.74172 2.77621 -0.28313 4.74172 2.98936 -2.26602 4.74215 2.66966 -2.24872 
4.74215 2.66966 -0.30042 4.74215 3.09591 -2.24872 4.74393 2.45753 -2.17668 
4.74393 2.45753 -0.37246 4.74393 3.30805 -2.17668 4.74747 2.02451 -0.76612 
4.75168 2.06804 -0.69846 4.76801 2.88279 -2.27337 4.76801 2.88279 -0.27578 
4.77884 2.28798 -0.47162 4.77884 3.4776 -2.07753 4.77885 2.39862 -0.40043 
4.77885 3.36696 -2.14871 4.77888 2.18944 -0.55498 4.77888 3.57614 -1.99416 
4.77888 2.10449 -0.64784 4.77929 2.61441 -2.23715 4.77929 2.61441 -0.312 
4.77929 3.15116 -2.23715 4.77929 2.50784 -2.20085 4.77929 2.50784 -0.3483 
4.77929 3.25773 -2.20085 4.77932 2.72229 -2.26089 4.77932 2.72229 -0.28826 
4.77932 3.04329 -2.26089 4.77932 2.82939 -2.27243 4.77932 2.82939 -0.27671 
4.77932 2.93619 -2.27243 4.77932 2.93619 -0.27671 4.78223 2.04421 -0.7309 
4.81708 2.02243 -0.76489 4.81708 2.06629 -0.69722 4.81708 2.14472 -0.59985 
4.81708 2.23579 -0.51208 4.81708 2.34205 -0.43338 4.81708 2.45639 -0.37004 
4.81708 2.56008 -2.22107 4.81708 2.56008 -0.32807 4.81708 2.66906 -2.25147 
4.81708 2.66906 -0.29768 4.81708 2.77591 -2.26885 4.81708 2.77591 -0.2803 
4.81708 2.88279 -2.27457 4.81708 2.88279 -0.27457 4.81708 2.98967 -2.26885 
4.81708 2.98967 -0.2803 4.81708 3.09651 -2.25147 4.81708 3.20549 -2.22107 
4.81708 3.30919 -2.17911 4.81708 3.42353 -2.11576 4.81708 3.52978 -2.03707 
4.85193 2.04421 -0.7309 4.85484 2.82939 -2.27243 4.85484 2.82939 -0.27671 
4.85484 2.93619 -2.27243 4.85484 2.93619 -0.27671 4.85484 2.72229 -2.26089 
4.85484 2.72229 -0.28826 4.85484 3.04329 -2.26089 4.85487 2.50784 -0.3483 
4.85487 3.25773 -2.20085 4.85487 2.61441 -2.23715 4.85487 2.61441 -0.312 
4.85487 3.15116 -2.23715 4.85528 2.10449 -0.64784 4.85528 2.18944 -0.55498 
4.85528 3.57614 -1.99416 4.85531 2.39862 -0.40043 4.85531 3.36696 -2.14871 
4.85532 2.28798 -0.47162 4.85532 3.4776 -2.07753 4.86615 2.88279 -2.27337 
4.86615 2.88279 -0.27578 4.88248 2.06804 -0.69846 4.88669 2.02451 -0.76612 
4.89023 2.45753 -0.37246 4.89023 3.30805 -2.17668 4.89201 2.66966 -2.24872 
4.89201 2.66966 -0.30042 4.89201 3.09591 -2.24872 4.89244 2.77621 -2.26602 
4.89244 2.77621 -0.28313 4.89244 2.98936 -2.26602 4.89244 2.98936 -0.28313 
4.89248 2.561 -0.33077 4.89248 3.20457 -2.21838 4.89267 2.23764 -0.51426 
4.89267 3.52793 -2.03488 4.89327 2.14686 -0.60181 4.89333 2.34362 -0.43583 
4.89333 3.42195 -2.11332 4.9039 2.82942 -2.26937 4.9039 2.82942 -0.27978 
4.9039 2.93615 -2.26937 4.9039 2.93615 -0.27978 4.9151 2.88279 -2.26976 
4.9151 2.88279 -0.27939 4.91728 2.04783 -0.73345 4.92068 2.10828 -0.65055 
4.92797 2.51016 -0.35324 4.92797 3.25541 -2.19591 4.92846 2.40097 -0.40541 
4.92846 3.3646 -2.14374 4.92972 2.7235 -2.25536 4.92972 2.7235 -0.29379 
4.92972 3.04208 -2.25536 4.92972 3.04208 -0.29379 4.92975 2.61562 -0.31753 
4.92975 3.14995 -2.23161 4.93086 2.19318 -0.55939 4.93091 2.29171 -0.47603 
4.93091 3.47386 -2.07312 4.94155 2.77623 -2.26106 4.94155 2.77623 -0.28809 
4.94155 2.98935 -2.26106 4.94155 2.98935 -0.28809 4.94761 2.07328 -0.70216 
4.95199 2.02994 -0.77014 4.95302 2.82953 -2.26386 4.95302 2.82953 -0.28529 
4.95302 2.93605 -2.26386 4.95302 2.93605 -0.28529 4.95882 2.15289 -0.60587 
4.96298 2.46095 -0.37972 4.96298 3.30463 -2.16943 4.96381 2.88279 -2.26375 
4.96381 2.88279 -0.2854 4.96565 2.5648 -0.33819 4.96565 3.20077 -2.21095 
4.96651 2.67146 -0.30865 4.96651 3.09411 -2.2405 4.96666 2.34695 -0.44361 
4.96784 2.24318 -0.52079 4.97867 2.72375 -2.24853 4.97867 2.72375 -0.30062 
4.97867 3.04183 -2.24853 4.97867 3.04183 -0.30062 4.98239 2.05497 -0.73848 
4.98613 2.11561 -0.65582 4.98632 2.01466 -0.80797 4.99036 2.7765 -2.25369 
4.99036 2.7765 -0.29545 4.99036 2.98908 -2.25369 4.99036 2.98908 -0.29545 
4.9962 2.20109 -0.5652 5.00092 2.51479 -0.3631 5.00092 3.25079 -2.18604 
5.00154 2.82956 -2.25597 5.00154 2.82956 -0.29317 5.00154 2.93601 -2.25597 
5.00154 2.93601 -0.29317 5.00161 2.40568 -0.41532 5.00266 2.62033 -0.32764 
5.00266 3.14524 -2.2215 5.004 2.29662 -0.48624 5.01217 2.08198 -0.70832 
5.01217 2.88279 -2.25536 5.01217 2.88279 -0.29379 5.01589 2.67128 -0.31763 
5.01589 3.09429 -2.23152 5.01589 3.09429 -0.31763 5.01671 2.03904 -0.77633 
5.02375 2.1621 -0.61283 5.02803 2.72372 -0.31011 5.02803 3.04186 -2.23904 
5.02803 3.04186 -0.31011 5.03398 2.25453 -0.52741 5.03495 2.46663 -0.39177 
5.03802 2.57033 -0.35069 5.03802 3.19525 -2.19845 5.03917 2.35319 -0.45591 
5.03983 2.77683 -2.24367 5.03983 2.77683 -0.30547 5.03983 2.98874 -2.24367 
5.03983 2.98874 -0.30547 5.04659 2.06555 -0.74595 5.05035 2.12639 -0.66347 
5.05096 2.83 -2.2454 5.05096 2.83 -0.30374 5.05096 2.93558 -2.2454 
5.05096 2.93558 -0.30374 5.05124 2.02538 -0.81629 5.05173 2.62061 -0.33852 
5.05173 3.14497 -2.21063 5.06006 2.88279 -2.2446 5.06006 2.88279 -0.30454 
5.06214 2.21351 -0.57314 5.06476 2.67164 -0.32902 5.06476 3.09394 -2.22013 
5.06476 3.09394 -0.32902 5.06971 2.30972 -0.49498 5.07244 2.52166 -0.3777 
5.07315 2.41261 -0.42997 5.0759 2.09411 -0.7169 5.07713 2.7243 -0.32207 
5.07713 3.04127 -2.22707 5.07713 3.04127 -0.32207 5.08136 2.05164 -0.78533 
5.08683 2.57101 -0.36351 5.08873 2.77744 -0.31796 5.08873 2.98813 -2.23119 
5.08873 2.98813 -0.31796 5.0897 2.17543 -0.62241 5.09845 2.83004 -2.23272 
5.09845 2.83004 -0.31642 5.09845 2.93554 -2.23272 5.09845 2.93554 -0.31642 
5.09914 2.26873 -0.53743 5.10046 2.6215 -0.35185 5.10046 3.14408 -2.1973 
5.10046 3.14408 -0.35185 5.10452 2.36828 -0.4667 5.10576 2.47454 -0.40855 
5.10736 2.88279 -2.23151 5.10736 2.88279 -0.31763 5.1108 2.07983 -0.75593 
5.11302 2.67252 -0.34279 5.11302 3.09305 -2.20635 5.11302 3.09305 -0.34279 
5.11534 2.04002 -0.82648 5.11599 2.14098 -0.67426 5.12078 2.523 -0.39235 
5.1253 2.72534 -0.33638 5.1253 3.04023 -2.21277 5.1253 3.04023 -0.33638 
5.12749 2.22886 -0.58462 5.13471 2.32572 -0.50725 5.13494 2.57248 -0.37865 
5.13586 2.77748 -0.33261 5.13586 2.9881 -2.21653 5.13586 2.9881 -0.33261 
5.13784 2.42917 -0.4431 5.13852 2.10962 -0.72786 5.14484 2.06792 -0.7965 
5.14551 2.83016 -0.33151 5.14551 2.93541 -2.21763 5.14551 2.93541 -0.33151 
5.1482 2.62284 -0.3675 5.1482 3.14273 -0.3675 5.14823 2.03093 -0.86877 
5.15397 2.88279 -2.21612 5.15397 2.88279 -0.33303 5.1544 2.19202 -0.635 
5.15563 2.47371 -0.4272 5.16053 2.67394 -0.35892 5.16053 3.09163 -0.35892 
5.16302 2.28573 -0.5508 5.16855 2.38574 -0.48122 5.1706 2.52239 -0.41136 
5.17187 2.72563 -0.35293 5.17187 3.03994 -2.19622 5.17187 3.03994 -0.35293 
5.17274 2.09722 -0.76822 5.17787 2.15866 -0.68681 5.17792 2.0584 -0.83847 
5.18221 2.77777 -0.34956 5.18221 2.98781 -2.19959 5.18221 2.98781 -0.34956 
5.18487 2.57233 -0.39802 5.18487 3.19324 -0.39802 5.18702 2.42931 -0.46371 
5.19092 2.24694 -0.59934 5.19152 2.8302 -0.34881 5.19152 2.93537 -2.20033 
5.19152 2.93537 -0.34881 5.19775 2.34443 -0.52273 5.19806 2.62288 -0.38727 
5.19806 3.14269 -0.38727 5.19976 2.12844 -0.74117 5.19976 2.88279 -2.19845 
5.19976 2.88279 -0.35069 5.20455 2.47404 -0.44826 5.20609 2.08713 -0.81024 
5.20993 2.05132 -0.88173 5.21108 2.67555 -0.37913 5.21108 3.09003 -0.37913 
5.21563 2.21206 -0.64905 5.21704 2.38682 -0.50383 5.21973 2.52304 -0.43287 
5.21973 3.24253 -0.43287 5.22229 2.7274 -0.37365 5.22229 3.03817 -0.37365 
5.22533 2.30544 -0.56747 5.23263 2.77996 -0.37083 5.23263 2.98561 -0.37083 
5.23333 2.11797 -0.78285 5.23375 2.57307 -0.4199 5.23375 3.1925 -0.4199 
5.23537 2.4307 -0.48676 5.2383 2.07958 -0.85335 5.23864 2.17973 -0.70186 
5.24178 2.83251 -0.37064 5.24178 2.93306 -2.17851 5.24178 2.93306 -0.37064 
5.24464 2.88279 -0.37058 5.2454 2.3467 -0.54714 5.24775 2.62504 -0.40965 
5.24775 3.14054 -0.40965 5.25115 2.26891 -0.61523 5.25237 2.47553 -0.47166 
5.25937 2.15049 -0.75676 5.26046 2.67777 -0.402 5.26046 3.0878 -0.402 
5.26439 2.38932 -0.52865 5.26566 2.10978 -0.82599 5.26744 2.52476 -0.45665 
5.26744 3.24081 -0.45665 5.27178 2.7299 -0.39715 5.27178 3.03567 -0.39715 
5.2724 2.30836 -0.59434 5.27512 2.23502 -0.66581 5.2818 2.78247 -0.39482 
5.2818 2.98311 -0.39482 5.28226 2.43318 -0.51204 5.28262 2.57573 -0.44452 
5.28262 3.18985 -0.44452 5.28573 2.83256 -0.39262 5.28573 2.93301 -0.39262 
5.28848 2.88279 -0.39265 5.29194 2.14184 -0.79971 5.29231 2.34997 -0.57439 
5.29644 2.62792 -0.43478 5.29644 3.13766 -0.43478 5.29713 2.20389 -0.719 
5.29721 2.27325 -0.64375 5.29895 2.47817 -0.49734 5.29895 3.2874 -0.49734 
5.30853 2.6806 -0.42746 5.30853 3.08497 -0.42746 5.3088 2.11797 -0.85832 
5.31129 2.39315 -0.55623 5.31526 2.52821 -0.48331 5.31526 3.23736 -0.48331 
5.31708 2.17568 -0.77457 5.31812 2.31297 -0.62322 5.31965 2.7329 -0.42313 
5.31965 3.03268 -0.42313 5.32015 2.24075 -0.69603 5.32484 2.78257 -0.41893 
5.32484 2.98301 -0.41893 5.32877 2.83273 -0.41686 5.32877 2.93284 -0.41686 
5.32896 2.43733 -0.54003 5.32896 3.32824 -0.54003 5.33009 2.5793 -0.47163 
5.33009 3.18627 -0.47163 5.33118 2.88279 -0.41684 5.33489 2.15049 -0.83228 
5.33809 2.35504 -0.60373 5.34101 2.21123 -0.75064 5.34203 2.27938 -0.6743 
5.34339 2.63129 -0.46233 5.34339 3.13428 -0.46233 5.34417 2.48196 -0.52523 
5.34417 3.28361 -0.52523 5.35514 2.68403 -0.45543 5.35514 3.08154 -0.45543 
5.35672 2.39845 -0.58595 5.36027 2.53227 -0.51163 5.36027 3.2333 -0.51163 
5.36157 2.73328 -0.44924 5.36157 3.03229 -0.44924 5.36237 2.31926 -0.65401 
5.36368 2.24839 -0.72797 5.36665 2.78291 -0.44511 5.36665 2.98267 -0.44511 
5.37034 2.83279 -0.44307 5.37034 2.93279 -0.44307 5.37265 2.20389 -0.79452 
5.37265 2.88279 -0.4431 5.37298 2.44213 -0.56974 5.37504 2.58388 -0.5004 
5.37504 3.18169 -0.5004 5.38211 2.36169 -0.63489 5.38503 2.28709 -0.70662 
5.38789 2.48689 -0.55524 5.3881 2.63609 -0.49158 5.3881 3.12948 -0.49158 
5.38979 2.17973 -0.85301 5.39562 2.24075 -0.7715 5.39628 2.6842 -0.48394 
5.39628 3.08137 -0.48394 5.39954 2.40423 -0.61751 5.40272 2.73353 -0.47786 
5.40272 3.03204 -0.47786 5.40402 2.53759 -0.54222 5.40402 3.22799 -0.54222 
5.40502 2.32722 -0.68664 5.4079 2.78348 -0.4739 5.4079 2.9821 -0.4739 
5.41157 2.83343 -0.47199 5.41157 2.93215 -0.47199 5.41278 2.88279 -0.47137 
5.41562 2.44818 -0.60161 5.41735 2.27938 -0.74962 5.41838 2.58932 -0.5314 
5.41838 3.17626 -0.5314 5.42359 2.36868 -0.66807 5.42584 2.23502 -0.81653 
5.42792 2.6368 -0.522 5.42792 3.12878 -0.522 5.43 2.49295 -0.58729 
5.43597 2.68487 -0.51444 5.43597 3.0807 -0.51444 5.43764 2.31926 -0.72928 
5.44069 2.41139 -0.65096 5.4426 2.7344 -0.50861 5.4426 3.03118 -0.50861 
5.44585 2.54392 -0.5747 5.44765 2.7843 -0.50472 5.44765 2.98127 -0.50472 
5.44791 2.27325 -0.79445 5.45033 2.83348 -0.5022 5.45033 2.93209 -0.5022 
5.45147 2.88279 -0.50156 5.4563 2.45523 -0.63536 5.45677 2.36169 -0.70954 
5.45687 2.59054 -0.56376 5.46638 2.63811 -0.55448 5.46638 3.12746 -0.55448 
5.46844 2.31297 -0.77353 5.47036 2.5001 -0.62129 5.47411 2.68604 -0.54683 
5.47411 3.07954 -0.54683 5.47414 2.40423 -0.69211 5.47643 2.26891 -0.8405 
5.48072 2.73565 -0.54113 5.48072 3.02993 -0.54113 5.48285 2.5459 -0.6088 
5.48503 2.78442 -0.5369 5.48503 2.98116 -0.5369 5.48774 2.83366 -0.53444 
5.48774 2.93191 -0.53444 5.48793 2.35504 -0.75357 5.48864 2.88279 -0.53362 
5.49004 2.44818 -0.67604 5.49374 2.5925 -0.59791 5.49731 2.30836 -0.81926 
5.503 2.63981 -0.58866 5.50436 2.49295 -0.66166 5.5057 2.39845 -0.73493 
5.5106 2.6877 -0.58105 5.51653 2.73606 -0.57512 5.51653 3.02952 -0.57512 
5.51695 2.54392 -0.64581 5.51727 2.34997 -0.79934 5.52078 2.78477 -0.57087 
5.52078 2.9808 -0.57087 5.52192 2.44213 -0.71867 5.52334 2.83372 -0.56832 
5.52334 2.93185 -0.56832 5.52419 2.30544 -0.86632 5.52419 2.88279 -0.56747 
5.5279 2.59054 -0.63478 5.53542 2.39315 -0.78036 5.53641 2.48689 -0.70376 
5.53718 2.63811 -0.62527 5.54451 2.3467 -0.84625 5.54482 2.68604 -0.61755 
5.54943 2.53759 -0.68763 5.55052 2.73565 -0.61094 5.55162 2.43733 -0.76269 
5.55476 2.78442 -0.60662 5.55476 2.98116 -0.60662 5.55722 2.83366 -0.60391 
5.55722 2.93191 -0.60391 5.55803 2.88279 -0.60301 5.56026 2.58932 -0.67327 
5.563 2.38932 -0.82726 5.56642 2.48196 -0.74748 5.56965 2.6368 -0.66373 
5.57722 2.68487 -0.65569 5.57962 2.43318 -0.80939 5.58002 2.53227 -0.73138 
5.58305 2.7344 -0.64905 5.58694 2.7843 -0.644 5.58782 2.38682 -0.87461 
5.58945 2.83348 -0.64132 5.59009 2.88279 -0.64018 5.59125 2.58388 -0.71662 
5.59431 2.47817 -0.7927 5.60007 2.63609 -0.70355 5.60489 2.4307 -0.85628 
5.60771 2.6842 -0.69538 5.60834 2.52821 -0.77639 5.61379 2.73353 -0.68894 
5.61775 2.78348 -0.68376 5.61966 2.83343 -0.68008 5.61999 2.47553 -0.83928 
5.62003 2.5793 -0.76157 5.62794 2.42931 -0.90463 5.62933 2.63129 -0.74826 
5.635 2.52476 -0.82421 5.63622 2.68403 -0.73652 5.64241 2.73328 -0.73008 
5.64339 2.47404 -0.8871 5.64654 2.78291 -0.72501 5.64713 2.57573 -0.80904 
5.65688 2.62792 -0.79522 5.65878 2.52304 -0.87192 5.66419 2.6806 -0.78313 
5.66445 2.47371 -0.93602 5.66852 2.7329 -0.772 5.67175 2.57307 -0.8579 
5.68029 2.52239 -0.92105 5.682 2.62504 -0.8439 5.68965 2.67777 -0.83119 
5.69363 2.57233 -0.90678 5.70438 2.62288 -0.8936 5.713 2.57248 -0.95671 
4.88609 3.5948 -1.97743 4.89042 3.6471 -1.96631 4.89774 3.69978 -1.95422 
4.90748 3.75197 -1.9404 4.90807 3.54479 -2.02443 4.9122 3.59442 -2.01936 
4.91839 3.64367 -2.01292 4.91961 3.80294 -1.92522 4.92528 3.69641 -2.00118 
4.93459 3.7484 -1.98787 4.93462 3.85217 -1.91015 4.93495 3.49428 -2.06936 
4.93686 3.54422 -2.06568 4.94082 3.59417 -2.0605 4.94627 3.79949 -1.97304 
4.9469 3.6435 -2.05406 4.94972 3.897 -1.89316 4.95454 3.69161 -2.04588 
4.9603 3.84953 -1.95674 4.96336 3.74382 -2.03282 4.96452 3.44492 -2.10926 
4.96516 3.49422 -2.10812 4.96679 3.94088 -1.87483 4.96768 3.5434 -2.10544 
4.97157 3.5933 -2.10039 4.97459 3.79543 -2.01806 4.975 3.89452 -1.94004 
4.9774 3.64283 -2.09375 4.98496 3.69091 -2.0857 4.98569 3.98327 -1.85554 
4.98819 3.84574 -2.00195 4.99161 3.93838 -1.92218 4.99436 3.73839 -2.07617 
4.99658 3.44492 -2.14642 4.9974 3.39579 -2.14552 4.9974 3.49404 -2.14552 
4.99986 3.34654 -2.14281 4.99986 3.54329 -2.14281 5.00299 3.89037 -1.98674 
5.00409 3.59206 -2.1385 5.00518 3.79011 -2.0618 5.00979 3.64166 -2.13189 
5.0101 3.981 -1.90318 5.01376 4.04198 -1.82081 5.01744 3.68959 -2.12417 
5.0182 3.84081 -2.04568 5.01919 3.93455 -1.96907 5.02672 3.73716 -2.11465 
5.03043 3.44492 -2.18197 5.03043 4.02227 -1.88311 5.03128 3.39585 -2.18112 
5.03128 3.49398 -2.18112 5.0327 3.88557 -2.03077 5.03383 3.3469 -2.17856 
5.03383 3.54293 -2.17856 5.0361 4.11419 -1.71993 5.03734 3.97773 -1.95009 
5.03766 3.78379 -2.10363 5.03808 3.29818 -2.17432 5.03808 3.59165 -2.17432 
5.04401 3.64001 -2.16838 5.04758 4.09884 -1.78527 5.04891 3.92926 -2.0145 
5.05025 3.83476 -2.08778 5.05162 3.6879 -2.16078 5.0573 4.01934 -1.93018 
5.06087 3.7352 -2.15152 5.06229 4.08076 -1.8487 5.06457 3.87952 -2.0734 
5.06597 3.44492 -2.21581 5.06669 3.97267 -1.99587 5.06687 3.39579 -2.215 
5.06687 3.49404 -2.215 5.06883 4.17481 -1.6166 5.06958 3.34654 -2.21254 
5.06958 3.54329 -2.21254 5.07176 3.7818 -2.14064 5.0739 3.29777 -2.20831 
5.0739 3.59206 -2.20831 5.07579 4.1656 -1.68153 5.07819 4.05879 -1.90894 
5.08047 3.92347 -2.05732 5.08051 3.24817 -2.2026 5.08051 3.64166 -2.2026 
5.08425 3.8276 -2.12814 5.08537 4.15228 -1.74749 5.08617 4.01473 -1.97591 
5.08823 3.20024 -2.19496 5.08823 3.68959 -2.19496 5.09774 3.73716 -2.18568 
5.09785 3.96601 -2.03989 5.09796 4.13568 -1.81218 5.09832 3.87247 -2.11408 
5.10314 3.44492 -2.24787 5.10428 3.39561 -2.24724 5.10428 3.49422 -2.24724 
5.1067 4.05445 -1.95499 5.10696 3.34643 -2.24472 5.10696 3.5434 -2.24472 
5.10876 3.78379 -2.17473 5.112 4.11564 -1.87341 5.11201 3.29653 -2.24083 
5.11201 3.5933 -2.24083 5.11351 4.21942 -1.57846 5.11392 3.91631 -2.09848 
5.11697 4.00844 -2.02016 5.11864 3.247 -2.235 5.11864 3.64283 -2.235 
5.11878 4.21209 -1.64392 5.12461 3.83476 -2.16214 5.12643 4.20132 -1.70814 
5.12669 3.19892 -2.22743 5.12669 3.69091 -2.22743 5.12877 4.09269 -1.93291 
5.13103 3.95902 -2.08137 5.13623 3.15144 -2.21804 5.13623 3.73839 -2.21804 
5.13722 4.18672 -1.77377 5.13726 4.04832 -1.99982 5.139 3.87952 -2.14782 
5.14183 3.44492 -2.27807 5.14304 3.39555 -2.27745 5.14304 3.49428 -2.27745 
5.14671 3.34561 -2.27553 5.14671 3.54422 -2.27553 5.14959 4.00049 -2.0628 
5.14977 4.16905 -1.83565 5.15059 3.09972 -2.20722 5.15059 3.79011 -2.20722 
5.1519 3.29566 -2.27158 5.1519 3.59417 -2.27158 5.15507 3.92347 -2.13192 
5.15833 3.24633 -2.26549 5.15833 3.6435 -2.26549 5.15899 4.08695 -1.97793 
5.16018 4.26141 -1.47486 5.16142 4.25966 -1.54027 5.16142 4.25966 -1.40946 
5.16482 4.14797 -1.89642 5.16512 4.25443 -1.60539 5.16651 3.19822 -2.25786 
5.16651 3.69161 -2.25786 5.16672 3.84081 -2.1942 5.16958 4.04061 -2.04282 
5.17128 4.24572 -1.66995 5.1725 3.96601 -2.11455 5.17958 3.14601 -2.24903 
5.17958 3.74382 -2.24903 5.17985 4.23359 -1.73368 5.18163 3.88557 -2.1797 
5.18196 3.44492 -2.30633 5.18196 4.12381 -1.95491 5.18427 3.39491 -2.30637 
5.18427 3.49492 -2.30637 5.18797 3.34504 -2.30432 5.18797 3.54479 -2.30432 
5.19082 4.21808 -1.7963 5.19093 4.07931 -2.02146 5.19224 4.00844 -2.09542 
5.19304 3.29541 -2.3002 5.19304 3.59442 -2.3002 5.19386 4.28349 -1.50972 
5.19386 4.28349 -1.44001 5.19434 3.0944 -2.2378 5.19434 3.79543 -2.2378 
5.19641 4.27987 -1.57506 5.19641 4.27987 -1.37467 5.19789 3.92926 -2.16349 
5.19948 3.24616 -2.294 5.19948 3.64367 -2.294 5.20144 4.27273 -1.64018 
5.20144 4.27273 -1.30955 5.20413 4.19926 -1.85755 5.20891 4.26215 -1.70438 
5.21044 3.04409 -2.22421 5.21044 3.84574 -2.22421 5.21122 3.19342 -2.28711 
5.21122 3.69641 -2.28711 5.21258 4.04832 -2.07514 5.2136 4.11647 -1.99879 
5.21653 3.97267 -2.14571 5.21889 4.24787 -1.76859 5.21972 4.17721 -1.91715 
5.22343 3.44492 -2.33259 5.22453 3.14143 -2.27781 5.22453 3.7484 -2.27781 
5.22565 2.99946 -2.2094 5.22565 3.89037 -2.2094 5.22584 3.39486 -2.33258 
5.22584 3.49497 -2.33258 5.22785 4.30528 -1.47486 5.22908 4.30319 -1.54447 
5.22908 4.30319 -1.40525 5.22977 3.34469 -2.33051 5.22977 3.54514 -2.33051 
5.23118 4.23048 -1.83052 5.2331 4.29776 -1.60977 5.2331 4.29776 -1.33995 
5.23446 4.08695 -2.0534 5.23496 3.29503 -2.32631 5.23496 3.5948 -2.32631 
5.23649 4.01473 -2.12622 5.23753 4.15202 -1.97486 5.23929 4.28866 -1.67449 
5.23929 4.28866 -1.27523 5.23935 3.09034 -2.26612 5.23935 3.79949 -2.26612 
5.24332 2.95528 -2.1932 5.24332 3.93455 -2.1932 5.24581 4.20973 -1.89112 
5.24609 3.24273 -2.32198 5.24609 3.6471 -2.32198 5.24829 4.27606 -1.73914 
5.24829 4.27606 -1.21058 5.25566 3.0403 -2.25209 5.25566 3.84953 -2.25209 
5.2574 4.05445 -2.10569 5.25748 4.12381 -2.03043 5.25818 3.19005 -2.31466 
5.25818 3.69978 -2.31466 5.25945 4.25979 -1.80263 5.25945 4.25979 -1.1471 
5.2623 2.9121 -2.17505 5.2623 3.97773 -2.17505 5.26267 4.18587 -1.94973 
5.26363 4.3248 -1.50972 5.26363 4.3248 -1.44001 5.26575 4.32045 -1.57903 
5.26575 4.32045 -1.3707 5.26614 3.44492 -2.35678 5.26888 3.39469 -2.35682 
5.26888 3.49514 -2.35682 5.27093 4.31304 -1.64411 5.27093 4.31304 -1.30562 
5.27199 3.13786 -2.30492 5.27199 3.75197 -2.30492 5.27235 2.99531 -2.2374 
5.27235 3.89452 -2.2374 5.27281 3.3446 -2.35462 5.27281 3.54523 -2.35462 
5.2732 4.24057 -1.86387 5.2732 4.24057 -1.08585 5.27924 4.30232 -1.70902 
5.27924 4.30232 -1.24071 5.27949 4.09269 -2.08362 5.28222 4.01934 -2.1551 
5.28283 3.29203 -2.35229 5.28283 3.5978 -2.35229 5.28717 3.08689 -2.29278 
5.28717 3.80294 -2.29278 5.28895 4.21793 -1.92345 5.28895 4.21793 -1.02628 
5.28944 4.28768 -1.77312 5.28944 4.28768 -1.17661 5.29022 2.95145 -2.22079 
5.29022 3.93838 -2.22079 5.29415 3.2399 -2.34744 5.29415 3.64993 -2.34744 
5.29524 4.17721 -1.99267 5.29953 4.34389 -1.47486 5.30059 4.34172 -1.54424 
5.30059 4.34172 -1.40548 5.30143 4.2693 -1.8357 5.30143 4.2693 -1.11403 
5.30224 3.03766 -2.27777 5.30224 3.85217 -2.27777 5.30346 4.05879 -2.13421 
5.30375 4.33524 -1.61329 5.30375 4.33524 -1.33643 5.30686 3.18716 -2.33978 
5.30686 3.70267 -2.33978 5.30921 3.981 -2.20229 5.30998 3.44492 -2.37885 
5.31122 4.32627 -1.67852 5.31122 4.32627 -1.27121 5.31283 3.39464 -2.3788 
5.31283 3.49519 -2.3788 5.31597 4.14797 -2.04757 5.31631 4.24812 -1.89609 
5.31631 4.24812 -1.05364 5.31924 2.99283 -2.26268 5.31924 3.897 -2.26268 
5.32056 4.31343 -1.74285 5.32056 4.31343 -1.20687 5.32086 3.1352 -2.32953 
5.32086 3.75463 -2.32953 5.32128 4.20973 -1.96659 5.32128 4.20973 -0.98314 
5.32198 3.34209 -2.3786 5.32198 3.54774 -2.3786 5.32928 4.02227 -2.18197 
5.33173 4.29678 -1.80601 5.33173 4.29678 -1.14372 5.33232 3.28953 -2.37578 
5.33232 3.6003 -2.37578 5.33488 3.08517 -2.31656 5.33488 3.80466 -2.31656 
5.33757 2.94895 -2.2456 5.33757 3.94088 -2.2456 5.33815 4.36104 -1.50973 
5.33815 4.36104 -1.44 5.33898 4.11564 -2.10039 5.33898 4.11564 -0.84934 
5.34027 4.35669 -1.57905 5.34027 4.35669 -1.37068 5.34298 4.34749 -1.64716 
5.34298 4.34749 -1.30256 5.34354 3.23768 -2.37031 5.34354 3.65215 -2.37031 
5.34468 4.27638 -1.86771 5.34468 4.27638 -1.08202 5.34852 4.24057 -1.93919 
5.34852 4.24057 -1.01053 5.35006 3.03617 -2.30117 5.35006 3.85366 -2.30117 
5.35148 4.33639 -1.71199 5.35148 4.33639 -1.23774 5.35485 3.44492 -2.39874 
5.35485 4.19926 -2.00827 5.35485 4.19926 -0.94146 5.35656 3.18501 -2.36217 
5.35656 3.70482 -2.36217 5.35686 3.98327 -2.2267 5.36184 4.32139 -1.77595 
5.36184 4.32139 -1.17377 5.36309 3.39233 -2.40062 5.36309 3.39233 -0.5491 
5.36309 3.4975 -2.40062 5.3637 4.08076 -2.1501 5.3637 4.08076 -0.79963 
5.36759 2.99144 -2.28573 5.36759 3.89839 -2.28573 5.36974 3.13446 -2.35142 
5.36974 3.75537 -2.35142 5.3724 3.3399 -2.39988 5.3724 3.3399 -0.54985 
5.3724 3.54993 -2.39988 5.37401 4.30264 -1.83839 5.37401 4.30264 -1.11134 
5.3767 4.2693 -1.91097 5.3767 4.2693 -1.03876 5.37675 4.16905 -2.06263 
5.37675 4.16905 -0.8871 5.37709 4.3777 -1.47486 5.37797 4.37543 -1.54449 
5.37797 4.37543 -1.40524 5.37981 4.36849 -1.61284 5.37981 4.36849 -1.33688 
5.38188 4.23048 -1.98122 5.38188 4.23048 -0.96851 5.38274 3.28776 -2.39651 
5.38274 3.28776 -0.55322 5.38274 3.60207 -2.39651 5.38274 3.60207 -0.55322 
5.38333 4.35719 -1.68054 5.38333 4.35719 -1.26918 5.38401 3.08451 -2.33807 
5.38401 3.80532 -2.33807 5.38606 2.94786 -2.26822 5.38606 3.94197 -2.26822 
5.38606 3.94197 -0.68151 5.39159 4.04198 -2.19863 5.39159 4.04198 -0.75109 
5.39301 4.344 -1.74496 5.39301 4.344 -1.20476 5.39409 3.23607 -2.39052 
5.39409 3.65376 -2.39052 5.39409 3.65376 -0.55921 5.39898 3.03584 -2.32223 
5.39898 3.85399 -2.32223 5.39898 3.85399 -0.62749 5.40021 4.13568 -2.11444 
5.40021 4.13568 -0.83529 5.40064 3.44492 -2.41641 5.40064 3.44492 -0.53332 
5.4042 4.32684 -1.80819 5.4042 4.32684 -1.14154 5.40639 4.29678 -1.88066 
5.40639 4.29678 -1.06906 5.40641 3.18497 -2.38194 5.40641 3.70486 -2.38194 
5.40641 3.70486 -0.56779 5.4091 3.39229 -2.41792 5.4091 3.39229 -0.5318 
5.4091 3.49754 -2.41792 5.4091 3.49754 -0.5318 5.40977 4.25979 -1.95294 
5.40977 4.25979 -0.99679 5.41609 4.21808 -2.02157 5.41609 4.21808 -0.92815 
5.41673 4.39142 -1.50973 5.41673 4.39142 -1.44 5.41677 2.99129 -2.30633 
5.41677 3.89854 -2.30633 5.41677 3.89854 -0.64339 5.41807 4.38687 -1.57811 
5.41807 4.38687 -1.37161 5.41875 3.3396 -2.41682 5.41875 3.3396 -0.5329 
5.41875 3.55023 -2.41682 5.41875 3.55023 -0.5329 5.41967 3.13461 -2.37078 
5.41967 3.75522 -2.37078 5.41967 3.75522 -0.57894 5.4199 4.00198 -2.24219 
5.4199 4.00198 -0.70754 5.42073 4.37779 -1.64625 5.42073 4.37779 -1.30348 
5.42469 4.36429 -1.71334 5.42469 4.36429 -1.23639 5.42712 4.09884 -2.16481 
5.42712 4.09884 -0.78491 5.42931 3.28747 -2.41306 5.42931 3.28747 -0.53667 
5.42931 3.60236 -2.41306 5.42931 3.60236 -0.53667 5.43383 3.08513 -2.35709 
5.43383 3.8047 -2.35709 5.43383 3.8047 -0.59264 5.4352 4.3489 -1.77719 
5.4352 4.3489 -1.17254 5.43644 4.32139 -1.85055 5.43644 4.32139 -1.09917 
5.43862 4.18672 -2.07518 5.43862 4.18672 -0.87455 5.43928 4.28768 -1.92296 
5.43928 4.28768 -1.02677 5.44159 3.23465 -2.40664 5.44159 3.23465 -0.54308 
5.44159 3.65518 -2.40664 5.44159 3.65518 -0.54308 5.44381 4.24787 -1.9935 
5.44381 4.24787 -0.95622 5.44725 3.44492 -2.4318 5.44725 3.44492 -0.51792 
5.44886 3.03667 -2.34089 5.44886 3.85316 -2.34089 5.44886 3.85316 -0.60884 
5.45009 2.93041 -2.28273 5.45009 3.95942 -2.28273 5.45009 3.95942 -0.66699 
5.45415 3.18362 -2.39759 5.45415 3.18362 -0.55214 5.45415 3.70621 -2.39759 
5.45415 3.70621 -0.55214 5.45547 4.05897 -2.212 5.45547 4.05897 -0.73772 
5.45616 3.39217 -2.43301 5.45616 3.39217 -0.51671 5.45616 3.49766 -2.43301 
5.45616 3.49766 -0.51671 5.45645 4.4046 -1.47486 5.45711 4.40235 -1.54331 
5.45711 4.40235 -1.40641 5.45908 4.3956 -1.61144 5.45908 4.3956 -1.33828 
5.46236 4.3844 -1.67893 5.46236 4.3844 -1.2708 5.46491 4.15228 -2.12703 
5.46491 4.15228 -0.8227 5.46588 3.33957 -2.43148 5.46588 3.33957 -0.51825 
5.46588 3.55026 -2.43148 5.46588 3.55026 -0.51825 5.46693 4.36879 -1.74546 
5.46693 4.36879 -1.20426 5.46743 4.344 -1.81939 5.46743 4.344 -1.13034 
5.46779 3.13313 -2.38592 5.46779 3.7567 -2.38592 5.46779 3.7567 -0.5638 
5.46954 4.31343 -1.89184 5.46954 4.31343 -1.05789 5.47325 4.27606 -1.9641 
5.47325 4.27606 -0.98562 5.47748 3.28643 -2.42736 5.47748 3.28643 -0.52236 
5.47748 3.6034 -2.42736 5.47748 3.6034 -0.52236 5.47871 4.23359 -2.03254 
5.47871 4.23359 -0.91719 5.48146 2.97474 -2.31947 5.48146 3.91509 -2.31947 
5.48146 3.91509 -0.63026 5.48218 3.08379 -2.37174 5.48218 3.80604 -2.37174 
5.48218 3.80604 -0.57799 5.4849 4.01798 -2.25446 5.4849 4.01798 -0.69527 
5.48985 3.23377 -2.42042 5.48985 3.23377 -0.52931 5.48985 3.65606 -2.42042 
5.48985 3.65606 -0.52931 5.4914 4.41353 -1.50957 5.4914 4.41353 -1.44016 
5.49247 4.11419 -2.1763 5.49247 4.11419 -0.77343 5.49272 4.40899 -1.57794 
5.49272 4.40899 -1.37179 5.49455 3.44492 -2.44489 5.49455 3.44492 -0.50483 
5.49537 4.39994 -1.646 5.49537 4.39994 -1.30373 5.49905 4.36429 -1.7877 
5.49905 4.36429 -1.16202 5.49931 4.38646 -1.71308 5.49931 4.38646 -1.23665 
5.50041 4.33639 -1.86092 5.50041 4.33639 -1.08881 5.50288 3.18274 -2.41092 
5.50288 3.18274 -0.53881 5.50288 3.70709 -2.41092 5.50288 3.70709 -0.53881 
5.50337 4.30232 -1.93315 5.50337 4.30232 -1.01658 5.50365 3.39213 -2.44569 
5.50365 3.39213 -0.50403 5.50365 3.4977 -2.44569 5.50365 3.4977 -0.50403 
5.50426 4.20132 -2.08596 5.50426 4.20132 -0.86376 5.50802 4.26215 -2.00349 
5.50802 4.26215 -0.94624 5.51478 3.33896 -2.44396 5.51478 3.33896 -0.50576 
5.51478 3.55087 -2.44396 5.51478 3.55087 -0.50576 5.51544 2.91532 -2.29352 
5.51544 3.97451 -2.29352 5.51544 3.97451 -0.6562 5.51659 3.13246 -2.39874 
5.51659 3.13246 -0.55098 5.51659 3.75737 -2.39874 5.51659 3.75737 -0.55098 
5.51966 3.02876 -2.35767 5.51966 3.86107 -2.35767 5.51966 3.86107 -0.59206 
5.52063 4.07317 -2.22202 5.52063 4.07317 -0.7277 5.52645 4.42238 -1.47486 
5.52658 3.28584 -2.43933 5.52658 3.28584 -0.5104 5.52658 3.60399 -2.43933 
5.52658 3.60399 -0.5104 5.52696 4.42003 -1.54419 5.52696 4.42003 -1.40554 
5.52912 4.41323 -1.61248 5.52912 4.41323 -1.33725 5.53087 4.1656 -2.1366 
5.53087 4.1656 -0.81312 5.53185 4.35719 -1.82906 5.53185 4.35719 -1.12066 
5.53227 4.40186 -1.68013 5.53227 4.40186 -1.2696 5.53346 4.3844 -1.75003 
5.53346 4.3844 -1.19969 5.53388 4.32627 -1.90118 5.53388 4.32627 -1.04855 
5.5379 4.28866 -1.9731 5.5379 4.28866 -0.97662 5.53872 3.23341 -2.43181 
5.53872 3.23341 -0.51792 5.53872 3.65642 -2.43181 5.53872 3.65642 -0.51792 
5.54244 3.44492 -2.45565 5.54244 3.44492 -0.49408 5.54244 4.24572 -2.04112 
5.54244 4.24572 -0.90861 5.55061 4.03108 -2.26319 5.55061 4.03108 -0.68653 
5.55195 3.18246 -2.42179 5.55195 3.18246 -0.52793 5.55195 3.70737 -2.42179 
5.55195 3.70737 -0.52793 5.553 2.96781 -2.33412 5.553 3.92202 -2.33412 
5.553 3.92202 -0.61561 5.55308 3.39169 -2.45626 5.55308 3.39169 -0.49346 
5.55308 3.49814 -2.45626 5.55308 3.49814 -0.49346 5.55369 3.07692 -2.38633 
5.55369 3.07692 -0.56339 5.55369 3.81291 -2.38633 5.55369 3.81291 -0.56339 
5.55841 4.12661 -2.18424 5.55841 4.12661 -0.76549 5.56238 4.42885 -1.50957 
5.56238 4.42885 -1.44016 5.56305 4.42409 -1.57863 5.56305 4.42409 -1.3711 
5.56425 3.33863 -2.45398 5.56425 3.33863 -0.49574 5.56425 3.5512 -2.45398 
5.56425 3.5512 -0.49574 5.56523 4.34749 -1.86941 5.56523 4.34749 -1.08031 
5.56572 4.41495 -1.64668 5.56572 4.41495 -1.30305 5.56615 4.37779 -1.79166 
5.56615 4.37779 -1.15806 5.56639 4.39994 -1.71703 5.56639 4.39994 -1.2327 
5.56829 4.31304 -1.94146 5.56829 4.31304 -1.00826 5.56848 4.21209 -2.09362 
5.56848 4.21209 -0.85611 5.57222 4.27273 -2.01096 5.57222 4.27273 -0.93877 
5.57594 3.28587 -2.44882 5.57594 3.28587 -0.50091 5.57594 3.60396 -2.44882 
5.57594 3.60396 -0.50091 5.58678 4.08452 -2.22864 5.58678 4.08452 -0.72108 
5.58795 2.90908 -2.30583 5.58795 3.98075 -2.30583 5.58795 3.98075 -0.6439 
5.5881 3.23359 -2.44079 5.5881 3.23359 -0.50894 5.5881 3.65624 -2.44079 
5.5881 3.65624 -0.50894 5.58896 3.12693 -2.41124 5.58896 3.12693 -0.53848 
5.58896 3.7629 -2.41124 5.58896 3.7629 -0.53848 5.5908 3.44492 -2.46404 
5.5908 3.44492 -0.48569 5.59163 3.02308 -2.36972 5.59163 3.02308 -0.58001 
5.59163 3.86675 -2.36972 5.59163 3.86675 -0.58001 5.59579 4.17481 -2.14357 
5.59579 4.17481 -0.80616 5.59825 4.43517 -1.47486 5.59858 4.4328 -1.544 
5.59858 4.4328 -1.40572 5.5991 4.33524 -1.90865 5.5991 4.33524 -1.04108 
5.59955 4.36849 -1.83259 5.59955 4.36849 -1.11714 5.59958 4.4257 -1.61281 
5.59958 4.4257 -1.33691 5.59992 4.41323 -1.68327 5.59992 4.41323 -1.26645 
5.60095 4.3956 -1.75331 5.60095 4.3956 -1.19641 5.60159 3.39166 -2.46415 
5.60159 3.39166 -0.48558 5.60159 3.49817 -2.46415 5.60159 3.49817 -0.48558 
5.60262 4.29776 -1.97929 5.60262 4.29776 -0.97043 5.60701 4.25443 -2.04727 
5.60701 4.25443 -0.90245 5.61306 3.33835 -2.46135 5.61306 3.33835 -0.48838 
5.61306 3.55148 -2.46135 5.61306 3.55148 -0.48838 5.6237 2.85384 -0.67632 
5.6237 4.03599 -2.27341 5.6237 4.03599 -0.67632 5.62375 4.13453 -2.19005 
5.62375 4.13453 -0.75968 5.62486 3.17775 -2.4319 5.62486 3.17775 -0.51782 
5.62486 3.71208 -2.4319 5.62486 3.71208 -0.51782 5.6249 3.28562 -2.45565 
5.6249 3.28562 -0.49408 5.6249 3.60421 -2.45565 5.6249 3.60421 -0.49408 
5.62615 2.9631 -2.34403 5.62615 2.9631 -0.6057 5.62615 3.92673 -2.34403 
5.62615 3.92673 -0.6057 5.62664 3.07229 -2.3962 5.62664 3.07229 -0.55353 
5.62664 3.81754 -2.3962 5.62664 3.81754 -0.55353 5.63311 4.43884 -1.50956 
5.63311 4.43884 -1.44017 5.63335 4.35669 -1.87213 5.63335 4.35669 -1.0776 
5.63337 4.32045 -1.94665 5.63337 4.32045 -1.00308 5.63377 4.42409 -1.64934 
5.63377 4.42409 -1.30038 5.63378 4.43409 -1.57862 5.63378 4.43409 -1.37111 
5.63393 4.21942 -2.09889 5.63393 4.21942 -0.85084 5.63428 4.38687 -1.79433 
5.63428 4.38687 -1.1554 5.63446 4.40899 -1.71967 5.63446 4.40899 -1.23005 
5.63734 4.27987 -2.01598 5.63734 4.27987 -0.93374 5.63951 3.44492 -2.47005 
5.63951 3.44492 -0.47968 5.65071 3.39155 -2.46966 5.65071 3.39155 -0.48007 
5.65071 3.49828 -2.46966 5.65071 3.49828 -0.48007 5.66128 2.90575 -2.31361 
5.66128 2.90575 -0.63612 5.66128 3.98408 -2.31361 5.66128 3.98408 -0.63612 
5.66134 4.18084 -2.14763 5.66134 4.18084 -0.8021 5.66194 2.79977 -0.71455 
5.66194 4.09006 -2.23517 5.66194 4.09006 -0.71455 5.66213 3.12313 -2.41867 
5.66213 3.12313 -0.53106 5.66213 3.7667 -2.41867 5.66213 3.7667 -0.53106 
5.66217 3.33834 -2.46631 5.66217 3.33834 -0.48342 5.66217 3.55149 -2.46631 
5.66217 3.55149 -0.48342 5.66261 3.23179 -2.44901 5.66261 3.23179 -0.50071 
5.66261 3.65804 -2.44901 5.66261 3.65804 -0.50071 5.66439 3.01966 -2.37697 
5.66439 3.01966 -0.57275 5.66439 3.87017 -2.37697 5.66439 3.87017 -0.57275 
5.6679 4.37543 -1.83443 5.6679 4.37543 -1.1153 5.66792 4.30319 -1.98331 
5.66792 4.30319 -0.96641 5.66806 4.4425 -1.47486 5.66815 4.34172 -1.91181 
5.66815 4.34172 -1.03792 5.66821 4.42003 -1.68543 5.66821 4.42003 -1.26429 
5.66822 4.4401 -1.54417 5.66822 4.4401 -1.40555 5.66839 4.4328 -1.61381 
5.66839 4.4328 -1.33591 5.66908 4.40235 -1.75529 5.66908 4.40235 -1.19444 
5.67213 4.25966 -2.05098 5.67213 4.25966 -0.89875 5.68846 3.44492 -2.47366 
5.68846 3.44492 -0.47607 5.6993 2.8501 -0.67191 5.6993 4.03973 -2.27782 
5.6993 4.03973 -0.67191 5.6993 2.96075 -2.349 5.6993 2.96075 -0.60072 
5.6993 3.92908 -2.349 5.6993 3.92908 -0.60072 5.69933 2.75157 -0.75527 
5.69933 4.13826 -2.19445 5.69933 4.13826 -0.75527 5.69933 2.66662 -0.84813 
5.69933 4.22321 -2.1016 5.69933 4.22321 -0.84813 5.69974 3.17654 -2.43744 
5.69974 3.17654 -0.51229 5.69974 3.71329 -2.43744 5.69974 3.71329 -0.51229 
5.69975 3.06997 -2.40114 5.69975 3.06997 -0.54859 5.69975 3.81986 -2.40114 
5.69975 3.81986 -0.54859 5.69977 3.28442 -2.46118 5.69977 3.28442 -0.48855 
5.69977 3.60541 -2.46118 5.69977 3.60541 -0.48855 5.69977 3.39151 -2.47272 
5.69977 3.39151 -0.477 5.69977 3.49832 -2.47272 5.69977 3.49832 -0.477 
5.70267 4.36104 -1.87424 5.70267 4.36104 -1.07548 5.70267 4.39142 -1.79566 
5.70267 4.39142 -1.15406 5.70268 4.3248 -1.94877 5.70268 4.3248 -1.00096 
5.70268 4.28349 -2.01853 5.70268 4.28349 -0.93119 5.70283 4.42885 -1.65001 
5.70283 4.42885 -1.29971 5.70283 4.41353 -1.721 5.70283 4.41353 -1.22873 
5.70284 4.43884 -1.57928 5.70284 4.43884 -1.37044 5.70284 4.44371 -1.50956 
5.70284 4.44371 -1.44017 5.73753 2.58455 -0.96518 5.73753 2.62842 -0.89751 
5.73753 2.70685 -0.80014 5.73753 2.79792 -0.71237 5.73753 2.90418 -2.31605 
5.73753 2.90418 -0.63367 5.73753 3.01851 -2.3794 5.73753 3.01851 -0.57033 
5.73753 3.12221 -2.42136 5.73753 3.12221 -0.52836 5.73753 3.23119 -2.45176 
5.73753 3.23119 -0.49797 5.73753 3.33804 -2.46914 5.73753 3.33804 -0.48059 
5.73753 3.44492 -2.47486 5.73753 3.44492 -0.47486 5.73753 3.55179 -2.46914 
5.73753 3.55179 -0.48059 5.73753 3.65864 -2.45176 5.73753 3.65864 -0.49797 
5.73753 3.76762 -2.42136 5.73753 3.76762 -0.52836 5.73753 3.87132 -2.3794 
5.73753 3.87132 -0.57033 5.73753 3.98565 -2.31605 5.73753 3.98565 -0.63367 
5.73753 4.09191 -2.23736 5.73753 4.09191 -0.71237 5.73753 4.18298 -2.14959 
5.73753 4.18298 -0.80014 5.73753 4.26141 -2.05221 5.73753 4.26141 -0.89751 
5.73753 4.30528 -1.98455 5.73753 4.30528 -0.96518 5.73753 4.34389 -1.91286 
5.73753 4.34389 -1.03686 5.73753 4.3777 -1.8353 5.73753 4.3777 -1.11442 
5.73753 4.4046 -1.75595 5.73753 4.4046 -1.19378 5.73753 4.42238 -1.68594 
5.73753 4.42238 -1.26378 5.73753 4.43517 -1.61414 5.73753 4.43517 -1.33558 
5.73753 4.4425 -1.54434 5.73753 4.4425 -1.40539 5.73753 4.44491 -1.47486 
5.77223 4.44371 -1.50956 5.77223 4.44371 -1.44017 5.77223 4.43884 -1.57928 
5.77223 4.43884 -1.37044 5.77224 4.41353 -1.721 5.77224 4.41353 -1.22873 
5.77224 4.42885 -1.65001 5.77224 4.42885 -1.29971 5.77239 2.60634 -0.93119 
5.77239 4.28349 -2.01853 5.77239 4.28349 -0.93119 5.77239 2.56503 -1.00096 
5.77239 4.3248 -1.94877 5.77239 4.3248 -1.00096 5.7724 4.39142 -1.79566 
5.7724 4.39142 -1.15406 5.7724 4.36104 -1.87424 5.7724 4.36104 -1.07548 
5.77529 3.39151 -2.47272 5.77529 3.39151 -0.477 5.77529 3.49832 -2.47272 
5.77529 3.49832 -0.477 5.77529 3.28442 -2.46118 5.77529 3.28442 -0.48855 
5.77529 3.60541 -2.46118 5.77529 3.60541 -0.48855 5.77532 3.06997 -2.40114 
5.77532 3.06997 -0.54859 5.77532 3.81986 -2.40114 5.77532 3.81986 -0.54859 
5.77532 3.17654 -2.43744 5.77532 3.17654 -0.51229 5.77532 3.71329 -2.43744 
5.77532 3.71329 -0.51229 5.77573 2.66662 -0.84813 5.77573 4.22321 -2.1016 
5.77573 4.22321 -0.84813 5.77573 2.75157 -0.75527 5.77573 4.13826 -2.19445 
5.77573 4.13826 -0.75527 5.77577 2.96075 -2.349 5.77577 2.96075 -0.60072 
5.77577 3.92908 -2.349 5.77577 3.92908 -0.60072 5.77577 2.8501 -0.67191 
5.77577 4.03973 -2.27782 5.77577 4.03973 -0.67191 5.7866 3.44492 -2.47366 
5.7866 3.44492 -0.47607 5.80294 2.63017 -0.89875 5.80294 4.25966 -2.05098 
5.80294 4.25966 -0.89875 5.80598 4.40235 -1.75529 5.80598 4.40235 -1.19444 
5.80667 4.4328 -1.61381 5.80667 4.4328 -1.33591 5.80684 4.4401 -1.54417 
5.80684 4.4401 -1.40555 5.80685 4.42003 -1.68543 5.80685 4.42003 -1.26429 
5.80691 4.34172 -1.91181 5.80691 4.34172 -1.03792 5.80701 4.4425 -1.47486 
5.80714 2.58664 -0.96641 5.80714 4.30319 -1.98331 5.80714 4.30319 -0.96641 
5.80716 4.37543 -1.83443 5.80716 4.37543 -1.1153 5.81068 3.01966 -2.37697 
5.81068 3.01966 -0.57275 5.81068 3.87017 -2.37697 5.81068 3.87017 -0.57275 
5.81246 3.23179 -2.44901 5.81246 3.23179 -0.50071 5.81246 3.65804 -2.44901 
5.81246 3.65804 -0.50071 5.81289 3.33834 -2.46631 5.81289 3.33834 -0.48342 
5.81289 3.55149 -2.46631 5.81289 3.55149 -0.48342 5.81293 3.12313 -2.41867 
5.81293 3.12313 -0.53106 5.81293 3.7667 -2.41867 5.81293 3.7667 -0.53106 
5.81313 2.79977 -0.71455 5.81313 4.09006 -2.23517 5.81313 4.09006 -0.71455 
5.81373 2.70899 -0.8021 5.81373 4.18084 -2.14763 5.81373 4.18084 -0.8021 
5.81378 2.90575 -2.31361 5.81378 2.90575 -0.63612 5.81378 3.98408 -2.31361 
5.81378 3.98408 -0.63612 5.82435 3.39155 -2.46966 5.82435 3.39155 -0.48007 
5.82435 3.49828 -2.46966 5.82435 3.49828 -0.48007 5.83555 3.44492 -2.47005 
5.83555 3.44492 -0.47968 5.83773 2.60996 -0.93374 5.83773 4.27987 -2.01598 
5.83773 4.27987 -0.93374 5.84061 4.40899 -1.71967 5.84061 4.40899 -1.23005 
5.84078 4.38687 -1.79433 5.84078 4.38687 -1.1554 5.84113 2.67041 -0.85084 
5.84113 4.21942 -2.09889 5.84113 4.21942 -0.85084 5.84129 4.43409 -1.57862 
5.84129 4.43409 -1.37111 5.8413 4.42409 -1.64934 5.8413 4.42409 -1.30038 
5.8417 2.56938 -1.00308 5.8417 4.32045 -1.94665 5.8417 4.32045 -1.00308 
5.84171 4.35669 -1.87213 5.84171 4.35669 -1.0776 5.84195 4.43884 -1.50956 
5.84195 4.43884 -1.44017 5.84842 3.07229 -2.3962 5.84842 3.07229 -0.55353 
5.84842 3.81754 -2.3962 5.84842 3.81754 -0.55353 5.84891 2.9631 -2.34403 
5.84891 2.9631 -0.6057 5.84891 3.92673 -2.34403 5.84891 3.92673 -0.6057 
5.85017 3.28562 -2.45565 5.85017 3.28562 -0.49408 5.85017 3.60421 -2.45565 
5.85017 3.60421 -0.49408 5.8502 3.17775 -2.4319 5.8502 3.17775 -0.51782 
5.8502 3.71208 -2.4319 5.8502 3.71208 -0.51782 5.85131 2.7553 -0.75968 
5.85131 4.13453 -2.19005 5.85131 4.13453 -0.75968 5.85136 2.85384 -0.67632 
5.85136 4.03599 -2.27341 5.85136 4.03599 -0.67632 5.862 3.33835 -2.46135 
5.862 3.33835 -0.48838 5.862 3.55148 -2.46135 5.862 3.55148 -0.48838 
5.86806 2.6354 -0.90245 5.86806 4.25443 -2.04727 5.86806 4.25443 -0.90245 
5.87244 2.59207 -0.97043 5.87244 4.29776 -1.97929 5.87244 4.29776 -0.97043 
5.87347 3.39166 -2.46415 5.87347 3.39166 -0.48558 5.87347 3.49817 -2.46415 
5.87347 3.49817 -0.48558 5.87411 4.3956 -1.75331 5.87411 4.3956 -1.19641 
5.87515 4.41323 -1.68327 5.87515 4.41323 -1.26645 5.87548 4.4257 -1.61281 
5.87548 4.4257 -1.33691 5.87551 4.36849 -1.83259 5.87551 4.36849 -1.11714 
5.87596 4.33524 -1.90865 5.87596 4.33524 -1.04108 5.87648 4.4328 -1.544 
5.87648 4.4328 -1.40572 5.87681 4.43517 -1.47486 5.87927 2.71502 -0.80616 
5.87927 4.17481 -2.14357 5.87927 4.17481 -0.80616 5.88343 3.02308 -2.36972 
5.88343 3.02308 -0.58001 5.88343 3.86675 -2.36972 5.88343 3.86675 -0.58001 
5.88426 3.44492 -2.46404 5.88426 3.44492 -0.48569 5.88611 3.12693 -2.41124 
5.88611 3.12693 -0.53848 5.88611 3.7629 -2.41124 5.88611 3.7629 -0.53848 
5.88696 3.23359 -2.44079 5.88696 3.23359 -0.50894 5.88696 3.65624 -2.44079 
5.88696 3.65624 -0.50894 5.88711 2.90908 -2.30583 5.88711 2.90908 -0.6439 
5.88711 3.98075 -2.30583 5.88711 3.98075 -0.6439 5.88829 2.80531 -0.72108 
5.88829 4.08452 -2.22864 5.88829 4.08452 -0.72108 5.89912 3.28587 -2.44882 
5.89912 3.28587 -0.50091 5.89912 3.60396 -2.44882 5.89912 3.60396 -0.50091 
5.90285 2.6171 -0.93877 5.90285 4.27273 -2.01096 5.90285 4.27273 -0.93877 
5.90659 2.67774 -0.85611 5.90659 4.21209 -2.09362 5.90659 4.21209 -0.85611 
5.90677 2.57679 -1.00826 5.90677 4.31304 -1.94146 5.90677 4.31304 -1.00826 
5.90867 4.39994 -1.71703 5.90867 4.39994 -1.2327 5.90892 4.37779 -1.79166 
5.90892 4.37779 -1.15806 5.90934 4.41495 -1.64668 5.90934 4.41495 -1.30305 
5.90983 4.34749 -1.86941 5.90983 4.34749 -1.08031 5.91081 3.33863 -2.45398 
5.91081 3.33863 -0.49574 5.91081 3.5512 -2.45398 5.91081 3.5512 -0.49574 
5.91201 4.42409 -1.57863 5.91201 4.42409 -1.3711 5.91268 4.42885 -1.50957 
5.91268 4.42885 -1.44016 5.91665 2.76322 -0.76549 5.91665 4.12661 -2.18424 
5.91665 4.12661 -0.76549 5.92138 3.07692 -2.38633 5.92138 3.07692 -0.56339 
5.92138 3.81291 -2.38633 5.92138 3.81291 -0.56339 5.92199 3.39169 -2.45626 
5.92199 3.39169 -0.49346 5.92199 3.49814 -2.45626 5.92199 3.49814 -0.49346 
5.92206 2.96781 -2.33412 5.92206 2.96781 -0.61561 5.92206 3.92202 -2.33412 
5.92206 3.92202 -0.61561 5.92312 3.18246 -2.42179 5.92312 3.18246 -0.52793 
5.92312 3.70737 -2.42179 5.92312 3.70737 -0.52793 5.92446 2.85875 -0.68653 
5.92446 4.03108 -2.26319 5.92446 4.03108 -0.68653 5.93262 2.64411 -0.90861 
5.93262 3.44492 -2.45565 5.93262 3.44492 -0.49408 5.93262 4.24572 -2.04112 
5.93262 4.24572 -0.90861 5.93634 3.23341 -2.43181 5.93634 3.23341 -0.51792 
5.93634 3.65642 -2.43181 5.93634 3.65642 -0.51792 5.93716 2.60117 -0.97662 
5.93716 4.28866 -1.9731 5.93716 4.28866 -0.97662 5.94119 2.56356 -1.04855 
5.94119 4.32627 -1.90118 5.94119 4.32627 -1.04855 5.9416 4.3844 -1.75003 
5.9416 4.3844 -1.19969 5.94279 4.40186 -1.68013 5.94279 4.40186 -1.2696 
5.94321 4.35719 -1.82906 5.94321 4.35719 -1.12066 5.9442 2.72423 -0.81312 
5.9442 4.1656 -2.1366 5.9442 4.1656 -0.81312 5.94594 4.41323 -1.61248 
5.94594 4.41323 -1.33725 5.9481 4.42003 -1.54419 5.9481 4.42003 -1.40554 
5.94848 3.28584 -2.43933 5.94848 3.28584 -0.5104 5.94848 3.60399 -2.43933 
5.94848 3.60399 -0.5104 5.94861 4.42238 -1.47486 5.95444 2.81666 -0.7277 
5.95444 4.07317 -2.22202 5.95444 4.07317 -0.7277 5.9554 3.02876 -2.35767 
5.9554 3.02876 -0.59206 5.9554 3.86107 -2.35767 5.9554 3.86107 -0.59206 
5.95847 3.13246 -2.39874 5.95847 3.13246 -0.55098 5.95847 3.75737 -2.39874 
5.95847 3.75737 -0.55098 5.95962 2.91532 -2.29352 5.95962 2.91532 -0.6562 
5.95962 3.97451 -2.29352 5.95962 3.97451 -0.6562 5.96028 3.33896 -2.44396 
5.96028 3.33896 -0.50576 5.96028 3.55087 -2.44396 5.96028 3.55087 -0.50576 
5.96705 2.62768 -0.94624 5.96705 4.26215 -2.00349 5.96705 4.26215 -0.94624 
5.9708 2.68851 -0.86376 5.9708 4.20132 -2.08596 5.9708 4.20132 -0.86376 
5.97142 3.39213 -2.44569 5.97142 3.39213 -0.50403 5.97142 3.4977 -2.44569 
5.97142 3.4977 -0.50403 5.97169 2.58751 -1.01658 5.97169 4.30232 -1.93315 
5.97169 4.30232 -1.01658 5.97218 3.18274 -2.41092 5.97218 3.18274 -0.53881 
5.97218 3.70709 -2.41092 5.97218 3.70709 -0.53881 5.97466 4.33639 -1.86092 
5.97466 4.33639 -1.08881 5.97575 4.38646 -1.71308 5.97575 4.38646 -1.23665 
5.97601 4.36429 -1.7877 5.97601 4.36429 -1.16202 5.97969 4.39994 -1.646 
5.97969 4.39994 -1.30373 5.98051 3.44492 -2.44489 5.98051 3.44492 -0.50483 
5.98234 4.40899 -1.57794 5.98234 4.40899 -1.37179 5.98259 2.77564 -0.77343 
5.98259 4.11419 -2.1763 5.98259 4.11419 -0.77343 5.98367 4.41353 -1.50957 
5.98367 4.41353 -1.44016 5.98522 3.23377 -2.42042 5.98522 3.23377 -0.52931 
5.98522 3.65606 -2.42042 5.98522 3.65606 -0.52931 5.99016 2.87185 -2.25446 
5.99016 2.87185 -0.69527 5.99016 4.01798 -2.25446 5.99016 4.01798 -0.69527 
5.99289 3.08379 -2.37174 5.99289 3.08379 -0.57799 5.99289 3.80604 -2.37174 
5.99289 3.80604 -0.57799 5.9936 2.97474 -2.31947 5.9936 2.97474 -0.63026 
5.9936 3.91509 -2.31947 5.9936 3.91509 -0.63026 5.99635 2.65624 -0.91719 
5.99635 4.23359 -2.03254 5.99635 4.23359 -0.91719 5.99759 3.28643 -2.42736 
5.99759 3.28643 -0.52236 5.99759 3.6034 -2.42736 5.99759 3.6034 -0.52236 
6.00181 2.61377 -0.98562 6.00181 4.27606 -1.9641 6.00181 4.27606 -0.98562 
6.00552 2.5764 -1.05789 6.00552 4.31343 -1.89184 6.00552 4.31343 -1.05789 
6.00728 3.13313 -2.38592 6.00728 3.13313 -0.5638 6.00728 3.7567 -2.38592 
6.00728 3.7567 -0.5638 6.00763 4.344 -1.81939 6.00763 4.344 -1.13034 
6.00813 4.36879 -1.74546 6.00813 4.36879 -1.20426 6.00918 3.33957 -2.43148 
6.00918 3.33957 -0.51825 6.00918 3.55026 -2.43148 6.00918 3.55026 -0.51825 
6.01015 2.73755 -0.8227 6.01015 4.15228 -2.12703 6.01015 4.15228 -0.8227 
6.0127 4.3844 -1.67893 6.0127 4.3844 -1.2708 6.01598 4.3956 -1.61144 
6.01598 4.3956 -1.33828 6.01796 4.40235 -1.54331 6.01796 4.40235 -1.40641 
6.01862 4.4046 -1.47486 6.0189 3.39217 -2.43301 6.0189 3.39217 -0.51671 
6.0189 3.49766 -2.43301 6.0189 3.49766 -0.51671 6.0196 2.83086 -0.73772 
6.0196 4.05897 -2.212 6.0196 4.05897 -0.73772 6.02092 3.18362 -2.39759 
6.02092 3.18362 -0.55214 6.02092 3.70621 -2.39759 6.02092 3.70621 -0.55214 
6.02498 2.93041 -2.28273 6.02498 2.93041 -0.66699 6.02498 3.95942 -2.28273 
6.02498 3.95942 -0.66699 6.02621 3.03667 -2.34089 6.02621 3.03667 -0.60884 
6.02621 3.85316 -2.34089 6.02621 3.85316 -0.60884 6.02782 3.44492 -2.4318 
6.02782 3.44492 -0.51792 6.03126 2.64196 -0.95622 6.03126 4.24787 -1.9935 
6.03126 4.24787 -0.95622 6.03347 3.23465 -2.40664 6.03347 3.23465 -0.54308 
6.03347 3.65518 -2.40664 6.03347 3.65518 -0.54308 6.03579 2.60215 -1.02677 
6.03579 4.28768 -1.92296 6.03579 4.28768 -1.02677 6.03644 2.70311 -0.87455 
6.03644 4.18672 -2.07518 6.03644 4.18672 -0.87455 6.03862 2.56844 -1.09917 
6.03862 4.32139 -1.85055 6.03862 4.32139 -1.09917 6.03986 4.3489 -1.77719 
6.03986 4.3489 -1.17254 6.04123 3.08513 -2.35709 6.04123 3.08513 -0.59264 
6.04123 3.8047 -2.35709 6.04123 3.8047 -0.59264 6.04576 3.28747 -2.41306 
6.04576 3.28747 -0.53667 6.04576 3.60236 -2.41306 6.04576 3.60236 -0.53667 
6.04794 2.79099 -0.78491 6.04794 4.09884 -2.16481 6.04794 4.09884 -0.78491 
6.05037 4.36429 -1.71334 6.05037 4.36429 -1.23639 6.05433 4.37779 -1.64625 
6.05433 4.37779 -1.30348 6.05516 2.88785 -2.24219 6.05516 2.88785 -0.70754 
6.05516 4.00198 -2.24219 6.05516 4.00198 -0.70754 6.05539 3.13461 -2.37078 
6.05539 3.13461 -0.57894 6.05539 3.75522 -2.37078 6.05539 3.75522 -0.57894 
6.05631 3.3396 -2.41682 6.05631 3.3396 -0.5329 6.05631 3.55023 -2.41682 
6.05631 3.55023 -0.5329 6.057 4.38687 -1.57811 6.057 4.38687 -1.37161 
6.05829 2.99129 -2.30633 6.05829 2.99129 -0.64339 6.05829 3.89854 -2.30633 
6.05829 3.89854 -0.64339 6.05833 4.39142 -1.50973 6.05833 4.39142 -1.44 
6.05897 2.67175 -0.92815 6.05897 4.21808 -2.02157 6.05897 4.21808 -0.92815 
6.0653 2.63004 -0.99679 6.0653 4.25979 -1.95294 6.0653 4.25979 -0.99679 
6.06597 3.39229 -2.41792 6.06597 3.39229 -0.5318 6.06597 3.49754 -2.41792 
6.06597 3.49754 -0.5318 6.06866 3.18497 -2.38194 6.06866 3.18497 -0.56779 
6.06866 3.70486 -2.38194 6.06866 3.70486 -0.56779 6.06868 2.59305 -1.06906 
6.06868 4.29678 -1.88066 6.06868 4.29678 -1.06906 6.07086 4.32684 -1.80819 
6.07086 4.32684 -1.14154 6.07442 3.44492 -2.41641 6.07442 3.44492 -0.53332 
6.07485 2.75415 -0.83529 6.07485 4.13568 -2.11444 6.07485 4.13568 -0.83529 
6.07609 3.03584 -2.32223 6.07609 3.03584 -0.62749 6.07609 3.85399 -2.32223 
6.07609 3.85399 -0.62749 6.08098 3.23607 -2.39052 6.08098 3.23607 -0.55921 
6.08098 3.65376 -2.39052 6.08098 3.65376 -0.55921 6.08206 4.344 -1.74496 
6.08206 4.344 -1.20476 6.08348 2.84785 -2.19863 6.08348 2.84785 -0.75109 
6.08348 4.04198 -2.19863 6.08348 4.04198 -0.75109 6.089 2.94786 -2.26822 
6.089 2.94786 -0.68151 6.089 3.94197 -2.26822 6.089 3.94197 -0.68151 
6.09106 3.08451 -2.33807 6.09106 3.08451 -0.61165 6.09106 3.80532 -2.33807 
6.09106 3.80532 -0.61165 6.09173 4.35719 -1.68054 6.09173 4.35719 -1.26918 
6.09233 3.28776 -2.39651 6.09233 3.28776 -0.55322 6.09233 3.60207 -2.39651 
6.09233 3.60207 -0.55322 6.09319 2.65935 -0.96851 6.09319 4.23048 -1.98122 
6.09319 4.23048 -0.96851 6.09526 4.36849 -1.61284 6.09526 4.36849 -1.33688 
6.0971 4.37543 -1.54449 6.0971 4.37543 -1.40524 6.09797 4.3777 -1.47486 
6.09832 2.72078 -0.8871 6.09832 4.16905 -2.06263 6.09832 4.16905 -0.8871 
6.09837 2.62053 -1.03876 6.09837 4.2693 -1.91097 6.09837 4.2693 -1.03876 
6.10106 2.58719 -1.11134 6.10106 4.30264 -1.83839 6.10106 4.30264 -1.11134 
6.10267 3.3399 -2.39988 6.10267 3.3399 -0.54985 6.10267 3.54993 -2.39988 
6.10267 3.54993 -0.54985 6.10533 3.13446 -2.35142 6.10533 3.13446 -0.59831 
6.10533 3.75537 -2.35142 6.10533 3.75537 -0.59831 6.10747 2.99144 -2.28573 
6.10747 2.99144 -0.664 6.10747 3.89839 -2.28573 6.10747 3.89839 -0.664 
6.11137 2.80907 -0.79963 6.11137 4.08076 -2.1501 6.11137 4.08076 -0.79963 
6.11197 3.39233 -2.40062 6.11197 3.39233 -0.5491 6.11197 3.4975 -2.40062 
6.11197 3.4975 -0.5491 6.11322 2.56844 -1.17377 6.11322 4.32139 -1.77595 
6.11322 4.32139 -1.17377 6.11821 2.90656 -2.2267 6.11821 2.90656 -0.72302 
6.11821 3.98327 -2.2267 6.11821 3.98327 -0.72302 6.11851 3.18501 -2.36217 
6.11851 3.18501 -0.58756 6.11851 3.70482 -2.36217 6.11851 3.70482 -0.58756 
6.12022 2.69057 -0.94146 6.12022 3.44492 -2.39874 6.12022 3.44492 -0.55098 
6.12022 4.19926 -2.00827 6.12022 4.19926 -0.94146 6.12359 4.33639 -1.71199 
6.12359 4.33639 -1.23774 6.125 3.03617 -2.30117 6.125 3.03617 -0.64855 
6.125 3.85366 -2.30117 6.125 3.85366 -0.64855 6.12654 2.64926 -1.01053 
6.12654 4.24057 -1.93919 6.12654 4.24057 -1.01053 6.13038 2.61345 -1.08202 
6.13038 4.27638 -1.86771 6.13038 4.27638 -1.08202 6.13153 3.23768 -2.37031 
6.13153 3.23768 -0.57942 6.13153 3.65215 -2.37031 6.13153 3.65215 -0.57942 
6.13208 4.34749 -1.64716 6.13208 4.34749 -1.30256 6.1348 4.35669 -1.57905 
6.1348 4.35669 -1.37068 6.13608 2.77419 -0.84934 6.13608 4.11564 -2.10039 
6.13608 4.11564 -0.84934 6.13691 4.36104 -1.50973 6.13691 4.36104 -1.44 
6.1375 2.94895 -2.2456 6.1375 2.94895 -0.70412 6.1375 3.94088 -2.2456 
6.1375 3.94088 -0.70412 6.14018 3.08517 -2.31656 6.14018 3.08517 -0.63316 
6.14018 3.80466 -2.31656 6.14018 3.80466 -0.63316 6.14275 3.28953 -2.37578 
6.14275 3.28953 -0.57394 6.14275 3.6003 -2.37578 6.14275 3.6003 -0.57394 
6.14333 2.59305 -1.14372 6.14333 4.29678 -1.80601 6.14333 4.29678 -1.14372 
6.14578 2.86756 -2.18197 6.14578 2.86756 -0.76776 6.14578 4.02227 -2.18197 
6.14578 4.02227 -0.76776 6.15308 3.34209 -2.3786 6.15308 3.34209 -0.57112 
6.15308 3.54774 -2.3786 6.15308 3.54774 -0.57112 6.15378 2.6801 -0.98314 
6.15378 4.20973 -1.96659 6.15378 4.20973 -0.98314 6.1542 3.1352 -2.32953 
6.1542 3.1352 -0.62019 6.1542 3.75463 -2.32953 6.1542 3.75463 -0.62019 
6.1545 2.5764 -1.20687 6.1545 4.31343 -1.74285 6.1545 4.31343 -1.20687 
6.15583 2.99283 -2.26268 6.15583 2.99283 -0.68705 6.15583 3.897 -2.26268 
6.15583 3.897 -0.68705 6.15876 2.64171 -1.05364 6.15876 4.24812 -1.89609 
6.15876 4.24812 -1.05364 6.15909 2.74186 -0.90215 6.15909 4.14797 -2.04757 
6.15909 4.14797 -0.90215 6.16223 3.39464 -2.3788 6.16223 3.39464 -0.57093 
6.16223 3.49519 -2.3788 6.16223 3.49519 -0.57093 6.16385 4.32627 -1.67852 
6.16385 4.32627 -1.27121 6.16509 3.44492 -2.37885 6.16509 3.44492 -0.57087 
6.16585 2.90883 -2.20229 6.16585 2.90883 -0.74743 6.16585 3.981 -2.20229 
6.16585 3.981 -0.74743 6.1682 3.18716 -2.33978 6.1682 3.18716 -0.60994 
6.1682 3.70267 -2.33978 6.1682 3.70267 -0.60994 6.17131 4.33524 -1.61329 
6.17131 4.33524 -1.33643 6.17161 2.83104 -2.13421 6.17161 2.83104 -0.81552 
6.17161 4.05879 -2.13421 6.17161 4.05879 -0.81552 6.17282 3.03766 -2.27777 
6.17282 3.03766 -0.67195 6.17282 3.85217 -2.27777 6.17282 3.85217 -0.67195 
6.17364 2.62053 -1.11403 6.17364 4.2693 -1.8357 6.17364 4.2693 -1.11403 
6.17448 4.34172 -1.54424 6.17448 4.34172 -1.40548 6.17553 4.34389 -1.47486 
6.17982 2.71262 -0.95705 6.17982 4.17721 -1.99267 6.17982 4.17721 -0.95705 
6.18091 3.2399 -2.34744 6.18091 3.2399 -0.60229 6.18091 3.64993 -2.34744 
6.18091 3.64993 -0.60229 6.18485 2.95145 -2.22079 6.18485 2.95145 -0.72894 
6.18485 3.93838 -2.22079 6.18485 3.93838 -0.72894 6.18563 2.60215 -1.17661 
6.18563 4.28768 -1.77312 6.18563 4.28768 -1.17661 6.18612 2.6719 -1.02628 
6.18612 4.21793 -1.92345 6.18612 4.21793 -1.02628 6.18789 3.08689 -2.29278 
6.18789 3.08689 -0.65694 6.18789 3.80294 -2.29278 6.18789 3.80294 -0.65694 
6.19224 3.29203 -2.35229 6.19224 3.29203 -0.59744 6.19224 3.5978 -2.35229 
6.19224 3.5978 -0.59744 6.19285 2.87049 -2.1551 6.19285 2.87049 -0.79463 
6.19285 4.01934 -2.1551 6.19285 4.01934 -0.79463 6.19557 2.79714 -2.08362 
6.19557 2.79714 -0.8661 6.19557 4.09269 -2.08362 6.19557 4.09269 -0.8661 
6.19582 2.58751 -1.24071 6.19582 4.30232 -1.70902 6.19582 4.30232 -1.24071 
6.20186 2.64926 -1.08585 6.20186 4.24057 -1.86387 6.20186 4.24057 -1.08585 
6.20226 3.3446 -2.35462 6.20226 3.3446 -0.59511 6.20226 3.54523 -2.35462 
6.20226 3.54523 -0.59511 6.20271 2.99531 -2.2374 6.20271 2.99531 -0.71233 
6.20271 3.89452 -2.2374 6.20271 3.89452 -0.71233 6.20307 3.13786 -2.30492 
6.20307 3.13786 -0.64481 6.20307 3.75197 -2.30492 6.20307 3.75197 -0.64481 
6.20413 4.31304 -1.64411 6.20413 4.31304 -1.30562 6.20619 3.39469 -2.35682 
6.20619 3.39469 -0.59291 6.20619 3.49514 -2.35682 6.20619 3.49514 -0.59291 
6.20893 3.44492 -2.35678 6.20893 3.44492 -0.59294 6.20932 4.32045 -1.57903 
6.20932 4.32045 -1.3707 6.21144 4.3248 -1.50972 6.21144 4.3248 -1.44001 
6.2124 2.70396 -1 6.2124 4.18587 -1.94973 6.2124 4.18587 -1 
6.21276 2.9121 -2.17505 6.21276 2.9121 -0.77468 6.21276 3.97773 -2.17505 
6.21276 3.97773 -0.77468 6.21561 2.63004 -1.1471 6.21561 4.25979 -1.80263 
6.21561 4.25979 -1.1471 6.21689 3.19005 -2.31466 6.21689 3.19005 -0.63507 
6.21689 3.69978 -2.31466 6.21689 3.69978 -0.63507 6.21758 2.76602 -0.91929 
6.21758 4.12381 -2.03043 6.21758 4.12381 -0.91929 6.21766 2.83538 -2.10569 
6.21766 2.83538 -0.84404 6.21766 4.05445 -2.10569 6.21766 4.05445 -0.84404 
6.21941 3.0403 -2.25209 6.21941 3.0403 -0.69763 6.21941 3.84953 -2.25209 
6.21941 3.84953 -0.69763 6.22677 2.61377 -1.21058 6.22677 4.27606 -1.73914 
6.22677 4.27606 -1.21058 6.22898 3.24273 -2.32198 6.22898 3.24273 -0.62775 
6.22898 3.6471 -2.32198 6.22898 3.6471 -0.62775 6.22926 2.6801 -1.05861 
6.22926 4.20973 -1.89112 6.22926 4.20973 -1.05861 6.23174 2.95528 -2.1932 
6.23174 2.95528 -0.75652 6.23174 3.93455 -2.1932 6.23174 3.93455 -0.75652 
6.23571 3.09034 -2.26612 6.23571 3.09034 -0.6836 6.23571 3.79949 -2.26612 
6.23571 3.79949 -0.6836 6.23577 2.60117 -1.27523 6.23577 4.28866 -1.67449 
6.23577 4.28866 -1.27523 6.23753 2.73781 -0.97486 6.23753 4.15202 -1.97486 
6.23753 4.15202 -0.97486 6.23858 2.8751 -2.12622 6.23858 2.8751 -0.82351 
6.23858 4.01473 -2.12622 6.23858 4.01473 -0.82351 6.2401 3.29503 -2.32631 
6.2401 3.29503 -0.62342 6.2401 3.5948 -2.32631 6.2401 3.5948 -0.62342 
6.2406 2.80288 -2.0534 6.2406 2.80288 -0.89632 6.2406 4.08695 -2.0534 
6.2406 4.08695 -0.89632 6.24196 4.29776 -1.60977 6.24196 4.29776 -1.33995 
6.24389 2.65935 -1.11921 6.24389 4.23048 -1.83052 6.24389 4.23048 -1.11921 
6.24529 3.34469 -2.33051 6.24529 3.34469 -0.61922 6.24529 3.54514 -2.33051 
6.24529 3.54514 -0.61922 6.24598 4.30319 -1.54447 6.24598 4.30319 -1.40525 
6.24722 4.30528 -1.47486 6.24922 3.39486 -2.33258 6.24922 3.39486 -0.61715 
6.24922 3.49497 -2.33258 6.24922 3.49497 -0.61715 6.24941 2.99946 -2.2094 
6.24941 2.99946 -0.74032 6.24941 3.89037 -2.2094 6.24941 3.89037 -0.74032 
6.25054 3.14143 -2.27781 6.25054 3.14143 -0.67192 6.25054 3.7484 -2.27781 
6.25054 3.7484 -0.67192 6.25163 3.44492 -2.33259 6.25163 3.44492 -0.61713 
6.25534 2.71262 -1.03257 6.25534 4.17721 -1.91715 6.25534 4.17721 -1.03257 
6.25617 2.64196 -1.18114 6.25617 4.24787 -1.76859 6.25617 4.24787 -1.18114 
6.25854 2.91716 -2.14571 6.25854 2.91716 -0.80402 6.25854 3.97267 -2.14571 
6.25854 3.97267 -0.80402 6.26146 2.77336 -1.99879 6.26146 2.77336 -0.95093 
6.26146 4.11647 -1.99879 6.26146 4.11647 -0.95093 6.26249 2.84151 -2.07514 
6.26249 2.84151 -0.87459 6.26249 4.04832 -2.07514 6.26249 4.04832 -0.87459 
6.26384 3.19342 -2.28711 6.26384 3.19342 -0.66262 6.26384 3.69641 -2.28711 
6.26384 3.69641 -0.66262 6.26462 3.04409 -2.22421 6.26462 3.04409 -0.72552 
6.26462 3.84574 -2.22421 6.26462 3.84574 -0.72552 6.26616 2.62768 -1.24535 
6.26616 4.26215 -1.70438 6.26616 4.26215 -1.24535 6.27093 2.69057 -1.09218 
6.27093 4.19926 -1.85755 6.27093 4.19926 -1.09218 6.27362 2.6171 -1.30955 
6.27362 4.27273 -1.64018 6.27362 4.27273 -1.30955 6.27559 3.24616 -2.294 
6.27559 3.24616 -0.65572 6.27559 3.64367 -2.294 6.27559 3.64367 -0.65572 
6.27717 2.96057 -2.16349 6.27717 2.96057 -0.78624 6.27717 3.92926 -2.16349 
6.27717 3.92926 -0.78624 6.27865 2.60996 -1.37467 6.27865 4.27987 -1.57506 
6.27865 4.27987 -1.37467 6.28073 3.0944 -2.2378 6.28073 3.0944 -0.71192 
6.28073 3.79543 -2.2378 6.28073 3.79543 -0.71192 6.2812 4.28349 -1.50972 
6.2812 4.28349 -1.44001 6.28202 3.29541 -2.3002 6.28202 3.29541 -0.64953 
6.28202 3.59442 -2.3002 6.28202 3.59442 -0.64953 6.28283 2.88139 -2.09542 
6.28283 2.88139 -0.8543 6.28283 4.00844 -2.09542 6.28283 4.00844 -0.8543 
6.28413 2.81052 -2.02146 6.28413 2.81052 -0.92826 6.28413 4.07931 -2.02146 
6.28413 4.07931 -0.92826 6.28424 2.67175 -1.15342 6.28424 4.21808 -1.7963 
6.28424 4.21808 -1.15342 6.2871 3.34504 -2.30432 6.2871 3.34504 -0.6454 
6.2871 3.54479 -2.30432 6.2871 3.54479 -0.6454 6.29079 3.39491 -2.30637 
6.29079 3.39491 -0.64336 6.29079 3.49492 -2.30637 6.29079 3.49492 -0.64336 
6.2931 2.76602 -1.95491 6.2931 2.76602 -0.99481 6.2931 3.44492 -2.30633 
6.2931 3.44492 -0.64339 6.2931 4.12381 -1.95491 6.2931 4.12381 -0.99481 
6.29344 3.00426 -2.1797 6.29344 3.00426 -0.77003 6.29344 3.88557 -2.1797 
6.29344 3.88557 -0.77003 6.29521 2.65624 -1.21604 6.29521 4.23359 -1.73368 
6.29521 4.23359 -1.21604 6.29549 3.14601 -2.24903 6.29549 3.14601 -0.70069 
6.29549 3.74382 -2.24903 6.29549 3.74382 -0.70069 6.30256 2.92382 -2.11455 
6.30256 2.92382 -0.83518 6.30256 3.96601 -2.11455 6.30256 3.96601 -0.83518 
6.30379 2.64411 -1.27977 6.30379 4.24572 -1.66995 6.30379 4.24572 -1.27977 
6.30549 2.84922 -2.04282 6.30549 2.84922 -0.90691 6.30549 4.04061 -2.04282 
6.30549 4.04061 -0.90691 6.30835 3.04902 -2.1942 6.30835 3.04902 -0.75553 
6.30835 3.84081 -2.1942 6.30835 3.84081 -0.75553 6.30855 3.19822 -2.25786 
6.30855 3.19822 -0.69187 6.30855 3.69161 -2.25786 6.30855 3.69161 -0.69187 
6.30994 2.6354 -1.34434 6.30994 4.25443 -1.60539 6.30994 4.25443 -1.34434 
6.31024 2.74186 -1.89642 6.31024 2.74186 -1.0533 6.31024 4.14797 -1.89642 
6.31024 4.14797 -1.0533 6.31365 2.63017 -1.40946 6.31365 4.25966 -1.54027 
6.31365 4.25966 -1.40946 6.31488 2.62842 -1.47486 6.31488 4.26141 -1.47486 
6.31607 2.80288 -1.97793 6.31607 2.80288 -0.97179 6.31607 4.08695 -1.97793 
6.31607 4.08695 -0.97179 6.31673 3.24633 -2.26549 6.31673 3.24633 -0.68423 
6.31673 3.6435 -2.26549 6.31673 3.6435 -0.68423 6.31999 2.96636 -2.13192 
6.31999 2.96636 -0.8178 6.31999 3.92347 -2.13192 6.31999 3.92347 -0.8178 
6.32317 3.29566 -2.27158 6.32317 3.29566 -0.67815 6.32317 3.59417 -2.27158 
6.32317 3.59417 -0.67815 6.32447 3.09972 -2.20722 6.32447 3.09972 -0.74251 
6.32447 3.79011 -2.20722 6.32447 3.79011 -0.74251 6.3253 2.72078 -1.83565 
6.3253 2.72078 -1.11408 6.3253 4.16905 -1.83565 6.3253 4.16905 -1.11408 
6.32547 2.88934 -2.0628 6.32547 2.88934 -0.88693 6.32547 4.00049 -2.0628 
6.32547 4.00049 -0.88693 6.32835 3.34561 -2.27553 6.32835 3.34561 -0.67419 
6.32835 3.54422 -2.27553 6.32835 3.54422 -0.67419 6.33203 3.39555 -2.27745 
6.33203 3.39555 -0.67228 6.33203 3.49428 -2.27745 6.33203 3.49428 -0.67228 
6.33323 3.44492 -2.27807 6.33323 3.44492 -0.67166 6.33607 3.01031 -2.14782 
6.33607 3.01031 -0.8019 6.33607 3.87952 -2.14782 6.33607 3.87952 -0.8019 
6.3378 2.84151 -1.99982 6.3378 2.84151 -0.94991 6.3378 4.04832 -1.99982 
6.3378 4.04832 -0.94991 6.33784 2.70311 -1.77377 6.33784 2.70311 -1.17595 
6.33784 4.18672 -1.77377 6.33784 4.18672 -1.17595 6.33884 3.15144 -2.21804 
6.33884 3.15144 -0.73169 6.33884 3.73839 -2.21804 6.33884 3.73839 -0.73169 
6.34404 2.93081 -2.08137 6.34404 2.93081 -0.86836 6.34404 3.95902 -2.08137 
6.34404 3.95902 -0.86836 6.34629 2.79714 -1.93291 6.34629 2.79714 -1.01682 
6.34629 4.09269 -1.93291 6.34629 4.09269 -1.01682 6.34837 3.19892 -2.22743 
6.34837 3.19892 -0.72229 6.34837 3.69091 -2.22743 6.34837 3.69091 -0.72229 
6.34863 2.68851 -1.70814 6.34863 2.68851 -1.24159 6.34863 4.20132 -1.70814 
6.34863 4.20132 -1.24159 6.35045 3.05507 -2.16214 6.35045 3.05507 -0.78758 
6.35045 3.83476 -2.16214 6.35045 3.83476 -0.78758 6.35629 2.67774 -1.64392 
6.35629 2.67774 -1.30581 6.35629 4.21209 -1.64392 6.35629 4.21209 -1.30581 
6.35642 3.247 -2.235 6.35642 3.247 -0.71473 6.35642 3.64283 -2.235 
6.35642 3.64283 -0.71473 6.35809 2.88139 -2.02016 6.35809 2.88139 -0.92957 
6.35809 4.00844 -2.02016 6.35809 4.00844 -0.92957 6.36114 2.97352 -2.09848 
6.36114 2.97352 -0.85125 6.36114 3.91631 -2.09848 6.36114 3.91631 -0.85125 
6.36156 2.67041 -1.57846 6.36156 2.67041 -1.37126 6.36156 4.21942 -1.57846 
6.36156 4.21942 -1.37126 6.36305 3.29653 -2.24083 6.36305 3.29653 -0.7089 
6.36305 3.5933 -2.24083 6.36305 3.5933 -0.7089 6.36306 2.77419 -1.87341 
6.36306 2.77419 -1.07631 6.36306 4.11564 -1.87341 6.36306 4.11564 -1.07631 
6.36427 2.66662 -1.51306 6.36427 2.66662 -1.43666 6.36427 4.22321 -1.51306 
6.36427 4.22321 -1.43666 6.3663 3.10604 -2.17473 6.3663 3.10604 -0.77499 
6.3663 3.78379 -2.17473 6.3663 3.78379 -0.77499 6.36811 3.34643 -2.24472 
6.36811 3.34643 -0.70501 6.36811 3.5434 -2.24472 6.36811 3.5434 -0.70501 
6.36836 2.83538 -1.95499 6.36836 2.83538 -0.99474 6.36836 4.05445 -1.95499 
6.36836 4.05445 -0.99474 6.37079 3.39561 -2.24724 6.37079 3.39561 -0.70249 
6.37079 3.49422 -2.24724 6.37079 3.49422 -0.70249 6.37193 3.44492 -2.24787 
6.37193 3.44492 -0.70185 6.37675 3.01736 -2.11408 6.37675 3.01736 -0.83565 
6.37675 3.87247 -2.11408 6.37675 3.87247 -0.83565 6.37711 2.75415 -1.81218 
6.37711 2.75415 -1.13754 6.37711 4.13568 -1.81218 6.37711 4.13568 -1.13754 
6.37722 2.92382 -2.03989 6.37722 2.92382 -0.90983 6.37722 3.96601 -2.03989 
6.37722 3.96601 -0.90983 6.37732 3.15267 -2.18568 6.37732 3.15267 -0.76405 
6.37732 3.73716 -2.18568 6.37732 3.73716 -0.76405 6.38684 3.20024 -2.19496 
6.38684 3.20024 -0.75477 6.38684 3.68959 -2.19496 6.38684 3.68959 -0.75477 
6.38889 2.8751 -1.97591 6.38889 2.8751 -0.97382 6.38889 4.01473 -1.97591 
6.38889 4.01473 -0.97382 6.3897 2.73755 -1.74749 6.3897 2.73755 -1.20224 
6.3897 4.15228 -1.74749 6.3897 4.15228 -1.20224 6.39081 3.06223 -2.12814 
6.39081 3.06223 -0.82158 6.39081 3.8276 -2.12814 6.39081 3.8276 -0.82158 
6.39456 3.24817 -2.2026 6.39456 3.24817 -0.74712 6.39456 3.64166 -2.2026 
6.39456 3.64166 -0.74712 6.39459 2.96636 -2.05732 6.39459 2.96636 -0.8924 
6.39459 3.92347 -2.05732 6.39459 3.92347 -0.8924 6.39688 2.83104 -1.90894 
6.39688 2.83104 -1.04079 6.39688 4.05879 -1.90894 6.39688 4.05879 -1.04079 
6.39927 2.72423 -1.68153 6.39927 2.72423 -1.2682 6.39927 4.1656 -1.68153 
6.39927 4.1656 -1.2682 6.40117 3.29777 -2.20831 6.40117 3.29777 -0.74142 
6.40117 3.59206 -2.20831 6.40117 3.59206 -0.74142 6.4033 3.10803 -2.14064 
6.4033 3.10803 -0.80909 6.4033 3.7818 -2.14064 6.4033 3.7818 -0.80909 
6.40548 3.34654 -2.21254 6.40548 3.34654 -0.73719 6.40548 3.54329 -2.21254 
6.40548 3.54329 -0.73719 6.40624 2.71502 -1.6166 6.40624 2.71502 -1.33313 
6.40624 4.17481 -1.6166 6.40624 4.17481 -1.33313 6.40819 3.39579 -2.215 
6.40819 3.39579 -0.73473 6.40819 3.49404 -2.215 6.40819 3.49404 -0.73473 
6.40838 2.91716 -1.99587 6.40838 2.91716 -0.95386 6.40838 3.97267 -1.99587 
6.40838 3.97267 -0.95386 6.40909 3.44492 -2.21581 6.40909 3.44492 -0.73391 
6.4103 2.70899 -1.55106 6.4103 2.70899 -1.39867 6.4103 4.18084 -1.55106 
6.4103 4.18084 -1.39867 6.41049 3.01031 -2.0734 6.41049 3.01031 -0.87633 
6.41049 3.87952 -2.0734 6.41049 3.87952 -0.87633 6.41226 2.70685 -1.47486 
6.41226 4.18298 -1.47486 6.41277 2.80907 -1.8487 6.41277 2.80907 -1.10103 
6.41277 4.08076 -1.8487 6.41277 4.08076 -1.10103 6.41419 3.15463 -2.15152 
6.41419 3.15463 -0.7982 6.41419 3.7352 -2.15152 6.41419 3.7352 -0.7982 
6.41777 2.87049 -1.93018 6.41777 2.87049 -1.01955 6.41777 4.01934 -1.93018 
6.41777 4.01934 -1.01955 6.42345 3.20193 -2.16078 6.42345 3.20193 -0.78895 
6.42345 3.6879 -2.16078 6.42345 3.6879 -0.78895 6.42481 3.05507 -2.08778 
6.42481 3.05507 -0.86195 6.42481 3.83476 -2.08778 6.42481 3.83476 -0.86195 
6.42616 2.96057 -2.0145 6.42616 2.96057 -0.93522 6.42616 3.92926 -2.0145 
6.42616 3.92926 -0.93522 6.42748 2.79099 -1.78527 6.42748 2.79099 -1.16445 
6.42748 4.09884 -1.78527 6.42748 4.09884 -1.16445 6.43105 3.24982 -2.16838 
6.43105 3.24982 -0.78134 6.43105 3.64001 -2.16838 6.43105 3.64001 -0.78134 
6.43699 3.29818 -2.17432 6.43699 3.29818 -0.77541 6.43699 3.59165 -2.17432 
6.43699 3.59165 -0.77541 6.4374 3.10604 -2.10363 6.4374 3.10604 -0.8461 
6.4374 3.78379 -2.10363 6.4374 3.78379 -0.8461 6.43772 2.9121 -1.95009 
6.43772 2.9121 -0.99963 6.43772 3.97773 -1.95009 6.43772 3.97773 -0.99963 
6.43897 2.77564 -1.71993 6.43897 2.77564 -1.2298 6.43897 4.11419 -1.71993 
6.43897 4.11419 -1.2298 6.44123 3.3469 -2.17856 6.44123 3.3469 -0.77116 
6.44123 3.54293 -2.17856 6.44123 3.54293 -0.77116 6.44237 3.00426 -2.03077 
6.44237 3.00426 -0.91896 6.44237 3.88557 -2.03077 6.44237 3.88557 -0.91896 
6.44379 3.39585 -2.18112 6.44379 3.39585 -0.76861 6.44379 3.49398 -2.18112 
6.44379 3.49398 -0.76861 6.44464 2.86756 -1.88311 6.44464 2.86756 -1.06661 
6.44464 3.44492 -2.18197 6.44464 3.44492 -0.76776 6.44464 4.02227 -1.88311 
6.44464 4.02227 -1.06661 6.4469 2.76322 -1.65398 6.4469 2.76322 -1.29575 
6.4469 4.12661 -1.65398 6.4469 4.12661 -1.29575 6.44835 3.15267 -2.11465 
6.44835 3.15267 -0.83507 6.44835 3.73716 -2.11465 6.44835 3.73716 -0.83507 
6.45272 2.7553 -1.58864 6.45272 2.7553 -1.36108 6.45272 4.13453 -1.58864 
6.45272 4.13453 -1.36108 6.45587 2.95528 -1.96907 6.45587 2.95528 -0.98065 
6.45587 3.93455 -1.96907 6.45587 3.93455 -0.98065 6.45686 3.04902 -2.04568 
6.45686 3.04902 -0.90405 6.45686 3.84081 -2.04568 6.45686 3.84081 -0.90405 
6.45712 2.75157 -1.51306 6.45712 2.75157 -1.43666 6.45712 4.13826 -1.51306 
6.45712 4.13826 -1.43666 6.45763 3.20024 -2.12417 6.45763 3.20024 -0.82556 
6.45763 3.68959 -2.12417 6.45763 3.68959 -0.82556 6.4613 2.84785 -1.82081 
6.4613 2.84785 -1.12892 6.4613 4.04198 -1.82081 6.4613 4.04198 -1.12892 
6.46496 2.90883 -1.90318 6.46496 2.90883 -1.04654 6.46496 3.981 -1.90318 
6.46496 3.981 -1.04654 6.46527 3.24817 -2.13189 6.46527 3.24817 -0.81784 
6.46527 3.64166 -2.13189 6.46527 3.64166 -0.81784 6.46988 3.09972 -2.0618 
6.46988 3.09972 -0.88792 6.46988 3.79011 -2.0618 6.46988 3.79011 -0.88792 
6.47097 3.29777 -2.1385 6.47097 3.29777 -0.81123 6.47097 3.59206 -2.1385 
6.47097 3.59206 -0.81123 6.47207 2.99946 -1.98674 6.47207 2.99946 -0.96298 
6.47207 3.89037 -1.98674 6.47207 3.89037 -0.96298 6.47467 2.83086 -1.75693 
6.47467 2.83086 -1.1928 6.47467 4.05897 -1.75693 6.47467 4.05897 -1.1928 
6.47521 3.34654 -2.14281 6.47521 3.34654 -0.80691 6.47521 3.54329 -2.14281 
6.47521 3.54329 -0.80691 6.47767 3.39579 -2.14552 6.47767 3.39579 -0.8042 
6.47767 3.49404 -2.14552 6.47767 3.49404 -0.8042 6.47848 3.44492 -2.14642 
6.47848 3.44492 -0.8033 6.48071 3.15144 -2.07617 6.48071 3.15144 -0.87356 
6.48071 3.73839 -2.07617 6.48071 3.73839 -0.87356 6.48345 2.95145 -1.92218 
6.48345 2.95145 -1.02755 6.48345 3.93838 -1.92218 6.48345 3.93838 -1.02755 
6.48469 2.81666 -1.69177 6.48469 2.81666 -1.25796 6.48469 4.07317 -1.69177 
6.48469 4.07317 -1.25796 6.48688 3.04409 -2.00195 6.48688 3.04409 -0.94777 
6.48688 3.84574 -2.00195 6.48688 3.84574 -0.94777 6.48937 2.90656 -1.85554 
6.48937 2.90656 -1.09419 6.48937 3.98327 -1.85554 6.48937 3.98327 -1.09419 
6.4901 3.19892 -2.0857 6.4901 3.19892 -0.86402 6.4901 3.69091 -2.0857 
6.4901 3.69091 -0.86402 6.49131 2.80531 -1.62562 6.49131 2.80531 -1.32411 
6.49131 4.08452 -1.62562 6.49131 4.08452 -1.32411 6.49767 3.247 -2.09375 
6.49767 3.247 -0.85598 6.49767 3.64283 -2.09375 6.49767 3.64283 -0.85598 
6.49784 2.79977 -1.55046 6.49784 2.79977 -1.39927 6.49784 4.09006 -1.55046 
6.49784 4.09006 -1.39927 6.50002 2.79792 -1.47486 6.50002 4.09191 -1.47486 
6.50007 2.99531 -1.94004 6.50007 2.99531 -1.00968 6.50007 3.89452 -1.94004 
6.50007 3.89452 -1.00968 6.50047 3.0944 -2.01806 6.50047 3.0944 -0.93167 
6.50047 3.79543 -2.01806 6.50047 3.79543 -0.93167 6.5035 3.29653 -2.10039 
6.5035 3.29653 -0.84934 6.5035 3.5933 -2.10039 6.5035 3.5933 -0.84934 
6.50486 2.88785 -1.79249 6.50486 2.88785 -1.15723 6.50486 4.00198 -1.79249 
6.50486 4.00198 -1.15723 6.50739 3.34643 -2.10544 6.50739 3.34643 -0.84429 
6.50739 3.5434 -2.10544 6.50739 3.5434 -0.84429 6.50827 2.94895 -1.87483 
6.50827 2.94895 -1.0749 6.50827 3.94088 -1.87483 6.50827 3.94088 -1.0749 
6.5099 3.39561 -2.10812 6.5099 3.39561 -0.84161 6.5099 3.49422 -2.10812 
6.5099 3.49422 -0.84161 6.51054 3.44492 -2.10926 6.51054 3.44492 -0.84047 
6.5117 3.14601 -2.03282 6.5117 3.14601 -0.91691 6.5117 3.74382 -2.03282 
6.5117 3.74382 -0.91691 6.51476 3.0403 -1.95674 6.51476 3.0403 -0.99299 
6.51476 3.84953 -1.95674 6.51476 3.84953 -0.99299 6.51713 2.87185 -1.72749 
6.51713 2.87185 -1.22224 6.51713 4.01798 -1.72749 6.51713 4.01798 -1.22224 
6.52053 3.19822 -2.04588 6.52053 3.19822 -0.90384 6.52053 3.69161 -2.04588 
6.52053 3.69161 -0.90384 6.52535 2.99283 -1.89316 6.52535 2.99283 -1.05657 
6.52535 3.897 -1.89316 6.52535 3.897 -1.05657 6.52586 2.85875 -1.66179 
6.52586 2.85875 -1.28794 6.52586 4.03108 -1.66179 6.52586 4.03108 -1.28794 
6.52816 3.24633 -2.05406 6.52816 3.24633 -0.89567 6.52816 3.6435 -2.05406 
6.52816 3.6435 -0.89567 6.52879 3.09034 -1.97304 6.52879 3.09034 -0.97668 
6.52879 3.79949 -1.97304 6.52879 3.79949 -0.97668 6.53089 2.94786 -1.82633 
6.53089 2.94786 -1.12339 6.53089 3.94197 -1.82633 6.53089 3.94197 -1.12339 
6.53425 3.29566 -2.0605 6.53425 3.29566 -0.88923 6.53425 3.59417 -2.0605 
6.53425 3.59417 -0.88923 6.53608 2.85384 -1.58869 6.53608 2.85384 -1.36103 
6.53608 4.03599 -1.58869 6.53608 4.03599 -1.36103 6.5382 3.34561 -2.06568 
6.5382 3.34561 -0.88405 6.5382 3.54422 -2.06568 6.5382 3.54422 -0.88405 
6.54012 3.39555 -2.06936 6.54012 3.39555 -0.88037 6.54012 3.49428 -2.06936 
6.54012 3.49428 -0.88037 6.54044 3.03766 -1.91015 6.54044 3.03766 -1.03957 
6.54044 3.85217 -1.91015 6.54044 3.85217 -1.03957 6.54048 3.14143 -1.98787 
6.54048 3.14143 -0.96186 6.54048 3.7484 -1.98787 6.54048 3.7484 -0.96186 
6.54049 2.8501 -1.5131 6.54049 2.8501 -1.43663 6.54049 4.03973 -1.5131 
6.54049 4.03973 -1.43663 6.54074 3.44492 -2.07056 6.54074 3.44492 -0.87916 
6.5454 2.93041 -1.76231 6.5454 2.93041 -1.18742 6.5454 3.95942 -1.76231 
6.5454 3.95942 -1.18742 6.5484 2.99144 -1.8448 6.5484 2.99144 -1.10492 
6.5484 3.89839 -1.8448 6.5484 3.89839 -1.10492 6.54978 3.19342 -2.00118 
6.54978 3.19342 -0.94855 6.54978 3.69641 -2.00118 6.54978 3.69641 -0.94855 
6.55545 3.08689 -1.92522 6.55545 3.08689 -1.0245 6.55545 3.80294 -1.92522 
6.55545 3.80294 -1.0245 6.55619 2.91532 -1.69695 6.55619 2.91532 -1.25277 
6.55619 3.97451 -1.69695 6.55619 3.97451 -1.25277 6.55667 3.24616 -2.01292 
6.55667 3.24616 -0.93681 6.55667 3.64367 -2.01292 6.55667 3.64367 -0.93681 
6.56287 3.29541 -2.01936 6.56287 3.29541 -0.93037 6.56287 3.59442 -2.01936 
6.56287 3.59442 -0.93037 6.56384 3.03617 -1.86233 6.56384 3.03617 -1.08739 
6.56384 3.85366 -1.86233 6.56384 3.85366 -1.08739 6.56699 3.34504 -2.02443 
6.56699 3.34504 -0.9253 6.56699 3.54479 -2.02443 6.56699 3.54479 -0.9253 
6.56759 3.13786 -1.9404 6.56759 3.13786 -1.00933 6.56759 3.75197 -1.9404 
6.56759 3.75197 -1.00933 6.5685 2.90908 -1.62444 6.5685 2.90908 -1.32528 
6.5685 3.98075 -1.62444 6.5685 3.98075 -1.32528 6.569 2.99129 -1.79562 
6.569 2.99129 -1.1541 6.569 3.44492 -2.03043 6.569 3.44492 -0.91929 
6.569 3.89854 -1.79562 6.569 3.89854 -1.1541 6.56904 3.39491 -2.02812 
6.56904 3.39491 -0.9216 6.56904 3.49492 -2.02812 6.56904 3.49492 -0.9216 
6.57627 2.90575 -1.55111 6.57627 2.90575 -1.39861 6.57627 3.98408 -1.55111 
6.57627 3.98408 -1.39861 6.57733 3.19005 -1.95422 6.57733 3.19005 -0.99551 
6.57733 3.69978 -1.95422 6.57733 3.69978 -0.99551 6.57872 2.90418 -1.47486 
6.57872 3.98565 -1.47486 6.57923 3.08517 -1.87751 6.57923 3.08517 -1.07221 
6.57923 3.80466 -1.87751 6.57923 3.80466 -1.07221 6.58214 2.97474 -1.73093 
6.58214 2.97474 -1.21879 6.58214 3.91509 -1.73093 6.58214 3.91509 -1.21879 
6.58465 3.24273 -1.96631 6.58465 3.24273 -0.98342 6.58465 3.6471 -1.96631 
6.58465 3.6471 -0.98342 6.5849 3.03584 -1.81342 6.5849 3.03584 -1.13631 
6.5849 3.85399 -1.81342 6.5849 3.85399 -1.13631 6.58898 3.29503 -1.97743 
6.58898 3.29503 -0.97229 6.58898 3.5948 -1.97743 6.58898 3.5948 -0.97229 
6.5922 3.1352 -1.89153 6.5922 3.1352 -1.05819 6.5922 3.75463 -1.89153 
6.5922 3.75463 -1.05819 6.59318 3.34469 -1.98263 6.59318 3.34469 -0.9671 
6.59318 3.54514 -1.98263 6.59318 3.54514 -0.9671 6.59524 3.39486 -1.98655 
6.59524 3.39486 -0.96318 6.59524 3.49497 -1.98655 6.59524 3.49497 -0.96318 
6.59526 3.44492 -1.98897 6.59526 3.44492 -0.96076 6.59679 2.96781 -1.65939 
6.59679 2.96781 -1.29033 6.59679 3.92202 -1.65939 6.59679 3.92202 -1.29033 
6.60074 3.08451 -1.82839 6.60074 3.08451 -1.12134 6.60074 3.80532 -1.82839 
6.60074 3.80532 -1.12134 6.60245 3.18716 -1.90553 6.60245 3.18716 -1.04419 
6.60245 3.70267 -1.90553 6.60245 3.70267 -1.04419 6.60356 3.03667 -1.76354 
6.60356 3.03667 -1.18619 6.60356 3.85316 -1.76354 6.60356 3.85316 -1.18619 
6.6067 2.9631 -1.58624 6.6067 2.9631 -1.36349 6.6067 3.92673 -1.58624 
6.6067 3.92673 -1.36349 6.6101 3.2399 -1.91824 6.6101 3.2399 -1.03148 
6.6101 3.64993 -1.91824 6.6101 3.64993 -1.03148 6.61167 2.96075 -1.5131 
6.61167 2.96075 -1.43663 6.61167 3.92908 -1.5131 6.61167 3.92908 -1.43663 
6.61408 3.13446 -1.84266 6.61408 3.13446 -1.10707 6.61408 3.75537 -1.84266 
6.61408 3.75537 -1.10707 6.61495 3.29203 -1.92957 6.61495 3.29203 -1.02016 
6.61495 3.5978 -1.92957 6.61495 3.5978 -1.02016 6.61729 3.3446 -1.93959 
6.61729 3.3446 -1.01014 6.61729 3.54523 -1.93959 6.61729 3.54523 -1.01014 
6.61945 3.44492 -1.94626 6.61945 3.44492 -1.00347 6.61949 3.39469 -1.94352 
6.61949 3.39469 -1.00621 6.61949 3.49514 -1.94352 6.61949 3.49514 -1.00621 
6.61976 3.08513 -1.77856 6.61976 3.08513 -1.17116 6.61976 3.8047 -1.77856 
6.61976 3.8047 -1.17116 6.62034 3.02876 -1.69273 6.62034 3.02876 -1.25699 
6.62034 3.86107 -1.69273 6.62034 3.86107 -1.25699 6.62483 3.18501 -1.85584 
6.62483 3.18501 -1.09389 6.62483 3.70482 -1.85584 6.62483 3.70482 -1.09389 
6.63239 3.02308 -1.62076 6.63239 3.02308 -1.32896 6.63239 3.86675 -1.62076 
6.63239 3.86675 -1.32896 6.63298 3.23768 -1.86886 6.63298 3.23768 -1.08087 
6.63298 3.65215 -1.86886 6.63298 3.65215 -1.08087 6.63345 3.13461 -1.79273 
6.63345 3.13461 -1.157 6.63345 3.75522 -1.79273 6.63345 3.75522 -1.157 
6.6344 3.08379 -1.73022 6.6344 3.08379 -1.21951 6.6344 3.80604 -1.73022 
6.6344 3.80604 -1.21951 6.63845 3.28953 -1.88008 6.63845 3.28953 -1.06965 
6.63845 3.6003 -1.88008 6.63845 3.6003 -1.06965 6.63964 3.01966 -1.54801 
6.63964 3.01966 -1.40172 6.63964 3.87017 -1.54801 6.63964 3.87017 -1.40172 
6.64127 3.34209 -1.89042 6.64127 3.34209 -1.05931 6.64127 3.54774 -1.89042 
6.64127 3.54774 -1.05931 6.64147 3.39464 -1.89956 6.64147 3.39464 -1.05016 
6.64147 3.49519 -1.89956 6.64147 3.49519 -1.05016 6.64152 3.44492 -1.90242 
6.64152 3.44492 -1.04731 6.64207 3.01851 -1.47486 6.64207 3.87132 -1.47486 
6.64461 3.18497 -1.80599 6.64461 3.18497 -1.14374 6.64461 3.70486 -1.80599 
6.64461 3.70486 -1.14374 6.64859 3.13313 -1.74461 6.64859 3.13313 -1.20512 
6.64859 3.7567 -1.74461 6.64859 3.7567 -1.20512 6.649 3.07692 -1.65871 
6.649 3.07692 -1.29102 6.649 3.81291 -1.65871 6.649 3.81291 -1.29102 
6.65319 3.23607 -1.81831 6.65319 3.23607 -1.13142 6.65319 3.65376 -1.81831 
6.65319 3.65376 -1.13142 6.65887 3.07229 -1.58575 6.65887 3.07229 -1.36397 
6.65887 3.81754 -1.58575 6.65887 3.81754 -1.36397 6.65917 3.28776 -1.82966 
6.65917 3.28776 -1.12007 6.65917 3.60207 -1.82966 6.65917 3.60207 -1.12007 
6.66026 3.18362 -1.75825 6.66026 3.18362 -1.19148 6.66026 3.70621 -1.75825 
6.66026 3.70621 -1.19148 6.66141 3.13246 -1.69581 6.66141 3.13246 -1.25392 
6.66141 3.44492 -1.85755 6.66141 3.44492 -1.09218 6.66141 3.75737 -1.69581 
6.66141 3.75737 -1.25392 6.66254 3.3399 -1.84 6.66254 3.3399 -1.10973 
6.66254 3.54993 -1.84 6.66254 3.54993 -1.10973 6.66329 3.39233 -1.8493 
6.66329 3.39233 -1.10042 6.66329 3.4975 -1.8493 6.66329 3.4975 -1.10042 
6.66381 3.06997 -1.51265 6.66381 3.06997 -1.43708 6.66381 3.81986 -1.51265 
6.66381 3.81986 -1.43708 6.66931 3.23465 -1.7708 6.66931 3.23465 -1.17893 
6.66931 3.65518 -1.7708 6.66931 3.65518 -1.17893 6.67359 3.18274 -1.70951 
6.67359 3.18274 -1.24021 6.67359 3.70709 -1.70951 6.67359 3.70709 -1.24021 
6.67391 3.12693 -1.62344 6.67391 3.12693 -1.32629 6.67391 3.7629 -1.62344 
6.67391 3.7629 -1.32629 6.67573 3.28747 -1.78309 6.67573 3.28747 -1.16664 
6.67573 3.60236 -1.78309 6.67573 3.60236 -1.16664 6.67908 3.44492 -1.81175 
6.67908 3.44492 -1.13797 6.67949 3.3396 -1.79364 6.67949 3.3396 -1.15608 
6.67949 3.55023 -1.79364 6.67949 3.55023 -1.15608 6.68059 3.39229 -1.8033 
6.68059 3.39229 -1.14643 6.68059 3.49754 -1.8033 6.68059 3.49754 -1.14643 
6.68134 3.12313 -1.55026 6.68134 3.12313 -1.39946 6.68134 3.7667 -1.55026 
6.68134 3.7667 -1.39946 6.68308 3.23377 -1.72255 6.68308 3.23377 -1.22718 
6.68308 3.65606 -1.72255 6.68308 3.65606 -1.22718 6.68403 3.12221 -1.47486 
6.68403 3.76762 -1.47486 6.68446 3.18246 -1.66045 6.68446 3.18246 -1.28928 
6.68446 3.70737 -1.66045 6.68446 3.70737 -1.28928 6.69003 3.28643 -1.73492 
6.69003 3.28643 -1.21481 6.69003 3.6034 -1.73492 6.69003 3.6034 -1.21481 
6.69414 3.33957 -1.74651 6.69414 3.33957 -1.20321 6.69414 3.55026 -1.74651 
6.69414 3.55026 -1.20321 6.69447 3.44492 -1.76515 6.69447 3.44492 -1.18458 
6.69448 3.23341 -1.67367 6.69448 3.23341 -1.27606 6.69448 3.65642 -1.67367 
6.69448 3.65642 -1.27606 6.69457 3.17775 -1.58753 6.69457 3.17775 -1.36219 
6.69457 3.71208 -1.58753 6.69457 3.71208 -1.36219 6.69568 3.39217 -1.75623 
6.69568 3.39217 -1.19349 6.69568 3.49766 -1.75623 6.69568 3.49766 -1.19349 
6.7001 3.17654 -1.51265 6.7001 3.17654 -1.43708 6.7001 3.71329 -1.51265 
6.7001 3.71329 -1.43708 6.702 3.28584 -1.68581 6.702 3.28584 -1.26391 
6.702 3.60399 -1.68581 6.702 3.60399 -1.26391 6.70346 3.23359 -1.62429 
6.70346 3.23359 -1.32543 6.70346 3.65624 -1.62429 6.70346 3.65624 -1.32543 
6.70663 3.33896 -1.69761 6.70663 3.33896 -1.25211 6.70663 3.55087 -1.69761 
6.70663 3.55087 -1.25211 6.70756 3.44492 -1.71784 6.70756 3.44492 -1.23188 
6.70836 3.39213 -1.70875 6.70836 3.39213 -1.24098 6.70836 3.4977 -1.70875 
6.70836 3.4977 -1.24098 6.71149 3.28587 -1.63646 6.71149 3.28587 -1.31327 
6.71149 3.60396 -1.63646 6.71149 3.60396 -1.31327 6.71168 3.23179 -1.54979 
6.71168 3.23179 -1.39994 6.71168 3.65804 -1.54979 6.71168 3.65804 -1.39994 
6.71443 3.23119 -1.47486 6.71443 3.65864 -1.47486 6.71665 3.33863 -1.64814 
6.71665 3.33863 -1.30158 6.71665 3.5512 -1.64814 6.71665 3.5512 -1.30158 
6.71832 3.28562 -1.5875 6.71832 3.28562 -1.36223 6.71832 3.44492 -1.66995 
6.71832 3.44492 -1.27977 6.71832 3.60421 -1.5875 6.71832 3.60421 -1.36223 
6.71893 3.39169 -1.65932 6.71893 3.39169 -1.29041 6.71893 3.49814 -1.65932 
6.71893 3.49814 -1.29041 6.72385 3.28442 -1.51262 6.72385 3.28442 -1.4371 
6.72385 3.60541 -1.51262 6.72385 3.60541 -1.4371 6.72402 3.33835 -1.59933 
6.72402 3.33835 -1.35039 6.72402 3.55148 -1.59933 6.72402 3.55148 -1.35039 
6.72671 3.44492 -1.62159 6.72671 3.44492 -1.32813 6.72682 3.39166 -1.6108 
6.72682 3.39166 -1.33892 6.72682 3.49817 -1.6108 6.72682 3.49817 -1.33892 
6.72898 3.33834 -1.55022 6.72898 3.33834 -1.3995 6.72898 3.55149 -1.55022 
6.72898 3.55149 -1.3995 6.7318 3.33804 -1.47486 6.7318 3.55179 -1.47486 
6.73233 3.39155 -1.56168 6.73233 3.39155 -1.38805 6.73233 3.49828 -1.56168 
6.73233 3.49828 -1.38805 6.73272 3.44492 -1.57288 6.73272 3.44492 -1.37685 
6.73539 3.39151 -1.51262 6.73539 3.39151 -1.4371 6.73539 3.49832 -1.51262 
6.73539 3.49832 -1.4371 6.73633 3.44492 -1.52393 6.73633 3.44492 -1.4258 
6.73753 3.44492 -1.47486 3.79367 1.61353 -1.91653 3.79778 1.66667 -1.90493 
3.80722 1.56081 -1.97331 3.80832 1.6135 -1.96366 3.81208 1.66563 -1.9531 
3.8185 1.71845 -1.94082 3.82452 1.56077 -2.01932 3.82527 1.6132 -2.01001 
3.8264 1.50819 -2.02756 3.82864 1.66534 -1.99967 3.83462 1.71703 -1.98833 
3.8432 1.76813 -1.976 3.84629 1.50819 -2.07244 3.84634 1.45791 -2.06958 
3.84634 1.55846 -2.06958 3.84654 1.61101 -2.06043 3.84936 1.66357 -2.05009 
3.85436 1.81849 -1.96274 3.85484 1.71543 -2.03888 3.86298 1.76809 -2.02586 
3.86833 1.45796 -2.11353 3.86833 1.55841 -2.11353 3.86836 1.50819 -2.11628 
3.87052 1.40787 -2.1096 3.87052 1.6085 -2.1096 3.87286 1.66107 -2.09958 
3.87373 1.81864 -2.01267 3.87771 1.7132 -2.08826 3.88536 1.76594 -2.07555 
3.88707 1.86859 -1.9984 3.89255 1.50819 -2.15898 3.89257 1.45813 -2.15657 
3.89257 1.55824 -2.15657 3.89463 1.40797 -2.15264 3.89463 1.60841 -2.15264 
3.89561 1.8179 -2.06155 3.89883 1.3583 -2.14745 3.89883 1.65808 -2.14745 
3.90291 1.91726 -1.98343 3.90317 1.71037 -2.13633 3.90858 1.86793 -2.04753 
3.91048 1.76306 -2.12424 3.91877 1.45818 -2.19814 3.91877 1.55819 -2.19814 
3.91881 1.50819 -2.20045 3.92023 1.81525 -2.11042 3.92082 1.40831 -2.19445 
3.92082 1.60806 -2.19445 3.92397 1.91693 -2.03235 3.92495 1.35868 -2.18937 
3.92495 1.65769 -2.18937 3.93114 1.30943 -2.18294 3.93114 1.70694 -2.18294 
3.93236 1.86621 -2.09524 3.93803 1.75968 -2.17119 3.93941 1.96166 -2.01482 
3.94707 1.50819 -2.24058 3.94733 1.81167 -2.15789 3.94737 1.91545 -2.08017 
3.9477 1.45882 -2.23937 3.9477 1.55755 -2.23937 3.94961 1.40888 -2.2357 
3.94961 1.60749 -2.2357 3.95356 1.35893 -2.23052 3.95356 1.65744 -2.23052 
3.95693 2.00524 -1.99635 3.95902 1.86276 -2.14306 3.95965 1.3096 -2.22408 
3.95965 1.70677 -2.22408 3.96246 1.96027 -2.06317 3.96728 1.26149 -2.2159 
3.96728 1.75488 -2.2159 3.97305 1.9128 -2.12675 3.97611 1.20928 -2.20284 
3.97611 1.80709 -2.20284 3.97727 1.50819 -2.27927 3.97791 1.45888 -2.27813 
3.97791 1.55749 -2.27813 3.97954 2.00416 -2.04484 3.98042 1.4097 -2.27545 
3.98042 1.60667 -2.27545 3.98431 1.3598 -2.2704 3.98431 1.65657 -2.2704 
3.98734 1.8587 -2.18807 3.98774 1.95779 -2.11006 3.99014 1.31027 -2.26377 
3.99014 1.7061 -2.26377 3.99771 1.26219 -2.25572 3.99771 1.75418 -2.25572 
3.99844 2.04654 -2.02555 4.00094 1.90901 -2.17197 4.00436 2.00165 -2.09219 
4.0071 1.21472 -2.24618 4.0071 1.80166 -2.24618 4.00933 1.50819 -2.31644 
4.01014 1.45906 -2.31554 4.01014 1.55731 -2.31554 4.0126 1.40981 -2.31283 
4.0126 1.60656 -2.31283 4.01574 1.95364 -2.15676 4.01684 1.36105 -2.30852 
4.01684 1.65533 -2.30852 4.01793 1.16299 -2.23182 4.01793 1.85339 -2.23182 
4.02254 1.31144 -2.30191 4.02254 1.70494 -2.30191 4.02285 2.04427 -2.0732 
4.02651 2.10525 -1.99082 4.03018 1.26351 -2.29418 4.03018 1.75286 -2.29418 
4.03095 1.11229 -2.21569 4.03095 1.90408 -2.21569 4.03194 1.99782 -2.13909 
4.03946 1.21594 -2.28467 4.03946 1.80043 -2.28467 4.04317 1.50819 -2.35199 
4.04317 2.08554 -2.05313 4.04402 1.45912 -2.35114 4.04402 1.55725 -2.35114 
4.04544 1.94884 -2.20078 4.04658 1.41017 -2.34858 4.04658 1.6062 -2.34858 
4.05009 2.041 -2.12011 4.05041 1.16931 -2.27365 4.05041 1.84706 -2.27365 
4.05083 1.36146 -2.34433 4.05083 1.65492 -2.34433 4.05676 1.3131 -2.3384 
4.05676 1.70328 -2.3384 4.06033 2.16211 -1.95529 4.06166 1.99253 -2.18452 
4.063 1.11834 -2.2578 4.063 1.89803 -2.2578 4.06436 1.26521 -2.3308 
4.06436 1.75117 -2.3308 4.07004 2.08261 -2.1002 4.07362 1.2179 -2.32154 
4.07362 1.79847 -2.32154 4.07504 2.14403 -2.01872 4.07732 1.07358 -2.24342 
4.07732 1.94279 -2.24342 4.07872 1.50819 -2.38583 4.07943 2.03594 -2.16589 
4.07962 1.45906 -2.38502 4.07962 1.55731 -2.38502 4.08233 1.40981 -2.38256 
4.08233 1.60656 -2.38256 4.08451 1.1713 -2.31065 4.08451 1.84508 -2.31065 
4.08664 1.36105 -2.37832 4.08664 1.65533 -2.37832 4.09093 2.12206 -2.07895 
4.09322 1.02963 -2.22734 4.09322 1.98674 -2.22734 4.09325 1.31144 -2.37262 
4.09325 1.70494 -2.37262 4.097 1.1255 -2.29816 4.097 1.89087 -2.29816 
4.09812 2.21555 -1.9175 4.09892 2.078 -2.14592 4.10098 1.26351 -2.36498 
4.10098 1.75286 -2.36498 4.11049 1.21594 -2.3557 4.11049 1.80043 -2.3557 
4.11059 2.02929 -2.20991 4.11071 2.19895 -1.9822 4.11106 1.08063 -2.2841 
4.11106 1.93574 -2.2841 4.11589 1.50819 -2.41789 4.11703 1.45888 -2.41725 
4.11703 1.55749 -2.41725 4.11945 2.11772 -2.12501 4.11971 1.4097 -2.41474 
4.11971 1.60667 -2.41474 4.12151 1.16931 -2.34475 4.12151 1.84706 -2.34475 
4.12475 2.17891 -2.04343 4.12476 1.3598 -2.41085 4.12476 1.65657 -2.41085 
4.12667 1.03679 -2.26849 4.12667 1.97958 -2.26849 4.12972 2.07171 -2.19017 
4.13139 1.31027 -2.40502 4.13139 1.7061 -2.40502 4.13736 1.11834 -2.33216 
4.13736 1.89803 -2.33216 4.13944 1.26219 -2.39745 4.13944 1.75418 -2.39745 
4.14152 2.15596 -2.10292 4.14377 2.02229 -2.25139 4.14898 1.21472 -2.38806 
4.14898 1.80166 -2.38806 4.14997 2.24999 -1.94379 4.15001 2.11159 -2.16983 
4.15174 1.07358 -2.31784 4.15174 1.94279 -2.31784 4.15458 1.50819 -2.44809 
4.15578 1.45882 -2.44746 4.15578 1.55755 -2.44746 4.15946 1.40888 -2.44555 
4.15946 1.60749 -2.44555 4.16234 2.06376 -2.23282 4.16251 2.23232 -2.00567 
4.16334 1.16299 -2.37723 4.16334 1.85339 -2.37723 4.16464 1.35893 -2.44159 
4.16464 1.65744 -2.44159 4.16782 1.98674 -2.30194 4.17108 1.3096 -2.43551 
4.17108 1.70677 -2.43551 4.17174 2.15022 -2.14795 4.17757 2.21124 -2.06644 
4.17926 1.26149 -2.42787 4.17926 1.75488 -2.42787 4.17947 1.11229 -2.36421 
4.17947 1.90408 -2.36421 4.18233 2.10389 -2.21283 4.18525 2.02929 -2.28457 
4.19232 1.20928 -2.41905 4.19232 1.80709 -2.41905 4.1926 2.29686 -1.9037 
4.19438 1.06753 -2.34972 4.19438 1.94884 -2.34972 4.19471 1.50819 -2.47635 
4.19471 2.18708 -2.12493 4.19702 1.45818 -2.47639 4.19702 1.55819 -2.47639 
4.20071 1.40831 -2.47434 4.20071 1.60806 -2.47434 4.20357 2.28135 -1.96632 
4.20368 2.14258 -2.19148 4.20499 2.07171 -2.26544 4.20579 1.35868 -2.47021 
4.20579 1.35868 -0.81955 4.20579 1.65769 -2.47021 4.20709 1.15767 -2.40782 
4.20709 1.8587 -2.40782 4.21064 1.99253 -2.3335 4.21222 1.30943 -2.46402 
4.21222 1.30943 -0.82574 4.21222 1.70694 -2.46402 4.21688 2.26253 -2.02756 
4.22166 2.32543 -1.87439 4.22319 1.10736 -2.39422 4.22319 1.90901 -2.39422 
4.22397 1.25669 -2.45713 4.22397 1.25669 -0.83263 4.22397 1.75968 -2.45713 
4.22533 2.11159 -2.24515 4.22635 2.17974 -2.16881 4.22927 2.03594 -2.31573 
4.23164 2.31114 -1.9386 4.23247 2.24048 -2.08717 4.23618 1.50819 -2.50261 
4.23727 1.2047 -2.44783 4.23727 1.81167 -2.44783 4.2384 1.06273 -2.37942 
4.2384 1.95364 -2.37942 4.23859 1.45813 -2.50259 4.23859 1.55824 -2.50259 
4.24252 1.40797 -2.50053 4.24252 1.40797 -0.78923 4.24252 1.60841 -2.50053 
4.24392 2.29375 -2.00054 4.24721 2.15022 -2.22342 4.24771 1.3583 -2.49632 
4.24771 1.3583 -0.79344 4.24771 1.65808 -2.49632 4.24924 2.078 -2.29624 
4.25028 2.21529 -2.14488 4.2521 1.15361 -2.43614 4.2521 1.86276 -2.43614 
4.25607 1.99782 -2.36322 4.25855 2.273 -2.06113 4.25883 1.306 -2.49199 
4.25883 1.306 -0.79777 4.25883 1.71037 -2.49199 4.26104 2.33933 -1.90916 
4.2684 1.10357 -2.42211 4.2684 1.9128 -2.42211 4.27015 2.11772 -2.27571 
4.27023 2.18708 -2.20045 4.27092 1.25332 -2.48468 4.27092 1.25332 -0.80508 
4.27092 1.76306 -2.48468 4.2722 2.32306 -1.97264 4.27505 2.041 -2.34507 
4.27542 2.24914 -2.11974 4.27888 1.50819 -2.5268 4.28163 1.45796 -2.52683 
4.28163 1.45796 -0.76293 4.28163 1.55841 -2.52683 4.28474 1.20113 -2.47493 
4.28474 1.20113 -0.81483 4.28474 1.81525 -2.47493 4.2851 1.95779 -2.40742 
4.28555 1.40787 -2.52463 4.28555 1.40787 -0.76513 4.28555 1.6085 -2.52463 
4.28595 2.30384 -2.03389 4.29224 2.15596 -2.25364 4.29496 2.08261 -2.32511 
4.29557 1.3553 -2.5223 4.29557 1.3553 -0.76746 4.29557 1.66107 -2.5223 
4.29992 1.15016 -2.4628 4.29992 1.15016 -0.82696 4.29992 1.86621 -2.4628 
4.3017 2.2812 -2.09346 4.30297 2.00165 -2.3908 4.3069 1.30317 -2.51745 
4.3069 1.30317 -0.77231 4.3069 1.7132 -2.51745 4.30799 2.24048 -2.16269 
4.31417 2.33257 -2.00572 4.31499 1.10093 -2.44779 4.31499 1.10093 -0.84197 
4.31499 1.91545 -2.44779 4.3162 2.12206 -2.30423 4.31961 1.25043 -2.5098 
4.31961 1.25043 -0.77996 4.31961 1.76594 -2.5098 4.32196 2.04427 -2.37231 
4.32272 1.50819 -2.54887 4.32272 1.50819 -0.74089 4.32558 1.45791 -2.54882 
4.32558 1.45791 -0.74094 4.32558 1.55846 -2.54882 4.32872 2.21124 -2.21759 
4.32906 2.31139 -2.0661 4.33199 1.0561 -0.85707 4.33199 1.96027 -2.43269 
4.33361 1.19847 -2.49955 4.33361 1.19847 -0.79021 4.33361 1.8179 -2.49955 
4.33403 2.273 -2.1366 4.33473 1.40536 -2.54862 4.33473 1.40536 -0.74114 
4.33473 1.61101 -2.54862 4.34203 2.08554 -2.35199 4.34507 1.3528 -2.5458 
4.34507 1.3528 -0.74396 4.34507 1.66357 -2.5458 4.34763 1.14844 -2.48658 
4.34763 1.14844 -0.80318 4.34763 1.86793 -2.48658 4.35032 1.01222 -0.87414 
4.35032 2.00416 -2.41562 4.35173 2.17891 -2.27041 4.35628 1.30095 -2.54032 
4.35628 1.30095 -0.74944 4.35628 1.71543 -2.54032 4.35743 2.33966 -2.03773 
4.36127 2.30384 -2.10921 4.36281 1.09944 -2.47119 4.36281 1.09944 -0.81857 
4.36281 1.91693 -2.47119 4.3676 1.50819 -2.56876 4.3676 1.50819 -0.721 
4.3676 2.26253 -2.17828 4.3693 1.24828 -2.53218 4.3693 1.24828 -0.75758 
4.3693 1.76809 -2.53218 4.36961 2.04654 -2.39672 4.37584 1.4556 -2.57064 
4.37584 1.4556 -0.71912 4.37584 1.56077 -2.57064 4.37584 1.56077 -0.71912 
4.37644 2.14403 -2.32012 4.38034 1.05471 -0.83402 4.38034 1.96166 -2.45574 
4.38248 1.19773 -2.52143 4.38248 1.19773 -0.76833 4.38248 1.81864 -2.52143 
4.38514 1.40317 -2.56989 4.38514 1.40317 -0.71987 4.38514 1.6132 -2.56989 
4.38944 2.33257 -2.08098 4.38949 2.23232 -2.23265 4.39462 2.29375 -2.15124 
4.39549 1.35103 -2.56652 4.39549 1.35103 -0.72324 4.39549 1.66534 -2.56652 
4.39675 1.14778 -2.50809 4.39675 1.14778 -0.78167 4.39675 1.86859 -2.50809 
4.39881 1.01113 -0.85153 4.39881 2.00524 -2.43823 4.40434 0.91113 -0.92111 
4.40434 2.10525 -2.36865 4.40683 1.29934 -2.56054 4.40683 1.29934 -0.72922 
4.40683 1.71703 -2.56054 4.41173 1.09911 -2.49225 4.41173 1.09911 -0.79751 
4.41173 1.91726 -2.49225 4.41296 2.19895 -2.28445 4.41339 1.50819 -2.58642 
4.41339 1.50819 -0.70334 4.41913 2.36005 -2.05068 4.41916 1.24824 -2.55196 
4.41916 1.24824 -0.7378 4.41916 1.76813 -2.55196 4.42184 1.45556 -2.58794 
4.42184 1.45556 -0.70182 4.42184 1.56081 -2.58794 4.42184 1.56081 -0.70182 
4.42252 2.32306 -2.12296 4.42884 2.28135 -2.19159 4.42952 1.05456 -0.81341 
4.42952 1.96181 -2.47635 4.4315 1.40287 -2.58684 4.4315 1.40287 -0.70292 
4.4315 1.6135 -2.58684 4.4315 1.6135 -0.70292 4.43242 1.19788 -2.5408 
4.43242 1.19788 -0.74896 4.43242 1.81849 -2.5408 4.43265 0.95112 -0.87755 
4.43265 2.06525 -2.41221 4.43987 0.85426 -0.95493 4.43987 2.16211 -2.33483 
4.44205 1.35074 -2.58307 4.44205 1.35074 -0.70669 4.44205 1.66563 -2.58307 
4.44205 1.66563 -0.70669 4.44658 1.1484 -2.5271 4.44658 1.1484 -0.76266 
4.44658 1.86797 -2.5271 4.45137 2.24999 -2.24519 4.45202 2.35095 -2.09298 
4.45434 1.29792 -2.57666 4.45434 1.29792 -0.7131 4.45434 1.71845 -2.57666 
4.45656 2.31114 -2.16352 4.45999 1.50819 -2.60182 4.45999 1.50819 -0.68794 
4.4616 1.09994 -2.51091 4.4616 1.09994 -0.77885 4.4616 1.91643 -2.51091 
4.46284 0.99368 -0.83701 4.46284 2.0227 -2.45275 4.4669 1.2469 -2.5676 
4.4669 1.2469 -0.72216 4.4669 1.76948 -2.5676 4.46821 0.89413 -0.90774 
4.46821 2.12224 -2.38202 4.46891 1.45544 -2.60303 4.46891 1.45544 -0.68673 
4.46891 1.56094 -2.60303 4.46891 1.56094 -0.68673 4.47766 0.80082 -0.99272 
4.47766 2.21555 -2.29704 4.47863 1.40284 -2.60149 4.47863 1.40284 -0.68827 
4.47863 1.61353 -2.60149 4.47863 1.61353 -0.68827 4.48053 1.19641 -2.55594 
4.48053 1.19641 -0.73382 4.48053 1.81997 -2.55594 4.486 2.33933 -2.13412 
4.49022 1.3497 -2.59738 4.49022 1.3497 -0.69238 4.49022 1.66667 -2.59738 
4.49022 1.66667 -0.69238 4.49146 0.71951 -1.0872 4.49146 2.29686 -2.20256 
4.49421 1.03801 -0.80027 4.49421 1.97837 -2.48949 4.49492 1.14706 -2.54175 
4.49492 1.14706 -0.74801 4.49492 1.86931 -2.54175 4.49765 0.93512 -0.86528 
4.49765 2.08126 -2.42448 4.50259 1.29704 -2.59043 4.50259 1.29704 -0.69933 
4.50259 1.71933 -2.59043 4.50259 1.71933 -0.69933 4.50522 0.83891 -0.94344 
4.50522 2.17746 -2.34632 4.5073 1.50819 -2.61491 4.5073 1.50819 -0.67485 
4.51563 1.24601 -2.58094 4.51563 1.24601 -0.70882 4.51563 1.77037 -2.58094 
4.51563 1.77037 -0.70882 4.51612 0.65078 -1.18659 4.51612 2.36559 -2.10317 
4.5164 1.4554 -2.61571 4.5164 1.4554 -0.67405 4.5164 1.56098 -2.61571 
4.5164 1.56098 -0.67405 4.51701 0.75179 -1.03378 4.51701 2.26459 -2.25598 
4.52077 0.69095 -1.11626 4.52077 2.32543 -2.1735 4.52753 1.40223 -2.61398 
4.52753 1.40223 -0.67578 4.52753 1.61414 -2.61398 4.52753 1.61414 -0.67578 
4.52819 0.97859 -0.82622 4.52819 2.03778 -2.46354 4.52934 1.19573 -2.56876 
4.52934 1.19573 -0.721 4.52934 1.82065 -2.56876 4.52934 1.82065 -0.721 
4.53241 1.09203 -2.52769 4.53241 1.09203 -0.76207 4.53241 1.92434 -2.52769 
4.53338 0.87993 -0.89772 4.53338 2.13644 -2.39204 4.53933 1.34912 -2.60935 
4.53933 1.34912 -0.68041 4.53933 1.66726 -2.60935 4.53933 1.66726 -0.68041 
4.54361 0.7875 -0.98314 4.54361 2.22887 -2.30662 4.54662 0.62683 -1.21857 
4.55065 0.66444 -1.14664 4.55065 2.35193 -2.14312 4.55147 1.29668 -2.60182 
4.55147 1.29668 -0.68794 4.55147 1.71969 -2.60182 4.55147 1.71969 -0.68794 
4.55519 0.70738 -1.07862 4.55519 1.50819 -2.62567 4.55519 1.50819 -0.66409 
4.55519 2.30899 -2.21114 4.56335 0.92202 -0.85655 4.56335 2.09435 -2.43321 
4.5647 1.24573 -2.59181 4.5647 1.24573 -0.69795 4.5647 1.77064 -2.59181 
4.5647 1.77064 -0.69795 4.56575 1.03108 -0.78562 4.56575 1.98529 -2.50414 
4.56582 1.45496 -2.62628 4.56582 1.45496 -0.66348 4.56582 1.56141 -2.62628 
4.56582 1.56141 -0.66348 4.56643 1.14019 -2.55635 4.56643 1.14019 -0.73341 
4.56643 1.87618 -2.55635 4.56643 1.87618 -0.73341 4.57116 0.82649 -0.93551 
4.57116 2.18988 -2.35425 4.577 1.4019 -2.624 4.577 1.4019 -0.66576 
4.577 1.61447 -2.624 4.577 1.61447 -0.66576 4.58104 0.64006 -1.17828 
4.58104 2.37631 -2.11148 4.58122 0.74101 -1.02613 4.58122 2.27537 -2.26363 
4.58496 0.68037 -1.10879 4.58496 2.336 -2.18097 4.58869 1.34915 -2.61884 
4.58869 1.34915 -0.67092 4.58869 1.66723 -2.61884 4.58869 1.66723 -0.67092 
4.59952 0.86858 -0.8911 4.59952 2.14779 -2.39866 4.6007 0.97235 -0.81391 
4.6007 2.04402 -2.47585 4.60085 1.29686 -2.61081 4.60085 1.29686 -0.67895 
4.60085 1.71951 -2.61081 4.60085 1.71951 -0.67895 4.60171 1.1902 -2.58126 
4.60171 1.1902 -0.7085 4.60171 1.82617 -2.58126 4.60171 1.82617 -0.7085 
4.60355 1.50819 -2.63406 4.60355 1.50819 -0.6557 4.60438 1.08635 -2.53974 
4.60438 1.08635 -0.75002 4.60438 1.93002 -2.53974 4.60438 1.93002 -0.75002 
4.60854 0.77829 -0.97617 4.60854 2.23808 -2.31359 4.61185 0.61787 -1.2111 
4.61434 1.45493 -2.63416 4.61434 1.45493 -0.6556 4.61434 1.56144 -2.63416 
4.61434 1.56144 -0.6556 4.61537 0.65534 -1.14045 4.61537 2.36103 -2.14931 
4.61975 0.69867 -1.07247 4.61975 2.3177 -2.21729 4.62581 1.40162 -2.63136 
4.62581 1.40162 -0.6584 4.62581 1.61475 -2.63136 4.62581 1.61475 -0.6584 
4.63645 0.91711 -0.84633 4.63645 2.09926 -2.44343 4.6365 0.81858 -0.92969 
4.6365 2.1978 -2.36007 4.63761 1.24102 -2.60192 4.63761 1.24102 -0.68784 
4.63761 1.77535 -2.60192 4.63761 1.77535 -0.68784 4.63764 1.3489 -2.62567 
4.63764 1.3489 -0.66409 4.63764 1.66748 -2.62567 4.63764 1.66748 -0.66409 
4.6389 1.02637 -0.77571 4.6389 1.99 -2.51405 4.6389 1.99 -0.77571 
4.63939 1.13556 -2.56621 4.63939 1.13556 -0.72355 4.63939 1.88081 -2.56621 
4.63939 1.88081 -0.72355 4.64611 0.63265 -1.17309 4.64668 0.73368 -1.02085 
4.64668 2.28269 -2.26891 4.65008 0.67323 -1.10376 4.65008 2.34314 -2.186 
4.65226 1.50819 -2.64006 4.65226 1.50819 -0.6497 4.66346 1.45482 -2.63967 
4.66346 1.45482 -0.65009 4.66346 1.56155 -2.63967 4.66346 1.56155 -0.65009 
4.67403 0.96902 -0.80614 4.67403 2.04735 -2.48362 4.67409 0.77226 -0.97212 
4.67409 2.24411 -2.31764 4.67468 0.86304 -0.88457 4.67468 2.15333 -2.40519 
4.67488 1.1864 -2.58869 4.67488 1.1864 -0.70107 4.67488 1.82997 -2.58869 
4.67488 1.82997 -0.70107 4.67492 1.40161 -2.63632 4.67492 1.40161 -0.65344 
4.67492 1.61476 -2.63632 4.67492 1.61476 -0.65344 4.67535 1.29506 -2.61903 
4.67535 1.29506 -0.67073 4.67535 1.72131 -2.61903 4.67535 1.72131 -0.67073 
4.67713 1.08293 -2.54699 4.67713 1.08293 -0.74277 4.67713 1.93345 -2.54699 
4.67713 1.93345 -0.74277 4.68067 0.64991 -1.13643 4.68067 2.36646 -2.15333 
4.6809 0.61138 -1.20794 4.68488 0.69344 -1.06877 4.68488 2.32293 -2.22099 
4.70121 1.50819 -2.64368 4.70121 1.50819 -0.64608 4.71204 0.91337 -0.84192 
4.71204 2.103 -2.44784 4.71204 1.02402 -0.77074 4.71204 1.99235 -2.51902 
4.71204 1.99235 -0.77074 4.71208 0.81484 -0.92529 4.71208 2.20154 -2.36447 
4.71208 0.72989 -1.01814 4.71208 2.28648 -2.27162 4.71249 1.23981 -2.60745 
4.71249 1.23981 -0.68231 4.71249 1.77656 -2.60745 4.71249 1.77656 -0.68231 
4.71249 1.13324 -2.57116 4.71249 1.13324 -0.7186 4.71249 1.88313 -2.57116 
4.71249 1.88313 -0.7186 4.71252 1.34769 -2.63119 4.71252 1.34769 -0.65857 
4.71252 1.66868 -2.63119 4.71252 1.66868 -0.65857 4.71252 1.45478 -2.64274 
4.71252 1.45478 -0.64702 4.71252 1.56159 -2.64274 4.71252 1.56159 -0.64702 
4.71542 0.6283 -1.17098 4.71542 0.66961 -1.10121 4.75028 0.60921 -1.20688 
4.75028 0.64783 -1.13519 4.75028 0.69169 -1.06753 4.75028 0.77012 -0.97016 
4.75028 0.86119 -0.88239 4.75028 0.96745 -0.80369 4.75028 1.08178 -2.54941 
4.75028 1.08178 -0.74035 4.75028 1.18548 -2.59138 4.75028 1.18548 -0.69838 
4.75028 1.29446 -2.62177 4.75028 1.29446 -0.66799 4.75028 1.40131 -2.63915 
4.75028 1.40131 -0.65061 4.75028 1.50819 -2.64488 4.75028 1.50819 -0.64488 
4.75028 1.61506 -2.63915 4.75028 1.61506 -0.65061 4.75028 1.72191 -2.62177 
4.75028 1.72191 -0.66799 4.75028 1.83089 -2.59138 4.75028 1.83089 -0.69838 
4.75028 1.93459 -2.54941 4.75028 1.93459 -0.74035 4.75028 2.04892 -2.48607 
4.75028 2.15518 -2.40737 4.78513 0.66961 -1.10121 4.78513 0.6283 -1.17098 
4.78804 1.45478 -2.64274 4.78804 1.45478 -0.64702 4.78804 1.56159 -2.64274 
4.78804 1.56159 -0.64702 4.78804 1.34769 -2.63119 4.78804 1.34769 -0.65857 
4.78804 1.66868 -2.63119 4.78804 1.66868 -0.65857 4.78806 1.13324 -2.57116 
4.78806 1.13324 -0.7186 4.78806 1.88313 -2.57116 4.78806 1.88313 -0.7186 
4.78807 1.23981 -2.60745 4.78807 1.23981 -0.68231 4.78807 1.77656 -2.60745 
4.78807 1.77656 -0.68231 4.78848 0.72989 -1.01814 4.78848 0.81484 -0.92529 
4.78851 1.02402 -0.77074 4.78851 1.99235 -2.51902 4.78851 1.99235 -0.77074 
4.78851 0.91337 -0.84192 4.78851 2.103 -2.44784 4.79935 1.50819 -2.64368 
4.79935 1.50819 -0.64608 4.81568 0.69344 -1.06877 4.81966 0.61138 -1.20794 
4.81989 0.64991 -1.13643 4.82342 1.08293 -2.54699 4.82342 1.08293 -0.74277 
4.82342 1.93345 -2.54699 4.82342 1.93345 -0.74277 4.8252 1.29506 -2.61903 
4.8252 1.29506 -0.67073 4.8252 1.72131 -2.61903 4.8252 1.72131 -0.67073 
4.82564 1.40161 -2.63632 4.82564 1.40161 -0.65344 4.82564 1.61476 -2.63632 
4.82564 1.61476 -0.65344 4.82568 1.1864 -2.58869 4.82568 1.1864 -0.70107 
4.82568 1.82997 -2.58869 4.82568 1.82997 -0.70107 4.82587 0.86304 -0.88457 
4.82647 0.77226 -0.97212 4.82653 0.96902 -0.80614 4.8371 1.45482 -2.63967 
4.8371 1.45482 -0.65009 4.8371 1.56155 -2.63967 4.8371 1.56155 -0.65009 
4.8483 1.50819 -2.64006 4.8483 1.50819 -0.6497 4.85047 0.67323 -1.10376 
4.85388 0.73368 -1.02085 4.85445 0.63265 -1.17309 4.86117 1.13556 -2.56621 
4.86117 1.13556 -0.72355 4.86117 1.88081 -2.56621 4.86117 1.88081 -0.72355 
4.86166 1.02637 -0.77571 4.86166 1.99 -0.77571 4.86291 1.3489 -2.62567 
4.86291 1.3489 -0.66409 4.86291 1.66748 -2.62567 4.86291 1.66748 -0.66409 
4.86295 1.24102 -2.60192 4.86295 1.24102 -0.68784 4.86295 1.77535 -2.60192 
4.86295 1.77535 -0.68784 4.86406 0.81858 -0.92969 4.86411 0.91711 -0.84633 
4.87475 1.40162 -2.63136 4.87475 1.40162 -0.6584 4.87475 1.61475 -2.63136 
4.87475 1.61475 -0.6584 4.88081 0.69867 -1.07247 4.88519 0.65534 -1.14045 
4.88622 1.45493 -2.63416 4.88622 1.45493 -0.6556 4.88622 1.56144 -2.63416 
4.88622 1.56144 -0.6556 4.88871 0.61787 -1.2111 4.89202 0.77829 -0.97617 
4.89618 1.08635 -0.75002 4.89618 1.93002 -0.75002 4.89701 1.50819 -2.63406 
4.89701 1.50819 -0.6557 4.89885 1.1902 -2.58126 4.89885 1.1902 -0.7085 
4.89885 1.82617 -2.58126 4.89885 1.82617 -0.7085 4.89971 1.29686 -2.61081 
4.89971 1.29686 -0.67895 4.89971 1.71951 -2.61081 4.89971 1.71951 -0.67895 
4.89986 0.97235 -0.81391 4.90103 0.86858 -0.8911 4.91187 1.34915 -2.61884 
4.91187 1.34915 -0.67092 4.91187 1.66723 -2.61884 4.91187 1.66723 -0.67092 
4.91559 0.68037 -1.10879 4.91933 0.74101 -1.02613 4.91952 0.64006 -1.17828 
4.92258 0.60561 -1.25033 4.92356 1.4019 -2.624 4.92356 1.4019 -0.66576 
4.92356 1.61447 -2.624 4.92356 1.61447 -0.66576 4.9294 0.82649 -0.93551 
4.93412 1.14019 -0.73341 4.93412 1.87618 -0.73341 4.93474 1.45496 -2.62628 
4.93474 1.45496 -0.66348 4.93474 1.56141 -2.62628 4.93474 1.56141 -0.66348 
4.93481 1.03108 -0.78562 4.93481 1.98529 -0.78562 4.93586 1.24573 -2.59181 
4.93586 1.24573 -0.69795 4.93586 1.77064 -2.59181 4.93586 1.77064 -0.69795 
4.9372 0.92202 -0.85655 4.94537 0.70738 -1.07862 4.94537 1.50819 -2.62567 
4.94537 1.50819 -0.66409 4.94909 1.29668 -2.60182 4.94909 1.29668 -0.68794 
4.94909 1.71969 -2.60182 4.94909 1.71969 -0.68794 4.94991 0.66444 -1.14664 
4.95394 0.62683 -1.21857 4.95694 0.7875 -0.98314 4.96123 1.34912 -2.60935 
4.96123 1.34912 -0.68041 4.96123 1.66726 -2.60935 4.96123 1.66726 -0.68041 
4.96718 0.87993 -0.89772 4.96815 1.09203 -0.76207 4.96815 1.92434 -0.76207 
4.97122 1.19573 -0.721 4.97122 1.82065 -0.721 4.97237 0.97859 -0.82622 
4.97303 1.40223 -2.61398 4.97303 1.40223 -0.67578 4.97303 1.61414 -2.61398 
4.97303 1.61414 -0.67578 4.97979 0.69095 -1.11626 4.98355 0.75179 -1.03378 
4.98416 1.4554 -2.61571 4.98416 1.4554 -0.67405 4.98416 1.56098 -2.61571 
4.98416 1.56098 -0.67405 4.98444 0.65078 -1.18659 4.98493 1.24601 -0.70882 
4.98493 1.77037 -0.70882 4.9874 0.61671 -1.25882 4.99326 1.50819 -2.61491 
4.99326 1.50819 -0.67485 4.99534 0.83891 -0.94344 4.99796 1.29704 -0.69933 
4.99796 1.71933 -2.59043 4.99796 1.71933 -0.69933 5.00291 0.93512 -0.86528 
5.00563 1.14706 -0.74801 5.00563 1.86931 -0.74801 5.00635 1.03801 -0.80027 
5.00635 1.97837 -0.80027 5.0091 0.71951 -1.0872 5.01033 1.3497 -0.69238 
5.01033 1.66667 -2.59738 5.01033 1.66667 -0.69238 5.01456 0.67704 -1.15564 
5.01827 0.63967 -1.22791 5.02002 1.19641 -0.73382 5.02002 1.81997 -0.73382 
5.02193 1.40284 -2.60149 5.02193 1.40284 -0.68827 5.02193 1.61353 -2.60149 
5.02193 1.61353 -0.68827 5.0229 0.80082 -0.99272 5.03165 1.45544 -2.60303 
5.03165 1.45544 -0.68673 5.03165 1.56094 -2.60303 5.03165 1.56094 -0.68673 
5.03234 0.89413 -0.90774 5.03366 1.2469 -0.72216 5.03366 1.76948 -0.72216 
5.03772 0.99368 -0.83701 5.03895 1.09994 -0.77885 5.03895 1.91643 -0.77885 
5.04056 1.50819 -2.60182 5.04056 1.50819 -0.68794 5.044 0.70523 -1.12624 
5.04622 1.29792 -0.7131 5.04622 1.71845 -0.7131 5.04854 0.66542 -1.19678 
5.04919 0.76638 -1.04457 5.05137 0.63171 -1.26919 5.05398 1.1484 -0.76266 
5.05398 1.86797 -0.76266 5.0585 1.35074 -0.70669 5.0585 1.66563 -0.70669 
5.06069 0.85426 -0.95493 5.06791 0.95112 -0.87755 5.06814 1.19788 -0.74896 
5.06814 1.81849 -0.74896 5.06906 1.40287 -0.70292 5.06906 1.6135 -2.58684 
5.06906 1.6135 -0.70292 5.07104 1.05456 -0.81341 5.07104 1.96181 -0.81341 
5.07172 0.73502 -1.09817 5.07804 0.69332 -1.1668 5.07871 1.45556 -0.70182 
5.07871 1.56081 -2.58794 5.07871 1.56081 -0.70182 5.0814 1.24824 -0.7378 
5.0814 1.76813 -0.7378 5.08142 0.65632 -1.23908 5.08361 0.62626 -1.31155 
5.08717 1.50819 -2.58642 5.08717 1.50819 -0.70334 5.0876 0.81742 -1.00531 
5.08883 1.09911 -0.79751 5.08883 1.91726 -0.79751 5.09372 1.29934 -0.72922 
5.09372 1.71703 -0.72922 5.09622 0.91113 -0.92111 5.10175 1.01113 -0.85153 
5.10175 2.00524 -0.85153 5.1038 1.14778 -0.78167 5.1038 1.86859 -0.78167 
5.10507 1.35103 -0.72324 5.10507 1.66534 -0.72324 5.10594 0.72262 -1.13852 
5.11107 0.78406 -1.05711 5.11112 0.6838 -1.20878 5.1138 0.65046 -1.28135 
5.11541 1.40317 -0.71987 5.11541 1.6132 -0.71987 5.11807 1.19773 -0.76833 
5.11807 1.81864 -0.76833 5.12022 1.05471 -0.83402 5.12022 1.96166 -0.83402 
5.12411 0.87234 -0.96964 5.12472 1.4556 -0.71912 5.12472 1.56077 -0.71912 
5.12597 0.63171 -1.34379 5.13095 0.96983 -0.89304 5.13126 1.24828 -0.75758 
5.13126 1.76809 -0.75758 5.13296 0.75384 -1.11148 5.13296 1.50819 -0.721 
5.13775 1.09944 -0.81857 5.13775 1.91693 -0.81857 5.13929 0.71253 -1.18055 
5.14313 0.67672 -1.25203 5.14428 1.30095 -0.74944 5.14428 1.71543 -0.74944 
5.14883 0.83746 -1.01935 5.15024 1.01222 -0.87414 5.15024 2.00416 -0.87414 
5.15293 1.14844 -0.80318 5.15293 1.86793 -0.80318 5.15549 1.3528 -0.74396 
5.15549 1.66357 -0.74396 5.15608 0.65632 -1.31373 5.15853 0.93084 -0.93777 
5.16583 1.40536 -0.74114 5.16583 1.61101 -0.74114 5.16653 0.74337 -1.15316 
5.16695 1.19847 -0.79021 5.16695 1.8179 -0.79021 5.16725 0.63967 -1.37689 
5.16857 1.0561 -0.85707 5.16857 1.96027 -0.85707 5.1715 0.70498 -1.22366 
5.17184 0.80513 -1.07217 5.17498 1.45791 -0.74094 5.17498 1.55846 -0.74094 
5.17783 1.50819 -0.74089 5.1786 0.9721 -0.91745 5.18095 1.25043 -0.77996 
5.18095 1.76594 -0.77996 5.18435 0.89431 -0.98553 5.18557 1.10093 -0.84197 
5.18557 1.91545 -0.84197 5.18638 0.6838 -1.28404 5.19257 0.77589 -1.12707 
5.19366 1.30317 -0.77231 5.19366 1.7132 -0.77231 5.19759 1.01472 -0.89896 
5.19759 2.00165 -0.89896 5.19837 0.66542 -1.34662 5.19886 0.73518 -1.1963 
5.20064 1.15016 -0.82696 5.20064 1.86621 -0.82696 5.20498 1.3553 -0.76746 
5.20498 1.66107 -0.76746 5.2056 0.93376 -0.96465 5.20832 0.86042 -1.03612 
5.20857 0.65078 -1.41072 5.21461 0.71253 -1.25587 5.215 1.40787 -0.76513 
5.215 1.6085 -0.76513 5.21546 1.05858 -0.88234 5.21546 1.95779 -0.88234 
5.21582 1.20113 -0.81483 5.21582 1.81525 -0.81483 5.21893 1.45796 -0.76293 
5.21893 1.55841 -0.76293 5.22168 1.50819 -0.76296 5.22514 0.76723 -1.17002 
5.22551 0.97537 -0.94469 5.22836 0.69332 -1.31712 5.22964 1.25332 -0.80508 
5.22964 1.76306 -0.80508 5.23033 0.82929 -1.08931 5.23041 0.89865 -1.01405 
5.23215 1.10357 -0.86765 5.23215 1.9128 -0.86765 5.23952 0.67704 -1.3806 
5.24173 1.306 -0.79777 5.24173 1.71037 -0.79777 5.242 0.74337 -1.22863 
5.24449 1.01855 -0.92654 5.24846 1.15361 -0.85362 5.24846 1.86276 -0.85362 
5.24852 0.66444 -1.44525 5.25028 0.80108 -1.14488 5.25132 0.93837 -0.99352 
5.25285 1.3583 -0.79344 5.25285 1.65808 -0.79344 5.25335 0.86615 -1.06634 
5.25664 0.72262 -1.28922 5.25804 1.40797 -0.78923 5.25804 1.60841 -0.78923 
5.26197 1.45813 -0.78717 5.26197 1.55824 -0.78717 5.26216 1.06273 -0.91034 
5.26329 1.2047 -0.84194 5.26329 1.81167 -0.84194 5.26438 1.50819 -0.78715 
5.26809 0.77589 -1.20259 5.26892 0.70523 -1.35116 5.27128 0.98044 -0.97403 
5.27421 0.83663 -1.12095 5.27523 0.90478 -1.04461 5.27659 1.25669 -0.83263 
5.27659 1.75968 -0.83263 5.27737 1.10736 -0.89554 5.2789 0.69095 -1.41537 
5.28368 0.75384 -1.2622 5.28637 0.68037 -1.47957 5.28834 1.30943 -0.82574 
5.28834 1.70694 -0.82574 5.28992 1.02384 -0.95626 5.29347 1.15767 -0.88194 
5.29347 1.8587 -0.88194 5.29477 1.35868 -0.81955 5.29477 1.65769 -0.81955 
5.29557 0.94466 -1.02432 5.29688 0.87379 -1.09828 5.29699 0.73502 -1.32344 
5.29984 1.40831 -0.81542 5.29984 1.60806 -0.81542 5.30354 1.45818 -0.81337 
5.30354 1.55819 -0.81337 5.30585 0.82929 -1.16483 5.30585 1.50819 -0.81341 
5.30618 1.06753 -0.94004 5.30796 0.71951 -1.38606 5.30823 1.20928 -0.87071 
5.30823 1.80709 -0.87071 5.31531 0.98709 -1.00519 5.31654 0.70738 -1.44979 
5.31823 0.91249 -1.07693 5.32109 1.11229 -0.92555 5.3213 1.26149 -0.86189 
5.3213 1.75488 -0.86189 5.32299 0.80513 -1.22332 5.32882 0.86615 -1.14181 
5.32948 1.3096 -0.85425 5.32948 1.70677 -0.85425 5.33274 1.02963 -0.98782 
5.33591 1.35893 -0.84817 5.33591 1.65744 -0.84817 5.33722 1.16299 -0.91253 
5.33804 0.78406 -1.28409 5.33822 0.95262 -1.05694 5.3411 1.40888 -0.84421 
5.3411 1.60749 -0.84421 5.34477 1.45882 -0.8423 5.34477 1.55755 -0.8423 
5.34598 1.50819 -0.84167 5.34881 1.07358 -0.97192 5.35055 0.90478 -1.11993 
5.35059 0.76638 -1.34597 5.35158 1.21472 -0.9017 5.35678 0.99408 -1.03837 
5.35904 0.86042 -1.18684 5.36112 1.26219 -0.89231 5.36138 0.75179 -1.41161 
5.3632 1.11834 -0.9576 5.36917 1.31027 -0.88474 5.36917 1.7061 -0.88474 
5.37084 0.94466 -1.09959 5.37389 1.03679 -1.02127 5.3758 1.3598 -0.87891 
5.3758 1.65657 -0.87891 5.37581 0.83746 -1.24633 5.37905 1.16931 -0.94501 
5.38085 1.4097 -0.87502 5.38085 1.60667 -0.87502 5.38111 0.89865 -1.16475 
5.38353 1.45888 -0.87251 5.38353 1.55749 -0.87251 5.38467 1.50819 -0.87187 
5.3895 1.08063 -1.00566 5.38985 0.81742 -1.30756 5.38996 0.98709 -1.07985 
5.39007 1.21594 -0.93406 5.39958 1.26351 -0.92478 5.40164 0.93837 -1.14384 
5.40244 0.80082 -1.37226 5.40356 1.1255 -0.9916 5.40731 1.31144 -0.91714 
5.40734 1.02963 -1.06242 5.40962 0.89431 -1.21081 5.41391 1.36105 -0.91144 
5.41391 1.65533 -0.91144 5.41605 1.1713 -0.97911 5.41823 1.40981 -0.9072 
5.41823 1.60656 -0.9072 5.42094 1.45906 -0.90474 5.42094 1.55731 -0.90474 
5.42112 0.98044 -1.12387 5.42184 1.50819 -0.90393 5.42324 1.07358 -1.04634 
5.42552 0.87234 -1.27104 5.42694 1.2179 -0.96822 5.43051 0.93376 -1.18956 
5.43619 1.26521 -0.95896 5.43756 1.11834 -1.03196 5.4389 1.02384 -1.10524 
5.44023 0.85426 -1.33447 5.4438 1.3131 -0.95136 5.44973 1.36146 -0.94543 
5.45015 1.16931 -1.01611 5.45047 0.97537 -1.16965 5.45398 1.41017 -0.94118 
5.45512 1.06753 -1.08898 5.45653 1.45912 -0.93862 5.45653 1.55725 -0.93862 
5.45739 0.93084 -1.23663 5.45739 1.50819 -0.93777 5.4611 1.21594 -1.00509 
5.46862 1.01855 -1.15067 5.46961 1.11229 -1.07407 5.47037 1.26351 -0.99558 
5.47405 0.91113 -1.29894 5.47771 0.9721 -1.21656 5.47802 1.31144 -0.98785 
5.48263 1.16299 -1.05794 5.48372 1.36105 -0.98125 5.48482 1.06273 -1.133 
5.48742 0.89413 -1.36282 5.48795 1.40981 -0.97693 5.49041 1.45906 -0.97422 
5.49123 1.50819 -0.97332 5.49345 1.21472 -1.04358 5.4962 1.01472 -1.19757 
5.49962 1.10736 -1.11779 5.50212 0.96983 -1.26421 5.50285 1.26219 -1.03404 
5.51042 1.31027 -1.02599 5.51281 1.05858 -1.1797 5.51322 1.15767 -1.10169 
5.51624 1.3598 -1.01936 5.51761 0.95112 -1.32725 5.52013 1.4097 -1.01431 
5.52102 1.01222 -1.24492 5.52445 1.20928 -1.08692 5.52751 1.10357 -1.16301 
5.53327 1.26149 -1.07386 5.53809 1.0561 -1.22659 5.54091 1.3096 -1.06568 
5.54154 1.15361 -1.1467 5.54363 1.01113 -1.29341 5.54699 1.35893 -1.05924 
5.55319 1.10093 -1.20959 5.55322 1.2047 -1.13187 5.56114 1.05471 -1.27494 
5.56253 1.25669 -1.11857 5.5682 1.15016 -1.19452 5.56942 1.30943 -1.10682 
5.57659 1.09944 -1.25741 5.58033 1.20113 -1.17934 5.58175 1.05456 -1.32412 
5.59008 1.25332 -1.16552 5.59198 1.14844 -1.24223 5.59765 1.09911 -1.30633 
5.60495 1.19847 -1.22821 5.61349 1.14778 -1.29136 5.6163 1.09994 -1.3562 
5.6325 1.1484 -1.34118 4.88822 1.07676 -2.5516 4.89557 1.02305 -2.61214 
4.90199 1.07587 -2.59985 4.90876 0.97063 -2.66905 4.91104 1.1269 -2.5873 
4.91213 1.02276 -2.65871 4.91811 1.07446 -2.64736 4.92271 1.17739 -2.57366 
4.92669 1.12555 -2.63504 4.92983 0.91589 -2.72862 4.93003 0.96843 -2.71947 
4.93285 1.02099 -2.70913 4.93785 1.17592 -2.62178 4.93832 1.07285 -2.69791 
4.94647 1.12551 -2.68489 4.95154 1.2254 -2.60762 4.95181 0.91583 -2.77257 
4.95185 0.86561 -2.77531 4.95401 0.96593 -2.76864 4.95635 1.0185 -2.75862 
4.95722 1.17606 -2.67171 4.9612 1.07063 -2.7473 4.96774 1.27386 -2.59259 
4.96885 1.12336 -2.73459 4.97056 1.22601 -2.65744 4.97604 0.86561 -2.81802 
4.97606 0.81555 -2.8156 4.97606 0.91567 -2.8156 4.97812 0.96583 -2.81168 
4.9791 1.17532 -2.72059 4.98232 1.0155 -2.80649 4.9864 1.27469 -2.64247 
4.98665 1.0678 -2.79536 4.99207 1.22536 -2.70657 4.99397 1.12048 -2.78327 
5.00226 0.81561 -2.85718 5.00226 0.91561 -2.85718 5.0023 0.86561 -2.85949 
5.0023 1.31923 -2.62468 5.00371 1.17267 -2.76945 5.00431 0.76573 -2.85348 
5.00431 0.96549 -2.85348 5.00746 1.27436 -2.69139 5.00843 1.01511 -2.84841 
5.01463 1.06437 -2.84197 5.01585 1.22364 -2.75428 5.02152 1.1171 -2.83023 
5.0229 1.31909 -2.67386 5.03056 0.86561 -2.89962 5.03082 1.16909 -2.81692 
5.03086 1.27287 -2.73921 5.03118 0.81625 -2.89841 5.03118 0.91497 -2.89841 
5.0331 0.7663 -2.89473 5.0331 0.96492 -2.89473 5.03705 0.71635 -2.88955 
5.03705 1.01486 -2.88955 5.04041 1.36266 -2.65539 5.04251 1.22019 -2.8021 
5.04314 1.06419 -2.88311 5.04595 1.31769 -2.72221 5.05077 1.1123 -2.87494 
5.05654 1.27022 -2.78579 5.0596 1.16452 -2.86187 5.06076 0.86561 -2.93831 
5.0614 0.81631 -2.93717 5.0614 0.91491 -2.93717 5.06303 1.36158 -2.70388 
5.06391 0.76712 -2.93449 5.06391 0.9641 -2.93449 5.06644 1.42267 -2.62155 
5.0678 0.71722 -2.92944 5.0678 1.014 -2.92944 5.07083 1.21613 -2.84711 
5.07123 1.31522 -2.7691 5.07363 0.66769 -2.9228 5.07363 1.06352 -2.9228 
5.0812 0.61962 -2.91476 5.0812 1.1116 -2.91476 5.08193 1.40396 -2.68459 
5.08442 1.26643 -2.83101 5.08785 1.35908 -2.75123 5.09059 1.15908 -2.90522 
5.09282 0.86561 -2.97548 5.09363 0.81648 -2.97458 5.09363 0.91474 -2.97458 
5.09609 0.76724 -2.97187 5.09609 0.96398 -2.97187 5.09663 1.47966 -2.58598 
5.09923 1.31107 -2.8158 5.10033 0.71847 -2.96755 5.10033 1.01275 -2.96755 
5.10142 1.21081 -2.89086 5.10603 0.66886 -2.96094 5.10603 1.06236 -2.96094 
5.10634 1.40169 -2.73224 5.11 1.46267 -2.64986 5.11367 0.62093 -2.95322 
5.11367 1.11029 -2.95322 5.11444 1.2615 -2.87473 5.11543 1.35524 -2.79813 
5.12295 0.57336 -2.94371 5.12295 1.15786 -2.94371 5.12666 0.86561 -3.01102 
5.12666 1.44296 -2.71217 5.12751 0.81654 -3.01017 5.12751 0.91468 -3.01017 
5.12893 1.30626 -2.85982 5.13007 0.76759 -3.00762 5.13007 0.96363 -3.00762 
5.13358 1.39843 -2.77915 5.1339 0.52674 -2.93268 5.1339 1.20448 -2.93268 
5.13431 0.71888 -3.00337 5.13431 1.01234 -3.00337 5.14025 0.67052 -2.99744 
5.14025 1.0607 -2.99744 5.14382 1.51953 -2.61433 5.14514 1.34995 -2.84356 
5.14649 1.25545 -2.91683 5.14785 0.62263 -2.98983 5.14785 1.10859 -2.98983 
5.15353 1.44004 -2.75923 5.15711 0.57532 -2.98058 5.15711 1.15589 -2.98058 
5.15853 1.50146 -2.67775 5.16081 1.30021 -2.90245 5.16221 0.86561 -3.04487 
5.16292 1.39336 -2.82492 5.16311 0.81648 -3.04405 5.16311 0.91474 -3.04405 
5.16582 0.76724 -3.04159 5.16582 0.96398 -3.04159 5.168 0.52872 -2.96969 
5.168 1.2025 -2.96969 5.17013 0.71847 -3.03736 5.17013 1.01275 -3.03736 
5.17442 1.47948 -2.73799 5.17671 1.34416 -2.88638 5.17674 0.66886 -3.03166 
5.17674 1.06236 -3.03166 5.18049 0.48293 -2.9572 5.18049 1.24829 -2.9572 
5.18241 1.43542 -2.80496 5.18446 0.62093 -3.02401 5.18446 1.11029 -3.02401 
5.19398 0.57336 -3.01473 5.19398 1.15786 -3.01473 5.19408 1.38671 -2.86895 
5.19419 1.55638 -2.64124 5.19455 0.43805 -2.94313 5.19455 1.29316 -2.94313 
5.19937 0.86561 -3.07693 5.20051 0.81631 -3.07629 5.20051 0.91491 -3.07629 
5.20294 1.47514 -2.78404 5.20319 0.76712 -3.07377 5.20319 0.9641 -3.07377 
5.205 0.52674 -3.00379 5.205 1.20448 -3.00379 5.20824 1.53634 -2.70247 
5.20825 0.71722 -3.06988 5.20825 1.014 -3.06988 5.21016 1.33701 -2.92753 
5.21321 1.42913 -2.84921 5.21488 0.66769 -3.06405 5.21488 1.06352 -3.06405 
5.22085 0.47577 -2.9912 5.22085 1.25545 -2.9912 5.22293 0.61962 -3.05649 
5.22293 1.1116 -3.05649 5.22501 1.51338 -2.76196 5.22726 1.37971 -2.91042 
5.23246 0.57214 -3.04709 5.23246 1.15908 -3.04709 5.2335 1.46901 -2.82887 
5.23523 0.431 -2.97688 5.23523 1.30021 -2.97688 5.23807 0.86561 -3.10712 
5.23927 0.81625 -3.1065 5.23927 0.91497 -3.1065 5.24295 0.7663 -3.10459 
5.24295 0.96492 -3.10459 5.24583 1.42118 -2.89185 5.246 1.58974 -2.6647 
5.24683 0.52041 -3.03627 5.24683 1.21081 -3.03627 5.24813 0.71635 -3.10063 
5.24813 1.01486 -3.10063 5.25131 1.34416 -2.96098 5.25457 0.66702 -3.09455 
5.25457 1.06419 -3.09455 5.25523 1.50765 -2.80699 5.26106 1.56867 -2.72548 
5.26275 0.61892 -3.08691 5.26275 1.1123 -3.08691 5.26295 0.46972 -3.02325 
5.26295 1.2615 -3.02325 5.26581 1.46131 -2.87187 5.26874 1.38671 -2.9436 
5.27581 0.5667 -3.07809 5.27581 1.16452 -3.07809 5.27786 0.42495 -3.00875 
5.27786 1.30626 -3.00875 5.2782 0.86561 -3.13539 5.2782 1.5445 -2.78397 
5.28051 0.81561 -3.13542 5.28051 0.91561 -3.13542 5.2842 0.76573 -3.13338 
5.2842 0.96549 -3.13338 5.28717 1.5 -2.85052 5.28847 1.42913 -2.92448 
5.28928 0.7161 -3.12925 5.28928 1.01511 -3.12925 5.29057 0.51509 -3.06686 
5.29057 1.21613 -3.06686 5.29413 1.34995 -2.99254 5.29571 0.66685 -3.12306 
5.29571 0.66685 -1.48478 5.29571 1.06437 -3.12306 5.30668 0.46479 -3.05326 
5.30668 1.26643 -3.05326 5.30746 0.61411 -3.11616 5.30746 0.61411 -1.49167 
5.30746 1.1171 -3.11616 5.30881 1.46901 -2.90419 5.30984 1.53717 -2.82785 
5.31276 1.39336 -2.97476 5.31596 1.5979 -2.74621 5.31967 0.86561 -3.16165 
5.32076 0.56212 -3.10686 5.32076 1.16909 -3.10686 5.32189 1.31107 -3.03846 
5.32208 0.81555 -3.16163 5.32208 0.91567 -3.16163 5.32601 0.76539 -3.15956 
5.32601 0.96583 -3.15956 5.3307 1.50765 -2.88246 5.3312 0.71572 -3.15536 
5.3312 0.71572 -1.45247 5.3312 1.0155 -3.15536 5.33272 1.43542 -2.95527 
5.33377 1.57272 -2.80392 5.33559 0.51103 -3.09518 5.33559 1.22019 -3.09518 
5.33956 1.35524 -3.02226 5.34204 1.63042 -2.72017 5.34232 0.66342 -3.15103 
5.34232 0.66342 -1.4568 5.34232 1.0678 -3.15103 5.35189 1.27022 -3.08115 
5.35364 1.47514 -2.93474 5.35372 1.5445 -2.85949 5.35441 0.61074 -3.14371 
5.35441 0.61074 -1.46412 5.35441 1.12048 -3.14371 5.35854 1.39843 -3.0041 
5.3589 1.60656 -2.77878 5.36237 0.86561 -3.18584 5.36511 0.81539 -3.18587 
5.36511 0.91583 -3.18587 5.36823 0.55855 -3.13397 5.36823 0.55855 -1.47386 
5.36823 1.17267 -3.13397 5.36859 1.31522 -3.06645 5.36904 0.76529 -3.18367 
5.36904 0.96593 -3.18367 5.37573 1.51338 -2.91268 5.37845 1.44004 -2.98415 
5.37906 0.71272 -3.18134 5.37906 0.71272 -1.42649 5.37906 1.0185 -3.18134 
5.38341 0.50758 -1.486 5.38341 1.22364 -3.12184 5.38518 1.63862 -2.7525 
5.38645 1.35908 -3.04984 5.39039 0.66059 -3.17649 5.39039 0.66059 -1.43134 
5.39039 1.07063 -3.17649 5.39148 1.5979 -2.82173 5.39848 0.45835 -1.50101 
5.39848 1.27287 -3.10683 5.39969 1.47948 -2.96326 5.4031 0.60786 -3.16884 
5.4031 0.60786 -1.439 5.4031 1.12336 -3.16884 5.40545 1.40169 -3.03135 
5.40621 0.86561 -3.20791 5.40907 0.81533 -3.20785 5.40907 0.91589 -3.20785 
5.41221 1.56867 -2.87663 5.41547 0.41353 -1.5161 5.41547 1.31769 -3.09173 
5.4171 0.5559 -1.44925 5.4171 1.17532 -3.15859 5.41752 1.63042 -2.79564 
5.41822 0.76279 -3.20766 5.41822 0.76279 -1.40018 5.41822 0.96843 -3.20766 
5.42552 1.44296 -3.01102 5.42855 0.71022 -3.20484 5.42855 0.71022 -1.403 
5.42855 1.02099 -3.20484 5.43112 0.50586 -1.46222 5.43112 1.22536 -3.14562 
5.4338 0.36964 -1.53318 5.4338 1.36158 -3.07466 5.43522 1.53634 -2.92944 
5.43977 0.65837 -3.19936 5.43977 0.65837 -1.40847 5.43977 1.07285 -3.19936 
5.44476 1.66126 -2.76825 5.4463 0.45686 -1.47761 5.4463 1.27436 -3.13023 
5.45108 0.86561 -3.2278 5.45108 1.61995 -2.83732 5.45279 0.6057 -1.41661 
5.45279 1.12551 -3.19122 5.45309 0.32726 -1.55208 5.45309 1.40396 -3.05576 
5.45933 0.81303 -3.22968 5.45933 0.81303 -1.37816 5.45933 0.91819 -3.22968 
5.45993 1.50146 -2.97915 5.46383 0.41213 -1.49305 5.46383 1.31909 -3.11478 
5.46597 0.55515 -1.42736 5.46597 1.17606 -3.18047 5.46863 0.76059 -3.22893 
5.46863 0.76059 -1.3789 5.46863 0.97063 -3.22893 5.47298 1.58974 -2.89168 
5.47811 1.65117 -2.81027 5.47897 0.70845 -3.22556 5.47897 0.70845 -1.38227 
5.47897 1.02276 -3.22556 5.48024 0.50521 -1.44071 5.48024 1.22601 -3.16713 
5.4823 0.36856 -1.51056 5.4823 1.36266 -3.09727 5.48782 0.26855 -1.58015 
5.48782 1.46267 -3.02769 5.49032 0.65676 -1.38826 5.49032 1.07446 -3.21957 
5.49521 0.45653 -1.45655 5.49521 1.27469 -3.15129 5.49645 1.55638 -2.94349 
5.49688 0.86561 -3.24546 5.49688 0.86561 -1.36237 5.50264 0.60566 -1.39684 
5.50264 1.12555 -3.21099 5.50533 0.81298 -3.24698 5.50533 0.81298 -1.36086 
5.50533 0.91823 -3.24698 5.506 1.68048 -2.78199 5.51233 1.63877 -2.85063 
5.51301 0.41199 -1.47245 5.51301 1.31923 -3.13539 5.51499 0.7603 -3.24588 
5.51499 0.7603 -1.36196 5.51499 0.97092 -3.24588 5.51591 0.5553 -1.408 
5.51591 1.17592 -3.19984 5.51614 0.30854 -1.53659 5.51614 1.42267 -3.07124 
5.52336 0.21169 -1.61397 5.52336 1.51953 -2.99387 5.52554 0.70817 -3.24211 
5.52554 0.70817 -1.36572 5.52554 1.02305 -3.24211 5.53007 0.50582 -1.42169 
5.53007 1.2254 -3.18614 5.53486 1.60742 -2.90423 5.53783 0.65535 -1.37214 
5.53783 1.07587 -3.2357 5.54004 1.66856 -2.82256 5.54348 0.86561 -3.26086 
5.54348 0.86561 -1.34698 5.54509 0.45736 -1.43789 5.54509 1.27386 -3.16994 
5.54632 0.3511 -1.49605 5.54632 1.38012 -3.11179 5.55038 0.60432 -1.38119 
5.55038 1.1269 -3.22664 5.5517 0.25155 -1.56678 5.5517 1.47966 -3.04106 
5.5524 0.81286 -3.26207 5.5524 0.81286 -1.34577 5.5524 0.91836 -3.26207 
5.5524 0.91836 -1.34577 5.56115 0.15825 -1.65175 5.56115 1.57297 -2.95608 
5.56212 0.76026 -3.26053 5.56212 0.76026 -1.3473 5.56212 0.97096 -3.26053 
5.56212 0.97096 -1.3473 5.56402 0.55383 -1.39286 5.56402 1.17739 -3.21498 
5.56949 1.69675 -2.79316 5.57371 0.70713 -1.35142 5.57371 1.02409 -3.25642 
5.57495 0.07693 -1.74624 5.57495 1.65428 -2.86159 5.5777 0.39543 -1.45931 
5.5777 1.33579 -3.14852 5.57841 0.50448 -1.40704 5.57841 1.22674 -3.20079 
5.58114 0.29254 -1.52432 5.58114 1.43868 -3.08351 5.58608 0.65446 -1.35836 
5.58608 1.07676 -3.24947 5.58871 0.19633 -1.60248 5.58871 1.53489 -3.00535 
5.59079 0.86561 -3.27395 5.59079 0.86561 -1.33389 5.59912 0.60343 -1.36786 
5.59912 1.12779 -3.23997 5.59961 0.0082 -1.84563 5.59988 0.81282 -3.27475 
5.59988 0.81282 -1.33309 5.59988 0.9184 -3.27475 5.59988 0.9184 -1.33309 
5.6005 0.10921 -1.69282 5.6005 1.62201 -2.91502 5.60425 0.04837 -1.77529 
5.60425 1.68285 -2.83254 5.61102 0.75966 -1.33482 5.61102 0.97156 -3.27302 
5.61102 0.97156 -1.33482 5.61168 0.33602 -1.48526 5.61168 1.3952 -3.12258 
5.61283 0.55315 -1.38004 5.61283 1.17807 -3.2278 5.6159 0.44945 -1.42111 
5.6159 1.28177 -3.18672 5.61686 0.23735 -1.55676 5.61686 1.49387 -3.05108 
5.62282 0.70654 -1.33945 5.62282 1.02468 -3.26838 5.62282 1.02468 -1.33945 
5.6271 0.14492 -1.64218 5.6271 1.5863 -2.96566 5.63414 0.02186 -1.80568 
5.63414 1.70935 -2.80216 5.63496 0.65411 -1.34697 5.63496 1.07711 -3.26086 
5.63496 1.07711 -1.34697 5.63868 0.0648 -1.73766 5.63868 0.86561 -3.2847 
5.63868 0.86561 -1.32313 5.63868 1.66642 -2.87017 5.64684 0.27944 -1.51559 
5.64684 1.45178 -3.09225 5.64818 0.60315 -1.35699 5.64818 1.12806 -3.25085 
5.64818 1.12806 -1.35699 5.64924 0.38851 -1.44466 5.64924 1.34271 -3.16317 
5.64931 0.81239 -3.28532 5.64931 0.81239 -1.32252 5.64931 0.91883 -3.28532 
5.64931 0.91883 -1.32252 5.64992 0.49761 -1.39245 5.64992 1.23361 -3.21539 
5.65465 0.18391 -1.59454 5.65465 1.5473 -3.01329 5.66049 0.75932 -1.3248 
5.66049 0.9719 -3.28304 5.66049 0.9719 -1.3248 5.66453 -0.00252 -1.83732 
5.66471 0.09843 -1.68516 5.66471 1.63279 -2.92267 5.66845 0.0378 -1.76782 
5.66845 1.69342 -2.84001 5.67218 0.70657 -1.32996 5.67218 1.02465 -3.27787 
5.67218 1.02465 -1.32996 5.68301 0.22601 -1.55014 5.68301 1.50521 -3.0577 
5.68419 0.32977 -1.47295 5.68419 1.40145 -3.13488 5.68434 0.65428 -1.33799 
5.68434 1.07693 -3.26984 5.68434 1.07693 -1.33799 5.68519 0.54762 -1.36754 
5.68519 1.18359 -3.2403 5.68704 0.86561 -3.29309 5.68704 0.86561 -1.31474 
5.68787 0.44377 -1.40906 5.68787 1.28745 -3.19877 5.69203 0.13572 -1.63521 
5.69203 1.5955 -2.97262 5.69783 0.81235 -1.31463 5.69783 0.91887 -3.2932 
5.69783 0.91887 -1.31463 5.69886 0.01276 -1.79949 5.69886 1.71846 -2.80835 
5.70324 0.0561 -1.73151 5.70324 1.67512 -2.87633 5.7093 0.75905 -1.31743 
5.7093 0.97217 -3.2904 5.7093 0.97217 -1.31743 5.71994 0.27453 -1.50537 
5.71994 1.45668 -3.10246 5.71999 0.176 -1.58873 5.71999 1.55522 -3.0191 
5.7211 0.59845 -1.34688 5.7211 1.13277 -3.26096 5.7211 1.13277 -1.34688 
5.72113 0.70632 -1.32313 5.72113 1.0249 -3.2847 5.72113 1.0249 -1.32313 
5.72239 0.3838 -1.43475 5.72239 1.34742 -3.17308 5.72288 0.49299 -1.38258 
5.72288 1.23823 -3.22525 5.7296 -0.00993 -1.83213 5.7296 1.74115 -2.7757 
5.73017 0.0911 -1.67989 5.73017 1.64011 -2.92794 5.73357 0.03065 -1.7628 
5.73357 1.70056 -2.84504 5.73575 0.86561 -3.2991 5.73575 0.86561 -1.30873 
5.74695 0.81224 -1.30912 5.74695 0.91898 -3.29871 5.74695 0.91898 -1.30912 
5.75752 0.32645 -1.46517 5.75752 1.40477 -3.14266 5.75757 0.12968 -1.63115 
5.75757 1.60153 -2.97668 5.75817 0.22046 -1.54361 5.75817 1.51075 -3.06423 
5.75837 0.54382 -1.36011 5.75837 1.1874 -3.24772 5.75841 0.75903 -1.31247 
5.75841 0.97218 -3.29536 5.75841 0.97218 -1.31247 5.75884 0.65249 -1.32977 
5.75884 1.07873 -3.27807 5.75884 1.07873 -1.32977 5.76062 0.44035 -1.40181 
5.76062 1.29087 -3.20603 5.76416 0.00734 -1.79547 5.76416 1.72388 -2.81237 
5.76836 0.05086 -1.7278 5.76836 1.68036 -2.88003 5.7847 0.86561 -1.30512 
5.79553 0.2708 -1.50096 5.79553 1.46042 -3.10687 5.79553 0.38144 -1.42978 
5.79553 1.34978 -3.17806 5.79557 0.17226 -1.58433 5.79557 1.55896 -3.02351 
5.79557 0.08731 -1.67718 5.79557 1.6439 -2.93065 5.79598 0.59723 -1.34134 
5.79598 1.13398 -3.26649 5.79598 1.13398 -1.34134 5.79598 0.49066 -1.37764 
5.79598 1.24056 -3.23019 5.79601 0.70511 -1.3176 5.79601 1.02611 -3.29023 
5.79601 1.02611 -1.3176 5.79601 0.81221 -1.30606 5.79601 0.91901 -3.30178 
5.79601 0.91901 -1.30606 5.79891 -0.01428 -1.83001 5.79891 1.7455 -2.77782 
5.79891 0.02703 -1.76025 5.79891 1.70418 -2.84759 5.83377 0.00525 -1.79423 
5.83377 0.04911 -1.72657 5.83377 0.12754 -1.62919 5.83377 0.21861 -1.54142 
5.83377 0.32487 -1.46273 5.83377 0.43921 -1.39938 5.83377 0.5429 -1.35742 
5.83377 0.65188 -1.32702 5.83377 0.75873 -1.30964 5.83377 0.86561 -1.30392 
5.83377 0.97249 -3.29819 5.83377 0.97249 -1.30964 5.83377 1.07933 -3.28081 
5.83377 1.07933 -1.32702 5.83377 1.18831 -3.25042 5.83377 1.29201 -3.20845 
5.83377 1.40635 -3.14511 5.83377 1.51261 -3.06641 5.83377 1.60368 -2.97864 
5.83377 1.68211 -2.88127 5.83377 1.72597 -2.8136 5.86862 0.02703 -1.76025 
5.86862 1.70418 -2.84759 5.87153 0.81221 -1.30606 5.87153 0.91901 -1.30606 
5.87153 0.70511 -1.3176 5.87153 1.02611 -3.29023 5.87153 1.02611 -1.3176 
5.87155 0.49066 -1.37764 5.87155 1.24056 -3.23019 5.87156 0.59723 -1.34134 
5.87156 1.13398 -3.26649 5.87156 1.13398 -1.34134 5.87197 0.08731 -1.67718 
5.87197 1.6439 -2.93065 5.87197 0.17226 -1.58433 5.87197 1.55896 -3.02351 
5.872 0.38144 -1.42978 5.872 1.34978 -3.17806 5.872 0.2708 -1.50096 
5.872 1.46042 -3.10687 5.88284 0.86561 -1.30512 5.89917 0.05086 -1.7278 
5.90691 0.44035 -1.40181 5.90691 1.29087 -3.20603 5.90869 0.65249 -1.32977 
5.90869 1.07873 -3.27807 5.90869 1.07873 -1.32977 5.90913 0.75903 -1.31247 
5.90913 0.97218 -3.29536 5.90913 0.97218 -1.31247 5.90917 0.54382 -1.36011 
5.90917 1.1874 -3.24772 5.90917 1.1874 -1.36011 5.90936 0.22046 -1.54361 
5.90936 1.51075 -3.06423 5.90996 0.12968 -1.63115 5.90996 1.60153 -2.97668 
5.91002 0.32645 -1.46517 5.91002 1.40477 -3.14266 5.92059 0.81224 -1.30912 
5.92059 0.91898 -1.30912 5.93179 0.86561 -1.30873 5.93396 0.03065 -1.7628 
5.93737 0.0911 -1.67989 5.94466 0.49299 -1.38258 5.94466 1.23823 -3.22525 
5.94515 0.3838 -1.43475 5.94515 1.34742 -3.17308 5.9464 0.70632 -1.32313 
5.9464 1.0249 -3.2847 5.9464 1.0249 -1.32313 5.94644 0.59845 -1.34688 
5.94644 1.13277 -3.26096 5.94644 1.13277 -1.34688 5.94755 0.176 -1.58873 
5.94755 1.55522 -3.0191 5.9476 0.27453 -1.50537 5.9476 1.45668 -3.10246 
5.95824 0.75905 -1.31743 5.95824 0.97217 -1.31743 5.96429 0.0561 -1.73151 
5.96971 0.81235 -1.31463 5.96971 0.91887 -1.31463 5.97551 0.13572 -1.63521 
5.97967 0.44377 -1.40906 5.97967 1.28745 -3.19877 5.9805 0.86561 -1.31474 
5.98234 0.54762 -1.36754 5.98234 1.18359 -3.2403 5.98234 1.18359 -1.36754 
5.9832 0.65428 -1.33799 5.9832 1.07693 -3.26984 5.9832 1.07693 -1.33799 
5.98335 0.32977 -1.47295 5.98335 1.40145 -3.13488 5.98452 0.22601 -1.55014 
5.99536 0.70657 -1.32996 5.99536 1.02465 -3.27787 5.99536 1.02465 -1.32996 
6.00282 0.09843 -1.68516 6.00705 0.75932 -1.3248 6.00705 0.9719 -1.3248 
6.01289 0.18391 -1.59454 6.01761 0.49761 -1.39245 6.01761 1.23361 -3.21539 
6.01761 1.23361 -1.39245 6.01822 0.81239 -1.32252 6.01822 0.91883 -1.32252 
6.0183 0.38851 -1.44466 6.0183 1.34271 -3.16317 6.01935 0.60315 -1.35699 
6.01935 1.12806 -3.25085 6.01935 1.12806 -1.35699 6.02069 0.27944 -1.51559 
6.02886 0.86561 -1.32313 6.03258 0.65411 -1.34697 6.03258 1.07711 -3.26086 
6.03258 1.07711 -1.34697 6.04043 0.14492 -1.64218 6.04472 0.70654 -1.33945 
6.04472 1.02468 -1.33945 6.05067 0.23735 -1.55676 6.05164 0.44945 -1.42111 
6.05164 1.28177 -3.18672 6.05471 0.55315 -1.38004 6.05471 1.17807 -3.2278 
6.05471 1.17807 -1.38004 6.05586 0.33602 -1.48526 6.05652 0.75966 -1.33482 
6.05652 0.97156 -1.33482 6.06704 0.10921 -1.69282 6.06765 0.81282 -1.33309 
6.06765 0.9184 -1.33309 6.06842 0.60343 -1.36786 6.06842 1.12779 -3.23997 
6.06842 1.12779 -1.36786 6.07675 0.86561 -1.33389 6.07883 0.19633 -1.60248 
6.08145 0.65446 -1.35836 6.08145 1.07676 -3.24947 6.08145 1.07676 -1.35836 
6.0864 0.29254 -1.52432 6.08912 0.50448 -1.40704 6.08912 1.22674 -3.20079 
6.08912 1.22674 -1.40704 6.08984 0.39543 -1.45931 6.09382 0.70713 -1.35142 
6.09382 1.02409 -1.35142 6.10351 0.55383 -1.39286 6.10351 1.17739 -3.21498 
6.10351 1.17739 -1.39286 6.10542 0.76026 -1.3473 6.10542 0.97096 -1.3473 
6.10639 0.15825 -1.65175 6.11514 0.81286 -1.34577 6.11514 0.91836 -1.34577 
6.11583 0.25155 -1.56678 6.11715 0.60432 -1.38119 6.11715 1.1269 -3.22664 
6.11715 1.1269 -1.38119 6.12121 0.3511 -1.49605 6.12244 0.45736 -1.43789 
6.12244 1.27386 -1.43789 6.12405 0.86561 -1.34698 6.12971 0.65535 -1.37214 
6.12971 1.07587 -3.2357 6.12971 1.07587 -1.37214 6.13268 0.1238 -1.7036 
6.13747 0.50582 -1.42169 6.13747 1.2254 -1.42169 6.14199 0.70817 -1.36572 
6.14199 1.02305 -1.36572 6.14418 0.21169 -1.61397 6.1514 0.30854 -1.53659 
6.15163 0.5553 -1.408 6.15163 1.17592 -3.19984 6.15163 1.17592 -1.408 
6.15255 0.7603 -1.36196 6.15255 0.97092 -1.36196 6.15453 0.41199 -1.47245 
6.1622 0.81298 -1.36086 6.1622 0.91823 -1.36086 6.16489 0.60566 -1.39684 
6.16489 1.12555 -3.21099 6.16489 1.12555 -1.39684 6.17066 0.86561 -1.36237 
6.17109 0.17484 -1.66434 6.17232 0.45653 -1.45655 6.17232 1.27469 -1.45655 
6.17721 0.65676 -1.38826 6.17721 1.07446 -1.38826 6.17971 0.26855 -1.58015 
6.18524 0.36856 -1.51056 6.18729 0.50521 -1.44071 6.18729 1.22601 -1.44071 
6.18856 0.70845 -1.38227 6.18856 1.02276 -1.38227 6.1989 0.76059 -1.3789 
6.1989 0.97063 -1.3789 6.20156 0.55515 -1.42736 6.20156 1.17606 -1.42736 
6.20371 0.41213 -1.49305 6.20371 1.31909 -1.49305 6.2076 0.22976 -1.62868 
6.20821 0.81303 -1.37816 6.20821 0.91819 -1.37816 6.21444 0.32726 -1.55208 
6.21474 0.6057 -1.41661 6.21474 1.12551 -1.41661 6.21645 0.86561 -1.38004 
6.22124 0.45686 -1.47761 6.22124 1.27436 -1.47761 6.22776 0.65837 -1.40847 
6.22776 1.07285 -1.40847 6.23232 0.19488 -1.67839 6.23373 0.36964 -1.53318 
6.23642 0.50586 -1.46222 6.23642 1.22536 -1.46222 6.23898 0.71022 -1.403 
6.23898 1.02099 -1.403 6.24202 0.28826 -1.59681 6.24932 0.76279 -1.40018 
6.24932 0.96843 -1.40018 6.25044 0.5559 -1.44925 6.25044 1.17532 -1.44925 
6.25206 0.41353 -1.5161 6.25206 1.31769 -1.5161 6.25847 0.81533 -1.39998 
6.25847 0.91589 -1.39998 6.26132 0.86561 -1.39993 6.26209 0.32953 -1.57649 
6.26444 0.60786 -1.439 6.26444 1.12336 -1.439 6.26784 0.25173 -1.64457 
6.26906 0.45835 -1.50101 6.26906 1.27287 -1.50101 6.27715 0.66059 -1.43134 
6.27715 1.07063 -1.43134 6.28108 0.37214 -1.55799 6.28108 1.35908 -1.55799 
6.28413 0.50758 -1.486 6.28413 1.22364 -1.486 6.28847 0.71272 -1.42649 
6.28847 1.0185 -1.42649 6.28908 0.29118 -1.62368 6.29181 0.21784 -1.69516 
6.29849 0.76529 -1.42416 6.29849 0.96593 -1.42416 6.29895 0.416 -1.54138 
6.29895 1.31522 -1.54138 6.29931 0.55855 -1.47386 6.29931 1.17267 -1.47386 
6.30242 0.81539 -1.42196 6.30242 0.91583 -1.42196 6.30516 0.86561 -1.422 
6.309 0.33279 -1.60373 6.31312 0.61074 -1.46412 6.31312 1.12048 -1.46412 
6.3139 0.25607 -1.67309 6.31564 0.46099 -1.52669 6.31564 1.27022 -1.52669 
6.32521 0.66342 -1.4568 6.32521 1.0678 -1.4568 6.32798 0.37598 -1.58558 
6.33195 0.51103 -1.51266 6.33195 1.22019 -1.51266 6.33481 0.29579 -1.65256 
6.33634 0.71572 -1.45247 6.33634 1.0155 -1.45247 6.34153 0.76539 -1.44827 
6.34153 0.96583 -1.44827 6.34546 0.81555 -1.4462 6.34546 0.91567 -1.4462 
6.34565 0.42015 -1.56938 6.34677 0.56212 -1.50097 6.34677 1.16909 -1.50097 
6.34787 0.86561 -1.44619 6.35477 0.33786 -1.63307 6.35872 0.2622 -1.70364 
6.36008 0.61411 -1.49167 6.36008 1.1171 -1.49167 6.36086 0.46479 -1.55457 
6.37182 0.66685 -1.48478 6.37182 1.06437 -1.48478 6.37341 0.38127 -1.61529 
6.37696 0.51509 -1.54098 6.37696 1.21613 -1.54098 6.37826 0.7161 -1.47858 
6.37826 1.01511 -1.47858 6.37906 0.30209 -1.68336 6.38333 0.76573 -1.47446 
6.38333 0.96549 -1.47446 6.38703 0.81561 -1.47241 6.38703 0.91561 -1.47241 
6.38934 0.86561 -1.47245 6.38967 0.42495 -1.59908 6.39172 0.5667 -1.52975 
6.39172 1.16452 -1.52975 6.3988 0.34451 -1.66423 6.40458 0.46972 -1.58458 
6.40479 0.61892 -1.52092 6.40479 1.1123 -1.52092 6.41297 0.66702 -1.51329 
6.41297 1.06419 -1.51329 6.41623 0.38705 -1.64686 6.4194 0.71635 -1.5072 
6.4194 1.01486 -1.5072 6.42071 0.52041 -1.57156 6.42171 0.31004 -1.71598 
6.42459 0.7663 -1.50325 6.42459 0.96492 -1.50325 6.42826 0.81625 -1.50133 
6.42826 0.91497 -1.50133 6.42947 0.86561 -1.50071 6.4323 0.431 -1.63096 
6.43507 0.57214 -1.56074 6.44027 0.35151 -1.69741 6.44461 0.61962 -1.55135 
6.44461 1.1116 -1.55135 6.44669 0.47577 -1.61664 6.45266 0.66769 -1.54378 
6.45266 1.06352 -1.54378 6.45738 0.39421 -1.6803 6.45929 0.71722 -1.53795 
6.45929 1.014 -1.53795 6.46254 0.52674 -1.60405 6.46434 0.76712 -1.53406 
6.46434 0.9641 -1.53406 6.46702 0.81631 -1.53154 6.46702 0.91491 -1.53154 
6.46816 0.86561 -1.53091 6.47298 0.43805 -1.6647 6.47356 0.57336 -1.5931 
6.48307 0.62093 -1.58382 6.48705 0.48293 -1.65064 6.49079 0.66886 -1.57618 
6.49083 0.38705 -1.72146 6.4974 0.71847 -1.57047 6.4974 1.01275 -1.57047 
6.49954 0.52872 -1.63814 6.50172 0.76724 -1.56624 6.50172 0.96398 -1.56624 
6.50443 0.81648 -1.56378 6.50443 0.91474 -1.56378 6.50533 0.86561 -1.56297 
6.50673 0.431 -1.70538 6.51043 0.57532 -1.62726 6.51968 0.62263 -1.618 
6.52105 0.47577 -1.691 6.52729 0.67052 -1.6104 6.53322 0.71888 -1.60446 
6.53364 0.52674 -1.67515 6.53747 0.76759 -1.60022 6.5386 0.42495 -1.74801 
6.54002 0.81654 -1.59766 6.54002 0.91468 -1.59766 6.54087 0.86561 -1.59681 
6.54458 0.57336 -1.66413 6.5531 0.46972 -1.7331 6.55386 0.62093 -1.65461 
6.56151 0.66886 -1.64689 6.56612 0.52041 -1.71698 6.56721 0.71847 -1.64028 
6.57144 0.76724 -1.63597 6.5739 0.81648 -1.63326 6.57472 0.86561 -1.63236 
6.57694 0.57214 -1.70261 6.58311 0.46479 -1.77683 6.58634 0.61962 -1.69308 
6.59391 0.66769 -1.68503 6.59671 0.51509 -1.76072 6.59973 0.71722 -1.67839 
6.60362 0.76712 -1.67334 6.60614 0.81631 -1.67066 6.60794 0.5667 -1.74596 
6.61676 0.61892 -1.7329 6.6244 0.66702 -1.72472 6.62503 0.51103 -1.80574 
6.63048 0.71635 -1.71828 6.63444 0.7663 -1.7131 6.63671 0.56212 -1.79091 
6.64602 0.61411 -1.7776 6.65291 0.66685 -1.76586 6.6591 0.7161 -1.75942 
6.66382 0.55855 -1.83838 6.67356 0.61074 -1.82456 6.68088 0.66342 -1.81247 
6.69869 0.60786 -1.87325 5.88321 1.74901 -2.81334 5.89484 1.69631 -2.87622 
5.89655 1.79896 -2.79907 5.90509 1.74827 -2.86222 5.91239 1.84763 -2.7841 
5.91265 1.64074 -2.93699 5.91806 1.7983 -2.84819 5.91997 1.69342 -2.9249 
5.92829 1.89218 -2.7663 5.92971 1.74561 -2.91108 5.93345 1.8473 -2.83302 
5.93443 1.58806 -2.99004 5.94062 1.63731 -2.9836 5.94184 1.79658 -2.8959
[truncated: 9,031,123 more chars]
