# Supplementary material for: Visualizing electron delocalization in contorted polycyclic aromatic hydrocarbons
Source: Chem Sci. 2021 Sep 8;12(39):13092–100. doi: 10.1039/d1sc03368a (PMC8513938; doi:10.1039/d1sc03368a)
Supplement: SC-012-D1SC03368A-s030 [file SC-012-D1SC03368A-s030.vtk]

# vtk DataFile Version 5.1
vtk output
ASCII
DATASET POLYDATA
POINTS 15555 double
-0.9988 0 -0.71547 -0.9988 0 -0.61733 -0.99786 -0.0534 -0.70416 
-0.99786 -0.0534 -0.62864 -0.99786 0.0534 -0.70416 -0.99786 0.0534 -0.62864 
-0.99518 0 -0.76442 -0.99518 0 -0.56838 -0.99479 -0.05337 -0.75322 
-0.99479 -0.05337 -0.57958 -0.99479 0.05337 -0.75322 -0.99479 0.05337 -0.57958 
-0.99427 -0.10688 -0.6664 -0.99427 0.10688 -0.6664 -0.99144 -0.10657 -0.74176 
-0.99144 -0.10657 -0.59104 -0.99144 0.10657 -0.74176 -0.99144 0.10657 -0.59104 
-0.98928 -0.05326 -0.80234 -0.98928 -0.05326 -0.53046 -0.98928 0.05326 -0.80234 
-0.98928 0.05326 -0.53046 -0.98918 0 -0.81313 -0.98918 0 -0.51967 
-0.98648 -0.10656 -0.79087 -0.98648 -0.10656 -0.54193 -0.98648 0.10656 -0.79087 
-0.98648 0.10656 -0.54193 -0.98631 -0.1605 -0.70416 -0.98631 -0.1605 -0.62864 
-0.98631 0.1605 -0.70416 -0.98631 0.1605 -0.62864 -0.9814 -0.05322 -0.85085 
-0.9814 -0.05322 -0.48194 -0.9814 0.05322 -0.85085 -0.9814 0.05322 -0.48194 
-0.98079 -0.15929 -0.77903 -0.98079 -0.15929 -0.55376 -0.98079 0 -0.86149 
-0.98079 0 -0.47131 -0.98079 0.15929 -0.77903 -0.98079 0.15929 -0.55376 
-0.97912 -0.10629 -0.83968 -0.97912 -0.10629 -0.49312 -0.97912 0.10629 -0.83968 
-0.97912 0.10629 -0.49312 -0.97689 -0.21372 -0.6664 -0.97689 0.21372 -0.6664 
-0.97415 -0.21312 -0.74132 -0.97415 -0.21312 -0.59147 -0.97415 0.21312 -0.74132 
-0.97415 0.21312 -0.59147 -0.97396 -0.15904 -0.82799 -0.97396 -0.15904 -0.50481 
-0.97396 0.15904 -0.82799 -0.97396 0.15904 -0.50481 -0.97083 -0.05279 -0.90028 
-0.97083 -0.05279 -0.43251 -0.97083 0.05279 -0.90028 -0.97083 0.05279 -0.43251 
-0.97003 0 -0.90938 -0.97003 0 -0.42342 -0.9691 -0.10595 -0.88915 
-0.9691 -0.10595 -0.44365 -0.9691 0.10595 -0.88915 -0.9691 0.10595 -0.44365 
-0.96593 -0.21132 -0.81583 -0.96593 -0.21132 -0.51697 -0.96593 0.21132 -0.81583 
-0.96593 0.21132 -0.51697 -0.96447 -0.15907 -0.87735 -0.96447 -0.15907 -0.45545 
-0.96447 0.15907 -0.87735 -0.96447 0.15907 -0.45545 -0.96257 -0.26838 -0.70419 
-0.96257 -0.26838 -0.62861 -0.96257 0.26838 -0.70419 -0.96257 0.26838 -0.62861 
-0.95815 -0.05275 -0.94777 -0.95815 -0.05275 -0.38503 -0.95815 0.05275 -0.94777 
-0.95815 0.05275 -0.38503 -0.95704 -0.26716 -0.77907 -0.95704 -0.26716 -0.55373 
-0.95704 0.26716 -0.77907 -0.95704 0.26716 -0.55373 -0.95694 -0.2115 -0.86521 
-0.95694 -0.2115 -0.46759 -0.95694 0.2115 -0.86521 -0.95694 0.2115 -0.46759 
-0.95694 0 -0.95668 -0.95694 0 -0.37611 -0.95661 -0.10535 -0.93805 
-0.95661 -0.10535 -0.39475 -0.95661 0.10535 -0.93805 -0.95661 0.10535 -0.39475 
-0.9525 -0.15848 -0.92645 -0.9525 -0.15848 -0.40634 -0.9525 0.15848 -0.92645 
-0.9525 0.15848 -0.40634 -0.94693 -0.26245 -0.85198 -0.94693 -0.26245 -0.48081 
-0.94693 0.26245 -0.85198 -0.94693 0.26245 -0.48081 -0.9465 -0.32271 -0.6664 
-0.9465 0.32271 -0.6664 -0.94555 -0.21115 -0.91408 -0.94555 -0.21115 -0.41871 
-0.94555 0.21115 -0.91408 -0.94555 0.21115 -0.41871 -0.94381 -0.32179 -0.7418 
-0.94381 -0.32179 -0.591 -0.94381 0.32179 -0.7418 -0.94381 0.32179 -0.591 
-0.94306 -0.05263 -0.99483 -0.94306 -0.05263 -0.33796 -0.94306 0.05263 -0.99483 
-0.94306 0.05263 -0.33796 -0.94196 -0.10531 -0.98518 -0.94196 -0.10531 -0.34762 
-0.94196 0.10531 -0.98518 -0.94196 0.10531 -0.34762 -0.94154 0 -1.00329 
-0.94154 0 -0.32951 -0.93819 -0.15744 -0.97462 -0.93819 -0.15744 -0.35817 
-0.93819 0.15744 -0.97462 -0.93819 0.15744 -0.35817 -0.93638 -0.31799 -0.81497 
-0.93638 -0.31799 -0.51782 -0.93638 0.31799 -0.81497 -0.93638 0.31799 -0.51782 
-0.93606 -0.26218 -0.90105 -0.93606 -0.26218 -0.43175 -0.93606 0.26218 -0.90105 
-0.93606 0.26218 -0.43175 -0.93178 -0.21026 -0.96234 -0.93178 -0.21026 -0.37046 
-0.93178 0.21026 -0.96234 -0.93178 0.21026 -0.37046 -0.92628 -0.37495 -0.70418 
-0.92628 -0.37495 -0.62861 -0.92628 0.37495 -0.70418 -0.92628 0.37495 -0.62861 
-0.92576 -0.05258 -1.04084 -0.92576 -0.05258 -0.29196 -0.92576 0.05258 -1.04084 
-0.92576 0.05258 -0.29196 -0.92501 -0.10502 -1.03153 -0.92501 -0.10502 -0.30126 
-0.92501 0.10502 -1.03153 -0.92501 0.10502 -0.30126 -0.92388 -0.31246 -0.88734 
-0.92388 -0.31246 -0.44546 -0.92388 0 -1.04908 -0.92388 0 -0.28371 
-0.92388 0.31246 -0.88734 -0.92388 0.31246 -0.44546 -0.92272 -0.26129 -0.94978 
-0.92272 -0.26129 -0.38301 -0.92272 0.26129 -0.94978 -0.92272 0.26129 -0.38301 
-0.92164 -0.15716 -1.02119 -0.92164 -0.15716 -0.3116 -0.92164 0.15716 -1.02119 
-0.92164 0.15716 -0.3116 -0.92133 -0.37262 -0.77729 -0.92133 -0.37262 -0.55551 
-0.92133 0.37262 -0.77729 -0.92133 0.37262 -0.55551 -0.91566 -0.20885 -1.00984 
-0.91566 -0.20885 -0.32295 -0.91566 0.20885 -1.00984 -0.91566 0.20885 -0.32295 
-0.91147 -0.368 -0.85024 -0.91147 -0.368 -0.48255 -0.91147 0.368 -0.85024 
-0.91147 0.368 -0.48255 -0.91106 -0.31178 -0.93614 -0.91106 -0.31178 -0.39665 
-0.91106 0.31178 -0.93614 -0.91106 0.31178 -0.39665 -0.90708 -0.25995 -0.99752 
-0.90708 0.25995 -0.99752 -0.90453 -0.4264 -0.6664 -0.90453 0.4264 -0.6664 
-0.90399 0 -1.09395 -0.90399 0 -0.23884 -0.90394 -0.05028 -1.0911 
-0.90394 -0.05028 -0.2417 -0.90394 0.05028 -1.0911 -0.90394 0.05028 -0.2417 
-0.90374 -0.10282 -1.08195 -0.90374 -0.10282 -0.25085 -0.90374 0.10282 -1.08195 
-0.90374 0.10282 -0.25085 -0.90211 -0.42526 -0.73954 -0.90211 -0.42526 -0.59325 
-0.90211 0.42526 -0.73954 -0.90211 0.42526 -0.59325 -0.90092 -0.15538 -1.07161 
-0.90092 0.15538 -1.07161 -0.89687 -0.36113 -0.92175 -0.89687 0.36113 -0.92175 
-0.89592 -0.31031 -0.98426 -0.89592 0.31031 -0.98426 -0.89544 -0.20724 -1.06039 
-0.89544 0.20724 -1.06039 -0.89486 -0.42184 -0.8123 -0.89486 -0.42184 -0.5205 
-0.89486 0.42184 -0.8123 -0.89486 0.42184 -0.5205 -0.8873 -0.25991 -1.04737 
-0.8873 0.25991 -1.04737 -0.88281 -0.41616 -0.88427 -0.88281 0.41616 -0.88427 
-0.88222 -0.35979 -0.9701 -0.88222 0.35979 -0.9701 -0.88195 -0.05022 -1.13505 
-0.88195 0.05022 -1.13505 -0.88192 0 -1.13779 -0.88192 0 -0.195 
-0.87975 -0.10032 -1.13112 -0.87975 0.10032 -1.13112 -0.87742 -0.15289 -1.1211 
-0.87742 0.15289 -1.1211 -0.87655 -0.31045 -1.03419 -0.87655 0.31045 -1.03419 
-0.87414 -0.48417 -0.70463 -0.87414 -0.48417 -0.62816 -0.87414 0.48417 -0.70463 
-0.87414 0.48417 -0.62816 -0.87257 -0.20502 -1.10978 -0.87257 0.20502 -1.10978 
-0.86917 -0.48181 -0.77778 -0.86917 -0.48181 -0.55502 -0.86917 0.48181 -0.77778 
-0.86917 0.48181 -0.55502 -0.86603 -0.40825 -0.95507 -0.86603 0.40825 -0.95507 
-0.86492 -0.25775 -1.09707 -0.86492 0.25775 -1.09707 -0.86321 -0.3604 -1.01992 
-0.86321 0.3604 -1.01992 -0.85926 -0.4771 -0.85093 -0.85926 0.4771 -0.85093 
-0.85773 0 -1.1805 -0.85771 -0.05006 -1.17809 -0.85771 0.05006 -1.17809 
-0.85565 -0.10022 -1.17416 -0.85565 0.10022 -1.17416 -0.85467 -0.30971 -1.08307 
-0.85467 0.30971 -1.08307 -0.85144 -0.14989 -1.16897 -0.85144 0.14989 -1.16897 
-0.84737 -0.40908 -1.00495 -0.84737 0.40908 -1.00495 -0.84711 -0.20219 -1.15784 
-0.84711 0.20219 -1.15784 -0.84461 -0.47018 -0.92247 -0.84461 0.47018 -0.92247 
-0.8417 -0.35975 -1.06905 -0.8417 0.35975 -1.06905 -0.84119 -0.54074 -0.6664 
-0.84119 0.54074 -0.6664 -0.8398 -0.25487 -1.14575 -0.8398 0.25487 -1.14575 
-0.83874 -0.53916 -0.74265 -0.83874 -0.53916 -0.59015 -0.83874 0.53916 -0.74265 
-0.83874 0.53916 -0.59015 -0.83151 -0.05 -1.21966 -0.83151 0.05 -1.21966 
-0.83147 0 -1.22197 -0.83097 -0.53584 -0.81598 -0.83097 0.53584 -0.81598 
-0.83005 -0.30706 -1.13194 -0.83005 0.30706 -1.13194 -0.82946 -0.09988 -1.21596 
-0.82946 0.09988 -1.21596 -0.82533 -0.14951 -1.21089 -0.82533 0.14951 -1.21089 
-0.81914 -0.19876 -1.20445 -0.81914 0.19876 -1.20445 -0.81792 -0.35803 -1.11676 
-0.81792 0.35803 -1.11676 -0.81225 -0.25149 -1.19271 -0.81225 0.25149 -1.19271 
-0.80321 0 -1.2621 -0.80296 -0.59481 -0.70463 -0.80296 -0.59481 -0.62816 
-0.80296 0.59481 -0.70463 -0.80296 0.59481 -0.62816 -0.80295 -0.30349 -1.1794 
-0.80295 0.30349 -1.1794 -0.80258 -0.04936 -1.26089 -0.80258 0.04936 -1.26089 
-0.80067 -0.09931 -1.25722 -0.80067 0.09931 -1.25722 -0.79671 -0.14926 -1.25203 
-0.79671 0.14926 -1.25203 -0.79063 -0.19858 -1.2456 -0.79063 0.19858 -1.2456 
-0.78299 -0.24669 -1.23742 -0.78299 0.24669 -1.23742 -0.77301 0 -1.30079 
-0.77237 -0.0493 -1.29965 -0.77237 0.0493 -1.29965 -0.76986 -0.09849 -1.29697 
-0.76986 0.09849 -1.29697 -0.76597 -0.14839 -1.29192 -0.76597 0.14839 -1.29192 
-0.76014 -0.19791 -1.28529 -0.76014 0.19791 -1.28529 -0.75257 -0.24599 -1.27724 
-0.75257 0.24599 -1.27724 -0.74095 0 -1.33796 -0.74014 -0.04913 -1.33706 
-0.74014 0.04913 -1.33706 -0.73768 -0.09837 -1.33435 -0.73768 0.09837 -1.33435 
-0.73344 -0.14714 -1.33003 -0.73344 0.14714 -1.33003 -0.72774 -0.19675 -1.32342 
-0.72774 0.19675 -1.32342 -0.70711 0 -1.3735 -0.70626 -0.04907 -1.37265 
-0.70626 0.04907 -1.37265 -0.7037 -0.09802 -1.3701 -0.7037 0.09802 -1.3701 
-0.69945 -0.14673 -1.36585 -0.69945 0.14673 -1.36585 -0.69352 -0.19509 -1.35992 
-0.69352 0.19509 -1.35992 -0.67156 0 -1.40735 -0.67066 -0.04913 -1.40653 
-0.67066 0.04913 -1.40653 -0.66795 -0.09837 -1.40407 -0.66795 0.09837 -1.40407 
-0.66364 -0.14714 -1.39984 -0.66364 0.14714 -1.39984 -0.63439 0 -1.43941 
-0.63325 -0.0493 -1.43877 -0.63325 0.0493 -1.43877 -0.63057 -0.09849 -1.43625 
-0.63057 0.09849 -1.43625 -0.62552 -0.14839 -1.43236 -0.62552 0.14839 -1.43236 
-0.5957 0 -1.46961 -0.59449 -0.04936 -1.46898 -0.59449 0.04936 -1.46898 
-0.59082 -0.09931 -1.46707 -0.59082 0.09931 -1.46707 -0.58564 -0.14926 -1.46311 
-0.58564 0.14926 -1.46311 -0.55557 0 -1.49787 -0.55326 -0.05 -1.4979 
-0.55326 0.05 -1.4979 -0.54957 -0.09988 -1.49586 -0.54957 0.09988 -1.49586 
-0.5141 0 -1.52413 -0.51169 -0.05006 -1.52411 -0.51169 0.05006 -1.52411 
-0.50776 -0.10022 -1.52205 -0.50776 0.10022 -1.52205 -0.4714 0 -1.54832 
-0.46865 -0.05022 -1.54835 -0.46865 0.05022 -1.54835 -0.42756 0 -1.57039 
-0.4247 -0.05028 -1.57033 -0.4247 0.05028 -1.57033 -0.38268 0 -1.59028 
-0.37444 -0.05258 -1.59216 -0.37444 0.05258 -1.59216 -0.33689 0 -1.60794 
-0.32843 -0.05263 -1.60946 -0.32843 0.05263 -1.60946 -0.29028 0 -1.62334 
-0.24298 0 -1.63643 -0.19509 0 -1.64718 -0.14673 0 -1.65557 
-0.09802 0 -1.66158 -0.04907 0 -1.66519 0 0 -1.6664 
0.04907 0 -1.66519 0.09802 0 -1.66158 0.14673 0 -1.65557 
0.19509 0 -1.64718 0.24298 0 -1.63643 0.29028 0 -1.62334 
0.32843 -0.05263 -1.60946 0.32843 0.05263 -1.60946 0.33689 0 -1.60794 
0.37444 -0.05258 -1.59216 0.37444 0.05258 -1.59216 0.38268 0 -1.59028 
0.4247 -0.05028 -1.57033 0.4247 0.05028 -1.57033 0.42756 0 -1.57039 
0.46865 -0.05022 -1.54835 0.46865 0.05022 -1.54835 0.4714 0 -1.54832 
0.50776 -0.10022 -1.52205 0.50776 0.10022 -1.52205 0.51169 -0.05006 -1.52411 
0.51169 0.05006 -1.52411 0.5141 0 -1.52413 0.54957 -0.09988 -1.49586 
0.54957 0.09988 -1.49586 0.55326 -0.05 -1.4979 0.55326 0.05 -1.4979 
0.55557 0 -1.49787 0.58564 -0.14926 -1.46311 0.58564 0.14926 -1.46311 
0.59082 -0.09931 -1.46707 0.59082 0.09931 -1.46707 0.59449 -0.04936 -1.46898 
0.59449 0.04936 -1.46898 0.5957 0 -1.46961 0.62552 -0.14839 -1.43236 
0.62552 0.14839 -1.43236 0.63057 -0.09849 -1.43625 0.63057 0.09849 -1.43625 
0.63325 -0.0493 -1.43877 0.63325 0.0493 -1.43877 0.63439 0 -1.43941 
0.66364 -0.14714 -1.39984 0.66364 0.14714 -1.39984 0.66795 -0.09837 -1.40407 
0.66795 0.09837 -1.40407 0.67066 -0.04913 -1.40653 0.67066 0.04913 -1.40653 
0.67156 0 -1.40735 0.69352 -0.19509 -1.35992 0.69352 0.19509 -1.35992 
0.69945 -0.14673 -1.36585 0.69945 0.14673 -1.36585 0.7037 -0.09802 -1.3701 
0.7037 0.09802 -1.3701 0.70626 -0.04907 -1.37265 0.70626 0.04907 -1.37265 
0.70711 0 -1.3735 0.72774 -0.19675 -1.32342 0.72774 0.19675 -1.32342 
0.73344 -0.14714 -1.33003 0.73344 0.14714 -1.33003 0.73768 -0.09837 -1.33435 
0.73768 0.09837 -1.33435 0.74014 -0.04913 -1.33706 0.74014 0.04913 -1.33706 
0.74095 0 -1.33796 0.75257 -0.24599 -1.27724 0.75257 0.24599 -1.27724 
0.76014 -0.19791 -1.28529 0.76014 0.19791 -1.28529 0.76597 -0.14839 -1.29192 
0.76597 0.14839 -1.29192 0.76986 -0.09849 -1.29697 0.76986 0.09849 -1.29697 
0.77237 -0.0493 -1.29965 0.77237 0.0493 -1.29965 0.77301 0 -1.30079 
0.78299 -0.24669 -1.23742 0.78299 0.24669 -1.23742 0.79063 -0.19858 -1.2456 
0.79063 0.19858 -1.2456 0.79671 -0.14926 -1.25203 0.79671 0.14926 -1.25203 
0.80067 -0.09931 -1.25722 0.80067 0.09931 -1.25722 0.80258 -0.04936 -1.26089 
0.80258 0.04936 -1.26089 0.80295 -0.30349 -1.1794 0.80295 0.30349 -1.1794 
0.80296 -0.59481 -0.70463 0.80296 -0.59481 -0.62816 0.80296 0.59481 -0.70463 
0.80296 0.59481 -0.62816 0.80321 0 -1.2621 0.81225 -0.25149 -1.19271 
0.81225 0.25149 -1.19271 0.81792 -0.35803 -1.11676 0.81792 0.35803 -1.11676 
0.81914 -0.19876 -1.20445 0.81914 0.19876 -1.20445 0.82533 -0.14951 -1.21089 
0.82533 0.14951 -1.21089 0.82946 -0.09988 -1.21596 0.82946 0.09988 -1.21596 
0.83005 -0.30706 -1.13194 0.83005 0.30706 -1.13194 0.83097 -0.53584 -0.81598 
0.83097 0.53584 -0.81598 0.83147 0 -1.22197 0.83151 -0.05 -1.21966 
0.83151 0.05 -1.21966 0.83874 -0.53916 -0.74265 0.83874 -0.53916 -0.59015 
0.83874 0.53916 -0.74265 0.83874 0.53916 -0.59015 0.8398 -0.25487 -1.14575 
0.8398 0.25487 -1.14575 0.84119 -0.54074 -0.6664 0.84119 0.54074 -0.6664 
0.8417 -0.35975 -1.06905 0.8417 0.35975 -1.06905 0.84461 -0.47018 -0.92247 
0.84461 0.47018 -0.92247 0.84711 -0.20219 -1.15784 0.84711 0.20219 -1.15784 
0.84737 -0.40908 -1.00495 0.84737 0.40908 -1.00495 0.85144 -0.14989 -1.16897 
0.85144 0.14989 -1.16897 0.85467 -0.30971 -1.08307 0.85467 0.30971 -1.08307 
0.85565 -0.10022 -1.17416 0.85565 0.10022 -1.17416 0.85771 -0.05006 -1.17809 
0.85771 0.05006 -1.17809 0.85773 0 -1.1805 0.85926 -0.4771 -0.85093 
0.85926 0.4771 -0.85093 0.86321 -0.3604 -1.01992 0.86321 0.3604 -1.01992 
0.86492 -0.25775 -1.09707 0.86492 0.25775 -1.09707 0.86603 -0.40825 -0.95507 
0.86603 0.40825 -0.95507 0.86917 -0.48181 -0.77778 0.86917 -0.48181 -0.55502 
0.86917 0.48181 -0.77778 0.86917 0.48181 -0.55502 0.87257 -0.20502 -1.10978 
0.87257 0.20502 -1.10978 0.87414 -0.48417 -0.70463 0.87414 -0.48417 -0.62816 
0.87414 0.48417 -0.70463 0.87414 0.48417 -0.62816 0.87655 -0.31045 -1.03419 
0.87655 0.31045 -1.03419 0.87742 -0.15289 -1.1211 0.87742 0.15289 -1.1211 
0.87975 -0.10032 -1.13112 0.87975 0.10032 -1.13112 0.88192 0 -1.13779 
0.88192 0 -0.195 0.88195 -0.05022 -1.13505 0.88195 0.05022 -1.13505 
0.88222 -0.35979 -0.9701 0.88222 0.35979 -0.9701 0.88281 -0.41616 -0.88427 
0.88281 0.41616 -0.88427 0.8873 -0.25991 -1.04737 0.8873 0.25991 -1.04737 
0.89486 -0.42184 -0.8123 0.89486 -0.42184 -0.5205 0.89486 0.42184 -0.8123 
0.89486 0.42184 -0.5205 0.89544 -0.20724 -1.06039 0.89544 0.20724 -1.06039 
0.89592 -0.31031 -0.98426 0.89592 0.31031 -0.98426 0.89687 -0.36113 -0.92175 
0.89687 0.36113 -0.92175 0.90092 -0.15538 -1.07161 0.90092 0.15538 -1.07161 
0.90211 -0.42526 -0.73954 0.90211 -0.42526 -0.59325 0.90211 0.42526 -0.73954 
0.90211 0.42526 -0.59325 0.90374 -0.10282 -1.08195 0.90374 -0.10282 -0.25085 
0.90374 0.10282 -1.08195 0.90374 0.10282 -0.25085 0.90394 -0.05028 -1.0911 
0.90394 -0.05028 -0.2417 0.90394 0.05028 -1.0911 0.90394 0.05028 -0.2417 
0.90399 0 -1.09395 0.90399 0 -0.23884 0.90453 -0.4264 -0.6664 
0.90453 0.4264 -0.6664 0.90708 -0.25995 -0.99752 0.90708 0.25995 -0.99752 
0.91106 -0.31178 -0.93614 0.91106 -0.31178 -0.39665 0.91106 0.31178 -0.93614 
0.91106 0.31178 -0.39665 0.91147 -0.368 -0.85024 0.91147 -0.368 -0.48255 
0.91147 0.368 -0.85024 0.91147 0.368 -0.48255 0.91566 -0.20885 -1.00984 
0.91566 -0.20885 -0.32295 0.91566 0.20885 -1.00984 0.91566 0.20885 -0.32295 
0.92133 -0.37262 -0.77729 0.92133 -0.37262 -0.55551 0.92133 0.37262 -0.77729 
0.92133 0.37262 -0.55551 0.92164 -0.15716 -1.02119 0.92164 -0.15716 -0.3116 
0.92164 0.15716 -1.02119 0.92164 0.15716 -0.3116 0.92272 -0.26129 -0.94978 
0.92272 -0.26129 -0.38301 0.92272 0.26129 -0.94978 0.92272 0.26129 -0.38301 
0.92388 -0.31246 -0.88734 0.92388 -0.31246 -0.44546 0.92388 0 -1.04908 
0.92388 0 -0.28371 0.92388 0.31246 -0.88734 0.92388 0.31246 -0.44546 
0.92501 -0.10502 -1.03153 0.92501 -0.10502 -0.30126 0.92501 0.10502 -1.03153 
0.92501 0.10502 -0.30126 0.92576 -0.05258 -1.04084 0.92576 -0.05258 -0.29196 
0.92576 0.05258 -1.04084 0.92576 0.05258 -0.29196 0.92628 -0.37495 -0.70418 
0.92628 -0.37495 -0.62861 0.92628 0.37495 -0.70418 0.92628 0.37495 -0.62861 
0.93178 -0.21026 -0.96234 0.93178 -0.21026 -0.37046 0.93178 0.21026 -0.96234 
0.93178 0.21026 -0.37046 0.93606 -0.26218 -0.90105 0.93606 -0.26218 -0.43175 
0.93606 0.26218 -0.90105 0.93606 0.26218 -0.43175 0.93638 -0.31799 -0.81497 
0.93638 -0.31799 -0.51782 0.93638 0.31799 -0.81497 0.93638 0.31799 -0.51782 
0.93819 -0.15744 -0.97462 0.93819 -0.15744 -0.35817 0.93819 0.15744 -0.97462 
0.93819 0.15744 -0.35817 0.94154 0 -1.00329 0.94154 0 -0.32951 
0.94196 -0.10531 -0.98518 0.94196 -0.10531 -0.34762 0.94196 0.10531 -0.98518 
0.94196 0.10531 -0.34762 0.94306 -0.05263 -0.99483 0.94306 -0.05263 -0.33796 
0.94306 0.05263 -0.99483 0.94306 0.05263 -0.33796 0.94381 -0.32179 -0.7418 
0.94381 -0.32179 -0.591 0.94381 0.32179 -0.7418 0.94381 0.32179 -0.591 
0.94555 -0.21115 -0.91408 0.94555 -0.21115 -0.41871 0.94555 0.21115 -0.91408 
0.94555 0.21115 -0.41871 0.9465 -0.32271 -0.6664 0.9465 0.32271 -0.6664 
0.94693 -0.26245 -0.85198 0.94693 -0.26245 -0.48081 0.94693 0.26245 -0.85198 
0.94693 0.26245 -0.48081 0.9525 -0.15848 -0.92645 0.9525 -0.15848 -0.40634 
0.9525 0.15848 -0.92645 0.9525 0.15848 -0.40634 0.95661 -0.10535 -0.93805 
0.95661 -0.10535 -0.39475 0.95661 0.10535 -0.93805 0.95661 0.10535 -0.39475 
0.95694 0 -0.95668 0.95694 0 -0.37611 0.95694 -0.2115 -0.86521 
0.95694 -0.2115 -0.46759 0.95694 0.2115 -0.86521 0.95694 0.2115 -0.46759 
0.95704 -0.26716 -0.77907 0.95704 -0.26716 -0.55373 0.95704 0.26716 -0.77907 
0.95704 0.26716 -0.55373 0.95815 -0.05275 -0.94777 0.95815 -0.05275 -0.38503 
0.95815 0.05275 -0.94777 0.95815 0.05275 -0.38503 0.96257 -0.26838 -0.70419 
0.96257 -0.26838 -0.62861 0.96257 0.26838 -0.70419 0.96257 0.26838 -0.62861 
0.96447 -0.15907 -0.87735 0.96447 -0.15907 -0.45545 0.96447 0.15907 -0.87735 
0.96447 0.15907 -0.45545 0.96593 -0.21132 -0.81583 0.96593 -0.21132 -0.51697 
0.96593 0.21132 -0.81583 0.96593 0.21132 -0.51697 0.9691 -0.10595 -0.88915 
0.9691 -0.10595 -0.44365 0.9691 0.10595 -0.88915 0.9691 0.10595 -0.44365 
0.97003 0 -0.90938 0.97003 0 -0.42342 0.97083 -0.05279 -0.90028 
0.97083 -0.05279 -0.43251 0.97083 0.05279 -0.90028 0.97083 0.05279 -0.43251 
0.97396 -0.15904 -0.82799 0.97396 -0.15904 -0.50481 0.97396 0.15904 -0.82799 
0.97396 0.15904 -0.50481 0.97415 -0.21312 -0.74132 0.97415 -0.21312 -0.59147 
0.97415 0.21312 -0.74132 0.97415 0.21312 -0.59147 0.97689 -0.21372 -0.6664 
0.97689 0.21372 -0.6664 0.97912 -0.10629 -0.83968 0.97912 -0.10629 -0.49312 
0.97912 0.10629 -0.83968 0.97912 0.10629 -0.49312 0.98079 -0.15929 -0.77903 
0.98079 -0.15929 -0.55376 0.98079 0 -0.86149 0.98079 0 -0.47131 
0.98079 0.15929 -0.77903 0.98079 0.15929 -0.55376 0.9814 -0.05322 -0.85085 
0.9814 -0.05322 -0.48194 0.9814 0.05322 -0.85085 0.9814 0.05322 -0.48194 
0.98631 -0.1605 -0.70416 0.98631 -0.1605 -0.62864 0.98631 0.1605 -0.70416 
0.98631 0.1605 -0.62864 0.98648 -0.10656 -0.79087 0.98648 -0.10656 -0.54193 
0.98648 0.10656 -0.79087 0.98648 0.10656 -0.54193 0.98918 0 -0.81313 
0.98918 0 -0.51967 0.98928 -0.05326 -0.80234 0.98928 -0.05326 -0.53046 
0.98928 0.05326 -0.80234 0.98928 0.05326 -0.53046 0.99144 -0.10657 -0.74176 
0.99144 -0.10657 -0.59104 0.99144 0.10657 -0.74176 0.99144 0.10657 -0.59104 
0.99427 -0.10688 -0.6664 0.99427 0.10688 -0.6664 0.99479 -0.05337 -0.75322 
0.99479 -0.05337 -0.57958 0.99479 0.05337 -0.75322 0.99479 0.05337 -0.57958 
0.99518 0 -0.76442 0.99518 0 -0.56838 0.99786 -0.0534 -0.70416 
0.99786 -0.0534 -0.62864 0.99786 0.0534 -0.70416 0.99786 0.0534 -0.62864 
0.9988 0 -0.71547 0.9988 0 -0.61733 1 0 -0.6664 
-1 0 0.6664 -0.9988 0 0.61733 -0.9988 0 0.71547 
-0.99786 -0.0534 0.62864 -0.99786 -0.0534 0.70416 -0.99786 0.0534 0.62864 
-0.99786 0.0534 0.70416 -0.99518 0 0.56838 -0.99518 0 0.76442 
-0.99479 -0.05337 0.57958 -0.99479 -0.05337 0.75322 -0.99479 0.05337 0.57958 
-0.99479 0.05337 0.75322 -0.99427 -0.10688 0.6664 -0.99427 0.10688 0.6664 
-0.99144 -0.10657 0.59104 -0.99144 -0.10657 0.74176 -0.99144 0.10657 0.59104 
-0.99144 0.10657 0.74176 -0.98928 -0.05326 0.53046 -0.98928 -0.05326 0.80234 
-0.98928 0.05326 0.53046 -0.98928 0.05326 0.80234 -0.98918 0 0.51967 
-0.98918 0 0.81313 -0.98648 -0.10656 0.54193 -0.98648 -0.10656 0.79087 
-0.98648 0.10656 0.54193 -0.98648 0.10656 0.79087 -0.98631 -0.1605 0.62864 
-0.98631 -0.1605 0.70416 -0.98631 0.1605 0.62864 -0.98631 0.1605 0.70416 
-0.9814 -0.05322 0.48194 -0.9814 -0.05322 0.85085 -0.9814 0.05322 0.48194 
-0.9814 0.05322 0.85085 -0.98079 -0.15929 0.55376 -0.98079 -0.15929 0.77903 
-0.98079 0 0.47131 -0.98079 0 0.86149 -0.98079 0.15929 0.55376 
-0.98079 0.15929 0.77903 -0.97912 -0.10629 0.49312 -0.97912 -0.10629 0.83968 
-0.97912 0.10629 0.49312 -0.97912 0.10629 0.83968 -0.97689 -0.21372 0.6664 
-0.97689 0.21372 0.6664 -0.97415 -0.21312 0.59147 -0.97415 -0.21312 0.74132 
-0.97415 0.21312 0.59147 -0.97415 0.21312 0.74132 -0.97396 -0.15904 0.50481 
-0.97396 -0.15904 0.82799 -0.97396 0.15904 0.50481 -0.97396 0.15904 0.82799 
-0.97083 -0.05279 0.43251 -0.97083 -0.05279 0.90028 -0.97083 0.05279 0.43251 
-0.97083 0.05279 0.90028 -0.97003 0 0.42342 -0.97003 0 0.90938 
-0.9691 -0.10595 0.44365 -0.9691 -0.10595 0.88915 -0.9691 0.10595 0.44365 
-0.9691 0.10595 0.88915 -0.96593 -0.21132 0.51697 -0.96593 -0.21132 0.81583 
-0.96593 0.21132 0.51697 -0.96593 0.21132 0.81583 -0.96447 -0.15907 0.45545 
-0.96447 -0.15907 0.87735 -0.96447 0.15907 0.45545 -0.96447 0.15907 0.87735 
-0.96257 -0.26838 0.62861 -0.96257 -0.26838 0.70419 -0.96257 0.26838 0.62861 
-0.96257 0.26838 0.70419 -0.95815 -0.05275 0.38503 -0.95815 -0.05275 0.94777 
-0.95815 0.05275 0.38503 -0.95815 0.05275 0.94777 -0.95704 -0.26716 0.55373 
-0.95704 -0.26716 0.77907 -0.95704 0.26716 0.55373 -0.95704 0.26716 0.77907 
-0.95694 -0.2115 0.46759 -0.95694 -0.2115 0.86521 -0.95694 0.2115 0.46759 
-0.95694 0.2115 0.86521 -0.95694 0 0.37611 -0.95694 0 0.95668 
-0.95661 -0.10535 0.39475 -0.95661 -0.10535 0.93805 -0.95661 0.10535 0.39475 
-0.95661 0.10535 0.93805 -0.9525 -0.15848 0.40634 -0.9525 -0.15848 0.92645 
-0.9525 0.15848 0.40634 -0.9525 0.15848 0.92645 -0.94693 -0.26245 0.48081 
-0.94693 -0.26245 0.85198 -0.94693 0.26245 0.48081 -0.94693 0.26245 0.85198 
-0.9465 -0.32271 0.6664 -0.9465 0.32271 0.6664 -0.94555 -0.21115 0.41871 
-0.94555 -0.21115 0.91408 -0.94555 0.21115 0.41871 -0.94555 0.21115 0.91408 
-0.94381 -0.32179 0.591 -0.94381 -0.32179 0.7418 -0.94381 0.32179 0.591 
-0.94381 0.32179 0.7418 -0.94306 -0.05263 0.33796 -0.94306 -0.05263 0.99483 
-0.94306 0.05263 0.33796 -0.94306 0.05263 0.99483 -0.94196 -0.10531 0.34762 
-0.94196 -0.10531 0.98518 -0.94196 0.10531 0.34762 -0.94196 0.10531 0.98518 
-0.94154 0 0.32951 -0.94154 0 1.00329 -0.93819 -0.15744 0.35817 
-0.93819 -0.15744 0.97462 -0.93819 0.15744 0.35817 -0.93819 0.15744 0.97462 
-0.93638 -0.31799 0.51782 -0.93638 -0.31799 0.81497 -0.93638 0.31799 0.51782 
-0.93638 0.31799 0.81497 -0.93606 -0.26218 0.43175 -0.93606 -0.26218 0.90105 
-0.93606 0.26218 0.43175 -0.93606 0.26218 0.90105 -0.93178 -0.21026 0.37046 
-0.93178 -0.21026 0.96234 -0.93178 0.21026 0.37046 -0.93178 0.21026 0.96234 
-0.92628 -0.37495 0.62861 -0.92628 -0.37495 0.70418 -0.92628 0.37495 0.62861 
-0.92628 0.37495 0.70418 -0.92576 -0.05258 0.29196 -0.92576 -0.05258 1.04084 
-0.92576 0.05258 0.29196 -0.92576 0.05258 1.04084 -0.92501 -0.10502 0.30126 
-0.92501 -0.10502 1.03153 -0.92501 0.10502 0.30126 -0.92501 0.10502 1.03153 
-0.92388 -0.31246 0.44546 -0.92388 -0.31246 0.88734 -0.92388 0 0.28371 
-0.92388 0 1.04908 -0.92388 0.31246 0.44546 -0.92388 0.31246 0.88734 
-0.92272 -0.26129 0.38301 -0.92272 -0.26129 0.94978 -0.92272 0.26129 0.38301 
-0.92272 0.26129 0.94978 -0.92164 -0.15716 0.3116 -0.92164 -0.15716 1.02119 
-0.92164 0.15716 0.3116 -0.92164 0.15716 1.02119 -0.92133 -0.37262 0.55551 
-0.92133 -0.37262 0.77729 -0.92133 0.37262 0.55551 -0.92133 0.37262 0.77729 
-0.91566 -0.20885 0.32295 -0.91566 -0.20885 1.00984 -0.91566 0.20885 0.32295 
-0.91566 0.20885 1.00984 -0.91147 -0.368 0.48255 -0.91147 -0.368 0.85024 
-0.91147 0.368 0.48255 -0.91147 0.368 0.85024 -0.91106 -0.31178 0.39665 
-0.91106 -0.31178 0.93614 -0.91106 0.31178 0.39665 -0.91106 0.31178 0.93614 
-0.90708 -0.25995 0.99752 -0.90708 0.25995 0.99752 -0.90453 -0.4264 0.6664 
-0.90453 0.4264 0.6664 -0.90399 0 0.23884 -0.90399 0 1.09395 
-0.90394 -0.05028 0.2417 -0.90394 -0.05028 1.0911 -0.90394 0.05028 0.2417 
-0.90394 0.05028 1.0911 -0.90374 -0.10282 0.25085 -0.90374 -0.10282 1.08195 
-0.90374 0.10282 0.25085 -0.90374 0.10282 1.08195 -0.90211 -0.42526 0.59325 
-0.90211 -0.42526 0.73954 -0.90211 0.42526 0.59325 -0.90211 0.42526 0.73954 
-0.90092 -0.15538 1.07161 -0.90092 0.15538 1.07161 -0.89687 -0.36113 0.92175 
-0.89687 0.36113 0.92175 -0.89592 -0.31031 0.98426 -0.89592 0.31031 0.98426 
-0.89544 -0.20724 1.06039 -0.89544 0.20724 1.06039 -0.89486 -0.42184 0.5205 
-0.89486 -0.42184 0.8123 -0.89486 0.42184 0.5205 -0.89486 0.42184 0.8123 
-0.8873 -0.25991 1.04737 -0.8873 0.25991 1.04737 -0.88281 -0.41616 0.88427 
-0.88281 0.41616 0.88427 -0.88222 -0.35979 0.9701 -0.88222 0.35979 0.9701 
-0.88195 -0.05022 1.13505 -0.88195 0.05022 1.13505 -0.88192 0 0.195 
-0.88192 0 1.13779 -0.87975 -0.10032 1.13112 -0.87975 0.10032 1.13112 
-0.87742 -0.15289 1.1211 -0.87742 0.15289 1.1211 -0.87655 -0.31045 1.03419 
-0.87655 0.31045 1.03419 -0.87414 -0.48417 0.62816 -0.87414 -0.48417 0.70463 
-0.87414 0.48417 0.62816 -0.87414 0.48417 0.70463 -0.87257 -0.20502 1.10978 
-0.87257 0.20502 1.10978 -0.86917 -0.48181 0.55502 -0.86917 -0.48181 0.77778 
-0.86917 0.48181 0.55502 -0.86917 0.48181 0.77778 -0.86603 -0.40825 0.95507 
-0.86603 0.40825 0.95507 -0.86492 -0.25775 1.09707 -0.86492 0.25775 1.09707 
-0.86321 -0.3604 1.01992 -0.86321 0.3604 1.01992 -0.85926 -0.4771 0.85093 
-0.85926 0.4771 0.85093 -0.85773 0 1.1805 -0.85771 -0.05006 1.17809 
-0.85771 0.05006 1.17809 -0.85565 -0.10022 1.17416 -0.85565 0.10022 1.17416 
-0.85467 -0.30971 1.08307 -0.85467 0.30971 1.08307 -0.85144 -0.14989 1.16897 
-0.85144 0.14989 1.16897 -0.84737 -0.40908 1.00495 -0.84737 0.40908 1.00495 
-0.84711 -0.20219 1.15784 -0.84711 0.20219 1.15784 -0.84461 -0.47018 0.92247 
-0.84461 0.47018 0.92247 -0.8417 -0.35975 1.06905 -0.8417 0.35975 1.06905 
-0.84119 -0.54074 0.6664 -0.84119 0.54074 0.6664 -0.8398 -0.25487 1.14575 
-0.8398 0.25487 1.14575 -0.83874 -0.53916 0.59015 -0.83874 -0.53916 0.74265 
-0.83874 0.53916 0.59015 -0.83874 0.53916 0.74265 -0.83151 -0.05 1.21966 
-0.83151 0.05 1.21966 -0.83147 0 1.22197 -0.83097 -0.53584 0.81598 
-0.83097 0.53584 0.81598 -0.83005 -0.30706 1.13194 -0.83005 0.30706 1.13194 
-0.82946 -0.09988 1.21596 -0.82946 0.09988 1.21596 -0.82533 -0.14951 1.21089 
-0.82533 0.14951 1.21089 -0.81914 -0.19876 1.20445 -0.81914 0.19876 1.20445 
-0.81792 -0.35803 1.11676 -0.81792 0.35803 1.11676 -0.81225 -0.25149 1.19271 
-0.81225 0.25149 1.19271 -0.80321 0 1.2621 -0.80296 -0.59481 0.62816 
-0.80296 -0.59481 0.70463 -0.80296 0.59481 0.62816 -0.80296 0.59481 0.70463 
-0.80295 -0.30349 1.1794 -0.80295 0.30349 1.1794 -0.80258 -0.04936 1.26089 
-0.80258 0.04936 1.26089 -0.80067 -0.09931 1.25722 -0.80067 0.09931 1.25722 
-0.79671 -0.14926 1.25203 -0.79671 0.14926 1.25203 -0.79063 -0.19858 1.2456 
-0.79063 0.19858 1.2456 -0.78299 -0.24669 1.23742 -0.78299 0.24669 1.23742 
-0.77301 0 1.30079 -0.77237 -0.0493 1.29965 -0.77237 0.0493 1.29965 
-0.76986 -0.09849 1.29697 -0.76986 0.09849 1.29697 -0.76597 -0.14839 1.29192 
-0.76597 0.14839 1.29192 -0.76014 -0.19791 1.28529 -0.76014 0.19791 1.28529 
-0.75257 -0.24599 1.27724 -0.75257 0.24599 1.27724 -0.74095 0 1.33796 
-0.74014 -0.04913 1.33706 -0.74014 0.04913 1.33706 -0.73768 -0.09837 1.33435 
-0.73768 0.09837 1.33435 -0.73344 -0.14714 1.33003 -0.73344 0.14714 1.33003 
-0.72774 -0.19675 1.32342 -0.72774 0.19675 1.32342 -0.70711 0 1.3735 
-0.70626 -0.04907 1.37265 -0.70626 0.04907 1.37265 -0.7037 -0.09802 1.3701 
-0.7037 0.09802 1.3701 -0.69945 -0.14673 1.36585 -0.69945 0.14673 1.36585 
-0.69352 -0.19509 1.35992 -0.69352 0.19509 1.35992 -0.67156 0 1.40735 
-0.67066 -0.04913 1.40653 -0.67066 0.04913 1.40653 -0.66795 -0.09837 1.40407 
-0.66795 0.09837 1.40407 -0.66364 -0.14714 1.39984 -0.66364 0.14714 1.39984 
-0.63439 0 1.43941 -0.63325 -0.0493 1.43877 -0.63325 0.0493 1.43877 
-0.63057 -0.09849 1.43625 -0.63057 0.09849 1.43625 -0.62552 -0.14839 1.43236 
-0.62552 0.14839 1.43236 -0.5957 0 1.46961 -0.59449 -0.04936 1.46898 
-0.59449 0.04936 1.46898 -0.59082 -0.09931 1.46707 -0.59082 0.09931 1.46707 
-0.58564 -0.14926 1.46311 -0.58564 0.14926 1.46311 -0.55557 0 1.49787 
-0.55326 -0.05 1.4979 -0.55326 0.05 1.4979 -0.54957 -0.09988 1.49586 
-0.54957 0.09988 1.49586 -0.5141 0 1.52413 -0.51169 -0.05006 1.52411 
-0.51169 0.05006 1.52411 -0.50776 -0.10022 1.52205 -0.50776 0.10022 1.52205 
-0.4714 0 1.54832 -0.46865 -0.05022 1.54835 -0.46865 0.05022 1.54835 
-0.42756 0 1.57039 -0.4247 -0.05028 1.57033 -0.4247 0.05028 1.57033 
-0.38268 0 1.59028 -0.37444 -0.05258 1.59216 -0.37444 0.05258 1.59216 
-0.33689 0 1.60794 -0.32843 -0.05263 1.60946 -0.32843 0.05263 1.60946 
-0.29028 0 1.62334 -0.24298 0 1.63643 -0.19509 0 1.64718 
-0.14673 0 1.65557 -0.09802 0 1.66158 -0.04907 0 1.66519 
0 0 1.6664 0.04907 0 1.66519 0.09802 0 1.66158 
0.14673 0 1.65557 0.19509 0 1.64718 0.24298 0 1.63643 
0.29028 0 1.62334 0.32843 -0.05263 1.60946 0.32843 0.05263 1.60946 
0.33689 0 1.60794 0.37444 -0.05258 1.59216 0.37444 0.05258 1.59216 
0.38268 0 1.59028 0.4247 -0.05028 1.57033 0.4247 0.05028 1.57033 
0.42756 0 1.57039 0.46865 -0.05022 1.54835 0.46865 0.05022 1.54835 
0.4714 0 1.54832 0.50776 -0.10022 1.52205 0.50776 0.10022 1.52205 
0.51169 -0.05006 1.52411 0.51169 0.05006 1.52411 0.5141 0 1.52413 
0.54957 -0.09988 1.49586 0.54957 0.09988 1.49586 0.55326 -0.05 1.4979 
0.55326 0.05 1.4979 0.55557 0 1.49787 0.58564 -0.14926 1.46311 
0.58564 0.14926 1.46311 0.59082 -0.09931 1.46707 0.59082 0.09931 1.46707 
0.59449 -0.04936 1.46898 0.59449 0.04936 1.46898 0.5957 0 1.46961 
0.62552 -0.14839 1.43236 0.62552 0.14839 1.43236 0.63057 -0.09849 1.43625 
0.63057 0.09849 1.43625 0.63325 -0.0493 1.43877 0.63325 0.0493 1.43877 
0.63439 0 1.43941 0.66364 -0.14714 1.39984 0.66364 0.14714 1.39984 
0.66795 -0.09837 1.40407 0.66795 0.09837 1.40407 0.67066 -0.04913 1.40653 
0.67066 0.04913 1.40653 0.67156 0 1.40735 0.69352 -0.19509 1.35992 
0.69352 0.19509 1.35992 0.69945 -0.14673 1.36585 0.69945 0.14673 1.36585 
0.7037 -0.09802 1.3701 0.7037 0.09802 1.3701 0.70626 -0.04907 1.37265 
0.70626 0.04907 1.37265 0.70711 0 1.3735 0.72774 -0.19675 1.32342 
0.72774 0.19675 1.32342 0.73344 -0.14714 1.33003 0.73344 0.14714 1.33003 
0.73768 -0.09837 1.33435 0.73768 0.09837 1.33435 0.74014 -0.04913 1.33706 
0.74014 0.04913 1.33706 0.74095 0 1.33796 0.75257 -0.24599 1.27724 
0.75257 0.24599 1.27724 0.76014 -0.19791 1.28529 0.76014 0.19791 1.28529 
0.76597 -0.14839 1.29192 0.76597 0.14839 1.29192 0.76986 -0.09849 1.29697 
0.76986 0.09849 1.29697 0.77237 -0.0493 1.29965 0.77237 0.0493 1.29965 
0.77301 0 1.30079 0.78299 -0.24669 1.23742 0.78299 0.24669 1.23742 
0.79063 -0.19858 1.2456 0.79063 0.19858 1.2456 0.79671 -0.14926 1.25203 
0.79671 0.14926 1.25203 0.80067 -0.09931 1.25722 0.80067 0.09931 1.25722 
0.80258 -0.04936 1.26089 0.80258 0.04936 1.26089 0.80295 -0.30349 1.1794 
0.80295 0.30349 1.1794 0.80296 -0.59481 0.62816 0.80296 -0.59481 0.70463 
0.80296 0.59481 0.62816 0.80296 0.59481 0.70463 0.80321 0 1.2621 
0.81225 -0.25149 1.19271 0.81225 0.25149 1.19271 0.81792 -0.35803 1.11676 
0.81792 0.35803 1.11676 0.81914 -0.19876 1.20445 0.81914 0.19876 1.20445 
0.82533 -0.14951 1.21089 0.82533 0.14951 1.21089 0.82946 -0.09988 1.21596 
0.82946 0.09988 1.21596 0.83005 -0.30706 1.13194 0.83005 0.30706 1.13194 
0.83097 -0.53584 0.81598 0.83097 0.53584 0.81598 0.83147 0 1.22197 
0.83151 -0.05 1.21966 0.83151 0.05 1.21966 0.83874 -0.53916 0.59015 
0.83874 -0.53916 0.74265 0.83874 0.53916 0.59015 0.83874 0.53916 0.74265 
0.8398 -0.25487 1.14575 0.8398 0.25487 1.14575 0.84119 -0.54074 0.6664 
0.84119 0.54074 0.6664 0.8417 -0.35975 1.06905 0.8417 0.35975 1.06905 
0.84461 -0.47018 0.92247 0.84461 0.47018 0.92247 0.84711 -0.20219 1.15784 
0.84711 0.20219 1.15784 0.84737 -0.40908 1.00495 0.84737 0.40908 1.00495 
0.85144 -0.14989 1.16897 0.85144 0.14989 1.16897 0.85467 -0.30971 1.08307 
0.85467 0.30971 1.08307 0.85565 -0.10022 1.17416 0.85565 0.10022 1.17416 
0.85771 -0.05006 1.17809 0.85771 0.05006 1.17809 0.85773 0 1.1805 
0.85926 -0.4771 0.85093 0.85926 0.4771 0.85093 0.86321 -0.3604 1.01992 
0.86321 0.3604 1.01992 0.86492 -0.25775 1.09707 0.86492 0.25775 1.09707 
0.86603 -0.40825 0.95507 0.86603 0.40825 0.95507 0.86917 -0.48181 0.55502 
0.86917 -0.48181 0.77778 0.86917 0.48181 0.55502 0.86917 0.48181 0.77778 
0.87257 -0.20502 1.10978 0.87257 0.20502 1.10978 0.87414 -0.48417 0.62816 
0.87414 -0.48417 0.70463 0.87414 0.48417 0.62816 0.87414 0.48417 0.70463 
0.87655 -0.31045 1.03419 0.87655 0.31045 1.03419 0.87742 -0.15289 1.1211 
0.87742 0.15289 1.1211 0.87975 -0.10032 1.13112 0.87975 0.10032 1.13112 
0.88192 0 0.195 0.88192 0 1.13779 0.88195 -0.05022 1.13505 
0.88195 0.05022 1.13505 0.88222 -0.35979 0.9701 0.88222 0.35979 0.9701 
0.88281 -0.41616 0.88427 0.88281 0.41616 0.88427 0.8873 -0.25991 1.04737 
0.8873 0.25991 1.04737 0.89486 -0.42184 0.5205 0.89486 -0.42184 0.8123 
0.89486 0.42184 0.5205 0.89486 0.42184 0.8123 0.89544 -0.20724 1.06039 
0.89544 0.20724 1.06039 0.89592 -0.31031 0.98426 0.89592 0.31031 0.98426 
0.89687 -0.36113 0.92175 0.89687 0.36113 0.92175 0.90092 -0.15538 1.07161 
0.90092 0.15538 1.07161 0.90211 -0.42526 0.59325 0.90211 -0.42526 0.73954 
0.90211 0.42526 0.59325 0.90211 0.42526 0.73954 0.90374 -0.10282 0.25085 
0.90374 -0.10282 1.08195 0.90374 0.10282 0.25085 0.90374 0.10282 1.08195 
0.90394 -0.05028 0.2417 0.90394 -0.05028 1.0911 0.90394 0.05028 0.2417 
0.90394 0.05028 1.0911 0.90399 0 0.23884 0.90399 0 1.09395 
0.90453 -0.4264 0.6664 0.90453 0.4264 0.6664 0.90708 -0.25995 0.99752 
0.90708 0.25995 0.99752 0.91106 -0.31178 0.39665 0.91106 -0.31178 0.93614 
0.91106 0.31178 0.39665 0.91106 0.31178 0.93614 0.91147 -0.368 0.48255 
0.91147 -0.368 0.85024 0.91147 0.368 0.48255 0.91147 0.368 0.85024 
0.91566 -0.20885 0.32295 0.91566 -0.20885 1.00984 0.91566 0.20885 0.32295 
0.91566 0.20885 1.00984 0.92133 -0.37262 0.55551 0.92133 -0.37262 0.77729 
0.92133 0.37262 0.55551 0.92133 0.37262 0.77729 0.92164 -0.15716 0.3116 
0.92164 -0.15716 1.02119 0.92164 0.15716 0.3116 0.92164 0.15716 1.02119 
0.92272 -0.26129 0.38301 0.92272 -0.26129 0.94978 0.92272 0.26129 0.38301 
0.92272 0.26129 0.94978 0.92388 -0.31246 0.44546 0.92388 -0.31246 0.88734 
0.92388 0 0.28371 0.92388 0 1.04908 0.92388 0.31246 0.44546 
0.92388 0.31246 0.88734 0.92501 -0.10502 0.30126 0.92501 -0.10502 1.03153 
0.92501 0.10502 0.30126 0.92501 0.10502 1.03153 0.92576 -0.05258 0.29196 
0.92576 -0.05258 1.04084 0.92576 0.05258 0.29196 0.92576 0.05258 1.04084 
0.92628 -0.37495 0.62861 0.92628 -0.37495 0.70418 0.92628 0.37495 0.62861 
0.92628 0.37495 0.70418 0.93178 -0.21026 0.37046 0.93178 -0.21026 0.96234 
0.93178 0.21026 0.37046 0.93178 0.21026 0.96234 0.93606 -0.26218 0.43175 
0.93606 -0.26218 0.90105 0.93606 0.26218 0.43175 0.93606 0.26218 0.90105 
0.93638 -0.31799 0.51782 0.93638 -0.31799 0.81497 0.93638 0.31799 0.51782 
0.93638 0.31799 0.81497 0.93819 -0.15744 0.35817 0.93819 -0.15744 0.97462 
0.93819 0.15744 0.35817 0.93819 0.15744 0.97462 0.94154 0 0.32951 
0.94154 0 1.00329 0.94196 -0.10531 0.34762 0.94196 -0.10531 0.98518 
0.94196 0.10531 0.34762 0.94196 0.10531 0.98518 0.94306 -0.05263 0.33796 
0.94306 -0.05263 0.99483 0.94306 0.05263 0.33796 0.94306 0.05263 0.99483 
0.94381 -0.32179 0.591 0.94381 -0.32179 0.7418 0.94381 0.32179 0.591 
0.94381 0.32179 0.7418 0.94555 -0.21115 0.41871 0.94555 -0.21115 0.91408 
0.94555 0.21115 0.41871 0.94555 0.21115 0.91408 0.9465 -0.32271 0.6664 
0.9465 0.32271 0.6664 0.94693 -0.26245 0.48081 0.94693 -0.26245 0.85198 
0.94693 0.26245 0.48081 0.94693 0.26245 0.85198 0.9525 -0.15848 0.40634 
0.9525 -0.15848 0.92645 0.9525 0.15848 0.40634 0.9525 0.15848 0.92645 
0.95661 -0.10535 0.39475 0.95661 -0.10535 0.93805 0.95661 0.10535 0.39475 
0.95661 0.10535 0.93805 0.95694 0 0.37611 0.95694 0 0.95668 
0.95694 -0.2115 0.46759 0.95694 -0.2115 0.86521 0.95694 0.2115 0.46759 
0.95694 0.2115 0.86521 0.95704 -0.26716 0.55373 0.95704 -0.26716 0.77907 
0.95704 0.26716 0.55373 0.95704 0.26716 0.77907 0.95815 -0.05275 0.38503 
0.95815 -0.05275 0.94777 0.95815 0.05275 0.38503 0.95815 0.05275 0.94777 
0.96257 -0.26838 0.62861 0.96257 -0.26838 0.70419 0.96257 0.26838 0.62861 
0.96257 0.26838 0.70419 0.96447 -0.15907 0.45545 0.96447 -0.15907 0.87735 
0.96447 0.15907 0.45545 0.96447 0.15907 0.87735 0.96593 -0.21132 0.51697 
0.96593 -0.21132 0.81583 0.96593 0.21132 0.51697 0.96593 0.21132 0.81583 
0.9691 -0.10595 0.44365 0.9691 -0.10595 0.88915 0.9691 0.10595 0.44365 
0.9691 0.10595 0.88915 0.97003 0 0.42342 0.97003 0 0.90938 
0.97083 -0.05279 0.43251 0.97083 -0.05279 0.90028 0.97083 0.05279 0.43251 
0.97083 0.05279 0.90028 0.97396 -0.15904 0.50481 0.97396 -0.15904 0.82799 
0.97396 0.15904 0.50481 0.97396 0.15904 0.82799 0.97415 -0.21312 0.59147 
0.97415 -0.21312 0.74132 0.97415 0.21312 0.59147 0.97415 0.21312 0.74132 
0.97689 -0.21372 0.6664 0.97689 0.21372 0.6664 0.97912 -0.10629 0.49312 
0.97912 -0.10629 0.83968 0.97912 0.10629 0.49312 0.97912 0.10629 0.83968 
0.98079 -0.15929 0.55376 0.98079 -0.15929 0.77903 0.98079 0 0.47131 
0.98079 0 0.86149 0.98079 0.15929 0.55376 0.98079 0.15929 0.77903 
0.9814 -0.05322 0.48194 0.9814 -0.05322 0.85085 0.9814 0.05322 0.48194 
0.9814 0.05322 0.85085 0.98631 -0.1605 0.62864 0.98631 -0.1605 0.70416 
0.98631 0.1605 0.62864 0.98631 0.1605 0.70416 0.98648 -0.10656 0.54193 
0.98648 -0.10656 0.79087 0.98648 0.10656 0.54193 0.98648 0.10656 0.79087 
0.98918 0 0.51967 0.98918 0 0.81313 0.98928 -0.05326 0.53046 
0.98928 -0.05326 0.80234 0.98928 0.05326 0.53046 0.98928 0.05326 0.80234 
0.99144 -0.10657 0.59104 0.99144 -0.10657 0.74176 0.99144 0.10657 0.59104 
0.99144 0.10657 0.74176 0.99427 -0.10688 0.6664 0.99427 0.10688 0.6664 
0.99479 -0.05337 0.57958 0.99479 -0.05337 0.75322 0.99479 0.05337 0.57958 
0.99479 0.05337 0.75322 0.99518 0 0.56838 0.99518 0 0.76442 
0.99786 -0.0534 0.62864 0.99786 -0.0534 0.70416 0.99786 0.0534 0.62864 
0.99786 0.0534 0.70416 0.9988 0 0.61733 0.9988 0 0.71547 
1 0 0.6664 -1 0.93103 -1.24208 -0.9988 0.93103 -1.29114 
-0.9988 0.93103 -1.19301 -0.99786 0.87762 -1.27984 -0.99786 0.87762 -1.20431 
-0.99786 0.98443 -1.27984 -0.99786 0.98443 -1.20431 -0.99518 0.93103 -1.34009 
-0.99518 0.93103 -1.14406 -0.99479 0.87766 -1.32889 -0.99479 0.87766 -1.15526 
-0.99479 0.98439 -1.32889 -0.99479 0.98439 -1.15526 -0.99427 0.82415 -1.24208 
-0.99427 1.0379 -1.24208 -0.99144 0.82445 -1.31743 -0.99144 0.82445 -1.16672 
-0.99144 1.0376 -1.31743 -0.99144 1.0376 -1.16672 -0.98928 0.87777 -1.37802 
-0.98928 0.87777 -1.10613 -0.98928 0.98428 -1.37802 -0.98928 0.98428 -1.10613 
-0.98918 0.93103 -1.38881 -0.98918 0.93103 -1.09534 -0.98648 0.82446 -1.36655 
-0.98648 0.82446 -1.1176 -0.98648 1.03759 -1.36655 -0.98648 1.03759 -1.1176 
-0.98631 0.77053 -1.27984 -0.98631 0.77053 -1.20431 -0.98631 1.09152 -1.27984 
-0.98631 1.09152 -1.20431 -0.9814 0.8778 -1.42653 -0.9814 0.8778 -1.05762 
-0.9814 0.98425 -1.42653 -0.9814 0.98425 -1.05762 -0.98079 0.77173 -1.35471 
-0.98079 0.77173 -1.12944 -0.98079 0.93103 -1.43717 -0.98079 0.93103 -1.04698 
-0.98079 1.09032 -1.35471 -0.98079 1.09032 -1.12944 -0.97912 0.82474 -1.41536 
-0.97912 0.82474 -1.06879 -0.97912 1.03731 -1.41536 -0.97912 1.03731 -1.06879 
-0.97689 0.7173 -1.24208 -0.97689 1.14475 -1.24208 -0.97415 0.7179 -1.317 
-0.97415 0.7179 -1.16715 -0.97415 1.14415 -1.317 -0.97415 1.14415 -1.16715 
-0.97396 0.77198 -1.40367 -0.97396 0.77198 -1.08048 -0.97396 1.09007 -1.40367 
-0.97396 1.09007 -1.08048 -0.97083 0.87824 -1.47596 -0.97083 0.87824 -1.00819 
-0.97083 0.98381 -1.47596 -0.97083 0.98381 -1.00819 -0.97003 0.93103 -1.48506 
-0.97003 0.93103 -0.99909 -0.9691 0.82507 -1.46482 -0.9691 0.82507 -1.01933 
-0.9691 1.03698 -1.46482 -0.9691 1.03698 -1.01933 -0.96593 0.7197 -1.3915 
-0.96593 0.7197 -1.09265 -0.96593 1.14235 -1.3915 -0.96593 1.14235 -1.09265 
-0.96447 0.77195 -1.45302 -0.96447 0.77195 -1.03113 -0.96447 1.0901 -1.45302 
-0.96447 1.0901 -1.03113 -0.96257 0.66265 -1.27986 -0.96257 0.66265 -1.20429 
-0.96257 1.1994 -1.27986 -0.96257 1.1994 -1.20429 -0.95815 0.87828 -1.52345 
-0.95815 0.87828 -0.9607 -0.95815 0.98377 -1.52345 -0.95815 0.98377 -0.9607 
-0.95704 0.66386 -1.35475 -0.95704 0.66386 -1.1294 -0.95704 1.19819 -1.35475 
-0.95704 1.19819 -1.1294 -0.95694 0.71952 -1.44088 -0.95694 0.71952 -1.04327 
-0.95694 1.14253 -1.44088 -0.95694 1.14253 -1.04327 -0.95694 0.93103 -1.53236 
-0.95694 0.93103 -0.95179 -0.95661 0.82568 -1.51373 -0.95661 0.82568 -0.97042 
-0.95661 1.03637 -1.51373 -0.95661 1.03637 -0.97042 -0.9525 0.77254 -1.50213 
-0.9525 0.77254 -0.98202 -0.9525 1.08951 -1.50213 -0.9525 1.08951 -0.98202 
-0.94693 0.66857 -1.42766 -0.94693 0.66857 -1.05649 -0.94693 1.19348 -1.42766 
-0.94693 1.19348 -1.05649 -0.9465 0.60832 -1.24208 -0.9465 1.25373 -1.24208 
-0.94555 0.71988 -1.48976 -0.94555 0.71988 -0.99439 -0.94555 1.14217 -1.48976 
-0.94555 1.14217 -0.99439 -0.94381 0.60924 -1.31747 -0.94381 0.60924 -1.16668 
-0.94381 1.25281 -1.31747 -0.94381 1.25281 -1.16668 -0.94306 0.8784 -1.57051 
-0.94306 0.8784 -0.91364 -0.94306 0.98365 -1.57051 -0.94306 0.98365 -0.91364 
-0.94196 0.82571 -1.56086 -0.94196 0.82571 -0.92329 -0.94196 1.03634 -1.56086 
-0.94196 1.03634 -0.92329 -0.94154 0.93103 -1.57896 -0.94154 0.93103 -0.90519 
-0.93819 0.77358 -1.5503 -0.93819 0.77358 -0.93385 -0.93819 1.08847 -1.5503 
-0.93819 1.08847 -0.93385 -0.93638 0.61304 -1.39065 -0.93638 0.61304 -1.0935 
-0.93638 1.24901 -1.39065 -0.93638 1.24901 -1.0935 -0.93606 0.66885 -1.47672 
-0.93606 0.66885 -1.00743 -0.93606 1.1932 -1.47672 -0.93606 1.1932 -1.00743 
-0.93178 0.72076 -1.53801 -0.93178 0.72076 -0.94614 -0.93178 1.14129 -1.53801 
-0.93178 1.14129 -0.94614 -0.92628 0.55608 -1.27986 -0.92628 0.55608 -1.20429 
-0.92628 1.30597 -1.27986 -0.92628 1.30597 -1.20429 -0.92576 0.87844 -1.61651 
-0.92576 0.87844 -0.86764 -0.92576 0.98361 -1.61651 -0.92576 0.98361 -0.86764 
-0.92501 0.82601 -1.60721 -0.92501 0.82601 -0.87694 -0.92501 1.03604 -1.60721 
-0.92501 1.03604 -0.87694 -0.92388 0.61857 -1.46302 -0.92388 0.61857 -1.02113 
-0.92388 0.93103 -1.62476 -0.92388 0.93103 -0.85939 -0.92388 1.24348 -1.46302 
-0.92388 1.24348 -1.02113 -0.92272 0.66973 -1.52546 -0.92272 0.66973 -0.95869 
-0.92272 1.19232 -1.52546 -0.92272 1.19232 -0.95869 -0.92164 0.77387 -1.59687 
-0.92164 0.77387 -0.88728 -0.92164 1.08818 -1.59687 -0.92164 1.08818 -0.88728 
-0.92133 0.5584 -1.35297 -0.92133 0.5584 -1.13118 -0.92133 1.30365 -1.35297 
-0.92133 1.30365 -1.13118 -0.91566 0.72218 -1.58552 -0.91566 0.72218 -0.89863 
-0.91566 1.13987 -1.58552 -0.91566 1.13987 -0.89863 -0.91147 0.56303 -1.42592 
-0.91147 0.56303 -1.05823 -0.91147 1.29902 -1.42592 -0.91147 1.29902 -1.05823 
-0.91106 0.61924 -1.51182 -0.91106 0.61924 -0.97233 -0.91106 1.24281 -1.51182 
-0.91106 1.24281 -0.97233 -0.90708 0.67108 -1.5732 -0.90708 0.67108 -0.91095 
-0.90708 1.19097 -1.5732 -0.90708 1.19097 -0.91095 -0.90453 0.50462 -1.24208 
-0.90453 1.35743 -1.24208 -0.90399 0.93103 -1.66963 -0.90399 0.93103 -0.81452 
-0.90394 0.88075 -1.66678 -0.90394 0.88075 -0.81737 -0.90394 0.9813 -1.66678 
-0.90394 0.9813 -0.81737 -0.90374 0.8282 -1.65763 -0.90374 0.8282 -0.82652 
-0.90374 1.03385 -1.65763 -0.90374 1.03385 -0.82652 -0.90211 0.50577 -1.31522 
-0.90211 0.50577 -1.16893 -0.90211 1.35628 -1.31522 -0.90211 1.35628 -1.16893 
-0.90092 0.77564 -1.64729 -0.90092 0.77564 -0.83686 -0.90092 1.08641 -1.64729 
-0.90092 1.08641 -0.83686 -0.89687 0.5699 -1.49743 -0.89687 0.5699 -0.98672 
-0.89687 1.29215 -1.49743 -0.89687 1.29215 -0.98672 -0.89592 0.62072 -1.55994 
-0.89592 0.62072 -0.92421 -0.89592 1.24133 -1.55994 -0.89592 1.24133 -0.92421 
-0.89544 0.72379 -1.63607 -0.89544 0.72379 -0.84808 -0.89544 1.13826 -1.63607 
-0.89544 1.13826 -0.84808 -0.89486 0.50919 -1.38797 -0.89486 0.50919 -1.09618 
-0.89486 1.35286 -1.38797 -0.89486 1.35286 -1.09618 -0.8873 0.67112 -1.62305 
-0.8873 0.67112 -0.8611 -0.8873 1.19093 -1.62305 -0.8873 1.19093 -0.8611 
-0.88281 0.51487 -1.45995 -0.88281 0.51487 -1.0242 -0.88281 1.34718 -1.45995 
-0.88281 1.34718 -1.0242 -0.88222 0.57124 -1.54577 -0.88222 0.57124 -0.93838 
-0.88222 1.29081 -1.54577 -0.88222 1.29081 -0.93838 -0.88195 0.8808 -1.71073 
-0.88195 0.8808 -0.77342 -0.88195 0.98125 -1.71073 -0.88195 0.98125 -0.77342 
-0.88192 0.93103 -1.71347 -0.88192 0.93103 -0.77068 -0.87975 0.83071 -1.7068 
-0.87975 0.83071 -0.77735 -0.87975 1.03134 -1.7068 -0.87975 1.03134 -0.77735 
-0.87742 0.77814 -1.69678 -0.87742 0.77814 -0.78737 -0.87742 1.08391 -1.69678 
-0.87742 1.08391 -0.78737 -0.87655 0.62057 -1.60987 -0.87655 0.62057 -0.87428 
-0.87655 1.24148 -1.60987 -0.87655 1.24148 -0.87428 -0.87414 0.44686 -1.28031 
-0.87414 0.44686 -1.20384 -0.87414 1.41519 -1.28031 -0.87414 1.41519 -1.20384 
-0.87257 0.72601 -1.68545 -0.87257 0.72601 -0.7987 -0.87257 1.13604 -1.68545 
-0.87257 1.13604 -0.7987 -0.86917 0.44921 -1.35345 -0.86917 0.44921 -1.1307 
-0.86917 1.41284 -1.35345 -0.86917 1.41284 -1.1307 -0.86603 0.52278 -1.53075 
-0.86603 0.52278 -0.9534 -0.86603 1.33927 -1.53075 -0.86603 1.33927 -0.9534 
-0.86492 0.67327 -1.67275 -0.86492 0.67327 -0.8114 -0.86492 1.18878 -1.67275 
-0.86492 1.18878 -0.8114 -0.86321 0.57062 -1.5956 -0.86321 0.57062 -0.88855 
-0.86321 1.29143 -1.5956 -0.86321 1.29143 -0.88855 -0.85926 0.45392 -1.42661 
-0.85926 0.45392 -1.05754 -0.85926 1.40813 -1.42661 -0.85926 1.40813 -1.05754 
-0.85773 0.93103 -1.75618 -0.85773 0.93103 -0.72797 -0.85771 0.88097 -1.75376 
-0.85771 0.88097 -0.73039 -0.85771 0.98108 -1.75376 -0.85771 0.98108 -0.73039 
-0.85565 0.8308 -1.74984 -0.85565 0.8308 -0.73431 -0.85565 1.03125 -1.74984 
-0.85565 1.03125 -0.73431 -0.85467 0.62131 -1.65875 -0.85467 0.62131 -0.8254 
-0.85467 1.24074 -1.65875 -0.85467 1.24074 -0.8254 -0.85144 0.78114 -1.74464 
-0.85144 0.78114 -0.73951 -0.85144 1.08091 -1.74464 -0.85144 1.08091 -0.73951 
-0.84737 0.52195 -1.58063 -0.84737 0.52195 -0.90352 -0.84737 1.3401 -1.58063 
-0.84737 1.3401 -0.90352 -0.84711 0.72884 -1.73352 -0.84711 0.72884 -0.75063 
-0.84711 1.13321 -1.73352 -0.84711 1.13321 -0.75063 -0.84461 0.46085 -1.49814 
-0.84461 0.46085 -0.98601 -0.84461 1.4012 -1.49814 -0.84461 1.4012 -0.98601 
-0.8417 0.57128 -1.64472 -0.8417 0.57128 -0.83943 -0.8417 1.29077 -1.64472 
-0.8417 1.29077 -0.83943 -0.84119 0.39029 -1.24208 -0.84119 1.47176 -1.24208 
-0.8398 0.67616 -1.72143 -0.8398 0.67616 -0.76272 -0.8398 1.18589 -1.72143 
-0.8398 1.18589 -0.76272 -0.83874 0.39186 -1.31832 -0.83874 0.39186 -1.16583 
-0.83874 1.47019 -1.31832 -0.83874 1.47019 -1.16583 -0.83151 0.88102 -1.79534 
-0.83151 0.88102 -0.68881 -0.83151 0.98103 -1.79534 -0.83151 0.98103 -0.68881 
-0.83147 0.4774 -1.56283 -0.83147 0.93103 -1.79765 -0.83147 0.93103 -0.6865 
-0.83147 1.38465 -1.56283 -0.83147 1.38465 -0.92132 -0.83097 0.39519 -1.39165 
-0.83097 0.39519 -1.0925 -0.83097 1.46686 -1.39165 -0.83097 1.46686 -1.0925 
-0.83005 0.62397 -1.70761 -0.83005 0.62397 -0.77654 -0.83005 1.23808 -1.70761 
-0.83005 1.23808 -0.77654 -0.82946 0.83115 -1.79164 -0.82946 0.83115 -0.69251 
-0.82946 1.0309 -1.79164 -0.82946 1.0309 -0.69251 -0.82631 0.52228 -1.62955 
-0.82631 1.33977 -1.62955 -0.82631 1.33977 -0.8546 -0.82533 0.78152 -1.78657 
-0.82533 0.78152 -0.69758 -0.82533 1.08053 -1.78657 -0.82533 1.08053 -0.69758 
-0.81914 0.73227 -1.78013 -0.81914 0.73227 -0.70402 -0.81914 1.12978 -1.78013 
-0.81914 1.12978 -0.70402 -0.81866 0.40143 -1.46417 -0.81866 1.46062 -1.46417 
-0.81866 1.46062 -1.01998 -0.81792 0.573 -1.69243 -0.81792 0.573 -0.79172 
-0.81792 1.28905 -1.69243 -0.81792 1.28905 -0.79172 -0.81225 0.67953 -1.76839 
-0.81225 0.67953 -0.71576 -0.81225 1.18252 -1.76839 -0.81225 1.18252 -0.71576 
-0.81086 0.47755 -1.61202 -0.81086 1.3845 -1.61202 -0.81086 1.3845 -0.87213 
-0.80787 0.41652 -1.52952 -0.80787 1.44553 -1.52952 -0.80787 1.44553 -0.95463 
-0.80321 0.93103 -1.83777 -0.80321 0.93103 -0.64638 -0.80296 0.33621 -1.28031 
-0.80296 0.33621 -1.20384 -0.80296 1.52584 -1.28031 -0.80296 1.52584 -1.20384 
-0.80295 0.62754 -1.75508 -0.80295 0.62754 -0.72907 -0.80295 1.23451 -1.75508 
-0.80295 1.23451 -0.72907 -0.80291 0.52377 -1.67737 -0.80291 1.33828 -1.67737 
-0.80291 1.33828 -0.80678 -0.80258 0.88166 -1.83657 -0.80258 0.88166 -0.64758 
-0.80258 0.98039 -1.83657 -0.80258 0.98039 -0.64758 -0.80067 0.83172 -1.83289 
-0.80067 0.83172 -0.65126 -0.80067 1.03033 -1.83289 -0.80067 1.03033 -0.65126 
-0.79855 0.33995 -1.3559 -0.79855 1.5221 -1.3559 -0.79855 1.5221 -1.12825 
-0.79671 0.78177 -1.82771 -0.79671 0.78177 -0.65644 -0.79671 1.08028 -1.82771 
-0.79671 1.08028 -0.65644 -0.79335 0.43397 -1.59354 -0.79335 1.42808 -1.59354 
-0.79335 1.42808 -0.89061 -0.79126 0.57645 -1.74025 -0.79126 1.2856 -1.74025 
-0.79126 1.2856 -0.7439 -0.79063 0.73244 -1.82127 -0.79063 0.73244 -0.66288 
-0.79063 1.12961 -1.82127 -0.79063 1.12961 -0.66288 -0.78833 0.34486 -1.429 
-0.78833 1.51719 -1.429 -0.78833 1.51719 -1.05515 -0.78781 0.47894 -1.66037 
-0.78781 1.38311 -1.66037 -0.78781 1.38311 -0.82378 -0.78299 0.68433 -1.81309 
-0.78299 0.68433 -0.67106 -0.78299 1.17772 -1.81309 -0.78299 1.17772 -0.67106 
-0.7796 0.35796 -1.4947 -0.7796 1.50409 -1.4947 -0.7796 1.50409 -0.98945 
-0.77723 0.52641 -1.72395 -0.77723 1.33564 -1.72395 -0.77723 1.33564 -0.7602 
-0.77417 0.63212 -1.80003 -0.77417 1.22993 -1.80003 -0.77417 1.22993 -0.68412 
-0.77301 0.93103 -1.87647 -0.77301 0.93103 -0.60768 -0.77237 0.88172 -1.87533 
-0.77237 0.88172 -0.60882 -0.77237 0.98033 -1.87533 -0.77237 0.98033 -0.60882 
-0.77074 0.43506 -1.64204 -0.77074 1.42699 -1.64204 -0.77074 1.42699 -0.84211 
-0.76986 0.83254 -1.87265 -0.76986 0.83254 -0.6115 -0.76986 1.02951 -1.87265 
-0.76986 1.02951 -0.6115 -0.76733 0.37396 -1.5597 -0.76733 1.48809 -1.5597 
-0.76733 1.48809 -0.92445 -0.76597 0.78264 -1.8676 -0.76597 0.78264 -0.61655 
-0.76597 1.07941 -1.8676 -0.76597 1.07941 -0.61655 -0.76294 0.58051 -1.78527 
-0.76294 1.28154 -1.78527 -0.76294 1.28154 -0.69888 -0.76254 0.48142 -1.70725 
-0.76254 1.38063 -1.70725 -0.76254 1.38063 -0.7769 -0.76249 1.57802 -1.24208 
-0.76031 0.28588 -1.31767 -0.76031 1.57617 -1.31767 -0.76031 1.57617 -1.16648 
-0.76014 0.73311 -1.86096 -0.76014 0.73311 -0.62319 -0.76014 1.12894 -1.86096 
-0.76014 1.12894 -0.62319 -0.75378 0.29142 -1.39283 -0.75378 1.57063 -1.39283 
-0.75378 1.57063 -1.09132 -0.75257 0.68503 -1.85291 -0.75257 0.68503 -0.63124 
-0.75257 1.17702 -1.85291 -0.75257 1.17702 -0.63124 -0.75184 0.39267 -1.62275 
-0.75184 1.46938 -1.62275 -0.75184 1.46938 -0.8614 -0.74934 0.5302 -1.76917 
-0.74934 1.33185 -1.76917 -0.74934 1.33185 -0.71498 -0.74716 0.30277 -1.45898 
-0.74716 1.55928 -1.45898 -0.74716 1.55928 -1.02517 -0.74592 0.43756 -1.68939 
-0.74592 1.42449 -1.68939 -0.74592 1.42449 -0.79476 -0.74318 0.63755 -1.84338 
-0.74318 1.2245 -1.84338 -0.74318 1.2245 -0.64077 -0.74095 0.93103 -1.91363 
-0.74095 0.93103 -0.57052 -0.74014 0.8819 -1.91274 -0.74014 0.8819 -0.57141 
-0.74014 0.98015 -1.91274 -0.74014 0.98015 -0.57141 -0.73768 0.83265 -1.91003 
-0.73768 0.83265 -0.57412 -0.73768 1.0294 -1.91003 -0.73768 1.0294 -0.57412 
-0.73714 0.31697 -1.52414 -0.73714 1.54508 -1.52414 -0.73714 1.54508 -0.96001 
-0.73454 0.48557 -1.75396 -0.73454 1.37648 -1.75396 -0.73454 1.37648 -0.73019 
-0.73344 0.78388 -1.90571 -0.73344 1.07817 -1.90571 -0.73344 1.07817 -0.57844 
-0.73235 0.58583 -1.82901 -0.73235 1.27622 -1.82901 -0.73235 1.27622 -0.65514 
-0.72774 0.73428 -1.8991 -0.72774 1.12777 -1.8991 -0.72774 1.12777 -0.58505 
-0.72743 0.39494 -1.6704 -0.72743 1.46711 -1.6704 -0.72743 1.46711 -0.81375 
-0.72377 0.33396 -1.58802 -0.72377 1.52809 -1.58802 -0.72377 1.52809 -0.89613 
-0.7201 0.68635 -1.89138 -0.7201 1.1757 -1.89138 -0.7201 1.1757 -0.59277 
-0.71959 1.62437 -1.28028 -0.71959 1.62437 -1.20387 -0.71933 0.53513 -1.81289 
-0.71933 1.32692 -1.81289 -0.71933 1.32692 -0.67126 -0.71834 0.44139 -1.73629 
-0.71834 1.42066 -1.73629 -0.71834 1.42066 -0.74786 -0.71519 0.24141 -1.35585 
-0.71519 1.62064 -1.35585 -0.71519 1.62064 -1.1283 -0.71082 0.63878 -1.88187 
-0.71082 1.22327 -1.88187 -0.71082 1.22327 -0.60228 -0.70937 0.24933 -1.42119 
-0.70937 1.61272 -1.42119 -0.70937 1.61272 -1.06296 -0.70711 0.35367 -1.65032 
-0.70711 0.93103 -1.94918 -0.70711 0.93103 -0.53497 -0.70711 1.50838 -1.65032 
-0.70711 1.50838 -0.83383 -0.70626 0.88196 -1.94833 -0.70626 0.98009 -1.94833 
-0.70626 0.98009 -0.53582 -0.70484 0.49037 -1.79798 -0.70484 1.37168 -1.79798 
-0.70484 1.37168 -0.68617 -0.7037 0.83301 -1.94578 -0.7037 1.02904 -1.94578 
-0.7037 1.02904 -0.53837 -0.70144 0.26175 -1.48714 -0.70144 1.6003 -1.48714 
-0.70144 1.6003 -0.99701 -0.70019 0.39821 -1.7173 -0.70019 1.46384 -1.7173 
-0.70019 1.46384 -0.76685 -0.69987 0.59215 -1.87084 -0.69987 1.2699 -1.87084 
-0.69987 1.2699 -0.61331 -0.69945 0.78429 -1.94153 -0.69945 1.07776 -1.94153 
-0.69945 1.07776 -0.54262 -0.69352 0.73593 -1.93559 -0.69352 1.12612 -1.93559 
-0.69352 1.12612 -0.54856 -0.68995 0.2771 -1.55248 -0.68995 1.58495 -1.55248 
-0.68995 1.58495 -0.93167 -0.68862 0.44668 -1.78171 -0.68862 1.41537 -1.78171 
-0.68862 1.41537 -0.70244 -0.68728 0.54118 -1.85499 -0.68728 1.32087 -1.85499 
-0.68728 1.32087 -0.62916 -0.68592 0.68804 -1.92799 -0.68592 1.17401 -1.92799 
-0.68592 1.17401 -0.55616 -0.68023 0.3566 -1.69739 -0.68023 1.50545 -1.69739 
-0.68023 1.50545 -0.78676 -0.67666 0.64074 -1.91873 -0.67666 1.22131 -1.91873 
-0.67666 1.22131 -0.56542 -0.67524 0.29518 -1.61591 -0.67524 1.56687 -1.61591 
-0.67524 1.56687 -0.86824 -0.67472 1.66909 -1.24208 -0.67296 0.49642 -1.84061 
-0.67296 1.36563 -1.84061 -0.67296 1.36563 -0.64354 -0.67276 1.66695 -1.31827 
-0.67276 1.66695 -1.16588 -0.67156 0.93103 -1.98303 -0.67085 0.40327 -1.76308 
-0.67085 1.45878 -1.76308 -0.67085 1.45878 -0.72107 -0.67066 0.8819 -1.98221 
-0.67066 0.98015 -1.98221 -0.66871 0.20113 -1.38381 -0.66871 1.66092 -1.38381 
-0.66871 1.66092 -1.10034 -0.66795 0.83265 -1.97975 -0.66795 1.0294 -1.97975 
-0.66795 1.0294 -0.5044 -0.66577 0.59414 -1.90785 -0.66577 1.26791 -1.90785 
-0.66577 1.26791 -0.5763 -0.66364 0.78388 -1.97552 -0.66364 1.07817 -1.97552 
-0.66364 1.07817 -0.50863 -0.66174 0.21034 -1.44874 -0.66174 1.65171 -1.44874 
-0.66174 1.65171 -1.03541 -0.65935 0.31715 -1.67615 -0.65935 1.5449 -1.67615 
-0.65935 1.5449 -0.808 -0.65706 0.45247 -1.82454 -0.65706 1.40958 -1.82454 
-0.65706 1.40958 -0.65961 -0.65703 0.73428 -1.96982 -0.65703 1.12777 -1.96982 
-0.65703 1.12777 -0.51433 -0.65328 0.54834 -1.89536 -0.65328 1.31371 -1.89536 
-0.65328 1.31371 -0.58879 -0.65216 0.22366 -1.5147 -0.65216 1.63839 -1.5147 
-0.65216 1.63839 -0.96945 -0.65136 0.36121 -1.74312 -0.65136 1.50084 -1.74312 
-0.65136 1.50084 -0.74103 -0.6493 0.68635 -1.96217 -0.6493 1.1757 -1.96217 
-0.6493 1.1757 -0.52198 -0.63979 0.63878 -1.95289 -0.63979 1.22327 -1.95289 
-0.63979 1.22327 -0.53126 -0.63969 0.40993 -1.8071 -0.63969 1.45212 -1.8071 
-0.63969 1.45212 -0.67705 -0.63957 0.24026 -1.5794 -0.63957 1.62179 -1.5794 
-0.63957 1.62179 -0.90475 -0.63922 0.50347 -1.88129 -0.63922 1.35858 -1.88129 
-0.63922 1.35858 -0.60286 -0.63439 0.93103 -2.01509 -0.63325 0.88172 -2.01445 
-0.63325 0.98033 -2.01445 -0.63083 0.32149 -1.7222 -0.63083 1.54056 -1.7222 
-0.63083 1.54056 -0.76195 -0.63057 0.83254 -2.01193 -0.63057 1.02951 -2.01193 
-0.62877 0.59215 -1.94194 -0.62877 1.2699 -1.94194 -0.62877 1.2699 -0.54221 
-0.62674 1.70932 -1.28027 -0.62674 1.70932 -1.20388 -0.62553 0.2603 -1.64062 
-0.62553 1.60175 -1.64062 -0.62553 1.60175 -0.84353 -0.62552 0.78264 -2.00804 
-0.62552 1.07941 -2.00804 -0.62403 1.70553 -1.34567 -0.62403 1.70553 -1.13848 
-0.62361 0.45963 -1.86569 -0.62361 1.40242 -1.86569 -0.62361 1.40242 -0.61846 
-0.62056 0.3675 -1.78737 -0.62056 1.49455 -1.78737 -0.62056 1.49455 -0.69678 
-0.61889 0.73311 -2.00221 -0.61889 1.12894 -2.00221 -0.61889 1.12894 -0.48194 
-0.61875 1.6982 -1.41113 -0.61875 1.6982 -1.07302 -0.61292 0.54118 -1.92936 
-0.61292 1.32087 -1.92936 -0.61292 1.32087 -0.55479 -0.6111 0.17462 -1.47535 
-0.6111 1.68743 -1.47535 -0.6111 1.68743 -1.0088 -0.61084 0.68503 -1.99465 
-0.61084 1.17702 -1.99465 -0.61084 1.17702 -0.4895 -0.60876 0.28325 -1.70012 
-0.60876 1.5788 -1.70012 -0.60876 1.5788 -0.78403 -0.60651 0.41692 -1.84858 
-0.60651 1.44513 -1.84858 -0.60651 1.44513 -0.63557 -0.6013 0.63755 -1.98525 
-0.6013 1.2245 -1.98525 -0.6013 1.2245 -0.4989 -0.60031 0.18922 -1.54099 
-0.60031 1.67283 -1.54099 -0.60031 1.67283 -0.94316 -0.60027 0.32762 -1.76703 
-0.60027 1.53443 -1.76703 -0.60027 1.53443 -0.71712 -0.59854 0.49642 -1.91503 
-0.59854 1.36563 -1.91503 -0.59854 1.36563 -0.56912 -0.5957 0.93103 -2.04528 
-0.59449 0.88166 -2.04466 -0.59449 0.98039 -2.04466 -0.59082 0.83172 -2.04275 
-0.59082 1.03033 -2.04275 -0.58794 0.37545 -1.83001 -0.58794 1.4866 -1.83001 
-0.58794 1.4866 -0.65414 -0.58777 0.20689 -1.60286 -0.58777 1.65516 -1.60286 
-0.58777 1.65516 -0.88129 -0.58694 0.58583 -1.97443 -0.58694 1.27622 -1.97443 
-0.58694 1.27622 -0.50972 -0.58564 0.78177 -2.03879 -0.58564 1.08028 -2.03879 
-0.58246 0.45247 -1.89913 -0.58246 1.40958 -1.89913 -0.58246 1.40958 -0.58502 
-0.5792 0.73244 -2.0327 -0.5792 1.12961 -2.0327 -0.57854 0.28899 -1.74514 
-0.57854 1.57306 -1.74514 -0.57854 1.57306 -0.73901 -0.57735 1.74752 -1.24208 
-0.57611 1.74577 -1.30748 -0.57611 1.74577 -1.17667 -0.57271 0.22797 -1.66364 
-0.57271 1.63408 -1.66364 -0.57271 1.63408 -0.82051 -0.57241 1.74054 -1.3726 
-0.57241 1.74054 -1.11155 -0.57102 0.68433 -2.02507 -0.57102 1.17772 -2.02507 
-0.57102 1.17772 -0.45908 -0.57081 0.53513 -1.96141 -0.57081 1.32692 -1.96141 
-0.57081 1.32692 -0.52274 -0.56795 0.33533 -1.81003 -0.56795 1.52672 -1.81003 
-0.56795 1.52672 -0.67412 -0.56626 1.73183 -1.43717 -0.56626 1.73183 -1.04698 
-0.56503 0.40993 -1.88176 -0.56503 1.45212 -1.88176 -0.56503 1.45212 -0.60239 
-0.55796 0.63212 -2.01625 -0.55796 1.22993 -2.01625 -0.55796 1.22993 -0.4679 
-0.55768 0.14235 -1.50089 -0.55768 1.7197 -1.50089 -0.55768 1.7197 -0.98326 
-0.5559 0.49037 -1.94691 -0.5559 1.37168 -1.94691 -0.5559 1.37168 -0.53724 
-0.55557 0.25213 -1.72212 -0.55557 0.93103 -2.07354 -0.55557 1.60992 -1.72212 
-0.55557 1.60992 -0.76203 -0.55326 0.88102 -2.07358 -0.55326 0.98103 -2.07358 
-0.54957 0.83115 -2.07153 -0.54957 1.0309 -2.07153 -0.54671 0.15786 -1.56351 
-0.54671 1.70419 -1.56351 -0.54671 1.70419 -0.92064 -0.5466 0.29663 -1.78868 
-0.5466 1.56542 -1.78868 -0.5466 1.56542 -0.69547 -0.54529 0.3675 -1.86264 
-0.54529 1.49455 -1.86264 -0.54529 1.49455 -0.62151 -0.54449 0.78152 -2.06741 
-0.54449 1.08053 -2.06741 -0.54367 1.7696 -1.27693 -0.54367 1.7696 -1.20722 
-0.54319 0.58051 -2.00502 -0.54319 1.28154 -2.00502 -0.54319 1.28154 -0.47913 
-0.54112 1.76598 -1.34227 -0.54112 1.76598 -1.14188 -0.53964 0.44668 -1.9307 
-0.53964 1.41537 -1.9307 -0.53964 1.41537 -0.55345 -0.53806 0.73227 -2.06122 
-0.53806 1.12978 -2.06122 -0.53609 1.75884 -1.40739 -0.53609 1.75884 -1.07676 
-0.5334 0.17668 -1.62476 -0.5334 1.68537 -1.62476 -0.5334 1.68537 -0.85939 
-0.52862 1.74826 -1.47159 -0.52862 1.74826 -1.01256 -0.52709 0.5302 -1.99142 
-0.52709 1.33185 -1.99142 -0.52709 1.33185 -0.49273 -0.52631 0.67953 -2.05432 
-0.52631 1.18252 -2.05432 -0.52495 0.32762 -1.84235 -0.52495 1.53443 -1.84235 
-0.52495 1.53443 -0.6418 -0.52393 0.25947 -1.76601 -0.52393 1.60258 -1.76601 
-0.52393 1.60258 -0.71814 -0.52101 0.40327 -1.91292 -0.52101 1.45878 -1.91292 
-0.52101 1.45878 -0.57123 -0.51864 0.12807 -1.5358 -0.51864 1.73398 -1.5358 
-0.51864 1.73398 -0.94835 -0.51781 0.19873 -1.68436 -0.51781 1.66332 -1.68436 
-0.51781 1.66332 -0.79979 -0.5141 0.93103 -2.0998 -0.51301 0.62754 -2.04502 
-0.51301 1.23451 -2.04502 -0.51301 1.23451 -0.43913 -0.51188 0.48557 -1.97661 
-0.51188 1.37648 -1.97661 -0.51188 1.37648 -0.50754 -0.51169 0.88097 -2.09979 
-0.51169 0.98108 -2.09979 -0.50969 1.79139 -1.24208 -0.50845 1.7893 -1.31168 
-0.50845 1.7893 -1.17247 -0.50776 0.8308 -2.09772 -0.50776 1.03125 -2.09772 
-0.50636 0.14546 -1.59773 -0.50636 1.71659 -1.59773 -0.50636 1.71659 -0.88642 
-0.50443 1.78387 -1.37698 -0.50443 1.78387 -1.10717 -0.50307 0.28899 -1.82062 
-0.50307 1.57306 -1.82062 -0.50307 1.57306 -0.66353 -0.50257 0.78114 -2.09352 
-0.50257 1.08091 -2.09352 -0.50104 0.36121 -1.89343 -0.50104 1.50084 -1.89343 
-0.50104 1.50084 -0.59072 -0.5 0.22392 -1.74208 -0.5 1.63813 -1.74208 
-0.5 1.63813 -0.74208 -0.49824 1.77477 -1.4417 -0.49824 1.77477 -1.04245 
-0.49818 0.57645 -2.03334 -0.49818 1.2856 -2.03334 -0.49818 1.2856 -0.45081 
-0.49421 0.44139 -1.96042 -0.49421 1.42066 -1.96042 -0.49421 1.42066 -0.52373 
-0.49172 0.16621 -1.65833 -0.49172 1.69584 -1.65833 -0.49172 1.69584 -0.82582 
-0.49145 0.72884 -2.08919 -0.49145 1.13321 -2.08919 -0.48924 1.76217 -1.50636 
-0.48924 1.76217 -0.97779 -0.48187 0.52641 -2.0193 -0.48187 1.33564 -2.0193 
-0.48187 1.33564 -0.46485 -0.48013 0.32149 -1.8729 -0.48013 1.54056 -1.8729 
-0.48013 1.54056 -0.61125 -0.48005 0.25213 -1.79765 -0.48005 1.60992 -1.79765 
-0.48005 1.60992 -0.6865 -0.47936 0.67616 -2.08187 -0.47936 1.18589 -2.08187 
-0.47808 0.11615 -1.56984 -0.47808 1.7459 -1.56984 -0.47808 1.7459 -0.91431 
-0.47523 0.39821 -1.94226 -0.47523 1.46384 -1.94226 -0.47523 1.46384 -0.54189 
-0.47486 0.19007 -1.71694 -0.47486 1.67198 -1.71694 -0.47486 1.67198 -0.76721 
-0.4739 1.81091 -1.27693 -0.4739 1.81091 -1.20722 -0.47179 1.80656 -1.34624 
-0.47179 1.80656 -1.13791 -0.4714 0.93103 -2.124 -0.46865 0.8808 -2.12403 
-0.46865 0.98125 -2.12403 -0.4666 1.79915 -1.41132 -0.4666 1.79915 -1.07283 
-0.46554 0.62397 -2.07213 -0.46554 1.23808 -2.07213 -0.46518 0.48142 -2.00461 
-0.46518 1.38063 -2.00461 -0.46518 1.38063 -0.47954 -0.46472 0.83071 -2.12183 
-0.46472 1.03134 -2.12183 -0.46433 0.13537 -1.63109 -0.46433 1.72668 -1.63109 
-0.46433 1.72668 -0.85306 -0.45829 1.78843 -1.47623 -0.45829 1.78843 -1.00792 
-0.45804 0.28325 -1.85084 -0.45804 1.5788 -1.85084 -0.45804 1.5788 -0.63331 
-0.45532 0.3566 -1.92231 -0.45532 1.50545 -1.92231 -0.45532 1.50545 -0.56184 
-0.4547 0.77814 -2.1195 -0.4547 1.08391 -2.1195 -0.45036 0.573 -2.06 
-0.45036 1.28905 -2.06 -0.45036 1.28905 -0.42415 -0.44858 0.15801 -1.69066 
-0.44858 1.70404 -1.69066 -0.44858 1.70404 -0.79349 -0.4481 1.77379 -1.54033 
-0.4481 1.77379 -0.94382 -0.44731 0.43756 -1.988 -0.44731 1.42449 -1.988 
-0.44731 1.42449 -0.49615 -0.44338 0.72601 -2.11465 -0.44338 1.13604 -2.11465 
-0.44229 0.19873 -1.75988 -0.44229 1.66332 -1.75988 -0.44229 1.66332 -0.72427 
-0.438 1.83 -1.24208 -0.43694 1.82783 -1.31146 -0.43694 1.82783 -1.17269 
-0.4361 0.10664 -1.60291 -0.4361 1.75541 -1.60291 -0.4361 1.75541 -0.88124 
-0.43529 0.52377 -2.04498 -0.43529 1.33828 -2.04498 -0.43529 1.33828 -0.43917 
-0.43407 0.31715 -1.90142 -0.43407 1.5449 -1.90142 -0.43407 1.5449 -0.58273 
-0.43378 1.82135 -1.3805 -0.43378 1.82135 -1.10365 -0.43067 0.67327 -2.10699 
-0.43067 1.18878 -2.10699 -0.42832 0.39494 -1.96951 -0.42832 1.46711 -1.96951 
-0.42832 1.46711 -0.51464 -0.42756 0.93103 -2.14606 -0.42631 1.81238 -1.44573 
-0.42631 1.81238 -1.03842 -0.4247 0.88075 -2.14601 -0.4247 0.9813 -2.14601 
-0.42156 0.22797 -1.81479 -0.42156 1.63408 -1.81479 -0.42156 1.63408 -0.66936 
-0.42122 0.12782 -1.6633 -0.42122 1.73423 -1.6633 -0.42122 1.73423 -0.82085 
-0.41829 0.47894 -2.02989 -0.41829 1.38311 -2.02989 -0.41829 1.38311 -0.45426 
-0.41697 1.79954 -1.51006 -0.41697 1.79954 -0.97409 -0.41667 0.62131 -2.09675 
-0.41667 1.24074 -2.09675 -0.41625 0.16621 -1.7338 -0.41625 1.69584 -1.7338 
-0.41625 1.69584 -0.75035 -0.41555 0.8282 -2.14581 -0.41555 1.03385 -2.14581 
-0.40825 0.35367 -1.94918 -0.40825 1.50838 -1.94918 -0.40825 1.50838 -0.53497 
-0.4058 1.78289 -1.57322 -0.4058 1.78289 -0.91093 -0.40521 0.77564 -2.143 
-0.40521 1.08641 -2.143 -0.40265 0.57128 -2.08377 -0.40265 1.29077 -2.08377 
-0.40265 1.29077 -0.40038 -0.39996 0.43506 -2.01282 -0.39996 1.42699 -2.01282 
-0.39996 1.42699 -0.47133 -0.39938 1.84715 -1.27694 -0.39938 1.84715 -1.20721 
-0.39855 0.2603 -1.8676 -0.39855 1.60175 -1.8676 -0.39855 1.60175 -0.61655 
-0.39726 1.8428 -1.34626 -0.39726 1.8428 -1.13789 -0.39455 1.8336 -1.41437 
-0.39455 1.8336 -1.06978 -0.394 0.72379 -2.13752 -0.394 1.13826 -2.13752 
-0.39285 0.09956 -1.63492 -0.39285 1.76249 -1.63492 -0.39285 1.76249 -0.84923 
-0.38901 0.13537 -1.70641 -0.38901 1.72668 -1.70641 -0.38901 1.72668 -0.77774 
-0.38747 0.52228 -2.06839 -0.38747 1.33977 -2.06839 -0.38747 1.33977 -0.41576 
-0.38606 1.8225 -1.4792 -0.38606 1.8225 -1.00495 -0.38268 0.17668 -1.77548 
-0.38268 0.93103 -2.16595 -0.38268 1.68537 -1.77548 -0.38268 1.68537 -0.70867 
-0.38098 0.67112 -2.12938 -0.38098 1.19093 -2.12938 -0.38067 0.39267 -1.99391 
-0.38067 1.46938 -1.99391 -0.38067 1.46938 -0.49024 -0.37569 1.8075 -1.54316 
-0.37569 1.8075 -0.94099 -0.37444 0.87844 -2.16783 -0.37444 0.98361 -2.16783 
-0.37384 0.29518 -1.91731 -0.37384 1.56687 -1.91731 -0.37384 1.56687 -0.56684 
-0.36994 0.47755 -2.05294 -0.36994 1.3845 -2.05294 -0.36994 1.3845 -0.43121 
-0.36779 0.62057 -2.11863 -0.36779 1.24148 -2.11863 -0.36513 0.82601 -2.16709 
-0.36513 1.03604 -2.16709 -0.36353 0.0733 -1.6056 -0.36353 1.78875 -1.6056 
-0.36353 1.78875 -0.87855 -0.36084 0.10664 -1.67818 -0.36084 1.75541 -1.67818 
-0.36084 1.75541 -0.80597 -0.36079 0.20689 -1.82984 -0.36079 1.65516 -1.82984 
-0.36079 1.65516 -0.65431 -0.36044 1.86381 -1.24208 -0.35957 1.86154 -1.3117 
-0.35957 1.86154 -1.17245 -0.35773 1.8546 -1.38005 -0.35773 1.8546 -1.1041 
-0.35566 0.14546 -1.74843 -0.35566 1.71659 -1.74843 -0.35566 1.71659 -0.73572 
-0.35479 0.77387 -2.16372 -0.35479 1.08818 -2.16372 -0.3542 1.8433 -1.44775 
-0.3542 1.8433 -1.0364 -0.35352 0.57062 -2.10528 -0.35352 1.29143 -2.10528 
-0.35147 0.43397 -2.03543 -0.35147 1.42808 -2.03543 -0.35147 1.42808 -0.44872 
-0.34594 0.33396 -1.96584 -0.34594 1.52809 -1.96584 -0.34594 1.52809 -0.51831 
-0.34452 1.83011 -1.51218 -0.34452 1.83011 -0.97197 -0.34345 0.72218 -2.15773 
-0.34345 1.13987 -2.15773 -0.33855 0.52195 -2.08945 -0.33855 1.3401 -2.08945 
-0.33855 1.3401 -0.3947 -0.33732 0.24026 -1.88165 -0.33732 1.62179 -1.88165 
-0.33732 1.62179 -0.6025 -0.33689 0.93103 -2.18362 -0.33333 1.81295 -1.5754 
-0.33333 1.81295 -0.90875 -0.33115 0.07916 -1.64788 -0.33115 1.78289 -1.64788 
-0.33115 1.78289 -0.83627 -0.33112 0.67108 -2.14915 -0.33112 1.19097 -2.14915 
-0.32843 0.8784 -2.18513 -0.32843 0.98365 -2.18513 -0.32776 0.11615 -1.72015 
-0.32776 1.7459 -1.72015 -0.32776 1.7459 -0.764 -0.32144 0.15786 -1.78879 
-0.32144 1.70419 -1.78879 -0.32144 1.70419 -0.69536 -0.3208 1.87753 -1.27694 
-0.3208 1.87753 -1.20721 -0.32076 0.4774 -2.07354 -0.32076 1.38465 -2.07354 
-0.32076 1.38465 -0.41061 -0.31947 1.87298 -1.34533 -0.31947 1.87298 -1.13882 
-0.31878 0.82571 -2.18403 -0.31878 1.03634 -2.18403 -0.31786 0.62072 -2.138 
-0.31786 1.24133 -2.138 -0.31763 0.37396 -2.0094 -0.31763 1.48809 -2.0094 
-0.31763 1.48809 -0.47475 -0.3168 1.8639 -1.41346 -0.3168 1.8639 -1.07069 
-0.31284 1.8504 -1.48055 -0.31284 1.8504 -1.0036 -0.31041 0.2771 -1.93203 
-0.31041 1.58495 -1.93203 -0.31041 1.58495 -0.55212 -0.30822 0.77358 -2.18027 
-0.30822 1.08847 -2.18027 -0.3037 0.57124 -2.1243 -0.3037 1.29081 -2.1243 
-0.30233 1.83501 -1.5444 -0.30233 1.83501 -0.93975 -0.30109 1.8075 -1.61776 
-0.30109 1.8075 -0.86639 -0.29891 0.18922 -1.84239 -0.29891 1.67283 -1.84239 
-0.29891 1.67283 -0.64176 -0.29826 0.08826 -1.69017 -0.29826 1.77379 -1.69017 
-0.29826 1.77379 -0.79398 -0.29594 0.72076 -2.17385 -0.29594 1.14129 -2.17385 
-0.29372 0.12807 -1.76072 -0.29372 1.73398 -1.76072 -0.29372 1.73398 -0.72343 
-0.29028 0.93103 -2.19902 -0.28868 0.52278 -2.1081 -0.28868 1.33927 -2.1081 
-0.28744 0.41652 -2.04995 -0.28744 1.44553 -2.04995 -0.28744 1.44553 -0.4342 
-0.28338 0.66973 -2.1648 -0.28338 1.19232 -2.1648 -0.28206 0.31697 -1.97922 
-0.28206 1.54508 -1.97922 -0.28206 1.54508 -0.50493 -0.28137 0.87828 -2.20022 
-0.28137 0.98377 -2.20022 -0.28108 1.89071 -1.24208 -0.28043 1.88846 -1.31052 
-0.28043 1.88846 -1.17363 -0.27845 1.88171 -1.37865 -0.27845 1.88171 -1.1055 
-0.27517 1.87051 -1.44614 -0.27517 1.87051 -1.03801 -0.27262 0.22366 -1.89424 
-0.27262 1.63839 -1.89424 -0.27262 1.63839 -0.58991 -0.27165 0.82568 -2.19869 
-0.27165 1.03637 -2.19869 -0.2706 1.8549 -1.51267 -0.2706 1.8549 -0.97148 
-0.2701 1.83011 -1.5866 -0.2701 1.83011 -0.89755 -0.26975 0.61924 -2.15314 
-0.26975 1.24281 -2.15314 -0.26799 0.06251 -1.65905 -0.26799 1.79954 -1.65905 
-0.26799 1.79954 -0.8251 -0.26428 0.09988 -1.73131 -0.26428 1.76217 -1.73131 
-0.26428 1.76217 -0.75284 -0.26005 0.77254 -2.19457 -0.26005 1.08951 -2.19457 
-0.25882 0.14235 -1.79975 -0.25882 1.7197 -1.79975 -0.25882 1.7197 -0.6844 
-0.25607 0.46085 -2.08668 -0.25607 1.4012 -2.08668 -0.25607 1.4012 -0.39747 
-0.25536 0.5699 -2.13895 -0.25536 1.29215 -2.13895 -0.25263 0.35796 -2.02167 
-0.25263 1.50409 -2.02167 -0.25263 1.50409 -0.46248 -0.24768 0.71988 -2.18763 
-0.24768 1.14217 -2.18763 -0.24614 1.89964 -1.27678 -0.24614 1.89964 -1.20737 
-0.24506 0.26175 -1.94351 -0.24506 1.6003 -1.94351 -0.24506 1.6003 -0.54064 
-0.24481 1.8951 -1.34515 -0.24481 1.8951 -1.139 -0.24298 0.93103 -2.21211 
-0.24216 1.88605 -1.41321 -0.24216 1.88605 -1.07094 -0.23848 1.8504 -1.55492 
-0.23848 1.8504 -0.92923 -0.23822 1.87257 -1.48029 -0.23822 1.87257 -1.00386 
-0.23712 1.8225 -1.62813 -0.23712 1.8225 -0.85602 -0.23465 0.66885 -2.17813 
-0.23465 1.1932 -2.17813 -0.23416 0.07362 -1.70036 -0.23416 1.78843 -1.70036 
-0.23416 1.78843 -0.78379 -0.23388 0.87824 -2.21291 -0.23388 0.98381 -2.21291 
-0.23327 0.17462 -1.85317 -0.23327 1.68743 -1.85317 -0.23327 1.68743 -0.63098 
-0.22951 0.11379 -1.7707 -0.22951 1.74826 -1.7707 -0.22951 1.74826 -0.71345 
-0.22275 0.82507 -2.21118 -0.22275 1.03698 -2.21118 -0.22209 0.40143 -2.06074 
-0.22209 1.46062 -2.06074 -0.22209 1.46062 -0.42341 -0.22094 0.61857 -2.16595 
-0.22094 1.24348 -2.16595 -0.21787 0.51487 -2.12488 -0.21787 1.34718 -2.12488 
-0.2169 0.30277 -1.98923 -0.2169 1.55928 -1.98923 -0.2169 1.55928 -0.49492 
-0.21108 1.90849 -1.24208 -0.21095 0.77195 -2.20654 -0.21095 1.0901 -2.20654 
-0.21057 1.90614 -1.3114 -0.21057 1.90614 -1.17275 -0.20841 1.89934 -1.37969 
-0.20841 1.89934 -1.10446 -0.20667 0.21034 -1.90382 -0.20667 1.65171 -1.90382 
-0.20667 1.65171 -0.58033 -0.20568 1.8433 -1.59627 -0.20568 1.8433 -0.88788 
-0.20526 1.88797 -1.44734 -0.20526 1.88797 -1.03681 -0.20407 1.87051 -1.51724 
-0.20407 1.87051 -0.96691 -0.20366 0.04967 -1.66839 -0.20366 1.81238 -1.66839 
-0.20366 1.81238 -0.81576 -0.19963 0.08728 -1.74031 -0.19963 1.77477 -1.74031 
-0.19963 1.77477 -0.74384 -0.19881 0.71952 -2.19902 -0.19881 1.14253 -2.19902 
-0.19509 0.13022 -1.80833 -0.19509 0.93103 -2.22286 -0.19509 1.73183 -1.80833 
-0.19509 1.73183 -0.67582 -0.18692 0.34486 -2.03041 -0.18692 1.51719 -2.03041 
-0.18692 1.51719 -0.45374 -0.18558 0.66857 -2.18901 -0.18558 1.19348 -2.18901 
-0.18453 0.45392 -2.10133 -0.18453 1.40813 -2.10133 -0.18453 1.40813 -0.38282 
-0.18446 0.8778 -2.22347 -0.18446 0.98425 -2.22347 -0.18384 0.56303 -2.15355 
-0.18384 1.29902 -2.15355 -0.17912 0.24933 -1.95145 -0.17912 1.61272 -1.95145 
-0.17912 1.61272 -0.5327 -0.17515 1.91496 -1.27678 -0.17515 1.91496 -1.20737 
-0.17448 1.9102 -1.34584 -0.17448 1.9102 -1.13831 -0.17328 0.82474 -2.2212 
-0.17328 1.03731 -2.2212 -0.1723 1.8336 -1.63663 -0.1723 1.8336 -0.84752 
-0.17181 1.90106 -1.41389 -0.17181 1.90106 -1.07026 -0.17139 1.8639 -1.55887 
-0.17139 1.8639 -0.92528 -0.17114 1.88605 -1.48424 -0.17114 1.88605 -0.99991 
-0.16924 0.0629 -1.70867 -0.16924 1.79915 -1.70867 -0.16924 1.79915 -0.77548 
-0.16905 0.16385 -1.86083 -0.16905 1.6982 -1.86083 -0.16905 1.6982 -0.62332 
-0.16531 0.10321 -1.77817 -0.16531 1.75884 -1.77817 -0.16531 1.75884 -0.70598 
-0.16159 0.77198 -2.21603 -0.16159 1.09007 -2.21603 -0.15076 0.29142 -1.99585 
-0.15076 1.57063 -1.99585 -0.15076 1.57063 -0.4883 -0.14958 0.39519 -2.07304 
-0.14958 1.46686 -2.07304 -0.14958 1.46686 -0.41111 -0.14943 0.7197 -2.208 
-0.14943 1.14235 -2.208 -0.14857 0.61304 -2.17846 -0.14857 1.24901 -2.17846 
-0.14673 0.93103 -2.23125 -0.1459 0.50919 -2.13693 -0.1459 1.35286 -2.13693 
-0.14174 0.20113 -1.91078 -0.14174 1.66092 -1.91078 -0.14174 1.66092 -0.57337 
-0.13928 1.92128 -1.24208 -0.13895 1.91891 -1.31122 -0.13895 1.91891 -1.17293 
-0.13843 0.0407 -1.67586 -0.13843 1.82135 -1.67586 -0.13843 1.82135 -0.80829 
-0.13798 1.8546 -1.5998 -0.13798 1.8546 -0.88435 -0.13795 1.91181 -1.38002 
-0.13795 1.91181 -1.10413 -0.13762 1.89934 -1.45048 -0.13762 1.89934 -1.03367 
-0.13658 1.88171 -1.52053 -0.13658 1.88171 -0.96362 -0.13594 0.87777 -2.23136 
-0.13594 0.98428 -2.23136 -0.13491 0.07818 -1.74651 -0.13491 1.78387 -1.74651 
-0.13491 1.78387 -0.73764 -0.13053 0.12151 -1.81449 -0.13053 1.74054 -1.81449 
-0.13053 1.74054 -0.66966 -0.12447 0.82446 -2.22856 -0.12447 1.03759 -2.22856 
-0.11383 0.33995 -2.04062 -0.11383 1.5221 -2.04062 -0.11383 1.5221 -0.44353 
-0.11378 0.24141 -1.95726 -0.11378 1.62064 -1.95726 -0.11378 1.62064 -0.52689 
-0.11267 0.66386 -2.19912 -0.11267 1.19819 -2.19912 -0.11264 0.77173 -2.22286 
-0.11264 1.09032 -2.22286 -0.11138 0.44921 -2.11124 -0.11138 1.41284 -2.11124 
-0.11138 1.41284 -0.37291 -0.11089 0.5584 -2.16341 -0.11089 1.30365 -2.16341 
-0.10442 1.92495 -1.27677 -0.10442 1.92495 -1.20738 -0.10418 1.8428 -1.63934 
-0.10418 1.8428 -0.84481 -0.10417 0.05549 -1.71386 -0.10417 1.80656 -1.71386 
-0.10417 1.80656 -0.77029 -0.10377 1.9102 -1.41655 -0.10377 1.9102 -1.0676 
-0.10375 1.9202 -1.34583 -0.10375 1.9202 -1.13832 -0.1036 0.15652 -1.8661 
-0.1036 1.70553 -1.8661 -0.1036 1.70553 -0.61805 -0.10325 1.87298 -1.56154 
-0.10325 1.87298 -0.92261 -0.10308 1.8951 -1.48688 -0.10308 1.8951 -0.99727 
-0.1002 0.09607 -1.78319 -0.1002 1.76598 -1.78319 -0.1002 1.76598 -0.70096 
-0.09802 0.93103 -2.23726 -0.08682 0.87766 -2.23687 -0.08682 0.98439 -2.23687 
-0.07625 0.39186 -2.08082 -0.07625 1.47019 -2.08082 -0.07625 1.47019 -0.40333 
-0.07619 0.1951 -1.91484 -0.07619 1.66695 -1.91484 -0.07619 1.66695 -0.56931 
-0.07559 0.28588 -2.00239 -0.07559 1.57617 -2.00239 -0.07559 1.57617 -0.48176 
-0.0754 0.60924 -2.18588 -0.0754 1.25281 -2.18588 -0.07536 0.82445 -2.23352 
-0.07536 1.0376 -2.23352 -0.07493 0.7179 -2.21622 -0.07493 1.14415 -2.21622 
-0.07315 0.50577 -2.14419 -0.07315 1.35628 -2.14419 -0.06963 1.86154 -1.60164 
-0.06963 1.86154 -0.88251 -0.06961 0.07275 -1.75052 -0.06961 1.7893 -1.75052 
-0.06961 1.7893 -0.73363 -0.06948 1.92861 -1.24208 -0.06938 0.03422 -1.67902 
-0.06938 1.82783 -1.67902 -0.06938 1.82783 -0.80513 -0.06932 1.90614 -1.45265 
-0.06932 1.90614 -1.0315 -0.06931 1.92621 -1.31138 -0.06931 1.92621 -1.17277 
-0.06914 1.91891 -1.38102 -0.06914 1.91891 -1.10313 -0.06845 1.88846 -1.5225 
-0.06845 1.88846 -0.96165 -0.0654 0.11628 -1.81819 -0.0654 1.74577 -1.81819 
-0.0654 1.74577 -0.66596 -0.04907 0.93103 -2.24087 -0.03824 0.33621 -2.04503 
-0.03824 1.52584 -2.04503 -0.03824 1.52584 -0.43912 -0.03823 0.44686 -2.11621 
-0.03823 1.41519 -2.11621 -0.03823 1.41519 -0.36794 -0.0382 0.23768 -1.96166 
-0.0382 1.62437 -1.96166 -0.0382 1.62437 -0.52249 -0.0382 0.15273 -1.86881 
-0.0382 1.70932 -1.86881 -0.0382 1.70932 -0.61534 -0.03779 0.66265 -2.20465 
-0.03779 1.1994 -2.20465 -0.03779 0.55608 -2.16835 -0.03779 1.30597 -2.16835 
-0.03776 0.77053 -2.22839 -0.03776 1.09152 -2.22839 -0.03776 0.87762 -2.23993 
-0.03776 0.98443 -2.23993 -0.03487 1.84715 -1.64146 -0.03487 1.84715 -0.84269 
-0.03487 1.87753 -1.56288 -0.03487 1.87753 -0.92127 -0.03485 0.05114 -1.71598 
-0.03485 1.81091 -1.71598 -0.03485 1.81091 -0.76817 -0.03485 0.09245 -1.78575 
-0.03485 1.7696 -1.78575 -0.03485 1.7696 -0.6984 -0.0347 1.91496 -1.41722 
-0.0347 1.91496 -1.06693 -0.0347 1.89964 -1.48821 -0.0347 1.89964 -0.99594 
-0.0347 1.92495 -1.3465 -0.0347 1.92495 -1.13765 -0.0347 1.92982 -1.27677 
-0.0347 1.92982 -1.20738 0 0.03205 -1.68007 0 0.07066 -1.75176 
0 0.11453 -1.81943 0 0.19296 -1.9168 0 0.28403 -2.00457 
0 0.39029 -2.08327 0 0.50462 -2.14661 0 0.60832 -2.18857 
0 0.7173 -2.21897 0 0.82415 -2.23635 0 0.93103 -2.24208 
0 1.0379 -2.23635 0 1.14475 -2.21897 0 1.25373 -2.18857 
0 1.35743 -2.14661 0 1.47176 -2.08327 0 1.47176 -0.40088 
0 1.57802 -2.00457 0 1.57802 -0.47958 0 1.66909 -1.9168 
0 1.66909 -0.56735 0 1.74752 -1.81943 0 1.74752 -0.66472 
0 1.79139 -1.75176 0 1.79139 -0.73239 0 1.83 -1.68007 
0 1.83 -0.80408 0 1.86381 -1.60252 0 1.86381 -0.88163 
0 1.89071 -1.52316 0 1.89071 -0.96099 0 1.90849 -1.45315 
0 1.90849 -1.031 0 1.92128 -1.38136 0 1.92128 -1.10279 
0 1.92861 -1.31155 0 1.92861 -1.1726 0 1.93103 -1.24208 
0.0347 1.92982 -1.27677 0.0347 1.92982 -1.20738 0.0347 1.92495 -1.3465 
0.0347 1.92495 -1.13765 0.0347 1.89964 -1.48821 0.0347 1.89964 -0.99594 
0.0347 1.91496 -1.41722 0.0347 1.91496 -1.06693 0.03485 0.09245 -1.78575 
0.03485 1.7696 -1.78575 0.03485 1.7696 -0.6984 0.03485 0.05114 -1.71598 
0.03485 1.81091 -1.71598 0.03485 1.81091 -0.76817 0.03487 1.87753 -1.56288 
0.03487 1.87753 -0.92127 0.03487 1.84715 -1.64146 0.03487 1.84715 -0.84269 
0.03776 0.87762 -2.23993 0.03776 0.98443 -2.23993 0.03776 0.77053 -2.22839 
0.03776 1.09152 -2.22839 0.03779 0.55608 -2.16835 0.03779 1.30597 -2.16835 
0.03779 0.66265 -2.20465 0.03779 1.1994 -2.20465 0.0382 0.15273 -1.86881 
0.0382 1.70932 -1.86881 0.0382 1.70932 -0.61534 0.0382 0.23768 -1.96166 
0.0382 1.62437 -1.96166 0.0382 1.62437 -0.52249 0.03823 0.44686 -2.11621 
0.03823 1.41519 -2.11621 0.03823 1.41519 -0.36794 0.03824 0.33621 -2.04503 
0.03824 1.52584 -2.04503 0.03824 1.52584 -0.43912 0.04907 0.93103 -2.24087 
0.0654 0.11628 -1.81819 0.0654 1.74577 -1.81819 0.0654 1.74577 -0.66596 
0.06845 1.88846 -1.5225 0.06845 1.88846 -0.96165 0.06914 1.91891 -1.38102 
0.06914 1.91891 -1.10313 0.06931 1.92621 -1.31138 0.06931 1.92621 -1.17277 
0.06932 1.90614 -1.45265 0.06932 1.90614 -1.0315 0.06938 0.03422 -1.67902 
0.06938 1.82783 -1.67902 0.06938 1.82783 -0.80513 0.06948 1.92861 -1.24208 
0.06961 0.07275 -1.75052 0.06961 1.7893 -1.75052 0.06961 1.7893 -0.73363 
0.06963 1.86154 -1.60164 0.06963 1.86154 -0.88251 0.07315 0.50577 -2.14419 
0.07315 1.35628 -2.14419 0.07493 0.7179 -2.21622 0.07493 1.14415 -2.21622 
0.07536 0.82445 -2.23352 0.07536 1.0376 -2.23352 0.0754 0.60924 -2.18588 
0.0754 1.25281 -2.18588 0.07559 0.28588 -2.00239 0.07559 1.57617 -2.00239 
0.07559 1.57617 -0.48176 0.07619 0.1951 -1.91484 0.07619 1.66695 -1.91484 
0.07619 1.66695 -0.56931 0.07625 0.39186 -2.08082 0.07625 1.47019 -2.08082 
0.07625 1.47019 -0.40333 0.08682 0.87766 -2.23687 0.08682 0.98439 -2.23687 
0.09802 0.93103 -2.23726 0.1002 0.09607 -1.78319 0.1002 1.76598 -1.78319 
0.1002 1.76598 -0.70096 0.10308 1.8951 -1.48688 0.10308 1.8951 -0.99727 
0.10325 1.87298 -1.56154 0.10325 1.87298 -0.92261 0.1036 0.15652 -1.8661 
0.1036 1.70553 -1.8661 0.1036 1.70553 -0.61805 0.10375 1.9202 -1.34583 
0.10375 1.9202 -1.13832 0.10377 1.9102 -1.41655 0.10377 1.9102 -1.0676 
0.10417 0.05549 -1.71386 0.10417 1.80656 -1.71386 0.10417 1.80656 -0.77029 
0.10418 1.8428 -1.63934 0.10418 1.8428 -0.84481 0.10442 1.92495 -1.27677 
0.10442 1.92495 -1.20738 0.11089 0.5584 -2.16341 0.11089 1.30365 -2.16341 
0.11138 0.44921 -2.11124 0.11138 1.41284 -2.11124 0.11138 1.41284 -0.37291 
0.11264 0.77173 -2.22286 0.11264 1.09032 -2.22286 0.11267 0.66386 -2.19912 
0.11267 1.19819 -2.19912 0.11378 0.24141 -1.95726 0.11378 1.62064 -1.95726 
0.11378 1.62064 -0.52689 0.11383 0.33995 -2.04062 0.11383 1.5221 -2.04062 
0.11383 1.5221 -0.44353 0.12447 0.82446 -2.22856 0.12447 1.03759 -2.22856 
0.13053 0.12151 -1.81449 0.13053 1.74054 -1.81449 0.13053 1.74054 -0.66966 
0.13491 0.07818 -1.74651 0.13491 1.78387 -1.74651 0.13491 1.78387 -0.73764 
0.13594 0.87777 -2.23136 0.13594 0.98428 -2.23136 0.13658 1.88171 -1.52053 
0.13658 1.88171 -0.96362 0.13762 1.89934 -1.45048 0.13762 1.89934 -1.03367 
0.13795 1.91181 -1.38002 0.13795 1.91181 -1.10413 0.13798 1.8546 -1.5998 
0.13798 1.8546 -0.88435 0.13843 0.0407 -1.67586 0.13843 1.82135 -1.67586 
0.13843 1.82135 -0.80829 0.13895 1.91891 -1.31122 0.13895 1.91891 -1.17293 
0.13928 1.92128 -1.24208 0.14174 0.20113 -1.91078 0.14174 1.66092 -1.91078 
0.14174 1.66092 -0.57337 0.1459 0.50919 -2.13693 0.1459 1.35286 -2.13693 
0.14673 0.93103 -2.23125 0.14857 0.61304 -2.17846 0.14857 1.24901 -2.17846 
0.14943 0.7197 -2.208 0.14943 1.14235 -2.208 0.14958 0.39519 -2.07304 
0.14958 1.46686 -2.07304 0.14958 1.46686 -0.41111 0.15076 0.29142 -1.99585 
0.15076 1.57063 -1.99585 0.15076 1.57063 -0.4883 0.16159 0.77198 -2.21603 
0.16159 1.09007 -2.21603 0.16531 0.10321 -1.77817 0.16531 1.75884 -1.77817 
0.16531 1.75884 -0.70598 0.16905 0.16385 -1.86083 0.16905 1.6982 -1.86083 
0.16905 1.6982 -0.62332 0.16924 0.0629 -1.70867 0.16924 1.79915 -1.70867 
0.16924 1.79915 -0.77548 0.17114 1.88605 -1.48424 0.17114 1.88605 -0.99991 
0.17139 1.8639 -1.55887 0.17139 1.8639 -0.92528 0.17181 1.90106 -1.41389 
0.17181 1.90106 -1.07026 0.1723 1.8336 -1.63663 0.1723 1.8336 -0.84752 
0.17328 0.82474 -2.2212 0.17328 1.03731 -2.2212 0.17448 1.9102 -1.34584 
0.17448 1.9102 -1.13831 0.17515 1.91496 -1.27678 0.17515 1.91496 -1.20737 
0.17912 0.24933 -1.95145 0.17912 1.61272 -1.95145 0.17912 1.61272 -0.5327 
0.18384 0.56303 -2.15355 0.18384 1.29902 -2.15355 0.18446 0.8778 -2.22347 
0.18446 0.98425 -2.22347 0.18453 0.45392 -2.10133 0.18453 1.40813 -2.10133 
0.18453 1.40813 -0.38282 0.18558 0.66857 -2.18901 0.18558 1.19348 -2.18901 
0.18692 0.34486 -2.03041 0.18692 1.51719 -2.03041 0.18692 1.51719 -0.45374 
0.19509 0.13022 -1.80833 0.19509 0.93103 -2.22286 0.19509 1.73183 -1.80833 
0.19509 1.73183 -0.67582 0.19881 0.71952 -2.19902 0.19881 1.14253 -2.19902 
0.19963 0.08728 -1.74031 0.19963 1.77477 -1.74031 0.19963 1.77477 -0.74384 
0.20366 0.04967 -1.66839 0.20366 1.81238 -1.66839 0.20366 1.81238 -0.81576 
0.20407 1.87051 -1.51724 0.20407 1.87051 -0.96691 0.20526 1.88797 -1.44734 
0.20526 1.88797 -1.03681 0.20568 1.8433 -1.59627 0.20568 1.8433 -0.88788 
0.20667 0.21034 -1.90382 0.20667 1.65171 -1.90382 0.20667 1.65171 -0.58033 
0.20841 1.89934 -1.37969 0.20841 1.89934 -1.10446 0.21057 1.90614 -1.3114 
0.21057 1.90614 -1.17275 0.21095 0.77195 -2.20654 0.21095 1.0901 -2.20654 
0.21108 1.90849 -1.24208 0.2169 0.30277 -1.98923 0.2169 1.55928 -1.98923 
0.2169 1.55928 -0.49492 0.21787 0.51487 -2.12488 0.21787 1.34718 -2.12488 
0.22094 0.61857 -2.16595 0.22094 1.24348 -2.16595 0.22209 0.40143 -2.06074 
0.22209 1.46062 -2.06074 0.22209 1.46062 -0.42341 0.22275 0.82507 -2.21118 
0.22275 1.03698 -2.21118 0.22951 0.11379 -1.7707 0.22951 1.74826 -1.7707 
0.22951 1.74826 -0.71345 0.23327 0.17462 -1.85317 0.23327 1.68743 -1.85317 
0.23327 1.68743 -0.63098 0.23388 0.87824 -2.21291 0.23388 0.98381 -2.21291 
0.23416 0.07362 -1.70036 0.23416 1.78843 -1.70036 0.23416 1.78843 -0.78379 
0.23465 0.66885 -2.17813 0.23465 1.1932 -2.17813 0.23712 1.8225 -1.62813 
0.23712 1.8225 -0.85602 0.23822 1.87257 -1.48029 0.23822 1.87257 -1.00386 
0.23848 1.8504 -1.55492 0.23848 1.8504 -0.92923 0.24216 1.88605 -1.41321 
0.24216 1.88605 -1.07094 0.24298 0.93103 -2.21211 0.24481 1.8951 -1.34515 
0.24481 1.8951 -1.139 0.24506 0.26175 -1.94351 0.24506 1.6003 -1.94351 
0.24506 1.6003 -0.54064 0.24614 1.89964 -1.27678 0.24614 1.89964 -1.20737 
0.24768 0.71988 -2.18763 0.24768 1.14217 -2.18763 0.25263 0.35796 -2.02167 
0.25263 1.50409 -2.02167 0.25263 1.50409 -0.46248 0.25536 0.5699 -2.13895 
0.25536 1.29215 -2.13895 0.25607 0.46085 -2.08668 0.25607 1.4012 -2.08668 
0.25607 1.4012 -0.39747 0.25882 0.14235 -1.79975 0.25882 1.7197 -1.79975 
0.25882 1.7197 -0.6844 0.26005 0.77254 -2.19457 0.26005 1.08951 -2.19457 
0.26428 0.09988 -1.73131 0.26428 1.76217 -1.73131 0.26428 1.76217 -0.75284 
0.26799 0.06251 -1.65905 0.26799 1.79954 -1.65905 0.26799 1.79954 -0.8251 
0.26975 0.61924 -2.15314 0.26975 1.24281 -2.15314 0.2701 1.83011 -1.5866 
0.2701 1.83011 -0.89755 0.2706 1.8549 -1.51267 0.2706 1.8549 -0.97148 
0.27165 0.82568 -2.19869 0.27165 1.03637 -2.19869 0.27262 0.22366 -1.89424 
0.27262 1.63839 -1.89424 0.27262 1.63839 -0.58991 0.27517 1.87051 -1.44614 
0.27517 1.87051 -1.03801 0.27845 1.88171 -1.37865 0.27845 1.88171 -1.1055 
0.28043 1.88846 -1.31052 0.28043 1.88846 -1.17363 0.28108 1.89071 -1.24208 
0.28137 0.87828 -2.20022 0.28137 0.98377 -2.20022 0.28206 0.31697 -1.97922 
0.28206 1.54508 -1.97922 0.28206 1.54508 -0.50493 0.28338 0.66973 -2.1648 
0.28338 1.19232 -2.1648 0.28744 0.41652 -2.04995 0.28744 1.44553 -2.04995 
0.28744 1.44553 -0.4342 0.28868 0.52278 -2.1081 0.28868 1.33927 -2.1081 
0.29028 0.93103 -2.19902 0.29372 0.12807 -1.76072 0.29372 1.73398 -1.76072 
0.29372 1.73398 -0.72343 0.29594 0.72076 -2.17385 0.29594 1.14129 -2.17385 
0.29826 0.08826 -1.69017 0.29826 1.77379 -1.69017 0.29826 1.77379 -0.79398 
0.29891 0.18922 -1.84239 0.29891 1.67283 -1.84239 0.29891 1.67283 -0.64176 
0.30109 1.8075 -1.61776 0.30109 1.8075 -0.86639 0.30233 1.83501 -1.5444 
0.30233 1.83501 -0.93975 0.3037 0.57124 -2.1243 0.3037 1.29081 -2.1243 
0.30822 0.77358 -2.18027 0.30822 1.08847 -2.18027 0.31041 0.2771 -1.93203 
0.31041 1.58495 -1.93203 0.31041 1.58495 -0.55212 0.31284 1.8504 -1.48055 
0.31284 1.8504 -1.0036 0.3168 1.8639 -1.41346 0.3168 1.8639 -1.07069 
0.31763 0.37396 -2.0094 0.31763 1.48809 -2.0094 0.31763 1.48809 -0.47475 
0.31786 0.62072 -2.138 0.31786 1.24133 -2.138 0.31878 0.82571 -2.18403 
0.31878 1.03634 -2.18403 0.31947 1.87298 -1.34533 0.31947 1.87298 -1.13882 
0.32076 0.4774 -2.07354 0.32076 1.38465 -2.07354 0.32076 1.38465 -0.41061 
0.3208 1.87753 -1.27694 0.3208 1.87753 -1.20721 0.32144 0.15786 -1.78879 
0.32144 1.70419 -1.78879 0.32144 1.70419 -0.69536 0.32776 0.11615 -1.72015 
0.32776 1.7459 -1.72015 0.32776 1.7459 -0.764 0.32843 0.8784 -2.18513 
0.32843 0.98365 -2.18513 0.33112 0.67108 -2.14915 0.33112 1.19097 -2.14915 
0.33115 0.07916 -1.64788 0.33115 1.78289 -1.64788 0.33115 1.78289 -0.83627 
0.33333 1.81295 -1.5754 0.33333 1.81295 -0.90875 0.33689 0.93103 -2.18362 
0.33732 0.24026 -1.88165 0.33732 1.62179 -1.88165 0.33732 1.62179 -0.6025 
0.33855 0.52195 -2.08945 0.33855 1.3401 -2.08945 0.33855 1.3401 -0.3947 
0.34345 0.72218 -2.15773 0.34345 1.13987 -2.15773 0.34452 1.83011 -1.51218 
0.34452 1.83011 -0.97197 0.34594 0.33396 -1.96584 0.34594 1.52809 -1.96584 
0.34594 1.52809 -0.51831 0.35147 0.43397 -2.03543 0.35147 1.42808 -2.03543 
0.35147 1.42808 -0.44872 0.35352 0.57062 -2.10528 0.35352 1.29143 -2.10528 
0.3542 1.8433 -1.44775 0.3542 1.8433 -1.0364 0.35479 0.77387 -2.16372 
0.35479 1.08818 -2.16372 0.35566 0.14546 -1.74843 0.35566 1.71659 -1.74843 
0.35566 1.71659 -0.73572 0.35773 1.8546 -1.38005 0.35773 1.8546 -1.1041 
0.35957 1.86154 -1.3117 0.35957 1.86154 -1.17245 0.36044 1.86381 -1.24208 
0.36079 0.20689 -1.82984 0.36079 1.65516 -1.82984 0.36079 1.65516 -0.65431 
0.36084 0.10664 -1.67818 0.36084 1.75541 -1.67818 0.36084 1.75541 -0.80597 
0.36353 0.0733 -1.6056 0.36353 1.78875 -1.6056 0.36353 1.78875 -0.87855 
0.36513 0.82601 -2.16709 0.36513 1.03604 -2.16709 0.36779 0.62057 -2.11863 
0.36779 1.24148 -2.11863 0.36994 0.47755 -2.05294 0.36994 1.3845 -2.05294 
0.36994 1.3845 -0.43121 0.37384 0.29518 -1.91731 0.37384 1.56687 -1.91731 
0.37384 1.56687 -0.56684 0.37444 0.87844 -2.16783 0.37444 0.98361 -2.16783 
0.37569 1.8075 -1.54316 0.37569 1.8075 -0.94099 0.38067 0.39267 -1.99391 
0.38067 1.46938 -1.99391 0.38067 1.46938 -0.49024 0.38098 0.67112 -2.12938 
0.38098 1.19093 -2.12938 0.38268 0.17668 -1.77548 0.38268 0.93103 -2.16595 
0.38268 1.68537 -1.77548 0.38268 1.68537 -0.70867 0.38606 1.8225 -1.4792 
0.38606 1.8225 -1.00495 0.38747 0.52228 -2.06839 0.38747 1.33977 -2.06839 
0.38747 1.33977 -0.41576 0.38901 0.13537 -1.70641 0.38901 1.72668 -1.70641 
0.38901 1.72668 -0.77774 0.39285 0.09956 -1.63492 0.39285 1.76249 -1.63492 
0.39285 1.76249 -0.84923 0.394 0.72379 -2.13752 0.394 1.13826 -2.13752 
0.39455 1.8336 -1.41437 0.39455 1.8336 -1.06978 0.39726 1.8428 -1.34626 
0.39726 1.8428 -1.13789 0.39855 0.2603 -1.8676 0.39855 1.60175 -1.8676 
0.39855 1.60175 -0.61655 0.39938 1.84715 -1.27694 0.39938 1.84715 -1.20721 
0.39996 0.43506 -2.01282 0.39996 1.42699 -2.01282 0.39996 1.42699 -0.47133 
0.40265 0.57128 -2.08377 0.40265 1.29077 -2.08377 0.40265 1.29077 -0.40038 
0.40521 0.77564 -2.143 0.40521 1.08641 -2.143 0.4058 1.78289 -1.57322 
0.4058 1.78289 -0.91093 0.40825 0.35367 -1.94918 0.40825 1.50838 -1.94918 
0.40825 1.50838 -0.53497 0.41555 0.8282 -2.14581 0.41555 1.03385 -2.14581 
0.41625 0.16621 -1.7338 0.41625 1.69584 -1.7338 0.41625 1.69584 -0.75035 
0.41667 0.62131 -2.09675 0.41667 1.24074 -2.09675 0.41697 1.79954 -1.51006 
0.41697 1.79954 -0.97409 0.41829 0.47894 -2.02989 0.41829 1.38311 -2.02989 
0.41829 1.38311 -0.45426 0.42122 0.12782 -1.6633 0.42122 1.73423 -1.6633 
0.42122 1.73423 -0.82085 0.42156 0.22797 -1.81479 0.42156 1.63408 -1.81479 
0.42156 1.63408 -0.66936 0.4247 0.88075 -2.14601 0.4247 0.9813 -2.14601 
0.42631 1.81238 -1.44573 0.42631 1.81238 -1.03842 0.42756 0.93103 -2.14606 
0.42832 0.39494 -1.96951 0.42832 1.46711 -1.96951 0.42832 1.46711 -0.51464 
0.43067 0.67327 -2.10699 0.43067 1.18878 -2.10699 0.43378 1.82135 -1.3805 
0.43378 1.82135 -1.10365 0.43407 0.31715 -1.90142 0.43407 1.5449 -1.90142 
0.43407 1.5449 -0.58273 0.43529 0.52377 -2.04498 0.43529 1.33828 -2.04498 
0.43529 1.33828 -0.43917 0.4361 0.10664 -1.60291 0.4361 1.75541 -1.60291 
0.4361 1.75541 -0.88124 0.43694 1.82783 -1.31146 0.43694 1.82783 -1.17269 
0.438 1.83 -1.24208 0.44229 0.19873 -1.75988 0.44229 1.66332 -1.75988 
0.44229 1.66332 -0.72427 0.44338 0.72601 -2.11465 0.44338 1.13604 -2.11465 
0.44731 0.43756 -1.988 0.44731 1.42449 -1.988 0.44731 1.42449 -0.49615 
0.4481 1.77379 -1.54033 0.4481 1.77379 -0.94382 0.44858 0.15801 -1.69066 
0.44858 1.70404 -1.69066 0.44858 1.70404 -0.79349 0.45036 0.573 -2.06 
0.45036 1.28905 -2.06 0.45036 1.28905 -0.42415 0.4547 0.77814 -2.1195 
0.4547 1.08391 -2.1195 0.45532 0.3566 -1.92231 0.45532 1.50545 -1.92231 
0.45532 1.50545 -0.56184 0.45804 0.28325 -1.85084 0.45804 1.5788 -1.85084 
0.45804 1.5788 -0.63331 0.45829 1.78843 -1.47623 0.45829 1.78843 -1.00792 
0.46433 0.13537 -1.63109 0.46433 1.72668 -1.63109 0.46433 1.72668 -0.85306 
0.46472 0.83071 -2.12183 0.46472 1.03134 -2.12183 0.46518 0.48142 -2.00461 
0.46518 1.38063 -2.00461 0.46518 1.38063 -0.47954 0.46554 0.62397 -2.07213 
0.46554 1.23808 -2.07213 0.4666 1.79915 -1.41132 0.4666 1.79915 -1.07283 
0.46865 0.8808 -2.12403 0.46865 0.98125 -2.12403 0.4714 0.93103 -2.124 
0.47179 1.80656 -1.34624 0.47179 1.80656 -1.13791 0.4739 1.81091 -1.27693 
0.4739 1.81091 -1.20722 0.47486 0.19007 -1.71694 0.47486 1.67198 -1.71694 
0.47486 1.67198 -0.76721 0.47523 0.39821 -1.94226 0.47523 1.46384 -1.94226 
0.47523 1.46384 -0.54189 0.47808 0.11615 -1.56984 0.47808 1.7459 -1.56984 
0.47808 1.7459 -0.91431 0.47936 0.67616 -2.08187 0.47936 1.18589 -2.08187 
0.48005 0.25213 -1.79765 0.48005 1.60992 -1.79765 0.48005 1.60992 -0.6865 
0.48013 0.32149 -1.8729 0.48013 1.54056 -1.8729 0.48013 1.54056 -0.61125 
0.48187 0.52641 -2.0193 0.48187 1.33564 -2.0193 0.48187 1.33564 -0.46485 
0.48924 1.76217 -1.50636 0.48924 1.76217 -0.97779 0.49145 0.72884 -2.08919 
0.49145 1.13321 -2.08919 0.49172 0.16621 -1.65833 0.49172 1.69584 -1.65833 
0.49172 1.69584 -0.82582 0.49421 0.44139 -1.96042 0.49421 1.42066 -1.96042 
0.49421 1.42066 -0.52373 0.49818 0.57645 -2.03334 0.49818 1.2856 -2.03334 
0.49818 1.2856 -0.45081 0.49824 1.77477 -1.4417 0.49824 1.77477 -1.04245 
0.5 0.22392 -1.74208 0.5 1.63813 -1.74208 0.5 1.63813 -0.74208 
0.50104 0.36121 -1.89343 0.50104 1.50084 -1.89343 0.50104 1.50084 -0.59072 
0.50257 0.78114 -2.09352 0.50257 1.08091 -2.09352 0.50307 0.28899 -1.82062 
0.50307 1.57306 -1.82062 0.50307 1.57306 -0.66353 0.50443 1.78387 -1.37698 
0.50443 1.78387 -1.10717 0.50636 0.14546 -1.59773 0.50636 1.71659 -1.59773 
0.50636 1.71659 -0.88642 0.50776 0.8308 -2.09772 0.50776 1.03125 -2.09772 
0.50845 1.7893 -1.31168 0.50845 1.7893 -1.17247 0.50969 1.79139 -1.24208 
0.51169 0.88097 -2.09979 0.51169 0.98108 -2.09979 0.51188 0.48557 -1.97661 
0.51188 1.37648 -1.97661 0.51188 1.37648 -0.50754 0.51301 0.62754 -2.04502 
0.51301 1.23451 -2.04502 0.51301 1.23451 -0.43913 0.5141 0.93103 -2.0998 
0.51781 0.19873 -1.68436 0.51781 1.66332 -1.68436 0.51781 1.66332 -0.79979 
0.51864 0.12807 -1.5358 0.51864 1.73398 -1.5358 0.51864 1.73398 -0.94835 
0.52101 0.40327 -1.91292 0.52101 1.45878 -1.91292 0.52101 1.45878 -0.57123 
0.52393 0.25947 -1.76601 0.52393 1.60258 -1.76601 0.52393 1.60258 -0.71814 
0.52495 0.32762 -1.84235 0.52495 1.53443 -1.84235 0.52495 1.53443 -0.6418 
0.52631 0.67953 -2.05432 0.52631 1.18252 -2.05432 0.52709 0.5302 -1.99142 
0.52709 1.33185 -1.99142 0.52709 1.33185 -0.49273 0.52862 1.74826 -1.47159 
0.52862 1.74826 -1.01256 0.5334 0.17668 -1.62476 0.5334 1.68537 -1.62476 
0.5334 1.68537 -0.85939 0.53609 1.75884 -1.40739 0.53609 1.75884 -1.07676 
0.53806 0.73227 -2.06122 0.53806 1.12978 -2.06122 0.53964 0.44668 -1.9307 
0.53964 1.41537 -1.9307 0.53964 1.41537 -0.55345 0.54112 1.76598 -1.34227 
0.54112 1.76598 -1.14188 0.54319 0.58051 -2.00502 0.54319 1.28154 -2.00502 
0.54319 1.28154 -0.47913 0.54367 1.7696 -1.27693 0.54367 1.7696 -1.20722 
0.54449 0.78152 -2.06741 0.54449 1.08053 -2.06741 0.54529 0.3675 -1.86264 
0.54529 1.49455 -1.86264 0.54529 1.49455 -0.62151 0.5466 0.29663 -1.78868 
0.5466 1.56542 -1.78868 0.5466 1.56542 -0.69547 0.54671 0.15786 -1.56351 
0.54671 1.70419 -1.56351 0.54671 1.70419 -0.92064 0.54957 0.83115 -2.07153 
0.54957 1.0309 -2.07153 0.55326 0.88102 -2.07358 0.55326 0.98103 -2.07358 
0.55557 0.25213 -1.72212 0.55557 0.93103 -2.07354 0.55557 1.60992 -1.72212 
0.55557 1.60992 -0.76203 0.5559 0.49037 -1.94691 0.5559 1.37168 -1.94691 
0.5559 1.37168 -0.53724 0.55768 0.14235 -1.50089 0.55768 1.7197 -1.50089 
0.55768 1.7197 -0.98326 0.55796 0.63212 -2.01625 0.55796 1.22993 -2.01625 
0.55796 1.22993 -0.4679 0.56503 0.40993 -1.88176 0.56503 1.45212 -1.88176 
0.56503 1.45212 -0.60239 0.56626 1.73183 -1.43717 0.56626 1.73183 -1.04698 
0.56795 0.33533 -1.81003 0.56795 1.52672 -1.81003 0.56795 1.52672 -0.67412 
0.57081 0.53513 -1.96141 0.57081 1.32692 -1.96141 0.57081 1.32692 -0.52274 
0.57102 0.68433 -2.02507 0.57102 1.17772 -2.02507 0.57102 1.17772 -0.45908 
0.57241 1.74054 -1.3726 0.57241 1.74054 -1.11155 0.57271 0.22797 -1.66364 
0.57271 1.63408 -1.66364 0.57271 1.63408 -0.82051 0.57611 1.74577 -1.30748 
0.57611 1.74577 -1.17667 0.57735 1.74752 -1.24208 0.57854 0.28899 -1.74514 
0.57854 1.57306 -1.74514 0.57854 1.57306 -0.73901 0.5792 0.73244 -2.0327 
0.5792 1.12961 -2.0327 0.58246 0.45247 -1.89913 0.58246 1.40958 -1.89913 
0.58246 1.40958 -0.58502 0.58564 0.78177 -2.03879 0.58564 1.08028 -2.03879 
0.58694 0.58583 -1.97443 0.58694 1.27622 -1.97443 0.58694 1.27622 -0.50972 
0.58777 0.20689 -1.60286 0.58777 1.65516 -1.60286 0.58777 1.65516 -0.88129 
0.58794 0.37545 -1.83001 0.58794 1.4866 -1.83001 0.58794 1.4866 -0.65414 
0.59082 0.83172 -2.04275 0.59082 1.03033 -2.04275 0.59449 0.88166 -2.04466 
0.59449 0.98039 -2.04466 0.5957 0.93103 -2.04528 0.59854 0.49642 -1.91503 
0.59854 1.36563 -1.91503 0.59854 1.36563 -0.56912 0.60027 0.32762 -1.76703 
0.60027 1.53443 -1.76703 0.60027 1.53443 -0.71712 0.60031 0.18922 -1.54099 
0.60031 1.67283 -1.54099 0.60031 1.67283 -0.94316 0.6013 0.63755 -1.98525 
0.6013 1.2245 -1.98525 0.6013 1.2245 -0.4989 0.60651 0.41692 -1.84858 
0.60651 1.44513 -1.84858 0.60651 1.44513 -0.63557 0.60876 0.28325 -1.70012 
0.60876 1.5788 -1.70012 0.60876 1.5788 -0.78403 0.61084 0.68503 -1.99465 
0.61084 1.17702 -1.99465 0.61084 1.17702 -0.4895 0.6111 0.17462 -1.47535 
0.6111 1.68743 -1.47535 0.6111 1.68743 -1.0088 0.61292 0.54118 -1.92936 
0.61292 1.32087 -1.92936 0.61292 1.32087 -0.55479 0.61875 1.6982 -1.41113 
0.61875 1.6982 -1.07302 0.61889 0.73311 -2.00221 0.61889 1.12894 -2.00221 
0.61889 1.12894 -0.48194 0.62056 0.3675 -1.78737 0.62056 1.49455 -1.78737 
0.62056 1.49455 -0.69678 0.62361 0.45963 -1.86569 0.62361 1.40242 -1.86569 
0.62361 1.40242 -0.61846 0.62403 1.70553 -1.34567 0.62403 1.70553 -1.13848 
0.62552 0.78264 -2.00804 0.62552 1.07941 -2.00804 0.62553 0.2603 -1.64062 
0.62553 1.60175 -1.64062 0.62553 1.60175 -0.84353 0.62674 1.70932 -1.28027 
0.62674 1.70932 -1.20388 0.62877 0.59215 -1.94194 0.62877 1.2699 -1.94194 
0.62877 1.2699 -0.54221 0.63057 0.83254 -2.01193 0.63057 1.02951 -2.01193 
0.63083 0.32149 -1.7222 0.63083 1.54056 -1.7222 0.63083 1.54056 -0.76195 
0.63325 0.88172 -2.01445 0.63325 0.98033 -2.01445 0.63439 0.93103 -2.01509 
0.63922 0.50347 -1.88129 0.63922 1.35858 -1.88129 0.63922 1.35858 -0.60286 
0.63957 0.24026 -1.5794 0.63957 1.62179 -1.5794 0.63957 1.62179 -0.90475 
0.63969 0.40993 -1.8071 0.63969 1.45212 -1.8071 0.63969 1.45212 -0.67705 
0.63979 0.63878 -1.95289 0.63979 1.22327 -1.95289 0.63979 1.22327 -0.53126 
0.6493 0.68635 -1.96217 0.6493 1.1757 -1.96217 0.6493 1.1757 -0.52198 
0.65136 0.36121 -1.74312 0.65136 1.50084 -1.74312 0.65136 1.50084 -0.74103 
0.65216 0.22366 -1.5147 0.65216 1.63839 -1.5147 0.65216 1.63839 -0.96945 
0.65328 0.54834 -1.89536 0.65328 1.31371 -1.89536 0.65328 1.31371 -0.58879 
0.65703 0.73428 -1.96982 0.65703 1.12777 -1.96982 0.65703 1.12777 -0.51433 
0.65706 0.45247 -1.82454 0.65706 1.40958 -1.82454 0.65706 1.40958 -0.65961 
0.65935 0.31715 -1.67615 0.65935 1.5449 -1.67615 0.65935 1.5449 -0.808 
0.66174 0.21034 -1.44874 0.66174 1.65171 -1.44874 0.66174 1.65171 -1.03541 
0.66364 0.78388 -1.97552 0.66364 1.07817 -1.97552 0.66364 1.07817 -0.50863 
0.66577 0.59414 -1.90785 0.66577 1.26791 -1.90785 0.66577 1.26791 -0.5763 
0.66795 0.83265 -1.97975 0.66795 1.0294 -1.97975 0.66795 1.0294 -0.5044 
0.66871 0.20113 -1.38381 0.66871 1.66092 -1.38381 0.66871 1.66092 -1.10034 
0.67066 0.8819 -1.98221 0.67066 0.98015 -1.98221 0.67085 0.40327 -1.76308 
0.67085 1.45878 -1.76308 0.67085 1.45878 -0.72107 0.67156 0.93103 -1.98303 
0.67276 1.66695 -1.31827 0.67276 1.66695 -1.16588 0.67296 0.49642 -1.84061 
0.67296 1.36563 -1.84061 0.67296 1.36563 -0.64354 0.67472 1.66909 -1.24208 
0.67524 0.29518 -1.61591 0.67524 1.56687 -1.61591 0.67524 1.56687 -0.86824 
0.67666 0.64074 -1.91873 0.67666 1.22131 -1.91873 0.67666 1.22131 -0.56542 
0.68023 0.3566 -1.69739 0.68023 1.50545 -1.69739 0.68023 1.50545 -0.78676 
0.68592 0.68804 -1.92799 0.68592 1.17401 -1.92799 0.68592 1.17401 -0.55616 
0.68728 0.54118 -1.85499 0.68728 1.32087 -1.85499 0.68728 1.32087 -0.62916 
0.68862 0.44668 -1.78171 0.68862 1.41537 -1.78171 0.68862 1.41537 -0.70244 
0.68995 0.2771 -1.55248 0.68995 1.58495 -1.55248 0.68995 1.58495 -0.93167 
0.69352 0.73593 -1.93559 0.69352 1.12612 -1.93559 0.69352 1.12612 -0.54856 
0.69945 0.78429 -1.94153 0.69945 1.07776 -1.94153 0.69945 1.07776 -0.54262 
0.69987 0.59215 -1.87084 0.69987 1.2699 -1.87084 0.69987 1.2699 -0.61331 
0.70019 0.39821 -1.7173 0.70019 1.46384 -1.7173 0.70019 1.46384 -0.76685 
0.70144 0.26175 -1.48714 0.70144 1.6003 -1.48714 0.70144 1.6003 -0.99701 
0.7037 0.83301 -1.94578 0.7037 1.02904 -1.94578 0.7037 1.02904 -0.53837 
0.70484 0.49037 -1.79798 0.70484 1.37168 -1.79798 0.70484 1.37168 -0.68617 
0.70626 0.88196 -1.94833 0.70626 0.98009 -1.94833 0.70626 0.98009 -0.53582 
0.70711 0.35367 -1.65032 0.70711 0.93103 -1.94918 0.70711 0.93103 -0.53497 
0.70711 1.50838 -1.65032 0.70711 1.50838 -0.83383 0.70937 0.24933 -1.42119 
0.70937 1.61272 -1.42119 0.70937 1.61272 -1.06296 0.71082 0.63878 -1.88187 
0.71082 1.22327 -1.88187 0.71082 1.22327 -0.60228 0.71519 0.24141 -1.35585 
0.71519 1.62064 -1.35585 0.71519 1.62064 -1.1283 0.71834 0.44139 -1.73629 
0.71834 1.42066 -1.73629 0.71834 1.42066 -0.74786 0.71933 0.53513 -1.81289 
0.71933 1.32692 -1.81289 0.71933 1.32692 -0.67126 0.71959 1.62437 -1.28028 
0.71959 1.62437 -1.20387 0.7201 0.68635 -1.89138 0.7201 1.1757 -1.89138 
0.7201 1.1757 -0.59277 0.72377 0.33396 -1.58802 0.72377 1.52809 -1.58802 
0.72377 1.52809 -0.89613 0.72743 0.39494 -1.6704 0.72743 1.46711 -1.6704 
0.72743 1.46711 -0.81375 0.72774 0.73428 -1.8991 0.72774 1.12777 -1.8991 
0.72774 1.12777 -0.58505 0.73235 0.58583 -1.82901 0.73235 1.27622 -1.82901 
0.73235 1.27622 -0.65514 0.73344 0.78388 -1.90571 0.73344 1.07817 -1.90571 
0.73344 1.07817 -0.57844 0.73454 0.48557 -1.75396 0.73454 1.37648 -1.75396 
0.73454 1.37648 -0.73019 0.73714 0.31697 -1.52414 0.73714 1.54508 -1.52414 
0.73714 1.54508 -0.96001 0.73768 0.83265 -1.91003 0.73768 0.83265 -0.57412 
0.73768 1.0294 -1.91003 0.73768 1.0294 -0.57412 0.74014 0.8819 -1.91274 
0.74014 0.8819 -0.57141 0.74014 0.98015 -1.91274 0.74014 0.98015 -0.57141 
0.74095 0.93103 -1.91363 0.74095 0.93103 -0.57052 0.74318 0.63755 -1.84338 
0.74318 1.2245 -1.84338 0.74318 1.2245 -0.64077 0.74592 0.43756 -1.68939 
0.74592 1.42449 -1.68939 0.74592 1.42449 -0.79476 0.74716 0.30277 -1.45898 
0.74716 1.55928 -1.45898 0.74716 1.55928 -1.02517 0.74934 0.5302 -1.76917 
0.74934 1.33185 -1.76917 0.74934 1.33185 -0.71498 0.75184 0.39267 -1.62275 
0.75184 1.46938 -1.62275 0.75184 1.46938 -0.8614 0.75257 0.68503 -1.85291 
0.75257 0.68503 -0.63124 0.75257 1.17702 -1.85291 0.75257 1.17702 -0.63124 
0.75378 0.29142 -1.39283 0.75378 1.57063 -1.39283 0.75378 1.57063 -1.09132 
0.76014 0.73311 -1.86096 0.76014 0.73311 -0.62319 0.76014 1.12894 -1.86096 
0.76014 1.12894 -0.62319 0.76031 0.28588 -1.31767 0.76031 1.57617 -1.31767 
0.76031 1.57617 -1.16648 0.76249 1.57802 -1.24208 0.76254 0.48142 -1.70725 
0.76254 1.38063 -1.70725 0.76254 1.38063 -0.7769 0.76294 0.58051 -1.78527 
0.76294 1.28154 -1.78527 0.76294 1.28154 -0.69888 0.76597 0.78264 -1.8676 
0.76597 0.78264 -0.61655 0.76597 1.07941 -1.8676 0.76597 1.07941 -0.61655 
0.76733 0.37396 -1.5597 0.76733 1.48809 -1.5597 0.76733 1.48809 -0.92445 
0.76986 0.83254 -1.87265 0.76986 0.83254 -0.6115 0.76986 1.02951 -1.87265 
0.76986 1.02951 -0.6115 0.77074 0.43506 -1.64204 0.77074 1.42699 -1.64204 
0.77074 1.42699 -0.84211 0.77237 0.88172 -1.87533 0.77237 0.88172 -0.60882 
0.77237 0.98033 -1.87533 0.77237 0.98033 -0.60882 0.77301 0.93103 -1.87647 
0.77301 0.93103 -0.60768 0.77417 0.63212 -1.80003 0.77417 1.22993 -1.80003 
0.77417 1.22993 -0.68412 0.77723 0.52641 -1.72395 0.77723 1.33564 -1.72395 
0.77723 1.33564 -0.7602 0.7796 0.35796 -1.4947 0.7796 1.50409 -1.4947 
0.7796 1.50409 -0.98945 0.78299 0.68433 -1.81309 0.78299 0.68433 -0.67106 
0.78299 1.17772 -1.81309 0.78299 1.17772 -0.67106 0.78781 0.47894 -1.66037 
0.78781 1.38311 -1.66037 0.78781 1.38311 -0.82378 0.78833 0.34486 -1.429 
0.78833 1.51719 -1.429 0.78833 1.51719 -1.05515 0.79063 0.73244 -1.82127 
0.79063 0.73244 -0.66288 0.79063 1.12961 -1.82127 0.79063 1.12961 -0.66288 
0.79126 0.57645 -1.74025 0.79126 1.2856 -1.74025 0.79126 1.2856 -0.7439 
0.79335 0.43397 -1.59354 0.79335 1.42808 -1.59354 0.79335 1.42808 -0.89061 
0.79671 0.78177 -1.82771 0.79671 0.78177 -0.65644 0.79671 1.08028 -1.82771 
0.79671 1.08028 -0.65644 0.79855 0.33995 -1.3559 0.79855 1.5221 -1.3559 
0.79855 1.5221 -1.12825 0.80067 0.83172 -1.83289 0.80067 0.83172 -0.65126 
0.80067 1.03033 -1.83289 0.80067 1.03033 -0.65126 0.80258 0.88166 -1.83657 
0.80258 0.88166 -0.64758 0.80258 0.98039 -1.83657 0.80258 0.98039 -0.64758 
0.80291 0.52377 -1.67737 0.80291 1.33828 -1.67737 0.80291 1.33828 -0.80678 
0.80295 0.62754 -1.75508 0.80295 0.62754 -0.72907 0.80295 1.23451 -1.75508 
0.80295 1.23451 -0.72907 0.80296 0.33621 -1.28031 0.80296 0.33621 -1.20384 
0.80296 1.52584 -1.28031 0.80296 1.52584 -1.20384 0.80321 0.93103 -1.83777 
0.80321 0.93103 -0.64638 0.80787 0.41652 -1.52952 0.80787 1.44553 -1.52952 
0.80787 1.44553 -0.95463 0.81086 0.47755 -1.61202 0.81086 1.3845 -1.61202 
0.81086 1.3845 -0.87213 0.81225 0.67953 -1.76839 0.81225 0.67953 -0.71576 
0.81225 1.18252 -1.76839 0.81225 1.18252 -0.71576 0.81792 0.573 -1.69243 
0.81792 0.573 -0.79172 0.81792 1.28905 -1.69243 0.81792 1.28905 -0.79172 
0.81866 0.40143 -1.46417 0.81866 1.46062 -1.46417 0.81866 1.46062 -1.01998 
0.81914 0.73227 -1.78013 0.81914 0.73227 -0.70402 0.81914 1.12978 -1.78013 
0.81914 1.12978 -0.70402 0.82533 0.78152 -1.78657 0.82533 0.78152 -0.69758 
0.82533 1.08053 -1.78657 0.82533 1.08053 -0.69758 0.82631 0.52228 -1.62955 
0.82631 1.33977 -1.62955 0.82631 1.33977 -0.8546 0.82946 0.83115 -1.79164 
0.82946 0.83115 -0.69251 0.82946 1.0309 -1.79164 0.82946 1.0309 -0.69251 
0.83005 0.62397 -1.70761 0.83005 0.62397 -0.77654 0.83005 1.23808 -1.70761 
0.83005 1.23808 -0.77654 0.83097 0.39519 -1.39165 0.83097 0.39519 -1.0925 
0.83097 1.46686 -1.39165 0.83097 1.46686 -1.0925 0.83147 0.4774 -1.56283 
0.83147 0.93103 -1.79765 0.83147 0.93103 -0.6865 0.83147 1.38465 -1.56283 
0.83147 1.38465 -0.92132 0.83151 0.88102 -1.79534 0.83151 0.88102 -0.68881 
0.83151 0.98103 -1.79534 0.83151 0.98103 -0.68881 0.83874 0.39186 -1.31832 
0.83874 0.39186 -1.16583 0.83874 1.47019 -1.31832 0.83874 1.47019 -1.16583 
0.8398 0.67616 -1.72143 0.8398 0.67616 -0.76272 0.8398 1.18589 -1.72143 
0.8398 1.18589 -0.76272 0.84119 0.39029 -1.24208 0.84119 1.47176 -1.24208 
0.8417 0.57128 -1.64472 0.8417 0.57128 -0.83943 0.8417 1.29077 -1.64472 
0.8417 1.29077 -0.83943 0.84461 0.46085 -1.49814 0.84461 0.46085 -0.98601 
0.84461 1.4012 -1.49814 0.84461 1.4012 -0.98601 0.84711 0.72884 -1.73352 
0.84711 0.72884 -0.75063 0.84711 1.13321 -1.73352 0.84711 1.13321 -0.75063 
0.84737 0.52195 -1.58063 0.84737 0.52195 -0.90352 0.84737 1.3401 -1.58063 
0.84737 1.3401 -0.90352 0.85144 0.78114 -1.74464 0.85144 0.78114 -0.73951 
0.85144 1.08091 -1.74464 0.85144 1.08091 -0.73951 0.85467 0.62131 -1.65875 
0.85467 0.62131 -0.8254 0.85467 1.24074 -1.65875 0.85467 1.24074 -0.8254 
0.85565 0.8308 -1.74984 0.85565 0.8308 -0.73431 0.85565 1.03125 -1.74984 
0.85565 1.03125 -0.73431 0.85771 0.88097 -1.75376 0.85771 0.88097 -0.73039 
0.85771 0.98108 -1.75376 0.85771 0.98108 -0.73039 0.85773 0.93103 -1.75618 
0.85773 0.93103 -0.72797 0.85926 0.45392 -1.42661 0.85926 0.45392 -1.05754 
0.85926 1.40813 -1.42661 0.85926 1.40813 -1.05754 0.86321 0.57062 -1.5956 
0.86321 0.57062 -0.88855 0.86321 1.29143 -1.5956 0.86321 1.29143 -0.88855 
0.86492 0.67327 -1.67275 0.86492 0.67327 -0.8114 0.86492 1.18878 -1.67275 
0.86492 1.18878 -0.8114 0.86603 0.52278 -1.53075 0.86603 0.52278 -0.9534 
0.86603 1.33927 -1.53075 0.86603 1.33927 -0.9534 0.86917 0.44921 -1.35345 
0.86917 0.44921 -1.1307 0.86917 1.41284 -1.35345 0.86917 1.41284 -1.1307 
0.87257 0.72601 -1.68545 0.87257 0.72601 -0.7987 0.87257 1.13604 -1.68545 
0.87257 1.13604 -0.7987 0.87414 0.44686 -1.28031 0.87414 0.44686 -1.20384 
0.87414 1.41519 -1.28031 0.87414 1.41519 -1.20384 0.87655 0.62057 -1.60987 
0.87655 0.62057 -0.87428 0.87655 1.24148 -1.60987 0.87655 1.24148 -0.87428 
0.87742 0.77814 -1.69678 0.87742 0.77814 -0.78737 0.87742 1.08391 -1.69678 
0.87742 1.08391 -0.78737 0.87975 0.83071 -1.7068 0.87975 0.83071 -0.77735 
0.87975 1.03134 -1.7068 0.87975 1.03134 -0.77735 0.88192 0.93103 -1.71347 
0.88192 0.93103 -0.77068 0.88195 0.8808 -1.71073 0.88195 0.8808 -0.77342 
0.88195 0.98125 -1.71073 0.88195 0.98125 -0.77342 0.88222 0.57124 -1.54577 
0.88222 0.57124 -0.93838 0.88222 1.29081 -1.54577 0.88222 1.29081 -0.93838 
0.88281 0.51487 -1.45995 0.88281 0.51487 -1.0242 0.88281 1.34718 -1.45995 
0.88281 1.34718 -1.0242 0.8873 0.67112 -1.62305 0.8873 0.67112 -0.8611 
0.8873 1.19093 -1.62305 0.8873 1.19093 -0.8611 0.89486 0.50919 -1.38797 
0.89486 0.50919 -1.09618 0.89486 1.35286 -1.38797 0.89486 1.35286 -1.09618 
0.89544 0.72379 -1.63607 0.89544 0.72379 -0.84808 0.89544 1.13826 -1.63607 
0.89544 1.13826 -0.84808 0.89592 0.62072 -1.55994 0.89592 0.62072 -0.92421 
0.89592 1.24133 -1.55994 0.89592 1.24133 -0.92421 0.89687 0.5699 -1.49743 
0.89687 0.5699 -0.98672 0.89687 1.29215 -1.49743 0.89687 1.29215 -0.98672 
0.90092 0.77564 -1.64729 0.90092 0.77564 -0.83686 0.90092 1.08641 -1.64729 
0.90092 1.08641 -0.83686 0.90211 0.50577 -1.31522 0.90211 0.50577 -1.16893 
0.90211 1.35628 -1.31522 0.90211 1.35628 -1.16893 0.90374 0.8282 -1.65763 
0.90374 0.8282 -0.82652 0.90374 1.03385 -1.65763 0.90374 1.03385 -0.82652 
0.90394 0.88075 -1.66678 0.90394 0.88075 -0.81737 0.90394 0.9813 -1.66678 
0.90394 0.9813 -0.81737 0.90399 0.93103 -1.66963 0.90399 0.93103 -0.81452 
0.90453 0.50462 -1.24208 0.90453 1.35743 -1.24208 0.90708 0.67108 -1.5732 
0.90708 0.67108 -0.91095 0.90708 1.19097 -1.5732 0.90708 1.19097 -0.91095 
0.91106 0.61924 -1.51182 0.91106 0.61924 -0.97233 0.91106 1.24281 -1.51182 
0.91106 1.24281 -0.97233 0.91147 0.56303 -1.42592 0.91147 0.56303 -1.05823 
0.91147 1.29902 -1.42592 0.91147 1.29902 -1.05823 0.91566 0.72218 -1.58552 
0.91566 0.72218 -0.89863 0.91566 1.13987 -1.58552 0.91566 1.13987 -0.89863 
0.92133 0.5584 -1.35297 0.92133 0.5584 -1.13118 0.92133 1.30365 -1.35297 
0.92133 1.30365 -1.13118 0.92164 0.77387 -1.59687 0.92164 0.77387 -0.88728 
0.92164 1.08818 -1.59687 0.92164 1.08818 -0.88728 0.92272 0.66973 -1.52546 
0.92272 0.66973 -0.95869 0.92272 1.19232 -1.52546 0.92272 1.19232 -0.95869 
0.92388 0.61857 -1.46302 0.92388 0.61857 -1.02113 0.92388 0.93103 -1.62476 
0.92388 0.93103 -0.85939 0.92388 1.24348 -1.46302 0.92388 1.24348 -1.02113 
0.92501 0.82601 -1.60721 0.92501 0.82601 -0.87694 0.92501 1.03604 -1.60721 
0.92501 1.03604 -0.87694 0.92576 0.87844 -1.61651 0.92576 0.87844 -0.86764 
0.92576 0.98361 -1.61651 0.92576 0.98361 -0.86764 0.92628 0.55608 -1.27986 
0.92628 0.55608 -1.20429 0.92628 1.30597 -1.27986 0.92628 1.30597 -1.20429 
0.93178 0.72076 -1.53801 0.93178 0.72076 -0.94614 0.93178 1.14129 -1.53801 
0.93178 1.14129 -0.94614 0.93606 0.66885 -1.47672 0.93606 0.66885 -1.00743 
0.93606 1.1932 -1.47672 0.93606 1.1932 -1.00743 0.93638 0.61304 -1.39065 
0.93638 0.61304 -1.0935 0.93638 1.24901 -1.39065 0.93638 1.24901 -1.0935 
0.93819 0.77358 -1.5503 0.93819 0.77358 -0.93385 0.93819 1.08847 -1.5503 
0.93819 1.08847 -0.93385 0.94154 0.93103 -1.57896 0.94154 0.93103 -0.90519 
0.94196 0.82571 -1.56086 0.94196 0.82571 -0.92329 0.94196 1.03634 -1.56086 
0.94196 1.03634 -0.92329 0.94306 0.8784 -1.57051 0.94306 0.8784 -0.91364 
0.94306 0.98365 -1.57051 0.94306 0.98365 -0.91364 0.94381 0.60924 -1.31747 
0.94381 0.60924 -1.16668 0.94381 1.25281 -1.31747 0.94381 1.25281 -1.16668 
0.94555 0.71988 -1.48976 0.94555 0.71988 -0.99439 0.94555 1.14217 -1.48976 
0.94555 1.14217 -0.99439 0.9465 0.60832 -1.24208 0.9465 1.25373 -1.24208 
0.94693 0.66857 -1.42766 0.94693 0.66857 -1.05649 0.94693 1.19348 -1.42766 
0.94693 1.19348 -1.05649 0.9525 0.77254 -1.50213 0.9525 0.77254 -0.98202 
0.9525 1.08951 -1.50213 0.9525 1.08951 -0.98202 0.95661 0.82568 -1.51373 
0.95661 0.82568 -0.97042 0.95661 1.03637 -1.51373 0.95661 1.03637 -0.97042 
0.95694 0.93103 -1.53236 0.95694 0.93103 -0.95179 0.95694 0.71952 -1.44088 
0.95694 0.71952 -1.04327 0.95694 1.14253 -1.44088 0.95694 1.14253 -1.04327 
0.95704 0.66386 -1.35475 0.95704 0.66386 -1.1294 0.95704 1.19819 -1.35475 
0.95704 1.19819 -1.1294 0.95815 0.87828 -1.52345 0.95815 0.87828 -0.9607 
0.95815 0.98377 -1.52345 0.95815 0.98377 -0.9607 0.96257 0.66265 -1.27986 
0.96257 0.66265 -1.20429 0.96257 1.1994 -1.27986 0.96257 1.1994 -1.20429 
0.96447 0.77195 -1.45302 0.96447 0.77195 -1.03113 0.96447 1.0901 -1.45302 
0.96447 1.0901 -1.03113 0.96593 0.7197 -1.3915 0.96593 0.7197 -1.09265 
0.96593 1.14235 -1.3915 0.96593 1.14235 -1.09265 0.9691 0.82507 -1.46482 
0.9691 0.82507 -1.01933 0.9691 1.03698 -1.46482 0.9691 1.03698 -1.01933 
0.97003 0.93103 -1.48506 0.97003 0.93103 -0.99909 0.97083 0.87824 -1.47596 
0.97083 0.87824 -1.00819 0.97083 0.98381 -1.47596 0.97083 0.98381 -1.00819 
0.97396 0.77198 -1.40367 0.97396 0.77198 -1.08048 0.97396 1.09007 -1.40367 
0.97396 1.09007 -1.08048 0.97415 0.7179 -1.317 0.97415 0.7179 -1.16715 
0.97415 1.14415 -1.317 0.97415 1.14415 -1.16715 0.97689 0.7173 -1.24208 
0.97689 1.14475 -1.24208 0.97912 0.82474 -1.41536 0.97912 0.82474 -1.06879 
0.97912 1.03731 -1.41536 0.97912 1.03731 -1.06879 0.98079 0.77173 -1.35471 
0.98079 0.77173 -1.12944 0.98079 0.93103 -1.43717 0.98079 0.93103 -1.04698 
0.98079 1.09032 -1.35471 0.98079 1.09032 -1.12944 0.9814 0.8778 -1.42653 
0.9814 0.8778 -1.05762 0.9814 0.98425 -1.42653 0.9814 0.98425 -1.05762 
0.98631 0.77053 -1.27984 0.98631 0.77053 -1.20431 0.98631 1.09152 -1.27984 
0.98631 1.09152 -1.20431 0.98648 0.82446 -1.36655 0.98648 0.82446 -1.1176 
0.98648 1.03759 -1.36655 0.98648 1.03759 -1.1176 0.98918 0.93103 -1.38881 
0.98918 0.93103 -1.09534 0.98928 0.87777 -1.37802 0.98928 0.87777 -1.10613 
0.98928 0.98428 -1.37802 0.98928 0.98428 -1.10613 0.99144 0.82445 -1.31743 
0.99144 0.82445 -1.16672 0.99144 1.0376 -1.31743 0.99144 1.0376 -1.16672 
0.99427 0.82415 -1.24208 0.99427 1.0379 -1.24208 0.99479 0.87766 -1.32889 
0.99479 0.87766 -1.15526 0.99479 0.98439 -1.32889 0.99479 0.98439 -1.15526 
0.99518 0.93103 -1.34009 0.99518 0.93103 -1.14406 0.99786 0.87762 -1.27984 
0.99786 0.87762 -1.20431 0.99786 0.98443 -1.27984 0.99786 0.98443 -1.20431 
0.9988 0.93103 -1.29114 0.9988 0.93103 -1.19301 1 0.93103 -1.24208 
-1 -0.93103 -1.24208 -0.9988 -0.93103 -1.29114 -0.9988 -0.93103 -1.19301 
-0.99786 -0.98443 -1.27984 -0.99786 -0.98443 -1.20431 -0.99786 -0.87762 -1.27984 
-0.99786 -0.87762 -1.20431 -0.99518 -0.93103 -1.34009 -0.99518 -0.93103 -1.14406 
-0.99479 -0.98439 -1.32889 -0.99479 -0.98439 -1.15526 -0.99479 -0.87766 -1.32889 
-0.99479 -0.87766 -1.15526 -0.99427 -1.0379 -1.24208 -0.99427 -0.82415 -1.24208 
-0.99144 -1.0376 -1.31743 -0.99144 -1.0376 -1.16672 -0.99144 -0.82445 -1.31743 
-0.99144 -0.82445 -1.16672 -0.98928 -0.98428 -1.37802 -0.98928 -0.98428 -1.10613 
-0.98928 -0.87777 -1.37802 -0.98928 -0.87777 -1.10613 -0.98918 -0.93103 -1.38881 
-0.98918 -0.93103 -1.09534 -0.98648 -1.03759 -1.36655 -0.98648 -1.03759 -1.1176 
-0.98648 -0.82446 -1.36655 -0.98648 -0.82446 -1.1176 -0.98631 -1.09152 -1.27984 
-0.98631 -1.09152 -1.20431 -0.98631 -0.77053 -1.27984 -0.98631 -0.77053 -1.20431 
-0.9814 -0.98425 -1.42653 -0.9814 -0.98425 -1.05762 -0.9814 -0.8778 -1.42653 
-0.9814 -0.8778 -1.05762 -0.98079 -1.09032 -1.35471 -0.98079 -1.09032 -1.12944 
-0.98079 -0.93103 -1.43717 -0.98079 -0.93103 -1.04698 -0.98079 -0.77173 -1.35471 
-0.98079 -0.77173 -1.12944 -0.97912 -1.03731 -1.41536 -0.97912 -1.03731 -1.06879 
-0.97912 -0.82474 -1.41536 -0.97912 -0.82474 -1.06879 -0.97689 -1.14475 -1.24208 
-0.97689 -0.7173 -1.24208 -0.97415 -1.14415 -1.317 -0.97415 -1.14415 -1.16715 
-0.97415 -0.7179 -1.317 -0.97415 -0.7179 -1.16715 -0.97396 -1.09007 -1.40367 
-0.97396 -1.09007 -1.08048 -0.97396 -0.77198 -1.40367 -0.97396 -0.77198 -1.08048 
-0.97083 -0.98381 -1.47596 -0.97083 -0.98381 -1.00819 -0.97083 -0.87824 -1.47596 
-0.97083 -0.87824 -1.00819 -0.97003 -0.93103 -1.48506 -0.97003 -0.93103 -0.99909 
-0.9691 -1.03698 -1.46482 -0.9691 -1.03698 -1.01933 -0.9691 -0.82507 -1.46482 
-0.9691 -0.82507 -1.01933 -0.96593 -1.14235 -1.3915 -0.96593 -1.14235 -1.09265 
-0.96593 -0.7197 -1.3915 -0.96593 -0.7197 -1.09265 -0.96447 -1.0901 -1.45302 
-0.96447 -1.0901 -1.03113 -0.96447 -0.77195 -1.45302 -0.96447 -0.77195 -1.03113 
-0.96257 -1.1994 -1.27986 -0.96257 -1.1994 -1.20429 -0.96257 -0.66265 -1.27986 
-0.96257 -0.66265 -1.20429 -0.95815 -0.98377 -1.52345 -0.95815 -0.98377 -0.9607 
-0.95815 -0.87828 -1.52345 -0.95815 -0.87828 -0.9607 -0.95704 -1.19819 -1.35475 
-0.95704 -1.19819 -1.1294 -0.95704 -0.66386 -1.35475 -0.95704 -0.66386 -1.1294 
-0.95694 -1.14253 -1.44088 -0.95694 -1.14253 -1.04327 -0.95694 -0.71952 -1.44088 
-0.95694 -0.71952 -1.04327 -0.95694 -0.93103 -1.53236 -0.95694 -0.93103 -0.95179 
-0.95661 -1.03637 -1.51373 -0.95661 -1.03637 -0.97042 -0.95661 -0.82568 -1.51373 
-0.95661 -0.82568 -0.97042 -0.9525 -1.08951 -1.50213 -0.9525 -1.08951 -0.98202 
-0.9525 -0.77254 -1.50213 -0.9525 -0.77254 -0.98202 -0.94693 -1.19348 -1.42766 
-0.94693 -1.19348 -1.05649 -0.94693 -0.66857 -1.42766 -0.94693 -0.66857 -1.05649 
-0.9465 -1.25373 -1.24208 -0.9465 -0.60832 -1.24208 -0.94555 -1.14217 -1.48976 
-0.94555 -1.14217 -0.99439 -0.94555 -0.71988 -1.48976 -0.94555 -0.71988 -0.99439 
-0.94381 -1.25281 -1.31747 -0.94381 -1.25281 -1.16668 -0.94381 -0.60924 -1.31747 
-0.94381 -0.60924 -1.16668 -0.94306 -0.98365 -1.57051 -0.94306 -0.98365 -0.91364 
-0.94306 -0.8784 -1.57051 -0.94306 -0.8784 -0.91364 -0.94196 -1.03634 -1.56086 
-0.94196 -1.03634 -0.92329 -0.94196 -0.82571 -1.56086 -0.94196 -0.82571 -0.92329 
-0.94154 -0.93103 -1.57896 -0.94154 -0.93103 -0.90519 -0.93819 -1.08847 -1.5503 
-0.93819 -1.08847 -0.93385 -0.93819 -0.77358 -1.5503 -0.93819 -0.77358 -0.93385 
-0.93638 -1.24901 -1.39065 -0.93638 -1.24901 -1.0935 -0.93638 -0.61304 -1.39065 
-0.93638 -0.61304 -1.0935 -0.93606 -1.1932 -1.47672 -0.93606 -1.1932 -1.00743 
-0.93606 -0.66885 -1.47672 -0.93606 -0.66885 -1.00743 -0.93178 -1.14129 -1.53801 
-0.93178 -1.14129 -0.94614 -0.93178 -0.72076 -1.53801 -0.93178 -0.72076 -0.94614 
-0.92628 -1.30597 -1.27986 -0.92628 -1.30597 -1.20429 -0.92628 -0.55608 -1.27986 
-0.92628 -0.55608 -1.20429 -0.92576 -0.98361 -1.61651 -0.92576 -0.98361 -0.86764 
-0.92576 -0.87844 -1.61651 -0.92576 -0.87844 -0.86764 -0.92501 -1.03604 -1.60721 
-0.92501 -1.03604 -0.87694 -0.92501 -0.82601 -1.60721 -0.92501 -0.82601 -0.87694 
-0.92388 -1.24348 -1.46302 -0.92388 -1.24348 -1.02113 -0.92388 -0.93103 -1.62476 
-0.92388 -0.93103 -0.85939 -0.92388 -0.61857 -1.46302 -0.92388 -0.61857 -1.02113 
-0.92272 -1.19232 -1.52546 -0.92272 -1.19232 -0.95869 -0.92272 -0.66973 -1.52546 
-0.92272 -0.66973 -0.95869 -0.92164 -1.08818 -1.59687 -0.92164 -1.08818 -0.88728 
-0.92164 -0.77387 -1.59687 -0.92164 -0.77387 -0.88728 -0.92133 -1.30365 -1.35297 
-0.92133 -1.30365 -1.13118 -0.92133 -0.5584 -1.35297 -0.92133 -0.5584 -1.13118 
-0.91566 -1.13987 -1.58552 -0.91566 -1.13987 -0.89863 -0.91566 -0.72218 -1.58552 
-0.91566 -0.72218 -0.89863 -0.91147 -1.29902 -1.42592 -0.91147 -1.29902 -1.05823 
-0.91147 -0.56303 -1.42592 -0.91147 -0.56303 -1.05823 -0.91106 -1.24281 -1.51182 
-0.91106 -1.24281 -0.97233 -0.91106 -0.61924 -1.51182 -0.91106 -0.61924 -0.97233 
-0.90708 -1.19097 -1.5732 -0.90708 -1.19097 -0.91095 -0.90708 -0.67108 -1.5732 
-0.90708 -0.67108 -0.91095 -0.90453 -1.35743 -1.24208 -0.90453 -0.50462 -1.24208 
-0.90399 -0.93103 -1.66963 -0.90399 -0.93103 -0.81452 -0.90394 -0.9813 -1.66678 
-0.90394 -0.9813 -0.81737 -0.90394 -0.88075 -1.66678 -0.90394 -0.88075 -0.81737 
-0.90374 -1.03385 -1.65763 -0.90374 -1.03385 -0.82652 -0.90374 -0.8282 -1.65763 
-0.90374 -0.8282 -0.82652 -0.90211 -1.35628 -1.31522 -0.90211 -1.35628 -1.16893 
-0.90211 -0.50577 -1.31522 -0.90211 -0.50577 -1.16893 -0.90092 -1.08641 -1.64729 
-0.90092 -1.08641 -0.83686 -0.90092 -0.77564 -1.64729 -0.90092 -0.77564 -0.83686 
-0.89687 -1.29215 -1.49743 -0.89687 -1.29215 -0.98672 -0.89687 -0.5699 -1.49743 
-0.89687 -0.5699 -0.98672 -0.89592 -1.24133 -1.55994 -0.89592 -1.24133 -0.92421 
-0.89592 -0.62072 -1.55994 -0.89592 -0.62072 -0.92421 -0.89544 -1.13826 -1.63607 
-0.89544 -1.13826 -0.84808 -0.89544 -0.72379 -1.63607 -0.89544 -0.72379 -0.84808 
-0.89486 -1.35286 -1.38797 -0.89486 -1.35286 -1.09618 -0.89486 -0.50919 -1.38797 
-0.89486 -0.50919 -1.09618 -0.8873 -1.19093 -1.62305 -0.8873 -1.19093 -0.8611 
-0.8873 -0.67112 -1.62305 -0.8873 -0.67112 -0.8611 -0.88281 -1.34718 -1.45995 
-0.88281 -1.34718 -1.0242 -0.88281 -0.51487 -1.45995 -0.88281 -0.51487 -1.0242 
-0.88222 -1.29081 -1.54577 -0.88222 -1.29081 -0.93838 -0.88222 -0.57124 -1.54577 
-0.88222 -0.57124 -0.93838 -0.88195 -0.98125 -1.71073 -0.88195 -0.98125 -0.77342 
-0.88195 -0.8808 -1.71073 -0.88195 -0.8808 -0.77342 -0.88192 -0.93103 -1.71347 
-0.88192 -0.93103 -0.77068 -0.87975 -1.03134 -1.7068 -0.87975 -1.03134 -0.77735 
-0.87975 -0.83071 -1.7068 -0.87975 -0.83071 -0.77735 -0.87742 -1.08391 -1.69678 
-0.87742 -1.08391 -0.78737 -0.87742 -0.77814 -1.69678 -0.87742 -0.77814 -0.78737 
-0.87655 -1.24148 -1.60987 -0.87655 -1.24148 -0.87428 -0.87655 -0.62057 -1.60987 
-0.87655 -0.62057 -0.87428 -0.87414 -1.41519 -1.28031 -0.87414 -1.41519 -1.20384 
-0.87414 -0.44686 -1.28031 -0.87414 -0.44686 -1.20384 -0.87257 -1.13604 -1.68545 
-0.87257 -1.13604 -0.7987 -0.87257 -0.72601 -1.68545 -0.87257 -0.72601 -0.7987 
-0.86917 -1.41284 -1.35345 -0.86917 -1.41284 -1.1307 -0.86917 -0.44921 -1.35345 
-0.86917 -0.44921 -1.1307 -0.86603 -1.33927 -1.53075 -0.86603 -1.33927 -0.9534 
-0.86603 -0.52278 -1.53075 -0.86603 -0.52278 -0.9534 -0.86492 -1.18878 -1.67275 
-0.86492 -1.18878 -0.8114 -0.86492 -0.67327 -1.67275 -0.86492 -0.67327 -0.8114 
-0.86321 -1.29143 -1.5956 -0.86321 -1.29143 -0.88855 -0.86321 -0.57062 -1.5956 
-0.86321 -0.57062 -0.88855 -0.85926 -1.40813 -1.42661 -0.85926 -1.40813 -1.05754 
-0.85926 -0.45392 -1.42661 -0.85926 -0.45392 -1.05754 -0.85773 -0.93103 -1.75618 
-0.85773 -0.93103 -0.72797 -0.85771 -0.98108 -1.75376 -0.85771 -0.98108 -0.73039 
-0.85771 -0.88097 -1.75376 -0.85771 -0.88097 -0.73039 -0.85565 -1.03125 -1.74984 
-0.85565 -1.03125 -0.73431 -0.85565 -0.8308 -1.74984 -0.85565 -0.8308 -0.73431 
-0.85467 -1.24074 -1.65875 -0.85467 -1.24074 -0.8254 -0.85467 -0.62131 -1.65875 
-0.85467 -0.62131 -0.8254 -0.85144 -1.08091 -1.74464 -0.85144 -1.08091 -0.73951 
-0.85144 -0.78114 -1.74464 -0.85144 -0.78114 -0.73951 -0.84737 -1.3401 -1.58063 
-0.84737 -1.3401 -0.90352 -0.84737 -0.52195 -1.58063 -0.84737 -0.52195 -0.90352 
-0.84711 -1.13321 -1.73352 -0.84711 -1.13321 -0.75063 -0.84711 -0.72884 -1.73352 
-0.84711 -0.72884 -0.75063 -0.84461 -1.4012 -1.49814 -0.84461 -1.4012 -0.98601 
-0.84461 -0.46085 -1.49814 -0.84461 -0.46085 -0.98601 -0.8417 -1.29077 -1.64472 
-0.8417 -1.29077 -0.83943 -0.8417 -0.57128 -1.64472 -0.8417 -0.57128 -0.83943 
-0.84119 -1.47176 -1.24208 -0.84119 -0.39029 -1.24208 -0.8398 -1.18589 -1.72143 
-0.8398 -1.18589 -0.76272 -0.8398 -0.67616 -1.72143 -0.8398 -0.67616 -0.76272 
-0.83874 -1.47019 -1.31832 -0.83874 -1.47019 -1.16583 -0.83874 -0.39186 -1.31832 
-0.83874 -0.39186 -1.16583 -0.83151 -0.98103 -1.79534 -0.83151 -0.98103 -0.68881 
-0.83151 -0.88102 -1.79534 -0.83151 -0.88102 -0.68881 -0.83147 -1.38465 -1.56283 
-0.83147 -1.38465 -0.92132 -0.83147 -0.93103 -1.79765 -0.83147 -0.93103 -0.6865 
-0.83147 -0.4774 -1.56283 -0.83097 -1.46686 -1.39165 -0.83097 -1.46686 -1.0925 
-0.83097 -0.39519 -1.39165 -0.83097 -0.39519 -1.0925 -0.83005 -1.23808 -1.70761 
-0.83005 -1.23808 -0.77654 -0.83005 -0.62397 -1.70761 -0.83005 -0.62397 -0.77654 
-0.82946 -1.0309 -1.79164 -0.82946 -1.0309 -0.69251 -0.82946 -0.83115 -1.79164 
-0.82946 -0.83115 -0.69251 -0.82631 -1.33977 -1.62955 -0.82631 -1.33977 -0.8546 
-0.82631 -0.52228 -1.62955 -0.82533 -1.08053 -1.78657 -0.82533 -1.08053 -0.69758 
-0.82533 -0.78152 -1.78657 -0.82533 -0.78152 -0.69758 -0.81914 -1.12978 -1.78013 
-0.81914 -1.12978 -0.70402 -0.81914 -0.73227 -1.78013 -0.81914 -0.73227 -0.70402 
-0.81866 -1.46062 -1.46417 -0.81866 -1.46062 -1.01998 -0.81866 -0.40143 -1.46417 
-0.81792 -1.28905 -1.69243 -0.81792 -1.28905 -0.79172 -0.81792 -0.573 -1.69243 
-0.81792 -0.573 -0.79172 -0.81225 -1.18252 -1.76839 -0.81225 -1.18252 -0.71576 
-0.81225 -0.67953 -1.76839 -0.81225 -0.67953 -0.71576 -0.81086 -1.3845 -1.61202 
-0.81086 -1.3845 -0.87213 -0.81086 -0.47755 -1.61202 -0.80787 -1.44553 -1.52952 
-0.80787 -1.44553 -0.95463 -0.80787 -0.41652 -1.52952 -0.80321 -0.93103 -1.83777 
-0.80321 -0.93103 -0.64638 -0.80296 -1.52584 -1.28031 -0.80296 -1.52584 -1.20384 
-0.80296 -0.33621 -1.28031 -0.80296 -0.33621 -1.20384 -0.80295 -1.23451 -1.75508 
-0.80295 -1.23451 -0.72907 -0.80295 -0.62754 -1.75508 -0.80295 -0.62754 -0.72907 
-0.80291 -1.33828 -1.67737 -0.80291 -1.33828 -0.80678 -0.80291 -0.52377 -1.67737 
-0.80258 -0.98039 -1.83657 -0.80258 -0.98039 -0.64758 -0.80258 -0.88166 -1.83657 
-0.80258 -0.88166 -0.64758 -0.80067 -1.03033 -1.83289 -0.80067 -1.03033 -0.65126 
-0.80067 -0.83172 -1.83289 -0.80067 -0.83172 -0.65126 -0.79855 -1.5221 -1.3559 
-0.79855 -1.5221 -1.12825 -0.79855 -0.33995 -1.3559 -0.79671 -1.08028 -1.82771 
-0.79671 -1.08028 -0.65644 -0.79671 -0.78177 -1.82771 -0.79671 -0.78177 -0.65644 
-0.79335 -1.42808 -1.59354 -0.79335 -1.42808 -0.89061 -0.79335 -0.43397 -1.59354 
-0.79126 -1.2856 -1.74025 -0.79126 -1.2856 -0.7439 -0.79126 -0.57645 -1.74025 
-0.79063 -1.12961 -1.82127 -0.79063 -1.12961 -0.66288 -0.79063 -0.73244 -1.82127 
-0.79063 -0.73244 -0.66288 -0.78833 -1.51719 -1.429 -0.78833 -1.51719 -1.05515 
-0.78833 -0.34486 -1.429 -0.78781 -1.38311 -1.66037 -0.78781 -1.38311 -0.82378 
-0.78781 -0.47894 -1.66037 -0.78299 -1.17772 -1.81309 -0.78299 -1.17772 -0.67106 
-0.78299 -0.68433 -1.81309 -0.78299 -0.68433 -0.67106 -0.7796 -1.50409 -1.4947 
-0.7796 -1.50409 -0.98945 -0.7796 -0.35796 -1.4947 -0.77723 -1.33564 -1.72395 
-0.77723 -1.33564 -0.7602 -0.77723 -0.52641 -1.72395 -0.77417 -1.22993 -1.80003 
-0.77417 -1.22993 -0.68412 -0.77417 -0.63212 -1.80003 -0.77301 -0.93103 -1.87647 
-0.77301 -0.93103 -0.60768 -0.77237 -0.98033 -1.87533 -0.77237 -0.98033 -0.60882 
-0.77237 -0.88172 -1.87533 -0.77237 -0.88172 -0.60882 -0.77074 -1.42699 -1.64204 
-0.77074 -1.42699 -0.84211 -0.77074 -0.43506 -1.64204 -0.76986 -1.02951 -1.87265 
-0.76986 -1.02951 -0.6115 -0.76986 -0.83254 -1.87265 -0.76986 -0.83254 -0.6115 
-0.76733 -1.48809 -1.5597 -0.76733 -1.48809 -0.92445 -0.76733 -0.37396 -1.5597 
-0.76597 -1.07941 -1.8676 -0.76597 -1.07941 -0.61655 -0.76597 -0.78264 -1.8676 
-0.76597 -0.78264 -0.61655 -0.76294 -1.28154 -1.78527 -0.76294 -1.28154 -0.69888 
-0.76294 -0.58051 -1.78527 -0.76254 -1.38063 -1.70725 -0.76254 -1.38063 -0.7769 
-0.76254 -0.48142 -1.70725 -0.76249 -1.57802 -1.24208 -0.76031 -1.57617 -1.31767 
-0.76031 -1.57617 -1.16648 -0.76031 -0.28588 -1.31767 -0.76014 -1.12894 -1.86096 
-0.76014 -1.12894 -0.62319 -0.76014 -0.73311 -1.86096 -0.76014 -0.73311 -0.62319 
-0.75378 -1.57063 -1.39283 -0.75378 -1.57063 -1.09132 -0.75378 -0.29142 -1.39283 
-0.75257 -1.17702 -1.85291 -0.75257 -1.17702 -0.63124 -0.75257 -0.68503 -1.85291 
-0.75257 -0.68503 -0.63124 -0.75184 -1.46938 -1.62275 -0.75184 -1.46938 -0.8614 
-0.75184 -0.39267 -1.62275 -0.74934 -1.33185 -1.76917 -0.74934 -1.33185 -0.71498 
-0.74934 -0.5302 -1.76917 -0.74716 -1.55928 -1.45898 -0.74716 -1.55928 -1.02517 
-0.74716 -0.30277 -1.45898 -0.74592 -1.42449 -1.68939 -0.74592 -1.42449 -0.79476 
-0.74592 -0.43756 -1.68939 -0.74318 -1.2245 -1.84338 -0.74318 -1.2245 -0.64077 
-0.74318 -0.63755 -1.84338 -0.74095 -0.93103 -1.91363 -0.74095 -0.93103 -0.57052 
-0.74014 -0.98015 -1.91274 -0.74014 -0.98015 -0.57141 -0.74014 -0.8819 -1.91274 
-0.74014 -0.8819 -0.57141 -0.73768 -1.0294 -1.91003 -0.73768 -1.0294 -0.57412 
-0.73768 -0.83265 -1.91003 -0.73768 -0.83265 -0.57412 -0.73714 -1.54508 -1.52414 
-0.73714 -1.54508 -0.96001 -0.73714 -0.31697 -1.52414 -0.73454 -1.37648 -1.75396 
-0.73454 -1.37648 -0.73019 -0.73454 -0.48557 -1.75396 -0.73344 -1.07817 -1.90571 
-0.73344 -1.07817 -0.57844 -0.73344 -0.78388 -1.90571 -0.73235 -1.27622 -1.82901 
-0.73235 -1.27622 -0.65514 -0.73235 -0.58583 -1.82901 -0.72774 -1.12777 -1.8991 
-0.72774 -1.12777 -0.58505 -0.72774 -0.73428 -1.8991 -0.72743 -1.46711 -1.6704 
-0.72743 -1.46711 -0.81375 -0.72743 -0.39494 -1.6704 -0.72377 -1.52809 -1.58802 
-0.72377 -1.52809 -0.89613 -0.72377 -0.33396 -1.58802 -0.7201 -1.1757 -1.89138 
-0.7201 -1.1757 -0.59277 -0.7201 -0.68635 -1.89138 -0.71959 -1.62437 -1.28028 
-0.71959 -1.62437 -1.20387 -0.71933 -1.32692 -1.81289 -0.71933 -1.32692 -0.67126 
-0.71933 -0.53513 -1.81289 -0.71834 -1.42066 -1.73629 -0.71834 -1.42066 -0.74786 
-0.71834 -0.44139 -1.73629 -0.71519 -1.62064 -1.35585 -0.71519 -1.62064 -1.1283 
-0.71519 -0.24141 -1.35585 -0.71082 -1.22327 -1.88187 -0.71082 -1.22327 -0.60228 
-0.71082 -0.63878 -1.88187 -0.70937 -1.61272 -1.42119 -0.70937 -1.61272 -1.06296 
-0.70937 -0.24933 -1.42119 -0.70711 -1.50838 -1.65032 -0.70711 -1.50838 -0.83383 
-0.70711 -0.93103 -1.94918 -0.70711 -0.93103 -0.53497 -0.70711 -0.35367 -1.65032 
-0.70626 -0.98009 -1.94833 -0.70626 -0.98009 -0.53582 -0.70626 -0.88196 -1.94833 
-0.70484 -1.37168 -1.79798 -0.70484 -1.37168 -0.68617 -0.70484 -0.49037 -1.79798 
-0.7037 -1.02904 -1.94578 -0.7037 -1.02904 -0.53837 -0.7037 -0.83301 -1.94578 
-0.70144 -1.6003 -1.48714 -0.70144 -1.6003 -0.99701 -0.70144 -0.26175 -1.48714 
-0.70019 -1.46384 -1.7173 -0.70019 -1.46384 -0.76685 -0.70019 -0.39821 -1.7173 
-0.69987 -1.2699 -1.87084 -0.69987 -1.2699 -0.61331 -0.69987 -0.59215 -1.87084 
-0.69945 -1.07776 -1.94153 -0.69945 -1.07776 -0.54262 -0.69945 -0.78429 -1.94153 
-0.69352 -1.12612 -1.93559 -0.69352 -1.12612 -0.54856 -0.69352 -0.73593 -1.93559 
-0.68995 -1.58495 -1.55248 -0.68995 -1.58495 -0.93167 -0.68995 -0.2771 -1.55248 
-0.68862 -1.41537 -1.78171 -0.68862 -1.41537 -0.70244 -0.68862 -0.44668 -1.78171 
-0.68728 -1.32087 -1.85499 -0.68728 -1.32087 -0.62916 -0.68728 -0.54118 -1.85499 
-0.68592 -1.17401 -1.92799 -0.68592 -1.17401 -0.55616 -0.68592 -0.68804 -1.92799 
-0.68023 -1.50545 -1.69739 -0.68023 -1.50545 -0.78676 -0.68023 -0.3566 -1.69739 
-0.67666 -1.22131 -1.91873 -0.67666 -1.22131 -0.56542 -0.67666 -0.64074 -1.91873 
-0.67524 -1.56687 -1.61591 -0.67524 -1.56687 -0.86824 -0.67524 -0.29518 -1.61591 
-0.67472 -1.66909 -1.24208 -0.67296 -1.36563 -1.84061 -0.67296 -1.36563 -0.64354 
-0.67296 -0.49642 -1.84061 -0.67276 -1.66695 -1.31827 -0.67276 -1.66695 -1.16588 
-0.67156 -0.93103 -1.98303 -0.67085 -1.45878 -1.76308 -0.67085 -1.45878 -0.72107 
-0.67085 -0.40327 -1.76308 -0.67066 -0.98015 -1.98221 -0.67066 -0.8819 -1.98221 
-0.66871 -1.66092 -1.38381 -0.66871 -1.66092 -1.10034 -0.66871 -0.20113 -1.38381 
-0.66795 -1.0294 -1.97975 -0.66795 -1.0294 -0.5044 -0.66795 -0.83265 -1.97975 
-0.66577 -1.26791 -1.90785 -0.66577 -1.26791 -0.5763 -0.66577 -0.59414 -1.90785 
-0.66364 -1.07817 -1.97552 -0.66364 -1.07817 -0.50863 -0.66364 -0.78388 -1.97552 
-0.66174 -1.65171 -1.44874 -0.66174 -1.65171 -1.03541 -0.66174 -0.21034 -1.44874 
-0.65935 -1.5449 -1.67615 -0.65935 -1.5449 -0.808 -0.65935 -0.31715 -1.67615 
-0.65706 -1.40958 -1.82454 -0.65706 -1.40958 -0.65961 -0.65706 -0.45247 -1.82454 
-0.65703 -1.12777 -1.96982 -0.65703 -1.12777 -0.51433 -0.65703 -0.73428 -1.96982 
-0.65328 -1.31371 -1.89536 -0.65328 -1.31371 -0.58879 -0.65328 -0.54834 -1.89536 
-0.65216 -1.63839 -1.5147 -0.65216 -1.63839 -0.96945 -0.65216 -0.22366 -1.5147 
-0.65136 -1.50084 -1.74312 -0.65136 -1.50084 -0.74103 -0.65136 -0.36121 -1.74312 
-0.6493 -1.1757 -1.96217 -0.6493 -1.1757 -0.52198 -0.6493 -0.68635 -1.96217 
-0.63979 -1.22327 -1.95289 -0.63979 -1.22327 -0.53126 -0.63979 -0.63878 -1.95289 
-0.63969 -1.45212 -1.8071 -0.63969 -1.45212 -0.67705 -0.63969 -0.40993 -1.8071 
-0.63957 -1.62179 -1.5794 -0.63957 -1.62179 -0.90475 -0.63957 -0.24026 -1.5794 
-0.63922 -1.35858 -1.88129 -0.63922 -1.35858 -0.60286 -0.63922 -0.50347 -1.88129 
-0.63439 -0.93103 -2.01509 -0.63325 -0.98033 -2.01445 -0.63325 -0.88172 -2.01445 
-0.63083 -1.54056 -1.7222 -0.63083 -1.54056 -0.76195 -0.63083 -0.32149 -1.7222 
-0.63057 -1.02951 -2.01193 -0.63057 -0.83254 -2.01193 -0.62877 -1.2699 -1.94194 
-0.62877 -1.2699 -0.54221 -0.62877 -0.59215 -1.94194 -0.62674 -1.70932 -1.28027 
-0.62674 -1.70932 -1.20388 -0.62553 -1.60175 -1.64062 -0.62553 -1.60175 -0.84353 
-0.62553 -0.2603 -1.64062 -0.62552 -1.07941 -2.00804 -0.62552 -0.78264 -2.00804 
-0.62403 -1.70553 -1.34567 -0.62403 -1.70553 -1.13848 -0.62361 -1.40242 -1.86569 
-0.62361 -1.40242 -0.61846 -0.62361 -0.45963 -1.86569 -0.62056 -1.49455 -1.78737 
-0.62056 -1.49455 -0.69678 -0.62056 -0.3675 -1.78737 -0.61889 -1.12894 -2.00221 
-0.61889 -1.12894 -0.48194 -0.61889 -0.73311 -2.00221 -0.61875 -1.6982 -1.41113 
-0.61875 -1.6982 -1.07302 -0.61292 -1.32087 -1.92936 -0.61292 -1.32087 -0.55479 
-0.61292 -0.54118 -1.92936 -0.6111 -1.68743 -1.47535 -0.6111 -1.68743 -1.0088 
-0.6111 -0.17462 -1.47535 -0.61084 -1.17702 -1.99465 -0.61084 -1.17702 -0.4895 
-0.61084 -0.68503 -1.99465 -0.60876 -1.5788 -1.70012 -0.60876 -1.5788 -0.78403 
-0.60876 -0.28325 -1.70012 -0.60651 -1.44513 -1.84858 -0.60651 -1.44513 -0.63557 
-0.60651 -0.41692 -1.84858 -0.6013 -1.2245 -1.98525 -0.6013 -1.2245 -0.4989 
-0.6013 -0.63755 -1.98525 -0.60031 -1.67283 -1.54099 -0.60031 -1.67283 -0.94316 
-0.60031 -0.18922 -1.54099 -0.60027 -1.53443 -1.76703 -0.60027 -1.53443 -0.71712 
-0.60027 -0.32762 -1.76703 -0.59854 -1.36563 -1.91503 -0.59854 -1.36563 -0.56912 
-0.59854 -0.49642 -1.91503 -0.5957 -0.93103 -2.04528 -0.59449 -0.98039 -2.04466 
-0.59449 -0.88166 -2.04466 -0.59082 -1.03033 -2.04275 -0.59082 -0.83172 -2.04275 
-0.58794 -1.4866 -1.83001 -0.58794 -1.4866 -0.65414 -0.58794 -0.37545 -1.83001 
-0.58777 -1.65516 -1.60286 -0.58777 -1.65516 -0.88129 -0.58777 -0.20689 -1.60286 
-0.58694 -1.27622 -1.97443 -0.58694 -1.27622 -0.50972 -0.58694 -0.58583 -1.97443 
-0.58564 -1.08028 -2.03879 -0.58564 -0.78177 -2.03879 -0.58246 -1.40958 -1.89913 
-0.58246 -1.40958 -0.58502 -0.58246 -0.45247 -1.89913 -0.5792 -1.12961 -2.0327 
-0.5792 -0.73244 -2.0327 -0.57854 -1.57306 -1.74514 -0.57854 -1.57306 -0.73901 
-0.57854 -0.28899 -1.74514 -0.57735 -1.74752 -1.24208 -0.57611 -1.74577 -1.30748 
-0.57611 -1.74577 -1.17667 -0.57271 -1.63408 -1.66364 -0.57271 -1.63408 -0.82051 
-0.57271 -0.22797 -1.66364 -0.57241 -1.74054 -1.3726 -0.57241 -1.74054 -1.11155 
-0.57102 -1.17772 -2.02507 -0.57102 -1.17772 -0.45908 -0.57102 -0.68433 -2.02507 
-0.57081 -1.32692 -1.96141 -0.57081 -1.32692 -0.52274 -0.57081 -0.53513 -1.96141 
-0.56795 -1.52672 -1.81003 -0.56795 -1.52672 -0.67412 -0.56795 -0.33533 -1.81003 
-0.56626 -1.73183 -1.43717 -0.56626 -1.73183 -1.04698 -0.56503 -1.45212 -1.88176 
-0.56503 -1.45212 -0.60239 -0.56503 -0.40993 -1.88176 -0.55796 -1.22993 -2.01625 
-0.55796 -1.22993 -0.4679 -0.55796 -0.63212 -2.01625 -0.55768 -1.7197 -1.50089 
-0.55768 -1.7197 -0.98326 -0.55768 -0.14235 -1.50089 -0.5559 -1.37168 -1.94691 
-0.5559 -1.37168 -0.53724 -0.5559 -0.49037 -1.94691 -0.55557 -1.60992 -1.72212 
-0.55557 -1.60992 -0.76203 -0.55557 -0.93103 -2.07354 -0.55557 -0.25213 -1.72212 
-0.55326 -0.98103 -2.07358 -0.55326 -0.88102 -2.07358 -0.54957 -1.0309 -2.07153 
-0.54957 -0.83115 -2.07153 -0.54671 -1.70419 -1.56351 -0.54671 -1.70419 -0.92064 
-0.54671 -0.15786 -1.56351 -0.5466 -1.56542 -1.78868 -0.5466 -1.56542 -0.69547 
-0.5466 -0.29663 -1.78868 -0.54529 -1.49455 -1.86264 -0.54529 -1.49455 -0.62151 
-0.54529 -0.3675 -1.86264 -0.54449 -1.08053 -2.06741 -0.54449 -0.78152 -2.06741 
-0.54367 -1.7696 -1.27693 -0.54367 -1.7696 -1.20722 -0.54319 -1.28154 -2.00502 
-0.54319 -1.28154 -0.47913 -0.54319 -0.58051 -2.00502 -0.54112 -1.76598 -1.34227 
-0.54112 -1.76598 -1.14188 -0.53964 -1.41537 -1.9307 -0.53964 -1.41537 -0.55345 
-0.53964 -0.44668 -1.9307 -0.53806 -1.12978 -2.06122 -0.53806 -0.73227 -2.06122 
-0.53609 -1.75884 -1.40739 -0.53609 -1.75884 -1.07676 -0.5334 -1.68537 -1.62476 
-0.5334 -1.68537 -0.85939 -0.5334 -0.17668 -1.62476 -0.52862 -1.74826 -1.47159 
-0.52862 -1.74826 -1.01256 -0.52709 -1.33185 -1.99142 -0.52709 -1.33185 -0.49273 
-0.52709 -0.5302 -1.99142 -0.52631 -1.18252 -2.05432 -0.52631 -0.67953 -2.05432 
-0.52495 -1.53443 -1.84235 -0.52495 -1.53443 -0.6418 -0.52495 -0.32762 -1.84235 
-0.52393 -1.60258 -1.76601 -0.52393 -1.60258 -0.71814 -0.52393 -0.25947 -1.76601 
-0.52101 -1.45878 -1.91292 -0.52101 -1.45878 -0.57123 -0.52101 -0.40327 -1.91292 
-0.51864 -1.73398 -1.5358 -0.51864 -1.73398 -0.94835 -0.51864 -0.12807 -1.5358 
-0.51781 -1.66332 -1.68436 -0.51781 -1.66332 -0.79979 -0.51781 -0.19873 -1.68436 
-0.5141 -0.93103 -2.0998 -0.51301 -1.23451 -2.04502 -0.51301 -1.23451 -0.43913 
-0.51301 -0.62754 -2.04502 -0.51188 -1.37648 -1.97661 -0.51188 -1.37648 -0.50754 
-0.51188 -0.48557 -1.97661 -0.51169 -0.98108 -2.09979 -0.51169 -0.88097 -2.09979 
-0.50969 -1.79139 -1.24208 -0.50845 -1.7893 -1.31168 -0.50845 -1.7893 -1.17247 
-0.50776 -1.03125 -2.09772 -0.50776 -0.8308 -2.09772 -0.50636 -1.71659 -1.59773 
-0.50636 -1.71659 -0.88642 -0.50636 -0.14546 -1.59773 -0.50443 -1.78387 -1.37698 
-0.50443 -1.78387 -1.10717 -0.50307 -1.57306 -1.82062 -0.50307 -1.57306 -0.66353 
-0.50307 -0.28899 -1.82062 -0.50257 -1.08091 -2.09352 -0.50257 -0.78114 -2.09352 
-0.50104 -1.50084 -1.89343 -0.50104 -1.50084 -0.59072 -0.50104 -0.36121 -1.89343 
-0.5 -1.63813 -1.74208 -0.5 -1.63813 -0.74208 -0.5 -0.22392 -1.74208 
-0.49824 -1.77477 -1.4417 -0.49824 -1.77477 -1.04245 -0.49818 -1.2856 -2.03334 
-0.49818 -1.2856 -0.45081 -0.49818 -0.57645 -2.03334 -0.49421 -1.42066 -1.96042 
-0.49421 -1.42066 -0.52373 -0.49421 -0.44139 -1.96042 -0.49172 -1.69584 -1.65833 
-0.49172 -1.69584 -0.82582 -0.49172 -0.16621 -1.65833 -0.49145 -1.13321 -2.08919 
-0.49145 -0.72884 -2.08919 -0.48924 -1.76217 -1.50636 -0.48924 -1.76217 -0.97779 
-0.48187 -1.33564 -2.0193 -0.48187 -1.33564 -0.46485 -0.48187 -0.52641 -2.0193 
-0.48013 -1.54056 -1.8729 -0.48013 -1.54056 -0.61125 -0.48013 -0.32149 -1.8729 
-0.48005 -1.60992 -1.79765 -0.48005 -1.60992 -0.6865 -0.48005 -0.25213 -1.79765 
-0.47936 -1.18589 -2.08187 -0.47936 -0.67616 -2.08187 -0.47808 -1.7459 -1.56984 
-0.47808 -1.7459 -0.91431 -0.47808 -0.11615 -1.56984 -0.47523 -1.46384 -1.94226 
-0.47523 -1.46384 -0.54189 -0.47523 -0.39821 -1.94226 -0.47486 -1.67198 -1.71694 
-0.47486 -1.67198 -0.76721 -0.47486 -0.19007 -1.71694 -0.4739 -1.81091 -1.27693 
-0.4739 -1.81091 -1.20722 -0.47179 -1.80656 -1.34624 -0.47179 -1.80656 -1.13791 
-0.4714 -0.93103 -2.124 -0.46865 -0.98125 -2.12403 -0.46865 -0.8808 -2.12403 
-0.4666 -1.79915 -1.41132 -0.4666 -1.79915 -1.07283 -0.46554 -1.23808 -2.07213 
-0.46554 -0.62397 -2.07213 -0.46518 -1.38063 -2.00461 -0.46518 -1.38063 -0.47954 
-0.46518 -0.48142 -2.00461 -0.46472 -1.03134 -2.12183 -0.46472 -0.83071 -2.12183 
-0.46433 -1.72668 -1.63109 -0.46433 -1.72668 -0.85306 -0.46433 -0.13537 -1.63109 
-0.45829 -1.78843 -1.47623 -0.45829 -1.78843 -1.00792 -0.45804 -1.5788 -1.85084 
-0.45804 -1.5788 -0.63331 -0.45804 -0.28325 -1.85084 -0.45532 -1.50545 -1.92231 
-0.45532 -1.50545 -0.56184 -0.45532 -0.3566 -1.92231 -0.4547 -1.08391 -2.1195 
-0.4547 -0.77814 -2.1195 -0.45036 -1.28905 -2.06 -0.45036 -1.28905 -0.42415 
-0.45036 -0.573 -2.06 -0.44858 -1.70404 -1.69066 -0.44858 -1.70404 -0.79349 
-0.44858 -0.15801 -1.69066 -0.4481 -1.77379 -1.54033 -0.4481 -1.77379 -0.94382 
-0.44731 -1.42449 -1.988 -0.44731 -1.42449 -0.49615 -0.44731 -0.43756 -1.988 
-0.44338 -1.13604 -2.11465 -0.44338 -0.72601 -2.11465 -0.44229 -1.66332 -1.75988 
-0.44229 -1.66332 -0.72427 -0.44229 -0.19873 -1.75988 -0.438 -1.83 -1.24208 
-0.43694 -1.82783 -1.31146 -0.43694 -1.82783 -1.17269 -0.4361 -1.75541 -1.60291 
-0.4361 -1.75541 -0.88124 -0.4361 -0.10664 -1.60291 -0.43529 -1.33828 -2.04498 
-0.43529 -1.33828 -0.43917 -0.43529 -0.52377 -2.04498 -0.43407 -1.5449 -1.90142 
-0.43407 -1.5449 -0.58273 -0.43407 -0.31715 -1.90142 -0.43378 -1.82135 -1.3805 
-0.43378 -1.82135 -1.10365 -0.43067 -1.18878 -2.10699 -0.43067 -0.67327 -2.10699 
-0.42832 -1.46711 -1.96951 -0.42832 -1.46711 -0.51464 -0.42832 -0.39494 -1.96951 
-0.42756 -0.93103 -2.14606 -0.42631 -1.81238 -1.44573 -0.42631 -1.81238 -1.03842 
-0.4247 -0.9813 -2.14601 -0.4247 -0.88075 -2.14601 -0.42156 -1.63408 -1.81479 
-0.42156 -1.63408 -0.66936 -0.42156 -0.22797 -1.81479 -0.42122 -1.73423 -1.6633 
-0.42122 -1.73423 -0.82085 -0.42122 -0.12782 -1.6633 -0.41829 -1.38311 -2.02989 
-0.41829 -1.38311 -0.45426 -0.41829 -0.47894 -2.02989 -0.41697 -1.79954 -1.51006 
-0.41697 -1.79954 -0.97409 -0.41667 -1.24074 -2.09675 -0.41667 -0.62131 -2.09675 
-0.41625 -1.69584 -1.7338 -0.41625 -1.69584 -0.75035 -0.41625 -0.16621 -1.7338 
-0.41555 -1.03385 -2.14581 -0.41555 -0.8282 -2.14581 -0.40825 -1.50838 -1.94918 
-0.40825 -1.50838 -0.53497 -0.40825 -0.35367 -1.94918 -0.4058 -1.78289 -1.57322 
-0.4058 -1.78289 -0.91093 -0.40521 -1.08641 -2.143 -0.40521 -0.77564 -2.143 
-0.40265 -1.29077 -2.08377 -0.40265 -1.29077 -0.40038 -0.40265 -0.57128 -2.08377 
-0.39996 -1.42699 -2.01282 -0.39996 -1.42699 -0.47133 -0.39996 -0.43506 -2.01282 
-0.39938 -1.84715 -1.27694 -0.39938 -1.84715 -1.20721 -0.39855 -1.60175 -1.8676 
-0.39855 -1.60175 -0.61655 -0.39855 -0.2603 -1.8676 -0.39726 -1.8428 -1.34626 
-0.39726 -1.8428 -1.13789 -0.39455 -1.8336 -1.41437 -0.39455 -1.8336 -1.06978 
-0.394 -1.13826 -2.13752 -0.394 -0.72379 -2.13752 -0.39285 -1.76249 -1.63492 
-0.39285 -1.76249 -0.84923 -0.39285 -0.09956 -1.63492 -0.38901 -1.72668 -1.70641 
-0.38901 -1.72668 -0.77774 -0.38901 -0.13537 -1.70641 -0.38747 -1.33977 -2.06839 
-0.38747 -1.33977 -0.41576 -0.38747 -0.52228 -2.06839 -0.38606 -1.8225 -1.4792 
-0.38606 -1.8225 -1.00495 -0.38268 -1.68537 -1.77548 -0.38268 -1.68537 -0.70867 
-0.38268 -0.93103 -2.16595 -0.38268 -0.17668 -1.77548 -0.38098 -1.19093 -2.12938 
-0.38098 -0.67112 -2.12938 -0.38067 -1.46938 -1.99391 -0.38067 -1.46938 -0.49024 
-0.38067 -0.39267 -1.99391 -0.37569 -1.8075 -1.54316 -0.37569 -1.8075 -0.94099 
-0.37444 -0.98361 -2.16783 -0.37444 -0.87844 -2.16783 -0.37384 -1.56687 -1.91731 
-0.37384 -1.56687 -0.56684 -0.37384 -0.29518 -1.91731 -0.36994 -1.3845 -2.05294 
-0.36994 -1.3845 -0.43121 -0.36994 -0.47755 -2.05294 -0.36779 -1.24148 -2.11863 
-0.36779 -0.62057 -2.11863 -0.36513 -1.03604 -2.16709 -0.36513 -0.82601 -2.16709 
-0.36353 -1.78875 -1.6056 -0.36353 -1.78875 -0.87855 -0.36353 -0.0733 -1.6056 
-0.36084 -1.75541 -1.67818 -0.36084 -1.75541 -0.80597 -0.36084 -0.10664 -1.67818 
-0.36079 -1.65516 -1.82984 -0.36079 -1.65516 -0.65431 -0.36079 -0.20689 -1.82984 
-0.36044 -1.86381 -1.24208 -0.35957 -1.86154 -1.3117 -0.35957 -1.86154 -1.17245 
-0.35773 -1.8546 -1.38005 -0.35773 -1.8546 -1.1041 -0.35566 -1.71659 -1.74843 
-0.35566 -1.71659 -0.73572 -0.35566 -0.14546 -1.74843 -0.35479 -1.08818 -2.16372 
-0.35479 -0.77387 -2.16372 -0.3542 -1.8433 -1.44775 -0.3542 -1.8433 -1.0364 
-0.35352 -1.29143 -2.10528 -0.35352 -0.57062 -2.10528 -0.35147 -1.42808 -2.03543 
-0.35147 -1.42808 -0.44872 -0.35147 -0.43397 -2.03543 -0.34594 -1.52809 -1.96584 
-0.34594 -1.52809 -0.51831 -0.34594 -0.33396 -1.96584 -0.34452 -1.83011 -1.51218 
-0.34452 -1.83011 -0.97197 -0.34345 -1.13987 -2.15773 -0.34345 -0.72218 -2.15773 
-0.33855 -1.3401 -2.08945 -0.33855 -1.3401 -0.3947 -0.33855 -0.52195 -2.08945 
-0.33732 -1.62179 -1.88165 -0.33732 -1.62179 -0.6025 -0.33732 -0.24026 -1.88165 
-0.33689 -0.93103 -2.18362 -0.33333 -1.81295 -1.5754 -0.33333 -1.81295 -0.90875 
-0.33115 -1.78289 -1.64788 -0.33115 -1.78289 -0.83627 -0.33115 -0.07916 -1.64788 
-0.33112 -1.19097 -2.14915 -0.33112 -0.67108 -2.14915 -0.32843 -0.98365 -2.18513 
-0.32843 -0.8784 -2.18513 -0.32776 -1.7459 -1.72015 -0.32776 -1.7459 -0.764 
-0.32776 -0.11615 -1.72015 -0.32144 -1.70419 -1.78879 -0.32144 -1.70419 -0.69536 
-0.32144 -0.15786 -1.78879 -0.3208 -1.87753 -1.27694 -0.3208 -1.87753 -1.20721 
-0.32076 -1.38465 -2.07354 -0.32076 -1.38465 -0.41061 -0.32076 -0.4774 -2.07354 
-0.31947 -1.87298 -1.34533 -0.31947 -1.87298 -1.13882 -0.31878 -1.03634 -2.18403 
-0.31878 -0.82571 -2.18403 -0.31786 -1.24133 -2.138 -0.31786 -0.62072 -2.138 
-0.31763 -1.48809 -2.0094 -0.31763 -1.48809 -0.47475 -0.31763 -0.37396 -2.0094 
-0.3168 -1.8639 -1.41346 -0.3168 -1.8639 -1.07069 -0.31284 -1.8504 -1.48055 
-0.31284 -1.8504 -1.0036 -0.31041 -1.58495 -1.93203 -0.31041 -1.58495 -0.55212 
-0.31041 -0.2771 -1.93203 -0.30822 -1.08847 -2.18027 -0.30822 -0.77358 -2.18027 
-0.3037 -1.29081 -2.1243 -0.3037 -0.57124 -2.1243 -0.30233 -1.83501 -1.5444 
-0.30233 -1.83501 -0.93975 -0.30109 -1.8075 -1.61776 -0.30109 -1.8075 -0.86639 
-0.29891 -1.67283 -1.84239 -0.29891 -1.67283 -0.64176 -0.29891 -0.18922 -1.84239 
-0.29826 -1.77379 -1.69017 -0.29826 -1.77379 -0.79398 -0.29826 -0.08826 -1.69017 
-0.29594 -1.14129 -2.17385 -0.29594 -0.72076 -2.17385 -0.29372 -1.73398 -1.76072 
-0.29372 -1.73398 -0.72343 -0.29372 -0.12807 -1.76072 -0.29028 -0.93103 -2.19902 
-0.28868 -1.33927 -2.1081 -0.28868 -0.52278 -2.1081 -0.28744 -1.44553 -2.04995 
-0.28744 -1.44553 -0.4342 -0.28744 -0.41652 -2.04995 -0.28338 -1.19232 -2.1648 
-0.28338 -0.66973 -2.1648 -0.28206 -1.54508 -1.97922 -0.28206 -1.54508 -0.50493 
-0.28206 -0.31697 -1.97922 -0.28137 -0.98377 -2.20022 -0.28137 -0.87828 -2.20022 
-0.28108 -1.89071 -1.24208 -0.28043 -1.88846 -1.31052 -0.28043 -1.88846 -1.17363 
-0.27845 -1.88171 -1.37865 -0.27845 -1.88171 -1.1055 -0.27517 -1.87051 -1.44614 
-0.27517 -1.87051 -1.03801 -0.27262 -1.63839 -1.89424 -0.27262 -1.63839 -0.58991 
-0.27262 -0.22366 -1.89424 -0.27165 -1.03637 -2.19869 -0.27165 -0.82568 -2.19869 
-0.2706 -1.8549 -1.51267 -0.2706 -1.8549 -0.97148 -0.2701 -1.83011 -1.5866 
-0.2701 -1.83011 -0.89755 -0.26975 -1.24281 -2.15314 -0.26975 -0.61924 -2.15314 
-0.26799 -1.79954 -1.65905 -0.26799 -1.79954 -0.8251 -0.26799 -0.06251 -1.65905 
-0.26428 -1.76217 -1.73131 -0.26428 -1.76217 -0.75284 -0.26428 -0.09988 -1.73131 
-0.26005 -1.08951 -2.19457 -0.26005 -0.77254 -2.19457 -0.25882 -1.7197 -1.79975 
-0.25882 -1.7197 -0.6844 -0.25882 -0.14235 -1.79975 -0.25607 -1.4012 -2.08668 
-0.25607 -1.4012 -0.39747 -0.25607 -0.46085 -2.08668 -0.25536 -1.29215 -2.13895 
-0.25536 -0.5699 -2.13895 -0.25263 -1.50409 -2.02167 -0.25263 -1.50409 -0.46248 
-0.25263 -0.35796 -2.02167 -0.24768 -1.14217 -2.18763 -0.24768 -0.71988 -2.18763 
-0.24614 -1.89964 -1.27678 -0.24614 -1.89964 -1.20737 -0.24506 -1.6003 -1.94351 
-0.24506 -1.6003 -0.54064 -0.24506 -0.26175 -1.94351 -0.24481 -1.8951 -1.34515 
-0.24481 -1.8951 -1.139 -0.24298 -0.93103 -2.21211 -0.24216 -1.88605 -1.41321 
-0.24216 -1.88605 -1.07094 -0.23848 -1.8504 -1.55492 -0.23848 -1.8504 -0.92923 
-0.23822 -1.87257 -1.48029 -0.23822 -1.87257 -1.00386 -0.23712 -1.8225 -1.62813 
-0.23712 -1.8225 -0.85602 -0.23465 -1.1932 -2.17813 -0.23465 -0.66885 -2.17813 
-0.23416 -1.78843 -1.70036 -0.23416 -1.78843 -0.78379 -0.23416 -0.07362 -1.70036 
-0.23388 -0.98381 -2.21291 -0.23388 -0.87824 -2.21291 -0.23327 -1.68743 -1.85317 
-0.23327 -1.68743 -0.63098 -0.23327 -0.17462 -1.85317 -0.22951 -1.74826 -1.7707 
-0.22951 -1.74826 -0.71345 -0.22951 -0.11379 -1.7707 -0.22275 -1.03698 -2.21118 
-0.22275 -0.82507 -2.21118 -0.22209 -1.46062 -2.06074 -0.22209 -1.46062 -0.42341 
-0.22209 -0.40143 -2.06074 -0.22094 -1.24348 -2.16595 -0.22094 -0.61857 -2.16595 
-0.21787 -1.34718 -2.12488 -0.21787 -0.51487 -2.12488 -0.2169 -1.55928 -1.98923 
-0.2169 -1.55928 -0.49492 -0.2169 -0.30277 -1.98923 -0.21108 -1.90849 -1.24208 
-0.21095 -1.0901 -2.20654 -0.21095 -0.77195 -2.20654 -0.21057 -1.90614 -1.3114 
-0.21057 -1.90614 -1.17275 -0.20841 -1.89934 -1.37969 -0.20841 -1.89934 -1.10446 
-0.20667 -1.65171 -1.90382 -0.20667 -1.65171 -0.58033 -0.20667 -0.21034 -1.90382 
-0.20568 -1.8433 -1.59627 -0.20568 -1.8433 -0.88788 -0.20526 -1.88797 -1.44734 
-0.20526 -1.88797 -1.03681 -0.20407 -1.87051 -1.51724 -0.20407 -1.87051 -0.96691 
-0.20366 -1.81238 -1.66839 -0.20366 -1.81238 -0.81576 -0.20366 -0.04967 -1.66839 
-0.19963 -1.77477 -1.74031 -0.19963 -1.77477 -0.74384 -0.19963 -0.08728 -1.74031 
-0.19881 -1.14253 -2.19902 -0.19881 -0.71952 -2.19902 -0.19509 -1.73183 -1.80833 
-0.19509 -1.73183 -0.67582 -0.19509 -0.93103 -2.22286 -0.19509 -0.13022 -1.80833 
-0.18692 -1.51719 -2.03041 -0.18692 -1.51719 -0.45374 -0.18692 -0.34486 -2.03041 
-0.18558 -1.19348 -2.18901 -0.18558 -0.66857 -2.18901 -0.18453 -1.40813 -2.10133 
-0.18453 -1.40813 -0.38282 -0.18453 -0.45392 -2.10133 -0.18446 -0.98425 -2.22347 
-0.18446 -0.8778 -2.22347 -0.18384 -1.29902 -2.15355 -0.18384 -0.56303 -2.15355 
-0.17912 -1.61272 -1.95145 -0.17912 -1.61272 -0.5327 -0.17912 -0.24933 -1.95145 
-0.17515 -1.91496 -1.27678 -0.17515 -1.91496 -1.20737 -0.17448 -1.9102 -1.34584 
-0.17448 -1.9102 -1.13831 -0.17328 -1.03731 -2.2212 -0.17328 -0.82474 -2.2212 
-0.1723 -1.8336 -1.63663 -0.1723 -1.8336 -0.84752 -0.17181 -1.90106 -1.41389 
-0.17181 -1.90106 -1.07026 -0.17139 -1.8639 -1.55887 -0.17139 -1.8639 -0.92528 
-0.17114 -1.88605 -1.48424 -0.17114 -1.88605 -0.99991 -0.16924 -1.79915 -1.70867 
-0.16924 -1.79915 -0.77548 -0.16924 -0.0629 -1.70867 -0.16905 -1.6982 -1.86083 
-0.16905 -1.6982 -0.62332 -0.16905 -0.16385 -1.86083 -0.16531 -1.75884 -1.77817 
-0.16531 -1.75884 -0.70598 -0.16531 -0.10321 -1.77817 -0.16159 -1.09007 -2.21603 
-0.16159 -0.77198 -2.21603 -0.15076 -1.57063 -1.99585 -0.15076 -1.57063 -0.4883 
-0.15076 -0.29142 -1.99585 -0.14958 -1.46686 -2.07304 -0.14958 -1.46686 -0.41111 
-0.14958 -0.39519 -2.07304 -0.14943 -1.14235 -2.208 -0.14943 -0.7197 -2.208 
-0.14857 -1.24901 -2.17846 -0.14857 -0.61304 -2.17846 -0.14673 -0.93103 -2.23125 
-0.1459 -1.35286 -2.13693 -0.1459 -0.50919 -2.13693 -0.14174 -1.66092 -1.91078 
-0.14174 -1.66092 -0.57337 -0.14174 -0.20113 -1.91078 -0.13928 -1.92128 -1.24208 
-0.13895 -1.91891 -1.31122 -0.13895 -1.91891 -1.17293 -0.13843 -1.82135 -1.67586 
-0.13843 -1.82135 -0.80829 -0.13843 -0.0407 -1.67586 -0.13798 -1.8546 -1.5998 
-0.13798 -1.8546 -0.88435 -0.13795 -1.91181 -1.38002 -0.13795 -1.91181 -1.10413 
-0.13762 -1.89934 -1.45048 -0.13762 -1.89934 -1.03367 -0.13658 -1.88171 -1.52053 
-0.13658 -1.88171 -0.96362 -0.13594 -0.98428 -2.23136 -0.13594 -0.87777 -2.23136 
-0.13491 -1.78387 -1.74651 -0.13491 -1.78387 -0.73764 -0.13491 -0.07818 -1.74651 
-0.13053 -1.74054 -1.81449 -0.13053 -1.74054 -0.66966 -0.13053 -0.12151 -1.81449 
-0.12447 -1.03759 -2.22856 -0.12447 -0.82446 -2.22856 -0.11383 -1.5221 -2.04062 
-0.11383 -1.5221 -0.44353 -0.11383 -0.33995 -2.04062 -0.11378 -1.62064 -1.95726 
-0.11378 -1.62064 -0.52689 -0.11378 -0.24141 -1.95726 -0.11267 -1.19819 -2.19912 
-0.11267 -0.66386 -2.19912 -0.11264 -1.09032 -2.22286 -0.11264 -0.77173 -2.22286 
-0.11138 -1.41284 -2.11124 -0.11138 -1.41284 -0.37291 -0.11138 -0.44921 -2.11124 
-0.11089 -1.30365 -2.16341 -0.11089 -0.5584 -2.16341 -0.10442 -1.92495 -1.27677 
-0.10442 -1.92495 -1.20738 -0.10418 -1.8428 -1.63934 -0.10418 -1.8428 -0.84481 
-0.10417 -1.80656 -1.71386 -0.10417 -1.80656 -0.77029 -0.10417 -0.05549 -1.71386 
-0.10377 -1.9102 -1.41655 -0.10377 -1.9102 -1.0676 -0.10375 -1.9202 -1.34583 
-0.10375 -1.9202 -1.13832 -0.1036 -1.70553 -1.8661 -0.1036 -1.70553 -0.61805 
-0.1036 -0.15652 -1.8661 -0.10325 -1.87298 -1.56154 -0.10325 -1.87298 -0.92261 
-0.10308 -1.8951 -1.48688 -0.10308 -1.8951 -0.99727 -0.1002 -1.76598 -1.78319 
-0.1002 -1.76598 -0.70096 -0.1002 -0.09607 -1.78319 -0.09802 -0.93103 -2.23726 
-0.08682 -0.98439 -2.23687 -0.08682 -0.87766 -2.23687 -0.07625 -1.47019 -2.08082 
-0.07625 -1.47019 -0.40333 -0.07625 -0.39186 -2.08082 -0.07619 -1.66695 -1.91484 
-0.07619 -1.66695 -0.56931 -0.07619 -0.1951 -1.91484 -0.07559 -1.57617 -2.00239 
-0.07559 -1.57617 -0.48176 -0.07559 -0.28588 -2.00239 -0.0754 -1.25281 -2.18588 
-0.0754 -0.60924 -2.18588 -0.07536 -1.0376 -2.23352 -0.07536 -0.82445 -2.23352 
-0.07493 -1.14415 -2.21622 -0.07493 -0.7179 -2.21622 -0.07315 -1.35628 -2.14419 
-0.07315 -0.50577 -2.14419 -0.06963 -1.86154 -1.60164 -0.06963 -1.86154 -0.88251 
-0.06961 -1.7893 -1.75052 -0.06961 -1.7893 -0.73363 -0.06961 -0.07275 -1.75052 
-0.06948 -1.92861 -1.24208 -0.06938 -1.82783 -1.67902 -0.06938 -1.82783 -0.80513 
-0.06938 -0.03422 -1.67902 -0.06932 -1.90614 -1.45265 -0.06932 -1.90614 -1.0315 
-0.06931 -1.92621 -1.31138 -0.06931 -1.92621 -1.17277 -0.06914 -1.91891 -1.38102 
-0.06914 -1.91891 -1.10313 -0.06845 -1.88846 -1.5225 -0.06845 -1.88846 -0.96165 
-0.0654 -1.74577 -1.81819 -0.0654 -1.74577 -0.66596 -0.0654 -0.11628 -1.81819 
-0.04907 -0.93103 -2.24087 -0.03824 -1.52584 -2.04503 -0.03824 -1.52584 -0.43912 
-0.03824 -0.33621 -2.04503 -0.03823 -1.41519 -2.11621 -0.03823 -1.41519 -0.36794 
-0.03823 -0.44686 -2.11621 -0.0382 -1.62437 -1.96166 -0.0382 -1.62437 -0.52249 
-0.0382 -0.23768 -1.96166 -0.0382 -1.70932 -1.86881 -0.0382 -1.70932 -0.61534 
-0.0382 -0.15273 -1.86881 -0.03779 -1.1994 -2.20465 -0.03779 -0.66265 -2.20465 
-0.03779 -1.30597 -2.16835 -0.03779 -0.55608 -2.16835 -0.03776 -1.09152 -2.22839 
-0.03776 -0.77053 -2.22839 -0.03776 -0.98443 -2.23993 -0.03776 -0.87762 -2.23993 
-0.03487 -1.84715 -1.64146 -0.03487 -1.84715 -0.84269 -0.03487 -1.87753 -1.56288 
-0.03487 -1.87753 -0.92127 -0.03485 -1.81091 -1.71598 -0.03485 -1.81091 -0.76817 
-0.03485 -0.05114 -1.71598 -0.03485 -1.7696 -1.78575 -0.03485 -1.7696 -0.6984 
-0.03485 -0.09245 -1.78575 -0.0347 -1.91496 -1.41722 -0.0347 -1.91496 -1.06693 
-0.0347 -1.89964 -1.48821 -0.0347 -1.89964 -0.99594 -0.0347 -1.92495 -1.3465 
-0.0347 -1.92495 -1.13765 -0.0347 -1.92982 -1.27677 -0.0347 -1.92982 -1.20738 
0 -1.93103 -1.24208 0 -1.92861 -1.31155 0 -1.92861 -1.1726 
0 -1.92128 -1.38136 0 -1.92128 -1.10279 0 -1.90849 -1.45315 
0 -1.90849 -1.031 0 -1.89071 -1.52316 0 -1.89071 -0.96099 
0 -1.86381 -1.60252 0 -1.86381 -0.88163 0 -1.83 -1.68007 
0 -1.83 -0.80408 0 -1.79139 -1.75176 0 -1.79139 -0.73239 
0 -1.74752 -1.81943 0 -1.74752 -0.66472 0 -1.66909 -1.9168 
0 -1.66909 -0.56735 0 -1.57802 -2.00457 0 -1.57802 -0.47958 
0 -1.47176 -2.08327 0 -1.47176 -0.40088 0 -1.35743 -2.14661 
0 -1.25373 -2.18857 0 -1.14475 -2.21897 0 -1.0379 -2.23635 
0 -0.93103 -2.24208 0 -0.82415 -2.23635 0 -0.7173 -2.21897 
0 -0.60832 -2.18857 0 -0.50462 -2.14661 0 -0.39029 -2.08327 
0 -0.28403 -2.00457 0 -0.19296 -1.9168 0 -0.11453 -1.81943 
0 -0.07066 -1.75176 0 -0.03205 -1.68007 0.0347 -1.92982 -1.27677 
0.0347 -1.92982 -1.20738 0.0347 -1.92495 -1.3465 0.0347 -1.92495 -1.13765 
0.0347 -1.89964 -1.48821 0.0347 -1.89964 -0.99594 0.0347 -1.91496 -1.41722 
0.0347 -1.91496 -1.06693 0.03485 -1.7696 -1.78575 0.03485 -1.7696 -0.6984 
0.03485 -0.09245 -1.78575 0.03485 -1.81091 -1.71598 0.03485 -1.81091 -0.76817 
0.03485 -0.05114 -1.71598 0.03487 -1.87753 -1.56288 0.03487 -1.87753 -0.92127 
0.03487 -1.84715 -1.64146 0.03487 -1.84715 -0.84269 0.03776 -0.98443 -2.23993 
0.03776 -0.87762 -2.23993 0.03776 -1.09152 -2.22839 0.03776 -0.77053 -2.22839 
0.03779 -1.30597 -2.16835 0.03779 -0.55608 -2.16835 0.03779 -1.1994 -2.20465 
0.03779 -0.66265 -2.20465 0.0382 -1.70932 -1.86881 0.0382 -1.70932 -0.61534 
0.0382 -0.15273 -1.86881 0.0382 -1.62437 -1.96166 0.0382 -1.62437 -0.52249 
0.0382 -0.23768 -1.96166 0.03823 -1.41519 -2.11621 0.03823 -1.41519 -0.36794 
0.03823 -0.44686 -2.11621 0.03824 -1.52584 -2.04503 0.03824 -1.52584 -0.43912 
0.03824 -0.33621 -2.04503 0.04907 -0.93103 -2.24087 0.0654 -1.74577 -1.81819 
0.0654 -1.74577 -0.66596 0.0654 -0.11628 -1.81819 0.06845 -1.88846 -1.5225 
0.06845 -1.88846 -0.96165 0.06914 -1.91891 -1.38102 0.06914 -1.91891 -1.10313 
0.06931 -1.92621 -1.31138 0.06931 -1.92621 -1.17277 0.06932 -1.90614 -1.45265 
0.06932 -1.90614 -1.0315 0.06938 -1.82783 -1.67902 0.06938 -1.82783 -0.80513 
0.06938 -0.03422 -1.67902 0.06948 -1.92861 -1.24208 0.06961 -1.7893 -1.75052 
0.06961 -1.7893 -0.73363 0.06961 -0.07275 -1.75052 0.06963 -1.86154 -1.60164 
0.06963 -1.86154 -0.88251 0.07315 -1.35628 -2.14419 0.07315 -0.50577 -2.14419 
0.07493 -1.14415 -2.21622 0.07493 -0.7179 -2.21622 0.07536 -1.0376 -2.23352 
0.07536 -0.82445 -2.23352 0.0754 -1.25281 -2.18588 0.0754 -0.60924 -2.18588 
0.07559 -1.57617 -2.00239 0.07559 -1.57617 -0.48176 0.07559 -0.28588 -2.00239 
0.07619 -1.66695 -1.91484 0.07619 -1.66695 -0.56931 0.07619 -0.1951 -1.91484 
0.07625 -1.47019 -2.08082 0.07625 -1.47019 -0.40333 0.07625 -0.39186 -2.08082 
0.08682 -0.98439 -2.23687 0.08682 -0.87766 -2.23687 0.09802 -0.93103 -2.23726 
0.1002 -1.76598 -1.78319 0.1002 -1.76598 -0.70096 0.1002 -0.09607 -1.78319 
0.10308 -1.8951 -1.48688 0.10308 -1.8951 -0.99727 0.10325 -1.87298 -1.56154 
0.10325 -1.87298 -0.92261 0.1036 -1.70553 -1.8661 0.1036 -1.70553 -0.61805 
0.1036 -0.15652 -1.8661 0.10375 -1.9202 -1.34583 0.10375 -1.9202 -1.13832 
0.10377 -1.9102 -1.41655 0.10377 -1.9102 -1.0676 0.10417 -1.80656 -1.71386 
0.10417 -1.80656 -0.77029 0.10417 -0.05549 -1.71386 0.10418 -1.8428 -1.63934 
0.10418 -1.8428 -0.84481 0.10442 -1.92495 -1.27677 0.10442 -1.92495 -1.20738 
0.11089 -1.30365 -2.16341 0.11089 -0.5584 -2.16341 0.11138 -1.41284 -2.11124 
0.11138 -1.41284 -0.37291 0.11138 -0.44921 -2.11124 0.11264 -1.09032 -2.22286 
0.11264 -0.77173 -2.22286 0.11267 -1.19819 -2.19912 0.11267 -0.66386 -2.19912 
0.11378 -1.62064 -1.95726 0.11378 -1.62064 -0.52689 0.11378 -0.24141 -1.95726 
0.11383 -1.5221 -2.04062 0.11383 -1.5221 -0.44353 0.11383 -0.33995 -2.04062 
0.12447 -1.03759 -2.22856 0.12447 -0.82446 -2.22856 0.13053 -1.74054 -1.81449 
0.13053 -1.74054 -0.66966 0.13053 -0.12151 -1.81449 0.13491 -1.78387 -1.74651 
0.13491 -1.78387 -0.73764 0.13491 -0.07818 -1.74651 0.13594 -0.98428 -2.23136 
0.13594 -0.87777 -2.23136 0.13658 -1.88171 -1.52053 0.13658 -1.88171 -0.96362 
0.13762 -1.89934 -1.45048 0.13762 -1.89934 -1.03367 0.13795 -1.91181 -1.38002 
0.13795 -1.91181 -1.10413 0.13798 -1.8546 -1.5998 0.13798 -1.8546 -0.88435 
0.13843 -1.82135 -1.67586 0.13843 -1.82135 -0.80829 0.13843 -0.0407 -1.67586 
0.13895 -1.91891 -1.31122 0.13895 -1.91891 -1.17293 0.13928 -1.92128 -1.24208 
0.14174 -1.66092 -1.91078 0.14174 -1.66092 -0.57337 0.14174 -0.20113 -1.91078 
0.1459 -1.35286 -2.13693 0.1459 -0.50919 -2.13693 0.14673 -0.93103 -2.23125 
0.14857 -1.24901 -2.17846 0.14857 -0.61304 -2.17846 0.14943 -1.14235 -2.208 
0.14943 -0.7197 -2.208 0.14958 -1.46686 -2.07304 0.14958 -1.46686 -0.41111 
0.14958 -0.39519 -2.07304 0.15076 -1.57063 -1.99585 0.15076 -1.57063 -0.4883 
0.15076 -0.29142 -1.99585 0.16159 -1.09007 -2.21603 0.16159 -0.77198 -2.21603 
0.16531 -1.75884 -1.77817 0.16531 -1.75884 -0.70598 0.16531 -0.10321 -1.77817 
0.16905 -1.6982 -1.86083 0.16905 -1.6982 -0.62332 0.16905 -0.16385 -1.86083 
0.16924 -1.79915 -1.70867 0.16924 -1.79915 -0.77548 0.16924 -0.0629 -1.70867 
0.17114 -1.88605 -1.48424 0.17114 -1.88605 -0.99991 0.17139 -1.8639 -1.55887 
0.17139 -1.8639 -0.92528 0.17181 -1.90106 -1.41389 0.17181 -1.90106 -1.07026 
0.1723 -1.8336 -1.63663 0.1723 -1.8336 -0.84752 0.17328 -1.03731 -2.2212 
0.17328 -0.82474 -2.2212 0.17448 -1.9102 -1.34584 0.17448 -1.9102 -1.13831 
0.17515 -1.91496 -1.27678 0.17515 -1.91496 -1.20737 0.17912 -1.61272 -1.95145 
0.17912 -1.61272 -0.5327 0.17912 -0.24933 -1.95145 0.18384 -1.29902 -2.15355 
0.18384 -0.56303 -2.15355 0.18446 -0.98425 -2.22347 0.18446 -0.8778 -2.22347 
0.18453 -1.40813 -2.10133 0.18453 -1.40813 -0.38282 0.18453 -0.45392 -2.10133 
0.18558 -1.19348 -2.18901 0.18558 -0.66857 -2.18901 0.18692 -1.51719 -2.03041 
0.18692 -1.51719 -0.45374 0.18692 -0.34486 -2.03041 0.19509 -1.73183 -1.80833 
0.19509 -1.73183 -0.67582 0.19509 -0.93103 -2.22286 0.19509 -0.13022 -1.80833 
0.19881 -1.14253 -2.19902 0.19881 -0.71952 -2.19902 0.19963 -1.77477 -1.74031 
0.19963 -1.77477 -0.74384 0.19963 -0.08728 -1.74031 0.20366 -1.81238 -1.66839 
0.20366 -1.81238 -0.81576 0.20366 -0.04967 -1.66839 0.20407 -1.87051 -1.51724 
0.20407 -1.87051 -0.96691 0.20526 -1.88797 -1.44734 0.20526 -1.88797 -1.03681 
0.20568 -1.8433 -1.59627 0.20568 -1.8433 -0.88788 0.20667 -1.65171 -1.90382 
0.20667 -1.65171 -0.58033 0.20667 -0.21034 -1.90382 0.20841 -1.89934 -1.37969 
0.20841 -1.89934 -1.10446 0.21057 -1.90614 -1.3114 0.21057 -1.90614 -1.17275 
0.21095 -1.0901 -2.20654 0.21095 -0.77195 -2.20654 0.21108 -1.90849 -1.24208 
0.2169 -1.55928 -1.98923 0.2169 -1.55928 -0.49492 0.2169 -0.30277 -1.98923 
0.21787 -1.34718 -2.12488 0.21787 -0.51487 -2.12488 0.22094 -1.24348 -2.16595 
0.22094 -0.61857 -2.16595 0.22209 -1.46062 -2.06074 0.22209 -1.46062 -0.42341 
0.22209 -0.40143 -2.06074 0.22275 -1.03698 -2.21118 0.22275 -0.82507 -2.21118 
0.22951 -1.74826 -1.7707 0.22951 -1.74826 -0.71345 0.22951 -0.11379 -1.7707 
0.23327 -1.68743 -1.85317 0.23327 -1.68743 -0.63098 0.23327 -0.17462 -1.85317 
0.23388 -0.98381 -2.21291 0.23388 -0.87824 -2.21291 0.23416 -1.78843 -1.70036 
0.23416 -1.78843 -0.78379 0.23416 -0.07362 -1.70036 0.23465 -1.1932 -2.17813 
0.23465 -0.66885 -2.17813 0.23712 -1.8225 -1.62813 0.23712 -1.8225 -0.85602 
0.23822 -1.87257 -1.48029 0.23822 -1.87257 -1.00386 0.23848 -1.8504 -1.55492 
0.23848 -1.8504 -0.92923 0.24216 -1.88605 -1.41321 0.24216 -1.88605 -1.07094 
0.24298 -0.93103 -2.21211 0.24481 -1.8951 -1.34515 0.24481 -1.8951 -1.139 
0.24506 -1.6003 -1.94351 0.24506 -1.6003 -0.54064 0.24506 -0.26175 -1.94351 
0.24614 -1.89964 -1.27678 0.24614 -1.89964 -1.20737 0.24768 -1.14217 -2.18763 
0.24768 -0.71988 -2.18763 0.25263 -1.50409 -2.02167 0.25263 -1.50409 -0.46248 
0.25263 -0.35796 -2.02167 0.25536 -1.29215 -2.13895 0.25536 -0.5699 -2.13895 
0.25607 -1.4012 -2.08668 0.25607 -1.4012 -0.39747 0.25607 -0.46085 -2.08668 
0.25882 -1.7197 -1.79975 0.25882 -1.7197 -0.6844 0.25882 -0.14235 -1.79975 
0.26005 -1.08951 -2.19457 0.26005 -0.77254 -2.19457 0.26428 -1.76217 -1.73131 
0.26428 -1.76217 -0.75284 0.26428 -0.09988 -1.73131 0.26799 -1.79954 -1.65905 
0.26799 -1.79954 -0.8251 0.26799 -0.06251 -1.65905 0.26975 -1.24281 -2.15314 
0.26975 -0.61924 -2.15314 0.2701 -1.83011 -1.5866 0.2701 -1.83011 -0.89755 
0.2706 -1.8549 -1.51267 0.2706 -1.8549 -0.97148 0.27165 -1.03637 -2.19869 
0.27165 -0.82568 -2.19869 0.27262 -1.63839 -1.89424 0.27262 -1.63839 -0.58991 
0.27262 -0.22366 -1.89424 0.27517 -1.87051 -1.44614 0.27517 -1.87051 -1.03801 
0.27845 -1.88171 -1.37865 0.27845 -1.88171 -1.1055 0.28043 -1.88846 -1.31052 
0.28043 -1.88846 -1.17363 0.28108 -1.89071 -1.24208 0.28137 -0.98377 -2.20022 
0.28137 -0.87828 -2.20022 0.28206 -1.54508 -1.97922 0.28206 -1.54508 -0.50493 
0.28206 -0.31697 -1.97922 0.28338 -1.19232 -2.1648 0.28338 -0.66973 -2.1648 
0.28744 -1.44553 -2.04995 0.28744 -1.44553 -0.4342 0.28744 -0.41652 -2.04995 
0.28868 -1.33927 -2.1081 0.28868 -0.52278 -2.1081 0.29028 -0.93103 -2.19902 
0.29372 -1.73398 -1.76072 0.29372 -1.73398 -0.72343 0.29372 -0.12807 -1.76072 
0.29594 -1.14129 -2.17385 0.29594 -0.72076 -2.17385 0.29826 -1.77379 -1.69017 
0.29826 -1.77379 -0.79398 0.29826 -0.08826 -1.69017 0.29891 -1.67283 -1.84239 
0.29891 -1.67283 -0.64176 0.29891 -0.18922 -1.84239 0.30109 -1.8075 -1.61776 
0.30109 -1.8075 -0.86639 0.30233 -1.83501 -1.5444 0.30233 -1.83501 -0.93975 
0.3037 -1.29081 -2.1243 0.3037 -0.57124 -2.1243 0.30822 -1.08847 -2.18027 
0.30822 -0.77358 -2.18027 0.31041 -1.58495 -1.93203 0.31041 -1.58495 -0.55212 
0.31041 -0.2771 -1.93203 0.31284 -1.8504 -1.48055 0.31284 -1.8504 -1.0036 
0.3168 -1.8639 -1.41346 0.3168 -1.8639 -1.07069 0.31763 -1.48809 -2.0094 
0.31763 -1.48809 -0.47475 0.31763 -0.37396 -2.0094 0.31786 -1.24133 -2.138 
0.31786 -0.62072 -2.138 0.31878 -1.03634 -2.18403 0.31878 -0.82571 -2.18403 
0.31947 -1.87298 -1.34533 0.31947 -1.87298 -1.13882 0.32076 -1.38465 -2.07354 
0.32076 -1.38465 -0.41061 0.32076 -0.4774 -2.07354 0.3208 -1.87753 -1.27694 
0.3208 -1.87753 -1.20721 0.32144 -1.70419 -1.78879 0.32144 -1.70419 -0.69536 
0.32144 -0.15786 -1.78879 0.32776 -1.7459 -1.72015 0.32776 -1.7459 -0.764 
0.32776 -0.11615 -1.72015 0.32843 -0.98365 -2.18513 0.32843 -0.8784 -2.18513 
0.33112 -1.19097 -2.14915 0.33112 -0.67108 -2.14915 0.33115 -1.78289 -1.64788 
0.33115 -1.78289 -0.83627 0.33115 -0.07916 -1.64788 0.33333 -1.81295 -1.5754 
0.33333 -1.81295 -0.90875 0.33689 -0.93103 -2.18362 0.33732 -1.62179 -1.88165 
0.33732 -1.62179 -0.6025 0.33732 -0.24026 -1.88165 0.33855 -1.3401 -2.08945 
0.33855 -1.3401 -0.3947 0.33855 -0.52195 -2.08945 0.34345 -1.13987 -2.15773 
0.34345 -0.72218 -2.15773 0.34452 -1.83011 -1.51218 0.34452 -1.83011 -0.97197 
0.34594 -1.52809 -1.96584 0.34594 -1.52809 -0.51831 0.34594 -0.33396 -1.96584 
0.35147 -1.42808 -2.03543 0.35147 -1.42808 -0.44872 0.35147 -0.43397 -2.03543 
0.35352 -1.29143 -2.10528 0.35352 -0.57062 -2.10528 0.3542 -1.8433 -1.44775 
0.3542 -1.8433 -1.0364 0.35479 -1.08818 -2.16372 0.35479 -0.77387 -2.16372 
0.35566 -1.71659 -1.74843 0.35566 -1.71659 -0.73572 0.35566 -0.14546 -1.74843 
0.35773 -1.8546 -1.38005 0.35773 -1.8546 -1.1041 0.35957 -1.86154 -1.3117 
0.35957 -1.86154 -1.17245 0.36044 -1.86381 -1.24208 0.36079 -1.65516 -1.82984 
0.36079 -1.65516 -0.65431 0.36079 -0.20689 -1.82984 0.36084 -1.75541 -1.67818 
0.36084 -1.75541 -0.80597 0.36084 -0.10664 -1.67818 0.36353 -1.78875 -1.6056 
0.36353 -1.78875 -0.87855 0.36353 -0.0733 -1.6056 0.36513 -1.03604 -2.16709 
0.36513 -0.82601 -2.16709 0.36779 -1.24148 -2.11863 0.36779 -0.62057 -2.11863 
0.36994 -1.3845 -2.05294 0.36994 -1.3845 -0.43121 0.36994 -0.47755 -2.05294 
0.37384 -1.56687 -1.91731 0.37384 -1.56687 -0.56684 0.37384 -0.29518 -1.91731 
0.37444 -0.98361 -2.16783 0.37444 -0.87844 -2.16783 0.37569 -1.8075 -1.54316 
0.37569 -1.8075 -0.94099 0.38067 -1.46938 -1.99391 0.38067 -1.46938 -0.49024 
0.38067 -0.39267 -1.99391 0.38098 -1.19093 -2.12938 0.38098 -0.67112 -2.12938 
0.38268 -1.68537 -1.77548 0.38268 -1.68537 -0.70867 0.38268 -0.93103 -2.16595 
0.38268 -0.17668 -1.77548 0.38606 -1.8225 -1.4792 0.38606 -1.8225 -1.00495 
0.38747 -1.33977 -2.06839 0.38747 -1.33977 -0.41576 0.38747 -0.52228 -2.06839 
0.38901 -1.72668 -1.70641 0.38901 -1.72668 -0.77774 0.38901 -0.13537 -1.70641 
0.39285 -1.76249 -1.63492 0.39285 -1.76249 -0.84923 0.39285 -0.09956 -1.63492 
0.394 -1.13826 -2.13752 0.394 -0.72379 -2.13752 0.39455 -1.8336 -1.41437 
0.39455 -1.8336 -1.06978 0.39726 -1.8428 -1.34626 0.39726 -1.8428 -1.13789 
0.39855 -1.60175 -1.8676 0.39855 -1.60175 -0.61655 0.39855 -0.2603 -1.8676 
0.39938 -1.84715 -1.27694 0.39938 -1.84715 -1.20721 0.39996 -1.42699 -2.01282 
0.39996 -1.42699 -0.47133 0.39996 -0.43506 -2.01282 0.40265 -1.29077 -2.08377 
0.40265 -1.29077 -0.40038 0.40265 -0.57128 -2.08377 0.40521 -1.08641 -2.143 
0.40521 -0.77564 -2.143 0.4058 -1.78289 -1.57322 0.4058 -1.78289 -0.91093 
0.40825 -1.50838 -1.94918 0.40825 -1.50838 -0.53497 0.40825 -0.35367 -1.94918 
0.41555 -1.03385 -2.14581 0.41555 -0.8282 -2.14581 0.41625 -1.69584 -1.7338 
0.41625 -1.69584 -0.75035 0.41625 -0.16621 -1.7338 0.41667 -1.24074 -2.09675 
0.41667 -0.62131 -2.09675 0.41697 -1.79954 -1.51006 0.41697 -1.79954 -0.97409 
0.41829 -1.38311 -2.02989 0.41829 -1.38311 -0.45426 0.41829 -0.47894 -2.02989 
0.42122 -1.73423 -1.6633 0.42122 -1.73423 -0.82085 0.42122 -0.12782 -1.6633 
0.42156 -1.63408 -1.81479 0.42156 -1.63408 -0.66936 0.42156 -0.22797 -1.81479 
0.4247 -0.9813 -2.14601 0.4247 -0.88075 -2.14601 0.42631 -1.81238 -1.44573 
0.42631 -1.81238 -1.03842 0.42756 -0.93103 -2.14606 0.42832 -1.46711 -1.96951 
0.42832 -1.46711 -0.51464 0.42832 -0.39494 -1.96951 0.43067 -1.18878 -2.10699 
0.43067 -0.67327 -2.10699 0.43378 -1.82135 -1.3805 0.43378 -1.82135 -1.10365 
0.43407 -1.5449 -1.90142 0.43407 -1.5449 -0.58273 0.43407 -0.31715 -1.90142 
0.43529 -1.33828 -2.04498 0.43529 -1.33828 -0.43917 0.43529 -0.52377 -2.04498 
0.4361 -1.75541 -1.60291 0.4361 -1.75541 -0.88124 0.4361 -0.10664 -1.60291 
0.43694 -1.82783 -1.31146 0.43694 -1.82783 -1.17269 0.438 -1.83 -1.24208 
0.44229 -1.66332 -1.75988 0.44229 -1.66332 -0.72427 0.44229 -0.19873 -1.75988 
0.44338 -1.13604 -2.11465 0.44338 -0.72601 -2.11465 0.44731 -1.42449 -1.988 
0.44731 -1.42449 -0.49615 0.44731 -0.43756 -1.988 0.4481 -1.77379 -1.54033 
0.4481 -1.77379 -0.94382 0.44858 -1.70404 -1.69066 0.44858 -1.70404 -0.79349 
0.44858 -0.15801 -1.69066 0.45036 -1.28905 -2.06 0.45036 -1.28905 -0.42415 
0.45036 -0.573 -2.06 0.4547 -1.08391 -2.1195 0.4547 -0.77814 -2.1195 
0.45532 -1.50545 -1.92231 0.45532 -1.50545 -0.56184 0.45532 -0.3566 -1.92231 
0.45804 -1.5788 -1.85084 0.45804 -1.5788 -0.63331 0.45804 -0.28325 -1.85084 
0.45829 -1.78843 -1.47623 0.45829 -1.78843 -1.00792 0.46433 -1.72668 -1.63109 
0.46433 -1.72668 -0.85306 0.46433 -0.13537 -1.63109 0.46472 -1.03134 -2.12183 
0.46472 -0.83071 -2.12183 0.46518 -1.38063 -2.00461 0.46518 -1.38063 -0.47954 
0.46518 -0.48142 -2.00461 0.46554 -1.23808 -2.07213 0.46554 -0.62397 -2.07213 
0.4666 -1.79915 -1.41132 0.4666 -1.79915 -1.07283 0.46865 -0.98125 -2.12403 
0.46865 -0.8808 -2.12403 0.4714 -0.93103 -2.124 0.47179 -1.80656 -1.34624 
0.47179 -1.80656 -1.13791 0.4739 -1.81091 -1.27693 0.4739 -1.81091 -1.20722 
0.47486 -1.67198 -1.71694 0.47486 -1.67198 -0.76721 0.47486 -0.19007 -1.71694 
0.47523 -1.46384 -1.94226 0.47523 -1.46384 -0.54189 0.47523 -0.39821 -1.94226 
0.47808 -1.7459 -1.56984 0.47808 -1.7459 -0.91431 0.47808 -0.11615 -1.56984 
0.47936 -1.18589 -2.08187 0.47936 -0.67616 -2.08187 0.48005 -1.60992 -1.79765 
0.48005 -1.60992 -0.6865 0.48005 -0.25213 -1.79765 0.48013 -1.54056 -1.8729 
0.48013 -1.54056 -0.61125 0.48013 -0.32149 -1.8729 0.48187 -1.33564 -2.0193 
0.48187 -1.33564 -0.46485 0.48187 -0.52641 -2.0193 0.48924 -1.76217 -1.50636 
0.48924 -1.76217 -0.97779 0.49145 -1.13321 -2.08919 0.49145 -0.72884 -2.08919 
0.49172 -1.69584 -1.65833 0.49172 -1.69584 -0.82582 0.49172 -0.16621 -1.65833 
0.49421 -1.42066 -1.96042 0.49421 -1.42066 -0.52373 0.49421 -0.44139 -1.96042 
0.49818 -1.2856 -2.03334 0.49818 -1.2856 -0.45081 0.49818 -0.57645 -2.03334 
0.49824 -1.77477 -1.4417 0.49824 -1.77477 -1.04245 0.5 -1.63813 -1.74208 
0.5 -1.63813 -0.74208 0.5 -0.22392 -1.74208 0.50104 -1.50084 -1.89343 
0.50104 -1.50084 -0.59072 0.50104 -0.36121 -1.89343 0.50257 -1.08091 -2.09352 
0.50257 -0.78114 -2.09352 0.50307 -1.57306 -1.82062 0.50307 -1.57306 -0.66353 
0.50307 -0.28899 -1.82062 0.50443 -1.78387 -1.37698 0.50443 -1.78387 -1.10717 
0.50636 -1.71659 -1.59773 0.50636 -1.71659 -0.88642 0.50636 -0.14546 -1.59773 
0.50776 -1.03125 -2.09772 0.50776 -0.8308 -2.09772 0.50845 -1.7893 -1.31168 
0.50845 -1.7893 -1.17247 0.50969 -1.79139 -1.24208 0.51169 -0.98108 -2.09979 
0.51169 -0.88097 -2.09979 0.51188 -1.37648 -1.97661 0.51188 -1.37648 -0.50754 
0.51188 -0.48557 -1.97661 0.51301 -1.23451 -2.04502 0.51301 -1.23451 -0.43913 
0.51301 -0.62754 -2.04502 0.5141 -0.93103 -2.0998 0.51781 -1.66332 -1.68436 
0.51781 -1.66332 -0.79979 0.51781 -0.19873 -1.68436 0.51864 -1.73398 -1.5358 
0.51864 -1.73398 -0.94835 0.51864 -0.12807 -1.5358 0.52101 -1.45878 -1.91292 
0.52101 -1.45878 -0.57123 0.52101 -0.40327 -1.91292 0.52393 -1.60258 -1.76601 
0.52393 -1.60258 -0.71814 0.52393 -0.25947 -1.76601 0.52495 -1.53443 -1.84235 
0.52495 -1.53443 -0.6418 0.52495 -0.32762 -1.84235 0.52631 -1.18252 -2.05432 
0.52631 -0.67953 -2.05432 0.52709 -1.33185 -1.99142 0.52709 -1.33185 -0.49273 
0.52709 -0.5302 -1.99142 0.52862 -1.74826 -1.47159 0.52862 -1.74826 -1.01256 
0.5334 -1.68537 -1.62476 0.5334 -1.68537 -0.85939 0.5334 -0.17668 -1.62476 
0.53609 -1.75884 -1.40739 0.53609 -1.75884 -1.07676 0.53806 -1.12978 -2.06122 
0.53806 -0.73227 -2.06122 0.53964 -1.41537 -1.9307 0.53964 -1.41537 -0.55345 
0.53964 -0.44668 -1.9307 0.54112 -1.76598 -1.34227 0.54112 -1.76598 -1.14188 
0.54319 -1.28154 -2.00502 0.54319 -1.28154 -0.47913 0.54319 -0.58051 -2.00502 
0.54367 -1.7696 -1.27693 0.54367 -1.7696 -1.20722 0.54449 -1.08053 -2.06741 
0.54449 -0.78152 -2.06741 0.54529 -1.49455 -1.86264 0.54529 -1.49455 -0.62151 
0.54529 -0.3675 -1.86264 0.5466 -1.56542 -1.78868 0.5466 -1.56542 -0.69547 
0.5466 -0.29663 -1.78868 0.54671 -1.70419 -1.56351 0.54671 -1.70419 -0.92064 
0.54671 -0.15786 -1.56351 0.54957 -1.0309 -2.07153 0.54957 -0.83115 -2.07153 
0.55326 -0.98103 -2.07358 0.55326 -0.88102 -2.07358 0.55557 -1.60992 -1.72212 
0.55557 -1.60992 -0.76203 0.55557 -0.93103 -2.07354 0.55557 -0.25213 -1.72212 
0.5559 -1.37168 -1.94691 0.5559 -1.37168 -0.53724 0.5559 -0.49037 -1.94691 
0.55768 -1.7197 -1.50089 0.55768 -1.7197 -0.98326 0.55768 -0.14235 -1.50089 
0.55796 -1.22993 -2.01625 0.55796 -1.22993 -0.4679 0.55796 -0.63212 -2.01625 
0.56503 -1.45212 -1.88176 0.56503 -1.45212 -0.60239 0.56503 -0.40993 -1.88176 
0.56626 -1.73183 -1.43717 0.56626 -1.73183 -1.04698 0.56795 -1.52672 -1.81003 
0.56795 -1.52672 -0.67412 0.56795 -0.33533 -1.81003 0.57081 -1.32692 -1.96141 
0.57081 -1.32692 -0.52274 0.57081 -0.53513 -1.96141 0.57102 -1.17772 -2.02507 
0.57102 -1.17772 -0.45908 0.57102 -0.68433 -2.02507 0.57241 -1.74054 -1.3726 
0.57241 -1.74054 -1.11155 0.57271 -1.63408 -1.66364 0.57271 -1.63408 -0.82051 
0.57271 -0.22797 -1.66364 0.57611 -1.74577 -1.30748 0.57611 -1.74577 -1.17667 
0.57735 -1.74752 -1.24208 0.57854 -1.57306 -1.74514 0.57854 -1.57306 -0.73901 
0.57854 -0.28899 -1.74514 0.5792 -1.12961 -2.0327 0.5792 -0.73244 -2.0327 
0.58246 -1.40958 -1.89913 0.58246 -1.40958 -0.58502 0.58246 -0.45247 -1.89913 
0.58564 -1.08028 -2.03879 0.58564 -0.78177 -2.03879 0.58694 -1.27622 -1.97443 
0.58694 -1.27622 -0.50972 0.58694 -0.58583 -1.97443 0.58777 -1.65516 -1.60286 
0.58777 -1.65516 -0.88129 0.58777 -0.20689 -1.60286 0.58794 -1.4866 -1.83001 
0.58794 -1.4866 -0.65414 0.58794 -0.37545 -1.83001 0.59082 -1.03033 -2.04275 
0.59082 -0.83172 -2.04275 0.59449 -0.98039 -2.04466 0.59449 -0.88166 -2.04466 
0.5957 -0.93103 -2.04528 0.59854 -1.36563 -1.91503 0.59854 -1.36563 -0.56912 
0.59854 -0.49642 -1.91503 0.60027 -1.53443 -1.76703 0.60027 -1.53443 -0.71712 
0.60027 -0.32762 -1.76703 0.60031 -1.67283 -1.54099 0.60031 -1.67283 -0.94316 
0.60031 -0.18922 -1.54099 0.6013 -1.2245 -1.98525 0.6013 -1.2245 -0.4989 
0.6013 -0.63755 -1.98525 0.60651 -1.44513 -1.84858 0.60651 -1.44513 -0.63557 
0.60651 -0.41692 -1.84858 0.60876 -1.5788 -1.70012 0.60876 -1.5788 -0.78403 
0.60876 -0.28325 -1.70012 0.61084 -1.17702 -1.99465 0.61084 -1.17702 -0.4895 
0.61084 -0.68503 -1.99465 0.6111 -1.68743 -1.47535 0.6111 -1.68743 -1.0088 
0.6111 -0.17462 -1.47535 0.61292 -1.32087 -1.92936 0.61292 -1.32087 -0.55479 
0.61292 -0.54118 -1.92936 0.61875 -1.6982 -1.41113 0.61875 -1.6982 -1.07302 
0.61889 -1.12894 -2.00221 0.61889 -1.12894 -0.48194 0.61889 -0.73311 -2.00221 
0.62056 -1.49455 -1.78737 0.62056 -1.49455 -0.69678 0.62056 -0.3675 -1.78737 
0.62361 -1.40242 -1.86569 0.62361 -1.40242 -0.61846 0.62361 -0.45963 -1.86569 
0.62403 -1.70553 -1.34567 0.62403 -1.70553 -1.13848 0.62552 -1.07941 -2.00804 
0.62552 -0.78264 -2.00804 0.62553 -1.60175 -1.64062 0.62553 -1.60175 -0.84353 
0.62553 -0.2603 -1.64062 0.62674 -1.70932 -1.28027 0.62674 -1.70932 -1.20388 
0.62877 -1.2699 -1.94194 0.62877 -1.2699 -0.54221 0.62877 -0.59215 -1.94194 
0.63057 -1.02951 -2.01193 0.63057 -0.83254 -2.01193 0.63083 -1.54056 -1.7222 
0.63083 -1.54056 -0.76195 0.63083 -0.32149 -1.7222 0.63325 -0.98033 -2.01445 
0.63325 -0.88172 -2.01445 0.63439 -0.93103 -2.01509 0.63922 -1.35858 -1.88129 
0.63922 -1.35858 -0.60286 0.63922 -0.50347 -1.88129 0.63957 -1.62179 -1.5794 
0.63957 -1.62179 -0.90475 0.63957 -0.24026 -1.5794 0.63969 -1.45212 -1.8071 
0.63969 -1.45212 -0.67705 0.63969 -0.40993 -1.8071 0.63979 -1.22327 -1.95289 
0.63979 -1.22327 -0.53126 0.63979 -0.63878 -1.95289 0.6493 -1.1757 -1.96217 
0.6493 -1.1757 -0.52198 0.6493 -0.68635 -1.96217 0.65136 -1.50084 -1.74312 
0.65136 -1.50084 -0.74103 0.65136 -0.36121 -1.74312 0.65216 -1.63839 -1.5147 
0.65216 -1.63839 -0.96945 0.65216 -0.22366 -1.5147 0.65328 -1.31371 -1.89536 
0.65328 -1.31371 -0.58879 0.65328 -0.54834 -1.89536 0.65703 -1.12777 -1.96982 
0.65703 -1.12777 -0.51433 0.65703 -0.73428 -1.96982 0.65706 -1.40958 -1.82454 
0.65706 -1.40958 -0.65961 0.65706 -0.45247 -1.82454 0.65935 -1.5449 -1.67615 
0.65935 -1.5449 -0.808 0.65935 -0.31715 -1.67615 0.66174 -1.65171 -1.44874 
0.66174 -1.65171 -1.03541 0.66174 -0.21034 -1.44874 0.66364 -1.07817 -1.97552 
0.66364 -1.07817 -0.50863 0.66364 -0.78388 -1.97552 0.66577 -1.26791 -1.90785 
0.66577 -1.26791 -0.5763 0.66577 -0.59414 -1.90785 0.66795 -1.0294 -1.97975 
0.66795 -1.0294 -0.5044 0.66795 -0.83265 -1.97975 0.66871 -1.66092 -1.38381 
0.66871 -1.66092 -1.10034 0.66871 -0.20113 -1.38381 0.67066 -0.98015 -1.98221 
0.67066 -0.8819 -1.98221 0.67085 -1.45878 -1.76308 0.67085 -1.45878 -0.72107 
0.67085 -0.40327 -1.76308 0.67156 -0.93103 -1.98303 0.67276 -1.66695 -1.31827 
0.67276 -1.66695 -1.16588 0.67296 -1.36563 -1.84061 0.67296 -1.36563 -0.64354 
0.67296 -0.49642 -1.84061 0.67472 -1.66909 -1.24208 0.67524 -1.56687 -1.61591 
0.67524 -1.56687 -0.86824 0.67524 -0.29518 -1.61591 0.67666 -1.22131 -1.91873 
0.67666 -1.22131 -0.56542 0.67666 -0.64074 -1.91873 0.68023 -1.50545 -1.69739 
0.68023 -1.50545 -0.78676 0.68023 -0.3566 -1.69739 0.68592 -1.17401 -1.92799 
0.68592 -1.17401 -0.55616 0.68592 -0.68804 -1.92799 0.68728 -1.32087 -1.85499 
0.68728 -1.32087 -0.62916 0.68728 -0.54118 -1.85499 0.68862 -1.41537 -1.78171 
0.68862 -1.41537 -0.70244 0.68862 -0.44668 -1.78171 0.68995 -1.58495 -1.55248 
0.68995 -1.58495 -0.93167 0.68995 -0.2771 -1.55248 0.69352 -1.12612 -1.93559 
0.69352 -1.12612 -0.54856 0.69352 -0.73593 -1.93559 0.69945 -1.07776 -1.94153 
0.69945 -1.07776 -0.54262 0.69945 -0.78429 -1.94153 0.69987 -1.2699 -1.87084 
0.69987 -1.2699 -0.61331 0.69987 -0.59215 -1.87084 0.70019 -1.46384 -1.7173 
0.70019 -1.46384 -0.76685 0.70019 -0.39821 -1.7173 0.70144 -1.6003 -1.48714 
0.70144 -1.6003 -0.99701 0.70144 -0.26175 -1.48714 0.7037 -1.02904 -1.94578 
0.7037 -1.02904 -0.53837 0.7037 -0.83301 -1.94578 0.70484 -1.37168 -1.79798 
0.70484 -1.37168 -0.68617 0.70484 -0.49037 -1.79798 0.70626 -0.98009 -1.94833 
0.70626 -0.98009 -0.53582 0.70626 -0.88196 -1.94833 0.70711 -1.50838 -1.65032 
0.70711 -1.50838 -0.83383 0.70711 -0.93103 -1.94918 0.70711 -0.93103 -0.53497 
0.70711 -0.35367 -1.65032 0.70937 -1.61272 -1.42119 0.70937 -1.61272 -1.06296 
0.70937 -0.24933 -1.42119 0.71082 -1.22327 -1.88187 0.71082 -1.22327 -0.60228 
0.71082 -0.63878 -1.88187 0.71519 -1.62064 -1.35585 0.71519 -1.62064 -1.1283 
0.71519 -0.24141 -1.35585 0.71834 -1.42066 -1.73629 0.71834 -1.42066 -0.74786 
0.71834 -0.44139 -1.73629 0.71933 -1.32692 -1.81289 0.71933 -1.32692 -0.67126 
0.71933 -0.53513 -1.81289 0.71959 -1.62437 -1.28028 0.71959 -1.62437 -1.20387 
0.7201 -1.1757 -1.89138 0.7201 -1.1757 -0.59277 0.7201 -0.68635 -1.89138 
0.72377 -1.52809 -1.58802 0.72377 -1.52809 -0.89613 0.72377 -0.33396 -1.58802 
0.72743 -1.46711 -1.6704 0.72743 -1.46711 -0.81375 0.72743 -0.39494 -1.6704 
0.72774 -1.12777 -1.8991 0.72774 -1.12777 -0.58505 0.72774 -0.73428 -1.8991 
0.73235 -1.27622 -1.82901 0.73235 -1.27622 -0.65514 0.73235 -0.58583 -1.82901 
0.73344 -1.07817 -1.90571 0.73344 -1.07817 -0.57844 0.73344 -0.78388 -1.90571 
0.73454 -1.37648 -1.75396 0.73454 -1.37648 -0.73019 0.73454 -0.48557 -1.75396 
0.73714 -1.54508 -1.52414 0.73714 -1.54508 -0.96001 0.73714 -0.31697 -1.52414 
0.73768 -1.0294 -1.91003 0.73768 -1.0294 -0.57412 0.73768 -0.83265 -1.91003 
0.73768 -0.83265 -0.57412 0.74014 -0.98015 -1.91274 0.74014 -0.98015 -0.57141 
0.74014 -0.8819 -1.91274 0.74014 -0.8819 -0.57141 0.74095 -0.93103 -1.91363 
0.74095 -0.93103 -0.57052 0.74318 -1.2245 -1.84338 0.74318 -1.2245 -0.64077 
0.74318 -0.63755 -1.84338 0.74592 -1.42449 -1.68939 0.74592 -1.42449 -0.79476 
0.74592 -0.43756 -1.68939 0.74716 -1.55928 -1.45898 0.74716 -1.55928 -1.02517 
0.74716 -0.30277 -1.45898 0.74934 -1.33185 -1.76917 0.74934 -1.33185 -0.71498 
0.74934 -0.5302 -1.76917 0.75184 -1.46938 -1.62275 0.75184 -1.46938 -0.8614 
0.75184 -0.39267 -1.62275 0.75257 -1.17702 -1.85291 0.75257 -1.17702 -0.63124 
0.75257 -0.68503 -1.85291 0.75257 -0.68503 -0.63124 0.75378 -1.57063 -1.39283 
0.75378 -1.57063 -1.09132 0.75378 -0.29142 -1.39283 0.76014 -1.12894 -1.86096 
0.76014 -1.12894 -0.62319 0.76014 -0.73311 -1.86096 0.76014 -0.73311 -0.62319 
0.76031 -1.57617 -1.31767 0.76031 -1.57617 -1.16648 0.76031 -0.28588 -1.31767 
0.76249 -1.57802 -1.24208 0.76254 -1.38063 -1.70725 0.76254 -1.38063 -0.7769 
0.76254 -0.48142 -1.70725 0.76294 -1.28154 -1.78527 0.76294 -1.28154 -0.69888 
0.76294 -0.58051 -1.78527 0.76597 -1.07941 -1.8676 0.76597 -1.07941 -0.61655 
0.76597 -0.78264 -1.8676 0.76597 -0.78264 -0.61655 0.76733 -1.48809 -1.5597 
0.76733 -1.48809 -0.92445 0.76733 -0.37396 -1.5597 0.76986 -1.02951 -1.87265 
0.76986 -1.02951 -0.6115 0.76986 -0.83254 -1.87265 0.76986 -0.83254 -0.6115 
0.77074 -1.42699 -1.64204 0.77074 -1.42699 -0.84211 0.77074 -0.43506 -1.64204 
0.77237 -0.98033 -1.87533 0.77237 -0.98033 -0.60882 0.77237 -0.88172 -1.87533 
0.77237 -0.88172 -0.60882 0.77301 -0.93103 -1.87647 0.77301 -0.93103 -0.60768 
0.77417 -1.22993 -1.80003 0.77417 -1.22993 -0.68412 0.77417 -0.63212 -1.80003 
0.77723 -1.33564 -1.72395 0.77723 -1.33564 -0.7602 0.77723 -0.52641 -1.72395 
0.7796 -1.50409 -1.4947 0.7796 -1.50409 -0.98945 0.7796 -0.35796 -1.4947 
0.78299 -1.17772 -1.81309 0.78299 -1.17772 -0.67106 0.78299 -0.68433 -1.81309 
0.78299 -0.68433 -0.67106 0.78781 -1.38311 -1.66037 0.78781 -1.38311 -0.82378 
0.78781 -0.47894 -1.66037 0.78833 -1.51719 -1.429 0.78833 -1.51719 -1.05515 
0.78833 -0.34486 -1.429 0.79063 -1.12961 -1.82127 0.79063 -1.12961 -0.66288 
0.79063 -0.73244 -1.82127 0.79063 -0.73244 -0.66288 0.79126 -1.2856 -1.74025 
0.79126 -1.2856 -0.7439 0.79126 -0.57645 -1.74025 0.79335 -1.42808 -1.59354 
0.79335 -1.42808 -0.89061 0.79335 -0.43397 -1.59354 0.79671 -1.08028 -1.82771 
0.79671 -1.08028 -0.65644 0.79671 -0.78177 -1.82771 0.79671 -0.78177 -0.65644 
0.79855 -1.5221 -1.3559 0.79855 -1.5221 -1.12825 0.79855 -0.33995 -1.3559 
0.80067 -1.03033 -1.83289 0.80067 -1.03033 -0.65126 0.80067 -0.83172 -1.83289 
0.80067 -0.83172 -0.65126 0.80258 -0.98039 -1.83657 0.80258 -0.98039 -0.64758 
0.80258 -0.88166 -1.83657 0.80258 -0.88166 -0.64758 0.80291 -1.33828 -1.67737 
0.80291 -1.33828 -0.80678 0.80291 -0.52377 -1.67737 0.80295 -1.23451 -1.75508 
0.80295 -1.23451 -0.72907 0.80295 -0.62754 -1.75508 0.80295 -0.62754 -0.72907 
0.80296 -1.52584 -1.28031 0.80296 -1.52584 -1.20384 0.80296 -0.33621 -1.28031 
0.80296 -0.33621 -1.20384 0.80321 -0.93103 -1.83777 0.80321 -0.93103 -0.64638 
0.80787 -1.44553 -1.52952 0.80787 -1.44553 -0.95463 0.80787 -0.41652 -1.52952 
0.81086 -1.3845 -1.61202 0.81086 -1.3845 -0.87213 0.81086 -0.47755 -1.61202 
0.81225 -1.18252 -1.76839 0.81225 -1.18252 -0.71576 0.81225 -0.67953 -1.76839 
0.81225 -0.67953 -0.71576 0.81792 -1.28905 -1.69243 0.81792 -1.28905 -0.79172 
0.81792 -0.573 -1.69243 0.81792 -0.573 -0.79172 0.81866 -1.46062 -1.46417 
0.81866 -1.46062 -1.01998 0.81866 -0.40143 -1.46417 0.81914 -1.12978 -1.78013 
0.81914 -1.12978 -0.70402 0.81914 -0.73227 -1.78013 0.81914 -0.73227 -0.70402 
0.82533 -1.08053 -1.78657 0.82533 -1.08053 -0.69758 0.82533 -0.78152 -1.78657 
0.82533 -0.78152 -0.69758 0.82631 -1.33977 -1.62955 0.82631 -1.33977 -0.8546 
0.82631 -0.52228 -1.62955 0.82946 -1.0309 -1.79164 0.82946 -1.0309 -0.69251 
0.82946 -0.83115 -1.79164 0.82946 -0.83115 -0.69251 0.83005 -1.23808 -1.70761 
0.83005 -1.23808 -0.77654 0.83005 -0.62397 -1.70761 0.83005 -0.62397 -0.77654 
0.83097 -1.46686 -1.39165 0.83097 -1.46686 -1.0925 0.83097 -0.39519 -1.39165 
0.83097 -0.39519 -1.0925 0.83147 -1.38465 -1.56283 0.83147 -1.38465 -0.92132 
0.83147 -0.93103 -1.79765 0.83147 -0.93103 -0.6865 0.83147 -0.4774 -1.56283 
0.83151 -0.98103 -1.79534 0.83151 -0.98103 -0.68881 0.83151 -0.88102 -1.79534 
0.83151 -0.88102 -0.68881 0.83874 -1.47019 -1.31832 0.83874 -1.47019 -1.16583 
0.83874 -0.39186 -1.31832 0.83874 -0.39186 -1.16583 0.8398 -1.18589 -1.72143 
0.8398 -1.18589 -0.76272 0.8398 -0.67616 -1.72143 0.8398 -0.67616 -0.76272 
0.84119 -1.47176 -1.24208 0.84119 -0.39029 -1.24208 0.8417 -1.29077 -1.64472 
0.8417 -1.29077 -0.83943 0.8417 -0.57128 -1.64472 0.8417 -0.57128 -0.83943 
0.84461 -1.4012 -1.49814 0.84461 -1.4012 -0.98601 0.84461 -0.46085 -1.49814 
0.84461 -0.46085 -0.98601 0.84711 -1.13321 -1.73352 0.84711 -1.13321 -0.75063 
0.84711 -0.72884 -1.73352 0.84711 -0.72884 -0.75063 0.84737 -1.3401 -1.58063 
0.84737 -1.3401 -0.90352 0.84737 -0.52195 -1.58063 0.84737 -0.52195 -0.90352 
0.85144 -1.08091 -1.74464 0.85144 -1.08091 -0.73951 0.85144 -0.78114 -1.74464 
0.85144 -0.78114 -0.73951 0.85467 -1.24074 -1.65875 0.85467 -1.24074 -0.8254 
0.85467 -0.62131 -1.65875 0.85467 -0.62131 -0.8254 0.85565 -1.03125 -1.74984 
0.85565 -1.03125 -0.73431 0.85565 -0.8308 -1.74984 0.85565 -0.8308 -0.73431 
0.85771 -0.98108 -1.75376 0.85771 -0.98108 -0.73039 0.85771 -0.88097 -1.75376 
0.85771 -0.88097 -0.73039 0.85773 -0.93103 -1.75618 0.85773 -0.93103 -0.72797 
0.85926 -1.40813 -1.42661 0.85926 -1.40813 -1.05754 0.85926 -0.45392 -1.42661 
0.85926 -0.45392 -1.05754 0.86321 -1.29143 -1.5956 0.86321 -1.29143 -0.88855 
0.86321 -0.57062 -1.5956 0.86321 -0.57062 -0.88855 0.86492 -1.18878 -1.67275 
0.86492 -1.18878 -0.8114 0.86492 -0.67327 -1.67275 0.86492 -0.67327 -0.8114 
0.86603 -1.33927 -1.53075 0.86603 -1.33927 -0.9534 0.86603 -0.52278 -1.53075 
0.86603 -0.52278 -0.9534 0.86917 -1.41284 -1.35345 0.86917 -1.41284 -1.1307 
0.86917 -0.44921 -1.35345 0.86917 -0.44921 -1.1307 0.87257 -1.13604 -1.68545 
0.87257 -1.13604 -0.7987 0.87257 -0.72601 -1.68545 0.87257 -0.72601 -0.7987 
0.87414 -1.41519 -1.28031 0.87414 -1.41519 -1.20384 0.87414 -0.44686 -1.28031 
0.87414 -0.44686 -1.20384 0.87655 -1.24148 -1.60987 0.87655 -1.24148 -0.87428 
0.87655 -0.62057 -1.60987 0.87655 -0.62057 -0.87428 0.87742 -1.08391 -1.69678 
0.87742 -1.08391 -0.78737 0.87742 -0.77814 -1.69678 0.87742 -0.77814 -0.78737 
0.87975 -1.03134 -1.7068 0.87975 -1.03134 -0.77735 0.87975 -0.83071 -1.7068 
0.87975 -0.83071 -0.77735 0.88192 -0.93103 -1.71347 0.88192 -0.93103 -0.77068 
0.88195 -0.98125 -1.71073 0.88195 -0.98125 -0.77342 0.88195 -0.8808 -1.71073 
0.88195 -0.8808 -0.77342 0.88222 -1.29081 -1.54577 0.88222 -1.29081 -0.93838 
0.88222 -0.57124 -1.54577 0.88222 -0.57124 -0.93838 0.88281 -1.34718 -1.45995 
0.88281 -1.34718 -1.0242 0.88281 -0.51487 -1.45995 0.88281 -0.51487 -1.0242 
0.8873 -1.19093 -1.62305 0.8873 -1.19093 -0.8611 0.8873 -0.67112 -1.62305 
0.8873 -0.67112 -0.8611 0.89486 -1.35286 -1.38797 0.89486 -1.35286 -1.09618 
0.89486 -0.50919 -1.38797 0.89486 -0.50919 -1.09618 0.89544 -1.13826 -1.63607 
0.89544 -1.13826 -0.84808 0.89544 -0.72379 -1.63607 0.89544 -0.72379 -0.84808 
0.89592 -1.24133 -1.55994 0.89592 -1.24133 -0.92421 0.89592 -0.62072 -1.55994 
0.89592 -0.62072 -0.92421 0.89687 -1.29215 -1.49743 0.89687 -1.29215 -0.98672 
0.89687 -0.5699 -1.49743 0.89687 -0.5699 -0.98672 0.90092 -1.08641 -1.64729 
0.90092 -1.08641 -0.83686 0.90092 -0.77564 -1.64729 0.90092 -0.77564 -0.83686 
0.90211 -1.35628 -1.31522 0.90211 -1.35628 -1.16893 0.90211 -0.50577 -1.31522 
0.90211 -0.50577 -1.16893 0.90374 -1.03385 -1.65763 0.90374 -1.03385 -0.82652 
0.90374 -0.8282 -1.65763 0.90374 -0.8282 -0.82652 0.90394 -0.9813 -1.66678 
0.90394 -0.9813 -0.81737 0.90394 -0.88075 -1.66678 0.90394 -0.88075 -0.81737 
0.90399 -0.93103 -1.66963 0.90399 -0.93103 -0.81452 0.90453 -1.35743 -1.24208 
0.90453 -0.50462 -1.24208 0.90708 -1.19097 -1.5732 0.90708 -1.19097 -0.91095 
0.90708 -0.67108 -1.5732 0.90708 -0.67108 -0.91095 0.91106 -1.24281 -1.51182 
0.91106 -1.24281 -0.97233 0.91106 -0.61924 -1.51182 0.91106 -0.61924 -0.97233 
0.91147 -1.29902 -1.42592 0.91147 -1.29902 -1.05823 0.91147 -0.56303 -1.42592 
0.91147 -0.56303 -1.05823 0.91566 -1.13987 -1.58552 0.91566 -1.13987 -0.89863 
0.91566 -0.72218 -1.58552 0.91566 -0.72218 -0.89863 0.92133 -1.30365 -1.35297 
0.92133 -1.30365 -1.13118 0.92133 -0.5584 -1.35297 0.92133 -0.5584 -1.13118 
0.92164 -1.08818 -1.59687 0.92164 -1.08818 -0.88728 0.92164 -0.77387 -1.59687 
0.92164 -0.77387 -0.88728 0.92272 -1.19232 -1.52546 0.92272 -1.19232 -0.95869 
0.92272 -0.66973 -1.52546 0.92272 -0.66973 -0.95869 0.92388 -1.24348 -1.46302 
0.92388 -1.24348 -1.02113 0.92388 -0.93103 -1.62476 0.92388 -0.93103 -0.85939 
0.92388 -0.61857 -1.46302 0.92388 -0.61857 -1.02113 0.92501 -1.03604 -1.60721 
0.92501 -1.03604 -0.87694 0.92501 -0.82601 -1.60721 0.92501 -0.82601 -0.87694 
0.92576 -0.98361 -1.61651 0.92576 -0.98361 -0.86764 0.92576 -0.87844 -1.61651 
0.92576 -0.87844 -0.86764 0.92628 -1.30597 -1.27986 0.92628 -1.30597 -1.20429 
0.92628 -0.55608 -1.27986 0.92628 -0.55608 -1.20429 0.93178 -1.14129 -1.53801 
0.93178 -1.14129 -0.94614 0.93178 -0.72076 -1.53801 0.93178 -0.72076 -0.94614 
0.93606 -1.1932 -1.47672 0.93606 -1.1932 -1.00743 0.93606 -0.66885 -1.47672 
0.93606 -0.66885 -1.00743 0.93638 -1.24901 -1.39065 0.93638 -1.24901 -1.0935 
0.93638 -0.61304 -1.39065 0.93638 -0.61304 -1.0935 0.93819 -1.08847 -1.5503 
0.93819 -1.08847 -0.93385 0.93819 -0.77358 -1.5503 0.93819 -0.77358 -0.93385 
0.94154 -0.93103 -1.57896 0.94154 -0.93103 -0.90519 0.94196 -1.03634 -1.56086 
0.94196 -1.03634 -0.92329 0.94196 -0.82571 -1.56086 0.94196 -0.82571 -0.92329 
0.94306 -0.98365 -1.57051 0.94306 -0.98365 -0.91364 0.94306 -0.8784 -1.57051 
0.94306 -0.8784 -0.91364 0.94381 -1.25281 -1.31747 0.94381 -1.25281 -1.16668 
0.94381 -0.60924 -1.31747 0.94381 -0.60924 -1.16668 0.94555 -1.14217 -1.48976 
0.94555 -1.14217 -0.99439 0.94555 -0.71988 -1.48976 0.94555 -0.71988 -0.99439 
0.9465 -1.25373 -1.24208 0.9465 -0.60832 -1.24208 0.94693 -1.19348 -1.42766 
0.94693 -1.19348 -1.05649 0.94693 -0.66857 -1.42766 0.94693 -0.66857 -1.05649 
0.9525 -1.08951 -1.50213 0.9525 -1.08951 -0.98202 0.9525 -0.77254 -1.50213 
0.9525 -0.77254 -0.98202 0.95661 -1.03637 -1.51373 0.95661 -1.03637 -0.97042 
0.95661 -0.82568 -1.51373 0.95661 -0.82568 -0.97042 0.95694 -0.93103 -1.53236 
0.95694 -0.93103 -0.95179 0.95694 -1.14253 -1.44088 0.95694 -1.14253 -1.04327 
0.95694 -0.71952 -1.44088 0.95694 -0.71952 -1.04327 0.95704 -1.19819 -1.35475 
0.95704 -1.19819 -1.1294 0.95704 -0.66386 -1.35475 0.95704 -0.66386 -1.1294 
0.95815 -0.98377 -1.52345 0.95815 -0.98377 -0.9607 0.95815 -0.87828 -1.52345 
0.95815 -0.87828 -0.9607 0.96257 -1.1994 -1.27986 0.96257 -1.1994 -1.20429 
0.96257 -0.66265 -1.27986 0.96257 -0.66265 -1.20429 0.96447 -1.0901 -1.45302 
0.96447 -1.0901 -1.03113 0.96447 -0.77195 -1.45302 0.96447 -0.77195 -1.03113 
0.96593 -1.14235 -1.3915 0.96593 -1.14235 -1.09265 0.96593 -0.7197 -1.3915 
0.96593 -0.7197 -1.09265 0.9691 -1.03698 -1.46482 0.9691 -1.03698 -1.01933 
0.9691 -0.82507 -1.46482 0.9691 -0.82507 -1.01933 0.97003 -0.93103 -1.48506 
0.97003 -0.93103 -0.99909 0.97083 -0.98381 -1.47596 0.97083 -0.98381 -1.00819 
0.97083 -0.87824 -1.47596 0.97083 -0.87824 -1.00819 0.97396 -1.09007 -1.40367 
0.97396 -1.09007 -1.08048 0.97396 -0.77198 -1.40367 0.97396 -0.77198 -1.08048 
0.97415 -1.14415 -1.317 0.97415 -1.14415 -1.16715 0.97415 -0.7179 -1.317 
0.97415 -0.7179 -1.16715 0.97689 -1.14475 -1.24208 0.97689 -0.7173 -1.24208 
0.97912 -1.03731 -1.41536 0.97912 -1.03731 -1.06879 0.97912 -0.82474 -1.41536 
0.97912 -0.82474 -1.06879 0.98079 -1.09032 -1.35471 0.98079 -1.09032 -1.12944 
0.98079 -0.93103 -1.43717 0.98079 -0.93103 -1.04698 0.98079 -0.77173 -1.35471 
0.98079 -0.77173 -1.12944 0.9814 -0.98425 -1.42653 0.9814 -0.98425 -1.05762 
0.9814 -0.8778 -1.42653 0.9814 -0.8778 -1.05762 0.98631 -1.09152 -1.27984 
0.98631 -1.09152 -1.20431 0.98631 -0.77053 -1.27984 0.98631 -0.77053 -1.20431 
0.98648 -1.03759 -1.36655 0.98648 -1.03759 -1.1176 0.98648 -0.82446 -1.36655 
0.98648 -0.82446 -1.1176 0.98918 -0.93103 -1.38881 0.98918 -0.93103 -1.09534 
0.98928 -0.98428 -1.37802 0.98928 -0.98428 -1.10613 0.98928 -0.87777 -1.37802 
0.98928 -0.87777 -1.10613 0.99144 -1.0376 -1.31743 0.99144 -1.0376 -1.16672 
0.99144 -0.82445 -1.31743 0.99144 -0.82445 -1.16672 0.99427 -1.0379 -1.24208 
0.99427 -0.82415 -1.24208 0.99479 -0.98439 -1.32889 0.99479 -0.98439 -1.15526 
0.99479 -0.87766 -1.32889 0.99479 -0.87766 -1.15526 0.99518 -0.93103 -1.34009 
0.99518 -0.93103 -1.14406 0.99786 -0.98443 -1.27984 0.99786 -0.98443 -1.20431 
0.99786 -0.87762 -1.27984 0.99786 -0.87762 -1.20431 0.9988 -0.93103 -1.29114 
0.9988 -0.93103 -1.19301 1 -0.93103 -1.24208 -1 0.93103 1.24208 
-0.9988 0.93103 1.19301 -0.9988 0.93103 1.29114 -0.99786 0.87762 1.20431 
-0.99786 0.87762 1.27984 -0.99786 0.98443 1.20431 -0.99786 0.98443 1.27984 
-0.99518 0.93103 1.14406 -0.99518 0.93103 1.34009 -0.99479 0.87766 1.15526 
-0.99479 0.87766 1.32889 -0.99479 0.98439 1.15526 -0.99479 0.98439 1.32889 
-0.99427 0.82415 1.24208 -0.99427 1.0379 1.24208 -0.99144 0.82445 1.16672 
-0.99144 0.82445 1.31743 -0.99144 1.0376 1.16672 -0.99144 1.0376 1.31743 
-0.98928 0.87777 1.10613 -0.98928 0.87777 1.37802 -0.98928 0.98428 1.10613 
-0.98928 0.98428 1.37802 -0.98918 0.93103 1.09534 -0.98918 0.93103 1.38881 
-0.98648 0.82446 1.1176 -0.98648 0.82446 1.36655 -0.98648 1.03759 1.1176 
-0.98648 1.03759 1.36655 -0.98631 0.77053 1.20431 -0.98631 0.77053 1.27984 
-0.98631 1.09152 1.20431 -0.98631 1.09152 1.27984 -0.9814 0.8778 1.05762 
-0.9814 0.8778 1.42653 -0.9814 0.98425 1.05762 -0.9814 0.98425 1.42653 
-0.98079 0.77173 1.12944 -0.98079 0.77173 1.35471 -0.98079 0.93103 1.04698 
-0.98079 0.93103 1.43717 -0.98079 1.09032 1.12944 -0.98079 1.09032 1.35471 
-0.97912 0.82474 1.06879 -0.97912 0.82474 1.41536 -0.97912 1.03731 1.06879 
-0.97912 1.03731 1.41536 -0.97689 0.7173 1.24208 -0.97689 1.14475 1.24208 
-0.97415 0.7179 1.16715 -0.97415 0.7179 1.317 -0.97415 1.14415 1.16715 
-0.97415 1.14415 1.317 -0.97396 0.77198 1.08048 -0.97396 0.77198 1.40367 
-0.97396 1.09007 1.08048 -0.97396 1.09007 1.40367 -0.97083 0.87824 1.00819 
-0.97083 0.87824 1.47596 -0.97083 0.98381 1.00819 -0.97083 0.98381 1.47596 
-0.97003 0.93103 0.99909 -0.97003 0.93103 1.48506 -0.9691 0.82507 1.01933 
-0.9691 0.82507 1.46482 -0.9691 1.03698 1.01933 -0.9691 1.03698 1.46482 
-0.96593 0.7197 1.09265 -0.96593 0.7197 1.3915 -0.96593 1.14235 1.09265 
-0.96593 1.14235 1.3915 -0.96447 0.77195 1.03113 -0.96447 0.77195 1.45302 
-0.96447 1.0901 1.03113 -0.96447 1.0901 1.45302 -0.96257 0.66265 1.20429 
-0.96257 0.66265 1.27986 -0.96257 1.1994 1.20429 -0.96257 1.1994 1.27986 
-0.95815 0.87828 0.9607 -0.95815 0.87828 1.52345 -0.95815 0.98377 0.9607 
-0.95815 0.98377 1.52345 -0.95704 0.66386 1.1294 -0.95704 0.66386 1.35475 
-0.95704 1.19819 1.1294 -0.95704 1.19819 1.35475 -0.95694 0.71952 1.04327 
-0.95694 0.71952 1.44088 -0.95694 1.14253 1.04327 -0.95694 1.14253 1.44088 
-0.95694 0.93103 0.95179 -0.95694 0.93103 1.53236 -0.95661 0.82568 0.97042 
-0.95661 0.82568 1.51373 -0.95661 1.03637 0.97042 -0.95661 1.03637 1.51373 
-0.9525 0.77254 0.98202 -0.9525 0.77254 1.50213 -0.9525 1.08951 0.98202 
-0.9525 1.08951 1.50213 -0.94693 0.66857 1.05649 -0.94693 0.66857 1.42766 
-0.94693 1.19348 1.05649 -0.94693 1.19348 1.42766 -0.9465 0.60832 1.24208 
-0.9465 1.25373 1.24208 -0.94555 0.71988 0.99439 -0.94555 0.71988 1.48976 
-0.94555 1.14217 0.99439 -0.94555 1.14217 1.48976 -0.94381 0.60924 1.16668 
-0.94381 0.60924 1.31747 -0.94381 1.25281 1.16668 -0.94381 1.25281 1.31747 
-0.94306 0.8784 0.91364 -0.94306 0.8784 1.57051 -0.94306 0.98365 0.91364 
-0.94306 0.98365 1.57051 -0.94196 0.82571 0.92329 -0.94196 0.82571 1.56086 
-0.94196 1.03634 0.92329 -0.94196 1.03634 1.56086 -0.94154 0.93103 0.90519 
-0.94154 0.93103 1.57896 -0.93819 0.77358 0.93385 -0.93819 0.77358 1.5503 
-0.93819 1.08847 0.93385 -0.93819 1.08847 1.5503 -0.93638 0.61304 1.0935 
-0.93638 0.61304 1.39065 -0.93638 1.24901 1.0935 -0.93638 1.24901 1.39065 
-0.93606 0.66885 1.00743 -0.93606 0.66885 1.47672 -0.93606 1.1932 1.00743 
-0.93606 1.1932 1.47672 -0.93178 0.72076 0.94614 -0.93178 0.72076 1.53801 
-0.93178 1.14129 0.94614 -0.93178 1.14129 1.53801 -0.92628 0.55608 1.20429 
-0.92628 0.55608 1.27986 -0.92628 1.30597 1.20429 -0.92628 1.30597 1.27986 
-0.92576 0.87844 0.86764 -0.92576 0.87844 1.61651 -0.92576 0.98361 0.86764 
-0.92576 0.98361 1.61651 -0.92501 0.82601 0.87694 -0.92501 0.82601 1.60721 
-0.92501 1.03604 0.87694 -0.92501 1.03604 1.60721 -0.92388 0.61857 1.02113 
-0.92388 0.61857 1.46302 -0.92388 0.93103 0.85939 -0.92388 0.93103 1.62476 
-0.92388 1.24348 1.02113 -0.92388 1.24348 1.46302 -0.92272 0.66973 0.95869 
-0.92272 0.66973 1.52546 -0.92272 1.19232 0.95869 -0.92272 1.19232 1.52546 
-0.92164 0.77387 0.88728 -0.92164 0.77387 1.59687 -0.92164 1.08818 0.88728 
-0.92164 1.08818 1.59687 -0.92133 0.5584 1.13118 -0.92133 0.5584 1.35297 
-0.92133 1.30365 1.13118 -0.92133 1.30365 1.35297 -0.91566 0.72218 0.89863 
-0.91566 0.72218 1.58552 -0.91566 1.13987 0.89863 -0.91566 1.13987 1.58552 
-0.91147 0.56303 1.05823 -0.91147 0.56303 1.42592 -0.91147 1.29902 1.05823 
-0.91147 1.29902 1.42592 -0.91106 0.61924 0.97233 -0.91106 0.61924 1.51182 
-0.91106 1.24281 0.97233 -0.91106 1.24281 1.51182 -0.90708 0.67108 0.91095 
-0.90708 0.67108 1.5732 -0.90708 1.19097 0.91095 -0.90708 1.19097 1.5732 
-0.90453 0.50462 1.24208 -0.90453 1.35743 1.24208 -0.90399 0.93103 0.81452 
-0.90399 0.93103 1.66963 -0.90394 0.88075 0.81737 -0.90394 0.88075 1.66678 
-0.90394 0.9813 0.81737 -0.90394 0.9813 1.66678 -0.90374 0.8282 0.82652 
-0.90374 0.8282 1.65763 -0.90374 1.03385 0.82652 -0.90374 1.03385 1.65763 
-0.90211 0.50577 1.16893 -0.90211 0.50577 1.31522 -0.90211 1.35628 1.16893 
-0.90211 1.35628 1.31522 -0.90092 0.77564 0.83686 -0.90092 0.77564 1.64729 
-0.90092 1.08641 0.83686 -0.90092 1.08641 1.64729 -0.89687 0.5699 0.98672 
-0.89687 0.5699 1.49743 -0.89687 1.29215 0.98672 -0.89687 1.29215 1.49743 
-0.89592 0.62072 0.92421 -0.89592 0.62072 1.55994 -0.89592 1.24133 0.92421 
-0.89592 1.24133 1.55994 -0.89544 0.72379 0.84808 -0.89544 0.72379 1.63607 
-0.89544 1.13826 0.84808 -0.89544 1.13826 1.63607 -0.89486 0.50919 1.09618 
-0.89486 0.50919 1.38797 -0.89486 1.35286 1.09618 -0.89486 1.35286 1.38797 
-0.8873 0.67112 0.8611 -0.8873 0.67112 1.62305 -0.8873 1.19093 0.8611 
-0.8873 1.19093 1.62305 -0.88281 0.51487 1.0242 -0.88281 0.51487 1.45995 
-0.88281 1.34718 1.0242 -0.88281 1.34718 1.45995 -0.88222 0.57124 0.93838 
-0.88222 0.57124 1.54577 -0.88222 1.29081 0.93838 -0.88222 1.29081 1.54577 
-0.88195 0.8808 0.77342 -0.88195 0.8808 1.71073 -0.88195 0.98125 0.77342 
-0.88195 0.98125 1.71073 -0.88192 0.93103 0.77068 -0.88192 0.93103 1.71347 
-0.87975 0.83071 0.77735 -0.87975 0.83071 1.7068 -0.87975 1.03134 0.77735 
-0.87975 1.03134 1.7068 -0.87742 0.77814 0.78737 -0.87742 0.77814 1.69678 
-0.87742 1.08391 0.78737 -0.87742 1.08391 1.69678 -0.87655 0.62057 0.87428 
-0.87655 0.62057 1.60987 -0.87655 1.24148 0.87428 -0.87655 1.24148 1.60987 
-0.87414 0.44686 1.20384 -0.87414 0.44686 1.28031 -0.87414 1.41519 1.20384 
-0.87414 1.41519 1.28031 -0.87257 0.72601 0.7987 -0.87257 0.72601 1.68545 
-0.87257 1.13604 0.7987 -0.87257 1.13604 1.68545 -0.86917 0.44921 1.1307 
-0.86917 0.44921 1.35345 -0.86917 1.41284 1.1307 -0.86917 1.41284 1.35345 
-0.86603 0.52278 0.9534 -0.86603 0.52278 1.53075 -0.86603 1.33927 0.9534 
-0.86603 1.33927 1.53075 -0.86492 0.67327 0.8114 -0.86492 0.67327 1.67275 
-0.86492 1.18878 0.8114 -0.86492 1.18878 1.67275 -0.86321 0.57062 0.88855 
-0.86321 0.57062 1.5956 -0.86321 1.29143 0.88855 -0.86321 1.29143 1.5956 
-0.85926 0.45392 1.05754 -0.85926 0.45392 1.42661 -0.85926 1.40813 1.05754 
-0.85926 1.40813 1.42661 -0.85773 0.93103 0.72797 -0.85773 0.93103 1.75618 
-0.85771 0.88097 0.73039 -0.85771 0.88097 1.75376 -0.85771 0.98108 0.73039 
-0.85771 0.98108 1.75376 -0.85565 0.8308 0.73431 -0.85565 0.8308 1.74984 
-0.85565 1.03125 0.73431 -0.85565 1.03125 1.74984 -0.85467 0.62131 0.8254 
-0.85467 0.62131 1.65875 -0.85467 1.24074 0.8254 -0.85467 1.24074 1.65875 
-0.85144 0.78114 0.73951 -0.85144 0.78114 1.74464 -0.85144 1.08091 0.73951 
-0.85144 1.08091 1.74464 -0.84737 0.52195 0.90352 -0.84737 0.52195 1.58063 
-0.84737 1.3401 0.90352 -0.84737 1.3401 1.58063 -0.84711 0.72884 0.75063 
-0.84711 0.72884 1.73352 -0.84711 1.13321 0.75063 -0.84711 1.13321 1.73352 
-0.84461 0.46085 0.98601 -0.84461 0.46085 1.49814 -0.84461 1.4012 0.98601 
-0.84461 1.4012 1.49814 -0.8417 0.57128 0.83943 -0.8417 0.57128 1.64472 
-0.8417 1.29077 0.83943 -0.8417 1.29077 1.64472 -0.84119 0.39029 1.24208 
-0.84119 1.47176 1.24208 -0.8398 0.67616 0.76272 -0.8398 0.67616 1.72143 
-0.8398 1.18589 0.76272 -0.8398 1.18589 1.72143 -0.83874 0.39186 1.16583 
-0.83874 0.39186 1.31832 -0.83874 1.47019 1.16583 -0.83874 1.47019 1.31832 
-0.83151 0.88102 0.68881 -0.83151 0.88102 1.79534 -0.83151 0.98103 0.68881 
-0.83151 0.98103 1.79534 -0.83147 0.4774 1.56283 -0.83147 0.93103 0.6865 
-0.83147 0.93103 1.79765 -0.83147 1.38465 0.92132 -0.83147 1.38465 1.56283 
-0.83097 0.39519 1.0925 -0.83097 0.39519 1.39165 -0.83097 1.46686 1.0925 
-0.83097 1.46686 1.39165 -0.83005 0.62397 0.77654 -0.83005 0.62397 1.70761 
-0.83005 1.23808 0.77654 -0.83005 1.23808 1.70761 -0.82946 0.83115 0.69251 
-0.82946 0.83115 1.79164 -0.82946 1.0309 0.69251 -0.82946 1.0309 1.79164 
-0.82631 0.52228 1.62955 -0.82631 1.33977 0.8546 -0.82631 1.33977 1.62955 
-0.82533 0.78152 0.69758 -0.82533 0.78152 1.78657 -0.82533 1.08053 0.69758 
-0.82533 1.08053 1.78657 -0.81914 0.73227 0.70402 -0.81914 0.73227 1.78013 
-0.81914 1.12978 0.70402 -0.81914 1.12978 1.78013 -0.81866 0.40143 1.46417 
-0.81866 1.46062 1.01998 -0.81866 1.46062 1.46417 -0.81792 0.573 0.79172 
-0.81792 0.573 1.69243 -0.81792 1.28905 0.79172 -0.81792 1.28905 1.69243 
-0.81225 0.67953 0.71576 -0.81225 0.67953 1.76839 -0.81225 1.18252 0.71576 
-0.81225 1.18252 1.76839 -0.81086 0.47755 1.61202 -0.81086 1.3845 0.87213 
-0.81086 1.3845 1.61202 -0.80787 0.41652 1.52952 -0.80787 1.44553 0.95463 
-0.80787 1.44553 1.52952 -0.80321 0.93103 0.64638 -0.80321 0.93103 1.83777 
-0.80296 0.33621 1.20384 -0.80296 0.33621 1.28031 -0.80296 1.52584 1.20384 
-0.80296 1.52584 1.28031 -0.80295 0.62754 0.72907 -0.80295 0.62754 1.75508 
-0.80295 1.23451 0.72907 -0.80295 1.23451 1.75508 -0.80291 0.52377 1.67737 
-0.80291 1.33828 0.80678 -0.80291 1.33828 1.67737 -0.80258 0.88166 0.64758 
-0.80258 0.88166 1.83657 -0.80258 0.98039 0.64758 -0.80258 0.98039 1.83657 
-0.80067 0.83172 0.65126 -0.80067 0.83172 1.83289 -0.80067 1.03033 0.65126 
-0.80067 1.03033 1.83289 -0.79855 0.33995 1.3559 -0.79855 1.5221 1.12825 
-0.79855 1.5221 1.3559 -0.79671 0.78177 0.65644 -0.79671 0.78177 1.82771 
-0.79671 1.08028 0.65644 -0.79671 1.08028 1.82771 -0.79335 0.43397 1.59354 
-0.79335 1.42808 0.89061 -0.79335 1.42808 1.59354 -0.79126 0.57645 1.74025 
-0.79126 1.2856 0.7439 -0.79126 1.2856 1.74025 -0.79063 0.73244 0.66288 
-0.79063 0.73244 1.82127 -0.79063 1.12961 0.66288 -0.79063 1.12961 1.82127 
-0.78833 0.34486 1.429 -0.78833 1.51719 1.05515 -0.78833 1.51719 1.429 
-0.78781 0.47894 1.66037 -0.78781 1.38311 0.82378 -0.78781 1.38311 1.66037 
-0.78299 0.68433 0.67106 -0.78299 0.68433 1.81309 -0.78299 1.17772 0.67106 
-0.78299 1.17772 1.81309 -0.7796 0.35796 1.4947 -0.7796 1.50409 0.98945 
-0.7796 1.50409 1.4947 -0.77723 0.52641 1.72395 -0.77723 1.33564 0.7602 
-0.77723 1.33564 1.72395 -0.77417 0.63212 1.80003 -0.77417 1.22993 0.68412 
-0.77417 1.22993 1.80003 -0.77301 0.93103 0.60768 -0.77301 0.93103 1.87647 
-0.77237 0.88172 0.60882 -0.77237 0.88172 1.87533 -0.77237 0.98033 0.60882 
-0.77237 0.98033 1.87533 -0.77074 0.43506 1.64204 -0.77074 1.42699 0.84211 
-0.77074 1.42699 1.64204 -0.76986 0.83254 0.6115 -0.76986 0.83254 1.87265 
-0.76986 1.02951 0.6115 -0.76986 1.02951 1.87265 -0.76733 0.37396 1.5597 
-0.76733 1.48809 0.92445 -0.76733 1.48809 1.5597 -0.76597 0.78264 0.61655 
-0.76597 0.78264 1.8676 -0.76597 1.07941 0.61655 -0.76597 1.07941 1.8676 
-0.76294 0.58051 1.78527 -0.76294 1.28154 0.69888 -0.76294 1.28154 1.78527 
-0.76254 0.48142 1.70725 -0.76254 1.38063 0.7769 -0.76254 1.38063 1.70725 
-0.76249 1.57802 1.24208 -0.76031 0.28588 1.31767 -0.76031 1.57617 1.16648 
-0.76031 1.57617 1.31767 -0.76014 0.73311 0.62319 -0.76014 0.73311 1.86096 
-0.76014 1.12894 0.62319 -0.76014 1.12894 1.86096 -0.75378 0.29142 1.39283 
-0.75378 1.57063 1.09132 -0.75378 1.57063 1.39283 -0.75257 0.68503 0.63124 
-0.75257 0.68503 1.85291 -0.75257 1.17702 0.63124 -0.75257 1.17702 1.85291 
-0.75184 0.39267 1.62275 -0.75184 1.46938 0.8614 -0.75184 1.46938 1.62275 
-0.74934 0.5302 1.76917 -0.74934 1.33185 0.71498 -0.74934 1.33185 1.76917 
-0.74716 0.30277 1.45898 -0.74716 1.55928 1.02517 -0.74716 1.55928 1.45898 
-0.74592 0.43756 1.68939 -0.74592 1.42449 0.79476 -0.74592 1.42449 1.68939 
-0.74318 0.63755 1.84338 -0.74318 1.2245 0.64077 -0.74318 1.2245 1.84338 
-0.74095 0.93103 0.57052 -0.74095 0.93103 1.91363 -0.74014 0.8819 0.57141 
-0.74014 0.8819 1.91274 -0.74014 0.98015 0.57141 -0.74014 0.98015 1.91274 
-0.73768 0.83265 0.57412 -0.73768 0.83265 1.91003 -0.73768 1.0294 0.57412 
-0.73768 1.0294 1.91003 -0.73714 0.31697 1.52414 -0.73714 1.54508 0.96001 
-0.73714 1.54508 1.52414 -0.73454 0.48557 1.75396 -0.73454 1.37648 0.73019 
-0.73454 1.37648 1.75396 -0.73344 0.78388 1.90571 -0.73344 1.07817 0.57844 
-0.73344 1.07817 1.90571 -0.73235 0.58583 1.82901 -0.73235 1.27622 0.65514 
-0.73235 1.27622 1.82901 -0.72774 0.73428 1.8991 -0.72774 1.12777 0.58505 
-0.72774 1.12777 1.8991 -0.72743 0.39494 1.6704 -0.72743 1.46711 0.81375 
-0.72743 1.46711 1.6704 -0.72377 0.33396 1.58802 -0.72377 1.52809 0.89613 
-0.72377 1.52809 1.58802 -0.7201 0.68635 1.89138 -0.7201 1.1757 0.59277 
-0.7201 1.1757 1.89138 -0.71959 1.62437 1.20387 -0.71959 1.62437 1.28028 
-0.71933 0.53513 1.81289 -0.71933 1.32692 0.67126 -0.71933 1.32692 1.81289 
-0.71834 0.44139 1.73629 -0.71834 1.42066 0.74786 -0.71834 1.42066 1.73629 
-0.71519 0.24141 1.35585 -0.71519 1.62064 1.1283 -0.71519 1.62064 1.35585 
-0.71082 0.63878 1.88187 -0.71082 1.22327 0.60228 -0.71082 1.22327 1.88187 
-0.70937 0.24933 1.42119 -0.70937 1.61272 1.06296 -0.70937 1.61272 1.42119 
-0.70711 0.35367 1.65032 -0.70711 0.93103 0.53497 -0.70711 0.93103 1.94918 
-0.70711 1.50838 0.83383 -0.70711 1.50838 1.65032 -0.70626 0.88196 1.94833 
-0.70626 0.98009 0.53582 -0.70626 0.98009 1.94833 -0.70484 0.49037 1.79798 
-0.70484 1.37168 0.68617 -0.70484 1.37168 1.79798 -0.7037 0.83301 1.94578 
-0.7037 1.02904 0.53837 -0.7037 1.02904 1.94578 -0.70144 0.26175 1.48714 
-0.70144 1.6003 0.99701 -0.70144 1.6003 1.48714 -0.70019 0.39821 1.7173 
-0.70019 1.46384 0.76685 -0.70019 1.46384 1.7173 -0.69987 0.59215 1.87084 
-0.69987 1.2699 0.61331 -0.69987 1.2699 1.87084 -0.69945 0.78429 1.94153 
-0.69945 1.07776 0.54262 -0.69945 1.07776 1.94153 -0.69352 0.73593 1.93559 
-0.69352 1.12612 0.54856 -0.69352 1.12612 1.93559 -0.68995 0.2771 1.55248 
-0.68995 1.58495 0.93167 -0.68995 1.58495 1.55248 -0.68862 0.44668 1.78171 
-0.68862 1.41537 0.70244 -0.68862 1.41537 1.78171 -0.68728 0.54118 1.85499 
-0.68728 1.32087 0.62916 -0.68728 1.32087 1.85499 -0.68592 0.68804 1.92799 
-0.68592 1.17401 0.55616 -0.68592 1.17401 1.92799 -0.68023 0.3566 1.69739 
-0.68023 1.50545 0.78676 -0.68023 1.50545 1.69739 -0.67666 0.64074 1.91873 
-0.67666 1.22131 0.56542 -0.67666 1.22131 1.91873 -0.67524 0.29518 1.61591 
-0.67524 1.56687 0.86824 -0.67524 1.56687 1.61591 -0.67472 1.66909 1.24208 
-0.67296 0.49642 1.84061 -0.67296 1.36563 0.64354 -0.67296 1.36563 1.84061 
-0.67276 1.66695 1.16588 -0.67276 1.66695 1.31827 -0.67156 0.93103 1.98303 
-0.67085 0.40327 1.76308 -0.67085 1.45878 0.72107 -0.67085 1.45878 1.76308 
-0.67066 0.8819 1.98221 -0.67066 0.98015 1.98221 -0.66871 0.20113 1.38381 
-0.66871 1.66092 1.10034 -0.66871 1.66092 1.38381 -0.66795 0.83265 1.97975 
-0.66795 1.0294 0.5044 -0.66795 1.0294 1.97975 -0.66577 0.59414 1.90785 
-0.66577 1.26791 0.5763 -0.66577 1.26791 1.90785 -0.66364 0.78388 1.97552 
-0.66364 1.07817 0.50863 -0.66364 1.07817 1.97552 -0.66174 0.21034 1.44874 
-0.66174 1.65171 1.03541 -0.66174 1.65171 1.44874 -0.65935 0.31715 1.67615 
-0.65935 1.5449 0.808 -0.65935 1.5449 1.67615 -0.65706 0.45247 1.82454 
-0.65706 1.40958 0.65961 -0.65706 1.40958 1.82454 -0.65703 0.73428 1.96982 
-0.65703 1.12777 0.51433 -0.65703 1.12777 1.96982 -0.65328 0.54834 1.89536 
-0.65328 1.31371 0.58879 -0.65328 1.31371 1.89536 -0.65216 0.22366 1.5147 
-0.65216 1.63839 0.96945 -0.65216 1.63839 1.5147 -0.65136 0.36121 1.74312 
-0.65136 1.50084 0.74103 -0.65136 1.50084 1.74312 -0.6493 0.68635 1.96217 
-0.6493 1.1757 0.52198 -0.6493 1.1757 1.96217 -0.63979 0.63878 1.95289 
-0.63979 1.22327 0.53126 -0.63979 1.22327 1.95289 -0.63969 0.40993 1.8071 
-0.63969 1.45212 0.67705 -0.63969 1.45212 1.8071 -0.63957 0.24026 1.5794 
-0.63957 1.62179 0.90475 -0.63957 1.62179 1.5794 -0.63922 0.50347 1.88129 
-0.63922 1.35858 0.60286 -0.63922 1.35858 1.88129 -0.63439 0.93103 2.01509 
-0.63325 0.88172 2.01445 -0.63325 0.98033 2.01445 -0.63083 0.32149 1.7222 
-0.63083 1.54056 0.76195 -0.63083 1.54056 1.7222 -0.63057 0.83254 2.01193 
-0.63057 1.02951 2.01193 -0.62877 0.59215 1.94194 -0.62877 1.2699 0.54221 
-0.62877 1.2699 1.94194 -0.62674 1.70932 1.20388 -0.62674 1.70932 1.28027 
-0.62553 0.2603 1.64062 -0.62553 1.60175 0.84353 -0.62553 1.60175 1.64062 
-0.62552 0.78264 2.00804 -0.62552 1.07941 2.00804 -0.62403 1.70553 1.13848 
-0.62403 1.70553 1.34567 -0.62361 0.45963 1.86569 -0.62361 1.40242 0.61846 
-0.62361 1.40242 1.86569 -0.62056 0.3675 1.78737 -0.62056 1.49455 0.69678 
-0.62056 1.49455 1.78737 -0.61889 0.73311 2.00221 -0.61889 1.12894 0.48194 
-0.61889 1.12894 2.00221 -0.61875 1.6982 1.07302 -0.61875 1.6982 1.41113 
-0.61292 0.54118 1.92936 -0.61292 1.32087 0.55479 -0.61292 1.32087 1.92936 
-0.6111 0.17462 1.47535 -0.6111 1.68743 1.0088 -0.6111 1.68743 1.47535 
-0.61084 0.68503 1.99465 -0.61084 1.17702 0.4895 -0.61084 1.17702 1.99465 
-0.60876 0.28325 1.70012 -0.60876 1.5788 0.78403 -0.60876 1.5788 1.70012 
-0.60651 0.41692 1.84858 -0.60651 1.44513 0.63557 -0.60651 1.44513 1.84858 
-0.6013 0.63755 1.98525 -0.6013 1.2245 0.4989 -0.6013 1.2245 1.98525 
-0.60031 0.18922 1.54099 -0.60031 1.67283 0.94316 -0.60031 1.67283 1.54099 
-0.60027 0.32762 1.76703 -0.60027 1.53443 0.71712 -0.60027 1.53443 1.76703 
-0.59854 0.49642 1.91503 -0.59854 1.36563 0.56912 -0.59854 1.36563 1.91503 
-0.5957 0.93103 2.04528 -0.59449 0.88166 2.04466 -0.59449 0.98039 2.04466 
-0.59082 0.83172 2.04275 -0.59082 1.03033 2.04275 -0.58794 0.37545 1.83001 
-0.58794 1.4866 0.65414 -0.58794 1.4866 1.83001 -0.58777 0.20689 1.60286 
-0.58777 1.65516 0.88129 -0.58777 1.65516 1.60286 -0.58694 0.58583 1.97443 
-0.58694 1.27622 0.50972 -0.58694 1.27622 1.97443 -0.58564 0.78177 2.03879 
-0.58564 1.08028 2.03879 -0.58246 0.45247 1.89913 -0.58246 1.40958 0.58502 
-0.58246 1.40958 1.89913 -0.5792 0.73244 2.0327 -0.5792 1.12961 2.0327 
-0.57854 0.28899 1.74514 -0.57854 1.57306 0.73901 -0.57854 1.57306 1.74514 
-0.57735 1.74752 1.24208 -0.57611 1.74577 1.17667 -0.57611 1.74577 1.30748 
-0.57271 0.22797 1.66364 -0.57271 1.63408 0.82051 -0.57271 1.63408 1.66364 
-0.57241 1.74054 1.11155 -0.57241 1.74054 1.3726 -0.57102 0.68433 2.02507 
-0.57102 1.17772 0.45908 -0.57102 1.17772 2.02507 -0.57081 0.53513 1.96141 
-0.57081 1.32692 0.52274 -0.57081 1.32692 1.96141 -0.56795 0.33533 1.81003 
-0.56795 1.52672 0.67412 -0.56795 1.52672 1.81003 -0.56626 1.73183 1.04698 
-0.56626 1.73183 1.43717 -0.56503 0.40993 1.88176 -0.56503 1.45212 0.60239 
-0.56503 1.45212 1.88176 -0.55796 0.63212 2.01625 -0.55796 1.22993 0.4679 
-0.55796 1.22993 2.01625 -0.55768 0.14235 1.50089 -0.55768 1.7197 0.98326 
-0.55768 1.7197 1.50089 -0.5559 0.49037 1.94691 -0.5559 1.37168 0.53724 
-0.5559 1.37168 1.94691 -0.55557 0.25213 1.72212 -0.55557 0.93103 2.07354 
-0.55557 1.60992 0.76203 -0.55557 1.60992 1.72212 -0.55326 0.88102 2.07358 
-0.55326 0.98103 2.07358 -0.54957 0.83115 2.07153 -0.54957 1.0309 2.07153 
-0.54671 0.15786 1.56351 -0.54671 1.70419 0.92064 -0.54671 1.70419 1.56351 
-0.5466 0.29663 1.78868 -0.5466 1.56542 0.69547 -0.5466 1.56542 1.78868 
-0.54529 0.3675 1.86264 -0.54529 1.49455 0.62151 -0.54529 1.49455 1.86264 
-0.54449 0.78152 2.06741 -0.54449 1.08053 2.06741 -0.54367 1.7696 1.20722 
-0.54367 1.7696 1.27693 -0.54319 0.58051 2.00502 -0.54319 1.28154 0.47913 
-0.54319 1.28154 2.00502 -0.54112 1.76598 1.14188 -0.54112 1.76598 1.34227 
-0.53964 0.44668 1.9307 -0.53964 1.41537 0.55345 -0.53964 1.41537 1.9307 
-0.53806 0.73227 2.06122 -0.53806 1.12978 2.06122 -0.53609 1.75884 1.07676 
-0.53609 1.75884 1.40739 -0.5334 0.17668 1.62476 -0.5334 1.68537 0.85939 
-0.5334 1.68537 1.62476 -0.52862 1.74826 1.01256 -0.52862 1.74826 1.47159 
-0.52709 0.5302 1.99142 -0.52709 1.33185 0.49273 -0.52709 1.33185 1.99142 
-0.52631 0.67953 2.05432 -0.52631 1.18252 2.05432 -0.52495 0.32762 1.84235 
-0.52495 1.53443 0.6418 -0.52495 1.53443 1.84235 -0.52393 0.25947 1.76601 
-0.52393 1.60258 0.71814 -0.52393 1.60258 1.76601 -0.52101 0.40327 1.91292 
-0.52101 1.45878 0.57123 -0.52101 1.45878 1.91292 -0.51864 0.12807 1.5358 
-0.51864 1.73398 0.94835 -0.51864 1.73398 1.5358 -0.51781 0.19873 1.68436 
-0.51781 1.66332 0.79979 -0.51781 1.66332 1.68436 -0.5141 0.93103 2.0998 
-0.51301 0.62754 2.04502 -0.51301 1.23451 0.43913 -0.51301 1.23451 2.04502 
-0.51188 0.48557 1.97661 -0.51188 1.37648 0.50754 -0.51188 1.37648 1.97661 
-0.51169 0.88097 2.09979 -0.51169 0.98108 2.09979 -0.50969 1.79139 1.24208 
-0.50845 1.7893 1.17247 -0.50845 1.7893 1.31168 -0.50776 0.8308 2.09772 
-0.50776 1.03125 2.09772 -0.50636 0.14546 1.59773 -0.50636 1.71659 0.88642 
-0.50636 1.71659 1.59773 -0.50443 1.78387 1.10717 -0.50443 1.78387 1.37698 
-0.50307 0.28899 1.82062 -0.50307 1.57306 0.66353 -0.50307 1.57306 1.82062 
-0.50257 0.78114 2.09352 -0.50257 1.08091 2.09352 -0.50104 0.36121 1.89343 
-0.50104 1.50084 0.59072 -0.50104 1.50084 1.89343 -0.5 0.22392 1.74208 
-0.5 1.63813 0.74208 -0.5 1.63813 1.74208 -0.49824 1.77477 1.04245 
-0.49824 1.77477 1.4417 -0.49818 0.57645 2.03334 -0.49818 1.2856 0.45081 
-0.49818 1.2856 2.03334 -0.49421 0.44139 1.96042 -0.49421 1.42066 0.52373 
-0.49421 1.42066 1.96042 -0.49172 0.16621 1.65833 -0.49172 1.69584 0.82582 
-0.49172 1.69584 1.65833 -0.49145 0.72884 2.08919 -0.49145 1.13321 2.08919 
-0.48924 1.76217 0.97779 -0.48924 1.76217 1.50636 -0.48187 0.52641 2.0193 
-0.48187 1.33564 0.46485 -0.48187 1.33564 2.0193 -0.48013 0.32149 1.8729 
-0.48013 1.54056 0.61125 -0.48013 1.54056 1.8729 -0.48005 0.25213 1.79765 
-0.48005 1.60992 0.6865 -0.48005 1.60992 1.79765 -0.47936 0.67616 2.08187 
-0.47936 1.18589 2.08187 -0.47808 0.11615 1.56984 -0.47808 1.7459 0.91431 
-0.47808 1.7459 1.56984 -0.47523 0.39821 1.94226 -0.47523 1.46384 0.54189 
-0.47523 1.46384 1.94226 -0.47486 0.19007 1.71694 -0.47486 1.67198 0.76721 
-0.47486 1.67198 1.71694 -0.4739 1.81091 1.20722 -0.4739 1.81091 1.27693 
-0.47179 1.80656 1.13791 -0.47179 1.80656 1.34624 -0.4714 0.93103 2.124 
-0.46865 0.8808 2.12403 -0.46865 0.98125 2.12403 -0.4666 1.79915 1.07283 
-0.4666 1.79915 1.41132 -0.46554 0.62397 2.07213 -0.46554 1.23808 2.07213 
-0.46518 0.48142 2.00461 -0.46518 1.38063 0.47954 -0.46518 1.38063 2.00461 
-0.46472 0.83071 2.12183 -0.46472 1.03134 2.12183 -0.46433 0.13537 1.63109 
-0.46433 1.72668 0.85306 -0.46433 1.72668 1.63109 -0.45829 1.78843 1.00792 
-0.45829 1.78843 1.47623 -0.45804 0.28325 1.85084 -0.45804 1.5788 0.63331 
-0.45804 1.5788 1.85084 -0.45532 0.3566 1.92231 -0.45532 1.50545 0.56184 
-0.45532 1.50545 1.92231 -0.4547 0.77814 2.1195 -0.4547 1.08391 2.1195 
-0.45036 0.573 2.06 -0.45036 1.28905 0.42415 -0.45036 1.28905 2.06 
-0.44858 0.15801 1.69066 -0.44858 1.70404 0.79349 -0.44858 1.70404 1.69066 
-0.4481 1.77379 0.94382 -0.4481 1.77379 1.54033 -0.44731 0.43756 1.988 
-0.44731 1.42449 0.49615 -0.44731 1.42449 1.988 -0.44338 0.72601 2.11465 
-0.44338 1.13604 2.11465 -0.44229 0.19873 1.75988 -0.44229 1.66332 0.72427 
-0.44229 1.66332 1.75988 -0.438 1.83 1.24208 -0.43694 1.82783 1.17269 
-0.43694 1.82783 1.31146 -0.4361 0.10664 1.60291 -0.4361 1.75541 0.88124 
-0.4361 1.75541 1.60291 -0.43529 0.52377 2.04498 -0.43529 1.33828 0.43917 
-0.43529 1.33828 2.04498 -0.43407 0.31715 1.90142 -0.43407 1.5449 0.58273 
-0.43407 1.5449 1.90142 -0.43378 1.82135 1.10365 -0.43378 1.82135 1.3805 
-0.43067 0.67327 2.10699 -0.43067 1.18878 2.10699 -0.42832 0.39494 1.96951 
-0.42832 1.46711 0.51464 -0.42832 1.46711 1.96951 -0.42756 0.93103 2.14606 
-0.42631 1.81238 1.03842 -0.42631 1.81238 1.44573 -0.4247 0.88075 2.14601 
-0.4247 0.9813 2.14601 -0.42156 0.22797 1.81479 -0.42156 1.63408 0.66936 
-0.42156 1.63408 1.81479 -0.42122 0.12782 1.6633 -0.42122 1.73423 0.82085 
-0.42122 1.73423 1.6633 -0.41829 0.47894 2.02989 -0.41829 1.38311 0.45426 
-0.41829 1.38311 2.02989 -0.41697 1.79954 0.97409 -0.41697 1.79954 1.51006 
-0.41667 0.62131 2.09675 -0.41667 1.24074 2.09675 -0.41625 0.16621 1.7338 
-0.41625 1.69584 0.75035 -0.41625 1.69584 1.7338 -0.41555 0.8282 2.14581 
-0.41555 1.03385 2.14581 -0.40825 0.35367 1.94918 -0.40825 1.50838 0.53497 
-0.40825 1.50838 1.94918 -0.4058 1.78289 0.91093 -0.4058 1.78289 1.57322 
-0.40521 0.77564 2.143 -0.40521 1.08641 2.143 -0.40265 0.57128 2.08377 
-0.40265 1.29077 0.40038 -0.40265 1.29077 2.08377 -0.39996 0.43506 2.01282 
-0.39996 1.42699 0.47133 -0.39996 1.42699 2.01282 -0.39938 1.84715 1.20721 
-0.39938 1.84715 1.27694 -0.39855 0.2603 1.8676 -0.39855 1.60175 0.61655 
-0.39855 1.60175 1.8676 -0.39726 1.8428 1.13789 -0.39726 1.8428 1.34626 
-0.39455 1.8336 1.06978 -0.39455 1.8336 1.41437 -0.394 0.72379 2.13752 
-0.394 1.13826 2.13752 -0.39285 0.09956 1.63492 -0.39285 1.76249 0.84923 
-0.39285 1.76249 1.63492 -0.38901 0.13537 1.70641 -0.38901 1.72668 0.77774 
-0.38901 1.72668 1.70641 -0.38747 0.52228 2.06839 -0.38747 1.33977 0.41576 
-0.38747 1.33977 2.06839 -0.38606 1.8225 1.00495 -0.38606 1.8225 1.4792 
-0.38268 0.17668 1.77548 -0.38268 0.93103 2.16595 -0.38268 1.68537 0.70867 
-0.38268 1.68537 1.77548 -0.38098 0.67112 2.12938 -0.38098 1.19093 2.12938 
-0.38067 0.39267 1.99391 -0.38067 1.46938 0.49024 -0.38067 1.46938 1.99391 
-0.37569 1.8075 0.94099 -0.37569 1.8075 1.54316 -0.37444 0.87844 2.16783 
-0.37444 0.98361 2.16783 -0.37384 0.29518 1.91731 -0.37384 1.56687 0.56684 
-0.37384 1.56687 1.91731 -0.36994 0.47755 2.05294 -0.36994 1.3845 0.43121 
-0.36994 1.3845 2.05294 -0.36779 0.62057 2.11863 -0.36779 1.24148 2.11863 
-0.36513 0.82601 2.16709 -0.36513 1.03604 2.16709 -0.36353 0.0733 1.6056 
-0.36353 1.78875 0.87855 -0.36353 1.78875 1.6056 -0.36084 0.10664 1.67818 
-0.36084 1.75541 0.80597 -0.36084 1.75541 1.67818 -0.36079 0.20689 1.82984 
-0.36079 1.65516 0.65431 -0.36079 1.65516 1.82984 -0.36044 1.86381 1.24208 
-0.35957 1.86154 1.17245 -0.35957 1.86154 1.3117 -0.35773 1.8546 1.1041 
-0.35773 1.8546 1.38005 -0.35566 0.14546 1.74843 -0.35566 1.71659 0.73572 
-0.35566 1.71659 1.74843 -0.35479 0.77387 2.16372 -0.35479 1.08818 2.16372 
-0.3542 1.8433 1.0364 -0.3542 1.8433 1.44775 -0.35352 0.57062 2.10528 
-0.35352 1.29143 2.10528 -0.35147 0.43397 2.03543 -0.35147 1.42808 0.44872 
-0.35147 1.42808 2.03543 -0.34594 0.33396 1.96584 -0.34594 1.52809 0.51831 
-0.34594 1.52809 1.96584 -0.34452 1.83011 0.97197 -0.34452 1.83011 1.51218 
-0.34345 0.72218 2.15773 -0.34345 1.13987 2.15773 -0.33855 0.52195 2.08945 
-0.33855 1.3401 0.3947 -0.33855 1.3401 2.08945 -0.33732 0.24026 1.88165 
-0.33732 1.62179 0.6025 -0.33732 1.62179 1.88165 -0.33689 0.93103 2.18362 
-0.33333 1.81295 0.90875 -0.33333 1.81295 1.5754 -0.33115 0.07916 1.64788 
-0.33115 1.78289 0.83627 -0.33115 1.78289 1.64788 -0.33112 0.67108 2.14915 
-0.33112 1.19097 2.14915 -0.32843 0.8784 2.18513 -0.32843 0.98365 2.18513 
-0.32776 0.11615 1.72015 -0.32776 1.7459 0.764 -0.32776 1.7459 1.72015 
-0.32144 0.15786 1.78879 -0.32144 1.70419 0.69536 -0.32144 1.70419 1.78879 
-0.3208 1.87753 1.20721 -0.3208 1.87753 1.27694 -0.32076 0.4774 2.07354 
-0.32076 1.38465 0.41061 -0.32076 1.38465 2.07354 -0.31947 1.87298 1.13882 
-0.31947 1.87298 1.34533 -0.31878 0.82571 2.18403 -0.31878 1.03634 2.18403 
-0.31786 0.62072 2.138 -0.31786 1.24133 2.138 -0.31763 0.37396 2.0094 
-0.31763 1.48809 0.47475 -0.31763 1.48809 2.0094 -0.3168 1.8639 1.07069 
-0.3168 1.8639 1.41346 -0.31284 1.8504 1.0036 -0.31284 1.8504 1.48055 
-0.31041 0.2771 1.93203 -0.31041 1.58495 0.55212 -0.31041 1.58495 1.93203 
-0.30822 0.77358 2.18027 -0.30822 1.08847 2.18027 -0.3037 0.57124 2.1243 
-0.3037 1.29081 2.1243 -0.30233 1.83501 0.93975 -0.30233 1.83501 1.5444 
-0.30109 1.8075 0.86639 -0.30109 1.8075 1.61776 -0.29891 0.18922 1.84239 
-0.29891 1.67283 0.64176 -0.29891 1.67283 1.84239 -0.29826 0.08826 1.69017 
-0.29826 1.77379 0.79398 -0.29826 1.77379 1.69017 -0.29594 0.72076 2.17385 
-0.29594 1.14129 2.17385 -0.29372 0.12807 1.76072 -0.29372 1.73398 0.72343 
-0.29372 1.73398 1.76072 -0.29028 0.93103 2.19902 -0.28868 0.52278 2.1081 
-0.28868 1.33927 2.1081 -0.28744 0.41652 2.04995 -0.28744 1.44553 0.4342 
-0.28744 1.44553 2.04995 -0.28338 0.66973 2.1648 -0.28338 1.19232 2.1648 
-0.28206 0.31697 1.97922 -0.28206 1.54508 0.50493 -0.28206 1.54508 1.97922 
-0.28137 0.87828 2.20022 -0.28137 0.98377 2.20022 -0.28108 1.89071 1.24208 
-0.28043 1.88846 1.17363 -0.28043 1.88846 1.31052 -0.27845 1.88171 1.1055 
-0.27845 1.88171 1.37865 -0.27517 1.87051 1.03801 -0.27517 1.87051 1.44614 
-0.27262 0.22366 1.89424 -0.27262 1.63839 0.58991 -0.27262 1.63839 1.89424 
-0.27165 0.82568 2.19869 -0.27165 1.03637 2.19869 -0.2706 1.8549 0.97148 
-0.2706 1.8549 1.51267 -0.2701 1.83011 0.89755 -0.2701 1.83011 1.5866 
-0.26975 0.61924 2.15314 -0.26975 1.24281 2.15314 -0.26799 0.06251 1.65905 
-0.26799 1.79954 0.8251 -0.26799 1.79954 1.65905 -0.26428 0.09988 1.73131 
-0.26428 1.76217 0.75284 -0.26428 1.76217 1.73131 -0.26005 0.77254 2.19457 
-0.26005 1.08951 2.19457 -0.25882 0.14235 1.79975 -0.25882 1.7197 0.6844 
-0.25882 1.7197 1.79975 -0.25607 0.46085 2.08668 -0.25607 1.4012 0.39747 
-0.25607 1.4012 2.08668 -0.25536 0.5699 2.13895 -0.25536 1.29215 2.13895 
-0.25263 0.35796 2.02167 -0.25263 1.50409 0.46248 -0.25263 1.50409 2.02167 
-0.24768 0.71988 2.18763 -0.24768 1.14217 2.18763 -0.24614 1.89964 1.20737 
-0.24614 1.89964 1.27678 -0.24506 0.26175 1.94351 -0.24506 1.6003 0.54064 
-0.24506 1.6003 1.94351 -0.24481 1.8951 1.139 -0.24481 1.8951 1.34515 
-0.24298 0.93103 2.21211 -0.24216 1.88605 1.07094 -0.24216 1.88605 1.41321 
-0.23848 1.8504 0.92923 -0.23848 1.8504 1.55492 -0.23822 1.87257 1.00386 
-0.23822 1.87257 1.48029 -0.23712 1.8225 0.85602 -0.23712 1.8225 1.62813 
-0.23465 0.66885 2.17813 -0.23465 1.1932 2.17813 -0.23416 0.07362 1.70036 
-0.23416 1.78843 0.78379 -0.23416 1.78843 1.70036 -0.23388 0.87824 2.21291 
-0.23388 0.98381 2.21291 -0.23327 0.17462 1.85317 -0.23327 1.68743 0.63098 
-0.23327 1.68743 1.85317 -0.22951 0.11379 1.7707 -0.22951 1.74826 0.71345 
-0.22951 1.74826 1.7707 -0.22275 0.82507 2.21118 -0.22275 1.03698 2.21118 
-0.22209 0.40143 2.06074 -0.22209 1.46062 0.42341 -0.22209 1.46062 2.06074 
-0.22094 0.61857 2.16595 -0.22094 1.24348 2.16595 -0.21787 0.51487 2.12488 
-0.21787 1.34718 2.12488 -0.2169 0.30277 1.98923 -0.2169 1.55928 0.49492 
-0.2169 1.55928 1.98923 -0.21108 1.90849 1.24208 -0.21095 0.77195 2.20654 
-0.21095 1.0901 2.20654 -0.21057 1.90614 1.17275 -0.21057 1.90614 1.3114 
-0.20841 1.89934 1.10446 -0.20841 1.89934 1.37969 -0.20667 0.21034 1.90382 
-0.20667 1.65171 0.58033 -0.20667 1.65171 1.90382 -0.20568 1.8433 0.88788 
-0.20568 1.8433 1.59627 -0.20526 1.88797 1.03681 -0.20526 1.88797 1.44734 
-0.20407 1.87051 0.96691 -0.20407 1.87051 1.51724 -0.20366 0.04967 1.66839 
-0.20366 1.81238 0.81576 -0.20366 1.81238 1.66839 -0.19963 0.08728 1.74031 
-0.19963 1.77477 0.74384 -0.19963 1.77477 1.74031 -0.19881 0.71952 2.19902 
-0.19881 1.14253 2.19902 -0.19509 0.13022 1.80833 -0.19509 0.93103 2.22286 
-0.19509 1.73183 0.67582 -0.19509 1.73183 1.80833 -0.18692 0.34486 2.03041 
-0.18692 1.51719 0.45374 -0.18692 1.51719 2.03041 -0.18558 0.66857 2.18901 
-0.18558 1.19348 2.18901 -0.18453 0.45392 2.10133 -0.18453 1.40813 0.38282 
-0.18453 1.40813 2.10133 -0.18446 0.8778 2.22347 -0.18446 0.98425 2.22347 
-0.18384 0.56303 2.15355 -0.18384 1.29902 2.15355 -0.17912 0.24933 1.95145 
-0.17912 1.61272 0.5327 -0.17912 1.61272 1.95145 -0.17515 1.91496 1.20737 
-0.17515 1.91496 1.27678 -0.17448 1.9102 1.13831 -0.17448 1.9102 1.34584 
-0.17328 0.82474 2.2212 -0.17328 1.03731 2.2212 -0.1723 1.8336 0.84752 
-0.1723 1.8336 1.63663 -0.17181 1.90106 1.07026 -0.17181 1.90106 1.41389 
-0.17139 1.8639 0.92528 -0.17139 1.8639 1.55887 -0.17114 1.88605 0.99991 
-0.17114 1.88605 1.48424 -0.16924 0.0629 1.70867 -0.16924 1.79915 0.77548 
-0.16924 1.79915 1.70867 -0.16905 0.16385 1.86083 -0.16905 1.6982 0.62332 
-0.16905 1.6982 1.86083 -0.16531 0.10321 1.77817 -0.16531 1.75884 0.70598 
-0.16531 1.75884 1.77817 -0.16159 0.77198 2.21603 -0.16159 1.09007 2.21603 
-0.15076 0.29142 1.99585 -0.15076 1.57063 0.4883 -0.15076 1.57063 1.99585 
-0.14958 0.39519 2.07304 -0.14958 1.46686 0.41111 -0.14958 1.46686 2.07304 
-0.14943 0.7197 2.208 -0.14943 1.14235 2.208 -0.14857 0.61304 2.17846 
-0.14857 1.24901 2.17846 -0.14673 0.93103 2.23125 -0.1459 0.50919 2.13693 
-0.1459 1.35286 2.13693 -0.14174 0.20113 1.91078 -0.14174 1.66092 0.57337 
-0.14174 1.66092 1.91078 -0.13928 1.92128 1.24208 -0.13895 1.91891 1.17293 
-0.13895 1.91891 1.31122 -0.13843 0.0407 1.67586 -0.13843 1.82135 0.80829 
-0.13843 1.82135 1.67586 -0.13798 1.8546 0.88435 -0.13798 1.8546 1.5998 
-0.13795 1.91181 1.10413 -0.13795 1.91181 1.38002 -0.13762 1.89934 1.03367 
-0.13762 1.89934 1.45048 -0.13658 1.88171 0.96362 -0.13658 1.88171 1.52053 
-0.13594 0.87777 2.23136 -0.13594 0.98428 2.23136 -0.13491 0.07818 1.74651 
-0.13491 1.78387 0.73764 -0.13491 1.78387 1.74651 -0.13053 0.12151 1.81449 
-0.13053 1.74054 0.66966 -0.13053 1.74054 1.81449 -0.12447 0.82446 2.22856 
-0.12447 1.03759 2.22856 -0.11383 0.33995 2.04062 -0.11383 1.5221 0.44353 
-0.11383 1.5221 2.04062 -0.11378 0.24141 1.95726 -0.11378 1.62064 0.52689 
-0.11378 1.62064 1.95726 -0.11267 0.66386 2.19912 -0.11267 1.19819 2.19912 
-0.11264 0.77173 2.22286 -0.11264 1.09032 2.22286 -0.11138 0.44921 2.11124 
-0.11138 1.41284 0.37291 -0.11138 1.41284 2.11124 -0.11089 0.5584 2.16341 
-0.11089 1.30365 2.16341 -0.10442 1.92495 1.20738 -0.10442 1.92495 1.27677 
-0.10418 1.8428 0.84481 -0.10418 1.8428 1.63934 -0.10417 0.05549 1.71386 
-0.10417 1.80656 0.77029 -0.10417 1.80656 1.71386 -0.10377 1.9102 1.0676 
-0.10377 1.9102 1.41655 -0.10375 1.9202 1.13832 -0.10375 1.9202 1.34583 
-0.1036 0.15652 1.8661 -0.1036 1.70553 0.61805 -0.1036 1.70553 1.8661 
-0.10325 1.87298 0.92261 -0.10325 1.87298 1.56154 -0.10308 1.8951 0.99727 
-0.10308 1.8951 1.48688 -0.1002 0.09607 1.78319 -0.1002 1.76598 0.70096 
-0.1002 1.76598 1.78319 -0.09802 0.93103 2.23726 -0.08682 0.87766 2.23687 
-0.08682 0.98439 2.23687 -0.07625 0.39186 2.08082 -0.07625 1.47019 0.40333 
-0.07625 1.47019 2.08082 -0.07619 0.1951 1.91484 -0.07619 1.66695 0.56931 
-0.07619 1.66695 1.91484 -0.07559 0.28588 2.00239 -0.07559 1.57617 0.48176 
-0.07559 1.57617 2.00239 -0.0754 0.60924 2.18588 -0.0754 1.25281 2.18588 
-0.07536 0.82445 2.23352 -0.07536 1.0376 2.23352 -0.07493 0.7179 2.21622 
-0.07493 1.14415 2.21622 -0.07315 0.50577 2.14419 -0.07315 1.35628 2.14419 
-0.06963 1.86154 0.88251 -0.06963 1.86154 1.60164 -0.06961 0.07275 1.75052 
-0.06961 1.7893 0.73363 -0.06961 1.7893 1.75052 -0.06948 1.92861 1.24208 
-0.06938 0.03422 1.67902 -0.06938 1.82783 0.80513 -0.06938 1.82783 1.67902 
-0.06932 1.90614 1.0315 -0.06932 1.90614 1.45265 -0.06931 1.92621 1.17277 
-0.06931 1.92621 1.31138 -0.06914 1.91891 1.10313 -0.06914 1.91891 1.38102 
-0.06845 1.88846 0.96165 -0.06845 1.88846 1.5225 -0.0654 0.11628 1.81819 
-0.0654 1.74577 0.66596 -0.0654 1.74577 1.81819 -0.04907 0.93103 2.24087 
-0.03824 0.33621 2.04503 -0.03824 1.52584 0.43912 -0.03824 1.52584 2.04503 
-0.03823 0.44686 2.11621 -0.03823 1.41519 0.36794 -0.03823 1.41519 2.11621 
-0.0382 0.23768 1.96166 -0.0382 1.62437 0.52249 -0.0382 1.62437 1.96166 
-0.0382 0.15273 1.86881 -0.0382 1.70932 0.61534 -0.0382 1.70932 1.86881 
-0.03779 0.66265 2.20465 -0.03779 1.1994 2.20465 -0.03779 0.55608 2.16835 
-0.03779 1.30597 2.16835 -0.03776 0.77053 2.22839 -0.03776 1.09152 2.22839 
-0.03776 0.87762 2.23993 -0.03776 0.98443 2.23993 -0.03487 1.84715 0.84269 
-0.03487 1.84715 1.64146 -0.03487 1.87753 0.92127 -0.03487 1.87753 1.56288 
-0.03485 0.05114 1.71598 -0.03485 1.81091 0.76817 -0.03485 1.81091 1.71598 
-0.03485 0.09245 1.78575 -0.03485 1.7696 0.6984 -0.03485 1.7696 1.78575 
-0.0347 1.91496 1.06693 -0.0347 1.91496 1.41722 -0.0347 1.89964 0.99594 
-0.0347 1.89964 1.48821 -0.0347 1.92495 1.13765 -0.0347 1.92495 1.3465 
-0.0347 1.92982 1.20738 -0.0347 1.92982 1.27677 0 0.03205 1.68007 
0 0.07066 1.75176 0 0.11453 1.81943 0 0.19296 1.9168 
0 0.28403 2.00457 0 0.39029 2.08327 0 0.50462 2.14661 
0 0.60832 2.18857 0 0.7173 2.21897 0 0.82415 2.23635 
0 0.93103 2.24208 0 1.0379 2.23635 0 1.14475 2.21897 
0 1.25373 2.18857 0 1.35743 2.14661 0 1.47176 0.40088 
0 1.47176 2.08327 0 1.57802 0.47958 0 1.57802 2.00457 
0 1.66909 0.56735 0 1.66909 1.9168 0 1.74752 0.66472 
0 1.74752 1.81943 0 1.79139 0.73239 0 1.79139 1.75176 
0 1.83 0.80408 0 1.83 1.68007 0 1.86381 0.88163 
0 1.86381 1.60252 0 1.89071 0.96099 0 1.89071 1.52316 
0 1.90849 1.031 0 1.90849 1.45315 0 1.92128 1.10279 
0 1.92128 1.38136 0 1.92861 1.1726 0 1.92861 1.31155 
0 1.93103 1.24208 0.0347 1.92982 1.20738 0.0347 1.92982 1.27677 
0.0347 1.92495 1.13765 0.0347 1.92495 1.3465 0.0347 1.89964 0.99594 
0.0347 1.89964 1.48821 0.0347 1.91496 1.06693 0.0347 1.91496 1.41722 
0.03485 0.09245 1.78575 0.03485 1.7696 0.6984 0.03485 1.7696 1.78575 
0.03485 0.05114 1.71598 0.03485 1.81091 0.76817 0.03485 1.81091 1.71598 
0.03487 1.87753 0.92127 0.03487 1.87753 1.56288 0.03487 1.84715 0.84269 
0.03487 1.84715 1.64146 0.03776 0.87762 2.23993 0.03776 0.98443 2.23993 
0.03776 0.77053 2.22839 0.03776 1.09152 2.22839 0.03779 0.55608 2.16835 
0.03779 1.30597 2.16835 0.03779 0.66265 2.20465 0.03779 1.1994 2.20465 
0.0382 0.15273 1.86881 0.0382 1.70932 0.61534 0.0382 1.70932 1.86881 
0.0382 0.23768 1.96166 0.0382 1.62437 0.52249 0.0382 1.62437 1.96166 
0.03823 0.44686 2.11621 0.03823 1.41519 0.36794 0.03823 1.41519 2.11621 
0.03824 0.33621 2.04503 0.03824 1.52584 0.43912 0.03824 1.52584 2.04503 
0.04907 0.93103 2.24087 0.0654 0.11628 1.81819 0.0654 1.74577 0.66596 
0.0654 1.74577 1.81819 0.06845 1.88846 0.96165 0.06845 1.88846 1.5225 
0.06914 1.91891 1.10313 0.06914 1.91891 1.38102 0.06931 1.92621 1.17277 
0.06931 1.92621 1.31138 0.06932 1.90614 1.0315 0.06932 1.90614 1.45265 
0.06938 0.03422 1.67902 0.06938 1.82783 0.80513 0.06938 1.82783 1.67902 
0.06948 1.92861 1.24208 0.06961 0.07275 1.75052 0.06961 1.7893 0.73363 
0.06961 1.7893 1.75052 0.06963 1.86154 0.88251 0.06963 1.86154 1.60164 
0.07315 0.50577 2.14419 0.07315 1.35628 2.14419 0.07493 0.7179 2.21622 
0.07493 1.14415 2.21622 0.07536 0.82445 2.23352 0.07536 1.0376 2.23352 
0.0754 0.60924 2.18588 0.0754 1.25281 2.18588 0.07559 0.28588 2.00239 
0.07559 1.57617 0.48176 0.07559 1.57617 2.00239 0.07619 0.1951 1.91484 
0.07619 1.66695 0.56931 0.07619 1.66695 1.91484 0.07625 0.39186 2.08082 
0.07625 1.47019 0.40333 0.07625 1.47019 2.08082 0.08682 0.87766 2.23687 
0.08682 0.98439 2.23687 0.09802 0.93103 2.23726 0.1002 0.09607 1.78319 
0.1002 1.76598 0.70096 0.1002 1.76598 1.78319 0.10308 1.8951 0.99727 
0.10308 1.8951 1.48688 0.10325 1.87298 0.92261 0.10325 1.87298 1.56154 
0.1036 0.15652 1.8661 0.1036 1.70553 0.61805 0.1036 1.70553 1.8661 
0.10375 1.9202 1.13832 0.10375 1.9202 1.34583 0.10377 1.9102 1.0676 
0.10377 1.9102 1.41655 0.10417 0.05549 1.71386 0.10417 1.80656 0.77029 
0.10417 1.80656 1.71386 0.10418 1.8428 0.84481 0.10418 1.8428 1.63934 
0.10442 1.92495 1.20738 0.10442 1.92495 1.27677 0.11089 0.5584 2.16341 
0.11089 1.30365 2.16341 0.11138 0.44921 2.11124 0.11138 1.41284 0.37291 
0.11138 1.41284 2.11124 0.11264 0.77173 2.22286 0.11264 1.09032 2.22286 
0.11267 0.66386 2.19912 0.11267 1.19819 2.19912 0.11378 0.24141 1.95726 
0.11378 1.62064 0.52689 0.11378 1.62064 1.95726 0.11383 0.33995 2.04062 
0.11383 1.5221 0.44353 0.11383 1.5221 2.04062 0.12447 0.82446 2.22856 
0.12447 1.03759 2.22856 0.13053 0.12151 1.81449 0.13053 1.74054 0.66966 
0.13053 1.74054 1.81449 0.13491 0.07818 1.74651 0.13491 1.78387 0.73764 
0.13491 1.78387 1.74651 0.13594 0.87777 2.23136 0.13594 0.98428 2.23136 
0.13658 1.88171 0.96362 0.13658 1.88171 1.52053 0.13762 1.89934 1.03367 
0.13762 1.89934 1.45048 0.13795 1.91181 1.10413 0.13795 1.91181 1.38002 
0.13798 1.8546 0.88435 0.13798 1.8546 1.5998 0.13843 0.0407 1.67586 
0.13843 1.82135 0.80829 0.13843 1.82135 1.67586 0.13895 1.91891 1.17293 
0.13895 1.91891 1.31122 0.13928 1.92128 1.24208 0.14174 0.20113 1.91078 
0.14174 1.66092 0.57337 0.14174 1.66092 1.91078 0.1459 0.50919 2.13693 
0.1459 1.35286 2.13693 0.14673 0.93103 2.23125 0.14857 0.61304 2.17846 
0.14857 1.24901 2.17846 0.14943 0.7197 2.208 0.14943 1.14235 2.208 
0.14958 0.39519 2.07304 0.14958 1.46686 0.41111 0.14958 1.46686 2.07304 
0.15076 0.29142 1.99585 0.15076 1.57063 0.4883 0.15076 1.57063 1.99585 
0.16159 0.77198 2.21603 0.16159 1.09007 2.21603 0.16531 0.10321 1.77817 
0.16531 1.75884 0.70598 0.16531 1.75884 1.77817 0.16905 0.16385 1.86083 
0.16905 1.6982 0.62332 0.16905 1.6982 1.86083 0.16924 0.0629 1.70867 
0.16924 1.79915 0.77548 0.16924 1.79915 1.70867 0.17114 1.88605 0.99991 
0.17114 1.88605 1.48424 0.17139 1.8639 0.92528 0.17139 1.8639 1.55887 
0.17181 1.90106 1.07026 0.17181 1.90106 1.41389 0.1723 1.8336 0.84752 
0.1723 1.8336 1.63663 0.17328 0.82474 2.2212 0.17328 1.03731 2.2212 
0.17448 1.9102 1.13831 0.17448 1.9102 1.34584 0.17515 1.91496 1.20737 
0.17515 1.91496 1.27678 0.17912 0.24933 1.95145 0.17912 1.61272 0.5327 
0.17912 1.61272 1.95145 0.18384 0.56303 2.15355 0.18384 1.29902 2.15355 
0.18446 0.8778 2.22347 0.18446 0.98425 2.22347 0.18453 0.45392 2.10133 
0.18453 1.40813 0.38282 0.18453 1.40813 2.10133 0.18558 0.66857 2.18901 
0.18558 1.19348 2.18901 0.18692 0.34486 2.03041 0.18692 1.51719 0.45374 
0.18692 1.51719 2.03041 0.19509 0.13022 1.80833 0.19509 0.93103 2.22286 
0.19509 1.73183 0.67582 0.19509 1.73183 1.80833 0.19881 0.71952 2.19902 
0.19881 1.14253 2.19902 0.19963 0.08728 1.74031 0.19963 1.77477 0.74384 
0.19963 1.77477 1.74031 0.20366 0.04967 1.66839 0.20366 1.81238 0.81576 
0.20366 1.81238 1.66839 0.20407 1.87051 0.96691 0.20407 1.87051 1.51724 
0.20526 1.88797 1.03681 0.20526 1.88797 1.44734 0.20568 1.8433 0.88788 
0.20568 1.8433 1.59627 0.20667 0.21034 1.90382 0.20667 1.65171 0.58033 
0.20667 1.65171 1.90382 0.20841 1.89934 1.10446 0.20841 1.89934 1.37969 
0.21057 1.90614 1.17275 0.21057 1.90614 1.3114 0.21095 0.77195 2.20654 
0.21095 1.0901 2.20654 0.21108 1.90849 1.24208 0.2169 0.30277 1.98923 
0.2169 1.55928 0.49492 0.2169 1.55928 1.98923 0.21787 0.51487 2.12488 
0.21787 1.34718 2.12488 0.22094 0.61857 2.16595 0.22094 1.24348 2.16595 
0.22209 0.40143 2.06074 0.22209 1.46062 0.42341 0.22209 1.46062 2.06074 
0.22275 0.82507 2.21118 0.22275 1.03698 2.21118 0.22951 0.11379 1.7707 
0.22951 1.74826 0.71345 0.22951 1.74826 1.7707 0.23327 0.17462 1.85317 
0.23327 1.68743 0.63098 0.23327 1.68743 1.85317 0.23388 0.87824 2.21291 
0.23388 0.98381 2.21291 0.23416 0.07362 1.70036 0.23416 1.78843 0.78379 
0.23416 1.78843 1.70036 0.23465 0.66885 2.17813 0.23465 1.1932 2.17813 
0.23712 1.8225 0.85602 0.23712 1.8225 1.62813 0.23822 1.87257 1.00386 
0.23822 1.87257 1.48029 0.23848 1.8504 0.92923 0.23848 1.8504 1.55492 
0.24216 1.88605 1.07094 0.24216 1.88605 1.41321 0.24298 0.93103 2.21211 
0.24481 1.8951 1.139 0.24481 1.8951 1.34515 0.24506 0.26175 1.94351 
0.24506 1.6003 0.54064 0.24506 1.6003 1.94351 0.24614 1.89964 1.20737 
0.24614 1.89964 1.27678 0.24768 0.71988 2.18763 0.24768 1.14217 2.18763 
0.25263 0.35796 2.02167 0.25263 1.50409 0.46248 0.25263 1.50409 2.02167 
0.25536 0.5699 2.13895 0.25536 1.29215 2.13895 0.25607 0.46085 2.08668 
0.25607 1.4012 0.39747 0.25607 1.4012 2.08668 0.25882 0.14235 1.79975 
0.25882 1.7197 0.6844 0.25882 1.7197 1.79975 0.26005 0.77254 2.19457 
0.26005 1.08951 2.19457 0.26428 0.09988 1.73131 0.26428 1.76217 0.75284 
0.26428 1.76217 1.73131 0.26799 0.06251 1.65905 0.26799 1.79954 0.8251 
0.26799 1.79954 1.65905 0.26975 0.61924 2.15314 0.26975 1.24281 2.15314 
0.2701 1.83011 0.89755 0.2701 1.83011 1.5866 0.2706 1.8549 0.97148 
0.2706 1.8549 1.51267 0.27165 0.82568 2.19869 0.27165 1.03637 2.19869 
0.27262 0.22366 1.89424 0.27262 1.63839 0.58991 0.27262 1.63839 1.89424 
0.27517 1.87051 1.03801 0.27517 1.87051 1.44614 0.27845 1.88171 1.1055 
0.27845 1.88171 1.37865 0.28043 1.88846 1.17363 0.28043 1.88846 1.31052 
0.28108 1.89071 1.24208 0.28137 0.87828 2.20022 0.28137 0.98377 2.20022 
0.28206 0.31697 1.97922 0.28206 1.54508 0.50493 0.28206 1.54508 1.97922 
0.28338 0.66973 2.1648 0.28338 1.19232 2.1648 0.28744 0.41652 2.04995 
0.28744 1.44553 0.4342 0.28744 1.44553 2.04995 0.28868 0.52278 2.1081 
0.28868 1.33927 2.1081 0.29028 0.93103 2.19902 0.29372 0.12807 1.76072 
0.29372 1.73398 0.72343 0.29372 1.73398 1.76072 0.29594 0.72076 2.17385 
0.29594 1.14129 2.17385 0.29826 0.08826 1.69017 0.29826 1.77379 0.79398 
0.29826 1.77379 1.69017 0.29891 0.18922 1.84239 0.29891 1.67283 0.64176 
0.29891 1.67283 1.84239 0.30109 1.8075 0.86639 0.30109 1.8075 1.61776 
0.30233 1.83501 0.93975 0.30233 1.83501 1.5444 0.3037 0.57124 2.1243 
0.3037 1.29081 2.1243 0.30822 0.77358 2.18027 0.30822 1.08847 2.18027 
0.31041 0.2771 1.93203 0.31041 1.58495 0.55212 0.31041 1.58495 1.93203 
0.31284 1.8504 1.0036 0.31284 1.8504 1.48055 0.3168 1.8639 1.07069 
0.3168 1.8639 1.41346 0.31763 0.37396 2.0094 0.31763 1.48809 0.47475 
0.31763 1.48809 2.0094 0.31786 0.62072 2.138 0.31786 1.24133 2.138 
0.31878 0.82571 2.18403 0.31878 1.03634 2.18403 0.31947 1.87298 1.13882 
0.31947 1.87298 1.34533 0.32076 0.4774 2.07354 0.32076 1.38465 0.41061 
0.32076 1.38465 2.07354 0.3208 1.87753 1.20721 0.3208 1.87753 1.27694 
0.32144 0.15786 1.78879 0.32144 1.70419 0.69536 0.32144 1.70419 1.78879 
0.32776 0.11615 1.72015 0.32776 1.7459 0.764 0.32776 1.7459 1.72015 
0.32843 0.8784 2.18513 0.32843 0.98365 2.18513 0.33112 0.67108 2.14915 
0.33112 1.19097 2.14915 0.33115 0.07916 1.64788 0.33115 1.78289 0.83627 
0.33115 1.78289 1.64788 0.33333 1.81295 0.90875 0.33333 1.81295 1.5754 
0.33689 0.93103 2.18362 0.33732 0.24026 1.88165 0.33732 1.62179 0.6025 
0.33732 1.62179 1.88165 0.33855 0.52195 2.08945 0.33855 1.3401 0.3947 
0.33855 1.3401 2.08945 0.34345 0.72218 2.15773 0.34345 1.13987 2.15773 
0.34452 1.83011 0.97197 0.34452 1.83011 1.51218 0.34594 0.33396 1.96584 
0.34594 1.52809 0.51831 0.34594 1.52809 1.96584 0.35147 0.43397 2.03543 
0.35147 1.42808 0.44872 0.35147 1.42808 2.03543 0.35352 0.57062 2.10528 
0.35352 1.29143 2.10528 0.3542 1.8433 1.0364 0.3542 1.8433 1.44775 
0.35479 0.77387 2.16372 0.35479 1.08818 2.16372 0.35566 0.14546 1.74843 
0.35566 1.71659 0.73572 0.35566 1.71659 1.74843 0.35773 1.8546 1.1041 
0.35773 1.8546 1.38005 0.35957 1.86154 1.17245 0.35957 1.86154 1.3117 
0.36044 1.86381 1.24208 0.36079 0.20689 1.82984 0.36079 1.65516 0.65431 
0.36079 1.65516 1.82984 0.36084 0.10664 1.67818 0.36084 1.75541 0.80597 
0.36084 1.75541 1.67818 0.36353 0.0733 1.6056 0.36353 1.78875 0.87855 
0.36353 1.78875 1.6056 0.36513 0.82601 2.16709 0.36513 1.03604 2.16709 
0.36779 0.62057 2.11863 0.36779 1.24148 2.11863 0.36994 0.47755 2.05294 
0.36994 1.3845 0.43121 0.36994 1.3845 2.05294 0.37384 0.29518 1.91731 
0.37384 1.56687 0.56684 0.37384 1.56687 1.91731 0.37444 0.87844 2.16783 
0.37444 0.98361 2.16783 0.37569 1.8075 0.94099 0.37569 1.8075 1.54316 
0.38067 0.39267 1.99391 0.38067 1.46938 0.49024 0.38067 1.46938 1.99391 
0.38098 0.67112 2.12938 0.38098 1.19093 2.12938 0.38268 0.17668 1.77548 
0.38268 0.93103 2.16595 0.38268 1.68537 0.70867 0.38268 1.68537 1.77548 
0.38606 1.8225 1.00495 0.38606 1.8225 1.4792 0.38747 0.52228 2.06839 
0.38747 1.33977 0.41576 0.38747 1.33977 2.06839 0.38901 0.13537 1.70641 
0.38901 1.72668 0.77774 0.38901 1.72668 1.70641 0.39285 0.09956 1.63492 
0.39285 1.76249 0.84923 0.39285 1.76249 1.63492 0.394 0.72379 2.13752 
0.394 1.13826 2.13752 0.39455 1.8336 1.06978 0.39455 1.8336 1.41437 
0.39726 1.8428 1.13789 0.39726 1.8428 1.34626 0.39855 0.2603 1.8676 
0.39855 1.60175 0.61655 0.39855 1.60175 1.8676 0.39938 1.84715 1.20721 
0.39938 1.84715 1.27694 0.39996 0.43506 2.01282 0.39996 1.42699 0.47133 
0.39996 1.42699 2.01282 0.40265 0.57128 2.08377 0.40265 1.29077 0.40038 
0.40265 1.29077 2.08377 0.40521 0.77564 2.143 0.40521 1.08641 2.143 
0.4058 1.78289 0.91093 0.4058 1.78289 1.57322 0.40825 0.35367 1.94918 
0.40825 1.50838 0.53497 0.40825 1.50838 1.94918 0.41555 0.8282 2.14581 
0.41555 1.03385 2.14581 0.41625 0.16621 1.7338 0.41625 1.69584 0.75035 
0.41625 1.69584 1.7338 0.41667 0.62131 2.09675 0.41667 1.24074 2.09675 
0.41697 1.79954 0.97409 0.41697 1.79954 1.51006 0.41829 0.47894 2.02989 
0.41829 1.38311 0.45426 0.41829 1.38311 2.02989 0.42122 0.12782 1.6633 
0.42122 1.73423 0.82085 0.42122 1.73423 1.6633 0.42156 0.22797 1.81479 
0.42156 1.63408 0.66936 0.42156 1.63408 1.81479 0.4247 0.88075 2.14601 
0.4247 0.9813 2.14601 0.42631 1.81238 1.03842 0.42631 1.81238 1.44573 
0.42756 0.93103 2.14606 0.42832 0.39494 1.96951 0.42832 1.46711 0.51464 
0.42832 1.46711 1.96951 0.43067 0.67327 2.10699 0.43067 1.18878 2.10699 
0.43378 1.82135 1.10365 0.43378 1.82135 1.3805 0.43407 0.31715 1.90142 
0.43407 1.5449 0.58273 0.43407 1.5449 1.90142 0.43529 0.52377 2.04498 
0.43529 1.33828 0.43917 0.43529 1.33828 2.04498 0.4361 0.10664 1.60291 
0.4361 1.75541 0.88124 0.4361 1.75541 1.60291 0.43694 1.82783 1.17269 
0.43694 1.82783 1.31146 0.438 1.83 1.24208 0.44229 0.19873 1.75988 
0.44229 1.66332 0.72427 0.44229 1.66332 1.75988 0.44338 0.72601 2.11465 
0.44338 1.13604 2.11465 0.44731 0.43756 1.988 0.44731 1.42449 0.49615 
0.44731 1.42449 1.988 0.4481 1.77379 0.94382 0.4481 1.77379 1.54033 
0.44858 0.15801 1.69066 0.44858 1.70404 0.79349 0.44858 1.70404 1.69066 
0.45036 0.573 2.06 0.45036 1.28905 0.42415 0.45036 1.28905 2.06 
0.4547 0.77814 2.1195 0.4547 1.08391 2.1195 0.45532 0.3566 1.92231 
0.45532 1.50545 0.56184 0.45532 1.50545 1.92231 0.45804 0.28325 1.85084 
0.45804 1.5788 0.63331 0.45804 1.5788 1.85084 0.45829 1.78843 1.00792 
0.45829 1.78843 1.47623 0.46433 0.13537 1.63109 0.46433 1.72668 0.85306 
0.46433 1.72668 1.63109 0.46472 0.83071 2.12183 0.46472 1.03134 2.12183 
0.46518 0.48142 2.00461 0.46518 1.38063 0.47954 0.46518 1.38063 2.00461 
0.46554 0.62397 2.07213 0.46554 1.23808 2.07213 0.4666 1.79915 1.07283 
0.4666 1.79915 1.41132 0.46865 0.8808 2.12403 0.46865 0.98125 2.12403 
0.4714 0.93103 2.124 0.47179 1.80656 1.13791 0.47179 1.80656 1.34624 
0.4739 1.81091 1.20722 0.4739 1.81091 1.27693 0.47486 0.19007 1.71694 
0.47486 1.67198 0.76721 0.47486 1.67198 1.71694 0.47523 0.39821 1.94226 
0.47523 1.46384 0.54189 0.47523 1.46384 1.94226 0.47808 0.11615 1.56984 
0.47808 1.7459 0.91431 0.47808 1.7459 1.56984 0.47936 0.67616 2.08187 
0.47936 1.18589 2.08187 0.48005 0.25213 1.79765 0.48005 1.60992 0.6865 
0.48005 1.60992 1.79765 0.48013 0.32149 1.8729 0.48013 1.54056 0.61125 
0.48013 1.54056 1.8729 0.48187 0.52641 2.0193 0.48187 1.33564 0.46485 
0.48187 1.33564 2.0193 0.48924 1.76217 0.97779 0.48924 1.76217 1.50636 
0.49145 0.72884 2.08919 0.49145 1.13321 2.08919 0.49172 0.16621 1.65833 
0.49172 1.69584 0.82582 0.49172 1.69584 1.65833 0.49421 0.44139 1.96042 
0.49421 1.42066 0.52373 0.49421 1.42066 1.96042 0.49818 0.57645 2.03334 
0.49818 1.2856 0.45081 0.49818 1.2856 2.03334 0.49824 1.77477 1.04245 
0.49824 1.77477 1.4417 0.5 0.22392 1.74208 0.5 1.63813 0.74208 
0.5 1.63813 1.74208 0.50104 0.36121 1.89343 0.50104 1.50084 0.59072 
0.50104 1.50084 1.89343 0.50257 0.78114 2.09352 0.50257 1.08091 2.09352 
0.50307 0.28899 1.82062 0.50307 1.57306 0.66353 0.50307 1.57306 1.82062 
0.50443 1.78387 1.10717 0.50443 1.78387 1.37698 0.50636 0.14546 1.59773 
0.50636 1.71659 0.88642 0.50636 1.71659 1.59773 0.50776 0.8308 2.09772 
0.50776 1.03125 2.09772 0.50845 1.7893 1.17247 0.50845 1.7893 1.31168 
0.50969 1.79139 1.24208 0.51169 0.88097 2.09979 0.51169 0.98108 2.09979 
0.51188 0.48557 1.97661 0.51188 1.37648 0.50754 0.51188 1.37648 1.97661 
0.51301 0.62754 2.04502 0.51301 1.23451 0.43913 0.51301 1.23451 2.04502 
0.5141 0.93103 2.0998 0.51781 0.19873 1.68436 0.51781 1.66332 0.79979 
0.51781 1.66332 1.68436 0.51864 0.12807 1.5358 0.51864 1.73398 0.94835 
0.51864 1.73398 1.5358 0.52101 0.40327 1.91292 0.52101 1.45878 0.57123 
0.52101 1.45878 1.91292 0.52393 0.25947 1.76601 0.52393 1.60258 0.71814 
0.52393 1.60258 1.76601 0.52495 0.32762 1.84235 0.52495 1.53443 0.6418 
0.52495 1.53443 1.84235 0.52631 0.67953 2.05432 0.52631 1.18252 2.05432 
0.52709 0.5302 1.99142 0.52709 1.33185 0.49273 0.52709 1.33185 1.99142 
0.52862 1.74826 1.01256 0.52862 1.74826 1.47159 0.5334 0.17668 1.62476 
0.5334 1.68537 0.85939 0.5334 1.68537 1.62476 0.53609 1.75884 1.07676 
0.53609 1.75884 1.40739 0.53806 0.73227 2.06122 0.53806 1.12978 2.06122 
0.53964 0.44668 1.9307 0.53964 1.41537 0.55345 0.53964 1.41537 1.9307 
0.54112 1.76598 1.14188 0.54112 1.76598 1.34227 0.54319 0.58051 2.00502 
0.54319 1.28154 0.47913 0.54319 1.28154 2.00502 0.54367 1.7696 1.20722 
0.54367 1.7696 1.27693 0.54449 0.78152 2.06741 0.54449 1.08053 2.06741 
0.54529 0.3675 1.86264 0.54529 1.49455 0.62151 0.54529 1.49455 1.86264 
0.5466 0.29663 1.78868 0.5466 1.56542 0.69547 0.5466 1.56542 1.78868 
0.54671 0.15786 1.56351 0.54671 1.70419 0.92064 0.54671 1.70419 1.56351 
0.54957 0.83115 2.07153 0.54957 1.0309 2.07153 0.55326 0.88102 2.07358 
0.55326 0.98103 2.07358 0.55557 0.25213 1.72212 0.55557 0.93103 2.07354 
0.55557 1.60992 0.76203 0.55557 1.60992 1.72212 0.5559 0.49037 1.94691 
0.5559 1.37168 0.53724 0.5559 1.37168 1.94691 0.55768 0.14235 1.50089 
0.55768 1.7197 0.98326 0.55768 1.7197 1.50089 0.55796 0.63212 2.01625 
0.55796 1.22993 0.4679 0.55796 1.22993 2.01625 0.56503 0.40993 1.88176 
0.56503 1.45212 0.60239 0.56503 1.45212 1.88176 0.56626 1.73183 1.04698 
0.56626 1.73183 1.43717 0.56795 0.33533 1.81003 0.56795 1.52672 0.67412 
0.56795 1.52672 1.81003 0.57081 0.53513 1.96141 0.57081 1.32692 0.52274 
0.57081 1.32692 1.96141 0.57102 0.68433 2.02507 0.57102 1.17772 0.45908 
0.57102 1.17772 2.02507 0.57241 1.74054 1.11155 0.57241 1.74054 1.3726 
0.57271 0.22797 1.66364 0.57271 1.63408 0.82051 0.57271 1.63408 1.66364 
0.57611 1.74577 1.17667 0.57611 1.74577 1.30748 0.57735 1.74752 1.24208 
0.57854 0.28899 1.74514 0.57854 1.57306 0.73901 0.57854 1.57306 1.74514 
0.5792 0.73244 2.0327 0.5792 1.12961 2.0327 0.58246 0.45247 1.89913 
0.58246 1.40958 0.58502 0.58246 1.40958 1.89913 0.58564 0.78177 2.03879 
0.58564 1.08028 2.03879 0.58694 0.58583 1.97443 0.58694 1.27622 0.50972 
0.58694 1.27622 1.97443 0.58777 0.20689 1.60286 0.58777 1.65516 0.88129 
0.58777 1.65516 1.60286 0.58794 0.37545 1.83001 0.58794 1.4866 0.65414 
0.58794 1.4866 1.83001 0.59082 0.83172 2.04275 0.59082 1.03033 2.04275 
0.59449 0.88166 2.04466 0.59449 0.98039 2.04466 0.5957 0.93103 2.04528 
0.59854 0.49642 1.91503 0.59854 1.36563 0.56912 0.59854 1.36563 1.91503 
0.60027 0.32762 1.76703 0.60027 1.53443 0.71712 0.60027 1.53443 1.76703 
0.60031 0.18922 1.54099 0.60031 1.67283 0.94316 0.60031 1.67283 1.54099 
0.6013 0.63755 1.98525 0.6013 1.2245 0.4989 0.6013 1.2245 1.98525 
0.60651 0.41692 1.84858 0.60651 1.44513 0.63557 0.60651 1.44513 1.84858 
0.60876 0.28325 1.70012 0.60876 1.5788 0.78403 0.60876 1.5788 1.70012 
0.61084 0.68503 1.99465 0.61084 1.17702 0.4895 0.61084 1.17702 1.99465 
0.6111 0.17462 1.47535 0.6111 1.68743 1.0088 0.6111 1.68743 1.47535 
0.61292 0.54118 1.92936 0.61292 1.32087 0.55479 0.61292 1.32087 1.92936 
0.61875 1.6982 1.07302 0.61875 1.6982 1.41113 0.61889 0.73311 2.00221 
0.61889 1.12894 0.48194 0.61889 1.12894 2.00221 0.62056 0.3675 1.78737 
0.62056 1.49455 0.69678 0.62056 1.49455 1.78737 0.62361 0.45963 1.86569 
0.62361 1.40242 0.61846 0.62361 1.40242 1.86569 0.62403 1.70553 1.13848 
0.62403 1.70553 1.34567 0.62552 0.78264 2.00804 0.62552 1.07941 2.00804 
0.62553 0.2603 1.64062 0.62553 1.60175 0.84353 0.62553 1.60175 1.64062 
0.62674 1.70932 1.20388 0.62674 1.70932 1.28027 0.62877 0.59215 1.94194 
0.62877 1.2699 0.54221 0.62877 1.2699 1.94194 0.63057 0.83254 2.01193 
0.63057 1.02951 2.01193 0.63083 0.32149 1.7222 0.63083 1.54056 0.76195 
0.63083 1.54056 1.7222 0.63325 0.88172 2.01445 0.63325 0.98033 2.01445 
0.63439 0.93103 2.01509 0.63922 0.50347 1.88129 0.63922 1.35858 0.60286 
0.63922 1.35858 1.88129 0.63957 0.24026 1.5794 0.63957 1.62179 0.90475 
0.63957 1.62179 1.5794 0.63969 0.40993 1.8071 0.63969 1.45212 0.67705 
0.63969 1.45212 1.8071 0.63979 0.63878 1.95289 0.63979 1.22327 0.53126 
0.63979 1.22327 1.95289 0.6493 0.68635 1.96217 0.6493 1.1757 0.52198 
0.6493 1.1757 1.96217 0.65136 0.36121 1.74312 0.65136 1.50084 0.74103 
0.65136 1.50084 1.74312 0.65216 0.22366 1.5147 0.65216 1.63839 0.96945 
0.65216 1.63839 1.5147 0.65328 0.54834 1.89536 0.65328 1.31371 0.58879 
0.65328 1.31371 1.89536 0.65703 0.73428 1.96982 0.65703 1.12777 0.51433 
0.65703 1.12777 1.96982 0.65706 0.45247 1.82454 0.65706 1.40958 0.65961 
0.65706 1.40958 1.82454 0.65935 0.31715 1.67615 0.65935 1.5449 0.808 
0.65935 1.5449 1.67615 0.66174 0.21034 1.44874 0.66174 1.65171 1.03541 
0.66174 1.65171 1.44874 0.66364 0.78388 1.97552 0.66364 1.07817 0.50863 
0.66364 1.07817 1.97552 0.66577 0.59414 1.90785 0.66577 1.26791 0.5763 
0.66577 1.26791 1.90785 0.66795 0.83265 1.97975 0.66795 1.0294 0.5044 
0.66795 1.0294 1.97975 0.66871 0.20113 1.38381 0.66871 1.66092 1.10034 
0.66871 1.66092 1.38381 0.67066 0.8819 1.98221 0.67066 0.98015 1.98221 
0.67085 0.40327 1.76308 0.67085 1.45878 0.72107 0.67085 1.45878 1.76308 
0.67156 0.93103 1.98303 0.67276 1.66695 1.16588 0.67276 1.66695 1.31827 
0.67296 0.49642 1.84061 0.67296 1.36563 0.64354 0.67296 1.36563 1.84061 
0.67472 1.66909 1.24208 0.67524 0.29518 1.61591 0.67524 1.56687 0.86824 
0.67524 1.56687 1.61591 0.67666 0.64074 1.91873 0.67666 1.22131 0.56542 
0.67666 1.22131 1.91873 0.68023 0.3566 1.69739 0.68023 1.50545 0.78676 
0.68023 1.50545 1.69739 0.68592 0.68804 1.92799 0.68592 1.17401 0.55616 
0.68592 1.17401 1.92799 0.68728 0.54118 1.85499 0.68728 1.32087 0.62916 
0.68728 1.32087 1.85499 0.68862 0.44668 1.78171 0.68862 1.41537 0.70244 
0.68862 1.41537 1.78171 0.68995 0.2771 1.55248 0.68995 1.58495 0.93167 
0.68995 1.58495 1.55248 0.69352 0.73593 1.93559 0.69352 1.12612 0.54856 
0.69352 1.12612 1.93559 0.69945 0.78429 1.94153 0.69945 1.07776 0.54262 
0.69945 1.07776 1.94153 0.69987 0.59215 1.87084 0.69987 1.2699 0.61331 
0.69987 1.2699 1.87084 0.70019 0.39821 1.7173 0.70019 1.46384 0.76685 
0.70019 1.46384 1.7173 0.70144 0.26175 1.48714 0.70144 1.6003 0.99701 
0.70144 1.6003 1.48714 0.7037 0.83301 1.94578 0.7037 1.02904 0.53837 
0.7037 1.02904 1.94578 0.70484 0.49037 1.79798 0.70484 1.37168 0.68617 
0.70484 1.37168 1.79798 0.70626 0.88196 1.94833 0.70626 0.98009 0.53582 
0.70626 0.98009 1.94833 0.70711 0.35367 1.65032 0.70711 0.93103 0.53497 
0.70711 0.93103 1.94918 0.70711 1.50838 0.83383 0.70711 1.50838 1.65032 
0.70937 0.24933 1.42119 0.70937 1.61272 1.06296 0.70937 1.61272 1.42119 
0.71082 0.63878 1.88187 0.71082 1.22327 0.60228 0.71082 1.22327 1.88187 
0.71519 0.24141 1.35585 0.71519 1.62064 1.1283 0.71519 1.62064 1.35585 
0.71834 0.44139 1.73629 0.71834 1.42066 0.74786 0.71834 1.42066 1.73629 
0.71933 0.53513 1.81289 0.71933 1.32692 0.67126 0.71933 1.32692 1.81289 
0.71959 1.62437 1.20387 0.71959 1.62437 1.28028 0.7201 0.68635 1.89138 
0.7201 1.1757 0.59277 0.7201 1.1757 1.89138 0.72377 0.33396 1.58802 
0.72377 1.52809 0.89613 0.72377 1.52809 1.58802 0.72743 0.39494 1.6704 
0.72743 1.46711 0.81375 0.72743 1.46711 1.6704 0.72774 0.73428 1.8991 
0.72774 1.12777 0.58505 0.72774 1.12777 1.8991 0.73235 0.58583 1.82901 
0.73235 1.27622 0.65514 0.73235 1.27622 1.82901 0.73344 0.78388 1.90571 
0.73344 1.07817 0.57844 0.73344 1.07817 1.90571 0.73454 0.48557 1.75396 
0.73454 1.37648 0.73019 0.73454 1.37648 1.75396 0.73714 0.31697 1.52414 
0.73714 1.54508 0.96001 0.73714 1.54508 1.52414 0.73768 0.83265 0.57412 
0.73768 0.83265 1.91003 0.73768 1.0294 0.57412 0.73768 1.0294 1.91003 
0.74014 0.8819 0.57141 0.74014 0.8819 1.91274 0.74014 0.98015 0.57141 
0.74014 0.98015 1.91274 0.74095 0.93103 0.57052 0.74095 0.93103 1.91363 
0.74318 0.63755 1.84338 0.74318 1.2245 0.64077 0.74318 1.2245 1.84338 
0.74592 0.43756 1.68939 0.74592 1.42449 0.79476 0.74592 1.42449 1.68939 
0.74716 0.30277 1.45898 0.74716 1.55928 1.02517 0.74716 1.55928 1.45898 
0.74934 0.5302 1.76917 0.74934 1.33185 0.71498 0.74934 1.33185 1.76917 
0.75184 0.39267 1.62275 0.75184 1.46938 0.8614 0.75184 1.46938 1.62275 
0.75257 0.68503 0.63124 0.75257 0.68503 1.85291 0.75257 1.17702 0.63124 
0.75257 1.17702 1.85291 0.75378 0.29142 1.39283 0.75378 1.57063 1.09132 
0.75378 1.57063 1.39283 0.76014 0.73311 0.62319 0.76014 0.73311 1.86096 
0.76014 1.12894 0.62319 0.76014 1.12894 1.86096 0.76031 0.28588 1.31767 
0.76031 1.57617 1.16648 0.76031 1.57617 1.31767 0.76249 1.57802 1.24208 
0.76254 0.48142 1.70725 0.76254 1.38063 0.7769 0.76254 1.38063 1.70725 
0.76294 0.58051 1.78527 0.76294 1.28154 0.69888 0.76294 1.28154 1.78527 
0.76597 0.78264 0.61655 0.76597 0.78264 1.8676 0.76597 1.07941 0.61655 
0.76597 1.07941 1.8676 0.76733 0.37396 1.5597 0.76733 1.48809 0.92445 
0.76733 1.48809 1.5597 0.76986 0.83254 0.6115 0.76986 0.83254 1.87265 
0.76986 1.02951 0.6115 0.76986 1.02951 1.87265 0.77074 0.43506 1.64204 
0.77074 1.42699 0.84211 0.77074 1.42699 1.64204 0.77237 0.88172 0.60882 
0.77237 0.88172 1.87533 0.77237 0.98033 0.60882 0.77237 0.98033 1.87533 
0.77301 0.93103 0.60768 0.77301 0.93103 1.87647 0.77417 0.63212 1.80003 
0.77417 1.22993 0.68412 0.77417 1.22993 1.80003 0.77723 0.52641 1.72395 
0.77723 1.33564 0.7602 0.77723 1.33564 1.72395 0.7796 0.35796 1.4947 
0.7796 1.50409 0.98945 0.7796 1.50409 1.4947 0.78299 0.68433 0.67106 
0.78299 0.68433 1.81309 0.78299 1.17772 0.67106 0.78299 1.17772 1.81309 
0.78781 0.47894 1.66037 0.78781 1.38311 0.82378 0.78781 1.38311 1.66037 
0.78833 0.34486 1.429 0.78833 1.51719 1.05515 0.78833 1.51719 1.429 
0.79063 0.73244 0.66288 0.79063 0.73244 1.82127 0.79063 1.12961 0.66288 
0.79063 1.12961 1.82127 0.79126 0.57645 1.74025 0.79126 1.2856 0.7439 
0.79126 1.2856 1.74025 0.79335 0.43397 1.59354 0.79335 1.42808 0.89061 
0.79335 1.42808 1.59354 0.79671 0.78177 0.65644 0.79671 0.78177 1.82771 
0.79671 1.08028 0.65644 0.79671 1.08028 1.82771 0.79855 0.33995 1.3559 
0.79855 1.5221 1.12825 0.79855 1.5221 1.3559 0.80067 0.83172 0.65126 
0.80067 0.83172 1.83289 0.80067 1.03033 0.65126 0.80067 1.03033 1.83289 
0.80258 0.88166 0.64758 0.80258 0.88166 1.83657 0.80258 0.98039 0.64758 
0.80258 0.98039 1.83657 0.80291 0.52377 1.67737 0.80291 1.33828 0.80678 
0.80291 1.33828 1.67737 0.80295 0.62754 0.72907 0.80295 0.62754 1.75508 
0.80295 1.23451 0.72907 0.80295 1.23451 1.75508 0.80296 0.33621 1.20384 
0.80296 0.33621 1.28031 0.80296 1.52584 1.20384 0.80296 1.52584 1.28031 
0.80321 0.93103 0.64638 0.80321 0.93103 1.83777 0.80787 0.41652 1.52952 
0.80787 1.44553 0.95463 0.80787 1.44553 1.52952 0.81086 0.47755 1.61202 
0.81086 1.3845 0.87213 0.81086 1.3845 1.61202 0.81225 0.67953 0.71576 
0.81225 0.67953 1.76839 0.81225 1.18252 0.71576 0.81225 1.18252 1.76839 
0.81792 0.573 0.79172 0.81792 0.573 1.69243 0.81792 1.28905 0.79172 
0.81792 1.28905 1.69243 0.81866 0.40143 1.46417 0.81866 1.46062 1.01998 
0.81866 1.46062 1.46417 0.81914 0.73227 0.70402 0.81914 0.73227 1.78013 
0.81914 1.12978 0.70402 0.81914 1.12978 1.78013 0.82533 0.78152 0.69758 
0.82533 0.78152 1.78657 0.82533 1.08053 0.69758 0.82533 1.08053 1.78657 
0.82631 0.52228 1.62955 0.82631 1.33977 0.8546 0.82631 1.33977 1.62955 
0.82946 0.83115 0.69251 0.82946 0.83115 1.79164 0.82946 1.0309 0.69251 
0.82946 1.0309 1.79164 0.83005 0.62397 0.77654 0.83005 0.62397 1.70761 
0.83005 1.23808 0.77654 0.83005 1.23808 1.70761 0.83097 0.39519 1.0925 
0.83097 0.39519 1.39165 0.83097 1.46686 1.0925 0.83097 1.46686 1.39165 
0.83147 0.4774 1.56283 0.83147 0.93103 0.6865 0.83147 0.93103 1.79765 
0.83147 1.38465 0.92132 0.83147 1.38465 1.56283 0.83151 0.88102 0.68881 
0.83151 0.88102 1.79534 0.83151 0.98103 0.68881 0.83151 0.98103 1.79534 
0.83874 0.39186 1.16583 0.83874 0.39186 1.31832 0.83874 1.47019 1.16583 
0.83874 1.47019 1.31832 0.8398 0.67616 0.76272 0.8398 0.67616 1.72143 
0.8398 1.18589 0.76272 0.8398 1.18589 1.72143 0.84119 0.39029 1.24208 
0.84119 1.47176 1.24208 0.8417 0.57128 0.83943 0.8417 0.57128 1.64472 
0.8417 1.29077 0.83943 0.8417 1.29077 1.64472 0.84461 0.46085 0.98601 
0.84461 0.46085 1.49814 0.84461 1.4012 0.98601 0.84461 1.4012 1.49814 
0.84711 0.72884 0.75063 0.84711 0.72884 1.73352 0.84711 1.13321 0.75063 
0.84711 1.13321 1.73352 0.84737 0.52195 0.90352 0.84737 0.52195 1.58063 
0.84737 1.3401 0.90352 0.84737 1.3401 1.58063 0.85144 0.78114 0.73951 
0.85144 0.78114 1.74464 0.85144 1.08091 0.73951 0.85144 1.08091 1.74464 
0.85467 0.62131 0.8254 0.85467 0.62131 1.65875 0.85467 1.24074 0.8254 
0.85467 1.24074 1.65875 0.85565 0.8308 0.73431 0.85565 0.8308 1.74984 
0.85565 1.03125 0.73431 0.85565 1.03125 1.74984 0.85771 0.88097 0.73039 
0.85771 0.88097 1.75376 0.85771 0.98108 0.73039 0.85771 0.98108 1.75376 
0.85773 0.93103 0.72797 0.85773 0.93103 1.75618 0.85926 0.45392 1.05754 
0.85926 0.45392 1.42661 0.85926 1.40813 1.05754 0.85926 1.40813 1.42661 
0.86321 0.57062 0.88855 0.86321 0.57062 1.5956 0.86321 1.29143 0.88855 
0.86321 1.29143 1.5956 0.86492 0.67327 0.8114 0.86492 0.67327 1.67275 
0.86492 1.18878 0.8114 0.86492 1.18878 1.67275 0.86603 0.52278 0.9534 
0.86603 0.52278 1.53075 0.86603 1.33927 0.9534 0.86603 1.33927 1.53075 
0.86917 0.44921 1.1307 0.86917 0.44921 1.35345 0.86917 1.41284 1.1307 
0.86917 1.41284 1.35345 0.87257 0.72601 0.7987 0.87257 0.72601 1.68545 
0.87257 1.13604 0.7987 0.87257 1.13604 1.68545 0.87414 0.44686 1.20384 
0.87414 0.44686 1.28031 0.87414 1.41519 1.20384 0.87414 1.41519 1.28031 
0.87655 0.62057 0.87428 0.87655 0.62057 1.60987 0.87655 1.24148 0.87428 
0.87655 1.24148 1.60987 0.87742 0.77814 0.78737 0.87742 0.77814 1.69678 
0.87742 1.08391 0.78737 0.87742 1.08391 1.69678 0.87975 0.83071 0.77735 
0.87975 0.83071 1.7068 0.87975 1.03134 0.77735 0.87975 1.03134 1.7068 
0.88192 0.93103 0.77068 0.88192 0.93103 1.71347 0.88195 0.8808 0.77342 
0.88195 0.8808 1.71073 0.88195 0.98125 0.77342 0.88195 0.98125 1.71073 
0.88222 0.57124 0.93838 0.88222 0.57124 1.54577 0.88222 1.29081 0.93838 
0.88222 1.29081 1.54577 0.88281 0.51487 1.0242 0.88281 0.51487 1.45995 
0.88281 1.34718 1.0242 0.88281 1.34718 1.45995 0.8873 0.67112 0.8611 
0.8873 0.67112 1.62305 0.8873 1.19093 0.8611 0.8873 1.19093 1.62305 
0.89486 0.50919 1.09618 0.89486 0.50919 1.38797 0.89486 1.35286 1.09618 
0.89486 1.35286 1.38797 0.89544 0.72379 0.84808 0.89544 0.72379 1.63607 
0.89544 1.13826 0.84808 0.89544 1.13826 1.63607 0.89592 0.62072 0.92421 
0.89592 0.62072 1.55994 0.89592 1.24133 0.92421 0.89592 1.24133 1.55994 
0.89687 0.5699 0.98672 0.89687 0.5699 1.49743 0.89687 1.29215 0.98672 
0.89687 1.29215 1.49743 0.90092 0.77564 0.83686 0.90092 0.77564 1.64729 
0.90092 1.08641 0.83686 0.90092 1.08641 1.64729 0.90211 0.50577 1.16893 
0.90211 0.50577 1.31522 0.90211 1.35628 1.16893 0.90211 1.35628 1.31522 
0.90374 0.8282 0.82652 0.90374 0.8282 1.65763 0.90374 1.03385 0.82652 
0.90374 1.03385 1.65763 0.90394 0.88075 0.81737 0.90394 0.88075 1.66678 
0.90394 0.9813 0.81737 0.90394 0.9813 1.66678 0.90399 0.93103 0.81452 
0.90399 0.93103 1.66963 0.90453 0.50462 1.24208 0.90453 1.35743 1.24208 
0.90708 0.67108 0.91095 0.90708 0.67108 1.5732 0.90708 1.19097 0.91095 
0.90708 1.19097 1.5732 0.91106 0.61924 0.97233 0.91106 0.61924 1.51182 
0.91106 1.24281 0.97233 0.91106 1.24281 1.51182 0.91147 0.56303 1.05823 
0.91147 0.56303 1.42592 0.91147 1.29902 1.05823 0.91147 1.29902 1.42592 
0.91566 0.72218 0.89863 0.91566 0.72218 1.58552 0.91566 1.13987 0.89863 
0.91566 1.13987 1.58552 0.92133 0.5584 1.13118 0.92133 0.5584 1.35297 
0.92133 1.30365 1.13118 0.92133 1.30365 1.35297 0.92164 0.77387 0.88728 
0.92164 0.77387 1.59687 0.92164 1.08818 0.88728 0.92164 1.08818 1.59687 
0.92272 0.66973 0.95869 0.92272 0.66973 1.52546 0.92272 1.19232 0.95869 
0.92272 1.19232 1.52546 0.92388 0.61857 1.02113 0.92388 0.61857 1.46302 
0.92388 0.93103 0.85939 0.92388 0.93103 1.62476 0.92388 1.24348 1.02113 
0.92388 1.24348 1.46302 0.92501 0.82601 0.87694 0.92501 0.82601 1.60721 
0.92501 1.03604 0.87694 0.92501 1.03604 1.60721 0.92576 0.87844 0.86764 
0.92576 0.87844 1.61651 0.92576 0.98361 0.86764 0.92576 0.98361 1.61651 
0.92628 0.55608 1.20429 0.92628 0.55608 1.27986 0.92628 1.30597 1.20429 
0.92628 1.30597 1.27986 0.93178 0.72076 0.94614 0.93178 0.72076 1.53801 
0.93178 1.14129 0.94614 0.93178 1.14129 1.53801 0.93606 0.66885 1.00743 
0.93606 0.66885 1.47672 0.93606 1.1932 1.00743 0.93606 1.1932 1.47672 
0.93638 0.61304 1.0935 0.93638 0.61304 1.39065 0.93638 1.24901 1.0935 
0.93638 1.24901 1.39065 0.93819 0.77358 0.93385 0.93819 0.77358 1.5503 
0.93819 1.08847 0.93385 0.93819 1.08847 1.5503 0.94154 0.93103 0.90519 
0.94154 0.93103 1.57896 0.94196 0.82571 0.92329 0.94196 0.82571 1.56086 
0.94196 1.03634 0.92329 0.94196 1.03634 1.56086 0.94306 0.8784 0.91364 
0.94306 0.8784 1.57051 0.94306 0.98365 0.91364 0.94306 0.98365 1.57051 
0.94381 0.60924 1.16668 0.94381 0.60924 1.31747 0.94381 1.25281 1.16668 
0.94381 1.25281 1.31747 0.94555 0.71988 0.99439 0.94555 0.71988 1.48976 
0.94555 1.14217 0.99439 0.94555 1.14217 1.48976 0.9465 0.60832 1.24208 
0.9465 1.25373 1.24208 0.94693 0.66857 1.05649 0.94693 0.66857 1.42766 
0.94693 1.19348 1.05649 0.94693 1.19348 1.42766 0.9525 0.77254 0.98202 
0.9525 0.77254 1.50213 0.9525 1.08951 0.98202 0.9525 1.08951 1.50213 
0.95661 0.82568 0.97042 0.95661 0.82568 1.51373 0.95661 1.03637 0.97042 
0.95661 1.03637 1.51373 0.95694 0.93103 0.95179 0.95694 0.93103 1.53236 
0.95694 0.71952 1.04327 0.95694 0.71952 1.44088 0.95694 1.14253 1.04327 
0.95694 1.14253 1.44088 0.95704 0.66386 1.1294 0.95704 0.66386 1.35475 
0.95704 1.19819 1.1294 0.95704 1.19819 1.35475 0.95815 0.87828 0.9607 
0.95815 0.87828 1.52345 0.95815 0.98377 0.9607 0.95815 0.98377 1.52345 
0.96257 0.66265 1.20429 0.96257 0.66265 1.27986 0.96257 1.1994 1.20429 
0.96257 1.1994 1.27986 0.96447 0.77195 1.03113 0.96447 0.77195 1.45302 
0.96447 1.0901 1.03113 0.96447 1.0901 1.45302 0.96593 0.7197 1.09265 
0.96593 0.7197 1.3915 0.96593 1.14235 1.09265 0.96593 1.14235 1.3915 
0.9691 0.82507 1.01933 0.9691 0.82507 1.46482 0.9691 1.03698 1.01933 
0.9691 1.03698 1.46482 0.97003 0.93103 0.99909 0.97003 0.93103 1.48506 
0.97083 0.87824 1.00819 0.97083 0.87824 1.47596 0.97083 0.98381 1.00819 
0.97083 0.98381 1.47596 0.97396 0.77198 1.08048 0.97396 0.77198 1.40367 
0.97396 1.09007 1.08048 0.97396 1.09007 1.40367 0.97415 0.7179 1.16715 
0.97415 0.7179 1.317 0.97415 1.14415 1.16715 0.97415 1.14415 1.317 
0.97689 0.7173 1.24208 0.97689 1.14475 1.24208 0.97912 0.82474 1.06879 
0.97912 0.82474 1.41536 0.97912 1.03731 1.06879 0.97912 1.03731 1.41536 
0.98079 0.77173 1.12944 0.98079 0.77173 1.35471 0.98079 0.93103 1.04698 
0.98079 0.93103 1.43717 0.98079 1.09032 1.12944 0.98079 1.09032 1.35471 
0.9814 0.8778 1.05762 0.9814 0.8778 1.42653 0.9814 0.98425 1.05762 
0.9814 0.98425 1.42653 0.98631 0.77053 1.20431 0.98631 0.77053 1.27984 
0.98631 1.09152 1.20431 0.98631 1.09152 1.27984 0.98648 0.82446 1.1176 
0.98648 0.82446 1.36655 0.98648 1.03759 1.1176 0.98648 1.03759 1.36655 
0.98918 0.93103 1.09534 0.98918 0.93103 1.38881 0.98928 0.87777 1.10613 
0.98928 0.87777 1.37802 0.98928 0.98428 1.10613 0.98928 0.98428 1.37802 
0.99144 0.82445 1.16672 0.99144 0.82445 1.31743 0.99144 1.0376 1.16672 
0.99144 1.0376 1.31743 0.99427 0.82415 1.24208 0.99427 1.0379 1.24208 
0.99479 0.87766 1.15526 0.99479 0.87766 1.32889 0.99479 0.98439 1.15526 
0.99479 0.98439 1.32889 0.99518 0.93103 1.14406 0.99518 0.93103 1.34009 
0.99786 0.87762 1.20431 0.99786 0.87762 1.27984 0.99786 0.98443 1.20431 
0.99786 0.98443 1.27984 0.9988 0.93103 1.19301 0.9988 0.93103 1.29114 
1 0.93103 1.24208 -1 -0.93103 1.24208 -0.9988 -0.93103 1.19301 
-0.9988 -0.93103 1.29114 -0.99786 -0.98443 1.20431 -0.99786 -0.98443 1.27984 
-0.99786 -0.87762 1.20431 -0.99786 -0.87762 1.27984 -0.99518 -0.93103 1.14406 
-0.99518 -0.93103 1.34009 -0.99479 -0.98439 1.15526 -0.99479 -0.98439 1.32889 
-0.99479 -0.87766 1.15526 -0.99479 -0.87766 1.32889 -0.99427 -1.0379 1.24208 
-0.99427 -0.82415 1.24208 -0.99144 -1.0376 1.16672 -0.99144 -1.0376 1.31743 
-0.99144 -0.82445 1.16672 -0.99144 -0.82445 1.31743 -0.98928 -0.98428 1.10613 
-0.98928 -0.98428 1.37802 -0.98928 -0.87777 1.10613 -0.98928 -0.87777 1.37802 
-0.98918 -0.93103 1.09534 -0.98918 -0.93103 1.38881 -0.98648 -1.03759 1.1176 
-0.98648 -1.03759 1.36655 -0.98648 -0.82446 1.1176 -0.98648 -0.82446 1.36655 
-0.98631 -1.09152 1.20431 -0.98631 -1.09152 1.27984 -0.98631 -0.77053 1.20431 
-0.98631 -0.77053 1.27984 -0.9814 -0.98425 1.05762 -0.9814 -0.98425 1.42653 
-0.9814 -0.8778 1.05762 -0.9814 -0.8778 1.42653 -0.98079 -1.09032 1.12944 
-0.98079 -1.09032 1.35471 -0.98079 -0.93103 1.04698 -0.98079 -0.93103 1.43717 
-0.98079 -0.77173 1.12944 -0.98079 -0.77173 1.35471 -0.97912 -1.03731 1.06879 
-0.97912 -1.03731 1.41536 -0.97912 -0.82474 1.06879 -0.97912 -0.82474 1.41536 
-0.97689 -1.14475 1.24208 -0.97689 -0.7173 1.24208 -0.97415 -1.14415 1.16715 
-0.97415 -1.14415 1.317 -0.97415 -0.7179 1.16715 -0.97415 -0.7179 1.317 
-0.97396 -1.09007 1.08048 -0.97396 -1.09007 1.40367 -0.97396 -0.77198 1.08048 
-0.97396 -0.77198 1.40367 -0.97083 -0.98381 1.00819 -0.97083 -0.98381 1.47596 
-0.97083 -0.87824 1.00819 -0.97083 -0.87824 1.47596 -0.97003 -0.93103 0.99909 
-0.97003 -0.93103 1.48506 -0.9691 -1.03698 1.01933 -0.9691 -1.03698 1.46482 
-0.9691 -0.82507 1.01933 -0.9691 -0.82507 1.46482 -0.96593 -1.14235 1.09265 
-0.96593 -1.14235 1.3915 -0.96593 -0.7197 1.09265 -0.96593 -0.7197 1.3915 
-0.96447 -1.0901 1.03113 -0.96447 -1.0901 1.45302 -0.96447 -0.77195 1.03113 
-0.96447 -0.77195 1.45302 -0.96257 -1.1994 1.20429 -0.96257 -1.1994 1.27986 
-0.96257 -0.66265 1.20429 -0.96257 -0.66265 1.27986 -0.95815 -0.98377 0.9607 
-0.95815 -0.98377 1.52345 -0.95815 -0.87828 0.9607 -0.95815 -0.87828 1.52345 
-0.95704 -1.19819 1.1294 -0.95704 -1.19819 1.35475 -0.95704 -0.66386 1.1294 
-0.95704 -0.66386 1.35475 -0.95694 -1.14253 1.04327 -0.95694 -1.14253 1.44088 
-0.95694 -0.71952 1.04327 -0.95694 -0.71952 1.44088 -0.95694 -0.93103 0.95179 
-0.95694 -0.93103 1.53236 -0.95661 -1.03637 0.97042 -0.95661 -1.03637 1.51373 
-0.95661 -0.82568 0.97042 -0.95661 -0.82568 1.51373 -0.9525 -1.08951 0.98202 
-0.9525 -1.08951 1.50213 -0.9525 -0.77254 0.98202 -0.9525 -0.77254 1.50213 
-0.94693 -1.19348 1.05649 -0.94693 -1.19348 1.42766 -0.94693 -0.66857 1.05649 
-0.94693 -0.66857 1.42766 -0.9465 -1.25373 1.24208 -0.9465 -0.60832 1.24208 
-0.94555 -1.14217 0.99439 -0.94555 -1.14217 1.48976 -0.94555 -0.71988 0.99439 
-0.94555 -0.71988 1.48976 -0.94381 -1.25281 1.16668 -0.94381 -1.25281 1.31747 
-0.94381 -0.60924 1.16668 -0.94381 -0.60924 1.31747 -0.94306 -0.98365 0.91364 
-0.94306 -0.98365 1.57051 -0.94306 -0.8784 0.91364 -0.94306 -0.8784 1.57051 
-0.94196 -1.03634 0.92329 -0.94196 -1.03634 1.56086 -0.94196 -0.82571 0.92329 
-0.94196 -0.82571 1.56086 -0.94154 -0.93103 0.90519 -0.94154 -0.93103 1.57896 
-0.93819 -1.08847 0.93385 -0.93819 -1.08847 1.5503 -0.93819 -0.77358 0.93385 
-0.93819 -0.77358 1.5503 -0.93638 -1.24901 1.0935 -0.93638 -1.24901 1.39065 
-0.93638 -0.61304 1.0935 -0.93638 -0.61304 1.39065 -0.93606 -1.1932 1.00743 
-0.93606 -1.1932 1.47672 -0.93606 -0.66885 1.00743 -0.93606 -0.66885 1.47672 
-0.93178 -1.14129 0.94614 -0.93178 -1.14129 1.53801 -0.93178 -0.72076 0.94614 
-0.93178 -0.72076 1.53801 -0.92628 -1.30597 1.20429 -0.92628 -1.30597 1.27986 
-0.92628 -0.55608 1.20429 -0.92628 -0.55608 1.27986 -0.92576 -0.98361 0.86764 
-0.92576 -0.98361 1.61651 -0.92576 -0.87844 0.86764 -0.92576 -0.87844 1.61651 
-0.92501 -1.03604 0.87694 -0.92501 -1.03604 1.60721 -0.92501 -0.82601 0.87694 
-0.92501 -0.82601 1.60721 -0.92388 -1.24348 1.02113 -0.92388 -1.24348 1.46302 
-0.92388 -0.93103 0.85939 -0.92388 -0.93103 1.62476 -0.92388 -0.61857 1.02113 
-0.92388 -0.61857 1.46302 -0.92272 -1.19232 0.95869 -0.92272 -1.19232 1.52546 
-0.92272 -0.66973 0.95869 -0.92272 -0.66973 1.52546 -0.92164 -1.08818 0.88728 
-0.92164 -1.08818 1.59687 -0.92164 -0.77387 0.88728 -0.92164 -0.77387 1.59687 
-0.92133 -1.30365 1.13118 -0.92133 -1.30365 1.35297 -0.92133 -0.5584 1.13118 
-0.92133 -0.5584 1.35297 -0.91566 -1.13987 0.89863 -0.91566 -1.13987 1.58552 
-0.91566 -0.72218 0.89863 -0.91566 -0.72218 1.58552 -0.91147 -1.29902 1.05823 
-0.91147 -1.29902 1.42592 -0.91147 -0.56303 1.05823 -0.91147 -0.56303 1.42592 
-0.91106 -1.24281 0.97233 -0.91106 -1.24281 1.51182 -0.91106 -0.61924 0.97233 
-0.91106 -0.61924 1.51182 -0.90708 -1.19097 0.91095 -0.90708 -1.19097 1.5732 
-0.90708 -0.67108 0.91095 -0.90708 -0.67108 1.5732 -0.90453 -1.35743 1.24208 
-0.90453 -0.50462 1.24208 -0.90399 -0.93103 0.81452 -0.90399 -0.93103 1.66963 
-0.90394 -0.9813 0.81737 -0.90394 -0.9813 1.66678 -0.90394 -0.88075 0.81737 
-0.90394 -0.88075 1.66678 -0.90374 -1.03385 0.82652 -0.90374 -1.03385 1.65763 
-0.90374 -0.8282 0.82652 -0.90374 -0.8282 1.65763 -0.90211 -1.35628 1.16893 
-0.90211 -1.35628 1.31522 -0.90211 -0.50577 1.16893 -0.90211 -0.50577 1.31522 
-0.90092 -1.08641 0.83686 -0.90092 -1.08641 1.64729 -0.90092 -0.77564 0.83686 
-0.90092 -0.77564 1.64729 -0.89687 -1.29215 0.98672 -0.89687 -1.29215 1.49743 
-0.89687 -0.5699 0.98672 -0.89687 -0.5699 1.49743 -0.89592 -1.24133 0.92421 
-0.89592 -1.24133 1.55994 -0.89592 -0.62072 0.92421 -0.89592 -0.62072 1.55994 
-0.89544 -1.13826 0.84808 -0.89544 -1.13826 1.63607 -0.89544 -0.72379 0.84808 
-0.89544 -0.72379 1.63607 -0.89486 -1.35286 1.09618 -0.89486 -1.35286 1.38797 
-0.89486 -0.50919 1.09618 -0.89486 -0.50919 1.38797 -0.8873 -1.19093 0.8611 
-0.8873 -1.19093 1.62305 -0.8873 -0.67112 0.8611 -0.8873 -0.67112 1.62305 
-0.88281 -1.34718 1.0242 -0.88281 -1.34718 1.45995 -0.88281 -0.51487 1.0242 
-0.88281 -0.51487 1.45995 -0.88222 -1.29081 0.93838 -0.88222 -1.29081 1.54577 
-0.88222 -0.57124 0.93838 -0.88222 -0.57124 1.54577 -0.88195 -0.98125 0.77342 
-0.88195 -0.98125 1.71073 -0.88195 -0.8808 0.77342 -0.88195 -0.8808 1.71073 
-0.88192 -0.93103 0.77068 -0.88192 -0.93103 1.71347 -0.87975 -1.03134 0.77735 
-0.87975 -1.03134 1.7068 -0.87975 -0.83071 0.77735 -0.87975 -0.83071 1.7068 
-0.87742 -1.08391 0.78737 -0.87742 -1.08391 1.69678 -0.87742 -0.77814 0.78737 
-0.87742 -0.77814 1.69678 -0.87655 -1.24148 0.87428 -0.87655 -1.24148 1.60987 
-0.87655 -0.62057 0.87428 -0.87655 -0.62057 1.60987 -0.87414 -1.41519 1.20384 
-0.87414 -1.41519 1.28031 -0.87414 -0.44686 1.20384 -0.87414 -0.44686 1.28031 
-0.87257 -1.13604 0.7987 -0.87257 -1.13604 1.68545 -0.87257 -0.72601 0.7987 
-0.87257 -0.72601 1.68545 -0.86917 -1.41284 1.1307 -0.86917 -1.41284 1.35345 
-0.86917 -0.44921 1.1307 -0.86917 -0.44921 1.35345 -0.86603 -1.33927 0.9534 
-0.86603 -1.33927 1.53075 -0.86603 -0.52278 0.9534 -0.86603 -0.52278 1.53075 
-0.86492 -1.18878 0.8114 -0.86492 -1.18878 1.67275 -0.86492 -0.67327 0.8114 
-0.86492 -0.67327 1.67275 -0.86321 -1.29143 0.88855 -0.86321 -1.29143 1.5956 
-0.86321 -0.57062 0.88855 -0.86321 -0.57062 1.5956 -0.85926 -1.40813 1.05754 
-0.85926 -1.40813 1.42661 -0.85926 -0.45392 1.05754 -0.85926 -0.45392 1.42661 
-0.85773 -0.93103 0.72797 -0.85773 -0.93103 1.75618 -0.85771 -0.98108 0.73039 
-0.85771 -0.98108 1.75376 -0.85771 -0.88097 0.73039 -0.85771 -0.88097 1.75376 
-0.85565 -1.03125 0.73431 -0.85565 -1.03125 1.74984 -0.85565 -0.8308 0.73431 
-0.85565 -0.8308 1.74984 -0.85467 -1.24074 0.8254 -0.85467 -1.24074 1.65875 
-0.85467 -0.62131 0.8254 -0.85467 -0.62131 1.65875 -0.85144 -1.08091 0.73951 
-0.85144 -1.08091 1.74464 -0.85144 -0.78114 0.73951 -0.85144 -0.78114 1.74464 
-0.84737 -1.3401 0.90352 -0.84737 -1.3401 1.58063 -0.84737 -0.52195 0.90352 
-0.84737 -0.52195 1.58063 -0.84711 -1.13321 0.75063 -0.84711 -1.13321 1.73352 
-0.84711 -0.72884 0.75063 -0.84711 -0.72884 1.73352 -0.84461 -1.4012 0.98601 
-0.84461 -1.4012 1.49814 -0.84461 -0.46085 0.98601 -0.84461 -0.46085 1.49814 
-0.8417 -1.29077 0.83943 -0.8417 -1.29077 1.64472 -0.8417 -0.57128 0.83943 
-0.8417 -0.57128 1.64472 -0.84119 -1.47176 1.24208 -0.84119 -0.39029 1.24208 
-0.8398 -1.18589 0.76272 -0.8398 -1.18589 1.72143 -0.8398 -0.67616 0.76272 
-0.8398 -0.67616 1.72143 -0.83874 -1.47019 1.16583 -0.83874 -1.47019 1.31832 
-0.83874 -0.39186 1.16583 -0.83874 -0.39186 1.31832 -0.83151 -0.98103 0.68881 
-0.83151 -0.98103 1.79534 -0.83151 -0.88102 0.68881 -0.83151 -0.88102 1.79534 
-0.83147 -1.38465 0.92132 -0.83147 -1.38465 1.56283 -0.83147 -0.93103 0.6865 
-0.83147 -0.93103 1.79765 -0.83147 -0.4774 1.56283 -0.83097 -1.46686 1.0925 
-0.83097 -1.46686 1.39165 -0.83097 -0.39519 1.0925 -0.83097 -0.39519 1.39165 
-0.83005 -1.23808 0.77654 -0.83005 -1.23808 1.70761 -0.83005 -0.62397 0.77654 
-0.83005 -0.62397 1.70761 -0.82946 -1.0309 0.69251 -0.82946 -1.0309 1.79164 
-0.82946 -0.83115 0.69251 -0.82946 -0.83115 1.79164 -0.82631 -1.33977 0.8546 
-0.82631 -1.33977 1.62955 -0.82631 -0.52228 1.62955 -0.82533 -1.08053 0.69758 
-0.82533 -1.08053 1.78657 -0.82533 -0.78152 0.69758 -0.82533 -0.78152 1.78657 
-0.81914 -1.12978 0.70402 -0.81914 -1.12978 1.78013 -0.81914 -0.73227 0.70402 
-0.81914 -0.73227 1.78013 -0.81866 -1.46062 1.01998 -0.81866 -1.46062 1.46417 
-0.81866 -0.40143 1.46417 -0.81792 -1.28905 0.79172 -0.81792 -1.28905 1.69243 
-0.81792 -0.573 0.79172 -0.81792 -0.573 1.69243 -0.81225 -1.18252 0.71576 
-0.81225 -1.18252 1.76839 -0.81225 -0.67953 0.71576 -0.81225 -0.67953 1.76839 
-0.81086 -1.3845 0.87213 -0.81086 -1.3845 1.61202 -0.81086 -0.47755 1.61202 
-0.80787 -1.44553 0.95463 -0.80787 -1.44553 1.52952 -0.80787 -0.41652 1.52952 
-0.80321 -0.93103 0.64638 -0.80321 -0.93103 1.83777 -0.80296 -1.52584 1.20384 
-0.80296 -1.52584 1.28031 -0.80296 -0.33621 1.20384 -0.80296 -0.33621 1.28031 
-0.80295 -1.23451 0.72907 -0.80295 -1.23451 1.75508 -0.80295 -0.62754 0.72907 
-0.80295 -0.62754 1.75508 -0.80291 -1.33828 0.80678 -0.80291 -1.33828 1.67737 
-0.80291 -0.52377 1.67737 -0.80258 -0.98039 0.64758 -0.80258 -0.98039 1.83657 
-0.80258 -0.88166 0.64758 -0.80258 -0.88166 1.83657 -0.80067 -1.03033 0.65126 
-0.80067 -1.03033 1.83289 -0.80067 -0.83172 0.65126 -0.80067 -0.83172 1.83289 
-0.79855 -1.5221 1.12825 -0.79855 -1.5221 1.3559 -0.79855 -0.33995 1.3559 
-0.79671 -1.08028 0.65644 -0.79671 -1.08028 1.82771 -0.79671 -0.78177 0.65644 
-0.79671 -0.78177 1.82771 -0.79335 -1.42808 0.89061 -0.79335 -1.42808 1.59354 
-0.79335 -0.43397 1.59354 -0.79126 -1.2856 0.7439 -0.79126 -1.2856 1.74025 
-0.79126 -0.57645 1.74025 -0.79063 -1.12961 0.66288 -0.79063 -1.12961 1.82127 
-0.79063 -0.73244 0.66288 -0.79063 -0.73244 1.82127 -0.78833 -1.51719 1.05515 
-0.78833 -1.51719 1.429 -0.78833 -0.34486 1.429 -0.78781 -1.38311 0.82378 
-0.78781 -1.38311 1.66037 -0.78781 -0.47894 1.66037 -0.78299 -1.17772 0.67106 
-0.78299 -1.17772 1.81309 -0.78299 -0.68433 0.67106 -0.78299 -0.68433 1.81309 
-0.7796 -1.50409 0.98945 -0.7796 -1.50409 1.4947 -0.7796 -0.35796 1.4947 
-0.77723 -1.33564 0.7602 -0.77723 -1.33564 1.72395 -0.77723 -0.52641 1.72395 
-0.77417 -1.22993 0.68412 -0.77417 -1.22993 1.80003 -0.77417 -0.63212 1.80003 
-0.77301 -0.93103 0.60768 -0.77301 -0.93103 1.87647 -0.77237 -0.98033 0.60882 
-0.77237 -0.98033 1.87533 -0.77237 -0.88172 0.60882 -0.77237 -0.88172 1.87533 
-0.77074 -1.42699 0.84211 -0.77074 -1.42699 1.64204 -0.77074 -0.43506 1.64204 
-0.76986 -1.02951 0.6115 -0.76986 -1.02951 1.87265 -0.76986 -0.83254 0.6115 
-0.76986 -0.83254 1.87265 -0.76733 -1.48809 0.92445 -0.76733 -1.48809 1.5597 
-0.76733 -0.37396 1.5597 -0.76597 -1.07941 0.61655 -0.76597 -1.07941 1.8676 
-0.76597 -0.78264 0.61655 -0.76597 -0.78264 1.8676 -0.76294 -1.28154 0.69888 
-0.76294 -1.28154 1.78527 -0.76294 -0.58051 1.78527 -0.76254 -1.38063 0.7769 
-0.76254 -1.38063 1.70725 -0.76254 -0.48142 1.70725 -0.76249 -1.57802 1.24208 
-0.76031 -1.57617 1.16648 -0.76031 -1.57617 1.31767 -0.76031 -0.28588 1.31767 
-0.76014 -1.12894 0.62319 -0.76014 -1.12894 1.86096 -0.76014 -0.73311 0.62319 
-0.76014 -0.73311 1.86096 -0.75378 -1.57063 1.09132 -0.75378 -1.57063 1.39283 
-0.75378 -0.29142 1.39283 -0.75257 -1.17702 0.63124 -0.75257 -1.17702 1.85291 
-0.75257 -0.68503 0.63124 -0.75257 -0.68503 1.85291 -0.75184 -1.46938 0.8614 
-0.75184 -1.46938 1.62275 -0.75184 -0.39267 1.62275 -0.74934 -1.33185 0.71498 
-0.74934 -1.33185 1.76917 -0.74934 -0.5302 1.76917 -0.74716 -1.55928 1.02517 
-0.74716 -1.55928 1.45898 -0.74716 -0.30277 1.45898 -0.74592 -1.42449 0.79476 
-0.74592 -1.42449 1.68939 -0.74592 -0.43756 1.68939 -0.74318 -1.2245 0.64077 
-0.74318 -1.2245 1.84338 -0.74318 -0.63755 1.84338 -0.74095 -0.93103 0.57052 
-0.74095 -0.93103 1.91363 -0.74014 -0.98015 0.57141 -0.74014 -0.98015 1.91274 
-0.74014 -0.8819 0.57141 -0.74014 -0.8819 1.91274 -0.73768 -1.0294 0.57412 
-0.73768 -1.0294 1.91003 -0.73768 -0.83265 0.57412 -0.73768 -0.83265 1.91003 
-0.73714 -1.54508 0.96001 -0.73714 -1.54508 1.52414 -0.73714 -0.31697 1.52414 
-0.73454 -1.37648 0.73019 -0.73454 -1.37648 1.75396 -0.73454 -0.48557 1.75396 
-0.73344 -1.07817 0.57844 -0.73344 -1.07817 1.90571 -0.73344 -0.78388 1.90571 
-0.73235 -1.27622 0.65514 -0.73235 -1.27622 1.82901 -0.73235 -0.58583 1.82901 
-0.72774 -1.12777 0.58505 -0.72774 -1.12777 1.8991 -0.72774 -0.73428 1.8991 
-0.72743 -1.46711 0.81375 -0.72743 -1.46711 1.6704 -0.72743 -0.39494 1.6704 
-0.72377 -1.52809 0.89613 -0.72377 -1.52809 1.58802 -0.72377 -0.33396 1.58802 
-0.7201 -1.1757 0.59277 -0.7201 -1.1757 1.89138 -0.7201 -0.68635 1.89138 
-0.71959 -1.62437 1.20387 -0.71959 -1.62437 1.28028 -0.71933 -1.32692 0.67126 
-0.71933 -1.32692 1.81289 -0.71933 -0.53513 1.81289 -0.71834 -1.42066 0.74786 
-0.71834 -1.42066 1.73629 -0.71834 -0.44139 1.73629 -0.71519 -1.62064 1.1283 
-0.71519 -1.62064 1.35585 -0.71519 -0.24141 1.35585 -0.71082 -1.22327 0.60228 
-0.71082 -1.22327 1.88187 -0.71082 -0.63878 1.88187 -0.70937 -1.61272 1.06296 
-0.70937 -1.61272 1.42119 -0.70937 -0.24933 1.42119 -0.70711 -1.50838 0.83383 
-0.70711 -1.50838 1.65032 -0.70711 -0.93103 0.53497 -0.70711 -0.93103 1.94918 
-0.70711 -0.35367 1.65032 -0.70626 -0.98009 0.53582 -0.70626 -0.98009 1.94833 
-0.70626 -0.88196 1.94833 -0.70484 -1.37168 0.68617 -0.70484 -1.37168 1.79798 
-0.70484 -0.49037 1.79798 -0.7037 -1.02904 0.53837 -0.7037 -1.02904 1.94578 
-0.7037 -0.83301 1.94578 -0.70144 -1.6003 0.99701 -0.70144 -1.6003 1.48714 
-0.70144 -0.26175 1.48714 -0.70019 -1.46384 0.76685 -0.70019 -1.46384 1.7173 
-0.70019 -0.39821 1.7173 -0.69987 -1.2699 0.61331 -0.69987 -1.2699 1.87084 
-0.69987 -0.59215 1.87084 -0.69945 -1.07776 0.54262 -0.69945 -1.07776 1.94153 
-0.69945 -0.78429 1.94153 -0.69352 -1.12612 0.54856 -0.69352 -1.12612 1.93559 
-0.69352 -0.73593 1.93559 -0.68995 -1.58495 0.93167 -0.68995 -1.58495 1.55248 
-0.68995 -0.2771 1.55248 -0.68862 -1.41537 0.70244 -0.68862 -1.41537 1.78171 
-0.68862 -0.44668 1.78171 -0.68728 -1.32087 0.62916 -0.68728 -1.32087 1.85499 
-0.68728 -0.54118 1.85499 -0.68592 -1.17401 0.55616 -0.68592 -1.17401 1.92799 
-0.68592 -0.68804 1.92799 -0.68023 -1.50545 0.78676 -0.68023 -1.50545 1.69739 
-0.68023 -0.3566 1.69739 -0.67666 -1.22131 0.56542 -0.67666 -1.22131 1.91873 
-0.67666 -0.64074 1.91873 -0.67524 -1.56687 0.86824 -0.67524 -1.56687 1.61591 
-0.67524 -0.29518 1.61591 -0.67472 -1.66909 1.24208 -0.67296 -1.36563 0.64354 
-0.67296 -1.36563 1.84061 -0.67296 -0.49642 1.84061 -0.67276 -1.66695 1.16588 
-0.67276 -1.66695 1.31827 -0.67156 -0.93103 1.98303 -0.67085 -1.45878 0.72107 
-0.67085 -1.45878 1.76308 -0.67085 -0.40327 1.76308 -0.67066 -0.98015 1.98221 
-0.67066 -0.8819 1.98221 -0.66871 -1.66092 1.10034 -0.66871 -1.66092 1.38381 
-0.66871 -0.20113 1.38381 -0.66795 -1.0294 0.5044 -0.66795 -1.0294 1.97975 
-0.66795 -0.83265 1.97975 -0.66577 -1.26791 0.5763 -0.66577 -1.26791 1.90785 
-0.66577 -0.59414 1.90785 -0.66364 -1.07817 0.50863 -0.66364 -1.07817 1.97552 
-0.66364 -0.78388 1.97552 -0.66174 -1.65171 1.03541 -0.66174 -1.65171 1.44874 
-0.66174 -0.21034 1.44874 -0.65935 -1.5449 0.808 -0.65935 -1.5449 1.67615 
-0.65935 -0.31715 1.67615 -0.65706 -1.40958 0.65961 -0.65706 -1.40958 1.82454 
-0.65706 -0.45247 1.82454 -0.65703 -1.12777 0.51433 -0.65703 -1.12777 1.96982 
-0.65703 -0.73428 1.96982 -0.65328 -1.31371 0.58879 -0.65328 -1.31371 1.89536 
-0.65328 -0.54834 1.89536 -0.65216 -1.63839 0.96945 -0.65216 -1.63839 1.5147 
-0.65216 -0.22366 1.5147 -0.65136 -1.50084 0.74103 -0.65136 -1.50084 1.74312 
-0.65136 -0.36121 1.74312 -0.6493 -1.1757 0.52198 -0.6493 -1.1757 1.96217 
-0.6493 -0.68635 1.96217 -0.63979 -1.22327 0.53126 -0.63979 -1.22327 1.95289 
-0.63979 -0.63878 1.95289 -0.63969 -1.45212 0.67705 -0.63969 -1.45212 1.8071 
-0.63969 -0.40993 1.8071 -0.63957 -1.62179 0.90475 -0.63957 -1.62179 1.5794 
-0.63957 -0.24026 1.5794 -0.63922 -1.35858 0.60286 -0.63922 -1.35858 1.88129 
-0.63922 -0.50347 1.88129 -0.63439 -0.93103 2.01509 -0.63325 -0.98033 2.01445 
-0.63325 -0.88172 2.01445 -0.63083 -1.54056 0.76195 -0.63083 -1.54056 1.7222 
-0.63083 -0.32149 1.7222 -0.63057 -1.02951 2.01193 -0.63057 -0.83254 2.01193 
-0.62877 -1.2699 0.54221 -0.62877 -1.2699 1.94194 -0.62877 -0.59215 1.94194 
-0.62674 -1.70932 1.20388 -0.62674 -1.70932 1.28027 -0.62553 -1.60175 0.84353 
-0.62553 -1.60175 1.64062 -0.62553 -0.2603 1.64062 -0.62552 -1.07941 2.00804 
-0.62552 -0.78264 2.00804 -0.62403 -1.70553 1.13848 -0.62403 -1.70553 1.34567 
-0.62361 -1.40242 0.61846 -0.62361 -1.40242 1.86569 -0.62361 -0.45963 1.86569 
-0.62056 -1.49455 0.69678 -0.62056 -1.49455 1.78737 -0.62056 -0.3675 1.78737 
-0.61889 -1.12894 0.48194 -0.61889 -1.12894 2.00221 -0.61889 -0.73311 2.00221 
-0.61875 -1.6982 1.07302 -0.61875 -1.6982 1.41113 -0.61292 -1.32087 0.55479 
-0.61292 -1.32087 1.92936 -0.61292 -0.54118 1.92936 -0.6111 -1.68743 1.0088 
-0.6111 -1.68743 1.47535 -0.6111 -0.17462 1.47535 -0.61084 -1.17702 0.4895 
-0.61084 -1.17702 1.99465 -0.61084 -0.68503 1.99465 -0.60876 -1.5788 0.78403 
-0.60876 -1.5788 1.70012 -0.60876 -0.28325 1.70012 -0.60651 -1.44513 0.63557 
-0.60651 -1.44513 1.84858 -0.60651 -0.41692 1.84858 -0.6013 -1.2245 0.4989 
-0.6013 -1.2245 1.98525 -0.6013 -0.63755 1.98525 -0.60031 -1.67283 0.94316 
-0.60031 -1.67283 1.54099 -0.60031 -0.18922 1.54099 -0.60027 -1.53443 0.71712 
-0.60027 -1.53443 1.76703 -0.60027 -0.32762 1.76703 -0.59854 -1.36563 0.56912 
-0.59854 -1.36563 1.91503 -0.59854 -0.49642 1.91503 -0.5957 -0.93103 2.04528 
-0.59449 -0.98039 2.04466 -0.59449 -0.88166 2.04466 -0.59082 -1.03033 2.04275 
-0.59082 -0.83172 2.04275 -0.58794 -1.4866 0.65414 -0.58794 -1.4866 1.83001 
-0.58794 -0.37545 1.83001 -0.58777 -1.65516 0.88129 -0.58777 -1.65516 1.60286 
-0.58777 -0.20689 1.60286 -0.58694 -1.27622 0.50972 -0.58694 -1.27622 1.97443 
-0.58694 -0.58583 1.97443 -0.58564 -1.08028 2.03879 -0.58564 -0.78177 2.03879 
-0.58246 -1.40958 0.58502 -0.58246 -1.40958 1.89913 -0.58246 -0.45247 1.89913 
-0.5792 -1.12961 2.0327 -0.5792 -0.73244 2.0327 -0.57854 -1.57306 0.73901 
-0.57854 -1.57306 1.74514 -0.57854 -0.28899 1.74514 -0.57735 -1.74752 1.24208 
-0.57611 -1.74577 1.17667 -0.57611 -1.74577 1.30748 -0.57271 -1.63408 0.82051 
-0.57271 -1.63408 1.66364 -0.57271 -0.22797 1.66364 -0.57241 -1.74054 1.11155 
-0.57241 -1.74054 1.3726 -0.57102 -1.17772 0.45908 -0.57102 -1.17772 2.02507 
-0.57102 -0.68433 2.02507 -0.57081 -1.32692 0.52274 -0.57081 -1.32692 1.96141 
-0.57081 -0.53513 1.96141 -0.56795 -1.52672 0.67412 -0.56795 -1.52672 1.81003 
-0.56795 -0.33533 1.81003 -0.56626 -1.73183 1.04698 -0.56626 -1.73183 1.43717 
-0.56503 -1.45212 0.60239 -0.56503 -1.45212 1.88176 -0.56503 -0.40993 1.88176 
-0.55796 -1.22993 0.4679 -0.55796 -1.22993 2.01625 -0.55796 -0.63212 2.01625 
-0.55768 -1.7197 0.98326 -0.55768 -1.7197 1.50089 -0.55768 -0.14235 1.50089 
-0.5559 -1.37168 0.53724 -0.5559 -1.37168 1.94691 -0.5559 -0.49037 1.94691 
-0.55557 -1.60992 0.76203 -0.55557 -1.60992 1.72212 -0.55557 -0.93103 2.07354 
-0.55557 -0.25213 1.72212 -0.55326 -0.98103 2.07358 -0.55326 -0.88102 2.07358 
-0.54957 -1.0309 2.07153 -0.54957 -0.83115 2.07153 -0.54671 -1.70419 0.92064 
-0.54671 -1.70419 1.56351 -0.54671 -0.15786 1.56351 -0.5466 -1.56542 0.69547 
-0.5466 -1.56542 1.78868 -0.5466 -0.29663 1.78868 -0.54529 -1.49455 0.62151 
-0.54529 -1.49455 1.86264 -0.54529 -0.3675 1.86264 -0.54449 -1.08053 2.06741 
-0.54449 -0.78152 2.06741 -0.54367 -1.7696 1.20722 -0.54367 -1.7696 1.27693 
-0.54319 -1.28154 0.47913 -0.54319 -1.28154 2.00502 -0.54319 -0.58051 2.00502 
-0.54112 -1.76598 1.14188 -0.54112 -1.76598 1.34227 -0.53964 -1.41537 0.55345 
-0.53964 -1.41537 1.9307 -0.53964 -0.44668 1.9307 -0.53806 -1.12978 2.06122 
-0.53806 -0.73227 2.06122 -0.53609 -1.75884 1.07676 -0.53609 -1.75884 1.40739 
-0.5334 -1.68537 0.85939 -0.5334 -1.68537 1.62476 -0.5334 -0.17668 1.62476 
-0.52862 -1.74826 1.01256 -0.52862 -1.74826 1.47159 -0.52709 -1.33185 0.49273 
-0.52709 -1.33185 1.99142 -0.52709 -0.5302 1.99142 -0.52631 -1.18252 2.05432 
-0.52631 -0.67953 2.05432 -0.52495 -1.53443 0.6418 -0.52495 -1.53443 1.84235 
-0.52495 -0.32762 1.84235 -0.52393 -1.60258 0.71814 -0.52393 -1.60258 1.76601 
-0.52393 -0.25947 1.76601 -0.52101 -1.45878 0.57123 -0.52101 -1.45878 1.91292 
-0.52101 -0.40327 1.91292 -0.51864 -1.73398 0.94835 -0.51864 -1.73398 1.5358 
-0.51864 -0.12807 1.5358 -0.51781 -1.66332 0.79979 -0.51781 -1.66332 1.68436 
-0.51781 -0.19873 1.68436 -0.5141 -0.93103 2.0998 -0.51301 -1.23451 0.43913 
-0.51301 -1.23451 2.04502 -0.51301 -0.62754 2.04502 -0.51188 -1.37648 0.50754 
-0.51188 -1.37648 1.97661 -0.51188 -0.48557 1.97661 -0.51169 -0.98108 2.09979 
-0.51169 -0.88097 2.09979 -0.50969 -1.79139 1.24208 -0.50845 -1.7893 1.17247 
-0.50845 -1.7893 1.31168 -0.50776 -1.03125 2.09772 -0.50776 -0.8308 2.09772 
-0.50636 -1.71659 0.88642 -0.50636 -1.71659 1.59773 -0.50636 -0.14546 1.59773 
-0.50443 -1.78387 1.10717 -0.50443 -1.78387 1.37698 -0.50307 -1.57306 0.66353 
-0.50307 -1.57306 1.82062 -0.50307 -0.28899 1.82062 -0.50257 -1.08091 2.09352 
-0.50257 -0.78114 2.09352 -0.50104 -1.50084 0.59072 -0.50104 -1.50084 1.89343 
-0.50104 -0.36121 1.89343 -0.5 -1.63813 0.74208 -0.5 -1.63813 1.74208 
-0.5 -0.22392 1.74208 -0.49824 -1.77477 1.04245 -0.49824 -1.77477 1.4417 
-0.49818 -1.2856 0.45081 -0.49818 -1.2856 2.03334 -0.49818 -0.57645 2.03334 
-0.49421 -1.42066 0.52373 -0.49421 -1.42066 1.96042 -0.49421 -0.44139 1.96042 
-0.49172 -1.69584 0.82582 -0.49172 -1.69584 1.65833 -0.49172 -0.16621 1.65833 
-0.49145 -1.13321 2.08919 -0.49145 -0.72884 2.08919 -0.48924 -1.76217 0.97779 
-0.48924 -1.76217 1.50636 -0.48187 -1.33564 0.46485 -0.48187 -1.33564 2.0193 
-0.48187 -0.52641 2.0193 -0.48013 -1.54056 0.61125 -0.48013 -1.54056 1.8729 
-0.48013 -0.32149 1.8729 -0.48005 -1.60992 0.6865 -0.48005 -1.60992 1.79765 
-0.48005 -0.25213 1.79765 -0.47936 -1.18589 2.08187 -0.47936 -0.67616 2.08187 
-0.47808 -1.7459 0.91431 -0.47808 -1.7459 1.56984 -0.47808 -0.11615 1.56984 
-0.47523 -1.46384 0.54189 -0.47523 -1.46384 1.94226 -0.47523 -0.39821 1.94226 
-0.47486 -1.67198 0.76721 -0.47486 -1.67198 1.71694 -0.47486 -0.19007 1.71694 
-0.4739 -1.81091 1.20722 -0.4739 -1.81091 1.27693 -0.47179 -1.80656 1.13791 
-0.47179 -1.80656 1.34624 -0.4714 -0.93103 2.124 -0.46865 -0.98125 2.12403 
-0.46865 -0.8808 2.12403 -0.4666 -1.79915 1.07283 -0.4666 -1.79915 1.41132 
-0.46554 -1.23808 2.07213 -0.46554 -0.62397 2.07213 -0.46518 -1.38063 0.47954 
-0.46518 -1.38063 2.00461 -0.46518 -0.48142 2.00461 -0.46472 -1.03134 2.12183 
-0.46472 -0.83071 2.12183 -0.46433 -1.72668 0.85306 -0.46433 -1.72668 1.63109 
-0.46433 -0.13537 1.63109 -0.45829 -1.78843 1.00792 -0.45829 -1.78843 1.47623 
-0.45804 -1.5788 0.63331 -0.45804 -1.5788 1.85084 -0.45804 -0.28325 1.85084 
-0.45532 -1.50545 0.56184 -0.45532 -1.50545 1.92231 -0.45532 -0.3566 1.92231 
-0.4547 -1.08391 2.1195 -0.4547 -0.77814 2.1195 -0.45036 -1.28905 0.42415 
-0.45036 -1.28905 2.06 -0.45036 -0.573 2.06 -0.44858 -1.70404 0.79349 
-0.44858 -1.70404 1.69066 -0.44858 -0.15801 1.69066 -0.4481 -1.77379 0.94382 
-0.4481 -1.77379 1.54033 -0.44731 -1.42449 0.49615 -0.44731 -1.42449 1.988 
-0.44731 -0.43756 1.988 -0.44338 -1.13604 2.11465 -0.44338 -0.72601 2.11465 
-0.44229 -1.66332 0.72427 -0.44229 -1.66332 1.75988 -0.44229 -0.19873 1.75988 
-0.438 -1.83 1.24208 -0.43694 -1.82783 1.17269 -0.43694 -1.82783 1.31146 
-0.4361 -1.75541 0.88124 -0.4361 -1.75541 1.60291 -0.4361 -0.10664 1.60291 
-0.43529 -1.33828 0.43917 -0.43529 -1.33828 2.04498 -0.43529 -0.52377 2.04498 
-0.43407 -1.5449 0.58273 -0.43407 -1.5449 1.90142 -0.43407 -0.31715 1.90142 
-0.43378 -1.82135 1.10365 -0.43378 -1.82135 1.3805 -0.43067 -1.18878 2.10699 
-0.43067 -0.67327 2.10699 -0.42832 -1.46711 0.51464 -0.42832 -1.46711 1.96951 
-0.42832 -0.39494 1.96951 -0.42756 -0.93103 2.14606 -0.42631 -1.81238 1.03842 
-0.42631 -1.81238 1.44573 -0.4247 -0.9813 2.14601 -0.4247 -0.88075 2.14601 
-0.42156 -1.63408 0.66936 -0.42156 -1.63408 1.81479 -0.42156 -0.22797 1.81479 
-0.42122 -1.73423 0.82085 -0.42122 -1.73423 1.6633 -0.42122 -0.12782 1.6633 
-0.41829 -1.38311 0.45426 -0.41829 -1.38311 2.02989 -0.41829 -0.47894 2.02989 
-0.41697 -1.79954 0.97409 -0.41697 -1.79954 1.51006 -0.41667 -1.24074 2.09675 
-0.41667 -0.62131 2.09675 -0.41625 -1.69584 0.75035 -0.41625 -1.69584 1.7338 
-0.41625 -0.16621 1.7338 -0.41555 -1.03385 2.14581 -0.41555 -0.8282 2.14581 
-0.40825 -1.50838 0.53497 -0.40825 -1.50838 1.94918 -0.40825 -0.35367 1.94918 
-0.4058 -1.78289 0.91093 -0.4058 -1.78289 1.57322 -0.40521 -1.08641 2.143 
-0.40521 -0.77564 2.143 -0.40265 -1.29077 0.40038 -0.40265 -1.29077 2.08377 
-0.40265 -0.57128 2.08377 -0.39996 -1.42699 0.47133 -0.39996 -1.42699 2.01282 
-0.39996 -0.43506 2.01282 -0.39938 -1.84715 1.20721 -0.39938 -1.84715 1.27694 
-0.39855 -1.60175 0.61655 -0.39855 -1.60175 1.8676 -0.39855 -0.2603 1.8676 
-0.39726 -1.8428 1.13789 -0.39726 -1.8428 1.34626 -0.39455 -1.8336 1.06978 
-0.39455 -1.8336 1.41437 -0.394 -1.13826 2.13752 -0.394 -0.72379 2.13752 
-0.39285 -1.76249 0.84923 -0.39285 -1.76249 1.63492 -0.39285 -0.09956 1.63492 
-0.38901 -1.72668 0.77774 -0.38901 -1.72668 1.70641 -0.38901 -0.13537 1.70641 
-0.38747 -1.33977 0.41576 -0.38747 -1.33977 2.06839 -0.38747 -0.52228 2.06839 
-0.38606 -1.8225 1.00495 -0.38606 -1.8225 1.4792 -0.38268 -1.68537 0.70867 
-0.38268 -1.68537 1.77548 -0.38268 -0.93103 2.16595 -0.38268 -0.17668 1.77548 
-0.38098 -1.19093 2.12938 -0.38098 -0.67112 2.12938 -0.38067 -1.46938 0.49024 
-0.38067 -1.46938 1.99391 -0.38067 -0.39267 1.99391 -0.37569 -1.8075 0.94099 
-0.37569 -1.8075 1.54316 -0.37444 -0.98361 2.16783 -0.37444 -0.87844 2.16783 
-0.37384 -1.56687 0.56684 -0.37384 -1.56687 1.91731 -0.37384 -0.29518 1.91731 
-0.36994 -1.3845 0.43121 -0.36994 -1.3845 2.05294 -0.36994 -0.47755 2.05294 
-0.36779 -1.24148 2.11863 -0.36779 -0.62057 2.11863 -0.36513 -1.03604 2.16709 
-0.36513 -0.82601 2.16709 -0.36353 -1.78875 0.87855 -0.36353 -1.78875 1.6056 
-0.36353 -0.0733 1.6056 -0.36084 -1.75541 0.80597 -0.36084 -1.75541 1.67818 
-0.36084 -0.10664 1.67818 -0.36079 -1.65516 0.65431 -0.36079 -1.65516 1.82984 
-0.36079 -0.20689 1.82984 -0.36044 -1.86381 1.24208 -0.35957 -1.86154 1.17245 
-0.35957 -1.86154 1.3117 -0.35773 -1.8546 1.1041 -0.35773 -1.8546 1.38005 
-0.35566 -1.71659 0.73572 -0.35566 -1.71659 1.74843 -0.35566 -0.14546 1.74843 
-0.35479 -1.08818 2.16372 -0.35479 -0.77387 2.16372 -0.3542 -1.8433 1.0364 
-0.3542 -1.8433 1.44775 -0.35352 -1.29143 2.10528 -0.35352 -0.57062 2.10528 
-0.35147 -1.42808 0.44872 -0.35147 -1.42808 2.03543 -0.35147 -0.43397 2.03543 
-0.34594 -1.52809 0.51831 -0.34594 -1.52809 1.96584 -0.34594 -0.33396 1.96584 
-0.34452 -1.83011 0.97197 -0.34452 -1.83011 1.51218 -0.34345 -1.13987 2.15773 
-0.34345 -0.72218 2.15773 -0.33855 -1.3401 0.3947 -0.33855 -1.3401 2.08945 
-0.33855 -0.52195 2.08945 -0.33732 -1.62179 0.6025 -0.33732 -1.62179 1.88165 
-0.33732 -0.24026 1.88165 -0.33689 -0.93103 2.18362 -0.33333 -1.81295 0.90875 
-0.33333 -1.81295 1.5754 -0.33115 -1.78289 0.83627 -0.33115 -1.78289 1.64788 
-0.33115 -0.07916 1.64788 -0.33112 -1.19097 2.14915 -0.33112 -0.67108 2.14915 
-0.32843 -0.98365 2.18513 -0.32843 -0.8784 2.18513 -0.32776 -1.7459 0.764 
-0.32776 -1.7459 1.72015 -0.32776 -0.11615 1.72015 -0.32144 -1.70419 0.69536 
-0.32144 -1.70419 1.78879 -0.32144 -0.15786 1.78879 -0.3208 -1.87753 1.20721 
-0.3208 -1.87753 1.27694 -0.32076 -1.38465 0.41061 -0.32076 -1.38465 2.07354 
-0.32076 -0.4774 2.07354 -0.31947 -1.87298 1.13882 -0.31947 -1.87298 1.34533 
-0.31878 -1.03634 2.18403 -0.31878 -0.82571 2.18403 -0.31786 -1.24133 2.138 
-0.31786 -0.62072 2.138 -0.31763 -1.48809 0.47475 -0.31763 -1.48809 2.0094 
-0.31763 -0.37396 2.0094 -0.3168 -1.8639 1.07069 -0.3168 -1.8639 1.41346 
-0.31284 -1.8504 1.0036 -0.31284 -1.8504 1.48055 -0.31041 -1.58495 0.55212 
-0.31041 -1.58495 1.93203 -0.31041 -0.2771 1.93203 -0.30822 -1.08847 2.18027 
-0.30822 -0.77358 2.18027 -0.3037 -1.29081 2.1243 -0.3037 -0.57124 2.1243 
-0.30233 -1.83501 0.93975 -0.30233 -1.83501 1.5444 -0.30109 -1.8075 0.86639 
-0.30109 -1.8075 1.61776 -0.29891 -1.67283 0.64176 -0.29891 -1.67283 1.84239 
-0.29891 -0.18922 1.84239 -0.29826 -1.77379 0.79398 -0.29826 -1.77379 1.69017 
-0.29826 -0.08826 1.69017 -0.29594 -1.14129 2.17385 -0.29594 -0.72076 2.17385 
-0.29372 -1.73398 0.72343 -0.29372 -1.73398 1.76072 -0.29372 -0.12807 1.76072 
-0.29028 -0.93103 2.19902 -0.28868 -1.33927 2.1081 -0.28868 -0.52278 2.1081 
-0.28744 -1.44553 0.4342 -0.28744 -1.44553 2.04995 -0.28744 -0.41652 2.04995 
-0.28338 -1.19232 2.1648 -0.28338 -0.66973 2.1648 -0.28206 -1.54508 0.50493 
-0.28206 -1.54508 1.97922 -0.28206 -0.31697 1.97922 -0.28137 -0.98377 2.20022 
-0.28137 -0.87828 2.20022 -0.28108 -1.89071 1.24208 -0.28043 -1.88846 1.17363 
-0.28043 -1.88846 1.31052 -0.27845 -1.88171 1.1055 -0.27845 -1.88171 1.37865 
-0.27517 -1.87051 1.03801 -0.27517 -1.87051 1.44614 -0.27262 -1.63839 0.58991 
-0.27262 -1.63839 1.89424 -0.27262 -0.22366 1.89424 -0.27165 -1.03637 2.19869 
-0.27165 -0.82568 2.19869 -0.2706 -1.8549 0.97148 -0.2706 -1.8549 1.51267 
-0.2701 -1.83011 0.89755 -0.2701 -1.83011 1.5866 -0.26975 -1.24281 2.15314 
-0.26975 -0.61924 2.15314 -0.26799 -1.79954 0.8251 -0.26799 -1.79954 1.65905 
-0.26799 -0.06251 1.65905 -0.26428 -1.76217 0.75284 -0.26428 -1.76217 1.73131 
-0.26428 -0.09988 1.73131 -0.26005 -1.08951 2.19457 -0.26005 -0.77254 2.19457 
-0.25882 -1.7197 0.6844 -0.25882 -1.7197 1.79975 -0.25882 -0.14235 1.79975 
-0.25607 -1.4012 0.39747 -0.25607 -1.4012 2.08668 -0.25607 -0.46085 2.08668 
-0.25536 -1.29215 2.13895 -0.25536 -0.5699 2.13895 -0.25263 -1.50409 0.46248 
-0.25263 -1.50409 2.02167 -0.25263 -0.35796 2.02167 -0.24768 -1.14217 2.18763 
-0.24768 -0.71988 2.18763 -0.24614 -1.89964 1.20737 -0.24614 -1.89964 1.27678 
-0.24506 -1.6003 0.54064 -0.24506 -1.6003 1.94351 -0.24506 -0.26175 1.94351 
-0.24481 -1.8951 1.139 -0.24481 -1.8951 1.34515 -0.24298 -0.93103 2.21211 
-0.24216 -1.88605 1.07094 -0.24216 -1.88605 1.41321 -0.23848 -1.8504 0.92923 
-0.23848 -1.8504 1.55492 -0.23822 -1.87257 1.00386 -0.23822 -1.87257 1.48029 
-0.23712 -1.8225 0.85602 -0.23712 -1.8225 1.62813 -0.23465 -1.1932 2.17813 
-0.23465 -0.66885 2.17813 -0.23416 -1.78843 0.78379 -0.23416 -1.78843 1.70036 
-0.23416 -0.07362 1.70036 -0.23388 -0.98381 2.21291 -0.23388 -0.87824 2.21291 
-0.23327 -1.68743 0.63098 -0.23327 -1.68743 1.85317 -0.23327 -0.17462 1.85317 
-0.22951 -1.74826 0.71345 -0.22951 -1.74826 1.7707 -0.22951 -0.11379 1.7707 
-0.22275 -1.03698 2.21118 -0.22275 -0.82507 2.21118 -0.22209 -1.46062 0.42341 
-0.22209 -1.46062 2.06074 -0.22209 -0.40143 2.06074 -0.22094 -1.24348 2.16595 
-0.22094 -0.61857 2.16595 -0.21787 -1.34718 2.12488 -0.21787 -0.51487 2.12488 
-0.2169 -1.55928 0.49492 -0.2169 -1.55928 1.98923 -0.2169 -0.30277 1.98923 
-0.21108 -1.90849 1.24208 -0.21095 -1.0901 2.20654 -0.21095 -0.77195 2.20654 
-0.21057 -1.90614 1.17275 -0.21057 -1.90614 1.3114 -0.20841 -1.89934 1.10446 
-0.20841 -1.89934 1.37969 -0.20667 -1.65171 0.58033 -0.20667 -1.65171 1.90382 
-0.20667 -0.21034 1.90382 -0.20568 -1.8433 0.88788 -0.20568 -1.8433 1.59627 
-0.20526 -1.88797 1.03681 -0.20526 -1.88797 1.44734 -0.20407 -1.87051 0.96691 
-0.20407 -1.87051 1.51724 -0.20366 -1.81238 0.81576 -0.20366 -1.81238 1.66839 
-0.20366 -0.04967 1.66839 -0.19963 -1.77477 0.74384 -0.19963 -1.77477 1.74031 
-0.19963 -0.08728 1.74031 -0.19881 -1.14253 2.19902 -0.19881 -0.71952 2.19902 
-0.19509 -1.73183 0.67582 -0.19509 -1.73183 1.80833 -0.19509 -0.93103 2.22286 
-0.19509 -0.13022 1.80833 -0.18692 -1.51719 0.45374 -0.18692 -1.51719 2.03041 
-0.18692 -0.34486 2.03041 -0.18558 -1.19348 2.18901 -0.18558 -0.66857 2.18901 
-0.18453 -1.40813 0.38282 -0.18453 -1.40813 2.10133 -0.18453 -0.45392 2.10133 
-0.18446 -0.98425 2.22347 -0.18446 -0.8778 2.22347 -0.18384 -1.29902 2.15355 
-0.18384 -0.56303 2.15355 -0.17912 -1.61272 0.5327 -0.17912 -1.61272 1.95145 
-0.17912 -0.24933 1.95145 -0.17515 -1.91496 1.20737 -0.17515 -1.91496 1.27678 
-0.17448 -1.9102 1.13831 -0.17448 -1.9102 1.34584 -0.17328 -1.03731 2.2212 
-0.17328 -0.82474 2.2212 -0.1723 -1.8336 0.84752 -0.1723 -1.8336 1.63663 
-0.17181 -1.90106 1.07026 -0.17181 -1.90106 1.41389 -0.17139 -1.8639 0.92528 
-0.17139 -1.8639 1.55887 -0.17114 -1.88605 0.99991 -0.17114 -1.88605 1.48424 
-0.16924 -1.79915 0.77548 -0.16924 -1.79915 1.70867 -0.16924 -0.0629 1.70867 
-0.16905 -1.6982 0.62332 -0.16905 -1.6982 1.86083 -0.16905 -0.16385 1.86083 
-0.16531 -1.75884 0.70598 -0.16531 -1.75884 1.77817 -0.16531 -0.10321 1.77817 
-0.16159 -1.09007 2.21603 -0.16159 -0.77198 2.21603 -0.15076 -1.57063 0.4883 
-0.15076 -1.57063 1.99585 -0.15076 -0.29142 1.99585 -0.14958 -1.46686 0.41111 
-0.14958 -1.46686 2.07304 -0.14958 -0.39519 2.07304 -0.14943 -1.14235 2.208 
-0.14943 -0.7197 2.208 -0.14857 -1.24901 2.17846 -0.14857 -0.61304 2.17846 
-0.14673 -0.93103 2.23125 -0.1459 -1.35286 2.13693 -0.1459 -0.50919 2.13693 
-0.14174 -1.66092 0.57337 -0.14174 -1.66092 1.91078 -0.14174 -0.20113 1.91078 
-0.13928 -1.92128 1.24208 -0.13895 -1.91891 1.17293 -0.13895 -1.91891 1.31122 
-0.13843 -1.82135 0.80829 -0.13843 -1.82135 1.67586 -0.13843 -0.0407 1.67586 
-0.13798 -1.8546 0.88435 -0.13798 -1.8546 1.5998 -0.13795 -1.91181 1.10413 
-0.13795 -1.91181 1.38002 -0.13762 -1.89934 1.03367 -0.13762 -1.89934 1.45048 
-0.13658 -1.88171 0.96362 -0.13658 -1.88171 1.52053 -0.13594 -0.98428 2.23136 
-0.13594 -0.87777 2.23136 -0.13491 -1.78387 0.73764 -0.13491 -1.78387 1.74651 
-0.13491 -0.07818 1.74651 -0.13053 -1.74054 0.66966 -0.13053 -1.74054 1.81449 
-0.13053 -0.12151 1.81449 -0.12447 -1.03759 2.22856 -0.12447 -0.82446 2.22856 
-0.11383 -1.5221 0.44353 -0.11383 -1.5221 2.04062 -0.11383 -0.33995 2.04062 
-0.11378 -1.62064 0.52689 -0.11378 -1.62064 1.95726 -0.11378 -0.24141 1.95726 
-0.11267 -1.19819 2.19912 -0.11267 -0.66386 2.19912 -0.11264 -1.09032 2.22286 
-0.11264 -0.77173 2.22286 -0.11138 -1.41284 0.37291 -0.11138 -1.41284 2.11124 
-0.11138 -0.44921 2.11124 -0.11089 -1.30365 2.16341 -0.11089 -0.5584 2.16341 
-0.10442 -1.92495 1.20738 -0.10442 -1.92495 1.27677 -0.10418 -1.8428 0.84481 
-0.10418 -1.8428 1.63934 -0.10417 -1.80656 0.77029 -0.10417 -1.80656 1.71386 
-0.10417 -0.05549 1.71386 -0.10377 -1.9102 1.0676 -0.10377 -1.9102 1.41655 
-0.10375 -1.9202 1.13832 -0.10375 -1.9202 1.34583 -0.1036 -1.70553 0.61805 
-0.1036 -1.70553 1.8661 -0.1036 -0.15652 1.8661 -0.10325 -1.87298 0.92261 
-0.10325 -1.87298 1.56154 -0.10308 -1.8951 0.99727 -0.10308 -1.8951 1.48688 
-0.1002 -1.76598 0.70096 -0.1002 -1.76598 1.78319 -0.1002 -0.09607 1.78319 
-0.09802 -0.93103 2.23726 -0.08682 -0.98439 2.23687 -0.08682 -0.87766 2.23687 
-0.07625 -1.47019 0.40333 -0.07625 -1.47019 2.08082 -0.07625 -0.39186 2.08082 
-0.07619 -1.66695 0.56931 -0.07619 -1.66695 1.91484 -0.07619 -0.1951 1.91484 
-0.07559 -1.57617 0.48176 -0.07559 -1.57617 2.00239 -0.07559 -0.28588 2.00239 
-0.0754 -1.25281 2.18588 -0.0754 -0.60924 2.18588 -0.07536 -1.0376 2.23352 
-0.07536 -0.82445 2.23352 -0.07493 -1.14415 2.21622 -0.07493 -0.7179 2.21622 
-0.07315 -1.35628 2.14419 -0.07315 -0.50577 2.14419 -0.06963 -1.86154 0.88251 
-0.06963 -1.86154 1.60164 -0.06961 -1.7893 0.73363 -0.06961 -1.7893 1.75052 
-0.06961 -0.07275 1.75052 -0.06948 -1.92861 1.24208 -0.06938 -1.82783 0.80513 
-0.06938 -1.82783 1.67902 -0.06938 -0.03422 1.67902 -0.06932 -1.90614 1.0315 
-0.06932 -1.90614 1.45265 -0.06931 -1.92621 1.17277 -0.06931 -1.92621 1.31138 
-0.06914 -1.91891 1.10313 -0.06914 -1.91891 1.38102 -0.06845 -1.88846 0.96165 
-0.06845 -1.88846 1.5225 -0.0654 -1.74577 0.66596 -0.0654 -1.74577 1.81819 
-0.0654 -0.11628 1.81819 -0.04907 -0.93103 2.24087 -0.03824 -1.52584 0.43912 
-0.03824 -1.52584 2.04503 -0.03824 -0.33621 2.04503 -0.03823 -1.41519 0.36794 
-0.03823 -1.41519 2.11621 -0.03823 -0.44686 2.11621 -0.0382 -1.62437 0.52249 
-0.0382 -1.62437 1.96166 -0.0382 -0.23768 1.96166 -0.0382 -1.70932 0.61534 
-0.0382 -1.70932 1.86881 -0.0382 -0.15273 1.86881 -0.03779 -1.1994 2.20465 
-0.03779 -0.66265 2.20465 -0.03779 -1.30597 2.16835 -0.03779 -0.55608 2.16835 
-0.03776 -1.09152 2.22839 -0.03776 -0.77053 2.22839 -0.03776 -0.98443 2.23993 
-0.03776 -0.87762 2.23993 -0.03487 -1.84715 0.84269 -0.03487 -1.84715 1.64146 
-0.03487 -1.87753 0.92127 -0.03487 -1.87753 1.56288 -0.03485 -1.81091 0.76817 
-0.03485 -1.81091 1.71598 -0.03485 -0.05114 1.71598 -0.03485 -1.7696 0.6984 
-0.03485 -1.7696 1.78575 -0.03485 -0.09245 1.78575 -0.0347 -1.91496 1.06693 
-0.0347 -1.91496 1.41722 -0.0347 -1.89964 0.99594 -0.0347 -1.89964 1.48821 
-0.0347 -1.92495 1.13765 -0.0347 -1.92495 1.3465 -0.0347 -1.92982 1.20738 
-0.0347 -1.92982 1.27677 0 -1.93103 1.24208 0 -1.92861 1.1726 
0 -1.92861 1.31155 0 -1.92128 1.10279 0 -1.92128 1.38136 
0 -1.90849 1.031 0 -1.90849 1.45315 0 -1.89071 0.96099 
0 -1.89071 1.52316 0 -1.86381 0.88163 0 -1.86381 1.60252 
0 -1.83 0.80408 0 -1.83 1.68007 0 -1.79139 0.73239 
0 -1.79139 1.75176 0 -1.74752 0.66472 0 -1.74752 1.81943 
0 -1.66909 0.56735 0 -1.66909 1.9168 0 -1.57802 0.47958 
0 -1.57802 2.00457 0 -1.47176 0.40088 0 -1.47176 2.08327 
0 -1.35743 2.14661 0 -1.25373 2.18857 0 -1.14475 2.21897 
0 -1.0379 2.23635 0 -0.93103 2.24208 0 -0.82415 2.23635 
0 -0.7173 2.21897 0 -0.60832 2.18857 0 -0.50462 2.14661 
0 -0.39029 2.08327 0 -0.28403 2.00457 0 -0.19296 1.9168 
0 -0.11453 1.81943 0 -0.07066 1.75176 0 -0.03205 1.68007 
0.0347 -1.92982 1.20738 0.0347 -1.92982 1.27677 0.0347 -1.92495 1.13765 
0.0347 -1.92495 1.3465 0.0347 -1.89964 0.99594 0.0347 -1.89964 1.48821 
0.0347 -1.91496 1.06693 0.0347 -1.91496 1.41722 0.03485 -1.7696 0.6984 
0.03485 -1.7696 1.78575 0.03485 -0.09245 1.78575 0.03485 -1.81091 0.76817 
0.03485 -1.81091 1.71598 0.03485 -0.05114 1.71598 0.03487 -1.87753 0.92127 
0.03487 -1.87753 1.56288 0.03487 -1.84715 0.84269 0.03487 -1.84715 1.64146 
0.03776 -0.98443 2.23993 0.03776 -0.87762 2.23993 0.03776 -1.09152 2.22839 
0.03776 -0.77053 2.22839 0.03779 -1.30597 2.16835 0.03779 -0.55608 2.16835 
0.03779 -1.1994 2.20465 0.03779 -0.66265 2.20465 0.0382 -1.70932 0.61534 
0.0382 -1.70932 1.86881 0.0382 -0.15273 1.86881 0.0382 -1.62437 0.52249 
0.0382 -1.62437 1.96166 0.0382 -0.23768 1.96166 0.03823 -1.41519 0.36794 
0.03823 -1.41519 2.11621 0.03823 -0.44686 2.11621 0.03824 -1.52584 0.43912 
0.03824 -1.52584 2.04503 0.03824 -0.33621 2.04503 0.04907 -0.93103 2.24087 
0.0654 -1.74577 0.66596 0.0654 -1.74577 1.81819 0.0654 -0.11628 1.81819 
0.06845 -1.88846 0.96165 0.06845 -1.88846 1.5225 0.06914 -1.91891 1.10313 
0.06914 -1.91891 1.38102 0.06931 -1.92621 1.17277 0.06931 -1.92621 1.31138 
0.06932 -1.90614 1.0315 0.06932 -1.90614 1.45265 0.06938 -1.82783 0.80513 
0.06938 -1.82783 1.67902 0.06938 -0.03422 1.67902 0.06948 -1.92861 1.24208 
0.06961 -1.7893 0.73363 0.06961 -1.7893 1.75052 0.06961 -0.07275 1.75052 
0.06963 -1.86154 0.88251 0.06963 -1.86154 1.60164 0.07315 -1.35628 2.14419 
0.07315 -0.50577 2.14419 0.07493 -1.14415 2.21622 0.07493 -0.7179 2.21622 
0.07536 -1.0376 2.23352 0.07536 -0.82445 2.23352 0.0754 -1.25281 2.18588 
0.0754 -0.60924 2.18588 0.07559 -1.57617 0.48176 0.07559 -1.57617 2.00239 
0.07559 -0.28588 2.00239 0.07619 -1.66695 0.56931 0.07619 -1.66695 1.91484 
0.07619 -0.1951 1.91484 0.07625 -1.47019 0.40333 0.07625 -1.47019 2.08082 
0.07625 -0.39186 2.08082 0.08682 -0.98439 2.23687 0.08682 -0.87766 2.23687 
0.09802 -0.93103 2.23726 0.1002 -1.76598 0.70096 0.1002 -1.76598 1.78319 
0.1002 -0.09607 1.78319 0.10308 -1.8951 0.99727 0.10308 -1.8951 1.48688 
0.10325 -1.87298 0.92261 0.10325 -1.87298 1.56154 0.1036 -1.70553 0.61805 
0.1036 -1.70553 1.8661 0.1036 -0.15652 1.8661 0.10375 -1.9202 1.13832 
0.10375 -1.9202 1.34583 0.10377 -1.9102 1.0676 0.10377 -1.9102 1.41655 
0.10417 -1.80656 0.77029 0.10417 -1.80656 1.71386 0.10417 -0.05549 1.71386 
0.10418 -1.8428 0.84481 0.10418 -1.8428 1.63934 0.10442 -1.92495 1.20738 
0.10442 -1.92495 1.27677 0.11089 -1.30365 2.16341 0.11089 -0.5584 2.16341 
0.11138 -1.41284 0.37291 0.11138 -1.41284 2.11124 0.11138 -0.44921 2.11124 
0.11264 -1.09032 2.22286 0.11264 -0.77173 2.22286 0.11267 -1.19819 2.19912 
0.11267 -0.66386 2.19912 0.11378 -1.62064 0.52689 0.11378 -1.62064 1.95726 
0.11378 -0.24141 1.95726 0.11383 -1.5221 0.44353 0.11383 -1.5221 2.04062 
0.11383 -0.33995 2.04062 0.12447 -1.03759 2.22856 0.12447 -0.82446 2.22856 
0.13053 -1.74054 0.66966 0.13053 -1.74054 1.81449 0.13053 -0.12151 1.81449 
0.13491 -1.78387 0.73764 0.13491 -1.78387 1.74651 0.13491 -0.07818 1.74651 
0.13594 -0.98428 2.23136 0.13594 -0.87777 2.23136 0.13658 -1.88171 0.96362 
0.13658 -1.88171 1.52053 0.13762 -1.89934 1.03367 0.13762 -1.89934 1.45048 
0.13795 -1.91181 1.10413 0.13795 -1.91181 1.38002 0.13798 -1.8546 0.88435 
0.13798 -1.8546 1.5998 0.13843 -1.82135 0.80829 0.13843 -1.82135 1.67586 
0.13843 -0.0407 1.67586 0.13895 -1.91891 1.17293 0.13895 -1.91891 1.31122 
0.13928 -1.92128 1.24208 0.14174 -1.66092 0.57337 0.14174 -1.66092 1.91078 
0.14174 -0.20113 1.91078 0.1459 -1.35286 2.13693 0.1459 -0.50919 2.13693 
0.14673 -0.93103 2.23125 0.14857 -1.24901 2.17846 0.14857 -0.61304 2.17846 
0.14943 -1.14235 2.208 0.14943 -0.7197 2.208 0.14958 -1.46686 0.41111 
0.14958 -1.46686 2.07304 0.14958 -0.39519 2.07304 0.15076 -1.57063 0.4883 
0.15076 -1.57063 1.99585 0.15076 -0.29142 1.99585 0.16159 -1.09007 2.21603 
0.16159 -0.77198 2.21603 0.16531 -1.75884 0.70598 0.16531 -1.75884 1.77817 
0.16531 -0.10321 1.77817 0.16905 -1.6982 0.62332 0.16905 -1.6982 1.86083 
0.16905 -0.16385 1.86083 0.16924 -1.79915 0.77548 0.16924 -1.79915 1.70867 
0.16924 -0.0629 1.70867 0.17114 -1.88605 0.99991 0.17114 -1.88605 1.48424 
0.17139 -1.8639 0.92528 0.17139 -1.8639 1.55887 0.17181 -1.90106 1.07026 
0.17181 -1.90106 1.41389 0.1723 -1.8336 0.84752 0.1723 -1.8336 1.63663 
0.17328 -1.03731 2.2212 0.17328 -0.82474 2.2212 0.17448 -1.9102 1.13831 
0.17448 -1.9102 1.34584 0.17515 -1.91496 1.20737 0.17515 -1.91496 1.27678 
0.17912 -1.61272 0.5327 0.17912 -1.61272 1.95145 0.17912 -0.24933 1.95145 
0.18384 -1.29902 2.15355 0.18384 -0.56303 2.15355 0.18446 -0.98425 2.22347 
0.18446 -0.8778 2.22347 0.18453 -1.40813 0.38282 0.18453 -1.40813 2.10133 
0.18453 -0.45392 2.10133 0.18558 -1.19348 2.18901 0.18558 -0.66857 2.18901 
0.18692 -1.51719 0.45374 0.18692 -1.51719 2.03041 0.18692 -0.34486 2.03041 
0.19509 -1.73183 0.67582 0.19509 -1.73183 1.80833 0.19509 -0.93103 2.22286 
0.19509 -0.13022 1.80833 0.19881 -1.14253 2.19902 0.19881 -0.71952 2.19902 
0.19963 -1.77477 0.74384 0.19963 -1.77477 1.74031 0.19963 -0.08728 1.74031 
0.20366 -1.81238 0.81576 0.20366 -1.81238 1.66839 0.20366 -0.04967 1.66839 
0.20407 -1.87051 0.96691 0.20407 -1.87051 1.51724 0.20526 -1.88797 1.03681 
0.20526 -1.88797 1.44734 0.20568 -1.8433 0.88788 0.20568 -1.8433 1.59627 
0.20667 -1.65171 0.58033 0.20667 -1.65171 1.90382 0.20667 -0.21034 1.90382 
0.20841 -1.89934 1.10446 0.20841 -1.89934 1.37969 0.21057 -1.90614 1.17275 
0.21057 -1.90614 1.3114 0.21095 -1.0901 2.20654 0.21095 -0.77195 2.20654 
0.21108 -1.90849 1.24208 0.2169 -1.55928 0.49492 0.2169 -1.55928 1.98923 
0.2169 -0.30277 1.98923 0.21787 -1.34718 2.12488 0.21787 -0.51487 2.12488 
0.22094 -1.24348 2.16595 0.22094 -0.61857 2.16595 0.22209 -1.46062 0.42341 
0.22209 -1.46062 2.06074 0.22209 -0.40143 2.06074 0.22275 -1.03698 2.21118 
0.22275 -0.82507 2.21118 0.22951 -1.74826 0.71345 0.22951 -1.74826 1.7707 
0.22951 -0.11379 1.7707 0.23327 -1.68743 0.63098 0.23327 -1.68743 1.85317 
0.23327 -0.17462 1.85317 0.23388 -0.98381 2.21291 0.23388 -0.87824 2.21291 
0.23416 -1.78843 0.78379 0.23416 -1.78843 1.70036 0.23416 -0.07362 1.70036 
0.23465 -1.1932 2.17813 0.23465 -0.66885 2.17813 0.23712 -1.8225 0.85602 
0.23712 -1.8225 1.62813 0.23822 -1.87257 1.00386 0.23822 -1.87257 1.48029 
0.23848 -1.8504 0.92923 0.23848 -1.8504 1.55492 0.24216 -1.88605 1.07094 
0.24216 -1.88605 1.41321 0.24298 -0.93103 2.21211 0.24481 -1.8951 1.139 
0.24481 -1.8951 1.34515 0.24506 -1.6003 0.54064 0.24506 -1.6003 1.94351 
0.24506 -0.26175 1.94351 0.24614 -1.89964 1.20737 0.24614 -1.89964 1.27678 
0.24768 -1.14217 2.18763 0.24768 -0.71988 2.18763 0.25263 -1.50409 0.46248 
0.25263 -1.50409 2.02167 0.25263 -0.35796 2.02167 0.25536 -1.29215 2.13895 
0.25536 -0.5699 2.13895 0.25607 -1.4012 0.39747 0.25607 -1.4012 2.08668 
0.25607 -0.46085 2.08668 0.25882 -1.7197 0.6844 0.25882 -1.7197 1.79975 
0.25882 -0.14235 1.79975 0.26005 -1.08951 2.19457 0.26005 -0.77254 2.19457 
0.26428 -1.76217 0.75284 0.26428 -1.76217 1.73131 0.26428 -0.09988 1.73131 
0.26799 -1.79954 0.8251 0.26799 -1.79954 1.65905 0.26799 -0.06251 1.65905 
0.26975 -1.24281 2.15314 0.26975 -0.61924 2.15314 0.2701 -1.83011 0.89755 
0.2701 -1.83011 1.5866 0.2706 -1.8549 0.97148 0.2706 -1.8549 1.51267 
0.27165 -1.03637 2.19869 0.27165 -0.82568 2.19869 0.27262 -1.63839 0.58991 
0.27262 -1.63839 1.89424 0.27262 -0.22366 1.89424 0.27517 -1.87051 1.03801 
0.27517 -1.87051 1.44614 0.27845 -1.88171 1.1055 0.27845 -1.88171 1.37865 
0.28043 -1.88846 1.17363 0.28043 -1.88846 1.31052 0.28108 -1.89071 1.24208 
0.28137 -0.98377 2.20022 0.28137 -0.87828 2.20022 0.28206 -1.54508 0.50493 
0.28206 -1.54508 1.97922 0.28206 -0.31697 1.97922 0.28338 -1.19232 2.1648 
0.28338 -0.66973 2.1648 0.28744 -1.44553 0.4342 0.28744 -1.44553 2.04995 
0.28744 -0.41652 2.04995 0.28868 -1.33927 2.1081 0.28868 -0.52278 2.1081 
0.29028 -0.93103 2.19902 0.29372 -1.73398 0.72343 0.29372 -1.73398 1.76072 
0.29372 -0.12807 1.76072 0.29594 -1.14129 2.17385 0.29594 -0.72076 2.17385 
0.29826 -1.77379 0.79398 0.29826 -1.77379 1.69017 0.29826 -0.08826 1.69017 
0.29891 -1.67283 0.64176 0.29891 -1.67283 1.84239 0.29891 -0.18922 1.84239 
0.30109 -1.8075 0.86639 0.30109 -1.8075 1.61776 0.30233 -1.83501 0.93975 
0.30233 -1.83501 1.5444 0.3037 -1.29081 2.1243 0.3037 -0.57124 2.1243 
0.30822 -1.08847 2.18027 0.30822 -0.77358 2.18027 0.31041 -1.58495 0.55212 
0.31041 -1.58495 1.93203 0.31041 -0.2771 1.93203 0.31284 -1.8504 1.0036 
0.31284 -1.8504 1.48055 0.3168 -1.8639 1.07069 0.3168 -1.8639 1.41346 
0.31763 -1.48809 0.47475 0.31763 -1.48809 2.0094 0.31763 -0.37396 2.0094 
0.31786 -1.24133 2.138 0.31786 -0.62072 2.138 0.31878 -1.03634 2.18403 
0.31878 -0.82571 2.18403 0.31947 -1.87298 1.13882 0.31947 -1.87298 1.34533 
0.32076 -1.38465 0.41061 0.32076 -1.38465 2.07354 0.32076 -0.4774 2.07354 
0.3208 -1.87753 1.20721 0.3208 -1.87753 1.27694 0.32144 -1.70419 0.69536 
0.32144 -1.70419 1.78879 0.32144 -0.15786 1.78879 0.32776 -1.7459 0.764 
0.32776 -1.7459 1.72015 0.32776 -0.11615 1.72015 0.32843 -0.98365 2.18513 
0.32843 -0.8784 2.18513 0.33112 -1.19097 2.14915 0.33112 -0.67108 2.14915 
0.33115 -1.78289 0.83627 0.33115 -1.78289 1.64788 0.33115 -0.07916 1.64788 
0.33333 -1.81295 0.90875 0.33333 -1.81295 1.5754 0.33689 -0.93103 2.18362 
0.33732 -1.62179 0.6025 0.33732 -1.62179 1.88165 0.33732 -0.24026 1.88165 
0.33855 -1.3401 0.3947 0.33855 -1.3401 2.08945 0.33855 -0.52195 2.08945 
0.34345 -1.13987 2.15773 0.34345 -0.72218 2.15773 0.34452 -1.83011 0.97197 
0.34452 -1.83011 1.51218 0.34594 -1.52809 0.51831 0.34594 -1.52809 1.96584 
0.34594 -0.33396 1.96584 0.35147 -1.42808 0.44872 0.35147 -1.42808 2.03543 
0.35147 -0.43397 2.03543 0.35352 -1.29143 2.10528 0.35352 -0.57062 2.10528 
0.3542 -1.8433 1.0364 0.3542 -1.8433 1.44775 0.35479 -1.08818 2.16372 
0.35479 -0.77387 2.16372 0.35566 -1.71659 0.73572 0.35566 -1.71659 1.74843 
0.35566 -0.14546 1.74843 0.35773 -1.8546 1.1041 0.35773 -1.8546 1.38005 
0.35957 -1.86154 1.17245 0.35957 -1.86154 1.3117 0.36044 -1.86381 1.24208 
0.36079 -1.65516 0.65431 0.36079 -1.65516 1.82984 0.36079 -0.20689 1.82984 
0.36084 -1.75541 0.80597 0.36084 -1.75541 1.67818 0.36084 -0.10664 1.67818 
0.36353 -1.78875 0.87855 0.36353 -1.78875 1.6056 0.36353 -0.0733 1.6056 
0.36513 -1.03604 2.16709 0.36513 -0.82601 2.16709 0.36779 -1.24148 2.11863 
0.36779 -0.62057 2.11863 0.36994 -1.3845 0.43121 0.36994 -1.3845 2.05294 
0.36994 -0.47755 2.05294 0.37384 -1.56687 0.56684 0.37384 -1.56687 1.91731 
0.37384 -0.29518 1.91731 0.37444 -0.98361 2.16783 0.37444 -0.87844 2.16783 
0.37569 -1.8075 0.94099 0.37569 -1.8075 1.54316 0.38067 -1.46938 0.49024 
0.38067 -1.46938 1.99391 0.38067 -0.39267 1.99391 0.38098 -1.19093 2.12938 
0.38098 -0.67112 2.12938 0.38268 -1.68537 0.70867 0.38268 -1.68537 1.77548 
0.38268 -0.93103 2.16595 0.38268 -0.17668 1.77548 0.38606 -1.8225 1.00495 
0.38606 -1.8225 1.4792 0.38747 -1.33977 0.41576 0.38747 -1.33977 2.06839 
0.38747 -0.52228 2.06839 0.38901 -1.72668 0.77774 0.38901 -1.72668 1.70641 
0.38901 -0.13537 1.70641 0.39285 -1.76249 0.84923 0.39285 -1.76249 1.63492 
0.39285 -0.09956 1.63492 0.394 -1.13826 2.13752 0.394 -0.72379 2.13752 
0.39455 -1.8336 1.06978 0.39455 -1.8336 1.41437 0.39726 -1.8428 1.13789 
0.39726 -1.8428 1.34626 0.39855 -1.60175 0.61655 0.39855 -1.60175 1.8676 
0.39855 -0.2603 1.8676 0.39938 -1.84715 1.20721 0.39938 -1.84715 1.27694 
0.39996 -1.42699 0.47133 0.39996 -1.42699 2.01282 0.39996 -0.43506 2.01282 
0.40265 -1.29077 0.40038 0.40265 -1.29077 2.08377 0.40265 -0.57128 2.08377 
0.40521 -1.08641 2.143 0.40521 -0.77564 2.143 0.4058 -1.78289 0.91093 
0.4058 -1.78289 1.57322 0.40825 -1.50838 0.53497 0.40825 -1.50838 1.94918 
0.40825 -0.35367 1.94918 0.41555 -1.03385 2.14581 0.41555 -0.8282 2.14581 
0.41625 -1.69584 0.75035 0.41625 -1.69584 1.7338 0.41625 -0.16621 1.7338 
0.41667 -1.24074 2.09675 0.41667 -0.62131 2.09675 0.41697 -1.79954 0.97409 
0.41697 -1.79954 1.51006 0.41829 -1.38311 0.45426 0.41829 -1.38311 2.02989 
0.41829 -0.47894 2.02989 0.42122 -1.73423 0.82085 0.42122 -1.73423 1.6633 
0.42122 -0.12782 1.6633 0.42156 -1.63408 0.66936 0.42156 -1.63408 1.81479 
0.42156 -0.22797 1.81479 0.4247 -0.9813 2.14601 0.4247 -0.88075 2.14601 
0.42631 -1.81238 1.03842 0.42631 -1.81238 1.44573 0.42756 -0.93103 2.14606 
0.42832 -1.46711 0.51464 0.42832 -1.46711 1.96951 0.42832 -0.39494 1.96951 
0.43067 -1.18878 2.10699 0.43067 -0.67327 2.10699 0.43378 -1.82135 1.10365 
0.43378 -1.82135 1.3805 0.43407 -1.5449 0.58273 0.43407 -1.5449 1.90142 
0.43407 -0.31715 1.90142 0.43529 -1.33828 0.43917 0.43529 -1.33828 2.04498 
0.43529 -0.52377 2.04498 0.4361 -1.75541 0.88124 0.4361 -1.75541 1.60291 
0.4361 -0.10664 1.60291 0.43694 -1.82783 1.17269 0.43694 -1.82783 1.31146 
0.438 -1.83 1.24208 0.44229 -1.66332 0.72427 0.44229 -1.66332 1.75988 
0.44229 -0.19873 1.75988 0.44338 -1.13604 2.11465 0.44338 -0.72601 2.11465 
0.44731 -1.42449 0.49615 0.44731 -1.42449 1.988 0.44731 -0.43756 1.988 
0.4481 -1.77379 0.94382 0.4481 -1.77379 1.54033 0.44858 -1.70404 0.79349 
0.44858 -1.70404 1.69066 0.44858 -0.15801 1.69066 0.45036 -1.28905 0.42415 
0.45036 -1.28905 2.06 0.45036 -0.573 2.06 0.4547 -1.08391 2.1195 
0.4547 -0.77814 2.1195 0.45532 -1.50545 0.56184 0.45532 -1.50545 1.92231 
0.45532 -0.3566 1.92231 0.45804 -1.5788 0.63331 0.45804 -1.5788 1.85084 
0.45804 -0.28325 1.85084 0.45829 -1.78843 1.00792 0.45829 -1.78843 1.47623 
0.46433 -1.72668 0.85306 0.46433 -1.72668 1.63109 0.46433 -0.13537 1.63109 
0.46472 -1.03134 2.12183 0.46472 -0.83071 2.12183 0.46518 -1.38063 0.47954 
0.46518 -1.38063 2.00461 0.46518 -0.48142 2.00461 0.46554 -1.23808 2.07213 
0.46554 -0.62397 2.07213 0.4666 -1.79915 1.07283 0.4666 -1.79915 1.41132 
0.46865 -0.98125 2.12403 0.46865 -0.8808 2.12403 0.4714 -0.93103 2.124 
0.47179 -1.80656 1.13791 0.47179 -1.80656 1.34624 0.4739 -1.81091 1.20722 
0.4739 -1.81091 1.27693 0.47486 -1.67198 0.76721 0.47486 -1.67198 1.71694 
0.47486 -0.19007 1.71694 0.47523 -1.46384 0.54189 0.47523 -1.46384 1.94226 
0.47523 -0.39821 1.94226 0.47808 -1.7459 0.91431 0.47808 -1.7459 1.56984 
0.47808 -0.11615 1.56984 0.47936 -1.18589 2.08187 0.47936 -0.67616 2.08187 
0.48005 -1.60992 0.6865 0.48005 -1.60992 1.79765 0.48005 -0.25213 1.79765 
0.48013 -1.54056 0.61125 0.48013 -1.54056 1.8729 0.48013 -0.32149 1.8729 
0.48187 -1.33564 0.46485 0.48187 -1.33564 2.0193 0.48187 -0.52641 2.0193 
0.48924 -1.76217 0.97779 0.48924 -1.76217 1.50636 0.49145 -1.13321 2.08919 
0.49145 -0.72884 2.08919 0.49172 -1.69584 0.82582 0.49172 -1.69584 1.65833 
0.49172 -0.16621 1.65833 0.49421 -1.42066 0.52373 0.49421 -1.42066 1.96042 
0.49421 -0.44139 1.96042 0.49818 -1.2856 0.45081 0.49818 -1.2856 2.03334 
0.49818 -0.57645 2.03334 0.49824 -1.77477 1.04245 0.49824 -1.77477 1.4417 
0.5 -1.63813 0.74208 0.5 -1.63813 1.74208 0.5 -0.22392 1.74208 
0.50104 -1.50084 0.59072 0.50104 -1.50084 1.89343 0.50104 -0.36121 1.89343 
0.50257 -1.08091 2.09352 0.50257 -0.78114 2.09352 0.50307 -1.57306 0.66353 
0.50307 -1.57306 1.82062 0.50307 -0.28899 1.82062 0.50443 -1.78387 1.10717 
0.50443 -1.78387 1.37698 0.50636 -1.71659 0.88642 0.50636 -1.71659 1.59773 
0.50636 -0.14546 1.59773 0.50776 -1.03125 2.09772 0.50776 -0.8308 2.09772 
0.50845 -1.7893 1.17247 0.50845 -1.7893 1.31168 0.50969 -1.79139 1.24208 
0.51169 -0.98108 2.09979 0.51169 -0.88097 2.09979 0.51188 -1.37648 0.50754 
0.51188 -1.37648 1.97661 0.51188 -0.48557 1.97661 0.51301 -1.23451 0.43913 
0.51301 -1.23451 2.04502 0.51301 -0.62754 2.04502 0.5141 -0.93103 2.0998 
0.51781 -1.66332 0.79979 0.51781 -1.66332 1.68436 0.51781 -0.19873 1.68436 
0.51864 -1.73398 0.94835 0.51864 -1.73398 1.5358 0.51864 -0.12807 1.5358 
0.52101 -1.45878 0.57123 0.52101 -1.45878 1.91292 0.52101 -0.40327 1.91292 
0.52393 -1.60258 0.71814 0.52393 -1.60258 1.76601 0.52393 -0.25947 1.76601 
0.52495 -1.53443 0.6418 0.52495 -1.53443 1.84235 0.52495 -0.32762 1.84235 
0.52631 -1.18252 2.05432 0.52631 -0.67953 2.05432 0.52709 -1.33185 0.49273 
0.52709 -1.33185 1.99142 0.52709 -0.5302 1.99142 0.52862 -1.74826 1.01256 
0.52862 -1.74826 1.47159 0.5334 -1.68537 0.85939 0.5334 -1.68537 1.62476 
0.5334 -0.17668 1.62476 0.53609 -1.75884 1.07676 0.53609 -1.75884 1.40739 
0.53806 -1.12978 2.06122 0.53806 -0.73227 2.06122 0.53964 -1.41537 0.55345 
0.53964 -1.41537 1.9307 0.53964 -0.44668 1.9307 0.54112 -1.76598 1.14188 
0.54112 -1.76598 1.34227 0.54319 -1.28154 0.47913 0.54319 -1.28154 2.00502 
0.54319 -0.58051 2.00502 0.54367 -1.7696 1.20722 0.54367 -1.7696 1.27693 
0.54449 -1.08053 2.06741 0.54449 -0.78152 2.06741 0.54529 -1.49455 0.62151 
0.54529 -1.49455 1.86264 0.54529 -0.3675 1.86264 0.5466 -1.56542 0.69547 
0.5466 -1.56542 1.78868 0.5466 -0.29663 1.78868 0.54671 -1.70419 0.92064 
0.54671 -1.70419 1.56351 0.54671 -0.15786 1.56351 0.54957 -1.0309 2.07153 
0.54957 -0.83115 2.07153 0.55326 -0.98103 2.07358 0.55326 -0.88102 2.07358 
0.55557 -1.60992 0.76203 0.55557 -1.60992 1.72212 0.55557 -0.93103 2.07354 
0.55557 -0.25213 1.72212 0.5559 -1.37168 0.53724 0.5559 -1.37168 1.94691 
0.5559 -0.49037 1.94691 0.55768 -1.7197 0.98326 0.55768 -1.7197 1.50089 
0.55768 -0.14235 1.50089 0.55796 -1.22993 0.4679 0.55796 -1.22993 2.01625 
0.55796 -0.63212 2.01625 0.56503 -1.45212 0.60239 0.56503 -1.45212 1.88176 
0.56503 -0.40993 1.88176 0.56626 -1.73183 1.04698 0.56626 -1.73183 1.43717 
0.56795 -1.52672 0.67412 0.56795 -1.52672 1.81003 0.56795 -0.33533 1.81003 
0.57081 -1.32692 0.52274 0.57081 -1.32692 1.96141 0.57081 -0.53513 1.96141 
0.57102 -1.17772 0.45908 0.57102 -1.17772 2.02507 0.57102 -0.68433 2.02507 
0.57241 -1.74054 1.11155 0.57241 -1.74054 1.3726 0.57271 -1.63408 0.82051 
0.57271 -1.63408 1.66364 0.57271 -0.22797 1.66364 0.57611 -1.74577 1.17667 
0.57611 -1.74577 1.30748 0.57735 -1.74752 1.24208 0.57854 -1.57306 0.73901 
0.57854 -1.57306 1.74514 0.57854 -0.28899 1.74514 0.5792 -1.12961 2.0327 
0.5792 -0.73244 2.0327 0.58246 -1.40958 0.58502 0.58246 -1.40958 1.89913 
0.58246 -0.45247 1.89913 0.58564 -1.08028 2.03879 0.58564 -0.78177 2.03879 
0.58694 -1.27622 0.50972 0.58694 -1.27622 1.97443 0.58694 -0.58583 1.97443 
0.58777 -1.65516 0.88129 0.58777 -1.65516 1.60286 0.58777 -0.20689 1.60286 
0.58794 -1.4866 0.65414 0.58794 -1.4866 1.83001 0.58794 -0.37545 1.83001 
0.59082 -1.03033 2.04275 0.59082 -0.83172 2.04275 0.59449 -0.98039 2.04466 
0.59449 -0.88166 2.04466 0.5957 -0.93103 2.04528 0.59854 -1.36563 0.56912 
0.59854 -1.36563 1.91503 0.59854 -0.49642 1.91503 0.60027 -1.53443 0.71712 
0.60027 -1.53443 1.76703 0.60027 -0.32762 1.76703 0.60031 -1.67283 0.94316 
0.60031 -1.67283 1.54099 0.60031 -0.18922 1.54099 0.6013 -1.2245 0.4989 
0.6013 -1.2245 1.98525 0.6013 -0.63755 1.98525 0.60651 -1.44513 0.63557 
0.60651 -1.44513 1.84858 0.60651 -0.41692 1.84858 0.60876 -1.5788 0.78403 
0.60876 -1.5788 1.70012 0.60876 -0.28325 1.70012 0.61084 -1.17702 0.4895 
0.61084 -1.17702 1.99465 0.61084 -0.68503 1.99465 0.6111 -1.68743 1.0088 
0.6111 -1.68743 1.47535 0.6111 -0.17462 1.47535 0.61292 -1.32087 0.55479 
0.61292 -1.32087 1.92936 0.61292 -0.54118 1.92936 0.61875 -1.6982 1.07302 
0.61875 -1.6982 1.41113 0.61889 -1.12894 0.48194 0.61889 -1.12894 2.00221 
0.61889 -0.73311 2.00221 0.62056 -1.49455 0.69678 0.62056 -1.49455 1.78737 
0.62056 -0.3675 1.78737 0.62361 -1.40242 0.61846 0.62361 -1.40242 1.86569 
0.62361 -0.45963 1.86569 0.62403 -1.70553 1.13848 0.62403 -1.70553 1.34567 
0.62552 -1.07941 2.00804 0.62552 -0.78264 2.00804 0.62553 -1.60175 0.84353 
0.62553 -1.60175 1.64062 0.62553 -0.2603 1.64062 0.62674 -1.70932 1.20388 
0.62674 -1.70932 1.28027 0.62877 -1.2699 0.54221 0.62877 -1.2699 1.94194 
0.62877 -0.59215 1.94194 0.63057 -1.02951 2.01193 0.63057 -0.83254 2.01193 
0.63083 -1.54056 0.76195 0.63083 -1.54056 1.7222 0.63083 -0.32149 1.7222 
0.63325 -0.98033 2.01445 0.63325 -0.88172 2.01445 0.63439 -0.93103 2.01509 
0.63922 -1.35858 0.60286 0.63922 -1.35858 1.88129 0.63922 -0.50347 1.88129 
0.63957 -1.62179 0.90475 0.63957 -1.62179 1.5794 0.63957 -0.24026 1.5794 
0.63969 -1.45212 0.67705 0.63969 -1.45212 1.8071 0.63969 -0.40993 1.8071 
0.63979 -1.22327 0.53126 0.63979 -1.22327 1.95289 0.63979 -0.63878 1.95289 
0.6493 -1.1757 0.52198 0.6493 -1.1757 1.96217 0.6493 -0.68635 1.96217 
0.65136 -1.50084 0.74103 0.65136 -1.50084 1.74312 0.65136 -0.36121 1.74312 
0.65216 -1.63839 0.96945 0.65216 -1.63839 1.5147 0.65216 -0.22366 1.5147 
0.65328 -1.31371 0.58879 0.65328 -1.31371 1.89536 0.65328 -0.54834 1.89536 
0.65703 -1.12777 0.51433 0.65703 -1.12777 1.96982 0.65703 -0.73428 1.96982 
0.65706 -1.40958 0.65961 0.65706 -1.40958 1.82454 0.65706 -0.45247 1.82454 
0.65935 -1.5449 0.808 0.65935 -1.5449 1.67615 0.65935 -0.31715 1.67615 
0.66174 -1.65171 1.03541 0.66174 -1.65171 1.44874 0.66174 -0.21034 1.44874 
0.66364 -1.07817 0.50863 0.66364 -1.07817 1.97552 0.66364 -0.78388 1.97552 
0.66577 -1.26791 0.5763 0.66577 -1.26791 1.90785 0.66577 -0.59414 1.90785 
0.66795 -1.0294 0.5044 0.66795 -1.0294 1.97975 0.66795 -0.83265 1.97975 
0.66871 -1.66092 1.10034 0.66871 -1.66092 1.38381 0.66871 -0.20113 1.38381 
0.67066 -0.98015 1.98221 0.67066 -0.8819 1.98221 0.67085 -1.45878 0.72107 
0.67085 -1.45878 1.76308 0.67085 -0.40327 1.76308 0.67156 -0.93103 1.98303 
0.67276 -1.66695 1.16588 0.67276 -1.66695 1.31827 0.67296 -1.36563 0.64354 
0.67296 -1.36563 1.84061 0.67296 -0.49642 1.84061 0.67472 -1.66909 1.24208 
0.67524 -1.56687 0.86824 0.67524 -1.56687 1.61591 0.67524 -0.29518 1.61591 
0.67666 -1.22131 0.56542 0.67666 -1.22131 1.91873 0.67666 -0.64074 1.91873 
0.68023 -1.50545 0.78676 0.68023 -1.50545 1.69739 0.68023 -0.3566 1.69739 
0.68592 -1.17401 0.55616 0.68592 -1.17401 1.92799 0.68592 -0.68804 1.92799 
0.68728 -1.32087 0.62916 0.68728 -1.32087 1.85499 0.68728 -0.54118 1.85499 
0.68862 -1.41537 0.70244 0.68862 -1.41537 1.78171 0.68862 -0.44668 1.78171 
0.68995 -1.58495 0.93167 0.68995 -1.58495 1.55248 0.68995 -0.2771 1.55248 
0.69352 -1.12612 0.54856 0.69352 -1.12612 1.93559 0.69352 -0.73593 1.93559 
0.69945 -1.07776 0.54262 0.69945 -1.07776 1.94153 0.69945 -0.78429 1.94153 
0.69987 -1.2699 0.61331 0.69987 -1.2699 1.87084 0.69987 -0.59215 1.87084 
0.70019 -1.46384 0.76685 0.70019 -1.46384 1.7173 0.70019 -0.39821 1.7173 
0.70144 -1.6003 0.99701 0.70144 -1.6003 1.48714 0.70144 -0.26175 1.48714 
0.7037 -1.02904 0.53837 0.7037 -1.02904 1.94578 0.7037 -0.83301 1.94578 
0.70484 -1.37168 0.68617 0.70484 -1.37168 1.79798 0.70484 -0.49037 1.79798 
0.70626 -0.98009 0.53582 0.70626 -0.98009 1.94833 0.70626 -0.88196 1.94833 
0.70711 -1.50838 0.83383 0.70711 -1.50838 1.65032 0.70711 -0.93103 0.53497 
0.70711 -0.93103 1.94918 0.70711 -0.35367 1.65032 0.70937 -1.61272 1.06296 
0.70937 -1.61272 1.42119 0.70937 -0.24933 1.42119 0.71082 -1.22327 0.60228 
0.71082 -1.22327 1.88187 0.71082 -0.63878 1.88187 0.71519 -1.62064 1.1283 
0.71519 -1.62064 1.35585 0.71519 -0.24141 1.35585 0.71834 -1.42066 0.74786 
0.71834 -1.42066 1.73629 0.71834 -0.44139 1.73629 0.71933 -1.32692 0.67126 
0.71933 -1.32692 1.81289 0.71933 -0.53513 1.81289 0.71959 -1.62437 1.20387 
0.71959 -1.62437 1.28028 0.7201 -1.1757 0.59277 0.7201 -1.1757 1.89138 
0.7201 -0.68635 1.89138 0.72377 -1.52809 0.89613 0.72377 -1.52809 1.58802 
0.72377 -0.33396 1.58802 0.72743 -1.46711 0.81375 0.72743 -1.46711 1.6704 
0.72743 -0.39494 1.6704 0.72774 -1.12777 0.58505 0.72774 -1.12777 1.8991 
0.72774 -0.73428 1.8991 0.73235 -1.27622 0.65514 0.73235 -1.27622 1.82901 
0.73235 -0.58583 1.82901 0.73344 -1.07817 0.57844 0.73344 -1.07817 1.90571 
0.73344 -0.78388 1.90571 0.73454 -1.37648 0.73019 0.73454 -1.37648 1.75396 
0.73454 -0.48557 1.75396 0.73714 -1.54508 0.96001 0.73714 -1.54508 1.52414 
0.73714 -0.31697 1.52414 0.73768 -1.0294 0.57412 0.73768 -1.0294 1.91003 
0.73768 -0.83265 0.57412 0.73768 -0.83265 1.91003 0.74014 -0.98015 0.57141 
0.74014 -0.98015 1.91274 0.74014 -0.8819 0.57141 0.74014 -0.8819 1.91274 
0.74095 -0.93103 0.57052 0.74095 -0.93103 1.91363 0.74318 -1.2245 0.64077 
0.74318 -1.2245 1.84338 0.74318 -0.63755 1.84338 0.74592 -1.42449 0.79476 
0.74592 -1.42449 1.68939 0.74592 -0.43756 1.68939 0.74716 -1.55928 1.02517 
0.74716 -1.55928 1.45898 0.74716 -0.30277 1.45898 0.74934 -1.33185 0.71498 
0.74934 -1.33185 1.76917 0.74934 -0.5302 1.76917 0.75184 -1.46938 0.8614 
0.75184 -1.46938 1.62275 0.75184 -0.39267 1.62275 0.75257 -1.17702 0.63124 
0.75257 -1.17702 1.85291 0.75257 -0.68503 0.63124 0.75257 -0.68503 1.85291 
0.75378 -1.57063 1.09132 0.75378 -1.57063 1.39283 0.75378 -0.29142 1.39283 
0.76014 -1.12894 0.62319 0.76014 -1.12894 1.86096 0.76014 -0.73311 0.62319 
0.76014 -0.73311 1.86096 0.76031 -1.57617 1.16648 0.76031 -1.57617 1.31767 
0.76031 -0.28588 1.31767 0.76249 -1.57802 1.24208 0.76254 -1.38063 0.7769 
0.76254 -1.38063 1.70725 0.76254 -0.48142 1.70725 0.76294 -1.28154 0.69888 
0.76294 -1.28154 1.78527 0.76294 -0.58051 1.78527 0.76597 -1.07941 0.61655 
0.76597 -1.07941 1.8676 0.76597 -0.78264 0.61655 0.76597 -0.78264 1.8676 
0.76733 -1.48809 0.92445 0.76733 -1.48809 1.5597 0.76733 -0.37396 1.5597 
0.76986 -1.02951 0.6115 0.76986 -1.02951 1.87265 0.76986 -0.83254 0.6115 
0.76986 -0.83254 1.87265 0.77074 -1.42699 0.84211 0.77074 -1.42699 1.64204 
0.77074 -0.43506 1.64204 0.77237 -0.98033 0.60882 0.77237 -0.98033 1.87533 
0.77237 -0.88172 0.60882 0.77237 -0.88172 1.87533 0.77301 -0.93103 0.60768 
0.77301 -0.93103 1.87647 0.77417 -1.22993 0.68412 0.77417 -1.22993 1.80003 
0.77417 -0.63212 1.80003 0.77723 -1.33564 0.7602 0.77723 -1.33564 1.72395 
0.77723 -0.52641 1.72395 0.7796 -1.50409 0.98945 0.7796 -1.50409 1.4947 
0.7796 -0.35796 1.4947 0.78299 -1.17772 0.67106 0.78299 -1.17772 1.81309 
0.78299 -0.68433 0.67106 0.78299 -0.68433 1.81309 0.78781 -1.38311 0.82378 
0.78781 -1.38311 1.66037 0.78781 -0.47894 1.66037 0.78833 -1.51719 1.05515 
0.78833 -1.51719 1.429 0.78833 -0.34486 1.429 0.79063 -1.12961 0.66288 
0.79063 -1.12961 1.82127 0.79063 -0.73244 0.66288 0.79063 -0.73244 1.82127 
0.79126 -1.2856 0.7439 0.79126 -1.2856 1.74025 0.79126 -0.57645 1.74025 
0.79335 -1.42808 0.89061 0.79335 -1.42808 1.59354 0.79335 -0.43397 1.59354 
0.79671 -1.08028 0.65644 0.79671 -1.08028 1.82771 0.79671 -0.78177 0.65644 
0.79671 -0.78177 1.82771 0.79855 -1.5221 1.12825 0.79855 -1.5221 1.3559 
0.79855 -0.33995 1.3559 0.80067 -1.03033 0.65126 0.80067 -1.03033 1.83289 
0.80067 -0.83172 0.65126 0.80067 -0.83172 1.83289 0.80258 -0.98039 0.64758 
0.80258 -0.98039 1.83657 0.80258 -0.88166 0.64758 0.80258 -0.88166 1.83657 
0.80291 -1.33828 0.80678 0.80291 -1.33828 1.67737 0.80291 -0.52377 1.67737 
0.80295 -1.23451 0.72907 0.80295 -1.23451 1.75508 0.80295 -0.62754 0.72907 
0.80295 -0.62754 1.75508 0.80296 -1.52584 1.20384 0.80296 -1.52584 1.28031 
0.80296 -0.33621 1.20384 0.80296 -0.33621 1.28031 0.80321 -0.93103 0.64638 
0.80321 -0.93103 1.83777 0.80787 -1.44553 0.95463 0.80787 -1.44553 1.52952 
0.80787 -0.41652 1.52952 0.81086 -1.3845 0.87213 0.81086 -1.3845 1.61202 
0.81086 -0.47755 1.61202 0.81225 -1.18252 0.71576 0.81225 -1.18252 1.76839 
0.81225 -0.67953 0.71576 0.81225 -0.67953 1.76839 0.81792 -1.28905 0.79172 
0.81792 -1.28905 1.69243 0.81792 -0.573 0.79172 0.81792 -0.573 1.69243 
0.81866 -1.46062 1.01998 0.81866 -1.46062 1.46417 0.81866 -0.40143 1.46417 
0.81914 -1.12978 0.70402 0.81914 -1.12978 1.78013 0.81914 -0.73227 0.70402 
0.81914 -0.73227 1.78013 0.82533 -1.08053 0.69758 0.82533 -1.08053 1.78657 
0.82533 -0.78152 0.69758 0.82533 -0.78152 1.78657 0.82631 -1.33977 0.8546 
0.82631 -1.33977 1.62955 0.82631 -0.52228 1.62955 0.82946 -1.0309 0.69251 
0.82946 -1.0309 1.79164 0.82946 -0.83115 0.69251 0.82946 -0.83115 1.79164 
0.83005 -1.23808 0.77654 0.83005 -1.23808 1.70761 0.83005 -0.62397 0.77654 
0.83005 -0.62397 1.70761 0.83097 -1.46686 1.0925 0.83097 -1.46686 1.39165 
0.83097 -0.39519 1.0925 0.83097 -0.39519 1.39165 0.83147 -1.38465 0.92132 
0.83147 -1.38465 1.56283 0.83147 -0.93103 0.6865 0.83147 -0.93103 1.79765 
0.83147 -0.4774 1.56283 0.83151 -0.98103 0.68881 0.83151 -0.98103 1.79534 
0.83151 -0.88102 0.68881 0.83151 -0.88102 1.79534 0.83874 -1.47019 1.16583 
0.83874 -1.47019 1.31832 0.83874 -0.39186 1.16583 0.83874 -0.39186 1.31832 
0.8398 -1.18589 0.76272 0.8398 -1.18589 1.72143 0.8398 -0.67616 0.76272 
0.8398 -0.67616 1.72143 0.84119 -1.47176 1.24208 0.84119 -0.39029 1.24208 
0.8417 -1.29077 0.83943 0.8417 -1.29077 1.64472 0.8417 -0.57128 0.83943 
0.8417 -0.57128 1.64472 0.84461 -1.4012 0.98601 0.84461 -1.4012 1.49814 
0.84461 -0.46085 0.98601 0.84461 -0.46085 1.49814 0.84711 -1.13321 0.75063 
0.84711 -1.13321 1.73352 0.84711 -0.72884 0.75063 0.84711 -0.72884 1.73352 
0.84737 -1.3401 0.90352 0.84737 -1.3401 1.58063 0.84737 -0.52195 0.90352 
0.84737 -0.52195 1.58063 0.85144 -1.08091 0.73951 0.85144 -1.08091 1.74464 
0.85144 -0.78114 0.73951 0.85144 -0.78114 1.74464 0.85467 -1.24074 0.8254 
0.85467 -1.24074 1.65875 0.85467 -0.62131 0.8254 0.85467 -0.62131 1.65875 
0.85565 -1.03125 0.73431 0.85565 -1.03125 1.74984 0.85565 -0.8308 0.73431 
0.85565 -0.8308 1.74984 0.85771 -0.98108 0.73039 0.85771 -0.98108 1.75376 
0.85771 -0.88097 0.73039 0.85771 -0.88097 1.75376 0.85773 -0.93103 0.72797 
0.85773 -0.93103 1.75618 0.85926 -1.40813 1.05754 0.85926 -1.40813 1.42661 
0.85926 -0.45392 1.05754 0.85926 -0.45392 1.42661 0.86321 -1.29143 0.88855 
0.86321 -1.29143 1.5956 0.86321 -0.57062 0.88855 0.86321 -0.57062 1.5956 
0.86492 -1.18878 0.8114 0.86492 -1.18878 1.67275 0.86492 -0.67327 0.8114 
0.86492 -0.67327 1.67275 0.86603 -1.33927 0.9534 0.86603 -1.33927 1.53075 
0.86603 -0.52278 0.9534 0.86603 -0.52278 1.53075 0.86917 -1.41284 1.1307 
0.86917 -1.41284 1.35345 0.86917 -0.44921 1.1307 0.86917 -0.44921 1.35345 
0.87257 -1.13604 0.7987 0.87257 -1.13604 1.68545 0.87257 -0.72601 0.7987 
0.87257 -0.72601 1.68545 0.87414 -1.41519 1.20384 0.87414 -1.41519 1.28031 
0.87414 -0.44686 1.20384 0.87414 -0.44686 1.28031 0.87655 -1.24148 0.87428 
0.87655 -1.24148 1.60987 0.87655 -0.62057 0.87428 0.87655 -0.62057 1.60987 
0.87742 -1.08391 0.78737 0.87742 -1.08391 1.69678 0.87742 -0.77814 0.78737 
0.87742 -0.77814 1.69678 0.87975 -1.03134 0.77735 0.87975 -1.03134 1.7068 
0.87975 -0.83071 0.77735 0.87975 -0.83071 1.7068 0.88192 -0.93103 0.77068 
0.88192 -0.93103 1.71347 0.88195 -0.98125 0.77342 0.88195 -0.98125 1.71073 
0.88195 -0.8808 0.77342 0.88195 -0.8808 1.71073 0.88222 -1.29081 0.93838 
0.88222 -1.29081 1.54577 0.88222 -0.57124 0.93838 0.88222 -0.57124 1.54577 
0.88281 -1.34718 1.0242 0.88281 -1.34718 1.45995 0.88281 -0.51487 1.0242 
0.88281 -0.51487 1.45995 0.8873 -1.19093 0.8611 0.8873 -1.19093 1.62305 
0.8873 -0.67112 0.8611 0.8873 -0.67112 1.62305 0.89486 -1.35286 1.09618 
0.89486 -1.35286 1.38797 0.89486 -0.50919 1.09618 0.89486 -0.50919 1.38797 
0.89544 -1.13826 0.84808 0.89544 -1.13826 1.63607 0.89544 -0.72379 0.84808 
0.89544 -0.72379 1.63607 0.89592 -1.24133 0.92421 0.89592 -1.24133 1.55994 
0.89592 -0.62072 0.92421 0.89592 -0.62072 1.55994 0.89687 -1.29215 0.98672 
0.89687 -1.29215 1.49743 0.89687 -0.5699 0.98672 0.89687 -0.5699 1.49743 
0.90092 -1.08641 0.83686 0.90092 -1.08641 1.64729 0.90092 -0.77564 0.83686 
0.90092 -0.77564 1.64729 0.90211 -1.35628 1.16893 0.90211 -1.35628 1.31522 
0.90211 -0.50577 1.16893 0.90211 -0.50577 1.31522 0.90374 -1.03385 0.82652 
0.90374 -1.03385 1.65763 0.90374 -0.8282 0.82652 0.90374 -0.8282 1.65763 
0.90394 -0.9813 0.81737 0.90394 -0.9813 1.66678 0.90394 -0.88075 0.81737 
0.90394 -0.88075 1.66678 0.90399 -0.93103 0.81452 0.90399 -0.93103 1.66963 
0.90453 -1.35743 1.24208 0.90453 -0.50462 1.24208 0.90708 -1.19097 0.91095 
0.90708 -1.19097 1.5732 0.90708 -0.67108 0.91095 0.90708 -0.67108 1.5732 
0.91106 -1.24281 0.97233 0.91106 -1.24281 1.51182 0.91106 -0.61924 0.97233 
0.91106 -0.61924 1.51182 0.91147 -1.29902 1.05823 0.91147 -1.29902 1.42592 
0.91147 -0.56303 1.05823 0.91147 -0.56303 1.42592 0.91566 -1.13987 0.89863 
0.91566 -1.13987 1.58552 0.91566 -0.72218 0.89863 0.91566 -0.72218 1.58552 
0.92133 -1.30365 1.13118 0.92133 -1.30365 1.35297 0.92133 -0.5584 1.13118 
0.92133 -0.5584 1.35297 0.92164 -1.08818 0.88728 0.92164 -1.08818 1.59687 
0.92164 -0.77387 0.88728 0.92164 -0.77387 1.59687 0.92272 -1.19232 0.95869 
0.92272 -1.19232 1.52546 0.92272 -0.66973 0.95869 0.92272 -0.66973 1.52546 
0.92388 -1.24348 1.02113 0.92388 -1.24348 1.46302 0.92388 -0.93103 0.85939 
0.92388 -0.93103 1.62476 0.92388 -0.61857 1.02113 0.92388 -0.61857 1.46302 
0.92501 -1.03604 0.87694 0.92501 -1.03604 1.60721 0.92501 -0.82601 0.87694 
0.92501 -0.82601 1.60721 0.92576 -0.98361 0.86764 0.92576 -0.98361 1.61651 
0.92576 -0.87844 0.86764 0.92576 -0.87844 1.61651 0.92628 -1.30597 1.20429 
0.92628 -1.30597 1.27986 0.92628 -0.55608 1.20429 0.92628 -0.55608 1.27986 
0.93178 -1.14129 0.94614 0.93178 -1.14129 1.53801 0.93178 -0.72076 0.94614 
0.93178 -0.72076 1.53801 0.93606 -1.1932 1.00743 0.93606 -1.1932 1.47672 
0.93606 -0.66885 1.00743 0.93606 -0.66885 1.47672 0.93638 -1.24901 1.0935 
0.93638 -1.24901 1.39065 0.93638 -0.61304 1.0935 0.93638 -0.61304 1.39065 
0.93819 -1.08847 0.93385 0.93819 -1.08847 1.5503 0.93819 -0.77358 0.93385 
0.93819 -0.77358 1.5503 0.94154 -0.93103 0.90519 0.94154 -0.93103 1.57896 
0.94196 -1.03634 0.92329 0.94196 -1.03634 1.56086 0.94196 -0.82571 0.92329 
0.94196 -0.82571 1.56086 0.94306 -0.98365 0.91364 0.94306 -0.98365 1.57051 
0.94306 -0.8784 0.91364 0.94306 -0.8784 1.57051 0.94381 -1.25281 1.16668 
0.94381 -1.25281 1.31747 0.94381 -0.60924 1.16668 0.94381 -0.60924 1.31747 
0.94555 -1.14217 0.99439 0.94555 -1.14217 1.48976 0.94555 -0.71988 0.99439 
0.94555 -0.71988 1.48976 0.9465 -1.25373 1.24208 0.9465 -0.60832 1.24208 
0.94693 -1.19348 1.05649 0.94693 -1.19348 1.42766 0.94693 -0.66857 1.05649 
0.94693 -0.66857 1.42766 0.9525 -1.08951 0.98202 0.9525 -1.08951 1.50213 
0.9525 -0.77254 0.98202 0.9525 -0.77254 1.50213 0.95661 -1.03637 0.97042 
0.95661 -1.03637 1.51373 0.95661 -0.82568 0.97042 0.95661 -0.82568 1.51373 
0.95694 -0.93103 0.95179 0.95694 -0.93103 1.53236 0.95694 -1.14253 1.04327 
0.95694 -1.14253 1.44088 0.95694 -0.71952 1.04327 0.95694 -0.71952 1.44088 
0.95704 -1.19819 1.1294 0.95704 -1.19819 1.35475 0.95704 -0.66386 1.1294 
0.95704 -0.66386 1.35475 0.95815 -0.98377 0.9607 0.95815 -0.98377 1.52345 
0.95815 -0.87828 0.9607 0.95815 -0.87828 1.52345 0.96257 -1.1994 1.20429 
0.96257 -1.1994 1.27986 0.96257 -0.66265 1.20429 0.96257 -0.66265 1.27986 
0.96447 -1.0901 1.03113 0.96447 -1.0901 1.45302 0.96447 -0.77195 1.03113 
0.96447 -0.77195 1.45302 0.96593 -1.14235 1.09265 0.96593 -1.14235 1.3915 
0.96593 -0.7197 1.09265 0.96593 -0.7197 1.3915 0.9691 -1.03698 1.01933 
0.9691 -1.03698 1.46482 0.9691 -0.82507 1.01933 0.9691 -0.82507 1.46482 
0.97003 -0.93103 0.99909 0.97003 -0.93103 1.48506 0.97083 -0.98381 1.00819 
0.97083 -0.98381 1.47596 0.97083 -0.87824 1.00819 0.97083 -0.87824 1.47596 
0.97396 -1.09007 1.08048 0.97396 -1.09007 1.40367 0.97396 -0.77198 1.08048 
0.97396 -0.77198 1.40367 0.97415 -1.14415 1.16715 0.97415 -1.14415 1.317 
0.97415 -0.7179 1.16715 0.97415 -0.7179 1.317 0.97689 -1.14475 1.24208 
0.97689 -0.7173 1.24208 0.97912 -1.03731 1.06879 0.97912 -1.03731 1.41536 
0.97912 -0.82474 1.06879 0.97912 -0.82474 1.41536 0.98079 -1.09032 1.12944 
0.98079 -1.09032 1.35471 0.98079 -0.93103 1.04698 0.98079 -0.93103 1.43717 
0.98079 -0.77173 1.12944 0.98079 -0.77173 1.35471 0.9814 -0.98425 1.05762 
0.9814 -0.98425 1.42653 0.9814 -0.8778 1.05762 0.9814 -0.8778 1.42653 
0.98631 -1.09152 1.20431 0.98631 -1.09152 1.27984 0.98631 -0.77053 1.20431 
0.98631 -0.77053 1.27984 0.98648 -1.03759 1.1176 0.98648 -1.03759 1.36655 
0.98648 -0.82446 1.1176 0.98648 -0.82446 1.36655 0.98918 -0.93103 1.09534 
0.98918 -0.93103 1.38881 0.98928 -0.98428 1.10613 0.98928 -0.98428 1.37802 
0.98928 -0.87777 1.10613 0.98928 -0.87777 1.37802 0.99144 -1.0376 1.16672 
0.99144 -1.0376 1.31743 0.99144 -0.82445 1.16672 0.99144 -0.82445 1.31743 
0.99427 -1.0379 1.24208 0.99427 -0.82415 1.24208 0.99479 -0.98439 1.15526 
0.99479 -0.98439 1.32889 0.99479 -0.87766 1.15526 0.99479 -0.87766 1.32889 
0.99518 -0.93103 1.14406 0.99518 -0.93103 1.34009 0.99786 -0.98443 1.20431 
0.99786 -0.98443 1.27984 0.99786 -0.87762 1.20431 0.99786 -0.87762 1.27984 
0.9988 -0.93103 1.19301 0.9988 -0.93103 1.29114 1 -0.93103 1.24208 
-1 -0.46551 0 -0.9988 -0.46551 -0.04907 -0.9988 -0.46551 0.04907 
-0.99786 -0.51891 -0.03776 -0.99786 -0.51891 0.03776 -0.99786 -0.41211 -0.03776 
-0.99786 -0.41211 0.03776 -0.99518 -0.46551 -0.09802 -0.99518 -0.46551 0.09802 
-0.99479 -0.51888 -0.08682 -0.99479 -0.51888 0.08682 -0.99479 -0.41215 -0.08682 
-0.99479 -0.41215 0.08682 -0.99427 -0.57239 0 -0.99427 -0.35863 0 
-0.99144 -0.57209 -0.07536 -0.99144 -0.57209 0.07536 -0.99144 -0.35894 -0.07536 
-0.99144 -0.35894 0.07536 -0.98928 -0.51877 -0.13594 -0.98928 -0.51877 0.13594 
-0.98928 -0.41225 -0.13594 -0.98928 -0.41225 0.13594 -0.98918 -0.46551 -0.14673 
-0.98918 -0.46551 0.14673 -0.98648 -0.57207 -0.12447 -0.98648 -0.57207 0.12447 
-0.98648 -0.35895 -0.12447 -0.98648 -0.35895 0.12447 -0.98631 -0.62601 -0.03776 
-0.98631 -0.62601 0.03776 -0.98631 -0.30501 -0.03776 -0.98631 -0.30501 0.03776 
-0.9814 -0.51874 -0.18446 -0.9814 -0.51874 0.18446 -0.9814 -0.41229 -0.18446 
-0.9814 -0.41229 0.18446 -0.98079 -0.6248 -0.11264 -0.98079 -0.6248 0.11264 
-0.98079 -0.46551 -0.19509 -0.98079 -0.46551 0.19509 -0.98079 -0.30622 -0.11264 
-0.98079 -0.30622 0.11264 -0.97912 -0.5718 -0.17328 -0.97912 -0.5718 0.17328 
-0.97912 -0.35922 -0.17328 -0.97912 -0.35922 0.17328 -0.97689 -0.67924 0 
-0.97689 -0.25179 0 -0.97415 -0.67864 -0.07493 -0.97415 -0.67864 0.07493 
-0.97415 -0.25239 -0.07493 -0.97415 -0.25239 0.07493 -0.97396 -0.62455 -0.16159 
-0.97396 -0.62455 0.16159 -0.97396 -0.30647 -0.16159 -0.97396 -0.30647 0.16159 
-0.97083 -0.5183 -0.23388 -0.97083 -0.5183 0.23388 -0.97083 -0.41272 -0.23388 
-0.97083 -0.41272 0.23388 -0.97003 -0.46551 -0.24298 -0.97003 -0.46551 0.24298 
-0.9691 -0.57147 -0.22275 -0.9691 -0.57147 0.22275 -0.9691 -0.35956 -0.22275 
-0.9691 -0.35956 0.22275 -0.96593 -0.67684 -0.14943 -0.96593 -0.67684 0.14943 
-0.96593 -0.25419 -0.14943 -0.96593 -0.25419 0.14943 -0.96447 -0.62458 -0.21095 
-0.96447 -0.62458 0.21095 -0.96447 -0.30644 -0.21095 -0.96447 -0.30644 0.21095 
-0.96257 -0.73389 -0.03779 -0.96257 -0.73389 0.03779 -0.96257 -0.19714 -0.03779 
-0.96257 -0.19714 0.03779 -0.95815 -0.51826 -0.28137 -0.95815 -0.51826 0.28137 
-0.95815 -0.41276 -0.28137 -0.95815 -0.41276 0.28137 -0.95704 -0.73268 -0.11267 
-0.95704 -0.73268 0.11267 -0.95704 -0.19835 -0.11267 -0.95704 -0.19835 0.11267 
-0.95694 -0.67702 -0.19881 -0.95694 -0.67702 0.19881 -0.95694 -0.25401 -0.19881 
-0.95694 -0.25401 0.19881 -0.95694 -0.46551 -0.29028 -0.95694 -0.46551 0.29028 
-0.95661 -0.57086 -0.27165 -0.95661 -0.57086 0.27165 -0.95661 -0.36017 -0.27165 
-0.95661 -0.36017 0.27165 -0.9525 -0.624 -0.26005 -0.9525 -0.624 0.26005 
-0.9525 -0.30703 -0.26005 -0.9525 -0.30703 0.26005 -0.94693 -0.72797 -0.18558 
-0.94693 -0.72797 0.18558 -0.94693 -0.20306 -0.18558 -0.94693 -0.20306 0.18558 
-0.9465 -0.78822 0 -0.9465 -0.14281 0 -0.94555 -0.67666 -0.24768 
-0.94555 -0.67666 0.24768 -0.94555 -0.25436 -0.24768 -0.94555 -0.25436 0.24768 
-0.94381 -0.7873 -0.0754 -0.94381 -0.7873 0.0754 -0.94381 -0.14373 -0.0754 
-0.94381 -0.14373 0.0754 -0.94306 -0.51814 -0.32843 -0.94306 -0.51814 0.32843 
-0.94306 -0.41289 -0.32843 -0.94306 -0.41289 0.32843 -0.94196 -0.57082 -0.31878 
-0.94196 -0.57082 0.31878 -0.94196 -0.3602 -0.31878 -0.94196 -0.3602 0.31878 
-0.94154 -0.46551 -0.33689 -0.94154 -0.46551 0.33689 -0.93819 -0.62296 -0.30822 
-0.93819 -0.62296 0.30822 -0.93819 -0.30807 -0.30822 -0.93819 -0.30807 0.30822 
-0.93638 -0.7835 -0.14857 -0.93638 -0.7835 0.14857 -0.93638 -0.14753 -0.14857 
-0.93638 -0.14753 0.14857 -0.93606 -0.72769 -0.23465 -0.93606 -0.72769 0.23465 
-0.93606 -0.20333 -0.23465 -0.93606 -0.20333 0.23465 -0.93178 -0.67578 -0.29594 
-0.93178 -0.67578 0.29594 -0.93178 -0.25525 -0.29594 -0.93178 -0.25525 0.29594 
-0.92628 -0.84046 -0.03779 -0.92628 -0.84046 0.03779 -0.92628 -0.09057 -0.03779 
-0.92628 -0.09057 0.03779 -0.92576 -0.5181 -0.37444 -0.92576 -0.5181 0.37444 
-0.92576 -0.41293 -0.37444 -0.92576 -0.41293 0.37444 -0.92501 -0.57053 -0.36513 
-0.92501 -0.57053 0.36513 -0.92501 -0.36049 -0.36513 -0.92501 -0.36049 0.36513 
-0.92388 -0.77797 -0.22094 -0.92388 -0.77797 0.22094 -0.92388 -0.46551 -0.38268 
-0.92388 -0.46551 0.38268 -0.92388 -0.15305 -0.22094 -0.92388 -0.15305 0.22094 
-0.92272 -0.7268 -0.28338 -0.92272 -0.7268 0.28338 -0.92272 -0.20422 -0.28338 
-0.92272 -0.20422 0.28338 -0.92164 -0.62267 -0.35479 -0.92164 -0.62267 0.35479 
-0.92164 -0.30836 -0.35479 -0.92164 -0.30836 0.35479 -0.92133 -0.83814 -0.11089 
-0.92133 -0.83814 0.11089 -0.92133 -0.09289 -0.11089 -0.92133 -0.09289 0.11089 
-0.91566 -0.67436 -0.34345 -0.91566 -0.67436 0.34345 -0.91566 -0.25667 -0.34345 
-0.91566 -0.25667 0.34345 -0.91147 -0.83351 -0.18384 -0.91147 -0.83351 0.18384 
-0.91147 -0.09751 -0.18384 -0.91147 -0.09751 0.18384 -0.91106 -0.77729 -0.26975 
-0.91106 -0.77729 0.26975 -0.91106 -0.15373 -0.26975 -0.91106 -0.15373 0.26975 
-0.90708 -0.72546 -0.33112 -0.90708 -0.72546 0.33112 -0.90453 -0.89191 0 
-0.90453 -0.03911 0 -0.90399 -0.46551 -0.42756 -0.90399 -0.46551 0.42756 
-0.90394 -0.51579 -0.4247 -0.90394 -0.51579 0.4247 -0.90394 -0.41524 -0.4247 
-0.90394 -0.41524 0.4247 -0.90374 -0.56834 -0.41555 -0.90374 -0.56834 0.41555 
-0.90374 -0.36269 -0.41555 -0.90374 -0.36269 0.41555 -0.90211 -0.89077 -0.07315 
-0.90211 -0.89077 0.07315 -0.90211 -0.04025 -0.07315 -0.90211 -0.04025 0.07315 
-0.90092 -0.6209 -0.40521 -0.90092 -0.6209 0.40521 -0.89687 -0.82664 -0.25536 
-0.89687 -0.82664 0.25536 -0.89592 -0.77582 -0.31786 -0.89592 -0.77582 0.31786 
-0.89544 -0.67275 -0.394 -0.89544 -0.67275 0.394 -0.89486 -0.88735 -0.1459 
-0.89486 -0.88735 0.1459 -0.89486 -0.04367 -0.1459 -0.89486 -0.04367 0.1459 
-0.8873 -0.72542 -0.38098 -0.8873 -0.72542 0.38098 -0.88281 -0.88167 -0.21787 
-0.88281 -0.88167 0.21787 -0.88222 -0.8253 -0.3037 -0.88222 -0.8253 0.3037 
-0.88195 -0.51574 -0.46865 -0.88195 -0.51574 0.46865 -0.88192 -0.46551 -0.4714 
-0.88192 -0.46551 0.4714 -0.87975 -0.56583 -0.46472 -0.87975 -0.56583 0.46472 
-0.87742 -0.6184 -0.4547 -0.87742 -0.6184 0.4547 -0.87655 -0.77597 -0.36779 
-0.87655 -0.77597 0.36779 -0.87414 -0.94968 -0.03823 -0.87414 -0.94968 0.03823 
-0.87257 -0.67053 -0.44338 -0.87257 -0.67053 0.44338 -0.86917 -0.94733 -0.11138 
-0.86917 -0.94733 0.11138 -0.86603 -0.87376 -0.28868 -0.86603 -0.87376 0.28868 
-0.86492 -0.72326 -0.43067 -0.86492 -0.72326 0.43067 -0.86321 -0.82591 -0.35352 
-0.86321 -0.82591 0.35352 -0.85926 -0.94261 -0.18453 -0.85926 -0.94261 0.18453 
-0.85771 -0.51557 -0.51169 -0.85771 -0.51557 0.51169 -0.85565 -0.56573 -0.50776 
-0.85565 -0.56573 0.50776 -0.85467 -0.77523 -0.41667 -0.85467 -0.77523 0.41667 
-0.85144 -0.6154 -0.50257 -0.85144 -0.6154 0.50257 -0.84737 -0.87459 -0.33855 
-0.84737 -0.87459 0.33855 -0.84711 -0.6677 -0.49145 -0.84711 -0.6677 0.49145 
-0.84461 -0.93569 -0.25607 -0.84461 -0.93569 0.25607 -0.8417 -0.82526 -0.40265 
-0.8417 -0.82526 0.40265 -0.84119 -1.00625 0 -0.8398 -0.72038 -0.47936 
-0.8398 -0.72038 0.47936 -0.83874 -1.00468 -0.07625 -0.83874 -1.00468 0.07625 
-0.83147 -0.91913 -0.32076 -0.83147 -0.91913 0.32076 -0.83097 -1.00135 -0.14958 
-0.83097 -1.00135 0.14958 -0.83005 -0.77257 -0.46554 -0.83005 -0.77257 0.46554 
-0.82946 -0.56539 -0.54957 -0.82946 -0.56539 0.54957 -0.82631 -0.87426 -0.38747 
-0.82631 -0.87426 0.38747 -0.82533 -0.61502 -0.54449 -0.82533 -0.61502 0.54449 
-0.81914 -0.66427 -0.53806 -0.81914 -0.66427 0.53806 -0.81866 -0.9951 -0.22209 
-0.81866 -0.9951 0.22209 -0.81792 -0.82354 -0.45036 -0.81792 -0.82354 0.45036 
-0.81225 -0.71701 -0.52631 -0.81225 -0.71701 0.52631 -0.81086 -0.91899 -0.36994 
-0.81086 -0.91899 0.36994 -0.80787 -0.98002 -0.28744 -0.80787 -0.98002 0.28744 
-0.80296 -1.06032 -0.03824 -0.80296 -1.06032 0.03824 -0.80295 -0.769 -0.51301 
-0.80295 -0.769 0.51301 -0.80291 -0.87277 -0.43529 -0.80291 -0.87277 0.43529 
-0.79855 -1.05659 -0.11383 -0.79855 -1.05659 0.11383 -0.79671 -0.61477 -0.58564 
-0.79671 -0.61477 0.58564 -0.79335 -0.96256 -0.35147 -0.79335 -0.96256 0.35147 
-0.79126 -0.82009 -0.49818 -0.79126 -0.82009 0.49818 -0.79063 -0.6641 -0.5792 
-0.79063 -0.6641 0.5792 -0.78833 -1.05168 -0.18692 -0.78833 -1.05168 0.18692 
-0.78781 -0.91759 -0.41829 -0.78781 -0.91759 0.41829 -0.78299 -0.7122 -0.57102 
-0.78299 -0.7122 0.57102 -0.7796 -1.03858 -0.25263 -0.7796 -1.03858 0.25263 
-0.77723 -0.87013 -0.48187 -0.77723 -0.87013 0.48187 -0.77417 -0.76442 -0.55796 
-0.77417 -0.76442 0.55796 -0.77074 -0.96148 -0.39996 -0.77074 -0.96148 0.39996 
-0.76733 -1.02258 -0.31763 -0.76733 -1.02258 0.31763 -0.76294 -0.81603 -0.54319 
-0.76294 -0.81603 0.54319 -0.76254 -0.91512 -0.46518 -0.76254 -0.91512 0.46518 
-0.76249 -1.11251 0 -0.76031 -1.11066 -0.07559 -0.76031 -1.11066 0.07559 
-0.76014 -0.66343 -0.61889 -0.76014 -0.66343 0.61889 -0.75378 -1.10511 -0.15076 
-0.75378 -1.10511 0.15076 -0.75257 -0.7115 -0.61084 -0.75257 -0.7115 0.61084 
-0.75184 -1.00387 -0.38067 -0.75184 -1.00387 0.38067 -0.74934 -0.86634 -0.52709 
-0.74934 -0.86634 0.52709 -0.74716 -1.09377 -0.2169 -0.74716 -1.09377 0.2169 
-0.74592 -0.95898 -0.44731 -0.74592 -0.95898 0.44731 -0.73714 -1.07957 -0.28206 
-0.73714 -1.07957 0.28206 -0.73454 -0.91097 -0.51188 -0.73454 -0.91097 0.51188 
-0.72743 -1.0016 -0.42832 -0.72743 -1.0016 0.42832 -0.72377 -1.06257 -0.34594 
-0.72377 -1.06257 0.34594 -0.71959 -1.15886 -0.0382 -0.71959 -1.15886 0.0382 
-0.71834 -0.95514 -0.49421 -0.71834 -0.95514 0.49421 -0.71519 -1.15512 -0.11378 
-0.71519 -1.15512 0.11378 -0.70937 -1.14721 -0.17912 -0.70937 -1.14721 0.17912 
-0.70711 -1.04286 -0.40825 -0.70711 -1.04286 0.40825 -0.70144 -1.13479 -0.24506 
-0.70144 -1.13479 0.24506 -0.70019 -0.99833 -0.47523 -0.70019 -0.99833 0.47523 
-0.68995 -1.11943 -0.31041 -0.68995 -1.11943 0.31041 -0.68023 -1.03994 -0.45532 
-0.68023 -1.03994 0.45532 -0.67524 -1.10136 -0.37384 -0.67524 -1.10136 0.37384 
-0.67472 -1.20358 0 -0.67276 -1.20144 -0.07619 -0.67276 -1.20144 0.07619 
-0.66871 -1.1954 -0.14174 -0.66871 -1.1954 0.14174 -0.66174 -1.1862 -0.20667 
-0.66174 -1.1862 0.20667 -0.65935 -1.07939 -0.43407 -0.65935 -1.07939 0.43407 
-0.65216 -1.17287 -0.27262 -0.65216 -1.17287 0.27262 -0.63957 -1.15628 -0.33732 
-0.63957 -1.15628 0.33732 -0.62674 -1.24381 -0.0382 -0.62674 -1.24381 0.0382 
-0.62553 -1.13624 -0.39855 -0.62553 -1.13624 0.39855 -0.62403 -1.24002 -0.1036 
-0.62403 -1.24002 0.1036 -0.61875 -1.23269 -0.16905 -0.61875 -1.23269 0.16905 
-0.6111 -1.22191 -0.23327 -0.6111 -1.22191 0.23327 -0.60876 -1.11328 -0.45804 
-0.60876 -1.11328 0.45804 -0.60031 -1.20732 -0.29891 -0.60031 -1.20732 0.29891 
-0.58777 -1.18964 -0.36079 -0.58777 -1.18964 0.36079 -0.57735 -1.28201 0 
-0.57611 -1.28026 -0.0654 -0.57611 -1.28026 0.0654 -0.57271 -1.16857 -0.42156 
-0.57271 -1.16857 0.42156 -0.57241 -1.27502 -0.13053 -0.57241 -1.27502 0.13053 
-0.56626 -1.26632 -0.19509 -0.56626 -1.26632 0.19509 -0.55768 -1.25419 -0.25882 
-0.55768 -1.25419 0.25882 -0.54671 -1.23868 -0.32144 -0.54671 -1.23868 0.32144 
-0.54367 -1.30409 -0.03485 -0.54367 -1.30409 0.03485 -0.54112 -1.30047 -0.1002 
-0.54112 -1.30047 0.1002 -0.53609 -1.29333 -0.16531 -0.53609 -1.29333 0.16531 
-0.5334 -1.21986 -0.38268 -0.5334 -1.21986 0.38268 -0.52862 -1.28275 -0.22951 
-0.52862 -1.28275 0.22951 -0.51864 -1.26847 -0.29372 -0.51864 -1.26847 0.29372 
-0.50969 -1.32587 0 -0.50845 -1.32379 -0.06961 -0.50845 -1.32379 0.06961 
-0.50636 -1.25108 -0.35566 -0.50636 -1.25108 0.35566 -0.50443 -1.31836 -0.13491 
-0.50443 -1.31836 0.13491 -0.49824 -1.30926 -0.19963 -0.49824 -1.30926 0.19963 
-0.49172 -1.23033 -0.41625 -0.49172 -1.23033 0.41625 -0.48924 -1.29666 -0.26428 
-0.48924 -1.29666 0.26428 -0.47808 -1.28038 -0.32776 -0.47808 -1.28038 0.32776 
-0.4739 -1.3454 -0.03485 -0.4739 -1.3454 0.03485 -0.47179 -1.34105 -0.10417 
-0.47179 -1.34105 0.10417 -0.4666 -1.33364 -0.16924 -0.4666 -1.33364 0.16924 
-0.46433 -1.26117 -0.38901 -0.46433 -1.26117 0.38901 -0.45829 -1.32292 -0.23416 
-0.45829 -1.32292 0.23416 -0.4481 -1.30828 -0.29826 -0.4481 -1.30828 0.29826 
-0.438 -1.36449 0 -0.43694 -1.36232 -0.06938 -0.43694 -1.36232 0.06938 
-0.4361 -1.2899 -0.36084 -0.4361 -1.2899 0.36084 -0.43378 -1.35583 -0.13843 
-0.43378 -1.35583 0.13843 -0.42631 -1.34686 -0.20366 -0.42631 -1.34686 0.20366 
-0.41697 -1.33403 -0.26799 -0.41697 -1.33403 0.26799 -0.4058 -1.31737 -0.33115 
-0.4058 -1.31737 0.33115 -0.39938 -1.38163 -0.03487 -0.39938 -1.38163 0.03487 
-0.39726 -1.37728 -0.10418 -0.39726 -1.37728 0.10418 -0.39455 -1.36809 -0.1723 
-0.39455 -1.36809 0.1723 -0.39285 -1.29698 -0.39285 -0.39285 -1.29698 0.39285 
-0.38606 -1.35699 -0.23712 -0.38606 -1.35699 0.23712 -0.37569 -1.34198 -0.30109 
-0.37569 -1.34198 0.30109 -0.36353 -1.32324 -0.36353 -0.36353 -1.32324 0.36353 
-0.36044 -1.39829 0 -0.35957 -1.39603 -0.06963 -0.35957 -1.39603 0.06963 
-0.35773 -1.38909 -0.13798 -0.35773 -1.38909 0.13798 -0.3542 -1.37778 -0.20568 
-0.3542 -1.37778 0.20568 -0.34452 -1.36459 -0.2701 -0.34452 -1.36459 0.2701 
-0.33333 -1.34743 -0.33333 -0.33333 -1.34743 0.33333 -0.3208 -1.41202 -0.03487 
-0.3208 -1.41202 0.03487 -0.31947 -1.40747 -0.10325 -0.31947 -1.40747 0.10325 
-0.3168 -1.39839 -0.17139 -0.3168 -1.39839 0.17139 -0.31284 -1.38489 -0.23848 
-0.31284 -1.38489 0.23848 -0.30233 -1.3695 -0.30233 -0.30233 -1.3695 0.30233 
-0.30109 -1.34198 -0.37569 -0.30109 -1.34198 0.37569 -0.28108 -1.4252 0 
-0.28043 -1.42294 -0.06845 -0.28043 -1.42294 0.06845 -0.27845 -1.4162 -0.13658 
-0.27845 -1.4162 0.13658 -0.27517 -1.405 -0.20407 -0.27517 -1.405 0.20407 
-0.2706 -1.38939 -0.2706 -0.2706 -1.38939 0.2706 -0.2701 -1.36459 -0.34452 
-0.2701 -1.36459 0.34452 -0.24614 -1.43413 -0.0347 -0.24614 -1.43413 0.0347 
-0.24481 -1.42959 -0.10308 -0.24481 -1.42959 0.10308 -0.24216 -1.42054 -0.17114 
-0.24216 -1.42054 0.17114 -0.23848 -1.38489 -0.31284 -0.23848 -1.38489 0.31284 
-0.23822 -1.40706 -0.23822 -0.23822 -1.40706 0.23822 -0.21108 -1.44298 0 
-0.21057 -1.44063 -0.06932 -0.21057 -1.44063 0.06932 -0.20841 -1.43382 -0.13762 
-0.20841 -1.43382 0.13762 -0.20568 -1.37778 -0.3542 -0.20568 -1.37778 0.3542 
-0.20526 -1.42245 -0.20526 -0.20526 -1.42245 0.20526 -0.20407 -1.405 -0.27517 
-0.20407 -1.405 0.27517 -0.17515 -1.44944 -0.0347 -0.17515 -1.44944 0.0347 
-0.17448 -1.44469 -0.10377 -0.17448 -1.44469 0.10377 -0.17181 -1.43554 -0.17181 
-0.17181 -1.43554 0.17181 -0.17139 -1.39839 -0.3168 -0.17139 -1.39839 0.3168 
-0.17114 -1.42054 -0.24216 -0.17114 -1.42054 0.24216 -0.13928 -1.45577 0 
-0.13895 -1.4534 -0.06914 -0.13895 -1.4534 0.06914 -0.13798 -1.38909 -0.35773 
-0.13798 -1.38909 0.35773 -0.13795 -1.4463 -0.13795 -0.13795 -1.4463 0.13795 
-0.13762 -1.43382 -0.20841 -0.13762 -1.43382 0.20841 -0.13658 -1.4162 -0.27845 
-0.13658 -1.4162 0.27845 -0.10442 -1.45944 -0.0347 -0.10442 -1.45944 0.0347 
-0.10377 -1.44469 -0.17448 -0.10377 -1.44469 0.17448 -0.10375 -1.45469 -0.10375 
-0.10375 -1.45469 0.10375 -0.10325 -1.40747 -0.31947 -0.10325 -1.40747 0.31947 
-0.10308 -1.42959 -0.24481 -0.10308 -1.42959 0.24481 -0.06948 -1.4631 0 
-0.06932 -1.44063 -0.21057 -0.06932 -1.44063 0.21057 -0.06931 -1.4607 -0.06931 
-0.06931 -1.4607 0.06931 -0.06914 -1.4534 -0.13895 -0.06914 -1.4534 0.13895 
-0.06845 -1.42294 -0.28043 -0.06845 -1.42294 0.28043 -0.03487 -1.41202 -0.3208 
-0.03487 -1.41202 0.3208 -0.0347 -1.44944 -0.17515 -0.0347 -1.44944 0.17515 
-0.0347 -1.43413 -0.24614 -0.0347 -1.43413 0.24614 -0.0347 -1.45944 -0.10442 
-0.0347 -1.45944 0.10442 -0.0347 -1.46431 -0.0347 -0.0347 -1.46431 0.0347 
0 -1.46551 0 0 -1.4631 -0.06948 0 -1.4631 0.06948 
0 -1.45577 -0.13928 0 -1.45577 0.13928 0 -1.44298 -0.21108 
0 -1.44298 0.21108 0 -1.4252 -0.28108 0 -1.4252 0.28108 
0.0347 -1.46431 -0.0347 0.0347 -1.46431 0.0347 0.0347 -1.45944 -0.10442 
0.0347 -1.45944 0.10442 0.0347 -1.43413 -0.24614 0.0347 -1.43413 0.24614 
0.0347 -1.44944 -0.17515 0.0347 -1.44944 0.17515 0.03487 -1.41202 -0.3208 
0.03487 -1.41202 0.3208 0.06845 -1.42294 -0.28043 0.06845 -1.42294 0.28043 
0.06914 -1.4534 -0.13895 0.06914 -1.4534 0.13895 0.06931 -1.4607 -0.06931 
0.06931 -1.4607 0.06931 0.06932 -1.44063 -0.21057 0.06932 -1.44063 0.21057 
0.06948 -1.4631 0 0.10308 -1.42959 -0.24481 0.10308 -1.42959 0.24481 
0.10325 -1.40747 -0.31947 0.10325 -1.40747 0.31947 0.10375 -1.45469 -0.10375 
0.10375 -1.45469 0.10375 0.10377 -1.44469 -0.17448 0.10377 -1.44469 0.17448 
0.10442 -1.45944 -0.0347 0.10442 -1.45944 0.0347 0.13658 -1.4162 -0.27845 
0.13658 -1.4162 0.27845 0.13762 -1.43382 -0.20841 0.13762 -1.43382 0.20841 
0.13795 -1.4463 -0.13795 0.13795 -1.4463 0.13795 0.13798 -1.38909 -0.35773 
0.13798 -1.38909 0.35773 0.13895 -1.4534 -0.06914 0.13895 -1.4534 0.06914 
0.13928 -1.45577 0 0.17114 -1.42054 -0.24216 0.17114 -1.42054 0.24216 
0.17139 -1.39839 -0.3168 0.17139 -1.39839 0.3168 0.17181 -1.43554 -0.17181 
0.17181 -1.43554 0.17181 0.17448 -1.44469 -0.10377 0.17448 -1.44469 0.10377 
0.17515 -1.44944 -0.0347 0.17515 -1.44944 0.0347 0.20407 -1.405 -0.27517 
0.20407 -1.405 0.27517 0.20526 -1.42245 -0.20526 0.20526 -1.42245 0.20526 
0.20568 -1.37778 -0.3542 0.20568 -1.37778 0.3542 0.20841 -1.43382 -0.13762 
0.20841 -1.43382 0.13762 0.21057 -1.44063 -0.06932 0.21057 -1.44063 0.06932 
0.21108 -1.44298 0 0.23822 -1.40706 -0.23822 0.23822 -1.40706 0.23822 
0.23848 -1.38489 -0.31284 0.23848 -1.38489 0.31284 0.24216 -1.42054 -0.17114 
0.24216 -1.42054 0.17114 0.24481 -1.42959 -0.10308 0.24481 -1.42959 0.10308 
0.24614 -1.43413 -0.0347 0.24614 -1.43413 0.0347 0.2701 -1.36459 -0.34452 
0.2701 -1.36459 0.34452 0.2706 -1.38939 -0.2706 0.2706 -1.38939 0.2706 
0.27517 -1.405 -0.20407 0.27517 -1.405 0.20407 0.27845 -1.4162 -0.13658 
0.27845 -1.4162 0.13658 0.28043 -1.42294 -0.06845 0.28043 -1.42294 0.06845 
0.28108 -1.4252 0 0.30109 -1.34198 -0.37569 0.30109 -1.34198 0.37569 
0.30233 -1.3695 -0.30233 0.30233 -1.3695 0.30233 0.31284 -1.38489 -0.23848 
0.31284 -1.38489 0.23848 0.3168 -1.39839 -0.17139 0.3168 -1.39839 0.17139 
0.31947 -1.40747 -0.10325 0.31947 -1.40747 0.10325 0.3208 -1.41202 -0.03487 
0.3208 -1.41202 0.03487 0.33333 -1.34743 -0.33333 0.33333 -1.34743 0.33333 
0.34452 -1.36459 -0.2701 0.34452 -1.36459 0.2701 0.3542 -1.37778 -0.20568 
0.3542 -1.37778 0.20568 0.35773 -1.38909 -0.13798 0.35773 -1.38909 0.13798 
0.35957 -1.39603 -0.06963 0.35957 -1.39603 0.06963 0.36044 -1.39829 0 
0.36353 -1.32324 -0.36353 0.36353 -1.32324 0.36353 0.37569 -1.34198 -0.30109 
0.37569 -1.34198 0.30109 0.38606 -1.35699 -0.23712 0.38606 -1.35699 0.23712 
0.39285 -1.29698 -0.39285 0.39285 -1.29698 0.39285 0.39455 -1.36809 -0.1723 
0.39455 -1.36809 0.1723 0.39726 -1.37728 -0.10418 0.39726 -1.37728 0.10418 
0.39938 -1.38163 -0.03487 0.39938 -1.38163 0.03487 0.4058 -1.31737 -0.33115 
0.4058 -1.31737 0.33115 0.41697 -1.33403 -0.26799 0.41697 -1.33403 0.26799 
0.42631 -1.34686 -0.20366 0.42631 -1.34686 0.20366 0.43378 -1.35583 -0.13843 
0.43378 -1.35583 0.13843 0.4361 -1.2899 -0.36084 0.4361 -1.2899 0.36084 
0.43694 -1.36232 -0.06938 0.43694 -1.36232 0.06938 0.438 -1.36449 0 
0.4481 -1.30828 -0.29826 0.4481 -1.30828 0.29826 0.45829 -1.32292 -0.23416 
0.45829 -1.32292 0.23416 0.46433 -1.26117 -0.38901 0.46433 -1.26117 0.38901 
0.4666 -1.33364 -0.16924 0.4666 -1.33364 0.16924 0.47179 -1.34105 -0.10417 
0.47179 -1.34105 0.10417 0.4739 -1.3454 -0.03485 0.4739 -1.3454 0.03485 
0.47808 -1.28038 -0.32776 0.47808 -1.28038 0.32776 0.48924 -1.29666 -0.26428 
0.48924 -1.29666 0.26428 0.49172 -1.23033 -0.41625 0.49172 -1.23033 0.41625 
0.49824 -1.30926 -0.19963 0.49824 -1.30926 0.19963 0.50443 -1.31836 -0.13491 
0.50443 -1.31836 0.13491 0.50636 -1.25108 -0.35566 0.50636 -1.25108 0.35566 
0.50845 -1.32379 -0.06961 0.50845 -1.32379 0.06961 0.50969 -1.32587 0 
0.51864 -1.26847 -0.29372 0.51864 -1.26847 0.29372 0.52862 -1.28275 -0.22951 
0.52862 -1.28275 0.22951 0.5334 -1.21986 -0.38268 0.5334 -1.21986 0.38268 
0.53609 -1.29333 -0.16531 0.53609 -1.29333 0.16531 0.54112 -1.30047 -0.1002 
0.54112 -1.30047 0.1002 0.54367 -1.30409 -0.03485 0.54367 -1.30409 0.03485 
0.54671 -1.23868 -0.32144 0.54671 -1.23868 0.32144 0.55768 -1.25419 -0.25882 
0.55768 -1.25419 0.25882 0.56626 -1.26632 -0.19509 0.56626 -1.26632 0.19509 
0.57241 -1.27502 -0.13053 0.57241 -1.27502 0.13053 0.57271 -1.16857 -0.42156 
0.57271 -1.16857 0.42156 0.57611 -1.28026 -0.0654 0.57611 -1.28026 0.0654 
0.57735 -1.28201 0 0.58777 -1.18964 -0.36079 0.58777 -1.18964 0.36079 
0.60031 -1.20732 -0.29891 0.60031 -1.20732 0.29891 0.60876 -1.11328 -0.45804 
0.60876 -1.11328 0.45804 0.6111 -1.22191 -0.23327 0.6111 -1.22191 0.23327 
0.61875 -1.23269 -0.16905 0.61875 -1.23269 0.16905 0.62403 -1.24002 -0.1036 
0.62403 -1.24002 0.1036 0.62553 -1.13624 -0.39855 0.62553 -1.13624 0.39855 
0.62674 -1.24381 -0.0382 0.62674 -1.24381 0.0382 0.63957 -1.15628 -0.33732 
0.63957 -1.15628 0.33732 0.65216 -1.17287 -0.27262 0.65216 -1.17287 0.27262 
0.65935 -1.07939 -0.43407 0.65935 -1.07939 0.43407 0.66174 -1.1862 -0.20667 
0.66174 -1.1862 0.20667 0.66871 -1.1954 -0.14174 0.66871 -1.1954 0.14174 
0.67276 -1.20144 -0.07619 0.67276 -1.20144 0.07619 0.67472 -1.20358 0 
0.67524 -1.10136 -0.37384 0.67524 -1.10136 0.37384 0.68023 -1.03994 -0.45532 
0.68023 -1.03994 0.45532 0.68995 -1.11943 -0.31041 0.68995 -1.11943 0.31041 
0.70019 -0.99833 -0.47523 0.70019 -0.99833 0.47523 0.70144 -1.13479 -0.24506 
0.70144 -1.13479 0.24506 0.70711 -1.04286 -0.40825 0.70711 -1.04286 0.40825 
0.70937 -1.14721 -0.17912 0.70937 -1.14721 0.17912 0.71519 -1.15512 -0.11378 
0.71519 -1.15512 0.11378 0.71834 -0.95514 -0.49421 0.71834 -0.95514 0.49421 
0.71959 -1.15886 -0.0382 0.71959 -1.15886 0.0382 0.72377 -1.06257 -0.34594 
0.72377 -1.06257 0.34594 0.72743 -1.0016 -0.42832 0.72743 -1.0016 0.42832 
0.73454 -0.91097 -0.51188 0.73454 -0.91097 0.51188 0.73714 -1.07957 -0.28206 
0.73714 -1.07957 0.28206 0.74592 -0.95898 -0.44731 0.74592 -0.95898 0.44731 
0.74716 -1.09377 -0.2169 0.74716 -1.09377 0.2169 0.74934 -0.86634 -0.52709 
0.74934 -0.86634 0.52709 0.75184 -1.00387 -0.38067 0.75184 -1.00387 0.38067 
0.75257 -0.7115 -0.61084 0.75257 -0.7115 0.61084 0.75378 -1.10511 -0.15076 
0.75378 -1.10511 0.15076 0.76014 -0.66343 -0.61889 0.76014 -0.66343 0.61889 
0.76031 -1.11066 -0.07559 0.76031 -1.11066 0.07559 0.76249 -1.11251 0 
0.76254 -0.91512 -0.46518 0.76254 -0.91512 0.46518 0.76294 -0.81603 -0.54319 
0.76294 -0.81603 0.54319 0.76733 -1.02258 -0.31763 0.76733 -1.02258 0.31763 
0.77074 -0.96148 -0.39996 0.77074 -0.96148 0.39996 0.77417 -0.76442 -0.55796 
0.77417 -0.76442 0.55796 0.77723 -0.87013 -0.48187 0.77723 -0.87013 0.48187 
0.7796 -1.03858 -0.25263 0.7796 -1.03858 0.25263 0.78299 -0.7122 -0.57102 
0.78299 -0.7122 0.57102 0.78781 -0.91759 -0.41829 0.78781 -0.91759 0.41829 
0.78833 -1.05168 -0.18692 0.78833 -1.05168 0.18692 0.79063 -0.6641 -0.5792 
0.79063 -0.6641 0.5792 0.79126 -0.82009 -0.49818 0.79126 -0.82009 0.49818 
0.79335 -0.96256 -0.35147 0.79335 -0.96256 0.35147 0.79671 -0.61477 -0.58564 
0.79671 -0.61477 0.58564 0.79855 -1.05659 -0.11383 0.79855 -1.05659 0.11383 
0.80291 -0.87277 -0.43529 0.80291 -0.87277 0.43529 0.80295 -0.769 -0.51301 
0.80295 -0.769 0.51301 0.80296 -1.06032 -0.03824 0.80296 -1.06032 0.03824 
0.80787 -0.98002 -0.28744 0.80787 -0.98002 0.28744 0.81086 -0.91899 -0.36994 
0.81086 -0.91899 0.36994 0.81225 -0.71701 -0.52631 0.81225 -0.71701 0.52631 
0.81792 -0.82354 -0.45036 0.81792 -0.82354 0.45036 0.81866 -0.9951 -0.22209 
0.81866 -0.9951 0.22209 0.81914 -0.66427 -0.53806 0.81914 -0.66427 0.53806 
0.82533 -0.61502 -0.54449 0.82533 -0.61502 0.54449 0.82631 -0.87426 -0.38747 
0.82631 -0.87426 0.38747 0.82946 -0.56539 -0.54957 0.82946 -0.56539 0.54957 
0.83005 -0.77257 -0.46554 0.83005 -0.77257 0.46554 0.83097 -1.00135 -0.14958 
0.83097 -1.00135 0.14958 0.83147 -0.91913 -0.32076 0.83147 -0.91913 0.32076 
0.83874 -1.00468 -0.07625 0.83874 -1.00468 0.07625 0.8398 -0.72038 -0.47936 
0.8398 -0.72038 0.47936 0.84119 -1.00625 0 0.8417 -0.82526 -0.40265 
0.8417 -0.82526 0.40265 0.84461 -0.93569 -0.25607 0.84461 -0.93569 0.25607 
0.84711 -0.6677 -0.49145 0.84711 -0.6677 0.49145 0.84737 -0.87459 -0.33855 
0.84737 -0.87459 0.33855 0.85144 -0.6154 -0.50257 0.85144 -0.6154 0.50257 
0.85467 -0.77523 -0.41667 0.85467 -0.77523 0.41667 0.85565 -0.56573 -0.50776 
0.85565 -0.56573 0.50776 0.85771 -0.51557 -0.51169 0.85771 -0.51557 0.51169 
0.85926 -0.94261 -0.18453 0.85926 -0.94261 0.18453 0.86321 -0.82591 -0.35352 
0.86321 -0.82591 0.35352 0.86492 -0.72326 -0.43067 0.86492 -0.72326 0.43067 
0.86603 -0.87376 -0.28868 0.86603 -0.87376 0.28868 0.86917 -0.94733 -0.11138 
0.86917 -0.94733 0.11138 0.87257 -0.67053 -0.44338 0.87257 -0.67053 0.44338 
0.87414 -0.94968 -0.03823 0.87414 -0.94968 0.03823 0.87655 -0.77597 -0.36779 
0.87655 -0.77597 0.36779 0.87742 -0.6184 -0.4547 0.87742 -0.6184 0.4547 
0.87975 -0.56583 -0.46472 0.87975 -0.56583 0.46472 0.88192 -0.46551 -0.4714 
0.88192 -0.46551 0.4714 0.88195 -0.51574 -0.46865 0.88195 -0.51574 0.46865 
0.88222 -0.8253 -0.3037 0.88222 -0.8253 0.3037 0.88281 -0.88167 -0.21787 
0.88281 -0.88167 0.21787 0.8873 -0.72542 -0.38098 0.8873 -0.72542 0.38098 
0.89486 -0.88735 -0.1459 0.89486 -0.88735 0.1459 0.89486 -0.04367 -0.1459 
0.89486 -0.04367 0.1459 0.89544 -0.67275 -0.394 0.89544 -0.67275 0.394 
0.89592 -0.77582 -0.31786 0.89592 -0.77582 0.31786 0.89687 -0.82664 -0.25536 
0.89687 -0.82664 0.25536 0.90092 -0.6209 -0.40521 0.90092 -0.6209 0.40521 
0.90211 -0.89077 -0.07315 0.90211 -0.89077 0.07315 0.90211 -0.04025 -0.07315 
0.90211 -0.04025 0.07315 0.90374 -0.56834 -0.41555 0.90374 -0.56834 0.41555 
0.90374 -0.36269 -0.41555 0.90374 -0.36269 0.41555 0.90394 -0.51579 -0.4247 
0.90394 -0.51579 0.4247 0.90394 -0.41524 -0.4247 0.90394 -0.41524 0.4247 
0.90399 -0.46551 -0.42756 0.90399 -0.46551 0.42756 0.90453 -0.89191 0 
0.90453 -0.03911 0 0.90708 -0.72546 -0.33112 0.90708 -0.72546 0.33112 
0.91106 -0.77729 -0.26975 0.91106 -0.77729 0.26975 0.91106 -0.15373 -0.26975 
0.91106 -0.15373 0.26975 0.91147 -0.83351 -0.18384 0.91147 -0.83351 0.18384 
0.91147 -0.09751 -0.18384 0.91147 -0.09751 0.18384 0.91566 -0.67436 -0.34345 
0.91566 -0.67436 0.34345 0.91566 -0.25667 -0.34345 0.91566 -0.25667 0.34345 
0.92133 -0.83814 -0.11089 0.92133 -0.83814 0.11089 0.92133 -0.09289 -0.11089 
0.92133 -0.09289 0.11089 0.92164 -0.62267 -0.35479 0.92164 -0.62267 0.35479 
0.92164 -0.30836 -0.35479 0.92164 -0.30836 0.35479 0.92272 -0.7268 -0.28338 
0.92272 -0.7268 0.28338 0.92272 -0.20422 -0.28338 0.92272 -0.20422 0.28338 
0.92388 -0.77797 -0.22094 0.92388 -0.77797 0.22094 0.92388 -0.46551 -0.38268 
0.92388 -0.46551 0.38268 0.92388 -0.15305 -0.22094 0.92388 -0.15305 0.22094 
0.92501 -0.57053 -0.36513 0.92501 -0.57053 0.36513 0.92501 -0.36049 -0.36513 
0.92501 -0.36049 0.36513 0.92576 -0.5181 -0.37444 0.92576 -0.5181 0.37444 
0.92576 -0.41293 -0.37444 0.92576 -0.41293 0.37444 0.92628 -0.84046 -0.03779 
0.92628 -0.84046 0.03779 0.92628 -0.09057 -0.03779 0.92628 -0.09057 0.03779 
0.93178 -0.67578 -0.29594 0.93178 -0.67578 0.29594 0.93178 -0.25525 -0.29594 
0.93178 -0.25525 0.29594 0.93606 -0.72769 -0.23465 0.93606 -0.72769 0.23465 
0.93606 -0.20333 -0.23465 0.93606 -0.20333 0.23465 0.93638 -0.7835 -0.14857 
0.93638 -0.7835 0.14857 0.93638 -0.14753 -0.14857 0.93638 -0.14753 0.14857 
0.93819 -0.62296 -0.30822 0.93819 -0.62296 0.30822 0.93819 -0.30807 -0.30822 
0.93819 -0.30807 0.30822 0.94154 -0.46551 -0.33689 0.94154 -0.46551 0.33689 
0.94196 -0.57082 -0.31878 0.94196 -0.57082 0.31878 0.94196 -0.3602 -0.31878 
0.94196 -0.3602 0.31878 0.94306 -0.51814 -0.32843 0.94306 -0.51814 0.32843 
0.94306 -0.41289 -0.32843 0.94306 -0.41289 0.32843 0.94381 -0.7873 -0.0754 
0.94381 -0.7873 0.0754 0.94381 -0.14373 -0.0754 0.94381 -0.14373 0.0754 
0.94555 -0.67666 -0.24768 0.94555 -0.67666 0.24768 0.94555 -0.25436 -0.24768 
0.94555 -0.25436 0.24768 0.9465 -0.78822 0 0.9465 -0.14281 0 
0.94693 -0.72797 -0.18558 0.94693 -0.72797 0.18558 0.94693 -0.20306 -0.18558 
0.94693 -0.20306 0.18558 0.9525 -0.624 -0.26005 0.9525 -0.624 0.26005 
0.9525 -0.30703 -0.26005 0.9525 -0.30703 0.26005 0.95661 -0.57086 -0.27165 
0.95661 -0.57086 0.27165 0.95661 -0.36017 -0.27165 0.95661 -0.36017 0.27165 
0.95694 -0.46551 -0.29028 0.95694 -0.46551 0.29028 0.95694 -0.67702 -0.19881 
0.95694 -0.67702 0.19881 0.95694 -0.25401 -0.19881 0.95694 -0.25401 0.19881 
0.95704 -0.73268 -0.11267 0.95704 -0.73268 0.11267 0.95704 -0.19835 -0.11267 
0.95704 -0.19835 0.11267 0.95815 -0.51826 -0.28137 0.95815 -0.51826 0.28137 
0.95815 -0.41276 -0.28137 0.95815 -0.41276 0.28137 0.96257 -0.73389 -0.03779 
0.96257 -0.73389 0.03779 0.96257 -0.19714 -0.03779 0.96257 -0.19714 0.03779 
0.96447 -0.62458 -0.21095 0.96447 -0.62458 0.21095 0.96447 -0.30644 -0.21095 
0.96447 -0.30644 0.21095 0.96593 -0.67684 -0.14943 0.96593 -0.67684 0.14943 
0.96593 -0.25419 -0.14943 0.96593 -0.25419 0.14943 0.9691 -0.57147 -0.22275 
0.9691 -0.57147 0.22275 0.9691 -0.35956 -0.22275 0.9691 -0.35956 0.22275 
0.97003 -0.46551 -0.24298 0.97003 -0.46551 0.24298 0.97083 -0.5183 -0.23388 
0.97083 -0.5183 0.23388 0.97083 -0.41272 -0.23388 0.97083 -0.41272 0.23388 
0.97396 -0.62455 -0.16159 0.97396 -0.62455 0.16159 0.97396 -0.30647 -0.16159 
0.97396 -0.30647 0.16159 0.97415 -0.67864 -0.07493 0.97415 -0.67864 0.07493 
0.97415 -0.25239 -0.07493 0.97415 -0.25239 0.07493 0.97689 -0.67924 0 
0.97689 -0.25179 0 0.97912 -0.5718 -0.17328 0.97912 -0.5718 0.17328 
0.97912 -0.35922 -0.17328 0.97912 -0.35922 0.17328 0.98079 -0.6248 -0.11264 
0.98079 -0.6248 0.11264 0.98079 -0.46551 -0.19509 0.98079 -0.46551 0.19509 
0.98079 -0.30622 -0.11264 0.98079 -0.30622 0.11264 0.9814 -0.51874 -0.18446 
0.9814 -0.51874 0.18446 0.9814 -0.41229 -0.18446 0.9814 -0.41229 0.18446 
0.98631 -0.62601 -0.03776 0.98631 -0.62601 0.03776 0.98631 -0.30501 -0.03776 
0.98631 -0.30501 0.03776 0.98648 -0.57207 -0.12447 0.98648 -0.57207 0.12447 
0.98648 -0.35895 -0.12447 0.98648 -0.35895 0.12447 0.98918 -0.46551 -0.14673 
0.98918 -0.46551 0.14673 0.98928 -0.51877 -0.13594 0.98928 -0.51877 0.13594 
0.98928 -0.41225 -0.13594 0.98928 -0.41225 0.13594 0.99144 -0.57209 -0.07536 
0.99144 -0.57209 0.07536 0.99144 -0.35894 -0.07536 0.99144 -0.35894 0.07536 
0.99427 -0.57239 0 0.99427 -0.35863 0 0.99479 -0.51888 -0.08682 
0.99479 -0.51888 0.08682 0.99479 -0.41215 -0.08682 0.99479 -0.41215 0.08682 
0.99518 -0.46551 -0.09802 0.99518 -0.46551 0.09802 0.99786 -0.51891 -0.03776 
0.99786 -0.51891 0.03776 0.99786 -0.41211 -0.03776 0.99786 -0.41211 0.03776 
0.9988 -0.46551 -0.04907 0.9988 -0.46551 0.04907 1 -0.46551 0 
-1 0.46551 0 -0.9988 0.46551 -0.04907 -0.9988 0.46551 0.04907 
-0.99786 0.41211 -0.03776 -0.99786 0.41211 0.03776 -0.99786 0.51891 -0.03776 
-0.99786 0.51891 0.03776 -0.99518 0.46551 -0.09802 -0.99518 0.46551 0.09802 
-0.99479 0.41215 -0.08682 -0.99479 0.41215 0.08682 -0.99479 0.51888 -0.08682 
-0.99479 0.51888 0.08682 -0.99427 0.35863 0 -0.99427 0.57239 0 
-0.99144 0.35894 -0.07536 -0.99144 0.35894 0.07536 -0.99144 0.57209 -0.07536 
-0.99144 0.57209 0.07536 -0.98928 0.41225 -0.13594 -0.98928 0.41225 0.13594 
-0.98928 0.51877 -0.13594 -0.98928 0.51877 0.13594 -0.98918 0.46551 -0.14673 
-0.98918 0.46551 0.14673 -0.98648 0.35895 -0.12447 -0.98648 0.35895 0.12447 
-0.98648 0.57207 -0.12447 -0.98648 0.57207 0.12447 -0.98631 0.30501 -0.03776 
-0.98631 0.30501 0.03776 -0.98631 0.62601 -0.03776 -0.98631 0.62601 0.03776 
-0.9814 0.41229 -0.18446 -0.9814 0.41229 0.18446 -0.9814 0.51874 -0.18446 
-0.9814 0.51874 0.18446 -0.98079 0.30622 -0.11264 -0.98079 0.30622 0.11264 
-0.98079 0.46551 -0.19509 -0.98079 0.46551 0.19509 -0.98079 0.6248 -0.11264 
-0.98079 0.6248 0.11264 -0.97912 0.35922 -0.17328 -0.97912 0.35922 0.17328 
-0.97912 0.5718 -0.17328 -0.97912 0.5718 0.17328 -0.97689 0.25179 0 
-0.97689 0.67924 0 -0.97415 0.25239 -0.07493 -0.97415 0.25239 0.07493 
-0.97415 0.67864 -0.07493 -0.97415 0.67864 0.07493 -0.97396 0.30647 -0.16159 
-0.97396 0.30647 0.16159 -0.97396 0.62455 -0.16159 -0.97396 0.62455 0.16159 
-0.97083 0.41272 -0.23388 -0.97083 0.41272 0.23388 -0.97083 0.5183 -0.23388 
-0.97083 0.5183 0.23388 -0.97003 0.46551 -0.24298 -0.97003 0.46551 0.24298 
-0.9691 0.35956 -0.22275 -0.9691 0.35956 0.22275 -0.9691 0.57147 -0.22275 
-0.9691 0.57147 0.22275 -0.96593 0.25419 -0.14943 -0.96593 0.25419 0.14943 
-0.96593 0.67684 -0.14943 -0.96593 0.67684 0.14943 -0.96447 0.30644 -0.21095 
-0.96447 0.30644 0.21095 -0.96447 0.62458 -0.21095 -0.96447 0.62458 0.21095 
-0.96257 0.19714 -0.03779 -0.96257 0.19714 0.03779 -0.96257 0.73389 -0.03779 
-0.96257 0.73389 0.03779 -0.95815 0.41276 -0.28137 -0.95815 0.41276 0.28137 
-0.95815 0.51826 -0.28137 -0.95815 0.51826 0.28137 -0.95704 0.19835 -0.11267 
-0.95704 0.19835 0.11267 -0.95704 0.73268 -0.11267 -0.95704 0.73268 0.11267 
-0.95694 0.25401 -0.19881 -0.95694 0.25401 0.19881 -0.95694 0.67702 -0.19881 
-0.95694 0.67702 0.19881 -0.95694 0.46551 -0.29028 -0.95694 0.46551 0.29028 
-0.95661 0.36017 -0.27165 -0.95661 0.36017 0.27165 -0.95661 0.57086 -0.27165 
-0.95661 0.57086 0.27165 -0.9525 0.30703 -0.26005 -0.9525 0.30703 0.26005 
-0.9525 0.624 -0.26005 -0.9525 0.624 0.26005 -0.94693 0.20306 -0.18558 
-0.94693 0.20306 0.18558 -0.94693 0.72797 -0.18558 -0.94693 0.72797 0.18558 
-0.9465 0.14281 0 -0.9465 0.78822 0 -0.94555 0.25436 -0.24768 
-0.94555 0.25436 0.24768 -0.94555 0.67666 -0.24768 -0.94555 0.67666 0.24768 
-0.94381 0.14373 -0.0754 -0.94381 0.14373 0.0754 -0.94381 0.7873 -0.0754 
-0.94381 0.7873 0.0754 -0.94306 0.41289 -0.32843 -0.94306 0.41289 0.32843 
-0.94306 0.51814 -0.32843 -0.94306 0.51814 0.32843 -0.94196 0.3602 -0.31878 
-0.94196 0.3602 0.31878 -0.94196 0.57082 -0.31878 -0.94196 0.57082 0.31878 
-0.94154 0.46551 -0.33689 -0.94154 0.46551 0.33689 -0.93819 0.30807 -0.30822 
-0.93819 0.30807 0.30822 -0.93819 0.62296 -0.30822 -0.93819 0.62296 0.30822 
-0.93638 0.14753 -0.14857 -0.93638 0.14753 0.14857 -0.93638 0.7835 -0.14857 
-0.93638 0.7835 0.14857 -0.93606 0.20333 -0.23465 -0.93606 0.20333 0.23465 
-0.93606 0.72769 -0.23465 -0.93606 0.72769 0.23465 -0.93178 0.25525 -0.29594 
-0.93178 0.25525 0.29594 -0.93178 0.67578 -0.29594 -0.93178 0.67578 0.29594 
-0.92628 0.09057 -0.03779 -0.92628 0.09057 0.03779 -0.92628 0.84046 -0.03779 
-0.92628 0.84046 0.03779 -0.92576 0.41293 -0.37444 -0.92576 0.41293 0.37444 
-0.92576 0.5181 -0.37444 -0.92576 0.5181 0.37444 -0.92501 0.36049 -0.36513 
-0.92501 0.36049 0.36513 -0.92501 0.57053 -0.36513 -0.92501 0.57053 0.36513 
-0.92388 0.15305 -0.22094 -0.92388 0.15305 0.22094 -0.92388 0.46551 -0.38268 
-0.92388 0.46551 0.38268 -0.92388 0.77797 -0.22094 -0.92388 0.77797 0.22094 
-0.92272 0.20422 -0.28338 -0.92272 0.20422 0.28338 -0.92272 0.7268 -0.28338 
-0.92272 0.7268 0.28338 -0.92164 0.30836 -0.35479 -0.92164 0.30836 0.35479 
-0.92164 0.62267 -0.35479 -0.92164 0.62267 0.35479 -0.92133 0.09289 -0.11089 
-0.92133 0.09289 0.11089 -0.92133 0.83814 -0.11089 -0.92133 0.83814 0.11089 
-0.91566 0.25667 -0.34345 -0.91566 0.25667 0.34345 -0.91566 0.67436 -0.34345 
-0.91566 0.67436 0.34345 -0.91147 0.09751 -0.18384 -0.91147 0.09751 0.18384 
-0.91147 0.83351 -0.18384 -0.91147 0.83351 0.18384 -0.91106 0.15373 -0.26975 
-0.91106 0.15373 0.26975 -0.91106 0.77729 -0.26975 -0.91106 0.77729 0.26975 
-0.90708 0.72546 -0.33112 -0.90708 0.72546 0.33112 -0.90453 0.03911 0 
-0.90453 0.89191 0 -0.90399 0.46551 -0.42756 -0.90399 0.46551 0.42756 
-0.90394 0.41524 -0.4247 -0.90394 0.41524 0.4247 -0.90394 0.51579 -0.4247 
-0.90394 0.51579 0.4247 -0.90374 0.36269 -0.41555 -0.90374 0.36269 0.41555 
-0.90374 0.56834 -0.41555 -0.90374 0.56834 0.41555 -0.90211 0.04025 -0.07315 
-0.90211 0.04025 0.07315 -0.90211 0.89077 -0.07315 -0.90211 0.89077 0.07315 
-0.90092 0.6209 -0.40521 -0.90092 0.6209 0.40521 -0.89687 0.82664 -0.25536 
-0.89687 0.82664 0.25536 -0.89592 0.77582 -0.31786 -0.89592 0.77582 0.31786 
-0.89544 0.67275 -0.394 -0.89544 0.67275 0.394 -0.89486 0.04367 -0.1459 
-0.89486 0.04367 0.1459 -0.89486 0.88735 -0.1459 -0.89486 0.88735 0.1459 
-0.8873 0.72542 -0.38098 -0.8873 0.72542 0.38098 -0.88281 0.88167 -0.21787 
-0.88281 0.88167 0.21787 -0.88222 0.8253 -0.3037 -0.88222 0.8253 0.3037 
-0.88195 0.51574 -0.46865 -0.88195 0.51574 0.46865 -0.88192 0.46551 -0.4714 
-0.88192 0.46551 0.4714 -0.87975 0.56583 -0.46472 -0.87975 0.56583 0.46472 
-0.87742 0.6184 -0.4547 -0.87742 0.6184 0.4547 -0.87655 0.77597 -0.36779 
-0.87655 0.77597 0.36779 -0.87414 0.94968 -0.03823 -0.87414 0.94968 0.03823 
-0.87257 0.67053 -0.44338 -0.87257 0.67053 0.44338 -0.86917 0.94733 -0.11138 
-0.86917 0.94733 0.11138 -0.86603 0.87376 -0.28868 -0.86603 0.87376 0.28868 
-0.86492 0.72326 -0.43067 -0.86492 0.72326 0.43067 -0.86321 0.82591 -0.35352 
-0.86321 0.82591 0.35352 -0.85926 0.94261 -0.18453 -0.85926 0.94261 0.18453 
-0.85771 0.51557 -0.51169 -0.85771 0.51557 0.51169 -0.85565 0.56573 -0.50776 
-0.85565 0.56573 0.50776 -0.85467 0.77523 -0.41667 -0.85467 0.77523 0.41667 
-0.85144 0.6154 -0.50257 -0.85144 0.6154 0.50257 -0.84737 0.87459 -0.33855 
-0.84737 0.87459 0.33855 -0.84711 0.6677 -0.49145 -0.84711 0.6677 0.49145 
-0.84461 0.93569 -0.25607 -0.84461 0.93569 0.25607 -0.8417 0.82526 -0.40265 
-0.8417 0.82526 0.40265 -0.84119 1.00625 0 -0.8398 0.72038 -0.47936 
-0.8398 0.72038 0.47936 -0.83874 1.00468 -0.07625 -0.83874 1.00468 0.07625 
-0.83147 0.91913 -0.32076 -0.83147 0.91913 0.32076 -0.83097 1.00135 -0.14958 
-0.83097 1.00135 0.14958 -0.83005 0.77257 -0.46554 -0.83005 0.77257 0.46554 
-0.82946 0.56539 -0.54957 -0.82946 0.56539 0.54957 -0.82631 0.87426 -0.38747 
-0.82631 0.87426 0.38747 -0.82533 0.61502 -0.54449 -0.82533 0.61502 0.54449 
-0.81914 0.66427 -0.53806 -0.81914 0.66427 0.53806 -0.81866 0.9951 -0.22209 
-0.81866 0.9951 0.22209 -0.81792 0.82354 -0.45036 -0.81792 0.82354 0.45036 
-0.81225 0.71701 -0.52631 -0.81225 0.71701 0.52631 -0.81086 0.91899 -0.36994 
-0.81086 0.91899 0.36994 -0.80787 0.98002 -0.28744 -0.80787 0.98002 0.28744 
-0.80296 1.06032 -0.03824 -0.80296 1.06032 0.03824 -0.80295 0.769 -0.51301 
-0.80295 0.769 0.51301 -0.80291 0.87277 -0.43529 -0.80291 0.87277 0.43529 
-0.79855 1.05659 -0.11383 -0.79855 1.05659 0.11383 -0.79671 0.61477 -0.58564 
-0.79671 0.61477 0.58564 -0.79335 0.96256 -0.35147 -0.79335 0.96256 0.35147 
-0.79126 0.82009 -0.49818 -0.79126 0.82009 0.49818 -0.79063 0.6641 -0.5792 
-0.79063 0.6641 0.5792 -0.78833 1.05168 -0.18692 -0.78833 1.05168 0.18692 
-0.78781 0.91759 -0.41829 -0.78781 0.91759 0.41829 -0.78299 0.7122 -0.57102 
-0.78299 0.7122 0.57102 -0.7796 1.03858 -0.25263 -0.7796 1.03858 0.25263 
-0.77723 0.87013 -0.48187 -0.77723 0.87013 0.48187 -0.77417 0.76442 -0.55796 
-0.77417 0.76442 0.55796 -0.77074 0.96148 -0.39996 -0.77074 0.96148 0.39996 
-0.76733 1.02258 -0.31763 -0.76733 1.02258 0.31763 -0.76294 0.81603 -0.54319 
-0.76294 0.81603 0.54319 -0.76254 0.91512 -0.46518 -0.76254 0.91512 0.46518 
-0.76249 1.11251 0 -0.76031 1.11066 -0.07559 -0.76031 1.11066 0.07559 
-0.76014 0.66343 -0.61889 -0.76014 0.66343 0.61889 -0.75378 1.10511 -0.15076 
-0.75378 1.10511 0.15076 -0.75257 0.7115 -0.61084 -0.75257 0.7115 0.61084 
-0.75184 1.00387 -0.38067 -0.75184 1.00387 0.38067 -0.74934 0.86634 -0.52709 
-0.74934 0.86634 0.52709 -0.74716 1.09377 -0.2169 -0.74716 1.09377 0.2169 
-0.74592 0.95898 -0.44731 -0.74592 0.95898 0.44731 -0.73714 1.07957 -0.28206 
-0.73714 1.07957 0.28206 -0.73454 0.91097 -0.51188 -0.73454 0.91097 0.51188 
-0.72743 1.0016 -0.42832 -0.72743 1.0016 0.42832 -0.72377 1.06257 -0.34594 
-0.72377 1.06257 0.34594 -0.71959 1.15886 -0.0382 -0.71959 1.15886 0.0382 
-0.71834 0.95514 -0.49421 -0.71834 0.95514 0.49421 -0.71519 1.15512 -0.11378 
-0.71519 1.15512 0.11378 -0.70937 1.14721 -0.17912 -0.70937 1.14721 0.17912 
-0.70711 1.04286 -0.40825 -0.70711 1.04286 0.40825 -0.70144 1.13479 -0.24506 
-0.70144 1.13479 0.24506 -0.70019 0.99833 -0.47523 -0.70019 0.99833 0.47523 
-0.68995 1.11943 -0.31041 -0.68995 1.11943 0.31041 -0.68023 1.03994 -0.45532 
-0.68023 1.03994 0.45532 -0.67524 1.10136 -0.37384 -0.67524 1.10136 0.37384 
-0.67472 1.20358 0 -0.67276 1.20144 -0.07619 -0.67276 1.20144 0.07619 
-0.66871 1.1954 -0.14174 -0.66871 1.1954 0.14174 -0.66174 1.1862 -0.20667 
-0.66174 1.1862 0.20667 -0.65935 1.07939 -0.43407 -0.65935 1.07939 0.43407 
-0.65216 1.17287 -0.27262 -0.65216 1.17287 0.27262 -0.63957 1.15628 -0.33732 
-0.63957 1.15628 0.33732 -0.62674 1.24381 -0.0382 -0.62674 1.24381 0.0382 
-0.62553 1.13624 -0.39855 -0.62553 1.13624 0.39855 -0.62403 1.24002 -0.1036 
-0.62403 1.24002 0.1036 -0.61875 1.23269 -0.16905 -0.61875 1.23269 0.16905 
-0.6111 1.22191 -0.23327 -0.6111 1.22191 0.23327 -0.60876 1.11328 -0.45804 
-0.60876 1.11328 0.45804 -0.60031 1.20732 -0.29891 -0.60031 1.20732 0.29891 
-0.58777 1.18964 -0.36079 -0.58777 1.18964 0.36079 -0.57735 1.28201 0 
-0.57611 1.28026 -0.0654 -0.57611 1.28026 0.0654 -0.57271 1.16857 -0.42156 
-0.57271 1.16857 0.42156 -0.57241 1.27502 -0.13053 -0.57241 1.27502 0.13053 
-0.56626 1.26632 -0.19509 -0.56626 1.26632 0.19509 -0.55768 1.25419 -0.25882 
-0.55768 1.25419 0.25882 -0.54671 1.23868 -0.32144 -0.54671 1.23868 0.32144 
-0.54367 1.30409 -0.03485 -0.54367 1.30409 0.03485 -0.54112 1.30047 -0.1002 
-0.54112 1.30047 0.1002 -0.53609 1.29333 -0.16531 -0.53609 1.29333 0.16531 
-0.5334 1.21986 -0.38268 -0.5334 1.21986 0.38268 -0.52862 1.28275 -0.22951 
-0.52862 1.28275 0.22951 -0.51864 1.26847 -0.29372 -0.51864 1.26847 0.29372 
-0.50969 1.32587 0 -0.50845 1.32379 -0.06961 -0.50845 1.32379 0.06961 
-0.50636 1.25108 -0.35566 -0.50636 1.25108 0.35566 -0.50443 1.31836 -0.13491 
-0.50443 1.31836 0.13491 -0.49824 1.30926 -0.19963 -0.49824 1.30926 0.19963 
-0.49172 1.23033 -0.41625 -0.49172 1.23033 0.41625 -0.48924 1.29666 -0.26428 
-0.48924 1.29666 0.26428 -0.47808 1.28038 -0.32776 -0.47808 1.28038 0.32776 
-0.4739 1.3454 -0.03485 -0.4739 1.3454 0.03485 -0.47179 1.34105 -0.10417 
-0.47179 1.34105 0.10417 -0.4666 1.33364 -0.16924 -0.4666 1.33364 0.16924 
-0.46433 1.26117 -0.38901 -0.46433 1.26117 0.38901 -0.45829 1.32292 -0.23416 
-0.45829 1.32292 0.23416 -0.4481 1.30828 -0.29826 -0.4481 1.30828 0.29826 
-0.438 1.36449 0 -0.43694 1.36232 -0.06938 -0.43694 1.36232 0.06938 
-0.4361 1.2899 -0.36084 -0.4361 1.2899 0.36084 -0.43378 1.35583 -0.13843 
-0.43378 1.35583 0.13843 -0.42631 1.34686 -0.20366 -0.42631 1.34686 0.20366 
-0.41697 1.33403 -0.26799 -0.41697 1.33403 0.26799 -0.4058 1.31737 -0.33115 
-0.4058 1.31737 0.33115 -0.39938 1.38163 -0.03487 -0.39938 1.38163 0.03487 
-0.39726 1.37728 -0.10418 -0.39726 1.37728 0.10418 -0.39455 1.36809 -0.1723 
-0.39455 1.36809 0.1723 -0.39285 1.29698 -0.39285 -0.39285 1.29698 0.39285 
-0.38606 1.35699 -0.23712 -0.38606 1.35699 0.23712 -0.37569 1.34198 -0.30109 
-0.37569 1.34198 0.30109 -0.36353 1.32324 -0.36353 -0.36353 1.32324 0.36353 
-0.36044 1.39829 0 -0.35957 1.39603 -0.06963 -0.35957 1.39603 0.06963 
-0.35773 1.38909 -0.13798 -0.35773 1.38909 0.13798 -0.3542 1.37778 -0.20568 
-0.3542 1.37778 0.20568 -0.34452 1.36459 -0.2701 -0.34452 1.36459 0.2701 
-0.33333 1.34743 -0.33333 -0.33333 1.34743 0.33333 -0.3208 1.41202 -0.03487 
-0.3208 1.41202 0.03487 -0.31947 1.40747 -0.10325 -0.31947 1.40747 0.10325 
-0.3168 1.39839 -0.17139 -0.3168 1.39839 0.17139 -0.31284 1.38489 -0.23848 
-0.31284 1.38489 0.23848 -0.30233 1.3695 -0.30233 -0.30233 1.3695 0.30233 
-0.30109 1.34198 -0.37569 -0.30109 1.34198 0.37569 -0.28108 1.4252 0 
-0.28043 1.42294 -0.06845 -0.28043 1.42294 0.06845 -0.27845 1.4162 -0.13658 
-0.27845 1.4162 0.13658 -0.27517 1.405 -0.20407 -0.27517 1.405 0.20407 
-0.2706 1.38939 -0.2706 -0.2706 1.38939 0.2706 -0.2701 1.36459 -0.34452 
-0.2701 1.36459 0.34452 -0.24614 1.43413 -0.0347 -0.24614 1.43413 0.0347 
-0.24481 1.42959 -0.10308 -0.24481 1.42959 0.10308 -0.24216 1.42054 -0.17114 
-0.24216 1.42054 0.17114 -0.23848 1.38489 -0.31284 -0.23848 1.38489 0.31284 
-0.23822 1.40706 -0.23822 -0.23822 1.40706 0.23822 -0.21108 1.44298 0 
-0.21057 1.44063 -0.06932 -0.21057 1.44063 0.06932 -0.20841 1.43382 -0.13762 
-0.20841 1.43382 0.13762 -0.20568 1.37778 -0.3542 -0.20568 1.37778 0.3542 
-0.20526 1.42245 -0.20526 -0.20526 1.42245 0.20526 -0.20407 1.405 -0.27517 
-0.20407 1.405 0.27517 -0.17515 1.44944 -0.0347 -0.17515 1.44944 0.0347 
-0.17448 1.44469 -0.10377 -0.17448 1.44469 0.10377 -0.17181 1.43554 -0.17181 
-0.17181 1.43554 0.17181 -0.17139 1.39839 -0.3168 -0.17139 1.39839 0.3168 
-0.17114 1.42054 -0.24216 -0.17114 1.42054 0.24216 -0.13928 1.45577 0 
-0.13895 1.4534 -0.06914 -0.13895 1.4534 0.06914 -0.13798 1.38909 -0.35773 
-0.13798 1.38909 0.35773 -0.13795 1.4463 -0.13795 -0.13795 1.4463 0.13795 
-0.13762 1.43382 -0.20841 -0.13762 1.43382 0.20841 -0.13658 1.4162 -0.27845 
-0.13658 1.4162 0.27845 -0.10442 1.45944 -0.0347 -0.10442 1.45944 0.0347 
-0.10377 1.44469 -0.17448 -0.10377 1.44469 0.17448 -0.10375 1.45469 -0.10375 
-0.10375 1.45469 0.10375 -0.10325 1.40747 -0.31947 -0.10325 1.40747 0.31947 
-0.10308 1.42959 -0.24481 -0.10308 1.42959 0.24481 -0.06948 1.4631 0 
-0.06932 1.44063 -0.21057 -0.06932 1.44063 0.21057 -0.06931 1.4607 -0.06931 
-0.06931 1.4607 0.06931 -0.06914 1.4534 -0.13895 -0.06914 1.4534 0.13895 
-0.06845 1.42294 -0.28043 -0.06845 1.42294 0.28043 -0.03487 1.41202 -0.3208 
-0.03487 1.41202 0.3208 -0.0347 1.44944 -0.17515 -0.0347 1.44944 0.17515 
-0.0347 1.43413 -0.24614 -0.0347 1.43413 0.24614 -0.0347 1.45944 -0.10442 
-0.0347 1.45944 0.10442 -0.0347 1.46431 -0.0347 -0.0347 1.46431 0.0347 
0 1.4252 -0.28108 0 1.4252 0.28108 0 1.44298 -0.21108 
0 1.44298 0.21108 0 1.45577 -0.13928 0 1.45577 0.13928 
0 1.4631 -0.06948 0 1.4631 0.06948 0 1.46551 0 
0.0347 1.46431 -0.0347 0.0347 1.46431 0.0347 0.0347 1.45944 -0.10442 
0.0347 1.45944 0.10442 0.0347 1.43413 -0.24614 0.0347 1.43413 0.24614 
0.0347 1.44944 -0.17515 0.0347 1.44944 0.17515 0.03487 1.41202 -0.3208 
0.03487 1.41202 0.3208 0.06845 1.42294 -0.28043 0.06845 1.42294 0.28043 
0.06914 1.4534 -0.13895 0.06914 1.4534 0.13895 0.06931 1.4607 -0.06931 
0.06931 1.4607 0.06931 0.06932 1.44063 -0.21057 0.06932 1.44063 0.21057 
0.06948 1.4631 0 0.10308 1.42959 -0.24481 0.10308 1.42959 0.24481 
0.10325 1.40747 -0.31947 0.10325 1.40747 0.31947 0.10375 1.45469 -0.10375 
0.10375 1.45469 0.10375 0.10377 1.44469 -0.17448 0.10377 1.44469 0.17448 
0.10442 1.45944 -0.0347 0.10442 1.45944 0.0347 0.13658 1.4162 -0.27845 
0.13658 1.4162 0.27845 0.13762 1.43382 -0.20841 0.13762 1.43382 0.20841 
0.13795 1.4463 -0.13795 0.13795 1.4463 0.13795 0.13798 1.38909 -0.35773 
0.13798 1.38909 0.35773 0.13895 1.4534 -0.06914 0.13895 1.4534 0.06914 
0.13928 1.45577 0 0.17114 1.42054 -0.24216 0.17114 1.42054 0.24216 
0.17139 1.39839 -0.3168 0.17139 1.39839 0.3168 0.17181 1.43554 -0.17181 
0.17181 1.43554 0.17181 0.17448 1.44469 -0.10377 0.17448 1.44469 0.10377 
0.17515 1.44944 -0.0347 0.17515 1.44944 0.0347 0.20407 1.405 -0.27517 
0.20407 1.405 0.27517 0.20526 1.42245 -0.20526 0.20526 1.42245 0.20526 
0.20568 1.37778 -0.3542 0.20568 1.37778 0.3542 0.20841 1.43382 -0.13762 
0.20841 1.43382 0.13762 0.21057 1.44063 -0.06932 0.21057 1.44063 0.06932 
0.21108 1.44298 0 0.23822 1.40706 -0.23822 0.23822 1.40706 0.23822 
0.23848 1.38489 -0.31284 0.23848 1.38489 0.31284 0.24216 1.42054 -0.17114 
0.24216 1.42054 0.17114 0.24481 1.42959 -0.10308 0.24481 1.42959 0.10308 
0.24614 1.43413 -0.0347 0.24614 1.43413 0.0347 0.2701 1.36459 -0.34452 
0.2701 1.36459 0.34452 0.2706 1.38939 -0.2706 0.2706 1.38939 0.2706 
0.27517 1.405 -0.20407 0.27517 1.405 0.20407 0.27845 1.4162 -0.13658 
0.27845 1.4162 0.13658 0.28043 1.42294 -0.06845 0.28043 1.42294 0.06845 
0.28108 1.4252 0 0.30109 1.34198 -0.37569 0.30109 1.34198 0.37569 
0.30233 1.3695 -0.30233 0.30233 1.3695 0.30233 0.31284 1.38489 -0.23848 
0.31284 1.38489 0.23848 0.3168 1.39839 -0.17139 0.3168 1.39839 0.17139 
0.31947 1.40747 -0.10325 0.31947 1.40747 0.10325 0.3208 1.41202 -0.03487 
0.3208 1.41202 0.03487 0.33333 1.34743 -0.33333 0.33333 1.34743 0.33333 
0.34452 1.36459 -0.2701 0.34452 1.36459 0.2701 0.3542 1.37778 -0.20568 
0.3542 1.37778 0.20568 0.35773 1.38909 -0.13798 0.35773 1.38909 0.13798 
0.35957 1.39603 -0.06963 0.35957 1.39603 0.06963 0.36044 1.39829 0 
0.36353 1.32324 -0.36353 0.36353 1.32324 0.36353 0.37569 1.34198 -0.30109 
0.37569 1.34198 0.30109 0.38606 1.35699 -0.23712 0.38606 1.35699 0.23712 
0.39285 1.29698 -0.39285 0.39285 1.29698 0.39285 0.39455 1.36809 -0.1723 
0.39455 1.36809 0.1723 0.39726 1.37728 -0.10418 0.39726 1.37728 0.10418 
0.39938 1.38163 -0.03487 0.39938 1.38163 0.03487 0.4058 1.31737 -0.33115 
0.4058 1.31737 0.33115 0.41697 1.33403 -0.26799 0.41697 1.33403 0.26799 
0.42631 1.34686 -0.20366 0.42631 1.34686 0.20366 0.43378 1.35583 -0.13843 
0.43378 1.35583 0.13843 0.4361 1.2899 -0.36084 0.4361 1.2899 0.36084 
0.43694 1.36232 -0.06938 0.43694 1.36232 0.06938 0.438 1.36449 0 
0.4481 1.30828 -0.29826 0.4481 1.30828 0.29826 0.45829 1.32292 -0.23416 
0.45829 1.32292 0.23416 0.46433 1.26117 -0.38901 0.46433 1.26117 0.38901 
0.4666 1.33364 -0.16924 0.4666 1.33364 0.16924 0.47179 1.34105 -0.10417 
0.47179 1.34105 0.10417 0.4739 1.3454 -0.03485 0.4739 1.3454 0.03485 
0.47808 1.28038 -0.32776 0.47808 1.28038 0.32776 0.48924 1.29666 -0.26428 
0.48924 1.29666 0.26428 0.49172 1.23033 -0.41625 0.49172 1.23033 0.41625 
0.49824 1.30926 -0.19963 0.49824 1.30926 0.19963 0.50443 1.31836 -0.13491 
0.50443 1.31836 0.13491 0.50636 1.25108 -0.35566 0.50636 1.25108 0.35566 
0.50845 1.32379 -0.06961 0.50845 1.32379 0.06961 0.50969 1.32587 0 
0.51864 1.26847 -0.29372 0.51864 1.26847 0.29372 0.52862 1.28275 -0.22951 
0.52862 1.28275 0.22951 0.5334 1.21986 -0.38268 0.5334 1.21986 0.38268 
0.53609 1.29333 -0.16531 0.53609 1.29333 0.16531 0.54112 1.30047 -0.1002 
0.54112 1.30047 0.1002 0.54367 1.30409 -0.03485 0.54367 1.30409 0.03485 
0.54671 1.23868 -0.32144 0.54671 1.23868 0.32144 0.55768 1.25419 -0.25882 
0.55768 1.25419 0.25882 0.56626 1.26632 -0.19509 0.56626 1.26632 0.19509 
0.57241 1.27502 -0.13053 0.57241 1.27502 0.13053 0.57271 1.16857 -0.42156 
0.57271 1.16857 0.42156 0.57611 1.28026 -0.0654 0.57611 1.28026 0.0654 
0.57735 1.28201 0 0.58777 1.18964 -0.36079 0.58777 1.18964 0.36079 
0.60031 1.20732 -0.29891 0.60031 1.20732 0.29891 0.60876 1.11328 -0.45804 
0.60876 1.11328 0.45804 0.6111 1.22191 -0.23327 0.6111 1.22191 0.23327 
0.61875 1.23269 -0.16905 0.61875 1.23269 0.16905 0.62403 1.24002 -0.1036 
0.62403 1.24002 0.1036 0.62553 1.13624 -0.39855 0.62553 1.13624 0.39855 
0.62674 1.24381 -0.0382 0.62674 1.24381 0.0382 0.63957 1.15628 -0.33732 
0.63957 1.15628 0.33732 0.65216 1.17287 -0.27262 0.65216 1.17287 0.27262 
0.65935 1.07939 -0.43407 0.65935 1.07939 0.43407 0.66174 1.1862 -0.20667 
0.66174 1.1862 0.20667 0.66871 1.1954 -0.14174 0.66871 1.1954 0.14174 
0.67276 1.20144 -0.07619 0.67276 1.20144 0.07619 0.67472 1.20358 0 
0.67524 1.10136 -0.37384 0.67524 1.10136 0.37384 0.68023 1.03994 -0.45532 
0.68023 1.03994 0.45532 0.68995 1.11943 -0.31041 0.68995 1.11943 0.31041 
0.70019 0.99833 -0.47523 0.70019 0.99833 0.47523 0.70144 1.13479 -0.24506 
0.70144 1.13479 0.24506 0.70711 1.04286 -0.40825 0.70711 1.04286 0.40825 
0.70937 1.14721 -0.17912 0.70937 1.14721 0.17912 0.71519 1.15512 -0.11378 
0.71519 1.15512 0.11378 0.71834 0.95514 -0.49421 0.71834 0.95514 0.49421 
0.71959 1.15886 -0.0382 0.71959 1.15886 0.0382 0.72377 1.06257 -0.34594 
0.72377 1.06257 0.34594 0.72743 1.0016 -0.42832 0.72743 1.0016 0.42832 
0.73454 0.91097 -0.51188 0.73454 0.91097 0.51188 0.73714 1.07957 -0.28206 
0.73714 1.07957 0.28206 0.74592 0.95898 -0.44731 0.74592 0.95898 0.44731 
0.74716 1.09377 -0.2169 0.74716 1.09377 0.2169 0.74934 0.86634 -0.52709 
0.74934 0.86634 0.52709 0.75184 1.00387 -0.38067 0.75184 1.00387 0.38067 
0.75257 0.7115 -0.61084 0.75257 0.7115 0.61084 0.75378 1.10511 -0.15076 
0.75378 1.10511 0.15076 0.76014 0.66343 -0.61889 0.76014 0.66343 0.61889 
0.76031 1.11066 -0.07559 0.76031 1.11066 0.07559 0.76249 1.11251 0 
0.76254 0.91512 -0.46518 0.76254 0.91512 0.46518 0.76294 0.81603 -0.54319 
0.76294 0.81603 0.54319 0.76733 1.02258 -0.31763 0.76733 1.02258 0.31763 
0.77074 0.96148 -0.39996 0.77074 0.96148 0.39996 0.77417 0.76442 -0.55796 
0.77417 0.76442 0.55796 0.77723 0.87013 -0.48187 0.77723 0.87013 0.48187 
0.7796 1.03858 -0.25263 0.7796 1.03858 0.25263 0.78299 0.7122 -0.57102 
0.78299 0.7122 0.57102 0.78781 0.91759 -0.41829 0.78781 0.91759 0.41829 
0.78833 1.05168 -0.18692 0.78833 1.05168 0.18692 0.79063 0.6641 -0.5792 
0.79063 0.6641 0.5792 0.79126 0.82009 -0.49818 0.79126 0.82009 0.49818 
0.79335 0.96256 -0.35147 0.79335 0.96256 0.35147 0.79671 0.61477 -0.58564 
0.79671 0.61477 0.58564 0.79855 1.05659 -0.11383 0.79855 1.05659 0.11383 
0.80291 0.87277 -0.43529 0.80291 0.87277 0.43529 0.80295 0.769 -0.51301 
0.80295 0.769 0.51301 0.80296 1.06032 -0.03824 0.80296 1.06032 0.03824 
0.80787 0.98002 -0.28744 0.80787 0.98002 0.28744 0.81086 0.91899 -0.36994 
0.81086 0.91899 0.36994 0.81225 0.71701 -0.52631 0.81225 0.71701 0.52631 
0.81792 0.82354 -0.45036 0.81792 0.82354 0.45036 0.81866 0.9951 -0.22209 
0.81866 0.9951 0.22209 0.81914 0.66427 -0.53806 0.81914 0.66427 0.53806 
0.82533 0.61502 -0.54449 0.82533 0.61502 0.54449 0.82631 0.87426 -0.38747 
0.82631 0.87426 0.38747 0.82946 0.56539 -0.54957 0.82946 0.56539 0.54957 
0.83005 0.77257 -0.46554 0.83005 0.77257 0.46554 0.83097 1.00135 -0.14958 
0.83097 1.00135 0.14958 0.83147 0.91913 -0.32076 0.83147 0.91913 0.32076 
0.83874 1.00468 -0.07625 0.83874 1.00468 0.07625 0.8398 0.72038 -0.47936 
0.8398 0.72038 0.47936 0.84119 1.00625 0 0.8417 0.82526 -0.40265 
0.8417 0.82526 0.40265 0.84461 0.93569 -0.25607 0.84461 0.93569 0.25607 
0.84711 0.6677 -0.49145 0.84711 0.6677 0.49145 0.84737 0.87459 -0.33855 
0.84737 0.87459 0.33855 0.85144 0.6154 -0.50257 0.85144 0.6154 0.50257 
0.85467 0.77523 -0.41667 0.85467 0.77523 0.41667 0.85565 0.56573 -0.50776 
0.85565 0.56573 0.50776 0.85771 0.51557 -0.51169 0.85771 0.51557 0.51169 
0.85926 0.94261 -0.18453 0.85926 0.94261 0.18453 0.86321 0.82591 -0.35352 
0.86321 0.82591 0.35352 0.86492 0.72326 -0.43067 0.86492 0.72326 0.43067 
0.86603 0.87376 -0.28868 0.86603 0.87376 0.28868 0.86917 0.94733 -0.11138 
0.86917 0.94733 0.11138 0.87257 0.67053 -0.44338 0.87257 0.67053 0.44338 
0.87414 0.94968 -0.03823 0.87414 0.94968 0.03823 0.87655 0.77597 -0.36779 
0.87655 0.77597 0.36779 0.87742 0.6184 -0.4547 0.87742 0.6184 0.4547 
0.87975 0.56583 -0.46472 0.87975 0.56583 0.46472 0.88192 0.46551 -0.4714 
0.88192 0.46551 0.4714 0.88195 0.51574 -0.46865 0.88195 0.51574 0.46865 
0.88222 0.8253 -0.3037 0.88222 0.8253 0.3037 0.88281 0.88167 -0.21787 
0.88281 0.88167 0.21787 0.8873 0.72542 -0.38098 0.8873 0.72542 0.38098 
0.89486 0.04367 -0.1459 0.89486 0.04367 0.1459 0.89486 0.88735 -0.1459 
0.89486 0.88735 0.1459 0.89544 0.67275 -0.394 0.89544 0.67275 0.394 
0.89592 0.77582 -0.31786 0.89592 0.77582 0.31786 0.89687 0.82664 -0.25536 
0.89687 0.82664 0.25536 0.90092 0.6209 -0.40521 0.90092 0.6209 0.40521 
0.90211 0.04025 -0.07315 0.90211 0.04025 0.07315 0.90211 0.89077 -0.07315 
0.90211 0.89077 0.07315 0.90374 0.36269 -0.41555 0.90374 0.36269 0.41555 
0.90374 0.56834 -0.41555 0.90374 0.56834 0.41555 0.90394 0.41524 -0.4247 
0.90394 0.41524 0.4247 0.90394 0.51579 -0.4247 0.90394 0.51579 0.4247 
0.90399 0.46551 -0.42756 0.90399 0.46551 0.42756 0.90453 0.03911 0 
0.90453 0.89191 0 0.90708 0.72546 -0.33112 0.90708 0.72546 0.33112 
0.91106 0.15373 -0.26975 0.91106 0.15373 0.26975 0.91106 0.77729 -0.26975 
0.91106 0.77729 0.26975 0.91147 0.09751 -0.18384 0.91147 0.09751 0.18384 
0.91147 0.83351 -0.18384 0.91147 0.83351 0.18384 0.91566 0.25667 -0.34345 
0.91566 0.25667 0.34345 0.91566 0.67436 -0.34345 0.91566 0.67436 0.34345 
0.92133 0.09289 -0.11089 0.92133 0.09289 0.11089 0.92133 0.83814 -0.11089 
0.92133 0.83814 0.11089 0.92164 0.30836 -0.35479 0.92164 0.30836 0.35479 
0.92164 0.62267 -0.35479 0.92164 0.62267 0.35479 0.92272 0.20422 -0.28338 
0.92272 0.20422 0.28338 0.92272 0.7268 -0.28338 0.92272 0.7268 0.28338 
0.92388 0.15305 -0.22094 0.92388 0.15305 0.22094 0.92388 0.46551 -0.38268 
0.92388 0.46551 0.38268 0.92388 0.77797 -0.22094 0.92388 0.77797 0.22094 
0.92501 0.36049 -0.36513 0.92501 0.36049 0.36513 0.92501 0.57053 -0.36513 
0.92501 0.57053 0.36513 0.92576 0.41293 -0.37444 0.92576 0.41293 0.37444 
0.92576 0.5181 -0.37444 0.92576 0.5181 0.37444 0.92628 0.09057 -0.03779 
0.92628 0.09057 0.03779 0.92628 0.84046 -0.03779 0.92628 0.84046 0.03779 
0.93178 0.25525 -0.29594 0.93178 0.25525 0.29594 0.93178 0.67578 -0.29594 
0.93178 0.67578 0.29594 0.93606 0.20333 -0.23465 0.93606 0.20333 0.23465 
0.93606 0.72769 -0.23465 0.93606 0.72769 0.23465 0.93638 0.14753 -0.14857 
0.93638 0.14753 0.14857 0.93638 0.7835 -0.14857 0.93638 0.7835 0.14857 
0.93819 0.30807 -0.30822 0.93819 0.30807 0.30822 0.93819 0.62296 -0.30822 
0.93819 0.62296 0.30822 0.94154 0.46551 -0.33689 0.94154 0.46551 0.33689 
0.94196 0.3602 -0.31878 0.94196 0.3602 0.31878 0.94196 0.57082 -0.31878 
0.94196 0.57082 0.31878 0.94306 0.41289 -0.32843 0.94306 0.41289 0.32843 
0.94306 0.51814 -0.32843 0.94306 0.51814 0.32843 0.94381 0.14373 -0.0754 
0.94381 0.14373 0.0754 0.94381 0.7873 -0.0754 0.94381 0.7873 0.0754 
0.94555 0.25436 -0.24768 0.94555 0.25436 0.24768 0.94555 0.67666 -0.24768 
0.94555 0.67666 0.24768 0.9465 0.14281 0 0.9465 0.78822 0 
0.94693 0.20306 -0.18558 0.94693 0.20306 0.18558 0.94693 0.72797 -0.18558 
0.94693 0.72797 0.18558 0.9525 0.30703 -0.26005 0.9525 0.30703 0.26005 
0.9525 0.624 -0.26005 0.9525 0.624 0.26005 0.95661 0.36017 -0.27165 
0.95661 0.36017 0.27165 0.95661 0.57086 -0.27165 0.95661 0.57086 0.27165 
0.95694 0.46551 -0.29028 0.95694 0.46551 0.29028 0.95694 0.25401 -0.19881 
0.95694 0.25401 0.19881 0.95694 0.67702 -0.19881 0.95694 0.67702 0.19881 
0.95704 0.19835 -0.11267 0.95704 0.19835 0.11267 0.95704 0.73268 -0.11267 
0.95704 0.73268 0.11267 0.95815 0.41276 -0.28137 0.95815 0.41276 0.28137 
0.95815 0.51826 -0.28137 0.95815 0.51826 0.28137 0.96257 0.19714 -0.03779 
0.96257 0.19714 0.03779 0.96257 0.73389 -0.03779 0.96257 0.73389 0.03779 
0.96447 0.30644 -0.21095 0.96447 0.30644 0.21095 0.96447 0.62458 -0.21095 
0.96447 0.62458 0.21095 0.96593 0.25419 -0.14943 0.96593 0.25419 0.14943 
0.96593 0.67684 -0.14943 0.96593 0.67684 0.14943 0.9691 0.35956 -0.22275 
0.9691 0.35956 0.22275 0.9691 0.57147 -0.22275 0.9691 0.57147 0.22275 
0.97003 0.46551 -0.24298 0.97003 0.46551 0.24298 0.97083 0.41272 -0.23388 
0.97083 0.41272 0.23388 0.97083 0.5183 -0.23388 0.97083 0.5183 0.23388 
0.97396 0.30647 -0.16159 0.97396 0.30647 0.16159 0.97396 0.62455 -0.16159 
0.97396 0.62455 0.16159 0.97415 0.25239 -0.07493 0.97415 0.25239 0.07493 
0.97415 0.67864 -0.07493 0.97415 0.67864 0.07493 0.97689 0.25179 0 
0.97689 0.67924 0 0.97912 0.35922 -0.17328 0.97912 0.35922 0.17328 
0.97912 0.5718 -0.17328 0.97912 0.5718 0.17328 0.98079 0.30622 -0.11264 
0.98079 0.30622 0.11264 0.98079 0.46551 -0.19509 0.98079 0.46551 0.19509 
0.98079 0.6248 -0.11264 0.98079 0.6248 0.11264 0.9814 0.41229 -0.18446 
0.9814 0.41229 0.18446 0.9814 0.51874 -0.18446 0.9814 0.51874 0.18446 
0.98631 0.30501 -0.03776 0.98631 0.30501 0.03776 0.98631 0.62601 -0.03776 
0.98631 0.62601 0.03776 0.98648 0.35895 -0.12447 0.98648 0.35895 0.12447 
0.98648 0.57207 -0.12447 0.98648 0.57207 0.12447 0.98918 0.46551 -0.14673 
0.98918 0.46551 0.14673 0.98928 0.41225 -0.13594 0.98928 0.41225 0.13594 
0.98928 0.51877 -0.13594 0.98928 0.51877 0.13594 0.99144 0.35894 -0.07536 
0.99144 0.35894 0.07536 0.99144 0.57209 -0.07536 0.99144 0.57209 0.07536 
0.99427 0.35863 0 0.99427 0.57239 0 0.99479 0.41215 -0.08682 
0.99479 0.41215 0.08682 0.99479 0.51888 -0.08682 0.99479 0.51888 0.08682 
0.99518 0.46551 -0.09802 0.99518 0.46551 0.09802 0.99786 0.41211 -0.03776 
0.99786 0.41211 0.03776 0.99786 0.51891 -0.03776 0.99786 0.51891 0.03776 
0.9988 0.46551 -0.04907 0.9988 0.46551 0.04907 1 0.46551 0 

VERTICES 15556 15555
OFFSETS vtktypeint64
0 1 2 3 4 5 6 7 8 
9 10 11 12 13 14 15 16 17 
18 19 20 21 22 23 24 25 26 
27 28 29 30 31 32 33 34 35 
36 37 38 39 40 41 42 43 44 
45 46 47 48 49 50 51 52 53 
54 55 56 57 58 59 60 61 62 
63 64 65 66 67 68 69 70 71 
72 73 74 75 76 77 78 79 80 
81 82 83 84 85 86 87 88 89 
90 91 92 93 94 95 96 97 98 
99 100 101 102 103 104 105 106 107 
108 109 110 111 112 113 114 115 116 
117 118 119 120 121 122 123 124 125 
126 127 128 129 130 131 132 133 134 
135 136 137 138 139 140 141 142 143 
144 145 146 147 148 149 150 151 152 
153 154 155 156 157 158 159 160 161 
162 163 164 165 166 167 168 169 170 
171 172 173 174 175 176 177 178 179 
180 181 182 183 184 185 186 187 188 
189 190 191 192 193 194 195 196 197 
198 199 200 201 202 203 204 205 206 
207 208 209 210 211 212 213 214 215 
216 217 218 219 220 221 222 223 224 
225 226 227 228 229 230 231 232 233 
234 235 236 237 238 239 240 241 242 
243 244 245 246 247 248 249 250 251 
252 253 254 255 256 257 258 259 260 
261 262 263 264 265 266 267 268 269 
270 271 272 273 274 275 276 277 278 
279 280 281 282 283 284 285 286 287 
288 289 290 291 292 293 294 295 296 
297 298 299 300 301 302 303 304 305 
306 307 308 309 310 311 312 313 314 
315 316 317 318 319 320 321 322 323 
324 325 326 327 328 329 330 331 332 
333 334 335 336 337 338 339 340 341 
342 343 344 345 346 347 348 349 350 
351 352 353 354 355 356 357 358 359 
360 361 362 363 364 365 366 367 368 
369 370 371 372 373 374 375 376 377 
378 379 380 381 382 383 384 385 386 
387 388 389 390 391 392 393 394 395 
396 397 398 399 400 401 402 403 404 
405 406 407 408 409 410 411 412 413 
414 415 416 417 418 419 420 421 422 
423 424 425 426 427 428 429 430 431 
432 433 434 435 436 437 438 439 440 
441 442 443 444 445 446 447 448 449 
450 451 452 453 454 455 456 457 458 
459 460 461 462 463 464 465 466 467 
468 469 470 471 472 473 474 475 476 
477 478 479 480 481 482 483 484 485 
486 487 488 489 490 491 492 493 494 
495 496 497 498 499 500 501 502 503 
504 505 506 507 508 509 510 511 512 
513 514 515 516 517 518 519 520 521 
522 523 524 525 526 527 528 529 530 
531 532 533 534 535 536 537 538 539 
540 541 542 543 544 545 546 547 548 
549 550 551 552 553 554 555 556 557 
558 559 560 561 562 563 564 565 566 
567 568 569 570 571 572 573 574 575 
576 577 578 579 580 581 582 583 584 
585 586 587 588 589 590 591 592 593 
594 595 596 597 598 599 600 601 602 
603 604 605 606 607 608 609 610 611 
612 613 614 615 616 617 618 619 620 
621 622 623 624 625 626 627 628 629 
630 631 632 633 634 635 636 637 638 
639 640 641 642 643 644 645 646 647 
648 649 650 651 652 653 654 655 656 
657 658 659 660 661 662 663 664 665 
666 667 668 669 670 671 672 673 674 
675 676 677 678 679 680 681 682 683 
684 685 686 687 688 689 690 691 692 
693 694 695 696 697 698 699 700 701 
702 703 704 705 706 707 708 709 710 
711 712 713 714 715 716 717 718 719 
720 721 722 723 724 725 726 727 728 
729 730 731 732 733 734 735 736 737 
738 739 740 741 742 743 744 745 746 
747 748 749 750 751 752 753 754 755 
756 757 758 759 760 761 762 763 764 
765 766 767 768 769 770 771 772 773 
774 775 776 777 778 779 780 781 782 
783 784 785 786 787 788 789 790 791 
792 793 794 795 796 797 798 799 800 
801 802 803 804 805 806 807 808 809 
810 811 812 813 814 815 816 817 818 
819 820 821 822 823 824 825 826 827 
828 829 830 831 832 833 834 835 836 
837 838 839 840 841 842 843 844 845 
846 847 848 849 850 851 852 853 854 
855 856 857 858 859 860 861 862 863 
864 865 866 867 868 869 870 871 872 
873 874 875 876 877 878 879 880 881 
882 883 884 885 886 887 888 889 890 
891 892 893 894 895 896 897 898 899 
900 901 902 903 904 905 906 907 908 
909 910 911 912 913 914 915 916 917 
918 919 920 921 922 923 924 925 926 
927 928 929 930 931 932 933 934 935 
936 937 938 939 940 941 942 943 944 
945 946 947 948 949 950 951 952 953 
954 955 956 957 958 959 960 961 962 
963 964 965 966 967 968 969 970 971 
972 973 974 975 976 977 978 979 980 
981 982 983 984 985 986 987 988 989 
990 991 992 993 994 995 996 997 998 
999 1000 1001 1002 1003 1004 1005 1006 1007 
1008 1009 1010 1011 1012 1013 1014 1015 1016 
1017 1018 1019 1020 1021 1022 1023 1024 1025 
1026 1027 1028 1029 1030 1031 1032 1033 1034 
1035 1036 1037 1038 1039 1040 1041 1042 1043 
1044 1045 1046 1047 1048 1049 1050 1051 1052 
1053 1054 1055 1056 1057 1058 1059 1060 1061 
1062 1063 1064 1065 1066 1067 1068 1069 1070 
1071 1072 1073 1074 1075 1076 1077 1078 1079 
1080 1081 1082 1083 1084 1085 1086 1087 1088 
1089 1090 1091 1092 1093 1094 1095 1096 1097 
1098 1099 1100 1101 1102 1103 1104 1105 1106 
1107 1108 1109 1110 1111 1112 1113 1114 1115 
1116 1117 1118 1119 1120 1121 1122 1123 1124 
1125 1126 1127 1128 1129 1130 1131 1132 1133 
1134 1135 1136 1137 1138 1139 1140 1141 1142 
1143 1144 1145 1146 1147 1148 1149 1150 1151 
1152 1153 1154 1155 1156 1157 1158 1159 1160 
1161 1162 1163 1164 1165 1166 1167 1168 1169 
1170 1171 1172 1173 1174 1175 1176 1177 1178 
1179 1180 1181 1182 1183 1184 1185 1186 1187 
1188 1189 1190 1191 1192 1193 1194 1195 1196 
1197 1198 1199 1200 1201 1202 1203 1204 1205 
1206 1207 1208 1209 1210 1211 1212 1213 1214 
1215 1216 1217 1218 1219 1220 1221 1222 1223 
1224 1225 1226 1227 1228 1229 1230 1231 1232 
1233 1234 1235 1236 1237 1238 1239 1240 1241 
1242 1243 1244 1245 1246 1247 1248 1249 1250 
1251 1252 1253 1254 1255 1256 1257 1258 1259 
1260 1261 1262 1263 1264 1265 1266 1267 1268 
1269 1270 1271 1272 1273 1274 1275 1276 1277 
1278 1279 1280 1281 1282 1283 1284 1285 1286 
1287 1288 1289 1290 1291 1292 1293 1294 1295 
1296 1297 1298 1299 1300 1301 1302 1303 1304 
1305 1306 1307 1308 1309 1310 1311 1312 1313 
1314 1315 1316 1317 1318 1319 1320 1321 1322 
1323 1324 1325 1326 1327 1328 1329 1330 1331 
1332 1333 1334 1335 1336 1337 1338 1339 1340 
1341 1342 1343 1344 1345 1346 1347 1348 1349 
1350 1351 1352 1353 1354 1355 1356 1357 1358 
1359 1360 1361 1362 1363 1364 1365 1366 1367 
1368 1369 1370 1371 1372 1373 1374 1375 1376 
1377 1378 1379 1380 1381 1382 1383 1384 1385 
1386 1387 1388 1389 1390 1391 1392 1393 1394 
1395 1396 1397 1398 1399 1400 1401 1402 1403 
1404 1405 1406 1407 1408 1409 1410 1411 1412
[truncated: 272,573 more chars]
