# Supplementary material for: Visualizing electron delocalization in contorted polycyclic aromatic hydrocarbons
Source: Chem Sci. 2021 Sep 8;12(39):13092–100. doi: 10.1039/d1sc03368a (PMC8513938; doi:10.1039/d1sc03368a)
Supplement: SC-012-D1SC03368A-s031 [file SC-012-D1SC03368A-s031.vtk]

# vtk DataFile Version 5.1
vtk output
ASCII
DATASET POLYDATA
POINTS 43479 double
-0.9988 2.49778 1.19383 -0.9988 2.49778 1.29196 -0.99786 2.44437 1.20514 
-0.99786 2.44437 1.28066 -0.99786 2.55118 1.20514 -0.99786 2.55118 1.28066 
-0.99518 2.49778 1.14488 -0.99518 2.49778 1.34091 -0.99479 2.44441 1.15608 
-0.99479 2.44441 1.32971 -0.99479 2.55114 1.15608 -0.99479 2.55114 1.32971 
-0.99427 2.3909 1.2429 -0.99427 2.60465 1.2429 -0.99144 2.3912 1.16754 
-0.99144 2.3912 1.31826 -0.99144 2.60435 1.16754 -0.99144 2.60435 1.31826 
-0.98928 2.44452 1.10695 -0.98928 2.44452 1.37884 -0.98928 2.55103 1.10695 
-0.98928 2.55103 1.37884 -0.98918 2.49778 1.09617 -0.98918 2.49778 1.38963 
-0.98648 2.39121 1.11842 -0.98648 2.39121 1.36737 -0.98648 2.60434 1.11842 
-0.98648 2.60434 1.36737 -0.98631 2.33728 1.20513 -0.98631 2.33728 1.28066 
-0.98631 2.65827 1.20513 -0.98631 2.65827 1.28066 -0.9814 2.44455 1.05844 
-0.9814 2.44455 1.42735 -0.9814 2.551 1.05844 -0.9814 2.551 1.42735 
-0.98079 2.33848 1.13026 -0.98079 2.33848 1.35553 -0.98079 2.49778 1.04781 
-0.98079 2.49778 1.43799 -0.98079 2.65707 1.13026 -0.98079 2.65707 1.35553 
-0.97912 2.39149 1.06962 -0.97912 2.39149 1.41618 -0.97912 2.60406 1.06962 
-0.97912 2.60406 1.41618 -0.97689 2.28405 1.2429 -0.97689 2.7115 1.2429 
-0.97415 2.28465 1.16797 -0.97415 2.28465 1.31782 -0.97415 2.7109 1.16797 
-0.97415 2.7109 1.31782 -0.97396 2.33873 1.0813 -0.97396 2.33873 1.40449 
-0.97396 2.65682 1.0813 -0.97396 2.65682 1.40449 -0.97083 2.44499 1.00901 
-0.97083 2.44499 1.47678 -0.97083 2.55056 1.00901 -0.97083 2.55056 1.47678 
-0.97003 2.49778 0.99992 -0.97003 2.49778 1.48588 -0.9691 2.39182 1.02015 
-0.9691 2.39182 1.46565 -0.9691 2.60373 1.02015 -0.9691 2.60373 1.46565 
-0.96593 2.28645 1.09347 -0.96593 2.28645 1.39233 -0.96593 2.7091 1.09347 
-0.96593 2.7091 1.39233 -0.96447 2.3387 1.03195 -0.96447 2.3387 1.45384 
-0.96447 2.65685 1.03195 -0.96447 2.65685 1.45384 -0.96257 2.2294 1.20511 
-0.96257 2.2294 1.28068 -0.96257 2.76615 1.20511 -0.96257 2.76615 1.28068 
-0.95815 2.44503 0.96153 -0.95815 2.44503 1.52427 -0.95815 2.55052 0.96153 
-0.95815 2.55052 1.52427 -0.95704 2.23061 1.13023 -0.95704 2.23061 1.35557 
-0.95704 2.76494 1.13023 -0.95704 2.76494 1.35557 -0.95694 2.28627 1.04409 
-0.95694 2.28627 1.4417 -0.95694 2.70928 1.04409 -0.95694 2.70928 1.4417 
-0.95694 2.49778 0.95261 -0.95694 2.49778 1.53318 -0.95661 2.39243 0.97125 
-0.95661 2.39243 1.51455 -0.95661 2.60312 0.97125 -0.95661 2.60312 1.51455 
-0.9525 2.33929 0.98284 -0.9525 2.33929 1.50295 -0.9525 2.65626 0.98284 
-0.9525 2.65626 1.50295 -0.94693 2.23532 1.05731 -0.94693 2.23532 1.42848 
-0.94693 2.76023 1.05731 -0.94693 2.76023 1.42848 -0.9465 2.17507 1.2429 
-0.9465 2.82048 1.2429 -0.94555 2.28663 0.99521 -0.94555 2.28663 1.49058 
-0.94555 2.70892 0.99521 -0.94555 2.70892 1.49058 -0.94381 2.17599 1.1675 
-0.94381 2.17599 1.3183 -0.94381 2.81956 1.1675 -0.94381 2.81956 1.3183 
-0.94306 2.44515 0.91446 -0.94306 2.44515 1.57133 -0.94306 2.5504 0.91446 
-0.94306 2.5504 1.57133 -0.94196 2.39246 0.92412 -0.94196 2.39246 1.56168 
-0.94196 2.60309 0.92412 -0.94196 2.60309 1.56168 -0.94154 2.49778 0.90601 
-0.94154 2.49778 1.57979 -0.93819 2.34033 0.93467 -0.93819 2.34033 1.55112 
-0.93819 2.65522 0.93467 -0.93819 2.65522 1.55112 -0.93638 2.17979 1.09432 
-0.93638 2.17979 1.39147 -0.93638 2.81576 1.09432 -0.93638 2.81576 1.39147 
-0.93606 2.2356 1.00825 -0.93606 2.2356 1.47755 -0.93606 2.75995 1.00825 
-0.93606 2.75995 1.47755 -0.93178 2.28751 0.94696 -0.93178 2.28751 1.53883 
-0.93178 2.70804 0.94696 -0.93178 2.70804 1.53883 -0.92628 2.12283 1.20511 
-0.92628 2.12283 1.28068 -0.92628 2.87272 1.20511 -0.92628 2.87272 1.28068 
-0.92576 2.44519 0.86846 -0.92576 2.44519 1.61734 -0.92576 2.55036 0.86846 
-0.92576 2.55036 1.61734 -0.92501 2.39276 0.87776 -0.92501 2.39276 1.60803 
-0.92501 2.60279 0.87776 -0.92501 2.60279 1.60803 -0.92388 2.18532 1.02195 
-0.92388 2.18532 1.46384 -0.92388 2.49778 0.86021 -0.92388 2.49778 1.62558 
-0.92388 2.81023 1.02195 -0.92388 2.81023 1.46384 -0.92272 2.23648 0.95951 
-0.92272 2.23648 1.52628 -0.92272 2.75907 0.95951 -0.92272 2.75907 1.52628 
-0.92164 2.34062 0.8881 -0.92164 2.34062 1.59769 -0.92164 2.65493 0.8881 
-0.92164 2.65493 1.59769 -0.92133 2.12515 1.13201 -0.92133 2.12515 1.35379 
-0.92133 2.8704 1.13201 -0.92133 2.8704 1.35379 -0.91566 2.28893 0.89945 
-0.91566 2.28893 1.58634 -0.91566 2.70662 0.89945 -0.91566 2.70662 1.58634 
-0.91147 2.12978 1.05905 -0.91147 2.12978 1.42674 -0.91147 2.86577 1.05905 
-0.91147 2.86577 1.42674 -0.91106 2.18599 0.97315 -0.91106 2.18599 1.51264 
-0.91106 2.80956 0.97315 -0.91106 2.80956 1.51264 -0.90708 2.23783 0.91177 
-0.90708 2.23783 1.57402 -0.90708 2.75772 0.91177 -0.90708 2.75772 1.57402 
-0.90453 2.07137 1.2429 -0.90453 2.92418 1.2429 -0.90399 2.49778 0.81534 
-0.90399 2.49778 1.67045 -0.90394 2.4475 0.8182 -0.90394 2.4475 1.6676 
-0.90394 2.54805 0.8182 -0.90394 2.54805 1.6676 -0.90374 2.39495 0.82734 
-0.90374 2.39495 1.65845 -0.90374 2.6006 0.82734 -0.90374 2.6006 1.65845 
-0.90211 2.07252 1.16975 -0.90211 2.07252 1.31604 -0.90211 2.92303 1.16975 
-0.90211 2.92303 1.31604 -0.90092 2.34239 0.83768 -0.90092 2.34239 1.64811 
-0.90092 2.65316 0.83768 -0.90092 2.65316 1.64811 -0.89687 2.13665 0.98754 
-0.89687 2.13665 1.49825 -0.89687 2.8589 0.98754 -0.89687 2.8589 1.49825 
-0.89592 2.18747 0.92503 -0.89592 2.18747 1.56076 -0.89592 2.80808 0.92503 
-0.89592 2.80808 1.56076 -0.89544 2.29054 0.8489 -0.89544 2.29054 1.63689 
-0.89544 2.70501 0.8489 -0.89544 2.70501 1.63689 -0.89486 2.07594 1.097 
-0.89486 2.07594 1.38879 -0.89486 2.91961 1.097 -0.89486 2.91961 1.38879 
-0.8873 2.23787 0.86192 -0.8873 2.23787 1.62387 -0.8873 2.75768 0.86192 
-0.8873 2.75768 1.62387 -0.88281 2.08162 1.02503 -0.88281 2.08162 1.46077 
-0.88281 2.91393 1.02503 -0.88281 2.91393 1.46077 -0.88222 2.13799 0.9392 
-0.88222 2.13799 1.5466 -0.88222 2.85756 0.9392 -0.88222 2.85756 1.5466 
-0.88195 2.44755 0.77424 -0.88195 2.44755 1.71155 -0.88195 2.548 0.77424 
-0.88195 2.548 1.71155 -0.88192 2.49778 0.7715 -0.88192 2.49778 1.71429 
-0.87975 2.39746 0.77817 -0.87975 2.39746 1.70762 -0.87975 2.59809 0.77817 
-0.87975 2.59809 1.70762 -0.87742 2.34489 0.78819 -0.87742 2.34489 1.6976 
-0.87742 2.65066 0.78819 -0.87742 2.65066 1.6976 -0.87655 2.18732 0.8751 
-0.87655 2.18732 1.61069 -0.87655 2.80823 0.8751 -0.87655 2.80823 1.61069 
-0.87414 2.01361 1.20466 -0.87414 2.01361 1.28113 -0.87414 2.98194 1.20466 
-0.87414 2.98194 1.28113 -0.87257 2.29276 0.79952 -0.87257 2.29276 1.68628 
-0.87257 2.70279 0.79952 -0.87257 2.70279 1.68628 -0.86917 2.01596 1.13152 
-0.86917 2.01596 1.35427 -0.86917 2.97959 1.13152 -0.86917 2.97959 1.35427 
-0.86603 2.08953 0.95422 -0.86603 2.08953 1.53157 -0.86603 2.90602 0.95422 
-0.86603 2.90602 1.53157 -0.86492 2.24002 0.81222 -0.86492 2.24002 1.67357 
-0.86492 2.75553 0.81222 -0.86492 2.75553 1.67357 -0.86321 2.13737 0.88937 
-0.86321 2.13737 1.59642 -0.86321 2.85818 0.88937 -0.86321 2.85818 1.59642 
-0.85926 2.02067 1.05836 -0.85926 2.02067 1.42743 -0.85926 2.97488 1.05836 
-0.85926 2.97488 1.42743 -0.85773 2.49778 0.72879 -0.85773 2.49778 1.757 
-0.85771 2.44772 0.73121 -0.85771 2.44772 1.75458 -0.85771 2.54783 0.73121 
-0.85771 2.54783 1.75458 -0.85565 2.39755 0.73513 -0.85565 2.39755 1.75066 
-0.85565 2.598 0.73513 -0.85565 2.598 1.75066 -0.85467 2.18806 0.82622 
-0.85467 2.18806 1.65957 -0.85467 2.80749 0.82622 -0.85467 2.80749 1.65957 
-0.85144 2.34789 0.74033 -0.85144 2.34789 1.74547 -0.85144 2.64766 0.74033 
-0.85144 2.64766 1.74547 -0.84737 2.0887 0.90434 -0.84737 2.0887 1.58145 
-0.84737 2.90685 0.90434 -0.84737 2.90685 1.58145 -0.84711 2.29559 0.75145 
-0.84711 2.29559 1.73434 -0.84711 2.69996 0.75145 -0.84711 2.69996 1.73434 
-0.84461 2.0276 0.98683 -0.84461 2.0276 1.49897 -0.84461 2.96795 0.98683 
-0.84461 2.96795 1.49897 -0.8417 2.13803 0.84025 -0.8417 2.13803 1.64554 
-0.8417 2.85752 0.84025 -0.8417 2.85752 1.64554 -0.84119 1.95704 1.2429 
-0.84119 3.03851 1.2429 -0.8398 2.24291 0.76354 -0.8398 2.24291 1.72225 
-0.8398 2.75264 0.76354 -0.8398 2.75264 1.72225 -0.83874 1.95861 1.16665 
-0.83874 1.95861 1.31915 -0.83874 3.03694 1.16665 -0.83874 3.03694 1.31915 
-0.83151 2.44777 0.68964 -0.83151 2.44777 1.79616 -0.83151 2.54778 0.68964 
-0.83151 2.54778 1.79616 -0.83147 2.04415 0.92214 -0.83147 2.04415 1.56365 
-0.83147 2.49778 0.68733 -0.83147 2.49778 1.79847 -0.83147 2.9514 0.92214 
-0.83147 2.9514 1.56365 -0.83097 1.96194 1.09332 -0.83097 1.96194 1.39247 
-0.83097 3.03361 1.09332 -0.83097 3.03361 1.39247 -0.83005 2.19072 0.77736 
-0.83005 2.19072 1.70843 -0.83005 2.80483 0.77736 -0.83005 2.80483 1.70843 
-0.82946 2.3979 0.69333 -0.82946 2.3979 1.79246 -0.82946 2.59765 0.69333 
-0.82946 2.59765 1.79246 -0.82631 2.08903 0.85542 -0.82631 2.08903 1.63037 
-0.82631 2.90652 0.85542 -0.82631 2.90652 1.63037 -0.82533 2.34827 0.6984 
-0.82533 2.34827 1.78739 -0.82533 2.64728 0.6984 -0.82533 2.64728 1.78739 
-0.81914 2.29902 0.70484 -0.81914 2.29902 1.78095 -0.81914 2.69653 0.70484 
-0.81914 2.69653 1.78095 -0.81866 1.96818 1.0208 -0.81866 1.96818 1.46499 
-0.81866 3.02737 1.0208 -0.81866 3.02737 1.46499 -0.81792 2.13975 0.79254 
-0.81792 2.13975 1.69325 -0.81792 2.8558 0.79254 -0.81792 2.8558 1.69325 
-0.81225 2.24628 0.71658 -0.81225 2.24628 1.76921 -0.81225 2.74927 0.71658 
-0.81225 2.74927 1.76921 -0.81086 2.0443 0.87295 -0.81086 2.0443 1.61284 
-0.81086 2.95125 0.87295 -0.81086 2.95125 1.61284 -0.80787 1.98327 0.95545 
-0.80787 1.98327 1.53034 -0.80787 3.01228 0.95545 -0.80787 3.01228 1.53034 
-0.80321 2.49778 0.6472 -0.80321 2.49778 1.8386 -0.80296 3.09259 1.20466 
-0.80296 3.09259 1.28113 -0.80295 2.19429 0.72989 -0.80295 2.19429 1.7559 
-0.80295 2.80126 0.72989 -0.80295 2.80126 1.7559 -0.80291 2.09052 0.80761 
-0.80291 2.09052 1.67819 -0.80291 2.90503 0.80761 -0.80291 2.90503 1.67819 
-0.80258 2.44841 0.6484 -0.80258 2.44841 1.83739 -0.80258 2.54714 0.6484 
-0.80258 2.54714 1.83739 -0.80067 2.39847 0.65208 -0.80067 2.39847 1.83371 
-0.80067 2.59708 0.65208 -0.80067 2.59708 1.83371 -0.79855 3.08885 1.12907 
-0.79855 3.08885 1.35672 -0.79671 2.34852 0.65726 -0.79671 2.34852 1.82853 
-0.79671 2.64703 0.65726 -0.79671 2.64703 1.82853 -0.79335 2.00072 0.89143 
-0.79335 2.00072 1.59436 -0.79335 2.99483 0.89143 -0.79335 2.99483 1.59436 
-0.79126 2.1432 0.74472 -0.79126 2.1432 1.74108 -0.79126 2.85235 0.74472 
-0.79126 2.85235 1.74108 -0.79063 2.29919 0.6637 -0.79063 2.29919 1.82209 
-0.79063 2.69636 0.6637 -0.79063 2.69636 1.82209 -0.78833 3.08394 1.05597 
-0.78833 3.08394 1.42982 -0.78781 2.04569 0.8246 -0.78781 2.04569 1.66119 
-0.78781 2.94986 0.8246 -0.78781 2.94986 1.66119 -0.78299 2.25108 0.67188 
-0.78299 2.25108 1.81392 -0.78299 2.74447 0.67188 -0.78299 2.74447 1.81392 
-0.7796 3.07084 0.99027 -0.7796 3.07084 1.49552 -0.77723 2.09316 0.76102 
-0.77723 2.09316 1.72477 -0.77723 2.90239 0.76102 -0.77723 2.90239 1.72477 
-0.77417 2.19887 0.68494 -0.77417 2.19887 1.80085 -0.77417 2.79668 0.68494 
-0.77417 2.79668 1.80085 -0.77301 2.49778 0.6085 -0.77301 2.49778 1.87729 
-0.77237 2.44847 0.60964 -0.77237 2.44847 1.87615 -0.77237 2.54708 0.60964 
-0.77237 2.54708 1.87615 -0.77074 2.00181 0.84293 -0.77074 2.00181 1.64286 
-0.77074 2.99374 0.84293 -0.77074 2.99374 1.64286 -0.76986 2.39929 0.61232 
-0.76986 2.39929 1.87347 -0.76986 2.59626 0.61232 -0.76986 2.59626 1.87347 
-0.76733 3.05484 0.92527 -0.76733 3.05484 1.56052 -0.76597 2.34939 0.61737 
-0.76597 2.34939 1.86842 -0.76597 2.64616 0.61737 -0.76597 2.64616 1.86842 
-0.76294 2.14726 0.6997 -0.76294 2.14726 1.78609 -0.76294 2.84829 0.6997 
-0.76294 2.84829 1.78609 -0.76254 2.04817 0.77772 -0.76254 2.04817 1.70808 
-0.76254 2.94738 0.77772 -0.76254 2.94738 1.70808 -0.76249 3.14477 1.2429 
-0.76031 3.14292 1.1673 -0.76031 3.14292 1.31849 -0.76014 2.29986 0.62401 
-0.76014 2.29986 1.86178 -0.76014 2.69569 0.62401 -0.76014 2.69569 1.86178 
-0.75378 3.13738 1.09214 -0.75378 3.13738 1.39365 -0.75257 2.25178 0.63206 
-0.75257 2.25178 1.85373 -0.75257 2.74377 0.63206 -0.75257 2.74377 1.85373 
-0.75184 1.95942 0.86222 -0.75184 1.95942 1.62357 -0.75184 3.03613 0.86222 
-0.75184 3.03613 1.62357 -0.74934 2.09695 0.7158 -0.74934 2.09695 1.76999 
-0.74934 2.8986 0.7158 -0.74934 2.8986 1.76999 -0.74716 3.12603 1.02599 
-0.74716 3.12603 1.4598 -0.74592 2.00431 0.79558 -0.74592 2.99124 0.79558 
-0.74592 2.99124 1.69021 -0.74318 2.2043 0.64159 -0.74318 2.2043 1.8442 
-0.74318 2.79125 0.64159 -0.74318 2.79125 1.8442 -0.74095 2.49778 0.57134 
-0.74095 2.49778 1.91445 -0.74014 2.44865 0.57224 -0.74014 2.44865 1.91356 
-0.74014 2.5469 0.57224 -0.74014 2.5469 1.91356 -0.73768 2.3994 0.57495 
-0.73768 2.3994 1.91085 -0.73768 2.59615 0.57495 -0.73768 2.59615 1.91085 
-0.73714 3.11183 0.96083 -0.73714 3.11183 1.52496 -0.73454 2.05232 0.73102 
-0.73454 2.94323 0.73102 -0.73454 2.94323 1.75478 -0.73344 2.35063 0.57926 
-0.73344 2.35063 1.90653 -0.73344 2.64492 0.57926 -0.73344 2.64492 1.90653 
-0.73235 2.15258 0.65596 -0.73235 2.15258 1.82983 -0.73235 2.84297 0.65596 
-0.73235 2.84297 1.82983 -0.72774 2.30103 0.58587 -0.72774 2.30103 1.89992 
-0.72774 2.69452 0.58587 -0.72774 2.69452 1.89992 -0.72743 1.96169 0.81458 
-0.72743 3.03386 0.81458 -0.72743 3.03386 1.67122 -0.72377 3.09484 0.89695 
-0.72377 3.09484 1.58884 -0.7201 2.2531 0.59359 -0.7201 2.2531 1.8922 
-0.7201 2.74245 0.59359 -0.7201 2.74245 1.8922 -0.71959 3.19112 1.2047 
-0.71959 3.19112 1.2811 -0.71933 2.10188 0.67208 -0.71933 2.89367 0.67208 
-0.71933 2.89367 1.81371 -0.71834 2.00814 0.74868 -0.71834 2.98741 0.74868 
-0.71834 2.98741 1.73711 -0.71519 3.18739 1.12912 -0.71519 3.18739 1.35668 
-0.71082 2.20553 0.60311 -0.71082 2.20553 1.88269 -0.71082 2.79002 0.60311 
-0.71082 2.79002 1.88269 -0.70937 3.17947 1.06378 -0.70937 3.17947 1.42201 
-0.70711 2.49778 0.53579 -0.70711 2.49778 1.95 -0.70711 3.07513 0.83465 
-0.70711 3.07513 1.65114 -0.70626 2.44871 0.53664 -0.70626 2.44871 1.94915 
-0.70626 2.54684 0.53664 -0.70626 2.54684 1.94915 -0.70484 2.05712 0.68699 
-0.70484 2.93843 0.68699 -0.70484 2.93843 1.7988 -0.7037 2.39976 0.53919 
-0.7037 2.39976 1.9466 -0.7037 2.59579 0.53919 -0.7037 2.59579 1.9466 
-0.70144 3.16705 0.99783 -0.70144 3.16705 1.48796 -0.70019 1.96496 0.76767 
-0.70019 3.03059 0.76767 -0.70019 3.03059 1.71812 -0.69987 2.1589 0.61413 
-0.69987 2.1589 1.87166 -0.69987 2.83665 0.61413 -0.69987 2.83665 1.87166 
-0.69945 2.35104 0.54344 -0.69945 2.35104 1.94235 -0.69945 2.64451 0.54344 
-0.69945 2.64451 1.94235 -0.69352 2.30268 0.54938 -0.69352 2.30268 1.93642 
-0.69352 2.69287 0.54938 -0.69352 2.69287 1.93642 -0.68995 3.1517 0.93249 
-0.68995 3.1517 1.55331 -0.68862 2.01343 0.70326 -0.68862 2.98212 0.70326 
-0.68862 2.98212 1.78254 -0.68728 2.10793 0.62998 -0.68728 2.88762 0.62998 
-0.68728 2.88762 1.85581 -0.68592 2.25479 0.55698 -0.68592 2.25479 1.92881 
-0.68592 2.74076 0.55698 -0.68592 2.74076 1.92881 -0.68023 3.0722 0.78758 
-0.68023 3.0722 1.69821 -0.67666 2.20749 0.56624 -0.67666 2.20749 1.91956 
-0.67666 2.78806 0.56624 -0.67666 2.78806 1.91956 -0.67524 3.13362 0.86906 
-0.67524 3.13362 1.61673 -0.67472 3.23584 1.2429 -0.67296 2.93238 0.64436 
-0.67296 2.93238 1.84143 -0.67276 3.2337 1.1667 -0.67276 3.2337 1.31909 
-0.67156 2.49778 0.50194 -0.67156 2.49778 1.98385 -0.67085 1.97002 0.72189 
-0.67085 3.02553 0.72189 -0.67085 3.02553 1.7639 -0.67066 2.44865 0.50276 
-0.67066 2.44865 1.98303 -0.67066 2.5469 0.50276 -0.67066 2.5469 1.98303 
-0.66871 3.22767 1.10116 -0.66871 3.22767 1.38463 -0.66795 2.3994 0.50522 
-0.66795 2.3994 1.98057 -0.66795 2.59615 0.50522 -0.66795 2.59615 1.98057 
-0.66577 2.83466 0.57712 -0.66577 2.83466 1.90867 -0.66364 2.35063 0.50945 
-0.66364 2.35063 1.97634 -0.66364 2.64492 0.50945 -0.66364 2.64492 1.97634 
-0.66174 3.21846 1.03623 -0.66174 3.21846 1.44956 -0.65935 3.11165 0.80882 
-0.65935 3.11165 1.67697 -0.65706 2.97633 0.66044 -0.65706 2.97633 1.82536 
-0.65703 2.30103 0.51516 -0.65703 2.30103 1.97064 -0.65703 2.69452 0.51516 
-0.65703 2.69452 1.97064 -0.65328 2.88046 0.58961 -0.65328 2.88046 1.89618 
-0.65216 3.20514 0.97027 -0.65216 3.20514 1.51552 -0.65136 3.06759 0.74185 
-0.65136 3.06759 1.74394 -0.6493 2.2531 1.96299 -0.6493 2.74245 0.5228 
-0.6493 2.74245 1.96299 -0.63979 2.79002 0.53208 -0.63979 2.79002 1.95371 
-0.63969 3.01887 0.67787 -0.63969 3.01887 1.80793 -0.63957 3.18854 0.90558 
-0.63957 3.18854 1.58022 -0.63922 2.92533 0.60368 -0.63922 2.92533 1.88211 
-0.63439 2.49778 0.46989 -0.63439 2.49778 2.01591 -0.63325 2.44847 0.47052 
-0.63325 2.44847 2.01527 -0.63325 2.54708 0.47052 -0.63325 2.54708 2.01527 
-0.63083 3.10731 0.76277 -0.63083 3.10731 1.72302 -0.63057 2.39929 0.47304 
-0.63057 2.39929 2.01275 -0.63057 2.59626 0.47304 -0.63057 2.59626 2.01275 
-0.62877 2.83665 0.54303 -0.62877 2.83665 1.94277 -0.62674 3.27607 1.2047 
-0.62674 3.27607 1.28109 -0.62553 3.1685 0.84435 -0.62553 3.1685 1.64144 
-0.62552 2.34939 0.47693 -0.62552 2.34939 2.00886 -0.62552 2.64616 0.47693 
-0.62552 2.64616 2.00886 -0.62403 3.27228 1.1393 -0.62403 3.27228 1.34649 
-0.62361 2.96917 0.61928 -0.62361 2.96917 1.86651 -0.62056 3.0613 0.6976 
-0.62056 3.0613 1.78819 -0.61889 2.29986 2.00303 -0.61889 2.69569 0.48276 
-0.61889 2.69569 2.00303 -0.61875 3.26495 1.07384 -0.61875 3.26495 1.41195 
-0.61292 2.88762 0.55561 -0.61292 2.88762 1.93018 -0.6111 3.25418 1.00962 
-0.6111 3.25418 1.47617 -0.61084 2.74377 0.49032 -0.61084 2.74377 1.99547 
-0.60876 3.14555 0.78485 -0.60876 3.14555 1.70094 -0.60651 3.01188 0.63639 
-0.60651 3.01188 1.8494 -0.6013 2.79125 0.49972 -0.6013 2.79125 1.98607 
-0.60031 3.23958 0.94399 -0.60031 3.23958 1.54181 -0.60027 3.10118 0.71794 
-0.60027 3.10118 1.76785 -0.59854 2.93238 0.56994 -0.59854 2.93238 1.91586 
-0.5957 2.49778 0.43969 -0.5957 2.49778 2.0461 -0.59449 2.44841 0.44031 
-0.59449 2.44841 2.04548 -0.59449 2.54714 0.44031 -0.59449 2.54714 2.04548 
-0.59082 2.39847 0.44223 -0.59082 2.39847 2.04357 -0.59082 2.59708 0.44223 
-0.59082 2.59708 2.04357 -0.58794 3.05335 0.65496 -0.58794 3.05335 1.83083 
-0.58777 3.22191 0.88211 -0.58777 3.22191 1.60368 -0.58694 2.84297 0.51054 
-0.58694 2.84297 1.97525 -0.58564 2.34852 2.03961 -0.58564 2.64703 0.44618 
-0.58564 2.64703 2.03961 -0.58246 2.97633 0.58584 -0.58246 2.97633 1.89995 
-0.5792 2.29919 2.03353 -0.5792 2.69636 0.45227 -0.5792 2.69636 2.03353 
-0.57854 3.13981 0.73983 -0.57854 3.13981 1.74597 -0.57735 3.31427 1.2429 
-0.57611 3.31252 1.17749 -0.57611 3.31252 1.3083 -0.57271 3.20083 0.82133 
-0.57271 3.20083 1.66446 -0.57241 3.30729 1.11237 -0.57241 3.30729 1.37342 
-0.57102 2.74447 0.4599 -0.57102 2.74447 2.02589 -0.57081 2.89367 0.52356 
-0.57081 2.89367 1.96223 -0.56795 3.09347 0.67494 -0.56795 3.09347 1.81085 
-0.56626 3.29858 1.04781 -0.56626 3.29858 1.43799 -0.56503 3.01887 0.60321 
-0.56503 3.01887 1.88258 -0.55796 2.79668 0.46873 -0.55796 2.79668 2.01707 
-0.55768 3.28645 0.98408 -0.55768 3.28645 1.50172 -0.5559 2.93843 0.53806 
-0.5559 2.93843 1.94773 -0.55557 2.49778 0.41143 -0.55557 2.49778 2.07437 
-0.55557 3.17667 0.76285 -0.55557 3.17667 1.72295 -0.55326 2.44777 0.41139 
-0.55326 2.44777 2.0744 -0.55326 2.54778 0.41139 -0.55326 2.54778 2.0744 
-0.54957 2.3979 2.07235 -0.54957 2.59765 0.41344 -0.54957 2.59765 2.07235 
-0.54671 3.27094 0.92146 -0.54671 3.27094 1.56434 -0.5466 3.13217 0.6963 
-0.5466 3.13217 1.7895 -0.54529 3.0613 0.62233 -0.54529 3.0613 1.86346 
-0.54449 2.34827 2.06823 -0.54449 2.64728 0.41756 -0.54449 2.64728 2.06823 
-0.54367 3.33635 1.20804 -0.54367 3.33635 1.27775 -0.54319 2.84829 0.47996 
-0.54319 2.84829 2.00584 -0.54112 3.33273 1.1427 -0.54112 3.33273 1.34309 
-0.53964 2.98212 0.55427 -0.53964 2.98212 1.93152 -0.53806 2.69653 0.42376 
-0.53806 2.69653 2.06204 -0.53609 3.32559 1.07758 -0.53609 3.32559 1.40821 
-0.5334 3.25212 0.86021 -0.5334 3.25212 1.62558 -0.52862 3.31501 1.01338 
-0.52862 3.31501 1.47241 -0.52709 2.8986 0.49355 -0.52709 2.8986 1.99224 
-0.52631 2.74927 0.43065 -0.52631 2.74927 2.05514 -0.52495 3.10118 0.64262 
-0.52495 3.10118 1.84317 -0.52393 3.16933 0.71896 -0.52393 3.16933 1.76683 
-0.52101 3.02553 0.57205 -0.52101 3.02553 1.91374 -0.51864 3.30073 0.94917 
-0.51864 3.30073 1.53662 -0.51781 3.23007 0.80061 -0.51781 3.23007 1.68518 
-0.5141 2.49778 0.38517 -0.5141 2.49778 2.10062 -0.51301 2.80126 0.43995 
-0.51301 2.80126 2.04584 -0.51188 2.94323 0.50836 -0.51188 2.94323 1.97743 
-0.51169 2.44772 2.10061 -0.51169 2.54783 0.38518 -0.51169 2.54783 2.10061 
-0.50969 3.35814 1.2429 -0.50845 3.35605 1.17329 -0.50845 3.35605 1.31251 
-0.50776 2.39755 2.09854 -0.50776 2.598 0.38725 -0.50776 2.598 2.09854 
-0.50636 3.28334 0.88724 -0.50636 3.28334 1.59855 -0.50443 3.35062 1.10799 
-0.50443 3.35062 1.37781 -0.50307 3.13981 0.66435 -0.50307 3.13981 1.82144 
-0.50257 2.34789 2.09434 -0.50257 2.64766 0.39145 -0.50257 2.64766 2.09434 
-0.50104 3.06759 0.59154 -0.50104 3.06759 1.89425 -0.5 3.20488 0.7429 
-0.5 3.20488 1.7429 -0.49824 3.34152 1.04327 -0.49824 3.34152 1.44253 
-0.49818 2.85235 0.45164 -0.49818 2.85235 2.03416 -0.49421 2.98741 0.52455 
-0.49421 2.98741 1.96124 -0.49172 3.26259 0.82664 -0.49172 3.26259 1.65915 
-0.49145 2.69996 0.39578 -0.49145 2.69996 2.09001 -0.48924 3.32892 0.97862 
-0.48924 3.32892 1.50718 -0.48187 2.90239 0.46567 -0.48187 2.90239 2.02012 
-0.48013 3.10731 0.61207 -0.48013 3.10731 1.87372 -0.48005 3.17667 0.68733 
-0.48005 3.17667 1.79847 -0.47936 2.75264 0.4031 -0.47936 2.75264 2.08269 
-0.47808 3.31265 0.91513 -0.47808 3.31265 1.57066 -0.47523 3.03059 0.54271 
-0.47523 3.03059 1.94308 -0.47486 3.23873 0.76803 -0.47486 3.23873 1.71776 
-0.4739 3.37766 1.20804 -0.4739 3.37766 1.27775 -0.47179 3.37331 1.13873 
-0.47179 3.37331 1.34706 -0.4714 2.49778 2.12482 -0.46865 2.44755 2.12485 
-0.46865 2.548 0.36094 -0.46865 2.548 2.12485 -0.4666 3.3659 1.07365 
-0.4666 3.3659 1.41214 -0.46554 2.80483 0.41284 -0.46554 2.80483 2.07295 
-0.46518 2.94738 0.48036 -0.46518 2.94738 2.00543 -0.46472 2.39746 2.12265 
-0.46472 2.59809 0.36314 -0.46472 2.59809 2.12265 -0.46433 3.29343 0.85388 
-0.46433 3.29343 1.63191 -0.45829 3.35518 1.00874 -0.45829 3.35518 1.47705 
-0.45804 3.14555 0.63413 -0.45804 3.14555 1.85166 -0.45532 3.0722 0.56266 
-0.45532 3.0722 1.92313 -0.4547 2.65066 0.36547 -0.4547 2.65066 2.12032 
-0.45036 2.8558 0.42498 -0.45036 2.8558 2.06082 -0.44858 3.27079 0.79431 
-0.44858 3.27079 1.69148 -0.4481 3.34054 0.94464 -0.4481 3.34054 1.54115 
-0.44731 2.99124 0.49697 -0.44731 2.99124 1.98882 -0.44338 2.70279 0.37032 
-0.44338 2.70279 2.11547 -0.44229 3.23007 0.72509 -0.44229 3.23007 1.76071 
-0.438 3.39675 1.2429 -0.43694 3.39458 1.17351 -0.43694 3.39458 1.31228 
-0.4361 3.32216 0.88206 -0.4361 3.32216 1.60373 -0.43529 2.90503 0.43999 
-0.43529 2.90503 2.0458 -0.43407 3.11165 0.58355 -0.43407 3.11165 1.90224 
-0.43378 3.3881 1.10447 -0.43378 3.3881 1.38133 -0.43067 2.75553 0.37798 
-0.43067 2.75553 2.10782 -0.42832 3.03386 0.51547 -0.42832 3.03386 1.97033 
-0.42756 2.49778 2.14689 -0.42631 3.37913 1.03924 -0.42631 3.37913 1.44655 
-0.4247 2.4475 2.14683 -0.4247 2.54805 0.33896 -0.4247 2.54805 2.14683 
-0.42156 3.20083 0.67019 -0.42156 3.20083 1.81561 -0.42122 3.30098 0.82167 
-0.42122 3.30098 1.66412 -0.41829 2.94986 0.45508 -0.41829 2.94986 2.03071 
-0.41697 3.36629 0.97491 -0.41697 3.36629 1.51089 -0.41667 2.80749 0.38822 
-0.41667 2.80749 2.09757 -0.41625 3.26259 0.75117 -0.41625 3.26259 1.73462 
-0.41555 2.39495 2.14663 -0.41555 2.6006 0.33916 -0.41555 2.6006 2.14663 
-0.40825 3.07513 0.53579 -0.40825 3.07513 1.95 -0.4058 3.34964 0.91175 
-0.4058 3.34964 1.57404 -0.40521 2.65316 0.34198 -0.40521 2.65316 2.14382 
-0.40265 2.85752 0.4012 -0.40265 2.85752 2.08459 -0.39996 2.99374 0.47215 
-0.39996 2.99374 2.01364 -0.39938 3.4139 1.20803 -0.39938 3.4139 1.27776 
-0.39855 3.1685 0.61737 -0.39855 3.1685 1.86842 -0.39726 3.40955 1.13871 
-0.39726 3.40955 1.34708 -0.39455 3.40035 1.0706 -0.39455 3.40035 1.41519 
-0.394 2.70501 0.34745 -0.394 2.70501 2.13834 -0.39285 3.32924 0.85005 
-0.39285 3.32924 1.63574 -0.38901 3.29343 0.77856 -0.38901 3.29343 1.70723 
-0.38747 2.90652 0.41658 -0.38747 2.90652 2.06921 -0.38606 3.38925 1.00577 
-0.38606 3.38925 1.48002 -0.38268 2.49778 2.16678 -0.38268 3.25212 0.70949 
-0.38268 3.25212 1.7763 -0.38098 2.75768 0.35559 -0.38098 2.75768 2.1302 
-0.38067 3.03613 0.49106 -0.38067 3.03613 1.99474 -0.37569 3.37425 0.94181 
-0.37569 3.37425 1.54399 -0.37444 2.44519 2.16865 -0.37444 2.55036 2.16865 
-0.37384 3.13362 0.56766 -0.37384 3.13362 1.91813 -0.36994 2.95125 0.43203 
-0.36994 2.95125 2.05376 -0.36779 2.80823 0.36634 -0.36779 2.80823 2.11945 
-0.36513 2.39276 2.16791 -0.36513 2.60279 0.31788 -0.36513 2.60279 2.16791 
-0.36353 3.3555 0.87937 -0.36353 3.3555 1.60642 -0.36084 3.32216 0.80679 
-0.36084 3.32216 1.679 -0.36079 3.22191 0.65513 -0.36079 3.22191 1.83066 
-0.36044 3.43056 1.2429 -0.35957 3.42829 1.17327 -0.35957 3.42829 1.31252 
-0.35773 3.42135 1.10492 -0.35773 3.42135 1.38088 -0.35566 3.28334 0.73654 
-0.35566 3.28334 1.74925 -0.35479 2.65493 0.32125 -0.35479 2.65493 2.16454 
-0.3542 3.41005 1.03722 -0.3542 3.41005 1.44858 -0.35352 2.85818 0.37969 
-0.35352 2.85818 2.10611 -0.35147 2.99483 0.44954 -0.35147 2.99483 2.03625 
-0.34594 3.09484 0.51913 -0.34594 3.09484 1.96667 -0.34452 3.39686 0.9728 
-0.34452 3.39686 1.513 -0.34345 2.70662 0.32724 -0.34345 2.70662 2.15855 
-0.33855 2.90685 0.39553 -0.33855 2.90685 2.09027 -0.33732 3.18854 0.60332 
-0.33732 3.18854 1.88247 -0.33689 2.49778 2.18444 -0.33333 3.3797 0.90957 
-0.33333 3.3797 1.57622 -0.33115 3.34964 0.83709 -0.33115 3.34964 1.6487 
-0.33112 2.75772 0.33582 -0.33112 2.75772 2.14997 -0.32843 2.44515 2.18596 
-0.32843 2.5504 2.18596 -0.32776 3.31265 0.76482 -0.32776 3.31265 1.72097 
-0.32144 3.27094 0.69619 -0.32144 3.27094 1.78961 -0.3208 3.44428 1.20803 
-0.3208 3.44428 1.27776 -0.32076 2.9514 0.41143 -0.32076 2.9514 2.07437 
-0.31947 3.43973 1.13964 -0.31947 3.43973 1.34615 -0.31878 2.60309 2.18486 
-0.31786 2.80808 0.34698 -0.31786 2.80808 2.13882 -0.31763 3.05484 0.47557 
-0.31763 3.05484 2.01022 -0.3168 3.43065 1.07151 -0.3168 3.43065 1.41428 
-0.31284 3.41715 1.00442 -0.31284 3.41715 1.48137 -0.31041 3.1517 0.55295 
-0.31041 3.1517 1.93285 -0.30822 2.65522 0.3047 -0.30822 2.65522 2.18109 
-0.3037 2.85756 0.36067 -0.3037 2.85756 2.12512 -0.30233 3.40176 0.94057 
-0.30233 3.40176 1.54522 -0.30109 3.37425 0.86721 -0.30109 3.37425 1.61858 
-0.29891 3.23958 0.64258 -0.29891 3.23958 1.84321 -0.29826 3.34054 0.7948 
-0.29826 3.34054 1.69099 -0.29594 2.70804 0.31112 -0.29594 2.70804 2.17467 
-0.29372 3.30073 0.72425 -0.29372 3.30073 1.76154 -0.29028 2.49778 2.19984 
-0.28868 2.90602 0.37687 -0.28868 2.90602 2.10892 -0.28744 3.01228 0.43502 
-0.28744 3.01228 2.05077 -0.28338 2.75907 0.32017 -0.28338 2.75907 2.16562 
-0.28206 3.11183 0.50576 -0.28206 3.11183 1.98004 -0.28137 2.44503 2.20104 
-0.28137 2.55052 2.20104 -0.28108 3.45746 1.2429 -0.28043 3.45521 1.17445 
-0.28043 3.45521 1.31135 -0.27845 3.44846 1.10632 -0.27845 3.44846 1.37947 
-0.27517 3.43726 1.03883 -0.27517 3.43726 1.44696 -0.27262 3.20514 0.59073 
-0.27262 3.20514 1.89506 -0.27165 2.60312 2.19951 -0.2706 3.42165 0.9723 
-0.2706 3.42165 1.51349 -0.2701 3.39686 0.89837 -0.2701 3.39686 1.58742 
-0.26975 2.80956 0.33184 -0.26975 2.80956 2.15396 -0.26799 3.36629 0.82592 
-0.26799 3.36629 1.65987 -0.26428 3.32892 0.75366 -0.26428 3.32892 1.73214 
-0.26005 2.65626 0.2904 -0.26005 2.65626 2.1954 -0.25882 3.28645 0.68522 
-0.25882 3.28645 1.80057 -0.25607 2.96795 0.39829 -0.25607 2.96795 2.0875 
-0.25536 2.8589 0.34602 -0.25536 2.8589 2.13977 -0.25263 3.07084 0.4633 
-0.25263 3.07084 2.02249 -0.24768 2.70892 0.29734 -0.24768 2.70892 2.18845 
-0.24614 3.46639 1.20819 -0.24614 3.46639 1.2776 -0.24506 3.16705 0.54146 
-0.24506 3.16705 1.94433 -0.24481 3.46185 1.13982 -0.24481 3.46185 1.34597 
-0.24298 2.49778 2.21293 -0.24216 3.4528 1.07176 -0.24216 3.4528 1.41403 
-0.23848 3.41715 0.93005 -0.23848 3.41715 1.55574 -0.23822 3.43932 1.00468 
-0.23822 3.43932 1.48111 -0.23712 3.38925 0.85684 -0.23712 3.38925 1.62895 
-0.23465 2.75995 0.30684 -0.23465 2.75995 2.17895 -0.23416 3.35518 0.78461 
-0.23416 3.35518 1.70118 -0.23388 2.44499 2.21373 -0.23388 2.55056 2.21373 
-0.23327 3.25418 0.6318 -0.23327 3.25418 1.85399 -0.22951 3.31501 0.71427 
-0.22951 3.31501 1.77152 -0.22275 2.60373 2.212 -0.22209 3.02737 0.42423 
-0.22209 3.02737 2.06156 -0.22094 2.81023 0.31902 -0.22094 2.81023 2.16678 
-0.21787 2.91393 0.36009 -0.21787 2.91393 2.1257 -0.2169 3.12603 0.49574 
-0.2169 3.12603 1.99005 -0.21108 3.47524 1.2429 -0.21095 2.65685 0.27843 
-0.21095 2.65685 2.20736 -0.21057 3.47289 1.17357 -0.21057 3.47289 1.31222 
-0.20841 3.46609 1.10528 -0.20841 3.46609 1.38051 -0.20667 3.21846 0.58116 
-0.20667 3.21846 1.90464 -0.20568 3.41005 0.8887 -0.20568 3.41005 1.59709 
-0.20526 3.45472 1.03763 -0.20526 3.45472 1.44816 -0.20407 3.43726 0.96773 
-0.20407 3.43726 1.51807 -0.20366 3.37913 0.81658 -0.20366 3.37913 1.66921 
-0.19963 3.34152 0.74466 -0.19963 3.34152 1.74113 -0.19881 2.70928 0.28595 
-0.19881 2.70928 2.19984 -0.19509 2.49778 2.22368 -0.19509 3.29858 0.67664 
-0.19509 3.29858 1.80915 -0.18692 3.08394 0.45456 -0.18692 3.08394 2.03123 
-0.18558 2.76023 0.29597 -0.18558 2.76023 2.18983 -0.18453 2.97488 0.38364 
-0.18453 2.97488 2.10215 -0.18446 2.44455 2.22429 -0.18446 2.551 2.22429 
-0.18384 2.86577 0.33143 -0.18384 2.86577 2.15437 -0.17912 3.17947 0.53352 
-0.17912 3.17947 1.95227 -0.17515 3.48171 1.20819 -0.17515 3.48171 1.2776 
-0.17448 3.47695 1.13913 -0.17448 3.47695 1.34666 -0.17328 2.60406 2.22202 
-0.1723 3.40035 0.84835 -0.1723 3.40035 1.63745 -0.17181 3.46781 1.07108 
-0.17181 3.46781 1.41471 -0.17139 3.43065 0.9261 -0.17139 3.43065 1.5597 
-0.17114 3.4528 1.00073 -0.17114 3.4528 1.48506 -0.16924 3.3659 0.7763 
-0.16924 3.3659 1.70949 -0.16905 3.26495 0.62414 -0.16905 3.26495 1.86165 
-0.16531 3.32559 0.7068 -0.16531 3.32559 1.77899 -0.16159 2.65682 0.26894 
-0.16159 2.65682 2.21685 -0.15076 3.13738 0.48912 -0.15076 3.13738 1.99667 
-0.14958 3.03361 0.41193 -0.14958 3.03361 2.07386 -0.14943 2.7091 0.27697 
-0.14943 2.7091 2.20882 -0.14857 2.81576 0.30651 -0.14857 2.81576 2.17928 
-0.14673 2.49778 2.23207 -0.1459 2.91961 0.34804 -0.1459 2.91961 2.13775 
-0.14174 3.22767 0.57419 -0.14174 3.22767 1.9116 -0.13928 3.48803 1.2429 
-0.13895 3.48566 1.17376 -0.13895 3.48566 1.31204 -0.13843 3.3881 0.80911 
-0.13843 3.3881 1.67668 -0.13798 3.42135 0.88517 -0.13798 3.42135 1.60062 
-0.13795 3.47856 1.10495 -0.13795 3.47856 1.38085 -0.13762 3.46609 1.03449 
-0.13762 3.46609 1.4513 -0.13658 3.44846 0.96445 -0.13658 3.44846 1.52135 
-0.13594 2.44452 2.23218 -0.13594 2.55103 2.23218 -0.13491 3.35062 0.73847 
-0.13491 3.35062 1.74733 -0.13053 3.30729 0.67049 -0.13053 3.30729 1.81531 
-0.12447 2.60434 2.22938 -0.11383 3.08885 0.44435 -0.11383 3.08885 2.04144 
-0.11378 3.18739 0.52771 -0.11378 3.18739 1.95808 -0.11267 2.76494 0.28585 
-0.11267 2.76494 2.19994 -0.11264 2.65707 2.22368 -0.11138 2.97959 0.37373 
-0.11138 2.97959 2.11206 -0.11089 2.8704 0.32156 -0.11089 2.8704 2.16423 
-0.10442 3.4917 1.2082 -0.10442 3.4917 1.27759 -0.10418 3.40955 0.84563 
-0.10418 3.40955 1.64016 -0.10417 3.37331 0.77111 -0.10417 3.37331 1.71468 
-0.10377 3.47695 1.06842 -0.10377 3.47695 1.41738 -0.10375 3.48695 1.13914 
-0.10375 3.48695 1.34665 -0.1036 3.27228 0.61887 -0.1036 3.27228 1.86692 
-0.10325 3.43973 0.92343 -0.10325 3.43973 1.56236 -0.10308 3.46185 0.99809 
-0.10308 3.46185 1.48771 -0.1002 3.33273 0.70178 -0.1002 3.33273 1.78401 
-0.09802 2.49778 2.23808 -0.08682 2.55114 2.23769 -0.07625 3.03694 0.40415 
-0.07625 3.03694 2.08164 -0.07619 3.2337 0.57013 -0.07619 3.2337 1.91566 
-0.07559 3.14292 0.48258 -0.07559 3.14292 2.00321 -0.0754 2.81956 0.29909 
-0.0754 2.81956 2.1867 -0.07536 2.60435 2.23434 -0.07493 2.7109 0.26875 
-0.07493 2.7109 2.21704 -0.07315 2.92303 0.34078 -0.07315 2.92303 2.14501 
-0.06963 3.42829 0.88333 -0.06963 3.42829 1.60246 -0.06961 3.35605 0.73445 
-0.06961 3.35605 1.75135 -0.06948 3.49536 1.2429 -0.06938 3.39458 0.80595 
-0.06938 3.39458 1.67984 -0.06932 3.47289 1.03232 -0.06932 3.47289 1.45347 
-0.06931 3.49296 1.17359 -0.06931 3.49296 1.3122 -0.06914 3.48566 1.10395 
-0.06914 3.48566 1.38184 -0.06845 3.45521 0.96247 -0.06845 3.45521 1.52332 
-0.0654 3.31252 0.66678 -0.0654 3.31252 1.81901 -0.04907 2.49778 2.24169 
-0.03824 3.09259 0.43994 -0.03824 3.09259 2.04585 -0.03823 2.98194 0.36876 
-0.03823 2.98194 2.11704 -0.0382 3.19112 0.52331 -0.0382 3.19112 1.96248 
-0.0382 3.27607 0.61616 -0.0382 3.27607 1.86963 -0.03779 2.76615 0.28032 
-0.03779 2.76615 2.20547 -0.03779 2.87272 0.31662 -0.03779 2.87272 2.16917 
-0.03776 2.65827 2.22921 -0.03776 2.55118 2.24075 -0.03487 3.4139 0.84351 
-0.03487 3.4139 1.64228 -0.03487 3.44428 0.9221 -0.03487 3.44428 1.5637 
-0.03485 3.37766 0.76899 -0.03485 3.37766 1.7168 -0.03485 3.33635 0.69923 
-0.03485 3.33635 1.78657 -0.0347 3.48171 1.06775 -0.0347 3.48171 1.41804 
-0.0347 3.46639 0.99676 -0.0347 3.46639 1.48903 -0.0347 3.4917 1.13847 
-0.0347 3.4917 1.34732 -0.0347 3.49657 1.2082 -0.0347 3.49657 1.27759 
0 2.49778 2.2429 0 2.60465 2.23717 0 2.7115 0.266 
0 2.7115 2.21979 0 2.82048 0.2964 0 2.82048 2.1894 
0 2.92418 0.33836 0 2.92418 2.14743 0 3.03851 0.4017 
0 3.03851 2.08409 0 3.14477 0.4804 0 3.14477 2.00539 
0 3.23584 0.56817 0 3.23584 1.91762 0 3.31427 0.66555 
0 3.31427 1.82025 0 3.35814 0.73321 0 3.35814 1.75258 
0 3.39675 0.8049 0 3.39675 1.6809 0 3.43056 0.88246 
0 3.43056 1.60334 0 3.45746 0.96181 0 3.45746 1.52398 
0 3.47524 1.03182 0 3.47524 1.45398 0 3.48803 1.10361 
0 3.48803 1.38218 0 3.49536 1.17342 0 3.49536 1.31237 
0 3.49778 1.2429 0.0347 3.49657 1.2082 0.0347 3.49657 1.27759 
0.0347 3.4917 1.13847 0.0347 3.4917 1.34732 0.0347 3.46639 0.99676 
0.0347 3.46639 1.48903 0.0347 3.48171 1.06775 0.0347 3.48171 1.41804 
0.03485 3.33635 0.69923 0.03485 3.33635 1.78657 0.03485 3.37766 0.76899 
0.03485 3.37766 1.7168 0.03487 3.44428 0.9221 0.03487 3.44428 1.5637 
0.03487 3.4139 0.84351 0.03487 3.4139 1.64228 0.03776 2.55118 2.24075 
0.03776 2.65827 2.22921 0.03779 2.87272 0.31662 0.03779 2.87272 2.16917 
0.03779 2.76615 0.28032 0.03779 2.76615 2.20547 0.0382 3.27607 0.61616 
0.0382 3.27607 1.86963 0.0382 3.19112 0.52331 0.0382 3.19112 1.96248 
0.03823 2.98194 0.36876 0.03823 2.98194 2.11704 0.03824 3.09259 0.43994 
0.03824 3.09259 2.04585 0.04907 2.49778 2.24169 0.0654 3.31252 0.66678 
0.0654 3.31252 1.81901 0.06845 3.45521 0.96247 0.06845 3.45521 1.52332 
0.06914 3.48566 1.10395 0.06914 3.48566 1.38184 0.06931 3.49296 1.17359 
0.06931 3.49296 1.3122 0.06932 3.47289 1.03232 0.06932 3.47289 1.45347 
0.06938 3.39458 0.80595 0.06938 3.39458 1.67984 0.06948 3.49536 1.2429 
0.06961 3.35605 0.73445 0.06961 3.35605 1.75135 0.06963 3.42829 0.88333 
0.06963 3.42829 1.60246 0.07315 2.92303 0.34078 0.07315 2.92303 2.14501 
0.07493 2.7109 0.26875 0.07493 2.7109 2.21704 0.07536 2.60435 2.23434 
0.0754 2.81956 0.29909 0.0754 2.81956 2.1867 0.07559 3.14292 0.48258 
0.07559 3.14292 2.00321 0.07619 3.2337 0.57013 0.07619 3.2337 1.91566 
0.07625 3.03694 0.40415 0.07625 3.03694 2.08164 0.08682 2.55114 2.23769 
0.09802 2.49778 2.23808 0.1002 3.33273 0.70178 0.1002 3.33273 1.78401 
0.10308 3.46185 0.99809 0.10308 3.46185 1.48771 0.10325 3.43973 0.92343 
0.10325 3.43973 1.56236 0.1036 3.27228 0.61887 0.1036 3.27228 1.86692 
0.10375 3.48695 1.13914 0.10375 3.48695 1.34665 0.10377 3.47695 1.06842 
0.10377 3.47695 1.41738 0.10417 3.37331 0.77111 0.10417 3.37331 1.71468 
0.10418 3.40955 0.84563 0.10418 3.40955 1.64016 0.10442 3.4917 1.2082 
0.10442 3.4917 1.27759 0.11089 2.8704 0.32156 0.11089 2.8704 2.16423 
0.11138 2.97959 0.37373 0.11138 2.97959 2.11206 0.11264 2.65707 2.22368 
0.11267 2.76494 0.28585 0.11267 2.76494 2.19994 0.11378 3.18739 0.52771 
0.11378 3.18739 1.95808 0.11383 3.08885 0.44435 0.11383 3.08885 2.04144 
0.12447 2.60434 2.22938 0.13053 3.30729 0.67049 0.13053 3.30729 1.81531 
0.13491 3.35062 0.73847 0.13491 3.35062 1.74733 0.13594 2.44452 2.23218 
0.13594 2.55103 2.23218 0.13658 3.44846 0.96445 0.13658 3.44846 1.52135 
0.13762 3.46609 1.03449 0.13762 3.46609 1.4513 0.13795 3.47856 1.10495 
0.13795 3.47856 1.38085 0.13798 3.42135 0.88517 0.13798 3.42135 1.60062 
0.13843 3.3881 0.80911 0.13843 3.3881 1.67668 0.13895 3.48566 1.17376 
0.13895 3.48566 1.31204 0.13928 3.48803 1.2429 0.14174 3.22767 0.57419 
0.14174 3.22767 1.9116 0.1459 2.91961 0.34804 0.1459 2.91961 2.13775 
0.14673 2.49778 2.23207 0.14857 2.81576 0.30651 0.14857 2.81576 2.17928 
0.14943 2.7091 0.27697 0.14943 2.7091 2.20882 0.14958 3.03361 0.41193 
0.14958 3.03361 2.07386 0.15076 3.13738 0.48912 0.15076 3.13738 1.99667 
0.16159 2.65682 0.26894 0.16159 2.65682 2.21685 0.16531 3.32559 0.7068 
0.16531 3.32559 1.77899 0.16905 3.26495 0.62414 0.16905 3.26495 1.86165 
0.16924 3.3659 0.7763 0.16924 3.3659 1.70949 0.17114 3.4528 1.00073 
0.17114 3.4528 1.48506 0.17139 3.43065 0.9261 0.17139 3.43065 1.5597 
0.17181 3.46781 1.07108 0.17181 3.46781 1.41471 0.1723 3.40035 0.84835 
0.1723 3.40035 1.63745 0.17328 2.60406 2.22202 0.17448 3.47695 1.13913 
0.17448 3.47695 1.34666 0.17515 3.48171 1.20819 0.17515 3.48171 1.2776 
0.17912 3.17947 0.53352 0.17912 3.17947 1.95227 0.18384 2.86577 0.33143 
0.18384 2.86577 2.15437 0.18446 2.44455 2.22429 0.18446 2.551 2.22429 
0.18453 2.97488 0.38364 0.18453 2.97488 2.10215 0.18558 2.76023 0.29597 
0.18558 2.76023 2.18983 0.18692 3.08394 0.45456 0.18692 3.08394 2.03123 
0.19509 2.49778 2.22368 0.19509 3.29858 0.67664 0.19509 3.29858 1.80915 
0.19881 2.70928 0.28595 0.19881 2.70928 2.19984 0.19963 3.34152 0.74466 
0.19963 3.34152 1.74113 0.20366 3.37913 0.81658 0.20366 3.37913 1.66921 
0.20407 3.43726 0.96773 0.20407 3.43726 1.51807 0.20526 3.45472 1.03763 
0.20526 3.45472 1.44816 0.20568 3.41005 0.8887 0.20568 3.41005 1.59709 
0.20667 3.21846 0.58116 0.20667 3.21846 1.90464 0.20841 3.46609 1.10528 
0.20841 3.46609 1.38051 0.21057 3.47289 1.17357 0.21057 3.47289 1.31222 
0.21095 2.65685 0.27843 0.21095 2.65685 2.20736 0.21108 3.47524 1.2429 
0.2169 3.12603 0.49574 0.2169 3.12603 1.99005 0.21787 2.91393 0.36009 
0.21787 2.91393 2.1257 0.22094 2.81023 0.31902 0.22094 2.81023 2.16678 
0.22209 3.02737 0.42423 0.22209 3.02737 2.06156 0.22275 2.60373 2.212 
0.22951 3.31501 0.71427 0.22951 3.31501 1.77152 0.23327 3.25418 0.6318 
0.23327 3.25418 1.85399 0.23388 2.44499 2.21373 0.23388 2.55056 2.21373 
0.23416 3.35518 0.78461 0.23416 3.35518 1.70118 0.23465 2.75995 0.30684 
0.23465 2.75995 2.17895 0.23712 3.38925 0.85684 0.23712 3.38925 1.62895 
0.23822 3.43932 1.00468 0.23822 3.43932 1.48111 0.23848 3.41715 0.93005 
0.23848 3.41715 1.55574 0.24216 3.4528 1.07176 0.24216 3.4528 1.41403 
0.24298 2.49778 2.21293 0.24481 3.46185 1.13982 0.24481 3.46185 1.34597 
0.24506 3.16705 0.54146 0.24506 3.16705 1.94433 0.24614 3.46639 1.20819 
0.24614 3.46639 1.2776 0.24768 2.70892 0.29734 0.24768 2.70892 2.18845 
0.25263 3.07084 0.4633 0.25263 3.07084 2.02249 0.25536 2.8589 0.34602 
0.25536 2.8589 2.13977 0.25607 2.96795 0.39829 0.25607 2.96795 2.0875 
0.25882 3.28645 0.68522 0.25882 3.28645 1.80057 0.26005 2.65626 0.2904 
0.26005 2.65626 2.1954 0.26428 3.32892 0.75366 0.26428 3.32892 1.73214 
0.26799 3.36629 0.82592 0.26799 3.36629 1.65987 0.26975 2.80956 0.33184 
0.26975 2.80956 2.15396 0.2701 3.39686 0.89837 0.2701 3.39686 1.58742 
0.2706 3.42165 0.9723 0.2706 3.42165 1.51349 0.27165 2.60312 2.19951 
0.27262 3.20514 0.59073 0.27262 3.20514 1.89506 0.27517 3.43726 1.03883 
0.27517 3.43726 1.44696 0.27845 3.44846 1.10632 0.27845 3.44846 1.37947 
0.28043 3.45521 1.17445 0.28043 3.45521 1.31135 0.28108 3.45746 1.2429 
0.28137 2.44503 2.20104 0.28137 2.55052 2.20104 0.28206 3.11183 0.50576 
0.28206 3.11183 1.98004 0.28338 2.75907 0.32017 0.28338 2.75907 2.16562 
0.28744 3.01228 0.43502 0.28744 3.01228 2.05077 0.28868 2.90602 0.37687 
0.28868 2.90602 2.10892 0.29028 2.49778 2.19984 0.29372 3.30073 0.72425 
0.29372 3.30073 1.76154 0.29594 2.70804 0.31112 0.29594 2.70804 2.17467 
0.29826 3.34054 0.7948 0.29826 3.34054 1.69099 0.29891 3.23958 0.64258 
0.29891 3.23958 1.84321 0.30109 3.37425 0.86721 0.30109 3.37425 1.61858 
0.30233 3.40176 0.94057 0.30233 3.40176 1.54522 0.3037 2.85756 0.36067 
0.3037 2.85756 2.12512 0.30822 2.65522 0.3047 0.30822 2.65522 2.18109 
0.31041 3.1517 0.55295 0.31041 3.1517 1.93285 0.31284 3.41715 1.00442 
0.31284 3.41715 1.48137 0.3168 3.43065 1.07151 0.3168 3.43065 1.41428 
0.31763 3.05484 0.47557 0.31763 3.05484 2.01022 0.31786 2.80808 0.34698 
0.31786 2.80808 2.13882 0.31878 2.60309 2.18486 0.31947 3.43973 1.13964 
0.31947 3.43973 1.34615 0.32076 2.9514 0.41143 0.32076 2.9514 2.07437 
0.3208 3.44428 1.20803 0.3208 3.44428 1.27776 0.32144 3.27094 0.69619 
0.32144 3.27094 1.78961 0.32776 3.31265 0.76482 0.32776 3.31265 1.72097 
0.32843 2.44515 2.18596 0.32843 2.5504 2.18596 0.33112 2.75772 0.33582 
0.33112 2.75772 2.14997 0.33115 3.34964 0.83709 0.33115 3.34964 1.6487 
0.33333 3.3797 0.90957 0.33333 3.3797 1.57622 0.33689 2.49778 2.18444 
0.33732 3.18854 0.60332 0.33732 3.18854 1.88247 0.33855 2.90685 0.39553 
0.33855 2.90685 2.09027 0.34345 2.70662 0.32724 0.34345 2.70662 2.15855 
0.34452 3.39686 0.9728 0.34452 3.39686 1.513 0.34594 3.09484 0.51913 
0.34594 3.09484 1.96667 0.35147 2.99483 0.44954 0.35147 2.99483 2.03625 
0.35352 2.85818 0.37969 0.35352 2.85818 2.10611 0.3542 3.41005 1.03722 
0.3542 3.41005 1.44858 0.35479 2.65493 0.32125 0.35479 2.65493 2.16454 
0.35566 3.28334 0.73654 0.35566 3.28334 1.74925 0.35773 3.42135 1.10492 
0.35773 3.42135 1.38088 0.35957 3.42829 1.17327 0.35957 3.42829 1.31252 
0.36044 3.43056 1.2429 0.36079 3.22191 0.65513 0.36079 3.22191 1.83066 
0.36084 3.32216 0.80679 0.36084 3.32216 1.679 0.36353 3.3555 0.87937 
0.36353 3.3555 1.60642 0.36513 2.39276 2.16791 0.36513 2.60279 0.31788 
0.36513 2.60279 2.16791 0.36779 2.80823 0.36634 0.36779 2.80823 2.11945 
0.36994 2.95125 0.43203 0.36994 2.95125 2.05376 0.37384 3.13362 0.56766 
0.37384 3.13362 1.91813 0.37444 2.44519 2.16865 0.37444 2.55036 2.16865 
0.37569 3.37425 0.94181 0.37569 3.37425 1.54399 0.38067 3.03613 0.49106 
0.38067 3.03613 1.99474 0.38098 2.75768 0.35559 0.38098 2.75768 2.1302 
0.38268 2.49778 2.16678 0.38268 3.25212 0.70949 0.38268 3.25212 1.7763 
0.38606 3.38925 1.00577 0.38606 3.38925 1.48002 0.38747 2.90652 0.41658 
0.38747 2.90652 2.06921 0.38901 3.29343 0.77856 0.38901 3.29343 1.70723 
0.39285 3.32924 0.85005 0.39285 3.32924 1.63574 0.394 2.70501 0.34745 
0.394 2.70501 2.13834 0.39455 3.40035 1.0706 0.39455 3.40035 1.41519 
0.39726 3.40955 1.13871 0.39726 3.40955 1.34708 0.39855 3.1685 0.61737 
0.39855 3.1685 1.86842 0.39938 3.4139 1.20803 0.39938 3.4139 1.27776 
0.39996 2.99374 0.47215 0.39996 2.99374 2.01364 0.40265 2.85752 0.4012 
0.40265 2.85752 2.08459 0.40521 2.65316 0.34198 0.40521 2.65316 2.14382 
0.4058 3.34964 0.91175 0.4058 3.34964 1.57404 0.40825 3.07513 0.53579 
0.40825 3.07513 1.95 0.41555 2.39495 2.14663 0.41555 2.6006 0.33916 
0.41555 2.6006 2.14663 0.41625 3.26259 0.75117 0.41625 3.26259 1.73462 
0.41667 2.80749 0.38822 0.41667 2.80749 2.09757 0.41697 3.36629 0.97491 
0.41697 3.36629 1.51089 0.41829 2.94986 0.45508 0.41829 2.94986 2.03071 
0.42122 3.30098 0.82167 0.42122 3.30098 1.66412 0.42156 3.20083 0.67019 
0.42156 3.20083 1.81561 0.4247 2.4475 2.14683 0.4247 2.54805 0.33896 
0.4247 2.54805 2.14683 0.42631 3.37913 1.03924 0.42631 3.37913 1.44655 
0.42756 2.49778 2.14689 0.42832 3.03386 0.51547 0.42832 3.03386 1.97033 
0.43067 2.75553 0.37798 0.43067 2.75553 2.10782 0.43378 3.3881 1.10447 
0.43378 3.3881 1.38133 0.43407 3.11165 0.58355 0.43407 3.11165 1.90224 
0.43529 2.90503 0.43999 0.43529 2.90503 2.0458 0.4361 3.32216 0.88206 
0.4361 3.32216 1.60373 0.43694 3.39458 1.17351 0.43694 3.39458 1.31228 
0.438 3.39675 1.2429 0.44229 3.23007 0.72509 0.44229 3.23007 1.76071 
0.44338 2.70279 0.37032 0.44338 2.70279 2.11547 0.44731 2.99124 0.49697 
0.44731 2.99124 1.98882 0.4481 3.34054 0.94464 0.4481 3.34054 1.54115 
0.44858 3.27079 0.79431 0.44858 3.27079 1.69148 0.45036 2.8558 0.42498 
0.45036 2.8558 2.06082 0.4547 2.65066 0.36547 0.4547 2.65066 2.12032 
0.45532 3.0722 0.56266 0.45532 3.0722 1.92313 0.45804 3.14555 0.63413 
0.45804 3.14555 1.85166 0.45829 3.35518 1.00874 0.45829 3.35518 1.47705 
0.46433 3.29343 0.85388 0.46433 3.29343 1.63191 0.46472 2.39746 2.12265 
0.46472 2.59809 0.36314 0.46472 2.59809 2.12265 0.46518 2.94738 0.48036 
0.46518 2.94738 2.00543 0.46554 2.80483 0.41284 0.46554 2.80483 2.07295 
0.4666 3.3659 1.07365 0.4666 3.3659 1.41214 0.46865 2.44755 2.12485 
0.46865 2.548 0.36094 0.46865 2.548 2.12485 0.4714 2.49778 2.12482 
0.47179 3.37331 1.13873 0.47179 3.37331 1.34706 0.4739 3.37766 1.20804 
0.4739 3.37766 1.27775 0.47486 3.23873 0.76803 0.47486 3.23873 1.71776 
0.47523 3.03059 0.54271 0.47523 3.03059 1.94308 0.47808 3.31265 0.91513 
0.47808 3.31265 1.57066 0.47936 2.75264 0.4031 0.47936 2.75264 2.08269 
0.48005 3.17667 0.68733 0.48005 3.17667 1.79847 0.48013 3.10731 0.61207 
0.48013 3.10731 1.87372 0.48187 2.90239 0.46567 0.48187 2.90239 2.02012 
0.48924 3.32892 0.97862 0.48924 3.32892 1.50718 0.49145 2.69996 0.39578 
0.49145 2.69996 2.09001 0.49172 3.26259 0.82664 0.49172 3.26259 1.65915 
0.49421 2.98741 0.52455 0.49421 2.98741 1.96124 0.49818 2.85235 0.45164 
0.49818 2.85235 2.03416 0.49824 3.34152 1.04327 0.49824 3.34152 1.44253 
0.5 3.20488 0.7429 0.5 3.20488 1.7429 0.50104 3.06759 0.59154 
0.50104 3.06759 1.89425 0.50257 2.34789 2.09434 0.50257 2.64766 0.39145 
0.50257 2.64766 2.09434 0.50307 3.13981 0.66435 0.50307 3.13981 1.82144 
0.50443 3.35062 1.10799 0.50443 3.35062 1.37781 0.50636 3.28334 0.88724 
0.50636 3.28334 1.59855 0.50776 2.39755 2.09854 0.50776 2.598 0.38725 
0.50776 2.598 2.09854 0.50845 3.35605 1.17329 0.50845 3.35605 1.31251 
0.50969 3.35814 1.2429 0.51169 2.44772 2.10061 0.51169 2.54783 0.38518 
0.51169 2.54783 2.10061 0.51188 2.94323 0.50836 0.51188 2.94323 1.97743 
0.51301 2.80126 0.43995 0.51301 2.80126 2.04584 0.5141 2.49778 0.38517 
0.5141 2.49778 2.10062 0.51781 3.23007 0.80061 0.51781 3.23007 1.68518 
0.51864 3.30073 0.94917 0.51864 3.30073 1.53662 0.52101 3.02553 0.57205 
0.52101 3.02553 1.91374 0.52393 3.16933 0.71896 0.52393 3.16933 1.76683 
0.52495 3.10118 0.64262 0.52495 3.10118 1.84317 0.52631 2.74927 0.43065 
0.52631 2.74927 2.05514 0.52709 2.8986 0.49355 0.52709 2.8986 1.99224 
0.52862 3.31501 1.01338 0.52862 3.31501 1.47241 0.5334 3.25212 0.86021 
0.5334 3.25212 1.62558 0.53609 3.32559 1.07758 0.53609 3.32559 1.40821 
0.53806 2.69653 0.42376 0.53806 2.69653 2.06204 0.53964 2.98212 0.55427 
0.53964 2.98212 1.93152 0.54112 3.33273 1.1427 0.54112 3.33273 1.34309 
0.54319 2.84829 0.47996 0.54319 2.84829 2.00584 0.54367 3.33635 1.20804 
0.54367 3.33635 1.27775 0.54449 2.34827 2.06823 0.54449 2.64728 0.41756 
0.54449 2.64728 2.06823 0.54529 3.0613 0.62233 0.54529 3.0613 1.86346 
0.5466 3.13217 0.6963 0.5466 3.13217 1.7895 0.54671 3.27094 0.92146 
0.54671 3.27094 1.56434 0.54957 2.3979 2.07235 0.54957 2.59765 0.41344 
0.54957 2.59765 2.07235 0.55326 2.44777 0.41139 0.55326 2.44777 2.0744 
0.55326 2.54778 0.41139 0.55326 2.54778 2.0744 0.55557 2.49778 0.41143 
0.55557 2.49778 2.07437 0.55557 3.17667 0.76285 0.55557 3.17667 1.72295 
0.5559 2.93843 0.53806 0.5559 2.93843 1.94773 0.55768 3.28645 0.98408 
0.55768 3.28645 1.50172 0.55796 2.79668 0.46873 0.55796 2.79668 2.01707 
0.56503 3.01887 0.60321 0.56503 3.01887 1.88258 0.56626 3.29858 1.04781 
0.56626 3.29858 1.43799 0.56795 3.09347 0.67494 0.56795 3.09347 1.81085 
0.57081 2.89367 0.52356 0.57081 2.89367 1.96223 0.57102 2.74447 0.4599 
0.57102 2.74447 2.02589 0.57241 3.30729 1.11237 0.57241 3.30729 1.37342 
0.57271 3.20083 0.82133 0.57271 3.20083 1.66446 0.57611 3.31252 1.17749 
0.57611 3.31252 1.3083 0.57735 3.31427 1.2429 0.57854 3.13981 0.73983 
0.57854 3.13981 1.74597 0.5792 2.29919 2.03353 0.5792 2.69636 0.45227 
0.5792 2.69636 2.03353 0.58246 2.97633 0.58584 0.58246 2.97633 1.89995 
0.58564 2.34852 2.03961 0.58564 2.64703 0.44618 0.58564 2.64703 2.03961 
0.58694 2.84297 0.51054 0.58694 2.84297 1.97525 0.58777 3.22191 0.88211 
0.58777 3.22191 1.60368 0.58794 3.05335 0.65496 0.58794 3.05335 1.83083 
0.59082 2.39847 0.44223 0.59082 2.39847 2.04357 0.59082 2.59708 0.44223 
0.59082 2.59708 2.04357 0.59449 2.44841 0.44031 0.59449 2.44841 2.04548 
0.59449 2.54714 0.44031 0.59449 2.54714 2.04548 0.5957 2.49778 0.43969 
0.5957 2.49778 2.0461 0.59854 2.93238 0.56994 0.59854 2.93238 1.91586 
0.60027 3.10118 0.71794 0.60027 3.10118 1.76785 0.60031 3.23958 0.94399 
0.60031 3.23958 1.54181 0.6013 2.79125 0.49972 0.6013 2.79125 1.98607 
0.60651 3.01188 0.63639 0.60651 3.01188 1.8494 0.60876 3.14555 0.78485 
0.60876 3.14555 1.70094 0.61084 2.74377 0.49032 0.61084 2.74377 1.99547 
0.6111 3.25418 1.00962 0.6111 3.25418 1.47617 0.61292 2.88762 0.55561 
0.61292 2.88762 1.93018 0.61875 3.26495 1.07384 0.61875 3.26495 1.41195 
0.61889 2.29986 2.00303 0.61889 2.69569 0.48276 0.61889 2.69569 2.00303 
0.62056 3.0613 0.6976 0.62056 3.0613 1.78819 0.62361 2.96917 0.61928 
0.62361 2.96917 1.86651 0.62403 3.27228 1.1393 0.62403 3.27228 1.34649 
0.62552 2.34939 0.47693 0.62552 2.34939 2.00886 0.62552 2.64616 0.47693 
0.62552 2.64616 2.00886 0.62553 3.1685 0.84435 0.62553 3.1685 1.64144 
0.62674 3.27607 1.2047 0.62674 3.27607 1.28109 0.62877 2.83665 0.54303 
0.62877 2.83665 1.94277 0.63057 2.39929 0.47304 0.63057 2.39929 2.01275 
0.63057 2.59626 0.47304 0.63057 2.59626 2.01275 0.63083 3.10731 0.76277 
0.63083 3.10731 1.72302 0.63325 2.44847 0.47052 0.63325 2.44847 2.01527 
0.63325 2.54708 0.47052 0.63325 2.54708 2.01527 0.63439 2.49778 0.46989 
0.63439 2.49778 2.01591 0.63922 2.92533 0.60368 0.63922 2.92533 1.88211 
0.63957 3.18854 0.90558 0.63957 3.18854 1.58022 0.63969 3.01887 0.67787 
0.63969 3.01887 1.80793 0.63979 2.79002 0.53208 0.63979 2.79002 1.95371 
0.6493 2.2531 1.96299 0.6493 2.74245 0.5228 0.6493 2.74245 1.96299 
0.65136 3.06759 0.74185 0.65136 3.06759 1.74394 0.65216 3.20514 0.97027 
0.65216 3.20514 1.51552 0.65328 2.88046 0.58961 0.65328 2.88046 1.89618 
0.65703 2.30103 0.51516 0.65703 2.30103 1.97064 0.65703 2.69452 0.51516 
0.65703 2.69452 1.97064 0.65706 2.97633 0.66044 0.65706 2.97633 1.82536 
0.65935 3.11165 0.80882 0.65935 3.11165 1.67697 0.66174 3.21846 1.03623 
0.66174 3.21846 1.44956 0.66364 2.35063 0.50945 0.66364 2.35063 1.97634 
0.66364 2.64492 0.50945 0.66364 2.64492 1.97634 0.66577 2.83466 0.57712 
0.66577 2.83466 1.90867 0.66795 2.3994 0.50522 0.66795 2.3994 1.98057 
0.66795 2.59615 0.50522 0.66795 2.59615 1.98057 0.66871 3.22767 1.10116 
0.66871 3.22767 1.38463 0.67066 2.44865 0.50276 0.67066 2.44865 1.98303 
0.67066 2.5469 0.50276 0.67066 2.5469 1.98303 0.67085 1.97002 0.72189 
0.67085 3.02553 0.72189 0.67085 3.02553 1.7639 0.67156 2.49778 0.50194 
0.67156 2.49778 1.98385 0.67276 3.2337 1.1667 0.67276 3.2337 1.31909 
0.67296 2.93238 0.64436 0.67296 2.93238 1.84143 0.67472 3.23584 1.2429 
0.67524 3.13362 0.86906 0.67524 3.13362 1.61673 0.67666 2.20749 0.56624 
0.67666 2.20749 1.91956 0.67666 2.78806 0.56624 0.67666 2.78806 1.91956 
0.68023 3.0722 0.78758 0.68023 3.0722 1.69821 0.68592 2.25479 0.55698 
0.68592 2.25479 1.92881 0.68592 2.74076 0.55698 0.68592 2.74076 1.92881 
0.68728 2.10793 0.62998 0.68728 2.88762 0.62998 0.68728 2.88762 1.85581 
0.68862 2.01343 0.70326 0.68862 2.98212 0.70326 0.68862 2.98212 1.78254 
0.68995 3.1517 0.93249 0.68995 3.1517 1.55331 0.69352 2.30268 0.54938 
0.69352 2.30268 1.93642 0.69352 2.69287 0.54938 0.69352 2.69287 1.93642 
0.69945 2.35104 0.54344 0.69945 2.35104 1.94235 0.69945 2.64451 0.54344 
0.69945 2.64451 1.94235 0.69987 2.1589 0.61413 0.69987 2.1589 1.87166 
0.69987 2.83665 0.61413 0.69987 2.83665 1.87166 0.70019 1.96496 0.76767 
0.70019 3.03059 0.76767 0.70019 3.03059 1.71812 0.70144 3.16705 0.99783 
0.70144 3.16705 1.48796 0.7037 2.39976 0.53919 0.7037 2.39976 1.9466 
0.7037 2.59579 0.53919 0.7037 2.59579 1.9466 0.70484 2.05712 0.68699 
0.70484 2.93843 0.68699 0.70484 2.93843 1.7988 0.70626 2.44871 0.53664 
0.70626 2.44871 1.94915 0.70626 2.54684 0.53664 0.70626 2.54684 1.94915 
0.70711 2.49778 0.53579 0.70711 2.49778 1.95 0.70711 3.07513 0.83465 
0.70711 3.07513 1.65114 0.70937 3.17947 1.06378 0.70937 3.17947 1.42201 
0.71082 2.20553 0.60311 0.71082 2.20553 1.88269 0.71082 2.79002 0.60311 
0.71082 2.79002 1.88269 0.71519 3.18739 1.12912 0.71519 3.18739 1.35668 
0.71834 2.00814 0.74868 0.71834 2.98741 0.74868 0.71834 2.98741 1.73711 
0.71933 2.10188 0.67208 0.71933 2.89367 0.67208 0.71933 2.89367 1.81371 
0.71959 3.19112 1.2047 0.71959 3.19112 1.2811 0.7201 2.2531 0.59359 
0.7201 2.2531 1.8922 0.7201 2.74245 0.59359 0.7201 2.74245 1.8922 
0.72377 3.09484 0.89695 0.72377 3.09484 1.58884 0.72743 1.96169 0.81458 
0.72743 3.03386 0.81458 0.72743 3.03386 1.67122 0.72774 2.30103 0.58587 
0.72774 2.30103 1.89992 0.72774 2.69452 0.58587 0.72774 2.69452 1.89992 
0.73235 2.15258 0.65596 0.73235 2.15258 1.82983 0.73235 2.84297 0.65596 
0.73235 2.84297 1.82983 0.73344 2.35063 0.57926 0.73344 2.35063 1.90653 
0.73344 2.64492 0.57926 0.73344 2.64492 1.90653 0.73454 2.05232 0.73102 
0.73454 2.94323 0.73102 0.73454 2.94323 1.75478 0.73714 3.11183 0.96083 
0.73714 3.11183 1.52496 0.73768 2.3994 0.57495 0.73768 2.3994 1.91085 
0.73768 2.59615 0.57495 0.73768 2.59615 1.91085 0.74014 2.44865 0.57224 
0.74014 2.44865 1.91356 0.74014 2.5469 0.57224 0.74014 2.5469 1.91356 
0.74095 2.49778 0.57134 0.74095 2.49778 1.91445 0.74318 2.2043 0.64159 
0.74318 2.2043 1.8442 0.74318 2.79125 0.64159 0.74318 2.79125 1.8442 
0.74592 2.00431 0.79558 0.74592 2.99124 0.79558 0.74592 2.99124 1.69021 
0.74716 3.12603 1.02599 0.74716 3.12603 1.4598 0.74934 2.09695 0.7158 
0.74934 2.09695 1.76999 0.74934 2.8986 0.7158 0.74934 2.8986 1.76999 
0.75184 1.95942 0.86222 0.75184 1.95942 1.62357 0.75184 3.03613 0.86222 
0.75184 3.03613 1.62357 0.75257 2.25178 0.63206 0.75257 2.25178 1.85373 
0.75257 2.74377 0.63206 0.75257 2.74377 1.85373 0.75378 3.13738 1.09214 
0.75378 3.13738 1.39365 0.76014 2.29986 0.62401 0.76014 2.29986 1.86178 
0.76014 2.69569 0.62401 0.76014 2.69569 1.86178 0.76031 3.14292 1.1673 
0.76031 3.14292 1.31849 0.76249 3.14477 1.2429 0.76254 2.04817 0.77772 
0.76254 2.04817 1.70808 0.76254 2.94738 0.77772 0.76254 2.94738 1.70808 
0.76294 2.14726 0.6997 0.76294 2.14726 1.78609 0.76294 2.84829 0.6997 
0.76294 2.84829 1.78609 0.76597 2.34939 0.61737 0.76597 2.34939 1.86842 
0.76597 2.64616 0.61737 0.76597 2.64616 1.86842 0.76733 3.05484 0.92527 
0.76733 3.05484 1.56052 0.76986 2.39929 0.61232 0.76986 2.39929 1.87347 
0.76986 2.59626 0.61232 0.76986 2.59626 1.87347 0.77074 2.00181 0.84293 
0.77074 2.00181 1.64286 0.77074 2.99374 0.84293 0.77074 2.99374 1.64286 
0.77237 2.44847 0.60964 0.77237 2.44847 1.87615 0.77237 2.54708 0.60964 
0.77237 2.54708 1.87615 0.77301 2.49778 0.6085 0.77301 2.49778 1.87729 
0.77417 2.19887 0.68494 0.77417 2.19887 1.80085 0.77417 2.79668 0.68494 
0.77417 2.79668 1.80085 0.77723 2.09316 0.76102 0.77723 2.09316 1.72477 
0.77723 2.90239 0.76102 0.77723 2.90239 1.72477 0.7796 3.07084 0.99027 
0.7796 3.07084 1.49552 0.78299 2.25108 0.67188 0.78299 2.25108 1.81392 
0.78299 2.74447 0.67188 0.78299 2.74447 1.81392 0.78781 2.04569 0.8246 
0.78781 2.04569 1.66119 0.78781 2.94986 0.8246 0.78781 2.94986 1.66119 
0.78833 3.08394 1.05597 0.78833 3.08394 1.42982 0.79063 2.29919 0.6637 
0.79063 2.29919 1.82209 0.79063 2.69636 0.6637 0.79063 2.69636 1.82209 
0.79126 2.1432 0.74472 0.79126 2.1432 1.74108 0.79126 2.85235 0.74472 
0.79126 2.85235 1.74108 0.79335 2.00072 0.89143 0.79335 2.00072 1.59436 
0.79335 2.99483 0.89143 0.79335 2.99483 1.59436 0.79671 2.34852 0.65726 
0.79671 2.34852 1.82853 0.79671 2.64703 0.65726 0.79671 2.64703 1.82853 
0.79855 3.08885 1.12907 0.79855 3.08885 1.35672 0.80067 2.39847 0.65208 
0.80067 2.39847 1.83371 0.80067 2.59708 0.65208 0.80067 2.59708 1.83371 
0.80258 2.44841 0.6484 0.80258 2.44841 1.83739 0.80258 2.54714 0.6484 
0.80258 2.54714 1.83739 0.80291 2.09052 0.80761 0.80291 2.09052 1.67819 
0.80291 2.90503 0.80761 0.80291 2.90503 1.67819 0.80295 2.19429 0.72989 
0.80295 2.19429 1.7559 0.80295 2.80126 0.72989 0.80295 2.80126 1.7559 
0.80296 3.09259 1.20466 0.80296 3.09259 1.28113 0.80321 2.49778 0.6472 
0.80321 2.49778 1.8386 0.80787 1.98327 0.95545 0.80787 1.98327 1.53034 
0.80787 3.01228 0.95545 0.80787 3.01228 1.53034 0.81086 2.0443 0.87295 
0.81086 2.0443 1.61284 0.81086 2.95125 0.87295 0.81086 2.95125 1.61284 
0.81225 2.24628 0.71658 0.81225 2.24628 1.76921 0.81225 2.74927 0.71658 
0.81225 2.74927 1.76921 0.81792 2.13975 0.79254 0.81792 2.13975 1.69325 
0.81792 2.8558 0.79254 0.81792 2.8558 1.69325 0.81866 1.96818 1.0208 
0.81866 1.96818 1.46499 0.81866 3.02737 1.0208 0.81866 3.02737 1.46499 
0.81914 2.29902 0.70484 0.81914 2.29902 1.78095 0.81914 2.69653 0.70484 
0.81914 2.69653 1.78095 0.82533 2.34827 0.6984 0.82533 2.34827 1.78739 
0.82533 2.64728 0.6984 0.82533 2.64728 1.78739 0.82631 2.08903 0.85542 
0.82631 2.08903 1.63037 0.82631 2.90652 0.85542 0.82631 2.90652 1.63037 
0.82946 2.3979 0.69333 0.82946 2.3979 1.79246 0.82946 2.59765 0.69333 
0.82946 2.59765 1.79246 0.83005 2.19072 0.77736 0.83005 2.19072 1.70843 
0.83005 2.80483 0.77736 0.83005 2.80483 1.70843 0.83097 1.96194 1.09332 
0.83097 1.96194 1.39247 0.83097 3.03361 1.09332 0.83097 3.03361 1.39247 
0.83147 2.04415 0.92214 0.83147 2.04415 1.56365 0.83147 2.49778 0.68733 
0.83147 2.49778 1.79847 0.83147 2.9514 0.92214 0.83147 2.9514 1.56365 
0.83151 2.44777 0.68964 0.83151 2.44777 1.79616 0.83151 2.54778 0.68964 
0.83151 2.54778 1.79616 0.83874 1.95861 1.16665 0.83874 1.95861 1.31915 
0.83874 3.03694 1.16665 0.83874 3.03694 1.31915 0.8398 2.24291 0.76354 
0.8398 2.24291 1.72225 0.8398 2.75264 0.76354 0.8398 2.75264 1.72225 
0.84119 1.95704 1.2429 0.84119 3.03851 1.2429 0.8417 2.13803 0.84025 
0.8417 2.13803 1.64554 0.8417 2.85752 0.84025 0.8417 2.85752 1.64554 
0.84461 2.0276 0.98683 0.84461 2.0276 1.49897 0.84461 2.96795 0.98683 
0.84461 2.96795 1.49897 0.84711 2.29559 0.75145 0.84711 2.29559 1.73434 
0.84711 2.69996 0.75145 0.84711 2.69996 1.73434 0.84737 2.0887 0.90434 
0.84737 2.0887 1.58145 0.84737 2.90685 0.90434 0.84737 2.90685 1.58145 
0.85144 2.34789 0.74033 0.85144 2.34789 1.74547 0.85144 2.64766 0.74033 
0.85144 2.64766 1.74547 0.85467 2.18806 0.82622 0.85467 2.18806 1.65957 
0.85467 2.80749 0.82622 0.85467 2.80749 1.65957 0.85565 2.39755 0.73513 
0.85565 2.39755 1.75066 0.85565 2.598 0.73513 0.85565 2.598 1.75066 
0.85771 2.44772 0.73121 0.85771 2.44772 1.75458 0.85771 2.54783 0.73121 
0.85771 2.54783 1.75458 0.85773 2.49778 0.72879 0.85773 2.49778 1.757 
0.85926 2.02067 1.05836 0.85926 2.02067 1.42743 0.85926 2.97488 1.05836 
0.85926 2.97488 1.42743 0.86321 2.13737 0.88937 0.86321 2.13737 1.59642 
0.86321 2.85818 0.88937 0.86321 2.85818 1.59642 0.86492 2.24002 0.81222 
0.86492 2.24002 1.67357 0.86492 2.75553 0.81222 0.86492 2.75553 1.67357 
0.86603 2.08953 0.95422 0.86603 2.08953 1.53157 0.86603 2.90602 0.95422 
0.86603 2.90602 1.53157 0.86917 2.01596 1.13152 0.86917 2.01596 1.35427 
0.86917 2.97959 1.13152 0.86917 2.97959 1.35427 0.87257 2.29276 0.79952 
0.87257 2.29276 1.68628 0.87257 2.70279 0.79952 0.87257 2.70279 1.68628 
0.87414 2.01361 1.20466 0.87414 2.01361 1.28113 0.87414 2.98194 1.20466 
0.87414 2.98194 1.28113 0.87655 2.18732 0.8751 0.87655 2.18732 1.61069 
0.87655 2.80823 0.8751 0.87655 2.80823 1.61069 0.87742 2.34489 0.78819 
0.87742 2.34489 1.6976 0.87742 2.65066 0.78819 0.87742 2.65066 1.6976 
0.87975 2.39746 0.77817 0.87975 2.39746 1.70762 0.87975 2.59809 0.77817 
0.87975 2.59809 1.70762 0.88192 2.49778 0.7715 0.88192 2.49778 1.71429 
0.88195 2.44755 0.77424 0.88195 2.44755 1.71155 0.88195 2.548 0.77424 
0.88195 2.548 1.71155 0.88222 2.13799 0.9392 0.88222 2.13799 1.5466 
0.88222 2.85756 0.9392 0.88222 2.85756 1.5466 0.88281 2.08162 1.02503 
0.88281 2.08162 1.46077 0.88281 2.91393 1.02503 0.88281 2.91393 1.46077 
0.8873 2.23787 0.86192 0.8873 2.23787 1.62387 0.8873 2.75768 0.86192 
0.8873 2.75768 1.62387 0.89486 2.07594 1.097 0.89486 2.07594 1.38879 
0.89486 2.91961 1.097 0.89486 2.91961 1.38879 0.89544 2.29054 0.8489 
0.89544 2.29054 1.63689 0.89544 2.70501 0.8489 0.89544 2.70501 1.63689 
0.89592 2.18747 0.92503 0.89592 2.18747 1.56076 0.89592 2.80808 0.92503 
0.89592 2.80808 1.56076 0.89687 2.13665 0.98754 0.89687 2.13665 1.49825 
0.89687 2.8589 0.98754 0.89687 2.8589 1.49825 0.90092 2.34239 0.83768 
0.90092 2.34239 1.64811 0.90092 2.65316 0.83768 0.90092 2.65316 1.64811 
0.90211 2.07252 1.16975 0.90211 2.07252 1.31604 0.90211 2.92303 1.16975 
0.90211 2.92303 1.31604 0.90374 2.39495 0.82734 0.90374 2.39495 1.65845 
0.90374 2.6006 0.82734 0.90374 2.6006 1.65845 0.90394 2.4475 0.8182 
0.90394 2.4475 1.6676 0.90394 2.54805 0.8182 0.90394 2.54805 1.6676 
0.90399 2.49778 0.81534 0.90399 2.49778 1.67045 0.90453 2.07137 1.2429 
0.90453 2.92418 1.2429 0.90708 2.23783 0.91177 0.90708 2.23783 1.57402 
0.90708 2.75772 0.91177 0.90708 2.75772 1.57402 0.91106 2.18599 0.97315 
0.91106 2.18599 1.51264 0.91106 2.80956 0.97315 0.91106 2.80956 1.51264 
0.91147 2.12978 1.05905 0.91147 2.12978 1.42674 0.91147 2.86577 1.05905 
0.91147 2.86577 1.42674 0.91566 2.28893 0.89945 0.91566 2.28893 1.58634 
0.91566 2.70662 0.89945 0.91566 2.70662 1.58634 0.92133 2.12515 1.13201 
0.92133 2.12515 1.35379 0.92133 2.8704 1.13201 0.92133 2.8704 1.35379 
0.92164 2.34062 0.8881 0.92164 2.34062 1.59769 0.92164 2.65493 0.8881 
0.92164 2.65493 1.59769 0.92272 2.23648 0.95951 0.92272 2.23648 1.52628 
0.92272 2.75907 0.95951 0.92272 2.75907 1.52628 0.92388 2.18532 1.02195 
0.92388 2.18532 1.46384 0.92388 2.49778 0.86021 0.92388 2.49778 1.62558 
0.92388 2.81023 1.02195 0.92388 2.81023 1.46384 0.92501 2.39276 0.87776 
0.92501 2.39276 1.60803 0.92501 2.60279 0.87776 0.92501 2.60279 1.60803 
0.92576 2.44519 0.86846 0.92576 2.44519 1.61734 0.92576 2.55036 0.86846 
0.92576 2.55036 1.61734 0.92628 2.12283 1.20511 0.92628 2.12283 1.28068 
0.92628 2.87272 1.20511 0.92628 2.87272 1.28068 0.93178 2.28751 0.94696 
0.93178 2.28751 1.53883 0.93178 2.70804 0.94696 0.93178 2.70804 1.53883 
0.93606 2.2356 1.00825 0.93606 2.2356 1.47755 0.93606 2.75995 1.00825 
0.93606 2.75995 1.47755 0.93638 2.17979 1.09432 0.93638 2.17979 1.39147 
0.93638 2.81576 1.09432 0.93638 2.81576 1.39147 0.93819 2.34033 0.93467 
0.93819 2.34033 1.55112 0.93819 2.65522 0.93467 0.93819 2.65522 1.55112 
0.94154 2.49778 0.90601 0.94154 2.49778 1.57979 0.94196 2.39246 0.92412 
0.94196 2.39246 1.56168 0.94196 2.60309 0.92412 0.94196 2.60309 1.56168 
0.94306 2.44515 0.91446 0.94306 2.44515 1.57133 0.94306 2.5504 0.91446 
0.94306 2.5504 1.57133 0.94381 2.17599 1.1675 0.94381 2.17599 1.3183 
0.94381 2.81956 1.1675 0.94381 2.81956 1.3183 0.94555 2.28663 0.99521 
0.94555 2.28663 1.49058 0.94555 2.70892 0.99521 0.94555 2.70892 1.49058 
0.9465 2.17507 1.2429 0.9465 2.82048 1.2429 0.94693 2.23532 1.05731 
0.94693 2.23532 1.42848 0.94693 2.76023 1.05731 0.94693 2.76023 1.42848 
0.9525 2.33929 0.98284 0.9525 2.33929 1.50295 0.9525 2.65626 0.98284 
0.9525 2.65626 1.50295 0.95661 2.39243 0.97125 0.95661 2.39243 1.51455 
0.95661 2.60312 0.97125 0.95661 2.60312 1.51455 0.95694 2.49778 0.95261 
0.95694 2.49778 1.53318 0.95694 2.28627 1.04409 0.95694 2.28627 1.4417 
0.95694 2.70928 1.04409 0.95694 2.70928 1.4417 0.95704 2.23061 1.13023 
0.95704 2.23061 1.35557 0.95704 2.76494 1.13023 0.95704 2.76494 1.35557 
0.95815 2.44503 0.96153 0.95815 2.44503 1.52427 0.95815 2.55052 0.96153 
0.95815 2.55052 1.52427 0.96257 2.2294 1.20511 0.96257 2.2294 1.28068 
0.96257 2.76615 1.20511 0.96257 2.76615 1.28068 0.96447 2.3387 1.03195 
0.96447 2.3387 1.45384 0.96447 2.65685 1.03195 0.96447 2.65685 1.45384 
0.96593 2.28645 1.09347 0.96593 2.28645 1.39233 0.96593 2.7091 1.09347 
0.96593 2.7091 1.39233 0.9691 2.39182 1.02015 0.9691 2.39182 1.46565 
0.9691 2.60373 1.02015 0.9691 2.60373 1.46565 0.97003 2.49778 0.99992 
0.97003 2.49778 1.48588 0.97083 2.44499 1.00901 0.97083 2.44499 1.47678 
0.97083 2.55056 1.00901 0.97083 2.55056 1.47678 0.97396 2.33873 1.0813 
0.97396 2.33873 1.40449 0.97396 2.65682 1.0813 0.97396 2.65682 1.40449 
0.97415 2.28465 1.16797 0.97415 2.28465 1.31782 0.97415 2.7109 1.16797 
0.97415 2.7109 1.31782 0.97689 2.28405 1.2429 0.97689 2.7115 1.2429 
0.97912 2.39149 1.06962 0.97912 2.39149 1.41618 0.97912 2.60406 1.06962 
0.97912 2.60406 1.41618 0.98079 2.33848 1.13026 0.98079 2.33848 1.35553 
0.98079 2.49778 1.04781 0.98079 2.49778 1.43799 0.98079 2.65707 1.13026 
0.98079 2.65707 1.35553 0.9814 2.44455 1.05844 0.9814 2.44455 1.42735 
0.9814 2.551 1.05844 0.9814 2.551 1.42735 0.98631 2.33728 1.20513 
0.98631 2.33728 1.28066 0.98631 2.65827 1.20513 0.98631 2.65827 1.28066 
0.98648 2.39121 1.11842 0.98648 2.39121 1.36737 0.98648 2.60434 1.11842 
0.98648 2.60434 1.36737 0.98918 2.49778 1.09617 0.98918 2.49778 1.38963 
0.98928 2.44452 1.10695 0.98928 2.44452 1.37884 0.98928 2.55103 1.10695 
0.98928 2.55103 1.37884 0.99144 2.3912 1.16754 0.99144 2.3912 1.31826 
0.99144 2.60435 1.16754 0.99144 2.60435 1.31826 0.99427 2.3909 1.2429 
0.99427 2.60465 1.2429 0.99479 2.44441 1.15608 0.99479 2.44441 1.32971 
0.99479 2.55114 1.15608 0.99479 2.55114 1.32971 0.99518 2.49778 1.14488 
0.99518 2.49778 1.34091 0.99786 2.44437 1.20514 0.99786 2.44437 1.28066 
0.99786 2.55118 1.20514 0.99786 2.55118 1.28066 0.9988 2.49778 1.19383 
0.9988 2.49778 1.29196 1 2.49778 1.2429 -1 1.40433 1.24601 
-0.9988 1.40433 1.19694 -0.9988 1.40433 1.29507 -0.99786 1.35093 1.20824 
-0.99786 1.35093 1.28377 -0.99786 1.45773 1.20824 -0.99786 1.45773 1.28377 
-0.99518 1.40433 1.14799 -0.99518 1.40433 1.34402 -0.99479 1.35096 1.15919 
-0.99479 1.35096 1.33282 -0.99479 1.45769 1.15919 -0.99479 1.45769 1.33282 
-0.99427 1.29745 1.24601 -0.99427 1.51121 1.24601 -0.99144 1.29775 1.17065 
-0.99144 1.29775 1.32136 -0.99144 1.5109 1.17065 -0.99144 1.5109 1.32136 
-0.98928 1.35107 1.11006 -0.98928 1.35107 1.38195 -0.98928 1.45759 1.11006 
-0.98928 1.45759 1.38195 -0.98918 1.40433 1.09927 -0.98918 1.40433 1.39274 
-0.98648 1.29777 1.12153 -0.98648 1.29777 1.37048 -0.98648 1.51089 1.12153 
-0.98648 1.51089 1.37048 -0.98631 1.24383 1.20824 -0.98631 1.24383 1.28377 
-0.98631 1.56483 1.20824 -0.98631 1.56483 1.28377 -0.9814 1.3511 1.06155 
-0.9814 1.3511 1.43046 -0.9814 1.45755 1.06155 -0.9814 1.45755 1.43046 
-0.98079 1.24504 1.13337 -0.98079 1.24504 1.35864 -0.98079 1.40433 1.05091 
-0.98079 1.40433 1.4411 -0.98079 1.56362 1.13337 -0.98079 1.56362 1.35864 
-0.97912 1.29804 1.07272 -0.97912 1.29804 1.41929 -0.97912 1.51062 1.07272 
-0.97912 1.51062 1.41929 -0.97689 1.1906 1.24601 -0.97689 1.61805 1.24601 
-0.97415 1.1912 1.17108 -0.97415 1.1912 1.32093 -0.97415 1.61745 1.17108 
-0.97415 1.61745 1.32093 -0.97396 1.24529 1.08441 -0.97396 1.24529 1.4076 
-0.97396 1.56337 1.08441 -0.97396 1.56337 1.4076 -0.97083 1.35154 1.01212 
-0.97083 1.35154 1.47989 -0.97083 1.45712 1.01212 -0.97083 1.45712 1.47989 
-0.97003 1.40433 1.00302 -0.97003 1.40433 1.48899 -0.9691 1.29837 1.02326 
-0.9691 1.29837 1.46875 -0.9691 1.51028 1.02326 -0.9691 1.51028 1.46875 
-0.96593 1.193 1.09658 -0.96593 1.193 1.39543 -0.96593 1.61565 1.09658 
-0.96593 1.61565 1.39543 -0.96447 1.24526 1.03506 -0.96447 1.24526 1.45695 
-0.96447 1.5634 1.03506 -0.96447 1.5634 1.45695 -0.96257 1.13595 1.20822 
-0.96257 1.13595 1.28379 -0.96257 1.6727 1.20822 -0.96257 1.6727 1.28379 
-0.95815 1.35158 0.96463 -0.95815 1.35158 1.52738 -0.95815 1.45708 0.96463 
-0.95815 1.45708 1.52738 -0.95704 1.13716 1.13333 -0.95704 1.13716 1.35868 
-0.95704 1.67149 1.13333 -0.95704 1.67149 1.35868 -0.95694 1.19282 1.0472 
-0.95694 1.19282 1.44481 -0.95694 1.61583 1.0472 -0.95694 1.61583 1.44481 
-0.95694 1.40433 0.95572 -0.95694 1.40433 1.53629 -0.95661 1.29898 0.97435 
-0.95661 1.29898 1.51766 -0.95661 1.50967 0.97435 -0.95661 1.50967 1.51766 
-0.9525 1.24584 0.98595 -0.9525 1.24584 1.50606 -0.9525 1.56281 0.98595 
-0.9525 1.56281 1.50606 -0.94693 1.14187 1.06042 -0.94693 1.14187 1.43159 
-0.94693 1.66678 1.06042 -0.94693 1.66678 1.43159 -0.9465 1.08162 1.24601 
-0.9465 1.72703 1.24601 -0.94555 1.19318 0.99832 -0.94555 1.19318 1.49369 
-0.94555 1.61548 0.99832 -0.94555 1.61548 1.49369 -0.94381 1.08254 1.17061 
-0.94381 1.08254 1.3214 -0.94381 1.72611 1.17061 -0.94381 1.72611 1.3214 
-0.94306 1.3517 0.91757 -0.94306 1.3517 1.57444 -0.94306 1.45695 0.91757 
-0.94306 1.45695 1.57444 -0.94196 1.29902 0.92722 -0.94196 1.29902 1.56479 
-0.94196 1.50964 0.92722 -0.94196 1.50964 1.56479 -0.94154 1.40433 0.90912 
-0.94154 1.40433 1.58289 -0.93819 1.24688 0.93778 -0.93819 1.24688 1.55423 
-0.93819 1.56177 0.93778 -0.93819 1.56177 1.55423 -0.93638 1.08634 1.09743 
-0.93638 1.08634 1.39458 -0.93638 1.72231 1.09743 -0.93638 1.72231 1.39458 
-0.93606 1.14215 1.01136 -0.93606 1.14215 1.48065 -0.93606 1.66651 1.01136 
-0.93606 1.66651 1.48065 -0.93178 1.19406 0.95007 -0.93178 1.19406 1.54194 
-0.93178 1.61459 0.95007 -0.93178 1.61459 1.54194 -0.92628 1.02938 1.20822 
-0.92628 1.02938 1.28379 -0.92628 1.77927 1.20822 -0.92628 1.77927 1.28379 
-0.92576 1.35174 0.87157 -0.92576 1.35174 1.62044 -0.92576 1.45691 0.87157 
-0.92576 1.45691 1.62044 -0.92501 1.29931 0.88087 -0.92501 1.29931 1.61114 
-0.92501 1.50935 0.88087 -0.92501 1.50935 1.61114 -0.92388 1.09187 1.02506 
-0.92388 1.09187 1.46695 -0.92388 1.40433 0.86332 -0.92388 1.40433 1.62869 
-0.92388 1.71679 1.02506 -0.92388 1.71679 1.46695 -0.92272 1.14304 0.96262 
-0.92272 1.14304 1.52939 -0.92272 1.66562 0.96262 -0.92272 1.66562 1.52939 
-0.92164 1.24717 0.89121 -0.92164 1.24717 1.6008 -0.92164 1.56148 0.89121 
-0.92164 1.56148 1.6008 -0.92133 1.0317 1.13511 -0.92133 1.0317 1.3569 
-0.92133 1.77695 1.13511 -0.92133 1.77695 1.3569 -0.91566 1.19548 0.90256 
-0.91566 1.19548 1.58945 -0.91566 1.61317 0.90256 -0.91566 1.61317 1.58945 
-0.91147 1.03633 1.06216 -0.91147 1.03633 1.42985 -0.91147 1.77233 1.06216 
-0.91147 1.77233 1.42985 -0.91106 1.09255 0.97626 -0.91106 1.09255 1.51575 
-0.91106 1.71611 0.97626 -0.91106 1.71611 1.51575 -0.90708 1.14438 0.91488 
-0.90708 1.14438 1.57713 -0.90708 1.66427 0.91488 -0.90708 1.66427 1.57713 
-0.90453 0.97793 1.24601 -0.90453 1.83073 1.24601 -0.90399 1.40433 0.81845 
-0.90394 1.35405 0.8213 -0.90394 1.4546 0.8213 -0.90374 1.3015 0.83045 
-0.90374 1.3015 1.66156 -0.90374 1.50715 0.83045 -0.90211 0.97907 1.17286 
-0.90211 0.97907 1.31915 -0.90211 1.82959 1.17286 -0.90211 1.82959 1.31915 
-0.90092 1.24894 0.84079 -0.90092 1.24894 1.65122 -0.90092 1.55971 0.84079 
-0.90092 1.55971 1.65122 -0.89687 1.0432 0.99065 -0.89687 1.0432 1.50136 
-0.89687 1.76545 0.99065 -0.89687 1.76545 1.50136 -0.89592 1.09402 0.92814 
-0.89592 1.09402 1.56387 -0.89592 1.71463 0.92814 -0.89592 1.71463 1.56387 
-0.89544 1.19709 0.85201 -0.89544 1.19709 1.64 -0.89544 1.61157 0.85201 
-0.89544 1.61157 1.64 -0.89486 0.98249 1.10011 -0.89486 0.98249 1.3919 
-0.89486 1.82617 1.10011 -0.89486 1.82617 1.3919 -0.8873 1.14442 0.86503 
-0.8873 1.14442 1.62698 -0.8873 1.66423 0.86503 -0.8873 1.66423 1.62698 
-0.88281 0.98817 1.02813 -0.88281 0.98817 1.46388 -0.88281 1.82049 1.02813 
-0.88281 1.82049 1.46388 -0.88222 1.04454 0.94231 -0.88222 1.04454 1.5497 
-0.88222 1.76411 0.94231 -0.88222 1.76411 1.5497 -0.88195 1.3541 0.77735 
-0.88195 1.45455 0.77735 -0.88192 1.40433 0.77461 -0.87975 1.30401 0.78128 
-0.87975 1.50465 0.78128 -0.87742 1.25144 0.7913 -0.87742 1.55721 0.7913 
-0.87655 1.09387 0.87821 -0.87655 1.09387 1.6138 -0.87655 1.71478 0.87821 
-0.87655 1.71478 1.6138 -0.87414 0.92016 1.20777 -0.87414 0.92016 1.28424 
-0.87414 1.8885 1.20777 -0.87414 1.8885 1.28424 -0.87257 1.19931 0.80263 
-0.87257 1.60934 0.80263 -0.86917 0.92251 1.13463 -0.86917 0.92251 1.35738 
-0.86917 1.88614 1.13463 -0.86917 1.88614 1.35738 -0.86603 0.99608 0.95733 
-0.86603 0.99608 1.53468 -0.86603 1.81258 0.95733 -0.86603 1.81258 1.53468 
-0.86492 1.14658 0.81533 -0.86492 1.14658 1.67668 -0.86492 1.66208 0.81533 
-0.86321 1.04393 0.89248 -0.86321 1.04393 1.59953 -0.86321 1.76473 0.89248 
-0.86321 1.76473 1.59953 -0.85926 0.92722 1.06147 -0.85926 0.92722 1.43054 
-0.85926 1.88143 1.06147 -0.85926 1.88143 1.43054 -0.85773 1.40433 0.7319 
-0.85771 1.35427 0.73432 -0.85771 1.45438 0.73432 -0.85565 1.30411 0.73824 
-0.85565 1.50455 0.73824 -0.85467 1.09461 0.82933 -0.85467 1.09461 1.66268 
-0.85467 1.71404 0.82933 -0.85144 1.25444 0.74344 -0.85144 1.55422 0.74344 
-0.84737 0.99525 0.90745 -0.84737 0.99525 1.58456 -0.84737 1.81341 0.90745 
-0.84737 1.81341 1.58456 -0.84711 1.20214 0.75456 -0.84711 1.60651 0.75456 
-0.84461 0.93415 0.98994 -0.84461 0.93415 1.50207 -0.84461 1.87451 0.98994 
-0.84461 1.87451 1.50207 -0.8417 1.04458 0.84336 -0.8417 1.04458 1.64865 
-0.8417 1.76407 0.84336 -0.84119 0.86359 1.24601 -0.84119 1.94507 1.24601 
-0.8398 1.14946 0.76665 -0.8398 1.6592 0.76665 -0.83874 0.86516 1.16976 
-0.83874 0.86516 1.32225 -0.83874 1.94349 1.16976 -0.83874 1.94349 1.32225 
-0.83151 1.35433 0.69274 -0.83151 1.45433 0.69274 -0.83147 0.95071 0.92525 
-0.83147 0.95071 1.56676 -0.83147 1.40433 0.69043 -0.83147 1.85795 0.92525 
-0.83147 1.85795 1.56676 -0.83097 0.86849 1.09643 -0.83097 0.86849 1.39558 
-0.83097 1.94016 1.09643 -0.83097 1.94016 1.39558 -0.83005 1.09727 0.78047 
-0.83005 1.71139 0.78047 -0.82946 1.30445 0.69644 -0.82946 1.50421 0.69644 
-0.82631 0.99558 0.85853 -0.82631 0.99558 1.63348 -0.82631 1.81308 0.85853 
-0.82631 1.81308 1.63348 -0.82533 1.25482 0.70151 -0.82533 1.55383 0.70151 
-0.81914 1.20557 0.70795 -0.81914 1.60308 0.70795 -0.81866 0.87473 1.02391 
-0.81866 0.87473 1.4681 -0.81866 1.93392 1.02391 -0.81866 1.93392 1.4681 
-0.81792 1.0463 0.79565 -0.81792 1.76235 0.79565 -0.81225 1.15283 0.71969 
-0.81225 1.65582 0.71969 -0.81086 0.95085 0.87606 -0.81086 0.95085 1.61595 
-0.81086 1.8578 0.87606 -0.81086 1.8578 1.61595 -0.80787 0.88982 0.95856 
-0.80787 0.88982 1.53345 -0.80787 1.91884 0.95856 -0.80787 1.91884 1.53345 
-0.80321 1.40433 0.65031 -0.80296 0.80952 1.20777 -0.80296 0.80952 1.28424 
-0.80295 1.10084 0.733 -0.80295 1.70781 0.733 -0.80291 0.99707 0.81071 
-0.80291 0.99707 1.6813 -0.80291 1.81159 0.81071 -0.80258 1.35497 0.65151 
-0.80258 1.45369 0.65151 -0.80067 1.30502 0.65519 -0.80067 1.50364 0.65519 
-0.79855 0.81325 1.13218 -0.79855 0.81325 1.35983 -0.79671 1.25507 0.66037 
-0.79671 1.55358 0.66037 -0.79335 0.90728 0.89454 -0.79335 0.90728 1.59747 
-0.79335 1.90138 0.89454 -0.79335 1.90138 1.59747 -0.79126 1.04975 0.74783 
-0.79126 1.7589 0.74783 -0.79063 1.20574 0.66681 -0.79063 1.60291 0.66681 
-0.78833 0.81816 1.05908 -0.78833 0.81816 1.43293 -0.78781 0.95224 0.82771 
-0.78781 0.95224 1.6643 -0.78781 1.85641 0.82771 -0.78299 1.15763 0.67499 
-0.78299 1.65102 0.67499 -0.7796 0.83126 0.99338 -0.7796 0.83126 1.49863 
-0.77723 0.99971 0.76413 -0.77723 1.80894 0.76413 -0.77417 1.10542 0.68805 
-0.77417 1.70323 0.68805 -0.77301 1.40433 0.61161 -0.77237 1.35502 0.61275 
-0.77237 1.45363 0.61275 -0.77074 0.90836 0.84604 -0.77074 0.90836 1.64597 
-0.77074 1.9003 0.84604 -0.76986 1.30584 0.61543 -0.76986 1.50281 0.61543 
-0.76733 0.84726 0.92838 -0.76733 0.84726 1.56363 -0.76597 1.25594 0.62048 
-0.76294 1.05381 0.70281 -0.76294 1.75484 0.70281 -0.76254 0.95472 0.78083 
-0.76254 1.85393 0.78083 -0.76249 0.75733 1.24601 -0.76031 0.75918 1.17041 
-0.76031 0.75918 1.3216 -0.76014 1.20641 0.62712 -0.75378 0.76472 1.09525 
-0.75378 0.76472 1.39676 -0.75257 1.15834 0.63517 -0.75184 0.86597 0.86533 
-0.75184 0.86597 1.62668 -0.75184 1.94268 0.86533 -0.74934 1.0035 0.71891 
-0.74934 1.80515 0.71891 -0.74716 0.77607 1.0291 -0.74716 0.77607 1.46291 
-0.74592 0.91086 0.79869 -0.74592 0.91086 1.69332 -0.74592 1.89779 0.79869 
-0.74318 1.11086 0.6447 -0.74014 1.3552 0.57534 -0.73768 1.30596 0.57805 
-0.73714 0.79027 0.96394 -0.73714 0.79027 1.52807 -0.73454 0.95887 0.73412 
-0.73454 1.84978 0.73412 -0.73344 1.25719 0.58237 -0.73235 1.05913 0.65907 
-0.72774 1.20758 0.58898 -0.72743 0.86824 0.81768 -0.72743 0.86824 1.67433 
-0.72743 1.94041 0.81768 -0.72377 0.80727 0.90006 -0.72377 0.80727 1.59195 
-0.7201 1.15965 0.5967 -0.71959 0.71098 1.2078 -0.71959 0.71098 1.28421 
-0.71933 1.00843 0.67519 -0.71834 0.91469 0.75179 -0.71834 1.89396 0.75179 
-0.71519 0.71472 1.13223 -0.71519 0.71472 1.35978 -0.71082 1.11208 0.60621 
-0.70937 0.72263 1.06689 -0.70937 0.72263 1.42512 -0.70711 0.82698 0.83776 
-0.70711 0.82698 1.65425 -0.70484 0.96367 0.6901 -0.70144 0.73505 1.00094 
-0.70144 0.73505 1.49107 -0.70019 0.87151 0.77078 -0.70019 1.93715 0.77078 
-0.69352 1.20924 0.55249 -0.68995 0.7504 0.9356 -0.68995 0.7504 1.55641 
-0.68862 0.91999 0.70637 -0.68862 1.88867 0.70637 -0.68023 0.8299 0.79069 
-0.68023 0.8299 1.70132 -0.67524 0.76848 0.87217 -0.67524 0.76848 1.61984 
-0.67085 0.87658 0.725 -0.67085 1.93208 0.725 -0.65935 0.79045 0.81193 
-0.65935 0.79045 1.68008 -0.63957 0.71356 0.90868 -0.63957 0.71356 1.58333 
-0.62553 0.7336 0.84746 -0.62553 0.7336 1.64455 0.62553 0.7336 0.84746 
0.62553 0.7336 1.64455 0.63957 0.71356 0.90868 0.63957 0.71356 1.58333 
0.65935 0.79045 0.81193 0.65935 0.79045 1.68008 0.67085 0.87658 0.725 
0.67085 1.93208 0.725 0.67524 0.76848 0.87217 0.67524 0.76848 1.61984 
0.68023 0.8299 0.79069 0.68023 0.8299 1.70132 0.68862 0.91999 0.70637 
0.68862 1.88867 0.70637 0.68995 0.7504 0.9356 0.68995 0.7504 1.55641 
0.69352 1.20924 0.55249 0.70019 0.87151 0.77078 0.70019 1.93715 0.77078 
0.70144 0.73505 1.00094 0.70144 0.73505 1.49107 0.70484 0.96367 0.6901 
0.70711 0.82698 0.83776 0.70711 0.82698 1.65425 0.70937 0.72263 1.06689 
0.70937 0.72263 1.42512 0.71082 1.11208 0.60621 0.71519 0.71472 1.13223 
0.71519 0.71472 1.35978 0.71834 0.91469 0.75179 0.71834 1.89396 0.75179 
0.71933 1.00843 0.67519 0.71959 0.71098 1.2078 0.71959 0.71098 1.28421 
0.7201 1.15965 0.5967 0.72377 0.80727 0.90006 0.72377 0.80727 1.59195 
0.72743 0.86824 0.81768 0.72743 0.86824 1.67433 0.72743 1.94041 0.81768 
0.72774 1.20758 0.58898 0.73235 1.05913 0.65907 0.73344 1.25719 0.58237 
0.73454 0.95887 0.73412 0.73454 1.84978 0.73412 0.73714 0.79027 0.96394 
0.73714 0.79027 1.52807 0.73768 1.30596 0.57805 0.74014 1.3552 0.57534 
0.74318 1.11086 0.6447 0.74592 0.91086 0.79869 0.74592 0.91086 1.69332 
0.74592 1.89779 0.79869 0.74716 0.77607 1.0291 0.74716 0.77607 1.46291 
0.74934 1.0035 0.71891 0.74934 1.80515 0.71891 0.75184 0.86597 0.86533 
0.75184 0.86597 1.62668 0.75184 1.94268 0.86533 0.75257 1.15834 0.63517 
0.75378 0.76472 1.09525 0.75378 0.76472 1.39676 0.76014 1.20641 0.62712 
0.76031 0.75918 1.17041 0.76031 0.75918 1.3216 0.76249 0.75733 1.24601 
0.76254 0.95472 0.78083 0.76254 1.85393 0.78083 0.76294 1.05381 0.70281 
0.76294 1.75484 0.70281 0.76597 1.25594 0.62048 0.76733 0.84726 0.92838 
0.76733 0.84726 1.56363 0.76986 1.30584 0.61543 0.76986 1.50281 0.61543 
0.77074 0.90836 0.84604 0.77074 0.90836 1.64597 0.77074 1.9003 0.84604 
0.77237 1.35502 0.61275 0.77237 1.45363 0.61275 0.77301 1.40433 0.61161 
0.77417 1.10542 0.68805 0.77417 1.70323 0.68805 0.77723 0.99971 0.76413 
0.77723 1.80894 0.76413 0.7796 0.83126 0.99338 0.7796 0.83126 1.49863 
0.78299 1.15763 0.67499 0.78299 1.65102 0.67499 0.78781 0.95224 0.82771 
0.78781 0.95224 1.6643 0.78781 1.85641 0.82771 0.78833 0.81816 1.05908 
0.78833 0.81816 1.43293 0.79063 1.20574 0.66681 0.79063 1.60291 0.66681 
0.79126 1.04975 0.74783 0.79126 1.7589 0.74783 0.79335 0.90728 0.89454 
0.79335 0.90728 1.59747 0.79335 1.90138 0.89454 0.79335 1.90138 1.59747 
0.79671 1.25507 0.66037 0.79671 1.55358 0.66037 0.79855 0.81325 1.13218 
0.79855 0.81325 1.35983 0.80067 1.30502 0.65519 0.80067 1.50364 0.65519 
0.80258 1.35497 0.65151 0.80258 1.45369 0.65151 0.80291 0.99707 0.81071 
0.80291 0.99707 1.6813 0.80291 1.81159 0.81071 0.80295 1.10084 0.733 
0.80295 1.70781 0.733 0.80296 0.80952 1.20777 0.80296 0.80952 1.28424 
0.80321 1.40433 0.65031 0.80787 0.88982 0.95856 0.80787 0.88982 1.53345 
0.80787 1.91884 0.95856 0.80787 1.91884 1.53345 0.81086 0.95085 0.87606 
0.81086 0.95085 1.61595 0.81086 1.8578 0.87606 0.81086 1.8578 1.61595 
0.81225 1.15283 0.71969 0.81225 1.65582 0.71969 0.81792 1.0463 0.79565 
0.81792 1.76235 0.79565 0.81866 0.87473 1.02391 0.81866 0.87473 1.4681 
0.81866 1.93392 1.02391 0.81866 1.93392 1.4681 0.81914 1.20557 0.70795 
0.81914 1.60308 0.70795 0.82533 1.25482 0.70151 0.82533 1.55383 0.70151 
0.82631 0.99558 0.85853 0.82631 0.99558 1.63348 0.82631 1.81308 0.85853 
0.82631 1.81308 1.63348 0.82946 1.30445 0.69644 0.82946 1.50421 0.69644 
0.83005 1.09727 0.78047 0.83005 1.71139 0.78047 0.83097 0.86849 1.09643 
0.83097 0.86849 1.39558 0.83097 1.94016 1.09643 0.83097 1.94016 1.39558 
0.83147 0.95071 0.92525 0.83147 0.95071 1.56676 0.83147 1.40433 0.69043 
0.83147 1.85795 0.92525 0.83147 1.85795 1.56676 0.83151 1.35433 0.69274 
0.83151 1.45433 0.69274 0.83874 0.86516 1.16976 0.83874 0.86516 1.32225 
0.83874 1.94349 1.16976 0.83874 1.94349 1.32225 0.8398 1.14946 0.76665 
0.8398 1.6592 0.76665 0.84119 0.86359 1.24601 0.84119 1.94507 1.24601 
0.8417 1.04458 0.84336 0.8417 1.04458 1.64865 0.8417 1.76407 0.84336 
0.84461 0.93415 0.98994 0.84461 0.93415 1.50207 0.84461 1.87451 0.98994 
0.84461 1.87451 1.50207 0.84711 1.20214 0.75456 0.84711 1.60651 0.75456 
0.84737 0.99525 0.90745 0.84737 0.99525 1.58456 0.84737 1.81341 0.90745 
0.84737 1.81341 1.58456 0.85144 1.25444 0.74344 0.85144 1.55422 0.74344 
0.85467 1.09461 0.82933 0.85467 1.09461 1.66268 0.85467 1.71404 0.82933 
0.85565 1.30411 0.73824 0.85565 1.50455 0.73824 0.85771 1.35427 0.73432 
0.85771 1.45438 0.73432 0.85773 1.40433 0.7319 0.85926 0.92722 1.06147 
0.85926 0.92722 1.43054 0.85926 1.88143 1.06147 0.85926 1.88143 1.43054 
0.86321 1.04393 0.89248 0.86321 1.04393 1.59953 0.86321 1.76473 0.89248 
0.86321 1.76473 1.59953 0.86492 1.14658 0.81533 0.86492 1.14658 1.67668 
0.86492 1.66208 0.81533 0.86603 0.99608 0.95733 0.86603 0.99608 1.53468 
0.86603 1.81258 0.95733 0.86603 1.81258 1.53468 0.86917 0.92251 1.13463 
0.86917 0.92251 1.35738 0.86917 1.88614 1.13463 0.86917 1.88614 1.35738 
0.87257 1.19931 0.80263 0.87257 1.60934 0.80263 0.87414 0.92016 1.20777 
0.87414 0.92016 1.28424 0.87414 1.8885 1.20777 0.87414 1.8885 1.28424 
0.87655 1.09387 0.87821 0.87655 1.09387 1.6138 0.87655 1.71478 0.87821 
0.87655 1.71478 1.6138 0.87742 1.25144 0.7913 0.87742 1.55721 0.7913 
0.87975 1.30401 0.78128 0.87975 1.50465 0.78128 0.88192 1.40433 0.77461 
0.88195 1.3541 0.77735 0.88195 1.45455 0.77735 0.88222 1.04454 0.94231 
0.88222 1.04454 1.5497 0.88222 1.76411 0.94231 0.88222 1.76411 1.5497 
0.88281 0.98817 1.02813 0.88281 0.98817 1.46388 0.88281 1.82049 1.02813 
0.88281 1.82049 1.46388 0.8873 1.14442 0.86503 0.8873 1.14442 1.62698 
0.8873 1.66423 0.86503 0.8873 1.66423 1.62698 0.89486 0.98249 1.10011 
0.89486 0.98249 1.3919 0.89486 1.82617 1.10011 0.89486 1.82617 1.3919 
0.89544 1.19709 0.85201 0.89544 1.19709 1.64 0.89544 1.61157 0.85201 
0.89544 1.61157 1.64 0.89592 1.09402 0.92814 0.89592 1.09402 1.56387 
0.89592 1.71463 0.92814 0.89592 1.71463 1.56387 0.89687 1.0432 0.99065 
0.89687 1.0432 1.50136 0.89687 1.76545 0.99065 0.89687 1.76545 1.50136 
0.90092 1.24894 0.84079 0.90092 1.24894 1.65122 0.90092 1.55971 0.84079 
0.90092 1.55971 1.65122 0.90211 0.97907 1.17286 0.90211 0.97907 1.31915 
0.90211 1.82959 1.17286 0.90211 1.82959 1.31915 0.90374 1.3015 0.83045 
0.90374 1.3015 1.66156 0.90374 1.50715 0.83045 0.90394 1.35405 0.8213 
0.90394 1.4546 0.8213 0.90399 1.40433 0.81845 0.90453 0.97793 1.24601 
0.90453 1.83073 1.24601 0.90708 1.14438 0.91488 0.90708 1.14438 1.57713 
0.90708 1.66427 0.91488 0.90708 1.66427 1.57713 0.91106 1.09255 0.97626 
0.91106 1.09255 1.51575 0.91106 1.71611 0.97626 0.91106 1.71611 1.51575 
0.91147 1.03633 1.06216 0.91147 1.03633 1.42985 0.91147 1.77233 1.06216 
0.91147 1.77233 1.42985 0.91566 1.19548 0.90256 0.91566 1.19548 1.58945 
0.91566 1.61317 0.90256 0.91566 1.61317 1.58945 0.92133 1.0317 1.13511 
0.92133 1.0317 1.3569 0.92133 1.77695 1.13511 0.92133 1.77695 1.3569 
0.92164 1.24717 0.89121 0.92164 1.24717 1.6008 0.92164 1.56148 0.89121 
0.92164 1.56148 1.6008 0.92272 1.14304 0.96262 0.92272 1.14304 1.52939 
0.92272 1.66562 0.96262 0.92272 1.66562 1.52939 0.92388 1.09187 1.02506 
0.92388 1.09187 1.46695 0.92388 1.40433 0.86332 0.92388 1.40433 1.62869 
0.92388 1.71679 1.02506 0.92388 1.71679 1.46695 0.92501 1.29931 0.88087 
0.92501 1.29931 1.61114 0.92501 1.50935 0.88087 0.92501 1.50935 1.61114 
0.92576 1.35174 0.87157 0.92576 1.35174 1.62044 0.92576 1.45691 0.87157 
0.92576 1.45691 1.62044 0.92628 1.02938 1.20822 0.92628 1.02938 1.28379 
0.92628 1.77927 1.20822 0.92628 1.77927 1.28379 0.93178 1.19406 0.95007 
0.93178 1.19406 1.54194 0.93178 1.61459 0.95007 0.93178 1.61459 1.54194 
0.93606 1.14215 1.01136 0.93606 1.14215 1.48065 0.93606 1.66651 1.01136 
0.93606 1.66651 1.48065 0.93638 1.08634 1.09743 0.93638 1.08634 1.39458 
0.93638 1.72231 1.09743 0.93638 1.72231 1.39458 0.93819 1.24688 0.93778 
0.93819 1.24688 1.55423 0.93819 1.56177 0.93778 0.93819 1.56177 1.55423 
0.94154 1.40433 0.90912 0.94154 1.40433 1.58289 0.94196 1.29902 0.92722 
0.94196 1.29902 1.56479 0.94196 1.50964 0.92722 0.94196 1.50964 1.56479 
0.94306 1.3517 0.91757 0.94306 1.3517 1.57444 0.94306 1.45695 0.91757 
0.94306 1.45695 1.57444 0.94381 1.08254 1.17061 0.94381 1.08254 1.3214 
0.94381 1.72611 1.17061 0.94381 1.72611 1.3214 0.94555 1.19318 0.99832 
0.94555 1.19318 1.49369 0.94555 1.61548 0.99832 0.94555 1.61548 1.49369 
0.9465 1.08162 1.24601 0.9465 1.72703 1.24601 0.94693 1.14187 1.06042 
0.94693 1.14187 1.43159 0.94693 1.66678 1.06042 0.94693 1.66678 1.43159 
0.9525 1.24584 0.98595 0.9525 1.24584 1.50606 0.9525 1.56281 0.98595 
0.9525 1.56281 1.50606 0.95661 1.29898 0.97435 0.95661 1.29898 1.51766 
0.95661 1.50967 0.97435 0.95661 1.50967 1.51766 0.95694 1.40433 0.95572 
0.95694 1.40433 1.53629 0.95694 1.19282 1.0472 0.95694 1.19282 1.44481 
0.95694 1.61583 1.0472 0.95694 1.61583 1.44481 0.95704 1.13716 1.13333 
0.95704 1.13716 1.35868 0.95704 1.67149 1.13333 0.95704 1.67149 1.35868 
0.95815 1.35158 0.96463 0.95815 1.35158 1.52738 0.95815 1.45708 0.96463 
0.95815 1.45708 1.52738 0.96257 1.13595 1.20822 0.96257 1.13595 1.28379 
0.96257 1.6727 1.20822 0.96257 1.6727 1.28379 0.96447 1.24526 1.03506 
0.96447 1.24526 1.45695 0.96447 1.5634 1.03506 0.96447 1.5634 1.45695 
0.96593 1.193 1.09658 0.96593 1.193 1.39543 0.96593 1.61565 1.09658 
0.96593 1.61565 1.39543 0.9691 1.29837 1.02326 0.9691 1.29837 1.46875 
0.9691 1.51028 1.02326 0.9691 1.51028 1.46875 0.97003 1.40433 1.00302 
0.97003 1.40433 1.48899 0.97083 1.35154 1.01212 0.97083 1.35154 1.47989 
0.97083 1.45712 1.01212 0.97083 1.45712 1.47989 0.97396 1.24529 1.08441 
0.97396 1.24529 1.4076 0.97396 1.56337 1.08441 0.97396 1.56337 1.4076 
0.97415 1.1912 1.17108 0.97415 1.1912 1.32093 0.97415 1.61745 1.17108 
0.97415 1.61745 1.32093 0.97689 1.1906 1.24601 0.97689 1.61805 1.24601 
0.97912 1.29804 1.07272 0.97912 1.29804 1.41929 0.97912 1.51062 1.07272 
0.97912 1.51062 1.41929 0.98079 1.24504 1.13337 0.98079 1.24504 1.35864 
0.98079 1.40433 1.05091 0.98079 1.40433 1.4411 0.98079 1.56362 1.13337 
0.98079 1.56362 1.35864 0.9814 1.3511 1.06155 0.9814 1.3511 1.43046 
0.9814 1.45755 1.06155 0.9814 1.45755 1.43046 0.98631 1.24383 1.20824 
0.98631 1.24383 1.28377 0.98631 1.56483 1.20824 0.98631 1.56483 1.28377 
0.98648 1.29777 1.12153 0.98648 1.29777 1.37048 0.98648 1.51089 1.12153 
0.98648 1.51089 1.37048 0.98918 1.40433 1.09927 0.98918 1.40433 1.39274 
0.98928 1.35107 1.11006 0.98928 1.35107 1.38195 0.98928 1.45759 1.11006 
0.98928 1.45759 1.38195 0.99144 1.29775 1.17065 0.99144 1.29775 1.32136 
0.99144 1.5109 1.17065 0.99144 1.5109 1.32136 0.99427 1.29745 1.24601 
0.99427 1.51121 1.24601 0.99479 1.35096 1.15919 0.99479 1.35096 1.33282 
0.99479 1.45769 1.15919 0.99479 1.45769 1.33282 0.99518 1.40433 1.14799 
0.99518 1.40433 1.34402 0.99786 1.35093 1.20824 0.99786 1.35093 1.28377 
0.99786 1.45773 1.20824 0.99786 1.45773 1.28377 0.9988 1.40433 1.19694 
0.9988 1.40433 1.29507 1 1.40433 1.24601 -1 0.70923 2.43671 
-0.9988 0.70923 2.38764 -0.9988 0.70923 2.48578 -0.99786 0.65583 2.39895 
-0.99786 0.65583 2.47447 -0.99786 0.76263 2.39895 -0.99786 0.76263 2.47447 
-0.99518 0.70923 2.33869 -0.99518 0.70923 2.53473 -0.99479 0.65587 2.34989 
-0.99479 0.65587 2.52353 -0.99479 0.7626 2.34989 -0.99479 0.7626 2.52353 
-0.99427 0.60235 2.43671 -0.99427 0.81611 2.43671 -0.99144 0.60266 2.36135 
-0.99144 0.60266 2.51207 -0.99144 0.81581 2.36135 -0.99144 0.81581 2.51207 
-0.98928 0.65597 2.30077 -0.98928 0.65597 2.57265 -0.98928 0.76249 2.30077 
-0.98928 0.76249 2.57265 -0.98918 0.70923 2.28998 -0.98918 0.70923 2.58344 
-0.98648 0.60267 2.31224 -0.98648 0.60267 2.56118 -0.98648 0.81579 2.31224 
-0.98648 0.81579 2.56118 -0.98631 0.54873 2.39895 -0.98631 0.54873 2.47447 
-0.98631 0.86973 2.39895 -0.98631 0.86973 2.47447 -0.9814 0.65601 2.25225 
-0.9814 0.65601 2.62117 -0.9814 0.76246 2.25225 -0.9814 0.76246 2.62117 
-0.98079 0.54994 2.32408 -0.98079 0.54994 2.54935 -0.98079 0.70923 2.24162 
-0.98079 0.70923 2.6318 -0.98079 0.86852 2.32408 -0.98079 0.86852 2.54935 
-0.97912 0.60294 2.26343 -0.97912 0.60294 2.60999 -0.97912 0.81552 2.26343 
-0.97912 0.81552 2.60999 -0.97689 0.49551 2.43671 -0.97689 0.92296 2.43671 
-0.97415 0.49611 2.36179 -0.97415 0.49611 2.51164 -0.97415 0.92236 2.36179 
-0.97415 0.92236 2.51164 -0.97396 0.55019 2.27512 -0.97396 0.55019 2.5983 
-0.97396 0.86827 2.27512 -0.97396 0.86827 2.5983 -0.97083 0.65644 2.20283 
-0.97083 0.65644 2.67059 -0.97083 0.76202 2.20283 -0.97083 0.76202 2.67059 
-0.97003 0.70923 2.19373 -0.97003 0.70923 2.67969 -0.9691 0.60328 2.21396 
-0.9691 0.60328 2.65946 -0.9691 0.81519 2.21396 -0.9691 0.81519 2.65946 
-0.96593 0.49791 2.28728 -0.96593 0.49791 2.58614 -0.96593 0.92056 2.28728 
-0.96593 0.92056 2.58614 -0.96447 0.55016 2.22576 -0.96447 0.55016 2.64766 
-0.96447 0.8683 2.22576 -0.96447 0.8683 2.64766 -0.96257 0.44086 2.39892 
-0.96257 0.44086 2.4745 -0.96257 0.97761 2.39892 -0.96257 0.97761 2.4745 
-0.95815 0.65648 2.15534 -0.95815 0.65648 2.71808 -0.95815 0.76198 2.15534 
-0.95815 0.76198 2.71808 -0.95704 0.44207 2.32404 -0.95704 0.44207 2.54938 
-0.95704 0.9764 2.32404 -0.95704 0.9764 2.54938 -0.95694 0.49773 2.2379 
-0.95694 0.49773 2.63552 -0.95694 0.92074 2.2379 -0.95694 0.92074 2.63552 
-0.95694 0.70923 2.14643 -0.95694 0.70923 2.727 -0.95661 0.60389 2.16506 
-0.95661 0.60389 2.70836 -0.95661 0.81458 2.16506 -0.95661 0.81458 2.70836 
-0.9525 0.55075 2.17666 -0.9525 0.55075 2.69677 -0.9525 0.86772 2.17666 
-0.9525 0.86772 2.69677 -0.94693 0.44678 2.25113 -0.94693 0.44678 2.62229 
-0.94693 0.97169 2.25113 -0.94693 0.97169 2.62229 -0.9465 0.38653 2.43671 
-0.9465 1.03194 2.43671 -0.94555 0.49808 2.18903 -0.94555 0.49808 2.6844 
-0.94555 0.92038 2.18903 -0.94555 0.92038 2.6844 -0.94381 0.38745 2.36131 
-0.94381 0.38745 2.51211 -0.94381 1.03102 2.36131 -0.94381 1.03102 2.51211 
-0.94306 0.65661 2.10828 -0.94306 0.65661 2.76515 -0.94306 0.76186 2.10828 
-0.94306 0.76186 2.76515 -0.94196 0.60392 2.11793 -0.94196 0.60392 2.75549 
-0.94196 0.81454 2.11793 -0.94196 0.81454 2.75549 -0.94154 0.70923 2.09982 
-0.94154 0.70923 2.7736 -0.93819 0.55179 2.12849 -0.93819 0.55179 2.74494 
-0.93819 0.86668 2.12849 -0.93819 0.86668 2.74494 -0.93638 0.39125 2.28814 
-0.93638 0.39125 2.58528 -0.93638 1.02722 2.28814 -0.93638 1.02722 2.58528 
-0.93606 0.44705 2.20206 -0.93606 0.44705 2.67136 -0.93606 0.97141 2.20206 
-0.93606 0.97141 2.67136 -0.93178 0.49897 2.14077 -0.93178 0.49897 2.73265 
-0.93178 0.9195 2.14077 -0.93178 0.9195 2.73265 -0.92628 0.33429 2.39893 
-0.92628 0.33429 2.4745 -0.92628 1.08418 2.39893 -0.92628 1.08418 2.4745 
-0.92576 0.65665 2.06227 -0.92576 0.65665 2.81115 -0.92576 0.76182 2.06227 
-0.92576 0.76182 2.81115 -0.92501 0.60421 2.07158 -0.92501 0.60421 2.80185 
-0.92501 0.81425 2.07158 -0.92501 0.81425 2.80185 -0.92388 0.39677 2.21577 
-0.92388 0.39677 2.65765 -0.92388 0.70923 2.05403 -0.92388 0.70923 2.81939 
-0.92388 1.02169 2.21577 -0.92388 1.02169 2.65765 -0.92272 0.44794 2.15333 
-0.92272 0.44794 2.72009 -0.92272 0.97052 2.15333 -0.92272 0.97052 2.72009 
-0.92164 0.55208 2.08192 -0.92164 0.55208 2.7915 -0.92164 0.86639 2.08192 
-0.92164 0.86639 2.7915 -0.92133 0.33661 2.32582 -0.92133 0.33661 2.5476 
-0.92133 1.08186 2.32582 -0.92133 1.08186 2.5476 -0.91566 0.50039 2.09327 
-0.91566 0.50039 2.78016 -0.91566 0.91808 2.09327 -0.91566 0.91808 2.78016 
-0.91147 0.34123 2.25287 -0.91147 0.34123 2.62056 -0.91147 1.07723 2.25287 
-0.91147 1.07723 2.62056 -0.91106 0.39745 2.16697 -0.91106 0.39745 2.70646 
-0.91106 1.02101 2.16697 -0.91106 1.02101 2.70646 -0.90708 0.44929 2.10559 
-0.90708 0.44929 2.76783 -0.90708 0.96918 2.10559 -0.90708 0.96918 2.76783 
-0.90453 0.28283 2.43671 -0.90453 1.13563 2.43671 -0.90399 0.70923 2.00916 
-0.90399 0.70923 2.86427 -0.90394 0.65896 2.01201 -0.90394 0.65896 2.86141 
-0.90394 0.75951 2.01201 -0.90394 0.75951 2.86141 -0.90374 0.60641 2.02116 
-0.90374 0.60641 2.85226 -0.90374 0.81206 2.02116 -0.90374 0.81206 2.85226 
-0.90211 0.28397 2.36357 -0.90211 0.28397 2.50986 -0.90211 1.13449 2.36357 
-0.90211 1.13449 2.50986 -0.90092 0.55385 2.0315 -0.90092 0.55385 2.84192 
-0.90092 0.86462 2.0315 -0.90092 0.86462 2.84192 -0.89687 0.34811 2.18136 
-0.89687 1.07036 2.69207 -0.89592 0.39893 2.11885 -0.89592 1.01954 2.11885 
-0.89592 1.01954 2.75457 -0.89544 0.50199 2.04271 -0.89544 0.50199 2.83071 
-0.89544 0.91647 2.04271 -0.89544 0.91647 2.83071 -0.89486 0.28739 2.29081 
-0.89486 1.13107 2.58261 -0.8873 0.44933 2.05573 -0.8873 0.96914 2.05573 
-0.8873 0.96914 2.81769 -0.88281 0.29307 2.21884 -0.88281 1.12539 2.65458 
-0.88222 0.34945 2.13301 -0.88222 1.06902 2.74041 -0.88195 0.65901 1.96806 
-0.88195 0.65901 2.90536 -0.88195 0.75946 1.96806 -0.88195 0.75946 2.90536 
-0.88192 0.70923 1.96531 -0.88192 0.70923 2.90811 -0.87975 0.60891 1.97199 
-0.87975 0.60891 2.90144 -0.87975 0.80955 1.97199 -0.87975 0.80955 2.90144 
-0.87742 0.55635 1.98201 -0.87742 0.55635 2.89142 -0.87742 0.86212 1.98201 
-0.87742 0.86212 2.89142 -0.87655 0.39878 2.06892 -0.87655 1.01969 2.80451 
-0.87414 0.22506 2.39848 -0.87414 0.22506 2.47495 -0.87257 0.50422 1.99333 
-0.87257 0.50422 2.88009 -0.87257 0.91425 1.99333 -0.87257 0.91425 2.88009 
-0.86917 0.22742 2.32533 -0.86917 1.19105 2.54809 -0.86603 0.30098 2.14804 
-0.86603 1.11748 2.72539 -0.86492 0.45148 2.00604 -0.86492 0.96698 2.00604 
-0.86492 0.96698 2.86738 -0.86321 0.34883 2.08319 -0.86321 1.06963 2.79024 
-0.85926 0.23213 2.25218 -0.85926 1.18634 2.62124 -0.85773 0.70923 1.92261 
-0.85773 0.70923 2.95081 -0.85771 0.65918 1.92502 -0.85771 0.65918 2.9484 
-0.85771 0.75929 1.92502 -0.85771 0.75929 2.9484 -0.85565 0.60901 1.92895 
-0.85565 0.60901 2.94447 -0.85565 0.80945 1.92895 -0.85565 0.80945 2.94447 
-0.85467 0.39952 2.02004 -0.85467 1.01895 2.85338 -0.85144 0.55934 1.93414 
-0.85144 0.55934 2.93928 -0.85144 0.85912 1.93414 -0.85144 0.85912 2.93928 
-0.84737 0.30015 2.09816 -0.84737 1.11831 2.77526 -0.84711 0.50705 1.94526 
-0.84711 0.91142 1.94526 -0.84711 0.91142 2.92816 -0.84461 0.23905 2.18064 
-0.84461 1.17941 2.69278 -0.8417 0.34949 2.03406 -0.8417 1.06898 2.83936 
-0.8398 0.45436 1.95735 -0.8398 0.9641 2.91607 -0.83874 0.17007 2.36046 
-0.83151 0.65923 1.88345 -0.83151 0.65923 2.98997 -0.83151 0.75923 1.88345 
-0.83151 0.75923 2.98997 -0.83147 0.25561 2.11595 -0.83147 0.70923 1.88114 
-0.83147 0.70923 2.99228 -0.83147 1.16285 2.75747 -0.83097 0.1734 2.28713 
-0.83005 0.40217 1.97117 -0.82946 0.60935 1.88715 -0.82946 0.60935 2.98628 
-0.82946 0.80911 1.88715 -0.82946 0.80911 2.98628 -0.82631 0.30048 2.04924 
-0.82631 1.11798 2.82418 -0.82533 0.55973 1.89222 -0.82533 0.85874 1.89222 
-0.81914 0.51048 1.89865 -0.81914 0.90799 1.89865 -0.81866 0.17964 2.21462 
-0.81866 1.23883 2.6588 -0.81792 0.35121 1.98635 -0.81225 0.45774 1.9104 
-0.81086 0.25576 2.06677 -0.81086 1.16271 2.80665 -0.80787 0.19472 2.14927 
-0.80787 1.22374 2.72415 -0.80321 0.70923 1.84101 -0.80321 0.70923 3.03241 
-0.80295 0.40575 1.9237 -0.80291 0.30197 2.00142 -0.80258 0.65987 1.84222 
-0.80258 0.65987 3.03121 -0.80258 0.75859 1.84222 -0.80258 0.75859 3.03121 
-0.80067 0.60992 1.84589 -0.80067 0.60992 3.02753 -0.80067 0.80854 1.84589 
-0.79671 0.55998 1.85108 -0.79671 0.85849 1.85108 -0.79335 0.21218 2.08524 
-0.79126 0.35466 1.93853 -0.79063 0.51065 1.85751 -0.78833 0.12307 2.24979 
-0.78781 0.25715 2.01842 -0.78299 0.46254 1.86569 -0.7796 0.13616 2.18408 
-0.7796 1.2823 2.68934 -0.77723 0.30462 1.95484 -0.77417 0.41033 1.87876 
-0.77301 0.70923 1.80232 -0.77237 0.65993 1.80346 -0.77237 0.65993 3.06996 
-0.77237 0.75854 1.80346 -0.77074 0.21326 2.03675 -0.76986 0.61075 1.80614 
-0.76986 0.80772 1.80614 -0.76733 0.15217 2.11908 -0.76597 0.56084 1.81119 
-0.76597 0.85762 1.81119 -0.76294 0.35872 1.89352 -0.76254 0.25963 1.97153 
-0.76014 0.51132 1.81782 -0.75257 0.46324 1.82587 -0.75184 0.17088 2.05604 
-0.74934 0.30841 1.90962 -0.74716 0.08098 2.21981 -0.74592 0.21577 1.9894 
-0.74318 0.41576 1.83541 -0.74095 0.70923 1.76515 -0.74014 0.66011 1.76605 
-0.74014 0.75836 1.76605 -0.73768 0.61086 1.76876 -0.73768 0.8076 1.76876 
-0.73714 0.09518 2.15465 -0.73454 0.26378 1.92483 -0.73344 0.56209 1.77308 
-0.73344 0.85637 1.77308 -0.73235 0.36403 1.84977 -0.72774 0.51248 1.77968 
-0.72743 0.17315 2.00839 -0.72377 0.11217 2.09077 -0.7201 0.46456 1.78741 
-0.71933 0.31334 1.8659 -0.71834 0.2196 1.9425 -0.71082 0.41699 1.79692 
-0.70711 0.13188 2.02846 -0.70711 0.70923 1.7296 -0.70626 0.66017 1.73046 
-0.70626 0.7583 1.73046 -0.7037 0.61122 1.73301 -0.7037 0.80725 1.73301 
-0.70144 0.03996 2.19165 -0.70019 0.17641 1.96148 -0.69945 0.5625 1.73726 
-0.69352 0.51414 1.74319 -0.68995 0.05531 2.1263 -0.68023 0.1348 1.98139 
-0.67524 0.07339 2.06288 -0.67156 0.70923 1.69576 -0.67066 0.66011 1.69658 
-0.67066 0.75836 1.69658 -0.66795 0.61086 1.69904 -0.66795 0.8076 1.69904 
-0.65935 0.09536 2.00264 -0.63957 0.01846 2.09939 -0.63439 0.70923 1.6637 
-0.63325 0.65993 1.66434 -0.62553 0.03851 2.03816 0.62553 0.03851 2.03816 
0.63325 0.65993 1.66434 0.63439 0.70923 1.6637 0.63957 0.01846 2.09939 
0.65935 0.09536 2.00264 0.66795 0.61086 1.69904 0.66795 0.8076 1.69904 
0.67066 0.66011 1.69658 0.67066 0.75836 1.69658 0.67156 0.70923 1.69576 
0.67524 0.07339 2.06288 0.68023 0.1348 1.98139 0.68995 0.05531 2.1263 
0.69352 0.51414 1.74319 0.69945 0.5625 1.73726 0.70019 0.17641 1.96148 
0.70144 0.03996 2.19165 0.7037 0.61122 1.73301 0.7037 0.80725 1.73301 
0.70626 0.66017 1.73046 0.70626 0.7583 1.73046 0.70711 0.13188 2.02846 
0.70711 0.70923 1.7296 0.71082 0.41699 1.79692 0.71834 0.2196 1.9425 
0.71933 0.31334 1.8659 0.7201 0.46456 1.78741 0.72377 0.11217 2.09077 
0.72743 0.17315 2.00839 0.72774 0.51248 1.77968 0.73235 0.36403 1.84977 
0.73344 0.56209 1.77308 0.73344 0.85637 1.77308 0.73454 0.26378 1.92483 
0.73714 0.09518 2.15465 0.73768 0.61086 1.76876 0.73768 0.8076 1.76876 
0.74014 0.66011 1.76605 0.74014 0.75836 1.76605 0.74095 0.70923 1.76515 
0.74318 0.41576 1.83541 0.74592 0.21577 1.9894 0.74716 0.08098 2.21981 
0.74934 0.30841 1.90962 0.75184 0.17088 2.05604 0.75257 0.46324 1.82587 
0.76014 0.51132 1.81782 0.76254 0.25963 1.97153 0.76294 0.35872 1.89352 
0.76597 0.56084 1.81119 0.76597 0.85762 1.81119 0.76733 0.15217 2.11908 
0.76986 0.61075 1.80614 0.76986 0.80772 1.80614 0.77074 0.21326 2.03675 
0.77237 0.65993 1.80346 0.77237 0.65993 3.06996 0.77237 0.75854 1.80346 
0.77301 0.70923 1.80232 0.77417 0.41033 1.87876 0.77723 0.30462 1.95484 
0.7796 0.13616 2.18408 0.7796 1.2823 2.68934 0.78299 0.46254 1.86569 
0.78781 0.25715 2.01842 0.78833 0.12307 2.24979 0.79063 0.51065 1.85751 
0.79126 0.35466 1.93853 0.79335 0.21218 2.08524 0.79671 0.55998 1.85108 
0.79671 0.85849 1.85108 0.80067 0.60992 1.84589 0.80067 0.60992 3.02753 
0.80067 0.80854 1.84589 0.80258 0.65987 1.84222 0.80258 0.65987 3.03121 
0.80258 0.75859 1.84222 0.80258 0.75859 3.03121 0.80291 0.30197 2.00142 
0.80295 0.40575 1.9237 0.80321 0.70923 1.84101 0.80321 0.70923 3.03241 
0.80787 0.19472 2.14927 0.80787 1.22374 2.72415 0.81086 0.25576 2.06677 
0.81086 1.16271 2.80665 0.81225 0.45774 1.9104 0.81792 0.35121 1.98635 
0.81866 0.17964 2.21462 0.81866 1.23883 2.6588 0.81914 0.51048 1.89865 
0.81914 0.90799 1.89865 0.82533 0.55973 1.89222 0.82533 0.85874 1.89222 
0.82631 0.30048 2.04924 0.82631 1.11798 2.82418 0.82946 0.60935 1.88715 
0.82946 0.60935 2.98628 0.82946 0.80911 1.88715 0.82946 0.80911 2.98628 
0.83005 0.40217 1.97117 0.83097 0.1734 2.28713 0.83147 0.25561 2.11595 
0.83147 0.70923 1.88114 0.83147 0.70923 2.99228 0.83147 1.16285 2.75747 
0.83151 0.65923 1.88345 0.83151 0.65923 2.98997 0.83151 0.75923 1.88345 
0.83151 0.75923 2.98997 0.83874 0.17007 2.36046 0.8398 0.45436 1.95735 
0.8398 0.9641 2.91607 0.8417 0.34949 2.03406 0.8417 1.06898 2.83936 
0.84461 0.23905 2.18064 0.84461 1.17941 2.69278 0.84711 0.50705 1.94526 
0.84711 0.91142 1.94526 0.84711 0.91142 2.92816 0.84737 0.30015 2.09816 
0.84737 1.11831 2.77526 0.85144 0.55934 1.93414 0.85144 0.55934 2.93928 
0.85144 0.85912 1.93414 0.85144 0.85912 2.93928 0.85467 0.39952 2.02004 
0.85467 1.01895 2.85338 0.85565 0.60901 1.92895 0.85565 0.60901 2.94447 
0.85565 0.80945 1.92895 0.85565 0.80945 2.94447 0.85771 0.65918 1.92502 
0.85771 0.65918 2.9484 0.85771 0.75929 1.92502 0.85771 0.75929 2.9484 
0.85773 0.70923 1.92261 0.85773 0.70923 2.95081 0.85926 0.23213 2.25218 
0.85926 1.18634 2.62124 0.86321 0.34883 2.08319 0.86321 1.06963 2.79024 
0.86492 0.45148 2.00604 0.86492 0.96698 2.00604 0.86492 0.96698 2.86738 
0.86603 0.30098 2.14804 0.86603 1.11748 2.72539 0.86917 0.22742 2.32533 
0.86917 1.19105 2.54809 0.87257 0.50422 1.99333 0.87257 0.50422 2.88009 
0.87257 0.91425 1.99333 0.87257 0.91425 2.88009 0.87414 0.22506 2.39848 
0.87414 0.22506 2.47495 0.87655 0.39878 2.06892 0.87655 1.01969 2.80451 
0.87742 0.55635 1.98201 0.87742 0.55635 2.89142 0.87742 0.86212 1.98201 
0.87742 0.86212 2.89142 0.87975 0.60891 1.97199 0.87975 0.60891 2.90144 
0.87975 0.80955 1.97199 0.87975 0.80955 2.90144 0.88192 0.70923 1.96531 
0.88192 0.70923 2.90811 0.88195 0.65901 1.96806 0.88195 0.65901 2.90536 
0.88195 0.75946 1.96806 0.88195 0.75946 2.90536 0.88222 0.34945 2.13301 
0.88222 1.06902 2.74041 0.88281 0.29307 2.21884 0.88281 1.12539 2.65458 
0.8873 0.44933 2.05573 0.8873 0.96914 2.05573 0.8873 0.96914 2.81769 
0.89486 0.28739 2.29081 0.89486 1.13107 2.58261 0.89544 0.50199 2.04271 
0.89544 0.50199 2.83071 0.89544 0.91647 2.04271 0.89544 0.91647 2.83071 
0.89592 0.39893 2.11885 0.89592 1.01954 2.11885 0.89592 1.01954 2.75457 
0.89687 0.34811 2.18136 0.89687 1.07036 2.69207 0.90092 0.55385 2.0315 
0.90092 0.55385 2.84192 0.90092 0.86462 2.0315 0.90092 0.86462 2.84192 
0.90211 0.28397 2.36357 0.90211 0.28397 2.50986 0.90211 1.13449 2.36357 
0.90211 1.13449 2.50986 0.90374 0.60641 2.02116 0.90374 0.60641 2.85226 
0.90374 0.81206 2.02116 0.90374 0.81206 2.85226 0.90394 0.65896 2.01201 
0.90394 0.65896 2.86141 0.90394 0.75951 2.01201 0.90394 0.75951 2.86141 
0.90399 0.70923 2.00916 0.90399 0.70923 2.86427 0.90453 0.28283 2.43671 
0.90453 1.13563 2.43671 0.90708 0.44929 2.10559 0.90708 0.44929 2.76783 
0.90708 0.96918 2.10559 0.90708 0.96918 2.76783 0.91106 0.39745 2.16697 
0.91106 0.39745 2.70646 0.91106 1.02101 2.16697 0.91106 1.02101 2.70646 
0.91147 0.34123 2.25287 0.91147 0.34123 2.62056 0.91147 1.07723 2.25287 
0.91147 1.07723 2.62056 0.91566 0.50039 2.09327 0.91566 0.50039 2.78016 
0.91566 0.91808 2.09327 0.91566 0.91808 2.78016 0.92133 0.33661 2.32582 
0.92133 0.33661 2.5476 0.92133 1.08186 2.32582 0.92133 1.08186 2.5476 
0.92164 0.55208 2.08192 0.92164 0.55208 2.7915 0.92164 0.86639 2.08192 
0.92164 0.86639 2.7915 0.92272 0.44794 2.15333 0.92272 0.44794 2.72009 
0.92272 0.97052 2.15333 0.92272 0.97052 2.72009 0.92388 0.39677 2.21577 
0.92388 0.39677 2.65765 0.92388 0.70923 2.05403 0.92388 0.70923 2.81939 
0.92388 1.02169 2.21577 0.92388 1.02169 2.65765 0.92501 0.60421 2.07158 
0.92501 0.60421 2.80185 0.92501 0.81425 2.07158 0.92501 0.81425 2.80185 
0.92576 0.65665 2.06227 0.92576 0.65665 2.81115 0.92576 0.76182 2.06227 
0.92576 0.76182 2.81115 0.92628 0.33429 2.39893 0.92628 0.33429 2.4745 
0.92628 1.08418 2.39893 0.92628 1.08418 2.4745 0.93178 0.49897 2.14077 
0.93178 0.49897 2.73265 0.93178 0.9195 2.14077 0.93178 0.9195 2.73265 
0.93606 0.44705 2.20206 0.93606 0.44705 2.67136 0.93606 0.97141 2.20206 
0.93606 0.97141 2.67136 0.93638 0.39125 2.28814 0.93638 0.39125 2.58528 
0.93638 1.02722 2.28814 0.93638 1.02722 2.58528 0.93819 0.55179 2.12849 
0.93819 0.55179 2.74494 0.93819 0.86668 2.12849 0.93819 0.86668 2.74494 
0.94154 0.70923 2.09982 0.94154 0.70923 2.7736 0.94196 0.60392 2.11793 
0.94196 0.60392 2.75549 0.94196 0.81454 2.11793 0.94196 0.81454 2.75549 
0.94306 0.65661 2.10828 0.94306 0.65661 2.76515 0.94306 0.76186 2.10828 
0.94306 0.76186 2.76515 0.94381 0.38745 2.36131 0.94381 0.38745 2.51211 
0.94381 1.03102 2.36131 0.94381 1.03102 2.51211 0.94555 0.49808 2.18903 
0.94555 0.49808 2.6844 0.94555 0.92038 2.18903 0.94555 0.92038 2.6844 
0.9465 0.38653 2.43671 0.9465 1.03194 2.43671 0.94693 0.44678 2.25113 
0.94693 0.44678 2.62229 0.94693 0.97169 2.25113 0.94693 0.97169 2.62229 
0.9525 0.55075 2.17666 0.9525 0.55075 2.69677 0.9525 0.86772 2.17666 
0.9525 0.86772 2.69677 0.95661 0.60389 2.16506 0.95661 0.60389 2.70836 
0.95661 0.81458 2.16506 0.95661 0.81458 2.70836 0.95694 0.70923 2.14643 
0.95694 0.70923 2.727 0.95694 0.49773 2.2379 0.95694 0.49773 2.63552 
0.95694 0.92074 2.2379 0.95694 0.92074 2.63552 0.95704 0.44207 2.32404 
0.95704 0.44207 2.54938 0.95704 0.9764 2.32404 0.95704 0.9764 2.54938 
0.95815 0.65648 2.15534 0.95815 0.65648 2.71808 0.95815 0.76198 2.15534 
0.95815 0.76198 2.71808 0.96257 0.44086 2.39892 0.96257 0.44086 2.4745 
0.96257 0.97761 2.39892 0.96257 0.97761 2.4745 0.96447 0.55016 2.22576 
0.96447 0.55016 2.64766 0.96447 0.8683 2.22576 0.96447 0.8683 2.64766 
0.96593 0.49791 2.28728 0.96593 0.49791 2.58614 0.96593 0.92056 2.28728 
0.96593 0.92056 2.58614 0.9691 0.60328 2.21396 0.9691 0.60328 2.65946 
0.9691 0.81519 2.21396 0.9691 0.81519 2.65946 0.97003 0.70923 2.19373 
0.97003 0.70923 2.67969 0.97083 0.65644 2.20283 0.97083 0.65644 2.67059 
0.97083 0.76202 2.20283 0.97083 0.76202 2.67059 0.97396 0.55019 2.27512 
0.97396 0.55019 2.5983 0.97396 0.86827 2.27512 0.97396 0.86827 2.5983 
0.97415 0.49611 2.36179 0.97415 0.49611 2.51164 0.97415 0.92236 2.36179 
0.97415 0.92236 2.51164 0.97689 0.49551 2.43671 0.97689 0.92296 2.43671 
0.97912 0.60294 2.26343 0.97912 0.60294 2.60999 0.97912 0.81552 2.26343 
0.97912 0.81552 2.60999 0.98079 0.54994 2.32408 0.98079 0.54994 2.54935 
0.98079 0.70923 2.24162 0.98079 0.70923 2.6318 0.98079 0.86852 2.32408 
0.98079 0.86852 2.54935 0.9814 0.65601 2.25225 0.9814 0.65601 2.62117 
0.9814 0.76246 2.25225 0.9814 0.76246 2.62117 0.98631 0.54873 2.39895 
0.98631 0.54873 2.47447 0.98631 0.86973 2.39895 0.98631 0.86973 2.47447 
0.98648 0.60267 2.31224 0.98648 0.60267 2.56118 0.98648 0.81579 2.31224 
0.98648 0.81579 2.56118 0.98918 0.70923 2.28998 0.98918 0.70923 2.58344 
0.98928 0.65597 2.30077 0.98928 0.65597 2.57265 0.98928 0.76249 2.30077 
0.98928 0.76249 2.57265 0.99144 0.60266 2.36135 0.99144 0.60266 2.51207 
0.99144 0.81581 2.36135 0.99144 0.81581 2.51207 0.99427 0.60235 2.43671 
0.99427 0.81611 2.43671 0.99479 0.65587 2.34989 0.99479 0.65587 2.52353 
0.99479 0.7626 2.34989 0.99479 0.7626 2.52353 0.99518 0.70923 2.33869 
0.99518 0.70923 2.53473 0.99786 0.65583 2.39895 0.99786 0.65583 2.47447 
0.99786 0.76263 2.39895 0.99786 0.76263 2.47447 0.9988 0.70923 2.38764 
0.9988 0.70923 2.48578 1 0.70923 2.43671 -1 -0.70923 2.43671 
-0.9988 -0.70923 2.38764 -0.9988 -0.70923 2.48578 -0.99786 -0.76263 2.39895 
-0.99786 -0.76263 2.47447 -0.99786 -0.65583 2.39895 -0.99786 -0.65583 2.47447 
-0.99518 -0.70923 2.33869 -0.99518 -0.70923 2.53473 -0.99479 -0.7626 2.34989 
-0.99479 -0.7626 2.52353 -0.99479 -0.65587 2.34989 -0.99479 -0.65587 2.52353 
-0.99427 -0.81611 2.43671 -0.99427 -0.60235 2.43671 -0.99144 -0.81581 2.36135 
-0.99144 -0.81581 2.51207 -0.99144 -0.60266 2.36135 -0.99144 -0.60266 2.51207 
-0.98928 -0.76249 2.30077 -0.98928 -0.76249 2.57265 -0.98928 -0.65597 2.30077 
-0.98928 -0.65597 2.57265 -0.98918 -0.70923 2.28998 -0.98918 -0.70923 2.58344 
-0.98648 -0.81579 2.31224 -0.98648 -0.81579 2.56118 -0.98648 -0.60267 2.31224 
-0.98648 -0.60267 2.56118 -0.98631 -0.86973 2.39895 -0.98631 -0.86973 2.47447 
-0.98631 -0.54873 2.39895 -0.98631 -0.54873 2.47447 -0.9814 -0.76246 2.25225 
-0.9814 -0.76246 2.62117 -0.9814 -0.65601 2.25225 -0.9814 -0.65601 2.62117 
-0.98079 -0.86852 2.32408 -0.98079 -0.86852 2.54935 -0.98079 -0.70923 2.24162 
-0.98079 -0.70923 2.6318 -0.98079 -0.54994 2.32408 -0.98079 -0.54994 2.54935 
-0.97912 -0.81552 2.26343 -0.97912 -0.81552 2.60999 -0.97912 -0.60294 2.26343 
-0.97912 -0.60294 2.60999 -0.97689 -0.92296 2.43671 -0.97689 -0.49551 2.43671 
-0.97415 -0.92236 2.36179 -0.97415 -0.92236 2.51164 -0.97415 -0.49611 2.36179 
-0.97415 -0.49611 2.51164 -0.97396 -0.86827 2.27512 -0.97396 -0.86827 2.5983 
-0.97396 -0.55019 2.27512 -0.97396 -0.55019 2.5983 -0.97083 -0.76202 2.20283 
-0.97083 -0.76202 2.67059 -0.97083 -0.65644 2.20283 -0.97083 -0.65644 2.67059 
-0.97003 -0.70923 2.19373 -0.97003 -0.70923 2.67969 -0.9691 -0.81519 2.21396 
-0.9691 -0.81519 2.65946 -0.9691 -0.60328 2.21396 -0.9691 -0.60328 2.65946 
-0.96593 -0.92056 2.28728 -0.96593 -0.92056 2.58614 -0.96593 -0.49791 2.28728 
-0.96593 -0.49791 2.58614 -0.96447 -0.8683 2.22576 -0.96447 -0.8683 2.64766 
-0.96447 -0.55016 2.22576 -0.96447 -0.55016 2.64766 -0.96257 -0.97761 2.39892 
-0.96257 -0.97761 2.4745 -0.96257 -0.44086 2.39892 -0.96257 -0.44086 2.4745 
-0.95815 -0.76198 2.15534 -0.95815 -0.76198 2.71808 -0.95815 -0.65648 2.15534 
-0.95815 -0.65648 2.71808 -0.95704 -0.9764 2.32404 -0.95704 -0.9764 2.54938 
-0.95704 -0.44207 2.32404 -0.95704 -0.44207 2.54938 -0.95694 -0.92074 2.2379 
-0.95694 -0.92074 2.63552 -0.95694 -0.49773 2.2379 -0.95694 -0.49773 2.63552 
-0.95694 -0.70923 2.14643 -0.95694 -0.70923 2.727 -0.95661 -0.81458 2.16506 
-0.95661 -0.81458 2.70836 -0.95661 -0.60389 2.16506 -0.95661 -0.60389 2.70836 
-0.9525 -0.86772 2.17666 -0.9525 -0.86772 2.69677 -0.9525 -0.55075 2.17666 
-0.9525 -0.55075 2.69677 -0.94693 -0.97169 2.25113 -0.94693 -0.97169 2.62229 
-0.94693 -0.44678 2.25113 -0.94693 -0.44678 2.62229 -0.9465 -1.03194 2.43671 
-0.9465 -0.38653 2.43671 -0.94555 -0.92038 2.18903 -0.94555 -0.92038 2.6844 
-0.94555 -0.49808 2.18903 -0.94555 -0.49808 2.6844 -0.94381 -1.03102 2.36131 
-0.94381 -1.03102 2.51211 -0.94381 -0.38745 2.36131 -0.94381 -0.38745 2.51211 
-0.94306 -0.76186 2.10828 -0.94306 -0.76186 2.76515 -0.94306 -0.65661 2.10828 
-0.94306 -0.65661 2.76515 -0.94196 -0.81454 2.11793 -0.94196 -0.81454 2.75549 
-0.94196 -0.60392 2.11793 -0.94196 -0.60392 2.75549 -0.94154 -0.70923 2.09982 
-0.94154 -0.70923 2.7736 -0.93819 -0.86668 2.12849 -0.93819 -0.86668 2.74494 
-0.93819 -0.55179 2.12849 -0.93819 -0.55179 2.74494 -0.93638 -1.02722 2.28814 
-0.93638 -1.02722 2.58528 -0.93638 -0.39125 2.28814 -0.93638 -0.39125 2.58528 
-0.93606 -0.97141 2.20206 -0.93606 -0.97141 2.67136 -0.93606 -0.44705 2.20206 
-0.93606 -0.44705 2.67136 -0.93178 -0.9195 2.14077 -0.93178 -0.9195 2.73265 
-0.93178 -0.49897 2.14077 -0.93178 -0.49897 2.73265 -0.92628 -1.08418 2.39893 
-0.92628 -1.08418 2.4745 -0.92628 -0.33429 2.39893 -0.92628 -0.33429 2.4745 
-0.92576 -0.76182 2.06227 -0.92576 -0.76182 2.81115 -0.92576 -0.65665 2.06227 
-0.92576 -0.65665 2.81115 -0.92501 -0.81425 2.07158 -0.92501 -0.81425 2.80185 
-0.92501 -0.60421 2.07158 -0.92501 -0.60421 2.80185 -0.92388 -1.02169 2.21577 
-0.92388 -1.02169 2.65765 -0.92388 -0.70923 2.05403 -0.92388 -0.70923 2.81939 
-0.92388 -0.39677 2.21577 -0.92388 -0.39677 2.65765 -0.92272 -0.97052 2.15333 
-0.92272 -0.97052 2.72009 -0.92272 -0.44794 2.15333 -0.92272 -0.44794 2.72009 
-0.92164 -0.86639 2.08192 -0.92164 -0.86639 2.7915 -0.92164 -0.55208 2.08192 
-0.92164 -0.55208 2.7915 -0.92133 -1.08186 2.32582 -0.92133 -1.08186 2.5476 
-0.92133 -0.33661 2.32582 -0.92133 -0.33661 2.5476 -0.91566 -0.91808 2.09327 
-0.91566 -0.91808 2.78016 -0.91566 -0.50039 2.09327 -0.91566 -0.50039 2.78016 
-0.91147 -1.07723 2.25287 -0.91147 -1.07723 2.62056 -0.91147 -0.34123 2.25287 
-0.91147 -0.34123 2.62056 -0.91106 -1.02101 2.16697 -0.91106 -1.02101 2.70646 
-0.91106 -0.39745 2.16697 -0.91106 -0.39745 2.70646 -0.90708 -0.96918 2.10559 
-0.90708 -0.96918 2.76783 -0.90708 -0.44929 2.10559 -0.90708 -0.44929 2.76783 
-0.90453 -1.13563 2.43671 -0.90453 -0.28283 2.43671 -0.90399 -0.70923 2.00916 
-0.90399 -0.70923 2.86427 -0.90394 -0.75951 2.01201 -0.90394 -0.75951 2.86141 
-0.90394 -0.65896 2.01201 -0.90394 -0.65896 2.86141 -0.90374 -0.81206 2.02116 
-0.90374 -0.81206 2.85226 -0.90374 -0.60641 2.02116 -0.90374 -0.60641 2.85226 
-0.90211 -1.13449 2.36357 -0.90211 -1.13449 2.50986 -0.90211 -0.28397 2.36357 
-0.90211 -0.28397 2.50986 -0.90092 -0.86462 2.0315 -0.90092 -0.86462 2.84192 
-0.90092 -0.55385 2.0315 -0.90092 -0.55385 2.84192 -0.89687 -1.07036 2.69207 
-0.89687 -0.34811 2.18136 -0.89592 -1.01954 2.11885 -0.89592 -1.01954 2.75457 
-0.89592 -0.39893 2.11885 -0.89544 -0.91647 2.04271 -0.89544 -0.91647 2.83071 
-0.89544 -0.50199 2.04271 -0.89544 -0.50199 2.83071 -0.89486 -1.13107 2.58261 
-0.89486 -0.28739 2.29081 -0.8873 -0.96914 2.05573 -0.8873 -0.96914 2.81769 
-0.8873 -0.44933 2.05573 -0.88281 -1.12539 2.65458 -0.88281 -0.29307 2.21884 
-0.88222 -1.06902 2.74041 -0.88222 -0.34945 2.13301 -0.88195 -0.75946 1.96806 
-0.88195 -0.75946 2.90536 -0.88195 -0.65901 1.96806 -0.88195 -0.65901 2.90536 
-0.88192 -0.70923 1.96531 -0.88192 -0.70923 2.90811 -0.87975 -0.80955 1.97199 
-0.87975 -0.80955 2.90144 -0.87975 -0.60891 1.97199 -0.87975 -0.60891 2.90144 
-0.87742 -0.86212 1.98201 -0.87742 -0.86212 2.89142 -0.87742 -0.55635 1.98201 
-0.87742 -0.55635 2.89142 -0.87655 -1.01969 2.80451 -0.87655 -0.39878 2.06892 
-0.87414 -0.22506 2.39848 -0.87414 -0.22506 2.47495 -0.87257 -0.91425 1.99333 
-0.87257 -0.91425 2.88009 -0.87257 -0.50422 1.99333 -0.87257 -0.50422 2.88009 
-0.86917 -1.19105 2.54809 -0.86917 -0.22742 2.32533 -0.86603 -1.11748 2.72539 
-0.86603 -0.30098 2.14804 -0.86492 -0.96698 2.00604 -0.86492 -0.96698 2.86738 
-0.86492 -0.45148 2.00604 -0.86321 -1.06963 2.79024 -0.86321 -0.34883 2.08319 
-0.85926 -1.18634 2.62124 -0.85926 -0.23213 2.25218 -0.85773 -0.70923 1.92261 
-0.85773 -0.70923 2.95081 -0.85771 -0.75929 1.92502 -0.85771 -0.75929 2.9484 
-0.85771 -0.65918 1.92502 -0.85771 -0.65918 2.9484 -0.85565 -0.80945 1.92895 
-0.85565 -0.80945 2.94447 -0.85565 -0.60901 1.92895 -0.85565 -0.60901 2.94447 
-0.85467 -1.01895 2.85338 -0.85467 -0.39952 2.02004 -0.85144 -0.85912 1.93414 
-0.85144 -0.85912 2.93928 -0.85144 -0.55934 1.93414 -0.85144 -0.55934 2.93928 
-0.84737 -1.11831 2.77526 -0.84737 -0.30015 2.09816 -0.84711 -0.91142 1.94526 
-0.84711 -0.91142 2.92816 -0.84711 -0.50705 1.94526 -0.84461 -1.17941 2.69278 
-0.84461 -0.23905 2.18064 -0.8417 -1.06898 2.83936 -0.8417 -0.34949 2.03406 
-0.8398 -0.9641 2.91607 -0.8398 -0.45436 1.95735 -0.83874 -0.17007 2.36046 
-0.83151 -0.75923 1.88345 -0.83151 -0.75923 2.98997 -0.83151 -0.65923 1.88345 
-0.83151 -0.65923 2.98997 -0.83147 -1.16285 2.75747 -0.83147 -0.70923 1.88114 
-0.83147 -0.70923 2.99228 -0.83147 -0.25561 2.11595 -0.83097 -0.1734 2.28713 
-0.83005 -0.40217 1.97117 -0.82946 -0.80911 1.88715 -0.82946 -0.80911 2.98628 
-0.82946 -0.60935 1.88715 -0.82946 -0.60935 2.98628 -0.82631 -1.11798 2.82418 
-0.82631 -0.30048 2.04924 -0.82533 -0.85874 1.89222 -0.82533 -0.55973 1.89222 
-0.81914 -0.90799 1.89865 -0.81914 -0.51048 1.89865 -0.81866 -1.23883 2.6588 
-0.81866 -0.17964 2.21462 -0.81792 -0.35121 1.98635 -0.81225 -0.45774 1.9104 
-0.81086 -1.16271 2.80665 -0.81086 -0.25576 2.06677 -0.80787 -1.22374 2.72415 
-0.80787 -0.19472 2.14927 -0.80321 -0.70923 1.84101 -0.80321 -0.70923 3.03241 
-0.80295 -0.40575 1.9237 -0.80291 -0.30197 2.00142 -0.80258 -0.75859 1.84222 
-0.80258 -0.75859 3.03121 -0.80258 -0.65987 1.84222 -0.80258 -0.65987 3.03121 
-0.80067 -0.80854 1.84589 -0.80067 -0.60992 1.84589 -0.80067 -0.60992 3.02753 
-0.79671 -0.85849 1.85108 -0.79671 -0.55998 1.85108 -0.79335 -0.21218 2.08524 
-0.79126 -0.35466 1.93853 -0.79063 -0.51065 1.85751 -0.78833 -0.12307 2.24979 
-0.78781 -0.25715 2.01842 -0.78299 -0.46254 1.86569 -0.7796 -1.2823 2.68934 
-0.7796 -0.13616 2.18408 -0.77723 -0.30462 1.95484 -0.77417 -0.41033 1.87876 
-0.77301 -0.70923 1.80232 -0.77237 -0.75854 1.80346 -0.77237 -0.65993 1.80346 
-0.77237 -0.65993 3.06996 -0.77074 -0.21326 2.03675 -0.76986 -0.80772 1.80614 
-0.76986 -0.61075 1.80614 -0.76733 -0.15217 2.11908 -0.76597 -0.85762 1.81119 
-0.76597 -0.56084 1.81119 -0.76294 -0.35872 1.89352 -0.76254 -0.25963 1.97153 
-0.76014 -0.51132 1.81782 -0.75257 -0.46324 1.82587 -0.75184 -0.17088 2.05604 
-0.74934 -0.30841 1.90962 -0.74716 -0.08098 2.21981 -0.74592 -0.21577 1.9894 
-0.74318 -0.41576 1.83541 -0.74095 -0.70923 1.76515 -0.74014 -0.75836 1.76605 
-0.74014 -0.66011 1.76605 -0.73768 -0.8076 1.76876 -0.73768 -0.61086 1.76876 
-0.73714 -0.09518 2.15465 -0.73454 -0.26378 1.92483 -0.73344 -0.85637 1.77308 
-0.73344 -0.56209 1.77308 -0.73235 -0.36403 1.84977 -0.72774 -0.51248 1.77968 
-0.72743 -0.17315 2.00839 -0.72377 -0.11217 2.09077 -0.7201 -0.46456 1.78741 
-0.71933 -0.31334 1.8659 -0.71834 -0.2196 1.9425 -0.71082 -0.41699 1.79692 
-0.70711 -0.70923 1.7296 -0.70711 -0.13188 2.02846 -0.70626 -0.7583 1.73046 
-0.70626 -0.66017 1.73046 -0.7037 -0.80725 1.73301 -0.7037 -0.61122 1.73301 
-0.70144 -0.03996 2.19165 -0.70019 -0.17641 1.96148 -0.69945 -0.5625 1.73726 
-0.69352 -0.51414 1.74319 -0.68995 -0.05531 2.1263 -0.68023 -0.1348 1.98139 
-0.67524 -0.07339 2.06288 -0.67156 -0.70923 1.69576 -0.67066 -0.75836 1.69658 
-0.67066 -0.66011 1.69658 -0.66795 -0.8076 1.69904 -0.66795 -0.61086 1.69904 
-0.65935 -0.09536 2.00264 -0.63957 -0.01846 2.09939 -0.63439 -0.70923 1.6637 
-0.63325 -0.65993 1.66434 -0.62553 -0.03851 2.03816 0.62553 -0.03851 2.03816 
0.63325 -0.65993 1.66434 0.63439 -0.70923 1.6637 0.63957 -0.01846 2.09939 
0.65935 -0.09536 2.00264 0.66795 -0.8076 1.69904 0.66795 -0.61086 1.69904 
0.67066 -0.75836 1.69658 0.67066 -0.66011 1.69658 0.67156 -0.70923 1.69576 
0.67524 -0.07339 2.06288 0.68023 -0.1348 1.98139 0.68995 -0.05531 2.1263 
0.69352 -0.51414 1.74319 0.69945 -0.5625 1.73726 0.70019 -0.17641 1.96148 
0.70144 -0.03996 2.19165 0.7037 -0.80725 1.73301 0.7037 -0.61122 1.73301 
0.70626 -0.7583 1.73046 0.70626 -0.66017 1.73046 0.70711 -0.70923 1.7296 
0.70711 -0.13188 2.02846 0.71082 -0.41699 1.79692 0.71834 -0.2196 1.9425 
0.71933 -0.31334 1.8659 0.7201 -0.46456 1.78741 0.72377 -0.11217 2.09077 
0.72743 -0.17315 2.00839 0.72774 -0.51248 1.77968 0.73235 -0.36403 1.84977 
0.73344 -0.85637 1.77308 0.73344 -0.56209 1.77308 0.73454 -0.26378 1.92483 
0.73714 -0.09518 2.15465 0.73768 -0.8076 1.76876 0.73768 -0.61086 1.76876 
0.74014 -0.75836 1.76605 0.74014 -0.66011 1.76605 0.74095 -0.70923 1.76515 
0.74318 -0.41576 1.83541 0.74592 -0.21577 1.9894 0.74716 -0.08098 2.21981 
0.74934 -0.30841 1.90962 0.75184 -0.17088 2.05604 0.75257 -0.46324 1.82587 
0.76014 -0.51132 1.81782 0.76254 -0.25963 1.97153 0.76294 -0.35872 1.89352 
0.76597 -0.85762 1.81119 0.76597 -0.56084 1.81119 0.76733 -0.15217 2.11908 
0.76986 -0.80772 1.80614 0.76986 -0.61075 1.80614 0.77074 -0.21326 2.03675 
0.77237 -0.75854 1.80346 0.77237 -0.65993 1.80346 0.77237 -0.65993 3.06996 
0.77301 -0.70923 1.80232 0.77417 -0.41033 1.87876 0.77723 -0.30462 1.95484 
0.7796 -1.2823 2.68934 0.7796 -0.13616 2.18408 0.78299 -0.46254 1.86569 
0.78781 -0.25715 2.01842 0.78833 -0.12307 2.24979 0.79063 -0.51065 1.85751 
0.79126 -0.35466 1.93853 0.79335 -0.21218 2.08524 0.79671 -0.85849 1.85108 
0.79671 -0.55998 1.85108 0.80067 -0.80854 1.84589 0.80067 -0.60992 1.84589 
0.80067 -0.60992 3.02753 0.80258 -0.75859 1.84222 0.80258 -0.75859 3.03121 
0.80258 -0.65987 1.84222 0.80258 -0.65987 3.03121 0.80291 -0.30197 2.00142 
0.80295 -0.40575 1.9237 0.80321 -0.70923 1.84101 0.80321 -0.70923 3.03241 
0.80787 -1.22374 2.72415 0.80787 -0.19472 2.14927 0.81086 -1.16271 2.80665 
0.81086 -0.25576 2.06677 0.81225 -0.45774 1.9104 0.81792 -0.35121 1.98635 
0.81866 -1.23883 2.6588 0.81866 -0.17964 2.21462 0.81914 -0.90799 1.89865 
0.81914 -0.51048 1.89865 0.82533 -0.85874 1.89222 0.82533 -0.55973 1.89222 
0.82631 -1.11798 2.82418 0.82631 -0.30048 2.04924 0.82946 -0.80911 1.88715 
0.82946 -0.80911 2.98628 0.82946 -0.60935 1.88715 0.82946 -0.60935 2.98628 
0.83005 -0.40217 1.97117 0.83097 -0.1734 2.28713 0.83147 -1.16285 2.75747 
0.83147 -0.70923 1.88114 0.83147 -0.70923 2.99228 0.83147 -0.25561 2.11595 
0.83151 -0.75923 1.88345 0.83151 -0.75923 2.98997 0.83151 -0.65923 1.88345 
0.83151 -0.65923 2.98997 0.83874 -0.17007 2.36046 0.8398 -0.9641 2.91607 
0.8398 -0.45436 1.95735 0.8417 -1.06898 2.83936 0.8417 -0.34949 2.03406 
0.84461 -1.17941 2.69278 0.84461 -0.23905 2.18064 0.84711 -0.91142 1.94526 
0.84711 -0.91142 2.92816 0.84711 -0.50705 1.94526 0.84737 -1.11831 2.77526 
0.84737 -0.30015 2.09816 0.85144 -0.85912 1.93414 0.85144 -0.85912 2.93928 
0.85144 -0.55934 1.93414 0.85144 -0.55934 2.93928 0.85467 -1.01895 2.85338 
0.85467 -0.39952 2.02004 0.85565 -0.80945 1.92895 0.85565 -0.80945 2.94447 
0.85565 -0.60901 1.92895 0.85565 -0.60901 2.94447 0.85771 -0.75929 1.92502 
0.85771 -0.75929 2.9484 0.85771 -0.65918 1.92502 0.85771 -0.65918 2.9484 
0.85773 -0.70923 1.92261 0.85773 -0.70923 2.95081 0.85926 -1.18634 2.62124 
0.85926 -0.23213 2.25218 0.86321 -1.06963 2.79024 0.86321 -0.34883 2.08319 
0.86492 -0.96698 2.00604 0.86492 -0.96698 2.86738 0.86492 -0.45148 2.00604 
0.86603 -1.11748 2.72539 0.86603 -0.30098 2.14804 0.86917 -1.19105 2.54809 
0.86917 -0.22742 2.32533 0.87257 -0.91425 1.99333 0.87257 -0.91425 2.88009 
0.87257 -0.50422 1.99333 0.87257 -0.50422 2.88009 0.87414 -0.22506 2.39848 
0.87414 -0.22506 2.47495 0.87655 -1.01969 2.80451 0.87655 -0.39878 2.06892 
0.87742 -0.86212 1.98201 0.87742 -0.86212 2.89142 0.87742 -0.55635 1.98201 
0.87742 -0.55635 2.89142 0.87975 -0.80955 1.97199 0.87975 -0.80955 2.90144 
0.87975 -0.60891 1.97199 0.87975 -0.60891 2.90144 0.88192 -0.70923 1.96531 
0.88192 -0.70923 2.90811 0.88195 -0.75946 1.96806 0.88195 -0.75946 2.90536 
0.88195 -0.65901 1.96806 0.88195 -0.65901 2.90536 0.88222 -1.06902 2.74041 
0.88222 -0.34945 2.13301 0.88281 -1.12539 2.65458 0.88281 -0.29307 2.21884 
0.8873 -0.96914 2.05573 0.8873 -0.96914 2.81769 0.8873 -0.44933 2.05573 
0.89486 -1.13107 2.58261 0.89486 -0.28739 2.29081 0.89544 -0.91647 2.04271 
0.89544 -0.91647 2.83071 0.89544 -0.50199 2.04271 0.89544 -0.50199 2.83071 
0.89592 -1.01954 2.11885 0.89592 -1.01954 2.75457 0.89592 -0.39893 2.11885 
0.89687 -1.07036 2.69207 0.89687 -0.34811 2.18136 0.90092 -0.86462 2.0315 
0.90092 -0.86462 2.84192 0.90092 -0.55385 2.0315 0.90092 -0.55385 2.84192 
0.90211 -1.13449 2.36357 0.90211 -1.13449 2.50986 0.90211 -0.28397 2.36357 
0.90211 -0.28397 2.50986 0.90374 -0.81206 2.02116 0.90374 -0.81206 2.85226 
0.90374 -0.60641 2.02116 0.90374 -0.60641 2.85226 0.90394 -0.75951 2.01201 
0.90394 -0.75951 2.86141 0.90394 -0.65896 2.01201 0.90394 -0.65896 2.86141 
0.90399 -0.70923 2.00916 0.90399 -0.70923 2.86427 0.90453 -1.13563 2.43671 
0.90453 -0.28283 2.43671 0.90708 -0.96918 2.10559 0.90708 -0.96918 2.76783 
0.90708 -0.44929 2.10559 0.90708 -0.44929 2.76783 0.91106 -1.02101 2.16697 
0.91106 -1.02101 2.70646 0.91106 -0.39745 2.16697 0.91106 -0.39745 2.70646 
0.91147 -1.07723 2.25287 0.91147 -1.07723 2.62056 0.91147 -0.34123 2.25287 
0.91147 -0.34123 2.62056 0.91566 -0.91808 2.09327 0.91566 -0.91808 2.78016 
0.91566 -0.50039 2.09327 0.91566 -0.50039 2.78016 0.92133 -1.08186 2.32582 
0.92133 -1.08186 2.5476 0.92133 -0.33661 2.32582 0.92133 -0.33661 2.5476 
0.92164 -0.86639 2.08192 0.92164 -0.86639 2.7915 0.92164 -0.55208 2.08192 
0.92164 -0.55208 2.7915 0.92272 -0.97052 2.15333 0.92272 -0.97052 2.72009 
0.92272 -0.44794 2.15333 0.92272 -0.44794 2.72009 0.92388 -1.02169 2.21577 
0.92388 -1.02169 2.65765 0.92388 -0.70923 2.05403 0.92388 -0.70923 2.81939 
0.92388 -0.39677 2.21577 0.92388 -0.39677 2.65765 0.92501 -0.81425 2.07158 
0.92501 -0.81425 2.80185 0.92501 -0.60421 2.07158 0.92501 -0.60421 2.80185 
0.92576 -0.76182 2.06227 0.92576 -0.76182 2.81115 0.92576 -0.65665 2.06227 
0.92576 -0.65665 2.81115 0.92628 -1.08418 2.39893 0.92628 -1.08418 2.4745 
0.92628 -0.33429 2.39893 0.92628 -0.33429 2.4745 0.93178 -0.9195 2.14077 
0.93178 -0.9195 2.73265 0.93178 -0.49897 2.14077 0.93178 -0.49897 2.73265 
0.93606 -0.97141 2.20206 0.93606 -0.97141 2.67136 0.93606 -0.44705 2.20206 
0.93606 -0.44705 2.67136 0.93638 -1.02722 2.28814 0.93638 -1.02722 2.58528 
0.93638 -0.39125 2.28814 0.93638 -0.39125 2.58528 0.93819 -0.86668 2.12849 
0.93819 -0.86668 2.74494 0.93819 -0.55179 2.12849 0.93819 -0.55179 2.74494 
0.94154 -0.70923 2.09982 0.94154 -0.70923 2.7736 0.94196 -0.81454 2.11793 
0.94196 -0.81454 2.75549 0.94196 -0.60392 2.11793 0.94196 -0.60392 2.75549 
0.94306 -0.76186 2.10828 0.94306 -0.76186 2.76515 0.94306 -0.65661 2.10828 
0.94306 -0.65661 2.76515 0.94381 -1.03102 2.36131 0.94381 -1.03102 2.51211 
0.94381 -0.38745 2.36131 0.94381 -0.38745 2.51211 0.94555 -0.92038 2.18903 
0.94555 -0.92038 2.6844 0.94555 -0.49808 2.18903 0.94555 -0.49808 2.6844 
0.9465 -1.03194 2.43671 0.9465 -0.38653 2.43671 0.94693 -0.97169 2.25113 
0.94693 -0.97169 2.62229 0.94693 -0.44678 2.25113 0.94693 -0.44678 2.62229 
0.9525 -0.86772 2.17666 0.9525 -0.86772 2.69677 0.9525 -0.55075 2.17666 
0.9525 -0.55075 2.69677 0.95661 -0.81458 2.16506 0.95661 -0.81458 2.70836 
0.95661 -0.60389 2.16506 0.95661 -0.60389 2.70836 0.95694 -0.70923 2.14643 
0.95694 -0.70923 2.727 0.95694 -0.92074 2.2379 0.95694 -0.92074 2.63552 
0.95694 -0.49773 2.2379 0.95694 -0.49773 2.63552 0.95704 -0.9764 2.32404 
0.95704 -0.9764 2.54938 0.95704 -0.44207 2.32404 0.95704 -0.44207 2.54938 
0.95815 -0.76198 2.15534 0.95815 -0.76198 2.71808 0.95815 -0.65648 2.15534 
0.95815 -0.65648 2.71808 0.96257 -0.97761 2.39892 0.96257 -0.97761 2.4745 
0.96257 -0.44086 2.39892 0.96257 -0.44086 2.4745 0.96447 -0.8683 2.22576 
0.96447 -0.8683 2.64766 0.96447 -0.55016 2.22576 0.96447 -0.55016 2.64766 
0.96593 -0.92056 2.28728 0.96593 -0.92056 2.58614 0.96593 -0.49791 2.28728 
0.96593 -0.49791 2.58614 0.9691 -0.81519 2.21396 0.9691 -0.81519 2.65946 
0.9691 -0.60328 2.21396 0.9691 -0.60328 2.65946 0.97003 -0.70923 2.19373 
0.97003 -0.70923 2.67969 0.97083 -0.76202 2.20283 0.97083 -0.76202 2.67059 
0.97083 -0.65644 2.20283 0.97083 -0.65644 2.67059 0.97396 -0.86827 2.27512 
0.97396 -0.86827 2.5983 0.97396 -0.55019 2.27512 0.97396 -0.55019 2.5983 
0.97415 -0.92236 2.36179 0.97415 -0.92236 2.51164 0.97415 -0.49611 2.36179 
0.97415 -0.49611 2.51164 0.97689 -0.92296 2.43671 0.97689 -0.49551 2.43671 
0.97912 -0.81552 2.26343 0.97912 -0.81552 2.60999 0.97912 -0.60294 2.26343 
0.97912 -0.60294 2.60999 0.98079 -0.86852 2.32408 0.98079 -0.86852 2.54935 
0.98079 -0.70923 2.24162 0.98079 -0.70923 2.6318 0.98079 -0.54994 2.32408 
0.98079 -0.54994 2.54935 0.9814 -0.76246 2.25225 0.9814 -0.76246 2.62117 
0.9814 -0.65601 2.25225 0.9814 -0.65601 2.62117 0.98631 -0.86973 2.39895 
0.98631 -0.86973 2.47447 0.98631 -0.54873 2.39895 0.98631 -0.54873 2.47447 
0.98648 -0.81579 2.31224 0.98648 -0.81579 2.56118 0.98648 -0.60267 2.31224 
0.98648 -0.60267 2.56118 0.98918 -0.70923 2.28998 0.98918 -0.70923 2.58344 
0.98928 -0.76249 2.30077 0.98928 -0.76249 2.57265 0.98928 -0.65597 2.30077 
0.98928 -0.65597 2.57265 0.99144 -0.81581 2.36135 0.99144 -0.81581 2.51207 
0.99144 -0.60266 2.36135 0.99144 -0.60266 2.51207 0.99427 -0.81611 2.43671 
0.99427 -0.60235 2.43671 0.99479 -0.7626 2.34989 0.99479 -0.7626 2.52353 
0.99479 -0.65587 2.34989 0.99479 -0.65587 2.52353 0.99518 -0.70923 2.33869 
0.99518 -0.70923 2.53473 0.99786 -0.76263 2.39895 0.99786 -0.76263 2.47447 
0.99786 -0.65583 2.39895 0.99786 -0.65583 2.47447 0.9988 -0.70923 2.38764 
0.9988 -0.70923 2.48578 1 -0.70923 2.43671 -1 -1.40433 1.24601 
-0.9988 -1.40433 1.19694 -0.9988 -1.40433 1.29507 -0.99786 -1.45773 1.20824 
-0.99786 -1.45773 1.28377 -0.99786 -1.35093 1.20824 -0.99786 -1.35093 1.28377 
-0.99518 -1.40433 1.14799 -0.99518 -1.40433 1.34402 -0.99479 -1.45769 1.15919 
-0.99479 -1.45769 1.33282 -0.99479 -1.35096 1.15919 -0.99479 -1.35096 1.33282 
-0.99427 -1.51121 1.24601 -0.99427 -1.29745 1.24601 -0.99144 -1.5109 1.17065 
-0.99144 -1.5109 1.32136 -0.99144 -1.29775 1.17065 -0.99144 -1.29775 1.32136 
-0.98928 -1.45759 1.11006 -0.98928 -1.45759 1.38195 -0.98928 -1.35107 1.11006 
-0.98928 -1.35107 1.38195 -0.98918 -1.40433 1.09927 -0.98918 -1.40433 1.39274 
-0.98648 -1.51089 1.12153 -0.98648 -1.51089 1.37048 -0.98648 -1.29777 1.12153 
-0.98648 -1.29777 1.37048 -0.98631 -1.56483 1.20824 -0.98631 -1.56483 1.28377 
-0.98631 -1.24383 1.20824 -0.98631 -1.24383 1.28377 -0.9814 -1.45755 1.06155 
-0.9814 -1.45755 1.43046 -0.9814 -1.3511 1.06155 -0.9814 -1.3511 1.43046 
-0.98079 -1.56362 1.13337 -0.98079 -1.56362 1.35864 -0.98079 -1.40433 1.05091 
-0.98079 -1.40433 1.4411 -0.98079 -1.24504 1.13337 -0.98079 -1.24504 1.35864 
-0.97912 -1.51062 1.07272 -0.97912 -1.51062 1.41929 -0.97912 -1.29804 1.07272 
-0.97912 -1.29804 1.41929 -0.97689 -1.61805 1.24601 -0.97689 -1.1906 1.24601 
-0.97415 -1.61745 1.17108 -0.97415 -1.61745 1.32093 -0.97415 -1.1912 1.17108 
-0.97415 -1.1912 1.32093 -0.97396 -1.56337 1.08441 -0.97396 -1.56337 1.4076 
-0.97396 -1.24529 1.08441 -0.97396 -1.24529 1.4076 -0.97083 -1.45712 1.01212 
-0.97083 -1.45712 1.47989 -0.97083 -1.35154 1.01212 -0.97083 -1.35154 1.47989 
-0.97003 -1.40433 1.00302 -0.97003 -1.40433 1.48899 -0.9691 -1.51028 1.02326 
-0.9691 -1.51028 1.46875 -0.9691 -1.29837 1.02326 -0.9691 -1.29837 1.46875 
-0.96593 -1.61565 1.09658 -0.96593 -1.61565 1.39543 -0.96593 -1.193 1.09658 
-0.96593 -1.193 1.39543 -0.96447 -1.5634 1.03506 -0.96447 -1.5634 1.45695 
-0.96447 -1.24526 1.03506 -0.96447 -1.24526 1.45695 -0.96257 -1.6727 1.20822 
-0.96257 -1.6727 1.28379 -0.96257 -1.13595 1.20822 -0.96257 -1.13595 1.28379 
-0.95815 -1.45708 0.96463 -0.95815 -1.45708 1.52738 -0.95815 -1.35158 0.96463 
-0.95815 -1.35158 1.52738 -0.95704 -1.67149 1.13333 -0.95704 -1.67149 1.35868 
-0.95704 -1.13716 1.13333 -0.95704 -1.13716 1.35868 -0.95694 -1.61583 1.0472 
-0.95694 -1.61583 1.44481 -0.95694 -1.19282 1.0472 -0.95694 -1.19282 1.44481 
-0.95694 -1.40433 0.95572 -0.95694 -1.40433 1.53629 -0.95661 -1.50967 0.97435 
-0.95661 -1.50967 1.51766 -0.95661 -1.29898 0.97435 -0.95661 -1.29898 1.51766 
-0.9525 -1.56281 0.98595 -0.9525 -1.56281 1.50606 -0.9525 -1.24584 0.98595 
-0.9525 -1.24584 1.50606 -0.94693 -1.66678 1.06042 -0.94693 -1.66678 1.43159 
-0.94693 -1.14187 1.06042 -0.94693 -1.14187 1.43159 -0.9465 -1.72703 1.24601 
-0.9465 -1.08162 1.24601 -0.94555 -1.61548 0.99832 -0.94555 -1.61548 1.49369 
-0.94555 -1.19318 0.99832 -0.94555 -1.19318 1.49369 -0.94381 -1.72611 1.17061 
-0.94381 -1.72611 1.3214 -0.94381 -1.08254 1.17061 -0.94381 -1.08254 1.3214 
-0.94306 -1.45695 0.91757 -0.94306 -1.45695 1.57444 -0.94306 -1.3517 0.91757 
-0.94306 -1.3517 1.57444 -0.94196 -1.50964 0.92722 -0.94196 -1.50964 1.56479 
-0.94196 -1.29902 0.92722 -0.94196 -1.29902 1.56479 -0.94154 -1.40433 0.90912 
-0.94154 -1.40433 1.58289 -0.93819 -1.56177 0.93778 -0.93819 -1.56177 1.55423 
-0.93819 -1.24688 0.93778 -0.93819 -1.24688 1.55423 -0.93638 -1.72231 1.09743 
-0.93638 -1.72231 1.39458 -0.93638 -1.08634 1.09743 -0.93638 -1.08634 1.39458 
-0.93606 -1.66651 1.01136 -0.93606 -1.66651 1.48065 -0.93606 -1.14215 1.01136 
-0.93606 -1.14215 1.48065 -0.93178 -1.61459 0.95007 -0.93178 -1.61459 1.54194 
-0.93178 -1.19406 0.95007 -0.93178 -1.19406 1.54194 -0.92628 -1.77927 1.20822 
-0.92628 -1.77927 1.28379 -0.92628 -1.02938 1.20822 -0.92628 -1.02938 1.28379 
-0.92576 -1.45691 0.87157 -0.92576 -1.45691 1.62044 -0.92576 -1.35174 0.87157 
-0.92576 -1.35174 1.62044 -0.92501 -1.50935 0.88087 -0.92501 -1.50935 1.61114 
-0.92501 -1.29931 0.88087 -0.92501 -1.29931 1.61114 -0.92388 -1.71679 1.02506 
-0.92388 -1.71679 1.46695 -0.92388 -1.40433 0.86332 -0.92388 -1.40433 1.62869 
-0.92388 -1.09187 1.02506 -0.92388 -1.09187 1.46695 -0.92272 -1.66562 0.96262 
-0.92272 -1.66562 1.52939 -0.92272 -1.14304 0.96262 -0.92272 -1.14304 1.52939 
-0.92164 -1.56148 0.89121 -0.92164 -1.56148 1.6008 -0.92164 -1.24717 0.89121 
-0.92164 -1.24717 1.6008 -0.92133 -1.77695 1.13511 -0.92133 -1.77695 1.3569 
-0.92133 -1.0317 1.13511 -0.92133 -1.0317 1.3569 -0.91566 -1.61317 0.90256 
-0.91566 -1.61317 1.58945 -0.91566 -1.19548 0.90256 -0.91566 -1.19548 1.58945 
-0.91147 -1.77233 1.06216 -0.91147 -1.77233 1.42985 -0.91147 -1.03633 1.06216 
-0.91147 -1.03633 1.42985 -0.91106 -1.71611 0.97626 -0.91106 -1.71611 1.51575 
-0.91106 -1.09255 0.97626 -0.91106 -1.09255 1.51575 -0.90708 -1.66427 0.91488 
-0.90708 -1.66427 1.57713 -0.90708 -1.14438 0.91488 -0.90708 -1.14438 1.57713 
-0.90453 -1.83073 1.24601 -0.90453 -0.97793 1.24601 -0.90399 -1.40433 0.81845 
-0.90394 -1.4546 0.8213 -0.90394 -1.35405 0.8213 -0.90374 -1.50715 0.83045 
-0.90374 -1.3015 0.83045 -0.90374 -1.3015 1.66156 -0.90211 -1.82959 1.17286 
-0.90211 -1.82959 1.31915 -0.90211 -0.97907 1.17286 -0.90211 -0.97907 1.31915 
-0.90092 -1.55971 0.84079 -0.90092 -1.55971 1.65122 -0.90092 -1.24894 0.84079 
-0.90092 -1.24894 1.65122 -0.89687 -1.76545 0.99065 -0.89687 -1.76545 1.50136 
-0.89687 -1.0432 0.99065 -0.89687 -1.0432 1.50136 -0.89592 -1.71463 0.92814 
-0.89592 -1.71463 1.56387 -0.89592 -1.09402 0.92814 -0.89592 -1.09402 1.56387 
-0.89544 -1.61157 0.85201 -0.89544 -1.61157 1.64 -0.89544 -1.19709 0.85201 
-0.89544 -1.19709 1.64 -0.89486 -1.82617 1.10011 -0.89486 -1.82617 1.3919 
-0.89486 -0.98249 1.10011 -0.89486 -0.98249 1.3919 -0.8873 -1.66423 0.86503 
-0.8873 -1.66423 1.62698 -0.8873 -1.14442 0.86503 -0.8873 -1.14442 1.62698 
-0.88281 -1.82049 1.02813 -0.88281 -1.82049 1.46388 -0.88281 -0.98817 1.02813 
-0.88281 -0.98817 1.46388 -0.88222 -1.76411 0.94231 -0.88222 -1.76411 1.5497 
-0.88222 -1.04454 0.94231 -0.88222 -1.04454 1.5497 -0.88195 -1.45455 0.77735 
-0.88195 -1.3541 0.77735 -0.88192 -1.40433 0.77461 -0.87975 -1.50465 0.78128 
-0.87975 -1.30401 0.78128 -0.87742 -1.55721 0.7913 -0.87742 -1.25144 0.7913 
-0.87655 -1.71478 0.87821 -0.87655 -1.71478 1.6138 -0.87655 -1.09387 0.87821 
-0.87655 -1.09387 1.6138 -0.87414 -1.8885 1.20777 -0.87414 -1.8885 1.28424 
-0.87414 -0.92016 1.20777 -0.87414 -0.92016 1.28424 -0.87257 -1.60934 0.80263 
-0.87257 -1.19931 0.80263 -0.86917 -1.88614 1.13463 -0.86917 -1.88614 1.35738 
-0.86917 -0.92251 1.13463 -0.86917 -0.92251 1.35738 -0.86603 -1.81258 0.95733 
-0.86603 -1.81258 1.53468 -0.86603 -0.99608 0.95733 -0.86603 -0.99608 1.53468 
-0.86492 -1.66208 0.81533 -0.86492 -1.14658 0.81533 -0.86492 -1.14658 1.67668 
-0.86321 -1.76473 0.89248 -0.86321 -1.76473 1.59953 -0.86321 -1.04393 0.89248 
-0.86321 -1.04393 1.59953 -0.85926 -1.88143 1.06147 -0.85926 -1.88143 1.43054 
-0.85926 -0.92722 1.06147 -0.85926 -0.92722 1.43054 -0.85773 -1.40433 0.7319 
-0.85771 -1.45438 0.73432 -0.85771 -1.35427 0.73432 -0.85565 -1.50455 0.73824 
-0.85565 -1.30411 0.73824 -0.85467 -1.71404 0.82933 -0.85467 -1.09461 0.82933 
-0.85467 -1.09461 1.66268 -0.85144 -1.55422 0.74344 -0.85144 -1.25444 0.74344 
-0.84737 -1.81341 0.90745 -0.84737 -1.81341 1.58456 -0.84737 -0.99525 0.90745 
-0.84737 -0.99525 1.58456 -0.84711 -1.60651 0.75456 -0.84711 -1.20214 0.75456 
-0.84461 -1.87451 0.98994 -0.84461 -1.87451 1.50207 -0.84461 -0.93415 0.98994 
-0.84461 -0.93415 1.50207 -0.8417 -1.76407 0.84336 -0.8417 -1.04458 0.84336 
-0.8417 -1.04458 1.64865 -0.84119 -1.94507 1.24601 -0.84119 -0.86359 1.24601 
-0.8398 -1.6592 0.76665 -0.8398 -1.14946 0.76665 -0.83874 -1.94349 1.16976 
-0.83874 -1.94349 1.32225 -0.83874 -0.86516 1.16976 -0.83874 -0.86516 1.32225 
-0.83151 -1.45433 0.69274 -0.83151 -1.35433 0.69274 -0.83147 -1.85795 0.92525 
-0.83147 -1.85795 1.56676 -0.83147 -1.40433 0.69043 -0.83147 -0.95071 0.92525 
-0.83147 -0.95071 1.56676 -0.83097 -1.94016 1.09643 -0.83097 -1.94016 1.39558 
-0.83097 -0.86849 1.09643 -0.83097 -0.86849 1.39558 -0.83005 -1.71139 0.78047 
-0.83005 -1.09727 0.78047 -0.82946 -1.50421 0.69644 -0.82946 -1.30445 0.69644 
-0.82631 -1.81308 0.85853 -0.82631 -1.81308 1.63348 -0.82631 -0.99558 0.85853 
-0.82631 -0.99558 1.63348 -0.82533 -1.55383 0.70151 -0.82533 -1.25482 0.70151 
-0.81914 -1.60308 0.70795 -0.81914 -1.20557 0.70795 -0.81866 -1.93392 1.02391 
-0.81866 -1.93392 1.4681 -0.81866 -0.87473 1.02391 -0.81866 -0.87473 1.4681 
-0.81792 -1.76235 0.79565 -0.81792 -1.0463 0.79565 -0.81225 -1.65582 0.71969 
-0.81225 -1.15283 0.71969 -0.81086 -1.8578 0.87606 -0.81086 -1.8578 1.61595 
-0.81086 -0.95085 0.87606 -0.81086 -0.95085 1.61595 -0.80787 -1.91884 0.95856 
-0.80787 -1.91884 1.53345 -0.80787 -0.88982 0.95856 -0.80787 -0.88982 1.53345 
-0.80321 -1.40433 0.65031 -0.80296 -0.80952 1.20777 -0.80296 -0.80952 1.28424 
-0.80295 -1.70781 0.733 -0.80295 -1.10084 0.733 -0.80291 -1.81159 0.81071 
-0.80291 -0.99707 0.81071 -0.80291 -0.99707 1.6813 -0.80258 -1.45369 0.65151 
-0.80258 -1.35497 0.65151 -0.80067 -1.50364 0.65519 -0.80067 -1.30502 0.65519 
-0.79855 -0.81325 1.13218 -0.79855 -0.81325 1.35983 -0.79671 -1.55358 0.66037 
-0.79671 -1.25507 0.66037 -0.79335 -1.90138 0.89454 -0.79335 -1.90138 1.59747 
-0.79335 -0.90728 0.89454 -0.79335 -0.90728 1.59747 -0.79126 -1.7589 0.74783 
-0.79126 -1.04975 0.74783 -0.79063 -1.60291 0.66681 -0.79063 -1.20574 0.66681 
-0.78833 -0.81816 1.05908 -0.78833 -0.81816 1.43293 -0.78781 -1.85641 0.82771 
-0.78781 -0.95224 0.82771 -0.78781 -0.95224 1.6643 -0.78299 -1.65102 0.67499 
-0.78299 -1.15763 0.67499 -0.7796 -0.83126 0.99338 -0.7796 -0.83126 1.49863 
-0.77723 -1.80894 0.76413 -0.77723 -0.99971 0.76413 -0.77417 -1.70323 0.68805 
-0.77417 -1.10542 0.68805 -0.77301 -1.40433 0.61161 -0.77237 -1.45363 0.61275 
-0.77237 -1.35502 0.61275 -0.77074 -1.9003 0.84604 -0.77074 -0.90836 0.84604 
-0.77074 -0.90836 1.64597 -0.76986 -1.50281 0.61543 -0.76986 -1.30584 0.61543 
-0.76733 -0.84726 0.92838 -0.76733 -0.84726 1.56363 -0.76597 -1.25594 0.62048 
-0.76294 -1.75484 0.70281 -0.76294 -1.05381 0.70281 -0.76254 -1.85393 0.78083 
-0.76254 -0.95472 0.78083 -0.76249 -0.75733 1.24601 -0.76031 -0.75918 1.17041 
-0.76031 -0.75918 1.3216 -0.76014 -1.20641 0.62712 -0.75378 -0.76472 1.09525 
-0.75378 -0.76472 1.39676 -0.75257 -1.15834 0.63517 -0.75184 -1.94268 0.86533 
-0.75184 -0.86597 0.86533 -0.75184 -0.86597 1.62668 -0.74934 -1.80515 0.71891 
-0.74934 -1.0035 0.71891 -0.74716 -0.77607 1.0291 -0.74716 -0.77607 1.46291 
-0.74592 -1.89779 0.79869 -0.74592 -0.91086 0.79869 -0.74592 -0.91086 1.69332 
-0.74318 -1.11086 0.6447 -0.74014 -1.3552 0.57534 -0.73768 -1.30596 0.57805 
-0.73714 -0.79027 0.96394 -0.73714 -0.79027 1.52807 -0.73454 -1.84978 0.73412 
-0.73454 -0.95887 0.73412 -0.73344 -1.25719 0.58237 -0.73235 -1.05913 0.65907 
-0.72774 -1.20758 0.58898 -0.72743 -1.94041 0.81768 -0.72743 -0.86824 0.81768 
-0.72743 -0.86824 1.67433 -0.72377 -0.80727 0.90006 -0.72377 -0.80727 1.59195 
-0.7201 -1.15965 0.5967 -0.71959 -0.71098 1.2078 -0.71959 -0.71098 1.28421 
-0.71933 -1.00843 0.67519 -0.71834 -1.89396 0.75179 -0.71834 -0.91469 0.75179 
-0.71519 -0.71472 1.13223 -0.71519 -0.71472 1.35978 -0.71082 -1.11208 0.60621 
-0.70937 -0.72263 1.06689 -0.70937 -0.72263 1.42512 -0.70711 -0.82698 0.83776 
-0.70711 -0.82698 1.65425 -0.70484 -0.96367 0.6901 -0.70144 -0.73505 1.00094 
-0.70144 -0.73505 1.49107 -0.70019 -1.93715 0.77078 -0.70019 -0.87151 0.77078 
-0.69352 -1.20924 0.55249 -0.68995 -0.7504 0.9356 -0.68995 -0.7504 1.55641 
-0.68862 -1.88867 0.70637 -0.68862 -0.91999 0.70637 -0.68023 -0.8299 0.79069 
-0.68023 -0.8299 1.70132 -0.67524 -0.76848 0.87217 -0.67524 -0.76848 1.61984 
-0.67085 -1.93208 0.725 -0.67085 -0.87658 0.725 -0.65935 -0.79045 0.81193 
-0.65935 -0.79045 1.68008 -0.63957 -0.71356 0.90868 -0.63957 -0.71356 1.58333 
-0.62553 -0.7336 0.84746 -0.62553 -0.7336 1.64455 0.62553 -0.7336 0.84746 
0.62553 -0.7336 1.64455 0.63957 -0.71356 0.90868 0.63957 -0.71356 1.58333 
0.65935 -0.79045 0.81193 0.65935 -0.79045 1.68008 0.67085 -1.93208 0.725 
0.67085 -0.87658 0.725 0.67524 -0.76848 0.87217 0.67524 -0.76848 1.61984 
0.68023 -0.8299 0.79069 0.68023 -0.8299 1.70132 0.68862 -1.88867 0.70637 
0.68862 -0.91999 0.70637 0.68995 -0.7504 0.9356 0.68995 -0.7504 1.55641 
0.69352 -1.20924 0.55249 0.70019 -1.93715 0.77078 0.70019 -0.87151 0.77078 
0.70144 -0.73505 1.00094 0.70144 -0.73505 1.49107 0.70484 -0.96367 0.6901 
0.70711 -0.82698 0.83776 0.70711 -0.82698 1.65425 0.70937 -0.72263 1.06689 
0.70937 -0.72263 1.42512 0.71082 -1.11208 0.60621 0.71519 -0.71472 1.13223 
0.71519 -0.71472 1.35978 0.71834 -1.89396 0.75179 0.71834 -0.91469 0.75179 
0.71933 -1.00843 0.67519 0.71959 -0.71098 1.2078 0.71959 -0.71098 1.28421 
0.7201 -1.15965 0.5967 0.72377 -0.80727 0.90006 0.72377 -0.80727 1.59195 
0.72743 -1.94041 0.81768 0.72743 -0.86824 0.81768 0.72743 -0.86824 1.67433 
0.72774 -1.20758 0.58898 0.73235 -1.05913 0.65907 0.73344 -1.25719 0.58237 
0.73454 -1.84978 0.73412 0.73454 -0.95887 0.73412 0.73714 -0.79027 0.96394 
0.73714 -0.79027 1.52807 0.73768 -1.30596 0.57805 0.74014 -1.3552 0.57534 
0.74318 -1.11086 0.6447 0.74592 -1.89779 0.79869 0.74592 -0.91086 0.79869 
0.74592 -0.91086 1.69332 0.74716 -0.77607 1.0291 0.74716 -0.77607 1.46291 
0.74934 -1.80515 0.71891 0.74934 -1.0035 0.71891 0.75184 -1.94268 0.86533 
0.75184 -0.86597 0.86533 0.75184 -0.86597 1.62668 0.75257 -1.15834 0.63517 
0.75378 -0.76472 1.09525 0.75378 -0.76472 1.39676 0.76014 -1.20641 0.62712 
0.76031 -0.75918 1.17041 0.76031 -0.75918 1.3216 0.76249 -0.75733 1.24601 
0.76254 -1.85393 0.78083 0.76254 -0.95472 0.78083 0.76294 -1.75484 0.70281 
0.76294 -1.05381 0.70281 0.76597 -1.25594 0.62048 0.76733 -0.84726 0.92838 
0.76733 -0.84726 1.56363 0.76986 -1.50281 0.61543 0.76986 -1.30584 0.61543 
0.77074 -1.9003 0.84604 0.77074 -0.90836 0.84604 0.77074 -0.90836 1.64597 
0.77237 -1.45363 0.61275 0.77237 -1.35502 0.61275 0.77301 -1.40433 0.61161 
0.77417 -1.70323 0.68805 0.77417 -1.10542 0.68805 0.77723 -1.80894 0.76413 
0.77723 -0.99971 0.76413 0.7796 -0.83126 0.99338 0.7796 -0.83126 1.49863 
0.78299 -1.65102 0.67499 0.78299 -1.15763 0.67499 0.78781 -1.85641 0.82771 
0.78781 -0.95224 0.82771 0.78781 -0.95224 1.6643 0.78833 -0.81816 1.05908 
0.78833 -0.81816 1.43293 0.79063 -1.60291 0.66681 0.79063 -1.20574 0.66681 
0.79126 -1.7589 0.74783 0.79126 -1.04975 0.74783 0.79335 -1.90138 0.89454 
0.79335 -1.90138 1.59747 0.79335 -0.90728 0.89454 0.79335 -0.90728 1.59747 
0.79671 -1.55358 0.66037 0.79671 -1.25507 0.66037 0.79855 -0.81325 1.13218 
0.79855 -0.81325 1.35983 0.80067 -1.50364 0.65519 0.80067 -1.30502 0.65519 
0.80258 -1.45369 0.65151 0.80258 -1.35497 0.65151 0.80291 -1.81159 0.81071 
0.80291 -0.99707 0.81071 0.80291 -0.99707 1.6813 0.80295 -1.70781 0.733 
0.80295 -1.10084 0.733 0.80296 -0.80952 1.20777 0.80296 -0.80952 1.28424 
0.80321 -1.40433 0.65031 0.80787 -1.91884 0.95856 0.80787 -1.91884 1.53345 
0.80787 -0.88982 0.95856 0.80787 -0.88982 1.53345 0.81086 -1.8578 0.87606 
0.81086 -1.8578 1.61595 0.81086 -0.95085 0.87606 0.81086 -0.95085 1.61595 
0.81225 -1.65582 0.71969 0.81225 -1.15283 0.71969 0.81792 -1.76235 0.79565 
0.81792 -1.0463 0.79565 0.81866 -1.93392 1.02391 0.81866 -1.93392 1.4681 
0.81866 -0.87473 1.02391 0.81866 -0.87473 1.4681 0.81914 -1.60308 0.70795 
0.81914 -1.20557 0.70795 0.82533 -1.55383 0.70151 0.82533 -1.25482 0.70151 
0.82631 -1.81308 0.85853 0.82631 -1.81308 1.63348 0.82631 -0.99558 0.85853 
0.82631 -0.99558 1.63348 0.82946 -1.50421 0.69644 0.82946 -1.30445 0.69644 
0.83005 -1.71139 0.78047 0.83005 -1.09727 0.78047 0.83097 -1.94016 1.09643 
0.83097 -1.94016 1.39558 0.83097 -0.86849 1.09643 0.83097 -0.86849 1.39558 
0.83147 -1.85795 0.92525 0.83147 -1.85795 1.56676 0.83147 -1.40433 0.69043 
0.83147 -0.95071 0.92525 0.83147 -0.95071 1.56676 0.83151 -1.45433 0.69274 
0.83151 -1.35433 0.69274 0.83874 -1.94349 1.16976 0.83874 -1.94349 1.32225 
0.83874 -0.86516 1.16976 0.83874 -0.86516 1.32225 0.8398 -1.6592 0.76665 
0.8398 -1.14946 0.76665 0.84119 -1.94507 1.24601 0.84119 -0.86359 1.24601 
0.8417 -1.76407 0.84336 0.8417 -1.04458 0.84336 0.8417 -1.04458 1.64865 
0.84461 -1.87451 0.98994 0.84461 -1.87451 1.50207 0.84461 -0.93415 0.98994 
0.84461 -0.93415 1.50207 0.84711 -1.60651 0.75456 0.84711 -1.20214 0.75456 
0.84737 -1.81341 0.90745 0.84737 -1.81341 1.58456 0.84737 -0.99525 0.90745 
0.84737 -0.99525 1.58456 0.85144 -1.55422 0.74344 0.85144 -1.25444 0.74344 
0.85467 -1.71404 0.82933 0.85467 -1.09461 0.82933 0.85467 -1.09461 1.66268 
0.85565 -1.50455 0.73824 0.85565 -1.30411 0.73824 0.85771 -1.45438 0.73432 
0.85771 -1.35427 0.73432 0.85773 -1.40433 0.7319 0.85926 -1.88143 1.06147 
0.85926 -1.88143 1.43054 0.85926 -0.92722 1.06147 0.85926 -0.92722 1.43054 
0.86321 -1.76473 0.89248 0.86321 -1.76473 1.59953 0.86321 -1.04393 0.89248 
0.86321 -1.04393 1.59953 0.86492 -1.66208 0.81533 0.86492 -1.14658 0.81533 
0.86492 -1.14658 1.67668 0.86603 -1.81258 0.95733 0.86603 -1.81258 1.53468 
0.86603 -0.99608 0.95733 0.86603 -0.99608 1.53468 0.86917 -1.88614 1.13463 
0.86917 -1.88614 1.35738 0.86917 -0.92251 1.13463 0.86917 -0.92251 1.35738 
0.87257 -1.60934 0.80263 0.87257 -1.19931 0.80263 0.87414 -1.8885 1.20777 
0.87414 -1.8885 1.28424 0.87414 -0.92016 1.20777 0.87414 -0.92016 1.28424 
0.87655 -1.71478 0.87821 0.87655 -1.71478 1.6138 0.87655 -1.09387 0.87821 
0.87655 -1.09387 1.6138 0.87742 -1.55721 0.7913 0.87742 -1.25144 0.7913 
0.87975 -1.50465 0.78128 0.87975 -1.30401 0.78128 0.88192 -1.40433 0.77461 
0.88195 -1.45455 0.77735 0.88195 -1.3541 0.77735 0.88222 -1.76411 0.94231 
0.88222 -1.76411 1.5497 0.88222 -1.04454 0.94231 0.88222 -1.04454 1.5497 
0.88281 -1.82049 1.02813 0.88281 -1.82049 1.46388 0.88281 -0.98817 1.02813 
0.88281 -0.98817 1.46388 0.8873 -1.66423 0.86503 0.8873 -1.66423 1.62698 
0.8873 -1.14442 0.86503 0.8873 -1.14442 1.62698 0.89486 -1.82617 1.10011 
0.89486 -1.82617 1.3919 0.89486 -0.98249 1.10011 0.89486 -0.98249 1.3919 
0.89544 -1.61157 0.85201 0.89544 -1.61157 1.64 0.89544 -1.19709 0.85201 
0.89544 -1.19709 1.64 0.89592 -1.71463 0.92814 0.89592 -1.71463 1.56387 
0.89592 -1.09402 0.92814 0.89592 -1.09402 1.56387 0.89687 -1.76545 0.99065 
0.89687 -1.76545 1.50136 0.89687 -1.0432 0.99065 0.89687 -1.0432 1.50136 
0.90092 -1.55971 0.84079 0.90092 -1.55971 1.65122 0.90092 -1.24894 0.84079 
0.90092 -1.24894 1.65122 0.90211 -1.82959 1.17286 0.90211 -1.82959 1.31915 
0.90211 -0.97907 1.17286 0.90211 -0.97907 1.31915 0.90374 -1.50715 0.83045 
0.90374 -1.3015 0.83045 0.90374 -1.3015 1.66156 0.90394 -1.4546 0.8213 
0.90394 -1.35405 0.8213 0.90399 -1.40433 0.81845 0.90453 -1.83073 1.24601 
0.90453 -0.97793 1.24601 0.90708 -1.66427 0.91488 0.90708 -1.66427 1.57713 
0.90708 -1.14438 0.91488 0.90708 -1.14438 1.57713 0.91106 -1.71611 0.97626 
0.91106 -1.71611 1.51575 0.91106 -1.09255 0.97626 0.91106 -1.09255 1.51575 
0.91147 -1.77233 1.06216 0.91147 -1.77233 1.42985 0.91147 -1.03633 1.06216 
0.91147 -1.03633 1.42985 0.91566 -1.61317 0.90256 0.91566 -1.61317 1.58945 
0.91566 -1.19548 0.90256 0.91566 -1.19548 1.58945 0.92133 -1.77695 1.13511 
0.92133 -1.77695 1.3569 0.92133 -1.0317 1.13511 0.92133 -1.0317 1.3569 
0.92164 -1.56148 0.89121 0.92164 -1.56148 1.6008 0.92164 -1.24717 0.89121 
0.92164 -1.24717 1.6008 0.92272 -1.66562 0.96262 0.92272 -1.66562 1.52939 
0.92272 -1.14304 0.96262 0.92272 -1.14304 1.52939 0.92388 -1.71679 1.02506 
0.92388 -1.71679 1.46695 0.92388 -1.40433 0.86332 0.92388 -1.40433 1.62869 
0.92388 -1.09187 1.02506 0.92388 -1.09187 1.46695 0.92501 -1.50935 0.88087 
0.92501 -1.50935 1.61114 0.92501 -1.29931 0.88087 0.92501 -1.29931 1.61114 
0.92576 -1.45691 0.87157 0.92576 -1.45691 1.62044 0.92576 -1.35174 0.87157 
0.92576 -1.35174 1.62044 0.92628 -1.77927 1.20822 0.92628 -1.77927 1.28379 
0.92628 -1.02938 1.20822 0.92628 -1.02938 1.28379 0.93178 -1.61459 0.95007 
0.93178 -1.61459 1.54194 0.93178 -1.19406 0.95007 0.93178 -1.19406 1.54194 
0.93606 -1.66651 1.01136 0.93606 -1.66651 1.48065 0.93606 -1.14215 1.01136 
0.93606 -1.14215 1.48065 0.93638 -1.72231 1.09743 0.93638 -1.72231 1.39458 
0.93638 -1.08634 1.09743 0.93638 -1.08634 1.39458 0.93819 -1.56177 0.93778 
0.93819 -1.56177 1.55423 0.93819 -1.24688 0.93778 0.93819 -1.24688 1.55423 
0.94154 -1.40433 0.90912 0.94154 -1.40433 1.58289 0.94196 -1.50964 0.92722 
0.94196 -1.50964 1.56479 0.94196 -1.29902 0.92722 0.94196 -1.29902 1.56479 
0.94306 -1.45695 0.91757 0.94306 -1.45695 1.57444 0.94306 -1.3517 0.91757 
0.94306 -1.3517 1.57444 0.94381 -1.72611 1.17061 0.94381 -1.72611 1.3214 
0.94381 -1.08254 1.17061 0.94381 -1.08254 1.3214 0.94555 -1.61548 0.99832 
0.94555 -1.61548 1.49369 0.94555 -1.19318 0.99832 0.94555 -1.19318 1.49369 
0.9465 -1.72703 1.24601 0.9465 -1.08162 1.24601 0.94693 -1.66678 1.06042 
0.94693 -1.66678 1.43159 0.94693 -1.14187 1.06042 0.94693 -1.14187 1.43159 
0.9525 -1.56281 0.98595 0.9525 -1.56281 1.50606 0.9525 -1.24584 0.98595 
0.9525 -1.24584 1.50606 0.95661 -1.50967 0.97435 0.95661 -1.50967 1.51766 
0.95661 -1.29898 0.97435 0.95661 -1.29898 1.51766 0.95694 -1.40433 0.95572 
0.95694 -1.40433 1.53629 0.95694 -1.61583 1.0472 0.95694 -1.61583 1.44481 
0.95694 -1.19282 1.0472 0.95694 -1.19282 1.44481 0.95704 -1.67149 1.13333 
0.95704 -1.67149 1.35868 0.95704 -1.13716 1.13333 0.95704 -1.13716 1.35868 
0.95815 -1.45708 0.96463 0.95815 -1.45708 1.52738 0.95815 -1.35158 0.96463 
0.95815 -1.35158 1.52738 0.96257 -1.6727 1.20822 0.96257 -1.6727 1.28379 
0.96257 -1.13595 1.20822 0.96257 -1.13595 1.28379 0.96447 -1.5634 1.03506 
0.96447 -1.5634 1.45695 0.96447 -1.24526 1.03506 0.96447 -1.24526 1.45695 
0.96593 -1.61565 1.09658 0.96593 -1.61565 1.39543 0.96593 -1.193 1.09658 
0.96593 -1.193 1.39543 0.9691 -1.51028 1.02326 0.9691 -1.51028 1.46875 
0.9691 -1.29837 1.02326 0.9691 -1.29837 1.46875 0.97003 -1.40433 1.00302 
0.97003 -1.40433 1.48899 0.97083 -1.45712 1.01212 0.97083 -1.45712 1.47989 
0.97083 -1.35154 1.01212 0.97083 -1.35154 1.47989 0.97396 -1.56337 1.08441 
0.97396 -1.56337 1.4076 0.97396 -1.24529 1.08441 0.97396 -1.24529 1.4076 
0.97415 -1.61745 1.17108 0.97415 -1.61745 1.32093 0.97415 -1.1912 1.17108 
0.97415 -1.1912 1.32093 0.97689 -1.61805 1.24601 0.97689 -1.1906 1.24601 
0.97912 -1.51062 1.07272 0.97912 -1.51062 1.41929 0.97912 -1.29804 1.07272 
0.97912 -1.29804 1.41929 0.98079 -1.56362 1.13337 0.98079 -1.56362 1.35864 
0.98079 -1.40433 1.05091 0.98079 -1.40433 1.4411 0.98079 -1.24504 1.13337 
0.98079 -1.24504 1.35864 0.9814 -1.45755 1.06155 0.9814 -1.45755 1.43046 
0.9814 -1.3511 1.06155 0.9814 -1.3511 1.43046 0.98631 -1.56483 1.20824 
0.98631 -1.56483 1.28377 0.98631 -1.24383 1.20824 0.98631 -1.24383 1.28377 
0.98648 -1.51089 1.12153 0.98648 -1.51089 1.37048 0.98648 -1.29777 1.12153 
0.98648 -1.29777 1.37048 0.98918 -1.40433 1.09927 0.98918 -1.40433 1.39274 
0.98928 -1.45759 1.11006 0.98928 -1.45759 1.38195 0.98928 -1.35107 1.11006 
0.98928 -1.35107 1.38195 0.99144 -1.5109 1.17065 0.99144 -1.5109 1.32136 
0.99144 -1.29775 1.17065 0.99144 -1.29775 1.32136 0.99427 -1.51121 1.24601 
0.99427 -1.29745 1.24601 0.99479 -1.45769 1.15919 0.99479 -1.45769 1.33282 
0.99479 -1.35096 1.15919 0.99479 -1.35096 1.33282 0.99518 -1.40433 1.14799 
0.99518 -1.40433 1.34402 0.99786 -1.45773 1.20824 0.99786 -1.45773 1.28377 
0.99786 -1.35093 1.20824 0.99786 -1.35093 1.28377 0.9988 -1.40433 1.19694 
0.9988 -1.40433 1.29507 1 -1.40433 1.24601 -1 -0.71768 0 
-0.9988 -0.71768 -0.04907 -0.9988 -0.71768 0.04907 -0.99786 -0.77108 -0.03776 
-0.99786 -0.77108 0.03776 -0.99786 -0.66427 -0.03776 -0.99786 -0.66427 0.03776 
-0.99518 -0.71768 -0.09802 -0.99518 -0.71768 0.09802 -0.99479 -0.77104 -0.08682 
-0.99479 -0.77104 0.08682 -0.99479 -0.66431 -0.08682 -0.99479 -0.66431 0.08682 
-0.99427 -0.82455 0 -0.99427 -0.6108 0 -0.99144 -0.82425 -0.07536 
-0.99144 -0.82425 0.07536 -0.99144 -0.6111 -0.07536 -0.99144 -0.6111 0.07536 
-0.98928 -0.77093 -0.13594 -0.98928 -0.77093 0.13594 -0.98928 -0.66442 -0.13594 
-0.98928 -0.66442 0.13594 -0.98918 -0.71768 -0.14673 -0.98918 -0.71768 0.14673 
-0.98648 -0.82424 -0.12447 -0.98648 -0.82424 0.12447 -0.98648 -0.61111 -0.12447 
-0.98648 -0.61111 0.12447 -0.98631 -0.87817 -0.03776 -0.98631 -0.87817 0.03776 
-0.98631 -0.55718 -0.03776 -0.98631 -0.55718 0.03776 -0.9814 -0.7709 -0.18446 
-0.9814 -0.7709 0.18446 -0.9814 -0.66445 -0.18446 -0.9814 -0.66445 0.18446 
-0.98079 -0.87697 -0.11264 -0.98079 -0.87697 0.11264 -0.98079 -0.71768 -0.19509 
-0.98079 -0.71768 0.19509 -0.98079 -0.55838 -0.11264 -0.98079 -0.55838 0.11264 
-0.97912 -0.82396 -0.17328 -0.97912 -0.82396 0.17328 -0.97912 -0.61139 -0.17328 
-0.97912 -0.61139 0.17328 -0.97689 -0.9314 0 -0.97689 -0.50395 0 
-0.97415 -0.9308 -0.07493 -0.97415 -0.9308 0.07493 -0.97415 -0.50455 -0.07493 
-0.97415 -0.50455 0.07493 -0.97396 -0.87672 -0.16159 -0.97396 -0.87672 0.16159 
-0.97396 -0.55863 -0.16159 -0.97396 -0.55863 0.16159 -0.97083 -0.77046 -0.23388 
-0.97083 -0.77046 0.23388 -0.97083 -0.66489 -0.23388 -0.97083 -0.66489 0.23388 
-0.97003 -0.71768 -0.24298 -0.97003 -0.71768 0.24298 -0.9691 -0.82363 -0.22275 
-0.9691 -0.82363 0.22275 -0.9691 -0.61172 -0.22275 -0.9691 -0.61172 0.22275 
-0.96593 -0.929 -0.14943 -0.96593 -0.929 0.14943 -0.96593 -0.50635 -0.14943 
-0.96593 -0.50635 0.14943 -0.96447 -0.87675 -0.21095 -0.96447 -0.87675 0.21095 
-0.96447 -0.5586 -0.21095 -0.96447 -0.5586 0.21095 -0.96257 -0.98605 -0.03779 
-0.96257 -0.98605 0.03779 -0.96257 -0.4493 -0.03779 -0.96257 -0.4493 0.03779 
-0.95815 -0.77042 -0.28137 -0.95815 -0.77042 0.28137 -0.95815 -0.66493 -0.28137 
-0.95815 -0.66493 0.28137 -0.95704 -0.98484 -0.11267 -0.95704 -0.98484 0.11267 
-0.95704 -0.45051 -0.11267 -0.95704 -0.45051 0.11267 -0.95694 -0.92918 -0.19881 
-0.95694 -0.92918 0.19881 -0.95694 -0.50617 -0.19881 -0.95694 -0.50617 0.19881 
-0.95694 -0.71768 -0.29028 -0.95694 -0.71768 0.29028 -0.95661 -0.82302 -0.27165 
-0.95661 -0.82302 0.27165 -0.95661 -0.61233 -0.27165 -0.95661 -0.61233 0.27165 
-0.9525 -0.87616 -0.26005 -0.9525 -0.87616 0.26005 -0.9525 -0.55919 -0.26005 
-0.9525 -0.55919 0.26005 -0.94693 -0.98013 -0.18558 -0.94693 -0.98013 0.18558 
-0.94693 -0.45522 -0.18558 -0.94693 -0.45522 0.18558 -0.9465 -1.04038 0 
-0.9465 -0.39497 0 -0.94555 -0.92882 -0.24768 -0.94555 -0.92882 0.24768 
-0.94555 -0.50653 -0.24768 -0.94555 -0.50653 0.24768 -0.94381 -1.03946 -0.0754 
-0.94381 -1.03946 0.0754 -0.94381 -0.39589 -0.0754 -0.94381 -0.39589 0.0754 
-0.94306 -0.7703 -0.32843 -0.94306 -0.7703 0.32843 -0.94306 -0.66505 -0.32843 
-0.94306 -0.66505 0.32843 -0.94196 -0.82299 -0.31878 -0.94196 -0.82299 0.31878 
-0.94196 -0.61236 -0.31878 -0.94196 -0.61236 0.31878 -0.94154 -0.71768 -0.33689 
-0.94154 -0.71768 0.33689 -0.93819 -0.87512 -0.30822 -0.93819 -0.87512 0.30822 
-0.93819 -0.56023 -0.30822 -0.93819 -0.56023 0.30822 -0.93638 -1.03566 -0.14857 
-0.93638 -1.03566 0.14857 -0.93638 -0.39969 -0.14857 -0.93638 -0.39969 0.14857 
-0.93606 -0.97985 -0.23465 -0.93606 -0.97985 0.23465 -0.93606 -0.4555 -0.23465 
-0.93606 -0.4555 0.23465 -0.93178 -0.92794 -0.29594 -0.93178 -0.92794 0.29594 
-0.93178 -0.50741 -0.29594 -0.93178 -0.50741 0.29594 -0.92628 -1.09262 -0.03779 
-0.92628 -1.09262 0.03779 -0.92628 -0.34273 -0.03779 -0.92628 -0.34273 0.03779 
-0.92576 -0.77026 -0.37444 -0.92576 -0.77026 0.37444 -0.92576 -0.66509 -0.37444 
-0.92576 -0.66509 0.37444 -0.92501 -0.82269 -0.36513 -0.92501 -0.82269 0.36513 
-0.92501 -0.61266 -0.36513 -0.92501 -0.61266 0.36513 -0.92388 -1.03013 -0.22094 
-0.92388 -1.03013 0.22094 -0.92388 -0.71768 -0.38268 -0.92388 -0.71768 0.38268 
-0.92388 -0.40522 -0.22094 -0.92388 -0.40522 0.22094 -0.92272 -0.97897 -0.28338 
-0.92272 -0.97897 0.28338 -0.92272 -0.45638 -0.28338 -0.92272 -0.45638 0.28338 
-0.92164 -0.87483 -0.35479 -0.92164 -0.87483 0.35479 -0.92164 -0.56052 -0.35479 
-0.92164 -0.56052 0.35479 -0.92133 -1.0903 -0.11089 -0.92133 -1.0903 0.11089 
-0.92133 -0.34505 -0.11089 -0.92133 -0.34505 0.11089 -0.91566 -0.92652 -0.34345 
-0.91566 -0.92652 0.34345 -0.91566 -0.50883 -0.34345 -0.91566 -0.50883 0.34345 
-0.91147 -1.08567 -0.18384 -0.91147 -1.08567 0.18384 -0.91147 -0.34968 -0.18384 
-0.91147 -0.34968 0.18384 -0.91106 -1.02946 -0.26975 -0.91106 -1.02946 0.26975 
-0.91106 -0.40589 -0.26975 -0.91106 -0.40589 0.26975 -0.90708 -0.97762 -0.33112 
-0.90708 -0.97762 0.33112 -0.90708 -0.45773 -0.33112 -0.90708 -0.45773 0.33112 
-0.90453 -1.14408 0 -0.90453 -0.29127 0 -0.90399 -0.71768 -0.42756 
-0.90399 -0.71768 0.42756 -0.90394 -0.76795 -0.4247 -0.90394 -0.76795 0.4247 
-0.90394 -0.6674 -0.4247 -0.90394 -0.6674 0.4247 -0.90374 -0.8205 -0.41555 
-0.90374 -0.8205 0.41555 -0.90374 -0.61485 -0.41555 -0.90374 -0.61485 0.41555 
-0.90211 -1.14293 -0.07315 -0.90211 -1.14293 0.07315 -0.90211 -0.29242 -0.07315 
-0.90211 -0.29242 0.07315 -0.90092 -0.87306 -0.40521 -0.90092 -0.87306 0.40521 
-0.90092 -0.56229 -0.40521 -0.90092 -0.56229 0.40521 -0.89687 -1.0788 -0.25536 
-0.89687 -1.0788 0.25536 -0.89687 -0.35655 -0.25536 -0.89687 -0.35655 0.25536 
-0.89592 -1.02798 -0.31786 -0.89592 -1.02798 0.31786 -0.89592 -0.40737 -0.31786 
-0.89592 -0.40737 0.31786 -0.89544 -0.92491 -0.394 -0.89544 -0.92491 0.394 
-0.89544 -0.51044 -0.394 -0.89544 -0.51044 0.394 -0.89486 -1.13951 -0.1459 
-0.89486 -1.13951 0.1459 -0.89486 -0.29584 -0.1459 -0.89486 -0.29584 0.1459 
-0.8873 -0.97758 -0.38098 -0.8873 -0.97758 0.38098 -0.8873 -0.45777 -0.38098 
-0.8873 -0.45777 0.38098 -0.88281 -1.13383 -0.21787 -0.88281 -1.13383 0.21787 
-0.88281 -0.30152 -0.21787 -0.88281 -0.30152 0.21787 -0.88222 -1.07746 -0.3037 
-0.88222 -1.07746 0.3037 -0.88222 -0.35789 -0.3037 -0.88222 -0.35789 0.3037 
-0.88195 -0.7679 -0.46865 -0.88195 -0.7679 0.46865 -0.88195 -0.66745 -0.46865 
-0.88195 -0.66745 0.46865 -0.88192 -0.71768 -0.4714 -0.88192 -0.71768 0.4714 
-0.87975 -0.81799 -0.46472 -0.87975 -0.81799 0.46472 -0.87975 -0.61736 -0.46472 
-0.87975 -0.61736 0.46472 -0.87742 -0.87056 -0.4547 -0.87742 -0.87056 0.4547 
-0.87742 -0.56479 -0.4547 -0.87742 -0.56479 0.4547 -0.87655 -1.02813 -0.36779 
-0.87655 -1.02813 0.36779 -0.87655 -0.40722 -0.36779 -0.87655 -0.40722 0.36779 
-0.87414 -1.20184 -0.03823 -0.87414 -1.20184 0.03823 -0.87414 -0.23351 -0.03823 
-0.87414 -0.23351 0.03823 -0.87257 -0.92269 -0.44338 -0.87257 -0.92269 0.44338 
-0.87257 -0.51266 -0.44338 -0.87257 -0.51266 0.44338 -0.86917 -1.19949 -0.11138 
-0.86917 -1.19949 0.11138 -0.86917 -0.23586 -0.11138 -0.86917 -0.23586 0.11138 
-0.86603 -1.12592 -0.28868 -0.86603 -1.12592 0.28868 -0.86603 -0.30943 -0.28868 
-0.86603 -0.30943 0.28868 -0.86492 -0.97543 -0.43067 -0.86492 -0.97543 0.43067 
-0.86492 -0.45992 -0.43067 -0.86492 -0.45992 0.43067 -0.86321 -1.07808 -0.35352 
-0.86321 -1.07808 0.35352 -0.86321 -0.35727 -0.35352 -0.86321 -0.35727 0.35352 
-0.85926 -1.19478 -0.18453 -0.85926 -1.19478 0.18453 -0.85926 -0.24057 -0.18453 
-0.85926 -0.24057 0.18453 -0.85773 -0.71768 -0.5141 -0.85773 -0.71768 0.5141 
-0.85771 -0.76773 -0.51169 -0.85771 -0.76773 0.51169 -0.85771 -0.66762 -0.51169 
-0.85771 -0.66762 0.51169 -0.85565 -0.8179 -0.50776 -0.85565 -0.8179 0.50776 
-0.85565 -0.61745 -0.50776 -0.85565 -0.61745 0.50776 -0.85467 -1.02739 -0.41667 
-0.85467 -1.02739 0.41667 -0.85467 -0.40796 -0.41667 -0.85467 -0.40796 0.41667 
-0.85144 -0.86756 -0.50257 -0.85144 -0.86756 0.50257 -0.85144 -0.56779 -0.50257 
-0.85144 -0.56779 0.50257 -0.84737 -1.12675 -0.33855 -0.84737 -1.12675 0.33855 
-0.84737 -0.3086 -0.33855 -0.84737 -0.3086 0.33855 -0.84711 -0.91986 -0.49145 
-0.84711 -0.91986 0.49145 -0.84711 -0.51549 -0.49145 -0.84711 -0.51549 0.49145 
-0.84461 -1.18785 -0.25607 -0.84461 -1.18785 0.25607 -0.84461 -0.2475 -0.25607 
-0.84461 -0.2475 0.25607 -0.8417 -1.07742 -0.40265 -0.8417 -1.07742 0.40265 
-0.8417 -0.35793 -0.40265 -0.8417 -0.35793 0.40265 -0.84119 -0.17694 0 
-0.8398 -0.97254 -0.47936 -0.8398 -0.97254 0.47936 -0.8398 -0.46281 -0.47936 
-0.8398 -0.46281 0.47936 -0.83874 -0.17851 -0.07625 -0.83874 -0.17851 0.07625 
-0.83151 -0.76768 -0.55326 -0.83151 -0.76768 0.55326 -0.83151 -0.66767 -0.55326 
-0.83151 -0.66767 0.55326 -0.83147 -1.1713 -0.32076 -0.83147 -1.1713 0.32076 
-0.83147 -0.71768 -0.55557 -0.83147 -0.71768 0.55557 -0.83147 -0.26405 -0.32076 
-0.83147 -0.26405 0.32076 -0.83097 -0.18184 -0.14958 -0.83097 -0.18184 0.14958 
-0.83005 -1.02473 -0.46554 -0.83005 -1.02473 0.46554 -0.83005 -0.41062 -0.46554 
-0.83005 -0.41062 0.46554 -0.82946 -0.81755 -0.54957 -0.82946 -0.81755 0.54957 
-0.82946 -0.6178 -0.54957 -0.82946 -0.6178 0.54957 -0.82631 -1.12642 -0.38747 
-0.82631 -1.12642 0.38747 -0.82631 -0.30893 -0.38747 -0.82631 -0.30893 0.38747 
-0.82533 -0.86718 -0.54449 -0.82533 -0.86718 0.54449 -0.82533 -0.56817 -0.54449 
-0.82533 -0.56817 0.54449 -0.81914 -0.91643 -0.53806 -0.81914 -0.91643 0.53806 
-0.81914 -0.51892 -0.53806 -0.81914 -0.51892 0.53806 -0.81866 -0.18808 -0.22209 
-0.81866 -0.18808 0.22209 -0.81792 -1.0757 -0.45036 -0.81792 -1.0757 0.45036 
-0.81792 -0.35965 -0.45036 -0.81792 -0.35965 0.45036 -0.81225 -0.96917 -0.52631 
-0.81225 -0.96917 0.52631 -0.81225 -0.46618 -0.52631 -0.81225 -0.46618 0.52631 
-0.81086 -1.17115 -0.36994 -0.81086 -1.17115 0.36994 -0.81086 -0.2642 -0.36994 
-0.81086 -0.2642 0.36994 -0.80787 -0.20317 -0.28744 -0.80787 -0.20317 0.28744 
-0.80321 -0.71768 -0.5957 -0.80321 -0.71768 0.5957 -0.80296 -0.12286 -0.03824 
-0.80296 -0.12286 0.03824 -0.80295 -1.02116 -0.51301 -0.80295 -1.02116 0.51301 
-0.80295 -0.41419 -0.51301 -0.80295 -0.41419 0.51301 -0.80291 -1.12493 -0.43529 
-0.80291 -1.12493 0.43529 -0.80291 -0.31042 -0.43529 -0.80291 -0.31042 0.43529 
-0.80258 -0.76704 -0.59449 -0.80258 -0.76704 0.59449 -0.80258 -0.66831 -0.59449 
-0.80258 -0.66831 0.59449 -0.80067 -0.81698 -0.59082 -0.80067 -0.81698 0.59082 
-0.80067 -0.61837 -0.59082 -0.80067 -0.61837 0.59082 -0.79855 -0.1266 -0.11383 
-0.79855 -0.1266 0.11383 -0.79671 -0.86693 -0.58564 -0.79671 -0.86693 0.58564 
-0.79671 -0.56842 -0.58564 -0.79671 -0.56842 0.58564 -0.79335 -0.22062 -0.35147 
-0.79335 -0.22062 0.35147 -0.79126 -1.07225 -0.49818 -0.79126 -1.07225 0.49818 
-0.79126 -0.3631 -0.49818 -0.79126 -0.3631 0.49818 -0.79063 -0.91626 -0.5792 
-0.79063 -0.91626 0.5792 -0.79063 -0.51909 -0.5792 -0.79063 -0.51909 0.5792 
-0.78833 -0.13151 -0.18692 -0.78833 -0.13151 0.18692 -0.78781 -1.16976 -0.41829 
-0.78781 -1.16976 0.41829 -0.78781 -0.26559 -0.41829 -0.78781 -0.26559 0.41829 
-0.78299 -0.96437 -0.57102 -0.78299 -0.96437 0.57102 -0.78299 -0.47098 -0.57102 
-0.78299 -0.47098 0.57102 -0.7796 -0.14461 -0.25263 -0.7796 -0.14461 0.25263 
-0.77723 -1.12229 -0.48187 -0.77723 -1.12229 0.48187 -0.77723 -0.31306 -0.48187 
-0.77723 -0.31306 0.48187 -0.77417 -1.01658 -0.55796 -0.77417 -1.01658 0.55796 
-0.77417 -0.41877 -0.55796 -0.77417 -0.41877 0.55796 -0.77301 -0.71768 -0.63439 
-0.77301 -0.71768 0.63439 -0.77237 -0.76698 -0.63325 -0.77237 -0.76698 0.63325 
-0.77237 -0.66837 -0.63325 -0.77237 -0.66837 0.63325 -0.77074 -0.22171 -0.39996 
-0.77074 -0.22171 0.39996 -0.76986 -0.81616 -0.63057 -0.76986 -0.81616 0.63057 
-0.76986 -0.61919 -0.63057 -0.76986 -0.61919 0.63057 -0.76733 -0.16061 -0.31763 
-0.76733 -0.16061 0.31763 -0.76597 -0.86606 -0.62552 -0.76597 -0.86606 0.62552 
-0.76597 -0.56929 -0.62552 -0.76597 -0.56929 0.62552 -0.76294 -1.06819 -0.54319 
-0.76294 -1.06819 0.54319 -0.76294 -0.36716 -0.54319 -0.76294 -0.36716 0.54319 
-0.76254 -1.16728 -0.46518 -0.76254 -1.16728 0.46518 -0.76254 -0.26807 -0.46518 
-0.76254 -0.26807 0.46518 -0.76249 -0.07068 0 -0.76031 -0.07253 -0.07559 
-0.76031 -0.07253 0.07559 -0.76014 -0.91559 -0.61889 -0.76014 -0.91559 0.61889 
-0.76014 -0.51976 -0.61889 -0.76014 -0.51976 0.61889 -0.75378 -0.07807 -0.15076 
-0.75378 -0.07807 0.15076 -0.75257 -0.96367 -0.61084 -0.75257 -0.96367 0.61084 
-0.75257 -0.47168 -0.61084 -0.75257 -0.47168 0.61084 -0.75184 -0.17932 -0.38067 
-0.75184 -0.17932 0.38067 -0.74934 -1.1185 -0.52709 -0.74934 -1.1185 0.52709 
-0.74934 -0.31685 -0.52709 -0.74934 -0.31685 0.52709 -0.74716 -0.08942 -0.2169 
-0.74716 -0.08942 0.2169 -0.74592 -0.22421 -0.44731 -0.74592 -0.22421 0.44731 
-0.74318 -1.01115 -0.6013 -0.74318 -1.01115 0.6013 -0.74318 -0.4242 -0.6013 
-0.74318 -0.4242 0.6013 -0.74095 -0.71768 -0.67156 -0.74095 -0.71768 0.67156 
-0.74014 -0.7668 -0.67066 -0.74014 -0.7668 0.67066 -0.74014 -0.66855 -0.67066 
-0.74014 -0.66855 0.67066 -0.73768 -0.81605 -0.66795 -0.73768 -0.81605 0.66795 
-0.73768 -0.6193 -0.66795 -0.73768 -0.6193 0.66795 -0.73714 -0.10362 -0.28206 
-0.73714 -0.10362 0.28206 -0.73454 -1.16313 -0.51188 -0.73454 -1.16313 0.51188 
-0.73454 -0.27222 -0.51188 -0.73454 -0.27222 0.51188 -0.73344 -0.86482 -0.66364 
-0.73344 -0.86482 0.66364 -0.73344 -0.57053 -0.66364 -0.73344 -0.57053 0.66364 
-0.73235 -1.06287 -0.58694 -0.73235 -1.06287 0.58694 -0.73235 -0.37248 -0.58694 
-0.73235 -0.37248 0.58694 -0.72774 -0.91442 -0.65703 -0.72774 -0.91442 0.65703 
-0.72774 -0.52093 -0.65703 -0.72774 -0.52093 0.65703 -0.72743 -0.18159 -0.42832 
-0.72743 -0.18159 0.42832 -0.72377 -0.12061 -0.34594 -0.72377 -0.12061 0.34594 
-0.7201 -0.96235 -0.6493 -0.7201 -0.96235 0.6493 -0.7201 -0.473 -0.6493 
-0.7201 -0.473 0.6493 -0.71959 -0.02433 -0.0382 -0.71959 -0.02433 0.0382 
-0.71933 -1.11357 -0.57081 -0.71933 -1.11357 0.57081 -0.71933 -0.32178 -0.57081 
-0.71933 -0.32178 0.57081 -0.71834 -1.20731 -0.49421 -0.71834 -1.20731 0.49421 
-0.71834 -0.22804 -0.49421 -0.71834 -0.22804 0.49421 -0.71519 -0.02806 -0.11378 
-0.71519 -0.02806 0.11378 -0.71082 -1.00992 -0.63979 -0.71082 -1.00992 0.63979 
-0.71082 -0.42543 -0.63979 -0.71082 -0.42543 0.63979 -0.70937 -0.03598 -0.17912 
-0.70937 -0.03598 0.17912 -0.70711 -0.71768 -0.70711 -0.70711 -0.71768 0.70711 
-0.70711 -0.14032 -0.40825 -0.70711 -0.14032 0.40825 -0.70626 -0.76674 -0.70626 
-0.70626 -0.76674 0.70626 -0.70626 -0.66861 -0.70626 -0.70626 -0.66861 0.70626 
-0.70484 -1.15833 -0.5559 -0.70484 -1.15833 0.5559 -0.70484 -0.27702 -0.5559 
-0.70484 -0.27702 0.5559 -0.7037 -0.81569 -0.7037 -0.7037 -0.81569 0.7037 
-0.7037 -0.61966 -0.7037 -0.7037 -0.61966 0.7037 -0.70144 -0.0484 -0.24506 
-0.70144 -0.0484 0.24506 -0.70019 -0.18486 -0.47523 -0.70019 -0.18486 0.47523 
-0.69945 -0.86441 -0.69945 -0.69945 -0.86441 0.69945 -0.69945 -0.57094 -0.69945 
-0.69945 -0.57094 0.69945 -0.69352 -0.91277 -0.69352 -0.69352 -0.91277 0.69352 
-0.69352 -0.52258 -0.69352 -0.69352 -0.52258 0.69352 -0.68995 -0.06375 -0.31041 
-0.68995 -0.06375 0.31041 -0.68862 -1.20202 -0.53964 -0.68862 -1.20202 0.53964 
-0.68862 -0.23333 -0.53964 -0.68862 -0.23333 0.53964 -0.68023 -0.14325 -0.45532 
-0.68023 -0.14325 0.45532 -0.67524 -0.08183 -0.37384 -0.67524 -0.08183 0.37384 
-0.67156 -0.71768 -0.74095 -0.67156 -0.71768 0.74095 -0.67066 -0.7668 -0.74014 
-0.67066 -0.7668 0.74014 -0.67066 -0.66855 -0.74014 -0.67066 -0.66855 0.74014 
-0.66795 -0.81605 -0.73768 -0.66795 -0.81605 0.73768 -0.66795 -0.6193 -0.73768 
-0.66795 -0.6193 0.73768 -0.66364 -0.57053 -0.73344 -0.66364 -0.57053 0.73344 
-0.65935 -0.1038 -0.43407 -0.65935 -0.1038 0.43407 -0.65216 -0.01031 -0.27262 
-0.65216 -0.01031 0.27262 -0.63957 -0.02691 -0.33732 -0.63957 -0.02691 0.33732 
-0.63439 -0.71768 -0.77301 -0.63439 -0.71768 0.77301 -0.63325 -0.76698 -0.77237 
-0.63325 -0.76698 0.77237 -0.63325 -0.66837 -0.77237 -0.63325 -0.66837 0.77237 
-0.62553 -0.04695 -0.39855 -0.62553 -0.04695 0.39855 -0.5957 -0.71768 -0.80321 
-0.5957 -0.71768 0.80321 0.5957 -0.71768 -0.80321 0.5957 -0.71768 0.80321 
0.62553 -0.04695 -0.39855 0.62553 -0.04695 0.39855 0.63325 -0.76698 -0.77237 
0.63325 -0.76698 0.77237 0.63325 -0.66837 -0.77237 0.63325 -0.66837 0.77237 
0.63439 -0.71768 -0.77301 0.63439 -0.71768 0.77301 0.63957 -0.02691 -0.33732 
0.63957 -0.02691 0.33732 0.65216 -0.01031 -0.27262 0.65216 -0.01031 0.27262 
0.65935 -0.1038 -0.43407 0.65935 -0.1038 0.43407 0.66364 -0.57053 -0.73344 
0.66364 -0.57053 0.73344 0.66795 -0.81605 -0.73768 0.66795 -0.81605 0.73768 
0.66795 -0.6193 -0.73768 0.66795 -0.6193 0.73768 0.67066 -0.7668 -0.74014 
0.67066 -0.7668 0.74014 0.67066 -0.66855 -0.74014 0.67066 -0.66855 0.74014 
0.67156 -0.71768 -0.74095 0.67156 -0.71768 0.74095 0.67524 -0.08183 -0.37384 
0.67524 -0.08183 0.37384 0.68023 -0.14325 -0.45532 0.68023 -0.14325 0.45532 
0.68862 -1.20202 -0.53964 0.68862 -1.20202 0.53964 0.68862 -0.23333 -0.53964 
0.68862 -0.23333 0.53964 0.68995 -0.06375 -0.31041 0.68995 -0.06375 0.31041 
0.69352 -0.91277 -0.69352 0.69352 -0.91277 0.69352 0.69352 -0.52258 -0.69352 
0.69352 -0.52258 0.69352 0.69945 -0.86441 -0.69945 0.69945 -0.86441 0.69945 
0.69945 -0.57094 -0.69945 0.69945 -0.57094 0.69945 0.70019 -0.18486 -0.47523 
0.70019 -0.18486 0.47523 0.70144 -0.0484 -0.24506 0.70144 -0.0484 0.24506 
0.7037 -0.81569 -0.7037 0.7037 -0.81569 0.7037 0.7037 -0.61966 -0.7037 
0.7037 -0.61966 0.7037 0.70484 -1.15833 -0.5559 0.70484 -1.15833 0.5559 
0.70484 -0.27702 -0.5559 0.70484 -0.27702 0.5559 0.70626 -0.76674 -0.70626 
0.70626 -0.76674 0.70626 0.70626 -0.66861 -0.70626 0.70626 -0.66861 0.70626 
0.70711 -0.71768 -0.70711 0.70711 -0.71768 0.70711 0.70711 -0.14032 -0.40825 
0.70711 -0.14032 0.40825 0.70937 -0.03598 -0.17912 0.70937 -0.03598 0.17912 
0.71082 -1.00992 -0.63979 0.71082 -1.00992 0.63979 0.71082 -0.42543 -0.63979 
0.71082 -0.42543 0.63979 0.71519 -0.02806 -0.11378 0.71519 -0.02806 0.11378 
0.71834 -1.20731 -0.49421 0.71834 -1.20731 0.49421 0.71834 -0.22804 -0.49421 
0.71834 -0.22804 0.49421 0.71933 -1.11357 -0.57081 0.71933 -1.11357 0.57081 
0.71933 -0.32178 -0.57081 0.71933 -0.32178 0.57081 0.71959 -0.02433 -0.0382 
0.71959 -0.02433 0.0382 0.7201 -0.96235 -0.6493 0.7201 -0.96235 0.6493 
0.7201 -0.473 -0.6493 0.7201 -0.473 0.6493 0.72377 -0.12061 -0.34594 
0.72377 -0.12061 0.34594 0.72743 -0.18159 -0.42832 0.72743 -0.18159 0.42832 
0.72774 -0.91442 -0.65703 0.72774 -0.91442 0.65703 0.72774 -0.52093 -0.65703 
0.72774 -0.52093 0.65703 0.73235 -1.06287 -0.58694 0.73235 -1.06287 0.58694 
0.73235 -0.37248 -0.58694 0.73235 -0.37248 0.58694 0.73344 -0.86482 -0.66364 
0.73344 -0.86482 0.66364 0.73344 -0.57053 -0.66364 0.73344 -0.57053 0.66364 
0.73454 -1.16313 -0.51188 0.73454 -1.16313 0.51188 0.73454 -0.27222 -0.51188 
0.73454 -0.27222 0.51188 0.73714 -0.10362 -0.28206 0.73714 -0.10362 0.28206 
0.73768 -0.81605 -0.66795 0.73768 -0.81605 0.66795 0.73768 -0.6193 -0.66795 
0.73768 -0.6193 0.66795 0.74014 -0.7668 -0.67066 0.74014 -0.7668 0.67066 
0.74014 -0.66855 -0.67066 0.74014 -0.66855 0.67066 0.74095 -0.71768 -0.67156 
0.74095 -0.71768 0.67156 0.74318 -1.01115 -0.6013 0.74318 -1.01115 0.6013 
0.74318 -0.4242 -0.6013 0.74318 -0.4242 0.6013 0.74592 -0.22421 -0.44731 
0.74592 -0.22421 0.44731 0.74716 -0.08942 -0.2169 0.74716 -0.08942 0.2169 
0.74934 -1.1185 -0.52709 0.74934 -1.1185 0.52709 0.74934 -0.31685 -0.52709 
0.74934 -0.31685 0.52709 0.75184 -0.17932 -0.38067 0.75184 -0.17932 0.38067 
0.75257 -0.96367 -0.61084 0.75257 -0.96367 0.61084 0.75257 -0.47168 -0.61084 
0.75257 -0.47168 0.61084 0.75378 -0.07807 -0.15076 0.75378 -0.07807 0.15076 
0.76014 -0.91559 -0.61889 0.76014 -0.91559 0.61889 0.76014 -0.51976 -0.61889 
0.76014 -0.51976 0.61889 0.76031 -0.07253 -0.07559 0.76031 -0.07253 0.07559 
0.76249 -0.07068 0 0.76254 -1.16728 -0.46518 0.76254 -1.16728 0.46518 
0.76254 -0.26807 -0.46518 0.76254 -0.26807 0.46518 0.76294 -1.06819 -0.54319 
0.76294 -1.06819 0.54319 0.76294 -0.36716 -0.54319 0.76294 -0.36716 0.54319 
0.76597 -0.86606 -0.62552 0.76597 -0.86606 0.62552 0.76597 -0.56929 -0.62552 
0.76597 -0.56929 0.62552 0.76733 -0.16061 -0.31763 0.76733 -0.16061 0.31763 
0.76986 -0.81616 -0.63057 0.76986 -0.81616 0.63057 0.76986 -0.61919 -0.63057 
0.76986 -0.61919 0.63057 0.77074 -0.22171 -0.39996 0.77074 -0.22171 0.39996 
0.77237 -0.76698 -0.63325 0.77237 -0.76698 0.63325 0.77237 -0.66837 -0.63325 
0.77237 -0.66837 0.63325 0.77301 -0.71768 -0.63439 0.77301 -0.71768 0.63439 
0.77417 -1.01658 -0.55796 0.77417 -1.01658 0.55796 0.77417 -0.41877 -0.55796 
0.77417 -0.41877 0.55796 0.77723 -1.12229 -0.48187 0.77723 -1.12229 0.48187 
0.77723 -0.31306 -0.48187 0.77723 -0.31306 0.48187 0.7796 -0.14461 -0.25263 
0.7796 -0.14461 0.25263 0.78299 -0.96437 -0.57102 0.78299 -0.96437 0.57102 
0.78299 -0.47098 -0.57102 0.78299 -0.47098 0.57102 0.78781 -1.16976 -0.41829 
0.78781 -1.16976 0.41829 0.78781 -0.26559 -0.41829 0.78781 -0.26559 0.41829 
0.78833 -0.13151 -0.18692 0.78833 -0.13151 0.18692 0.79063 -0.91626 -0.5792 
0.79063 -0.91626 0.5792 0.79063 -0.51909 -0.5792 0.79063 -0.51909 0.5792 
0.79126 -1.07225 -0.49818 0.79126 -1.07225 0.49818 0.79126 -0.3631 -0.49818 
0.79126 -0.3631 0.49818 0.79335 -0.22062 -0.35147 0.79335 -0.22062 0.35147 
0.79671 -0.86693 -0.58564 0.79671 -0.86693 0.58564 0.79671 -0.56842 -0.58564 
0.79671 -0.56842 0.58564 0.79855 -0.1266 -0.11383 0.79855 -0.1266 0.11383 
0.80067 -0.81698 -0.59082 0.80067 -0.81698 0.59082 0.80067 -0.61837 -0.59082 
0.80067 -0.61837 0.59082 0.80258 -0.76704 -0.59449 0.80258 -0.76704 0.59449 
0.80258 -0.66831 -0.59449 0.80258 -0.66831 0.59449 0.80291 -1.12493 -0.43529 
0.80291 -1.12493 0.43529 0.80291 -0.31042 -0.43529 0.80291 -0.31042 0.43529 
0.80295 -1.02116 -0.51301 0.80295 -1.02116 0.51301 0.80295 -0.41419 -0.51301 
0.80295 -0.41419 0.51301 0.80296 -0.12286 -0.03824 0.80296 -0.12286 0.03824 
0.80321 -0.71768 -0.5957 0.80321 -0.71768 0.5957 0.80787 -0.20317 -0.28744 
0.80787 -0.20317 0.28744 0.81086 -1.17115 -0.36994 0.81086 -1.17115 0.36994 
0.81086 -0.2642 -0.36994 0.81086 -0.2642 0.36994 0.81225 -0.96917 -0.52631 
0.81225 -0.96917 0.52631 0.81225 -0.46618 -0.52631 0.81225 -0.46618 0.52631 
0.81792 -1.0757 -0.45036 0.81792 -1.0757 0.45036 0.81792 -0.35965 -0.45036 
0.81792 -0.35965 0.45036 0.81866 -0.18808 -0.22209 0.81866 -0.18808 0.22209 
0.81914 -0.91643 -0.53806 0.81914 -0.91643 0.53806 0.81914 -0.51892 -0.53806 
0.81914 -0.51892 0.53806 0.82533 -0.86718 -0.54449 0.82533 -0.86718 0.54449 
0.82533 -0.56817 -0.54449 0.82533 -0.56817 0.54449 0.82631 -1.12642 -0.38747 
0.82631 -1.12642 0.38747 0.82631 -0.30893 -0.38747 0.82631 -0.30893 0.38747 
0.82946 -0.81755 -0.54957 0.82946 -0.81755 0.54957 0.82946 -0.6178 -0.54957 
0.82946 -0.6178 0.54957 0.83005 -1.02473 -0.46554 0.83005 -1.02473 0.46554 
0.83005 -0.41062 -0.46554 0.83005 -0.41062 0.46554 0.83097 -0.18184 -0.14958 
0.83097 -0.18184 0.14958 0.83147 -1.1713 -0.32076 0.83147 -1.1713 0.32076 
0.83147 -0.71768 -0.55557 0.83147 -0.71768 0.55557 0.83147 -0.26405 -0.32076 
0.83147 -0.26405 0.32076 0.83151 -0.76768 -0.55326 0.83151 -0.76768 0.55326 
0.83151 -0.66767 -0.55326 0.83151 -0.66767 0.55326 0.83874 -0.17851 -0.07625 
0.83874 -0.17851 0.07625 0.8398 -0.97254 -0.47936 0.8398 -0.97254 0.47936 
0.8398 -0.46281 -0.47936 0.8398 -0.46281 0.47936 0.84119 -0.17694 0 
0.8417 -1.07742 -0.40265 0.8417 -1.07742 0.40265 0.8417 -0.35793 -0.40265 
0.8417 -0.35793 0.40265 0.84461 -1.18785 -0.25607 0.84461 -1.18785 0.25607 
0.84461 -0.2475 -0.25607 0.84461 -0.2475 0.25607 0.84711 -0.91986 -0.49145 
0.84711 -0.91986 0.49145 0.84711 -0.51549 -0.49145 0.84711 -0.51549 0.49145 
0.84737 -1.12675 -0.33855 0.84737 -1.12675 0.33855 0.84737 -0.3086 -0.33855 
0.84737 -0.3086 0.33855 0.85144 -0.86756 -0.50257 0.85144 -0.86756 0.50257 
0.85144 -0.56779 -0.50257 0.85144 -0.56779 0.50257 0.85467 -1.02739 -0.41667 
0.85467 -1.02739 0.41667 0.85467 -0.40796 -0.41667 0.85467 -0.40796 0.41667 
0.85565 -0.8179 -0.50776 0.85565 -0.8179 0.50776 0.85565 -0.61745 -0.50776 
0.85565 -0.61745 0.50776 0.85771 -0.76773 -0.51169 0.85771 -0.76773 0.51169 
0.85771 -0.66762 -0.51169 0.85771 -0.66762 0.51169 0.85773 -0.71768 -0.5141 
0.85773 -0.71768 0.5141 0.85926 -1.19478 -0.18453 0.85926 -1.19478 0.18453 
0.85926 -0.24057 -0.18453 0.85926 -0.24057 0.18453 0.86321 -1.07808 -0.35352 
0.86321 -1.07808 0.35352 0.86321 -0.35727 -0.35352 0.86321 -0.35727 0.35352 
0.86492 -0.97543 -0.43067 0.86492 -0.97543 0.43067 0.86492 -0.45992 -0.43067 
0.86492 -0.45992 0.43067 0.86603 -1.12592 -0.28868 0.86603 -1.12592 0.28868 
0.86603 -0.30943 -0.28868 0.86603 -0.30943 0.28868 0.86917 -1.19949 -0.11138 
0.86917 -1.19949 0.11138 0.86917 -0.23586 -0.11138 0.86917 -0.23586 0.11138 
0.87257 -0.92269 -0.44338 0.87257 -0.92269 0.44338 0.87257 -0.51266 -0.44338 
0.87257 -0.51266 0.44338 0.87414 -1.20184 -0.03823 0.87414 -1.20184 0.03823 
0.87414 -0.23351 -0.03823 0.87414 -0.23351 0.03823 0.87655 -1.02813 -0.36779 
0.87655 -1.02813 0.36779 0.87655 -0.40722 -0.36779 0.87655 -0.40722 0.36779 
0.87742 -0.87056 -0.4547 0.87742 -0.87056 0.4547 0.87742 -0.56479 -0.4547 
0.87742 -0.56479 0.4547 0.87975 -0.81799 -0.46472 0.87975 -0.81799 0.46472 
0.87975 -0.61736 -0.46472 0.87975 -0.61736 0.46472 0.88192 -0.71768 -0.4714 
0.88192 -0.71768 0.4714 0.88195 -0.7679 -0.46865 0.88195 -0.7679 0.46865 
0.88195 -0.66745 -0.46865 0.88195 -0.66745 0.46865 0.88222 -1.07746 -0.3037 
0.88222 -1.07746 0.3037 0.88222 -0.35789 -0.3037 0.88222 -0.35789 0.3037 
0.88281 -1.13383 -0.21787 0.88281 -1.13383 0.21787 0.88281 -0.30152 -0.21787 
0.88281 -0.30152 0.21787 0.8873 -0.97758 -0.38098 0.8873 -0.97758 0.38098 
0.8873 -0.45777 -0.38098 0.8873 -0.45777 0.38098 0.89486 -1.13951 -0.1459 
0.89486 -1.13951 0.1459 0.89486 -0.29584 -0.1459 0.89486 -0.29584 0.1459 
0.89544 -0.92491 -0.394 0.89544 -0.92491 0.394 0.89544 -0.51044 -0.394 
0.89544 -0.51044 0.394 0.89592 -1.02798 -0.31786 0.89592 -1.02798 0.31786 
0.89592 -0.40737 -0.31786 0.89592 -0.40737 0.31786 0.89687 -1.0788 -0.25536 
0.89687 -1.0788 0.25536 0.89687 -0.35655 -0.25536 0.89687 -0.35655 0.25536 
0.90092 -0.87306 -0.40521 0.90092 -0.87306 0.40521 0.90092 -0.56229 -0.40521 
0.90092 -0.56229 0.40521 0.90211 -1.14293 -0.07315 0.90211 -1.14293 0.07315 
0.90211 -0.29242 -0.07315 0.90211 -0.29242 0.07315 0.90374 -0.8205 -0.41555 
0.90374 -0.8205 0.41555 0.90374 -0.61485 -0.41555 0.90374 -0.61485 0.41555 
0.90394 -0.76795 -0.4247 0.90394 -0.76795 0.4247 0.90394 -0.6674 -0.4247 
0.90394 -0.6674 0.4247 0.90399 -0.71768 -0.42756 0.90399 -0.71768 0.42756 
0.90453 -1.14408 0 0.90453 -0.29127 0 0.90708 -0.97762 -0.33112 
0.90708 -0.97762 0.33112 0.90708 -0.45773 -0.33112 0.90708 -0.45773 0.33112 
0.91106 -1.02946 -0.26975 0.91106 -1.02946 0.26975 0.91106 -0.40589 -0.26975 
0.91106 -0.40589 0.26975 0.91147 -1.08567 -0.18384 0.91147 -1.08567 0.18384 
0.91147 -0.34968 -0.18384 0.91147 -0.34968 0.18384 0.91566 -0.92652 -0.34345 
0.91566 -0.92652 0.34345 0.91566 -0.50883 -0.34345 0.91566 -0.50883 0.34345 
0.92133 -1.0903 -0.11089 0.92133 -1.0903 0.11089 0.92133 -0.34505 -0.11089 
0.92133 -0.34505 0.11089 0.92164 -0.87483 -0.35479 0.92164 -0.87483 0.35479 
0.92164 -0.56052 -0.35479 0.92164 -0.56052 0.35479 0.92272 -0.97897 -0.28338 
0.92272 -0.97897 0.28338 0.92272 -0.45638 -0.28338 0.92272 -0.45638 0.28338 
0.92388 -1.03013 -0.22094 0.92388 -1.03013 0.22094 0.92388 -0.71768 -0.38268 
0.92388 -0.71768 0.38268 0.92388 -0.40522 -0.22094 0.92388 -0.40522 0.22094 
0.92501 -0.82269 -0.36513 0.92501 -0.82269 0.36513 0.92501 -0.61266 -0.36513 
0.92501 -0.61266 0.36513 0.92576 -0.77026 -0.37444 0.92576 -0.77026 0.37444 
0.92576 -0.66509 -0.37444 0.92576 -0.66509 0.37444 0.92628 -1.09262 -0.03779 
0.92628 -1.09262 0.03779 0.92628 -0.34273 -0.03779 0.92628 -0.34273 0.03779 
0.93178 -0.92794 -0.29594 0.93178 -0.92794 0.29594 0.93178 -0.50741 -0.29594 
0.93178 -0.50741 0.29594 0.93606 -0.97985 -0.23465 0.93606 -0.97985 0.23465 
0.93606 -0.4555 -0.23465 0.93606 -0.4555 0.23465 0.93638 -1.03566 -0.14857 
0.93638 -1.03566 0.14857 0.93638 -0.39969 -0.14857 0.93638 -0.39969 0.14857 
0.93819 -0.87512 -0.30822 0.93819 -0.87512 0.30822 0.93819 -0.56023 -0.30822 
0.93819 -0.56023 0.30822 0.94154 -0.71768 -0.33689 0.94154 -0.71768 0.33689 
0.94196 -0.82299 -0.31878 0.94196 -0.82299 0.31878 0.94196 -0.61236 -0.31878 
0.94196 -0.61236 0.31878 0.94306 -0.7703 -0.32843 0.94306 -0.7703 0.32843 
0.94306 -0.66505 -0.32843 0.94306 -0.66505 0.32843 0.94381 -1.03946 -0.0754 
0.94381 -1.03946 0.0754 0.94381 -0.39589 -0.0754 0.94381 -0.39589 0.0754 
0.94555 -0.92882 -0.24768 0.94555 -0.92882 0.24768 0.94555 -0.50653 -0.24768 
0.94555 -0.50653 0.24768 0.9465 -1.04038 0 0.9465 -0.39497 0 
0.94693 -0.98013 -0.18558 0.94693 -0.98013 0.18558 0.94693 -0.45522 -0.18558 
0.94693 -0.45522 0.18558 0.9525 -0.87616 -0.26005 0.9525 -0.87616 0.26005 
0.9525 -0.55919 -0.26005 0.9525 -0.55919 0.26005 0.95661 -0.82302 -0.27165 
0.95661 -0.82302 0.27165 0.95661 -0.61233 -0.27165 0.95661 -0.61233 0.27165 
0.95694 -0.71768 -0.29028 0.95694 -0.71768 0.29028 0.95694 -0.92918 -0.19881 
0.95694 -0.92918 0.19881 0.95694 -0.50617 -0.19881 0.95694 -0.50617 0.19881 
0.95704 -0.98484 -0.11267 0.95704 -0.98484 0.11267 0.95704 -0.45051 -0.11267 
0.95704 -0.45051 0.11267 0.95815 -0.77042 -0.28137 0.95815 -0.77042 0.28137 
0.95815 -0.66493 -0.28137 0.95815 -0.66493 0.28137 0.96257 -0.98605 -0.03779 
0.96257 -0.98605 0.03779 0.96257 -0.4493 -0.03779 0.96257 -0.4493 0.03779 
0.96447 -0.87675 -0.21095 0.96447 -0.87675 0.21095 0.96447 -0.5586 -0.21095 
0.96447 -0.5586 0.21095 0.96593 -0.929 -0.14943 0.96593 -0.929 0.14943 
0.96593 -0.50635 -0.14943 0.96593 -0.50635 0.14943 0.9691 -0.82363 -0.22275 
0.9691 -0.82363 0.22275 0.9691 -0.61172 -0.22275 0.9691 -0.61172 0.22275 
0.97003 -0.71768 -0.24298 0.97003 -0.71768 0.24298 0.97083 -0.77046 -0.23388 
0.97083 -0.77046 0.23388 0.97083 -0.66489 -0.23388 0.97083 -0.66489 0.23388 
0.97396 -0.87672 -0.16159 0.97396 -0.87672 0.16159 0.97396 -0.55863 -0.16159 
0.97396 -0.55863 0.16159 0.97415 -0.9308 -0.07493 0.97415 -0.9308 0.07493 
0.97415 -0.50455 -0.07493 0.97415 -0.50455 0.07493 0.97689 -0.9314 0 
0.97689 -0.50395 0 0.97912 -0.82396 -0.17328 0.97912 -0.82396 0.17328 
0.97912 -0.61139 -0.17328 0.97912 -0.61139 0.17328 0.98079 -0.87697 -0.11264 
0.98079 -0.87697 0.11264 0.98079 -0.71768 -0.19509 0.98079 -0.71768 0.19509 
0.98079 -0.55838 -0.11264 0.98079 -0.55838 0.11264 0.9814 -0.7709 -0.18446 
0.9814 -0.7709 0.18446 0.9814 -0.66445 -0.18446 0.9814 -0.66445 0.18446 
0.98631 -0.87817 -0.03776 0.98631 -0.87817 0.03776 0.98631 -0.55718 -0.03776 
0.98631 -0.55718 0.03776 0.98648 -0.82424 -0.12447 0.98648 -0.82424 0.12447 
0.98648 -0.61111 -0.12447 0.98648 -0.61111 0.12447 0.98918 -0.71768 -0.14673 
0.98918 -0.71768 0.14673 0.98928 -0.77093 -0.13594 0.98928 -0.77093 0.13594 
0.98928 -0.66442 -0.13594 0.98928 -0.66442 0.13594 0.99144 -0.82425 -0.07536 
0.99144 -0.82425 0.07536 0.99144 -0.6111 -0.07536 0.99144 -0.6111 0.07536 
0.99427 -0.82455 0 0.99427 -0.6108 0 0.99479 -0.77104 -0.08682 
0.99479 -0.77104 0.08682 0.99479 -0.66431 -0.08682 0.99479 -0.66431 0.08682 
0.99518 -0.71768 -0.09802 0.99518 -0.71768 0.09802 0.99786 -0.77108 -0.03776 
0.99786 -0.77108 0.03776 0.99786 -0.66427 -0.03776 0.99786 -0.66427 0.03776 
0.9988 -0.71768 -0.04907 0.9988 -0.71768 0.04907 1 -0.71768 0 
-1 0.71768 0 -0.9988 0.71768 -0.04907 -0.9988 0.71768 0.04907 
-0.99786 0.66427 -0.03776 -0.99786 0.66427 0.03776 -0.99786 0.77108 -0.03776 
-0.99786 0.77108 0.03776 -0.99518 0.71768 -0.09802 -0.99518 0.71768 0.09802 
-0.99479 0.66431 -0.08682 -0.99479 0.66431 0.08682 -0.99479 0.77104 -0.08682 
-0.99479 0.77104 0.08682 -0.99427 0.6108 0 -0.99427 0.82455 0 
-0.99144 0.6111 -0.07536 -0.99144 0.6111 0.07536 -0.99144 0.82425 -0.07536 
-0.99144 0.82425 0.07536 -0.98928 0.66442 -0.13594 -0.98928 0.66442 0.13594 
-0.98928 0.77093 -0.13594 -0.98928 0.77093 0.13594 -0.98918 0.71768 -0.14673 
-0.98918 0.71768 0.14673 -0.98648 0.61111 -0.12447 -0.98648 0.61111 0.12447 
-0.98648 0.82424 -0.12447 -0.98648 0.82424 0.12447 -0.98631 0.55718 -0.03776 
-0.98631 0.55718 0.03776 -0.98631 0.87817 -0.03776 -0.98631 0.87817 0.03776 
-0.9814 0.66445 -0.18446 -0.9814 0.66445 0.18446 -0.9814 0.7709 -0.18446 
-0.9814 0.7709 0.18446 -0.98079 0.55838 -0.11264 -0.98079 0.55838 0.11264 
-0.98079 0.71768 -0.19509 -0.98079 0.71768 0.19509 -0.98079 0.87697 -0.11264 
-0.98079 0.87697 0.11264 -0.97912 0.61139 -0.17328 -0.97912 0.61139 0.17328 
-0.97912 0.82396 -0.17328 -0.97912 0.82396 0.17328 -0.97689 0.50395 0 
-0.97689 0.9314 0 -0.97415 0.50455 -0.07493 -0.97415 0.50455 0.07493 
-0.97415 0.9308 -0.07493 -0.97415 0.9308 0.07493 -0.97396 0.55863 -0.16159 
-0.97396 0.55863 0.16159 -0.97396 0.87672 -0.16159 -0.97396 0.87672 0.16159 
-0.97083 0.66489 -0.23388 -0.97083 0.66489 0.23388 -0.97083 0.77046 -0.23388 
-0.97083 0.77046 0.23388 -0.97003 0.71768 -0.24298 -0.97003 0.71768 0.24298 
-0.9691 0.61172 -0.22275 -0.9691 0.61172 0.22275 -0.9691 0.82363 -0.22275 
-0.9691 0.82363 0.22275 -0.96593 0.50635 -0.14943 -0.96593 0.50635 0.14943 
-0.96593 0.929 -0.14943 -0.96593 0.929 0.14943 -0.96447 0.5586 -0.21095 
-0.96447 0.5586 0.21095 -0.96447 0.87675 -0.21095 -0.96447 0.87675 0.21095 
-0.96257 0.4493 -0.03779 -0.96257 0.4493 0.03779 -0.96257 0.98605 -0.03779 
-0.96257 0.98605 0.03779 -0.95815 0.66493 -0.28137 -0.95815 0.66493 0.28137 
-0.95815 0.77042 -0.28137 -0.95815 0.77042 0.28137 -0.95704 0.45051 -0.11267 
-0.95704 0.45051 0.11267 -0.95704 0.98484 -0.11267 -0.95704 0.98484 0.11267 
-0.95694 0.50617 -0.19881 -0.95694 0.50617 0.19881 -0.95694 0.92918 -0.19881 
-0.95694 0.92918 0.19881 -0.95694 0.71768 -0.29028 -0.95694 0.71768 0.29028 
-0.95661 0.61233 -0.27165 -0.95661 0.61233 0.27165 -0.95661 0.82302 -0.27165 
-0.95661 0.82302 0.27165 -0.9525 0.55919 -0.26005 -0.9525 0.55919 0.26005 
-0.9525 0.87616 -0.26005 -0.9525 0.87616 0.26005 -0.94693 0.45522 -0.18558 
-0.94693 0.45522 0.18558 -0.94693 0.98013 -0.18558 -0.94693 0.98013 0.18558 
-0.9465 0.39497 0 -0.9465 1.04038 0 -0.94555 0.50653 -0.24768 
-0.94555 0.50653 0.24768 -0.94555 0.92882 -0.24768 -0.94555 0.92882 0.24768 
-0.94381 0.39589 -0.0754 -0.94381 0.39589 0.0754 -0.94381 1.03946 -0.0754 
-0.94381 1.03946 0.0754 -0.94306 0.66505 -0.32843 -0.94306 0.66505 0.32843 
-0.94306 0.7703 -0.32843 -0.94306 0.7703 0.32843 -0.94196 0.61236 -0.31878 
-0.94196 0.61236 0.31878 -0.94196 0.82299 -0.31878 -0.94196 0.82299 0.31878 
-0.94154 0.71768 -0.33689 -0.94154 0.71768 0.33689 -0.93819 0.56023 -0.30822 
-0.93819 0.56023 0.30822 -0.93819 0.87512 -0.30822 -0.93819 0.87512 0.30822 
-0.93638 0.39969 -0.14857 -0.93638 0.39969 0.14857 -0.93638 1.03566 -0.14857 
-0.93638 1.03566 0.14857 -0.93606 0.4555 -0.23465 -0.93606 0.4555 0.23465 
-0.93606 0.97985 -0.23465 -0.93606 0.97985 0.23465 -0.93178 0.50741 -0.29594 
-0.93178 0.50741 0.29594 -0.93178 0.92794 -0.29594 -0.93178 0.92794 0.29594 
-0.92628 0.34273 -0.03779 -0.92628 0.34273 0.03779 -0.92628 1.09262 -0.03779 
-0.92628 1.09262 0.03779 -0.92576 0.66509 -0.37444 -0.92576 0.66509 0.37444 
-0.92576 0.77026 -0.37444 -0.92576 0.77026 0.37444 -0.92501 0.61266 -0.36513 
-0.92501 0.61266 0.36513 -0.92501 0.82269 -0.36513 -0.92501 0.82269 0.36513 
-0.92388 0.40522 -0.22094 -0.92388 0.40522 0.22094 -0.92388 0.71768 -0.38268 
-0.92388 0.71768 0.38268 -0.92388 1.03013 -0.22094 -0.92388 1.03013 0.22094 
-0.92272 0.45638 -0.28338 -0.92272 0.45638 0.28338 -0.92272 0.97897 -0.28338 
-0.92272 0.97897 0.28338 -0.92164 0.56052 -0.35479 -0.92164 0.56052 0.35479 
-0.92164 0.87483 -0.35479 -0.92164 0.87483 0.35479 -0.92133 0.34505 -0.11089 
-0.92133 0.34505 0.11089 -0.92133 1.0903 -0.11089 -0.92133 1.0903 0.11089 
-0.91566 0.50883 -0.34345 -0.91566 0.50883 0.34345 -0.91566 0.92652 -0.34345 
-0.91566 0.92652 0.34345 -0.91147 0.34968 -0.18384 -0.91147 0.34968 0.18384 
-0.91147 1.08567 -0.18384 -0.91147 1.08567 0.18384 -0.91106 0.40589 -0.26975 
-0.91106 0.40589 0.26975 -0.91106 1.02946 -0.26975 -0.91106 1.02946 0.26975 
-0.90708 0.45773 -0.33112 -0.90708 0.45773 0.33112 -0.90708 0.97762 -0.33112 
-0.90708 0.97762 0.33112 -0.90453 0.29127 0 -0.90453 1.14408 0 
-0.90399 0.71768 -0.42756 -0.90399 0.71768 0.42756 -0.90394 0.6674 -0.4247 
-0.90394 0.6674 0.4247 -0.90394 0.76795 -0.4247 -0.90394 0.76795 0.4247 
-0.90374 0.61485 -0.41555 -0.90374 0.61485 0.41555 -0.90374 0.8205 -0.41555 
-0.90374 0.8205 0.41555 -0.90211 0.29242 -0.07315 -0.90211 0.29242 0.07315 
-0.90211 1.14293 -0.07315 -0.90211 1.14293 0.07315 -0.90092 0.56229 -0.40521 
-0.90092 0.56229 0.40521 -0.90092 0.87306 -0.40521 -0.90092 0.87306 0.40521 
-0.89687 0.35655 -0.25536 -0.89687 0.35655 0.25536 -0.89687 1.0788 -0.25536 
-0.89687 1.0788 0.25536 -0.89592 0.40737 -0.31786 -0.89592 0.40737 0.31786 
-0.89592 1.02798 -0.31786 -0.89592 1.02798 0.31786 -0.89544 0.51044 -0.394 
-0.89544 0.51044 0.394 -0.89544 0.92491 -0.394 -0.89544 0.92491 0.394 
-0.89486 0.29584 -0.1459 -0.89486 0.29584 0.1459 -0.89486 1.13951 -0.1459 
-0.89486 1.13951 0.1459 -0.8873 0.45777 -0.38098 -0.8873 0.45777 0.38098 
-0.8873 0.97758 -0.38098 -0.8873 0.97758 0.38098 -0.88281 0.30152 -0.21787 
-0.88281 0.30152 0.21787 -0.88281 1.13383 -0.21787 -0.88281 1.13383 0.21787 
-0.88222 0.35789 -0.3037 -0.88222 0.35789 0.3037 -0.88222 1.07746 -0.3037 
-0.88222 1.07746 0.3037 -0.88195 0.66745 -0.46865 -0.88195 0.66745 0.46865 
-0.88195 0.7679 -0.46865 -0.88195 0.7679 0.46865 -0.88192 0.71768 -0.4714 
-0.88192 0.71768 0.4714 -0.87975 0.61736 -0.46472 -0.87975 0.61736 0.46472 
-0.87975 0.81799 -0.46472 -0.87975 0.81799 0.46472 -0.87742 0.56479 -0.4547 
-0.87742 0.56479 0.4547 -0.87742 0.87056 -0.4547 -0.87742 0.87056 0.4547 
-0.87655 0.40722 -0.36779 -0.87655 0.40722 0.36779 -0.87655 1.02813 -0.36779 
-0.87655 1.02813 0.36779 -0.87414 0.23351 -0.03823 -0.87414 0.23351 0.03823 
-0.87414 1.20184 -0.03823 -0.87414 1.20184 0.03823 -0.87257 0.51266 -0.44338 
-0.87257 0.51266 0.44338 -0.87257 0.92269 -0.44338 -0.87257 0.92269 0.44338 
-0.86917 0.23586 -0.11138 -0.86917 0.23586 0.11138 -0.86917 1.19949 -0.11138 
-0.86917 1.19949 0.11138 -0.86603 0.30943 -0.28868 -0.86603 0.30943 0.28868 
-0.86603 1.12592 -0.28868 -0.86603 1.12592 0.28868 -0.86492 0.45992 -0.43067 
-0.86492 0.45992 0.43067 -0.86492 0.97543 -0.43067 -0.86492 0.97543 0.43067 
-0.86321 0.35727 -0.35352 -0.86321 0.35727 0.35352 -0.86321 1.07808 -0.35352 
-0.86321 1.07808 0.35352 -0.85926 0.24057 -0.18453 -0.85926 0.24057 0.18453 
-0.85926 1.19478 -0.18453 -0.85926 1.19478 0.18453 -0.85773 0.71768 -0.5141 
-0.85773 0.71768 0.5141 -0.85771 0.66762 -0.51169 -0.85771 0.66762 0.51169 
-0.85771 0.76773 -0.51169 -0.85771 0.76773 0.51169 -0.85565 0.61745 -0.50776 
-0.85565 0.61745 0.50776 -0.85565 0.8179 -0.50776 -0.85565 0.8179 0.50776 
-0.85467 0.40796 -0.41667 -0.85467 0.40796 0.41667 -0.85467 1.02739 -0.41667 
-0.85467 1.02739 0.41667 -0.85144 0.56779 -0.50257 -0.85144 0.56779 0.50257 
-0.85144 0.86756 -0.50257 -0.85144 0.86756 0.50257 -0.84737 0.3086 -0.33855 
-0.84737 0.3086 0.33855 -0.84737 1.12675 -0.33855 -0.84737 1.12675 0.33855 
-0.84711 0.51549 -0.49145 -0.84711 0.51549 0.49145 -0.84711 0.91986 -0.49145 
-0.84711 0.91986 0.49145 -0.84461 0.2475 -0.25607 -0.84461 0.2475 0.25607 
-0.84461 1.18785 -0.25607 -0.84461 1.18785 0.25607 -0.8417 0.35793 -0.40265 
-0.8417 0.35793 0.40265 -0.8417 1.07742 -0.40265 -0.8417 1.07742 0.40265 
-0.84119 0.17694 0 -0.8398 0.46281 -0.47936 -0.8398 0.46281 0.47936 
-0.8398 0.97254 -0.47936 -0.8398 0.97254 0.47936 -0.83874 0.17851 -0.07625 
-0.83874 0.17851 0.07625 -0.83151 0.66767 -0.55326 -0.83151 0.66767 0.55326 
-0.83151 0.76768 -0.55326 -0.83151 0.76768 0.55326 -0.83147 0.26405 -0.32076 
-0.83147 0.26405 0.32076 -0.83147 0.71768 -0.55557 -0.83147 0.71768 0.55557 
-0.83147 1.1713 -0.32076 -0.83147 1.1713 0.32076 -0.83097 0.18184 -0.14958 
-0.83097 0.18184 0.14958 -0.83005 0.41062 -0.46554 -0.83005 0.41062 0.46554 
-0.83005 1.02473 -0.46554 -0.83005 1.02473 0.46554 -0.82946 0.6178 -0.54957 
-0.82946 0.6178 0.54957 -0.82946 0.81755 -0.54957 -0.82946 0.81755 0.54957 
-0.82631 0.30893 -0.38747 -0.82631 0.30893 0.38747 -0.82631 1.12642 -0.38747 
-0.82631 1.12642 0.38747 -0.82533 0.56817 -0.54449 -0.82533 0.56817 0.54449 
-0.82533 0.86718 -0.54449 -0.82533 0.86718 0.54449 -0.81914 0.51892 -0.53806 
-0.81914 0.51892 0.53806 -0.81914 0.91643 -0.53806 -0.81914 0.91643 0.53806 
-0.81866 0.18808 -0.22209 -0.81866 0.18808 0.22209 -0.81792 0.35965 -0.45036 
-0.81792 0.35965 0.45036 -0.81792 1.0757 -0.45036 -0.81792 1.0757 0.45036 
-0.81225 0.46618 -0.52631 -0.81225 0.46618 0.52631 -0.81225 0.96917 -0.52631 
-0.81225 0.96917 0.52631 -0.81086 0.2642 -0.36994 -0.81086 0.2642 0.36994 
-0.81086 1.17115 -0.36994 -0.81086 1.17115 0.36994 -0.80787 0.20317 -0.28744 
-0.80787 0.20317 0.28744 -0.80321 0.71768 -0.5957 -0.80321 0.71768 0.5957 
-0.80296 0.12286 -0.03824 -0.80296 0.12286 0.03824 -0.80295 0.41419 -0.51301 
-0.80295 0.41419 0.51301 -0.80295 1.02116 -0.51301 -0.80295 1.02116 0.51301 
-0.80291 0.31042 -0.43529 -0.80291 0.31042 0.43529 -0.80291 1.12493 -0.43529 
-0.80291 1.12493 0.43529 -0.80258 0.66831 -0.59449 -0.80258 0.66831 0.59449 
-0.80258 0.76704 -0.59449 -0.80258 0.76704 0.59449 -0.80067 0.61837 -0.59082 
-0.80067 0.61837 0.59082 -0.80067 0.81698 -0.59082 -0.80067 0.81698 0.59082 
-0.79855 0.1266 -0.11383 -0.79855 0.1266 0.11383 -0.79671 0.56842 -0.58564 
-0.79671 0.56842 0.58564 -0.79671 0.86693 -0.58564 -0.79671 0.86693 0.58564 
-0.79335 0.22062 -0.35147 -0.79335 0.22062 0.35147 -0.79126 0.3631 -0.49818 
-0.79126 0.3631 0.49818 -0.79126 1.07225 -0.49818 -0.79126 1.07225 0.49818 
-0.79063 0.51909 -0.5792 -0.79063 0.51909 0.5792 -0.79063 0.91626 -0.5792 
-0.79063 0.91626 0.5792 -0.78833 0.13151 -0.18692 -0.78833 0.13151 0.18692 
-0.78781 0.26559 -0.41829 -0.78781 0.26559 0.41829 -0.78781 1.16976 -0.41829 
-0.78781 1.16976 0.41829 -0.78299 0.47098 -0.57102 -0.78299 0.47098 0.57102 
-0.78299 0.96437 -0.57102 -0.78299 0.96437 0.57102 -0.7796 0.14461 -0.25263 
-0.7796 0.14461 0.25263 -0.77723 0.31306 -0.48187 -0.77723 0.31306 0.48187 
-0.77723 1.12229 -0.48187 -0.77723 1.12229 0.48187 -0.77417 0.41877 -0.55796 
-0.77417 0.41877 0.55796 -0.77417 1.01658 -0.55796 -0.77417 1.01658 0.55796 
-0.77301 0.71768 -0.63439 -0.77301 0.71768 0.63439 -0.77237 0.66837 -0.63325 
-0.77237 0.66837 0.63325 -0.77237 0.76698 -0.63325 -0.77237 0.76698 0.63325 
-0.77074 0.22171 -0.39996 -0.77074 0.22171 0.39996 -0.76986 0.61919 -0.63057 
-0.76986 0.61919 0.63057 -0.76986 0.81616 -0.63057 -0.76986 0.81616 0.63057 
-0.76733 0.16061 -0.31763 -0.76733 0.16061 0.31763 -0.76597 0.56929 -0.62552 
-0.76597 0.56929 0.62552 -0.76597 0.86606 -0.62552 -0.76597 0.86606 0.62552 
-0.76294 0.36716 -0.54319 -0.76294 0.36716 0.54319 -0.76294 1.06819 -0.54319 
-0.76294 1.06819 0.54319 -0.76254 0.26807 -0.46518 -0.76254 0.26807 0.46518 
-0.76254 1.16728 -0.46518 -0.76254 1.16728 0.46518 -0.76249 0.07068 0 
-0.76031 0.07253 -0.07559 -0.76031 0.07253 0.07559 -0.76014 0.51976 -0.61889 
-0.76014 0.51976 0.61889 -0.76014 0.91559 -0.61889 -0.76014 0.91559 0.61889 
-0.75378 0.07807 -0.15076 -0.75378 0.07807 0.15076 -0.75257 0.47168 -0.61084 
-0.75257 0.47168 0.61084 -0.75257 0.96367 -0.61084 -0.75257 0.96367 0.61084 
-0.75184 0.17932 -0.38067 -0.75184 0.17932 0.38067 -0.74934 0.31685 -0.52709 
-0.74934 0.31685 0.52709 -0.74934 1.1185 -0.52709 -0.74934 1.1185 0.52709 
-0.74716 0.08942 -0.2169 -0.74716 0.08942 0.2169 -0.74592 0.22421 -0.44731 
-0.74592 0.22421 0.44731 -0.74318 0.4242 -0.6013 -0.74318 0.4242 0.6013 
-0.74318 1.01115 -0.6013 -0.74318 1.01115 0.6013 -0.74095 0.71768 -0.67156 
-0.74095 0.71768 0.67156 -0.74014 0.66855 -0.67066 -0.74014 0.66855 0.67066 
-0.74014 0.7668 -0.67066 -0.74014 0.7668 0.67066 -0.73768 0.6193 -0.66795 
-0.73768 0.6193 0.66795 -0.73768 0.81605 -0.66795 -0.73768 0.81605 0.66795 
-0.73714 0.10362 -0.28206 -0.73714 0.10362 0.28206 -0.73454 0.27222 -0.51188 
-0.73454 0.27222 0.51188 -0.73454 1.16313 -0.51188 -0.73454 1.16313 0.51188 
-0.73344 0.57053 -0.66364 -0.73344 0.57053 0.66364 -0.73344 0.86482 -0.66364 
-0.73344 0.86482 0.66364 -0.73235 0.37248 -0.58694 -0.73235 0.37248 0.58694 
-0.73235 1.06287 -0.58694 -0.73235 1.06287 0.58694 -0.72774 0.52093 -0.65703 
-0.72774 0.52093 0.65703 -0.72774 0.91442 -0.65703 -0.72774 0.91442 0.65703 
-0.72743 0.18159 -0.42832 -0.72743 0.18159 0.42832 -0.72377 0.12061 -0.34594 
-0.72377 0.12061 0.34594 -0.7201 0.473 -0.6493 -0.7201 0.473 0.6493 
-0.7201 0.96235 -0.6493 -0.7201 0.96235 0.6493 -0.71959 0.02433 -0.0382 
-0.71959 0.02433 0.0382 -0.71933 0.32178 -0.57081 -0.71933 0.32178 0.57081 
-0.71933 1.11357 -0.57081 -0.71933 1.11357 0.57081 -0.71834 0.22804 -0.49421 
-0.71834 0.22804 0.49421 -0.71834 1.20731 -0.49421 -0.71834 1.20731 0.49421 
-0.71519 0.02806 -0.11378 -0.71519 0.02806 0.11378 -0.71082 0.42543 -0.63979 
-0.71082 0.42543 0.63979 -0.71082 1.00992 -0.63979 -0.71082 1.00992 0.63979 
-0.70937 0.03598 -0.17912 -0.70937 0.03598 0.17912 -0.70711 0.14032 -0.40825 
-0.70711 0.14032 0.40825 -0.70711 0.71768 -0.70711 -0.70711 0.71768 0.70711 
-0.70626 0.66861 -0.70626 -0.70626 0.66861 0.70626 -0.70626 0.76674 -0.70626 
-0.70626 0.76674 0.70626 -0.70484 0.27702 -0.5559 -0.70484 0.27702 0.5559 
-0.70484 1.15833 -0.5559 -0.70484 1.15833 0.5559 -0.7037 0.61966 -0.7037 
-0.7037 0.61966 0.7037 -0.7037 0.81569 -0.7037 -0.7037 0.81569 0.7037 
-0.70144 0.0484 -0.24506 -0.70144 0.0484 0.24506 -0.70019 0.18486 -0.47523 
-0.70019 0.18486 0.47523 -0.69945 0.57094 -0.69945 -0.69945 0.57094 0.69945 
-0.69945 0.86441 -0.69945 -0.69945 0.86441 0.69945 -0.69352 0.52258 -0.69352 
-0.69352 0.52258 0.69352 -0.69352 0.91277 -0.69352 -0.69352 0.91277 0.69352 
-0.68995 0.06375 -0.31041 -0.68995 0.06375 0.31041 -0.68862 0.23333 -0.53964 
-0.68862 0.23333 0.53964 -0.68862 1.20202 -0.53964 -0.68862 1.20202 0.53964 
-0.68023 0.14325 -0.45532 -0.68023 0.14325 0.45532 -0.67524 0.08183 -0.37384 
-0.67524 0.08183 0.37384 -0.67156 0.71768 -0.74095 -0.67156 0.71768 0.74095 
-0.67066 0.66855 -0.74014 -0.67066 0.66855 0.74014 -0.67066 0.7668 -0.74014 
-0.67066 0.7668 0.74014 -0.66795 0.6193 -0.73768 -0.66795 0.6193 0.73768 
-0.66795 0.81605 -0.73768 -0.66795 0.81605 0.73768 -0.66364 0.57053 -0.73344 
-0.66364 0.57053 0.73344 -0.65935 0.1038 -0.43407 -0.65935 0.1038 0.43407 
-0.65216 0.01031 -0.27262 -0.65216 0.01031 0.27262 -0.63957 0.02691 -0.33732 
-0.63957 0.02691 0.33732 -0.63439 0.71768 -0.77301 -0.63439 0.71768 0.77301 
-0.63325 0.66837 -0.77237 -0.63325 0.66837 0.77237 -0.63325 0.76698 -0.77237 
-0.63325 0.76698 0.77237 -0.62553 0.04695 -0.39855 -0.62553 0.04695 0.39855 
-0.5957 0.71768 -0.80321 -0.5957 0.71768 0.80321 0.5957 0.71768 -0.80321 
0.5957 0.71768 0.80321 0.62553 0.04695 -0.39855 0.62553 0.04695 0.39855 
0.63325 0.66837 -0.77237 0.63325 0.66837 0.77237 0.63325 0.76698 -0.77237 
0.63325 0.76698 0.77237 0.63439 0.71768 -0.77301 0.63439 0.71768 0.77301 
0.63957 0.02691 -0.33732 0.63957 0.02691 0.33732 0.65216 0.01031 -0.27262 
0.65216 0.01031 0.27262 0.65935 0.1038 -0.43407 0.65935 0.1038 0.43407 
0.66364 0.57053 -0.73344 0.66364 0.57053 0.73344 0.66795 0.6193 -0.73768 
0.66795 0.6193 0.73768 0.66795 0.81605 -0.73768 0.66795 0.81605 0.73768 
0.67066 0.66855 -0.74014 0.67066 0.66855 0.74014 0.67066 0.7668 -0.74014 
0.67066 0.7668 0.74014 0.67156 0.71768 -0.74095 0.67156 0.71768 0.74095 
0.67524 0.08183 -0.37384 0.67524 0.08183 0.37384 0.68023 0.14325 -0.45532 
0.68023 0.14325 0.45532 0.68862 0.23333 -0.53964 0.68862 0.23333 0.53964 
0.68862 1.20202 -0.53964 0.68862 1.20202 0.53964 0.68995 0.06375 -0.31041 
0.68995 0.06375 0.31041 0.69352 0.52258 -0.69352 0.69352 0.52258 0.69352 
0.69352 0.91277 -0.69352 0.69352 0.91277 0.69352 0.69945 0.57094 -0.69945 
0.69945 0.57094 0.69945 0.69945 0.86441 -0.69945 0.69945 0.86441 0.69945 
0.70019 0.18486 -0.47523 0.70019 0.18486 0.47523 0.70144 0.0484 -0.24506 
0.70144 0.0484 0.24506 0.7037 0.61966 -0.7037 0.7037 0.61966 0.7037 
0.7037 0.81569 -0.7037 0.7037 0.81569 0.7037 0.70484 0.27702 -0.5559 
0.70484 0.27702 0.5559 0.70484 1.15833 -0.5559 0.70484 1.15833 0.5559 
0.70626 0.66861 -0.70626 0.70626 0.66861 0.70626 0.70626 0.76674 -0.70626 
0.70626 0.76674 0.70626 0.70711 0.14032 -0.40825 0.70711 0.14032 0.40825 
0.70711 0.71768 -0.70711 0.70711 0.71768 0.70711 0.70937 0.03598 -0.17912 
0.70937 0.03598 0.17912 0.71082 0.42543 -0.63979 0.71082 0.42543 0.63979 
0.71082 1.00992 -0.63979 0.71082 1.00992 0.63979 0.71519 0.02806 -0.11378 
0.71519 0.02806 0.11378 0.71834 0.22804 -0.49421 0.71834 0.22804 0.49421 
0.71834 1.20731 -0.49421 0.71834 1.20731 0.49421 0.71933 0.32178 -0.57081 
0.71933 0.32178 0.57081 0.71933 1.11357 -0.57081 0.71933 1.11357 0.57081 
0.71959 0.02433 -0.0382 0.71959 0.02433 0.0382 0.7201 0.473 -0.6493 
0.7201 0.473 0.6493 0.7201 0.96235 -0.6493 0.7201 0.96235 0.6493 
0.72377 0.12061 -0.34594 0.72377 0.12061 0.34594 0.72743 0.18159 -0.42832 
0.72743 0.18159 0.42832 0.72774 0.52093 -0.65703 0.72774 0.52093 0.65703 
0.72774 0.91442 -0.65703 0.72774 0.91442 0.65703 0.73235 0.37248 -0.58694 
0.73235 0.37248 0.58694 0.73235 1.06287 -0.58694 0.73235 1.06287 0.58694 
0.73344 0.57053 -0.66364 0.73344 0.57053 0.66364 0.73344 0.86482 -0.66364 
0.73344 0.86482 0.66364 0.73454 0.27222 -0.51188 0.73454 0.27222 0.51188 
0.73454 1.16313 -0.51188 0.73454 1.16313 0.51188 0.73714 0.10362 -0.28206 
0.73714 0.10362 0.28206 0.73768 0.6193 -0.66795 0.73768 0.6193 0.66795 
0.73768 0.81605 -0.66795 0.73768 0.81605 0.66795 0.74014 0.66855 -0.67066 
0.74014 0.66855 0.67066 0.74014 0.7668 -0.67066 0.74014 0.7668 0.67066 
0.74095 0.71768 -0.67156 0.74095 0.71768 0.67156 0.74318 0.4242 -0.6013 
0.74318 0.4242 0.6013 0.74318 1.01115 -0.6013 0.74318 1.01115 0.6013 
0.74592 0.22421 -0.44731 0.74592 0.22421 0.44731 0.74716 0.08942 -0.2169 
0.74716 0.08942 0.2169 0.74934 0.31685 -0.52709 0.74934 0.31685 0.52709 
0.74934 1.1185 -0.52709 0.74934 1.1185 0.52709 0.75184 0.17932 -0.38067 
0.75184 0.17932 0.38067 0.75257 0.47168 -0.61084 0.75257 0.47168 0.61084 
0.75257 0.96367 -0.61084 0.75257 0.96367 0.61084 0.75378 0.07807 -0.15076 
0.75378 0.07807 0.15076 0.76014 0.51976 -0.61889 0.76014 0.51976 0.61889 
0.76014 0.91559 -0.61889 0.76014 0.91559 0.61889 0.76031 0.07253 -0.07559 
0.76031 0.07253 0.07559 0.76249 0.07068 0 0.76254 0.26807 -0.46518 
0.76254 0.26807 0.46518 0.76254 1.16728 -0.46518 0.76254 1.16728 0.46518 
0.76294 0.36716 -0.54319 0.76294 0.36716 0.54319 0.76294 1.06819 -0.54319 
0.76294 1.06819 0.54319 0.76597 0.56929 -0.62552 0.76597 0.56929 0.62552 
0.76597 0.86606 -0.62552 0.76597 0.86606 0.62552 0.76733 0.16061 -0.31763 
0.76733 0.16061 0.31763 0.76986 0.61919 -0.63057 0.76986 0.61919 0.63057 
0.76986 0.81616 -0.63057 0.76986 0.81616 0.63057 0.77074 0.22171 -0.39996 
0.77074 0.22171 0.39996 0.77237 0.66837 -0.63325 0.77237 0.66837 0.63325 
0.77237 0.76698 -0.63325 0.77237 0.76698 0.63325 0.77301 0.71768 -0.63439 
0.77301 0.71768 0.63439 0.77417 0.41877 -0.55796 0.77417 0.41877 0.55796 
0.77417 1.01658 -0.55796 0.77417 1.01658 0.55796 0.77723 0.31306 -0.48187 
0.77723 0.31306 0.48187 0.77723 1.12229 -0.48187 0.77723 1.12229 0.48187 
0.7796 0.14461 -0.25263 0.7796 0.14461 0.25263 0.78299 0.47098 -0.57102 
0.78299 0.47098 0.57102 0.78299 0.96437 -0.57102 0.78299 0.96437 0.57102 
0.78781 0.26559 -0.41829 0.78781 0.26559 0.41829 0.78781 1.16976 -0.41829 
0.78781 1.16976 0.41829 0.78833 0.13151 -0.18692 0.78833 0.13151 0.18692 
0.79063 0.51909 -0.5792 0.79063 0.51909 0.5792 0.79063 0.91626 -0.5792 
0.79063 0.91626 0.5792 0.79126 0.3631 -0.49818 0.79126 0.3631 0.49818 
0.79126 1.07225 -0.49818 0.79126 1.07225 0.49818 0.79335 0.22062 -0.35147 
0.79335 0.22062 0.35147 0.79671 0.56842 -0.58564 0.79671 0.56842 0.58564 
0.79671 0.86693 -0.58564 0.79671 0.86693 0.58564 0.79855 0.1266 -0.11383 
0.79855 0.1266 0.11383 0.80067 0.61837 -0.59082 0.80067 0.61837 0.59082 
0.80067 0.81698 -0.59082 0.80067 0.81698 0.59082 0.80258 0.66831 -0.59449 
0.80258 0.66831 0.59449 0.80258 0.76704 -0.59449 0.80258 0.76704 0.59449 
0.80291 0.31042 -0.43529 0.80291 0.31042 0.43529 0.80291 1.12493 -0.43529 
0.80291 1.12493 0.43529 0.80295 0.41419 -0.51301 0.80295 0.41419 0.51301 
0.80295 1.02116 -0.51301 0.80295 1.02116 0.51301 0.80296 0.12286 -0.03824 
0.80296 0.12286 0.03824 0.80321 0.71768 -0.5957 0.80321 0.71768 0.5957 
0.80787 0.20317 -0.28744 0.80787 0.20317 0.28744 0.81086 0.2642 -0.36994 
0.81086 0.2642 0.36994 0.81086 1.17115 -0.36994 0.81086 1.17115 0.36994 
0.81225 0.46618 -0.52631 0.81225 0.46618 0.52631 0.81225 0.96917 -0.52631 
0.81225 0.96917 0.52631 0.81792 0.35965 -0.45036 0.81792 0.35965 0.45036 
0.81792 1.0757 -0.45036 0.81792 1.0757 0.45036 0.81866 0.18808 -0.22209 
0.81866 0.18808 0.22209 0.81914 0.51892 -0.53806 0.81914 0.51892 0.53806 
0.81914 0.91643 -0.53806 0.81914 0.91643 0.53806 0.82533 0.56817 -0.54449 
0.82533 0.56817 0.54449 0.82533 0.86718 -0.54449 0.82533 0.86718 0.54449 
0.82631 0.30893 -0.38747 0.82631 0.30893 0.38747 0.82631 1.12642 -0.38747 
0.82631 1.12642 0.38747 0.82946 0.6178 -0.54957 0.82946 0.6178 0.54957 
0.82946 0.81755 -0.54957 0.82946 0.81755 0.54957 0.83005 0.41062 -0.46554 
0.83005 0.41062 0.46554 0.83005 1.02473 -0.46554 0.83005 1.02473 0.46554 
0.83097 0.18184 -0.14958 0.83097 0.18184 0.14958 0.83147 0.26405 -0.32076 
0.83147 0.26405 0.32076 0.83147 0.71768 -0.55557 0.83147 0.71768 0.55557 
0.83147 1.1713 -0.32076 0.83147 1.1713 0.32076 0.83151 0.66767 -0.55326 
0.83151 0.66767 0.55326 0.83151 0.76768 -0.55326 0.83151 0.76768 0.55326 
0.83874 0.17851 -0.07625 0.83874 0.17851 0.07625 0.8398 0.46281 -0.47936 
0.8398 0.46281 0.47936 0.8398 0.97254 -0.47936 0.8398 0.97254 0.47936 
0.84119 0.17694 0 0.8417 0.35793 -0.40265 0.8417 0.35793 0.40265 
0.8417 1.07742 -0.40265 0.8417 1.07742 0.40265 0.84461 0.2475 -0.25607 
0.84461 0.2475 0.25607 0.84461 1.18785 -0.25607 0.84461 1.18785 0.25607 
0.84711 0.51549 -0.49145 0.84711 0.51549 0.49145 0.84711 0.91986 -0.49145 
0.84711 0.91986 0.49145 0.84737 0.3086 -0.33855 0.84737 0.3086 0.33855 
0.84737 1.12675 -0.33855 0.84737 1.12675 0.33855 0.85144 0.56779 -0.50257 
0.85144 0.56779 0.50257 0.85144 0.86756 -0.50257 0.85144 0.86756 0.50257 
0.85467 0.40796 -0.41667 0.85467 0.40796 0.41667 0.85467 1.02739 -0.41667 
0.85467 1.02739 0.41667 0.85565 0.61745 -0.50776 0.85565 0.61745 0.50776 
0.85565 0.8179 -0.50776 0.85565 0.8179 0.50776 0.85771 0.66762 -0.51169 
0.85771 0.66762 0.51169 0.85771 0.76773 -0.51169 0.85771 0.76773 0.51169 
0.85773 0.71768 -0.5141 0.85773 0.71768 0.5141 0.85926 0.24057 -0.18453 
0.85926 0.24057 0.18453 0.85926 1.19478 -0.18453 0.85926 1.19478 0.18453 
0.86321 0.35727 -0.35352 0.86321 0.35727 0.35352 0.86321 1.07808 -0.35352 
0.86321 1.07808 0.35352 0.86492 0.45992 -0.43067 0.86492 0.45992 0.43067 
0.86492 0.97543 -0.43067 0.86492 0.97543 0.43067 0.86603 0.30943 -0.28868 
0.86603 0.30943 0.28868 0.86603 1.12592 -0.28868 0.86603 1.12592 0.28868 
0.86917 0.23586 -0.11138 0.86917 0.23586 0.11138 0.86917 1.19949 -0.11138 
0.86917 1.19949 0.11138 0.87257 0.51266 -0.44338 0.87257 0.51266 0.44338 
0.87257 0.92269 -0.44338 0.87257 0.92269 0.44338 0.87414 0.23351 -0.03823 
0.87414 0.23351 0.03823 0.87414 1.20184 -0.03823 0.87414 1.20184 0.03823 
0.87655 0.40722 -0.36779 0.87655 0.40722 0.36779 0.87655 1.02813 -0.36779 
0.87655 1.02813 0.36779 0.87742 0.56479 -0.4547 0.87742 0.56479 0.4547 
0.87742 0.87056 -0.4547 0.87742 0.87056 0.4547 0.87975 0.61736 -0.46472 
0.87975 0.61736 0.46472 0.87975 0.81799 -0.46472 0.87975 0.81799 0.46472 
0.88192 0.71768 -0.4714 0.88192 0.71768 0.4714 0.88195 0.66745 -0.46865 
0.88195 0.66745 0.46865 0.88195 0.7679 -0.46865 0.88195 0.7679 0.46865 
0.88222 0.35789 -0.3037 0.88222 0.35789 0.3037 0.88222 1.07746 -0.3037 
0.88222 1.07746 0.3037 0.88281 0.30152 -0.21787 0.88281 0.30152 0.21787 
0.88281 1.13383 -0.21787 0.88281 1.13383 0.21787 0.8873 0.45777 -0.38098 
0.8873 0.45777 0.38098 0.8873 0.97758 -0.38098 0.8873 0.97758 0.38098 
0.89486 0.29584 -0.1459 0.89486 0.29584 0.1459 0.89486 1.13951 -0.1459 
0.89486 1.13951 0.1459 0.89544 0.51044 -0.394 0.89544 0.51044 0.394 
0.89544 0.92491 -0.394 0.89544 0.92491 0.394 0.89592 0.40737 -0.31786 
0.89592 0.40737 0.31786 0.89592 1.02798 -0.31786 0.89592 1.02798 0.31786 
0.89687 0.35655 -0.25536 0.89687 0.35655 0.25536 0.89687 1.0788 -0.25536 
0.89687 1.0788 0.25536 0.90092 0.56229 -0.40521 0.90092 0.56229 0.40521 
0.90092 0.87306 -0.40521 0.90092 0.87306 0.40521 0.90211 0.29242 -0.07315 
0.90211 0.29242 0.07315 0.90211 1.14293 -0.07315 0.90211 1.14293 0.07315 
0.90374 0.61485 -0.41555 0.90374 0.61485 0.41555 0.90374 0.8205 -0.41555 
0.90374 0.8205 0.41555 0.90394 0.6674 -0.4247 0.90394 0.6674 0.4247 
0.90394 0.76795 -0.4247 0.90394 0.76795 0.4247 0.90399 0.71768 -0.42756 
0.90399 0.71768 0.42756 0.90453 0.29127 0 0.90453 1.14408 0 
0.90708 0.45773 -0.33112 0.90708 0.45773 0.33112 0.90708 0.97762 -0.33112 
0.90708 0.97762 0.33112 0.91106 0.40589 -0.26975 0.91106 0.40589 0.26975 
0.91106 1.02946 -0.26975 0.91106 1.02946 0.26975 0.91147 0.34968 -0.18384 
0.91147 0.34968 0.18384 0.91147 1.08567 -0.18384 0.91147 1.08567 0.18384 
0.91566 0.50883 -0.34345 0.91566 0.50883 0.34345 0.91566 0.92652 -0.34345 
0.91566 0.92652 0.34345 0.92133 0.34505 -0.11089 0.92133 0.34505 0.11089 
0.92133 1.0903 -0.11089 0.92133 1.0903 0.11089 0.92164 0.56052 -0.35479 
0.92164 0.56052 0.35479 0.92164 0.87483 -0.35479 0.92164 0.87483 0.35479 
0.92272 0.45638 -0.28338 0.92272 0.45638 0.28338 0.92272 0.97897 -0.28338 
0.92272 0.97897 0.28338 0.92388 0.40522 -0.22094 0.92388 0.40522 0.22094 
0.92388 0.71768 -0.38268 0.92388 0.71768 0.38268 0.92388 1.03013 -0.22094 
0.92388 1.03013 0.22094 0.92501 0.61266 -0.36513 0.92501 0.61266 0.36513 
0.92501 0.82269 -0.36513 0.92501 0.82269 0.36513 0.92576 0.66509 -0.37444 
0.92576 0.66509 0.37444 0.92576 0.77026 -0.37444 0.92576 0.77026 0.37444 
0.92628 0.34273 -0.03779 0.92628 0.34273 0.03779 0.92628 1.09262 -0.03779 
0.92628 1.09262 0.03779 0.93178 0.50741 -0.29594 0.93178 0.50741 0.29594 
0.93178 0.92794 -0.29594 0.93178 0.92794 0.29594 0.93606 0.4555 -0.23465 
0.93606 0.4555 0.23465 0.93606 0.97985 -0.23465 0.93606 0.97985 0.23465 
0.93638 0.39969 -0.14857 0.93638 0.39969 0.14857 0.93638 1.03566 -0.14857 
0.93638 1.03566 0.14857 0.93819 0.56023 -0.30822 0.93819 0.56023 0.30822 
0.93819 0.87512 -0.30822 0.93819 0.87512 0.30822 0.94154 0.71768 -0.33689 
0.94154 0.71768 0.33689 0.94196 0.61236 -0.31878 0.94196 0.61236 0.31878 
0.94196 0.82299 -0.31878 0.94196 0.82299 0.31878 0.94306 0.66505 -0.32843 
0.94306 0.66505 0.32843 0.94306 0.7703 -0.32843 0.94306 0.7703 0.32843 
0.94381 0.39589 -0.0754 0.94381 0.39589 0.0754 0.94381 1.03946 -0.0754 
0.94381 1.03946 0.0754 0.94555 0.50653 -0.24768 0.94555 0.50653 0.24768 
0.94555 0.92882 -0.24768 0.94555 0.92882 0.24768 0.9465 0.39497 0 
0.9465 1.04038 0 0.94693 0.45522 -0.18558 0.94693 0.45522 0.18558 
0.94693 0.98013 -0.18558 0.94693 0.98013 0.18558 0.9525 0.55919 -0.26005 
0.9525 0.55919 0.26005 0.9525 0.87616 -0.26005 0.9525 0.87616 0.26005 
0.95661 0.61233 -0.27165 0.95661 0.61233 0.27165 0.95661 0.82302 -0.27165 
0.95661 0.82302 0.27165 0.95694 0.71768 -0.29028 0.95694 0.71768 0.29028 
0.95694 0.50617 -0.19881 0.95694 0.50617 0.19881 0.95694 0.92918 -0.19881 
0.95694 0.92918 0.19881 0.95704 0.45051 -0.11267 0.95704 0.45051 0.11267 
0.95704 0.98484 -0.11267 0.95704 0.98484 0.11267 0.95815 0.66493 -0.28137 
0.95815 0.66493 0.28137 0.95815 0.77042 -0.28137 0.95815 0.77042 0.28137 
0.96257 0.4493 -0.03779 0.96257 0.4493 0.03779 0.96257 0.98605 -0.03779 
0.96257 0.98605 0.03779 0.96447 0.5586 -0.21095 0.96447 0.5586 0.21095 
0.96447 0.87675 -0.21095 0.96447 0.87675 0.21095 0.96593 0.50635 -0.14943 
0.96593 0.50635 0.14943 0.96593 0.929 -0.14943 0.96593 0.929 0.14943 
0.9691 0.61172 -0.22275 0.9691 0.61172 0.22275 0.9691 0.82363 -0.22275 
0.9691 0.82363 0.22275 0.97003 0.71768 -0.24298 0.97003 0.71768 0.24298 
0.97083 0.66489 -0.23388 0.97083 0.66489 0.23388 0.97083 0.77046 -0.23388 
0.97083 0.77046 0.23388 0.97396 0.55863 -0.16159 0.97396 0.55863 0.16159 
0.97396 0.87672 -0.16159 0.97396 0.87672 0.16159 0.97415 0.50455 -0.07493 
0.97415 0.50455 0.07493 0.97415 0.9308 -0.07493 0.97415 0.9308 0.07493 
0.97689 0.50395 0 0.97689 0.9314 0 0.97912 0.61139 -0.17328 
0.97912 0.61139 0.17328 0.97912 0.82396 -0.17328 0.97912 0.82396 0.17328 
0.98079 0.55838 -0.11264 0.98079 0.55838 0.11264 0.98079 0.71768 -0.19509 
0.98079 0.71768 0.19509 0.98079 0.87697 -0.11264 0.98079 0.87697 0.11264 
0.9814 0.66445 -0.18446 0.9814 0.66445 0.18446 0.9814 0.7709 -0.18446 
0.9814 0.7709 0.18446 0.98631 0.55718 -0.03776 0.98631 0.55718 0.03776 
0.98631 0.87817 -0.03776 0.98631 0.87817 0.03776 0.98648 0.61111 -0.12447 
0.98648 0.61111 0.12447 0.98648 0.82424 -0.12447 0.98648 0.82424 0.12447 
0.98918 0.71768 -0.14673 0.98918 0.71768 0.14673 0.98928 0.66442 -0.13594 
0.98928 0.66442 0.13594 0.98928 0.77093 -0.13594 0.98928 0.77093 0.13594 
0.99144 0.6111 -0.07536 0.99144 0.6111 0.07536 0.99144 0.82425 -0.07536 
0.99144 0.82425 0.07536 0.99427 0.6108 0 0.99427 0.82455 0 
0.99479 0.66431 -0.08682 0.99479 0.66431 0.08682 0.99479 0.77104 -0.08682 
0.99479 0.77104 0.08682 0.99518 0.71768 -0.09802 0.99518 0.71768 0.09802 
0.99786 0.66427 -0.03776 0.99786 0.66427 0.03776 0.99786 0.77108 -0.03776 
0.99786 0.77108 0.03776 0.9988 0.71768 -0.04907 0.9988 0.71768 0.04907 
1 0.71768 0 -1 1.40433 -1.24601 -0.9988 1.40433 -1.29507 
-0.9988 1.40433 -1.19694 -0.99786 1.35093 -1.28377 -0.99786 1.35093 -1.20824 
-0.99786 1.45773 -1.28377 -0.99786 1.45773 -1.20824 -0.99518 1.40433 -1.34402 
-0.99518 1.40433 -1.14799 -0.99479 1.35096 -1.33282 -0.99479 1.35096 -1.15919 
-0.99479 1.45769 -1.33282 -0.99479 1.45769 -1.15919 -0.99427 1.29745 -1.24601 
-0.99427 1.51121 -1.24601 -0.99144 1.29775 -1.32136 -0.99144 1.29775 -1.17065 
-0.99144 1.5109 -1.32136 -0.99144 1.5109 -1.17065 -0.98928 1.35107 -1.38195 
-0.98928 1.35107 -1.11006 -0.98928 1.45759 -1.38195 -0.98928 1.45759 -1.11006 
-0.98918 1.40433 -1.39274 -0.98918 1.40433 -1.09927 -0.98648 1.29777 -1.37048 
-0.98648 1.29777 -1.12153 -0.98648 1.51089 -1.37048 -0.98648 1.51089 -1.12153 
-0.98631 1.24383 -1.28377 -0.98631 1.24383 -1.20824 -0.98631 1.56483 -1.28377 
-0.98631 1.56483 -1.20824 -0.9814 1.3511 -1.43046 -0.9814 1.3511 -1.06155 
-0.9814 1.45755 -1.43046 -0.9814 1.45755 -1.06155 -0.98079 1.24504 -1.35864 
-0.98079 1.24504 -1.13337 -0.98079 1.40433 -1.4411 -0.98079 1.40433 -1.05091 
-0.98079 1.56362 -1.35864 -0.98079 1.56362 -1.13337 -0.97912 1.29804 -1.41929 
-0.97912 1.29804 -1.07272 -0.97912 1.51062 -1.41929 -0.97912 1.51062 -1.07272 
-0.97689 1.1906 -1.24601 -0.97689 1.61805 -1.24601 -0.97415 1.1912 -1.32093 
-0.97415 1.1912 -1.17108 -0.97415 1.61745 -1.32093 -0.97415 1.61745 -1.17108 
-0.97396 1.24529 -1.4076 -0.97396 1.24529 -1.08441 -0.97396 1.56337 -1.4076 
-0.97396 1.56337 -1.08441 -0.97083 1.35154 -1.47989 -0.97083 1.35154 -1.01212 
-0.97083 1.45712 -1.47989 -0.97083 1.45712 -1.01212 -0.97003 1.40433 -1.48899 
-0.97003 1.40433 -1.00302 -0.9691 1.29837 -1.46875 -0.9691 1.29837 -1.02326 
-0.9691 1.51028 -1.46875 -0.9691 1.51028 -1.02326 -0.96593 1.193 -1.39543 
-0.96593 1.193 -1.09658 -0.96593 1.61565 -1.39543 -0.96593 1.61565 -1.09658 
-0.96447 1.24526 -1.45695 -0.96447 1.24526 -1.03506 -0.96447 1.5634 -1.45695 
-0.96447 1.5634 -1.03506 -0.96257 1.13595 -1.28379 -0.96257 1.13595 -1.20822 
-0.96257 1.6727 -1.28379 -0.96257 1.6727 -1.20822 -0.95815 1.35158 -1.52738 
-0.95815 1.35158 -0.96463 -0.95815 1.45708 -1.52738 -0.95815 1.45708 -0.96463 
-0.95704 1.13716 -1.35868 -0.95704 1.13716 -1.13333 -0.95704 1.67149 -1.35868 
-0.95704 1.67149 -1.13333 -0.95694 1.19282 -1.44481 -0.95694 1.19282 -1.0472 
-0.95694 1.61583 -1.44481 -0.95694 1.61583 -1.0472 -0.95694 1.40433 -1.53629 
-0.95694 1.40433 -0.95572 -0.95661 1.29898 -1.51766 -0.95661 1.29898 -0.97435 
-0.95661 1.50967 -1.51766 -0.95661 1.50967 -0.97435 -0.9525 1.24584 -1.50606 
-0.9525 1.24584 -0.98595 -0.9525 1.56281 -1.50606 -0.9525 1.56281 -0.98595 
-0.94693 1.14187 -1.43159 -0.94693 1.14187 -1.06042 -0.94693 1.66678 -1.43159 
-0.94693 1.66678 -1.06042 -0.9465 1.08162 -1.24601 -0.9465 1.72703 -1.24601 
-0.94555 1.19318 -1.49369 -0.94555 1.19318 -0.99832 -0.94555 1.61548 -1.49369 
-0.94555 1.61548 -0.99832 -0.94381 1.08254 -1.3214 -0.94381 1.08254 -1.17061 
-0.94381 1.72611 -1.3214 -0.94381 1.72611 -1.17061 -0.94306 1.3517 -1.57444 
-0.94306 1.3517 -0.91757 -0.94306 1.45695 -1.57444 -0.94306 1.45695 -0.91757 
-0.94196 1.29902 -1.56479 -0.94196 1.29902 -0.92722 -0.94196 1.50964 -1.56479 
-0.94196 1.50964 -0.92722 -0.94154 1.40433 -1.58289 -0.94154 1.40433 -0.90912 
-0.93819 1.24688 -1.55423 -0.93819 1.24688 -0.93778 -0.93819 1.56177 -1.55423 
-0.93819 1.56177 -0.93778 -0.93638 1.08634 -1.39458 -0.93638 1.08634 -1.09743 
-0.93638 1.72231 -1.39458 -0.93638 1.72231 -1.09743 -0.93606 1.14215 -1.48065 
-0.93606 1.14215 -1.01136 -0.93606 1.66651 -1.48065 -0.93606 1.66651 -1.01136 
-0.93178 1.19406 -1.54194 -0.93178 1.19406 -0.95007 -0.93178 1.61459 -1.54194 
-0.93178 1.61459 -0.95007 -0.92628 1.02938 -1.28379 -0.92628 1.02938 -1.20822 
-0.92628 1.77927 -1.28379 -0.92628 1.77927 -1.20822 -0.92576 1.35174 -1.62044 
-0.92576 1.35174 -0.87157 -0.92576 1.45691 -1.62044 -0.92576 1.45691 -0.87157 
-0.92501 1.29931 -1.61114 -0.92501 1.29931 -0.88087 -0.92501 1.50935 -1.61114 
-0.92501 1.50935 -0.88087 -0.92388 1.09187 -1.46695 -0.92388 1.09187 -1.02506 
-0.92388 1.40433 -1.62869 -0.92388 1.40433 -0.86332 -0.92388 1.71679 -1.46695 
-0.92388 1.71679 -1.02506 -0.92272 1.14304 -1.52939 -0.92272 1.14304 -0.96262 
-0.92272 1.66562 -1.52939 -0.92272 1.66562 -0.96262 -0.92164 1.24717 -1.6008 
-0.92164 1.24717 -0.89121 -0.92164 1.56148 -1.6008 -0.92164 1.56148 -0.89121 
-0.92133 1.0317 -1.3569 -0.92133 1.0317 -1.13511 -0.92133 1.77695 -1.3569 
-0.92133 1.77695 -1.13511 -0.91566 1.19548 -1.58945 -0.91566 1.19548 -0.90256 
-0.91566 1.61317 -1.58945 -0.91566 1.61317 -0.90256 -0.91147 1.03633 -1.42985 
-0.91147 1.03633 -1.06216 -0.91147 1.77233 -1.42985 -0.91147 1.77233 -1.06216 
-0.91106 1.09255 -1.51575 -0.91106 1.09255 -0.97626 -0.91106 1.71611 -1.51575 
-0.91106 1.71611 -0.97626 -0.90708 1.14438 -1.57713 -0.90708 1.14438 -0.91488 
-0.90708 1.66427 -1.57713 -0.90708 1.66427 -0.91488 -0.90453 0.97793 -1.24601 
-0.90453 1.83073 -1.24601 -0.90399 1.40433 -0.81845 -0.90394 1.35405 -0.8213 
-0.90394 1.4546 -0.8213 -0.90374 1.3015 -1.66156 -0.90374 1.3015 -0.83045 
-0.90374 1.50715 -0.83045 -0.90211 0.97907 -1.31915 -0.90211 0.97907 -1.17286 
-0.90211 1.82959 -1.31915 -0.90211 1.82959 -1.17286 -0.90092 1.24894 -1.65122 
-0.90092 1.24894 -0.84079 -0.90092 1.55971 -1.65122 -0.90092 1.55971 -0.84079 
-0.89687 1.0432 -1.50136 -0.89687 1.0432 -0.99065 -0.89687 1.76545 -1.50136 
-0.89687 1.76545 -0.99065 -0.89592 1.09402 -1.56387 -0.89592 1.09402 -0.92814 
-0.89592 1.71463 -1.56387 -0.89592 1.71463 -0.92814 -0.89544 1.19709 -1.64 
-0.89544 1.19709 -0.85201 -0.89544 1.61157 -1.64 -0.89544 1.61157 -0.85201 
-0.89486 0.98249 -1.3919 -0.89486 0.98249 -1.10011 -0.89486 1.82617 -1.3919 
-0.89486 1.82617 -1.10011 -0.8873 1.14442 -1.62698 -0.8873 1.14442 -0.86503 
-0.8873 1.66423 -1.62698 -0.8873 1.66423 -0.86503 -0.88281 0.98817 -1.46388 
-0.88281 0.98817 -1.02813 -0.88281 1.82049 -1.46388 -0.88281 1.82049 -1.02813 
-0.88222 1.04454 -1.5497 -0.88222 1.04454 -0.94231 -0.88222 1.76411 -1.5497 
-0.88222 1.76411 -0.94231 -0.88195 1.3541 -0.77735 -0.88195 1.45455 -0.77735 
-0.88192 1.40433 -0.77461 -0.87975 1.30401 -0.78128 -0.87975 1.50465 -0.78128 
-0.87742 1.25144 -0.7913 -0.87742 1.55721 -0.7913 -0.87655 1.09387 -1.6138 
-0.87655 1.09387 -0.87821 -0.87655 1.71478 -1.6138 -0.87655 1.71478 -0.87821 
-0.87414 0.92016 -1.28424 -0.87414 0.92016 -1.20777 -0.87414 1.8885 -1.28424 
-0.87414 1.8885 -1.20777 -0.87257 1.19931 -0.80263 -0.87257 1.60934 -0.80263 
-0.86917 0.92251 -1.35738 -0.86917 0.92251 -1.13463 -0.86917 1.88614 -1.35738 
-0.86917 1.88614 -1.13463 -0.86603 0.99608 -1.53468 -0.86603 0.99608 -0.95733 
-0.86603 1.81258 -1.53468 -0.86603 1.81258 -0.95733 -0.86492 1.14658 -1.67668 
-0.86492 1.14658 -0.81533 -0.86492 1.66208 -0.81533 -0.86321 1.04393 -1.59953 
-0.86321 1.04393 -0.89248 -0.86321 1.76473 -1.59953 -0.86321 1.76473 -0.89248 
-0.85926 0.92722 -1.43054 -0.85926 0.92722 -1.06147 -0.85926 1.88143 -1.43054 
-0.85926 1.88143 -1.06147 -0.85773 1.40433 -0.7319 -0.85771 1.35427 -0.73432 
-0.85771 1.45438 -0.73432 -0.85565 1.30411 -0.73824 -0.85565 1.50455 -0.73824 
-0.85467 1.09461 -1.66268 -0.85467 1.09461 -0.82933 -0.85467 1.71404 -0.82933 
-0.85144 1.25444 -0.74344 -0.85144 1.55422 -0.74344 -0.84737 0.99525 -1.58456 
-0.84737 0.99525 -0.90745 -0.84737 1.81341 -1.58456 -0.84737 1.81341 -0.90745 
-0.84711 1.20214 -0.75456 -0.84711 1.60651 -0.75456 -0.84461 0.93415 -1.50207 
-0.84461 0.93415 -0.98994 -0.84461 1.87451 -1.50207 -0.84461 1.87451 -0.98994 
-0.8417 1.04458 -1.64865 -0.8417 1.04458 -0.84336 -0.8417 1.76407 -0.84336 
-0.84119 0.86359 -1.24601 -0.84119 1.94507 -1.24601 -0.8398 1.14946 -0.76665 
-0.8398 1.6592 -0.76665 -0.83874 0.86516 -1.32225 -0.83874 0.86516 -1.16976 
-0.83874 1.94349 -1.32225 -0.83874 1.94349 -1.16976 -0.83151 1.35433 -0.69274 
-0.83151 1.45433 -0.69274 -0.83147 0.95071 -1.56676 -0.83147 0.95071 -0.92525 
-0.83147 1.40433 -0.69043 -0.83147 1.85795 -1.56676 -0.83147 1.85795 -0.92525 
-0.83097 0.86849 -1.39558 -0.83097 0.86849 -1.09643 -0.83097 1.94016 -1.39558 
-0.83097 1.94016 -1.09643 -0.83005 1.09727 -0.78047 -0.83005 1.71139 -0.78047 
-0.82946 1.30445 -0.69644 -0.82946 1.50421 -0.69644 -0.82631 0.99558 -1.63348 
-0.82631 0.99558 -0.85853 -0.82631 1.81308 -1.63348 -0.82631 1.81308 -0.85853 
-0.82533 1.25482 -0.70151 -0.82533 1.55383 -0.70151 -0.81914 1.20557 -0.70795 
-0.81914 1.60308 -0.70795 -0.81866 0.87473 -1.4681 -0.81866 0.87473 -1.02391 
-0.81866 1.93392 -1.4681 -0.81866 1.93392 -1.02391 -0.81792 1.0463 -0.79565 
-0.81792 1.76235 -0.79565 -0.81225 1.15283 -0.71969 -0.81225 1.65582 -0.71969 
-0.81086 0.95085 -1.61595 -0.81086 0.95085 -0.87606 -0.81086 1.8578 -1.61595 
-0.81086 1.8578 -0.87606 -0.80787 0.88982 -1.53345 -0.80787 0.88982 -0.95856 
-0.80787 1.91884 -1.53345 -0.80787 1.91884 -0.95856 -0.80321 1.40433 -0.65031 
-0.80296 0.80952 -1.28424 -0.80296 0.80952 -1.20777 -0.80295 1.10084 -0.733 
-0.80295 1.70781 -0.733 -0.80291 0.99707 -1.6813 -0.80291 0.99707 -0.81071 
-0.80291 1.81159 -0.81071 -0.80258 1.35497 -0.65151 -0.80258 1.45369 -0.65151 
-0.80067 1.30502 -0.65519 -0.80067 1.50364 -0.65519 -0.79855 0.81325 -1.35983 
-0.79855 0.81325 -1.13218 -0.79671 1.25507 -0.66037 -0.79671 1.55358 -0.66037 
-0.79335 0.90728 -1.59747 -0.79335 0.90728 -0.89454 -0.79335 1.90138 -1.59747 
-0.79335 1.90138 -0.89454 -0.79126 1.04975 -0.74783 -0.79126 1.7589 -0.74783 
-0.79063 1.20574 -0.66681 -0.79063 1.60291 -0.66681 -0.78833 0.81816 -1.43293 
-0.78833 0.81816 -1.05908 -0.78781 0.95224 -1.6643 -0.78781 0.95224 -0.82771 
-0.78781 1.85641 -0.82771 -0.78299 1.15763 -0.67499 -0.78299 1.65102 -0.67499 
-0.7796 0.83126 -1.49863 -0.7796 0.83126 -0.99338 -0.77723 0.99971 -0.76413 
-0.77723 1.80894 -0.76413 -0.77417 1.10542 -0.68805 -0.77417 1.70323 -0.68805 
-0.77301 1.40433 -0.61161 -0.77237 1.35502 -0.61275 -0.77237 1.45363 -0.61275 
-0.77074 0.90836 -1.64597 -0.77074 0.90836 -0.84604 -0.77074 1.9003 -0.84604 
-0.76986 1.30584 -0.61543 -0.76986 1.50281 -0.61543 -0.76733 0.84726 -1.56363 
-0.76733 0.84726 -0.92838 -0.76597 1.25594 -0.62048 -0.76294 1.05381 -0.70281 
-0.76294 1.75484 -0.70281 -0.76254 0.95472 -0.78083 -0.76254 1.85393 -0.78083 
-0.76249 0.75733 -1.24601 -0.76031 0.75918 -1.3216 -0.76031 0.75918 -1.17041 
-0.76014 1.20641 -0.62712 -0.75378 0.76472 -1.39676 -0.75378 0.76472 -1.09525 
-0.75257 1.15834 -0.63517 -0.75184 0.86597 -1.62668 -0.75184 0.86597 -0.86533 
-0.75184 1.94268 -0.86533 -0.74934 1.0035 -0.71891 -0.74934 1.80515 -0.71891 
-0.74716 0.77607 -1.46291 -0.74716 0.77607 -1.0291 -0.74592 0.91086 -1.69332 
-0.74592 0.91086 -0.79869 -0.74592 1.89779 -0.79869 -0.74318 1.11086 -0.6447 
-0.74014 1.3552 -0.57534 -0.73768 1.30596 -0.57805 -0.73714 0.79027 -1.52807 
-0.73714 0.79027 -0.96394 -0.73454 0.95887 -0.73412 -0.73454 1.84978 -0.73412 
-0.73344 1.25719 -0.58237 -0.73235 1.05913 -0.65907 -0.72774 1.20758 -0.58898 
-0.72743 0.86824 -1.67433 -0.72743 0.86824 -0.81768 -0.72743 1.94041 -0.81768 
-0.72377 0.80727 -1.59195 -0.72377 0.80727 -0.90006 -0.7201 1.15965 -0.5967 
-0.71959 0.71098 -1.28421 -0.71959 0.71098 -1.2078 -0.71933 1.00843 -0.67519 
-0.71834 0.91469 -0.75179 -0.71834 1.89396 -0.75179 -0.71519 0.71472 -1.35978 
-0.71519 0.71472 -1.13223 -0.71082 1.11208 -0.60621 -0.70937 0.72263 -1.42512 
-0.70937 0.72263 -1.06689 -0.70711 0.82698 -1.65425 -0.70711 0.82698 -0.83776 
-0.70484 0.96367 -0.6901 -0.70144 0.73505 -1.49107 -0.70144 0.73505 -1.00094 
-0.70019 0.87151 -0.77078 -0.70019 1.93715 -0.77078 -0.69352 1.20924 -0.55249 
-0.68995 0.7504 -1.55641 -0.68995 0.7504 -0.9356 -0.68862 0.91999 -0.70637 
-0.68862 1.88867 -0.70637 -0.68023 0.8299 -1.70132 -0.68023 0.8299 -0.79069 
-0.67524 0.76848 -1.61984 -0.67524 0.76848 -0.87217 -0.67085 0.87658 -0.725 
-0.67085 1.93208 -0.725 -0.65935 0.79045 -1.68008 -0.65935 0.79045 -0.81193 
-0.63957 0.71356 -1.58333 -0.63957 0.71356 -0.90868 -0.62553 0.7336 -1.64455 
-0.62553 0.7336 -0.84746 0.62553 0.7336 -1.64455 0.62553 0.7336 -0.84746 
0.63957 0.71356 -1.58333 0.63957 0.71356 -0.90868 0.65935 0.79045 -1.68008 
0.65935 0.79045 -0.81193 0.67085 0.87658 -0.725 0.67085 1.93208 -0.725 
0.67524 0.76848 -1.61984 0.67524 0.76848 -0.87217 0.68023 0.8299 -1.70132 
0.68023 0.8299 -0.79069 0.68862 0.91999 -0.70637 0.68862 1.88867 -0.70637 
0.68995 0.7504 -1.55641 0.68995 0.7504 -0.9356 0.69352 1.20924 -0.55249 
0.70019 0.87151 -0.77078 0.70019 1.93715 -0.77078 0.70144 0.73505 -1.49107 
0.70144 0.73505 -1.00094 0.70484 0.96367 -0.6901 0.70711 0.82698 -1.65425 
0.70711 0.82698 -0.83776 0.70937 0.72263 -1.42512 0.70937 0.72263 -1.06689 
0.71082 1.11208 -0.60621 0.71519 0.71472 -1.35978 0.71519 0.71472 -1.13223 
0.71834 0.91469 -0.75179 0.71834 1.89396 -0.75179 0.71933 1.00843 -0.67519 
0.71959 0.71098 -1.28421 0.71959 0.71098 -1.2078 0.7201 1.15965 -0.5967 
0.72377 0.80727 -1.59195 0.72377 0.80727 -0.90006 0.72743 0.86824 -1.67433 
0.72743 0.86824 -0.81768 0.72743 1.94041 -0.81768 0.72774 1.20758 -0.58898 
0.73235 1.05913 -0.65907 0.73344 1.25719 -0.58237 0.73454 0.95887 -0.73412 
0.73454 1.84978 -0.73412 0.73714 0.79027 -1.52807 0.73714 0.79027 -0.96394 
0.73768 1.30596 -0.57805 0.74014 1.3552 -0.57534 0.74318 1.11086 -0.6447 
0.74592 0.91086 -1.69332 0.74592 0.91086 -0.79869 0.74592 1.89779 -0.79869 
0.74716 0.77607 -1.46291 0.74716 0.77607 -1.0291 0.74934 1.0035 -0.71891 
0.74934 1.80515 -0.71891 0.75184 0.86597 -1.62668 0.75184 0.86597 -0.86533 
0.75184 1.94268 -0.86533 0.75257 1.15834 -0.63517 0.75378 0.76472 -1.39676 
0.75378 0.76472 -1.09525 0.76014 1.20641 -0.62712 0.76031 0.75918 -1.3216 
0.76031 0.75918 -1.17041 0.76249 0.75733 -1.24601 0.76254 0.95472 -0.78083 
0.76254 1.85393 -0.78083 0.76294 1.05381 -0.70281 0.76294 1.75484 -0.70281 
0.76597 1.25594 -0.62048 0.76733 0.84726 -1.56363 0.76733 0.84726 -0.92838 
0.76986 1.30584 -0.61543 0.76986 1.50281 -0.61543 0.77074 0.90836 -1.64597 
0.77074 0.90836 -0.84604 0.77074 1.9003 -0.84604 0.77237 1.35502 -0.61275 
0.77237 1.45363 -0.61275 0.77301 1.40433 -0.61161 0.77417 1.10542 -0.68805 
0.77417 1.70323 -0.68805 0.77723 0.99971 -0.76413 0.77723 1.80894 -0.76413 
0.7796 0.83126 -1.49863 0.7796 0.83126 -0.99338 0.78299 1.15763 -0.67499 
0.78299 1.65102 -0.67499 0.78781 0.95224 -1.6643 0.78781 0.95224 -0.82771 
0.78781 1.85641 -0.82771 0.78833 0.81816 -1.43293 0.78833 0.81816 -1.05908 
0.79063 1.20574 -0.66681 0.79063 1.60291 -0.66681 0.79126 1.04975 -0.74783 
0.79126 1.7589 -0.74783 0.79335 0.90728 -1.59747 0.79335 0.90728 -0.89454 
0.79335 1.90138 -1.59747 0.79335 1.90138 -0.89454 0.79671 1.25507 -0.66037 
0.79671 1.55358 -0.66037 0.79855 0.81325 -1.35983 0.79855 0.81325 -1.13218 
0.80067 1.30502 -0.65519 0.80067 1.50364 -0.65519 0.80258 1.35497 -0.65151 
0.80258 1.45369 -0.65151 0.80291 0.99707 -1.6813 0.80291 0.99707 -0.81071 
0.80291 1.81159 -0.81071 0.80295 1.10084 -0.733 0.80295 1.70781 -0.733 
0.80296 0.80952 -1.28424 0.80296 0.80952 -1.20777 0.80321 1.40433 -0.65031 
0.80787 0.88982 -1.53345 0.80787 0.88982 -0.95856 0.80787 1.91884 -1.53345 
0.80787 1.91884 -0.95856 0.81086 0.95085 -1.61595 0.81086 0.95085 -0.87606 
0.81086 1.8578 -1.61595 0.81086 1.8578 -0.87606 0.81225 1.15283 -0.71969 
0.81225 1.65582 -0.71969 0.81792 1.0463 -0.79565 0.81792 1.76235 -0.79565 
0.81866 0.87473 -1.4681 0.81866 0.87473 -1.02391 0.81866 1.93392 -1.4681 
0.81866 1.93392 -1.02391 0.81914 1.20557 -0.70795 0.81914 1.60308 -0.70795 
0.82533 1.25482 -0.70151 0.82533 1.55383 -0.70151 0.82631 0.99558 -1.63348 
0.82631 0.99558 -0.85853 0.82631 1.81308 -1.63348 0.82631 1.81308 -0.85853 
0.82946 1.30445 -0.69644 0.82946 1.50421 -0.69644 0.83005 1.09727 -0.78047 
0.83005 1.71139 -0.78047 0.83097 0.86849 -1.39558 0.83097 0.86849 -1.09643 
0.83097 1.94016 -1.39558 0.83097 1.94016 -1.09643 0.83147 0.95071 -1.56676 
0.83147 0.95071 -0.92525 0.83147 1.40433 -0.69043 0.83147 1.85795 -1.56676 
0.83147 1.85795 -0.92525 0.83151 1.35433 -0.69274 0.83151 1.45433 -0.69274 
0.83874 0.86516 -1.32225 0.83874 0.86516 -1.16976 0.83874 1.94349 -1.32225 
0.83874 1.94349 -1.16976 0.8398 1.14946 -0.76665 0.8398 1.6592 -0.76665 
0.84119 0.86359 -1.24601 0.84119 1.94507 -1.24601 0.8417 1.04458 -1.64865 
0.8417 1.04458 -0.84336 0.8417 1.76407 -0.84336 0.84461 0.93415 -1.50207 
0.84461 0.93415 -0.98994 0.84461 1.87451 -1.50207 0.84461 1.87451 -0.98994 
0.84711 1.20214 -0.75456 0.84711 1.60651 -0.75456 0.84737 0.99525 -1.58456 
0.84737 0.99525 -0.90745 0.84737 1.81341 -1.58456 0.84737 1.81341 -0.90745 
0.85144 1.25444 -0.74344 0.85144 1.55422 -0.74344 0.85467 1.09461 -1.66268 
0.85467 1.09461 -0.82933 0.85467 1.71404 -0.82933 0.85565 1.30411 -0.73824 
0.85565 1.50455 -0.73824 0.85771 1.35427 -0.73432 0.85771 1.45438 -0.73432 
0.85773 1.40433 -0.7319 0.85926 0.92722 -1.43054 0.85926 0.92722 -1.06147 
0.85926 1.88143 -1.43054 0.85926 1.88143 -1.06147 0.86321 1.04393 -1.59953 
0.86321 1.04393 -0.89248 0.86321 1.76473 -1.59953 0.86321 1.76473 -0.89248 
0.86492 1.14658 -1.67668 0.86492 1.14658 -0.81533 0.86492 1.66208 -0.81533 
0.86603 0.99608 -1.53468 0.86603 0.99608 -0.95733 0.86603 1.81258 -1.53468 
0.86603 1.81258 -0.95733 0.86917 0.92251 -1.35738 0.86917 0.92251 -1.13463 
0.86917 1.88614 -1.35738 0.86917 1.88614 -1.13463 0.87257 1.19931 -0.80263 
0.87257 1.60934 -0.80263 0.87414 0.92016 -1.28424 0.87414 0.92016 -1.20777 
0.87414 1.8885 -1.28424 0.87414 1.8885 -1.20777 0.87655 1.09387 -1.6138 
0.87655 1.09387 -0.87821 0.87655 1.71478 -1.6138 0.87655 1.71478 -0.87821 
0.87742 1.25144 -0.7913 0.87742 1.55721 -0.7913 0.87975 1.30401 -0.78128 
0.87975 1.50465 -0.78128 0.88192 1.40433 -0.77461 0.88195 1.3541 -0.77735 
0.88195 1.45455 -0.77735 0.88222 1.04454 -1.5497 0.88222 1.04454 -0.94231 
0.88222 1.76411 -1.5497 0.88222 1.76411 -0.94231 0.88281 0.98817 -1.46388 
0.88281 0.98817 -1.02813 0.88281 1.82049 -1.46388 0.88281 1.82049 -1.02813 
0.8873 1.14442 -1.62698 0.8873 1.14442 -0.86503 0.8873 1.66423 -1.62698 
0.8873 1.66423 -0.86503 0.89486 0.98249 -1.3919 0.89486 0.98249 -1.10011 
0.89486 1.82617 -1.3919 0.89486 1.82617 -1.10011 0.89544 1.19709 -1.64 
0.89544 1.19709 -0.85201 0.89544 1.61157 -1.64 0.89544 1.61157 -0.85201 
0.89592 1.09402 -1.56387 0.89592 1.09402 -0.92814 0.89592 1.71463 -1.56387 
0.89592 1.71463 -0.92814 0.89687 1.0432 -1.50136 0.89687 1.0432 -0.99065 
0.89687 1.76545 -1.50136 0.89687 1.76545 -0.99065 0.90092 1.24894 -1.65122 
0.90092 1.24894 -0.84079 0.90092 1.55971 -1.65122 0.90092 1.55971 -0.84079 
0.90211 0.97907 -1.31915 0.90211 0.97907 -1.17286 0.90211 1.82959 -1.31915 
0.90211 1.82959 -1.17286 0.90374 1.3015 -1.66156 0.90374 1.3015 -0.83045 
0.90374 1.50715 -0.83045 0.90394 1.35405 -0.8213 0.90394 1.4546 -0.8213 
0.90399 1.40433 -0.81845 0.90453 0.97793 -1.24601 0.90453 1.83073 -1.24601 
0.90708 1.14438 -1.57713 0.90708 1.14438 -0.91488 0.90708 1.66427 -1.57713 
0.90708 1.66427 -0.91488 0.91106 1.09255 -1.51575 0.91106 1.09255 -0.97626 
0.91106 1.71611 -1.51575 0.91106 1.71611 -0.97626 0.91147 1.03633 -1.42985 
0.91147 1.03633 -1.06216 0.91147 1.77233 -1.42985 0.91147 1.77233 -1.06216 
0.91566 1.19548 -1.58945 0.91566 1.19548 -0.90256 0.91566 1.61317 -1.58945 
0.91566 1.61317 -0.90256 0.92133 1.0317 -1.3569 0.92133 1.0317 -1.13511 
0.92133 1.77695 -1.3569 0.92133 1.77695 -1.13511 0.92164 1.24717 -1.6008 
0.92164 1.24717 -0.89121 0.92164 1.56148 -1.6008 0.92164 1.56148 -0.89121 
0.92272 1.14304 -1.52939 0.92272 1.14304 -0.96262 0.92272 1.66562 -1.52939 
0.92272 1.66562 -0.96262 0.92388 1.09187 -1.46695 0.92388 1.09187 -1.02506 
0.92388 1.40433 -1.62869 0.92388 1.40433 -0.86332 0.92388 1.71679 -1.46695 
0.92388 1.71679 -1.02506 0.92501 1.29931 -1.61114 0.92501 1.29931 -0.88087 
0.92501 1.50935 -1.61114 0.92501 1.50935 -0.88087 0.92576 1.35174 -1.62044 
0.92576 1.35174 -0.87157 0.92576 1.45691 -1.62044 0.92576 1.45691 -0.87157 
0.92628 1.02938 -1.28379 0.92628 1.02938 -1.20822 0.92628 1.77927 -1.28379 
0.92628 1.77927 -1.20822 0.93178 1.19406 -1.54194 0.93178 1.19406 -0.95007 
0.93178 1.61459 -1.54194 0.93178 1.61459 -0.95007 0.93606 1.14215 -1.48065 
0.93606 1.14215 -1.01136 0.93606 1.66651 -1.48065 0.93606 1.66651 -1.01136 
0.93638 1.08634 -1.39458 0.93638 1.08634 -1.09743 0.93638 1.72231 -1.39458 
0.93638 1.72231 -1.09743 0.93819 1.24688 -1.55423 0.93819 1.24688 -0.93778 
0.93819 1.56177 -1.55423 0.93819 1.56177 -0.93778 0.94154 1.40433 -1.58289 
0.94154 1.40433 -0.90912 0.94196 1.29902 -1.56479 0.94196 1.29902 -0.92722 
0.94196 1.50964 -1.56479 0.94196 1.50964 -0.92722 0.94306 1.3517 -1.57444 
0.94306 1.3517 -0.91757 0.94306 1.45695 -1.57444 0.94306 1.45695 -0.91757 
0.94381 1.08254 -1.3214 0.94381 1.08254 -1.17061 0.94381 1.72611 -1.3214 
0.94381 1.72611 -1.17061 0.94555 1.19318 -1.49369 0.94555 1.19318 -0.99832 
0.94555 1.61548 -1.49369 0.94555 1.61548 -0.99832 0.9465 1.08162 -1.24601 
0.9465 1.72703 -1.24601 0.94693 1.14187 -1.43159 0.94693 1.14187 -1.06042 
0.94693 1.66678 -1.43159 0.94693 1.66678 -1.06042 0.9525 1.24584 -1.50606 
0.9525 1.24584 -0.98595 0.9525 1.56281 -1.50606 0.9525 1.56281 -0.98595 
0.95661 1.29898 -1.51766 0.95661 1.29898 -0.97435 0.95661 1.50967 -1.51766 
0.95661 1.50967 -0.97435 0.95694 1.40433 -1.53629 0.95694 1.40433 -0.95572 
0.95694 1.19282 -1.44481 0.95694 1.19282 -1.0472 0.95694 1.61583 -1.44481 
0.95694 1.61583 -1.0472 0.95704 1.13716 -1.35868 0.95704 1.13716 -1.13333 
0.95704 1.67149 -1.35868 0.95704 1.67149 -1.13333 0.95815 1.35158 -1.52738 
0.95815 1.35158 -0.96463 0.95815 1.45708 -1.52738 0.95815 1.45708 -0.96463 
0.96257 1.13595 -1.28379 0.96257 1.13595 -1.20822 0.96257 1.6727 -1.28379 
0.96257 1.6727 -1.20822 0.96447 1.24526 -1.45695 0.96447 1.24526 -1.03506 
0.96447 1.5634 -1.45695 0.96447 1.5634 -1.03506 0.96593 1.193 -1.39543 
0.96593 1.193 -1.09658 0.96593 1.61565 -1.39543 0.96593 1.61565 -1.09658 
0.9691 1.29837 -1.46875 0.9691 1.29837 -1.02326 0.9691 1.51028 -1.46875 
0.9691 1.51028 -1.02326 0.97003 1.40433 -1.48899 0.97003 1.40433 -1.00302 
0.97083 1.35154 -1.47989 0.97083 1.35154 -1.01212 0.97083 1.45712 -1.47989 
0.97083 1.45712 -1.01212 0.97396 1.24529 -1.4076 0.97396 1.24529 -1.08441 
0.97396 1.56337 -1.4076 0.97396 1.56337 -1.08441 0.97415 1.1912 -1.32093 
0.97415 1.1912 -1.17108 0.97415 1.61745 -1.32093 0.97415 1.61745 -1.17108 
0.97689 1.1906 -1.24601 0.97689 1.61805 -1.24601 0.97912 1.29804 -1.41929 
0.97912 1.29804 -1.07272 0.97912 1.51062 -1.41929 0.97912 1.51062 -1.07272 
0.98079 1.24504 -1.35864 0.98079 1.24504 -1.13337 0.98079 1.40433 -1.4411 
0.98079 1.40433 -1.05091 0.98079 1.56362 -1.35864 0.98079 1.56362 -1.13337 
0.9814 1.3511 -1.43046 0.9814 1.3511 -1.06155 0.9814 1.45755 -1.43046 
0.9814 1.45755 -1.06155 0.98631 1.24383 -1.28377 0.98631 1.24383 -1.20824 
0.98631 1.56483 -1.28377 0.98631 1.56483 -1.20824 0.98648 1.29777 -1.37048 
0.98648 1.29777 -1.12153 0.98648 1.51089 -1.37048 0.98648 1.51089 -1.12153 
0.98918 1.40433 -1.39274 0.98918 1.40433 -1.09927 0.98928 1.35107 -1.38195 
0.98928 1.35107 -1.11006 0.98928 1.45759 -1.38195 0.98928 1.45759 -1.11006 
0.99144 1.29775 -1.32136 0.99144 1.29775 -1.17065 0.99144 1.5109 -1.32136 
0.99144 1.5109 -1.17065 0.99427 1.29745 -1.24601 0.99427 1.51121 -1.24601 
0.99479 1.35096 -1.33282 0.99479 1.35096 -1.15919 0.99479 1.45769 -1.33282 
0.99479 1.45769 -1.15919 0.99518 1.40433 -1.34402 0.99518 1.40433 -1.14799 
0.99786 1.35093 -1.28377 0.99786 1.35093 -1.20824 0.99786 1.45773 -1.28377 
0.99786 1.45773 -1.20824 0.9988 1.40433 -1.29507 0.9988 1.40433 -1.19694 
1 1.40433 -1.24601 -1 0.70923 -2.43671 -0.9988 0.70923 -2.48578 
-0.9988 0.70923 -2.38764 -0.99786 0.65583 -2.47447 -0.99786 0.65583 -2.39895 
-0.99786 0.76263 -2.47447 -0.99786 0.76263 -2.39895 -0.99518 0.70923 -2.53473 
-0.99518 0.70923 -2.33869 -0.99479 0.65587 -2.52353 -0.99479 0.65587 -2.34989 
-0.99479 0.7626 -2.52353 -0.99479 0.7626 -2.34989 -0.99427 0.60235 -2.43671 
-0.99427 0.81611 -2.43671 -0.99144 0.60266 -2.51207 -0.99144 0.60266 -2.36135 
-0.99144 0.81581 -2.51207 -0.99144 0.81581 -2.36135 -0.98928 0.65597 -2.57265 
-0.98928 0.65597 -2.30077 -0.98928 0.76249 -2.57265 -0.98928 0.76249 -2.30077 
-0.98918 0.70923 -2.58344 -0.98918 0.70923 -2.28998 -0.98648 0.60267 -2.56118 
-0.98648 0.60267 -2.31224 -0.98648 0.81579 -2.56118 -0.98648 0.81579 -2.31224 
-0.98631 0.54873 -2.47447 -0.98631 0.54873 -2.39895 -0.98631 0.86973 -2.47447 
-0.98631 0.86973 -2.39895 -0.9814 0.65601 -2.62117 -0.9814 0.65601 -2.25225 
-0.9814 0.76246 -2.62117 -0.9814 0.76246 -2.25225 -0.98079 0.54994 -2.54935 
-0.98079 0.54994 -2.32408 -0.98079 0.70923 -2.6318 -0.98079 0.70923 -2.24162 
-0.98079 0.86852 -2.54935 -0.98079 0.86852 -2.32408 -0.97912 0.60294 -2.60999 
-0.97912 0.60294 -2.26343 -0.97912 0.81552 -2.60999 -0.97912 0.81552 -2.26343 
-0.97689 0.49551 -2.43671 -0.97689 0.92296 -2.43671 -0.97415 0.49611 -2.51164 
-0.97415 0.49611 -2.36179 -0.97415 0.92236 -2.51164 -0.97415 0.92236 -2.36179 
-0.97396 0.55019 -2.5983 -0.97396 0.55019 -2.27512 -0.97396 0.86827 -2.5983 
-0.97396 0.86827 -2.27512 -0.97083 0.65644 -2.67059 -0.97083 0.65644 -2.20283 
-0.97083 0.76202 -2.67059 -0.97083 0.76202 -2.20283 -0.97003 0.70923 -2.67969 
-0.97003 0.70923 -2.19373 -0.9691 0.60328 -2.65946 -0.9691 0.60328 -2.21396 
-0.9691 0.81519 -2.65946 -0.9691 0.81519 -2.21396 -0.96593 0.49791 -2.58614 
-0.96593 0.49791 -2.28728 -0.96593 0.92056 -2.58614 -0.96593 0.92056 -2.28728 
-0.96447 0.55016 -2.64766 -0.96447 0.55016 -2.22576 -0.96447 0.8683 -2.64766 
-0.96447 0.8683 -2.22576 -0.96257 0.44086 -2.4745 -0.96257 0.44086 -2.39892 
-0.96257 0.97761 -2.4745 -0.96257 0.97761 -2.39892 -0.95815 0.65648 -2.71808 
-0.95815 0.65648 -2.15534 -0.95815 0.76198 -2.71808 -0.95815 0.76198 -2.15534 
-0.95704 0.44207 -2.54938 -0.95704 0.44207 -2.32404 -0.95704 0.9764 -2.54938 
-0.95704 0.9764 -2.32404 -0.95694 0.49773 -2.63552 -0.95694 0.49773 -2.2379 
-0.95694 0.92074 -2.63552 -0.95694 0.92074 -2.2379 -0.95694 0.70923 -2.727 
-0.95694 0.70923 -2.14643 -0.95661 0.60389 -2.70836 -0.95661 0.60389 -2.16506 
-0.95661 0.81458 -2.70836 -0.95661 0.81458 -2.16506 -0.9525 0.55075 -2.69677 
-0.9525 0.55075 -2.17666 -0.9525 0.86772 -2.69677 -0.9525 0.86772 -2.17666 
-0.94693 0.44678 -2.62229 -0.94693 0.44678 -2.25113 -0.94693 0.97169 -2.62229 
-0.94693 0.97169 -2.25113 -0.9465 0.38653 -2.43671 -0.9465 1.03194 -2.43671 
-0.94555 0.49808 -2.6844 -0.94555 0.49808 -2.18903 -0.94555 0.92038 -2.6844 
-0.94555 0.92038 -2.18903 -0.94381 0.38745 -2.51211 -0.94381 0.38745 -2.36131 
-0.94381 1.03102 -2.51211 -0.94381 1.03102 -2.36131 -0.94306 0.65661 -2.76515 
-0.94306 0.65661 -2.10828 -0.94306 0.76186 -2.76515 -0.94306 0.76186 -2.10828 
-0.94196 0.60392 -2.75549 -0.94196 0.60392 -2.11793 -0.94196 0.81454 -2.75549 
-0.94196 0.81454 -2.11793 -0.94154 0.70923 -2.7736 -0.94154 0.70923 -2.09982 
-0.93819 0.55179 -2.74494 -0.93819 0.55179 -2.12849 -0.93819 0.86668 -2.74494 
-0.93819 0.86668 -2.12849 -0.93638 0.39125 -2.58528 -0.93638 0.39125 -2.28814 
-0.93638 1.02722 -2.58528 -0.93638 1.02722 -2.28814 -0.93606 0.44705 -2.67136 
-0.93606 0.44705 -2.20206 -0.93606 0.97141 -2.67136 -0.93606 0.97141 -2.20206 
-0.93178 0.49897 -2.73265 -0.93178 0.49897 -2.14077 -0.93178 0.9195 -2.73265 
-0.93178 0.9195 -2.14077 -0.92628 0.33429 -2.4745 -0.92628 0.33429 -2.39893 
-0.92628 1.08418 -2.4745 -0.92628 1.08418 -2.39893 -0.92576 0.65665 -2.81115 
-0.92576 0.65665 -2.06227 -0.92576 0.76182 -2.81115 -0.92576 0.76182 -2.06227 
-0.92501 0.60421 -2.80185 -0.92501 0.60421 -2.07158 -0.92501 0.81425 -2.80185 
-0.92501 0.81425 -2.07158 -0.92388 0.39677 -2.65765 -0.92388 0.39677 -2.21577 
-0.92388 0.70923 -2.81939 -0.92388 0.70923 -2.05403 -0.92388 1.02169 -2.65765 
-0.92388 1.02169 -2.21577 -0.92272 0.44794 -2.72009 -0.92272 0.44794 -2.15333 
-0.92272 0.97052 -2.72009 -0.92272 0.97052 -2.15333 -0.92164 0.55208 -2.7915 
-0.92164 0.55208 -2.08192 -0.92164 0.86639 -2.7915 -0.92164 0.86639 -2.08192 
-0.92133 0.33661 -2.5476 -0.92133 0.33661 -2.32582 -0.92133 1.08186 -2.5476 
-0.92133 1.08186 -2.32582 -0.91566 0.50039 -2.78016 -0.91566 0.50039 -2.09327 
-0.91566 0.91808 -2.78016 -0.91566 0.91808 -2.09327 -0.91147 0.34123 -2.62056 
-0.91147 0.34123 -2.25287 -0.91147 1.07723 -2.62056 -0.91147 1.07723 -2.25287 
-0.91106 0.39745 -2.70646 -0.91106 0.39745 -2.16697 -0.91106 1.02101 -2.70646 
-0.91106 1.02101 -2.16697 -0.90708 0.44929 -2.76783 -0.90708 0.44929 -2.10559 
-0.90708 0.96918 -2.76783 -0.90708 0.96918 -2.10559 -0.90453 0.28283 -2.43671 
-0.90453 1.13563 -2.43671 -0.90399 0.70923 -2.86427 -0.90399 0.70923 -2.00916 
-0.90394 0.65896 -2.86141 -0.90394 0.65896 -2.01201 -0.90394 0.75951 -2.86141 
-0.90394 0.75951 -2.01201 -0.90374 0.60641 -2.85226 -0.90374 0.60641 -2.02116 
-0.90374 0.81206 -2.85226 -0.90374 0.81206 -2.02116 -0.90211 0.28397 -2.50986 
-0.90211 0.28397 -2.36357 -0.90211 1.13449 -2.50986 -0.90211 1.13449 -2.36357 
-0.90092 0.55385 -2.84192 -0.90092 0.55385 -2.0315 -0.90092 0.86462 -2.84192 
-0.90092 0.86462 -2.0315 -0.89687 0.34811 -2.18136 -0.89687 1.07036 -2.69207 
-0.89592 0.39893 -2.11885 -0.89592 1.01954 -2.75457 -0.89592 1.01954 -2.11885 
-0.89544 0.50199 -2.83071 -0.89544 0.50199 -2.04271 -0.89544 0.91647 -2.83071 
-0.89544 0.91647 -2.04271 -0.89486 0.28739 -2.29081 -0.89486 1.13107 -2.58261 
-0.8873 0.44933 -2.05573 -0.8873 0.96914 -2.81769 -0.8873 0.96914 -2.05573 
-0.88281 0.29307 -2.21884 -0.88281 1.12539 -2.65458 -0.88222 0.34945 -2.13301 
-0.88222 1.06902 -2.74041 -0.88195 0.65901 -2.90536 -0.88195 0.65901 -1.96806 
-0.88195 0.75946 -2.90536 -0.88195 0.75946 -1.96806 -0.88192 0.70923 -2.90811 
-0.88192 0.70923 -1.96531 -0.87975 0.60891 -2.90144 -0.87975 0.60891 -1.97199 
-0.87975 0.80955 -2.90144 -0.87975 0.80955 -1.97199 -0.87742 0.55635 -2.89142 
-0.87742 0.55635 -1.98201 -0.87742 0.86212 -2.89142 -0.87742 0.86212 -1.98201 
-0.87655 0.39878 -2.06892 -0.87655 1.01969 -2.80451 -0.87414 0.22506 -2.47495 
-0.87414 0.22506 -2.39848 -0.87257 0.50422 -2.88009 -0.87257 0.50422 -1.99333 
-0.87257 0.91425 -2.88009 -0.87257 0.91425 -1.99333 -0.86917 0.22742 -2.32533 
-0.86917 1.19105 -2.54809 -0.86603 0.30098 -2.14804 -0.86603 1.11748 -2.72539 
-0.86492 0.45148 -2.00604 -0.86492 0.96698 -2.86738 -0.86492 0.96698 -2.00604 
-0.86321 0.34883 -2.08319 -0.86321 1.06963 -2.79024 -0.85926 0.23213 -2.25218 
-0.85926 1.18634 -2.62124 -0.85773 0.70923 -2.95081 -0.85773 0.70923 -1.92261 
-0.85771 0.65918 -2.9484 -0.85771 0.65918 -1.92502 -0.85771 0.75929 -2.9484 
-0.85771 0.75929 -1.92502 -0.85565 0.60901 -2.94447 -0.85565 0.60901 -1.92895 
-0.85565 0.80945 -2.94447 -0.85565 0.80945 -1.92895 -0.85467 0.39952 -2.02004 
-0.85467 1.01895 -2.85338 -0.85144 0.55934 -2.93928 -0.85144 0.55934 -1.93414 
-0.85144 0.85912 -2.93928 -0.85144 0.85912 -1.93414 -0.84737 0.30015 -2.09816 
-0.84737 1.11831 -2.77526 -0.84711 0.50705 -1.94526 -0.84711 0.91142 -2.92816 
-0.84711 0.91142 -1.94526 -0.84461 0.23905 -2.18064 -0.84461 1.17941 -2.69278 
-0.8417 0.34949 -2.03406 -0.8417 1.06898 -2.83936 -0.8398 0.45436 -1.95735 
-0.8398 0.9641 -2.91607 -0.83874 0.17007 -2.36046 -0.83151 0.65923 -2.98997 
-0.83151 0.65923 -1.88345 -0.83151 0.75923 -2.98997 -0.83151 0.75923 -1.88345 
-0.83147 0.25561 -2.11595 -0.83147 0.70923 -2.99228 -0.83147 0.70923 -1.88114 
-0.83147 1.16285 -2.75747 -0.83097 0.1734 -2.28713 -0.83005 0.40217 -1.97117 
-0.82946 0.60935 -2.98628 -0.82946 0.60935 -1.88715 -0.82946 0.80911 -2.98628 
-0.82946 0.80911 -1.88715 -0.82631 0.30048 -2.04924 -0.82631 1.11798 -2.82418 
-0.82533 0.55973 -1.89222 -0.82533 0.85874 -1.89222 -0.81914 0.51048 -1.89865 
-0.81914 0.90799 -1.89865 -0.81866 0.17964 -2.21462 -0.81866 1.23883 -2.6588 
-0.81792 0.35121 -1.98635 -0.81225 0.45774 -1.9104 -0.81086 0.25576 -2.06677 
-0.81086 1.16271 -2.80665 -0.80787 0.19472 -2.14927 -0.80787 1.22374 -2.72415 
-0.80321 0.70923 -3.03241 -0.80321 0.70923 -1.84101 -0.80295 0.40575 -1.9237 
-0.80291 0.30197 -2.00142 -0.80258 0.65987 -3.03121 -0.80258 0.65987 -1.84222 
-0.80258 0.75859 -3.03121 -0.80258 0.75859 -1.84222 -0.80067 0.60992 -3.02753 
-0.80067 0.60992 -1.84589 -0.80067 0.80854 -1.84589 -0.79671 0.55998 -1.85108 
-0.79671 0.85849 -1.85108 -0.79335 0.21218 -2.08524 -0.79126 0.35466 -1.93853 
-0.79063 0.51065 -1.85751 -0.78833 0.12307 -2.24979 -0.78781 0.25715 -2.01842 
-0.78299 0.46254 -1.86569 -0.7796 0.13616 -2.18408 -0.7796 1.2823 -2.68934 
-0.77723 0.30462 -1.95484 -0.77417 0.41033 -1.87876 -0.77301 0.70923 -1.80232 
-0.77237 0.65993 -3.06996 -0.77237 0.65993 -1.80346 -0.77237 0.75854 -1.80346 
-0.77074 0.21326 -2.03675 -0.76986 0.61075 -1.80614 -0.76986 0.80772 -1.80614 
-0.76733 0.15217 -2.11908 -0.76597 0.56084 -1.81119 -0.76597 0.85762 -1.81119 
-0.76294 0.35872 -1.89352 -0.76254 0.25963 -1.97153 -0.76014 0.51132 -1.81782 
-0.75257 0.46324 -1.82587 -0.75184 0.17088 -2.05604 -0.74934 0.30841 -1.90962 
-0.74716 0.08098 -2.21981 -0.74592 0.21577 -1.9894 -0.74318 0.41576 -1.83541 
-0.74095 0.70923 -1.76515 -0.74014 0.66011 -1.76605 -0.74014 0.75836 -1.76605 
-0.73768 0.61086 -1.76876 -0.73768 0.8076 -1.76876 -0.73714 0.09518 -2.15465 
-0.73454 0.26378 -1.92483 -0.73344 0.56209 -1.77308 -0.73344 0.85637 -1.77308 
-0.73235 0.36403 -1.84977 -0.72774 0.51248 -1.77968 -0.72743 0.17315 -2.00839 
-0.72377 0.11217 -2.09077 -0.7201 0.46456 -1.78741 -0.71933 0.31334 -1.8659 
-0.71834 0.2196 -1.9425 -0.71082 0.41699 -1.79692 -0.70711 0.13188 -2.02846 
-0.70711 0.70923 -1.7296 -0.70626 0.66017 -1.73046 -0.70626 0.7583 -1.73046 
-0.7037 0.61122 -1.73301 -0.7037 0.80725 -1.73301 -0.70144 0.03996 -2.19165 
-0.70019 0.17641 -1.96148 -0.69945 0.5625 -1.73726 -0.69352 0.51414 -1.74319 
-0.68995 0.05531 -2.1263 -0.68023 0.1348 -1.98139 -0.67524 0.07339 -2.06288 
-0.67156 0.70923 -1.69576 -0.67066 0.66011 -1.69658 -0.67066 0.75836 -1.69658 
-0.66795 0.61086 -1.69904 -0.66795 0.8076 -1.69904 -0.65935 0.09536 -2.00264 
-0.63957 0.01846 -2.09939 -0.63439 0.70923 -1.6637 -0.63325 0.65993 -1.66434 
-0.62553 0.03851 -2.03816 0.62553 0.03851 -2.03816 0.63325 0.65993 -1.66434 
0.63439 0.70923 -1.6637 0.63957 0.01846 -2.09939 0.65935 0.09536 -2.00264 
0.66795 0.61086 -1.69904 0.66795 0.8076 -1.69904 0.67066 0.66011 -1.69658 
0.67066 0.75836 -1.69658 0.67156 0.70923 -1.69576 0.67524 0.07339 -2.06288 
0.68023 0.1348 -1.98139 0.68995 0.05531 -2.1263 0.69352 0.51414 -1.74319 
0.69945 0.5625 -1.73726 0.70019 0.17641 -1.96148 0.70144 0.03996 -2.19165 
0.7037 0.61122 -1.73301 0.7037 0.80725 -1.73301 0.70626 0.66017 -1.73046 
0.70626 0.7583 -1.73046 0.70711 0.13188 -2.02846 0.70711 0.70923 -1.7296 
0.71082 0.41699 -1.79692 0.71834 0.2196 -1.9425 0.71933 0.31334 -1.8659 
0.7201 0.46456 -1.78741 0.72377 0.11217 -2.09077 0.72743 0.17315 -2.00839 
0.72774 0.51248 -1.77968 0.73235 0.36403 -1.84977 0.73344 0.56209 -1.77308 
0.73344 0.85637 -1.77308 0.73454 0.26378 -1.92483 0.73714 0.09518 -2.15465 
0.73768 0.61086 -1.76876 0.73768 0.8076 -1.76876 0.74014 0.66011 -1.76605 
0.74014 0.75836 -1.76605 0.74095 0.70923 -1.76515 0.74318 0.41576 -1.83541 
0.74592 0.21577 -1.9894 0.74716 0.08098 -2.21981 0.74934 0.30841 -1.90962 
0.75184 0.17088 -2.05604 0.75257 0.46324 -1.82587 0.76014 0.51132 -1.81782 
0.76254 0.25963 -1.97153 0.76294 0.35872 -1.89352 0.76597 0.56084 -1.81119 
0.76597 0.85762 -1.81119 0.76733 0.15217 -2.11908 0.76986 0.61075 -1.80614 
0.76986 0.80772 -1.80614 0.77074 0.21326 -2.03675 0.77237 0.65993 -3.06996 
0.77237 0.65993 -1.80346 0.77237 0.75854 -1.80346 0.77301 0.70923 -1.80232 
0.77417 0.41033 -1.87876 0.77723 0.30462 -1.95484 0.7796 0.13616 -2.18408 
0.7796 1.2823 -2.68934 0.78299 0.46254 -1.86569 0.78781 0.25715 -2.01842 
0.78833 0.12307 -2.24979 0.79063 0.51065 -1.85751 0.79126 0.35466 -1.93853 
0.79335 0.21218 -2.08524 0.79671 0.55998 -1.85108 0.79671 0.85849 -1.85108 
0.80067 0.60992 -3.02753 0.80067 0.60992 -1.84589 0.80067 0.80854 -1.84589 
0.80258 0.65987 -3.03121 0.80258 0.65987 -1.84222 0.80258 0.75859 -3.03121 
0.80258 0.75859 -1.84222 0.80291 0.30197 -2.00142 0.80295 0.40575 -1.9237 
0.80321 0.70923 -3.03241 0.80321 0.70923 -1.84101 0.80787 0.19472 -2.14927 
0.80787 1.22374 -2.72415 0.81086 0.25576 -2.06677 0.81086 1.16271 -2.80665 
0.81225 0.45774 -1.9104 0.81792 0.35121 -1.98635 0.81866 0.17964 -2.21462 
0.81866 1.23883 -2.6588 0.81914 0.51048 -1.89865 0.81914 0.90799 -1.89865 
0.82533 0.55973 -1.89222 0.82533 0.85874 -1.89222 0.82631 0.30048 -2.04924 
0.82631 1.11798 -2.82418 0.82946 0.60935 -2.98628 0.82946 0.60935 -1.88715 
0.82946 0.80911 -2.98628 0.82946 0.80911 -1.88715 0.83005 0.40217 -1.97117 
0.83097 0.1734 -2.28713 0.83147 0.25561 -2.11595 0.83147 0.70923 -2.99228 
0.83147 0.70923 -1.88114 0.83147 1.16285 -2.75747 0.83151 0.65923 -2.98997 
0.83151 0.65923 -1.88345 0.83151 0.75923 -2.98997 0.83151 0.75923 -1.88345 
0.83874 0.17007 -2.36046 0.8398 0.45436 -1.95735 0.8398 0.9641 -2.91607 
0.8417 0.34949 -2.03406 0.8417 1.06898 -2.83936 0.84461 0.23905 -2.18064 
0.84461 1.17941 -2.69278 0.84711 0.50705 -1.94526 0.84711 0.91142 -2.92816 
0.84711 0.91142 -1.94526 0.84737 0.30015 -2.09816 0.84737 1.11831 -2.77526 
0.85144 0.55934 -2.93928 0.85144 0.55934 -1.93414 0.85144 0.85912 -2.93928 
0.85144 0.85912 -1.93414 0.85467 0.39952 -2.02004 0.85467 1.01895 -2.85338 
0.85565 0.60901 -2.94447 0.85565 0.60901 -1.92895 0.85565 0.80945 -2.94447 
0.85565 0.80945 -1.92895 0.85771 0.65918 -2.9484 0.85771 0.65918 -1.92502 
0.85771 0.75929 -2.9484 0.85771 0.75929 -1.92502 0.85773 0.70923 -2.95081 
0.85773 0.70923 -1.92261 0.85926 0.23213 -2.25218 0.85926 1.18634 -2.62124 
0.86321 0.34883 -2.08319 0.86321 1.06963 -2.79024 0.86492 0.45148 -2.00604 
0.86492 0.96698 -2.86738 0.86492 0.96698 -2.00604 0.86603 0.30098 -2.14804 
0.86603 1.11748 -2.72539 0.86917 0.22742 -2.32533 0.86917 1.19105 -2.54809 
0.87257 0.50422 -2.88009 0.87257 0.50422 -1.99333 0.87257 0.91425 -2.88009 
0.87257 0.91425 -1.99333 0.87414 0.22506 -2.47495 0.87414 0.22506 -2.39848 
0.87655 0.39878 -2.06892 0.87655 1.01969 -2.80451 0.87742 0.55635 -2.89142 
0.87742 0.55635 -1.98201 0.87742 0.86212 -2.89142 0.87742 0.86212 -1.98201 
0.87975 0.60891 -2.90144 0.87975 0.60891 -1.97199 0.87975 0.80955 -2.90144 
0.87975 0.80955 -1.97199 0.88192 0.70923 -2.90811 0.88192 0.70923 -1.96531 
0.88195 0.65901 -2.90536 0.88195 0.65901 -1.96806 0.88195 0.75946 -2.90536 
0.88195 0.75946 -1.96806 0.88222 0.34945 -2.13301 0.88222 1.06902 -2.74041 
0.88281 0.29307 -2.21884 0.88281 1.12539 -2.65458 0.8873 0.44933 -2.05573 
0.8873 0.96914 -2.81769 0.8873 0.96914 -2.05573 0.89486 0.28739 -2.29081 
0.89486 1.13107 -2.58261 0.89544 0.50199 -2.83071 0.89544 0.50199 -2.04271 
0.89544 0.91647 -2.83071 0.89544 0.91647 -2.04271 0.89592 0.39893 -2.11885 
0.89592 1.01954 -2.75457 0.89592 1.01954 -2.11885 0.89687 0.34811 -2.18136 
0.89687 1.07036 -2.69207 0.90092 0.55385 -2.84192 0.90092 0.55385 -2.0315 
0.90092 0.86462 -2.84192 0.90092 0.86462 -2.0315 0.90211 0.28397 -2.50986 
0.90211 0.28397 -2.36357 0.90211 1.13449 -2.50986 0.90211 1.13449 -2.36357 
0.90374 0.60641 -2.85226 0.90374 0.60641 -2.02116 0.90374 0.81206 -2.85226 
0.90374 0.81206 -2.02116 0.90394 0.65896 -2.86141 0.90394 0.65896 -2.01201 
0.90394 0.75951 -2.86141 0.90394 0.75951 -2.01201 0.90399 0.70923 -2.86427 
0.90399 0.70923 -2.00916 0.90453 0.28283 -2.43671 0.90453 1.13563 -2.43671 
0.90708 0.44929 -2.76783 0.90708 0.44929 -2.10559 0.90708 0.96918 -2.76783 
0.90708 0.96918 -2.10559 0.91106 0.39745 -2.70646 0.91106 0.39745 -2.16697 
0.91106 1.02101 -2.70646 0.91106 1.02101 -2.16697 0.91147 0.34123 -2.62056 
0.91147 0.34123 -2.25287 0.91147 1.07723 -2.62056 0.91147 1.07723 -2.25287 
0.91566 0.50039 -2.78016 0.91566 0.50039 -2.09327 0.91566 0.91808 -2.78016 
0.91566 0.91808 -2.09327 0.92133 0.33661 -2.5476 0.92133 0.33661 -2.32582 
0.92133 1.08186 -2.5476 0.92133 1.08186 -2.32582 0.92164 0.55208 -2.7915 
0.92164 0.55208 -2.08192 0.92164 0.86639 -2.7915 0.92164 0.86639 -2.08192 
0.92272 0.44794 -2.72009 0.92272 0.44794 -2.15333 0.92272 0.97052 -2.72009 
0.92272 0.97052 -2.15333 0.92388 0.39677 -2.65765 0.92388 0.39677 -2.21577 
0.92388 0.70923 -2.81939 0.92388 0.70923 -2.05403 0.92388 1.02169 -2.65765 
0.92388 1.02169 -2.21577 0.92501 0.60421 -2.80185 0.92501 0.60421 -2.07158 
0.92501 0.81425 -2.80185 0.92501 0.81425 -2.07158 0.92576 0.65665 -2.81115 
0.92576 0.65665 -2.06227 0.92576 0.76182 -2.81115 0.92576 0.76182 -2.06227 
0.92628 0.33429 -2.4745 0.92628 0.33429 -2.39893 0.92628 1.08418 -2.4745 
0.92628 1.08418 -2.39893 0.93178 0.49897 -2.73265 0.93178 0.49897 -2.14077 
0.93178 0.9195 -2.73265 0.93178 0.9195 -2.14077 0.93606 0.44705 -2.67136 
0.93606 0.44705 -2.20206 0.93606 0.97141 -2.67136 0.93606 0.97141 -2.20206 
0.93638 0.39125 -2.58528 0.93638 0.39125 -2.28814 0.93638 1.02722 -2.58528 
0.93638 1.02722 -2.28814 0.93819 0.55179 -2.74494 0.93819 0.55179 -2.12849 
0.93819 0.86668 -2.74494 0.93819 0.86668 -2.12849 0.94154 0.70923 -2.7736 
0.94154 0.70923 -2.09982 0.94196 0.60392 -2.75549 0.94196 0.60392 -2.11793 
0.94196 0.81454 -2.75549 0.94196 0.81454 -2.11793 0.94306 0.65661 -2.76515 
0.94306 0.65661 -2.10828 0.94306 0.76186 -2.76515 0.94306 0.76186 -2.10828 
0.94381 0.38745 -2.51211 0.94381 0.38745 -2.36131 0.94381 1.03102 -2.51211 
0.94381 1.03102 -2.36131 0.94555 0.49808 -2.6844 0.94555 0.49808 -2.18903 
0.94555 0.92038 -2.6844 0.94555 0.92038 -2.18903 0.9465 0.38653 -2.43671 
0.9465 1.03194 -2.43671 0.94693 0.44678 -2.62229 0.94693 0.44678 -2.25113 
0.94693 0.97169 -2.62229 0.94693 0.97169 -2.25113 0.9525 0.55075 -2.69677 
0.9525 0.55075 -2.17666 0.9525 0.86772 -2.69677 0.9525 0.86772 -2.17666 
0.95661 0.60389 -2.70836 0.95661 0.60389 -2.16506 0.95661 0.81458 -2.70836 
0.95661 0.81458 -2.16506 0.95694 0.70923 -2.727 0.95694 0.70923 -2.14643 
0.95694 0.49773 -2.63552 0.95694 0.49773 -2.2379 0.95694 0.92074 -2.63552 
0.95694 0.92074 -2.2379 0.95704 0.44207 -2.54938 0.95704 0.44207 -2.32404 
0.95704 0.9764 -2.54938 0.95704 0.9764 -2.32404 0.95815 0.65648 -2.71808 
0.95815 0.65648 -2.15534 0.95815 0.76198 -2.71808 0.95815 0.76198 -2.15534 
0.96257 0.44086 -2.4745 0.96257 0.44086 -2.39892 0.96257 0.97761 -2.4745 
0.96257 0.97761 -2.39892 0.96447 0.55016 -2.64766 0.96447 0.55016 -2.22576 
0.96447 0.8683 -2.64766 0.96447 0.8683 -2.22576 0.96593 0.49791 -2.58614 
0.96593 0.49791 -2.28728 0.96593 0.92056 -2.58614 0.96593 0.92056 -2.28728 
0.9691 0.60328 -2.65946 0.9691 0.60328 -2.21396 0.9691 0.81519 -2.65946 
0.9691 0.81519 -2.21396 0.97003 0.70923 -2.67969 0.97003 0.70923 -2.19373 
0.97083 0.65644 -2.67059 0.97083 0.65644 -2.20283 0.97083 0.76202 -2.67059 
0.97083 0.76202 -2.20283 0.97396 0.55019 -2.5983 0.97396 0.55019 -2.27512 
0.97396 0.86827 -2.5983 0.97396 0.86827 -2.27512 0.97415 0.49611 -2.51164 
0.97415 0.49611 -2.36179 0.97415 0.92236 -2.51164 0.97415 0.92236 -2.36179 
0.97689 0.49551 -2.43671 0.97689 0.92296 -2.43671 0.97912 0.60294 -2.60999 
0.97912 0.60294 -2.26343 0.97912 0.81552 -2.60999 0.97912 0.81552 -2.26343 
0.98079 0.54994 -2.54935 0.98079 0.54994 -2.32408 0.98079 0.70923 -2.6318 
0.98079 0.70923 -2.24162 0.98079 0.86852 -2.54935 0.98079 0.86852 -2.32408 
0.9814 0.65601 -2.62117 0.9814 0.65601 -2.25225 0.9814 0.76246 -2.62117 
0.9814 0.76246 -2.25225 0.98631 0.54873 -2.47447 0.98631 0.54873 -2.39895 
0.98631 0.86973 -2.47447 0.98631 0.86973 -2.39895 0.98648 0.60267 -2.56118 
0.98648 0.60267 -2.31224 0.98648 0.81579 -2.56118 0.98648 0.81579 -2.31224 
0.98918 0.70923 -2.58344 0.98918 0.70923 -2.28998 0.98928 0.65597 -2.57265 
0.98928 0.65597 -2.30077 0.98928 0.76249 -2.57265 0.98928 0.76249 -2.30077 
0.99144 0.60266 -2.51207 0.99144 0.60266 -2.36135 0.99144 0.81581 -2.51207 
0.99144 0.81581 -2.36135 0.99427 0.60235 -2.43671 0.99427 0.81611 -2.43671 
0.99479 0.65587 -2.52353 0.99479 0.65587 -2.34989 0.99479 0.7626 -2.52353 
0.99479 0.7626 -2.34989 0.99518 0.70923 -2.53473 0.99518 0.70923 -2.33869 
0.99786 0.65583 -2.47447 0.99786 0.65583 -2.39895 0.99786 0.76263 -2.47447 
0.99786 0.76263 -2.39895 0.9988 0.70923 -2.48578 0.9988 0.70923 -2.38764 
1 0.70923 -2.43671 -1 -0.70923 -2.43671 -0.9988 -0.70923 -2.48578 
-0.9988 -0.70923 -2.38764 -0.99786 -0.76263 -2.47447 -0.99786 -0.76263 -2.39895 
-0.99786 -0.65583 -2.47447 -0.99786 -0.65583 -2.39895 -0.99518 -0.70923 -2.53473 
-0.99518 -0.70923 -2.33869 -0.99479 -0.7626 -2.52353 -0.99479 -0.7626 -2.34989 
-0.99479 -0.65587 -2.52353 -0.99479 -0.65587 -2.34989 -0.99427 -0.81611 -2.43671 
-0.99427 -0.60235 -2.43671 -0.99144 -0.81581 -2.51207 -0.99144 -0.81581 -2.36135 
-0.99144 -0.60266 -2.51207 -0.99144 -0.60266 -2.36135 -0.98928 -0.76249 -2.57265 
-0.98928 -0.76249 -2.30077 -0.98928 -0.65597 -2.57265 -0.98928 -0.65597 -2.30077 
-0.98918 -0.70923 -2.58344 -0.98918 -0.70923 -2.28998 -0.98648 -0.81579 -2.56118 
-0.98648 -0.81579 -2.31224 -0.98648 -0.60267 -2.56118 -0.98648 -0.60267 -2.31224 
-0.98631 -0.86973 -2.47447 -0.98631 -0.86973 -2.39895 -0.98631 -0.54873 -2.47447 
-0.98631 -0.54873 -2.39895 -0.9814 -0.76246 -2.62117 -0.9814 -0.76246 -2.25225 
-0.9814 -0.65601 -2.62117 -0.9814 -0.65601 -2.25225 -0.98079 -0.86852 -2.54935 
-0.98079 -0.86852 -2.32408 -0.98079 -0.70923 -2.6318 -0.98079 -0.70923 -2.24162 
-0.98079 -0.54994 -2.54935 -0.98079 -0.54994 -2.32408 -0.97912 -0.81552 -2.60999 
-0.97912 -0.81552 -2.26343 -0.97912 -0.60294 -2.60999 -0.97912 -0.60294 -2.26343 
-0.97689 -0.92296 -2.43671 -0.97689 -0.49551 -2.43671 -0.97415 -0.92236 -2.51164 
-0.97415 -0.92236 -2.36179 -0.97415 -0.49611 -2.51164 -0.97415 -0.49611 -2.36179 
-0.97396 -0.86827 -2.5983 -0.97396 -0.86827 -2.27512 -0.97396 -0.55019 -2.5983 
-0.97396 -0.55019 -2.27512 -0.97083 -0.76202 -2.67059 -0.97083 -0.76202 -2.20283 
-0.97083 -0.65644 -2.67059 -0.97083 -0.65644 -2.20283 -0.97003 -0.70923 -2.67969 
-0.97003 -0.70923 -2.19373 -0.9691 -0.81519 -2.65946 -0.9691 -0.81519 -2.21396 
-0.9691 -0.60328 -2.65946 -0.9691 -0.60328 -2.21396 -0.96593 -0.92056 -2.58614 
-0.96593 -0.92056 -2.28728 -0.96593 -0.49791 -2.58614 -0.96593 -0.49791 -2.28728 
-0.96447 -0.8683 -2.64766 -0.96447 -0.8683 -2.22576 -0.96447 -0.55016 -2.64766 
-0.96447 -0.55016 -2.22576 -0.96257 -0.97761 -2.4745 -0.96257 -0.97761 -2.39892 
-0.96257 -0.44086 -2.4745 -0.96257 -0.44086 -2.39892 -0.95815 -0.76198 -2.71808 
-0.95815 -0.76198 -2.15534 -0.95815 -0.65648 -2.71808 -0.95815 -0.65648 -2.15534 
-0.95704 -0.9764 -2.54938 -0.95704 -0.9764 -2.32404 -0.95704 -0.44207 -2.54938 
-0.95704 -0.44207 -2.32404 -0.95694 -0.92074 -2.63552 -0.95694 -0.92074 -2.2379 
-0.95694 -0.49773 -2.63552 -0.95694 -0.49773 -2.2379 -0.95694 -0.70923 -2.727 
-0.95694 -0.70923 -2.14643 -0.95661 -0.81458 -2.70836 -0.95661 -0.81458 -2.16506 
-0.95661 -0.60389 -2.70836 -0.95661 -0.60389 -2.16506 -0.9525 -0.86772 -2.69677 
-0.9525 -0.86772 -2.17666 -0.9525 -0.55075 -2.69677 -0.9525 -0.55075 -2.17666 
-0.94693 -0.97169 -2.62229 -0.94693 -0.97169 -2.25113 -0.94693 -0.44678 -2.62229 
-0.94693 -0.44678 -2.25113 -0.9465 -1.03194 -2.43671 -0.9465 -0.38653 -2.43671 
-0.94555 -0.92038 -2.6844 -0.94555 -0.92038 -2.18903 -0.94555 -0.49808 -2.6844 
-0.94555 -0.49808 -2.18903 -0.94381 -1.03102 -2.51211 -0.94381 -1.03102 -2.36131 
-0.94381 -0.38745 -2.51211 -0.94381 -0.38745 -2.36131 -0.94306 -0.76186 -2.76515 
-0.94306 -0.76186 -2.10828 -0.94306 -0.65661 -2.76515 -0.94306 -0.65661 -2.10828 
-0.94196 -0.81454 -2.75549 -0.94196 -0.81454 -2.11793 -0.94196 -0.60392 -2.75549 
-0.94196 -0.60392 -2.11793 -0.94154 -0.70923 -2.7736 -0.94154 -0.70923 -2.09982 
-0.93819 -0.86668 -2.74494 -0.93819 -0.86668 -2.12849 -0.93819 -0.55179 -2.74494 
-0.93819 -0.55179 -2.12849 -0.93638 -1.02722 -2.58528 -0.93638 -1.02722 -2.28814 
-0.93638 -0.39125 -2.58528 -0.93638 -0.39125 -2.28814 -0.93606 -0.97141 -2.67136 
-0.93606 -0.97141 -2.20206 -0.93606 -0.44705 -2.67136 -0.93606 -0.44705 -2.20206 
-0.93178 -0.9195 -2.73265 -0.93178 -0.9195 -2.14077 -0.93178 -0.49897 -2.73265 
-0.93178 -0.49897 -2.14077 -0.92628 -1.08418 -2.4745 -0.92628 -1.08418 -2.39893 
-0.92628 -0.33429 -2.4745 -0.92628 -0.33429 -2.39893 -0.92576 -0.76182 -2.81115 
-0.92576 -0.76182 -2.06227 -0.92576 -0.65665 -2.81115 -0.92576 -0.65665 -2.06227 
-0.92501 -0.81425 -2.80185 -0.92501 -0.81425 -2.07158 -0.92501 -0.60421 -2.80185 
-0.92501 -0.60421 -2.07158 -0.92388 -1.02169 -2.65765 -0.92388 -1.02169 -2.21577 
-0.92388 -0.70923 -2.81939 -0.92388 -0.70923 -2.05403 -0.92388 -0.39677 -2.65765 
-0.92388 -0.39677 -2.21577 -0.92272 -0.97052 -2.72009 -0.92272 -0.97052 -2.15333 
-0.92272 -0.44794 -2.72009 -0.92272 -0.44794 -2.15333 -0.92164 -0.86639 -2.7915 
-0.92164 -0.86639 -2.08192 -0.92164 -0.55208 -2.7915 -0.92164 -0.55208 -2.08192 
-0.92133 -1.08186 -2.5476 -0.92133 -1.08186 -2.32582 -0.92133 -0.33661 -2.5476 
-0.92133 -0.33661 -2.32582 -0.91566 -0.91808 -2.78016 -0.91566 -0.91808 -2.09327 
-0.91566 -0.50039 -2.78016 -0.91566 -0.50039 -2.09327 -0.91147 -1.07723 -2.62056 
-0.91147 -1.07723 -2.25287 -0.91147 -0.34123 -2.62056 -0.91147 -0.34123 -2.25287 
-0.91106 -1.02101 -2.70646 -0.91106 -1.02101 -2.16697 -0.91106 -0.39745 -2.70646 
-0.91106 -0.39745 -2.16697 -0.90708 -0.96918 -2.76783 -0.90708 -0.96918 -2.10559 
-0.90708 -0.44929 -2.76783 -0.90708 -0.44929 -2.10559 -0.90453 -1.13563 -2.43671 
-0.90453 -0.28283 -2.43671 -0.90399 -0.70923 -2.86427 -0.90399 -0.70923 -2.00916 
-0.90394 -0.75951 -2.86141 -0.90394 -0.75951 -2.01201 -0.90394 -0.65896 -2.86141 
-0.90394 -0.65896 -2.01201 -0.90374 -0.81206 -2.85226 -0.90374 -0.81206 -2.02116 
-0.90374 -0.60641 -2.85226 -0.90374 -0.60641 -2.02116 -0.90211 -1.13449 -2.50986 
-0.90211 -1.13449 -2.36357 -0.90211 -0.28397 -2.50986 -0.90211 -0.28397 -2.36357 
-0.90092 -0.86462 -2.84192 -0.90092 -0.86462 -2.0315 -0.90092 -0.55385 -2.84192 
-0.90092 -0.55385 -2.0315 -0.89687 -1.07036 -2.69207 -0.89687 -0.34811 -2.18136 
-0.89592 -1.01954 -2.75457 -0.89592 -1.01954 -2.11885 -0.89592 -0.39893 -2.11885 
-0.89544 -0.91647 -2.83071 -0.89544 -0.91647 -2.04271 -0.89544 -0.50199 -2.83071 
-0.89544 -0.50199 -2.04271 -0.89486 -1.13107 -2.58261 -0.89486 -0.28739 -2.29081 
-0.8873 -0.96914 -2.81769 -0.8873 -0.96914 -2.05573 -0.8873 -0.44933 -2.05573 
-0.88281 -1.12539 -2.65458 -0.88281 -0.29307 -2.21884 -0.88222 -1.06902 -2.74041 
-0.88222 -0.34945 -2.13301 -0.88195 -0.75946 -2.90536 -0.88195 -0.75946 -1.96806 
-0.88195 -0.65901 -2.90536 -0.88195 -0.65901 -1.96806 -0.88192 -0.70923 -2.90811 
-0.88192 -0.70923 -1.96531 -0.87975 -0.80955 -2.90144 -0.87975 -0.80955 -1.97199 
-0.87975 -0.60891 -2.90144 -0.87975 -0.60891 -1.97199 -0.87742 -0.86212 -2.89142 
-0.87742 -0.86212 -1.98201 -0.87742 -0.55635 -2.89142 -0.87742 -0.55635 -1.98201 
-0.87655 -1.01969 -2.80451 -0.87655 -0.39878 -2.06892 -0.87414 -0.22506 -2.47495 
-0.87414 -0.22506 -2.39848 -0.87257 -0.91425 -2.88009 -0.87257 -0.91425 -1.99333 
-0.87257 -0.50422 -2.88009 -0.87257 -0.50422 -1.99333 -0.86917 -1.19105 -2.54809 
-0.86917 -0.22742 -2.32533 -0.86603 -1.11748 -2.72539 -0.86603 -0.30098 -2.14804 
-0.86492 -0.96698 -2.86738 -0.86492 -0.96698 -2.00604 -0.86492 -0.45148 -2.00604 
-0.86321 -1.06963 -2.79024 -0.86321 -0.34883 -2.08319 -0.85926 -1.18634 -2.62124 
-0.85926 -0.23213 -2.25218 -0.85773 -0.70923 -2.95081 -0.85773 -0.70923 -1.92261 
-0.85771 -0.75929 -2.9484 -0.85771 -0.75929 -1.92502 -0.85771 -0.65918 -2.9484 
-0.85771 -0.65918 -1.92502 -0.85565 -0.80945 -2.94447 -0.85565 -0.80945 -1.92895 
-0.85565 -0.60901 -2.94447 -0.85565 -0.60901 -1.92895 -0.85467 -1.01895 -2.85338 
-0.85467 -0.39952 -2.02004 -0.85144 -0.85912 -2.93928 -0.85144 -0.85912 -1.93414 
-0.85144 -0.55934 -2.93928 -0.85144 -0.55934 -1.93414 -0.84737 -1.11831 -2.77526 
-0.84737 -0.30015 -2.09816 -0.84711 -0.91142 -2.92816 -0.84711 -0.91142 -1.94526 
-0.84711 -0.50705 -1.94526 -0.84461 -1.17941 -2.69278 -0.84461 -0.23905 -2.18064 
-0.8417 -1.06898 -2.83936 -0.8417 -0.34949 -2.03406 -0.8398 -0.9641 -2.91607 
-0.8398 -0.45436 -1.95735 -0.83874 -0.17007 -2.36046 -0.83151 -0.75923 -2.98997 
-0.83151 -0.75923 -1.88345 -0.83151 -0.65923 -2.98997 -0.83151 -0.65923 -1.88345 
-0.83147 -1.16285 -2.75747 -0.83147 -0.70923 -2.99228 -0.83147 -0.70923 -1.88114 
-0.83147 -0.25561 -2.11595 -0.83097 -0.1734 -2.28713 -0.83005 -0.40217 -1.97117 
-0.82946 -0.80911 -2.98628 -0.82946 -0.80911 -1.88715 -0.82946 -0.60935 -2.98628 
-0.82946 -0.60935 -1.88715 -0.82631 -1.11798 -2.82418 -0.82631 -0.30048 -2.04924 
-0.82533 -0.85874 -1.89222 -0.82533 -0.55973 -1.89222 -0.81914 -0.90799 -1.89865 
-0.81914 -0.51048 -1.89865 -0.81866 -1.23883 -2.6588 -0.81866 -0.17964 -2.21462 
-0.81792 -0.35121 -1.98635 -0.81225 -0.45774 -1.9104 -0.81086 -1.16271 -2.80665 
-0.81086 -0.25576 -2.06677 -0.80787 -1.22374 -2.72415 -0.80787 -0.19472 -2.14927 
-0.80321 -0.70923 -3.03241 -0.80321 -0.70923 -1.84101 -0.80295 -0.40575 -1.9237 
-0.80291 -0.30197 -2.00142 -0.80258 -0.75859 -3.03121 -0.80258 -0.75859 -1.84222 
-0.80258 -0.65987 -3.03121 -0.80258 -0.65987 -1.84222 -0.80067 -0.80854 -1.84589 
-0.80067 -0.60992 -3.02753 -0.80067 -0.60992 -1.84589 -0.79671 -0.85849 -1.85108 
-0.79671 -0.55998 -1.85108 -0.79335 -0.21218 -2.08524 -0.79126 -0.35466 -1.93853 
-0.79063 -0.51065 -1.85751 -0.78833 -0.12307 -2.24979 -0.78781 -0.25715 -2.01842 
-0.78299 -0.46254 -1.86569 -0.7796 -1.2823 -2.68934 -0.7796 -0.13616 -2.18408 
-0.77723 -0.30462 -1.95484 -0.77417 -0.41033 -1.87876 -0.77301 -0.70923 -1.80232 
-0.77237 -0.75854 -1.80346 -0.77237 -0.65993 -3.06996 -0.77237 -0.65993 -1.80346 
-0.77074 -0.21326 -2.03675 -0.76986 -0.80772 -1.80614 -0.76986 -0.61075 -1.80614 
-0.76733 -0.15217 -2.11908 -0.76597 -0.85762 -1.81119 -0.76597 -0.56084 -1.81119 
-0.76294 -0.35872 -1.89352 -0.76254 -0.25963 -1.97153 -0.76014 -0.51132 -1.81782 
-0.75257 -0.46324 -1.82587 -0.75184 -0.17088 -2.05604 -0.74934 -0.30841 -1.90962 
-0.74716 -0.08098 -2.21981 -0.74592 -0.21577 -1.9894 -0.74318 -0.41576 -1.83541 
-0.74095 -0.70923 -1.76515 -0.74014 -0.75836 -1.76605 -0.74014 -0.66011 -1.76605 
-0.73768 -0.8076 -1.76876 -0.73768 -0.61086 -1.76876 -0.73714 -0.09518 -2.15465 
-0.73454 -0.26378 -1.92483 -0.73344 -0.85637 -1.77308 -0.73344 -0.56209 -1.77308 
-0.73235 -0.36403 -1.84977 -0.72774 -0.51248 -1.77968 -0.72743 -0.17315 -2.00839 
-0.72377 -0.11217 -2.09077 -0.7201 -0.46456 -1.78741 -0.71933 -0.31334 -1.8659 
-0.71834 -0.2196 -1.9425 -0.71082 -0.41699 -1.79692 -0.70711 -0.70923 -1.7296 
-0.70711 -0.13188 -2.02846 -0.70626 -0.7583 -1.73046 -0.70626 -0.66017 -1.73046 
-0.7037 -0.80725 -1.73301 -0.7037 -0.61122 -1.73301 -0.70144 -0.03996 -2.19165 
-0.70019 -0.17641 -1.96148 -0.69945 -0.5625 -1.73726 -0.69352 -0.51414 -1.74319 
-0.68995 -0.05531 -2.1263 -0.68023 -0.1348 -1.98139 -0.67524 -0.07339 -2.06288 
-0.67156 -0.70923 -1.69576 -0.67066 -0.75836 -1.69658 -0.67066 -0.66011 -1.69658 
-0.66795 -0.8076 -1.69904 -0.66795 -0.61086 -1.69904 -0.65935 -0.09536 -2.00264 
-0.63957 -0.01846 -2.09939 -0.63439 -0.70923 -1.6637 -0.63325 -0.65993 -1.66434 
-0.62553 -0.03851 -2.03816 0.62553 -0.03851 -2.03816 0.63325 -0.65993 -1.66434 
0.63439 -0.70923 -1.6637 0.63957 -0.01846 -2.09939 0.65935 -0.09536 -2.00264 
0.66795 -0.8076 -1.69904 0.66795 -0.61086 -1.69904 0.67066 -0.75836 -1.69658 
0.67066 -0.66011 -1.69658 0.67156 -0.70923 -1.69576 0.67524 -0.07339 -2.06288 
0.68023 -0.1348 -1.98139 0.68995 -0.05531 -2.1263 0.69352 -0.51414 -1.74319 
0.69945 -0.5625 -1.73726 0.70019 -0.17641 -1.96148 0.70144 -0.03996 -2.19165 
0.7037 -0.80725 -1.73301 0.7037 -0.61122 -1.73301 0.70626 -0.7583 -1.73046 
0.70626 -0.66017 -1.73046 0.70711 -0.70923 -1.7296 0.70711 -0.13188 -2.02846 
0.71082 -0.41699 -1.79692 0.71834 -0.2196 -1.9425 0.71933 -0.31334 -1.8659 
0.7201 -0.46456 -1.78741 0.72377 -0.11217 -2.09077 0.72743 -0.17315 -2.00839 
0.72774 -0.51248 -1.77968 0.73235 -0.36403 -1.84977 0.73344 -0.85637 -1.77308 
0.73344 -0.56209 -1.77308 0.73454 -0.26378 -1.92483 0.73714 -0.09518 -2.15465 
0.73768 -0.8076 -1.76876 0.73768 -0.61086 -1.76876 0.74014 -0.75836 -1.76605 
0.74014 -0.66011 -1.76605 0.74095 -0.70923 -1.76515 0.74318 -0.41576 -1.83541 
0.74592 -0.21577 -1.9894 0.74716 -0.08098 -2.21981 0.74934 -0.30841 -1.90962 
0.75184 -0.17088 -2.05604 0.75257 -0.46324 -1.82587 0.76014 -0.51132 -1.81782 
0.76254 -0.25963 -1.97153 0.76294 -0.35872 -1.89352 0.76597 -0.85762 -1.81119 
0.76597 -0.56084 -1.81119 0.76733 -0.15217 -2.11908 0.76986 -0.80772 -1.80614 
0.76986 -0.61075 -1.80614 0.77074 -0.21326 -2.03675 0.77237 -0.75854 -1.80346 
0.77237 -0.65993 -3.06996 0.77237 -0.65993 -1.80346 0.77301 -0.70923 -1.80232 
0.77417 -0.41033 -1.87876 0.77723 -0.30462 -1.95484 0.7796 -1.2823 -2.68934 
0.7796 -0.13616 -2.18408 0.78299 -0.46254 -1.86569 0.78781 -0.25715 -2.01842 
0.78833 -0.12307 -2.24979 0.79063 -0.51065 -1.85751 0.79126 -0.35466 -1.93853 
0.79335 -0.21218 -2.08524 0.79671 -0.85849 -1.85108 0.79671 -0.55998 -1.85108 
0.80067 -0.80854 -1.84589 0.80067 -0.60992 -3.02753 0.80067 -0.60992 -1.84589 
0.80258 -0.75859 -3.03121 0.80258 -0.75859 -1.84222 0.80258 -0.65987 -3.03121 
0.80258 -0.65987 -1.84222 0.80291 -0.30197 -2.00142 0.80295 -0.40575 -1.9237 
0.80321 -0.70923 -3.03241 0.80321 -0.70923 -1.84101 0.80787 -1.22374 -2.72415 
0.80787 -0.19472 -2.14927 0.81086 -1.16271 -2.80665 0.81086 -0.25576 -2.06677 
0.81225 -0.45774 -1.9104 0.81792 -0.35121 -1.98635 0.81866 -1.23883 -2.6588 
0.81866 -0.17964 -2.21462 0.81914 -0.90799 -1.89865 0.81914 -0.51048 -1.89865 
0.82533 -0.85874 -1.89222 0.82533 -0.55973 -1.89222 0.82631 -1.11798 -2.82418 
0.82631 -0.30048 -2.04924 0.82946 -0.80911 -2.98628 0.82946 -0.80911 -1.88715 
0.82946 -0.60935 -2.98628 0.82946 -0.60935 -1.88715 0.83005 -0.40217 -1.97117 
0.83097 -0.1734 -2.28713 0.83147 -1.16285 -2.75747 0.83147 -0.70923 -2.99228 
0.83147 -0.70923 -1.88114 0.83147 -0.25561 -2.11595 0.83151 -0.75923 -2.98997 
0.83151 -0.75923 -1.88345 0.83151 -0.65923 -2.98997 0.83151 -0.65923 -1.88345 
0.83874 -0.17007 -2.36046 0.8398 -0.9641 -2.91607 0.8398 -0.45436 -1.95735 
0.8417 -1.06898 -2.83936 0.8417 -0.34949 -2.03406 0.84461 -1.17941 -2.69278 
0.84461 -0.23905 -2.18064 0.84711 -0.91142 -2.92816 0.84711 -0.91142 -1.94526 
0.84711 -0.50705 -1.94526 0.84737 -1.11831 -2.77526 0.84737 -0.30015 -2.09816 
0.85144 -0.85912 -2.93928 0.85144 -0.85912 -1.93414 0.85144 -0.55934 -2.93928 
0.85144 -0.55934 -1.93414 0.85467 -1.01895 -2.85338 0.85467 -0.39952 -2.02004 
0.85565 -0.80945 -2.94447 0.85565 -0.80945 -1.92895 0.85565 -0.60901 -2.94447 
0.85565 -0.60901 -1.92895 0.85771 -0.75929 -2.9484 0.85771 -0.75929 -1.92502 
0.85771 -0.65918 -2.9484 0.85771 -0.65918 -1.92502 0.85773 -0.70923 -2.95081 
0.85773 -0.70923 -1.92261 0.85926 -1.18634 -2.62124 0.85926 -0.23213 -2.25218 
0.86321 -1.06963 -2.79024 0.86321 -0.34883 -2.08319 0.86492 -0.96698 -2.86738 
0.86492 -0.96698 -2.00604 0.86492 -0.45148 -2.00604 0.86603 -1.11748 -2.72539 
0.86603 -0.30098 -2.14804 0.86917 -1.19105 -2.54809 0.86917 -0.22742 -2.32533 
0.87257 -0.91425 -2.88009 0.87257 -0.91425 -1.99333 0.87257 -0.50422 -2.88009 
0.87257 -0.50422 -1.99333 0.87414 -0.22506 -2.47495 0.87414 -0.22506 -2.39848 
0.87655 -1.01969 -2.80451 0.87655 -0.39878 -2.06892 0.87742 -0.86212 -2.89142 
0.87742 -0.86212 -1.98201 0.87742 -0.55635 -2.89142 0.87742 -0.55635 -1.98201 
0.87975 -0.80955 -2.90144 0.87975 -0.80955 -1.97199 0.87975 -0.60891 -2.90144 
0.87975 -0.60891 -1.97199 0.88192 -0.70923 -2.90811 0.88192 -0.70923 -1.96531 
0.88195 -0.75946 -2.90536 0.88195 -0.75946 -1.96806 0.88195 -0.65901 -2.90536 
0.88195 -0.65901 -1.96806 0.88222 -1.06902 -2.74041 0.88222 -0.34945 -2.13301 
0.88281 -1.12539 -2.65458 0.88281 -0.29307 -2.21884 0.8873 -0.96914 -2.81769 
0.8873 -0.96914 -2.05573 0.8873 -0.44933 -2.05573 0.89486 -1.13107 -2.58261 
0.89486 -0.28739 -2.29081 0.89544 -0.91647 -2.83071 0.89544 -0.91647 -2.04271 
0.89544 -0.50199 -2.83071 0.89544 -0.50199 -2.04271 0.89592 -1.01954 -2.75457 
0.89592 -1.01954 -2.11885 0.89592 -0.39893 -2.11885 0.89687 -1.07036 -2.69207 
0.89687 -0.34811 -2.18136 0.90092 -0.86462 -2.84192 0.90092 -0.86462 -2.0315 
0.90092 -0.55385 -2.84192 0.90092 -0.55385 -2.0315 0.90211 -1.13449 -2.50986 
0.90211 -1.13449 -2.36357 0.90211 -0.28397 -2.50986 0.90211 -0.28397 -2.36357 
0.90374 -0.81206 -2.85226 0.90374 -0.81206 -2.02116 0.90374 -0.60641 -2.85226 
0.90374 -0.60641 -2.02116 0.90394 -0.75951 -2.86141 0.90394 -0.75951 -2.01201 
0.90394 -0.65896 -2.86141 0.90394 -0.65896 -2.01201 0.90399 -0.70923 -2.86427 
0.90399 -0.70923 -2.00916 0.90453 -1.13563 -2.43671 0.90453 -0.28283 -2.43671 
0.90708 -0.96918 -2.76783 0.90708 -0.96918 -2.10559 0.90708 -0.44929 -2.76783 
0.90708 -0.44929 -2.10559 0.91106 -1.02101 -2.70646 0.91106 -1.02101 -2.16697 
0.91106 -0.39745 -2.70646 0.91106 -0.39745 -2.16697 0.91147 -1.07723 -2.62056 
0.91147 -1.07723 -2.25287 0.91147 -0.34123 -2.62056 0.91147 -0.34123 -2.25287 
0.91566 -0.91808 -2.78016 0.91566 -0.91808 -2.09327 0.91566 -0.50039 -2.78016 
0.91566 -0.50039 -2.09327 0.92133 -1.08186 -2.5476 0.92133 -1.08186 -2.32582 
0.92133 -0.33661 -2.5476 0.92133 -0.33661 -2.32582 0.92164 -0.86639 -2.7915 
0.92164 -0.86639 -2.08192 0.92164 -0.55208 -2.7915 0.92164 -0.55208 -2.08192 
0.92272 -0.97052 -2.72009 0.92272 -0.97052 -2.15333 0.92272 -0.44794 -2.72009 
0.92272 -0.44794 -2.15333 0.92388 -1.02169 -2.65765 0.92388 -1.02169 -2.21577 
0.92388 -0.70923 -2.81939 0.92388 -0.70923 -2.05403 0.92388 -0.39677 -2.65765 
0.92388 -0.39677 -2.21577 0.92501 -0.81425 -2.80185 0.92501 -0.81425 -2.07158 
0.92501 -0.60421 -2.80185 0.92501 -0.60421 -2.07158 0.92576 -0.76182 -2.81115 
0.92576 -0.76182 -2.06227 0.92576 -0.65665 -2.81115 0.92576 -0.65665 -2.06227 
0.92628 -1.08418 -2.4745 0.92628 -1.08418 -2.39893 0.92628 -0.33429 -2.4745 
0.92628 -0.33429 -2.39893 0.93178 -0.9195 -2.73265 0.93178 -0.9195 -2.14077 
0.93178 -0.49897 -2.73265 0.93178 -0.49897 -2.14077 0.93606 -0.97141 -2.67136 
0.93606 -0.97141 -2.20206 0.93606 -0.44705 -2.67136 0.93606 -0.44705 -2.20206 
0.93638 -1.02722 -2.58528 0.93638 -1.02722 -2.28814 0.93638 -0.39125 -2.58528 
0.93638 -0.39125 -2.28814 0.93819 -0.86668 -2.74494 0.93819 -0.86668 -2.12849 
0.93819 -0.55179 -2.74494 0.93819 -0.55179 -2.12849 0.94154 -0.70923 -2.7736 
0.94154 -0.70923 -2.09982 0.94196 -0.81454 -2.75549 0.94196 -0.81454 -2.11793 
0.94196 -0.60392 -2.75549 0.94196 -0.60392 -2.11793 0.94306 -0.76186 -2.76515 
0.94306 -0.76186 -2.10828 0.94306 -0.65661 -2.76515 0.94306 -0.65661 -2.10828 
0.94381 -1.03102 -2.51211 0.94381 -1.03102 -2.36131 0.94381 -0.38745 -2.51211 
0.94381 -0.38745 -2.36131 0.94555 -0.92038 -2.6844 0.94555 -0.92038 -2.18903 
0.94555 -0.49808 -2.6844 0.94555 -0.49808 -2.18903 0.9465 -1.03194 -2.43671 
0.9465 -0.38653 -2.43671 0.94693 -0.97169 -2.62229 0.94693 -0.97169 -2.25113 
0.94693 -0.44678 -2.62229 0.94693 -0.44678 -2.25113 0.9525 -0.86772 -2.69677 
0.9525 -0.86772 -2.17666 0.9525 -0.55075 -2.69677 0.9525 -0.55075 -2.17666 
0.95661 -0.81458 -2.70836 0.95661 -0.81458 -2.16506 0.95661 -0.60389 -2.70836 
0.95661 -0.60389 -2.16506 0.95694 -0.70923 -2.727 0.95694 -0.70923 -2.14643 
0.95694 -0.92074 -2.63552 0.95694 -0.92074 -2.2379 0.95694 -0.49773 -2.63552 
0.95694 -0.49773 -2.2379 0.95704 -0.9764 -2.54938 0.95704 -0.9764 -2.32404 
0.95704 -0.44207 -2.54938 0.95704 -0.44207 -2.32404 0.95815 -0.76198 -2.71808 
0.95815 -0.76198 -2.15534 0.95815 -0.65648 -2.71808 0.95815 -0.65648 -2.15534 
0.96257 -0.97761 -2.4745 0.96257 -0.97761 -2.39892 0.96257 -0.44086 -2.4745 
0.96257 -0.44086 -2.39892 0.96447 -0.8683 -2.64766 0.96447 -0.8683 -2.22576 
0.96447 -0.55016 -2.64766 0.96447 -0.55016 -2.22576 0.96593 -0.92056 -2.58614 
0.96593 -0.92056 -2.28728 0.96593 -0.49791 -2.58614 0.96593 -0.49791 -2.28728 
0.9691 -0.81519 -2.65946 0.9691 -0.81519 -2.21396 0.9691 -0.60328 -2.65946 
0.9691 -0.60328 -2.21396 0.97003 -0.70923 -2.67969 0.97003 -0.70923 -2.19373 
0.97083 -0.76202 -2.67059 0.97083 -0.76202 -2.20283 0.97083 -0.65644 -2.67059 
0.97083 -0.65644 -2.20283 0.97396 -0.86827 -2.5983 0.97396 -0.86827 -2.27512 
0.97396 -0.55019 -2.5983 0.97396 -0.55019 -2.27512 0.97415 -0.92236 -2.51164 
0.97415 -0.92236 -2.36179 0.97415 -0.49611 -2.51164 0.97415 -0.49611 -2.36179 
0.97689 -0.92296 -2.43671 0.97689 -0.49551 -2.43671 0.97912 -0.81552 -2.60999 
0.97912 -0.81552 -2.26343 0.97912 -0.60294 -2.60999 0.97912 -0.60294 -2.26343 
0.98079 -0.86852 -2.54935 0.98079 -0.86852 -2.32408 0.98079 -0.70923 -2.6318 
0.98079 -0.70923 -2.24162 0.98079 -0.54994 -2.54935 0.98079 -0.54994 -2.32408 
0.9814 -0.76246 -2.62117 0.9814 -0.76246 -2.25225 0.9814 -0.65601 -2.62117 
0.9814 -0.65601 -2.25225 0.98631 -0.86973 -2.47447 0.98631 -0.86973 -2.39895 
0.98631 -0.54873 -2.47447 0.98631 -0.54873 -2.39895 0.98648 -0.81579 -2.56118 
0.98648 -0.81579 -2.31224 0.98648 -0.60267 -2.56118 0.98648 -0.60267 -2.31224 
0.98918 -0.70923 -2.58344 0.98918 -0.70923 -2.28998 0.98928 -0.76249 -2.57265 
0.98928 -0.76249 -2.30077 0.98928 -0.65597 -2.57265 0.98928 -0.65597 -2.30077 
0.99144 -0.81581 -2.51207 0.99144 -0.81581 -2.36135 0.99144 -0.60266 -2.51207 
0.99144 -0.60266 -2.36135 0.99427 -0.81611 -2.43671 0.99427 -0.60235 -2.43671 
0.99479 -0.7626 -2.52353 0.99479 -0.7626 -2.34989 0.99479 -0.65587 -2.52353 
0.99479 -0.65587 -2.34989 0.99518 -0.70923 -2.53473 0.99518 -0.70923 -2.33869 
0.99786 -0.76263 -2.47447 0.99786 -0.76263 -2.39895 0.99786 -0.65583 -2.47447 
0.99786 -0.65583 -2.39895 0.9988 -0.70923 -2.48578 0.9988 -0.70923 -2.38764 
1 -0.70923 -2.43671 -1 -1.40433 -1.24601 -0.9988 -1.40433 -1.29507 
-0.9988 -1.40433 -1.19694 -0.99786 -1.45773 -1.28377 -0.99786 -1.45773 -1.20824 
-0.99786 -1.35093 -1.28377 -0.99786 -1.35093 -1.20824 -0.99518 -1.40433 -1.34402 
-0.99518 -1.40433 -1.14799 -0.99479 -1.45769 -1.33282 -0.99479 -1.45769 -1.15919 
-0.99479 -1.35096 -1.33282 -0.99479 -1.35096 -1.15919 -0.99427 -1.51121 -1.24601 
-0.99427 -1.29745 -1.24601 -0.99144 -1.5109 -1.32136 -0.99144 -1.5109 -1.17065 
-0.99144 -1.29775 -1.32136 -0.99144 -1.29775 -1.17065 -0.98928 -1.45759 -1.38195 
-0.98928 -1.45759 -1.11006 -0.98928 -1.35107 -1.38195 -0.98928 -1.35107 -1.11006 
-0.98918 -1.40433 -1.39274 -0.98918 -1.40433 -1.09927 -0.98648 -1.51089 -1.37048 
-0.98648 -1.51089 -1.12153 -0.98648 -1.29777 -1.37048 -0.98648 -1.29777 -1.12153 
-0.98631 -1.56483 -1.28377 -0.98631 -1.56483 -1.20824 -0.98631 -1.24383 -1.28377 
-0.98631 -1.24383 -1.20824 -0.9814 -1.45755 -1.43046 -0.9814 -1.45755 -1.06155 
-0.9814 -1.3511 -1.43046 -0.9814 -1.3511 -1.06155 -0.98079 -1.56362 -1.35864 
-0.98079 -1.56362 -1.13337 -0.98079 -1.40433 -1.4411 -0.98079 -1.40433 -1.05091 
-0.98079 -1.24504 -1.35864 -0.98079 -1.24504 -1.13337 -0.97912 -1.51062 -1.41929 
-0.97912 -1.51062 -1.07272 -0.97912 -1.29804 -1.41929 -0.97912 -1.29804 -1.07272 
-0.97689 -1.61805 -1.24601 -0.97689 -1.1906 -1.24601 -0.97415 -1.61745 -1.32093 
-0.97415 -1.61745 -1.17108 -0.97415 -1.1912 -1.32093 -0.97415 -1.1912 -1.17108 
-0.97396 -1.56337 -1.4076 -0.97396 -1.56337 -1.08441 -0.97396 -1.24529 -1.4076 
-0.97396 -1.24529 -1.08441 -0.97083 -1.45712 -1.47989 -0.97083 -1.45712 -1.01212 
-0.97083 -1.35154 -1.47989 -0.97083 -1.35154 -1.01212 -0.97003 -1.40433 -1.48899 
-0.97003 -1.40433 -1.00302 -0.9691 -1.51028 -1.46875 -0.9691 -1.51028 -1.02326 
-0.9691 -1.29837 -1.46875 -0.9691 -1.29837 -1.02326 -0.96593 -1.61565 -1.39543 
-0.96593 -1.61565 -1.09658 -0.96593 -1.193 -1.39543 -0.96593 -1.193 -1.09658 
-0.96447 -1.5634 -1.45695 -0.96447 -1.5634 -1.03506 -0.96447 -1.24526 -1.45695 
-0.96447 -1.24526 -1.03506 -0.96257 -1.6727 -1.28379 -0.96257 -1.6727 -1.20822 
-0.96257 -1.13595 -1.28379 -0.96257 -1.13595 -1.20822 -0.95815 -1.45708 -1.52738 
-0.95815 -1.45708 -0.96463 -0.95815 -1.35158 -1.52738 -0.95815 -1.35158 -0.96463 
-0.95704 -1.67149 -1.35868 -0.95704 -1.67149 -1.13333 -0.95704 -1.13716 -1.35868 
-0.95704 -1.13716 -1.13333 -0.95694 -1.61583 -1.44481 -0.95694 -1.61583 -1.0472 
-0.95694 -1.19282 -1.44481 -0.95694 -1.19282 -1.0472 -0.95694 -1.40433 -1.53629 
-0.95694 -1.40433 -0.95572 -0.95661 -1.50967 -1.51766 -0.95661 -1.50967 -0.97435 
-0.95661 -1.29898 -1.51766 -0.95661 -1.29898 -0.97435 -0.9525 -1.56281 -1.50606 
-0.9525 -1.56281 -0.98595 -0.9525 -1.24584 -1.50606 -0.9525 -1.24584 -0.98595 
-0.94693 -1.66678 -1.43159 -0.94693 -1.66678 -1.06042 -0.94693 -1.14187 -1.43159 
-0.94693 -1.14187 -1.06042 -0.9465 -1.72703 -1.24601 -0.9465 -1.08162 -1.24601 
-0.94555 -1.61548 -1.49369 -0.94555 -1.61548 -0.99832 -0.94555 -1.19318 -1.49369 
-0.94555 -1.19318 -0.99832 -0.94381 -1.72611 -1.3214 -0.94381 -1.72611 -1.17061 
-0.94381 -1.08254 -1.3214 -0.94381 -1.08254 -1.17061 -0.94306 -1.45695 -1.57444 
-0.94306 -1.45695 -0.91757 -0.94306 -1.3517 -1.57444 -0.94306 -1.3517 -0.91757 
-0.94196 -1.50964 -1.56479 -0.94196 -1.50964 -0.92722 -0.94196 -1.29902 -1.56479 
-0.94196 -1.29902 -0.92722 -0.94154 -1.40433 -1.58289 -0.94154 -1.40433 -0.90912 
-0.93819 -1.56177 -1.55423 -0.93819 -1.56177 -0.93778 -0.93819 -1.24688 -1.55423 
-0.93819 -1.24688 -0.93778 -0.93638 -1.72231 -1.39458 -0.93638 -1.72231 -1.09743 
-0.93638 -1.08634 -1.39458 -0.93638 -1.08634 -1.09743 -0.93606 -1.66651 -1.48065 
-0.93606 -1.66651 -1.01136 -0.93606 -1.14215 -1.48065 -0.93606 -1.14215 -1.01136 
-0.93178 -1.61459 -1.54194 -0.93178 -1.61459 -0.95007 -0.93178 -1.19406 -1.54194 
-0.93178 -1.19406 -0.95007 -0.92628 -1.77927 -1.28379 -0.92628 -1.77927 -1.20822 
-0.92628 -1.02938 -1.28379 -0.92628 -1.02938 -1.20822 -0.92576 -1.45691 -1.62044 
-0.92576 -1.45691 -0.87157 -0.92576 -1.35174 -1.62044 -0.92576 -1.35174 -0.87157 
-0.92501 -1.50935 -1.61114 -0.92501 -1.50935 -0.88087 -0.92501 -1.29931 -1.61114 
-0.92501 -1.29931 -0.88087 -0.92388 -1.71679 -1.46695 -0.92388 -1.71679 -1.02506 
-0.92388 -1.40433 -1.62869 -0.92388 -1.40433 -0.86332 -0.92388 -1.09187 -1.46695 
-0.92388 -1.09187 -1.02506 -0.92272 -1.66562 -1.52939 -0.92272 -1.66562 -0.96262 
-0.92272 -1.14304 -1.52939 -0.92272 -1.14304 -0.96262 -0.92164 -1.56148 -1.6008 
-0.92164 -1.56148 -0.89121 -0.92164 -1.24717 -1.6008 -0.92164 -1.24717 -0.89121 
-0.92133 -1.77695 -1.3569 -0.92133 -1.77695 -1.13511 -0.92133 -1.0317 -1.3569 
-0.92133 -1.0317 -1.13511 -0.91566 -1.61317 -1.58945 -0.91566 -1.61317 -0.90256 
-0.91566 -1.19548 -1.58945 -0.91566 -1.19548 -0.90256 -0.91147 -1.77233 -1.42985 
-0.91147 -1.77233 -1.06216 -0.91147 -1.03633 -1.42985 -0.91147 -1.03633 -1.06216 
-0.91106 -1.71611 -1.51575 -0.91106 -1.71611 -0.97626 -0.91106 -1.09255 -1.51575 
-0.91106 -1.09255 -0.97626 -0.90708 -1.66427 -1.57713 -0.90708 -1.66427 -0.91488 
-0.90708 -1.14438 -1.57713 -0.90708 -1.14438 -0.91488 -0.90453 -1.83073 -1.24601 
-0.90453 -0.97793 -1.24601 -0.90399 -1.40433 -0.81845 -0.90394 -1.4546 -0.8213 
-0.90394 -1.35405 -0.8213 -0.90374 -1.50715 -0.83045 -0.90374 -1.3015 -1.66156 
-0.90374 -1.3015 -0.83045 -0.90211 -1.82959 -1.31915 -0.90211 -1.82959 -1.17286 
-0.90211 -0.97907 -1.31915 -0.90211 -0.97907 -1.17286 -0.90092 -1.55971 -1.65122 
-0.90092 -1.55971 -0.84079 -0.90092 -1.24894 -1.65122 -0.90092 -1.24894 -0.84079 
-0.89687 -1.76545 -1.50136 -0.89687 -1.76545 -0.99065 -0.89687 -1.0432 -1.50136 
-0.89687 -1.0432 -0.99065 -0.89592 -1.71463 -1.56387 -0.89592 -1.71463 -0.92814 
-0.89592 -1.09402 -1.56387 -0.89592 -1.09402 -0.92814 -0.89544 -1.61157 -1.64 
-0.89544 -1.61157 -0.85201 -0.89544 -1.19709 -1.64 -0.89544 -1.19709 -0.85201 
-0.89486 -1.82617 -1.3919 -0.89486 -1.82617 -1.10011 -0.89486 -0.98249 -1.3919 
-0.89486 -0.98249 -1.10011 -0.8873 -1.66423 -1.62698 -0.8873 -1.66423 -0.86503 
-0.8873 -1.14442 -1.62698 -0.8873 -1.14442 -0.86503 -0.88281 -1.82049 -1.46388 
-0.88281 -1.82049 -1.02813 -0.88281 -0.98817 -1.46388 -0.88281 -0.98817 -1.02813 
-0.88222 -1.76411 -1.5497 -0.88222 -1.76411 -0.94231 -0.88222 -1.04454 -1.5497 
-0.88222 -1.04454 -0.94231 -0.88195 -1.45455 -0.77735 -0.88195 -1.3541 -0.77735 
-0.88192 -1.40433 -0.77461 -0.87975 -1.50465 -0.78128 -0.87975 -1.30401 -0.78128 
-0.87742 -1.55721 -0.7913 -0.87742 -1.25144 -0.7913 -0.87655 -1.71478 -1.6138 
-0.87655 -1.71478 -0.87821 -0.87655 -1.09387 -1.6138 -0.87655 -1.09387 -0.87821 
-0.87414 -1.8885 -1.28424 -0.87414 -1.8885 -1.20777 -0.87414 -0.92016 -1.28424 
-0.87414 -0.92016 -1.20777 -0.87257 -1.60934 -0.80263 -0.87257 -1.19931 -0.80263 
-0.86917 -1.88614 -1.35738 -0.86917 -1.88614 -1.13463 -0.86917 -0.92251 -1.35738 
-0.86917 -0.92251 -1.13463 -0.86603 -1.81258 -1.53468 -0.86603 -1.81258 -0.95733 
-0.86603 -0.99608 -1.53468 -0.86603 -0.99608 -0.95733 -0.86492 -1.66208 -0.81533 
-0.86492 -1.14658 -1.67668 -0.86492 -1.14658 -0.81533 -0.86321 -1.76473 -1.59953 
-0.86321 -1.76473 -0.89248 -0.86321 -1.04393 -1.59953 -0.86321 -1.04393 -0.89248 
-0.85926 -1.88143 -1.43054 -0.85926 -1.88143 -1.06147 -0.85926 -0.92722 -1.43054 
-0.85926 -0.92722 -1.06147 -0.85773 -1.40433 -0.7319 -0.85771 -1.45438 -0.73432 
-0.85771 -1.35427 -0.73432 -0.85565 -1.50455 -0.73824 -0.85565 -1.30411 -0.73824 
-0.85467 -1.71404 -0.82933 -0.85467 -1.09461 -1.66268 -0.85467 -1.09461 -0.82933 
-0.85144 -1.55422 -0.74344 -0.85144 -1.25444 -0.74344 -0.84737 -1.81341 -1.58456 
-0.84737 -1.81341 -0.90745 -0.84737 -0.99525 -1.58456 -0.84737 -0.99525 -0.90745 
-0.84711 -1.60651 -0.75456 -0.84711 -1.20214 -0.75456 -0.84461 -1.87451 -1.50207 
-0.84461 -1.87451 -0.98994 -0.84461 -0.93415 -1.50207 -0.84461 -0.93415 -0.98994 
-0.8417 -1.76407 -0.84336 -0.8417 -1.04458 -1.64865 -0.8417 -1.04458 -0.84336 
-0.84119 -1.94507 -1.24601 -0.84119 -0.86359 -1.24601 -0.8398 -1.6592 -0.76665 
-0.8398 -1.14946 -0.76665 -0.83874 -1.94349 -1.32225 -0.83874 -1.94349 -1.16976 
-0.83874 -0.86516 -1.32225 -0.83874 -0.86516 -1.16976 -0.83151 -1.45433 -0.69274 
-0.83151 -1.35433 -0.69274 -0.83147 -1.85795 -1.56676 -0.83147 -1.85795 -0.92525 
-0.83147 -1.40433 -0.69043 -0.83147 -0.95071 -1.56676 -0.83147 -0.95071 -0.92525 
-0.83097 -1.94016 -1.39558 -0.83097 -1.94016 -1.09643 -0.83097 -0.86849 -1.39558 
-0.83097 -0.86849 -1.09643 -0.83005 -1.71139 -0.78047 -0.83005 -1.09727 -0.78047 
-0.82946 -1.50421 -0.69644 -0.82946 -1.30445 -0.69644 -0.82631 -1.81308 -1.63348 
-0.82631 -1.81308 -0.85853 -0.82631 -0.99558 -1.63348 -0.82631 -0.99558 -0.85853 
-0.82533 -1.55383 -0.70151 -0.82533 -1.25482 -0.70151 -0.81914 -1.60308 -0.70795 
-0.81914 -1.20557 -0.70795 -0.81866 -1.93392 -1.4681 -0.81866 -1.93392 -1.02391 
-0.81866 -0.87473 -1.4681 -0.81866 -0.87473 -1.02391 -0.81792 -1.76235 -0.79565 
-0.81792 -1.0463 -0.79565 -0.81225 -1.65582 -0.71969 -0.81225 -1.15283 -0.71969 
-0.81086 -1.8578 -1.61595 -0.81086 -1.8578 -0.87606 -0.81086 -0.95085 -1.61595 
-0.81086 -0.95085 -0.87606 -0.80787 -1.91884 -1.53345 -0.80787 -1.91884 -0.95856 
-0.80787 -0.88982 -1.53345 -0.80787 -0.88982 -0.95856 -0.80321 -1.40433 -0.65031 
-0.80296 -0.80952 -1.28424 -0.80296 -0.80952 -1.20777 -0.80295 -1.70781 -0.733 
-0.80295 -1.10084 -0.733 -0.80291 -1.81159 -0.81071 -0.80291 -0.99707 -1.6813 
-0.80291 -0.99707 -0.81071 -0.80258 -1.45369 -0.65151 -0.80258 -1.35497 -0.65151 
-0.80067 -1.50364 -0.65519 -0.80067 -1.30502 -0.65519 -0.79855 -0.81325 -1.35983 
-0.79855 -0.81325 -1.13218 -0.79671 -1.55358 -0.66037 -0.79671 -1.25507 -0.66037 
-0.79335 -1.90138 -1.59747 -0.79335 -1.90138 -0.89454 -0.79335 -0.90728 -1.59747 
-0.79335 -0.90728 -0.89454 -0.79126 -1.7589 -0.74783 -0.79126 -1.04975 -0.74783 
-0.79063 -1.60291 -0.66681 -0.79063 -1.20574 -0.66681 -0.78833 -0.81816 -1.43293 
-0.78833 -0.81816 -1.05908 -0.78781 -1.85641 -0.82771 -0.78781 -0.95224 -1.6643 
-0.78781 -0.95224 -0.82771 -0.78299 -1.65102 -0.67499 -0.78299 -1.15763 -0.67499 
-0.7796 -0.83126 -1.49863 -0.7796 -0.83126 -0.99338 -0.77723 -1.80894 -0.76413 
-0.77723 -0.99971 -0.76413 -0.77417 -1.70323 -0.68805 -0.77417 -1.10542 -0.68805 
-0.77301 -1.40433 -0.61161 -0.77237 -1.45363 -0.61275 -0.77237 -1.35502 -0.61275 
-0.77074 -1.9003 -0.84604 -0.77074 -0.90836 -1.64597 -0.77074 -0.90836 -0.84604 
-0.76986 -1.50281 -0.61543 -0.76986 -1.30584 -0.61543 -0.76733 -0.84726 -1.56363 
-0.76733 -0.84726 -0.92838 -0.76597 -1.25594 -0.62048 -0.76294 -1.75484 -0.70281 
-0.76294 -1.05381 -0.70281 -0.76254 -1.85393 -0.78083 -0.76254 -0.95472 -0.78083 
-0.76249 -0.75733 -1.24601 -0.76031 -0.75918 -1.3216 -0.76031 -0.75918 -1.17041 
-0.76014 -1.20641 -0.62712 -0.75378 -0.76472 -1.39676 -0.75378 -0.76472 -1.09525 
-0.75257 -1.15834 -0.63517 -0.75184 -1.94268 -0.86533 -0.75184 -0.86597 -1.62668 
-0.75184 -0.86597 -0.86533 -0.74934 -1.80515 -0.71891 -0.74934 -1.0035 -0.71891 
-0.74716 -0.77607 -1.46291 -0.74716 -0.77607 -1.0291 -0.74592 -1.89779 -0.79869 
-0.74592 -0.91086 -1.69332 -0.74592 -0.91086 -0.79869 -0.74318 -1.11086 -0.6447 
-0.74014 -1.3552 -0.57534 -0.73768 -1.30596 -0.57805 -0.73714 -0.79027 -1.52807 
-0.73714 -0.79027 -0.96394 -0.73454 -1.84978 -0.73412 -0.73454 -0.95887 -0.73412 
-0.73344 -1.25719 -0.58237 -0.73235 -1.05913 -0.65907 -0.72774 -1.20758 -0.58898 
-0.72743 -1.94041 -0.81768 -0.72743 -0.86824 -1.67433 -0.72743 -0.86824 -0.81768 
-0.72377 -0.80727 -1.59195 -0.72377 -0.80727 -0.90006 -0.7201 -1.15965 -0.5967 
-0.71959 -0.71098 -1.28421 -0.71959 -0.71098 -1.2078 -0.71933 -1.00843 -0.67519 
-0.71834 -1.89396 -0.75179 -0.71834 -0.91469 -0.75179 -0.71519 -0.71472 -1.35978 
-0.71519 -0.71472 -1.13223 -0.71082 -1.11208 -0.60621 -0.70937 -0.72263 -1.42512 
-0.70937 -0.72263 -1.06689 -0.70711 -0.82698 -1.65425 -0.70711 -0.82698 -0.83776 
-0.70484 -0.96367 -0.6901 -0.70144 -0.73505 -1.49107 -0.70144 -0.73505 -1.00094 
-0.70019 -1.93715 -0.77078 -0.70019 -0.87151 -0.77078 -0.69352 -1.20924 -0.55249 
-0.68995 -0.7504 -1.55641 -0.68995 -0.7504 -0.9356 -0.68862 -1.88867 -0.70637 
-0.68862 -0.91999 -0.70637 -0.68023 -0.8299 -1.70132 -0.68023 -0.8299 -0.79069 
-0.67524 -0.76848 -1.61984 -0.67524 -0.76848 -0.87217 -0.67085 -1.93208 -0.725 
-0.67085 -0.87658 -0.725 -0.65935 -0.79045 -1.68008 -0.65935 -0.79045 -0.81193 
-0.63957 -0.71356 -1.58333 -0.63957 -0.71356 -0.90868 -0.62553 -0.7336 -1.64455 
-0.62553 -0.7336 -0.84746 0.62553 -0.7336 -1.64455 0.62553 -0.7336 -0.84746 
0.63957 -0.71356 -1.58333 0.63957 -0.71356 -0.90868 0.65935 -0.79045 -1.68008 
0.65935 -0.79045 -0.81193 0.67085 -1.93208 -0.725 0.67085 -0.87658 -0.725 
0.67524 -0.76848 -1.61984 0.67524 -0.76848 -0.87217 0.68023 -0.8299 -1.70132 
0.68023 -0.8299 -0.79069 0.68862 -1.88867 -0.70637 0.68862 -0.91999 -0.70637 
0.68995 -0.7504 -1.55641 0.68995 -0.7504 -0.9356 0.69352 -1.20924 -0.55249 
0.70019 -1.93715 -0.77078 0.70019 -0.87151 -0.77078 0.70144 -0.73505 -1.49107 
0.70144 -0.73505 -1.00094 0.70484 -0.96367 -0.6901 0.70711 -0.82698 -1.65425 
0.70711 -0.82698 -0.83776 0.70937 -0.72263 -1.42512 0.70937 -0.72263 -1.06689 
0.71082 -1.11208 -0.60621 0.71519 -0.71472 -1.35978 0.71519 -0.71472 -1.13223 
0.71834 -1.89396 -0.75179 0.71834 -0.91469 -0.75179 0.71933 -1.00843 -0.67519 
0.71959 -0.71098 -1.28421 0.71959 -0.71098 -1.2078 0.7201 -1.15965 -0.5967 
0.72377 -0.80727 -1.59195 0.72377 -0.80727 -0.90006 0.72743 -1.94041 -0.81768 
0.72743 -0.86824 -1.67433 0.72743 -0.86824 -0.81768 0.72774 -1.20758 -0.58898 
0.73235 -1.05913 -0.65907 0.73344 -1.25719 -0.58237 0.73454 -1.84978 -0.73412 
0.73454 -0.95887 -0.73412 0.73714 -0.79027 -1.52807 0.73714 -0.79027 -0.96394 
0.73768 -1.30596 -0.57805 0.74014 -1.3552 -0.57534 0.74318 -1.11086 -0.6447 
0.74592 -1.89779 -0.79869 0.74592 -0.91086 -1.69332 0.74592 -0.91086 -0.79869 
0.74716 -0.77607 -1.46291 0.74716 -0.77607 -1.0291 0.74934 -1.80515 -0.71891 
0.74934 -1.0035 -0.71891 0.75184 -1.94268 -0.86533 0.75184 -0.86597 -1.62668 
0.75184 -0.86597 -0.86533 0.75257 -1.15834 -0.63517 0.75378 -0.76472 -1.39676 
0.75378 -0.76472 -1.09525 0.76014 -1.20641 -0.62712 0.76031 -0.75918 -1.3216 
0.76031 -0.75918 -1.17041 0.76249 -0.75733 -1.24601 0.76254 -1.85393 -0.78083 
0.76254 -0.95472 -0.78083 0.76294 -1.75484 -0.70281 0.76294 -1.05381 -0.70281 
0.76597 -1.25594 -0.62048 0.76733 -0.84726 -1.56363 0.76733 -0.84726 -0.92838 
0.76986 -1.50281 -0.61543 0.76986 -1.30584 -0.61543 0.77074 -1.9003 -0.84604 
0.77074 -0.90836 -1.64597 0.77074 -0.90836 -0.84604 0.77237 -1.45363 -0.61275 
0.77237 -1.35502 -0.61275 0.77301 -1.40433 -0.61161 0.77417 -1.70323 -0.68805 
0.77417 -1.10542 -0.68805 0.77723 -1.80894 -0.76413 0.77723 -0.99971 -0.76413 
0.7796 -0.83126 -1.49863 0.7796 -0.83126 -0.99338 0.78299 -1.65102 -0.67499 
0.78299 -1.15763 -0.67499 0.78781 -1.85641 -0.82771 0.78781 -0.95224 -1.6643 
0.78781 -0.95224 -0.82771 0.78833 -0.81816 -1.43293 0.78833 -0.81816 -1.05908 
0.79063 -1.60291 -0.66681 0.79063 -1.20574 -0.66681 0.79126 -1.7589 -0.74783 
0.79126 -1.04975 -0.74783 0.79335 -1.90138 -1.59747 0.79335 -1.90138 -0.89454 
0.79335 -0.90728 -1.59747 0.79335 -0.90728 -0.89454 0.79671 -1.55358 -0.66037 
0.79671 -1.25507 -0.66037 0.79855 -0.81325 -1.35983 0.79855 -0.81325 -1.13218 
0.80067 -1.50364 -0.65519 0.80067 -1.30502 -0.65519 0.80258 -1.45369 -0.65151 
0.80258 -1.35497 -0.65151 0.80291 -1.81159 -0.81071 0.80291 -0.99707 -1.6813 
0.80291 -0.99707 -0.81071 0.80295 -1.70781 -0.733 0.80295 -1.10084 -0.733 
0.80296 -0.80952 -1.28424 0.80296 -0.80952 -1.20777 0.80321 -1.40433 -0.65031 
0.80787 -1.91884 -1.53345 0.80787 -1.91884 -0.95856 0.80787 -0.88982 -1.53345 
0.80787 -0.88982 -0.95856 0.81086 -1.8578 -1.61595 0.81086 -1.8578 -0.87606 
0.81086 -0.95085 -1.61595 0.81086 -0.95085 -0.87606 0.81225 -1.65582 -0.71969 
0.81225 -1.15283 -0.71969 0.81792 -1.76235 -0.79565 0.81792 -1.0463 -0.79565 
0.81866 -1.93392 -1.4681 0.81866 -1.93392 -1.02391 0.81866 -0.87473 -1.4681 
0.81866 -0.87473 -1.02391 0.81914 -1.60308 -0.70795 0.81914 -1.20557 -0.70795 
0.82533 -1.55383 -0.70151 0.82533 -1.25482 -0.70151 0.82631 -1.81308 -1.63348 
0.82631 -1.81308 -0.85853 0.82631 -0.99558 -1.63348 0.82631 -0.99558 -0.85853 
0.82946 -1.50421 -0.69644 0.82946 -1.30445 -0.69644 0.83005 -1.71139 -0.78047 
0.83005 -1.09727 -0.78047 0.83097 -1.94016 -1.39558 0.83097 -1.94016 -1.09643 
0.83097 -0.86849 -1.39558 0.83097 -0.86849 -1.09643 0.83147 -1.85795 -1.56676 
0.83147 -1.85795 -0.92525 0.83147 -1.40433 -0.69043 0.83147 -0.95071 -1.56676 
0.83147 -0.95071 -0.92525 0.83151 -1.45433 -0.69274 0.83151 -1.35433 -0.69274 
0.83874 -1.94349 -1.32225 0.83874 -1.94349 -1.16976 0.83874 -0.86516 -1.32225 
0.83874 -0.86516 -1.16976 0.8398 -1.6592 -0.76665 0.8398 -1.14946 -0.76665 
0.84119 -1.94507 -1.24601 0.84119 -0.86359 -1.24601 0.8417 -1.76407 -0.84336 
0.8417 -1.04458 -1.64865 0.8417 -1.04458 -0.84336 0.84461 -1.87451 -1.50207 
0.84461 -1.87451 -0.98994 0.84461 -0.93415 -1.50207 0.84461 -0.93415 -0.98994 
0.84711 -1.60651 -0.75456 0.84711 -1.20214 -0.75456 0.84737 -1.81341 -1.58456 
0.84737 -1.81341 -0.90745 0.84737 -0.99525 -1.58456 0.84737 -0.99525 -0.90745 
0.85144 -1.55422 -0.74344 0.85144 -1.25444 -0.74344 0.85467 -1.71404 -0.82933 
0.85467 -1.09461 -1.66268 0.85467 -1.09461 -0.82933 0.85565 -1.50455 -0.73824 
0.85565 -1.30411 -0.73824 0.85771 -1.45438 -0.73432 0.85771 -1.35427 -0.73432 
0.85773 -1.40433 -0.7319 0.85926 -1.88143 -1.43054 0.85926 -1.88143 -1.06147 
0.85926 -0.92722 -1.43054 0.85926 -0.92722 -1.06147 0.86321 -1.76473 -1.59953 
0.86321 -1.76473 -0.89248 0.86321 -1.04393 -1.59953 0.86321 -1.04393 -0.89248 
0.86492 -1.66208 -0.81533 0.86492 -1.14658 -1.67668 0.86492 -1.14658 -0.81533 
0.86603 -1.81258 -1.53468 0.86603 -1.81258 -0.95733 0.86603 -0.99608 -1.53468 
0.86603 -0.99608 -0.95733 0.86917 -1.88614 -1.35738 0.86917 -1.88614 -1.13463 
0.86917 -0.92251 -1.35738 0.86917 -0.92251 -1.13463 0.87257 -1.60934 -0.80263 
0.87257 -1.19931 -0.80263 0.87414 -1.8885 -1.28424 0.87414 -1.8885 -1.20777 
0.87414 -0.92016 -1.28424 0.87414 -0.92016 -1.20777 0.87655 -1.71478 -1.6138 
0.87655 -1.71478 -0.87821 0.87655 -1.09387 -1.6138 0.87655 -1.09387 -0.87821 
0.87742 -1.55721 -0.7913 0.87742 -1.25144 -0.7913 0.87975 -1.50465 -0.78128 
0.87975 -1.30401 -0.78128 0.88192 -1.40433 -0.77461 0.88195 -1.45455 -0.77735 
0.88195 -1.3541 -0.77735 0.88222 -1.76411 -1.5497 0.88222 -1.76411 -0.94231 
0.88222 -1.04454 -1.5497 0.88222 -1.04454 -0.94231 0.88281 -1.82049 -1.46388 
0.88281 -1.82049 -1.02813 0.88281 -0.98817 -1.46388 0.88281 -0.98817 -1.02813 
0.8873 -1.66423 -1.62698 0.8873 -1.66423 -0.86503 0.8873 -1.14442 -1.62698 
0.8873 -1.14442 -0.86503 0.89486 -1.82617 -1.3919 0.89486 -1.82617 -1.10011 
0.89486 -0.98249 -1.3919 0.89486 -0.98249 -1.10011 0.89544 -1.61157 -1.64 
0.89544 -1.61157 -0.85201 0.89544 -1.19709 -1.64 0.89544 -1.19709 -0.85201 
0.89592 -1.71463 -1.56387 0.89592 -1.71463 -0.92814 0.89592 -1.09402 -1.56387 
0.89592 -1.09402 -0.92814 0.89687 -1.76545 -1.50136 0.89687 -1.76545 -0.99065 
0.89687 -1.0432 -1.50136 0.89687 -1.0432 -0.99065 0.90092 -1.55971 -1.65122 
0.90092 -1.55971 -0.84079 0.90092 -1.24894 -1.65122 0.90092 -1.24894 -0.84079 
0.90211 -1.82959 -1.31915 0.90211 -1.82959 -1.17286 0.90211 -0.97907 -1.31915 
0.90211 -0.97907 -1.17286 0.90374 -1.50715 -0.83045 0.90374 -1.3015 -1.66156 
0.90374 -1.3015 -0.83045 0.90394 -1.4546 -0.8213 0.90394 -1.35405 -0.8213 
0.90399 -1.40433 -0.81845 0.90453 -1.83073 -1.24601 0.90453 -0.97793 -1.24601 
0.90708 -1.66427 -1.57713 0.90708 -1.66427 -0.91488 0.90708 -1.14438 -1.57713 
0.90708 -1.14438 -0.91488 0.91106 -1.71611 -1.51575 0.91106 -1.71611 -0.97626 
0.91106 -1.09255 -1.51575 0.91106 -1.09255 -0.97626 0.91147 -1.77233 -1.42985 
0.91147 -1.77233 -1.06216 0.91147 -1.03633 -1.42985 0.91147 -1.03633 -1.06216 
0.91566 -1.61317 -1.58945 0.91566 -1.61317 -0.90256 0.91566 -1.19548 -1.58945 
0.91566 -1.19548 -0.90256 0.92133 -1.77695 -1.3569 0.92133 -1.77695 -1.13511 
0.92133 -1.0317 -1.3569 0.92133 -1.0317 -1.13511 0.92164 -1.56148 -1.6008 
0.92164 -1.56148 -0.89121 0.92164 -1.24717 -1.6008 0.92164 -1.24717 -0.89121 
0.92272 -1.66562 -1.52939 0.92272 -1.66562 -0.96262 0.92272 -1.14304 -1.52939 
0.92272 -1.14304 -0.96262 0.92388 -1.71679 -1.46695 0.92388 -1.71679 -1.02506 
0.92388 -1.40433 -1.62869 0.92388 -1.40433 -0.86332 0.92388 -1.09187 -1.46695 
0.92388 -1.09187 -1.02506 0.92501 -1.50935 -1.61114 0.92501 -1.50935 -0.88087 
0.92501 -1.29931 -1.61114 0.92501 -1.29931 -0.88087 0.92576 -1.45691 -1.62044 
0.92576 -1.45691 -0.87157 0.92576 -1.35174 -1.62044 0.92576 -1.35174 -0.87157 
0.92628 -1.77927 -1.28379 0.92628 -1.77927 -1.20822 0.92628 -1.02938 -1.28379 
0.92628 -1.02938 -1.20822 0.93178 -1.61459 -1.54194 0.93178 -1.61459 -0.95007 
0.93178 -1.19406 -1.54194 0.93178 -1.19406 -0.95007 0.93606 -1.66651 -1.48065 
0.93606 -1.66651 -1.01136 0.93606 -1.14215 -1.48065 0.93606 -1.14215 -1.01136 
0.93638 -1.72231 -1.39458 0.93638 -1.72231 -1.09743 0.93638 -1.08634 -1.39458 
0.93638 -1.08634 -1.09743 0.93819 -1.56177 -1.55423 0.93819 -1.56177 -0.93778 
0.93819 -1.24688 -1.55423 0.93819 -1.24688 -0.93778 0.94154 -1.40433 -1.58289 
0.94154 -1.40433 -0.90912 0.94196 -1.50964 -1.56479 0.94196 -1.50964 -0.92722 
0.94196 -1.29902 -1.56479 0.94196 -1.29902 -0.92722 0.94306 -1.45695 -1.57444 
0.94306 -1.45695 -0.91757 0.94306 -1.3517 -1.57444 0.94306 -1.3517 -0.91757 
0.94381 -1.72611 -1.3214 0.94381 -1.72611 -1.17061 0.94381 -1.08254 -1.3214 
0.94381 -1.08254 -1.17061 0.94555 -1.61548 -1.49369 0.94555 -1.61548 -0.99832 
0.94555 -1.19318 -1.49369 0.94555 -1.19318 -0.99832 0.9465 -1.72703 -1.24601 
0.9465 -1.08162 -1.24601 0.94693 -1.66678 -1.43159 0.94693 -1.66678 -1.06042 
0.94693 -1.14187 -1.43159 0.94693 -1.14187 -1.06042 0.9525 -1.56281 -1.50606 
0.9525 -1.56281 -0.98595 0.9525 -1.24584 -1.50606 0.9525 -1.24584 -0.98595 
0.95661 -1.50967 -1.51766 0.95661 -1.50967 -0.97435 0.95661 -1.29898 -1.51766 
0.95661 -1.29898 -0.97435 0.95694 -1.40433 -1.53629 0.95694 -1.40433 -0.95572 
0.95694 -1.61583 -1.44481 0.95694 -1.61583 -1.0472 0.95694 -1.19282 -1.44481 
0.95694 -1.19282 -1.0472 0.95704 -1.67149 -1.35868 0.95704 -1.67149 -1.13333 
0.95704 -1.13716 -1.35868 0.95704 -1.13716 -1.13333 0.95815 -1.45708 -1.52738 
0.95815 -1.45708 -0.96463 0.95815 -1.35158 -1.52738 0.95815 -1.35158 -0.96463 
0.96257 -1.6727 -1.28379 0.96257 -1.6727 -1.20822 0.96257 -1.13595 -1.28379 
0.96257 -1.13595 -1.20822 0.96447 -1.5634 -1.45695 0.96447 -1.5634 -1.03506 
0.96447 -1.24526 -1.45695 0.96447 -1.24526 -1.03506 0.96593 -1.61565 -1.39543 
0.96593 -1.61565 -1.09658 0.96593 -1.193 -1.39543 0.96593 -1.193 -1.09658 
0.9691 -1.51028 -1.46875 0.9691 -1.51028 -1.02326 0.9691 -1.29837 -1.46875 
0.9691 -1.29837 -1.02326 0.97003 -1.40433 -1.48899 0.97003 -1.40433 -1.00302 
0.97083 -1.45712 -1.47989 0.97083 -1.45712 -1.01212 0.97083 -1.35154 -1.47989 
0.97083 -1.35154 -1.01212 0.97396 -1.56337 -1.4076 0.97396 -1.56337 -1.08441 
0.97396 -1.24529 -1.4076 0.97396 -1.24529 -1.08441 0.97415 -1.61745 -1.32093 
0.97415 -1.61745 -1.17108 0.97415 -1.1912 -1.32093 0.97415 -1.1912 -1.17108 
0.97689 -1.61805 -1.24601 0.97689 -1.1906 -1.24601 0.97912 -1.51062 -1.41929 
0.97912 -1.51062 -1.07272 0.97912 -1.29804 -1.41929 0.97912 -1.29804 -1.07272 
0.98079 -1.56362 -1.35864 0.98079 -1.56362 -1.13337 0.98079 -1.40433 -1.4411 
0.98079 -1.40433 -1.05091 0.98079 -1.24504 -1.35864 0.98079 -1.24504 -1.13337 
0.9814 -1.45755 -1.43046 0.9814 -1.45755 -1.06155 0.9814 -1.3511 -1.43046 
0.9814 -1.3511 -1.06155 0.98631 -1.56483 -1.28377 0.98631 -1.56483 -1.20824 
0.98631 -1.24383 -1.28377 0.98631 -1.24383 -1.20824 0.98648 -1.51089 -1.37048 
0.98648 -1.51089 -1.12153 0.98648 -1.29777 -1.37048 0.98648 -1.29777 -1.12153 
0.98918 -1.40433 -1.39274 0.98918 -1.40433 -1.09927 0.98928 -1.45759 -1.38195 
0.98928 -1.45759 -1.11006 0.98928 -1.35107 -1.38195 0.98928 -1.35107 -1.11006 
0.99144 -1.5109 -1.32136 0.99144 -1.5109 -1.17065 0.99144 -1.29775 -1.32136 
0.99144 -1.29775 -1.17065 0.99427 -1.51121 -1.24601 0.99427 -1.29745 -1.24601 
0.99479 -1.45769 -1.33282 0.99479 -1.45769 -1.15919 0.99479 -1.35096 -1.33282 
0.99479 -1.35096 -1.15919 0.99518 -1.40433 -1.34402 0.99518 -1.40433 -1.14799 
0.99786 -1.45773 -1.28377 0.99786 -1.45773 -1.20824 0.99786 -1.35093 -1.28377 
0.99786 -1.35093 -1.20824 0.9988 -1.40433 -1.29507 0.9988 -1.40433 -1.19694 
1 -1.40433 -1.24601 -1 1.24934 3.38683 -0.9988 1.24934 3.33776 
-0.9988 1.24934 3.43589 -0.99786 1.19594 3.34907 -0.99786 1.19594 3.42459 
-0.99786 1.30274 3.34907 -0.99786 1.30274 3.42459 -0.99518 1.24934 3.28881 
-0.99518 1.24934 3.48484 -0.99479 1.19597 3.30001 -0.99479 1.19597 3.47364 
-0.99479 1.30271 3.30001 -0.99479 1.30271 3.47364 -0.99427 1.14246 3.38683 
-0.99427 1.35622 3.38683 -0.99144 1.14277 3.31147 -0.99144 1.14277 3.46219 
-0.99144 1.35592 3.31147 -0.99144 1.35592 3.46219 -0.98928 1.19608 3.25088 
-0.98928 1.19608 3.52277 -0.98928 1.3026 3.25088 -0.98928 1.3026 3.52277 
-0.98918 1.24934 3.2401 -0.98918 1.24934 3.53356 -0.98648 1.14278 3.26235 
-0.98648 1.14278 3.5113 -0.98648 1.3559 3.26235 -0.98648 1.3559 3.5113 
-0.98631 1.08884 3.34906 -0.98631 1.08884 3.42459 -0.98631 1.40984 3.34906 
-0.98631 1.40984 3.42459 -0.9814 1.19612 3.20237 -0.9814 1.19612 3.57128 
-0.9814 1.30256 3.20237 -0.9814 1.30256 3.57128 -0.98079 1.09005 3.27419 
-0.98079 1.09005 3.49946 -0.98079 1.24934 3.19174 -0.98079 1.24934 3.58192 
-0.98079 1.40863 3.27419 -0.98079 1.40863 3.49946 -0.97912 1.14305 3.21355 
-0.97912 1.14305 3.56011 -0.97912 1.35563 3.21355 -0.97912 1.35563 3.56011 
-0.97689 1.03562 3.38683 -0.97689 1.46307 3.38683 -0.97415 1.03622 3.3119 
-0.97415 1.03622 3.46175 -0.97415 1.46246 3.3119 -0.97415 1.46246 3.46175 
-0.97396 1.0903 3.22523 -0.97396 1.0903 3.54842 -0.97396 1.40838 3.22523 
-0.97396 1.40838 3.54842 -0.97083 1.19655 3.15294 -0.97083 1.19655 3.62071 
-0.97083 1.30213 3.15294 -0.97083 1.30213 3.62071 -0.97003 1.24934 3.14385 
-0.97003 1.24934 3.62981 -0.9691 1.14339 3.16408 -0.9691 1.14339 3.60958 
-0.9691 1.35529 3.16408 -0.9691 1.35529 3.60958 -0.96593 1.03802 3.2374 
-0.96593 1.03802 3.53626 -0.96593 1.46067 3.2374 -0.96593 1.46067 3.53626 
-0.96447 1.09027 3.17588 -0.96447 1.09027 3.59777 -0.96447 1.40841 3.17588 
-0.96447 1.40841 3.59777 -0.96257 0.98097 3.34904 -0.96257 0.98097 3.42461 
-0.96257 1.51772 3.34904 -0.96257 1.51772 3.42461 -0.95815 1.19659 3.10546 
-0.95815 1.19659 3.6682 -0.95815 1.30209 3.10546 -0.95815 1.30209 3.6682 
-0.95704 0.98218 3.27416 -0.95704 0.98218 3.4995 -0.95704 1.5165 3.27416 
-0.95704 1.5165 3.4995 -0.95694 1.03784 3.18802 -0.95694 1.03784 3.58563 
-0.95694 1.46084 3.18802 -0.95694 1.46084 3.58563 -0.95694 1.24934 3.09654 
-0.95694 1.24934 3.67711 -0.95661 1.14399 3.11518 -0.95661 1.14399 3.65848 
-0.95661 1.35469 3.11518 -0.95661 1.35469 3.65848 -0.9525 1.09086 3.12677 
-0.9525 1.09086 3.64688 -0.9525 1.40782 3.12677 -0.9525 1.40782 3.64688 
-0.94693 0.98689 3.20124 -0.94693 0.98689 3.57241 -0.94693 1.5118 3.20124 
-0.94693 1.5118 3.57241 -0.9465 0.92664 3.38683 -0.9465 1.57205 3.38683 
-0.94555 1.03819 3.13914 -0.94555 1.03819 3.63451 -0.94555 1.46049 3.13914 
-0.94555 1.46049 3.63451 -0.94381 0.92755 3.31143 -0.94381 0.92755 3.46223 
-0.94381 1.57113 3.31143 -0.94381 1.57113 3.46223 -0.94306 1.19672 3.05839 
-0.94306 1.19672 3.71526 -0.94306 1.30197 3.05839 -0.94306 1.30197 3.71526 
-0.94196 1.14403 3.06805 -0.94196 1.14403 3.70561 -0.94196 1.35465 3.06805 
-0.94196 1.35465 3.70561 -0.94154 1.24934 3.04994 -0.94154 1.24934 3.72372 
-0.93819 1.0919 3.0786 -0.93819 1.0919 3.69505 -0.93819 1.40678 3.0786 
-0.93819 1.40678 3.69505 -0.93638 0.93136 3.23825 -0.93638 0.93136 3.5354 
-0.93638 1.56733 3.23825 -0.93638 1.56733 3.5354 -0.93606 0.98716 3.15218 
-0.93606 0.98716 3.62148 -0.93606 1.51152 3.15218 -0.93606 1.51152 3.62148 
-0.93178 1.03908 3.09089 -0.93178 1.03908 3.68276 -0.93178 1.4596 3.09089 
-0.93178 1.4596 3.68276 -0.92628 0.87439 3.34904 -0.92628 0.87439 3.42461 
-0.92628 1.62429 3.34904 -0.92628 1.62429 3.42461 -0.92576 1.19676 3.01239 
-0.92576 1.19676 3.76127 -0.92576 1.30192 3.01239 -0.92576 1.30192 3.76127 
-0.92501 1.14432 3.02169 -0.92501 1.14432 3.75196 -0.92501 1.35436 3.02169 
-0.92501 1.35436 3.75196 -0.92388 0.93688 3.16588 -0.92388 0.93688 3.60777 
-0.92388 1.24934 3.00414 -0.92388 1.24934 3.76951 -0.92388 1.5618 3.16588 
-0.92388 1.5618 3.60777 -0.92272 0.98805 3.10344 -0.92272 0.98805 3.67021 
-0.92272 1.51063 3.10344 -0.92272 1.51063 3.67021 -0.92164 1.09219 3.03203 
-0.92164 1.09219 3.74162 -0.92164 1.4065 3.03203 -0.92164 1.4065 3.74162 
-0.92133 0.87672 3.27594 -0.92133 0.87672 3.49772 -0.92133 1.62196 3.27594 
-0.92133 1.62196 3.49772 -0.91566 1.04049 3.04338 -0.91566 1.04049 3.73027 
-0.91566 1.45819 3.04338 -0.91566 1.45819 3.73027 -0.91147 0.88134 3.20298 
-0.91147 0.88134 3.57067 -0.91147 1.61734 3.20298 -0.91147 1.61734 3.57067 
-0.91106 0.93756 3.11708 -0.91106 0.93756 3.65657 -0.91106 1.56112 3.11708 
-0.91106 1.56112 3.65657 -0.90708 0.9894 3.0557 -0.90708 0.9894 3.71795 
-0.90708 1.50929 3.0557 -0.90708 1.50929 3.71795 -0.90453 0.82294 3.38683 
-0.90453 1.67574 3.38683 -0.90399 1.24934 2.95927 -0.90399 1.24934 3.81438 
-0.90394 1.19906 2.96213 -0.90394 1.19906 3.81153 -0.90394 1.29962 2.96213 
-0.90394 1.29962 3.81153 -0.90374 1.14652 2.97127 -0.90374 1.14652 3.80238 
-0.90374 1.35216 2.97127 -0.90374 1.35216 3.80238 -0.90211 0.82408 3.31368 
-0.90211 0.82408 3.45997 -0.90211 1.6746 3.31368 -0.90211 1.6746 3.45997 
-0.90092 1.09396 2.98161 -0.90092 1.09396 3.79204 -0.90092 1.40473 2.98161 
-0.90092 1.40473 3.79204 -0.89687 0.88821 3.13147 -0.89687 0.88821 3.64218 
-0.89687 1.61047 3.13147 -0.89687 1.61047 3.64218 -0.89592 0.93903 3.06896 
-0.89592 0.93903 3.70469 -0.89592 1.55965 3.06896 -0.89592 1.55965 3.70469 
-0.89544 1.0421 2.99283 -0.89544 1.0421 3.78082 -0.89544 1.45658 2.99283 
-0.89544 1.45658 3.78082 -0.89486 0.8275 3.24093 -0.89486 0.8275 3.53272 
-0.89486 1.67118 3.24093 -0.89486 1.67118 3.53272 -0.8873 0.98944 3.00585 
-0.8873 0.98944 3.7678 -0.8873 1.50925 3.00585 -0.8873 1.50925 3.7678 
-0.88281 0.83318 3.16896 -0.88281 0.83318 3.6047 -0.88281 1.6655 3.16896 
-0.88281 1.6655 3.6047 -0.88222 0.88955 3.08313 -0.88222 0.88955 3.69053 
-0.88222 1.60913 3.08313 -0.88222 1.60913 3.69053 -0.88195 1.19912 2.91817 
-0.88195 1.19912 3.85548 -0.88195 1.29956 2.91817 -0.88195 1.29956 3.85548 
-0.88192 1.24934 2.91543 -0.88192 1.24934 3.85822 -0.87975 1.14902 2.9221 
-0.87975 1.14902 3.85155 -0.87975 1.34966 2.9221 -0.87975 1.34966 3.85155 
-0.87742 1.09645 2.93212 -0.87742 1.09645 3.84153 -0.87742 1.40223 2.93212 
-0.87742 1.40223 3.84153 -0.87655 0.93889 3.01903 -0.87655 0.93889 3.75462 
-0.87655 1.5598 3.01903 -0.87655 1.5598 3.75462 -0.87414 0.76517 3.34859 
-0.87414 0.76517 3.42506 -0.87414 1.73351 3.34859 -0.87414 1.73351 3.42506 
-0.87257 1.04432 2.94345 -0.87257 1.04432 3.83021 -0.87257 1.45436 2.94345 
-0.87257 1.45436 3.83021 -0.86917 0.76753 3.27545 -0.86917 0.76753 3.4982 
-0.86917 1.73115 3.27545 -0.86917 1.73115 3.4982 -0.86603 0.84109 3.09815 
-0.86603 0.84109 3.6755 -0.86603 1.65759 3.09815 -0.86603 1.65759 3.6755 
-0.86492 0.99159 2.95615 -0.86492 0.99159 3.8175 -0.86492 1.50709 2.95615 
-0.86492 1.50709 3.8175 -0.86321 0.88894 3.0333 -0.86321 0.88894 3.74035 
-0.86321 1.60974 3.0333 -0.86321 1.60974 3.74035 -0.85926 0.77224 3.20229 
-0.85926 0.77224 3.57136 -0.85926 1.72644 3.20229 -0.85926 1.72644 3.57136 
-0.85773 1.24934 2.87272 -0.85773 1.24934 3.90093 -0.85771 1.19928 2.87514 
-0.85771 1.19928 3.89851 -0.85771 1.2994 2.87514 -0.85771 1.2994 3.89851 
-0.85565 1.14912 2.87906 -0.85565 1.14912 3.89459 -0.85565 1.34956 2.87906 
-0.85565 1.34956 3.89459 -0.85467 0.93963 2.97015 -0.85467 0.93963 3.8035 
-0.85467 1.55905 2.97015 -0.85467 1.55905 3.8035 -0.85144 1.09945 2.88426 
-0.85144 1.09945 3.8894 -0.85144 1.39923 2.88426 -0.85144 1.39923 3.8894 
-0.84737 0.84026 3.04827 -0.84737 0.84026 3.72538 -0.84737 1.65842 3.04827 
-0.84737 1.65842 3.72538 -0.84711 1.04715 2.89538 -0.84711 1.04715 3.87827 
-0.84711 1.45153 2.89538 -0.84711 1.45153 3.87827 -0.84461 0.77916 3.13076 
-0.84461 0.77916 3.6429 -0.84461 1.71952 3.13076 -0.84461 1.71952 3.6429 
-0.8417 0.88959 2.98418 -0.8417 0.88959 3.78947 -0.8417 1.60909 2.98418 
-0.8417 1.60909 3.78947 -0.84119 0.7086 3.38683 -0.84119 1.79008 3.38683 
-0.8398 0.99447 2.90747 -0.8398 0.99447 3.86618 -0.8398 1.50421 2.90747 
-0.8398 1.50421 3.86618 -0.83874 0.71018 3.31058 -0.83874 0.71018 3.46308 
-0.83874 1.7885 3.31058 -0.83874 1.7885 3.46308 -0.83151 1.19934 2.83357 
-0.83151 1.19934 3.94009 -0.83151 1.29934 2.83357 -0.83151 1.29934 3.94009 
-0.83147 0.79572 3.06607 -0.83147 0.79572 3.70758 -0.83147 1.24934 2.83126 
-0.83147 1.24934 3.9424 -0.83147 1.70296 3.06607 -0.83147 1.70296 3.70758 
-0.83097 0.7135 3.23725 -0.83097 0.7135 3.5364 -0.83097 1.78518 3.23725 
-0.83097 1.78518 3.5364 -0.83005 0.94228 3.85236 -0.83005 1.5564 2.92129 
-0.83005 1.5564 3.85236 -0.82946 1.14946 2.83726 -0.82946 1.14946 3.93639 
-0.82946 1.34922 2.83726 -0.82946 1.34922 3.93639 -0.82631 0.84059 2.99935 
-0.82631 0.84059 3.7743 -0.82631 1.65809 2.99935 -0.82631 1.65809 3.7743 
-0.82533 1.09984 3.93132 -0.82533 1.39885 2.84233 -0.82533 1.39885 3.93132 
-0.81914 1.05058 3.92488 -0.81914 1.4481 2.84877 -0.81914 1.4481 3.92488 
-0.81866 0.71975 3.16473 -0.81866 0.71975 3.60892 -0.81866 1.77893 3.16473 
-0.81866 1.77893 3.60892 -0.81792 0.89131 3.83718 -0.81792 1.60737 2.93647 
-0.81792 1.60737 3.83718 -0.81225 0.99785 3.91314 -0.81225 1.50084 2.86051 
-0.81225 1.50084 3.91314 -0.81086 0.79586 3.01688 -0.81086 0.79586 3.75677 
-0.81086 1.70282 3.01688 -0.81086 1.70282 3.75677 -0.80787 0.73483 3.09938 
-0.80787 0.73483 3.67427 -0.80787 1.76385 3.09938 -0.80787 1.76385 3.67427 
-0.80321 1.24934 2.79113 -0.80321 1.24934 3.98253 -0.80296 0.65453 3.34859 
-0.80296 0.65453 3.42506 -0.80296 1.84415 3.34859 -0.80296 1.84415 3.42506 
-0.80295 0.94586 3.89983 -0.80295 1.55283 2.87382 -0.80295 1.55283 3.89983 
-0.80291 0.84208 3.82212 -0.80291 1.6566 2.95154 -0.80291 1.6566 3.82212 
-0.80258 1.19998 2.79233 -0.80258 1.19998 3.98132 -0.80258 1.2987 2.79233 
-0.80258 1.2987 3.98132 -0.80067 1.15003 3.97764 -0.80067 1.34865 2.79601 
-0.80067 1.34865 3.97764 -0.79855 0.65827 3.273 -0.79855 0.65827 3.50065 
-0.79855 1.84042 3.273 -0.79855 1.84042 3.50065 -0.79671 1.10009 3.97246 
-0.79671 1.3986 2.80119 -0.79671 1.3986 3.97246 -0.79335 0.75229 3.73829 
-0.79335 1.74639 3.03536 -0.79335 1.74639 3.73829 -0.79126 0.89476 3.88501 
-0.79126 1.60392 2.88865 -0.79126 1.60392 3.88501 -0.79063 1.05076 3.96602 
-0.79063 1.44793 2.80763 -0.79063 1.44793 3.96602 -0.78833 0.66317 3.1999 
-0.78833 0.66317 3.57375 -0.78833 1.83551 3.1999 -0.78833 1.83551 3.57375 
-0.78781 0.79726 3.80512 -0.78781 1.70142 2.96853 -0.78781 1.70142 3.80512 
-0.78299 1.00265 3.95785 -0.78299 1.49603 2.81581 -0.78299 1.49603 3.95785 
-0.7796 0.67627 3.1342 -0.7796 0.67627 3.63945 -0.7796 1.82241 3.1342 
-0.7796 1.82241 3.63945 -0.77723 0.84473 3.8687 -0.77723 1.65396 2.90495 
-0.77723 1.65396 3.8687 -0.77417 0.95043 3.94478 -0.77417 1.54825 2.82887 
-0.77417 1.54825 3.94478 -0.77301 1.24934 4.02122 -0.77237 1.20004 4.02008 
-0.77237 1.29864 2.75357 -0.77237 1.29864 4.02008 -0.77074 0.75337 3.78679 
-0.77074 1.74531 2.98686 -0.77074 1.74531 3.78679 -0.76986 1.15085 4.0174 
-0.76986 1.34783 2.75625 -0.76986 1.34783 4.0174 -0.76733 0.69228 3.70445 
-0.76733 1.80641 3.0692 -0.76733 1.80641 3.70445 -0.76597 1.10095 4.01235 
-0.76597 1.39773 2.7613 -0.76597 1.39773 4.01235 -0.76294 0.89882 3.93002 
-0.76294 1.59986 2.84363 -0.76294 1.59986 3.93002 -0.76254 0.79973 3.85201 
-0.76254 1.69895 2.92165 -0.76254 1.69895 3.85201 -0.76249 0.60234 3.38683 
-0.76249 1.89634 3.38683 -0.76031 0.6042 3.31123 -0.76031 0.6042 3.46242 
-0.76031 1.89449 3.31123 -0.76031 1.89449 3.46242 -0.76014 1.05143 4.00571 
-0.76014 1.44726 2.76794 -0.76014 1.44726 4.00571 -0.75378 0.60974 3.23607 
-0.75378 0.60974 3.53758 -0.75378 1.88894 3.23607 -0.75378 1.88894 3.53758 
-0.75257 1.00335 3.99766 -0.75257 1.49533 2.77599 -0.75257 1.49533 3.99766 
-0.75184 0.71099 3.7675 -0.75184 1.78769 3.00615 -0.75184 1.78769 3.7675 
-0.74934 0.84852 3.91392 -0.74934 1.65016 2.85973 -0.74934 1.65016 3.91392 
-0.74716 0.62108 3.16992 -0.74716 0.62108 3.60373 -0.74716 1.8776 3.16992 
-0.74716 1.8776 3.60373 -0.74592 0.75587 3.83414 -0.74592 1.74281 2.93951 
-0.74592 1.74281 3.83414 -0.74318 0.95587 3.98813 -0.74318 1.54281 2.78552 
-0.74318 1.54281 3.98813 -0.74095 1.24934 4.05838 -0.74014 1.20021 4.05749 
-0.74014 1.29847 4.05749 -0.73768 1.15097 4.05478 -0.73768 1.34771 4.05478 
-0.73714 0.63529 3.66889 -0.73714 1.8634 3.10476 -0.73714 1.8634 3.66889 
-0.73454 0.80388 3.89871 -0.73454 1.6948 2.87495 -0.73454 1.6948 3.89871 
-0.73344 1.1022 4.05046 -0.73344 1.39648 4.05046 -0.73235 0.90414 3.97376 
-0.73235 1.59454 2.79989 -0.73235 1.59454 3.97376 -0.72774 1.05259 4.04385 
-0.72774 1.44609 4.04385 -0.72743 0.71326 3.81515 -0.72743 1.78542 2.95851 
-0.72743 1.78542 3.81515 -0.72377 0.65228 3.73277 -0.72377 1.8464 3.04088 
-0.72377 1.8464 3.73277 -0.7201 1.00466 4.03613 -0.7201 1.49402 4.03613 
-0.71959 0.55599 3.34863 -0.71959 0.55599 3.42503 -0.71959 1.94269 3.34863 
-0.71959 1.94269 3.42503 -0.71933 0.85345 3.95764 -0.71933 1.64523 2.81601 
-0.71933 1.64523 3.95764 -0.71834 0.75971 3.88104 -0.71834 1.73897 2.89261 
-0.71834 1.73897 3.88104 -0.71519 0.55973 3.50061 -0.71519 1.93895 3.27305 
-0.71519 1.93895 3.50061 -0.71082 0.95709 4.02662 -0.71082 1.54159 4.02662 
-0.70937 0.56765 3.56594 -0.70937 1.93104 3.20771 -0.70937 1.93104 3.56594 
-0.70711 0.67199 3.79507 -0.70711 1.24934 4.09393 -0.70711 1.82669 2.97858 
-0.70711 1.82669 3.79507 -0.70626 1.20027 4.09308 -0.70626 1.29841 4.09308 
-0.70484 0.80869 3.94273 -0.70484 1.69 2.83092 -0.70484 1.69 3.94273 
-0.7037 1.15132 4.09053 -0.7037 1.34736 4.09053 -0.70144 0.58006 3.63189 
-0.70144 1.91862 3.14176 -0.70144 1.91862 3.63189 -0.70019 0.71652 3.86205 
-0.70019 1.78216 2.9116 -0.70019 1.78216 3.86205 -0.69987 0.91047 4.01559 
-0.69987 1.58821 4.01559 -0.69945 1.10261 4.08628 -0.69945 1.39607 4.08628 
-0.69352 1.05425 4.08035 -0.69352 1.44443 4.08035 -0.68995 0.59542 3.69724 
-0.68995 1.90326 3.07642 -0.68995 1.90326 3.69724 -0.68862 0.765 3.92647 
-0.68862 1.73368 2.84719 -0.68862 1.73368 3.92647 -0.68728 0.8595 3.99974 
-0.68728 1.63918 3.99974 -0.68592 1.00636 4.07274 -0.68592 1.49232 4.07274 
-0.68023 0.67491 3.84214 -0.68023 1.82377 2.93151 -0.68023 1.82377 3.84214 
-0.67666 0.95906 4.06349 -0.67666 1.53963 4.06349 -0.67524 0.61349 3.76066 
-0.67524 1.88519 3.01299 -0.67524 1.88519 3.76066 -0.67472 1.98741 3.38683 
-0.67296 0.81474 3.98536 -0.67296 1.68395 2.78829 -0.67296 1.68395 3.98536 
-0.67276 0.51342 3.46302 -0.67276 1.98527 3.31063 -0.67276 1.98527 3.46302 
-0.67156 1.24934 4.12778 -0.67085 0.72159 3.90783 -0.67085 1.77709 2.86582 
-0.67085 1.77709 3.90783 -0.67066 1.20021 4.12696 -0.67066 1.29847 4.12696 
-0.66871 0.51945 3.52856 -0.66871 1.97923 3.24509 -0.66871 1.97923 3.52856 
-0.66795 1.15097 4.1245 -0.66795 1.34771 4.1245 -0.66577 0.91245 4.0526 
-0.66577 1.58623 4.0526 -0.66364 1.1022 4.12027 -0.66364 1.39648 4.12027 
-0.66174 0.52865 3.59349 -0.66174 1.97003 3.18016 -0.66174 1.97003 3.59349 
-0.65935 0.63547 3.8209 -0.65935 1.86322 2.95275 -0.65935 1.86322 3.8209 
-0.65706 0.77079 3.96929 -0.65706 1.7279 2.80437 -0.65706 1.7279 3.96929 
-0.65703 1.05259 4.11457 -0.65703 1.44609 4.11457 -0.65328 0.86666 4.04011 
-0.65328 1.63202 4.04011 -0.65216 0.54198 3.65945 -0.65216 1.9567 3.1142 
-0.65216 1.9567 3.65945 -0.65136 0.67953 3.88787 -0.65136 1.81916 2.88578 
-0.65136 1.81916 3.88787 -0.6493 1.00466 4.10692 -0.6493 1.49402 4.10692 
-0.63979 0.95709 4.09764 -0.63979 1.54159 4.09764 -0.63969 0.72824 3.95186 
-0.63969 1.77044 2.8218 -0.63969 1.77044 3.95186 -0.63957 0.55857 3.72415 
-0.63957 1.94011 3.04951 -0.63957 1.94011 3.72415 -0.63922 0.82179 4.02604 
-0.63922 1.6769 4.02604 -0.63439 1.24934 4.15984 -0.63325 1.20004 4.1592 
-0.63325 1.29864 4.1592 -0.63083 0.63981 3.86695 -0.63083 1.85888 2.9067 
-0.63083 1.85888 3.86695 -0.63057 1.15085 4.15668 -0.63057 1.34783 4.15668 
-0.62877 0.91047 4.0867 -0.62877 1.58821 4.0867 -0.62674 2.02764 3.34863 
-0.62674 2.02764 3.42502 -0.62553 0.57861 3.78537 -0.62553 1.92007 2.98828 
-0.62553 1.92007 3.78537 -0.62552 1.10095 4.15279 -0.62552 1.39773 4.15279 
-0.62403 2.02385 3.28323 -0.62403 2.02385 3.49042 -0.62361 0.77794 4.01044 
-0.62361 1.72074 4.01044 -0.62056 0.68582 3.93212 -0.62056 1.81286 2.84153 
-0.62056 1.81286 3.93212 -0.61889 1.05143 4.14696 -0.61889 1.44726 4.14696 
-0.61875 0.48216 3.55588 -0.61875 2.01652 3.21777 -0.61875 2.01652 3.55588 
-0.61292 0.8595 4.07411 -0.61292 1.63918 4.07411 -0.6111 0.49294 3.6201 
-0.6111 2.00574 3.15355 -0.6111 2.00574 3.6201 -0.61084 1.00335 4.1394 
-0.61084 1.49533 4.1394 -0.60876 0.60157 3.84487 -0.60876 1.89711 2.92878 
-0.60876 1.89711 3.84487 -0.60651 0.73524 3.99333 -0.60651 1.76344 3.99333 
-0.6013 0.95587 4.13 -0.6013 1.54281 4.13 -0.60031 0.50753 3.68574 
-0.60031 1.99115 3.08792 -0.60031 1.99115 3.68574 -0.60027 0.64594 3.91178 
-0.60027 1.85275 2.86187 -0.60027 1.85275 3.91178 -0.59854 0.81474 4.05979 
-0.59854 1.68395 4.05979 -0.5957 1.24934 4.19003 -0.59449 1.19998 4.18941 
-0.59449 1.2987 4.18941 -0.59082 1.15003 4.1875 -0.59082 1.34865 4.1875 
-0.58794 0.69377 3.97476 -0.58794 1.80491 3.97476 -0.58777 0.52521 3.74761 
-0.58777 1.97347 3.02604 -0.58777 1.97347 3.74761 -0.58694 0.90414 4.11918 
-0.58694 1.59454 4.11918 -0.58564 1.10009 4.18354 -0.58564 1.3986 4.18354 
-0.58246 0.77079 4.04388 -0.58246 1.7279 4.04388 -0.5792 1.05076 4.17746 
-0.5792 1.44793 4.17746 -0.57854 0.6073 3.8899 -0.57854 1.89138 2.88376 
-0.57854 1.89138 3.8899 -0.57735 2.06584 3.38683 -0.57611 2.06409 3.32142 
-0.57611 2.06409 3.45223 -0.57271 0.54628 3.80839 -0.57271 1.9524 2.96526 
-0.57271 1.9524 3.80839 -0.57241 2.05885 3.2563 -0.57241 2.05885 3.51735 
-0.57102 1.00265 4.16982 -0.57102 1.49603 4.16982 -0.57081 0.85345 4.10616 
-0.57081 1.64523 4.10616 -0.56795 0.65364 3.95478 -0.56795 1.84504 2.81887 
-0.56795 1.84504 3.95478 -0.56626 2.05015 3.19174 -0.56626 2.05015 3.58192 
-0.56503 0.72824 4.02651 -0.56503 1.77044 4.02651 -0.55796 0.95043 4.161 
-0.55796 1.54825 4.161 -0.55768 0.46067 3.64565 -0.55768 2.03802 3.12801 
-0.55768 2.03802 3.64565 -0.5559 0.80869 4.09166 -0.5559 1.69 4.09166 
-0.55557 0.57045 3.86688 -0.55557 1.24934 4.2183 -0.55557 1.92823 2.90678 
-0.55557 1.92823 3.86688 -0.55326 1.19934 4.21833 -0.55326 1.29934 4.21833 
-0.54957 1.14946 4.21629 -0.54957 1.34922 4.21629 -0.54671 0.47618 3.70827 
-0.54671 2.02251 3.06539 -0.54671 2.02251 3.70827 -0.5466 0.61495 3.93343 
-0.5466 1.88373 2.84023 -0.5466 1.88373 3.93343 -0.54529 0.68582 4.00739 
-0.54529 1.81286 4.00739 -0.54449 1.09984 4.21216 -0.54449 1.39885 4.21216 
-0.54367 2.08792 3.35197 -0.54367 2.08792 3.42168 -0.54319 0.89882 4.14977 
-0.54319 1.59986 4.14977 -0.54112 2.0843 3.28663 -0.54112 2.0843 3.48702 
-0.53964 0.765 4.07545 -0.53964 1.73368 4.07545 -0.53806 1.05058 4.20597 
-0.53806 1.4481 4.20597 -0.53609 2.07715 3.22151 -0.53609 2.07715 3.55214 
-0.5334 0.495 3.76951 -0.5334 2.00369 3.00414 -0.5334 2.00369 3.76951 
-0.52862 2.06658 3.15731 -0.52862 2.06658 3.61634 -0.52709 0.84852 4.13617 
-0.52709 1.65016 4.13617 -0.52631 0.99785 4.19907 -0.52631 1.50084 4.19907 
-0.52495 0.64594 3.9871 -0.52495 1.85275 3.9871 -0.52393 0.57778 3.91076 
-0.52393 1.9209 2.86289 -0.52393 1.9209 3.91076 -0.52101 0.72159 4.05767 
-0.52101 1.77709 4.05767 -0.51864 0.44639 3.68055 -0.51864 2.0523 3.0931 
-0.51864 2.0523 3.68055 -0.51781 0.51705 3.82911 -0.51781 1.98163 2.94454 
-0.51781 1.98163 3.82911 -0.5141 1.24934 4.24455 -0.51301 0.94586 4.18977 
-0.51301 1.55283 4.18977 -0.51188 0.80388 4.12136 -0.51188 1.6948 4.12136 
-0.51169 1.19928 4.24454 -0.51169 1.2994 4.24454 -0.50969 2.1097 3.38683 
-0.50845 2.10761 3.31722 -0.50845 2.10761 3.45644 -0.50776 1.14912 4.24247 
-0.50776 1.34956 4.24247 -0.50636 0.46378 3.74248 -0.50636 2.03491 3.03117 
-0.50636 2.03491 3.74248 -0.50443 2.10219 3.25192 -0.50443 2.10219 3.52174 
-0.50307 0.6073 3.96537 -0.50307 1.89138 3.96537 -0.50257 1.09945 4.23827 
-0.50257 1.39923 4.23827 -0.50104 0.67953 4.03818 -0.50104 1.81916 4.03818 
-0.5 0.54223 3.88683 -0.5 1.95645 2.88683 -0.5 1.95645 3.88683 
-0.49824 2.09309 3.1872 -0.49824 2.09309 3.58646 -0.49818 0.89476 4.17809 
-0.49818 1.60392 4.17809 -0.49421 0.75971 4.10517 -0.49421 1.73897 4.10517 
-0.49172 0.48453 3.80308 -0.49172 2.01416 2.97057 -0.49172 2.01416 3.80308 
-0.49145 1.04715 4.23394 -0.49145 1.45153 4.23394 -0.48924 2.08049 3.12255 
-0.48924 2.08049 3.65111 -0.48187 0.84473 4.16405 -0.48187 1.65396 4.16405 
-0.48013 0.63981 4.01765 -0.48013 1.85888 4.01765 -0.48005 0.57045 3.9424 
-0.48005 1.92823 2.83126 -0.48005 1.92823 3.9424 -0.47936 0.99447 4.22662 
-0.47936 1.50421 4.22662 -0.47808 0.43447 3.71459 -0.47808 2.06421 3.05906 
-0.47808 2.06421 3.71459 -0.47523 0.71652 4.08701 -0.47523 1.78216 4.08701 
-0.47486 0.50839 3.86169 -0.47486 1.99029 2.91196 -0.47486 1.99029 3.86169 
-0.4739 2.12923 3.35197 -0.4739 2.12923 3.42168 -0.47179 2.12488 3.28266 
-0.47179 2.12488 3.49099 -0.4714 1.24934 4.26875 -0.46865 1.19912 4.26878 
-0.46865 1.29956 4.26878 -0.4666 2.11747 3.21758 -0.4666 2.11747 3.55607 
-0.46554 0.94228 4.21688 -0.46554 1.5564 4.21688 -0.46518 0.79973 4.14936 
-0.46518 1.69895 4.14936 -0.46472 1.14902 4.26658 -0.46472 1.34966 4.26658 
-0.46433 0.45369 3.77584 -0.46433 2.045 2.99781 -0.46433 2.045 3.77584 
-0.45829 2.10675 3.15267 -0.45829 2.10675 3.62098 -0.45804 0.60157 3.99559 
-0.45804 1.89711 3.99559 -0.45532 0.67491 4.06706 -0.45532 1.82377 4.06706 
-0.4547 1.09645 4.26425 -0.4547 1.40223 4.26425 -0.45036 0.89131 4.20475 
-0.45036 1.60737 4.20475 -0.44858 0.47633 3.83541 -0.44858 2.02235 2.93824 
-0.44858 2.02235 3.83541 -0.4481 2.09211 3.08857 -0.4481 2.09211 3.68508 
-0.44731 0.75587 4.13275 -0.44731 1.74281 4.13275 -0.44338 1.04432 4.2594 
-0.44338 1.45436 4.2594 -0.44229 0.51705 3.90464 -0.44229 1.98163 2.86902 
-0.44229 1.98163 3.90464 -0.438 2.14832 3.38683 -0.43694 2.14615 3.31744 
-0.43694 2.14615 3.45621 -0.4361 0.42496 3.74766 -0.4361 2.07373 3.02599 
-0.4361 2.07373 3.74766 -0.43529 0.84208 4.18973 -0.43529 1.6566 4.18973 
-0.43407 0.63547 4.04617 -0.43407 1.86322 4.04617 -0.43378 2.13966 3.2484 
-0.43378 2.13966 3.52526 -0.43067 0.99159 4.25175 -0.43067 1.50709 4.25175 
-0.42832 0.71326 4.11426 -0.42832 1.78542 4.11426 -0.42756 1.24934 4.29082 
-0.42631 2.13069 3.18317 -0.42631 2.13069 3.59048 -0.4247 1.19906 4.29076 
-0.4247 1.29962 4.29076 -0.42156 0.54628 3.95954 -0.42156 1.9524 3.95954 
-0.42122 0.44613 3.80805 -0.42122 2.05255 2.9656 -0.42122 2.05255 3.80805 
-0.41829 0.79726 4.17464 -0.41829 1.70142 4.17464 -0.41697 2.11785 3.11884 
-0.41697 2.11785 3.65482 -0.41667 0.93963 4.2415 -0.41667 1.55905 4.2415 
-0.41625 0.48453 3.87855 -0.41625 2.01416 2.8951 -0.41625 2.01416 3.87855 
-0.41555 1.14652 4.29056 -0.41555 1.35216 4.29056 -0.40825 0.67199 4.09393 
-0.40825 1.82669 4.09393 -0.4058 2.1012 3.05568 -0.4058 2.1012 3.71797 
-0.40521 1.09396 4.28775 -0.40521 1.40473 4.28775 -0.40265 0.88959 4.22852 
-0.40265 1.60909 4.22852 -0.39996 0.75337 4.15757 -0.39996 1.74531 4.15757 
-0.39938 2.16546 3.35196 -0.39938 2.16546 3.42169 -0.39855 0.57861 4.01235 
-0.39855 1.92007 4.01235 -0.39726 2.16111 3.28264 -0.39726 2.16111 3.49101 
-0.39455 2.15192 3.21453 -0.39455 2.15192 3.55912 -0.394 1.0421 4.28227 
-0.394 1.45658 4.28227 -0.39285 0.41787 3.77967 -0.39285 2.08081 2.99398 
-0.39285 2.08081 3.77967 -0.38901 0.45369 3.85116 -0.38901 2.045 2.92249 
-0.38901 2.045 3.85116 -0.38747 0.84059 4.21314 -0.38747 1.65809 4.21314 
-0.38606 2.14082 3.1497 -0.38606 2.14082 3.62395 -0.38268 0.495 3.92023 
-0.38268 1.24934 4.31071 -0.38268 2.00369 2.85342 -0.38268 2.00369 3.92023 
-0.38098 0.98944 4.27413 -0.38098 1.50925 4.27413 -0.38067 0.71099 4.13867 
-0.38067 1.78769 4.13867 -0.37569 2.12581 3.08574 -0.37569 2.12581 3.68792 
-0.37444 1.19676 4.31258 -0.37444 1.30192 4.31258 -0.37384 0.61349 4.06206 
-0.37384 1.88519 4.06206 -0.36994 0.79586 4.19769 -0.36994 1.70282 4.19769 
-0.36779 0.93889 4.26338 -0.36779 1.5598 4.26338 -0.36513 1.14432 4.31184 
-0.36513 1.35436 4.31184 -0.36353 2.10707 3.0233 -0.36353 2.10707 3.75035 
-0.36084 0.42496 3.82293 -0.36084 2.07373 2.95072 -0.36084 2.07373 3.82293 
-0.36079 0.52521 3.97459 -0.36079 1.97347 3.97459 -0.36044 2.18212 3.38683 
-0.35957 2.17986 3.3172 -0.35957 2.17986 3.45645 -0.35773 2.17292 3.24885 
-0.35773 2.17292 3.52481 -0.35566 0.46378 3.89318 -0.35566 2.03491 2.88047 
-0.35566 2.03491 3.89318 -0.35479 1.09219 4.30847 -0.35479 1.4065 4.30847 
-0.3542 2.16161 3.18115 -0.3542 2.16161 3.59251 -0.35352 0.88894 4.25004 
-0.35352 1.60974 4.25004 -0.35147 0.75229 4.18018 -0.35147 1.74639 4.18018 
-0.34594 0.65228 4.1106 -0.34594 1.8464 4.1106 -0.34452 2.14842 3.11673 
-0.34452 2.14842 3.65693 -0.34345 1.04049 4.30248 -0.34345 1.45819 4.30248 
-0.33855 0.84026 4.2342 -0.33855 1.65842 4.2342 -0.33732 0.55857 4.0264 
-0.33732 1.94011 4.0264 -0.33689 1.24934 4.32837 -0.33333 2.13126 3.0535 
-0.33333 2.13126 3.72015 -0.33115 0.39748 3.79263 -0.33115 2.1012 2.98102 
-0.33115 2.1012 3.79263 -0.33112 0.9894 4.2939 -0.33112 1.50929 4.2939 
-0.32843 1.19672 4.32989 -0.32843 1.30197 4.32989 -0.32776 0.43447 3.8649 
-0.32776 2.06421 2.90875 -0.32776 2.06421 3.8649 -0.32144 0.47618 3.93354 
-0.32144 2.02251 3.93354 -0.3208 2.19585 3.35196 -0.3208 2.19585 3.42169 
-0.32076 0.79572 4.2183 -0.32076 1.70296 4.2183 -0.31947 2.1913 3.28357 
-0.31947 2.1913 3.49008 -0.31878 1.14403 4.32879 -0.31878 1.35465 4.32879 
-0.31786 0.93903 4.28275 -0.31786 1.55965 4.28275 -0.31763 0.69228 4.15415 
-0.31763 1.80641 4.15415 -0.3168 2.18222 3.21544 -0.3168 2.18222 3.55821 
-0.31284 2.16872 3.14835 -0.31284 2.16872 3.6253 -0.31041 0.59542 4.07678 
-0.31041 1.90326 4.07678 -0.30822 1.0919 4.32502 -0.30822 1.40678 4.32502 
-0.3037 0.88955 4.26905 -0.3037 1.60913 4.26905 -0.30233 2.15333 3.0845 
-0.30233 2.15333 3.68915 -0.30109 2.12581 3.01114 -0.30109 2.12581 3.76251 
-0.29891 0.50753 3.98714 -0.29891 1.99115 3.98714 -0.29826 0.40658 3.83492 
-0.29826 2.09211 2.93873 -0.29826 2.09211 3.83492 -0.29594 1.03908 4.3186 
-0.29594 1.4596 4.3186 -0.29372 0.44639 3.90547 -0.29372 2.0523 2.86818 
-0.29372 2.0523 3.90547 -0.29028 1.24934 4.34377 -0.28868 0.84109 4.25285 
-0.28868 1.65759 4.25285 -0.28744 0.73483 4.1947 -0.28744 1.76385 4.1947 
-0.28338 0.98805 4.30955 -0.28338 1.51063 4.30955 -0.28206 0.63529 4.12397 
-0.28206 1.8634 4.12397 -0.28137 1.19659 4.34497 -0.28137 1.30209 4.34497 
-0.28108 2.20902 3.38683 -0.28043 2.20677 3.31838 -0.28043 2.20677 3.45528 
-0.27845 2.20003 3.25025 -0.27845 2.20003 3.5234 -0.27517 2.18883 3.18276 
-0.27517 2.18883 3.59089 -0.27262 0.54198 4.03899 -0.27262 1.9567 4.03899 
-0.27165 1.14399 4.34344 -0.27165 1.35469 4.34344 -0.2706 2.17322 3.11623 
-0.2706 2.17322 3.65742 -0.2701 2.14842 3.0423 -0.2701 2.14842 3.73135 
-0.26975 0.93756 4.29789 -0.26975 1.56112 4.29789 -0.26799 0.38083 3.8038 
-0.26799 2.11785 2.96985 -0.26799 2.11785 3.8038 -0.26428 0.4182 3.87607 
-0.26428 2.08049 2.89759 -0.26428 2.08049 3.87607 -0.26005 1.09086 4.33933 
-0.26005 1.40782 4.33933 -0.25882 0.46067 3.9445 -0.25882 2.03802 3.9445 
-0.25607 0.77916 4.23143 -0.25607 1.71952 4.23143 -0.25536 0.88821 4.2837 
-0.25536 1.61047 4.2837 -0.25263 0.67627 4.16642 -0.25263 1.82241 4.16642 
-0.24768 1.03819 4.33238 -0.24768 1.46049 4.33238 -0.24614 2.21795 3.35212 
-0.24614 2.21795 3.42153 -0.24506 0.58006 4.08826 -0.24506 1.91862 4.08826 
-0.24481 2.21342 3.28375 -0.24481 2.21342 3.4899 -0.24298 1.24934 4.35686 
-0.24216 2.20436 3.21569 -0.24216 2.20436 3.55796 -0.23848 2.16872 3.07398 
-0.23848 2.16872 3.69967 -0.23822 2.19089 3.14861 -0.23822 2.19089 3.62504 
-0.23712 2.14082 3.00077 -0.23712 2.14082 3.77288 -0.23465 0.98716 4.32288 
-0.23465 1.51152 4.32288 -0.23416 0.39194 3.84511 -0.23416 2.10675 2.92854 
-0.23416 2.10675 3.84511 -0.23388 1.19655 4.35766 -0.23388 1.30213 4.35766 
-0.23327 0.49294 3.99792 -0.23327 2.00574 3.99792 -0.22951 0.4321 3.91545 
-0.22951 2.06658 2.8582 -0.22951 2.06658 3.91545 -0.22275 1.14339 4.35593 
-0.22275 1.35529 4.35593 -0.22209 0.71975 4.20549 -0.22209 1.77893 4.20549 
-0.22094 0.93688 4.31071 -0.22094 1.5618 4.31071 -0.21787 0.83318 4.26963 
-0.21787 1.6655 4.26963 -0.2169 0.62108 4.13398 -0.2169 1.8776 4.13398 
-0.21108 2.22681 3.38683 -0.21095 1.09027 4.35129 -0.21095 1.40841 4.35129 
-0.21057 2.22446 3.3175 -0.21057 2.22446 3.45615 -0.20841 2.21765 3.24921 
-0.20841 2.21765 3.52444 -0.20667 0.52865 4.04857 -0.20667 1.97003 4.04857 
-0.20568 2.16161 3.03263 -0.20568 2.16161 3.74102 -0.20526 2.20628 3.18156 
-0.20526 2.20628 3.59209 -0.20407 2.18883 3.11166 -0.20407 2.18883 3.662 
-0.20366 2.13069 2.96051 -0.20366 2.13069 3.81314 -0.19963 0.4056 3.88506 
-0.19963 2.09309 2.88859 -0.19963 2.09309 3.88506 -0.19881 1.03784 4.34377 
-0.19881 1.46084 4.34377 -0.19509 0.44853 3.95308 -0.19509 1.24934 4.36761 
-0.19509 2.05015 3.95308 -0.18692 0.66317 4.17516 -0.18692 1.83551 4.17516 
-0.18558 0.98689 4.33376 -0.18558 1.5118 4.33376 -0.18453 0.77224 4.24608 
-0.18453 1.72644 4.24608 -0.18446 1.19612 4.36822 -0.18446 1.30256 4.36822 
-0.18384 0.88134 4.2983 -0.18384 1.61734 4.2983 -0.17912 0.56765 4.0962 
-0.17912 1.93104 4.0962 -0.17515 2.23327 3.35212 -0.17515 2.23327 3.42153 
-0.17448 2.22852 3.28306 -0.17448 2.22852 3.49059 -0.17328 1.14305 4.36595 
-0.17328 1.35563 4.36595 -0.1723 2.15192 2.99228 -0.1723 2.15192 3.78138 
-0.17181 2.21937 3.21501 -0.17181 2.21937 3.55864 -0.17139 2.18222 3.07003 
-0.17139 2.18222 3.70363 -0.17114 2.20436 3.14466 -0.17114 2.20436 3.62899 
-0.16924 0.38121 3.85342 -0.16924 2.11747 2.92023 -0.16924 2.11747 3.85342 
-0.16905 0.48216 4.00558 -0.16905 2.01652 4.00558 -0.16531 0.42153 3.92292 
-0.16531 2.07715 3.92292 -0.16159 1.0903 4.36078 -0.16159 1.40838 4.36078 
-0.15076 0.60974 4.1406 -0.15076 1.88894 4.1406 -0.14958 0.7135 4.21779 
-0.14958 1.78518 4.21779 -0.14943 1.03802 4.35275 -0.14943 1.46067 4.35275 
-0.14857 0.93136 4.32321 -0.14857 1.56733 4.32321 -0.14673 1.24934 4.376 
-0.1459 0.8275 4.28168 -0.1459 1.67118 4.28168 -0.14174 0.51945 4.05553 
-0.14174 1.97923 4.05553 -0.13928 2.23959 3.38683 -0.13895 2.23722 3.31769 
-0.13895 2.23722 3.45597 -0.13843 2.13966 2.95304 -0.13843 2.13966 3.82061 
-0.13798 2.17292 3.0291 -0.13798 2.17292 3.74455 -0.13795 2.23013 3.24888 
-0.13795 2.23013 3.52478 -0.13762 2.21765 3.17842 -0.13762 2.21765 3.59523 
-0.13658 2.20003 3.10838 -0.13658 2.20003 3.66528 -0.13594 1.19608 4.37611 
-0.13594 1.3026 4.37611 -0.13491 0.39649 3.89126 -0.13491 2.10219 2.8824 
-0.13491 2.10219 3.89126 -0.13053 0.43983 3.95924 -0.13053 2.05885 3.95924 
-0.12447 1.14278 4.37331 -0.12447 1.3559 4.37331 -0.11383 0.65827 4.18537 
-0.11383 1.84042 4.18537 -0.11378 0.55973 4.10201 -0.11378 1.93895 4.10201 
-0.11267 0.98218 4.34387 -0.11267 1.5165 4.34387 -0.11264 1.09005 4.36761 
-0.11264 1.40863 4.36761 -0.11138 0.76753 4.25599 -0.11138 1.73115 4.25599 
-0.11089 0.87672 4.30816 -0.11089 1.62196 4.30816 -0.10442 2.24327 3.35213 
-0.10442 2.24327 3.42152 -0.10418 2.16111 2.98956 -0.10418 2.16111 3.78409 
-0.10417 0.3738 3.85861 -0.10417 2.12488 2.91504 -0.10417 2.12488 3.85861 
-0.10377 2.22852 3.21235 -0.10377 2.22852 3.56131 -0.10375 2.23852 3.28307 
-0.10375 2.23852 3.49058 -0.1036 0.47484 4.01085 -0.1036 2.02385 4.01085 
-0.10325 2.1913 3.06736 -0.10325 2.1913 3.70629 -0.10308 2.21342 3.14202 
-0.10308 2.21342 3.63164 -0.1002 0.41439 3.92794 -0.1002 2.0843 3.92794 
-0.09802 1.24934 4.38201 -0.08682 1.19597 4.38162 -0.08682 1.30271 4.38162 
-0.07625 0.71018 4.22557 -0.07625 1.7885 4.22557 -0.07619 0.51342 4.05959 
-0.07619 1.98527 4.05959 -0.07559 0.6042 4.14714 -0.07559 1.89449 4.14714 
-0.0754 0.92755 4.33063 -0.0754 1.57113 4.33063 -0.07536 1.14277 4.37827 
-0.07536 1.35592 4.37827 -0.07493 1.03622 4.36097 -0.07493 1.46246 4.36097 
-0.07315 0.82408 4.28894 -0.07315 1.6746 4.28894 -0.06963 2.17986 3.02726 
-0.06963 2.17986 3.74639 -0.06961 0.39107 3.89528 -0.06961 2.10761 2.87838 
-0.06961 2.10761 3.89528 -0.06948 2.24692 3.38683 -0.06938 2.14615 2.94988 
-0.06938 2.14615 3.82377 -0.06932 2.22446 3.17625 -0.06932 2.22446 3.5974 
-0.06931 2.24453 3.31752 -0.06931 2.24453 3.45613 -0.06914 2.23722 3.24788 
-0.06914 2.23722 3.52577 -0.06845 2.20677 3.1064 -0.06845 2.20677 3.66725 
-0.0654 0.43459 3.96294 -0.0654 2.06409 3.96294 -0.04907 1.24934 4.38562 
-0.03824 0.65453 4.18978 -0.03824 1.84415 4.18978 -0.03823 0.76517 4.26097 
-0.03823 1.73351 4.26097 -0.0382 0.55599 4.10641 -0.0382 1.94269 4.10641 
-0.0382 0.47105 4.01356 -0.0382 2.02764 4.01356 -0.03779 0.98097 4.3494 
-0.03779 1.51772 4.3494 -0.03779 0.87439 4.3131 -0.03779 1.62429 4.3131 
-0.03776 1.08884 4.37314 -0.03776 1.40984 4.37314 -0.03776 1.19594 4.38468 
-0.03776 1.30274 4.38468 -0.03487 2.16546 2.98744 -0.03487 2.16546 3.78621 
-0.03487 2.19585 3.06603 -0.03487 2.19585 3.70763 -0.03485 0.36945 3.86073 
-0.03485 2.12923 2.91292 -0.03485 2.12923 3.86073 -0.03485 0.41077 3.9305 
-0.03485 2.08792 3.9305 -0.0347 2.23327 3.21168 -0.0347 2.23327 3.56197 
-0.0347 2.21795 3.14069 -0.0347 2.21795 3.63296 -0.0347 2.24327 3.2824 
-0.0347 2.24327 3.49125 -0.0347 2.24814 3.35213 -0.0347 2.24814 3.42152 
0 0.38898 3.89651 0 0.43284 3.96418 0 0.51127 4.06155 
0 0.60234 4.14932 0 0.7086 4.22802 0 0.82294 4.29136 
0 0.92664 4.33333 0 1.03562 4.36372 0 1.14246 4.3811 
0 1.24934 4.38683 0 1.35622 4.3811 0 1.46307 4.36372 
0 1.57205 4.33333 0 1.67574 4.29136 0 1.79008 4.22802 
0 1.89634 4.14932 0 1.98741 4.06155 0 2.06584 3.96418 
0 2.1097 2.87714 0 2.1097 3.89651 0 2.14832 2.94883 
0 2.14832 3.82483 0 2.18212 3.02639 0 2.18212 3.74727 
0 2.20902 3.10574 0 2.20902 3.66791 0 2.22681 3.17575 
0 2.22681 3.59791 0 2.23959 3.24754 0 2.23959 3.52611 
0 2.24692 3.31735 0 2.24692 3.4563 0 2.24934 3.38683 
0.0347 2.24814 3.35213 0.0347 2.24814 3.42152 0.0347 2.24327 3.2824 
0.0347 2.24327 3.49125 0.0347 2.21795 3.14069 0.0347 2.21795 3.63296 
0.0347 2.23327 3.21168 0.0347 2.23327 3.56197 0.03485 0.41077 3.9305 
0.03485 2.08792 3.9305 0.03485 0.36945 3.86073 0.03485 2.12923 2.91292 
0.03485 2.12923 3.86073 0.03487 2.19585 3.06603 0.03487 2.19585 3.70763 
0.03487 2.16546 2.98744 0.03487 2.16546 3.78621 0.03776 1.19594 4.38468 
0.03776 1.30274 4.38468 0.03776 1.08884 4.37314 0.03776 1.40984 4.37314 
0.03779 0.87439 4.3131 0.03779 1.62429 4.3131 0.03779 0.98097 4.3494 
0.03779 1.51772 4.3494 0.0382 0.47105 4.01356 0.0382 2.02764 4.01356 
0.0382 0.55599 4.10641 0.0382 1.94269 4.10641 0.03823 0.76517 4.26097 
0.03823 1.73351 4.26097 0.03824 0.65453 4.18978 0.03824 1.84415 4.18978 
0.04907 1.24934 4.38562 0.0654 0.43459 3.96294 0.0654 2.06409 3.96294 
0.06845 2.20677 3.1064 0.06845 2.20677 3.66725 0.06914 2.23722 3.24788 
0.06914 2.23722 3.52577 0.06931 2.24453 3.31752 0.06931 2.24453 3.45613 
0.06932 2.22446 3.17625 0.06932 2.22446 3.5974 0.06938 2.14615 2.94988 
0.06938 2.14615 3.82377 0.06948 2.24692 3.38683 0.06961 0.39107 3.89528 
0.06961 2.10761 2.87838 0.06961 2.10761 3.89528 0.06963 2.17986 3.02726 
0.06963 2.17986 3.74639 0.07315 0.82408 4.28894 0.07315 1.6746 4.28894 
0.07493 1.03622 4.36097 0.07493 1.46246 4.36097 0.07536 1.14277 4.37827 
0.07536 1.35592 4.37827 0.0754 0.92755 4.33063 0.0754 1.57113 4.33063 
0.07559 0.6042 4.14714 0.07559 1.89449 4.14714 0.07619 0.51342 4.05959 
0.07619 1.98527 4.05959 0.07625 0.71018 4.22557 0.07625 1.7885 4.22557 
0.08682 1.19597 4.38162 0.08682 1.30271 4.38162 0.09802 1.24934 4.38201 
0.1002 0.41439 3.92794 0.1002 2.0843 3.92794 0.10308 2.21342 3.14202 
0.10308 2.21342 3.63164 0.10325 2.1913 3.06736 0.10325 2.1913 3.70629 
0.1036 0.47484 4.01085 0.1036 2.02385 4.01085 0.10375 2.23852 3.28307 
0.10375 2.23852 3.49058 0.10377 2.22852 3.21235 0.10377 2.22852 3.56131 
0.10417 0.3738 3.85861 0.10417 2.12488 2.91504 0.10417 2.12488 3.85861 
0.10418 2.16111 2.98956 0.10418 2.16111 3.78409 0.10442 2.24327 3.35213 
0.10442 2.24327 3.42152 0.11089 0.87672 4.30816 0.11089 1.62196 4.30816 
0.11138 0.76753 4.25599 0.11138 1.73115 4.25599 0.11264 1.09005 4.36761 
0.11264 1.40863 4.36761 0.11267 0.98218 4.34387 0.11267 1.5165 4.34387 
0.11378 0.55973 4.10201 0.11378 1.93895 4.10201 0.11383 0.65827 4.18537 
0.11383 1.84042 4.18537 0.12447 1.14278 4.37331 0.12447 1.3559 4.37331 
0.13053 0.43983 3.95924 0.13053 2.05885 3.95924 0.13491 0.39649 3.89126 
0.13491 2.10219 2.8824 0.13491 2.10219 3.89126 0.13594 1.19608 4.37611 
0.13594 1.3026 4.37611 0.13658 2.20003 3.10838 0.13658 2.20003 3.66528 
0.13762 2.21765 3.17842 0.13762 2.21765 3.59523 0.13795 2.23013 3.24888 
0.13795 2.23013 3.52478 0.13798 2.17292 3.0291 0.13798 2.17292 3.74455 
0.13843 2.13966 2.95304 0.13843 2.13966 3.82061 0.13895 2.23722 3.31769 
0.13895 2.23722 3.45597 0.13928 2.23959 3.38683 0.14174 0.51945 4.05553 
0.14174 1.97923 4.05553 0.1459 0.8275 4.28168 0.1459 1.67118 4.28168 
0.14673 1.24934 4.376 0.14857 0.93136 4.32321 0.14857 1.56733 4.32321 
0.14943 1.03802 4.35275 0.14943 1.46067 4.35275 0.14958 0.7135 4.21779 
0.14958 1.78518 4.21779 0.15076 0.60974 4.1406 0.15076 1.88894 4.1406 
0.16159 1.0903 4.36078 0.16159 1.40838 4.36078 0.16531 0.42153 3.92292 
0.16531 2.07715 3.92292 0.16905 0.48216 4.00558 0.16905 2.01652 4.00558 
0.16924 0.38121 3.85342 0.16924 2.11747 2.92023 0.16924 2.11747 3.85342 
0.17114 2.20436 3.14466 0.17114 2.20436 3.62899 0.17139 2.18222 3.07003 
0.17139 2.18222 3.70363 0.17181 2.21937 3.21501 0.17181 2.21937 3.55864 
0.1723 2.15192 2.99228 0.1723 2.15192 3.78138 0.17328 1.14305 4.36595 
0.17328 1.35563 4.36595 0.17448 2.22852 3.28306 0.17448 2.22852 3.49059 
0.17515 2.23327 3.35212 0.17515 2.23327 3.42153 0.17912 0.56765 4.0962 
0.17912 1.93104 4.0962 0.18384 0.88134 4.2983 0.18384 1.61734 4.2983 
0.18446 1.19612 4.36822 0.18446 1.30256 4.36822 0.18453 0.77224 4.24608 
0.18453 1.72644 4.24608 0.18558 0.98689 4.33376 0.18558 1.5118 4.33376 
0.18692 0.66317 4.17516 0.18692 1.83551 4.17516 0.19509 0.44853 3.95308 
0.19509 1.24934 4.36761 0.19509 2.05015 3.95308 0.19881 1.03784 4.34377 
0.19881 1.46084 4.34377 0.19963 0.4056 3.88506 0.19963 2.09309 2.88859 
0.19963 2.09309 3.88506 0.20366 2.13069 2.96051 0.20366 2.13069 3.81314 
0.20407 2.18883 3.11166 0.20407 2.18883 3.662 0.20526 2.20628 3.18156 
0.20526 2.20628 3.59209 0.20568 2.16161 3.03263 0.20568 2.16161 3.74102 
0.20667 0.52865 4.04857 0.20667 1.97003 4.04857 0.20841 2.21765 3.24921 
0.20841 2.21765 3.52444 0.21057 2.22446 3.3175 0.21057 2.22446 3.45615 
0.21095 1.09027 4.35129 0.21095 1.40841 4.35129 0.21108 2.22681 3.38683 
0.2169 0.62108 4.13398 0.2169 1.8776 4.13398 0.21787 0.83318 4.26963 
0.21787 1.6655 4.26963 0.22094 0.93688 4.31071 0.22094 1.5618 4.31071 
0.22209 0.71975 4.20549 0.22209 1.77893 4.20549 0.22275 1.14339 4.35593 
0.22275 1.35529 4.35593 0.22951 0.4321 3.91545 0.22951 2.06658 2.8582 
0.22951 2.06658 3.91545 0.23327 0.49294 3.99792 0.23327 2.00574 3.99792 
0.23388 1.19655 4.35766 0.23388 1.30213 4.35766 0.23416 0.39194 3.84511 
0.23416 2.10675 2.92854 0.23416 2.10675 3.84511 0.23465 0.98716 4.32288 
0.23465 1.51152 4.32288 0.23712 2.14082 3.00077 0.23712 2.14082 3.77288 
0.23822 2.19089 3.14861 0.23822 2.19089 3.62504 0.23848 2.16872 3.07398 
0.23848 2.16872 3.69967 0.24216 2.20436 3.21569 0.24216 2.20436 3.55796 
0.24298 1.24934 4.35686 0.24481 2.21342 3.28375 0.24481 2.21342 3.4899 
0.24506 0.58006 4.08826 0.24506 1.91862 4.08826 0.24614 2.21795 3.35212 
0.24614 2.21795 3.42153 0.24768 1.03819 4.33238 0.24768 1.46049 4.33238 
0.25263 0.67627 4.16642 0.25263 1.82241 4.16642 0.25536 0.88821 4.2837 
0.25536 1.61047 4.2837 0.25607 0.77916 4.23143 0.25607 1.71952 4.23143 
0.25882 0.46067 3.9445 0.25882 2.03802 3.9445 0.26005 1.09086 4.33933 
0.26005 1.40782 4.33933 0.26428 0.4182 3.87607 0.26428 2.08049 2.89759 
0.26428 2.08049 3.87607 0.26799 0.38083 3.8038 0.26799 2.11785 2.96985 
0.26799 2.11785 3.8038 0.26975 0.93756 4.29789 0.26975 1.56112 4.29789 
0.2701 2.14842 3.0423 0.2701 2.14842 3.73135 0.2706 2.17322 3.11623 
0.2706 2.17322 3.65742 0.27165 1.14399 4.34344 0.27165 1.35469 4.34344 
0.27262 0.54198 4.03899 0.27262 1.9567 4.03899 0.27517 2.18883 3.18276 
0.27517 2.18883 3.59089 0.27845 2.20003 3.25025 0.27845 2.20003 3.5234 
0.28043 2.20677 3.31838 0.28043 2.20677 3.45528 0.28108 2.20902 3.38683 
0.28137 1.19659 4.34497 0.28137 1.30209 4.34497 0.28206 0.63529 4.12397 
0.28206 1.8634 4.12397 0.28338 0.98805 4.30955 0.28338 1.51063 4.30955 
0.28744 0.73483 4.1947 0.28744 1.76385 4.1947 0.28868 0.84109 4.25285 
0.28868 1.65759 4.25285 0.29028 1.24934 4.34377 0.29372 0.44639 3.90547 
0.29372 2.0523 2.86818 0.29372 2.0523 3.90547 0.29594 1.03908 4.3186 
0.29594 1.4596 4.3186 0.29826 0.40658 3.83492 0.29826 2.09211 2.93873 
0.29826 2.09211 3.83492 0.29891 0.50753 3.98714 0.29891 1.99115 3.98714 
0.30109 2.12581 3.01114 0.30109 2.12581 3.76251 0.30233 2.15333 3.0845 
0.30233 2.15333 3.68915 0.3037 0.88955 4.26905 0.3037 1.60913 4.26905 
0.30822 1.0919 4.32502 0.30822 1.40678 4.32502 0.31041 0.59542 4.07678 
0.31041 1.90326 4.07678 0.31284 2.16872 3.14835 0.31284 2.16872 3.6253 
0.3168 2.18222 3.21544 0.3168 2.18222 3.55821 0.31763 0.69228 4.15415 
0.31763 1.80641 4.15415 0.31786 0.93903 4.28275 0.31786 1.55965 4.28275 
0.31878 1.14403 4.32879 0.31878 1.35465 4.32879 0.31947 2.1913 3.28357 
0.31947 2.1913 3.49008 0.32076 0.79572 4.2183 0.32076 1.70296 4.2183 
0.3208 2.19585 3.35196 0.3208 2.19585 3.42169 0.32144 0.47618 3.93354 
0.32144 2.02251 3.93354 0.32776 0.43447 3.8649 0.32776 2.06421 2.90875 
0.32776 2.06421 3.8649 0.32843 1.19672 4.32989 0.32843 1.30197 4.32989 
0.33112 0.9894 4.2939 0.33112 1.50929 4.2939 0.33115 0.39748 3.79263 
0.33115 2.1012 2.98102 0.33115 2.1012 3.79263 0.33333 2.13126 3.0535 
0.33333 2.13126 3.72015 0.33689 1.24934 4.32837 0.33732 0.55857 4.0264 
0.33732 1.94011 4.0264 0.33855 0.84026 4.2342 0.33855 1.65842 4.2342 
0.34345 1.04049 4.30248 0.34345 1.45819 4.30248 0.34452 2.14842 3.11673 
0.34452 2.14842 3.65693 0.34594 0.65228 4.1106 0.34594 1.8464 4.1106 
0.35147 0.75229 4.18018 0.35147 1.74639 4.18018 0.35352 0.88894 4.25004 
0.35352 1.60974 4.25004 0.3542 2.16161 3.18115 0.3542 2.16161 3.59251 
0.35479 1.09219 4.30847 0.35479 1.4065 4.30847 0.35566 0.46378 3.89318 
0.35566 2.03491 2.88047 0.35566 2.03491 3.89318 0.35773 2.17292 3.24885 
0.35773 2.17292 3.52481 0.35957 2.17986 3.3172 0.35957 2.17986 3.45645 
0.36044 2.18212 3.38683 0.36079 0.52521 3.97459 0.36079 1.97347 3.97459 
0.36084 0.42496 3.82293 0.36084 2.07373 2.95072 0.36084 2.07373 3.82293 
0.36353 2.10707 3.0233 0.36353 2.10707 3.75035 0.36513 1.14432 4.31184 
0.36513 1.35436 4.31184 0.36779 0.93889 4.26338 0.36779 1.5598 4.26338 
0.36994 0.79586 4.19769 0.36994 1.70282 4.19769 0.37384 0.61349 4.06206 
0.37384 1.88519 4.06206 0.37444 1.19676 4.31258 0.37444 1.30192 4.31258 
0.37569 2.12581 3.08574 0.37569 2.12581 3.68792 0.38067 0.71099 4.13867 
0.38067 1.78769 4.13867 0.38098 0.98944 4.27413 0.38098 1.50925 4.27413 
0.38268 0.495 3.92023 0.38268 1.24934 4.31071 0.38268 2.00369 2.85342 
0.38268 2.00369 3.92023 0.38606 2.14082 3.1497 0.38606 2.14082 3.62395 
0.38747 0.84059 4.21314 0.38747 1.65809 4.21314 0.38901 0.45369 3.85116 
0.38901 2.045 2.92249 0.38901 2.045 3.85116 0.39285 0.41787 3.77967 
0.39285 2.08081 2.99398 0.39285 2.08081 3.77967 0.394 1.0421 4.28227 
0.394 1.45658 4.28227 0.39455 2.15192 3.21453 0.39455 2.15192 3.55912 
0.39726 2.16111 3.28264 0.39726 2.16111 3.49101 0.39855 0.57861 4.01235 
0.39855 1.92007 4.01235 0.39938 2.16546 3.35196 0.39938 2.16546 3.42169 
0.39996 0.75337 4.15757 0.39996 1.74531 4.15757 0.40265 0.88959 4.22852 
0.40265 1.60909 4.22852 0.40521 1.09396 4.28775 0.40521 1.40473 4.28775 
0.4058 2.1012 3.05568 0.4058 2.1012 3.71797 0.40825 0.67199 4.09393 
0.40825 1.82669 4.09393 0.41555 1.14652 4.29056 0.41555 1.35216 4.29056 
0.41625 0.48453 3.87855 0.41625 2.01416 2.8951 0.41625 2.01416 3.87855 
0.41667 0.93963 4.2415 0.41667 1.55905 4.2415 0.41697 2.11785 3.11884 
0.41697 2.11785 3.65482 0.41829 0.79726 4.17464 0.41829 1.70142 4.17464 
0.42122 0.44613 3.80805 0.42122 2.05255 2.9656 0.42122 2.05255 3.80805 
0.42156 0.54628 3.95954 0.42156 1.9524 3.95954 0.4247 1.19906 4.29076 
0.4247 1.29962 4.29076 0.42631 2.13069 3.18317 0.42631 2.13069 3.59048 
0.42756 1.24934 4.29082 0.42832 0.71326 4.11426 0.42832 1.78542 4.11426 
0.43067 0.99159 4.25175 0.43067 1.50709 4.25175 0.43378 2.13966 3.2484 
0.43378 2.13966 3.52526 0.43407 0.63547 4.04617 0.43407 1.86322 4.04617 
0.43529 0.84208 4.18973 0.43529 1.6566 4.18973 0.4361 0.42496 3.74766 
0.4361 2.07373 3.02599 0.4361 2.07373 3.74766 0.43694 2.14615 3.31744 
0.43694 2.14615 3.45621 0.438 2.14832 3.38683 0.44229 0.51705 3.90464 
0.44229 1.98163 2.86902 0.44229 1.98163 3.90464 0.44338 1.04432 4.2594 
0.44338 1.45436 4.2594 0.44731 0.75587 4.13275 0.44731 1.74281 4.13275 
0.4481 2.09211 3.08857 0.4481 2.09211 3.68508 0.44858 0.47633 3.83541 
0.44858 2.02235 2.93824 0.44858 2.02235 3.83541 0.45036 0.89131 4.20475 
0.45036 1.60737 4.20475 0.4547 1.09645 4.26425 0.4547 1.40223 4.26425 
0.45532 0.67491 4.06706 0.45532 1.82377 4.06706 0.45804 0.60157 3.99559 
0.45804 1.89711 3.99559 0.45829 2.10675 3.15267 0.45829 2.10675 3.62098 
0.46433 0.45369 3.77584 0.46433 2.045 2.99781 0.46433 2.045 3.77584 
0.46472 1.14902 4.26658 0.46472 1.34966 4.26658 0.46518 0.79973 4.14936 
0.46518 1.69895 4.14936 0.46554 0.94228 4.21688 0.46554 1.5564 4.21688 
0.4666 2.11747 3.21758 0.4666 2.11747 3.55607 0.46865 1.19912 4.26878 
0.46865 1.29956 4.26878 0.4714 1.24934 4.26875 0.47179 2.12488 3.28266 
0.47179 2.12488 3.49099 0.4739 2.12923 3.35197 0.4739 2.12923 3.42168 
0.47486 0.50839 3.86169 0.47486 1.99029 2.91196 0.47486 1.99029 3.86169 
0.47523 0.71652 4.08701 0.47523 1.78216 4.08701 0.47808 0.43447 3.71459 
0.47808 2.06421 3.05906 0.47808 2.06421 3.71459 0.47936 0.99447 4.22662 
0.47936 1.50421 4.22662 0.48005 0.57045 3.9424 0.48005 1.92823 2.83126 
0.48005 1.92823 3.9424 0.48013 0.63981 4.01765 0.48013 1.85888 4.01765 
0.48187 0.84473 4.16405 0.48187 1.65396 4.16405 0.48924 2.08049 3.12255 
0.48924 2.08049 3.65111 0.49145 1.04715 4.23394 0.49145 1.45153 4.23394 
0.49172 0.48453 3.80308 0.49172 2.01416 2.97057 0.49172 2.01416 3.80308 
0.49421 0.75971 4.10517 0.49421 1.73897 4.10517 0.49818 0.89476 4.17809 
0.49818 1.60392 4.17809 0.49824 2.09309 3.1872 0.49824 2.09309 3.58646 
0.5 0.54223 3.88683 0.5 1.95645 2.88683 0.5 1.95645 3.88683 
0.50104 0.67953 4.03818 0.50104 1.81916 4.03818 0.50257 1.09945 4.23827 
0.50257 1.39923 4.23827 0.50307 0.6073 3.96537 0.50307 1.89138 3.96537 
0.50443 2.10219 3.25192 0.50443 2.10219 3.52174 0.50636 0.46378 3.74248 
0.50636 2.03491 3.03117 0.50636 2.03491 3.74248 0.50776 1.14912 4.24247 
0.50776 1.34956 4.24247 0.50845 2.10761 3.31722 0.50845 2.10761 3.45644 
0.50969 2.1097 3.38683 0.51169 1.19928 4.24454 0.51169 1.2994 4.24454 
0.51188 0.80388 4.12136 0.51188 1.6948 4.12136 0.51301 0.94586 4.18977 
0.51301 1.55283 4.18977 0.5141 1.24934 4.24455 0.51781 0.51705 3.82911 
0.51781 1.98163 2.94454 0.51781 1.98163 3.82911 0.51864 0.44639 3.68055 
0.51864 2.0523 3.0931 0.51864 2.0523 3.68055 0.52101 0.72159 4.05767 
0.52101 1.77709 4.05767 0.52393 0.57778 3.91076 0.52393 1.9209 2.86289 
0.52393 1.9209 3.91076 0.52495 0.64594 3.9871 0.52495 1.85275 3.9871 
0.52631 0.99785 4.19907 0.52631 1.50084 4.19907 0.52709 0.84852 4.13617 
0.52709 1.65016 4.13617 0.52862 2.06658 3.15731 0.52862 2.06658 3.61634 
0.5334 0.495 3.76951 0.5334 2.00369 3.00414 0.5334 2.00369 3.76951 
0.53609 2.07715 3.22151 0.53609 2.07715 3.55214 0.53806 1.05058 4.20597 
0.53806 1.4481 4.20597 0.53964 0.765 4.07545 0.53964 1.73368 4.07545 
0.54112 2.0843 3.28663 0.54112 2.0843 3.48702 0.54319 0.89882 4.14977 
0.54319 1.59986 4.14977 0.54367 2.08792 3.35197 0.54367 2.08792 3.42168 
0.54449 1.09984 4.21216 0.54449 1.39885 4.21216 0.54529 0.68582 4.00739 
0.54529 1.81286 4.00739 0.5466 0.61495 3.93343 0.5466 1.88373 2.84023 
0.5466 1.88373 3.93343 0.54671 0.47618 3.70827 0.54671 2.02251 3.06539 
0.54671 2.02251 3.70827 0.54957 1.14946 4.21629 0.54957 1.34922 4.21629 
0.55326 1.19934 4.21833 0.55326 1.29934 4.21833 0.55557 0.57045 3.86688 
0.55557 1.24934 4.2183 0.55557 1.92823 2.90678 0.55557 1.92823 3.86688 
0.5559 0.80869 4.09166 0.5559 1.69 4.09166 0.55768 0.46067 3.64565 
0.55768 2.03802 3.12801 0.55768 2.03802 3.64565 0.55796 0.95043 4.161 
0.55796 1.54825 4.161 0.56503 0.72824 4.02651 0.56503 1.77044 4.02651 
0.56626 2.05015 3.19174 0.56626 2.05015 3.58192 0.56795 0.65364 3.95478 
0.56795 1.84504 2.81887 0.56795 1.84504 3.95478 0.57081 0.85345 4.10616 
0.57081 1.64523 4.10616 0.57102 1.00265 4.16982 0.57102 1.49603 4.16982 
0.57241 2.05885 3.2563 0.57241 2.05885 3.51735 0.57271 0.54628 3.80839 
0.57271 1.9524 2.96526 0.57271 1.9524 3.80839 0.57611 2.06409 3.32142 
0.57611 2.06409 3.45223 0.57735 2.06584 3.38683 0.57854 0.6073 3.8899 
0.57854 1.89138 2.88376 0.57854 1.89138 3.8899 0.5792 1.05076 4.17746 
0.5792 1.44793 4.17746 0.58246 0.77079 4.04388 0.58246 1.7279 4.04388 
0.58564 1.10009 4.18354 0.58564 1.3986 4.18354 0.58694 0.90414 4.11918 
0.58694 1.59454 4.11918 0.58777 0.52521 3.74761 0.58777 1.97347 3.02604 
0.58777 1.97347 3.74761 0.58794 0.69377 3.97476 0.58794 1.80491 3.97476 
0.59082 1.15003 4.1875 0.59082 1.34865 4.1875 0.59449 1.19998 4.18941 
0.59449 1.2987 4.18941 0.5957 1.24934 4.19003 0.59854 0.81474 4.05979 
0.59854 1.68395 4.05979 0.60027 0.64594 3.91178 0.60027 1.85275 2.86187 
0.60027 1.85275 3.91178 0.60031 0.50753 3.68574 0.60031 1.99115 3.08792 
0.60031 1.99115 3.68574 0.6013 0.95587 4.13 0.6013 1.54281 4.13 
0.60651 0.73524 3.99333 0.60651 1.76344 3.99333 0.60876 0.60157 3.84487 
0.60876 1.89711 2.92878 0.60876 1.89711 3.84487 0.61084 1.00335 4.1394 
0.61084 1.49533 4.1394 0.6111 0.49294 3.6201 0.6111 2.00574 3.15355 
0.6111 2.00574 3.6201 0.61292 0.8595 4.07411 0.61292 1.63918 4.07411 
0.61875 0.48216 3.55588 0.61875 2.01652 3.21777 0.61875 2.01652 3.55588 
0.61889 1.05143 4.14696 0.61889 1.44726 4.14696 0.62056 0.68582 3.93212 
0.62056 1.81286 2.84153 0.62056 1.81286 3.93212 0.62361 0.77794 4.01044 
0.62361 1.72074 4.01044 0.62403 2.02385 3.28323 0.62403 2.02385 3.49042 
0.62552 1.10095 4.15279 0.62552 1.39773 4.15279 0.62553 0.57861 3.78537 
0.62553 1.92007 2.98828 0.62553 1.92007 3.78537 0.62674 2.02764 3.34863 
0.62674 2.02764 3.42502 0.62877 0.91047 4.0867 0.62877 1.58821 4.0867 
0.63057 1.15085 4.15668 0.63057 1.34783 4.15668 0.63083 0.63981 3.86695 
0.63083 1.85888 2.9067 0.63083 1.85888 3.86695 0.63325 1.20004 4.1592 
0.63325 1.29864 4.1592 0.63439 1.24934 4.15984 0.63922 0.82179 4.02604 
0.63922 1.6769 4.02604 0.63957 0.55857 3.72415 0.63957 1.94011 3.04951 
0.63957 1.94011 3.72415 0.63969 0.72824 3.95186 0.63969 1.77044 2.8218 
0.63969 1.77044 3.95186 0.63979 0.95709 4.09764 0.63979 1.54159 4.09764 
0.6493 1.00466 4.10692 0.6493 1.49402 4.10692 0.65136 0.67953 3.88787 
0.65136 1.81916 2.88578 0.65136 1.81916 3.88787 0.65216 0.54198 3.65945 
0.65216 1.9567 3.1142 0.65216 1.9567 3.65945 0.65328 0.86666 4.04011 
0.65328 1.63202 4.04011 0.65703 1.05259 4.11457 0.65703 1.44609 4.11457 
0.65706 0.77079 3.96929 0.65706 1.7279 2.80437 0.65706 1.7279 3.96929 
0.65935 0.63547 3.8209 0.65935 1.86322 2.95275 0.65935 1.86322 3.8209 
0.66174 0.52865 3.59349 0.66174 1.97003 3.18016 0.66174 1.97003 3.59349 
0.66364 1.1022 4.12027 0.66364 1.39648 4.12027 0.66577 0.91245 4.0526 
0.66577 1.58623 4.0526 0.66795 1.15097 4.1245 0.66795 1.34771 4.1245 
0.66871 0.51945 3.52856 0.66871 1.97923 3.24509 0.66871 1.97923 3.52856 
0.67066 1.20021 4.12696 0.67066 1.29847 4.12696 0.67085 0.72159 3.90783 
0.67085 1.77709 2.86582 0.67085 1.77709 3.90783 0.67156 1.24934 4.12778 
0.67276 0.51342 3.46302 0.67276 1.98527 3.31063 0.67276 1.98527 3.46302 
0.67296 0.81474 3.98536 0.67296 1.68395 2.78829 0.67296 1.68395 3.98536 
0.67472 1.98741 3.38683 0.67524 0.61349 3.76066 0.67524 1.88519 3.01299 
0.67524 1.88519 3.76066 0.67666 0.95906 4.06349 0.67666 1.53963 4.06349 
0.68023 0.67491 3.84214 0.68023 1.82377 2.93151 0.68023 1.82377 3.84214 
0.68592 1.00636 4.07274 0.68592 1.49232 4.07274 0.68728 0.8595 3.99974 
0.68728 1.63918 3.99974 0.68862 0.765 3.92647 0.68862 1.73368 2.84719 
0.68862 1.73368 3.92647 0.68995 0.59542 3.69724 0.68995 1.90326 3.07642 
0.68995 1.90326 3.69724 0.69352 1.05425 4.08035 0.69352 1.44443 4.08035 
0.69945 1.10261 4.08628 0.69945 1.39607 4.08628 0.69987 0.91047 4.01559 
0.69987 1.58821 4.01559 0.70019 0.71652 3.86205 0.70019 1.78216 2.9116 
0.70019 1.78216 3.86205 0.70144 0.58006 3.63189 0.70144 1.91862 3.14176 
0.70144 1.91862 3.63189 0.7037 1.15132 4.09053 0.7037 1.34736 4.09053 
0.70484 0.80869 3.94273 0.70484 1.69 2.83092 0.70484 1.69 3.94273 
0.70626 1.20027 4.09308 0.70626 1.29841 4.09308 0.70711 0.67199 3.79507 
0.70711 1.24934 4.09393 0.70711 1.82669 2.97858 0.70711 1.82669 3.79507 
0.70937 0.56765 3.56594 0.70937 1.93104 3.20771 0.70937 1.93104 3.56594 
0.71082 0.95709 4.02662 0.71082 1.54159 4.02662 0.71519 0.55973 3.50061 
0.71519 1.93895 3.27305 0.71519 1.93895 3.50061 0.71834 0.75971 3.88104 
0.71834 1.73897 2.89261 0.71834 1.73897 3.88104 0.71933 0.85345 3.95764 
0.71933 1.64523 2.81601 0.71933 1.64523 3.95764 0.71959 0.55599 3.34863 
0.71959 0.55599 3.42503 0.71959 1.94269 3.34863 0.71959 1.94269 3.42503 
0.7201 1.00466 4.03613 0.7201 1.49402 4.03613 0.72377 0.65228 3.73277 
0.72377 1.8464 3.04088 0.72377 1.8464 3.73277 0.72743 0.71326 3.81515 
0.72743 1.78542 2.95851 0.72743 1.78542 3.81515 0.72774 1.05259 4.04385 
0.72774 1.44609 4.04385 0.73235 0.90414 3.97376 0.73235 1.59454 2.79989 
0.73235 1.59454 3.97376 0.73344 1.1022 4.05046 0.73344 1.39648 4.05046 
0.73454 0.80388 3.89871 0.73454 1.6948 2.87495 0.73454 1.6948 3.89871 
0.73714 0.63529 3.66889 0.73714 1.8634 3.10476 0.73714 1.8634 3.66889 
0.73768 1.15097 4.05478 0.73768 1.34771 4.05478 0.74014 1.20021 4.05749 
0.74014 1.29847 4.05749 0.74095 1.24934 4.05838 0.74318 0.95587 3.98813 
0.74318 1.54281 2.78552 0.74318 1.54281 3.98813 0.74592 0.75587 3.83414 
0.74592 1.74281 2.93951 0.74592 1.74281 3.83414 0.74716 0.62108 3.16992 
0.74716 0.62108 3.60373 0.74716 1.8776 3.16992 0.74716 1.8776 3.60373 
0.74934 0.84852 3.91392 0.74934 1.65016 2.85973 0.74934 1.65016 3.91392 
0.75184 0.71099 3.7675 0.75184 1.78769 3.00615 0.75184 1.78769 3.7675 
0.75257 1.00335 3.99766 0.75257 1.49533 2.77599 0.75257 1.49533 3.99766 
0.75378 0.60974 3.23607 0.75378 0.60974 3.53758 0.75378 1.88894 3.23607 
0.75378 1.88894 3.53758 0.76014 1.05143 4.00571 0.76014 1.44726 2.76794 
0.76014 1.44726 4.00571 0.76031 0.6042 3.31123 0.76031 0.6042 3.46242 
0.76031 1.89449 3.31123 0.76031 1.89449 3.46242 0.76249 0.60234 3.38683 
0.76249 1.89634 3.38683 0.76254 0.79973 3.85201 0.76254 1.69895 2.92165 
0.76254 1.69895 3.85201 0.76294 0.89882 3.93002 0.76294 1.59986 2.84363 
0.76294 1.59986 3.93002 0.76597 1.10095 4.01235 0.76597 1.39773 2.7613 
0.76597 1.39773 4.01235 0.76733 0.69228 3.70445 0.76733 1.80641 3.0692 
0.76733 1.80641 3.70445 0.76986 1.15085 4.0174 0.76986 1.34783 2.75625 
0.76986 1.34783 4.0174 0.77074 0.75337 3.78679 0.77074 1.74531 2.98686 
0.77074 1.74531 3.78679 0.77237 1.20004 4.02008 0.77237 1.29864 2.75357 
0.77237 1.29864 4.02008 0.77301 1.24934 4.02122 0.77417 0.95043 3.94478 
0.77417 1.54825 2.82887 0.77417 1.54825 3.94478 0.77723 0.84473 3.8687 
0.77723 1.65396 2.90495 0.77723 1.65396 3.8687 0.7796 0.67627 3.1342 
0.7796 0.67627 3.63945 0.7796 1.82241 3.1342 0.7796 1.82241 3.63945 
0.78299 1.00265 3.95785 0.78299 1.49603 2.81581 0.78299 1.49603 3.95785 
0.78781 0.79726 3.80512 0.78781 1.70142 2.96853 0.78781 1.70142 3.80512 
0.78833 0.66317 3.1999 0.78833 0.66317 3.57375 0.78833 1.83551 3.1999 
0.78833 1.83551 3.57375 0.79063 1.05076 3.96602 0.79063 1.44793 2.80763 
0.79063 1.44793 3.96602 0.79126 0.89476 3.88501 0.79126 1.60392 2.88865 
0.79126 1.60392 3.88501 0.79335 0.75229 3.73829 0.79335 1.74639 3.03536 
0.79335 1.74639 3.73829 0.79671 1.10009 3.97246 0.79671 1.3986 2.80119 
0.79671 1.3986 3.97246 0.79855 0.65827 3.273 0.79855 0.65827 3.50065 
0.79855 1.84042 3.273 0.79855 1.84042 3.50065 0.80067 1.15003 3.97764 
0.80067 1.34865 2.79601 0.80067 1.34865 3.97764 0.80258 1.19998 2.79233 
0.80258 1.19998 3.98132 0.80258 1.2987 2.79233 0.80258 1.2987 3.98132 
0.80291 0.84208 3.82212 0.80291 1.6566 2.95154 0.80291 1.6566 3.82212 
0.80295 0.94586 3.89983 0.80295 1.55283 2.87382 0.80295 1.55283 3.89983 
0.80296 0.65453 3.34859 0.80296 0.65453 3.42506 0.80296 1.84415 3.34859 
0.80296 1.84415 3.42506 0.80321 1.24934 2.79113 0.80321 1.24934 3.98253 
0.80787 0.73483 3.09938 0.80787 0.73483 3.67427 0.80787 1.76385 3.09938 
0.80787 1.76385 3.67427 0.81086 0.79586 3.01688 0.81086 0.79586 3.75677 
0.81086 1.70282 3.01688 0.81086 1.70282 3.75677 0.81225 0.99785 3.91314 
0.81225 1.50084 2.86051 0.81225 1.50084 3.91314 0.81792 0.89131 3.83718 
0.81792 1.60737 2.93647 0.81792 1.60737 3.83718 0.81866 0.71975 3.16473 
0.81866 0.71975 3.60892 0.81866 1.77893 3.16473 0.81866 1.77893 3.60892 
0.81914 1.05058 3.92488 0.81914 1.4481 2.84877 0.81914 1.4481 3.92488 
0.82533 1.09984 3.93132 0.82533 1.39885 2.84233 0.82533 1.39885 3.93132 
0.82631 0.84059 2.99935 0.82631 0.84059 3.7743 0.82631 1.65809 2.99935 
0.82631 1.65809 3.7743 0.82946 1.14946 2.83726 0.82946 1.14946 3.93639 
0.82946 1.34922 2.83726 0.82946 1.34922 3.93639 0.83005 0.94228 3.85236 
0.83005 1.5564 2.92129 0.83005 1.5564 3.85236 0.83097 0.7135 3.23725 
0.83097 0.7135 3.5364 0.83097 1.78518 3.23725 0.83097 1.78518 3.5364 
0.83147 0.79572 3.06607 0.83147 0.79572 3.70758 0.83147 1.24934 2.83126 
0.83147 1.24934 3.9424 0.83147 1.70296 3.06607 0.83147 1.70296 3.70758 
0.83151 1.19934 2.83357 0.83151 1.19934 3.94009 0.83151 1.29934 2.83357 
0.83151 1.29934 3.94009 0.83874 0.71018 3.31058 0.83874 0.71018 3.46308 
0.83874 1.7885 3.31058 0.83874 1.7885 3.46308 0.8398 0.99447 2.90747 
0.8398 0.99447 3.86618 0.8398 1.50421 2.90747 0.8398 1.50421 3.86618 
0.84119 0.7086 3.38683 0.84119 1.79008 3.38683 0.8417 0.88959 2.98418 
0.8417 0.88959 3.78947 0.8417 1.60909 2.98418 0.8417 1.60909 3.78947 
0.84461 0.77916 3.13076 0.84461 0.77916 3.6429 0.84461 1.71952 3.13076 
0.84461 1.71952 3.6429 0.84711 1.04715 2.89538 0.84711 1.04715 3.87827 
0.84711 1.45153 2.89538 0.84711 1.45153 3.87827 0.84737 0.84026 3.04827 
0.84737 0.84026 3.72538 0.84737 1.65842 3.04827 0.84737 1.65842 3.72538 
0.85144 1.09945 2.88426 0.85144 1.09945 3.8894 0.85144 1.39923 2.88426 
0.85144 1.39923 3.8894 0.85467 0.93963 2.97015 0.85467 0.93963 3.8035 
0.85467 1.55905 2.97015 0.85467 1.55905 3.8035 0.85565 1.14912 2.87906 
0.85565 1.14912 3.89459 0.85565 1.34956 2.87906 0.85565 1.34956 3.89459 
0.85771 1.19928 2.87514 0.85771 1.19928 3.89851 0.85771 1.2994 2.87514 
0.85771 1.2994 3.89851 0.85773 1.24934 2.87272 0.85773 1.24934 3.90093 
0.85926 0.77224 3.20229 0.85926 0.77224 3.57136 0.85926 1.72644 3.20229 
0.85926 1.72644 3.57136 0.86321 0.88894 3.0333 0.86321 0.88894 3.74035 
0.86321 1.60974 3.0333 0.86321 1.60974 3.74035 0.86492 0.99159 2.95615 
0.86492 0.99159 3.8175 0.86492 1.50709 2.95615 0.86492 1.50709 3.8175 
0.86603 0.84109 3.09815 0.86603 0.84109 3.6755 0.86603 1.65759 3.09815 
0.86603 1.65759 3.6755 0.86917 0.76753 3.27545 0.86917 0.76753 3.4982 
0.86917 1.73115 3.27545 0.86917 1.73115 3.4982 0.87257 1.04432 2.94345 
0.87257 1.04432 3.83021 0.87257 1.45436 2.94345 0.87257 1.45436 3.83021 
0.87414 0.76517 3.34859 0.87414 0.76517 3.42506 0.87414 1.73351 3.34859 
0.87414 1.73351 3.42506 0.87655 0.93889 3.01903 0.87655 0.93889 3.75462 
0.87655 1.5598 3.01903 0.87655 1.5598 3.75462 0.87742 1.09645 2.93212 
0.87742 1.09645 3.84153 0.87742 1.40223 2.93212 0.87742 1.40223 3.84153 
0.87975 1.14902 2.9221 0.87975 1.14902 3.85155 0.87975 1.34966 2.9221 
0.87975 1.34966 3.85155 0.88192 1.24934 2.91543 0.88192 1.24934 3.85822 
0.88195 1.19912 2.91817 0.88195 1.19912 3.85548 0.88195 1.29956 2.91817 
0.88195 1.29956 3.85548 0.88222 0.88955 3.08313 0.88222 0.88955 3.69053 
0.88222 1.60913 3.08313 0.88222 1.60913 3.69053 0.88281 0.83318 3.16896 
0.88281 0.83318 3.6047 0.88281 1.6655 3.16896 0.88281 1.6655 3.6047 
0.8873 0.98944 3.00585 0.8873 0.98944 3.7678 0.8873 1.50925 3.00585 
0.8873 1.50925 3.7678 0.89486 0.8275 3.24093 0.89486 0.8275 3.53272 
0.89486 1.67118 3.24093 0.89486 1.67118 3.53272 0.89544 1.0421 2.99283 
0.89544 1.0421 3.78082 0.89544 1.45658 2.99283 0.89544 1.45658 3.78082 
0.89592 0.93903 3.06896 0.89592 0.93903 3.70469 0.89592 1.55965 3.06896 
0.89592 1.55965 3.70469 0.89687 0.88821 3.13147 0.89687 0.88821 3.64218 
0.89687 1.61047 3.13147 0.89687 1.61047 3.64218 0.90092 1.09396 2.98161 
0.90092 1.09396 3.79204 0.90092 1.40473 2.98161 0.90092 1.40473 3.79204 
0.90211 0.82408 3.31368 0.90211 0.82408 3.45997 0.90211 1.6746 3.31368 
0.90211 1.6746 3.45997 0.90374 1.14652 2.97127 0.90374 1.14652 3.80238 
0.90374 1.35216 2.97127 0.90374 1.35216 3.80238 0.90394 1.19906 2.96213 
0.90394 1.19906 3.81153 0.90394 1.29962 2.96213 0.90394 1.29962 3.81153 
0.90399 1.24934 2.95927 0.90399 1.24934 3.81438 0.90453 0.82294 3.38683 
0.90453 1.67574 3.38683 0.90708 0.9894 3.0557 0.90708 0.9894 3.71795 
0.90708 1.50929 3.0557 0.90708 1.50929 3.71795 0.91106 0.93756 3.11708 
0.91106 0.93756 3.65657 0.91106 1.56112 3.11708 0.91106 1.56112 3.65657 
0.91147 0.88134 3.20298 0.91147 0.88134 3.57067 0.91147 1.61734 3.20298 
0.91147 1.61734 3.57067 0.91566 1.04049 3.04338 0.91566 1.04049 3.73027 
0.91566 1.45819 3.04338 0.91566 1.45819 3.73027 0.92133 0.87672 3.27594 
0.92133 0.87672 3.49772 0.92133 1.62196 3.27594 0.92133 1.62196 3.49772 
0.92164 1.09219 3.03203 0.92164 1.09219 3.74162 0.92164 1.4065 3.03203 
0.92164 1.4065 3.74162 0.92272 0.98805 3.10344 0.92272 0.98805 3.67021 
0.92272 1.51063 3.10344 0.92272 1.51063 3.67021 0.92388 0.93688 3.16588 
0.92388 0.93688 3.60777 0.92388 1.24934 3.00414 0.92388 1.24934 3.76951 
0.92388 1.5618 3.16588 0.92388 1.5618 3.60777 0.92501 1.14432 3.02169 
0.92501 1.14432 3.75196 0.92501 1.35436 3.02169 0.92501 1.35436 3.75196 
0.92576 1.19676 3.01239 0.92576 1.19676 3.76127 0.92576 1.30192 3.01239 
0.92576 1.30192 3.76127 0.92628 0.87439 3.34904 0.92628 0.87439 3.42461 
0.92628 1.62429 3.34904 0.92628 1.62429 3.42461 0.93178 1.03908 3.09089 
0.93178 1.03908 3.68276 0.93178 1.4596 3.09089 0.93178 1.4596 3.68276 
0.93606 0.98716 3.15218 0.93606 0.98716 3.62148 0.93606 1.51152 3.15218 
0.93606 1.51152 3.62148 0.93638 0.93136 3.23825 0.93638 0.93136 3.5354 
0.93638 1.56733 3.23825 0.93638 1.56733 3.5354 0.93819 1.0919 3.0786 
0.93819 1.0919 3.69505 0.93819 1.40678 3.0786 0.93819 1.40678 3.69505 
0.94154 1.24934 3.04994 0.94154 1.24934 3.72372 0.94196 1.14403 3.06805 
0.94196 1.14403 3.70561 0.94196 1.35465 3.06805 0.94196 1.35465 3.70561 
0.94306 1.19672 3.05839 0.94306 1.19672 3.71526 0.94306 1.30197 3.05839 
0.94306 1.30197 3.71526 0.94381 0.92755 3.31143 0.94381 0.92755 3.46223 
0.94381 1.57113 3.31143 0.94381 1.57113 3.46223 0.94555 1.03819 3.13914 
0.94555 1.03819 3.63451 0.94555 1.46049 3.13914 0.94555 1.46049 3.63451 
0.9465 0.92664 3.38683 0.9465 1.57205 3.38683 0.94693 0.98689 3.20124 
0.94693 0.98689 3.57241 0.94693 1.5118 3.20124 0.94693 1.5118 3.57241 
0.9525 1.09086 3.12677 0.9525 1.09086 3.64688 0.9525 1.40782 3.12677 
0.9525 1.40782 3.64688 0.95661 1.14399 3.11518 0.95661 1.14399 3.65848 
0.95661 1.35469 3.11518 0.95661 1.35469 3.65848 0.95694 1.24934 3.09654 
0.95694 1.24934 3.67711 0.95694 1.03784 3.18802 0.95694 1.03784 3.58563 
0.95694 1.46084 3.18802 0.95694 1.46084 3.58563 0.95704 0.98218 3.27416 
0.95704 0.98218 3.4995 0.95704 1.5165 3.27416 0.95704 1.5165 3.4995 
0.95815 1.19659 3.10546 0.95815 1.19659 3.6682 0.95815 1.30209 3.10546 
0.95815 1.30209 3.6682 0.96257 0.98097 3.34904 0.96257 0.98097 3.42461 
0.96257 1.51772 3.34904 0.96257 1.51772 3.42461 0.96447 1.09027 3.17588 
0.96447 1.09027 3.59777 0.96447 1.40841 3.17588 0.96447 1.40841 3.59777 
0.96593 1.03802 3.2374 0.96593 1.03802 3.53626 0.96593 1.46067 3.2374 
0.96593 1.46067 3.53626 0.9691 1.14339 3.16408 0.9691 1.14339 3.60958 
0.9691 1.35529 3.16408 0.9691 1.35529 3.60958 0.97003 1.24934 3.14385 
0.97003 1.24934 3.62981 0.97083 1.19655 3.15294 0.97083 1.19655 3.62071 
0.97083 1.30213 3.15294 0.97083 1.30213 3.62071 0.97396 1.0903 3.22523 
0.97396 1.0903 3.54842 0.97396 1.40838 3.22523 0.97396 1.40838 3.54842 
0.97415 1.03622 3.3119 0.97415 1.03622 3.46175 0.97415 1.46246 3.3119 
0.97415 1.46246 3.46175 0.97689 1.03562 3.38683 0.97689 1.46307 3.38683 
0.97912 1.14305 3.21355 0.97912 1.14305 3.56011 0.97912 1.35563 3.21355 
0.97912 1.35563 3.56011 0.98079 1.09005 3.27419 0.98079 1.09005 3.49946 
0.98079 1.24934 3.19174 0.98079 1.24934 3.58192 0.98079 1.40863 3.27419 
0.98079 1.40863 3.49946 0.9814 1.19612 3.20237 0.9814 1.19612 3.57128 
0.9814 1.30256 3.20237 0.9814 1.30256 3.57128 0.98631 1.08884 3.34906 
0.98631 1.08884 3.42459 0.98631 1.40984 3.34906 0.98631 1.40984 3.42459 
0.98648 1.14278 3.26235 0.98648 1.14278 3.5113 0.98648 1.3559 3.26235 
0.98648 1.3559 3.5113 0.98918 1.24934 3.2401 0.98918 1.24934 3.53356 
0.98928 1.19608 3.25088 0.98928 1.19608 3.52277 0.98928 1.3026 3.25088 
0.98928 1.3026 3.52277 0.99144 1.14277 3.31147 0.99144 1.14277 3.46219 
0.99144 1.35592 3.31147 0.99144 1.35592 3.46219 0.99427 1.14246 3.38683 
0.99427 1.35622 3.38683 0.99479 1.19597 3.30001 0.99479 1.19597 3.47364 
0.99479 1.30271 3.30001 0.99479 1.30271 3.47364 0.99518 1.24934 3.28881 
0.99518 1.24934 3.48484 0.99786 1.19594 3.34907 0.99786 1.19594 3.42459 
0.99786 1.30274 3.34907 0.99786 1.30274 3.42459 0.9988 1.24934 3.33776 
0.9988 1.24934 3.43589 1 1.24934 3.38683 -1 -1.24934 3.38683 
-0.9988 -1.24934 3.33776 -0.9988 -1.24934 3.43589 -0.99786 -1.30274 3.34907 
-0.99786 -1.30274 3.42459 -0.99786 -1.19594 3.34907 -0.99786 -1.19594 3.42459 
-0.99518 -1.24934 3.28881 -0.99518 -1.24934 3.48484 -0.99479 -1.30271 3.30001 
-0.99479 -1.30271 3.47364 -0.99479 -1.19597 3.30001 -0.99479 -1.19597 3.47364 
-0.99427 -1.35622 3.38683 -0.99427 -1.14246 3.38683 -0.99144 -1.35592 3.31147 
-0.99144 -1.35592 3.46219 -0.99144 -1.14277 3.31147 -0.99144 -1.14277 3.46219 
-0.98928 -1.3026 3.25088 -0.98928 -1.3026 3.52277 -0.98928 -1.19608 3.25088 
-0.98928 -1.19608 3.52277 -0.98918 -1.24934 3.2401 -0.98918 -1.24934 3.53356 
-0.98648 -1.3559 3.26235 -0.98648 -1.3559 3.5113 -0.98648 -1.14278 3.26235 
-0.98648 -1.14278 3.5113 -0.98631 -1.40984 3.34906 -0.98631 -1.40984 3.42459 
-0.98631 -1.08884 3.34906 -0.98631 -1.08884 3.42459 -0.9814 -1.30256 3.20237 
-0.9814 -1.30256 3.57128 -0.9814 -1.19612 3.20237 -0.9814 -1.19612 3.57128 
-0.98079 -1.40863 3.27419 -0.98079 -1.40863 3.49946 -0.98079 -1.24934 3.19174 
-0.98079 -1.24934 3.58192 -0.98079 -1.09005 3.27419 -0.98079 -1.09005 3.49946 
-0.97912 -1.35563 3.21355 -0.97912 -1.35563 3.56011 -0.97912 -1.14305 3.21355 
-0.97912 -1.14305 3.56011 -0.97689 -1.46307 3.38683 -0.97689 -1.03562 3.38683 
-0.97415 -1.46246 3.3119 -0.97415 -1.46246 3.46175 -0.97415 -1.03622 3.3119 
-0.97415 -1.03622 3.46175 -0.97396 -1.40838 3.22523 -0.97396 -1.40838 3.54842 
-0.97396 -1.0903 3.22523 -0.97396 -1.0903 3.54842 -0.97083 -1.30213 3.15294 
-0.97083 -1.30213 3.62071 -0.97083 -1.19655 3.15294 -0.97083 -1.19655 3.62071 
-0.97003 -1.24934 3.14385 -0.97003 -1.24934 3.62981 -0.9691 -1.35529 3.16408 
-0.9691 -1.35529 3.60958 -0.9691 -1.14339 3.16408 -0.9691 -1.14339 3.60958 
-0.96593 -1.46067 3.2374 -0.96593 -1.46067 3.53626 -0.96593 -1.03802 3.2374 
-0.96593 -1.03802 3.53626 -0.96447 -1.40841 3.17588 -0.96447 -1.40841 3.59777 
-0.96447 -1.09027 3.17588 -0.96447 -1.09027 3.59777 -0.96257 -1.51772 3.34904 
-0.96257 -1.51772 3.42461 -0.96257 -0.98097 3.34904 -0.96257 -0.98097 3.42461 
-0.95815 -1.30209 3.10546 -0.95815 -1.30209 3.6682 -0.95815 -1.19659 3.10546 
-0.95815 -1.19659 3.6682 -0.95704 -1.5165 3.27416 -0.95704 -1.5165 3.4995 
-0.95704 -0.98218 3.27416 -0.95704 -0.98218 3.4995 -0.95694 -1.46084 3.18802 
-0.95694 -1.46084 3.58563 -0.95694 -1.03784 3.18802 -0.95694 -1.03784 3.58563 
-0.95694 -1.24934 3.09654 -0.95694 -1.24934 3.67711 -0.95661 -1.35469 3.11518 
-0.95661 -1.35469 3.65848 -0.95661 -1.14399 3.11518 -0.95661 -1.14399 3.65848 
-0.9525 -1.40782 3.12677 -0.9525 -1.40782 3.64688 -0.9525 -1.09086 3.12677 
-0.9525 -1.09086 3.64688 -0.94693 -1.5118 3.20124 -0.94693 -1.5118 3.57241 
-0.94693 -0.98689 3.20124 -0.94693 -0.98689 3.57241 -0.9465 -1.57205 3.38683 
-0.9465 -0.92664 3.38683 -0.94555 -1.46049 3.13914 -0.94555 -1.46049 3.63451 
-0.94555 -1.03819 3.13914 -0.94555 -1.03819 3.63451 -0.94381 -1.57113 3.31143 
-0.94381 -1.57113 3.46223 -0.94381 -0.92755 3.31143 -0.94381 -0.92755 3.46223 
-0.94306 -1.30197 3.05839 -0.94306 -1.30197 3.71526 -0.94306 -1.19672 3.05839 
-0.94306 -1.19672 3.71526 -0.94196 -1.35465 3.06805 -0.94196 -1.35465 3.70561 
-0.94196 -1.14403 3.06805 -0.94196 -1.14403 3.70561 -0.94154 -1.24934 3.04994 
-0.94154 -1.24934 3.72372 -0.93819 -1.40678 3.0786 -0.93819 -1.40678 3.69505 
-0.93819 -1.0919 3.0786 -0.93819 -1.0919 3.69505 -0.93638 -1.56733 3.23825 
-0.93638 -1.56733 3.5354 -0.93638 -0.93136 3.23825 -0.93638 -0.93136 3.5354 
-0.93606 -1.51152 3.15218 -0.93606 -1.51152 3.62148 -0.93606 -0.98716 3.15218 
-0.93606 -0.98716 3.62148 -0.93178 -1.4596 3.09089 -0.93178 -1.4596 3.68276 
-0.93178 -1.03908 3.09089 -0.93178 -1.03908 3.68276 -0.92628 -1.62429 3.34904 
-0.92628 -1.62429 3.42461 -0.92628 -0.87439 3.34904 -0.92628 -0.87439 3.42461 
-0.92576 -1.30192 3.01239 -0.92576 -1.30192 3.76127 -0.92576 -1.19676 3.01239 
-0.92576 -1.19676 3.76127 -0.92501 -1.35436 3.02169 -0.92501 -1.35436 3.75196 
-0.92501 -1.14432 3.02169 -0.92501 -1.14432 3.75196 -0.92388 -1.5618 3.16588 
-0.92388 -1.5618 3.60777 -0.92388 -1.24934 3.00414 -0.92388 -1.24934 3.76951 
-0.92388 -0.93688 3.16588 -0.92388 -0.93688 3.60777 -0.92272 -1.51063 3.10344 
-0.92272 -1.51063 3.67021 -0.92272 -0.98805 3.10344 -0.92272 -0.98805 3.67021 
-0.92164 -1.4065 3.03203 -0.92164 -1.4065 3.74162 -0.92164 -1.09219 3.03203 
-0.92164 -1.09219 3.74162 -0.92133 -1.62196 3.27594 -0.92133 -1.62196 3.49772 
-0.92133 -0.87672 3.27594 -0.92133 -0.87672 3.49772 -0.91566 -1.45819 3.04338 
-0.91566 -1.45819 3.73027 -0.91566 -1.04049 3.04338 -0.91566 -1.04049 3.73027 
-0.91147 -1.61734 3.20298 -0.91147 -1.61734 3.57067 -0.91147 -0.88134 3.20298 
-0.91147 -0.88134 3.57067 -0.91106 -1.56112 3.11708 -0.91106 -1.56112 3.65657 
-0.91106 -0.93756 3.11708 -0.91106 -0.93756 3.65657 -0.90708 -1.50929 3.0557 
-0.90708 -1.50929 3.71795 -0.90708 -0.9894 3.0557 -0.90708 -0.9894 3.71795 
-0.90453 -1.67574 3.38683 -0.90453 -0.82294 3.38683 -0.90399 -1.24934 2.95927 
-0.90399 -1.24934 3.81438 -0.90394 -1.29962 2.96213 -0.90394 -1.29962 3.81153 
-0.90394 -1.19906 2.96213 -0.90394 -1.19906 3.81153 -0.90374 -1.35216 2.97127 
-0.90374 -1.35216 3.80238 -0.90374 -1.14652 2.97127 -0.90374 -1.14652 3.80238 
-0.90211 -1.6746 3.31368 -0.90211 -1.6746 3.45997 -0.90211 -0.82408 3.31368 
-0.90211 -0.82408 3.45997 -0.90092 -1.40473 2.98161 -0.90092 -1.40473 3.79204 
-0.90092 -1.09396 2.98161 -0.90092 -1.09396 3.79204 -0.89687 -1.61047 3.13147 
-0.89687 -1.61047 3.64218 -0.89687 -0.88821 3.13147 -0.89687 -0.88821 3.64218 
-0.89592 -1.55965 3.06896 -0.89592 -1.55965 3.70469 -0.89592 -0.93903 3.06896 
-0.89592 -0.93903 3.70469 -0.89544 -1.45658 2.99283 -0.89544 -1.45658 3.78082 
-0.89544 -1.0421 2.99283 -0.89544 -1.0421 3.78082 -0.89486 -1.67118 3.24093 
-0.89486 -1.67118 3.53272 -0.89486 -0.8275 3.24093 -0.89486 -0.8275 3.53272 
-0.8873 -1.50925 3.00585 -0.8873 -1.50925 3.7678 -0.8873 -0.98944 3.00585 
-0.8873 -0.98944 3.7678 -0.88281 -1.6655 3.16896 -0.88281 -1.6655 3.6047 
-0.88281 -0.83318 3.16896 -0.88281 -0.83318 3.6047 -0.88222 -1.60913 3.08313 
-0.88222 -1.60913 3.69053 -0.88222 -0.88955 3.08313 -0.88222 -0.88955 3.69053 
-0.88195 -1.29956 2.91817 -0.88195 -1.29956 3.85548 -0.88195 -1.19912 2.91817 
-0.88195 -1.19912 3.85548 -0.88192 -1.24934 2.91543 -0.88192 -1.24934 3.85822 
-0.87975 -1.34966 2.9221 -0.87975 -1.34966 3.85155 -0.87975 -1.14902 2.9221 
-0.87975 -1.14902 3.85155 -0.87742 -1.40223 2.93212 -0.87742 -1.40223 3.84153 
-0.87742 -1.09645 2.93212 -0.87742 -1.09645 3.84153 -0.87655 -1.5598 3.01903 
-0.87655 -1.5598 3.75462 -0.87655 -0.93889 3.01903 -0.87655 -0.93889 3.75462 
-0.87414 -1.73351 3.34859 -0.87414 -1.73351 3.42506 -0.87414 -0.76517 3.34859 
-0.87414 -0.76517 3.42506 -0.87257 -1.45436 2.94345 -0.87257 -1.45436 3.83021 
-0.87257 -1.04432 2.94345 -0.87257 -1.04432 3.83021 -0.86917 -1.73115 3.27545 
-0.86917 -1.73115 3.4982 -0.86917 -0.76753 3.27545 -0.86917 -0.76753 3.4982 
-0.86603 -1.65759 3.09815 -0.86603 -1.65759 3.6755 -0.86603 -0.84109 3.09815 
-0.86603 -0.84109 3.6755 -0.86492 -1.50709 2.95615 -0.86492 -1.50709 3.8175 
-0.86492 -0.99159 2.95615 -0.86492 -0.99159 3.8175 -0.86321 -1.60974 3.0333 
-0.86321 -1.60974 3.74035 -0.86321 -0.88894 3.0333 -0.86321 -0.88894 3.74035 
-0.85926 -1.72644 3.20229 -0.85926 -1.72644 3.57136 -0.85926 -0.77224 3.20229 
-0.85926 -0.77224 3.57136 -0.85773 -1.24934 2.87272 -0.85773 -1.24934 3.90093 
-0.85771 -1.2994 2.87514 -0.85771 -1.2994 3.89851 -0.85771 -1.19928 2.87514 
-0.85771 -1.19928 3.89851 -0.85565 -1.34956 2.87906 -0.85565 -1.34956 3.89459 
-0.85565 -1.14912 2.87906 -0.85565 -1.14912 3.89459 -0.85467 -1.55905 2.97015 
-0.85467 -1.55905 3.8035 -0.85467 -0.93963 2.97015 -0.85467 -0.93963 3.8035 
-0.85144 -1.39923 2.88426 -0.85144 -1.39923 3.8894 -0.85144 -1.09945 2.88426 
-0.85144 -1.09945 3.8894 -0.84737 -1.65842 3.04827 -0.84737 -1.65842 3.72538 
-0.84737 -0.84026 3.04827 -0.84737 -0.84026 3.72538 -0.84711 -1.45153 2.89538 
-0.84711 -1.45153 3.87827 -0.84711 -1.04715 2.89538 -0.84711 -1.04715 3.87827 
-0.84461 -1.71952 3.13076 -0.84461 -1.71952 3.6429 -0.84461 -0.77916 3.13076 
-0.84461 -0.77916 3.6429 -0.8417 -1.60909 2.98418 -0.8417 -1.60909 3.78947 
-0.8417 -0.88959 2.98418 -0.8417 -0.88959 3.78947 -0.84119 -1.79008 3.38683 
-0.84119 -0.7086 3.38683 -0.8398 -1.50421 2.90747 -0.8398 -1.50421 3.86618 
-0.8398 -0.99447 2.90747 -0.8398 -0.99447 3.86618 -0.83874 -1.7885 3.31058 
-0.83874 -1.7885 3.46308 -0.83874 -0.71018 3.31058 -0.83874 -0.71018 3.46308 
-0.83151 -1.29934 2.83357 -0.83151 -1.29934 3.94009 -0.83151 -1.19934 2.83357 
-0.83151 -1.19934 3.94009 -0.83147 -1.70296 3.06607 -0.83147 -1.70296 3.70758 
-0.83147 -1.24934 2.83126 -0.83147 -1.24934 3.9424 -0.83147 -0.79572 3.06607 
-0.83147 -0.79572 3.70758 -0.83097 -1.78518 3.23725 -0.83097 -1.78518 3.5364 
-0.83097 -0.7135 3.23725 -0.83097 -0.7135 3.5364 -0.83005 -1.5564 2.92129 
-0.83005 -1.5564 3.85236 -0.83005 -0.94228 3.85236 -0.82946 -1.34922 2.83726 
-0.82946 -1.34922 3.93639 -0.82946 -1.14946 2.83726 -0.82946 -1.14946 3.93639 
-0.82631 -1.65809 2.99935 -0.82631 -1.65809 3.7743 -0.82631 -0.84059 2.99935 
-0.82631 -0.84059 3.7743 -0.82533 -1.39885 2.84233 -0.82533 -1.39885 3.93132 
-0.82533 -1.09984 3.93132 -0.81914 -1.4481 2.84877 -0.81914 -1.4481 3.92488 
-0.81914 -1.05058 3.92488 -0.81866 -1.77893 3.16473 -0.81866 -1.77893 3.60892 
-0.81866 -0.71975 3.16473 -0.81866 -0.71975 3.60892 -0.81792 -1.60737 2.93647 
-0.81792 -1.60737 3.83718 -0.81792 -0.89131 3.83718 -0.81225 -1.50084 2.86051 
-0.81225 -1.50084 3.91314 -0.81225 -0.99785 3.91314 -0.81086 -1.70282 3.01688 
-0.81086 -1.70282 3.75677 -0.81086 -0.79586 3.01688 -0.81086 -0.79586 3.75677 
-0.80787 -1.76385 3.09938 -0.80787 -1.76385 3.67427 -0.80787 -0.73483 3.09938 
-0.80787 -0.73483 3.67427 -0.80321 -1.24934 2.79113 -0.80321 -1.24934 3.98253 
-0.80296 -1.84415 3.34859 -0.80296 -1.84415 3.42506 -0.80296 -0.65453 3.34859 
-0.80296 -0.65453 3.42506 -0.80295 -1.55283 2.87382 -0.80295 -1.55283 3.89983 
-0.80295 -0.94586 3.89983 -0.80291 -1.6566 2.95154 -0.80291 -1.6566 3.82212 
-0.80291 -0.84208 3.82212 -0.80258 -1.2987 2.79233 -0.80258 -1.2987 3.98132 
-0.80258 -1.19998 2.79233 -0.80258 -1.19998 3.98132 -0.80067 -1.34865 2.79601 
-0.80067 -1.34865 3.97764 -0.80067 -1.15003 3.97764 -0.79855 -1.84042 3.273 
-0.79855 -1.84042 3.50065 -0.79855 -0.65827 3.273 -0.79855 -0.65827 3.50065 
-0.79671 -1.3986 2.80119 -0.79671 -1.3986 3.97246 -0.79671 -1.10009 3.97246 
-0.79335 -1.74639 3.03536 -0.79335 -1.74639 3.73829 -0.79335 -0.75229 3.73829 
-0.79126 -1.60392 2.88865 -0.79126 -1.60392 3.88501 -0.79126 -0.89476 3.88501 
-0.79063 -1.44793 2.80763 -0.79063 -1.44793 3.96602 -0.79063 -1.05076 3.96602 
-0.78833 -1.83551 3.1999 -0.78833 -1.83551 3.57375 -0.78833 -0.66317 3.1999 
-0.78833 -0.66317 3.57375 -0.78781 -1.70142 2.96853 -0.78781 -1.70142 3.80512 
-0.78781 -0.79726 3.80512 -0.78299 -1.49603 2.81581 -0.78299 -1.49603 3.95785 
-0.78299 -1.00265 3.95785 -0.7796 -1.82241 3.1342 -0.7796 -1.82241 3.63945 
-0.7796 -0.67627 3.1342 -0.7796 -0.67627 3.63945 -0.77723 -1.65396 2.90495 
-0.77723 -1.65396 3.8687 -0.77723 -0.84473 3.8687 -0.77417 -1.54825 2.82887 
-0.77417 -1.54825 3.94478 -0.77417 -0.95043 3.94478 -0.77301 -1.24934 4.02122 
-0.77237 -1.29864 2.75357 -0.77237 -1.29864 4.02008 -0.77237 -1.20004 4.02008 
-0.77074 -1.74531 2.98686 -0.77074 -1.74531 3.78679 -0.77074 -0.75337 3.78679 
-0.76986 -1.34783 2.75625 -0.76986 -1.34783 4.0174 -0.76986 -1.15085 4.0174 
-0.76733 -1.80641 3.0692 -0.76733 -1.80641 3.70445 -0.76733 -0.69228 3.70445 
-0.76597 -1.39773 2.7613 -0.76597 -1.39773 4.01235 -0.76597 -1.10095 4.01235 
-0.76294 -1.59986 2.84363 -0.76294 -1.59986 3.93002 -0.76294 -0.89882 3.93002 
-0.76254 -1.69895 2.92165 -0.76254 -1.69895 3.85201 -0.76254 -0.79973 3.85201 
-0.76249 -1.89634 3.38683 -0.76249 -0.60234 3.38683 -0.76031 -1.89449 3.31123 
-0.76031 -1.89449 3.46242 -0.76031 -0.6042 3.31123 -0.76031 -0.6042 3.46242 
-0.76014 -1.44726 2.76794 -0.76014 -1.44726 4.00571 -0.76014 -1.05143 4.00571 
-0.75378 -1.88894 3.23607 -0.75378 -1.88894 3.53758 -0.75378 -0.60974 3.23607 
-0.75378 -0.60974 3.53758 -0.75257 -1.49533 2.77599 -0.75257 -1.49533 3.99766 
-0.75257 -1.00335 3.99766 -0.75184 -1.78769 3.00615 -0.75184 -1.78769 3.7675 
-0.75184 -0.71099 3.7675 -0.74934 -1.65016 2.85973 -0.74934 -1.65016 3.91392 
-0.74934 -0.84852 3.91392 -0.74716 -1.8776 3.16992 -0.74716 -1.8776 3.60373 
-0.74716 -0.62108 3.16992 -0.74716 -0.62108 3.60373 -0.74592 -1.74281 2.93951 
-0.74592 -1.74281 3.83414 -0.74592 -0.75587 3.83414 -0.74318 -1.54281 2.78552 
-0.74318 -1.54281 3.98813 -0.74318 -0.95587 3.98813 -0.74095 -1.24934 4.05838 
-0.74014 -1.29847 4.05749 -0.74014 -1.20021 4.05749 -0.73768 -1.34771 4.05478 
-0.73768 -1.15097 4.05478 -0.73714 -1.8634 3.10476 -0.73714 -1.8634 3.66889 
-0.73714 -0.63529 3.66889 -0.73454 -1.6948 2.87495 -0.73454 -1.6948 3.89871 
-0.73454 -0.80388 3.89871 -0.73344 -1.39648 4.05046 -0.73344 -1.1022 4.05046 
-0.73235 -1.59454 2.79989 -0.73235 -1.59454 3.97376 -0.73235 -0.90414 3.97376 
-0.72774 -1.44609 4.04385 -0.72774 -1.05259 4.04385 -0.72743 -1.78542 2.95851 
-0.72743 -1.78542 3.81515 -0.72743 -0.71326 3.81515 -0.72377 -1.8464 3.04088 
-0.72377 -1.8464 3.73277 -0.72377 -0.65228 3.73277 -0.7201 -1.49402 4.03613 
-0.7201 -1.00466 4.03613 -0.71959 -1.94269 3.34863 -0.71959 -1.94269 3.42503 
-0.71959 -0.55599 3.34863 -0.71959 -0.55599 3.42503 -0.71933 -1.64523 2.81601 
-0.71933 -1.64523 3.95764 -0.71933 -0.85345 3.95764 -0.71834 -1.73897 2.89261 
-0.71834 -1.73897 3.88104 -0.71834 -0.75971 3.88104 -0.71519 -1.93895 3.27305 
-0.71519 -1.93895 3.50061 -0.71519 -0.55973 3.50061 -0.71082 -1.54159 4.02662 
-0.71082 -0.95709 4.02662 -0.70937 -1.93104 3.20771 -0.70937 -1.93104 3.56594 
-0.70937 -0.56765 3.56594 -0.70711 -1.82669 2.97858 -0.70711 -1.82669 3.79507 
-0.70711 -1.24934 4.09393 -0.70711 -0.67199 3.79507 -0.70626 -1.29841 4.09308 
-0.70626 -1.20027 4.09308 -0.70484 -1.69 2.83092 -0.70484 -1.69 3.94273 
-0.70484 -0.80869 3.94273 -0.7037 -1.34736 4.09053 -0.7037 -1.15132 4.09053 
-0.70144 -1.91862 3.14176 -0.70144 -1.91862 3.63189 -0.70144 -0.58006 3.63189 
-0.70019 -1.78216 2.9116 -0.70019 -1.78216 3.86205 -0.70019 -0.71652 3.86205 
-0.69987 -1.58821 4.01559 -0.69987 -0.91047 4.01559 -0.69945 -1.39607 4.08628 
-0.69945 -1.10261 4.08628 -0.69352 -1.44443 4.08035 -0.69352 -1.05425 4.08035 
-0.68995 -1.90326 3.07642 -0.68995 -1.90326 3.69724 -0.68995 -0.59542 3.69724 
-0.68862 -1.73368 2.84719 -0.68862 -1.73368 3.92647 -0.68862 -0.765 3.92647 
-0.68728 -1.63918 3.99974 -0.68728 -0.8595 3.99974 -0.68592 -1.49232 4.07274 
-0.68592 -1.00636 4.07274 -0.68023 -1.82377 2.93151 -0.68023 -1.82377 3.84214 
-0.68023 -0.67491 3.84214 -0.67666 -1.53963 4.06349 -0.67666 -0.95906 4.06349 
-0.67524 -1.88519 3.01299 -0.67524 -1.88519 3.76066 -0.67524 -0.61349 3.76066 
-0.67472 -1.98741 3.38683 -0.67296 -1.68395 2.78829 -0.67296 -1.68395 3.98536 
-0.67296 -0.81474 3.98536 -0.67276 -1.98527 3.31063 -0.67276 -1.98527 3.46302 
-0.67276 -0.51342 3.46302 -0.67156 -1.24934 4.12778 -0.67085 -1.77709 2.86582 
-0.67085 -1.77709 3.90783 -0.67085 -0.72159 3.90783 -0.67066 -1.29847 4.12696 
-0.67066 -1.20021 4.12696 -0.66871 -1.97923 3.24509 -0.66871 -1.97923 3.52856 
-0.66871 -0.51945 3.52856 -0.66795 -1.34771 4.1245 -0.66795 -1.15097 4.1245 
-0.66577 -1.58623 4.0526 -0.66577 -0.91245 4.0526 -0.66364 -1.39648 4.12027 
-0.66364 -1.1022 4.12027 -0.66174 -1.97003 3.18016 -0.66174 -1.97003 3.59349 
-0.66174 -0.52865 3.59349 -0.65935 -1.86322 2.95275 -0.65935 -1.86322 3.8209 
-0.65935 -0.63547 3.8209 -0.65706 -1.7279 2.80437 -0.65706 -1.7279 3.96929 
-0.65706 -0.77079 3.96929 -0.65703 -1.44609 4.11457 -0.65703 -1.05259 4.11457 
-0.65328 -1.63202 4.04011 -0.65328 -0.86666 4.04011 -0.65216 -1.9567 3.1142 
-0.65216 -1.9567 3.65945 -0.65216 -0.54198 3.65945 -0.65136 -1.81916 2.88578 
-0.65136 -1.81916 3.88787 -0.65136 -0.67953 3.88787 -0.6493 -1.49402 4.10692 
-0.6493 -1.00466 4.10692 -0.63979 -1.54159 4.09764 -0.63979 -0.95709 4.09764 
-0.63969 -1.77044 2.8218 -0.63969 -1.77044 3.95186 -0.63969 -0.72824 3.95186 
-0.63957 -1.94011 3.04951 -0.63957 -1.94011 3.72415 -0.63957 -0.55857 3.72415 
-0.63922 -1.6769 4.02604 -0.63922 -0.82179 4.02604 -0.63439 -1.24934 4.15984 
-0.63325 -1.29864 4.1592 -0.63325 -1.20004 4.1592 -0.63083 -1.85888 2.9067 
-0.63083 -1.85888 3.86695 -0.63083 -0.63981 3.86695 -0.63057 -1.34783 4.15668 
-0.63057 -1.15085 4.15668 -0.62877 -1.58821 4.0867 -0.62877 -0.91047 4.0867 
-0.62674 -2.02764 3.34863 -0.62674 -2.02764 3.42502 -0.62553 -1.92007 2.98828 
-0.62553 -1.92007 3.78537 -0.62553 -0.57861 3.78537 -0.62552 -1.39773 4.15279 
-0.62552 -1.10095 4.15279 -0.62403 -2.02385 3.28323 -0.62403 -2.02385 3.49042 
-0.62361 -1.72074 4.01044 -0.62361 -0.77794 4.01044 -0.62056 -1.81286 2.84153 
-0.62056 -1.81286 3.93212 -0.62056 -0.68582 3.93212 -0.61889 -1.44726 4.14696 
-0.61889 -1.05143 4.14696 -0.61875 -2.01652 3.21777 -0.61875 -2.01652 3.55588 
-0.61875 -0.48216 3.55588 -0.61292 -1.63918 4.07411 -0.61292 -0.8595 4.07411 
-0.6111 -2.00574 3.15355 -0.6111 -2.00574 3.6201 -0.6111 -0.49294 3.6201 
-0.61084 -1.49533 4.1394 -0.61084 -1.00335 4.1394 -0.60876 -1.89711 2.92878 
-0.60876 -1.89711 3.84487 -0.60876 -0.60157 3.84487 -0.60651 -1.76344 3.99333 
-0.60651 -0.73524 3.99333 -0.6013 -1.54281 4.13 -0.6013 -0.95587 4.13 
-0.60031 -1.99115 3.08792 -0.60031 -1.99115 3.68574 -0.60031 -0.50753 3.68574 
-0.60027 -1.85275 2.86187 -0.60027 -1.85275 3.91178 -0.60027 -0.64594 3.91178 
-0.59854 -1.68395 4.05979 -0.59854 -0.81474 4.05979 -0.5957 -1.24934 4.19003 
-0.59449 -1.2987 4.18941 -0.59449 -1.19998 4.18941 -0.59082 -1.34865 4.1875 
-0.59082 -1.15003 4.1875 -0.58794 -1.80491 3.97476 -0.58794 -0.69377 3.97476 
-0.58777 -1.97347 3.02604 -0.58777 -1.97347 3.74761 -0.58777 -0.52521 3.74761 
-0.58694 -1.59454 4.11918 -0.58694 -0.90414 4.11918 -0.58564 -1.3986 4.18354 
-0.58564 -1.10009 4.18354 -0.58246 -1.7279 4.04388 -0.58246 -0.77079 4.04388 
-0.5792 -1.44793 4.17746 -0.5792 -1.05076 4.17746 -0.57854 -1.89138 2.88376 
-0.57854 -1.89138 3.8899 -0.57854 -0.6073 3.8899 -0.57735 -2.06584 3.38683 
-0.57611 -2.06409 3.32142 -0.57611 -2.06409 3.45223 -0.57271 -1.9524 2.96526 
-0.57271 -1.9524 3.80839 -0.57271 -0.54628 3.80839 -0.57241 -2.05885 3.2563 
-0.57241 -2.05885 3.51735 -0.57102 -1.49603 4.16982 -0.57102 -1.00265 4.16982 
-0.57081 -1.64523 4.10616 -0.57081 -0.85345 4.10616 -0.56795 -1.84504 2.81887 
-0.56795 -1.84504 3.95478 -0.56795 -0.65364 3.95478 -0.56626 -2.05015 3.19174 
-0.56626 -2.05015 3.58192 -0.56503 -1.77044 4.02651 -0.56503 -0.72824 4.02651 
-0.55796 -1.54825 4.161 -0.55796 -0.95043 4.161 -0.55768 -2.03802 3.12801 
-0.55768 -2.03802 3.64565 -0.55768 -0.46067 3.64565 -0.5559 -1.69 4.09166 
-0.5559 -0.80869 4.09166 -0.55557 -1.92823 2.90678 -0.55557 -1.92823 3.86688 
-0.55557 -1.24934 4.2183 -0.55557 -0.57045 3.86688 -0.55326 -1.29934 4.21833 
-0.55326 -1.19934 4.21833 -0.54957 -1.34922 4.21629 -0.54957 -1.14946 4.21629 
-0.54671 -2.02251 3.06539 -0.54671 -2.02251 3.70827 -0.54671 -0.47618 3.70827 
-0.5466 -1.88373 2.84023 -0.5466 -1.88373 3.93343 -0.5466 -0.61495 3.93343 
-0.54529 -1.81286 4.00739 -0.54529 -0.68582 4.00739 -0.54449 -1.39885 4.21216 
-0.54449 -1.09984 4.21216 -0.54367 -2.08792 3.35197 -0.54367 -2.08792 3.42168 
-0.54319 -1.59986 4.14977 -0.54319 -0.89882 4.14977 -0.54112 -2.0843 3.28663 
-0.54112 -2.0843 3.48702 -0.53964 -1.73368 4.07545 -0.53964 -0.765 4.07545 
-0.53806 -1.4481 4.20597 -0.53806 -1.05058 4.20597 -0.53609 -2.07715 3.22151 
-0.53609 -2.07715 3.55214 -0.5334 -2.00369 3.00414 -0.5334 -2.00369 3.76951 
-0.5334 -0.495 3.76951 -0.52862 -2.06658 3.15731 -0.52862 -2.06658 3.61634 
-0.52709 -1.65016 4.13617 -0.52709 -0.84852 4.13617 -0.52631 -1.50084 4.19907 
-0.52631 -0.99785 4.19907 -0.52495 -1.85275 3.9871 -0.52495 -0.64594 3.9871 
-0.52393 -1.9209 2.86289 -0.52393 -1.9209 3.91076 -0.52393 -0.57778 3.91076 
-0.52101 -1.77709 4.05767 -0.52101 -0.72159 4.05767 -0.51864 -2.0523 3.0931 
-0.51864 -2.0523 3.68055 -0.51864 -0.44639 3.68055 -0.51781 -1.98163 2.94454 
-0.51781 -1.98163 3.82911 -0.51781 -0.51705 3.82911 -0.5141 -1.24934 4.24455 
-0.51301 -1.55283 4.18977 -0.51301 -0.94586 4.18977 -0.51188 -1.6948 4.12136 
-0.51188 -0.80388 4.12136 -0.51169 -1.2994 4.24454 -0.51169 -1.19928 4.24454 
-0.50969 -2.1097 3.38683 -0.50845 -2.10761 3.31722 -0.50845 -2.10761 3.45644 
-0.50776 -1.34956 4.24247 -0.50776 -1.14912 4.24247 -0.50636 -2.03491 3.03117 
-0.50636 -2.03491 3.74248 -0.50636 -0.46378 3.74248 -0.50443 -2.10219 3.25192 
-0.50443 -2.10219 3.52174 -0.50307 -1.89138 3.96537 -0.50307 -0.6073 3.96537 
-0.50257 -1.39923 4.23827 -0.50257 -1.09945 4.23827 -0.50104 -1.81916 4.03818 
-0.50104 -0.67953 4.03818 -0.5 -1.95645 2.88683 -0.5 -1.95645 3.88683 
-0.5 -0.54223 3.88683 -0.49824 -2.09309 3.1872 -0.49824 -2.09309 3.58646 
-0.49818 -1.60392 4.17809 -0.49818 -0.89476 4.17809 -0.49421 -1.73897 4.10517 
-0.49421 -0.75971 4.10517 -0.49172 -2.01416 2.97057 -0.49172 -2.01416 3.80308 
-0.49172 -0.48453 3.80308 -0.49145 -1.45153 4.23394 -0.49145 -1.04715 4.23394 
-0.48924 -2.08049 3.12255 -0.48924 -2.08049 3.65111 -0.48187 -1.65396 4.16405 
-0.48187 -0.84473 4.16405 -0.48013 -1.85888 4.01765 -0.48013 -0.63981 4.01765 
-0.48005 -1.92823 2.83126 -0.48005 -1.92823 3.9424 -0.48005 -0.57045 3.9424 
-0.47936 -1.50421 4.22662 -0.47936 -0.99447 4.22662 -0.47808 -2.06421 3.05906 
-0.47808 -2.06421 3.71459 -0.47808 -0.43447 3.71459 -0.47523 -1.78216 4.08701 
-0.47523 -0.71652 4.08701 -0.47486 -1.99029 2.91196 -0.47486 -1.99029 3.86169 
-0.47486 -0.50839 3.86169 -0.4739 -2.12923 3.35197 -0.4739 -2.12923 3.42168 
-0.47179 -2.12488 3.28266 -0.47179 -2.12488 3.49099 -0.4714 -1.24934 4.26875 
-0.46865 -1.29956 4.26878 -0.46865 -1.19912 4.26878 -0.4666 -2.11747 3.21758 
-0.4666 -2.11747 3.55607 -0.46554 -1.5564 4.21688 -0.46554 -0.94228 4.21688 
-0.46518 -1.69895 4.14936 -0.46518 -0.79973 4.14936 -0.46472 -1.34966 4.26658 
-0.46472 -1.14902 4.26658 -0.46433 -2.045 2.99781 -0.46433 -2.045 3.77584 
-0.46433 -0.45369 3.77584 -0.45829 -2.10675 3.15267 -0.45829 -2.10675 3.62098 
-0.45804 -1.89711 3.99559 -0.45804 -0.60157 3.99559 -0.45532 -1.82377 4.06706 
-0.45532 -0.67491 4.06706 -0.4547 -1.40223 4.26425 -0.4547 -1.09645 4.26425 
-0.45036 -1.60737 4.20475 -0.45036 -0.89131 4.20475 -0.44858 -2.02235 2.93824 
-0.44858 -2.02235 3.83541 -0.44858 -0.47633 3.83541 -0.4481 -2.09211 3.08857 
-0.4481 -2.09211 3.68508 -0.44731 -1.74281 4.13275 -0.44731 -0.75587 4.13275 
-0.44338 -1.45436 4.2594 -0.44338 -1.04432 4.2594 -0.44229 -1.98163 2.86902 
-0.44229 -1.98163 3.90464 -0.44229 -0.51705 3.90464 -0.438 -2.14832 3.38683 
-0.43694 -2.14615 3.31744 -0.43694 -2.14615 3.45621 -0.4361 -2.07373 3.02599 
-0.4361 -2.07373 3.74766 -0.4361 -0.42496 3.74766 -0.43529 -1.6566 4.18973 
-0.43529 -0.84208 4.18973 -0.43407 -1.86322 4.04617 -0.43407 -0.63547 4.04617 
-0.43378 -2.13966 3.2484 -0.43378 -2.13966 3.52526 -0.43067 -1.50709 4.25175 
-0.43067 -0.99159 4.25175 -0.42832 -1.78542 4.11426 -0.42832 -0.71326 4.11426 
-0.42756 -1.24934 4.29082 -0.42631 -2.13069 3.18317 -0.42631 -2.13069 3.59048 
-0.4247 -1.29962 4.29076 -0.4247 -1.19906 4.29076 -0.42156 -1.9524 3.95954 
-0.42156 -0.54628 3.95954 -0.42122 -2.05255 2.9656 -0.42122 -2.05255 3.80805 
-0.42122 -0.44613 3.80805 -0.41829 -1.70142 4.17464 -0.41829 -0.79726 4.17464 
-0.41697 -2.11785 3.11884 -0.41697 -2.11785 3.65482 -0.41667 -1.55905 4.2415 
-0.41667 -0.93963 4.2415 -0.41625 -2.01416 2.8951 -0.41625 -2.01416 3.87855 
-0.41625 -0.48453 3.87855 -0.41555 -1.35216 4.29056 -0.41555 -1.14652 4.29056 
-0.40825 -1.82669 4.09393 -0.40825 -0.67199 4.09393 -0.4058 -2.1012 3.05568 
-0.4058 -2.1012 3.71797 -0.40521 -1.40473 4.28775 -0.40521 -1.09396 4.28775 
-0.40265 -1.60909 4.22852 -0.40265 -0.88959 4.22852 -0.39996 -1.74531 4.15757 
-0.39996 -0.75337 4.15757 -0.39938 -2.16546 3.35196 -0.39938 -2.16546 3.42169 
-0.39855 -1.92007 4.01235 -0.39855 -0.57861 4.01235 -0.39726 -2.16111 3.28264 
-0.39726 -2.16111 3.49101 -0.39455 -2.15192 3.21453 -0.39455 -2.15192 3.55912 
-0.394 -1.45658 4.28227 -0.394 -1.0421 4.28227 -0.39285 -2.08081 2.99398 
-0.39285 -2.08081 3.77967 -0.39285 -0.41787 3.77967 -0.38901 -2.045 2.92249 
-0.38901 -2.045 3.85116 -0.38901 -0.45369 3.85116 -0.38747 -1.65809 4.21314 
-0.38747 -0.84059 4.21314 -0.38606 -2.14082 3.1497 -0.38606 -2.14082 3.62395 
-0.38268 -2.00369 2.85342 -0.38268 -2.00369 3.92023 -0.38268 -1.24934 4.31071 
-0.38268 -0.495 3.92023 -0.38098 -1.50925 4.27413 -0.38098 -0.98944 4.27413 
-0.38067 -1.78769 4.13867 -0.38067 -0.71099 4.13867 -0.37569 -2.12581 3.08574 
-0.37569 -2.12581 3.68792 -0.37444 -1.30192 4.31258 -0.37444 -1.19676 4.31258 
-0.37384 -1.88519 4.06206 -0.37384 -0.61349 4.06206 -0.36994 -1.70282 4.19769 
-0.36994 -0.79586 4.19769 -0.36779 -1.5598 4.26338 -0.36779 -0.93889 4.26338 
-0.36513 -1.35436 4.31184 -0.36513 -1.14432 4.31184 -0.36353 -2.10707 3.0233 
-0.36353 -2.10707 3.75035 -0.36084 -2.07373 2.95072 -0.36084 -2.07373 3.82293 
-0.36084 -0.42496 3.82293 -0.36079 -1.97347 3.97459 -0.36079 -0.52521 3.97459 
-0.36044 -2.18212 3.38683 -0.35957 -2.17986 3.3172 -0.35957 -2.17986 3.45645 
-0.35773 -2.17292 3.24885 -0.35773 -2.17292 3.52481 -0.35566 -2.03491 2.88047 
-0.35566 -2.03491 3.89318 -0.35566 -0.46378 3.89318 -0.35479 -1.4065 4.30847 
-0.35479 -1.09219 4.30847 -0.3542 -2.16161 3.18115 -0.3542 -2.16161 3.59251 
-0.35352 -1.60974 4.25004 -0.35352 -0.88894 4.25004 -0.35147 -1.74639 4.18018 
-0.35147 -0.75229 4.18018 -0.34594 -1.8464 4.1106 -0.34594 -0.65228 4.1106 
-0.34452 -2.14842 3.11673 -0.34452 -2.14842 3.65693 -0.34345 -1.45819 4.30248 
-0.34345 -1.04049 4.30248 -0.33855 -1.65842 4.2342 -0.33855 -0.84026 4.2342 
-0.33732 -1.94011 4.0264 -0.33732 -0.55857 4.0264 -0.33689 -1.24934 4.32837 
-0.33333 -2.13126 3.0535 -0.33333 -2.13126 3.72015 -0.33115 -2.1012 2.98102 
-0.33115 -2.1012 3.79263 -0.33115 -0.39748 3.79263 -0.33112 -1.50929 4.2939 
-0.33112 -0.9894 4.2939 -0.32843 -1.30197 4.32989 -0.32843 -1.19672 4.32989 
-0.32776 -2.06421 2.90875 -0.32776 -2.06421 3.8649 -0.32776 -0.43447 3.8649 
-0.32144 -2.02251 3.93354 -0.32144 -0.47618 3.93354 -0.3208 -2.19585 3.35196 
-0.3208 -2.19585 3.42169 -0.32076 -1.70296 4.2183 -0.32076 -0.79572 4.2183 
-0.31947 -2.1913 3.28357 -0.31947 -2.1913 3.49008 -0.31878 -1.35465 4.32879 
-0.31878 -1.14403 4.32879 -0.31786 -1.55965 4.28275 -0.31786 -0.93903 4.28275 
-0.31763 -1.80641 4.15415 -0.31763 -0.69228 4.15415 -0.3168 -2.18222 3.21544 
-0.3168 -2.18222 3.55821 -0.31284 -2.16872 3.14835 -0.31284 -2.16872 3.6253 
-0.31041 -1.90326 4.07678 -0.31041 -0.59542 4.07678 -0.30822 -1.40678 4.32502 
-0.30822 -1.0919 4.32502 -0.3037 -1.60913 4.26905 -0.3037 -0.88955 4.26905 
-0.30233 -2.15333 3.0845 -0.30233 -2.15333 3.68915 -0.30109 -2.12581 3.01114 
-0.30109 -2.12581 3.76251 -0.29891 -1.99115 3.98714 -0.29891 -0.50753 3.98714 
-0.29826 -2.09211 2.93873 -0.29826 -2.09211 3.83492 -0.29826 -0.40658 3.83492 
-0.29594 -1.4596 4.3186 -0.29594 -1.03908 4.3186 -0.29372 -2.0523 2.86818 
-0.29372 -2.0523 3.90547 -0.29372 -0.44639 3.90547 -0.29028 -1.24934 4.34377 
-0.28868 -1.65759 4.25285 -0.28868 -0.84109 4.25285 -0.28744 -1.76385 4.1947 
-0.28744 -0.73483 4.1947 -0.28338 -1.51063 4.30955 -0.28338 -0.98805 4.30955 
-0.28206 -1.8634 4.12397 -0.28206 -0.63529 4.12397 -0.28137 -1.30209 4.34497 
-0.28137 -1.19659 4.34497 -0.28108 -2.20902 3.38683 -0.28043 -2.20677 3.31838 
-0.28043 -2.20677 3.45528 -0.27845 -2.20003 3.25025 -0.27845 -2.20003 3.5234 
-0.27517 -2.18883 3.18276 -0.27517 -2.18883 3.59089 -0.27262 -1.9567 4.03899 
-0.27262 -0.54198 4.03899 -0.27165 -1.35469 4.34344 -0.27165 -1.14399 4.34344 
-0.2706 -2.17322 3.11623 -0.2706 -2.17322 3.65742 -0.2701 -2.14842 3.0423 
-0.2701 -2.14842 3.73135 -0.26975 -1.56112 4.29789 -0.26975 -0.93756 4.29789 
-0.26799 -2.11785 2.96985 -0.26799 -2.11785 3.8038 -0.26799 -0.38083 3.8038 
-0.26428 -2.08049 2.89759 -0.26428 -2.08049 3.87607 -0.26428 -0.4182 3.87607 
-0.26005 -1.40782 4.33933 -0.26005 -1.09086 4.33933 -0.25882 -2.03802 3.9445 
-0.25882 -0.46067 3.9445 -0.25607 -1.71952 4.23143 -0.25607 -0.77916 4.23143 
-0.25536 -1.61047 4.2837 -0.25536 -0.88821 4.2837 -0.25263 -1.82241 4.16642 
-0.25263 -0.67627 4.16642 -0.24768 -1.46049 4.33238 -0.24768 -1.03819 4.33238 
-0.24614 -2.21795 3.35212 -0.24614 -2.21795 3.42153 -0.24506 -1.91862 4.08826 
-0.24506 -0.58006 4.08826 -0.24481 -2.21342 3.28375 -0.24481 -2.21342 3.4899 
-0.24298 -1.24934 4.35686 -0.24216 -2.20436 3.21569 -0.24216 -2.20436 3.55796 
-0.23848 -2.16872 3.07398 -0.23848 -2.16872 3.69967 -0.23822 -2.19089 3.14861 
-0.23822 -2.19089 3.62504 -0.23712 -2.14082 3.00077 -0.23712 -2.14082 3.77288 
-0.23465 -1.51152 4.32288 -0.23465 -0.98716 4.32288 -0.23416 -2.10675 2.92854 
-0.23416 -2.10675 3.84511 -0.23416 -0.39194 3.84511 -0.23388 -1.30213 4.35766 
-0.23388 -1.19655 4.35766 -0.23327 -2.00574 3.99792 -0.23327 -0.49294 3.99792 
-0.22951 -2.06658 2.8582 -0.22951 -2.06658 3.91545 -0.22951 -0.4321 3.91545 
-0.22275 -1.35529 4.35593 -0.22275 -1.14339 4.35593 -0.22209 -1.77893 4.20549 
-0.22209 -0.71975 4.20549 -0.22094 -1.5618 4.31071 -0.22094 -0.93688 4.31071 
-0.21787 -1.6655 4.26963 -0.21787 -0.83318 4.26963 -0.2169 -1.8776 4.13398 
-0.2169 -0.62108 4.13398 -0.21108 -2.22681 3.38683 -0.21095 -1.40841 4.35129 
-0.21095 -1.09027 4.35129 -0.21057 -2.22446 3.3175 -0.21057 -2.22446 3.45615 
-0.20841 -2.21765 3.24921 -0.20841 -2.21765 3.52444 -0.20667 -1.97003 4.04857 
-0.20667 -0.52865 4.04857 -0.20568 -2.16161 3.03263 -0.20568 -2.16161 3.74102 
-0.20526 -2.20628 3.18156 -0.20526 -2.20628 3.59209 -0.20407 -2.18883 3.11166 
-0.20407 -2.18883 3.662 -0.20366 -2.13069 2.96051 -0.20366 -2.13069 3.81314 
-0.19963 -2.09309 2.88859 -0.19963 -2.09309 3.88506 -0.19963 -0.4056 3.88506 
-0.19881 -1.46084 4.34377 -0.19881 -1.03784 4.34377 -0.19509 -2.05015 3.95308 
-0.19509 -1.24934 4.36761 -0.19509 -0.44853 3.95308 -0.18692 -1.83551 4.17516 
-0.18692 -0.66317 4.17516 -0.18558 -1.5118 4.33376 -0.18558 -0.98689 4.33376 
-0.18453 -1.72644 4.24608 -0.18453 -0.77224 4.24608 -0.18446 -1.30256 4.36822 
-0.18446 -1.19612 4.36822 -0.18384 -1.61734 4.2983 -0.18384 -0.88134 4.2983 
-0.17912 -1.93104 4.0962 -0.17912 -0.56765 4.0962 -0.17515 -2.23327 3.35212 
-0.17515 -2.23327 3.42153 -0.17448 -2.22852 3.28306 -0.17448 -2.22852 3.49059 
-0.17328 -1.35563 4.36595 -0.17328 -1.14305 4.36595 -0.1723 -2.15192 2.99228 
-0.1723 -2.15192 3.78138 -0.17181 -2.21937 3.21501 -0.17181 -2.21937 3.55864 
-0.17139 -2.18222 3.07003 -0.17139 -2.18222 3.70363 -0.17114 -2.20436 3.14466 
-0.17114 -2.20436 3.62899 -0.16924 -2.11747 2.92023 -0.16924 -2.11747 3.85342 
-0.16924 -0.38121 3.85342 -0.16905 -2.01652 4.00558 -0.16905 -0.48216 4.00558 
-0.16531 -2.07715 3.92292 -0.16531 -0.42153 3.92292 -0.16159 -1.40838 4.36078 
-0.16159 -1.0903 4.36078 -0.15076 -1.88894 4.1406 -0.15076 -0.60974 4.1406 
-0.14958 -1.78518 4.21779 -0.14958 -0.7135 4.21779 -0.14943 -1.46067 4.35275 
-0.14943 -1.03802 4.35275 -0.14857 -1.56733 4.32321 -0.14857 -0.93136 4.32321 
-0.14673 -1.24934 4.376 -0.1459 -1.67118 4.28168 -0.1459 -0.8275 4.28168 
-0.14174 -1.97923 4.05553 -0.14174 -0.51945 4.05553 -0.13928 -2.23959 3.38683 
-0.13895 -2.23722 3.31769 -0.13895 -2.23722 3.45597 -0.13843 -2.13966 2.95304 
-0.13843 -2.13966 3.82061 -0.13798 -2.17292 3.0291 -0.13798 -2.17292 3.74455 
-0.13795 -2.23013 3.24888 -0.13795 -2.23013 3.52478 -0.13762 -2.21765 3.17842 
-0.13762 -2.21765 3.59523 -0.13658 -2.20003 3.10838 -0.13658 -2.20003 3.66528 
-0.13594 -1.3026 4.37611 -0.13594 -1.19608 4.37611 -0.13491 -2.10219 2.8824 
-0.13491 -2.10219 3.89126 -0.13491 -0.39649 3.89126 -0.13053 -2.05885 3.95924 
-0.13053 -0.43983 3.95924 -0.12447 -1.3559 4.37331 -0.12447 -1.14278 4.37331 
-0.11383 -1.84042 4.18537 -0.11383 -0.65827 4.18537 -0.11378 -1.93895 4.10201 
-0.11378 -0.55973 4.10201 -0.11267 -1.5165 4.34387 -0.11267 -0.98218 4.34387 
-0.11264 -1.40863 4.36761 -0.11264 -1.09005 4.36761 -0.11138 -1.73115 4.25599 
-0.11138 -0.76753 4.25599 -0.11089 -1.62196 4.30816 -0.11089 -0.87672 4.30816 
-0.10442 -2.24327 3.35213 -0.10442 -2.24327 3.42152 -0.10418 -2.16111 2.98956 
-0.10418 -2.16111 3.78409 -0.10417 -2.12488 2.91504 -0.10417 -2.12488 3.85861 
-0.10417 -0.3738 3.85861 -0.10377 -2.22852 3.21235 -0.10377 -2.22852 3.56131 
-0.10375 -2.23852 3.28307 -0.10375 -2.23852 3.49058 -0.1036 -2.02385 4.01085 
-0.1036 -0.47484 4.01085 -0.10325 -2.1913 3.06736 -0.10325 -2.1913 3.70629 
-0.10308 -2.21342 3.14202 -0.10308 -2.21342 3.63164 -0.1002 -2.0843 3.92794 
-0.1002 -0.41439 3.92794 -0.09802 -1.24934 4.38201 -0.08682 -1.30271 4.38162 
-0.08682 -1.19597 4.38162 -0.07625 -1.7885 4.22557 -0.07625 -0.71018 4.22557 
-0.07619 -1.98527 4.05959 -0.07619 -0.51342 4.05959 -0.07559 -1.89449 4.14714 
-0.07559 -0.6042 4.14714 -0.0754 -1.57113 4.33063 -0.0754 -0.92755 4.33063 
-0.07536 -1.35592 4.37827 -0.07536 -1.14277 4.37827 -0.07493 -1.46246 4.36097 
-0.07493 -1.03622 4.36097 -0.07315 -1.6746 4.28894 -0.07315 -0.82408 4.28894 
-0.06963 -2.17986 3.02726 -0.06963 -2.17986 3.74639 -0.06961 -2.10761 2.87838 
-0.06961 -2.10761 3.89528 -0.06961 -0.39107 3.89528 -0.06948 -2.24692 3.38683 
-0.06938 -2.14615 2.94988 -0.06938 -2.14615 3.82377 -0.06932 -2.22446 3.17625 
-0.06932 -2.22446 3.5974 -0.06931 -2.24453 3.31752 -0.06931 -2.24453 3.45613 
-0.06914 -2.23722 3.24788 -0.06914 -2.23722 3.52577 -0.06845 -2.20677 3.1064 
-0.06845 -2.20677 3.66725 -0.0654 -2.06409 3.96294 -0.0654 -0.43459 3.96294 
-0.04907 -1.24934 4.38562 -0.03824 -1.84415 4.18978 -0.03824 -0.65453 4.18978 
-0.03823 -1.73351 4.26097 -0.03823 -0.76517 4.26097 -0.0382 -1.94269 4.10641 
-0.0382 -0.55599 4.10641 -0.0382 -2.02764 4.01356 -0.0382 -0.47105 4.01356 
-0.03779 -1.51772 4.3494 -0.03779 -0.98097 4.3494 -0.03779 -1.62429 4.3131 
-0.03779 -0.87439 4.3131 -0.03776 -1.40984 4.37314 -0.03776 -1.08884 4.37314 
-0.03776 -1.30274 4.38468 -0.03776 -1.19594 4.38468 -0.03487 -2.16546 2.98744 
-0.03487 -2.16546 3.78621 -0.03487 -2.19585 3.06603 -0.03487 -2.19585 3.70763 
-0.03485 -2.12923 2.91292 -0.03485 -2.12923 3.86073 -0.03485 -0.36945 3.86073 
-0.03485 -2.08792 3.9305 -0.03485 -0.41077 3.9305 -0.0347 -2.23327 3.21168 
-0.0347 -2.23327 3.56197 -0.0347 -2.21795 3.14069 -0.0347 -2.21795 3.63296 
-0.0347 -2.24327 3.2824 -0.0347 -2.24327 3.49125 -0.0347 -2.24814 3.35213 
-0.0347 -2.24814 3.42152 0 -2.24934 3.38683 0 -2.24692 3.31735 
0 -2.24692 3.4563 0 -2.23959 3.24754 0 -2.23959 3.52611 
0 -2.22681 3.17575 0 -2.22681 3.59791 0 -2.20902 3.10574 
0 -2.20902 3.66791 0 -2.18212 3.02639 0 -2.18212 3.74727
[truncated: 1,543,312 more chars]
