# Supplementary material for: Visualizing electron delocalization in contorted polycyclic aromatic hydrocarbons
Source: Chem Sci. 2021 Sep 8;12(39):13092–100. doi: 10.1039/d1sc03368a (PMC8513938; doi:10.1039/d1sc03368a)
Supplement: SC-012-D1SC03368A-s032 [file SC-012-D1SC03368A-s032.vtk]

# vtk DataFile Version 5.1
vtk output
ASCII
DATASET POLYDATA
POINTS 73979 double
-2.15064 -0.29223 0.63979 -2.15064 0.29227 -0.63979 -2.15064 0.29227 0.63979 
-2.14693 2e-05 -0.70711 -2.14693 2e-05 0.70711 -2.14608 -0.04905 -0.70626 
-2.14608 -0.04905 0.70626 -2.14608 0.04909 -0.70626 -2.14608 0.04909 0.70626 
-2.14352 -0.098 -0.7037 -2.14352 -0.098 0.7037 -2.14352 0.09804 -0.7037 
-2.14352 0.09804 0.7037 -2.13969 -0.33885 -0.62877 -2.13969 -0.33885 0.62877 
-2.13969 0.33889 -0.62877 -2.13969 0.33889 0.62877 -2.13927 -0.14671 -0.69945 
-2.13927 -0.14671 0.69945 -2.13927 0.14675 -0.69945 -2.13927 0.14675 0.69945 
-2.13334 -0.19507 -0.69352 -2.13334 -0.19507 0.69352 -2.13334 0.19511 -0.69352 
-2.13334 0.19511 0.69352 -2.1271 -0.38982 -0.61292 -2.1271 -0.38982 0.61292 
-2.1271 0.38986 -0.61292 -2.1271 0.38986 0.61292 -2.12574 -0.24296 -0.68592 
-2.12574 -0.24296 0.68592 -2.12574 0.243 -0.68592 -2.12574 0.243 0.68592 
-2.11648 -0.29026 -0.67666 -2.11648 -0.29026 0.67666 -2.11648 0.29031 -0.67666 
-2.11648 0.29031 0.67666 -2.11138 2e-05 -0.74095 -2.11138 2e-05 0.74095 
-2.11048 -0.0491 -0.74014 -2.11048 -0.0491 0.74014 -2.11048 0.04915 -0.74014 
-2.11048 0.04915 0.74014 -2.10777 -0.09835 -0.73768 -2.10777 -0.09835 0.73768 
-2.10777 0.09839 -0.73768 -2.10777 0.09839 0.73768 -2.10559 -0.33687 -0.66577 
-2.10559 -0.33687 0.66577 -2.10559 0.33691 -0.66577 -2.10559 0.33691 0.66577 
-2.10346 -0.14712 -0.73344 -2.10346 -0.14712 0.73344 -2.10346 0.14716 -0.73344 
-2.10346 0.14716 0.73344 -2.09685 -0.19673 -0.72774 -2.09685 -0.19673 0.72774 
-2.09685 0.19677 -0.72774 -2.09685 0.19677 0.72774 -2.0931 -0.38266 -0.65328 
-2.0931 -0.38266 0.65328 -2.0931 0.38271 -0.65328 -2.0931 0.38271 0.65328 
-2.08912 -0.24465 -0.7201 -2.08912 -0.24465 0.7201 -2.08912 0.2447 -0.7201 
-2.08912 0.2447 0.7201 -2.07961 -0.29223 -0.71082 -2.07961 -0.29223 0.71082 
-2.07961 0.29227 -0.71082 -2.07961 0.29227 0.71082 -2.07904 -0.42753 -0.63922 
-2.07904 -0.42753 0.63922 -2.07904 0.42758 -0.63922 -2.07904 0.42758 0.63922 
-2.07421 2e-05 -0.77301 -2.07421 2e-05 0.77301 -2.07307 -0.04928 -0.77237 
-2.07307 -0.04928 0.77237 -2.07307 0.04933 -0.77237 -2.07307 0.04933 0.77237 
-2.07039 -0.09846 -0.76986 -2.07039 -0.09846 0.76986 -2.07039 0.09851 -0.76986 
-2.07039 0.09851 0.76986 -2.06859 -0.33885 -0.69987 -2.06859 -0.33885 0.69987 
-2.06859 0.33889 -0.69987 -2.06859 0.33889 0.69987 -2.06534 -0.14837 -0.76597 
-2.06534 -0.14837 0.76597 -2.06534 0.14841 -0.76597 -2.06534 0.14841 0.76597 
-2.05871 -0.19789 -0.76014 -2.05871 -0.19789 0.76014 -2.05871 0.19794 -0.76014 
-2.05871 0.19794 0.76014 -2.05274 -0.38982 -0.68728 -2.05274 -0.38982 0.68728 
-2.05274 0.38986 -0.68728 -2.05274 0.38986 0.68728 -2.05066 -0.24597 -0.75257 
-2.05066 -0.24597 0.75257 -2.05066 0.24601 -0.75257 -2.05066 0.24601 0.75257 
-2.04112 -0.29345 -0.74318 -2.04112 -0.29345 0.74318 -2.04112 0.29349 -0.74318 
-2.04112 0.29349 0.74318 -2.03836 -0.43458 -0.67296 -2.03836 -0.43458 0.67296 
-2.03836 0.43463 -0.67296 -2.03836 0.43463 0.67296 -2.03552 2e-05 -0.80321 
-2.03552 2e-05 0.80321 -2.03432 -0.04934 -0.80258 -2.03432 -0.04934 0.80258 
-2.03432 0.04938 -0.80258 -2.03432 0.04938 0.80258 -2.03064 -0.09929 -0.80067 
-2.03064 -0.09929 0.80067 -2.03064 0.09933 -0.80067 -2.03064 0.09933 0.80067 
-2.02676 -0.34518 -0.73235 -2.02676 -0.34518 0.73235 -2.02676 0.34522 -0.73235 
-2.02676 0.34522 0.73235 -2.02546 -0.14923 -0.79671 -2.02546 -0.14923 0.79671 
-2.02546 0.14928 -0.79671 -2.02546 0.14928 0.79671 -2.02228 -0.47853 -0.65706 
-2.02228 -0.47853 0.65706 -2.02228 0.47858 -0.65706 -2.02228 0.47858 0.65706 
-2.01902 -0.19856 -0.79063 -2.01902 -0.19856 0.79063 -2.01902 0.19861 -0.79063 
-2.01902 0.19861 0.79063 -2.01084 -0.24667 -0.78299 -2.01084 -0.24667 0.78299 
-2.01084 0.24671 -0.78299 -2.01084 0.24671 0.78299 -2.01063 -0.39587 -0.71933 
-2.01063 -0.39587 0.71933 -2.01063 0.39592 -0.71933 -2.01063 0.39592 0.71933 
-1.99778 -0.29888 -0.77417 -1.99778 -0.29888 0.77417 -1.99778 0.29893 -0.77417 
-1.99778 0.29893 0.77417 -1.99572 -0.44063 -0.70484 -1.99572 -0.44063 0.70484 
-1.99572 0.44068 -0.70484 -1.99572 0.44068 0.70484 -1.99539 2e-05 -0.83147 
-1.99539 2e-05 0.83147 -1.99308 -0.04998 -0.83151 -1.99308 -0.04998 0.83151 
-1.99308 0.05002 -0.83151 -1.99308 0.05002 0.83151 -1.98939 -0.09986 -0.82946 
-1.98939 -0.09986 0.82946 -1.98939 0.0999 -0.82946 -1.98939 0.0999 0.82946 
-1.98431 -0.14948 -0.82533 -1.98431 -0.14948 0.82533 -1.98431 0.14953 -0.82533 
-1.98431 0.14953 0.82533 -1.98301 -0.3505 -0.76294 -1.98301 -0.3505 0.76294 
-1.98301 0.35054 -0.76294 -1.98301 0.35054 0.76294 -1.97946 -0.48432 -0.68862 
-1.97946 -0.48432 0.68862 -1.97946 0.48436 -0.68862 -1.97946 0.48436 0.68862 
-1.97788 -0.19873 -0.81914 -1.97788 -0.19873 0.81914 -1.97788 0.19878 -0.81914 
-1.97788 0.19878 0.81914 -1.96691 -0.4008 -0.74934 -1.96691 -0.4008 0.74934 
-1.96691 0.40084 -0.74934 -1.96691 0.40084 0.74934 -1.96613 -0.25147 -0.81225 
-1.96613 -0.25147 0.81225 -1.96613 0.25152 -0.81225 -1.96613 0.25152 0.81225 
-1.95392 2e-05 -0.85773 -1.95392 2e-05 0.85773 -1.95283 -0.30346 -0.80295 
-1.95283 -0.30346 0.80295 -1.95283 0.30351 -0.80295 -1.95283 0.30351 0.80295 
-1.9517 -0.44543 -0.73454 -1.9517 -0.44543 0.73454 -1.9517 0.44548 -0.73454 
-1.9517 0.44548 0.73454 -1.95151 -0.05004 -0.85771 -1.95151 -0.05004 0.85771 
-1.95151 0.05008 -0.85771 -1.95151 0.05008 0.85771 -1.94758 -0.1002 -0.85565 
-1.94758 -0.1002 0.85565 -1.94758 0.10024 -0.85565 -1.94758 0.10024 0.85565 
-1.94239 -0.14987 -0.85144 -1.94239 -0.14987 0.85144 -1.94239 0.14991 -0.85144 
-1.94239 0.14991 0.85144 -1.938 -0.35455 -0.79126 -1.938 -0.35455 0.79126 
-1.938 0.3546 -0.79126 -1.938 0.3546 0.79126 -1.93403 -0.48961 -0.71834 
-1.93403 -0.48961 0.71834 -1.93403 0.48965 -0.71834 -1.93403 0.48965 0.71834 
-1.93127 -0.20216 -0.84711 -1.93127 -0.20216 0.84711 -1.93127 0.20221 -0.84711 
-1.93127 0.20221 0.84711 -1.9217 -0.40459 -0.77723 -1.9217 -0.40459 0.77723 
-1.9217 0.40464 -0.77723 -1.9217 0.40464 0.77723 -1.91918 -0.25485 -0.8398 
-1.91918 -0.25485 0.8398 -1.91918 0.25489 -0.8398 -1.91918 0.25489 0.8398 
-1.91505 -0.5328 -0.70019 -1.91505 -0.5328 0.70019 -1.91505 0.53284 -0.70019 
-1.91505 0.53284 0.70019 -1.91122 2e-05 -0.88192 -1.91122 2e-05 0.88192 
-1.90847 -0.0502 -0.88195 -1.90847 -0.0502 0.88195 -1.90847 0.05024 -0.88195 
-1.90847 0.05024 0.88195 -1.90536 -0.30704 -0.83005 -1.90536 -0.30704 0.83005 
-1.90536 0.30708 -0.83005 -1.90536 0.30708 0.83005 -1.905 -0.44959 -0.76254 
-1.905 -0.44959 0.76254 -1.905 0.44963 -0.76254 -1.905 0.44963 0.76254 
-1.90455 -0.1003 -0.87975 -1.90455 -0.1003 0.87975 -1.90455 0.10034 -0.87975 
-1.90455 0.10034 0.87975 -1.89453 -0.15287 -0.87742 -1.89453 -0.15287 0.87742 
-1.89453 0.15291 -0.87742 -1.89453 0.15291 0.87742 -1.89018 -0.358 -0.81792 
-1.89018 -0.358 0.81792 -1.89018 0.35805 -0.81792 -1.89018 0.35805 0.81792 
-1.88713 -0.49345 -0.74592 -1.88713 -0.49345 0.74592 -1.88713 0.49349 -0.74592 
-1.88713 0.49349 0.74592 -1.8832 -0.205 -0.87257 -1.8832 -0.205 0.87257 
-1.8832 0.20504 -0.87257 -1.8832 0.20504 0.87257 -1.87511 -0.40724 -0.80291 
-1.87511 -0.40724 0.80291 -1.87511 0.40728 -0.80291 -1.87511 0.40728 0.80291 
-1.87049 -0.25773 -0.86492 -1.87049 -0.25773 0.86492 -1.87049 0.25777 -0.86492 
-1.87049 0.25777 0.86492 -1.86814 -0.53606 -0.72743 -1.86814 -0.53606 0.72743 
-1.86814 0.53611 -0.72743 -1.86814 0.53611 0.72743 -1.86738 2e-05 -0.90399 
-1.86738 2e-05 0.90399 -1.86452 -0.05026 -0.90394 -1.86452 -0.05026 0.90394 
-1.86452 0.0503 -0.90394 -1.86452 0.0503 0.90394 -1.85811 -0.45206 -0.78781 
-1.85811 -0.45206 0.78781 -1.85811 0.4521 -0.78781 -1.85811 0.4521 0.78781 
-1.85649 -0.30969 -0.85467 -1.85649 -0.30969 0.85467 -1.85649 0.30973 -0.85467 
-1.85649 0.30973 0.85467 -1.85537 -0.1028 -0.90374 -1.85537 -0.1028 0.90374 
-1.85537 0.10284 -0.90374 -1.85537 0.10284 0.90374 -1.84807 -0.57733 -0.70711 
-1.84807 -0.57733 0.70711 -1.84807 0.57737 -0.70711 -1.84807 0.57737 0.70711 
-1.84503 -0.15536 -0.90092 -1.84503 -0.15536 0.90092 -1.84503 0.15541 -0.90092 
-1.84503 0.15541 0.90092 -1.84247 -0.35972 -0.8417 -1.84247 -0.35972 0.8417 
-1.84247 0.35977 -0.8417 -1.84247 0.35977 0.8417 -1.83978 -0.49595 -0.77074 
-1.83978 -0.49595 0.77074 -1.83978 0.49599 -0.77074 -1.83978 0.49599 0.77074 
-1.83382 -0.20722 -0.89544 -1.83382 -0.20722 0.89544 -1.83382 0.20726 -0.89544 
-1.83382 0.20726 0.89544 -1.82729 -0.40873 -0.82631 -1.82729 -0.40873 0.82631 
-1.82729 0.40877 -0.82631 -1.82729 0.40877 0.82631 -1.8225 2e-05 -0.92388 
-1.8225 2e-05 0.92388 -1.8208 -0.25988 -0.8873 -1.8208 -0.25988 0.8873 
-1.8208 0.25993 -0.8873 -1.8208 0.25993 0.8873 -1.82049 -0.53833 -0.75184 
-1.82049 -0.53833 0.75184 -1.82049 0.53838 -0.75184 -1.82049 0.53838 0.75184 
-1.81426 -0.05256 -0.92576 -1.81426 -0.05256 0.92576 -1.81426 0.05261 -0.92576 
-1.81426 0.05261 0.92576 -1.80976 -0.45346 -0.81086 -1.80976 -0.45346 0.81086 
-1.80976 0.4535 -0.81086 -1.80976 0.4535 0.81086 -1.80762 -0.31043 -0.87655 
-1.80762 -0.31043 0.87655 -1.80762 0.31048 -0.87655 -1.80762 0.31048 0.87655 
-1.80496 -0.105 -0.92501 -1.80496 -0.105 0.92501 -1.80496 0.10504 -0.92501 
-1.80496 0.10504 0.92501 -1.79461 -0.15713 -0.92164 -1.79461 -0.15713 0.92164 
-1.79461 0.15718 -0.92164 -1.79461 0.15718 0.92164 -1.79335 -0.36038 -0.86321 
-1.79335 -0.36038 0.86321 -1.79335 0.36042 -0.86321 -1.79335 0.36042 0.86321 
-1.79129 -0.49703 -0.79335 -1.79129 -0.49703 0.79335 -1.79129 0.49707 -0.79335 
-1.79129 0.49707 0.79335 -1.78576 -0.59704 -0.72377 -1.78576 -0.59704 0.72377 
-1.78576 0.59708 -0.72377 -1.78576 0.59708 0.72377 -1.78327 -0.20882 -0.91566 
-1.78327 -0.20882 0.91566 -1.78327 0.20887 -0.91566 -1.78327 0.20887 0.91566 
-1.77837 -0.40906 -0.84737 -1.77837 -0.40906 0.84737 -1.77837 0.4091 -0.84737 
-1.77837 0.4091 0.84737 -1.77671 2e-05 -0.94154 -1.77671 2e-05 0.94154 
-1.77094 -0.25992 -0.90708 -1.77094 -0.25992 0.90708 -1.77094 0.25997 -0.90708 
-1.77094 0.25997 0.90708 -1.76826 -0.0526 -0.94306 -1.76826 -0.0526 0.94306 
-1.76826 0.05265 -0.94306 -1.76826 0.05265 0.94306 -1.76058 -0.4536 -0.83147 
-1.76058 -0.4536 0.83147 -1.76058 0.45364 -0.83147 -1.76058 0.45364 0.83147 
-1.7586 -0.10529 -0.94196 -1.7586 -0.10529 0.94196 -1.7586 0.10533 -0.94196 
-1.7586 0.10533 0.94196 -1.75768 -0.31028 -0.89592 -1.75768 -0.31028 0.89592 
-1.75768 0.31033 -0.89592 -1.75768 0.31033 0.89592 -1.75745 -0.55704 -0.76733 
-1.75745 -0.55704 0.76733 -1.75745 0.55709 -0.76733 -1.75745 0.55709 0.76733 
-1.74805 -0.15742 -0.93819 -1.74805 -0.15742 0.93819 -1.74805 0.15746 -0.93819 
-1.74805 0.15746 0.93819 -1.74352 -0.35977 -0.88222 -1.74352 -0.35977 0.88222 
-1.74352 0.35981 -0.88222 -1.74352 0.35981 0.88222 -1.73576 -0.21024 -0.93178 
-1.73576 -0.21024 0.93178 -1.73576 0.21028 -0.93178 -1.73576 0.21028 0.93178 
-1.73011 2e-05 -0.95694 -1.73011 2e-05 0.95694 -1.7285 -0.40823 -0.86603 
-1.7285 -0.40823 0.86603 -1.7285 0.40827 -0.86603 -1.7285 0.40827 0.86603 
-1.72726 -0.51449 -0.80787 -1.72726 -0.51449 0.80787 -1.72726 0.51453 -0.80787 
-1.72726 0.51453 0.80787 -1.7232 -0.26127 -0.92272 -1.7232 -0.26127 0.92272 
-1.7232 0.26131 -0.92272 -1.7232 0.26131 0.92272 -1.72189 -0.61403 -0.73714 
-1.72189 -0.61403 0.73714 -1.72189 0.61408 -0.73714 -1.72189 0.61408 0.73714 
-1.72119 -0.05273 -0.95815 -1.72119 -0.05273 0.95815 -1.72119 0.05277 -0.95815 
-1.72119 0.05277 0.95815 -1.71147 -0.10533 -0.95661 -1.71147 -0.10533 0.95661 
-1.71147 0.10537 -0.95661 -1.71147 0.10537 0.95661 -1.70957 -0.31176 -0.91106 
-1.70957 -0.31176 0.91106 -1.70957 0.3118 -0.91106 -1.70957 0.3118 0.91106 
-1.69988 -0.15846 -0.9525 -1.69988 -0.15846 0.9525 -1.69988 0.15851 -0.9525 
-1.69988 0.15851 0.9525 -1.69589 -0.47016 -0.84461 -1.69589 -0.47016 0.84461 
-1.69589 0.4702 -0.84461 -1.69589 0.4702 0.84461 -1.69518 -0.36111 -0.89687 
-1.69518 -0.36111 0.89687 -1.69518 0.36115 -0.89687 -1.69518 0.36115 0.89687 
-1.69245 -0.57305 -0.7796 -1.69245 -0.57305 0.7796 -1.69245 0.57309 -0.7796 
-1.69245 0.57309 0.7796 -1.68751 -0.21113 -0.94555 -1.68751 -0.21113 0.94555 
-1.68751 0.21117 -0.94555 -1.68751 0.21117 0.94555 -1.68488 -0.66925 -0.70144 
-1.68488 -0.66925 0.70144 -1.68488 0.6693 -0.70144 -1.68488 0.6693 0.70144 
-1.6828 2e-05 -0.97003 -1.6828 2e-05 0.97003 -1.67447 -0.26216 -0.93606 
-1.67447 -0.26216 0.93606 -1.67447 0.2622 -0.93606 -1.67447 0.2622 0.93606 
-1.6737 -0.05277 -0.97083 -1.6737 -0.05277 0.97083 -1.6737 0.05281 -0.97083 
-1.6737 0.05281 0.97083 -1.66257 -0.10593 -0.9691 -1.66257 -0.10593 0.9691 
-1.66257 0.10597 -0.9691 -1.66257 0.10597 0.9691 -1.66191 -0.52957 -0.81866 
-1.66191 -0.52957 0.81866 -1.66191 0.52961 -0.81866 -1.66191 0.52961 0.81866 
-1.66076 -0.31244 -0.92388 -1.66076 -0.31244 0.92388 -1.66076 0.31248 -0.92388 
-1.66076 0.31248 0.92388 -1.65769 -0.41614 -0.88281 -1.65769 -0.41614 0.88281 
-1.65769 0.41618 -0.88281 -1.65769 0.41618 0.88281 -1.65672 -0.62824 -0.74716 
-1.65672 -0.62824 0.74716 -1.65672 0.62828 -0.74716 -1.65672 0.62828 0.74716 
-1.65077 -0.15905 -0.96447 -1.65077 -0.15905 0.96447 -1.65077 0.15909 -0.96447 
-1.65077 0.15909 0.96447 -1.63863 -0.21148 -0.95694 -1.63863 -0.21148 0.95694 
-1.63863 0.21153 -0.95694 -1.63863 0.21153 0.95694 -1.63491 2e-05 -0.98079 
-1.63491 2e-05 0.98079 -1.62675 -0.58615 -0.78833 -1.62675 -0.58615 0.78833 
-1.62675 0.58619 -0.78833 -1.62675 0.58619 0.78833 -1.6254 -0.26243 -0.94693 
-1.6254 -0.26243 0.94693 -1.6254 0.26248 -0.94693 -1.6254 0.26248 0.94693 
-1.62435 -0.47708 -0.85926 -1.62435 -0.47708 0.85926 -1.62435 0.47712 -0.85926 
-1.62435 0.47712 0.85926 -1.62428 -0.0532 -0.9814 -1.62428 -0.0532 0.9814 
-1.62428 0.05324 -0.9814 -1.62428 0.05324 0.9814 -1.62367 -0.36798 -0.91147 
-1.62367 -0.36798 0.91147 -1.62367 0.36802 -0.91147 -1.62367 0.36802 0.91147 
-1.61894 -0.68167 -0.70937 -1.61894 -0.68167 0.70937 -1.61894 0.68172 -0.70937 
-1.61894 0.68172 0.70937 -1.6131 -0.10627 -0.97912 -1.6131 -0.10627 0.97912 
-1.6131 0.10631 -0.97912 -1.6131 0.10631 0.97912 -1.60141 -0.15902 -0.97396 
-1.60141 -0.15902 0.97396 -1.60141 0.15906 -0.97396 -1.60141 0.15906 0.97396 
-1.59058 -0.63958 -0.75378 -1.59058 -0.63958 0.75378 -1.59058 0.63962 -0.75378 
-1.59058 0.63962 0.75378 -1.5894 -0.53582 -0.83097 -1.5894 -0.53582 0.83097 
-1.5894 0.53586 -0.83097 -1.5894 0.53586 0.83097 -1.58925 -0.2113 -0.96593 
-1.58925 -0.2113 0.96593 -1.58925 0.21135 -0.96593 -1.58925 0.21135 0.96593 
-1.58839 -0.31796 -0.93638 -1.58839 -0.31796 0.93638 -1.58839 0.31801 -0.93638 
-1.58839 0.31801 0.93638 -1.58655 2e-05 -0.98918 -1.58655 2e-05 0.98918 
-1.58572 -0.42182 -0.89486 -1.58572 -0.42182 0.89486 -1.58572 0.42186 -0.89486 
-1.58572 0.42186 0.89486 -1.58156 -0.72987 -0.66871 -1.58156 -0.72987 0.66871 
-1.58156 0.72991 -0.66871 -1.58156 0.72991 0.66871 -1.57576 -0.05324 -0.98928 
-1.57576 -0.05324 0.98928 -1.57576 0.05328 -0.98928 -1.57576 0.05328 0.98928 
-1.56429 -0.10654 -0.98648 -1.56429 -0.10654 0.98648 -1.56429 0.10658 -0.98648 
-1.56429 0.10658 0.98648 -1.55365 -0.59105 -0.79855 -1.55365 -0.59105 0.79855 
-1.55365 0.5911 -0.79855 -1.55365 0.5911 0.79855 -1.5536 -0.68959 -0.71519 
-1.5536 -0.68959 0.71519 -1.5536 0.68963 -0.71519 -1.5536 0.68963 0.71519 
-1.55249 -0.26714 -0.95704 -1.55249 -0.26714 0.95704 -1.55249 0.26719 -0.95704 
-1.55249 0.26719 0.95704 -1.55246 -0.15927 -0.98079 -1.55246 -0.15927 0.98079 
-1.55246 0.15931 -0.98079 -1.55246 0.15931 0.98079 -1.5512 -0.48179 -0.86917 
-1.5512 -0.48179 0.86917 -1.5512 0.48184 -0.86917 -1.5512 0.48184 0.86917 
-1.55071 -0.3726 -0.92133 -1.55071 -0.3726 0.92133 -1.55071 0.37265 -0.92133 
-1.55071 0.37265 0.92133 -1.53784 2e-05 -0.99518 -1.53784 2e-05 0.99518 
-1.52664 -0.05334 -0.99479 -1.52664 -0.05334 0.99479 -1.52664 0.05339 -0.99479 
-1.52664 0.05339 0.99479 -1.51607 -0.53914 -0.83874 -1.51607 -0.53914 0.83874 
-1.51607 0.53919 -0.83874 -1.51607 0.53919 0.83874 -1.51601 -0.7359 -0.67276 
-1.51601 -0.7359 0.67276 -1.51601 0.73595 -0.67276 -1.51601 0.73595 0.67276 
-1.51542 -0.64512 -0.76031 -1.51542 -0.64512 0.76031 -1.51542 0.64517 -0.76031 
-1.51542 0.64517 0.76031 -1.51522 -0.32176 -0.94381 -1.51522 -0.32176 0.94381 
-1.51522 0.32181 -0.94381 -1.51522 0.32181 0.94381 -1.51518 -0.10655 -0.99144 
-1.51518 -0.10655 0.99144 -1.51518 0.1066 -0.99144 -1.51518 0.1066 0.99144 
-1.51475 -0.2131 -0.97415 -1.51475 -0.2131 0.97415 -1.51475 0.21315 -0.97415 
-1.51475 0.21315 0.97415 -1.51297 -0.42524 -0.90211 -1.51297 -0.42524 0.90211 
-1.51297 0.42528 -0.90211 -1.51297 0.42528 0.90211 -1.48889 2e-05 -0.9988 
-1.48889 2e-05 0.9988 -1.47806 -0.59479 -0.80296 -1.47806 -0.59479 0.80296 
-1.47806 0.59483 -0.80296 -1.47806 0.59483 0.80296 -1.47806 -0.48415 -0.87414 
-1.47806 -0.48415 0.87414 -1.47806 0.48419 -0.87414 -1.47806 0.48419 0.87414 
-1.47802 -0.69333 -0.71959 -1.47802 -0.69333 0.71959 -1.47802 0.69337 -0.71959 
-1.47802 0.69337 0.71959 -1.47802 -0.77827 -0.62674 -1.47802 -0.77827 0.62674 
-1.47802 0.77832 -0.62674 -1.47802 0.77832 0.62674 -1.47761 -0.26835 -0.96257 
-1.47761 -0.26835 0.96257 -1.47761 0.2684 -0.96257 -1.47761 0.2684 0.96257 
-1.47761 -0.37492 -0.92628 -1.47761 -0.37492 0.92628 -1.47761 0.37497 -0.92628 
-1.47761 0.37497 0.92628 -1.47758 -0.16048 -0.98631 -1.47758 -0.16048 0.98631 
-1.47758 0.16052 -0.98631 -1.47758 0.16052 0.98631 -1.47758 -0.05338 -0.99786 
-1.47758 -0.05338 0.99786 -1.47758 0.05342 -0.99786 -1.47758 0.05342 0.99786 
-1.43982 -0.81647 -0.57735 -1.43982 -0.81647 0.57735 -1.43982 -0.73805 -0.67472 
-1.43982 -0.73805 0.67472 -1.43982 -0.64697 -0.76249 -1.43982 -0.64697 0.76249 
-1.43982 -0.54072 -0.84119 -1.43982 -0.54072 0.84119 -1.43982 -0.42638 -0.90453 
-1.43982 -0.42638 0.90453 -1.43982 -0.32268 -0.9465 -1.43982 -0.32268 0.9465 
-1.43982 -0.2137 -0.97689 -1.43982 -0.2137 0.97689 -1.43982 -0.10686 -0.99427 
-1.43982 -0.10686 0.99427 -1.43982 2e-05 -1 -1.43982 2e-05 1 
-1.43982 0.1069 -0.99427 -1.43982 0.1069 0.99427 -1.43982 0.21375 -0.97689 
-1.43982 0.21375 0.97689 -1.43982 0.32273 -0.9465 -1.43982 0.32273 0.9465 
-1.43982 0.42642 -0.90453 -1.43982 0.42642 0.90453 -1.43982 0.54076 -0.84119 
-1.43982 0.54076 0.84119 -1.43982 0.64702 -0.76249 -1.43982 0.64702 0.76249 
-1.43982 0.73809 -0.67472 -1.43982 0.73809 0.67472 -1.43982 0.81652 -0.57735 
-1.43982 0.81652 0.57735 -1.40206 -0.05338 -0.99786 -1.40206 -0.05338 0.99786 
-1.40206 0.05342 -0.99786 -1.40206 0.05342 0.99786 -1.40206 -0.16048 -0.98631 
-1.40206 -0.16048 0.98631 -1.40206 0.16052 -0.98631 -1.40206 0.16052 0.98631 
-1.40204 -0.37492 -0.92628 -1.40204 -0.37492 0.92628 -1.40204 0.37497 -0.92628 
-1.40204 0.37497 0.92628 -1.40203 -0.26835 -0.96257 -1.40203 -0.26835 0.96257 
-1.40203 0.2684 -0.96257 -1.40203 0.2684 0.96257 -1.40162 -0.77827 -0.62674 
-1.40162 -0.77827 0.62674 -1.40162 0.77832 -0.62674 -1.40162 0.77832 0.62674 
-1.40162 -0.69333 -0.71959 -1.40162 -0.69333 0.71959 -1.40162 0.69337 -0.71959 
-1.40162 0.69337 0.71959 -1.40159 -0.48415 -0.87414 -1.40159 -0.48415 0.87414 
-1.40159 0.48419 -0.87414 -1.40159 0.48419 0.87414 -1.40159 -0.59479 -0.80296 
-1.40159 -0.59479 0.80296 -1.40159 0.59483 -0.80296 -1.40159 0.59483 0.80296 
-1.39075 2e-05 -0.9988 -1.39075 2e-05 0.9988 -1.36668 -0.42524 -0.90211 
-1.36668 -0.42524 0.90211 -1.36668 0.42528 -0.90211 -1.36668 0.42528 0.90211 
-1.3649 -0.2131 -0.97415 -1.3649 -0.2131 0.97415 -1.3649 0.21315 -0.97415 
-1.3649 0.21315 0.97415 -1.36446 -0.10655 -0.99144 -1.36446 -0.10655 0.99144 
-1.36446 0.1066 -0.99144 -1.36446 0.1066 0.99144 -1.36442 -0.32176 -0.94381 
-1.36442 -0.32176 0.94381 -1.36442 0.32181 -0.94381 -1.36442 0.32181 0.94381 
-1.36423 -0.64512 -0.76031 -1.36423 -0.64512 0.76031 -1.36423 0.64517 -0.76031 
-1.36423 0.64517 0.76031 -1.36363 -0.7359 -0.67276 -1.36363 -0.7359 0.67276 
-1.36363 0.73595 -0.67276 -1.36363 0.73595 0.67276 -1.36357 -0.53914 -0.83874 
-1.36357 -0.53914 0.83874 -1.36357 0.53919 -0.83874 -1.36357 0.53919 0.83874 
-1.353 -0.05334 -0.99479 -1.353 -0.05334 0.99479 -1.353 0.05339 -0.99479 
-1.353 0.05339 0.99479 -1.3418 2e-05 -0.99518 -1.3418 2e-05 0.99518 
-1.32893 -0.3726 -0.92133 -1.32893 -0.3726 0.92133 -1.32893 0.37265 -0.92133 
-1.32893 0.37265 0.92133 -1.32844 -0.48179 -0.86917 -1.32844 -0.48179 0.86917 
-1.32844 0.48184 -0.86917 -1.32844 0.48184 0.86917 -1.32719 -0.15927 -0.98079 
-1.32719 -0.15927 0.98079 -1.32719 0.15931 -0.98079 -1.32719 0.15931 0.98079 
-1.32715 -0.26714 -0.95704 -1.32715 -0.26714 0.95704 -1.32715 0.26719 -0.95704 
-1.32715 0.26719 0.95704 -1.32604 -0.68959 -0.71519 -1.32604 -0.68959 0.71519 
-1.32604 0.68963 -0.71519 -1.32604 0.68963 0.71519 -1.32599 -0.59105 -0.79855 
-1.32599 -0.59105 0.79855 -1.32599 0.5911 -0.79855 -1.32599 0.5911 0.79855 
-1.31535 -0.10654 -0.98648 -1.31535 -0.10654 0.98648 -1.31535 0.10658 -0.98648 
-1.31535 0.10658 0.98648 -1.30388 -0.05324 -0.98928 -1.30388 -0.05324 0.98928 
-1.30388 0.05328 -0.98928 -1.30388 0.05328 0.98928 -1.29808 -0.72987 -0.66871 
-1.29808 -0.72987 0.66871 -1.29808 0.72991 -0.66871 -1.29808 0.72991 0.66871 
-1.29392 -0.42182 -0.89486 -1.29392 -0.42182 0.89486 -1.29392 0.42186 -0.89486 
-1.29392 0.42186 0.89486 -1.29309 2e-05 -0.98918 -1.29309 2e-05 0.98918 
-1.29125 -0.31796 -0.93638 -1.29125 -0.31796 0.93638 -1.29125 0.31801 -0.93638 
-1.29125 0.31801 0.93638 -1.29039 -0.2113 -0.96593 -1.29039 -0.2113 0.96593 
-1.29039 0.21135 -0.96593 -1.29039 0.21135 0.96593 -1.29024 -0.53582 -0.83097 
-1.29024 -0.53582 0.83097 -1.29024 0.53586 -0.83097 -1.29024 0.53586 0.83097 
-1.28907 -0.63958 -0.75378 -1.28907 -0.63958 0.75378 -1.28907 0.63962 -0.75378 
-1.28907 0.63962 0.75378 -1.27823 -0.15902 -0.97396 -1.27823 -0.15902 0.97396 
-1.27823 0.15906 -0.97396 -1.27823 0.15906 0.97396 -1.26654 -0.10627 -0.97912 
-1.26654 -0.10627 0.97912 -1.26654 0.10631 -0.97912 -1.26654 0.10631 0.97912 
-1.2607 -0.68167 -0.70937 -1.2607 -0.68167 0.70937 -1.2607 0.68172 -0.70937 
-1.2607 0.68172 0.70937 -1.25598 -0.36798 -0.91147 -1.25598 -0.36798 0.91147 
-1.25598 0.36802 -0.91147 -1.25598 0.36802 0.91147 -1.25536 -0.0532 -0.9814 
-1.25536 -0.0532 0.9814 -1.25536 0.05324 -0.9814 -1.25536 0.05324 0.9814 
-1.25529 -0.47708 -0.85926 -1.25529 -0.47708 0.85926 -1.25529 0.47712 -0.85926 
-1.25529 0.47712 0.85926 -1.25424 -0.26243 -0.94693 -1.25424 -0.26243 0.94693 
-1.25424 0.26248 -0.94693 -1.25424 0.26248 0.94693 -1.2529 -0.58615 -0.78833 
-1.2529 -0.58615 0.78833 -1.2529 0.58619 -0.78833 -1.2529 0.58619 0.78833 
-1.24473 2e-05 -0.98079 -1.24473 2e-05 0.98079 -1.24101 -0.21148 -0.95694 
-1.24101 -0.21148 0.95694 -1.24101 0.21153 -0.95694 -1.24101 0.21153 0.95694 
-1.22887 -0.15905 -0.96447 -1.22887 -0.15905 0.96447 -1.22887 0.15909 -0.96447 
-1.22887 0.15909 0.96447 -1.22292 -0.62824 -0.74716 -1.22292 -0.62824 0.74716 
-1.22292 0.62828 -0.74716 -1.22292 0.62828 0.74716 -1.22195 -0.41614 -0.88281 
-1.22195 -0.41614 0.88281 -1.22195 0.41618 -0.88281 -1.22195 0.41618 0.88281 
-1.21888 -0.31244 -0.92388 -1.21888 -0.31244 0.92388 -1.21888 0.31248 -0.92388 
-1.21888 0.31248 0.92388 -1.21773 -0.52957 -0.81866 -1.21773 -0.52957 0.81866 
-1.21773 0.52961 -0.81866 -1.21773 0.52961 0.81866 -1.21707 -0.10593 -0.9691 
-1.21707 -0.10593 0.9691 -1.21707 0.10597 -0.9691 -1.21707 0.10597 0.9691 
-1.20594 -0.05277 -0.97083 -1.20594 -0.05277 0.97083 -1.20594 0.05281 -0.97083 
-1.20594 0.05281 0.97083 -1.20517 -0.26216 -0.93606 -1.20517 -0.26216 0.93606 
-1.20517 0.2622 -0.93606 -1.20517 0.2622 0.93606 -1.19684 2e-05 -0.97003 
-1.19684 2e-05 0.97003 -1.19476 -0.66925 -0.70144 -1.19476 -0.66925 0.70144 
-1.19476 0.6693 -0.70144 -1.19476 0.6693 0.70144 -1.19214 -0.21113 -0.94555 
-1.19214 -0.21113 0.94555 -1.19214 0.21117 -0.94555 -1.19214 0.21117 0.94555 
-1.18719 -0.57305 -0.7796 -1.18719 -0.57305 0.7796 -1.18719 0.57309 -0.7796 
-1.18719 0.57309 0.7796 -1.18447 -0.36111 -0.89687 -1.18447 -0.36111 0.89687 
-1.18447 0.36115 -0.89687 -1.18447 0.36115 0.89687 -1.18375 -0.47016 -0.84461 
-1.18375 -0.47016 0.84461 -1.18375 0.4702 -0.84461 -1.18375 0.4702 0.84461 
-1.17977 -0.15846 -0.9525 -1.17977 -0.15846 0.9525 -1.17977 0.15851 -0.9525 
-1.17977 0.15851 0.9525 -1.17008 -0.31176 -0.91106 -1.17008 -0.31176 0.91106 
-1.17008 0.3118 -0.91106 -1.17008 0.3118 0.91106 -1.16817 -0.10533 -0.95661 
-1.16817 -0.10533 0.95661 -1.16817 0.10537 -0.95661 -1.16817 0.10537 0.95661 
-1.15845 -0.05273 -0.95815 -1.15845 -0.05273 0.95815 -1.15845 0.05277 -0.95815 
-1.15845 0.05277 0.95815 -1.15776 -0.61403 -0.73714 -1.15776 -0.61403 0.73714 
-1.15776 0.61408 -0.73714 -1.15776 0.61408 0.73714 -1.15644 -0.26127 -0.92272 
-1.15644 -0.26127 0.92272 -1.15644 0.26131 -0.92272 -1.15644 0.26131 0.92272 
-1.15238 -0.51449 -0.80787 -1.15238 -0.51449 0.80787 -1.15238 0.51453 -0.80787 
-1.15238 0.51453 0.80787 -1.15115 -0.40823 -0.86603 -1.15115 -0.40823 0.86603 
-1.15115 0.40827 -0.86603 -1.15115 0.40827 0.86603 -1.14954 2e-05 -0.95694 
-1.14954 2e-05 0.95694 -1.14388 -0.21024 -0.93178 -1.14388 -0.21024 0.93178 
-1.14388 0.21028 -0.93178 -1.14388 0.21028 0.93178 -1.13612 -0.35977 -0.88222 
-1.13612 -0.35977 0.88222 -1.13612 0.35981 -0.88222 -1.13612 0.35981 0.88222 
-1.1316 -0.15742 -0.93819 -1.1316 -0.15742 0.93819 -1.1316 0.15746 -0.93819 
-1.1316 0.15746 0.93819 -1.12219 -0.55704 -0.76733 -1.12219 -0.55704 0.76733 
-1.12219 0.55709 -0.76733 -1.12219 0.55709 0.76733 -1.12196 -0.31028 -0.89592 
-1.12196 -0.31028 0.89592 -1.12196 0.31033 -0.89592 -1.12196 0.31033 0.89592 
-1.12104 -0.10529 -0.94196 -1.12104 -0.10529 0.94196 -1.12104 0.10533 -0.94196 
-1.12104 0.10533 0.94196 -1.11906 -0.4536 -0.83147 -1.11906 -0.4536 0.83147 
-1.11906 0.45364 -0.83147 -1.11906 0.45364 0.83147 -1.11139 -0.0526 -0.94306 
-1.11139 -0.0526 0.94306 -1.11139 0.05265 -0.94306 -1.11139 0.05265 0.94306 
-1.1087 -0.25992 -0.90708 -1.1087 -0.25992 0.90708 -1.1087 0.25997 -0.90708 
-1.1087 0.25997 0.90708 -1.10293 2e-05 -0.94154 -1.10293 2e-05 0.94154 
-1.10127 -0.40906 -0.84737 -1.10127 -0.40906 0.84737 -1.10127 0.4091 -0.84737 
-1.10127 0.4091 0.84737 -1.09638 -0.20882 -0.91566 -1.09638 -0.20882 0.91566 
-1.09638 0.20887 -0.91566 -1.09638 0.20887 0.91566 -1.09388 -0.59704 -0.72377 
-1.09388 -0.59704 0.72377 -1.09388 0.59708 -0.72377 -1.09388 0.59708 0.72377 
-1.08835 -0.49703 -0.79335 -1.08835 -0.49703 0.79335 -1.08835 0.49707 -0.79335 
-1.08835 0.49707 0.79335 -1.0863 -0.36038 -0.86321 -1.0863 -0.36038 0.86321 
-1.0863 0.36042 -0.86321 -1.0863 0.36042 0.86321 -1.08503 -0.15713 -0.92164 
-1.08503 -0.15713 0.92164 -1.08503 0.15718 -0.92164 -1.08503 0.15718 0.92164 
-1.07469 -0.105 -0.92501 -1.07469 -0.105 0.92501 -1.07469 0.10504 -0.92501 
-1.07469 0.10504 0.92501 -1.07203 -0.31043 -0.87655 -1.07203 -0.31043 0.87655 
-1.07203 0.31048 -0.87655 -1.07203 0.31048 0.87655 -1.06988 -0.45346 -0.81086 
-1.06988 -0.45346 0.81086 -1.06988 0.4535 -0.81086 -1.06988 0.4535 0.81086 
-1.06538 -0.05256 -0.92576 -1.06538 -0.05256 0.92576 -1.06538 0.05261 -0.92576 
-1.06538 0.05261 0.92576 -1.05915 -0.53833 -0.75184 -1.05915 -0.53833 0.75184 
-1.05915 0.53838 -0.75184 -1.05915 0.53838 0.75184 -1.05884 -0.25988 -0.8873 
-1.05884 -0.25988 0.8873 -1.05884 0.25993 -0.8873 -1.05884 0.25993 0.8873 
-1.05714 2e-05 -0.92388 -1.05714 2e-05 0.92388 -1.05235 -0.40873 -0.82631 
-1.05235 -0.40873 0.82631 -1.05235 0.40877 -0.82631 -1.05235 0.40877 0.82631 
-1.04582 -0.20722 -0.89544 -1.04582 -0.20722 0.89544 -1.04582 0.20726 -0.89544 
-1.04582 0.20726 0.89544 -1.03986 -0.49595 -0.77074 -1.03986 -0.49595 0.77074 
-1.03986 0.49599 -0.77074 -1.03986 0.49599 0.77074 -1.03717 -0.35972 -0.8417 
-1.03717 -0.35972 0.8417 -1.03717 0.35977 -0.8417 -1.03717 0.35977 0.8417 
-1.03461 -0.15536 -0.90092 -1.03461 -0.15536 0.90092 -1.03461 0.15541 -0.90092 
-1.03461 0.15541 0.90092 -1.03157 -0.57733 -0.70711 -1.03157 -0.57733 0.70711 
-1.03157 0.57737 -0.70711 -1.03157 0.57737 0.70711 -1.02427 -0.1028 -0.90374 
-1.02427 -0.1028 0.90374 -1.02427 0.10284 -0.90374 -1.02427 0.10284 0.90374 
-1.02315 -0.30969 -0.85467 -1.02315 -0.30969 0.85467 -1.02315 0.30973 -0.85467 
-1.02315 0.30973 0.85467 -1.02153 -0.45206 -0.78781 -1.02153 -0.45206 0.78781 
-1.02153 0.4521 -0.78781 -1.02153 0.4521 0.78781 -1.01512 -0.05026 -0.90394 
-1.01512 -0.05026 0.90394 -1.01512 0.0503 -0.90394 -1.01512 0.0503 0.90394 
-1.01227 2e-05 -0.90399 -1.01227 2e-05 0.90399 -1.0115 -0.53606 -0.72743 
-1.0115 -0.53606 0.72743 -1.0115 0.53611 -0.72743 -1.0115 0.53611 0.72743 
-1.00915 -0.25773 -0.86492 -1.00915 -0.25773 0.86492 -1.00915 0.25777 -0.86492 
-1.00915 0.25777 0.86492 -1.00453 -0.40724 -0.80291 -1.00453 -0.40724 0.80291 
-1.00453 0.40728 -0.80291 -1.00453 0.40728 0.80291 -0.99644 -0.205 -0.87257 
-0.99644 -0.205 0.87257 -0.99644 0.20504 -0.87257 -0.99644 0.20504 0.87257 
-0.99251 -0.49345 -0.74592 -0.99251 -0.49345 0.74592 -0.99251 0.49349 -0.74592 
-0.99251 0.49349 0.74592 -0.98946 -0.358 -0.81792 -0.98946 -0.358 0.81792 
-0.98946 0.35805 -0.81792 -0.98946 0.35805 0.81792 -0.98512 -0.15287 -0.87742 
-0.98512 -0.15287 0.87742 -0.98512 0.15291 -0.87742 -0.98512 0.15291 0.87742 
-0.9751 -0.1003 -0.87975 -0.9751 -0.1003 0.87975 -0.9751 0.10034 -0.87975 
-0.9751 0.10034 0.87975 -0.97464 -0.44959 -0.76254 -0.97464 -0.44959 0.76254 
-0.97464 0.44963 -0.76254 -0.97464 0.44963 0.76254 -0.97428 -0.30704 -0.83005 
-0.97428 -0.30704 0.83005 -0.97428 0.30708 -0.83005 -0.97428 0.30708 0.83005 
-0.97117 -0.0502 -0.88195 -0.97117 -0.0502 0.88195 -0.97117 0.05024 -0.88195 
-0.97117 0.05024 0.88195 -0.96842 2e-05 -0.88192 -0.96842 2e-05 0.88192 
-0.96459 -0.5328 -0.70019 -0.96459 -0.5328 0.70019 -0.96459 0.53284 -0.70019 
-0.96459 0.53284 0.70019 -0.96046 -0.25485 -0.8398 -0.96046 -0.25485 0.8398 
-0.96046 0.25489 -0.8398 -0.96046 0.25489 0.8398 -0.95795 -0.40459 -0.77723 
-0.95795 -0.40459 0.77723 -0.95795 0.40464 -0.77723 -0.95795 0.40464 0.77723 
-0.94837 -0.20216 -0.84711 -0.94837 -0.20216 0.84711 -0.94837 0.20221 -0.84711 
-0.94837 0.20221 0.84711 -0.94561 -0.48961 -0.71834 -0.94561 -0.48961 0.71834 
-0.94561 0.48965 -0.71834 -0.94561 0.48965 0.71834 -0.94164 -0.35455 -0.79126 
-0.94164 -0.35455 0.79126 -0.94164 0.3546 -0.79126 -0.94164 0.3546 0.79126 
-0.93725 -0.14987 -0.85144 -0.93725 -0.14987 0.85144 -0.93725 0.14991 -0.85144 
-0.93725 0.14991 0.85144 -0.93206 -0.1002 -0.85565 -0.93206 -0.1002 0.85565 
-0.93206 0.10024 -0.85565 -0.93206 0.10024 0.85565 -0.92813 -0.05004 -0.85771 
-0.92813 -0.05004 0.85771 -0.92813 0.05008 -0.85771 -0.92813 0.05008 0.85771 
-0.92794 -0.44543 -0.73454 -0.92794 -0.44543 0.73454 -0.92794 0.44548 -0.73454 
-0.92794 0.44548 0.73454 -0.92681 -0.30346 -0.80295 -0.92681 -0.30346 0.80295 
-0.92681 0.30351 -0.80295 -0.92681 0.30351 0.80295 -0.92572 2e-05 -0.85773 
-0.92572 2e-05 0.85773 -0.91882 -0.52773 -0.67085 -0.91882 -0.52773 0.67085 
-0.91882 0.52777 -0.67085 -0.91882 0.52777 0.67085 -0.91351 -0.25147 -0.81225 
-0.91351 -0.25147 0.81225 -0.91351 0.25152 -0.81225 -0.91351 0.25152 0.81225 
-0.91273 -0.4008 -0.74934 -0.91273 -0.4008 0.74934 -0.91273 0.40084 -0.74934 
-0.91273 0.40084 0.74934 -0.90176 -0.19873 -0.81914 -0.90176 -0.19873 0.81914 
-0.90176 0.19878 -0.81914 -0.90176 0.19878 0.81914 -0.90018 -0.48432 -0.68862 
-0.90018 -0.48432 0.68862 -0.90018 0.48436 -0.68862 -0.90018 0.48436 0.68862 
-0.89663 -0.3505 -0.76294 -0.89663 -0.3505 0.76294 -0.89663 0.35054 -0.76294 
-0.89663 0.35054 0.76294 -0.89533 -0.14948 -0.82533 -0.89533 -0.14948 0.82533 
-0.89533 0.14953 -0.82533 -0.89533 0.14953 0.82533 -0.89026 -0.09986 -0.82946 
-0.89026 -0.09986 0.82946 -0.89026 0.0999 -0.82946 -0.89026 0.0999 0.82946 
-0.88656 -0.04998 -0.83151 -0.88656 -0.04998 0.83151 -0.88656 0.05002 -0.83151 
-0.88656 0.05002 0.83151 -0.88425 2e-05 -0.83147 -0.88425 2e-05 0.83147 
-0.88392 -0.44063 -0.70484 -0.88392 -0.44063 0.70484 -0.88392 0.44068 -0.70484 
-0.88392 0.44068 0.70484 -0.88187 -0.29888 -0.77417 -0.88187 -0.29888 0.77417 
-0.88187 0.29893 -0.77417 -0.88187 0.29893 0.77417 -0.86901 -0.39587 -0.71933 
-0.86901 -0.39587 0.71933 -0.86901 0.39592 -0.71933 -0.86901 0.39592 0.71933 
-0.8688 -0.24667 -0.78299 -0.8688 -0.24667 0.78299 -0.8688 0.24671 -0.78299 
-0.8688 0.24671 0.78299 -0.86062 -0.19856 -0.79063 -0.86062 -0.19856 0.79063 
-0.86062 0.19861 -0.79063 -0.86062 0.19861 0.79063 -0.85736 -0.47853 -0.65706 
-0.85736 -0.47853 0.65706 -0.85736 0.47858 -0.65706 -0.85736 0.47858 0.65706 
-0.85419 -0.14923 -0.79671 -0.85419 -0.14923 0.79671 -0.85419 0.14928 -0.79671 
-0.85419 0.14928 0.79671 -0.85288 -0.34518 -0.73235 -0.85288 -0.34518 0.73235 
-0.85288 0.34522 -0.73235 -0.85288 0.34522 0.73235 -0.849 -0.09929 -0.80067 
-0.849 -0.09929 0.80067 -0.849 0.09933 -0.80067 -0.849 0.09933 0.80067 
-0.84533 -0.04934 -0.80258 -0.84533 -0.04934 0.80258 -0.84533 0.04938 -0.80258 
-0.84533 0.04938 0.80258 -0.84412 2e-05 -0.80321 -0.84412 2e-05 0.80321 
-0.84129 -0.43458 -0.67296 -0.84129 -0.43458 0.67296 -0.84129 0.43463 -0.67296 
-0.84129 0.43463 0.67296 -0.83852 -0.29345 -0.74318 -0.83852 -0.29345 0.74318 
-0.83852 0.29349 -0.74318 -0.83852 0.29349 0.74318 -0.82898 -0.24597 -0.75257 
-0.82898 -0.24597 0.75257 -0.82898 0.24601 -0.75257 -0.82898 0.24601 0.75257 
-0.8269 -0.38982 -0.68728 -0.8269 -0.38982 0.68728 -0.8269 0.38986 -0.68728 
-0.8269 0.38986 0.68728 -0.82093 -0.19789 -0.76014 -0.82093 -0.19789 0.76014 
-0.82093 0.19794 -0.76014 -0.82093 0.19794 0.76014 -0.81621 -0.47137 -0.62361 
-0.81621 -0.47137 0.62361 -0.81621 0.47142 -0.62361 -0.81621 0.47142 0.62361 
-0.8143 -0.14837 -0.76597 -0.8143 -0.14837 0.76597 -0.8143 0.14841 -0.76597 
-0.8143 0.14841 0.76597 -0.81105 -0.33885 -0.69987 -0.81105 -0.33885 0.69987 
-0.81105 0.33889 -0.69987 -0.81105 0.33889 0.69987 -0.80925 -0.09846 -0.76986 
-0.80925 -0.09846 0.76986 -0.80925 0.09851 -0.76986 -0.80925 0.09851 0.76986 
-0.80657 -0.04928 -0.77237 -0.80657 -0.04928 0.77237 -0.80657 0.04933 -0.77237 
-0.80657 0.04933 0.77237 -0.80543 2e-05 -0.77301 -0.80543 2e-05 0.77301 
-0.8006 -0.42753 -0.63922 -0.8006 -0.42753 0.63922 -0.8006 0.42758 -0.63922 
-0.8006 0.42758 0.63922 -0.80003 -0.29223 -0.71082 -0.80003 -0.29223 0.71082 
-0.80003 0.29227 -0.71082 -0.80003 0.29227 0.71082 -0.79052 -0.24465 -0.7201 
-0.79052 -0.24465 0.7201 -0.79052 0.2447 -0.7201 -0.79052 0.2447 0.7201 
-0.78654 -0.38266 -0.65328 -0.78654 -0.38266 0.65328 -0.78654 0.38271 -0.65328 
-0.78654 0.38271 0.65328 -0.78279 -0.19673 -0.72774 -0.78279 -0.19673 0.72774 
-0.78279 0.19677 -0.72774 -0.78279 0.19677 0.72774 -0.77619 -0.14712 -0.73344 
-0.77619 -0.14712 0.73344 -0.77619 0.14716 -0.73344 -0.77619 0.14716 0.73344 
-0.77405 -0.33687 -0.66577 -0.77405 -0.33687 0.66577 -0.77405 0.33691 -0.66577 
-0.77405 0.33691 0.66577 -0.77187 -0.09835 -0.73768 -0.77187 -0.09835 0.73768 
-0.77187 0.09839 -0.73768 -0.77187 0.09839 0.73768 -0.76916 -0.0491 -0.74014 
-0.76916 -0.0491 0.74014 -0.76916 0.04915 -0.74014 -0.76916 0.04915 0.74014 
-0.76826 2e-05 -0.74095 -0.76826 2e-05 0.74095 -0.76686 -0.43458 -0.59854 
-0.76686 -0.43458 0.59854 -0.76686 0.43463 -0.59854 -0.76686 0.43463 0.59854 
-0.76316 -0.29026 -0.67666 -0.76316 -0.29026 0.67666 -0.76316 0.29031 -0.67666 
-0.76316 0.29031 0.67666 -0.75391 -0.24296 -0.68592 -0.75391 -0.24296 0.68592 
-0.75391 0.243 -0.68592 -0.75391 0.243 0.68592 -0.75254 -0.38982 -0.61292 
-0.75254 -0.38982 0.61292 -0.75254 0.38986 -0.61292 -0.75254 0.38986 0.61292 
-0.7463 -0.19507 -0.69352 -0.7463 -0.19507 0.69352 -0.7463 0.19511 -0.69352 
-0.7463 0.19511 0.69352 -0.74037 -0.14671 -0.69945 -0.74037 -0.14671 0.69945 
-0.74037 0.14675 -0.69945 -0.74037 0.14675 0.69945 -0.73995 -0.33885 -0.62877 
-0.73995 -0.33885 0.62877 -0.73995 0.33889 -0.62877 -0.73995 0.33889 0.62877 
-0.73612 -0.098 -0.7037 -0.73612 -0.098 0.7037 -0.73612 0.09804 -0.7037 
-0.73612 0.09804 0.7037 -0.73357 -0.04905 -0.70626 -0.73357 -0.04905 0.70626 
-0.73357 0.04909 -0.70626 -0.73357 0.04909 0.70626 -0.73271 2e-05 -0.70711 
-0.73271 2e-05 0.70711 -0.729 -0.29223 -0.63979 -0.729 -0.29223 0.63979 
-0.729 0.29227 -0.63979 -0.729 0.29227 0.63979 -0.72049 -0.39587 -0.57081 
-0.72049 -0.39587 0.57081 -0.72049 0.39592 -0.57081 -0.72049 0.39592 0.57081 
0.72049 -0.39592 -0.57081 0.72049 -0.39592 0.57082 0.72049 0.39587 -0.57081 
0.72049 0.39587 0.57082 0.72901 -0.29228 -0.63978 0.72901 -0.29228 0.6398 
0.72901 0.29222 -0.63978 0.72901 0.29222 0.6398 0.73272 -3e-05 -0.7071 
0.73272 -3e-05 0.70711 0.73357 -0.0491 -0.70625 0.73357 -0.0491 0.70626 
0.73357 0.04904 -0.70625 0.73357 0.04904 0.70626 0.73613 -0.09805 -0.7037 
0.73613 -0.09805 0.70371 0.73613 0.09799 -0.7037 0.73613 0.09799 0.70371 
0.73996 -0.3389 -0.62876 0.73996 -0.3389 0.62877 0.73996 0.33884 -0.62876 
0.73996 0.33884 0.62877 0.74037 -0.14676 -0.69945 0.74037 -0.14676 0.69946 
0.74037 0.1467 -0.69945 0.74037 0.1467 0.69946 0.74631 -0.19512 -0.69351 
0.74631 -0.19512 0.69353 0.74631 0.19506 -0.69351 0.74631 0.19506 0.69353 
0.75255 -0.38987 -0.61291 0.75255 -0.38987 0.61292 0.75255 0.38981 -0.61291 
0.75255 0.38981 0.61292 0.75391 -0.24301 -0.68591 0.75391 -0.24301 0.68592 
0.75391 0.24295 -0.68591 0.75391 0.24295 0.68592 0.76317 -0.29031 -0.67665 
0.76317 -0.29031 0.67667 0.76317 0.29026 -0.67665 0.76317 0.29026 0.67667 
0.76687 -0.43463 -0.59853 0.76687 -0.43463 0.59854 0.76687 0.43458 -0.59853 
0.76687 0.43458 0.59854 0.76827 -3e-05 -0.74095 0.76827 -3e-05 0.74096 
0.76917 -0.04915 -0.74013 0.76917 -0.04915 0.74014 0.76917 0.0491 -0.74013 
0.76917 0.0491 0.74014 0.77188 -0.0984 -0.73767 0.77188 -0.0984 0.73768 
0.77188 0.09834 -0.73767 0.77188 0.09834 0.73768 0.77405 -0.33692 -0.66577 
0.77405 -0.33692 0.66578 0.77405 0.33686 -0.66577 0.77405 0.33686 0.66578 
0.77619 -0.14717 -0.73344 0.77619 -0.14717 0.73345 0.77619 0.14711 -0.73344 
0.77619 0.14711 0.73345 0.7828 -0.19678 -0.72773 0.7828 -0.19678 0.72775 
0.7828 0.19672 -0.72773 0.7828 0.19672 0.72775 0.78655 -0.38271 -0.65328 
0.78655 -0.38271 0.65329 0.78655 0.38266 -0.65328 0.78655 0.38266 0.65329 
0.79052 -0.2447 -0.72009 0.79052 -0.2447 0.7201 0.79052 0.24465 -0.72009 
0.79052 0.24465 0.7201 0.80004 -0.29228 -0.71081 0.80004 -0.29228 0.71082 
0.80004 0.29222 -0.71081 0.80004 0.29222 0.71082 0.80061 -0.42758 -0.63921 
0.80061 -0.42758 0.63922 0.80061 0.42753 -0.63921 0.80061 0.42753 0.63922 
0.80543 -3e-05 -0.773 0.80543 -3e-05 0.77302 0.80657 -0.04933 -0.77237 
0.80657 -0.04933 0.77238 0.80657 0.04928 -0.77237 0.80657 0.04928 0.77238 
0.80925 -0.09851 -0.76985 0.80925 -0.09851 0.76986 0.80925 0.09846 -0.76985 
0.80925 0.09846 0.76986 0.81106 -0.3389 -0.69986 0.81106 -0.3389 0.69988 
0.81106 0.33884 -0.69986 0.81106 0.33884 0.69988 0.8143 -0.14842 -0.76596 
0.8143 -0.14842 0.76597 0.8143 0.14836 -0.76596 0.8143 0.14836 0.76597 
0.81621 -0.47142 -0.62361 0.81621 -0.47142 0.62362 0.81621 0.47137 -0.62361 
0.81621 0.47137 0.62362 0.82094 -0.19794 -0.76013 0.82094 -0.19794 0.76014 
0.82094 0.19789 -0.76013 0.82094 0.19789 0.76014 0.82691 -0.38987 -0.68728 
0.82691 -0.38987 0.68729 0.82691 0.38981 -0.68728 0.82691 0.38981 0.68729 
0.82899 -0.24602 -0.75257 0.82899 -0.24602 0.75258 0.82899 0.24596 -0.75257 
0.82899 0.24596 0.75258 0.83852 -0.2935 -0.74317 0.83852 -0.2935 0.74318 
0.83852 0.29344 -0.74317 0.83852 0.29344 0.74318 0.84129 -0.43463 -0.67295 
0.84129 -0.43463 0.67297 0.84129 0.43458 -0.67295 0.84129 0.43458 0.67297 
0.84413 -3e-05 -0.8032 0.84413 -3e-05 0.80321 0.84533 -0.04939 -0.80258 
0.84533 -0.04939 0.80259 0.84533 0.04933 -0.80258 0.84533 0.04933 0.80259 
0.84901 -0.09934 -0.80066 0.84901 -0.09934 0.80068 0.84901 0.09928 -0.80066 
0.84901 0.09928 0.80068 0.85289 -0.34523 -0.73235 0.85289 -0.34523 0.73236 
0.85289 0.34517 -0.73235 0.85289 0.34517 0.73236 0.85419 -0.14928 -0.79671 
0.85419 -0.14928 0.79672 0.85419 0.14923 -0.79671 0.85419 0.14923 0.79672 
0.85737 -0.47858 -0.65705 0.85737 -0.47858 0.65706 0.85737 0.47853 -0.65705 
0.85737 0.47853 0.65706 0.86063 -0.19861 -0.79062 0.86063 -0.19861 0.79064 
0.86063 0.19856 -0.79062 0.86063 0.19856 0.79064 0.86881 -0.24672 -0.78299 
0.86881 -0.24672 0.783 0.86881 0.24666 -0.78299 0.86881 0.24666 0.783 
0.86901 -0.39592 -0.71933 0.86901 -0.39592 0.71934 0.86901 0.39587 -0.71933 
0.86901 0.39587 0.71934 0.88187 -0.29893 -0.77416 0.88187 -0.29893 0.77418 
0.88187 0.29888 -0.77416 0.88187 0.29888 0.77418 0.88392 -0.44068 -0.70483 
0.88392 -0.44068 0.70484 0.88392 0.44063 -0.70483 0.88392 0.44063 0.70484 
0.88426 -3e-05 -0.83146 0.88426 -3e-05 0.83148 0.88657 -0.05003 -0.8315 
0.88657 -0.05003 0.83151 0.88657 0.04997 -0.8315 0.88657 0.04997 0.83151 
0.89026 -0.09991 -0.82945 0.89026 -0.09991 0.82947 0.89026 0.09985 -0.82945 
0.89026 0.09985 0.82947 0.89533 -0.14953 -0.82533 0.89533 -0.14953 0.82534 
0.89533 0.14948 -0.82533 0.89533 0.14948 0.82534 0.89663 -0.35055 -0.76293 
0.89663 -0.35055 0.76295 0.89663 0.35049 -0.76293 0.89663 0.35049 0.76295 
0.90019 -0.48437 -0.68862 0.90019 -0.48437 0.68863 0.90019 0.48431 -0.68862 
0.90019 0.48431 0.68863 0.90177 -0.19878 -0.81913 0.90177 -0.19878 0.81915 
0.90177 0.19873 -0.81913 0.90177 0.19873 0.81915 0.91274 -0.40085 -0.74934 
0.91274 -0.40085 0.74935 0.91274 0.40079 -0.74934 0.91274 0.40079 0.74935 
0.91351 -0.25152 -0.81224 0.91351 -0.25152 0.81225 0.91351 0.25147 -0.81224 
0.91351 0.25147 0.81225 0.91882 -0.52778 -0.67084 0.91882 -0.52778 0.67085 
0.91882 0.52772 -0.67084 0.91882 0.52772 0.67085 0.92572 -3e-05 -0.85772 
0.92572 -3e-05 0.85773 0.92682 -0.30351 -0.80294 0.92682 -0.30351 0.80295 
0.92682 0.30346 -0.80294 0.92682 0.30346 0.80295 0.92795 -0.44548 -0.73453 
0.92795 -0.44548 0.73454 0.92795 0.44543 -0.73453 0.92795 0.44543 0.73454 
0.92814 -0.05009 -0.85771 0.92814 -0.05009 0.85772 0.92814 0.05003 -0.85771 
0.92814 0.05003 0.85772 0.93206 -0.10025 -0.85564 0.93206 -0.10025 0.85565 
0.93206 0.10019 -0.85564 0.93206 0.10019 0.85565 0.93726 -0.14992 -0.85144 
0.93726 -0.14992 0.85145 0.93726 0.14986 -0.85144 0.93726 0.14986 0.85145 
0.94165 -0.3546 -0.79125 0.94165 -0.3546 0.79127 0.94165 0.35455 -0.79125 
0.94165 0.35455 0.79127 0.94562 -0.48966 -0.71834 0.94562 -0.48966 0.71835 
0.94562 0.4896 -0.71834 0.94562 0.4896 0.71835 0.94838 -0.20221 -0.84711 
0.94838 -0.20221 0.84712 0.94838 0.20216 -0.84711 0.94838 0.20216 0.84712 
0.95795 -0.40464 -0.77722 0.95795 -0.40464 0.77723 0.95795 0.40459 -0.77722 
0.95795 0.40459 0.77723 0.96047 -0.2549 -0.83979 0.96047 -0.2549 0.8398 
0.96047 0.25484 -0.83979 0.96047 0.25484 0.8398 0.9646 -0.53285 -0.70018 
0.9646 -0.53285 0.70019 0.9646 0.53279 -0.70018 0.9646 0.53279 0.70019 
0.96843 -3e-05 -0.88192 0.96843 -3e-05 0.88193 0.97117 -0.05025 -0.88195 
0.97117 -0.05025 0.88196 0.97117 0.05019 -0.88195 0.97117 0.05019 0.88196 
0.97429 -0.30709 -0.83005 0.97429 -0.30709 0.83006 0.97429 0.30703 -0.83005 
0.97429 0.30703 0.83006 0.97465 -0.44964 -0.76253 0.97465 -0.44964 0.76254 
0.97465 0.44958 -0.76253 0.97465 0.44958 0.76254 0.9751 -0.10035 -0.87975 
0.9751 -0.10035 0.87976 0.9751 0.10029 -0.87975 0.9751 0.10029 0.87976 
0.98512 -0.15292 -0.87742 0.98512 -0.15292 0.87743 0.98512 0.15286 -0.87742 
0.98512 0.15286 0.87743 0.98947 -0.35805 -0.81791 0.98947 -0.35805 0.81793 
0.98947 0.358 -0.81791 0.98947 0.358 0.81793 0.99251 -0.4935 -0.74592 
0.99251 -0.4935 0.74593 0.99251 0.49344 -0.74592 0.99251 0.49344 0.74593 
0.99645 -0.20505 -0.87257 0.99645 -0.20505 0.87258 0.99645 0.20499 -0.87257 
0.99645 0.20499 0.87258 1.00454 -0.40729 -0.8029 1.00454 -0.40729 0.80291 
1.00454 0.40723 -0.8029 1.00454 0.40723 0.80291 1.00916 -0.25778 -0.86491 
1.00916 -0.25778 0.86493 1.00916 0.25772 -0.86491 1.00916 0.25772 0.86493 
1.01151 -0.53611 -0.72742 1.01151 -0.53611 0.72744 1.01151 0.53606 -0.72742 
1.01151 0.53606 0.72744 1.01227 -3e-05 -0.90398 1.01227 -3e-05 0.904 
1.01513 -0.05031 -0.90393 1.01513 -0.05031 0.90394 1.01513 0.05025 -0.90393 
1.01513 0.05025 0.90394 1.02153 -0.45211 -0.78781 1.02153 -0.45211 0.78782 
1.02153 0.45205 -0.78781 1.02153 0.45205 0.78782 1.02316 -0.30974 -0.85467 
1.02316 -0.30974 0.85468 1.02316 0.30968 -0.85467 1.02316 0.30968 0.85468 
1.02427 -0.10285 -0.90373 1.02427 -0.10285 0.90374 1.02427 0.10279 -0.90373 
1.02427 0.10279 0.90374 1.03158 -0.57738 -0.7071 1.03158 -0.57738 0.70711 
1.03158 0.57732 -0.7071 1.03158 0.57732 0.70711 1.03461 -0.15541 -0.90091 
1.03461 -0.15541 0.90093 1.03461 0.15536 -0.90091 1.03461 0.15536 0.90093 
1.03718 -0.35977 -0.84169 1.03718 -0.35977 0.8417 1.03718 0.35972 -0.84169 
1.03718 0.35972 0.8417 1.03986 -0.496 -0.77074 1.03986 -0.496 0.77075 
1.03986 0.49594 -0.77074 1.03986 0.49594 0.77075 1.04583 -0.20727 -0.89544 
1.04583 -0.20727 0.89545 1.04583 0.20721 -0.89544 1.04583 0.20721 0.89545 
1.05236 -0.40878 -0.82631 1.05236 -0.40878 0.82632 1.05236 0.40872 -0.82631 
1.05236 0.40872 0.82632 1.05714 -3e-05 -0.92387 1.05714 -3e-05 0.92389 
1.05885 -0.25993 -0.8873 1.05885 -0.25993 0.88731 1.05885 0.25988 -0.8873 
1.05885 0.25988 0.88731 1.05915 -0.53838 -0.75183 1.05915 -0.53838 0.75185 
1.05915 0.53833 -0.75183 1.05915 0.53833 0.75185 1.06539 -0.05261 -0.92575 
1.06539 -0.05261 0.92576 1.06539 0.05256 -0.92575 1.06539 0.05256 0.92576 
1.06989 -0.45351 -0.81086 1.06989 -0.45351 0.81087 1.06989 0.45345 -0.81086 
1.06989 0.45345 0.81087 1.07203 -0.31048 -0.87655 1.07203 -0.31048 0.87656 
1.07203 0.31043 -0.87655 1.07203 0.31043 0.87656 1.07469 -0.10505 -0.92501 
1.07469 -0.10505 0.92502 1.07469 0.10499 -0.92501 1.07469 0.10499 0.92502 
1.08503 -0.15718 -0.92164 1.08503 -0.15718 0.92165 1.08503 0.15713 -0.92164 
1.08503 0.15713 0.92165 1.0863 -0.36043 -0.8632 1.0863 -0.36043 0.86322 
1.0863 0.36037 -0.8632 1.0863 0.36037 0.86322 1.08836 -0.49708 -0.79335 
1.08836 -0.49708 0.79336 1.08836 0.49702 -0.79335 1.08836 0.49702 0.79336 
1.09388 -0.59709 -0.72376 1.09388 -0.59709 0.72378 1.09388 0.59703 -0.72376 
1.09388 0.59703 0.72378 1.09638 -0.20887 -0.91565 1.09638 -0.20887 0.91566 
1.09638 0.20882 -0.91565 1.09638 0.20882 0.91566 1.10127 -0.40911 -0.84736 
1.10127 -0.40911 0.84738 1.10127 0.40905 -0.84736 1.10127 0.40905 0.84738 
1.10294 -3e-05 -0.94154 1.10294 -3e-05 0.94155 1.1087 -0.25997 -0.90707 
1.1087 -0.25997 0.90708 1.1087 0.25992 -0.90707 1.1087 0.25992 0.90708 
1.11139 -0.05265 -0.94305 1.11139 -0.05265 0.94307 1.11139 0.0526 -0.94305 
1.11139 0.0526 0.94307 1.11907 -0.45365 -0.83146 1.11907 -0.45365 0.83148 
1.11907 0.45359 -0.83146 1.11907 0.45359 0.83148 1.12105 -0.10534 -0.94195 
1.12105 -0.10534 0.94197 1.12105 0.10528 -0.94195 1.12105 0.10528 0.94197 
1.12196 -0.31033 -0.89591 1.12196 -0.31033 0.89593 1.12196 0.31028 -0.89591 
1.12196 0.31028 0.89593 1.1222 -0.55709 -0.76732 1.1222 -0.55709 0.76733 
1.1222 0.55704 -0.76732 1.1222 0.55704 0.76733 1.1316 -0.15747 -0.93819 
1.1316 -0.15747 0.9382 1.1316 0.15741 -0.93819 1.1316 0.15741 0.9382 
1.13613 -0.35982 -0.88222 1.13613 -0.35982 0.88223 1.13613 0.35976 -0.88222 
1.13613 0.35976 0.88223 1.14389 -0.21029 -0.93177 1.14389 -0.21029 0.93178 
1.14389 0.21023 -0.93177 1.14389 0.21023 0.93178 1.14954 -3e-05 -0.95693 
1.14954 -3e-05 0.95695 1.15115 -0.40828 -0.86602 1.15115 -0.40828 0.86603 
1.15115 0.40822 -0.86602 1.15115 0.40822 0.86603 1.15238 -0.51454 -0.80787 
1.15238 -0.51454 0.80788 1.15238 0.51448 -0.80787 1.15238 0.51448 0.80788 
1.15644 -0.26132 -0.92272 1.15644 -0.26132 0.92273 1.15644 0.26126 -0.92272 
1.15644 0.26126 0.92273 1.15776 -0.61408 -0.73713 1.15776 -0.61408 0.73715 
1.15776 0.61403 -0.73713 1.15776 0.61403 0.73715 1.15846 -0.05278 -0.95814 
1.15846 -0.05278 0.95815 1.15846 0.05272 -0.95814 1.15846 0.05272 0.95815 
1.16818 -0.10538 -0.95661 1.16818 -0.10538 0.95662 1.16818 0.10532 -0.95661 
1.16818 0.10532 0.95662 1.17008 -0.31181 -0.91105 1.17008 -0.31181 0.91107 
1.17008 0.31175 -0.91105 1.17008 0.31175 0.91107 1.17977 -0.15851 -0.95249 
1.17977 -0.15851 0.95251 1.17977 0.15846 -0.95249 1.17977 0.15846 0.95251 
1.18376 -0.47021 -0.8446 1.18376 -0.47021 0.84461 1.18376 0.47015 -0.8446 
1.18376 0.47015 0.84461 1.18447 -0.36116 -0.89687 1.18447 -0.36116 0.89688 
1.18447 0.3611 -0.89687 1.18447 0.3611 0.89688 1.1872 -0.5731 -0.77959 
1.1872 -0.5731 0.7796 1.1872 0.57304 -0.77959 1.1872 0.57304 0.7796 
1.19214 -0.21118 -0.94555 1.19214 -0.21118 0.94556 1.19214 0.21112 -0.94555 
1.19214 0.21112 0.94556 1.19476 -0.6693 -0.70143 1.19476 -0.6693 0.70144 
1.19476 0.66925 -0.70143 1.19476 0.66925 0.70144 1.19685 -3e-05 -0.97003 
1.19685 -3e-05 0.97004 1.20518 -0.26221 -0.93605 1.20518 -0.26221 0.93606 
1.20518 0.26215 -0.93605 1.20518 0.26215 0.93606 1.20594 -0.05282 -0.97082 
1.20594 -0.05282 0.97084 1.20594 0.05276 -0.97082 1.20594 0.05276 0.97084 
1.21708 -0.10598 -0.9691 1.21708 -0.10598 0.96911 1.21708 0.10592 -0.9691 
1.21708 0.10592 0.96911 1.21774 -0.52962 -0.81866 1.21774 -0.52962 0.81867 
1.21774 0.52956 -0.81866 1.21774 0.52956 0.81867 1.21888 -0.31249 -0.92387 
1.21888 -0.31249 0.92389 1.21888 0.31243 -0.92387 1.21888 0.31243 0.92389 
1.22196 -0.41619 -0.8828 1.22196 -0.41619 0.88281 1.22196 0.41613 -0.8828 
1.22196 0.41613 0.88281 1.22292 -0.62829 -0.74715 1.22292 -0.62829 0.74716 
1.22292 0.62823 -0.74715 1.22292 0.62823 0.74716 1.22888 -0.1591 -0.96446 
1.22888 -0.1591 0.96447 1.22888 0.15904 -0.96446 1.22888 0.15904 0.96447 
1.24102 -0.21153 -0.95694 1.24102 -0.21153 0.95695 1.24102 0.21148 -0.95694 
1.24102 0.21148 0.95695 1.24474 -3e-05 -0.98078 1.24474 -3e-05 0.98079 
1.2529 -0.5862 -0.78833 1.2529 -0.5862 0.78834 1.2529 0.58614 -0.78833 
1.2529 0.58614 0.78834 1.25424 -0.26248 -0.94692 1.25424 -0.26248 0.94694 
1.25424 0.26243 -0.94692 1.25424 0.26243 0.94694 1.2553 -0.47713 -0.85925 
1.2553 -0.47713 0.85926 1.2553 0.47707 -0.85925 1.2553 0.47707 0.85926 
1.25537 -0.05325 -0.98139 1.25537 -0.05325 0.9814 1.25537 0.05319 -0.98139 
1.25537 0.05319 0.9814 1.25598 -0.36803 -0.91146 1.25598 -0.36803 0.91148 
1.25598 0.36797 -0.91146 1.25598 0.36797 0.91148 1.26071 -0.68172 -0.70937 
1.26071 -0.68172 0.70938 1.26071 0.68167 -0.70937 1.26071 0.68167 0.70938 
1.26655 -0.10632 -0.97911 1.26655 -0.10632 0.97913 1.26655 0.10626 -0.97911 
1.26655 0.10626 0.97913 1.27823 -0.15907 -0.97395 1.27823 -0.15907 0.97396 
1.27823 0.15901 -0.97395 1.27823 0.15901 0.97396 1.28907 -0.63963 -0.75377 
1.28907 -0.63963 0.75378 1.28907 0.63957 -0.75377 1.28907 0.63957 0.75378 
1.29025 -0.53587 -0.83096 1.29025 -0.53587 0.83097 1.29025 0.53581 -0.83096 
1.29025 0.53581 0.83097 1.2904 -0.21135 -0.96592 1.2904 -0.21135 0.96593 
1.2904 0.2113 -0.96592 1.2904 0.2113 0.96593 1.29125 -0.31801 -0.93638 
1.29125 -0.31801 0.93639 1.29125 0.31796 -0.93638 1.29125 0.31796 0.93639 
1.2931 -3e-05 -0.98917 1.2931 -3e-05 0.98918 1.29393 -0.42187 -0.89485 
1.29393 -0.42187 0.89486 1.29393 0.42181 -0.89485 1.29393 0.42181 0.89486 
1.29809 -0.72992 -0.6687 1.29809 -0.72992 0.66871 1.29809 0.72986 -0.6687 
1.29809 0.72986 0.66871 1.30389 -0.05329 -0.98928 1.30389 -0.05329 0.98929 
1.30389 0.05323 -0.98928 1.30389 0.05323 0.98929 1.31536 -0.10659 -0.98648 
1.31536 -0.10659 0.98649 1.31536 0.10653 -0.98648 1.31536 0.10653 0.98649 
1.326 -0.5911 -0.79854 1.326 -0.5911 0.79855 1.326 0.59105 -0.79854 
1.326 0.59105 0.79855 1.32605 -0.68964 -0.71518 1.32605 -0.68964 0.71519 
1.32605 0.68958 -0.71518 1.32605 0.68958 0.71519 1.32716 -0.26719 -0.95704 
1.32716 -0.26719 0.95705 1.32716 0.26714 -0.95704 1.32716 0.26714 0.95705 
1.32719 -0.15932 -0.98078 1.32719 -0.15932 0.98079 1.32719 0.15926 -0.98078 
1.32719 0.15926 0.98079 1.32845 -0.48184 -0.86916 1.32845 -0.48184 0.86917 
1.32845 0.48179 -0.86916 1.32845 0.48179 0.86917 1.32894 -0.37265 -0.92133 
1.32894 -0.37265 0.92134 1.32894 0.3726 -0.92133 1.32894 0.3726 0.92134 
1.34181 -3e-05 -0.99518 1.34181 -3e-05 0.99519 1.35301 -0.05339 -0.99479 
1.35301 -0.05339 0.9948 1.35301 0.05334 -0.99479 1.35301 0.05334 0.9948 
1.36358 -0.53919 -0.83874 1.36358 -0.53919 0.83875 1.36358 0.53914 -0.83874 
1.36358 0.53914 0.83875 1.36363 -0.73595 -0.67276 1.36363 -0.73595 0.67277 
1.36363 0.7359 -0.67276 1.36363 0.7359 0.67277 1.36423 -0.64517 -0.76031 
1.36423 -0.64517 0.76032 1.36423 0.64512 -0.76031 1.36423 0.64512 0.76032 
1.36443 -0.32181 -0.9438 1.36443 -0.32181 0.94381 1.36443 0.32176 -0.9438 
1.36443 0.32176 0.94381 1.36447 -0.1066 -0.99144 1.36447 -0.1066 0.99145 
1.36447 0.10655 -0.99144 1.36447 0.10655 0.99145 1.3649 -0.21315 -0.97414 
1.3649 -0.21315 0.97415 1.3649 0.2131 -0.97414 1.3649 0.2131 0.97415 
1.36668 -0.42529 -0.90211 1.36668 -0.42529 0.90212 1.36668 0.42523 -0.90211 
1.36668 0.42523 0.90212 1.39076 -3e-05 -0.99879 1.39076 -3e-05 0.9988 
1.40159 -0.59484 -0.80295 1.40159 -0.59484 0.80296 1.40159 0.59478 -0.80295 
1.40159 0.59478 0.80296 1.40159 -0.4842 -0.87413 1.40159 -0.4842 0.87415 
1.40159 0.48414 -0.87413 1.40159 0.48414 0.87415 1.40163 -0.69338 -0.71958 
1.40163 -0.69338 0.71959 1.40163 0.69332 -0.71958 1.40163 0.69332 0.71959 
1.40163 -0.77832 -0.62673 1.40163 -0.77832 0.62674 1.40163 0.77827 -0.62673 
1.40163 0.77827 0.62674 1.40204 -0.2684 -0.96257 1.40204 -0.2684 0.96258 
1.40204 0.26835 -0.96257 1.40204 0.26835 0.96258 1.40204 -0.37497 -0.92627 
1.40204 -0.37497 0.92628 1.40204 0.37492 -0.92627 1.40204 0.37492 0.92628 
1.40207 -0.16053 -0.98631 1.40207 -0.16053 0.98632 1.40207 0.16047 -0.98631 
1.40207 0.16047 0.98632 1.40207 -0.05343 -0.99785 1.40207 -0.05343 0.99786 
1.40207 0.05337 -0.99785 1.40207 0.05337 0.99786 1.43983 -0.81652 -0.57734 
1.43983 -0.81652 0.57736 1.43983 -0.7381 -0.67472 1.43983 -0.7381 0.67473 
1.43983 -0.64702 -0.76249 1.43983 -0.64702 0.7625 1.43983 -0.54077 -0.84119 
1.43983 -0.54077 0.8412 1.43983 -0.42643 -0.90453 1.43983 -0.42643 0.90454 
1.43983 -0.32273 -0.94649 1.43983 -0.32273 0.94651 1.43983 -0.21375 -0.97689 
1.43983 -0.21375 0.9769 1.43983 -0.10691 -0.99427 1.43983 -0.10691 0.99428 
1.43983 -3e-05 -0.99999 1.43983 -3e-05 1.00001 1.43983 0.10685 -0.99427 
1.43983 0.10685 0.99428 1.43983 0.2137 -0.97689 1.43983 0.2137 0.9769 
1.43983 0.32268 -0.94649 1.43983 0.32268 0.94651 1.43983 0.42637 -0.90453 
1.43983 0.42637 0.90454 1.43983 0.54071 -0.84119 1.43983 0.54071 0.8412 
1.43983 0.64697 -0.76249 1.43983 0.64697 0.7625 1.43983 0.73804 -0.67472 
1.43983 0.73804 0.67473 1.43983 0.81647 -0.57734 1.43983 0.81647 0.57736 
1.47759 -0.05343 -0.99785 1.47759 -0.05343 0.99786 1.47759 0.05337 -0.99785 
1.47759 0.05337 0.99786 1.47759 -0.16053 -0.98631 1.47759 -0.16053 0.98632 
1.47759 0.16047 -0.98631 1.47759 0.16047 0.98632 1.47761 -0.37497 -0.92627 
1.47761 -0.37497 0.92628 1.47761 0.37492 -0.92627 1.47761 0.37492 0.92628 
1.47761 -0.2684 -0.96257 1.47761 -0.2684 0.96258 1.47761 0.26835 -0.96257 
1.47761 0.26835 0.96258 1.47803 -0.77832 -0.62673 1.47803 -0.77832 0.62674 
1.47803 0.77827 -0.62673 1.47803 0.77827 0.62674 1.47803 -0.69338 -0.71958 
1.47803 -0.69338 0.71959 1.47803 0.69332 -0.71958 1.47803 0.69332 0.71959 
1.47806 -0.4842 -0.87413 1.47806 -0.4842 0.87415 1.47806 0.48414 -0.87413 
1.47806 0.48414 0.87415 1.47806 -0.59484 -0.80295 1.47806 -0.59484 0.80296 
1.47806 0.59478 -0.80295 1.47806 0.59478 0.80296 1.48889 -3e-05 -0.99879 
1.48889 -3e-05 0.9988 1.51297 -0.42529 -0.90211 1.51297 -0.42529 0.90212 
1.51297 0.42523 -0.90211 1.51297 0.42523 0.90212 1.51475 -0.21315 -0.97414 
1.51475 -0.21315 0.97415 1.51475 0.2131 -0.97414 1.51475 0.2131 0.97415 
1.51519 -0.1066 -0.99144 1.51519 -0.1066 0.99145 1.51519 0.10655 -0.99144 
1.51519 0.10655 0.99145 1.51523 -0.32181 -0.9438 1.51523 -0.32181 0.94381 
1.51523 0.32176 -0.9438 1.51523 0.32176 0.94381 1.51542 -0.64517 -0.76031 
1.51542 -0.64517 0.76032 1.51542 0.64512 -0.76031 1.51542 0.64512 0.76032 
1.51602 -0.73595 -0.67276 1.51602 -0.73595 0.67277 1.51602 0.7359 -0.67276 
1.51602 0.7359 0.67277 1.51608 -0.53919 -0.83874 1.51608 -0.53919 0.83875 
1.51608 0.53914 -0.83874 1.51608 0.53914 0.83875 1.52664 -0.05339 -0.99479 
1.52664 -0.05339 0.9948 1.52664 0.05334 -0.99479 1.52664 0.05334 0.9948 
1.53784 -3e-05 -0.99518 1.53784 -3e-05 0.99519 1.55072 -0.37265 -0.92133 
1.55072 -0.37265 0.92134 1.55072 0.3726 -0.92133 1.55072 0.3726 0.92134 
1.5512 -0.48184 -0.86916 1.5512 -0.48184 0.86917 1.5512 0.48179 -0.86916 
1.5512 0.48179 0.86917 1.55246 -0.15932 -0.98078 1.55246 -0.15932 0.98079 
1.55246 0.15926 -0.98078 1.55246 0.15926 0.98079 1.5525 -0.26719 -0.95704 
1.5525 -0.26719 0.95705 1.5525 0.26714 -0.95704 1.5525 0.26714 0.95705 
1.55361 -0.68964 -0.71518 1.55361 -0.68964 0.71519 1.55361 0.68958 -0.71518 
1.55361 0.68958 0.71519 1.55366 -0.5911 -0.79854 1.55366 -0.5911 0.79855 
1.55366 0.59105 -0.79854 1.55366 0.59105 0.79855 1.5643 -0.10659 -0.98648 
1.5643 -0.10659 0.98649 1.5643 0.10653 -0.98648 1.5643 0.10653 0.98649 
1.57577 -0.05329 -0.98928 1.57577 -0.05329 0.98929 1.57577 0.05323 -0.98928 
1.57577 0.05323 0.98929 1.58156 -0.72992 -0.6687 1.58156 -0.72992 0.66871 
1.58156 0.72986 -0.6687 1.58156 0.72986 0.66871 1.58573 -0.42187 -0.89485 
1.58573 -0.42187 0.89486 1.58573 0.42181 -0.89485 1.58573 0.42181 0.89486 
1.58656 -3e-05 -0.98917 1.58656 -3e-05 0.98918 1.5884 -0.31801 -0.93638 
1.5884 -0.31801 0.93639 1.5884 0.31796 -0.93638 1.5884 0.31796 0.93639 
1.58926 -0.21135 -0.96592 1.58926 -0.21135 0.96593 1.58926 0.2113 -0.96592 
1.58926 0.2113 0.96593 1.58941 -0.53587 -0.83096 1.58941 -0.53587 0.83097 
1.58941 0.53581 -0.83096 1.58941 0.53581 0.83097 1.59058 -0.63963 -0.75377 
1.59058 -0.63963 0.75378 1.59058 0.63957 -0.75377 1.59058 0.63957 0.75378 
1.60142 -0.15907 -0.97395 1.60142 -0.15907 0.97396 1.60142 0.15901 -0.97395 
1.60142 0.15901 0.97396 1.61311 -0.10632 -0.97911 1.61311 -0.10632 0.97913 
1.61311 0.10626 -0.97911 1.61311 0.10626 0.97913 1.61894 -0.68172 -0.70937 
1.61894 -0.68172 0.70938 1.61894 0.68167 -0.70937 1.61894 0.68167 0.70938 
1.62367 -0.36803 -0.91146 1.62367 -0.36803 0.91148 1.62367 0.36797 -0.91146 
1.62367 0.36797 0.91148 1.62428 -0.05325 -0.98139 1.62428 -0.05325 0.9814 
1.62428 0.05319 -0.98139 1.62428 0.05319 0.9814 1.62436 -0.47713 -0.85925 
1.62436 -0.47713 0.85926 1.62436 0.47707 -0.85925 1.62436 0.47707 0.85926 
1.62541 -0.26248 -0.94692 1.62541 -0.26248 0.94694 1.62541 0.26243 -0.94692 
1.62541 0.26243 0.94694 1.62675 -0.5862 -0.78833 1.62675 -0.5862 0.78834 
1.62675 0.58614 -0.78833 1.62675 0.58614 0.78834 1.63492 -3e-05 -0.98078 
1.63492 -3e-05 0.98079 1.63863 -0.21153 -0.95694 1.63863 -0.21153 0.95695 
1.63863 0.21148 -0.95694 1.63863 0.21148 0.95695 1.65078 -0.1591 -0.96446 
1.65078 -0.1591 0.96447 1.65078 0.15904 -0.96446 1.65078 0.15904 0.96447 
1.65673 -0.62829 -0.74715 1.65673 -0.62829 0.74716 1.65673 0.62823 -0.74715 
1.65673 0.62823 0.74716 1.6577 -0.41619 -0.8828 1.6577 -0.41619 0.88281 
1.6577 0.41613 -0.8828 1.6577 0.41613 0.88281 1.66077 -0.31249 -0.92387 
1.66077 -0.31249 0.92389 1.66077 0.31243 -0.92387 1.66077 0.31243 0.92389 
1.66192 -0.52962 -0.81866 1.66192 -0.52962 0.81867 1.66192 0.52956 -0.81866 
1.66192 0.52956 0.81867 1.66258 -0.10598 -0.9691 1.66258 -0.10598 0.96911 
1.66258 0.10592 -0.9691 1.66258 0.10592 0.96911 1.67371 -0.05282 -0.97082 
1.67371 -0.05282 0.97084 1.67371 0.05276 -0.97082 1.67371 0.05276 0.97084 
1.67448 -0.26221 -0.93605 1.67448 -0.26221 0.93606 1.67448 0.26215 -0.93605 
1.67448 0.26215 0.93606 1.68281 -3e-05 -0.97003 1.68281 -3e-05 0.97004 
1.68489 -0.6693 -0.70143 1.68489 -0.6693 0.70144 1.68489 0.66925 -0.70143 
1.68489 0.66925 0.70144 1.68751 -0.21118 -0.94555 1.68751 -0.21118 0.94556 
1.68751 0.21112 -0.94555 1.68751 0.21112 0.94556 1.69245 -0.5731 -0.77959 
1.69245 -0.5731 0.7796 1.69245 0.57304 -0.77959 1.69245 0.57304 0.7796 
1.69518 -0.36116 -0.89687 1.69518 -0.36116 0.89688 1.69518 0.3611 -0.89687 
1.69518 0.3611 0.89688 1.6959 -0.47021 -0.8446 1.6959 -0.47021 0.84461 
1.6959 0.47015 -0.8446 1.6959 0.47015 0.84461 1.69988 -0.15851 -0.95249 
1.69988 -0.15851 0.95251 1.69988 0.15846 -0.95249 1.69988 0.15846 0.95251 
1.70957 -0.31181 -0.91105 1.70957 -0.31181 0.91107 1.70957 0.31175 -0.91105 
1.70957 0.31175 0.91107 1.71148 -0.10538 -0.95661 1.71148 -0.10538 0.95662 
1.71148 0.10532 -0.95661 1.71148 0.10532 0.95662 1.7212 -0.05278 -0.95814 
1.7212 -0.05278 0.95815 1.7212 0.05272 -0.95814 1.7212 0.05272 0.95815 
1.72189 -0.61408 -0.73713 1.72189 -0.61408 0.73715 1.72189 0.61403 -0.73713 
1.72189 0.61403 0.73715 1.72321 -0.26132 -0.92272 1.72321 -0.26132 0.92273 
1.72321 0.26126 -0.92272 1.72321 0.26126 0.92273 1.72727 -0.51454 -0.80787 
1.72727 -0.51454 0.80788 1.72727 0.51448 -0.80787 1.72727 0.51448 0.80788 
1.7285 -0.40828 -0.86602 1.7285 -0.40828 0.86603 1.7285 0.40822 -0.86602 
1.7285 0.40822 0.86603 1.73011 -3e-05 -0.95693 1.73011 -3e-05 0.95695 
1.73576 -0.21029 -0.93177 1.73576 -0.21029 0.93178 1.73576 0.21023 -0.93177 
1.73576 0.21023 0.93178 1.74353 -0.35982 -0.88222 1.74353 -0.35982 0.88223 
1.74353 0.35976 -0.88222 1.74353 0.35976 0.88223 1.74805 -0.15747 -0.93819 
1.74805 -0.15747 0.9382 1.74805 0.15741 -0.93819 1.74805 0.15741 0.9382 
1.75746 -0.55709 -0.76732 1.75746 -0.55709 0.76733 1.75746 0.55704 -0.76732 
1.75746 0.55704 0.76733 1.75769 -0.31033 -0.89591 1.75769 -0.31033 0.89593 
1.75769 0.31028 -0.89591 1.75769 0.31028 0.89593 1.75861 -0.10534 -0.94195 
1.75861 -0.10534 0.94197 1.75861 0.10528 -0.94195 1.75861 0.10528 0.94197 
1.76059 -0.45365 -0.83146 1.76059 -0.45365 0.83148 1.76059 0.45359 -0.83146 
1.76059 0.45359 0.83148 1.76826 -0.05265 -0.94305 1.76826 -0.05265 0.94307 
1.76826 0.0526 -0.94305 1.76826 0.0526 0.94307 1.77095 -0.25997 -0.90707 
1.77095 -0.25997 0.90708 1.77095 0.25992 -0.90707 1.77095 0.25992 0.90708 
1.77672 -3e-05 -0.94154 1.77672 -3e-05 0.94155 1.77838 -0.40911 -0.84736 
1.77838 -0.40911 0.84738 1.77838 0.40905 -0.84736 1.77838 0.40905 0.84738 
1.78327 -0.20887 -0.91565 1.78327 -0.20887 0.91566 1.78327 0.20882 -0.91565 
1.78327 0.20882 0.91566 1.78577 -0.59709 -0.72376 1.78577 -0.59709 0.72378 
1.78577 0.59703 -0.72376 1.78577 0.59703 0.72378 1.7913 -0.49708 -0.79335 
1.7913 -0.49708 0.79336 1.7913 0.49702 -0.79335 1.7913 0.49702 0.79336 
1.79335 -0.36043 -0.8632 1.79335 -0.36043 0.86322 1.79335 0.36037 -0.8632 
1.79335 0.36037 0.86322 1.79462 -0.15718 -0.92164 1.79462 -0.15718 0.92165 
1.79462 0.15713 -0.92164 1.79462 0.15713 0.92165 1.80496 -0.10505 -0.92501 
1.80496 -0.10505 0.92502 1.80496 0.10499 -0.92501 1.80496 0.10499 0.92502 
1.80762 -0.31048 -0.87655 1.80762 -0.31048 0.87656 1.80762 0.31043 -0.87655 
1.80762 0.31043 0.87656 1.80977 -0.45351 -0.81086 1.80977 -0.45351 0.81087 
1.80977 0.45345 -0.81086 1.80977 0.45345 0.81087 1.81427 -0.05261 -0.92575 
1.81427 -0.05261 0.92576 1.81427 0.05256 -0.92575 1.81427 0.05256 0.92576 
1.8205 -0.53838 -0.75183 1.8205 -0.53838 0.75185 1.8205 0.53833 -0.75183 
1.8205 0.53833 0.75185 1.8208 -0.25993 -0.8873 1.8208 -0.25993 0.88731 
1.8208 0.25988 -0.8873 1.8208 0.25988 0.88731 1.82251 -3e-05 -0.92387 
1.82251 -3e-05 0.92389 1.8273 -0.40878 -0.82631 1.8273 -0.40878 0.82632 
1.8273 0.40872 -0.82631 1.8273 0.40872 0.82632 1.83382 -0.20727 -0.89544 
1.83382 -0.20727 0.89545 1.83382 0.20721 -0.89544 1.83382 0.20721 0.89545 
1.83979 -0.496 -0.77074 1.83979 -0.496 0.77075 1.83979 0.49594 -0.77074 
1.83979 0.49594 0.77075 1.84248 -0.35977 -0.84169 1.84248 -0.35977 0.8417 
1.84248 0.35972 -0.84169 1.84248 0.35972 0.8417 1.84504 -0.15541 -0.90091 
1.84504 -0.15541 0.90093 1.84504 0.15536 -0.90091 1.84504 0.15536 0.90093 
1.84808 -0.57738 -0.7071 1.84808 -0.57738 0.70711 1.84808 0.57732 -0.7071 
1.84808 0.57732 0.70711 1.85538 -0.10285 -0.90373 1.85538 -0.10285 0.90374 
1.85538 0.10279 -0.90373 1.85538 0.10279 0.90374 1.8565 -0.30974 -0.85467 
1.8565 -0.30974 0.85468 1.8565 0.30968 -0.85467 1.8565 0.30968 0.85468 
1.85812 -0.45211 -0.78781 1.85812 -0.45211 0.78782 1.85812 0.45205 -0.78781 
1.85812 0.45205 0.78782 1.86453 -0.05031 -0.90393 1.86453 -0.05031 0.90394 
1.86453 0.05025 -0.90393 1.86453 0.05025 0.90394 1.86738 -3e-05 -0.90398 
1.86738 -3e-05 0.904 1.86815 -0.53611 -0.72742 1.86815 -0.53611 0.72744 
1.86815 0.53606 -0.72742 1.86815 0.53606 0.72744 1.8705 -0.25778 -0.86491 
1.8705 -0.25778 0.86493 1.8705 0.25772 -0.86491 1.8705 0.25772 0.86493 
1.87512 -0.40729 -0.8029 1.87512 -0.40729 0.80291 1.87512 0.40723 -0.8029 
1.87512 0.40723 0.80291 1.88321 -0.20505 -0.87257 1.88321 -0.20505 0.87258 
1.88321 0.20499 -0.87257 1.88321 0.20499 0.87258 1.88714 -0.4935 -0.74592 
1.88714 -0.4935 0.74593 1.88714 0.49344 -0.74592 1.88714 0.49344 0.74593 
1.89019 -0.35805 -0.81791 1.89019 -0.35805 0.81793 1.89019 0.358 -0.81791 
1.89019 0.358 0.81793 1.89453 -0.15292 -0.87742 1.89453 -0.15292 0.87743 
1.89453 0.15286 -0.87742 1.89453 0.15286 0.87743 1.90455 -0.10035 -0.87975 
1.90455 -0.10035 0.87976 1.90455 0.10029 -0.87975 1.90455 0.10029 0.87976 
1.90501 -0.44964 -0.76253 1.90501 -0.44964 0.76254 1.90501 0.44958 -0.76253 
1.90501 0.44958 0.76254 1.90536 -0.30709 -0.83005 1.90536 -0.30709 0.83006 
1.90536 0.30703 -0.83005 1.90536 0.30703 0.83006 1.90848 -0.05025 -0.88195 
1.90848 -0.05025 0.88196 1.90848 0.05019 -0.88195 1.90848 0.05019 0.88196 
1.91122 -3e-05 -0.88192 1.91122 -3e-05 0.88193 1.91506 -0.53285 -0.70018 
1.91506 -0.53285 0.70019 1.91506 0.53279 -0.70018 1.91506 0.53279 0.70019 
1.91918 -0.2549 -0.83979 1.91918 -0.2549 0.8398 1.91918 0.25484 -0.83979 
1.91918 0.25484 0.8398 1.9217 -0.40464 -0.77722 1.9217 -0.40464 0.77723 
1.9217 0.40459 -0.77722 1.9217 0.40459 0.77723 1.93127 -0.20221 -0.84711 
1.93127 -0.20221 0.84712 1.93127 0.20216 -0.84711 1.93127 0.20216 0.84712 
1.93404 -0.48966 -0.71834 1.93404 -0.48966 0.71835 1.93404 0.4896 -0.71834 
1.93404 0.4896 0.71835 1.93801 -0.3546 -0.79125 1.93801 -0.3546 0.79127 
1.93801 0.35455 -0.79125 1.93801 0.35455 0.79127 1.9424 -0.14992 -0.85144 
1.9424 -0.14992 0.85145 1.9424 0.14986 -0.85144 1.9424 0.14986 0.85145 
1.94759 -0.10025 -0.85564 1.94759 -0.10025 0.85565 1.94759 0.10019 -0.85564 
1.94759 0.10019 0.85565 1.95151 -0.05009 -0.85771 1.95151 -0.05009 0.85772 
1.95151 0.05003 -0.85771 1.95151 0.05003 0.85772 1.95171 -0.44548 -0.73453 
1.95171 -0.44548 0.73454 1.95171 0.44543 -0.73453 1.95171 0.44543 0.73454 
1.95283 -0.30351 -0.80294 1.95283 -0.30351 0.80295 1.95283 0.30346 -0.80294 
1.95283 0.30346 0.80295 1.95393 -3e-05 -0.85772 1.95393 -3e-05 0.85773 
1.96614 -0.25152 -0.81224 1.96614 -0.25152 0.81225 1.96614 0.25147 -0.81224 
1.96614 0.25147 0.81225 1.96692 -0.40085 -0.74934 1.96692 -0.40085 0.74935 
1.96692 0.40079 -0.74934 1.96692 0.40079 0.74935 1.97788 -0.19878 -0.81913 
1.97788 -0.19878 0.81915 1.97788 0.19873 -0.81913 1.97788 0.19873 0.81915 
1.97947 -0.48437 -0.68862 1.97947 -0.48437 0.68863 1.97947 0.48431 -0.68862 
1.97947 0.48431 0.68863 1.98302 -0.35055 -0.76293 1.98302 -0.35055 0.76295 
1.98302 0.35049 -0.76293 1.98302 0.35049 0.76295 1.98432 -0.14953 -0.82533 
1.98432 -0.14953 0.82534 1.98432 0.14948 -0.82533 1.98432 0.14948 0.82534 
1.98939 -0.09991 -0.82945 1.98939 -0.09991 0.82947 1.98939 0.09985 -0.82945 
1.98939 0.09985 0.82947 1.99309 -0.05003 -0.8315 1.99309 -0.05003 0.83151 
1.99309 0.04997 -0.8315 1.99309 0.04997 0.83151 1.9954 -3e-05 -0.83146 
1.9954 -3e-05 0.83148 1.99573 -0.44068 -0.70483 1.99573 -0.44068 0.70484 
1.99573 0.44063 -0.70483 1.99573 0.44063 0.70484 1.99778 -0.29893 -0.77416 
1.99778 -0.29893 0.77418 1.99778 0.29888 -0.77416 1.99778 0.29888 0.77418 
2.01064 -0.39592 -0.71933 2.01064 -0.39592 0.71934 2.01064 0.39587 -0.71933 
2.01064 0.39587 0.71934 2.01085 -0.24672 -0.78299 2.01085 -0.24672 0.783 
2.01085 0.24666 -0.78299 2.01085 0.24666 0.783 2.01902 -0.19861 -0.79062 
2.01902 -0.19861 0.79064 2.01902 0.19856 -0.79062 2.01902 0.19856 0.79064 
2.02229 -0.47858 -0.65705 2.02229 -0.47858 0.65706 2.02229 0.47853 -0.65705 
2.02229 0.47853 0.65706 2.02546 -0.14928 -0.79671 2.02546 -0.14928 0.79672 
2.02546 0.14923 -0.79671 2.02546 0.14923 0.79672 2.02677 -0.34523 -0.73235 
2.02677 -0.34523 0.73236 2.02677 0.34517 -0.73235 2.02677 0.34517 0.73236 
2.03064 -0.09934 -0.80066 2.03064 -0.09934 0.80068 2.03064 0.09928 -0.80066 
2.03064 0.09928 0.80068 2.03432 -0.04939 -0.80258 2.03432 -0.04939 0.80259 
2.03432 0.04933 -0.80258 2.03432 0.04933 0.80259 2.03553 -3e-05 -0.8032 
2.03553 -3e-05 0.80321 2.03836 -0.43463 -0.67295 2.03836 -0.43463 0.67297 
2.03836 0.43458 -0.67295 2.03836 0.43458 0.67297 2.04113 -0.2935 -0.74317 
2.04113 -0.2935 0.74318 2.04113 0.29344 -0.74317 2.04113 0.29344 0.74318 
2.05067 -0.24602 -0.75257 2.05067 -0.24602 0.75258 2.05067 0.24596 -0.75257 
2.05067 0.24596 0.75258 2.05274 -0.38987 -0.68728 2.05274 -0.38987 0.68729 
2.05274 0.38981 -0.68728 2.05274 0.38981 0.68729 2.05871 -0.19794 -0.76013 
2.05871 -0.19794 0.76014 2.05871 0.19789 -0.76013 2.05871 0.19789 0.76014 
2.06535 -0.14842 -0.76596 2.06535 -0.14842 0.76597 2.06535 0.14836 -0.76596 
2.06535 0.14836 0.76597 2.06859 -0.3389 -0.69986 2.06859 -0.3389 0.69988 
2.06859 0.33884 -0.69986 2.06859 0.33884 0.69988 2.0704 -0.09851 -0.76985 
2.0704 -0.09851 0.76986 2.0704 0.09846 -0.76985 2.0704 0.09846 0.76986 
2.07308 -0.04933 -0.77237 2.07308 -0.04933 0.77238 2.07308 0.04928 -0.77237 
2.07308 0.04928 0.77238 2.07422 -3e-05 -0.773 2.07422 -3e-05 0.77302 
2.07904 -0.42758 -0.63921 2.07904 -0.42758 0.63922 2.07904 0.42753 -0.63921 
2.07904 0.42753 0.63922 2.07962 -0.29228 -0.71081 2.07962 -0.29228 0.71082 
2.07962 0.29222 -0.71081 2.07962 0.29222 0.71082 2.08913 -0.2447 -0.72009 
2.08913 -0.2447 0.7201 2.08913 0.24465 -0.72009 2.08913 0.24465 0.7201 
2.09311 -0.38271 -0.65328 2.09311 -0.38271 0.65329 2.09311 0.38266 -0.65328 
2.09311 0.38266 0.65329 2.09685 -0.19678 -0.72773 2.09685 -0.19678 0.72775 
2.09685 0.19672 -0.72773 2.09685 0.19672 0.72775 2.10346 -0.14717 -0.73344 
2.10346 -0.14717 0.73345 2.10346 0.14711 -0.73344 2.10346 0.14711 0.73345 
2.1056 -0.33692 -0.66577 2.1056 -0.33692 0.66578 2.1056 0.33686 -0.66577 
2.1056 0.33686 0.66578 2.10778 -0.0984 -0.73767 2.10778 -0.0984 0.73768 
2.10778 0.09834 -0.73767 2.10778 0.09834 0.73768 2.11049 -0.04915 -0.74013 
2.11049 -0.04915 0.74014 2.11049 0.0491 -0.74013 2.11049 0.0491 0.74014 
2.11139 -3e-05 -0.74095 2.11139 -3e-05 0.74096 2.11649 -0.29031 -0.67665 
2.11649 -0.29031 0.67667 2.11649 0.29026 -0.67665 2.11649 0.29026 0.67667 
2.12574 -0.24301 -0.68591 2.12574 -0.24301 0.68592 2.12574 0.24295 -0.68591 
2.12574 0.24295 0.68592 2.12711 -0.38987 -0.61291 2.12711 -0.38987 0.61292 
2.12711 0.38981 -0.61291 2.12711 0.38981 0.61292 2.13335 -0.19512 -0.69351 
2.13335 -0.19512 0.69353 2.13335 0.19506 -0.69351 2.13335 0.19506 0.69353 
2.13928 -0.14676 -0.69945 2.13928 -0.14676 0.69946 2.13928 0.1467 -0.69945 
2.13928 0.1467 0.69946 2.1397 -0.3389 -0.62876 2.1397 -0.3389 0.62877 
2.1397 0.33884 -0.62876 2.1397 0.33884 0.62877 2.14353 -0.09805 -0.7037 
2.14353 -0.09805 0.70371 2.14353 0.09799 -0.7037 2.14353 0.09799 0.70371 
2.14608 -0.0491 -0.70625 2.14608 -0.0491 0.70626 2.14608 0.04904 -0.70625 
2.14608 0.04904 0.70626 2.14693 -3e-05 -0.7071 2.14693 -3e-05 0.70711 
2.15064 -0.29228 -0.63978 2.15064 -0.29228 0.6398 2.15064 0.29222 -0.63978 
2.15064 0.29222 0.6398 0.00022 -1.34839 -0.66798 0.00022 -1.34839 0.66792 
0.00022 -1.15164 -0.66798 0.00022 -1.15164 0.66792 0.00446 -1.39715 -0.66367 
0.00446 -1.39715 0.6636 0.00446 -1.10287 -0.66367 0.00446 -1.10287 0.6636 
0.00555 -0.90481 -0.58697 0.00555 -0.90481 0.5869 0.01016 -1.44676 -0.65706 
0.01016 -1.44676 0.65699 0.01016 -1.05326 -0.65706 0.01016 -1.05326 0.65699 
0.0178 -1.49469 -0.64934 0.0178 -1.49469 0.64927 0.0178 -1.00534 -0.64934 
0.0178 -1.00534 0.64927 0.01857 -0.85412 -0.57085 0.01857 -0.85412 0.57078 
0.02708 -1.54226 -0.63982 0.02708 -1.54226 0.63976 0.02708 -0.95777 -0.63982 
0.02708 -0.95777 0.63976 0.03079 -1.25001 -0.70714 0.03079 -1.25001 0.70707 
0.03164 -1.29908 -0.70629 0.03164 -1.29908 0.70622 0.03164 -1.20095 -0.70629 
0.03164 -1.20095 0.70622 0.0342 -1.34803 -0.70374 0.0342 -1.34803 0.70367 
0.0342 -1.152 -0.70374 0.0342 -1.152 0.70367 0.03803 -0.91114 -0.6288 
0.03803 -0.91114 0.62873 0.03845 -1.39674 -0.69949 0.03845 -1.39674 0.69942 
0.03845 -1.10328 -0.69949 0.03845 -1.10328 0.69942 0.04438 -1.4451 -0.69355 
0.04438 -1.4451 0.69349 0.04438 -1.05492 -0.69355 0.04438 -1.05492 0.69349 
0.05062 -0.86017 -0.61295 0.05062 -0.86017 0.61288 0.05198 -1.49299 -0.68595 
0.05198 -1.49299 0.68588 0.05198 -1.00703 -0.68595 0.05198 -1.00703 0.68588 
0.06124 -1.5403 -0.67669 0.06124 -1.5403 0.67663 0.06124 -0.95973 -0.67669 
0.06124 -0.95973 0.67663 0.06494 -0.81541 -0.59857 0.06494 -0.81541 0.5985 
0.06634 -1.25001 -0.74099 0.06634 -1.25001 0.74092 0.06724 -1.29914 -0.74017 
0.06724 -1.29914 0.7401 0.06724 -1.20089 -0.74017 0.06724 -1.20089 0.7401 
0.06995 -1.34839 -0.73771 0.06995 -1.34839 0.73764 0.06995 -1.15164 -0.73771 
0.06995 -1.15164 0.73764 0.07213 -1.5869 -0.66581 0.07213 -1.5869 0.66574 
0.07213 -0.91312 -0.66581 0.07213 -0.91312 0.66574 0.07426 -1.39715 -0.73348 
0.07426 -1.39715 0.73341 0.07426 -1.10287 -0.73348 0.07426 -1.10287 0.73341 
0.08087 -1.44676 -0.72777 0.08087 -1.44676 0.72771 0.08087 -1.05326 -0.72777 
0.08087 -1.05326 0.72771 0.08462 -0.86733 -0.65332 0.08462 -0.86733 0.65325 
0.0886 -1.49469 -0.72013 0.0886 -1.49469 0.72006 0.0886 -1.00534 -0.72013 
0.0886 -1.00534 0.72006 0.09811 -1.54226 -0.71085 0.09811 -1.54226 0.71078 
0.09811 -0.95777 -0.71085 0.09811 -0.95777 0.71078 0.09868 -0.82246 -0.63925 
0.09868 -0.82246 0.63918 0.10351 -1.25001 -0.77304 0.10351 -1.25001 0.77298 
0.10465 -1.29932 -0.77241 0.10465 -1.29932 0.77234 0.10465 -1.20071 -0.77241 
0.10465 -1.20071 0.77234 0.10733 -1.3485 -0.76989 0.10733 -1.3485 0.76982 
0.10733 -1.15153 -0.76989 0.10733 -1.15153 0.76982 0.10913 -1.58889 -0.6999 
0.10913 -1.58889 0.69984 0.10913 -0.91114 -0.6999 0.10913 -0.91114 0.69984 
0.11238 -1.3984 -0.766 0.11238 -1.3984 0.76593 0.11238 -1.10163 -0.766 
0.11238 -1.10163 0.76593 0.11429 -0.77862 -0.62365 0.11429 -0.77862 0.62358 
0.11901 -1.44793 -0.76017 0.11901 -1.44793 0.7601 0.11901 -1.0521 -0.76017 
0.11901 -1.0521 0.7601 0.12498 -1.63986 -0.68732 0.12498 -1.63986 0.68725 
0.12498 -0.86017 -0.68732 0.12498 -0.86017 0.68725 0.12706 -1.49601 -0.75261 
0.12706 -1.49601 0.75254 0.12706 -1.00402 -0.75261 0.12706 -1.00402 0.75254 
0.1366 -1.54348 -0.74321 0.1366 -1.54348 0.74314 0.1366 -0.95654 -0.74321 
0.1366 -0.95654 0.74314 0.13936 -0.81541 -0.67299 0.13936 -0.81541 0.67293 
0.1422 -1.25001 -0.80324 0.1422 -1.25001 0.80317 0.1434 -1.29938 -0.80262 
0.1434 -1.29938 0.80255 0.1434 -1.20065 -0.80262 0.1434 -1.20065 0.80255 
0.14708 -1.34932 -0.8007 0.14708 -1.34932 0.80064 0.14708 -1.15071 -0.8007 
0.14708 -1.15071 0.80064 0.15096 -1.59521 -0.73239 0.15096 -1.59521 0.73232 
0.15096 -0.90481 -0.73239 0.15096 -0.90481 0.73232 0.15226 -1.39927 -0.79675 
0.15226 -1.39927 0.79668 0.15226 -1.10076 -0.79675 0.15226 -1.10076 0.79668 
0.15544 -0.77146 -0.65709 0.15544 -0.77146 0.65702 0.1587 -1.4486 -0.79066 
0.1587 -1.4486 0.7906 0.1587 -1.05143 -0.79066 0.1587 -1.05143 0.7906 
0.16688 -1.49671 -0.78303 0.16688 -1.49671 0.78296 0.16688 -1.00332 -0.78303 
0.16688 -1.00332 0.78296 0.16709 -1.64591 -0.71937 0.16709 -1.64591 0.7193 
0.16709 -0.85412 -0.71937 0.16709 -0.85412 0.7193 0.17994 -1.54892 -0.7742 
0.17994 -1.54892 0.77414 0.17994 -0.95111 -0.7742 0.17994 -0.95111 0.77414 
0.182 -0.80936 -0.70487 0.182 -0.80936 0.7048 0.18233 -1.25001 -0.8315 
0.18233 -1.25001 0.83144 0.18464 -1.30002 -0.83154 0.18464 -1.30002 0.83147 
0.18464 -1.20001 -0.83154 0.18464 -1.20001 0.83147 0.18833 -1.34989 -0.82949 
0.18833 -1.34989 0.82943 0.18833 -1.15014 -0.82949 0.18833 -1.15014 0.82943 
0.19341 -1.39952 -0.82537 0.19341 -1.39952 0.8253 0.19341 -1.10051 -0.82537 
0.19341 -1.10051 0.8253 0.19471 -1.60053 -0.76297 0.19471 -1.60053 0.76291 
0.19471 -0.8995 -0.76297 0.19471 -0.8995 0.76291 0.19826 -0.76567 -0.68866 
0.19826 -0.76567 0.68859 0.19984 -1.44877 -0.81917 0.19984 -1.44877 0.81911 
0.19984 -1.05126 -0.81917 0.19984 -1.05126 0.81911 0.21081 -1.65084 -0.74938 
0.21081 -1.65084 0.74931 0.21081 -0.84919 -0.74938 0.21081 -0.84919 0.74931 
0.21159 -1.50151 -0.81228 0.21159 -1.50151 0.81221 0.21159 -0.99852 -0.81228 
0.21159 -0.99852 0.81221 0.21689 -0.72226 -0.67088 0.21689 -0.72226 0.67081 
0.2238 -1.25001 -0.85776 0.2238 -1.25001 0.85769 0.22489 -1.5535 -0.80298 
0.22489 -1.5535 0.80291 0.22489 -0.94653 -0.80298 0.22489 -0.94653 0.80291 
0.22602 -1.69547 -0.73457 0.22602 -1.69547 0.7345 0.22602 -0.80456 -0.73457 
0.22602 -0.80456 0.7345 0.22621 -1.30007 -0.85775 0.22621 -1.30007 0.85768 
0.22621 -1.19996 -0.85775 0.22621 -1.19996 0.85768 0.23014 -1.35023 -0.85568 
0.23014 -1.35023 0.85561 0.23014 -1.14979 -0.85568 0.23014 -1.14979 0.85561 
0.23533 -1.3999 -0.85148 0.23533 -1.3999 0.85141 0.23533 -1.10012 -0.85148 
0.23533 -1.10012 0.85141 0.23972 -1.60459 -0.79129 0.23972 -1.60459 0.79123 
0.23972 -0.89544 -0.79129 0.23972 -0.89544 0.79123 0.24369 -0.76038 -0.71838 
0.24369 -0.76038 0.71831 0.24645 -1.4522 -0.84715 0.24645 -1.4522 0.84708 
0.24645 -1.04783 -0.84715 0.24645 -1.04783 0.84708 0.25602 -1.65463 -0.77726 
0.25602 -1.65463 0.77719 0.25602 -0.8454 -0.77726 0.25602 -0.8454 0.77719 
0.25854 -1.50488 -0.83983 0.25854 -1.50488 0.83976 0.25854 -0.99514 -0.83983 
0.25854 -0.99514 0.83976 0.26267 -0.7172 -0.70022 0.26267 -0.7172 0.70015 
0.2665 -1.25001 -0.88196 0.2665 -1.25001 0.88189 0.26925 -1.30024 -0.88199 
0.26925 -1.30024 0.88192 0.26925 -1.19979 -0.88199 0.26925 -1.19979 0.88192 
0.27236 -1.55707 -0.83009 0.27236 -1.55707 0.83002 0.27236 -0.94295 -0.83009 
0.27236 -0.94295 0.83002 0.27272 -1.69962 -0.76257 0.27272 -1.69962 0.7625 
0.27272 -0.80041 -0.76257 0.27272 -0.80041 0.7625 0.27317 -1.35033 -0.87979 
0.27317 -1.35033 0.87972 0.27317 -1.1497 -0.87979 0.27317 -1.1497 0.87972 
0.28319 -1.4029 -0.87746 0.28319 -1.4029 0.87739 0.28319 -1.09713 -0.87746 
0.28319 -1.09713 0.87739 0.28754 -1.60804 -0.81795 0.28754 -1.60804 0.81789 
0.28754 -0.89199 -0.81795 0.28754 -0.89199 0.81789 0.29059 -1.74348 -0.74596 
0.29059 -1.74348 0.74589 0.29059 -0.75655 -0.74596 0.29059 -0.75655 0.74589 
0.29452 -1.45503 -0.87261 0.29452 -1.45503 0.87254 0.29452 -1.045 -0.87261 
0.29452 -1.045 0.87254 0.30261 -1.65727 -0.80294 0.30261 -1.65727 0.80287 
0.30261 -0.84275 -0.80294 0.30261 -0.84275 0.80287 0.30723 -1.50777 -0.86495 
0.30723 -1.50777 0.86489 0.30723 -0.99226 -0.86495 0.30723 -0.99226 0.86489 
0.30958 -0.71393 -0.72746 0.30958 -0.71393 0.7274 0.31034 -1.25001 -0.90402 
0.31034 -1.25001 0.90396 0.3132 -1.30029 -0.90397 0.3132 -1.30029 0.9039 
0.3132 -1.19974 -0.90397 0.3132 -1.19974 0.9039 0.31961 -1.7021 -0.78785 
0.31961 -1.7021 0.78778 0.31961 -0.79793 -0.78785 0.31961 -0.79793 0.78778 
0.32123 -1.55973 -0.85471 0.32123 -1.55973 0.85464 0.32123 -0.9403 -0.85471 
0.32123 -0.9403 0.85464 0.32235 -1.35284 -0.90377 0.32235 -1.35284 0.9037 
0.32235 -1.14719 -0.90377 0.32235 -1.14719 0.9037 0.32965 -0.67266 -0.70714 
0.32965 -0.67266 0.70707 0.33269 -1.4054 -0.90095 0.33269 -1.4054 0.90089 
0.33269 -1.09463 -0.90095 0.33269 -1.09463 0.90089 0.33525 -1.60976 -0.84173 
0.33525 -1.60976 0.84166 0.33525 -0.89027 -0.84173 0.33525 -0.89027 0.84166 
0.33794 -1.74598 -0.77078 0.33794 -1.74598 0.77071 0.33794 -0.75404 -0.77078 
0.33794 -0.75404 0.77071 0.3439 -1.45725 -0.89548 0.3439 -1.45725 0.89541 
0.3439 -1.04277 -0.89548 0.3439 -1.04277 0.89541 0.35043 -1.65876 -0.82635 
0.35043 -1.65876 0.82628 0.35043 -0.84127 -0.82635 0.35043 -0.84127 0.82628 
0.35522 -1.25001 -0.92391 0.35522 -1.25001 0.92385 0.35692 -1.50992 -0.88734 
0.35692 -1.50992 0.88727 0.35692 -0.99011 -0.88734 0.35692 -0.99011 0.88727 
0.35723 -1.78837 -0.75187 0.35723 -1.78837 0.75181 0.35723 -0.71166 -0.75187 
0.35723 -0.71166 0.75181 0.36346 -1.3026 -0.92579 0.36346 -1.3026 0.92572 
0.36346 -1.19743 -0.92579 0.36346 -1.19743 0.92572 0.36796 -1.70349 -0.8109 
0.36796 -1.70349 0.81083 0.36796 -0.79654 -0.8109 0.36796 -0.79654 0.81083 
0.3701 -1.56047 -0.87659 0.3701 -1.56047 0.87652 0.3701 -0.93956 -0.87659 
0.3701 -0.93956 0.87652 0.37276 -1.35503 -0.92505 0.37276 -1.35503 0.92498 
0.37276 -1.145 -0.92505 0.37276 -1.145 0.92498 0.38311 -1.40717 -0.92168 
0.38311 -1.40717 0.92161 0.38311 -1.09286 -0.92168 0.38311 -1.09286 0.92161 
0.38437 -1.61042 -0.86324 0.38437 -1.61042 0.86318 0.38437 -0.88961 -0.86324 
0.38437 -0.88961 0.86318 0.38643 -1.74707 -0.79339 0.38643 -1.74707 0.79332 
0.38643 -0.75296 -0.79339 0.38643 -0.75296 0.79332 0.39196 -0.65295 -0.7238 
0.39196 -0.65295 0.72374 0.39445 -1.45886 -0.91569 0.39445 -1.45886 0.91562 
0.39445 -1.04117 -0.91569 0.39445 -1.04117 0.91562 0.39935 -1.65909 -0.8474 
0.39935 -1.65909 0.84734 0.39935 -0.84094 -0.8474 0.39935 -0.84094 0.84734 
0.40101 -1.25001 -0.94158 0.40101 -1.25001 0.94151 0.40678 -1.50996 -0.90711 
0.40678 -1.50996 0.90704 0.40678 -0.99007 -0.90711 0.40678 -0.99007 0.90704 
0.40946 -1.30264 -0.94309 0.40946 -1.30264 0.94303 0.40946 -1.19739 -0.94309 
0.40946 -1.19739 0.94303 0.41714 -1.70364 -0.8315 0.41714 -1.70364 0.83144 
0.41714 -0.79639 -0.8315 0.41714 -0.79639 0.83144 0.41912 -1.35533 -0.94199 
0.41912 -1.35533 0.94193 0.41912 -1.1447 -0.94199 0.41912 -1.1447 0.94193 
0.42004 -1.56032 -0.89595 0.42004 -1.56032 0.89589 0.42004 -0.93971 -0.89595 
0.42004 -0.93971 0.89589 0.42027 -1.80708 -0.76736 0.42027 -1.80708 0.76729 
0.42027 -0.69295 -0.76736 0.42027 -0.69295 0.76729 0.42749 -0.59609 -0.68998 
0.42749 -0.59609 0.68992 0.42967 -1.40746 -0.93823 0.42967 -1.40746 0.93816 
0.42967 -1.09257 -0.93823 0.42967 -1.09257 0.93816 0.4342 -1.6098 -0.88226 
0.4342 -1.6098 0.88219 0.4342 -0.89023 -0.88226 0.4342 -0.89023 0.88219 
0.44196 -1.46028 -0.93181 0.44196 -1.46028 0.93174 0.44196 -1.03975 -0.93181 
0.44196 -1.03975 0.93174 0.44761 -1.25001 -0.95697 0.44761 -1.25001 0.95691 
0.44922 -1.65826 -0.86606 0.44922 -1.65826 0.86599 0.44922 -0.84177 -0.86606 
0.44922 -0.84177 0.86599 0.45046 -1.76452 -0.80791 0.45046 -1.76452 0.80784 
0.45046 -0.7355 -0.80791 0.45046 -0.7355 0.80784 0.45452 -1.5113 -0.92276 
0.45452 -1.5113 0.92269 0.45452 -0.98872 -0.92276 0.45452 -0.98872 0.92269 
0.45583 -0.63596 -0.73717 0.45583 -0.63596 0.73711 0.45653 -1.30276 -0.95818 
0.45653 -1.30276 0.95811 0.45653 -1.19726 -0.95818 0.45653 -1.19726 0.95811 
0.46625 -1.35536 -0.95665 0.46625 -1.35536 0.95658 0.46625 -1.14467 -0.95665 
0.46625 -1.14467 0.95658 0.46815 -1.56179 -0.91109 0.46815 -1.56179 0.91103 
0.46815 -0.93823 -0.91109 0.46815 -0.93823 0.91103 0.47784 -1.4085 -0.95253 
0.47784 -1.4085 0.95247 0.47784 -1.09153 -0.95253 0.47784 -1.09153 0.95247 
0.48183 -1.72019 -0.84464 0.48183 -1.72019 0.84457 0.48183 -0.77983 -0.84464 
0.48183 -0.77983 0.84457 0.48254 -1.61114 -0.89691 0.48254 -1.61114 0.89684 
0.48254 -0.88889 -0.89691 0.48254 -0.88889 0.89684 0.48527 -1.82308 -0.77963 
0.48527 -1.82308 0.77956 0.48527 -0.67694 -0.77963 0.48527 -0.67694 0.77956 
0.49021 -1.46116 -0.94559 0.49021 -1.46116 0.94552 0.49021 -1.03887 -0.94559 
0.49021 -1.03887 0.94552 0.49284 -0.58074 -0.70147 0.49284 -0.58074 0.7014 
0.49492 -1.25001 -0.97007 0.49492 -1.25001 0.97 0.50325 -1.51219 -0.93609 
0.50325 -1.51219 0.93602 0.50325 -0.98783 -0.93609 0.50325 -0.98783 0.93602 
0.50402 -1.3028 -0.97086 0.50402 -1.3028 0.9708 0.50402 -1.19722 -0.97086 
0.50402 -1.19722 0.9708 0.51515 -1.35597 -0.96914 0.51515 -1.35597 0.96907 
0.51515 -1.14406 -0.96914 0.51515 -1.14406 0.96907 0.51581 -1.77961 -0.8187 
0.51581 -1.77961 0.81863 0.51581 -0.72042 -0.8187 0.51581 -0.72042 0.81863 
0.51696 -1.56247 -0.92391 0.51696 -1.56247 0.92385 0.51696 -0.93755 -0.92391 
0.51696 -0.93755 0.92385 0.52003 -1.66617 -0.88284 0.52003 -1.66617 0.88277 
0.52003 -0.83386 -0.88284 0.52003 -0.83386 0.88277 0.521 -1.87827 -0.74719 
0.521 -1.87827 0.74712 0.521 -0.62176 -0.74719 0.521 -0.62176 0.74712 
0.52695 -1.40908 -0.9645 0.52695 -1.40908 0.96443 0.52695 -1.09094 -0.9645 
0.52695 -1.09094 0.96443 0.53123 -0.52933 -0.66177 0.53123 -0.52933 0.66171 
0.53909 -1.46152 -0.95698 0.53909 -1.46152 0.95691 0.53909 -1.03851 -0.95698 
0.53909 -1.03851 0.95691 0.54281 -1.25001 -0.98082 0.54281 -1.25001 0.98075 
0.55097 -1.83618 -0.78837 0.55097 -1.83618 0.7883 0.55097 -0.66385 -0.78837 
0.55097 -0.66385 0.7883 0.55232 -1.51247 -0.94696 0.55232 -1.51247 0.9469 
0.55232 -0.98756 -0.94696 0.55232 -0.98756 0.9469 0.55337 -1.72712 -0.85929 
0.55337 -1.72712 0.85922 0.55337 -0.77291 -0.85929 0.55337 -0.77291 0.85922 
0.55344 -1.30324 -0.98143 0.55344 -1.30324 0.98136 0.55344 -1.19679 -0.98143 
0.55344 -1.19679 0.98136 0.55405 -1.61801 -0.9115 0.55405 -1.61801 0.91144 
0.55405 -0.88202 -0.9115 0.55405 -0.88202 0.91144 0.55878 -0.56832 -0.70941 
0.55878 -0.56832 0.70934 0.56462 -1.3563 -0.97915 0.56462 -1.3563 0.97909 
0.56462 -1.14373 -0.97915 0.56462 -1.14373 0.97909 0.57631 -1.40905 -0.97399 
0.57631 -1.40905 0.97392 0.57631 -1.09097 -0.97399 0.57631 -1.09097 0.97392 
0.58714 -1.88962 -0.75381 0.58714 -1.88962 0.75374 0.58714 -0.61041 -0.75381 
0.58714 -0.61041 0.75374 0.58832 -1.78585 -0.831 0.58832 -1.78585 0.83093 
0.58832 -0.71418 -0.831 0.58832 -0.71418 0.83093 0.58847 -1.46134 -0.96596 
0.58847 -1.46134 0.96589 0.58847 -1.03869 -0.96596 0.58847 -1.03869 0.96589 
0.58933 -1.568 -0.93642 0.58933 -1.568 0.93635 0.58933 -0.93203 -0.93642 
0.58933 -0.93203 0.93635 0.59117 -1.25001 -0.98921 0.59117 -1.25001 0.98914 
0.592 -1.67185 -0.89489 0.592 -1.67185 0.89482 0.592 -0.82818 -0.89489 
0.592 -0.82818 0.89482 0.59616 -0.52012 -0.66874 0.59616 -0.52012 0.66867 
0.60196 -1.30327 -0.98932 0.60196 -1.30327 0.98925 0.60196 -1.19676 -0.98932 
0.60196 -1.19676 0.98925 0.61343 -1.35658 -0.98652 0.61343 -1.35658 0.98645 
0.61343 -1.14345 -0.98652 0.61343 -1.14345 0.98645 0.62407 -1.84109 -0.79858 
0.62407 -1.84109 0.79851 0.62407 -0.65894 -0.79858 0.62407 -0.65894 0.79851 
0.62412 -1.93962 -0.71522 0.62412 -1.93962 0.71515 0.62412 -0.5604 -0.71522 
0.62412 -0.5604 0.71515 0.62523 -1.51718 -0.95708 0.62523 -1.51718 0.95701 
0.62523 -0.98285 -0.95708 0.62523 -0.98285 0.95701 0.62526 -1.4093 -0.98082 
0.62526 -1.4093 0.98075 0.62526 -1.09072 -0.98082 0.62526 -1.09072 0.98075 
0.62652 -1.73183 -0.8692 0.62652 -1.73183 0.86913 0.62652 -0.7682 -0.8692 
0.62652 -0.7682 0.86913 0.62701 -1.62264 -0.92137 0.62701 -1.62264 0.9213 
0.62701 -0.87739 -0.92137 0.62701 -0.87739 0.9213 0.6343 -0.47551 -0.62406 
0.6343 -0.47551 0.62399 0.63988 -1.25001 -0.99522 0.63988 -1.25001 0.99515 
0.65108 -1.30338 -0.99483 0.65108 -1.30338 0.99476 0.65108 -1.19665 -0.99483 
0.65108 -1.19665 0.99476 0.66165 -1.78918 -0.83878 0.66165 -1.78918 0.83871 
0.66165 -0.71085 -0.83878 0.66165 -0.71085 0.83871 0.66171 -1.98594 -0.6728 
0.66171 -1.98594 0.67273 0.66171 -0.51409 -0.6728 0.66171 -0.51409 0.67273 
0.6623 -1.89516 -0.76035 0.6623 -1.89516 0.76028 0.6623 -0.60487 -0.76035 
0.6623 -0.60487 0.76028 0.6625 -1.5718 -0.94384 0.6625 -1.5718 0.94377 
0.6625 -0.92823 -0.94384 0.6625 -0.92823 0.94377 0.66254 -1.35659 -0.99148 
0.66254 -1.35659 0.99141 0.66254 -1.14344 -0.99148 0.66254 -1.14344 0.99141 
0.66297 -1.46314 -0.97418 0.66297 -1.46314 0.97411 0.66297 -1.03689 -0.97418 
0.66297 -1.03689 0.97411 0.66475 -1.67527 -0.90215 0.66475 -1.67527 0.90208 
0.66475 -0.82475 -0.90215 0.66475 -0.82475 0.90208 0.68883 -1.25001 -0.99883 
0.68883 -1.25001 0.99876 0.69966 -1.84483 -0.80299 0.69966 -1.84483 0.80292 
0.69966 -0.6552 -0.80299 0.69966 -0.6552 0.80292 0.69966 -1.73418 -0.87417 
0.69966 -1.73418 0.87411 0.69966 -0.76585 -0.87417 0.69966 -0.76585 0.87411 
0.6997 -1.94336 -0.71962 0.6997 -1.94336 0.71955 0.6997 -0.55666 -0.71962 
0.6997 -0.55666 0.71955 0.6997 -0.47172 -0.62677 0.6997 -0.47172 0.6267 
0.70011 -1.51839 -0.96261 0.70011 -1.51839 0.96254 0.70011 -0.98164 -0.96261 
0.70011 -0.98164 0.96254 0.70011 -1.62496 -0.92631 0.70011 -1.62496 0.92624 
0.70011 -0.87507 -0.92631 0.70011 -0.87507 0.92624 0.70014 -1.41051 -0.98635 
0.70014 -1.41051 0.98628 0.70014 -1.08952 -0.98635 0.70014 -1.08952 0.98628 
0.70014 -1.30342 -0.99789 0.70014 -1.30342 0.99782 0.70014 -1.19661 -0.99789 
0.70014 -1.19661 0.99782 0.7379 -1.98808 -0.67476 0.7379 -1.98808 0.67469 
0.7379 -1.89701 -0.76253 0.7379 -1.89701 0.76246 0.7379 -1.79075 -0.84123 
0.7379 -1.79075 0.84116 0.7379 -1.67642 -0.90457 0.7379 -1.67642 0.9045 
0.7379 -1.57272 -0.94653 0.7379 -1.57272 0.94647 0.7379 -1.46374 -0.97693 
0.7379 -1.46374 0.97686 0.7379 -1.35689 -0.99431 0.7379 -1.35689 0.99424 
0.7379 -1.25001 -1.00003 0.7379 -1.25001 0.99997 0.7379 -1.14314 -0.99431 
0.7379 -1.14314 0.99424 0.7379 -1.03629 -0.97693 0.7379 -1.03629 0.97686 
0.7379 -0.92731 -0.94653 0.7379 -0.92731 0.94647 0.7379 -0.82361 -0.90457 
0.7379 -0.82361 0.9045 0.7379 -0.70928 -0.84123 0.7379 -0.70928 0.84116 
0.7379 -0.60302 -0.76253 0.7379 -0.60302 0.76246 0.7379 -0.51194 -0.67476 
0.7379 -0.51194 0.67469 0.7379 -0.43352 -0.57738 0.7379 -0.43352 0.57732 
0.77566 -1.30342 -0.99789 0.77566 -1.30342 0.99782 0.77566 -1.19661 -0.99789 
0.77566 -1.19661 0.99782 0.77566 -1.41051 -0.98635 0.77566 -1.41051 0.98628 
0.77566 -1.08952 -0.98635 0.77566 -1.08952 0.98628 0.77568 -1.62496 -0.92631 
0.77568 -1.62496 0.92624 0.77568 -0.87507 -0.92631 0.77568 -0.87507 0.92624 
0.77569 -1.51839 -0.96261 0.77569 -1.51839 0.96254 0.77569 -0.98164 -0.96261 
0.77569 -0.98164 0.96254 0.7761 -2.02831 -0.62677 0.7761 -2.02831 0.6267 
0.7761 -0.47172 -0.62677 0.7761 -0.47172 0.6267 0.7761 -1.94336 -0.71962 
0.7761 -1.94336 0.71955 0.7761 -0.55666 -0.71962 0.7761 -0.55666 0.71955 
0.77613 -1.73418 -0.87417 0.77613 -1.73418 0.87411 0.77613 -0.76585 -0.87417 
0.77613 -0.76585 0.87411 0.77613 -1.84483 -0.80299 0.77613 -1.84483 0.80292 
0.77613 -0.6552 -0.80299 0.77613 -0.6552 0.80292 0.78697 -1.25001 -0.99883 
0.78697 -1.25001 0.99876 0.81104 -1.67527 -0.90215 0.81104 -1.67527 0.90208 
0.81104 -0.82475 -0.90215 0.81104 -0.82475 0.90208 0.81282 -1.46314 -0.97418 
0.81282 -1.46314 0.97411 0.81282 -1.03689 -0.97418 0.81282 -1.03689 0.97411 
0.81326 -1.35659 -0.99148 0.81326 -1.35659 0.99141 0.81326 -1.14344 -0.99148 
0.81326 -1.14344 0.99141 0.8133 -1.5718 -0.94384 0.8133 -1.5718 0.94377 
0.8133 -0.92823 -0.94384 0.8133 -0.92823 0.94377 0.81349 -1.89516 -0.76035 
0.81349 -1.89516 0.76028 0.81349 -0.60487 -0.76035 0.81349 -0.60487 0.76028 
0.81409 -1.98594 -0.6728 0.81409 -1.98594 0.67273 0.81409 -0.51409 -0.6728 
0.81409 -0.51409 0.67273 0.81415 -1.78918 -0.83878 0.81415 -1.78918 0.83871 
0.81415 -0.71085 -0.83878 0.81415 -0.71085 0.83871 0.82472 -1.30338 -0.99483 
0.82472 -1.30338 0.99476 0.82472 -1.19665 -0.99483 0.82472 -1.19665 0.99476 
0.83592 -1.25001 -0.99522 0.83592 -1.25001 0.99515 0.84879 -1.62264 -0.92137 
0.84879 -1.62264 0.9213 0.84879 -0.87739 -0.92137 0.84879 -0.87739 0.9213 
0.84928 -1.73183 -0.8692 0.84928 -1.73183 0.86913 0.84928 -0.7682 -0.8692 
0.84928 -0.7682 0.86913 0.85053 -1.4093 -0.98082 0.85053 -1.4093 0.98075 
0.85053 -1.09072 -0.98082 0.85053 -1.09072 0.98075 0.85057 -1.51718 -0.95708 
0.85057 -1.51718 0.95701 0.85057 -0.98285 -0.95708 0.85057 -0.98285 0.95701 
0.85168 -1.93962 -0.71522 0.85168 -1.93962 0.71515 0.85168 -0.5604 -0.71522 
0.85168 -0.5604 0.71515 0.85173 -1.84109 -0.79858 0.85173 -1.84109 0.79851 
0.85173 -0.65894 -0.79858 0.85173 -0.65894 0.79851 0.86237 -1.35658 -0.98652 
0.86237 -1.35658 0.98645 0.86237 -1.14345 -0.98652 0.86237 -1.14345 0.98645 
0.87384 -1.30327 -0.98932 0.87384 -1.30327 0.98925 0.87384 -1.19676 -0.98932 
0.87384 -1.19676 0.98925 0.87964 -1.97991 -0.66874 0.87964 -1.97991 0.66867 
0.87964 -0.52012 -0.66874 0.87964 -0.52012 0.66867 0.8838 -1.67185 -0.89489 
0.8838 -1.67185 0.89482 0.8838 -0.82818 -0.89489 0.8838 -0.82818 0.89482 
0.88463 -1.25001 -0.98921 0.88463 -1.25001 0.98914 0.88647 -1.568 -0.93642 
0.88647 -1.568 0.93635 0.88647 -0.93203 -0.93642 0.88647 -0.93203 0.93635 
0.88733 -1.46134 -0.96596 0.88733 -1.46134 0.96589 0.88733 -1.03869 -0.96596 
0.88733 -1.03869 0.96589 0.88748 -1.78585 -0.831 0.88748 -1.78585 0.83093 
0.88748 -0.71418 -0.831 0.88748 -0.71418 0.83093 0.88865 -1.88962 -0.75381 
0.88865 -1.88962 0.75374 0.88865 -0.61041 -0.75381 0.88865 -0.61041 0.75374 
0.89949 -1.40905 -0.97399 0.89949 -1.40905 0.97392 0.89949 -1.09097 -0.97399 
0.89949 -1.09097 0.97392 0.91118 -1.3563 -0.97915 0.91118 -1.3563 0.97909 
0.91118 -1.14373 -0.97915 0.91118 -1.14373 0.97909 0.91702 -1.93171 -0.70941 
0.91702 -1.93171 0.70934 0.91702 -0.56832 -0.70941 0.91702 -0.56832 0.70934 
0.92174 -1.61801 -0.9115 0.92174 -1.61801 0.91144 0.92174 -0.88202 -0.9115 
0.92174 -0.88202 0.91144 0.92236 -1.30324 -0.98143 0.92236 -1.30324 0.98136 
0.92236 -1.19679 -0.98143 0.92236 -1.19679 0.98136 0.92243 -1.72712 -0.85929 
0.92243 -1.72712 0.85922 0.92243 -0.77291 -0.85929 0.92243 -0.77291 0.85922 
0.92348 -1.51247 -0.94696 0.92348 -1.51247 0.9469 0.92348 -0.98756 -0.94696 
0.92348 -0.98756 0.9469 0.92482 -1.83618 -0.78837 0.92482 -1.83618 0.7883 
0.92482 -0.66385 -0.78837 0.92482 -0.66385 0.7883 0.93299 -1.25001 -0.98082 
0.93299 -1.25001 0.98075 0.93671 -1.46152 -0.95698 0.93671 -1.46152 0.95691 
0.93671 -1.03851 -0.95698 0.93671 -1.03851 0.95691 0.94885 -1.40908 -0.9645 
0.94885 -1.40908 0.96443 0.94885 -1.09094 -0.9645 0.94885 -1.09094 0.96443 
0.9548 -1.87827 -0.74719 0.9548 -1.87827 0.74712 0.9548 -0.62176 -0.74719 
0.9548 -0.62176 0.74712 0.95577 -1.66617 -0.88284 0.95577 -1.66617 0.88277 
0.95577 -0.83386 -0.88284 0.95577 -0.83386 0.88277 0.95884 -1.56247 -0.92391 
0.95884 -1.56247 0.92385 0.95884 -0.93755 -0.92391 0.95884 -0.93755 0.92385 
0.95999 -1.77961 -0.8187 0.95999 -1.77961 0.81863 0.95999 -0.72042 -0.8187 
0.95999 -0.72042 0.81863 0.96065 -1.35597 -0.96914 0.96065 -1.35597 0.96907 
0.96065 -1.14406 -0.96914 0.96065 -1.14406 0.96907 0.97178 -1.3028 -0.97086 
0.97178 -1.3028 0.9708 0.97178 -1.19722 -0.97086 0.97178 -1.19722 0.9708 
0.97255 -1.51219 -0.93609 0.97255 -1.51219 0.93602 0.97255 -0.98783 -0.93609 
0.97255 -0.98783 0.93602 0.98088 -1.25001 -0.97007 0.98088 -1.25001 0.97 
0.98296 -0.58074 -0.70147 0.98296 -0.58074 0.7014 0.98558 -1.46116 -0.94559 
0.98558 -1.46116 0.94552 0.98558 -1.03887 -0.94559 0.98558 -1.03887 0.94552 
0.99053 -1.82308 -0.77963 0.99053 -1.82308 0.77956 0.99053 -0.67694 -0.77963 
0.99053 -0.67694 0.77956 0.99325 -1.61114 -0.89691 0.99325 -1.61114 0.89684 
0.99325 -0.88889 -0.89691 0.99325 -0.88889 0.89684 0.99397 -1.72019 -0.84464 
0.99397 -1.72019 0.84457 0.99397 -0.77983 -0.84464 0.99397 -0.77983 0.84457 
0.99795 -1.4085 -0.95253 0.99795 -1.4085 0.95247 0.99795 -1.09153 -0.95253 
0.99795 -1.09153 0.95247 1.00764 -1.56179 -0.91109 1.00764 -1.56179 0.91103 
1.00764 -0.93823 -0.91109 1.00764 -0.93823 0.91103 1.00955 -1.35536 -0.95665 
1.00955 -1.35536 0.95658 1.00955 -1.14467 -0.95665 1.00955 -1.14467 0.95658 
1.01927 -1.30276 -0.95818 1.01927 -1.30276 0.95811 1.01927 -1.19726 -0.95818 
1.01927 -1.19726 0.95811 1.01996 -1.86407 -0.73717 1.01996 -1.86407 0.73711 
1.01996 -0.63596 -0.73717 1.01996 -0.63596 0.73711 1.02128 -1.5113 -0.92276 
1.02128 -1.5113 0.92269 1.02128 -0.98872 -0.92276 1.02128 -0.98872 0.92269 
1.02534 -1.76452 -0.80791 1.02534 -1.76452 0.80784 1.02534 -0.7355 -0.80791 
1.02534 -0.7355 0.80784 1.02657 -1.65826 -0.86606 1.02657 -1.65826 0.86599 
1.02657 -0.84177 -0.86606 1.02657 -0.84177 0.86599 1.02818 -1.25001 -0.95697 
1.02818 -1.25001 0.95691 1.03384 -1.46028 -0.93181 1.03384 -1.46028 0.93174 
1.03384 -1.03975 -0.93181 1.03384 -1.03975 0.93174 1.0416 -1.6098 -0.88226 
1.0416 -1.6098 0.88219 1.0416 -0.89023 -0.88226 1.0416 -0.89023 0.88219 
1.04612 -1.40746 -0.93823 1.04612 -1.40746 0.93816 1.04612 -1.09257 -0.93823 
1.04612 -1.09257 0.93816 1.05553 -1.80708 -0.76736 1.05553 -1.80708 0.76729 
1.05553 -0.69295 -0.76736 1.05553 -0.69295 0.76729 1.05576 -1.56032 -0.89595 
1.05576 -1.56032 0.89589 1.05576 -0.93971 -0.89595 1.05576 -0.93971 0.89589 
1.05668 -1.35533 -0.94199 1.05668 -1.35533 0.94193 1.05668 -1.1447 -0.94199 
1.05668 -1.1447 0.94193 1.05866 -1.70364 -0.8315 1.05866 -1.70364 0.83144 
1.05866 -0.79639 -0.8315 1.05866 -0.79639 0.83144 1.06633 -1.30264 -0.94309 
1.06633 -1.30264 0.94303 1.06633 -1.19739 -0.94309 1.06633 -1.19739 0.94303 
1.06902 -1.50996 -0.90711 1.06902 -1.50996 0.90704 1.06902 -0.99007 -0.90711 
1.06902 -0.99007 0.90704 1.07479 -1.25001 -0.94158 1.07479 -1.25001 0.94151 
1.07645 -1.65909 -0.8474 1.07645 -1.65909 0.84734 1.07645 -0.84094 -0.8474 
1.07645 -0.84094 0.84734 1.08134 -1.45886 -0.91569 1.08134 -1.45886 0.91562 
1.08134 -1.04117 -0.91569 1.08134 -1.04117 0.91562 1.08384 -1.84707 -0.7238 
1.08384 -1.84707 0.72374 1.08384 -0.65295 -0.7238 1.08384 -0.65295 0.72374 
1.08937 -1.74707 -0.79339 1.08937 -1.74707 0.79332 1.08937 -0.75296 -0.79339 
1.08937 -0.75296 0.79332 1.09142 -1.61042 -0.86324 1.09142 -1.61042 0.86318 
1.09142 -0.88961 -0.86324 1.09142 -0.88961 0.86318 1.09269 -1.40717 -0.92168 
1.09269 -1.40717 0.92161 1.09269 -1.09286 -0.92168 1.09269 -1.09286 0.92161 
1.10303 -1.35503 -0.92505 1.10303 -1.35503 0.92498 1.10303 -1.145 -0.92505 
1.10303 -1.145 0.92498 1.10569 -1.56047 -0.87659 1.10569 -1.56047 0.87652 
1.10569 -0.93956 -0.87659 1.10569 -0.93956 0.87652 1.10784 -1.70349 -0.8109 
1.10784 -1.70349 0.81083 1.10784 -0.79654 -0.8109 1.10784 -0.79654 0.81083 
1.11234 -1.3026 -0.92579 1.11234 -1.3026 0.92572 1.11234 -1.19743 -0.92579 
1.11234 -1.19743 0.92572 1.11857 -1.78837 -0.75187 1.11857 -1.78837 0.75181 
1.11857 -0.71166 -0.75187 1.11857 -0.71166 0.75181 1.11888 -1.50992 -0.88734 
1.11888 -1.50992 0.88727 1.11888 -0.99011 -0.88734 1.11888 -0.99011 0.88727 
1.12058 -1.25001 -0.92391 1.12058 -1.25001 0.92385 1.12537 -1.65876 -0.82635 
1.12537 -1.65876 0.82628 1.12537 -0.84127 -0.82635 1.12537 -0.84127 0.82628 
1.1319 -1.45725 -0.89548 1.1319 -1.45725 0.89541 1.1319 -1.04277 -0.89548 
1.1319 -1.04277 0.89541 1.13786 -1.74598 -0.77078 1.13786 -1.74598 0.77071 
1.13786 -0.75404 -0.77078 1.13786 -0.75404 0.77071 1.14055 -1.60976 -0.84173 
1.14055 -1.60976 0.84166 1.14055 -0.89027 -0.84173 1.14055 -0.89027 0.84166 
1.14311 -1.4054 -0.90095 1.14311 -1.4054 0.90089 1.14311 -1.09463 -0.90095 
1.14311 -1.09463 0.90089 1.14615 -0.67266 -0.70714 1.14615 -0.67266 0.70707 
1.15345 -1.35284 -0.90377 1.15345 -1.35284 0.9037 1.15345 -1.14719 -0.90377 
1.15345 -1.14719 0.9037 1.15457 -1.55973 -0.85471 1.15457 -1.55973 0.85464 
1.15457 -0.9403 -0.85471 1.15457 -0.9403 0.85464 1.15619 -1.7021 -0.78785 
1.15619 -1.7021 0.78778 1.15619 -0.79793 -0.78785 1.15619 -0.79793 0.78778 
1.1626 -1.30029 -0.90397 1.1626 -1.30029 0.9039 1.1626 -1.19974 -0.90397 
1.1626 -1.19974 0.9039 1.16545 -1.25001 -0.90402 1.16545 -1.25001 0.90396 
1.16622 -1.7861 -0.72746 1.16622 -1.7861 0.7274 1.16622 -0.71393 -0.72746 
1.16622 -0.71393 0.7274 1.16857 -1.50777 -0.86495 1.16857 -1.50777 0.86489 
1.16857 -0.99226 -0.86495 1.16857 -0.99226 0.86489 1.17319 -1.65727 -0.80294 
1.17319 -1.65727 0.80287 1.17319 -0.84275 -0.80294 1.17319 -0.84275 0.80287 
1.18128 -1.45503 -0.87261 1.18128 -1.45503 0.87254 1.18128 -1.045 -0.87261 
1.18128 -1.045 0.87254 1.18521 -1.74348 -0.74596 1.18521 -1.74348 0.74589 
1.18521 -0.75655 -0.74596 1.18521 -0.75655 0.74589 1.18826 -1.60804 -0.81795 
1.18826 -1.60804 0.81789 1.18826 -0.89199 -0.81795 1.18826 -0.89199 0.81789 
1.1926 -1.4029 -0.87746 1.1926 -1.4029 0.87739 1.1926 -1.09713 -0.87746 
1.1926 -1.09713 0.87739 1.20262 -1.35033 -0.87979 1.20262 -1.35033 0.87972 
1.20262 -1.1497 -0.87979 1.20262 -1.1497 0.87972 1.20308 -1.69962 -0.76257 
1.20308 -1.69962 0.7625 1.20308 -0.80041 -0.76257 1.20308 -0.80041 0.7625 
1.20344 -1.55707 -0.83009 1.20344 -1.55707 0.83002 1.20344 -0.94295 -0.83009 
1.20344 -0.94295 0.83002 1.20655 -1.30024 -0.88199 1.20655 -1.30024 0.88192 
1.20655 -1.19979 -0.88199 1.20655 -1.19979 0.88192 1.2093 -1.25001 -0.88196 
1.2093 -1.25001 0.88189 1.21313 -0.7172 -0.70022 1.21313 -0.7172 0.70015 
1.21726 -1.50488 -0.83983 1.21726 -1.50488 0.83976 1.21726 -0.99514 -0.83983 
1.21726 -0.99514 0.83976 1.21977 -1.65463 -0.77726 1.21977 -1.65463 0.77719 
1.21977 -0.8454 -0.77726 1.21977 -0.8454 0.77719 1.22935 -1.4522 -0.84715 
1.22935 -1.4522 0.84708 1.22935 -1.04783 -0.84715 1.22935 -1.04783 0.84708 
1.23211 -1.73965 -0.71838 1.23211 -1.73965 0.71831 1.23211 -0.76038 -0.71838 
1.23211 -0.76038 0.71831 1.23608 -1.60459 -0.79129 1.23608 -1.60459 0.79123 
1.23608 -0.89544 -0.79129 1.23608 -0.89544 0.79123 1.24047 -1.3999 -0.85148 
1.24047 -1.3999 0.85141 1.24047 -1.10012 -0.85148 1.24047 -1.10012 0.85141 
1.24566 -1.35023 -0.85568 1.24566 -1.35023 0.85561 1.24566 -1.14979 -0.85568 
1.24566 -1.14979 0.85561 1.24959 -1.30007 -0.85775 1.24959 -1.30007 0.85768 
1.24959 -1.19996 -0.85775 1.24959 -1.19996 0.85768 1.24978 -1.69547 -0.73457 
1.24978 -1.69547 0.7345 1.24978 -0.80456 -0.73457 1.24978 -0.80456 0.7345 
1.25091 -1.5535 -0.80298 1.25091 -1.5535 0.80291 1.25091 -0.94653 -0.80298 
1.25091 -0.94653 0.80291 1.252 -1.25001 -0.85776 1.252 -1.25001 0.85769 
1.2589 -0.72226 -0.67088 1.2589 -0.72226 0.67081 1.26421 -1.50151 -0.81228 
1.26421 -1.50151 0.81221 1.26421 -0.99852 -0.81228 1.26421 -0.99852 0.81221 
1.26499 -1.65084 -0.74938 1.26499 -1.65084 0.74931 1.26499 -0.84919 -0.74938 
1.26499 -0.84919 0.74931 1.27596 -1.44877 -0.81917 1.27596 -1.44877 0.81911 
1.27596 -1.05126 -0.81917 1.27596 -1.05126 0.81911 1.27754 -0.76567 -0.68866 
1.27754 -0.76567 0.68859 1.28109 -1.60053 -0.76297 1.28109 -1.60053 0.76291 
1.28109 -0.8995 -0.76297 1.28109 -0.8995 0.76291 1.28239 -1.39952 -0.82537 
1.28239 -1.39952 0.8253 1.28239 -1.10051 -0.82537 1.28239 -1.10051 0.8253 
1.28746 -1.34989 -0.82949 1.28746 -1.34989 0.82943 1.28746 -1.15014 -0.82949 
1.28746 -1.15014 0.82943 1.29116 -1.30002 -0.83154 1.29116 -1.30002 0.83147 
1.29116 -1.20001 -0.83154 1.29116 -1.20001 0.83147 1.29347 -1.25001 -0.8315 
1.29347 -1.25001 0.83144 1.2938 -1.69067 -0.70487 1.2938 -1.69067 0.7048 
1.2938 -0.80936 -0.70487 1.2938 -0.80936 0.7048 1.29585 -1.54892 -0.7742 
1.29585 -1.54892 0.77414 1.29585 -0.95111 -0.7742 1.29585 -0.95111 0.77414 
1.30871 -1.64591 -0.71937 1.30871 -1.64591 0.7193 1.30871 -0.85412 -0.71937 
1.30871 -0.85412 0.7193 1.30892 -1.49671 -0.78303 1.30892 -1.49671 0.78296 
1.30892 -1.00332 -0.78303 1.30892 -1.00332 0.78296 1.3171 -1.4486 -0.79066 
1.3171 -1.4486 0.7906 1.3171 -1.05143 -0.79066 1.3171 -1.05143 0.7906 
1.32036 -0.77146 -0.65709 1.32036 -0.77146 0.65702 1.32353 -1.39927 -0.79675 
1.32353 -1.39927 0.79668 1.32353 -1.10076 -0.79675 1.32353 -1.10076 0.79668 
1.32484 -1.59521 -0.73239 1.32484 -1.59521 0.73232 1.32484 -0.90481 -0.73239 
1.32484 -0.90481 0.73232 1.32872 -1.34932 -0.8007 1.32872 -1.34932 0.80064 
1.32872 -1.15071 -0.8007 1.32872 -1.15071 0.80064 1.33239 -1.29938 -0.80262 
1.33239 -1.29938 0.80255 1.33239 -1.20065 -0.80262 1.33239 -1.20065 0.80255 
1.3336 -1.25001 -0.80324 1.3336 -1.25001 0.80317 1.33643 -1.68462 -0.67299 
1.33643 -1.68462 0.67293 1.33643 -0.81541 -0.67299 1.33643 -0.81541 0.67293 
1.3392 -1.54348 -0.74321 1.3392 -1.54348 0.74314 1.3392 -0.95654 -0.74321 
1.3392 -0.95654 0.74314 1.34874 -1.49601 -0.75261 1.34874 -1.49601 0.75254 
1.34874 -1.00402 -0.75261 1.34874 -1.00402 0.75254 1.35082 -1.63986 -0.68732 
1.35082 -1.63986 0.68725 1.35082 -0.86017 -0.68732 1.35082 -0.86017 0.68725 
1.35679 -1.44793 -0.76017 1.35679 -1.44793 0.7601 1.35679 -1.0521 -0.76017 
1.35679 -1.0521 0.7601 1.36151 -0.77862 -0.62365 1.36151 -0.77862 0.62358 
1.36342 -1.3984 -0.766 1.36342 -1.3984 0.76593 1.36342 -1.10163 -0.766 
1.36342 -1.10163 0.76593 1.36667 -1.58889 -0.6999 1.36667 -1.58889 0.69984 
1.36667 -0.91114 -0.6999 1.36667 -0.91114 0.69984 1.36847 -1.3485 -0.76989 
1.36847 -1.3485 0.76982 1.36847 -1.15153 -0.76989 1.36847 -1.15153 0.76982 
1.37115 -1.29932 -0.77241 1.37115 -1.29932 0.77234 1.37115 -1.20071 -0.77241 
1.37115 -1.20071 0.77234 1.37229 -1.25001 -0.77304 1.37229 -1.25001 0.77298 
1.37712 -0.82246 -0.63925 1.37712 -0.82246 0.63918 1.37769 -1.54226 -0.71085 
1.37769 -1.54226 0.71078 1.37769 -0.95777 -0.71085 1.37769 -0.95777 0.71078 
1.3872 -1.49469 -0.72013 1.3872 -1.49469 0.72006 1.3872 -1.00534 -0.72013 
1.3872 -1.00534 0.72006 1.39118 -1.6327 -0.65332 1.39118 -1.6327 0.65325 
1.39118 -0.86733 -0.65332 1.39118 -0.86733 0.65325 1.39493 -1.44676 -0.72777 
1.39493 -1.44676 0.72771 1.39493 -1.05326 -0.72777 1.39493 -1.05326 0.72771 
1.40153 -1.39715 -0.73348 1.40153 -1.39715 0.73341 1.40153 -1.10287 -0.73348 
1.40153 -1.10287 0.73341 1.40367 -1.5869 -0.66581 1.40367 -1.5869 0.66574 
1.40367 -0.91312 -0.66581 1.40367 -0.91312 0.66574 1.40585 -1.34839 -0.73771 
1.40585 -1.34839 0.73764 1.40585 -1.15164 -0.73771 1.40585 -1.15164 0.73764 
1.40856 -1.29914 -0.74017 1.40856 -1.29914 0.7401 1.40856 -1.20089 -0.74017 
1.40856 -1.20089 0.7401 1.40946 -1.25001 -0.74099 1.40946 -1.25001 0.74092 
1.41086 -0.81541 -0.59857 1.41086 -0.81541 0.5985 1.41456 -1.5403 -0.67669 
1.41456 -1.5403 0.67663 1.41456 -0.95973 -0.67669 1.41456 -0.95973 0.67663 
1.42381 -1.49299 -0.68595 1.42381 -1.49299 0.68588 1.42381 -1.00703 -0.68595 
1.42381 -1.00703 0.68588 1.42518 -1.63986 -0.61295 1.42518 -1.63986 0.61288 
1.42518 -0.86017 -0.61295 1.42518 -0.86017 0.61288 1.43142 -1.4451 -0.69355 
1.43142 -1.4451 0.69349 1.43142 -1.05492 -0.69355 1.43142 -1.05492 0.69349 
1.43735 -1.39674 -0.69949 1.43735 -1.39674 0.69942 1.43735 -1.10328 -0.69949 
1.43735 -1.10328 0.69942 1.43777 -1.58889 -0.6288 1.43777 -1.58889 0.62873 
1.43777 -0.91114 -0.6288 1.43777 -0.91114 0.62873 1.4416 -1.34803 -0.70374 
1.4416 -1.34803 0.70367 1.4416 -1.152 -0.70374 1.4416 -1.152 0.70367 
1.44415 -1.29908 -0.70629 1.44415 -1.29908 0.70622 1.44415 -1.20095 -0.70629 
1.44415 -1.20095 0.70622 1.44501 -1.25001 -0.70714 1.44501 -1.25001 0.70707 
1.44872 -1.54226 -0.63982 1.44872 -1.54226 0.63976 -1.44875 -1.54224 -0.63975 
-1.44875 -1.54224 0.63983 -1.44504 -1.24999 -0.70707 -1.44504 -1.24999 0.70714 
-1.44419 -1.29906 -0.70622 -1.44419 -1.29906 0.70629 -1.44419 -1.20092 -0.70622 
-1.44419 -1.20092 0.70629 -1.44164 -1.34801 -0.70366 -1.44164 -1.34801 0.70374 
-1.44164 -1.15197 -0.70366 -1.44164 -1.15197 0.70374 -1.43781 -1.58886 -0.62873 
-1.43781 -1.58886 0.62881 -1.43781 -0.91112 -0.62873 -1.43781 -0.91112 0.62881 
-1.43739 -1.39672 -0.69942 -1.43739 -1.39672 0.69949 -1.43739 -1.10326 -0.69942 
-1.43739 -1.10326 0.69949 -1.43146 -1.44508 -0.69348 -1.43146 -1.44508 0.69356 
-1.43146 -1.0549 -0.69348 -1.43146 -1.0549 0.69356 -1.42522 -1.63983 -0.61288 
-1.42522 -1.63983 0.61296 -1.42522 -0.86015 -0.61288 -1.42522 -0.86015 0.61296 
-1.42385 -1.49297 -0.68588 -1.42385 -1.49297 0.68595 -1.42385 -1.00701 -0.68588 
-1.42385 -1.00701 0.68595 -1.4146 -1.54027 -0.67662 -1.4146 -1.54027 0.6767 
-1.4146 -0.9597 -0.67662 -1.4146 -0.9597 0.6767 -1.4109 -0.81538 -0.5985 
-1.4109 -0.81538 0.59857 -1.4095 -1.24999 -0.74091 -1.4095 -1.24999 0.74099 
-1.4086 -1.29911 -0.7401 -1.4086 -1.29911 0.74017 -1.4086 -1.20086 -0.7401 
-1.4086 -1.20086 0.74017 -1.40589 -1.34836 -0.73764 -1.40589 -1.34836 0.73771 
-1.40589 -1.15162 -0.73764 -1.40589 -1.15162 0.73771 -1.40371 -1.58688 -0.66573 
-1.40371 -1.58688 0.66581 -1.40371 -0.9131 -0.66573 -1.40371 -0.9131 0.66581 
-1.40157 -1.39713 -0.7334 -1.40157 -1.39713 0.73348 -1.40157 -1.10285 -0.7334 
-1.40157 -1.10285 0.73348 -1.39496 -1.44674 -0.7277 -1.39496 -1.44674 0.72778 
-1.39496 -1.05324 -0.7277 -1.39496 -1.05324 0.72778 -1.39122 -1.63267 -0.65324 
-1.39122 -1.63267 0.65332 -1.39122 -0.8673 -0.65324 -1.39122 -0.8673 0.65332 
-1.38724 -1.49466 -0.72006 -1.38724 -1.49466 0.72013 -1.38724 -1.00531 -0.72006 
-1.38724 -1.00531 0.72013 -1.37773 -1.54224 -0.71078 -1.37773 -1.54224 0.71085 
-1.37773 -0.95774 -0.71078 -1.37773 -0.95774 0.71085 -1.37715 -0.82243 -0.63918 
-1.37715 -0.82243 0.63925 -1.37233 -1.24999 -0.77297 -1.37233 -1.24999 0.77305 
-1.37119 -1.29929 -0.77233 -1.37119 -1.29929 0.77241 -1.37119 -1.20068 -0.77233 
-1.37119 -1.20068 0.77241 -1.36851 -1.34847 -0.76982 -1.36851 -1.34847 0.76989 
-1.36851 -1.1515 -0.76982 -1.36851 -1.1515 0.76989 -1.3667 -1.58886 -0.69983 
-1.3667 -1.58886 0.69991 -1.3667 -0.91112 -0.69983 -1.3667 -0.91112 0.69991 
-1.36346 -1.39838 -0.76593 -1.36346 -1.39838 0.766 -1.36346 -1.1016 -0.76593 
-1.36346 -1.1016 0.766 -1.36155 -0.77859 -0.62357 -1.36155 -0.77859 0.62365 
-1.35682 -1.4479 -0.7601 -1.35682 -1.4479 0.76018 -1.35682 -1.05207 -0.7601 
-1.35682 -1.05207 0.76018 -1.35085 -1.63983 -0.68724 -1.35085 -1.63983 0.68732 
-1.35085 -0.86015 -0.68724 -1.35085 -0.86015 0.68732 -1.34878 -1.49598 -0.75253 
-1.34878 -1.49598 0.75261 -1.34878 -1.004 -0.75253 -1.34878 -1.004 0.75261 
-1.33924 -1.54346 -0.74314 -1.33924 -1.54346 0.74321 -1.33924 -0.95652 -0.74314 
-1.33924 -0.95652 0.74321 -1.33647 -1.68459 -0.67292 -1.33647 -1.68459 0.673 
-1.33647 -0.81538 -0.67292 -1.33647 -0.81538 0.673 -1.33364 -1.24999 -0.80317 
-1.33364 -1.24999 0.80325 -1.33243 -1.29935 -0.80255 -1.33243 -1.29935 0.80262 
-1.33243 -1.20063 -0.80255 -1.33243 -1.20063 0.80262 -1.32875 -1.3493 -0.80063 
-1.32875 -1.3493 0.80071 -1.32875 -1.15068 -0.80063 -1.32875 -1.15068 0.80071 
-1.32488 -1.59519 -0.73231 -1.32488 -1.59519 0.73239 -1.32488 -0.90479 -0.73231 
-1.32488 -0.90479 0.73239 -1.32357 -1.39924 -0.79668 -1.32357 -1.39924 0.79675 
-1.32357 -1.10073 -0.79668 -1.32357 -1.10073 0.79675 -1.3204 -0.77143 -0.65702 
-1.3204 -0.77143 0.6571 -1.31713 -1.44857 -0.79059 -1.31713 -1.44857 0.79067 
-1.31713 -1.0514 -0.79059 -1.31713 -1.0514 0.79067 -1.30896 -1.49668 -0.78296 
-1.30896 -1.49668 0.78303 -1.30896 -1.0033 -0.78296 -1.30896 -1.0033 0.78303 
-1.30875 -1.64588 -0.71929 -1.30875 -1.64588 0.71937 -1.30875 -0.85409 -0.71929 
-1.30875 -0.85409 0.71937 -1.29589 -1.54889 -0.77413 -1.29589 -1.54889 0.77421 
-1.29589 -0.95108 -0.77413 -1.29589 -0.95108 0.77421 -1.29384 -1.69064 -0.7048 
-1.29384 -1.69064 0.70487 -1.29384 -0.80933 -0.7048 -1.29384 -0.80933 0.70487 
-1.29351 -1.24999 -0.83143 -1.29351 -1.24999 0.83151 -1.2912 -1.29999 -0.83147 
-1.2912 -1.29999 0.83154 -1.2912 -1.19999 -0.83147 -1.2912 -1.19999 0.83154 
-1.2875 -1.34987 -0.82942 -1.2875 -1.34987 0.8295 -1.2875 -1.15011 -0.82942 
-1.2875 -1.15011 0.8295 -1.28243 -1.39949 -0.8253 -1.28243 -1.39949 0.82537 
-1.28243 -1.10048 -0.8253 -1.28243 -1.10048 0.82537 -1.28113 -1.60051 -0.7629 
-1.28113 -1.60051 0.76298 -1.28113 -0.89947 -0.7629 -1.28113 -0.89947 0.76298 
-1.27758 -0.76565 -0.68859 -1.27758 -0.76565 0.68866 -1.27599 -1.44874 -0.8191 
-1.27599 -1.44874 0.81918 -1.27599 -1.05123 -0.8191 -1.27599 -1.05123 0.81918 
-1.26503 -1.65081 -0.74931 -1.26503 -1.65081 0.74938 -1.26503 -0.84917 -0.74931 
-1.26503 -0.84917 0.74938 -1.26425 -1.50148 -0.81221 -1.26425 -1.50148 0.81229 
-1.26425 -0.99849 -0.81221 -1.26425 -0.99849 0.81229 -1.25894 -0.72224 -0.67081 
-1.25894 -0.72224 0.67088 -1.25204 -1.24999 -0.85769 -1.25204 -1.24999 0.85777 
-1.25094 -1.55347 -0.80291 -1.25094 -1.55347 0.80298 -1.25094 -0.9465 -0.80291 
-1.25094 -0.9465 0.80298 -1.24982 -1.69544 -0.7345 -1.24982 -1.69544 0.73458 
-1.24982 -0.80453 -0.7345 -1.24982 -0.80453 0.73458 -1.24962 -1.30005 -0.85767 
-1.24962 -1.30005 0.85775 -1.24962 -1.19993 -0.85767 -1.24962 -1.19993 0.85775 
-1.2457 -1.35021 -0.85561 -1.2457 -1.35021 0.85569 -1.2457 -1.14977 -0.85561 
-1.2457 -1.14977 0.85569 -1.24051 -1.39988 -0.85141 -1.24051 -1.39988 0.85148 
-1.24051 -1.1001 -0.85141 -1.24051 -1.1001 0.85148 -1.23612 -1.60456 -0.79122 
-1.23612 -1.60456 0.7913 -1.23612 -0.89541 -0.79122 -1.23612 -0.89541 0.7913 
-1.23215 -1.73962 -0.7183 -1.23215 -1.73962 0.71838 -1.23215 -0.76036 -0.7183 
-1.23215 -0.76036 0.71838 -1.22938 -1.45217 -0.84708 -1.22938 -1.45217 0.84715 
-1.22938 -1.0478 -0.84708 -1.22938 -1.0478 0.84715 -1.21981 -1.6546 -0.77719 
-1.21981 -1.6546 0.77727 -1.21981 -0.84537 -0.77719 -1.21981 -0.84537 0.77727 
-1.21729 -1.50486 -0.83976 -1.21729 -1.50486 0.83983 -1.21729 -0.99512 -0.83976 
-1.21729 -0.99512 0.83983 -1.21317 -0.71717 -0.70015 -1.21317 -0.71717 0.70023 
-1.20933 -1.24999 -0.88188 -1.20933 -1.24999 0.88196 -1.20659 -1.30021 -0.88192 
-1.20659 -1.30021 0.88199 -1.20659 -1.19977 -0.88192 -1.20659 -1.19977 0.88199 
-1.20347 -1.55705 -0.83002 -1.20347 -1.55705 0.83009 -1.20347 -0.94293 -0.83002 
-1.20347 -0.94293 0.83009 -1.20312 -1.6996 -0.7625 -1.20312 -1.6996 0.76257 
-1.20312 -0.80038 -0.7625 -1.20312 -0.80038 0.76257 -1.20266 -1.35031 -0.87972 
-1.20266 -1.35031 0.87979 -1.20266 -1.14967 -0.87972 -1.20266 -1.14967 0.87979 
-1.19264 -1.40288 -0.87738 -1.19264 -1.40288 0.87746 -1.19264 -1.0971 -0.87738 
-1.19264 -1.0971 0.87746 -1.1883 -1.60801 -0.81788 -1.1883 -1.60801 0.81796 
-1.1883 -0.89196 -0.81788 -1.1883 -0.89196 0.81796 -1.18525 -1.74346 -0.74588 
-1.18525 -1.74346 0.74596 -1.18525 -0.75652 -0.74588 -1.18525 -0.75652 0.74596 
-1.18132 -1.45501 -0.87253 -1.18132 -1.45501 0.87261 -1.18132 -1.04497 -0.87253 
-1.18132 -1.04497 0.87261 -1.17323 -1.65725 -0.80287 -1.17323 -1.65725 0.80295 
-1.17323 -0.84273 -0.80287 -1.17323 -0.84273 0.80295 -1.16861 -1.50774 -0.86488 
-1.16861 -1.50774 0.86496 -1.16861 -0.99224 -0.86488 -1.16861 -0.99224 0.86496 
-1.16626 -1.78607 -0.72739 -1.16626 -1.78607 0.72747 -1.16626 -0.7139 -0.72739 
-1.16626 -0.7139 0.72747 -1.16549 -1.24999 -0.90395 -1.16549 -1.24999 0.90403 
-1.16264 -1.30027 -0.9039 -1.16264 -1.30027 0.90397 -1.16264 -1.19971 -0.9039 
-1.16264 -1.19971 0.90397 -1.15623 -1.70207 -0.78778 -1.15623 -1.70207 0.78785 
-1.15623 -0.79791 -0.78778 -1.15623 -0.79791 0.78785 -1.15461 -1.5597 -0.85463 
-1.15461 -1.5597 0.85471 -1.15461 -0.94028 -0.85463 -1.15461 -0.94028 0.85471 
-1.15349 -1.35281 -0.9037 -1.15349 -1.35281 0.90378 -1.15349 -1.14717 -0.9037 
-1.15349 -1.14717 0.90378 -1.14619 -0.67264 -0.70707 -1.14619 -0.67264 0.70714 
-1.14315 -1.40537 -0.90088 -1.14315 -1.40537 0.90096 -1.14315 -1.0946 -0.90088 
-1.14315 -1.0946 0.90096 -1.14059 -1.60973 -0.84166 -1.14059 -1.60973 0.84174 
-1.14059 -0.89024 -0.84166 -1.14059 -0.89024 0.84174 -1.1379 -1.74596 -0.7707 
-1.1379 -1.74596 0.77078 -1.1379 -0.75402 -0.7707 -1.1379 -0.75402 0.77078 
-1.13193 -1.45723 -0.89541 -1.13193 -1.45723 0.89548 -1.13193 -1.04275 -0.89541 
-1.13193 -1.04275 0.89548 -1.12541 -1.65874 -0.82627 -1.12541 -1.65874 0.82635 
-1.12541 -0.84124 -0.82627 -1.12541 -0.84124 0.82635 -1.12062 -1.24999 -0.92384 
-1.12062 -1.24999 0.92392 -1.11891 -1.50989 -0.88726 -1.11891 -1.50989 0.88734 
-1.11891 -0.99008 -0.88726 -1.11891 -0.99008 0.88734 -1.11861 -1.78834 -0.7518 
-1.11861 -1.78834 0.75188 -1.11861 -0.71163 -0.7518 -1.11861 -0.71163 0.75188 
-1.11238 -1.30257 -0.92572 -1.11238 -1.30257 0.9258 -1.11238 -1.1974 -0.92572 
-1.11238 -1.1974 0.9258 -1.10788 -1.70347 -0.81083 -1.10788 -1.70347 0.8109 
-1.10788 -0.79651 -0.81083 -1.10788 -0.79651 0.8109 -1.10573 -1.56044 -0.87651 
-1.10573 -1.56044 0.87659 -1.10573 -0.93953 -0.87651 -1.10573 -0.93953 0.87659 
-1.10307 -1.35501 -0.92497 -1.10307 -1.35501 0.92505 -1.10307 -1.14497 -0.92497 
-1.10307 -1.14497 0.92505 -1.09273 -1.40714 -0.9216 -1.09273 -1.40714 0.92168 
-1.09273 -1.09283 -0.9216 -1.09273 -1.09283 0.92168 -1.09146 -1.61039 -0.86317 
-1.09146 -1.61039 0.86325 -1.09146 -0.88959 -0.86317 -1.09146 -0.88959 0.86325 
-1.08941 -1.74704 -0.79332 -1.08941 -1.74704 0.79339 -1.08941 -0.75294 -0.79332 
-1.08941 -0.75294 0.79339 -1.08388 -1.84705 -0.72373 -1.08388 -1.84705 0.72381 
-1.08388 -0.65293 -0.72373 -1.08388 -0.65293 0.72381 -1.08138 -1.45883 -0.91562 
-1.08138 -1.45883 0.9157 -1.08138 -1.04114 -0.91562 -1.08138 -1.04114 0.9157 
-1.07649 -1.65907 -0.84733 -1.07649 -1.65907 0.84741 -1.07649 -0.84091 -0.84733 
-1.07649 -0.84091 0.84741 -1.07483 -1.24999 -0.94151 -1.07483 -1.24999 0.94158 
-1.06906 -1.50993 -0.90704 -1.06906 -1.50993 0.90711 -1.06906 -0.99004 -0.90704 
-1.06906 -0.99004 0.90711 -1.06637 -1.30261 -0.94302 -1.06637 -1.30261 0.9431 
-1.06637 -1.19736 -0.94302 -1.06637 -1.19736 0.9431 -1.0587 -1.70361 -0.83143 
-1.0587 -1.70361 0.83151 -1.0587 -0.79637 -0.83143 -1.0587 -0.79637 0.83151 
-1.05672 -1.3553 -0.94192 -1.05672 -1.3553 0.942 -1.05672 -1.14468 -0.94192 
-1.05672 -1.14468 0.942 -1.0558 -1.56029 -0.89588 -1.0558 -1.56029 0.89596 
-1.0558 -0.93968 -0.89588 -1.0558 -0.93968 0.89596 -1.05557 -1.80705 -0.76729 
-1.05557 -1.80705 0.76737 -1.05557 -0.69292 -0.76729 -1.05557 -0.69292 0.76737 
-1.04616 -1.40743 -0.93816 -1.04616 -1.40743 0.93823 -1.04616 -1.09255 -0.93816 
-1.04616 -1.09255 0.93823 -1.04164 -1.60978 -0.88219 -1.04164 -1.60978 0.88226 
-1.04164 -0.8902 -0.88219 -1.04164 -0.8902 0.88226 -1.03387 -1.46025 -0.93174 
-1.03387 -1.46025 0.93182 -1.03387 -1.03973 -0.93174 -1.03387 -1.03973 0.93182 
-1.02822 -1.24999 -0.9569 -1.02822 -1.24999 0.95698 -1.02661 -1.65824 -0.86599 
-1.02661 -1.65824 0.86606 -1.02661 -0.84174 -0.86599 -1.02661 -0.84174 0.86606 
-1.02538 -1.7645 -0.80783 -1.02538 -1.7645 0.80791 -1.02538 -0.73548 -0.80783 
-1.02538 -0.73548 0.80791 -1.02132 -1.51128 -0.92269 -1.02132 -1.51128 0.92276 
-1.02132 -0.9887 -0.92269 -1.02132 -0.9887 0.92276 -1.02 -1.86404 -0.7371 
-1.02 -1.86404 0.73718 -1.02 -0.63593 -0.7371 -1.02 -0.63593 0.73718 
-1.01931 -1.30274 -0.95811 -1.01931 -1.30274 0.95819 -1.01931 -1.19724 -0.95811 
-1.01931 -1.19724 0.95819 -1.00959 -1.35534 -0.95657 -1.00959 -1.35534 0.95665 
-1.00959 -1.14464 -0.95657 -1.00959 -1.14464 0.95665 -1.00768 -1.56177 -0.91102 
-1.00768 -1.56177 0.9111 -1.00768 -0.93821 -0.91102 -1.00768 -0.93821 0.9111 
-0.99799 -1.40847 -0.95246 -0.99799 -1.40847 0.95254 -0.99799 -1.0915 -0.95246 
-0.99799 -1.0915 0.95254 -0.99401 -1.72017 -0.84457 -0.99401 -1.72017 0.84464 
-0.99401 -0.77981 -0.84457 -0.99401 -0.77981 0.84464 -0.99329 -1.61112 -0.89683 
-0.99329 -1.61112 0.89691 -0.99329 -0.88886 -0.89683 -0.99329 -0.88886 0.89691 
-0.99056 -1.82306 -0.77956 -0.99056 -1.82306 0.77963 -0.99056 -0.67692 -0.77956 
-0.99056 -0.67692 0.77963 -0.98562 -1.46114 -0.94551 -0.98562 -1.46114 0.94559 
-0.98562 -1.03884 -0.94551 -0.98562 -1.03884 0.94559 -0.983 -0.58071 -0.7014 
-0.983 -0.58071 0.70147 -0.98092 -1.24999 -0.96999 -0.98092 -1.24999 0.97007 
-0.97259 -1.51217 -0.93602 -0.97259 -1.51217 0.93609 -0.97259 -0.98781 -0.93602 
-0.97259 -0.98781 0.93609 -0.97182 -1.30278 -0.97079 -0.97182 -1.30278 0.97087 
-0.97182 -1.1972 -0.97079 -0.97182 -1.1972 0.97087 -0.96069 -1.35594 -0.96906 
-0.96069 -1.35594 0.96914 -0.96069 -1.14404 -0.96906 -0.96069 -1.14404 0.96914 
-0.96003 -1.77958 -0.81862 -0.96003 -1.77958 0.8187 -0.96003 -0.7204 -0.81862 
-0.96003 -0.7204 0.8187 -0.95888 -1.56245 -0.92384 -0.95888 -1.56245 0.92392 
-0.95888 -0.93753 -0.92384 -0.95888 -0.93753 0.92392 -0.95581 -1.66615 -0.88277 
-0.95581 -1.66615 0.88284 -0.95581 -0.83383 -0.88277 -0.95581 -0.83383 0.88284 
-0.95484 -1.87825 -0.74712 -0.95484 -1.87825 0.7472 -0.95484 -0.62173 -0.74712 
-0.95484 -0.62173 0.7472 -0.94889 -1.40906 -0.96443 -0.94889 -1.40906 0.96451 
-0.94889 -1.09092 -0.96443 -0.94889 -1.09092 0.96451 -0.93674 -1.46149 -0.95691 
-0.93674 -1.46149 0.95698 -0.93674 -1.03848 -0.95691 -0.93674 -1.03848 0.95698 
-0.93303 -1.24999 -0.98075 -0.93303 -1.24999 0.98082 -0.92486 -1.83616 -0.78829 
-0.92486 -1.83616 0.78837 -0.92486 -0.66382 -0.78829 -0.92486 -0.66382 0.78837 
-0.92352 -1.51244 -0.94689 -0.92352 -1.51244 0.94697 -0.92352 -0.98753 -0.94689 
-0.92352 -0.98753 0.94697 -0.92247 -1.72709 -0.85922 -0.92247 -1.72709 0.85929 
-0.92247 -0.77289 -0.85922 -0.92247 -0.77289 0.85929 -0.92239 -1.30321 -0.98136 
-0.92239 -1.30321 0.98144 -0.92239 -1.19677 -0.98136 -0.92239 -1.19677 0.98144 
-0.92178 -1.61799 -0.91143 -0.92178 -1.61799 0.91151 -0.92178 -0.88199 -0.91143 
-0.92178 -0.88199 0.91151 -0.91705 -1.93168 -0.70933 -0.91705 -1.93168 0.70941 
-0.91705 -0.56829 -0.70933 -0.91705 -0.56829 0.70941 -0.91122 -1.35628 -0.97908 
-0.91122 -1.35628 0.97916 -0.91122 -1.1437 -0.97908 -0.91122 -1.1437 0.97916 
-0.89953 -1.40903 -0.97392 -0.89953 -1.40903 0.974 -0.89953 -1.09095 -0.97392 
-0.89953 -1.09095 0.974 -0.88869 -1.88959 -0.75374 -0.88869 -1.88959 0.75382 
-0.88869 -0.61039 -0.75374 -0.88869 -0.61039 0.75382 -0.88752 -1.78583 -0.83093 
-0.88752 -1.78583 0.831 -0.88752 -0.71415 -0.83093 -0.88752 -0.71415 0.831 
-0.88737 -1.46131 -0.96589 -0.88737 -1.46131 0.96596 -0.88737 -1.03866 -0.96589 
-0.88737 -1.03866 0.96596 -0.88651 -1.56797 -0.93634 -0.88651 -1.56797 0.93642 
-0.88651 -0.932 -0.93634 -0.88651 -0.932 0.93642 -0.88467 -1.24999 -0.98914 
-0.88467 -1.24999 0.98921 -0.88384 -1.67183 -0.89482 -0.88384 -1.67183 0.89489 
-0.88384 -0.82815 -0.89482 -0.88384 -0.82815 0.89489 -0.87967 -1.97988 -0.66867 
-0.87967 -1.97988 0.66874 -0.87967 -0.5201 -0.66867 -0.87967 -0.5201 0.66874 
-0.87388 -1.30325 -0.98925 -0.87388 -1.30325 0.98932 -0.87388 -1.19673 -0.98925 
-0.87388 -1.19673 0.98932 -0.86241 -1.35655 -0.98645 -0.86241 -1.35655 0.98652 
-0.86241 -1.14343 -0.98645 -0.86241 -1.14343 0.98652 -0.85177 -1.84106 -0.79851 
-0.85177 -1.84106 0.79858 -0.85177 -0.65891 -0.79851 -0.85177 -0.65891 0.79858 
-0.85172 -1.9396 -0.71515 -0.85172 -1.9396 0.71522 -0.85172 -0.56038 -0.71515 
-0.85172 -0.56038 0.71522 -0.85061 -1.51715 -0.957 -0.85061 -1.51715 0.95708 
-0.85061 -0.98282 -0.957 -0.85061 -0.98282 0.95708 -0.85057 -1.40928 -0.98075 
-0.85057 -1.40928 0.98082 -0.85057 -1.0907 -0.98075 -0.85057 -1.0907 0.98082 
-0.84931 -1.7318 -0.86913 -0.84931 -1.7318 0.8692 -0.84931 -0.76817 -0.86913 
-0.84931 -0.76817 0.8692 -0.84883 -1.62261 -0.9213 -0.84883 -1.62261 0.92137 
-0.84883 -0.87736 -0.9213 -0.84883 -0.87736 0.92137 -0.83595 -1.24999 -0.99515 
-0.83595 -1.24999 0.99522 -0.82475 -1.30335 -0.99476 -0.82475 -1.30335 0.99483 
-0.82475 -1.19662 -0.99476 -0.82475 -1.19662 0.99483 -0.81419 -1.78915 -0.8387 
-0.81419 -1.78915 0.83878 -0.81419 -0.71082 -0.8387 -0.81419 -0.71082 0.83878 
-0.81413 -1.98591 -0.67273 -0.81413 -1.98591 0.6728 -0.81413 -0.51406 -0.67273 
-0.81413 -0.51406 0.6728 -0.81353 -1.89513 -0.76027 -0.81353 -1.89513 0.76035 
-0.81353 -0.60484 -0.76027 -0.81353 -0.60484 0.76035 -0.81334 -1.57177 -0.94377 
-0.81334 -1.57177 0.94384 -0.81334 -0.9282 -0.94377 -0.81334 -0.9282 0.94384 
-0.8133 -1.35656 -0.99141 -0.8133 -1.35656 0.99148 -0.8133 -1.14341 -0.99141 
-0.8133 -1.14341 0.99148 -0.81286 -1.46311 -0.97411 -0.81286 -1.46311 0.97419 
-0.81286 -1.03686 -0.97411 -0.81286 -1.03686 0.97419 -0.81108 -1.67525 -0.90207 
-0.81108 -1.67525 0.90215 -0.81108 -0.82473 -0.90207 -0.81108 -0.82473 0.90215 
-0.787 -1.24999 -0.99876 -0.787 -1.24999 0.99883 -0.77617 -1.8448 -0.80292 
-0.77617 -1.8448 0.80299 -0.77617 -0.65518 -0.80292 -0.77617 -0.65518 0.80299 
-0.77617 -1.73416 -0.8741 -0.77617 -1.73416 0.87418 -0.77617 -0.76582 -0.8741 
-0.77617 -0.76582 0.87418 -0.77614 -1.94334 -0.71955 -0.77614 -1.94334 0.71963 
-0.77614 -0.55664 -0.71955 -0.77614 -0.55664 0.71963 -0.77614 -2.02828 -0.6267 
-0.77614 -2.02828 0.62677 -0.77614 -0.47169 -0.6267 -0.77614 -0.47169 0.62677 
-0.77572 -1.51836 -0.96253 -0.77572 -1.51836 0.96261 -0.77572 -0.98161 -0.96253 
-0.77572 -0.98161 0.96261 -0.77572 -1.62493 -0.92624 -0.77572 -1.62493 0.92631 
-0.77572 -0.87504 -0.92624 -0.77572 -0.87504 0.92631 -0.7757 -1.41049 -0.98628 
-0.7757 -1.41049 0.98635 -0.7757 -1.08949 -0.98628 -0.7757 -1.08949 0.98635 
-0.7757 -1.30339 -0.99782 -0.7757 -1.30339 0.9979 -0.7757 -1.19659 -0.99782 
-0.7757 -1.19659 0.9979 -0.73794 -1.98806 -0.67469 -0.73794 -1.98806 0.67476 
-0.73794 -1.89698 -0.76245 -0.73794 -1.89698 0.76253 -0.73794 -1.79073 -0.84115 
-0.73794 -1.79073 0.84123 -0.73794 -1.67639 -0.9045 -0.73794 -1.67639 0.90457 
-0.73794 -1.57269 -0.94646 -0.73794 -1.57269 0.94654 -0.73794 -1.46371 -0.97686 
-0.73794 -1.46371 0.97693 -0.73794 -1.35687 -0.99423 -0.73794 -1.35687 0.99431 
-0.73794 -1.24999 -0.99996 -0.73794 -1.24999 1.00004 -0.73794 -1.14311 -0.99423 
-0.73794 -1.14311 0.99431 -0.73794 -1.03626 -0.97686 -0.73794 -1.03626 0.97693 
-0.73794 -0.92728 -0.94646 -0.73794 -0.92728 0.94654 -0.73794 -0.82359 -0.9045 
-0.73794 -0.82359 0.90457 -0.73794 -0.70925 -0.84115 -0.73794 -0.70925 0.84123 
-0.73794 -0.60299 -0.76245 -0.73794 -0.60299 0.76253 -0.73794 -0.51192 -0.67469 
-0.73794 -0.51192 0.67476 -0.73794 -0.43349 -0.57731 -0.73794 -0.43349 0.57739 
-0.70018 -1.30339 -0.99782 -0.70018 -1.30339 0.9979 -0.70018 -1.19659 -0.99782 
-0.70018 -1.19659 0.9979 -0.70018 -1.41049 -0.98628 -0.70018 -1.41049 0.98635 
-0.70018 -1.08949 -0.98628 -0.70018 -1.08949 0.98635 -0.70015 -1.62493 -0.92624 
-0.70015 -1.62493 0.92631 -0.70015 -0.87504 -0.92624 -0.70015 -0.87504 0.92631 
-0.70015 -1.51836 -0.96253 -0.70015 -1.51836 0.96261 -0.70015 -0.98161 -0.96253 
-0.70015 -0.98161 0.96261 -0.69974 -0.47169 -0.6267 -0.69974 -0.47169 0.62677 
-0.69974 -1.94334 -0.71955 -0.69974 -1.94334 0.71963 -0.69974 -0.55664 -0.71955 
-0.69974 -0.55664 0.71963 -0.6997 -1.73416 -0.8741 -0.6997 -1.73416 0.87418 
-0.6997 -0.76582 -0.8741 -0.6997 -0.76582 0.87418 -0.6997 -1.8448 -0.80292 
-0.6997 -1.8448 0.80299 -0.6997 -0.65518 -0.80292 -0.6997 -0.65518 0.80299 
-0.68887 -1.24999 -0.99876 -0.68887 -1.24999 0.99883 -0.66479 -1.67525 -0.90207 
-0.66479 -1.67525 0.90215 -0.66479 -0.82473 -0.90207 -0.66479 -0.82473 0.90215 
-0.66301 -1.46311 -0.97411 -0.66301 -1.46311 0.97419 -0.66301 -1.03686 -0.97411 
-0.66301 -1.03686 0.97419 -0.66258 -1.35656 -0.99141 -0.66258 -1.35656 0.99148 
-0.66258 -1.14341 -0.99141 -0.66258 -1.14341 0.99148 -0.66254 -1.57177 -0.94377 
-0.66254 -1.57177 0.94384 -0.66254 -0.9282 -0.94377 -0.66254 -0.9282 0.94384 
-0.66234 -1.89513 -0.76027 -0.66234 -1.89513 0.76035 -0.66234 -0.60484 -0.76027 
-0.66234 -0.60484 0.76035 -0.66174 -1.98591 -0.67273 -0.66174 -1.98591 0.6728 
-0.66174 -0.51406 -0.67273 -0.66174 -0.51406 0.6728 -0.66169 -1.78915 -0.8387 
-0.66169 -1.78915 0.83878 -0.66169 -0.71082 -0.8387 -0.66169 -0.71082 0.83878 
-0.65112 -1.30335 -0.99476 -0.65112 -1.30335 0.99483 -0.65112 -1.19662 -0.99476 
-0.65112 -1.19662 0.99483 -0.63992 -1.24999 -0.99515 -0.63992 -1.24999 0.99522 
-0.63434 -0.47548 -0.62399 -0.63434 -0.47548 0.62406 -0.62705 -1.62261 -0.9213 
-0.62705 -1.62261 0.92137 -0.62705 -0.87736 -0.9213 -0.62705 -0.87736 0.92137 
-0.62656 -1.7318 -0.86913 -0.62656 -1.7318 0.8692 -0.62656 -0.76817 -0.86913 
-0.62656 -0.76817 0.8692 -0.6253 -1.40928 -0.98075 -0.6253 -1.40928 0.98082 
-0.6253 -1.0907 -0.98075 -0.6253 -1.0907 0.98082 -0.62527 -1.51715 -0.957 
-0.62527 -1.51715 0.95708 -0.62527 -0.98282 -0.957 -0.62527 -0.98282 0.95708 
-0.62416 -1.9396 -0.71515 -0.62416 -1.9396 0.71522 -0.62416 -0.56038 -0.71515 
-0.62416 -0.56038 0.71522 -0.62411 -1.84106 -0.79851 -0.62411 -1.84106 0.79858 
-0.62411 -0.65891 -0.79851 -0.62411 -0.65891 0.79858 -0.61347 -1.35655 -0.98645 
-0.61347 -1.35655 0.98652 -0.61347 -1.14343 -0.98645 -0.61347 -1.14343 0.98652 
-0.602 -1.30325 -0.98925 -0.602 -1.30325 0.98932 -0.602 -1.19673 -0.98925 
-0.602 -1.19673 0.98932 -0.5962 -0.5201 -0.66867 -0.5962 -0.5201 0.66874 
-0.59204 -1.67183 -0.89482 -0.59204 -1.67183 0.89489 -0.59204 -0.82815 -0.89482 
-0.59204 -0.82815 0.89489 -0.59121 -1.24999 -0.98914 -0.59121 -1.24999 0.98921 
-0.58936 -1.56797 -0.93634 -0.58936 -1.56797 0.93642 -0.58936 -0.932 -0.93634 
-0.58936 -0.932 0.93642 -0.58851 -1.46131 -0.96589 -0.58851 -1.46131 0.96596 
-0.58851 -1.03866 -0.96589 -0.58851 -1.03866 0.96596 -0.58836 -1.78583 -0.83093 
-0.58836 -1.78583 0.831 -0.58836 -0.71415 -0.83093 -0.58836 -0.71415 0.831 
-0.58718 -1.88959 -0.75374 -0.58718 -1.88959 0.75382 -0.58718 -0.61039 -0.75374 
-0.58718 -0.61039 0.75382 -0.57634 -1.40903 -0.97392 -0.57634 -1.40903 0.974 
-0.57634 -1.09095 -0.97392 -0.57634 -1.09095 0.974 -0.56466 -1.35628 -0.97908 
-0.56466 -1.35628 0.97916 -0.56466 -1.1437 -0.97908 -0.56466 -1.1437 0.97916 
-0.55882 -0.56829 -0.70933 -0.55882 -0.56829 0.70941 -0.55409 -1.61799 -0.91143 
-0.55409 -1.61799 0.91151 -0.55409 -0.88199 -0.91143 -0.55409 -0.88199 0.91151 
-0.55348 -1.30321 -0.98136 -0.55348 -1.30321 0.98144 -0.55348 -1.19677 -0.98136 
-0.55348 -1.19677 0.98144 -0.55341 -1.72709 -0.85922 -0.55341 -1.72709 0.85929 
-0.55341 -0.77289 -0.85922 -0.55341 -0.77289 0.85929 -0.55235 -1.51244 -0.94689 
-0.55235 -1.51244 0.94697 -0.55235 -0.98753 -0.94689 -0.55235 -0.98753 0.94697 
-0.55101 -1.83616 -0.78829 -0.55101 -1.83616 0.78837 -0.55101 -0.66382 -0.78829 
-0.55101 -0.66382 0.78837 -0.54285 -1.24999 -0.98075 -0.54285 -1.24999 0.98082 
-0.53913 -1.46149 -0.95691 -0.53913 -1.46149 0.95698 -0.53913 -1.03848 -0.95691 
-0.53913 -1.03848 0.95698 -0.53127 -0.5293 -0.6617 -0.53127 -0.5293 0.66178 
-0.52699 -1.40906 -0.96443 -0.52699 -1.40906 0.96451 -0.52699 -1.09092 -0.96443 
-0.52699 -1.09092 0.96451 -0.52103 -1.87825 -0.74712 -0.52103 -1.87825 0.7472 
-0.52103 -0.62173 -0.74712 -0.52103 -0.62173 0.7472 -0.52007 -1.66615 -0.88277 
-0.52007 -1.66615 0.88284 -0.52007 -0.83383 -0.88277 -0.52007 -0.83383 0.88284 
-0.51699 -1.56245 -0.92384 -0.51699 -1.56245 0.92392 -0.51699 -0.93753 -0.92384 
-0.51699 -0.93753 0.92392 -0.51585 -1.77958 -0.81862 -0.51585 -1.77958 0.8187 
-0.51585 -0.7204 -0.81862 -0.51585 -0.7204 0.8187 -0.51519 -1.35594 -0.96906 
-0.51519 -1.35594 0.96914 -0.51519 -1.14404 -0.96906 -0.51519 -1.14404 0.96914 
-0.50405 -1.30278 -0.97079 -0.50405 -1.30278 0.97087 -0.50405 -1.1972 -0.97079 
-0.50405 -1.1972 0.97087 -0.50329 -1.51217 -0.93602 -0.50329 -1.51217 0.93609 
-0.50329 -0.98781 -0.93602 -0.50329 -0.98781 0.93609 -0.49496 -1.24999 -0.96999 
-0.49496 -1.24999 0.97007 -0.49287 -0.58071 -0.7014 -0.49287 -0.58071 0.70147 
-0.49025 -1.46114 -0.94551 -0.49025 -1.46114 0.94559 -0.49025 -1.03884 -0.94551 
-0.49025 -1.03884 0.94559 -0.48531 -1.82306 -0.77956 -0.48531 -1.82306 0.77963 
-0.48531 -0.67692 -0.77956 -0.48531 -0.67692 0.77963 -0.48258 -1.61112 -0.89683 
-0.48258 -1.61112 0.89691 -0.48258 -0.88886 -0.89683 -0.48258 -0.88886 0.89691 
-0.48187 -1.72017 -0.84457 -0.48187 -1.72017 0.84464 -0.48187 -0.77981 -0.84457 
-0.48187 -0.77981 0.84464 -0.47788 -1.40847 -0.95246 -0.47788 -1.40847 0.95254 
-0.47788 -1.0915 -0.95246 -0.47788 -1.0915 0.95254 -0.46819 -1.56177 -0.91102 
-0.46819 -1.56177 0.9111 -0.46819 -0.93821 -0.91102 -0.46819 -0.93821 0.9111 
-0.46629 -1.35534 -0.95657 -0.46629 -1.35534 0.95665 -0.46629 -1.14464 -0.95657 
-0.46629 -1.14464 0.95665 -0.45657 -1.30274 -0.95811 -0.45657 -1.30274 0.95819 
-0.45657 -1.19724 -0.95811 -0.45657 -1.19724 0.95819 -0.45587 -0.63593 -0.7371 
-0.45587 -0.63593 0.73718 -0.45455 -1.51128 -0.92269 -0.45455 -1.51128 0.92276 
-0.45455 -0.9887 -0.92269 -0.45455 -0.9887 0.92276 -0.45049 -1.7645 -0.80783 
-0.45049 -1.7645 0.80791 -0.45049 -0.73548 -0.80783 -0.45049 -0.73548 0.80791 
-0.44926 -1.65824 -0.86599 -0.44926 -1.65824 0.86606 -0.44926 -0.84174 -0.86599 
-0.44926 -0.84174 0.86606 -0.44765 -1.24999 -0.9569 -0.44765 -1.24999 0.95698 
-0.442 -1.46025 -0.93174 -0.442 -1.46025 0.93182 -0.442 -1.03973 -0.93174 
-0.442 -1.03973 0.93182 -0.43424 -1.60978 -0.88219 -0.43424 -1.60978 0.88226 
-0.43424 -0.8902 -0.88219 -0.43424 -0.8902 0.88226 -0.42971 -1.40743 -0.93816 
-0.42971 -1.40743 0.93823 -0.42971 -1.09255 -0.93816 -0.42971 -1.09255 0.93823 
-0.42753 -0.59607 -0.68991 -0.42753 -0.59607 0.68999 -0.42031 -1.80705 -0.76729 
-0.42031 -1.80705 0.76737 -0.42031 -0.69292 -0.76729 -0.42031 -0.69292 0.76737 
-0.42007 -1.56029 -0.89588 -0.42007 -1.56029 0.89596 -0.42007 -0.93968 -0.89588 
-0.42007 -0.93968 0.89596 -0.41916 -1.3553 -0.94192 -0.41916 -1.3553 0.942 
-0.41916 -1.14468 -0.94192 -0.41916 -1.14468 0.942 -0.41718 -1.70361 -0.83143 
-0.41718 -1.70361 0.83151 -0.41718 -0.79637 -0.83143 -0.41718 -0.79637 0.83151 
-0.4095 -1.30261 -0.94302 -0.4095 -1.30261 0.9431 -0.4095 -1.19736 -0.94302 
-0.4095 -1.19736 0.9431 -0.40681 -1.50993 -0.90704 -0.40681 -1.50993 0.90711 
-0.40681 -0.99004 -0.90704 -0.40681 -0.99004 0.90711 -0.40105 -1.24999 -0.94151 
-0.40105 -1.24999 0.94158 -0.39938 -1.65907 -0.84733 -0.39938 -1.65907 0.84741 
-0.39938 -0.84091 -0.84733 -0.39938 -0.84091 0.84741 -0.39449 -1.45883 -0.91562 
-0.39449 -1.45883 0.9157 -0.39449 -1.04114 -0.91562 -0.39449 -1.04114 0.9157 
-0.39199 -0.65293 -0.72373 -0.39199 -0.65293 0.72381 -0.38647 -1.74704 -0.79332 
-0.38647 -1.74704 0.79339 -0.38647 -0.75294 -0.79332 -0.38647 -0.75294 0.79339 
-0.38441 -1.61039 -0.86317 -0.38441 -1.61039 0.86325 -0.38441 -0.88959 -0.86317 
-0.38441 -0.88959 0.86325 -0.38314 -1.40714 -0.9216 -0.38314 -1.40714 0.92168 
-0.38314 -1.09283 -0.9216 -0.38314 -1.09283 0.92168 -0.3728 -1.35501 -0.92497 
-0.3728 -1.35501 0.92505 -0.3728 -1.14497 -0.92497 -0.3728 -1.14497 0.92505 
-0.37014 -1.56044 -0.87651 -0.37014 -1.56044 0.87659 -0.37014 -0.93953 -0.87651 
-0.37014 -0.93953 0.87659 -0.368 -1.70347 -0.81083 -0.368 -1.70347 0.8109 
-0.368 -0.79651 -0.81083 -0.368 -0.79651 0.8109 -0.3635 -1.30257 -0.92572 
-0.3635 -1.30257 0.9258 -0.3635 -1.1974 -0.92572 -0.3635 -1.1974 0.9258 
-0.35726 -1.78834 -0.7518 -0.35726 -1.78834 0.75188 -0.35726 -0.71163 -0.7518 
-0.35726 -0.71163 0.75188 -0.35696 -1.50989 -0.88726 -0.35696 -1.50989 0.88734 
-0.35696 -0.99008 -0.88726 -0.35696 -0.99008 0.88734 -0.35525 -1.24999 -0.92384 
-0.35525 -1.24999 0.92392 -0.35047 -1.65874 -0.82627 -0.35047 -1.65874 0.82635 
-0.35047 -0.84124 -0.82627 -0.35047 -0.84124 0.82635 -0.34394 -1.45723 -0.89541 
-0.34394 -1.45723 0.89548 -0.34394 -1.04275 -0.89541 -0.34394 -1.04275 0.89548 
-0.33797 -1.74596 -0.7707 -0.33797 -1.74596 0.77078 -0.33797 -0.75402 -0.7707 
-0.33797 -0.75402 0.77078 -0.33529 -1.60973 -0.84166 -0.33529 -1.60973 0.84174 
-0.33529 -0.89024 -0.84166 -0.33529 -0.89024 0.84174 -0.33272 -1.40537 -0.90088 
-0.33272 -1.40537 0.90096 -0.33272 -1.0946 -0.90088 -0.33272 -1.0946 0.90096 
-0.32969 -0.67264 -0.70707 -0.32969 -0.67264 0.70714 -0.32238 -1.35281 -0.9037 
-0.32238 -1.35281 0.90378 -0.32238 -1.14717 -0.9037 -0.32238 -1.14717 0.90378 
-0.32127 -1.5597 -0.85463 -0.32127 -1.5597 0.85471 -0.32127 -0.94028 -0.85463 
-0.32127 -0.94028 0.85471 -0.31964 -1.70207 -0.78778 -0.31964 -1.70207 0.78785 
-0.31964 -0.79791 -0.78778 -0.31964 -0.79791 0.78785 -0.31324 -1.30027 -0.9039 
-0.31324 -1.30027 0.90397 -0.31324 -1.19971 -0.9039 -0.31324 -1.19971 0.90397 
-0.31038 -1.24999 -0.90395 -0.31038 -1.24999 0.90403 -0.30962 -0.7139 -0.72739 
-0.30962 -0.7139 0.72747 -0.30727 -1.50774 -0.86488 -0.30727 -1.50774 0.86496 
-0.30727 -0.99224 -0.86488 -0.30727 -0.99224 0.86496 -0.30265 -1.65725 -0.80287 
-0.30265 -1.65725 0.80295 -0.30265 -0.84273 -0.80287 -0.30265 -0.84273 0.80295 
-0.29456 -1.45501 -0.87253 -0.29456 -1.45501 0.87261 -0.29456 -1.04497 -0.87253 
-0.29456 -1.04497 0.87261 -0.29062 -1.74346 -0.74588 -0.29062 -1.74346 0.74596 
-0.29062 -0.75652 -0.74588 -0.29062 -0.75652 0.74596 -0.28758 -1.60801 -0.81788 
-0.28758 -1.60801 0.81796 -0.28758 -0.89196 -0.81788 -0.28758 -0.89196 0.81796 
-0.28323 -1.40288 -0.87738 -0.28323 -1.40288 0.87746 -0.28323 -1.0971 -0.87738 
-0.28323 -1.0971 0.87746 -0.27321 -1.35031 -0.87972 -0.27321 -1.35031 0.87979 
-0.27321 -1.14967 -0.87972 -0.27321 -1.14967 0.87979 -0.27276 -1.6996 -0.7625 
-0.27276 -1.6996 0.76257 -0.27276 -0.80038 -0.7625 -0.27276 -0.80038 0.76257 
-0.2724 -1.55705 -0.83002 -0.2724 -1.55705 0.83009 -0.2724 -0.94293 -0.83002 
-0.2724 -0.94293 0.83009 -0.26928 -1.30021 -0.88192 -0.26928 -1.30021 0.88199 
-0.26928 -1.19977 -0.88192 -0.26928 -1.19977 0.88199 -0.26654 -1.24999 -0.88188 
-0.26654 -1.24999 0.88196 -0.26271 -0.71717 -0.70015 -0.26271 -0.71717 0.70023 
-0.25858 -1.50486 -0.83976 -0.25858 -1.50486 0.83983 -0.25858 -0.99512 -0.83976 
-0.25858 -0.99512 0.83983 -0.25606 -1.6546 -0.77719 -0.25606 -1.6546 0.77727 
-0.25606 -0.84537 -0.77719 -0.25606 -0.84537 0.77727 -0.24649 -1.45217 -0.84708 
-0.24649 -1.45217 0.84715 -0.24649 -1.0478 -0.84708 -0.24649 -1.0478 0.84715 
-0.24373 -0.76036 -0.7183 -0.24373 -0.76036 0.71838 -0.23976 -1.60456 -0.79122 
-0.23976 -1.60456 0.7913 -0.23976 -0.89541 -0.79122 -0.23976 -0.89541 0.7913 
-0.23537 -1.39988 -0.85141 -0.23537 -1.39988 0.85148 -0.23537 -1.1001 -0.85141 
-0.23537 -1.1001 0.85148 -0.23017 -1.35021 -0.85561 -0.23017 -1.35021 0.85569 
-0.23017 -1.14977 -0.85561 -0.23017 -1.14977 0.85569 -0.22625 -1.30005 -0.85767 
-0.22625 -1.30005 0.85775 -0.22625 -1.19993 -0.85767 -0.22625 -1.19993 0.85775 
-0.22606 -1.69544 -0.7345 -0.22606 -1.69544 0.73458 -0.22606 -0.80453 -0.7345 
-0.22606 -0.80453 0.73458 -0.22493 -1.55347 -0.80291 -0.22493 -1.55347 0.80298 
-0.22493 -0.9465 -0.80291 -0.22493 -0.9465 0.80298 -0.22383 -1.24999 -0.85769 
-0.22383 -1.24999 0.85777 -0.21693 -0.72224 -0.67081 -0.21693 -0.72224 0.67088 
-0.21162 -1.50148 -0.81221 -0.21162 -1.50148 0.81229 -0.21162 -0.99849 -0.81221 
-0.21162 -0.99849 0.81229 -0.21085 -1.65081 -0.74931 -0.21085 -1.65081 0.74938 
-0.21085 -0.84917 -0.74931 -0.21085 -0.84917 0.74938 -0.19988 -1.44874 -0.8191 
-0.19988 -1.44874 0.81918 -0.19988 -1.05123 -0.8191 -0.19988 -1.05123 0.81918 
-0.1983 -0.76565 -0.68859 -0.1983 -0.76565 0.68866 -0.19474 -1.60051 -0.7629 
-0.19474 -1.60051 0.76298 -0.19474 -0.89947 -0.7629 -0.19474 -0.89947 0.76298 
-0.19344 -1.39949 -0.8253 -0.19344 -1.39949 0.82537 -0.19344 -1.10048 -0.8253 
-0.19344 -1.10048 0.82537 -0.18837 -1.34987 -0.82942 -0.18837 -1.34987 0.8295 
-0.18837 -1.15011 -0.82942 -0.18837 -1.15011 0.8295 -0.18468 -1.29999 -0.83147 
-0.18468 -1.29999 0.83154 -0.18468 -1.19999 -0.83147 -0.18468 -1.19999 0.83154 
-0.18237 -1.24999 -0.83143 -0.18237 -1.24999 0.83151 -0.18203 -0.80933 -0.7048 
-0.18203 -0.80933 0.70487 -0.17998 -1.54889 -0.77413 -0.17998 -1.54889 0.77421 
-0.17998 -0.95108 -0.77413 -0.17998 -0.95108 0.77421 -0.16712 -1.64588 -0.71929 
-0.16712 -1.64588 0.71937 -0.16712 -0.85409 -0.71929 -0.16712 -0.85409 0.71937 
-0.16692 -1.49668 -0.78296 -0.16692 -1.49668 0.78303 -0.16692 -1.0033 -0.78296 
-0.16692 -1.0033 0.78303 -0.15874 -1.44857 -0.79059 -0.15874 -1.44857 0.79067 
-0.15874 -1.0514 -0.79059 -0.15874 -1.0514 0.79067 -0.15548 -0.77143 -0.65702 
-0.15548 -0.77143 0.6571 -0.1523 -1.39924 -0.79668 -0.1523 -1.39924 0.79675 
-0.1523 -1.10073 -0.79668 -0.1523 -1.10073 0.79675 -0.151 -1.59519 -0.73231 
-0.151 -1.59519 0.73239 -0.151 -0.90479 -0.73231 -0.151 -0.90479 0.73239 
-0.14712 -1.3493 -0.80063 -0.14712 -1.3493 0.80071 -0.14712 -1.15068 -0.80063 
-0.14712 -1.15068 0.80071 -0.14344 -1.29935 -0.80255 -0.14344 -1.29935 0.80262 
-0.14344 -1.20063 -0.80255 -0.14344 -1.20063 0.80262 -0.14224 -1.24999 -0.80317 
-0.14224 -1.24999 0.80325 -0.1394 -0.81538 -0.67292 -0.1394 -0.81538 0.673 
-0.13663 -1.54346 -0.74314 -0.13663 -1.54346 0.74321 -0.13663 -0.95652 -0.74314 
-0.13663 -0.95652 0.74321 -0.1271 -1.49598 -0.75253 -0.1271 -1.49598 0.75261 
-0.1271 -1.004 -0.75253 -0.1271 -1.004 0.75261 -0.12502 -1.63983 -0.68724 
-0.12502 -1.63983 0.68732 -0.12502 -0.86015 -0.68724 -0.12502 -0.86015 0.68732 
-0.11905 -1.4479 -0.7601 -0.11905 -1.4479 0.76018 -0.11905 -1.05207 -0.7601 
-0.11905 -1.05207 0.76018 -0.11432 -0.77859 -0.62357 -0.11432 -0.77859 0.62365 
-0.11241 -1.39838 -0.76593 -0.11241 -1.39838 0.766 -0.11241 -1.1016 -0.76593 
-0.11241 -1.1016 0.766 -0.10917 -1.58886 -0.69983 -0.10917 -1.58886 0.69991 
-0.10917 -0.91112 -0.69983 -0.10917 -0.91112 0.69991 -0.10736 -1.34847 -0.76982 
-0.10736 -1.34847 0.76989 -0.10736 -1.1515 -0.76982 -0.10736 -1.1515 0.76989 
-0.10468 -1.29929 -0.77233 -0.10468 -1.29929 0.77241 -0.10468 -1.20068 -0.77233 
-0.10468 -1.20068 0.77241 -0.10354 -1.24999 -0.77297 -0.10354 -1.24999 0.77305 
-0.09872 -0.82243 -0.63918 -0.09872 -0.82243 0.63925 -0.09815 -1.54224 -0.71078 
-0.09815 -1.54224 0.71085 -0.09815 -0.95774 -0.71078 -0.09815 -0.95774 0.71085 
-0.08863 -1.49466 -0.72006 -0.08863 -1.49466 0.72013 -0.08863 -1.00531 -0.72006 
-0.08863 -1.00531 0.72013 -0.08466 -0.8673 -0.65324 -0.08466 -0.8673 0.65332 
-0.08091 -1.44674 -0.7277 -0.08091 -1.44674 0.72778 -0.08091 -1.05324 -0.7277 
-0.08091 -1.05324 0.72778 -0.0743 -1.39713 -0.7334 -0.0743 -1.39713 0.73348 
-0.0743 -1.10285 -0.7334 -0.0743 -1.10285 0.73348 -0.07216 -1.58688 -0.66573 
-0.07216 -1.58688 0.66581 -0.07216 -0.9131 -0.66573 -0.07216 -0.9131 0.66581 
-0.06999 -1.34836 -0.73764 -0.06999 -1.34836 0.73771 -0.06999 -1.15162 -0.73764 
-0.06999 -1.15162 0.73771 -0.06728 -1.29911 -0.7401 -0.06728 -1.29911 0.74017 
-0.06728 -1.20086 -0.7401 -0.06728 -1.20086 0.74017 -0.06638 -1.24999 -0.74091 
-0.06638 -1.24999 0.74099 -0.06498 -0.81538 -0.5985 -0.06498 -0.81538 0.59857 
-0.06128 -1.54027 -0.67662 -0.06128 -1.54027 0.6767 -0.06128 -0.9597 -0.67662 
-0.06128 -0.9597 0.6767 -0.05202 -1.49297 -0.68588 -0.05202 -1.49297 0.68595 
-0.05202 -1.00701 -0.68588 -0.05202 -1.00701 0.68595 -0.05066 -0.86015 -0.61288 
-0.05066 -0.86015 0.61296 -0.04442 -1.44508 -0.69348 -0.04442 -1.44508 0.69356 
-0.04442 -1.0549 -0.69348 -0.04442 -1.0549 0.69356 -0.03848 -1.39672 -0.69942 
-0.03848 -1.39672 0.69949 -0.03848 -1.10326 -0.69942 -0.03848 -1.10326 0.69949 
-0.03807 -0.91112 -0.62873 -0.03807 -0.91112 0.62881 -0.03424 -1.34801 -0.70366 
-0.03424 -1.34801 0.70374 -0.03424 -1.15197 -0.70366 -0.03424 -1.15197 0.70374 
-0.03168 -1.29906 -0.70622 -0.03168 -1.29906 0.70629 -0.03168 -1.20092 -0.70622 
-0.03168 -1.20092 0.70629 -0.03083 -1.24999 -0.70707 -0.03083 -1.24999 0.70714 
-0.02712 -1.54224 -0.63975 -0.02712 -1.54224 0.63983 -0.02712 -0.95774 -0.63975 
-0.02712 -0.95774 0.63983 -0.0186 -0.85409 -0.57078 -0.0186 -0.85409 0.57085 
-0.01784 -1.49466 -0.64927 -0.01784 -1.49466 0.64934 -0.01784 -1.00531 -0.64927 
-0.01784 -1.00531 0.64934 -0.0102 -1.44674 -0.65699 -0.0102 -1.44674 0.65706 
-0.0102 -1.05324 -0.65699 -0.0102 -1.05324 0.65706 -0.00558 -0.90479 -0.5869 
-0.00558 -0.90479 0.58698 -0.00449 -1.39713 -0.6636 -0.00449 -1.39713 0.66367 
-0.00449 -1.10285 -0.6636 -0.00449 -1.10285 0.66367 -0.00026 -1.34836 -0.66791 
-0.00026 -1.34836 0.66799 -0.00026 -1.15162 -0.66791 -0.00026 -1.15162 0.66799 
0.00027 1.15161 -0.66791 0.00027 1.15161 0.66799 0.00027 1.34836 -0.66791 
0.00027 1.34836 0.66799 0.0045 1.10284 -0.6636 0.0045 1.10284 0.66367 
0.0045 1.39712 -0.6636 0.0045 1.39712 0.66367 0.00559 0.90478 -0.5869 
0.00559 0.90478 0.58698 0.0102 1.05323 -0.65699 0.0102 1.05323 0.65706 
0.0102 1.44673 -0.65699 0.0102 1.44673 0.65706 0.01785 1.00531 -0.64927 
0.01785 1.00531 0.64934 0.01785 1.49466 -0.64927 0.01785 1.49466 0.64934 
0.01861 0.85409 -0.57078 0.01861 0.85409 0.57085 0.02713 0.95774 -0.63975 
0.02713 0.95774 0.63983 0.02713 1.54223 -0.63975 0.02713 1.54223 0.63983 
0.03084 1.24998 -0.70707 0.03084 1.24998 0.70714 0.03169 1.20092 -0.70622 
0.03169 1.20092 0.70629 0.03169 1.29905 -0.70622 0.03169 1.29905 0.70629 
0.03424 1.15197 -0.70366 0.03424 1.15197 0.70374 0.03424 1.348 -0.70366 
0.03424 1.348 0.70374 0.03807 0.91111 -0.62873 0.03807 0.91111 0.62881 
0.03849 1.10325 -0.69942 0.03849 1.10325 0.69949 0.03849 1.39671 -0.69942 
0.03849 1.39671 0.69949 0.04442 1.05489 -0.69348 0.04442 1.05489 0.69356 
0.04442 1.44507 -0.69348 0.04442 1.44507 0.69356 0.05066 0.86014 -0.61288 
0.05066 0.86014 0.61296 0.05203 1.007 -0.68588 0.05203 1.007 0.68595 
0.05203 1.49296 -0.68588 0.05203 1.49296 0.68595 0.06129 0.9597 -0.67662 
0.06129 0.9597 0.6767 0.06129 1.54027 -0.67662 0.06129 1.54027 0.6767 
0.06498 0.81538 -0.5985 0.06498 0.81538 0.59857 0.06639 1.24998 -0.74091 
0.06639 1.24998 0.74099 0.06728 1.20086 -0.7401 0.06728 1.20086 0.74017 
0.06728 1.29911 -0.7401 0.06728 1.29911 0.74017 0.06999 1.15161 -0.73764 
0.06999 1.15161 0.73771 0.06999 1.34836 -0.73764 0.06999 1.34836 0.73771 
0.07217 0.91309 -0.66573 0.07217 0.91309 0.66581 0.07217 1.58687 -0.66573 
0.07217 1.58687 0.66581 0.07431 1.10284 -0.7334 0.07431 1.10284 0.73348 
0.07431 1.39712 -0.7334 0.07431 1.39712 0.73348 0.08092 1.05323 -0.7277 
0.08092 1.05323 0.72778 0.08092 1.44673 -0.7277 0.08092 1.44673 0.72778 
0.08466 0.8673 -0.65324 0.08466 0.8673 0.65332 0.08864 1.00531 -0.72006 
0.08864 1.00531 0.72013 0.08864 1.49466 -0.72006 0.08864 1.49466 0.72013 
0.09815 0.95774 -0.71078 0.09815 0.95774 0.71085 0.09815 1.54223 -0.71078 
0.09815 1.54223 0.71085 0.09873 0.82243 -0.63918 0.09873 0.82243 0.63925 
0.10355 1.24998 -0.77297 0.10355 1.24998 0.77305 0.10469 1.20068 -0.77233 
0.10469 1.20068 0.77241 0.10469 1.29929 -0.77233 0.10469 1.29929 0.77241 
0.10737 1.1515 -0.76982 0.10737 1.1515 0.76989 0.10737 1.34847 -0.76982 
0.10737 1.34847 0.76989 0.10918 0.91111 -0.69983 0.10918 0.91111 0.69991 
0.10918 1.58886 -0.69983 0.10918 1.58886 0.69991 0.11242 1.1016 -0.76593 
0.11242 1.1016 0.766 0.11242 1.39837 -0.76593 0.11242 1.39837 0.766 
0.11433 0.77859 -0.62357 0.11433 0.77859 0.62365 0.11906 1.05207 -0.7601 
0.11906 1.05207 0.76018 0.11906 1.4479 -0.7601 0.11906 1.4479 0.76018 
0.12503 0.86014 -0.68724 0.12503 0.86014 0.68732 0.12503 1.63983 -0.68724 
0.12503 1.63983 0.68732 0.12711 1.00399 -0.75253 0.12711 1.00399 0.75261 
0.12711 1.49598 -0.75253 0.12711 1.49598 0.75261 0.13664 0.95651 -0.74314 
0.13664 0.95651 0.74321 0.13664 1.54345 -0.74314 0.13664 1.54345 0.74321 
0.13941 0.81538 -0.67292 0.13941 0.81538 0.673 0.14224 1.24998 -0.80317 
0.14224 1.24998 0.80325 0.14345 1.20062 -0.80255 0.14345 1.20062 0.80262 
0.14345 1.29935 -0.80255 0.14345 1.29935 0.80262 0.14713 1.15068 -0.80063 
0.14713 1.15068 0.80071 0.14713 1.34929 -0.80063 0.14713 1.34929 0.80071 
0.15101 0.90478 -0.73231 0.15101 0.90478 0.73239 0.15101 1.59518 -0.73231 
0.15101 1.59518 0.73239 0.15231 1.10073 -0.79668 0.15231 1.10073 0.79675 
0.15231 1.39924 -0.79668 0.15231 1.39924 0.79675 0.15548 0.77143 -0.65702 
0.15548 0.77143 0.6571 0.15875 1.0514 -0.79059 0.15875 1.0514 0.79067 
0.15875 1.44857 -0.79059 0.15875 1.44857 0.79067 0.16692 1.00329 -0.78296 
0.16692 1.00329 0.78303 0.16692 1.49668 -0.78296 0.16692 1.49668 0.78303 
0.16713 0.85409 -0.71929 0.16713 0.85409 0.71937 0.16713 1.64588 -0.71929 
0.16713 1.64588 0.71937 0.17999 0.95108 -0.77413 0.17999 0.95108 0.77421 
0.17999 1.54889 -0.77413 0.17999 1.54889 0.77421 0.18204 0.80933 -0.7048 
0.18204 0.80933 0.70487 0.18237 1.24998 -0.83143 0.18237 1.24998 0.83151 
0.18468 1.19998 -0.83147 0.18468 1.19998 0.83154 0.18468 1.29999 -0.83147 
0.18468 1.29999 0.83154 0.18838 1.15011 -0.82942 0.18838 1.15011 0.8295 
0.18838 1.34986 -0.82942 0.18838 1.34986 0.8295 0.19345 1.10048 -0.8253 
0.19345 1.10048 0.82537 0.19345 1.39949 -0.8253 0.19345 1.39949 0.82537 
0.19475 0.89947 -0.7629 0.19475 0.89947 0.76298 0.19475 1.6005 -0.7629 
0.19475 1.6005 0.76298 0.1983 0.76564 -0.68859 0.1983 0.76564 0.68866 
0.19989 1.05123 -0.8191 0.19989 1.05123 0.81918 0.19989 1.44874 -0.8191 
0.19989 1.44874 0.81918 0.21085 0.84916 -0.74931 0.21085 0.84916 0.74938 
0.21085 1.65081 -0.74931 0.21085 1.65081 0.74938 0.21163 0.99849 -0.81221 
0.21163 0.99849 0.81229 0.21163 1.50148 -0.81221 0.21163 1.50148 0.81229 
0.21694 0.72223 -0.67081 0.21694 0.72223 0.67088 0.22384 1.24998 -0.85769 
0.22384 1.24998 0.85777 0.22494 0.9465 -0.80291 0.22494 0.9465 0.80298 
0.22494 1.55347 -0.80291 0.22494 1.55347 0.80298 0.22606 0.80453 -0.7345 
0.22606 0.80453 0.73458 0.22606 1.69544 -0.7345 0.22606 1.69544 0.73458 
0.22626 1.19993 -0.85767 0.22626 1.19993 0.85775 0.22626 1.30004 -0.85767 
0.22626 1.30004 0.85775 0.23018 1.14976 -0.85561 0.23018 1.14976 0.85569 
0.23018 1.3502 -0.85561 0.23018 1.3502 0.85569 0.23537 1.10009 -0.85141 
0.23537 1.10009 0.85148 0.23537 1.39987 -0.85141 0.23537 1.39987 0.85148 
0.23976 0.89541 -0.79122 0.23976 0.89541 0.7913 0.23976 1.60456 -0.79122 
0.23976 1.60456 0.7913 0.24373 0.76035 -0.7183 0.24373 0.76035 0.71838 
0.2465 1.0478 -0.84708 0.2465 1.0478 0.84715 0.2465 1.45217 -0.84708 
0.2465 1.45217 0.84715 0.25607 0.84537 -0.77719 0.25607 0.84537 0.77727 
0.25607 1.6546 -0.77719 0.25607 1.6546 0.77727 0.25859 0.99511 -0.83976 
0.25859 0.99511 0.83983 0.25859 1.50485 -0.83976 0.25859 1.50485 0.83983 
0.26272 0.71717 -0.70015 0.26272 0.71717 0.70023 0.26655 1.24998 -0.88188 
0.26655 1.24998 0.88196 0.26929 1.19976 -0.88192 0.26929 1.19976 0.88199 
0.26929 1.30021 -0.88192 0.26929 1.30021 0.88199 0.27241 0.94292 -0.83002 
0.27241 0.94292 0.83009 0.27241 1.55704 -0.83002 0.27241 1.55704 0.83009 
0.27276 0.80038 -0.7625 0.27276 0.80038 0.76257 0.27276 1.69959 -0.7625 
0.27276 1.69959 0.76257 0.27322 1.14967 -0.87972 0.27322 1.14967 0.87979 
0.27322 1.3503 -0.87972 0.27322 1.3503 0.87979 0.28324 1.0971 -0.87738 
0.28324 1.0971 0.87746 0.28324 1.40287 -0.87738 0.28324 1.40287 0.87746 
0.28759 0.89196 -0.81788 0.28759 0.89196 0.81796 0.28759 1.60801 -0.81788 
0.28759 1.60801 0.81796 0.29063 0.75652 -0.74588 0.29063 0.75652 0.74596 
0.29063 1.74345 -0.74588 0.29063 1.74345 0.74596 0.29456 1.04497 -0.87253 
0.29456 1.04497 0.87261 0.29456 1.455 -0.87253 0.29456 1.455 0.87261 
0.30265 0.84272 -0.80287 0.30265 0.84272 0.80295 0.30265 1.65724 -0.80287 
0.30265 1.65724 0.80295 0.30727 0.99223 -0.86488 0.30727 0.99223 0.86496 
0.30727 1.50774 -0.86488 0.30727 1.50774 0.86496 0.30962 0.7139 -0.72739 
0.30962 0.7139 0.72747 0.31039 1.24998 -0.90395 0.31039 1.24998 0.90403 
0.31324 1.19971 -0.9039 0.31324 1.19971 0.90397 0.31324 1.30026 -0.9039 
0.31324 1.30026 0.90397 0.31965 0.7979 -0.78778 0.31965 0.7979 0.78785 
0.31965 1.70207 -0.78778 0.31965 1.70207 0.78785 0.32127 0.94027 -0.85463 
0.32127 0.94027 0.85471 0.32127 1.5597 -0.85463 0.32127 1.5597 0.85471 
0.32239 1.14716 -0.9037 0.32239 1.14716 0.90378 0.32239 1.35281 -0.9037 
0.32239 1.35281 0.90378 0.3297 0.67263 -0.70707 0.3297 0.67263 0.70714 
0.33273 1.0946 -0.90088 0.33273 1.0946 0.90096 0.33273 1.40537 -0.90088 
0.33273 1.40537 0.90096 0.3353 0.89024 -0.84166 0.3353 0.89024 0.84174 
0.3353 1.60973 -0.84166 0.3353 1.60973 0.84174 0.33798 0.75401 -0.7707 
0.33798 0.75401 0.77078 0.33798 1.74595 -0.7707 0.33798 1.74595 0.77078 
0.34395 1.04274 -0.89541 0.34395 1.04274 0.89548 0.34395 1.45722 -0.89541 
0.34395 1.45722 0.89548 0.35047 0.84124 -0.82627 0.35047 0.84124 0.82635 
0.35047 1.65873 -0.82627 0.35047 1.65873 0.82635 0.35526 1.24998 -0.92384 
0.35526 1.24998 0.92392 0.35697 0.99008 -0.88726 0.35697 0.99008 0.88734 
0.35697 1.50989 -0.88726 0.35697 1.50989 0.88734 0.35727 0.71163 -0.7518 
0.35727 0.71163 0.75188 0.35727 1.78834 -0.7518 0.35727 1.78834 0.75188 
0.3635 1.1974 -0.92572 0.3635 1.1974 0.9258 0.3635 1.30257 -0.92572 
0.3635 1.30257 0.9258 0.368 0.79651 -0.81083 0.368 0.79651 0.8109 
0.368 1.70346 -0.81083 0.368 1.70346 0.8109 0.37015 0.93953 -0.87651 
0.37015 0.93953 0.87659 0.37015 1.56044 -0.87651 0.37015 1.56044 0.87659 
0.37281 1.14497 -0.92497 0.37281 1.14497 0.92505 0.37281 1.355 -0.92497 
0.37281 1.355 0.92505 0.38315 1.09283 -0.9216 0.38315 1.09283 0.92168 
0.38315 1.40714 -0.9216 0.38315 1.40714 0.92168 0.38442 0.88958 -0.86317 
0.38442 0.88958 0.86325 0.38442 1.61039 -0.86317 0.38442 1.61039 0.86325 
0.38648 0.75293 -0.79332 0.38648 0.75293 0.79339 0.38648 1.74704 -0.79332 
0.38648 1.74704 0.79339 0.392 0.65292 -0.72373 0.392 0.65292 0.72381 
0.3945 1.04114 -0.91562 0.3945 1.04114 0.9157 0.3945 1.45883 -0.91562 
0.3945 1.45883 0.9157 0.39939 0.84091 -0.84733 0.39939 0.84091 0.84741 
0.39939 1.65906 -0.84733 0.39939 1.65906 0.84741 0.40105 1.24998 -0.94151 
0.40105 1.24998 0.94158 0.40682 0.99004 -0.90704 0.40682 0.99004 0.90711 
0.40682 1.50993 -0.90704 0.40682 1.50993 0.90711 0.40951 1.19736 -0.94302 
0.40951 1.19736 0.9431 0.40951 1.30261 -0.94302 0.40951 1.30261 0.9431 
0.41719 0.79636 -0.83143 0.41719 0.79636 0.83151 0.41719 1.70361 -0.83143 
0.41719 1.70361 0.83151 0.41916 1.14467 -0.94192 0.41916 1.14467 0.942 
0.41916 1.3553 -0.94192 0.41916 1.3553 0.942 0.42008 0.93968 -0.89588 
0.42008 0.93968 0.89596 0.42008 1.56029 -0.89588 0.42008 1.56029 0.89596 
0.42032 0.69292 -0.76729 0.42032 0.69292 0.76737 0.42032 1.80705 -0.76729 
0.42032 1.80705 0.76737 0.42753 0.59606 -0.68991 0.42753 0.59606 0.68999 
0.42972 1.09254 -0.93816 0.42972 1.09254 0.93823 0.42972 1.40743 -0.93816 
0.42972 1.40743 0.93823 0.43424 0.8902 -0.88219 0.43424 0.8902 0.88226 
0.43424 1.60977 -0.88219 0.43424 1.60977 0.88226 0.44201 1.03972 -0.93174 
0.44201 1.03972 0.93182 0.44201 1.46025 -0.93174 0.44201 1.46025 0.93182 
0.44766 1.24998 -0.9569 0.44766 1.24998 0.95698 0.44927 0.84174 -0.86599 
0.44927 0.84174 0.86606 0.44927 1.65823 -0.86599 0.44927 1.65823 0.86606 
0.4505 0.73547 -0.80783 0.4505 0.73547 0.80791 0.4505 1.76449 -0.80783 
0.4505 1.76449 0.80791 0.45456 0.98869 -0.92269 0.45456 0.98869 0.92276 
0.45456 1.51127 -0.92269 0.45456 1.51127 0.92276 0.45588 0.63593 -0.7371 
0.45588 0.63593 0.73718 0.45657 1.19723 -0.95811 0.45657 1.19723 0.95819 
0.45657 1.30273 -0.95811 0.45657 1.30273 0.95819 0.46629 1.14464 -0.95657 
0.46629 1.14464 0.95665 0.46629 1.35533 -0.95657 0.46629 1.35533 0.95665 
0.4682 0.9382 -0.91102 0.4682 0.9382 0.9111 0.4682 1.56176 -0.91102 
0.4682 1.56176 0.9111 0.47789 1.0915 -0.95246 0.47789 1.0915 0.95254 
0.47789 1.40847 -0.95246 0.47789 1.40847 0.95254 0.48187 0.7798 -0.84457 
0.48187 0.7798 0.84464 0.48187 1.72016 -0.84457 0.48187 1.72016 0.84464 
0.48259 0.88886 -0.89683 0.48259 0.88886 0.89691 0.48259 1.61111 -0.89683 
0.48259 1.61111 0.89691 0.48532 0.67691 -0.77956 0.48532 0.67691 0.77963 
0.48532 1.82305 -0.77956 0.48532 1.82305 0.77963 0.49026 1.03884 -0.94551 
0.49026 1.03884 0.94559 0.49026 1.46113 -0.94551 0.49026 1.46113 0.94559 
0.49288 0.58071 -0.7014 0.49288 0.58071 0.70147 0.49496 1.24998 -0.96999 
0.49496 1.24998 0.97007 0.50329 0.9878 -0.93602 0.50329 0.9878 0.93609 
0.50329 1.51216 -0.93602 0.50329 1.51216 0.93609 0.50406 1.19719 -0.97079 
0.50406 1.19719 0.97087 0.50406 1.30277 -0.97079 0.50406 1.30277 0.97087 
0.51519 1.14403 -0.96906 0.51519 1.14403 0.96914 0.51519 1.35594 -0.96906 
0.51519 1.35594 0.96914 0.51585 0.72039 -0.81862 0.51585 0.72039 0.8187 
0.51585 1.77958 -0.81862 0.51585 1.77958 0.8187 0.517 0.93752 -0.92384 
0.517 0.93752 0.92392 0.517 1.56244 -0.92384 0.517 1.56244 0.92392 
0.52007 0.83383 -0.88277 0.52007 0.83383 0.88284 0.52007 1.66614 -0.88277 
0.52007 1.66614 0.88284 0.52104 0.62173 -0.74712 0.52104 0.62173 0.7472 
0.52104 1.87824 -0.74712 0.52104 1.87824 0.7472 0.527 1.09091 -0.96443 
0.527 1.09091 0.96451 0.527 1.40905 -0.96443 0.527 1.40905 0.96451 
0.53128 0.5293 -0.6617 0.53128 0.5293 0.66178 0.53914 1.03848 -0.95691 
0.53914 1.03848 0.95698 0.53914 1.46149 -0.95691 0.53914 1.46149 0.95698 
0.54285 1.24998 -0.98075 0.54285 1.24998 0.98082 0.55102 0.66382 -0.78829 
0.55102 0.66382 0.78837 0.55102 1.83615 -0.78829 0.55102 1.83615 0.78837 
0.55236 0.98753 -0.94689 0.55236 0.98753 0.94697 0.55236 1.51244 -0.94689 
0.55236 1.51244 0.94697 0.55341 0.77288 -0.85922 0.55341 0.77288 0.85929 
0.55341 1.72709 -0.85922 0.55341 1.72709 0.85929 0.55349 1.19676 -0.98136 
0.55349 1.19676 0.98144 0.55349 1.30321 -0.98136 0.55349 1.30321 0.98144 
0.5541 0.88199 -0.91143 0.5541 0.88199 0.91151 0.5541 1.61798 -0.91143 
0.5541 1.61798 0.91151 0.55883 0.56829 -0.70933 0.55883 0.56829 0.70941 
0.56466 1.1437 -0.97908 0.56466 1.1437 0.97916 0.56466 1.35627 -0.97908 
0.56466 1.35627 0.97916 0.57635 1.09094 -0.97392 0.57635 1.09094 0.974 
0.57635 1.40902 -0.97392 0.57635 1.40902 0.974 0.58719 0.61038 -0.75374 
0.58719 0.61038 0.75382 0.58719 1.88959 -0.75374 0.58719 1.88959 0.75382 
0.58837 0.71415 -0.83093 0.58837 0.71415 0.831 0.58837 1.78582 -0.83093 
0.58837 1.78582 0.831 0.58851 1.03866 -0.96589 0.58851 1.03866 0.96596 
0.58851 1.46131 -0.96589 0.58851 1.46131 0.96596 0.58937 0.932 -0.93634 
0.58937 0.932 0.93642 0.58937 1.56797 -0.93634 0.58937 1.56797 0.93642 
0.59121 1.24998 -0.98914 0.59121 1.24998 0.98921 0.59205 0.82815 -0.89482 
0.59205 0.82815 0.89489 0.59205 1.67182 -0.89482 0.59205 1.67182 0.89489 
0.59621 0.52009 -0.66867 0.59621 0.52009 0.66874 0.602 1.19673 -0.98925 
0.602 1.19673 0.98932 0.602 1.30324 -0.98925 0.602 1.30324 0.98932 
0.61347 1.14342 -0.98645 0.61347 1.14342 0.98652 0.61347 1.35655 -0.98645 
0.61347 1.35655 0.98652 0.62412 0.65891 -0.79851 0.62412 0.65891 0.79858 
0.62412 1.84106 -0.79851 0.62412 1.84106 0.79858 0.62416 0.56037 -0.71515 
0.62416 0.56037 0.71522 0.62416 1.93959 -0.71515 0.62416 1.93959 0.71522 
0.62527 0.98282 -0.957 0.62527 0.98282 0.95708 0.62527 1.51715 -0.957 
0.62527 1.51715 0.95708 0.62531 1.09069 -0.98075 0.62531 1.09069 0.98082 
0.62531 1.40927 -0.98075 0.62531 1.40927 0.98082 0.62657 0.76817 -0.86913 
0.62657 0.76817 0.8692 0.62657 1.7318 -0.86913 0.62657 1.7318 0.8692 
0.62705 0.87736 -0.9213 0.62705 0.87736 0.92137 0.62705 1.62261 -0.9213 
0.62705 1.62261 0.92137 0.63435 0.47548 -0.62399 0.63435 0.47548 0.62406 
0.63993 1.24998 -0.99515 0.63993 1.24998 0.99522 0.65113 1.19662 -0.99476 
0.65113 1.19662 0.99483 0.65113 1.30335 -0.99476 0.65113 1.30335 0.99483 
0.66169 0.71082 -0.8387 0.66169 0.71082 0.83878 0.66169 1.78915 -0.8387 
0.66169 1.78915 0.83878 0.66175 0.51406 -0.67273 0.66175 0.51406 0.6728 
0.66175 1.98591 -0.67273 0.66175 1.98591 0.6728 0.66235 0.60484 -0.76027 
0.66235 0.60484 0.76035 0.66235 1.89513 -0.76027 0.66235 1.89513 0.76035 
0.66254 0.9282 -0.94377 0.66254 0.9282 0.94384 0.66254 1.57177 -0.94377 
0.66254 1.57177 0.94384 0.66258 1.14341 -0.99141 0.66258 1.14341 0.99148 
0.66258 1.35656 -0.99141 0.66258 1.35656 0.99148 0.66302 1.03686 -0.97411 
0.66302 1.03686 0.97419 0.66302 1.46311 -0.97411 0.66302 1.46311 0.97419 
0.6648 0.82472 -0.90207 0.6648 0.82472 0.90215 0.6648 1.67524 -0.90207 
0.6648 1.67524 0.90215 0.68888 1.24998 -0.99876 0.68888 1.24998 0.99883 
0.69971 0.65517 -0.80292 0.69971 0.65517 0.80299 0.69971 1.8448 -0.80292 
0.69971 1.8448 0.80299 0.69971 0.76582 -0.8741 0.69971 0.76582 0.87418 
0.69971 1.73415 -0.8741 0.69971 1.73415 0.87418 0.69974 0.55663 -0.71955 
0.69974 0.55663 0.71963 0.69974 1.94333 -0.71955 0.69974 1.94333 0.71963 
0.69975 0.47169 -0.6267 0.69975 0.47169 0.62677 0.70016 0.98161 -0.96253 
0.70016 0.98161 0.96261 0.70016 1.51836 -0.96253 0.70016 1.51836 0.96261 
0.70016 0.87504 -0.92624 0.70016 0.87504 0.92631 0.70016 1.62493 -0.92624 
0.70016 1.62493 0.92631 0.70018 1.08949 -0.98628 0.70018 1.08949 0.98635 
0.70018 1.41048 -0.98628 0.70018 1.41048 0.98635 0.70018 1.19658 -0.99782 
0.70018 1.19658 0.9979 0.70018 1.30339 -0.99782 0.70018 1.30339 0.9979 
0.73794 0.43349 -0.57731 0.73794 0.43349 0.57739 0.73794 0.51191 -0.67469 
0.73794 0.51191 0.67476 0.73794 0.60299 -0.76245 0.73794 0.60299 0.76253 
0.73794 0.70925 -0.84115 0.73794 0.70925 0.84123 0.73794 0.82358 -0.9045 
0.73794 0.82358 0.90457 0.73794 0.92728 -0.94646 0.73794 0.92728 0.94654 
0.73794 1.03626 -0.97686 0.73794 1.03626 0.97693 0.73794 1.14311 -0.99423 
0.73794 1.14311 0.99431 0.73794 1.24998 -0.99996 0.73794 1.24998 1.00004 
0.73794 1.35686 -0.99423 0.73794 1.35686 0.99431 0.73794 1.46371 -0.97686 
0.73794 1.46371 0.97693 0.73794 1.57269 -0.94646 0.73794 1.57269 0.94654 
0.73794 1.67639 -0.9045 0.73794 1.67639 0.90457 0.73794 1.79072 -0.84115 
0.73794 1.79072 0.84123 0.73794 1.89698 -0.76245 0.73794 1.89698 0.76253 
0.73794 1.98805 -0.67469 0.73794 1.98805 0.67476 0.7757 1.19658 -0.99782 
0.7757 1.19658 0.9979 0.7757 1.30339 -0.99782 0.7757 1.30339 0.9979 
0.77571 1.08949 -0.98628 0.77571 1.08949 0.98635 0.77571 1.41048 -0.98628 
0.77571 1.41048 0.98635 0.77573 0.87504 -0.92624 0.77573 0.87504 0.92631 
0.77573 1.62493 -0.92624 0.77573 1.62493 0.92631 0.77573 0.98161 -0.96253 
0.77573 0.98161 0.96261 0.77573 1.51836 -0.96253 0.77573 1.51836 0.96261 
0.77614 0.47169 -0.6267 0.77614 0.47169 0.62677 0.77614 2.02828 -0.6267 
0.77614 2.02828 0.62677 0.77614 0.55663 -0.71955 0.77614 0.55663 0.71963 
0.77614 1.94333 -0.71955 0.77614 1.94333 0.71963 0.77618 0.76582 -0.8741 
0.77618 0.76582 0.87418 0.77618 1.73415 -0.8741 0.77618 1.73415 0.87418 
0.77618 0.65517 -0.80292 0.77618 0.65517 0.80299 0.77618 1.8448 -0.80292 
0.77618 1.8448 0.80299 0.78701 1.24998 -0.99876 0.78701 1.24998 0.99883 
0.81109 0.82472 -0.90207 0.81109 0.82472 0.90215 0.81109 1.67524 -0.90207 
0.81109 1.67524 0.90215 0.81287 1.03686 -0.97411 0.81287 1.03686 0.97419 
0.81287 1.46311 -0.97411 0.81287 1.46311 0.97419 0.8133 1.14341 -0.99141 
0.8133 1.14341 0.99148 0.8133 1.35656 -0.99141 0.8133 1.35656 0.99148 
0.81334 0.9282 -0.94377 0.81334 0.9282 0.94384 0.81334 1.57177 -0.94377 
0.81334 1.57177 0.94384 0.81354 0.60484 -0.76027 0.81354 0.60484 0.76035 
0.81354 1.89513 -0.76027 0.81354 1.89513 0.76035 0.81414 0.51406 -0.67273 
0.81414 0.51406 0.6728 0.81414 1.98591 -0.67273 0.81414 1.98591 0.6728 
0.81419 0.71082 -0.8387 0.81419 0.71082 0.83878 0.81419 1.78915 -0.8387 
0.81419 1.78915 0.83878 0.82476 1.19662 -0.99476 0.82476 1.19662 0.99483 
0.82476 1.30335 -0.99476 0.82476 1.30335 0.99483 0.83596 1.24998 -0.99515 
0.83596 1.24998 0.99522 0.84883 0.87736 -0.9213 0.84883 0.87736 0.92137 
0.84883 1.62261 -0.9213 0.84883 1.62261 0.92137 0.84932 0.76817 -0.86913 
0.84932 0.76817 0.8692 0.84932 1.7318 -0.86913 0.84932 1.7318 0.8692 
0.85058 1.09069 -0.98075 0.85058 1.09069 0.98082 0.85058 1.40927 -0.98075 
0.85058 1.40927 0.98082 0.85061 0.98282 -0.957 0.85061 0.98282 0.95708 
0.85061 1.51715 -0.957 0.85061 1.51715 0.95708 0.85172 0.56037 -0.71515 
0.85172 0.56037 0.71522 0.85172 1.93959 -0.71515 0.85172 1.93959 0.71522 
0.85177 0.65891 -0.79851 0.85177 0.65891 0.79858 0.85177 1.84106 -0.79851 
0.85177 1.84106 0.79858 0.86242 1.14342 -0.98645 0.86242 1.14342 0.98652 
0.86242 1.35655 -0.98645 0.86242 1.35655 0.98652 0.87389 1.19673 -0.98925 
0.87389 1.19673 0.98932 0.87389 1.30324 -0.98925 0.87389 1.30324 0.98932 
0.87968 0.52009 -0.66867 0.87968 0.52009 0.66874 0.87968 1.97988 -0.66867 
0.87968 1.97988 0.66874 0.88384 0.82815 -0.89482 0.88384 0.82815 0.89489 
0.88384 1.67182 -0.89482 0.88384 1.67182 0.89489 0.88467 1.24998 -0.98914 
0.88467 1.24998 0.98921 0.88652 0.932 -0.93634 0.88652 0.932 0.93642 
0.88652 1.56797 -0.93634 0.88652 1.56797 0.93642 0.88737 1.03866 -0.96589 
0.88737 1.03866 0.96596 0.88737 1.46131 -0.96589 0.88737 1.46131 0.96596 
0.88752 0.71415 -0.83093 0.88752 0.71415 0.831 0.88752 1.78582 -0.83093 
0.88752 1.78582 0.831 0.8887 0.61038 -0.75374 0.8887 0.61038 0.75382 
0.8887 1.88959 -0.75374 0.8887 1.88959 0.75382 0.89954 1.09094 -0.97392 
0.89954 1.09094 0.974 0.89954 1.40902 -0.97392 0.89954 1.40902 0.974 
0.91122 1.1437 -0.97908 0.91122 1.1437 0.97916 0.91122 1.35627 -0.97908 
0.91122 1.35627 0.97916 0.91706 0.56829 -0.70933 0.91706 0.56829 0.70941 
0.91706 1.93168 -0.70933 0.91706 1.93168 0.70941 0.92179 0.88199 -0.91143 
0.92179 0.88199 0.91151 0.92179 1.61798 -0.91143 0.92179 1.61798 0.91151 
0.9224 1.19676 -0.98136 0.9224 1.19676 0.98144 0.9224 1.30321 -0.98136 
0.9224 1.30321 0.98144 0.92248 0.77288 -0.85922 0.92248 0.77288 0.85929 
0.92248 1.72709 -0.85922 0.92248 1.72709 0.85929 0.92353 0.98753 -0.94689 
0.92353 0.98753 0.94697 0.92353 1.51244 -0.94689 0.92353 1.51244 0.94697 
0.92487 0.66382 -0.78829 0.92487 0.66382 0.78837 0.92487 1.83615 -0.78829 
0.92487 1.83615 0.78837 0.93303 1.24998 -0.98075 0.93303 1.24998 0.98082 
0.93675 1.03848 -0.95691 0.93675 1.03848 0.95698 0.93675 1.46149 -0.95691 
0.93675 1.46149 0.95698 0.94889 1.09091 -0.96443 0.94889 1.09091 0.96451 
0.94889 1.40905 -0.96443 0.94889 1.40905 0.96451 0.95485 0.62173 -0.74712 
0.95485 0.62173 0.7472 0.95485 1.87824 -0.74712 0.95485 1.87824 0.7472 
0.95581 0.83383 -0.88277 0.95581 0.83383 0.88284 0.95581 1.66614 -0.88277 
0.95581 1.66614 0.88284 0.95889 0.93752 -0.92384 0.95889 0.93752 0.92392 
0.95889 1.56244 -0.92384 0.95889 1.56244 0.92392 0.96004 0.72039 -0.81862 
0.96004 0.72039 0.8187 0.96004 1.77958 -0.81862 0.96004 1.77958 0.8187 
0.96069 1.14403 -0.96906 0.96069 1.14403 0.96914 0.96069 1.35594 -0.96906 
0.96069 1.35594 0.96914 0.97183 1.19719 -0.97079 0.97183 1.19719 0.97087 
0.97183 1.30277 -0.97079 0.97183 1.30277 0.97087 0.97259 0.9878 -0.93602 
0.97259 0.9878 0.93609 0.97259 1.51216 -0.93602 0.97259 1.51216 0.93609 
0.98092 1.24998 -0.96999 0.98092 1.24998 0.97007 0.98301 0.58071 -0.7014 
0.98301 0.58071 0.70147 0.98563 1.03884 -0.94551 0.98563 1.03884 0.94559 
0.98563 1.46113 -0.94551 0.98563 1.46113 0.94559 0.99057 0.67691 -0.77956 
0.99057 0.67691 0.77963 0.99057 1.82305 -0.77956 0.99057 1.82305 0.77963 
0.9933 0.88886 -0.89683 0.9933 0.88886 0.89691 0.9933 1.61111 -0.89683 
0.9933 1.61111 0.89691 0.99401 0.7798 -0.84457 0.99401 0.7798 0.84464 
0.99401 1.72016 -0.84457 0.99401 1.72016 0.84464 0.998 1.0915 -0.95246 
0.998 1.0915 0.95254 0.998 1.40847 -0.95246 0.998 1.40847 0.95254 
1.00769 0.9382 -0.91102 1.00769 0.9382 0.9111 1.00769 1.56176 -0.91102 
1.00769 1.56176 0.9111 1.00959 1.14464 -0.95657 1.00959 1.14464 0.95665 
1.00959 1.35533 -0.95657 1.00959 1.35533 0.95665 1.01931 1.19723 -0.95811 
1.01931 1.19723 0.95819 1.01931 1.30273 -0.95811 1.01931 1.30273 0.95819 
1.02001 0.63593 -0.7371 1.02001 0.63593 0.73718 1.02001 1.86404 -0.7371 
1.02001 1.86404 0.73718 1.02133 0.98869 -0.92269 1.02133 0.98869 0.92276 
1.02133 1.51127 -0.92269 1.02133 1.51127 0.92276 1.02539 0.73547 -0.80783 
1.02539 0.73547 0.80791 1.02539 1.76449 -0.80783 1.02539 1.76449 0.80791 
1.02662 0.84174 -0.86599 1.02662 0.84174 0.86606 1.02662 1.65823 -0.86599 
1.02662 1.65823 0.86606 1.02823 1.24998 -0.9569 1.02823 1.24998 0.95698 
1.03388 1.03972 -0.93174 1.03388 1.03972 0.93182 1.03388 1.46025 -0.93174 
1.03388 1.46025 0.93182 1.04164 0.8902 -0.88219 1.04164 0.8902 0.88226 
1.04164 1.60977 -0.88219 1.04164 1.60977 0.88226 1.04617 1.09254 -0.93816 
1.04617 1.09254 0.93823 1.04617 1.40743 -0.93816 1.04617 1.40743 0.93823 
1.05557 0.69292 -0.76729 1.05557 0.69292 0.76737 1.05557 1.80705 -0.76729 
1.05557 1.80705 0.76737 1.05581 0.93968 -0.89588 1.05581 0.93968 0.89596 
1.05581 1.56029 -0.89588 1.05581 1.56029 0.89596 1.05672 1.14467 -0.94192 
1.05672 1.14467 0.942 1.05672 1.3553 -0.94192 1.05672 1.3553 0.942 
1.0587 0.79636 -0.83143 1.0587 0.79636 0.83151 1.0587 1.70361 -0.83143 
1.0587 1.70361 0.83151 1.06638 1.19736 -0.94302 1.06638 1.19736 0.9431 
1.06638 1.30261 -0.94302 1.06638 1.30261 0.9431 1.06907 0.99004 -0.90704 
1.06907 0.99004 0.90711 1.06907 1.50993 -0.90704 1.06907 1.50993 0.90711 
1.07483 1.24998 -0.94151 1.07483 1.24998 0.94158 1.0765 0.84091 -0.84733 
1.0765 0.84091 0.84741 1.0765 1.65906 -0.84733 1.0765 1.65906 0.84741 
1.08139 1.04114 -0.91562 1.08139 1.04114 0.9157 1.08139 1.45883 -0.91562 
1.08139 1.45883 0.9157 1.08389 0.65292 -0.72373 1.08389 0.65292 0.72381 
1.08389 1.84704 -0.72373 1.08389 1.84704 0.72381 1.08941 0.75293 -0.79332 
1.08941 0.75293 0.79339 1.08941 1.74704 -0.79332 1.08941 1.74704 0.79339 
1.09147 0.88958 -0.86317 1.09147 0.88958 0.86325 1.09147 1.61039 -0.86317 
1.09147 1.61039 0.86325 1.09274 1.09283 -0.9216 1.09274 1.09283 0.92168 
1.09274 1.40714 -0.9216 1.09274 1.40714 0.92168 1.10308 1.14497 -0.92497 
1.10308 1.14497 0.92505 1.10308 1.355 -0.92497 1.10308 1.355 0.92505 
1.10574 0.93953 -0.87651 1.10574 0.93953 0.87659 1.10574 1.56044 -0.87651 
1.10574 1.56044 0.87659 1.10789 0.79651 -0.81083 1.10789 0.79651 0.8109 
1.10789 1.70346 -0.81083 1.10789 1.70346 0.8109 1.11238 1.1974 -0.92572 
1.11238 1.1974 0.9258 1.11238 1.30257 -0.92572 1.11238 1.30257 0.9258 
1.11862 0.71163 -0.7518 1.11862 0.71163 0.75188 1.11862 1.78834 -0.7518 
1.11862 1.78834 0.75188 1.11892 0.99008 -0.88726 1.11892 0.99008 0.88734 
1.11892 1.50989 -0.88726 1.11892 1.50989 0.88734 1.12063 1.24998 -0.92384 
1.12063 1.24998 0.92392 1.12542 0.84124 -0.82627 1.12542 0.84124 0.82635 
1.12542 1.65873 -0.82627 1.12542 1.65873 0.82635 1.13194 1.04274 -0.89541 
1.13194 1.04274 0.89548 1.13194 1.45722 -0.89541 1.13194 1.45722 0.89548 
1.13791 0.75401 -0.7707 1.13791 0.75401 0.77078 1.13791 1.74595 -0.7707 
1.13791 1.74595 0.77078 1.14059 0.89024 -0.84166 1.14059 0.89024 0.84174 
1.14059 1.60973 -0.84166 1.14059 1.60973 0.84174 1.14316 1.0946 -0.90088 
1.14316 1.0946 0.90096 1.14316 1.40537 -0.90088 1.14316 1.40537 0.90096 
1.14619 0.67263 -0.70707 1.14619 0.67263 0.70714 1.1535 1.14716 -0.9037 
1.1535 1.14716 0.90378 1.1535 1.35281 -0.9037 1.1535 1.35281 0.90378 
1.15462 0.94027 -0.85463 1.15462 0.94027 0.85471 1.15462 1.5597 -0.85463 
1.15462 1.5597 0.85471 1.15624 0.7979 -0.78778 1.15624 0.7979 0.78785 
1.15624 1.70207 -0.78778 1.15624 1.70207 0.78785 1.16264 1.19971 -0.9039 
1.16264 1.19971 0.90397 1.16264 1.30026 -0.9039 1.16264 1.30026 0.90397 
1.1655 1.24998 -0.90395 1.1655 1.24998 0.90403 1.16626 0.7139 -0.72739 
1.16626 0.7139 0.72747 1.16626 1.78607 -0.72739 1.16626 1.78607 0.72747 
1.16862 0.99223 -0.86488 1.16862 0.99223 0.86496 1.16862 1.50774 -0.86488 
1.16862 1.50774 0.86496 1.17323 0.84272 -0.80287 1.17323 0.84272 0.80295 
1.17323 1.65724 -0.80287 1.17323 1.65724 0.80295 1.18132 1.04497 -0.87253 
1.18132 1.04497 0.87261 1.18132 1.455 -0.87253 1.18132 1.455 0.87261 
1.18526 0.75652 -0.74588 1.18526 0.75652 0.74596 1.18526 1.74345 -0.74588 
1.18526 1.74345 0.74596 1.1883 0.89196 -0.81788 1.1883 0.89196 0.81796 
1.1883 1.60801 -0.81788 1.1883 1.60801 0.81796 1.19265 1.0971 -0.87738 
1.19265 1.0971 0.87746 1.19265 1.40287 -0.87738 1.19265 1.40287 0.87746 
1.20267 1.14967 -0.87972 1.20267 1.14967 0.87979 1.20267 1.3503 -0.87972 
1.20267 1.3503 0.87979 1.20312 0.80038 -0.7625 1.20312 0.80038 0.76257 
1.20312 1.69959 -0.7625 1.20312 1.69959 0.76257 1.20348 0.94292 -0.83002 
1.20348 0.94292 0.83009 1.20348 1.55704 -0.83002 1.20348 1.55704 0.83009 
1.2066 1.19976 -0.88192 1.2066 1.19976 0.88199 1.2066 1.30021 -0.88192 
1.2066 1.30021 0.88199 1.20934 1.24998 -0.88188 1.20934 1.24998 0.88196 
1.21317 0.71717 -0.70015 1.21317 0.71717 0.70023 1.2173 0.99511 -0.83976 
1.2173 0.99511 0.83983 1.2173 1.50485 -0.83976 1.2173 1.50485 0.83983 
1.21982 0.84537 -0.77719 1.21982 0.84537 0.77727 1.21982 1.6546 -0.77719 
1.21982 1.6546 0.77727 1.22939 1.0478 -0.84708 1.22939 1.0478 0.84715 
1.22939 1.45217 -0.84708 1.22939 1.45217 0.84715 1.23216 0.76035 -0.7183 
1.23216 0.76035 0.71838 1.23216 1.73962 -0.7183 1.23216 1.73962 0.71838 
1.23612 0.89541 -0.79122 1.23612 0.89541 0.7913 1.23612 1.60456 -0.79122 
1.23612 1.60456 0.7913 1.24051 1.10009 -0.85141 1.24051 1.10009 0.85148 
1.24051 1.39987 -0.85141 1.24051 1.39987 0.85148 1.24571 1.14976 -0.85561 
1.24571 1.14976 0.85569 1.24571 1.3502 -0.85561 1.24571 1.3502 0.85569 
1.24963 1.19993 -0.85767 1.24963 1.19993 0.85775 1.24963 1.30004 -0.85767 
1.24963 1.30004 0.85775 1.24982 0.80453 -0.7345 1.24982 0.80453 0.73458 
1.24982 1.69544 -0.7345 1.24982 1.69544 0.73458 1.25095 0.9465 -0.80291 
1.25095 0.9465 0.80298 1.25095 1.55347 -0.80291 1.25095 1.55347 0.80298 
1.25205 1.24998 -0.85769 1.25205 1.24998 0.85777 1.25895 0.72223 -0.67081 
1.25895 0.72223 0.67088 1.26426 0.99849 -0.81221 1.26426 0.99849 0.81229 
1.26426 1.50148 -0.81221 1.26426 1.50148 0.81229 1.26504 0.84916 -0.74931 
1.26504 0.84916 0.74938 1.26504 1.65081 -0.74931 1.26504 1.65081 0.74938 
1.276 1.05123 -0.8191 1.276 1.05123 0.81918 1.276 1.44874 -0.8191 
1.276 1.44874 0.81918 1.27758 0.76564 -0.68859 1.27758 0.76564 0.68866 
1.28114 0.89947 -0.7629 1.28114 0.89947 0.76298 1.28114 1.6005 -0.7629 
1.28114 1.6005 0.76298 1.28244 1.10048 -0.8253 1.28244 1.10048 0.82537 
1.28244 1.39949 -0.8253 1.28244 1.39949 0.82537 1.28751 1.15011 -0.82942 
1.28751 1.15011 0.8295 1.28751 1.34986 -0.82942 1.28751 1.34986 0.8295 
1.2912 1.19998 -0.83147 1.2912 1.19998 0.83154 1.2912 1.29999 -0.83147 
1.2912 1.29999 0.83154 1.29351 1.24998 -0.83143 1.29351 1.24998 0.83151 
1.29385 0.80933 -0.7048 1.29385 0.80933 0.70487 1.29385 1.69064 -0.7048 
1.29385 1.69064 0.70487 1.2959 0.95108 -0.77413 1.2959 0.95108 0.77421 
1.2959 1.54889 -0.77413 1.2959 1.54889 0.77421 1.30876 0.85409 -0.71929 
1.30876 0.85409 0.71937 1.30876 1.64588 -0.71929 1.30876 1.64588 0.71937 
1.30896 1.00329 -0.78296 1.30896 1.00329 0.78303 1.30896 1.49668 -0.78296 
1.30896 1.49668 0.78303 1.31714 1.0514 -0.79059 1.31714 1.0514 0.79067 
1.31714 1.44857 -0.79059 1.31714 1.44857 0.79067 1.3204 0.77143 -0.65702 
1.3204 0.77143 0.6571 1.32358 1.10073 -0.79668 1.32358 1.10073 0.79675 
1.32358 1.39924 -0.79668 1.32358 1.39924 0.79675 1.32488 0.90478 -0.73231 
1.32488 0.90478 0.73239 1.32488 1.59518 -0.73231 1.32488 1.59518 0.73239 
1.32876 1.15068 -0.80063 1.32876 1.15068 0.80071 1.32876 1.34929 -0.80063 
1.32876 1.34929 0.80071 1.33244 1.20062 -0.80255 1.33244 1.20062 0.80262 
1.33244 1.29935 -0.80255 1.33244 1.29935 0.80262 1.33364 1.24998 -0.80317 
1.33364 1.24998 0.80325 1.33648 0.81538 -0.67292 1.33648 0.81538 0.673 
1.33648 1.68459 -0.67292 1.33648 1.68459 0.673 1.33925 0.95651 -0.74314 
1.33925 0.95651 0.74321 1.33925 1.54345 -0.74314 1.33925 1.54345 0.74321 
1.34878 1.00399 -0.75253 1.34878 1.00399 0.75261 1.34878 1.49598 -0.75253 
1.34878 1.49598 0.75261 1.35086 0.86014 -0.68724 1.35086 0.86014 0.68732 
1.35086 1.63983 -0.68724 1.35086 1.63983 0.68732 1.35683 1.05207 -0.7601 
1.35683 1.05207 0.76018 1.35683 1.4479 -0.7601 1.35683 1.4479 0.76018 
1.36156 0.77859 -0.62357 1.36156 0.77859 0.62365 1.36347 1.1016 -0.76593 
1.36347 1.1016 0.766 1.36347 1.39837 -0.76593 1.36347 1.39837 0.766 
1.36671 0.91111 -0.69983 1.36671 0.91111 0.69991 1.36671 1.58886 -0.69983 
1.36671 1.58886 0.69991 1.36852 1.1515 -0.76982 1.36852 1.1515 0.76989 
1.36852 1.34847 -0.76982 1.36852 1.34847 0.76989 1.3712 1.20068 -0.77233 
1.3712 1.20068 0.77241 1.3712 1.29929 -0.77233 1.3712 1.29929 0.77241 
1.37234 1.24998 -0.77297 1.37234 1.24998 0.77305 1.37716 0.82243 -0.63918 
1.37716 0.82243 0.63925 1.37773 0.95774 -0.71078 1.37773 0.95774 0.71085 
1.37773 1.54223 -0.71078 1.37773 1.54223 0.71085 1.38725 1.00531 -0.72006 
1.38725 1.00531 0.72013 1.38725 1.49466 -0.72006 1.38725 1.49466 0.72013 
1.39123 0.8673 -0.65324 1.39123 0.8673 0.65332 1.39123 1.63267 -0.65324 
1.39123 1.63267 0.65332 1.39497 1.05323 -0.7277 1.39497 1.05323 0.72778 
1.39497 1.44673 -0.7277 1.39497 1.44673 0.72778 1.40158 1.10284 -0.7334 
1.40158 1.10284 0.73348 1.40158 1.39712 -0.7334 1.40158 1.39712 0.73348 
1.40372 0.91309 -0.66573 1.40372 0.91309 0.66581 1.40372 1.58687 -0.66573 
1.40372 1.58687 0.66581 1.40589 1.15161 -0.73764 1.40589 1.15161 0.73771 
1.40589 1.34836 -0.73764 1.40589 1.34836 0.73771 1.4086 1.20086 -0.7401 
1.4086 1.20086 0.74017 1.4086 1.29911 -0.7401 1.4086 1.29911 0.74017 
1.4095 1.24998 -0.74091 1.4095 1.24998 0.74099 1.4109 0.81538 -0.5985 
1.4109 0.81538 0.59857 1.4146 0.9597 -0.67662 1.4146 0.9597 0.6767 
1.4146 1.54027 -0.67662 1.4146 1.54027 0.6767 1.42386 1.007 -0.68588 
1.42386 1.007 0.68595 1.42386 1.49296 -0.68588 1.42386 1.49296 0.68595 
1.42523 0.86014 -0.61288 1.42523 0.86014 0.61296 1.42523 1.63983 -0.61288 
1.42523 1.63983 0.61296 1.43146 1.05489 -0.69348 1.43146 1.05489 0.69356 
1.43146 1.44507 -0.69348 1.43146 1.44507 0.69356 1.4374 1.10325 -0.69942 
1.4374 1.10325 0.69949 1.4374 1.39671 -0.69942 1.4374 1.39671 0.69949 
1.43781 0.91111 -0.62873 1.43781 0.91111 0.62881 1.43781 1.58886 -0.62873 
1.43781 1.58886 0.62881 1.44165 1.15197 -0.70366 1.44165 1.15197 0.70374 
1.44165 1.348 -0.70366 1.44165 1.348 0.70374 1.4442 1.20092 -0.70622 
1.4442 1.20092 0.70629 1.4442 1.29905 -0.70622 1.4442 1.29905 0.70629 
1.44505 1.24998 -0.70707 1.44505 1.24998 0.70714 1.44876 1.54223 -0.63975 
1.44876 1.54223 0.63983 -1.44871 1.54226 -0.63982 -1.44871 1.54226 0.63976 
-1.445 1.25001 -0.70713 -1.445 1.25001 0.70708 -1.44415 1.20094 -0.70628 
-1.44415 1.20094 0.70623 -1.44415 1.29908 -0.70628 -1.44415 1.29908 0.70623 
-1.44159 1.15199 -0.70373 -1.44159 1.15199 0.70368 -1.44159 1.34803 -0.70373 
-1.44159 1.34803 0.70368 -1.43776 0.91114 -0.62879 -1.43776 0.91114 0.62874 
-1.43776 1.58888 -0.62879 -1.43776 1.58888 0.62874 -1.43735 1.10328 -0.69948 
-1.43735 1.10328 0.69943 -1.43735 1.39674 -0.69948 -1.43735 1.39674 0.69943 
-1.43141 1.05492 -0.69355 -1.43141 1.05492 0.69349 -1.43141 1.4451 -0.69355 
-1.43141 1.4451 0.69349 -1.42517 0.86017 -0.61294 -1.42517 0.86017 0.61289 
-1.42517 1.63985 -0.61294 -1.42517 1.63985 0.61289 -1.42381 1.00703 -0.68594 
-1.42381 1.00703 0.68589 -1.42381 1.49299 -0.68594 -1.42381 1.49299 0.68589 
-1.41455 0.95973 -0.67669 -1.41455 0.95973 0.67663 -1.41455 1.54029 -0.67669 
-1.41455 1.54029 0.67663 -1.41085 0.8154 -0.59856 -1.41085 0.8154 0.59851 
-1.40945 1.25001 -0.74098 -1.40945 1.25001 0.74093 -1.40855 1.20088 -0.74016 
-1.40855 1.20088 0.74011 -1.40855 1.29914 -0.74016 -1.40855 1.29914 0.74011 
-1.40584 1.15164 -0.7377 -1.40584 1.15164 0.73765 -1.40584 1.34838 -0.7377 
-1.40584 1.34838 0.73765 -1.40367 0.91312 -0.6658 -1.40367 0.91312 0.66575 
-1.40367 1.5869 -0.6658 -1.40367 1.5869 0.66575 -1.40153 1.10287 -0.73347 
-1.40153 1.10287 0.73342 -1.40153 1.39715 -0.73347 -1.40153 1.39715 0.73342 
-1.39492 1.05326 -0.72777 -1.39492 1.05326 0.72771 -1.39492 1.44676 -0.72777 
-1.39492 1.44676 0.72771 -1.39117 0.86733 -0.65331 -1.39117 0.86733 0.65326 
-1.39117 1.63269 -0.65331 -1.39117 1.63269 0.65326 -1.3872 1.00533 -0.72012 
-1.3872 1.00533 0.72007 -1.3872 1.49469 -0.72012 -1.3872 1.49469 0.72007 
-1.37768 0.95776 -0.71084 -1.37768 0.95776 0.71079 -1.37768 1.54226 -0.71084 
-1.37768 1.54226 0.71079 -1.37711 0.82245 -0.63924 -1.37711 0.82245 0.63919 
-1.37229 1.25001 -0.77304 -1.37229 1.25001 0.77298 -1.37115 1.20071 -0.7724 
-1.37115 1.20071 0.77235 -1.37115 1.29931 -0.7724 -1.37115 1.29931 0.77235 
-1.36847 1.15152 -0.76988 -1.36847 1.15152 0.76983 -1.36847 1.3485 -0.76988 
-1.36847 1.3485 0.76983 -1.36666 0.91114 -0.6999 -1.36666 0.91114 0.69984 
-1.36666 1.58888 -0.6999 -1.36666 1.58888 0.69984 -1.36342 1.10162 -0.76599 
-1.36342 1.10162 0.76594 -1.36342 1.3984 -0.76599 -1.36342 1.3984 0.76594 
-1.36151 0.77861 -0.62364 -1.36151 0.77861 0.62359 -1.35678 1.0521 -0.76016 
-1.35678 1.0521 0.76011 -1.35678 1.44792 -0.76016 -1.35678 1.44792 0.76011 
-1.35081 0.86017 -0.68731 -1.35081 0.86017 0.68726 -1.35081 1.63985 -0.68731 
-1.35081 1.63985 0.68726 -1.34873 1.00402 -0.7526 -1.34873 1.00402 0.75255 
-1.34873 1.496 -0.7526 -1.34873 1.496 0.75255 -1.3392 0.95654 -0.7432 
-1.3392 0.95654 0.74315 -1.3392 1.54348 -0.7432 -1.3392 1.54348 0.74315 
-1.33643 0.8154 -0.67299 -1.33643 0.8154 0.67293 -1.33643 1.68462 -0.67299 
-1.33643 1.68462 0.67293 -1.33359 1.25001 -0.80323 -1.33359 1.25001 0.80318 
-1.33239 1.20065 -0.80261 -1.33239 1.20065 0.80256 -1.33239 1.29937 -0.80261 
-1.33239 1.29937 0.80256 -1.32871 1.1507 -0.8007 -1.32871 1.1507 0.80064 
-1.32871 1.34932 -0.8007 -1.32871 1.34932 0.80064 -1.32483 0.90481 -0.73238 
-1.32483 0.90481 0.73233 -1.32483 1.59521 -0.73238 -1.32483 1.59521 0.73233 
-1.32353 1.10075 -0.79674 -1.32353 1.10075 0.79669 -1.32353 1.39927 -0.79674 
-1.32353 1.39927 0.79669 -1.32035 0.77146 -0.65708 -1.32035 0.77146 0.65703 
-1.31709 1.05143 -0.79066 -1.31709 1.05143 0.7906 -1.31709 1.44859 -0.79066 
-1.31709 1.44859 0.7906 -1.30891 1.00332 -0.78302 -1.30891 1.00332 0.78297 
-1.30891 1.4967 -0.78302 -1.30891 1.4967 0.78297 -1.30871 0.85412 -0.71936 
-1.30871 0.85412 0.71931 -1.30871 1.6459 -0.71936 -1.30871 1.6459 0.71931 
-1.29585 0.9511 -0.7742 -1.29585 0.9511 0.77414 -1.29585 1.54892 -0.7742 
-1.29585 1.54892 0.77414 -1.2938 0.80936 -0.70486 -1.2938 0.80936 0.70481 
-1.2938 1.69066 -0.70486 -1.2938 1.69066 0.70481 -1.29346 1.25001 -0.8315 
-1.29346 1.25001 0.83144 -1.29115 1.20001 -0.83153 -1.29115 1.20001 0.83148 
-1.29115 1.30001 -0.83153 -1.29115 1.30001 0.83148 -1.28746 1.15013 -0.82949 
-1.28746 1.15013 0.82943 -1.28746 1.34989 -0.82949 -1.28746 1.34989 0.82943 
-1.28239 1.1005 -0.82536 -1.28239 1.1005 0.82531 -1.28239 1.39952 -0.82536 
-1.28239 1.39952 0.82531 -1.28109 0.89949 -0.76297 -1.28109 0.89949 0.76291 
-1.28109 1.60053 -0.76297 -1.28109 1.60053 0.76291 -1.27753 0.76567 -0.68865 
-1.27753 0.76567 0.6886 -1.27595 1.05125 -0.81917 -1.27595 1.05125 0.81911 
-1.27595 1.44877 -0.81917 -1.27595 1.44877 0.81911 -1.26498 0.84919 -0.74937 
-1.26498 0.84919 0.74932 -1.26498 1.65083 -0.74937 -1.26498 1.65083 0.74932 
-1.26421 0.99852 -0.81227 -1.26421 0.99852 0.81222 -1.26421 1.5015 -0.81227 
-1.26421 1.5015 0.81222 -1.2589 0.72226 -0.67087 -1.2589 0.72226 0.67082 
-1.252 1.25001 -0.85775 -1.252 1.25001 0.8577 -1.2509 0.94652 -0.80297 
-1.2509 0.94652 0.80292 -1.2509 1.5535 -0.80297 -1.2509 1.5535 0.80292 
-1.24977 0.80455 -0.73456 -1.24977 0.80455 0.73451 -1.24977 1.69547 -0.73456 
-1.24977 1.69547 0.73451 -1.24958 1.19995 -0.85774 -1.24958 1.19995 0.85769 
-1.24958 1.30007 -0.85774 -1.24958 1.30007 0.85769 -1.24566 1.14979 -0.85567 
-1.24566 1.14979 0.85562 -1.24566 1.35023 -0.85567 -1.24566 1.35023 0.85562 
-1.24046 1.10012 -0.85147 -1.24046 1.10012 0.85142 -1.24046 1.3999 -0.85147 
-1.24046 1.3999 0.85142 -1.23607 0.89543 -0.79129 -1.23607 0.89543 0.79123 
-1.23607 1.60459 -0.79129 -1.23607 1.60459 0.79123 -1.2321 0.76038 -0.71837 
-1.2321 0.76038 0.71832 -1.2321 1.73964 -0.71837 -1.2321 1.73964 0.71832 
-1.22934 1.04782 -0.84714 -1.22934 1.04782 0.84709 -1.22934 1.4522 -0.84714 
-1.22934 1.4522 0.84709 -1.21977 0.84539 -0.77725 -1.21977 0.84539 0.7772 
-1.21977 1.65463 -0.77725 -1.21977 1.65463 0.7772 -1.21725 0.99514 -0.83982 
-1.21725 0.99514 0.83977 -1.21725 1.50488 -0.83982 -1.21725 1.50488 0.83977 
-1.21312 0.71719 -0.70021 -1.21312 0.71719 0.70016 -1.20929 1.25001 -0.88195 
-1.20929 1.25001 0.8819 -1.20655 1.19979 -0.88198 -1.20655 1.19979 0.88193 
-1.20655 1.30023 -0.88198 -1.20655 1.30023 0.88193 -1.20343 0.94295 -0.83008 
-1.20343 0.94295 0.83003 -1.20343 1.55707 -0.83008 -1.20343 1.55707 0.83003 
-1.20307 0.8004 -0.76256 -1.20307 0.8004 0.76251 -1.20307 1.69962 -0.76256 
-1.20307 1.69962 0.76251 -1.20262 1.14969 -0.87978 -1.20262 1.14969 0.87973 
-1.20262 1.35033 -0.87978 -1.20262 1.35033 0.87973 -1.1926 1.09712 -0.87745 
-1.1926 1.09712 0.8774 -1.1926 1.4029 -0.87745 -1.1926 1.4029 0.8774 
-1.18825 0.89198 -0.81795 -1.18825 0.89198 0.81789 -1.18825 1.60804 -0.81795 
-1.18825 1.60804 0.81789 -1.18521 0.75654 -0.74595 -1.18521 0.75654 0.7459 
-1.18521 1.74348 -0.74595 -1.18521 1.74348 0.7459 -1.18127 1.04499 -0.8726 
-1.18127 1.04499 0.87255 -1.18127 1.45503 -0.8726 -1.18127 1.45503 0.87255 
-1.17318 0.84275 -0.80293 -1.17318 0.84275 0.80288 -1.17318 1.65727 -0.80293 
-1.17318 1.65727 0.80288 -1.16856 0.99226 -0.86495 -1.16856 0.99226 0.86489 
-1.16856 1.50776 -0.86495 -1.16856 1.50776 0.86489 -1.16621 0.71393 -0.72746 
-1.16621 0.71393 0.7274 -1.16621 1.78609 -0.72746 -1.16621 1.78609 0.7274 
-1.16545 1.25001 -0.90402 -1.16545 1.25001 0.90396 -1.16259 1.19973 -0.90396 
-1.16259 1.19973 0.90391 -1.16259 1.30029 -0.90396 -1.16259 1.30029 0.90391 
-1.15619 0.79793 -0.78784 -1.15619 0.79793 0.78779 -1.15619 1.70209 -0.78784 
-1.15619 1.70209 0.78779 -1.15456 0.9403 -0.8547 -1.15456 0.9403 0.85465 
-1.15456 1.55972 -0.8547 -1.15456 1.55972 0.85465 -1.15345 1.14719 -0.90376 
-1.15345 1.14719 0.90371 -1.15345 1.35283 -0.90376 -1.15345 1.35283 0.90371 
-1.14614 0.67266 -0.70713 -1.14614 0.67266 0.70708 -1.14311 1.09463 -0.90095 
-1.14311 1.09463 0.90089 -1.14311 1.40539 -0.90095 -1.14311 1.40539 0.90089 
-1.14054 0.89026 -0.84172 -1.14054 0.89026 0.84167 -1.14054 1.60976 -0.84172 
-1.14054 1.60976 0.84167 -1.13786 0.75404 -0.77077 -1.13786 0.75404 0.77072 
-1.13786 1.74598 -0.77077 -1.13786 1.74598 0.77072 -1.13189 1.04277 -0.89547 
-1.13189 1.04277 0.89542 -1.13189 1.45725 -0.89547 -1.13189 1.45725 0.89542 
-1.12536 0.84126 -0.82634 -1.12536 0.84126 0.82629 -1.12536 1.65876 -0.82634 
-1.12536 1.65876 0.82629 -1.12058 1.25001 -0.92391 -1.12058 1.25001 0.92385 
-1.11887 0.9901 -0.88733 -1.11887 0.9901 0.88728 -1.11887 1.50992 -0.88733 
-1.11887 1.50992 0.88728 -1.11857 0.71166 -0.75187 -1.11857 0.71166 0.75181 
-1.11857 1.78836 -0.75187 -1.11857 1.78836 0.75181 -1.11233 1.19743 -0.92578 
-1.11233 1.19743 0.92573 -1.11233 1.30259 -0.92578 -1.11233 1.30259 0.92573 
-1.10783 0.79653 -0.81089 -1.10783 0.79653 0.81084 -1.10783 1.70349 -0.81089 
-1.10783 1.70349 0.81084 -1.10569 0.93956 -0.87658 -1.10569 0.93956 0.87653 
-1.10569 1.56046 -0.87658 -1.10569 1.56046 0.87653 -1.10303 1.14499 -0.92504 
-1.10303 1.14499 0.92499 -1.10303 1.35503 -0.92504 -1.10303 1.35503 0.92499 
-1.09269 1.09285 -0.92167 -1.09269 1.09285 0.92162 -1.09269 1.40717 -0.92167 
-1.09269 1.40717 0.92162 -1.09142 0.88961 -0.86324 -1.09142 0.88961 0.86318 
-1.09142 1.61041 -0.86324 -1.09142 1.61041 0.86318 -1.08936 0.75296 -0.79338 
-1.08936 0.75296 0.79333 -1.08936 1.74706 -0.79338 -1.08936 1.74706 0.79333 
-1.08384 0.65295 -0.7238 -1.08384 0.65295 0.72374 -1.08384 1.84707 -0.7238 
-1.08384 1.84707 0.72374 -1.08134 1.04116 -0.91568 -1.08134 1.04116 0.91563 
-1.08134 1.45886 -0.91568 -1.08134 1.45886 0.91563 -1.07645 0.84093 -0.8474 
-1.07645 0.84093 0.84734 -1.07645 1.65909 -0.8474 -1.07645 1.65909 0.84734 
-1.07478 1.25001 -0.94157 -1.07478 1.25001 0.94152 -1.06902 0.99006 -0.9071 
-1.06902 0.99006 0.90705 -1.06902 1.50996 -0.9071 -1.06902 1.50996 0.90705 
-1.06633 1.19738 -0.94309 -1.06633 1.19738 0.94303 -1.06633 1.30264 -0.94309 
-1.06633 1.30264 0.94303 -1.05865 0.79639 -0.8315 -1.05865 0.79639 0.83144 
-1.05865 1.70363 -0.8315 -1.05865 1.70363 0.83144 -1.05667 1.1447 -0.94199 
-1.05667 1.1447 0.94193 -1.05667 1.35532 -0.94199 -1.05667 1.35532 0.94193 
-1.05576 0.9397 -0.89595 -1.05576 0.9397 0.89589 -1.05576 1.56032 -0.89595 
-1.05576 1.56032 0.89589 -1.05552 0.69295 -0.76735 -1.05552 0.69295 0.7673 
-1.05552 1.80707 -0.76735 -1.05552 1.80707 0.7673 -1.04612 1.09257 -0.93822 
-1.04612 1.09257 0.93817 -1.04612 1.40745 -0.93822 -1.04612 1.40745 0.93817 
-1.04159 0.89022 -0.88225 -1.04159 0.89022 0.8822 -1.04159 1.6098 -0.88225 
-1.04159 1.6098 0.8822 -1.03383 1.03975 -0.9318 -1.03383 1.03975 0.93175 
-1.03383 1.46027 -0.9318 -1.03383 1.46027 0.93175 -1.02818 1.25001 -0.95697 
-1.02818 1.25001 0.95691 -1.02657 0.84176 -0.86605 -1.02657 0.84176 0.866 
-1.02657 1.65826 -0.86605 -1.02657 1.65826 0.866 -1.02534 0.7355 -0.8079 
-1.02534 0.7355 0.80785 -1.02534 1.76452 -0.8079 -1.02534 1.76452 0.80785 
-1.02128 0.98872 -0.92275 -1.02128 0.98872 0.9227 -1.02128 1.5113 -0.92275 
-1.02128 1.5113 0.9227 -1.01996 0.63595 -0.73717 -1.01996 0.63595 0.73711 
-1.01996 1.86407 -0.73717 -1.01996 1.86407 0.73711 -1.01926 1.19726 -0.95817 
-1.01926 1.19726 0.95812 -1.01926 1.30276 -0.95817 -1.01926 1.30276 0.95812 
-1.00954 1.14466 -0.95664 -1.00954 1.14466 0.95659 -1.00954 1.35536 -0.95664 
-1.00954 1.35536 0.95659 -1.00764 0.93823 -0.91109 -1.00764 0.93823 0.91103 
-1.00764 1.56179 -0.91109 -1.00764 1.56179 0.91103 -0.99795 1.09153 -0.95253 
-0.99795 1.09153 0.95247 -0.99795 1.40849 -0.95253 -0.99795 1.40849 0.95247 
-0.99396 0.77983 -0.84463 -0.99396 0.77983 0.84458 -0.99396 1.72019 -0.84463 
-0.99396 1.72019 0.84458 -0.99325 0.88888 -0.8969 -0.99325 0.88888 0.89685 
-0.99325 1.61114 -0.8969 -0.99325 1.61114 0.89685 -0.99052 0.67694 -0.77962 
-0.99052 0.67694 0.77957 -0.99052 1.82308 -0.77962 -0.99052 1.82308 0.77957 
-0.98558 1.03886 -0.94558 -0.98558 1.03886 0.94553 -0.98558 1.46116 -0.94558 
-0.98558 1.46116 0.94553 -0.98296 0.58073 -0.70146 -0.98296 0.58073 0.70141 
-0.98087 1.25001 -0.97006 -0.98087 1.25001 0.97001 -0.97254 0.98783 -0.93608 
-0.97254 0.98783 0.93603 -0.97254 1.51219 -0.93608 -0.97254 1.51219 0.93603 
-0.97178 1.19722 -0.97086 -0.97178 1.19722 0.9708 -0.97178 1.3028 -0.97086 
-0.97178 1.3028 0.9708 -0.96064 1.14406 -0.96913 -0.96064 1.14406 0.96908 
-0.96064 1.35596 -0.96913 -0.96064 1.35596 0.96908 -0.95998 0.72042 -0.81869 
-0.95998 0.72042 0.81864 -0.95998 1.7796 -0.81869 -0.95998 1.7796 0.81864 
-0.95884 0.93755 -0.92391 -0.95884 0.93755 0.92385 -0.95884 1.56247 -0.92391 
-0.95884 1.56247 0.92385 -0.95576 0.83385 -0.88283 -0.95576 0.83385 0.88278 
-0.95576 1.66617 -0.88283 -0.95576 1.66617 0.88278 -0.9548 0.62175 -0.74718 
-0.9548 0.62175 0.74713 -0.9548 1.87827 -0.74718 -0.9548 1.87827 0.74713 
-0.94884 1.09094 -0.96449 -0.94884 1.09094 0.96444 -0.94884 1.40908 -0.96449 
-0.94884 1.40908 0.96444 -0.9367 1.03851 -0.95697 -0.9367 1.03851 0.95692 
-0.9367 1.46151 -0.95697 -0.9367 1.46151 0.95692 -0.93298 1.25001 -0.98081 
-0.93298 1.25001 0.98076 -0.92482 0.66384 -0.78836 -0.92482 0.66384 0.78831 
-0.92482 1.83618 -0.78836 -0.92482 1.83618 0.78831 -0.92348 0.98756 -0.94696 
-0.92348 0.98756 0.9469 -0.92348 1.51246 -0.94696 -0.92348 1.51246 0.9469 
-0.92242 0.77291 -0.85928 -0.92242 0.77291 0.85923 -0.92242 1.72711 -0.85928 
-0.92242 1.72711 0.85923 -0.92235 1.19679 -0.98142 -0.92235 1.19679 0.98137 
-0.92235 1.30323 -0.98142 -0.92235 1.30323 0.98137 -0.92174 0.88201 -0.9115 
-0.92174 0.88201 0.91144 -0.92174 1.61801 -0.9115 -0.92174 1.61801 0.91144 
-0.91701 0.56832 -0.7094 -0.91701 0.56832 0.70935 -0.91701 1.9317 -0.7094 
-0.91701 1.9317 0.70935 -0.91117 1.14372 -0.97915 -0.91117 1.14372 0.97909 
-0.91117 1.3563 -0.97915 -0.91117 1.3563 0.97909 -0.89949 1.09097 -0.97398 
-0.89949 1.09097 0.97393 -0.89949 1.40905 -0.97398 -0.89949 1.40905 0.97393 
-0.88865 0.61041 -0.7538 -0.88865 0.61041 0.75375 -0.88865 1.88961 -0.7538 
-0.88865 1.88961 0.75375 -0.88747 0.71417 -0.83099 -0.88747 0.71417 0.83094 
-0.88747 1.78585 -0.83099 -0.88747 1.78585 0.83094 -0.88732 1.03869 -0.96595 
-0.88732 1.03869 0.9659 -0.88732 1.46133 -0.96595 -0.88732 1.46133 0.9659 
-0.88647 0.93202 -0.93641 -0.88647 0.93202 0.93636 -0.88647 1.568 -0.93641 
-0.88647 1.568 0.93636 -0.88462 1.25001 -0.9892 -0.88462 1.25001 0.98915 
-0.88379 0.82817 -0.89488 -0.88379 0.82817 0.89483 -0.88379 1.67185 -0.89488 
-0.88379 1.67185 0.89483 -0.87963 0.52012 -0.66873 -0.87963 0.52012 0.66868 
-0.87963 1.9799 -0.66873 -0.87963 1.9799 0.66868 -0.87383 1.19675 -0.98931 
-0.87383 1.19675 0.98926 -0.87383 1.30327 -0.98931 -0.87383 1.30327 0.98926 
-0.86236 1.14345 -0.98651 -0.86236 1.14345 0.98646 -0.86236 1.35657 -0.98651 
-0.86236 1.35657 0.98646 -0.85172 0.65894 -0.79857 -0.85172 0.65894 0.79852 
-0.85172 1.84108 -0.79857 -0.85172 1.84108 0.79852 -0.85167 0.5604 -0.71521 
-0.85167 0.5604 0.71516 -0.85167 1.93962 -0.71521 -0.85167 1.93962 0.71516 
-0.85056 0.98285 -0.95707 -0.85056 0.98285 0.95702 -0.85056 1.51717 -0.95707 
-0.85056 1.51717 0.95702 -0.85053 1.09072 -0.98081 -0.85053 1.09072 0.98076 
-0.85053 1.4093 -0.98081 -0.85053 1.4093 0.98076 -0.84927 0.7682 -0.86919 
-0.84927 0.7682 0.86914 -0.84927 1.73182 -0.86919 -0.84927 1.73182 0.86914 
-0.84878 0.87739 -0.92136 -0.84878 0.87739 0.92131 -0.84878 1.62263 -0.92136 
-0.84878 1.62263 0.92131 -0.83591 1.25001 -0.99521 -0.83591 1.25001 0.99516 
-0.82471 1.19664 -0.99482 -0.82471 1.19664 0.99477 -0.82471 1.30338 -0.99482 
-0.82471 1.30338 0.99477 -0.81414 0.71085 -0.83877 -0.81414 0.71085 0.83872 
-0.81414 1.78917 -0.83877 -0.81414 1.78917 0.83872 -0.81409 0.51409 -0.67279 
-0.81409 0.51409 0.67274 -0.81409 1.98593 -0.67279 -0.81409 1.98593 0.67274 
-0.81349 0.60486 -0.76034 -0.81349 0.60486 0.76029 -0.81349 1.89516 -0.76034 
-0.81349 1.89516 0.76029 -0.81329 0.92822 -0.94383 -0.81329 0.92822 0.94378 
-0.81329 1.5718 -0.94383 -0.81329 1.5718 0.94378 -0.81325 1.14344 -0.99147 
-0.81325 1.14344 0.99142 -0.81325 1.35658 -0.99147 -0.81325 1.35658 0.99142 
-0.81282 1.03689 -0.97417 -0.81282 1.03689 0.97412 -0.81282 1.46313 -0.97417 
-0.81282 1.46313 0.97412 -0.81104 0.82475 -0.90214 -0.81104 0.82475 0.90209 
-0.81104 1.67527 -0.90214 -0.81104 1.67527 0.90209 -0.78696 1.25001 -0.99882 
-0.78696 1.25001 0.99877 -0.77613 0.6552 -0.80298 -0.77613 0.6552 0.80293 
-0.77613 1.84482 -0.80298 -0.77613 1.84482 0.80293 -0.77613 0.76584 -0.87417 
-0.77613 0.76584 0.87411 -0.77613 1.73418 -0.87417 -0.77613 1.73418 0.87411 
-0.77609 0.55666 -0.71961 -0.77609 0.55666 0.71956 -0.77609 1.94336 -0.71961 
-0.77609 1.94336 0.71956 -0.77609 0.47171 -0.62676 -0.77609 0.47171 0.62671 
-0.77609 2.02831 -0.62676 -0.77609 2.02831 0.62671 -0.77568 0.98163 -0.9626 
-0.77568 0.98163 0.96255 -0.77568 1.51839 -0.9626 -0.77568 1.51839 0.96255 
-0.77568 0.87506 -0.9263 -0.77568 0.87506 0.92625 -0.77568 1.62496 -0.9263 
-0.77568 1.62496 0.92625 -0.77565 1.08951 -0.98634 -0.77565 1.08951 0.98629 
-0.77565 1.41051 -0.98634 -0.77565 1.41051 0.98629 -0.77565 1.19661 -0.99788 
-0.77565 1.19661 0.99783 -0.77565 1.30341 -0.99788 -0.77565 1.30341 0.99783 
-0.73789 0.43351 -0.57738 -0.73789 0.43351 0.57732 -0.73789 0.51194 -0.67475 
-0.73789 0.51194 0.6747 -0.73789 0.60301 -0.76252 -0.73789 0.60301 0.76247 
-0.73789 0.70927 -0.84122 -0.73789 0.70927 0.84117 -0.73789 0.82361 -0.90456 
-0.73789 0.82361 0.90451 -0.73789 0.9273 -0.94653 -0.73789 0.9273 0.94647 
-0.73789 1.03629 -0.97692 -0.73789 1.03629 0.97687 -0.73789 1.14313 -0.9943 
-0.73789 1.14313 0.99425 -0.73789 1.25001 -1.00003 -0.73789 1.25001 0.99997 
-0.73789 1.35689 -0.9943 -0.73789 1.35689 0.99425 -0.73789 1.46373 -0.97692 
-0.73789 1.46373 0.97687 -0.73789 1.57272 -0.94653 -0.73789 1.57272 0.94647 
-0.73789 1.67641 -0.90456 -0.73789 1.67641 0.90451 -0.73789 1.79075 -0.84122 
-0.73789 1.79075 0.84117 -0.73789 1.89701 -0.76252 -0.73789 1.89701 0.76247 
-0.73789 1.98808 -0.67475 -0.73789 1.98808 0.6747 -0.70013 1.19661 -0.99788 
-0.70013 1.19661 0.99783 -0.70013 1.30341 -0.99788 -0.70013 1.30341 0.99783 
-0.70013 1.08951 -0.98634 -0.70013 1.08951 0.98629 -0.70013 1.41051 -0.98634 
-0.70013 1.41051 0.98629 -0.70011 0.87506 -0.9263 -0.70011 0.87506 0.92625 
-0.70011 1.62496 -0.9263 -0.70011 1.62496 0.92625 -0.70011 0.98163 -0.9626 
-0.70011 0.98163 0.96255 -0.70011 1.51839 -0.9626 -0.70011 1.51839 0.96255 
-0.69969 0.47171 -0.62676 -0.69969 0.47171 0.62671 -0.69969 0.55666 -0.71961 
-0.69969 0.55666 0.71956 -0.69969 1.94336 -0.71961 -0.69969 1.94336 0.71956 
-0.69966 0.76584 -0.87417 -0.69966 0.76584 0.87411 -0.69966 1.73418 -0.87417 
-0.69966 1.73418 0.87411 -0.69966 0.6552 -0.80298 -0.69966 0.6552 0.80293 
-0.69966 1.84482 -0.80298 -0.69966 1.84482 0.80293 -0.68883 1.25001 -0.99882 
-0.68883 1.25001 0.99877 -0.66475 0.82475 -0.90214 -0.66475 0.82475 0.90209 
-0.66475 1.67527 -0.90214 -0.66475 1.67527 0.90209 -0.66297 1.03689 -0.97417 
-0.66297 1.03689 0.97412 -0.66297 1.46313 -0.97417 -0.66297 1.46313 0.97412 
-0.66253 1.14344 -0.99147 -0.66253 1.14344 0.99142 -0.66253 1.35658 -0.99147 
-0.66253 1.35658 0.99142 -0.66249 0.92822 -0.94383 -0.66249 0.92822 0.94378 
-0.66249 1.5718 -0.94383 -0.66249 1.5718 0.94378 -0.6623 0.60486 -0.76034 
-0.6623 0.60486 0.76029 -0.6623 1.89516 -0.76034 -0.6623 1.89516 0.76029 
-0.6617 0.51409 -0.67279 -0.6617 0.51409 0.67274 -0.6617 1.98593 -0.67279 
-0.6617 1.98593 0.67274 -0.66164 0.71085 -0.83877 -0.66164 0.71085 0.83872 
-0.66164 1.78917 -0.83877 -0.66164 1.78917 0.83872 -0.65108 1.19664 -0.99482 
-0.65108 1.19664 0.99477 -0.65108 1.30338 -0.99482 -0.65108 1.30338 0.99477 
-0.63988 1.25001 -0.99521 -0.63988 1.25001 0.99516 -0.63429 0.47551 -0.62405 
-0.63429 0.47551 0.624 -0.627 0.87739 -0.92136 -0.627 0.87739 0.92131 
-0.627 1.62263 -0.92136 -0.627 1.62263 0.92131 -0.62652 0.7682 -0.86919 
-0.62652 0.7682 0.86914 -0.62652 1.73182 -0.86919 -0.62652 1.73182 0.86914 
-0.62526 1.09072 -0.98081 -0.62526 1.09072 0.98076 -0.62526 1.4093 -0.98081 
-0.62526 1.4093 0.98076 -0.62522 0.98285 -0.95707 -0.62522 0.98285 0.95702 
-0.62522 1.51717 -0.95707 -0.62522 1.51717 0.95702 -0.62411 0.5604 -0.71521 
-0.62411 0.5604 0.71516 -0.62411 1.93962 -0.71521 -0.62411 1.93962 0.71516 
-0.62406 0.65894 -0.79857 -0.62406 0.65894 0.79852 -0.62406 1.84108 -0.79857 
-0.62406 1.84108 0.79852 -0.61342 1.14345 -0.98651 -0.61342 1.14345 0.98646 
-0.61342 1.35657 -0.98651 -0.61342 1.35657 0.98646 -0.60195 1.19675 -0.98931 
-0.60195 1.19675 0.98926 -0.60195 1.30327 -0.98931 -0.60195 1.30327 0.98926 
-0.59616 0.52012 -0.66873 -0.59616 0.52012 0.66868 -0.59199 0.82817 -0.89488 
-0.59199 0.82817 0.89483 -0.59199 1.67185 -0.89488 -0.59199 1.67185 0.89483 
-0.59116 1.25001 -0.9892 -0.59116 1.25001 0.98915 -0.58932 0.93202 -0.93641 
-0.58932 0.93202 0.93636 -0.58932 1.568 -0.93641 -0.58932 1.568 0.93636 
-0.58846 1.03869 -0.96595 -0.58846 1.03869 0.9659 -0.58846 1.46133 -0.96595 
-0.58846 1.46133 0.9659 -0.58831 0.71417 -0.83099 -0.58831 0.71417 0.83094 
-0.58831 1.78585 -0.83099 -0.58831 1.78585 0.83094 -0.58714 0.61041 -0.7538 
-0.58714 0.61041 0.75375 -0.58714 1.88961 -0.7538 -0.58714 1.88961 0.75375 
-0.5763 1.09097 -0.97398 -0.5763 1.09097 0.97393 -0.5763 1.40905 -0.97398 
-0.5763 1.40905 0.97393 -0.56461 1.14372 -0.97915 -0.56461 1.14372 0.97909 
-0.56461 1.3563 -0.97915 -0.56461 1.3563 0.97909 -0.55878 0.56832 -0.7094 
-0.55878 0.56832 0.70935 -0.55405 0.88201 -0.9115 -0.55405 0.88201 0.91144 
-0.55405 1.61801 -0.9115 -0.55405 1.61801 0.91144 -0.55344 1.19679 -0.98142 
-0.55344 1.19679 0.98137 -0.55344 1.30323 -0.98142 -0.55344 1.30323 0.98137 
-0.55336 0.77291 -0.85928 -0.55336 0.77291 0.85923 -0.55336 1.72711 -0.85928 
-0.55336 1.72711 0.85923 -0.55231 0.98756 -0.94696 -0.55231 0.98756 0.9469 
-0.55231 1.51246 -0.94696 -0.55231 1.51246 0.9469 -0.55097 0.66384 -0.78836 
-0.55097 0.66384 0.78831 -0.55097 1.83618 -0.78836 -0.55097 1.83618 0.78831 
-0.5428 1.25001 -0.98081 -0.5428 1.25001 0.98076 -0.53909 1.03851 -0.95697 
-0.53909 1.03851 0.95692 -0.53909 1.46151 -0.95697 -0.53909 1.46151 0.95692 
-0.53123 0.52932 -0.66177 -0.53123 0.52932 0.66171 -0.52694 1.09094 -0.96449 
-0.52694 1.09094 0.96444 -0.52694 1.40908 -0.96449 -0.52694 1.40908 0.96444 
-0.52099 0.62175 -0.74718 -0.52099 0.62175 0.74713 -0.52099 1.87827 -0.74718 
-0.52099 1.87827 0.74713 -0.52002 0.83385 -0.88283 -0.52002 0.83385 0.88278 
-0.52002 1.66617 -0.88283 -0.52002 1.66617 0.88278 -0.51695 0.93755 -0.92391 
-0.51695 0.93755 0.92385 -0.51695 1.56247 -0.92391 -0.51695 1.56247 0.92385 
-0.5158 0.72042 -0.81869 -0.5158 0.72042 0.81864 -0.5158 1.7796 -0.81869 
-0.5158 1.7796 0.81864 -0.51514 1.14406 -0.96913 -0.51514 1.14406 0.96908 
-0.51514 1.35596 -0.96913 -0.51514 1.35596 0.96908 -0.50401 1.19722 -0.97086 
-0.50401 1.19722 0.9708 -0.50401 1.3028 -0.97086 -0.50401 1.3028 0.9708 
-0.50324 0.98783 -0.93608 -0.50324 0.98783 0.93603 -0.50324 1.51219 -0.93608 
-0.50324 1.51219 0.93603 -0.49491 1.25001 -0.97006 -0.49491 1.25001 0.97001 
-0.49283 0.58073 -0.70146 -0.49283 0.58073 0.70141 -0.49021 1.03886 -0.94558 
-0.49021 1.03886 0.94553 -0.49021 1.46116 -0.94558 -0.49021 1.46116 0.94553 
-0.48527 0.67694 -0.77962 -0.48527 0.67694 0.77957 -0.48527 1.82308 -0.77962 
-0.48527 1.82308 0.77957 -0.48254 0.88888 -0.8969 -0.48254 0.88888 0.89685 
-0.48254 1.61114 -0.8969 -0.48254 1.61114 0.89685 -0.48182 0.77983 -0.84463 
-0.48182 0.77983 0.84458 -0.48182 1.72019 -0.84463 -0.48182 1.72019 0.84458 
-0.47784 1.09153 -0.95253 -0.47784 1.09153 0.95247 -0.47784 1.40849 -0.95253 
-0.47784 1.40849 0.95247 -0.46815 0.93823 -0.91109 -0.46815 0.93823 0.91103 
-0.46815 1.56179 -0.91109 -0.46815 1.56179 0.91103 -0.46624 1.14466 -0.95664 
-0.46624 1.14466 0.95659 -0.46624 1.35536 -0.95664 -0.46624 1.35536 0.95659 
-0.45652 1.19726 -0.95817 -0.45652 1.19726 0.95812 -0.45652 1.30276 -0.95817 
-0.45652 1.30276 0.95812 -0.45583 0.63595 -0.73717 -0.45583 0.63595 0.73711 
-0.45451 0.98872 -0.92275 -0.45451 0.98872 0.9227 -0.45451 1.5113 -0.92275 
-0.45451 1.5113 0.9227 -0.45045 0.7355 -0.8079 -0.45045 0.7355 0.80785 
-0.45045 1.76452 -0.8079 -0.45045 1.76452 0.80785 -0.44922 0.84176 -0.86605 
-0.44922 0.84176 0.866 -0.44922 1.65826 -0.86605 -0.44922 1.65826 0.866 
-0.44761 1.25001 -0.95697 -0.44761 1.25001 0.95691 -0.44196 1.03975 -0.9318 
-0.44196 1.03975 0.93175 -0.44196 1.46027 -0.9318 -0.44196 1.46027 0.93175 
-0.43419 0.89022 -0.88225 -0.43419 0.89022 0.8822 -0.43419 1.6098 -0.88225 
-0.43419 1.6098 0.8822 -0.42967 1.09257 -0.93822 -0.42967 1.09257 0.93817 
-0.42967 1.40745 -0.93822 -0.42967 1.40745 0.93817 -0.42748 0.59609 -0.68998 
-0.42748 0.59609 0.68992 -0.42026 0.69295 -0.76735 -0.42026 0.69295 0.7673 
-0.42026 1.80707 -0.76735 -0.42026 1.80707 0.7673 -0.42003 0.9397 -0.89595 
-0.42003 0.9397 0.89589 -0.42003 1.56032 -0.89595 -0.42003 1.56032 0.89589 
-0.41911 1.1447 -0.94199 -0.41911 1.1447 0.94193 -0.41911 1.35532 -0.94199 
-0.41911 1.35532 0.94193 -0.41713 0.79639 -0.8315 -0.41713 0.79639 0.83144 
-0.41713 1.70363 -0.8315 -0.41713 1.70363 0.83144 -0.40946 1.19738 -0.94309 
-0.40946 1.19738 0.94303 -0.40946 1.30264 -0.94309 -0.40946 1.30264 0.94303 
-0.40677 0.99006 -0.9071 -0.40677 0.99006 0.90705 -0.40677 1.50996 -0.9071 
-0.40677 1.50996 0.90705 -0.401 1.25001 -0.94157 -0.401 1.25001 0.94152 
-0.39934 0.84093 -0.8474 -0.39934 0.84093 0.84734 -0.39934 1.65909 -0.8474 
-0.39934 1.65909 0.84734 -0.39445 1.04116 -0.91568 -0.39445 1.04116 0.91563 
-0.39445 1.45886 -0.91568 -0.39445 1.45886 0.91563 -0.39195 0.65295 -0.7238 
-0.39195 0.65295 0.72374 -0.38642 0.75296 -0.79338 -0.38642 0.75296 0.79333 
-0.38642 1.74706 -0.79338 -0.38642 1.74706 0.79333 -0.38437 0.88961 -0.86324 
-0.38437 0.88961 0.86318 -0.38437 1.61041 -0.86324 -0.38437 1.61041 0.86318 
-0.3831 1.09285 -0.92167 -0.3831 1.09285 0.92162 -0.3831 1.40717 -0.92167 
-0.3831 1.40717 0.92162 -0.37276 1.14499 -0.92504 -0.37276 1.14499 0.92499 
-0.37276 1.35503 -0.92504 -0.37276 1.35503 0.92499 -0.3701 0.93956 -0.87658 
-0.3701 0.93956 0.87653 -0.3701 1.56046 -0.87658 -0.3701 1.56046 0.87653 
-0.36795 0.79653 -0.81089 -0.36795 0.79653 0.81084 -0.36795 1.70349 -0.81089 
-0.36795 1.70349 0.81084 -0.36345 1.19743 -0.92578 -0.36345 1.19743 0.92573 
-0.36345 1.30259 -0.92578 -0.36345 1.30259 0.92573 -0.35722 0.71166 -0.75187 
-0.35722 0.71166 0.75181 -0.35722 1.78836 -0.75187 -0.35722 1.78836 0.75181 
-0.35692 0.9901 -0.88733 -0.35692 0.9901 0.88728 -0.35692 1.50992 -0.88733 
-0.35692 1.50992 0.88728 -0.35521 1.25001 -0.92391 -0.35521 1.25001 0.92385 
-0.35042 0.84126 -0.82634 -0.35042 0.84126 0.82629 -0.35042 1.65876 -0.82634 
-0.35042 1.65876 0.82629 -0.3439 1.04277 -0.89547 -0.3439 1.04277 0.89542 
-0.3439 1.45725 -0.89547 -0.3439 1.45725 0.89542 -0.33793 0.75404 -0.77077 
-0.33793 0.75404 0.77072 -0.33793 1.74598 -0.77077 -0.33793 1.74598 0.77072 
-0.33524 0.89026 -0.84172 -0.33524 0.89026 0.84167 -0.33524 1.60976 -0.84172 
-0.33524 1.60976 0.84167 -0.33268 1.09463 -0.90095 -0.33268 1.09463 0.90089 
-0.33268 1.40539 -0.90095 -0.33268 1.40539 0.90089 -0.32964 0.67266 -0.70713 
-0.32964 0.67266 0.70708 -0.32234 1.14719 -0.90376 -0.32234 1.14719 0.90371 
-0.32234 1.35283 -0.90376 -0.32234 1.35283 0.90371 -0.32122 0.9403 -0.8547 
-0.32122 0.9403 0.85465 -0.32122 1.55972 -0.8547 -0.32122 1.55972 0.85465 
-0.3196 0.79793 -0.78784 -0.3196 0.79793 0.78779 -0.3196 1.70209 -0.78784 
-0.3196 1.70209 0.78779 -0.31319 1.19973 -0.90396 -0.31319 1.19973 0.90391 
-0.31319 1.30029 -0.90396 -0.31319 1.30029 0.90391 -0.31034 1.25001 -0.90402 
-0.31034 1.25001 0.90396 -0.30957 0.71393 -0.72746 -0.30957 0.71393 0.7274 
-0.30722 0.99226 -0.86495 -0.30722 0.99226 0.86489 -0.30722 1.50776 -0.86495 
-0.30722 1.50776 0.86489 -0.3026 0.84275 -0.80293 -0.3026 0.84275 0.80288 
-0.3026 1.65727 -0.80293 -0.3026 1.65727 0.80288 -0.29451 1.04499 -0.8726 
-0.29451 1.04499 0.87255 -0.29451 1.45503 -0.8726 -0.29451 1.45503 0.87255 
-0.29058 0.75654 -0.74595 -0.29058 0.75654 0.7459 -0.29058 1.74348 -0.74595 
-0.29058 1.74348 0.7459 -0.28753 0.89198 -0.81795 -0.28753 0.89198 0.81789 
-0.28753 1.60804 -0.81795 -0.28753 1.60804 0.81789 -0.28319 1.09712 -0.87745 
-0.28319 1.09712 0.8774 -0.28319 1.4029 -0.87745 -0.28319 1.4029 0.8774 
-0.27317 1.14969 -0.87978 -0.27317 1.14969 0.87973 -0.27317 1.35033 -0.87978 
-0.27317 1.35033 0.87973 -0.27271 0.8004 -0.76256 -0.27271 0.8004 0.76251 
-0.27271 1.69962 -0.76256 -0.27271 1.69962 0.76251 -0.27236 0.94295 -0.83008 
-0.27236 0.94295 0.83003 -0.27236 1.55707 -0.83008 -0.27236 1.55707 0.83003 
-0.26924 1.19979 -0.88198 -0.26924 1.19979 0.88193 -0.26924 1.30023 -0.88198 
-0.26924 1.30023 0.88193 -0.2665 1.25001 -0.88195 -0.2665 1.25001 0.8819 
-0.26266 0.71719 -0.70021 -0.26266 0.71719 0.70016 -0.25854 0.99514 -0.83982 
-0.25854 0.99514 0.83977 -0.25854 1.50488 -0.83982 -0.25854 1.50488 0.83977 
-0.25602 0.84539 -0.77725 -0.25602 0.84539 0.7772 -0.25602 1.65463 -0.77725 
-0.25602 1.65463 0.7772 -0.24645 1.04782 -0.84714 -0.24645 1.04782 0.84709 
-0.24645 1.4522 -0.84714 -0.24645 1.4522 0.84709 -0.24368 0.76038 -0.71837 
-0.24368 0.76038 0.71832 -0.23971 0.89543 -0.79129 -0.23971 0.89543 0.79123 
-0.23971 1.60459 -0.79129 -0.23971 1.60459 0.79123 -0.23532 1.10012 -0.85147 
-0.23532 1.10012 0.85142 -0.23532 1.3999 -0.85147 -0.23532 1.3999 0.85142 
-0.23013 1.14979 -0.85567 -0.23013 1.14979 0.85562 -0.23013 1.35023 -0.85567 
-0.23013 1.35023 0.85562 -0.22621 1.19995 -0.85774 -0.22621 1.19995 0.85769 
-0.22621 1.30007 -0.85774 -0.22621 1.30007 0.85769 -0.22601 0.80455 -0.73456 
-0.22601 0.80455 0.73451 -0.22601 1.69547 -0.73456 -0.22601 1.69547 0.73451 
-0.22489 0.94652 -0.80297 -0.22489 0.94652 0.80292 -0.22489 1.5535 -0.80297 
-0.22489 1.5535 0.80292 -0.22379 1.25001 -0.85775 -0.22379 1.25001 0.8577 
-0.21689 0.72226 -0.67087 -0.21689 0.72226 0.67082 -0.21158 0.99852 -0.81227 
-0.21158 0.99852 0.81222 -0.21158 1.5015 -0.81227 -0.21158 1.5015 0.81222 
-0.2108 0.84919 -0.74937 -0.2108 0.84919 0.74932 -0.2108 1.65083 -0.74937 
-0.2108 1.65083 0.74932 -0.19984 1.05125 -0.81917 -0.19984 1.05125 0.81911 
-0.19984 1.44877 -0.81917 -0.19984 1.44877 0.81911 -0.19825 0.76567 -0.68865 
-0.19825 0.76567 0.6886 -0.1947 0.89949 -0.76297 -0.1947 0.89949 0.76291 
-0.1947 1.60053 -0.76297 -0.1947 1.60053 0.76291 -0.1934 1.1005 -0.82536 
-0.1934 1.1005 0.82531 -0.1934 1.39952 -0.82536 -0.1934 1.39952 0.82531 
-0.18833 1.15013 -0.82949 -0.18833 1.15013 0.82943 -0.18833 1.34989 -0.82949 
-0.18833 1.34989 0.82943 -0.18463 1.20001 -0.83153 -0.18463 1.20001 0.83148 
-0.18463 1.30001 -0.83153 -0.18463 1.30001 0.83148 -0.18232 1.25001 -0.8315 
-0.18232 1.25001 0.83144 -0.18199 0.80936 -0.70486 -0.18199 0.80936 0.70481 
-0.17994 0.9511 -0.7742 -0.17994 0.9511 0.77414 -0.17994 1.54892 -0.7742 
-0.17994 1.54892 0.77414 -0.16708 0.85412 -0.71936 -0.16708 0.85412 0.71931 
-0.16708 1.6459 -0.71936 -0.16708 1.6459 0.71931 -0.16687 1.00332 -0.78302 
-0.16687 1.00332 0.78297 -0.16687 1.4967 -0.78302 -0.16687 1.4967 0.78297 
-0.1587 1.05143 -0.79066 -0.1587 1.05143 0.7906 -0.1587 1.44859 -0.79066 
-0.1587 1.44859 0.7906 -0.15543 0.77146 -0.65708 -0.15543 0.77146 0.65703 
-0.15226 1.10075 -0.79674 -0.15226 1.10075 0.79669 -0.15226 1.39927 -0.79674 
-0.15226 1.39927 0.79669 -0.15095 0.90481 -0.73238 -0.15095 0.90481 0.73233 
-0.15095 1.59521 -0.73238 -0.15095 1.59521 0.73233 -0.14708 1.1507 -0.8007 
-0.14708 1.1507 0.80064 -0.14708 1.34932 -0.8007 -0.14708 1.34932 0.80064 
-0.1434 1.20065 -0.80261 -0.1434 1.20065 0.80256 -0.1434 1.29937 -0.80261 
-0.1434 1.29937 0.80256 -0.14219 1.25001 -0.80323 -0.14219 1.25001 0.80318 
-0.13936 0.8154 -0.67299 -0.13936 0.8154 0.67293 -0.13659 0.95654 -0.7432 
-0.13659 0.95654 0.74315 -0.13659 1.54348 -0.7432 -0.13659 1.54348 0.74315 
-0.12705 1.00402 -0.7526 -0.12705 1.00402 0.75255 -0.12705 1.496 -0.7526 
-0.12705 1.496 0.75255 -0.12498 0.86017 -0.68731 -0.12498 0.86017 0.68726 
-0.12498 1.63985 -0.68731 -0.12498 1.63985 0.68726 -0.11901 1.0521 -0.76016 
-0.11901 1.0521 0.76011 -0.11901 1.44792 -0.76016 -0.11901 1.44792 0.76011 
-0.11428 0.77861 -0.62364 -0.11428 0.77861 0.62359 -0.11237 1.10162 -0.76599 
-0.11237 1.10162 0.76594 -0.11237 1.3984 -0.76599 -0.11237 1.3984 0.76594 
-0.10913 0.91114 -0.6999 -0.10913 0.91114 0.69984 -0.10913 1.58888 -0.6999 
-0.10913 1.58888 0.69984 -0.10732 1.15152 -0.76988 -0.10732 1.15152 0.76983 
-0.10732 1.3485 -0.76988 -0.10732 1.3485 0.76983 -0.10464 1.20071 -0.7724 
-0.10464 1.20071 0.77235 -0.10464 1.29931 -0.7724 -0.10464 1.29931 0.77235 
-0.1035 1.25001 -0.77304 -0.1035 1.25001 0.77298 -0.09868 0.82245 -0.63924 
-0.09868 0.82245 0.63919 -0.0981 0.95776 -0.71084 -0.0981 0.95776 0.71079 
-0.0981 1.54226 -0.71084 -0.0981 1.54226 0.71079 -0.08859 1.00533 -0.72012 
-0.08859 1.00533 0.72007 -0.08859 1.49469 -0.72012 -0.08859 1.49469 0.72007 
-0.08461 0.86733 -0.65331 -0.08461 0.86733 0.65326 -0.08087 1.05326 -0.72777 
-0.08087 1.05326 0.72771 -0.08087 1.44676 -0.72777 -0.08087 1.44676 0.72771 
-0.07426 1.10287 -0.73347 -0.07426 1.10287 0.73342 -0.07426 1.39715 -0.73347 
-0.07426 1.39715 0.73342 -0.07212 0.91312 -0.6658 -0.07212 0.91312 0.66575 
-0.07212 1.5869 -0.6658 -0.07212 1.5869 0.66575 -0.06994 1.15164 -0.7377 
-0.06994 1.15164 0.73765 -0.06994 1.34838 -0.7377 -0.06994 1.34838 0.73765 
-0.06723 1.20088 -0.74016 -0.06723 1.20088 0.74011 -0.06723 1.29914 -0.74016 
-0.06723 1.29914 0.74011 -0.06633 1.25001 -0.74098 -0.06633 1.25001 0.74093 
-0.06493 0.8154 -0.59856 -0.06493 0.8154 0.59851 -0.06123 0.95973 -0.67669 
-0.06123 0.95973 0.67663 -0.06123 1.54029 -0.67669 -0.06123 1.54029 0.67663 
-0.05198 1.00703 -0.68594 -0.05198 1.00703 0.68589 -0.05198 1.49299 -0.68594 
-0.05198 1.49299 0.68589 -0.05061 0.86017 -0.61294 -0.05061 0.86017 0.61289 
-0.04437 1.05492 -0.69355 -0.04437 1.05492 0.69349 -0.04437 1.4451 -0.69355 
-0.04437 1.4451 0.69349 -0.03844 1.10328 -0.69948 -0.03844 1.10328 0.69943 
-0.03844 1.39674 -0.69948 -0.03844 1.39674 0.69943 -0.03802 0.91114 -0.62879 
-0.03802 0.91114 0.62874 -0.03419 1.15199 -0.70373 -0.03419 1.15199 0.70368 
-0.03419 1.34803 -0.70373 -0.03419 1.34803 0.70368 -0.03164 1.20094 -0.70628 
-0.03164 1.20094 0.70623 -0.03164 1.29908 -0.70628 -0.03164 1.29908 0.70623 
-0.03079 1.25001 -0.70713 -0.03079 1.25001 0.70708 -0.02708 0.95776 -0.63982 
-0.02708 0.95776 0.63976 -0.02708 1.54226 -0.63982 -0.02708 1.54226 0.63976 
-0.01856 0.85412 -0.57084 -0.01856 0.85412 0.57079 -0.0178 1.00533 -0.64933 
-0.0178 1.00533 0.64928 -0.0178 1.49469 -0.64933 -0.0178 1.49469 0.64928 
-0.01015 1.05326 -0.65705 -0.01015 1.05326 0.657 -0.01015 1.44676 -0.65705 
-0.01015 1.44676 0.657 -0.00554 0.90481 -0.58696 -0.00554 0.90481 0.58691 
-0.00445 1.10287 -0.66366 -0.00445 1.10287 0.66361 -0.00445 1.39715 -0.66366 
-0.00445 1.39715 0.66361 -0.00022 1.15164 -0.66798 -0.00022 1.15164 0.66792 
-0.00022 1.34838 -0.66798 -0.00022 1.34838 0.66792 -3.37438 -0.35453 -0.79126 
-3.37438 -0.35453 0.79126 -3.37438 0.35462 -0.79126 -3.37438 0.35462 0.79126 
-3.37041 -0.48959 -0.71834 -3.37041 -0.48959 0.71834 -3.37041 0.48968 -0.71834 
-3.37041 0.48968 0.71834 -3.36765 -0.20214 -0.84711 -3.36765 -0.20214 0.84711 
-3.36765 0.20223 -0.84711 -3.36765 0.20223 0.84711 -3.35808 -0.40457 -0.77723 
-3.35808 -0.40457 0.77723 -3.35808 0.40466 -0.77723 -3.35808 0.40466 0.77723 
-3.35556 -0.25482 -0.8398 -3.35556 -0.25482 0.8398 -3.35556 0.25492 -0.8398 
-3.35556 0.25492 0.8398 -3.35143 -0.53277 -0.70019 -3.35143 -0.53277 0.70019 
-3.35143 0.53287 -0.70019 -3.35143 0.53287 0.70019 -3.3476 5e-05 -0.88192 
-3.3476 5e-05 0.88192 -3.34486 -0.05018 -0.88195 -3.34486 -0.05018 0.88195 
-3.34486 0.05027 -0.88195 -3.34486 0.05027 0.88195 -3.34174 -0.30701 -0.83005 
-3.34174 -0.30701 0.83005 -3.34174 0.30711 -0.83005 -3.34174 0.30711 0.83005 
-3.34138 -0.44956 -0.76254 -3.34138 -0.44956 0.76254 -3.34138 0.44965 -0.76254 
-3.34138 0.44965 0.76254 -3.34093 -0.10027 -0.87975 -3.34093 -0.10027 0.87975 
-3.34093 0.10037 -0.87975 -3.34093 0.10037 0.87975 -3.33091 -0.15284 -0.87742 
-3.33091 -0.15284 0.87742 -3.33091 0.15293 -0.87742 -3.33091 0.15293 0.87742 
-3.32656 -0.35798 -0.81792 -3.32656 -0.35798 0.81792 -3.32656 0.35807 -0.81792 
-3.32656 0.35807 0.81792 -3.32352 -0.49342 -0.74592 -3.32352 -0.49342 0.74592 
-3.32352 0.49351 -0.74592 -3.32352 0.49351 0.74592 -3.31958 -0.20497 -0.87257 
-3.31958 -0.20497 0.87257 -3.31958 0.20506 -0.87257 -3.31958 0.20506 0.87257 
-3.31149 -0.40721 -0.80291 -3.31149 -0.40721 0.80291 -3.31149 0.40731 -0.80291 
-3.31149 0.40731 0.80291 -3.30687 -0.2577 -0.86492 -3.30687 -0.2577 0.86492 
-3.30687 0.2578 -0.86492 -3.30687 0.2578 0.86492 -3.30452 -0.53604 -0.72743 
-3.30452 -0.53604 0.72743 -3.30452 0.53613 -0.72743 -3.30452 0.53613 0.72743 
-3.30376 5e-05 -0.90399 -3.30376 5e-05 0.90399 -3.3009 -0.05023 -0.90394 
-3.3009 -0.05023 0.90394 -3.3009 0.05032 -0.90394 -3.3009 0.05032 0.90394 
-3.2945 -0.45204 -0.78781 -3.2945 -0.45204 0.78781 -3.2945 0.45213 -0.78781 
-3.2945 0.45213 0.78781 -3.29287 -0.30967 -0.85467 -3.29287 -0.30967 0.85467 
-3.29287 0.30976 -0.85467 -3.29287 0.30976 0.85467 -3.29175 -0.10278 -0.90374 
-3.29175 -0.10278 0.90374 -3.29175 0.10287 -0.90374 -3.29175 0.10287 0.90374 
-3.28445 -0.5773 -0.70711 -3.28445 -0.5773 0.70711 -3.28445 0.5774 -0.70711 
-3.28445 0.5774 0.70711 -3.28142 -0.15534 -0.90092 -3.28142 -0.15534 0.90092 
-3.28142 0.15543 -0.90092 -3.28142 0.15543 0.90092 -3.27885 -0.3597 -0.8417 
-3.27885 -0.3597 0.8417 -3.27885 0.35979 -0.8417 -3.27885 0.35979 0.8417 
-3.27617 -0.49592 -0.77074 -3.27617 -0.49592 0.77074 -3.27617 0.49602 -0.77074 
-3.27617 0.49602 0.77074 -3.2702 -0.20719 -0.89544 -3.2702 -0.20719 0.89544 
-3.2702 0.20729 -0.89544 -3.2702 0.20729 0.89544 -3.26367 -0.4087 -0.82631 
-3.26367 -0.4087 0.82631 -3.26367 0.4088 -0.82631 -3.26367 0.4088 0.82631 
-3.25889 5e-05 -0.92388 -3.25889 5e-05 0.92388 -3.25718 -0.25986 -0.8873 
-3.25718 -0.25986 0.8873 -3.25718 0.25995 -0.8873 -3.25718 0.25995 0.8873 
-3.25688 -0.53831 -0.75184 -3.25688 -0.53831 0.75184 -3.25688 0.5384 -0.75184 
-3.25688 0.5384 0.75184 -3.25064 -0.05254 -0.92576 -3.25064 -0.05254 0.92576 
-3.25064 0.05263 -0.92576 -3.25064 0.05263 0.92576 -3.24614 -0.45343 -0.81086 
-3.24614 -0.45343 0.81086 -3.24614 0.45352 -0.81086 -3.24614 0.45352 0.81086 
-3.244 -0.31041 -0.87655 -3.244 -0.31041 0.87655 -3.244 0.3105 -0.87655 
-3.244 0.3105 0.87655 -3.24134 -0.10497 -0.92501 -3.24134 -0.10497 0.92501 
-3.24134 0.10507 -0.92501 -3.24134 0.10507 0.92501 -3.231 -0.15711 -0.92164 
-3.231 -0.15711 0.92164 -3.231 0.1572 -0.92164 -3.231 0.1572 0.92164 
-3.22973 -0.36035 -0.86321 -3.22973 -0.36035 0.86321 -3.22973 0.36045 -0.86321 
-3.22973 0.36045 0.86321 -3.22767 -0.497 -0.79335 -3.22767 -0.497 0.79335 
-3.22767 0.4971 -0.79335 -3.22767 0.4971 0.79335 -3.22215 -0.59701 -0.72377 
-3.22215 -0.59701 0.72377 -3.22215 0.59711 -0.72377 -3.22215 0.59711 0.72377 
-3.21965 -0.2088 -0.91566 -3.21965 -0.2088 0.91566 -3.21965 0.20889 -0.91566 
-3.21965 0.20889 0.91566 -3.21476 -0.40903 -0.84737 -3.21476 -0.40903 0.84737 
-3.21476 0.40913 -0.84737 -3.21476 0.40913 0.84737 -3.21309 5e-05 -0.94154 
-3.21309 5e-05 0.94154 -3.20733 -0.2599 -0.90708 -3.20733 -0.2599 0.90708 
-3.20733 0.25999 -0.90708 -3.20733 0.25999 0.90708 -3.20464 -0.05258 -0.94306 
-3.20464 -0.05258 0.94306 -3.20464 0.05267 -0.94306 -3.20464 0.05267 0.94306 
-3.19696 -0.45357 -0.83147 -3.19696 -0.45357 0.83147 -3.19696 0.45367 -0.83147 
-3.19696 0.45367 0.83147 -3.19498 -0.10526 -0.94196 -3.19498 -0.10526 0.94196 
-3.19498 0.10536 -0.94196 -3.19498 0.10536 0.94196 -3.19406 -0.31026 -0.89592 
-3.19406 -0.31026 0.89592 -3.19406 0.31035 -0.89592 -3.19406 0.31035 0.89592 
-3.19383 -0.55702 -0.76733 -3.19383 -0.55702 0.76733 -3.19383 0.55711 -0.76733 
-3.19383 0.55711 0.76733 -3.18443 -0.1574 -0.93819 -3.18443 -0.1574 0.93819 
-3.18443 0.15749 -0.93819 -3.18443 0.15749 0.93819 -3.1799 -0.35974 -0.88222 
-3.1799 -0.35974 0.88222 -3.1799 0.35983 -0.88222 -3.1799 0.35983 0.88222 
-3.17214 -0.21022 -0.93178 -3.17214 -0.21022 0.93178 -3.17214 0.21031 -0.93178 
-3.17214 0.21031 0.93178 -3.16649 5e-05 -0.95694 -3.16649 5e-05 0.95694 
-3.16488 -0.4082 -0.86603 -3.16488 -0.4082 0.86603 -3.16488 0.4083 -0.86603 
-3.16488 0.4083 0.86603 -3.16365 -0.51446 -0.80787 -3.16365 -0.51446 0.80787 
-3.16365 0.51456 -0.80787 -3.16365 0.51456 0.80787 -3.15959 -0.26124 -0.92272 
-3.15959 -0.26124 0.92272 -3.15959 0.26134 -0.92272 -3.15959 0.26134 0.92272 
-3.15827 -0.61401 -0.73714 -3.15827 -0.61401 0.73714 -3.15827 0.6141 -0.73714 
-3.15827 0.6141 0.73714 -3.15757 -0.0527 -0.95815 -3.15757 -0.0527 0.95815 
-3.15757 0.0528 -0.95815 -3.15757 0.0528 0.95815 -3.14785 -0.1053 -0.95661 
-3.14785 -0.1053 0.95661 -3.14785 0.10539 -0.95661 -3.14785 0.10539 0.95661 
-3.14595 -0.31173 -0.91106 -3.14595 -0.31173 0.91106 -3.14595 0.31183 -0.91106 
-3.14595 0.31183 0.91106 -3.13626 -0.15844 -0.9525 -3.13626 -0.15844 0.9525 
-3.13626 0.15853 -0.9525 -3.13626 0.15853 0.9525 -3.13227 -0.47013 -0.84461 
-3.13227 -0.47013 0.84461 -3.13227 0.47023 -0.84461 -3.13227 0.47023 0.84461 
-3.13156 -0.36108 -0.89687 -3.13156 -0.36108 0.89687 -3.13156 0.36117 -0.89687 
-3.13156 0.36117 0.89687 -3.12883 -0.57302 -0.7796 -3.12883 -0.57302 0.7796 
-3.12883 0.57312 -0.7796 -3.12883 0.57312 0.7796 -3.12389 -0.2111 -0.94555 
-3.12389 -0.2111 0.94555 -3.12389 0.2112 -0.94555 -3.12389 0.2112 0.94555 
-3.12126 -0.66923 -0.70144 -3.12126 -0.66923 0.70144 -3.12126 0.66932 -0.70144 
-3.12126 0.66932 0.70144 -3.11918 5e-05 -0.97003 -3.11918 5e-05 0.97003 
-3.11085 -0.26213 -0.93606 -3.11085 -0.26213 0.93606 -3.11085 0.26223 -0.93606 
-3.11085 0.26223 0.93606 -3.11009 -0.05274 -0.97083 -3.11009 -0.05274 0.97083 
-3.11009 0.05284 -0.97083 -3.11009 0.05284 0.97083 -3.09895 -0.10591 -0.9691 
-3.09895 -0.10591 0.9691 -3.09895 0.106 -0.9691 -3.09895 0.106 0.9691 
-3.09829 -0.52955 -0.81866 -3.09829 -0.52955 0.81866 -3.09829 0.52964 -0.81866 
-3.09829 0.52964 0.81866 -3.09714 -0.31241 -0.92388 -3.09714 -0.31241 0.92388 
-3.09714 0.31251 -0.92388 -3.09714 0.31251 0.92388 -3.09407 -0.41611 -0.88281 
-3.09407 -0.41611 0.88281 -3.09407 0.41621 -0.88281 -3.09407 0.41621 0.88281 
-3.09311 -0.62821 -0.74716 -3.09311 -0.62821 0.74716 -3.09311 0.6283 -0.74716 
-3.09311 0.6283 0.74716 -3.08715 -0.15902 -0.96447 -3.08715 -0.15902 0.96447 
-3.08715 0.15912 -0.96447 -3.08715 0.15912 0.96447 -3.07501 -0.21146 -0.95694 
-3.07501 -0.21146 0.95694 -3.07501 0.21155 -0.95694 -3.07501 0.21155 0.95694 
-3.07129 5e-05 -0.98079 -3.07129 5e-05 0.98079 -3.06313 -0.58612 -0.78833 
-3.06313 -0.58612 0.78833 -3.06313 0.58621 -0.78833 -3.06313 0.58621 0.78833 
-3.06179 -0.26241 -0.94693 -3.06179 -0.26241 0.94693 -3.06179 0.2625 -0.94693 
-3.06179 0.2625 0.94693 -3.06073 -0.47706 -0.85926 -3.06073 -0.47706 0.85926 
-3.06073 0.47715 -0.85926 -3.06073 0.47715 0.85926 -3.06066 -0.05318 -0.9814 
-3.06066 -0.05318 0.9814 -3.06066 0.05327 -0.9814 -3.06066 0.05327 0.9814 
-3.06005 -0.36795 -0.91147 -3.06005 -0.36795 0.91147 -3.06005 0.36805 -0.91147 
-3.06005 0.36805 0.91147 -3.05532 -0.68165 -0.70937 -3.05532 -0.68165 0.70937 
-3.05532 0.68174 -0.70937 -3.05532 0.68174 0.70937 -3.04948 -0.10624 -0.97912 
-3.04948 -0.10624 0.97912 -3.04948 0.10634 -0.97912 -3.04948 0.10634 0.97912 
-3.03779 -0.15899 -0.97396 -3.03779 -0.15899 0.97396 -3.03779 0.15909 -0.97396 
-3.03779 0.15909 0.97396 -3.02696 -0.63956 -0.75378 -3.02696 -0.63956 0.75378 
-3.02696 0.63965 -0.75378 -3.02696 0.63965 0.75378 -3.02578 -0.53579 -0.83097 
-3.02578 -0.53579 0.83097 -3.02578 0.53588 -0.83097 -3.02578 0.53588 0.83097 
-3.02563 -0.21128 -0.96593 -3.02563 -0.21128 0.96593 -3.02563 0.21137 -0.96593 
-3.02563 0.21137 0.96593 -3.02478 -0.31794 -0.93638 -3.02478 -0.31794 0.93638 
-3.02478 0.31803 -0.93638 -3.02478 0.31803 0.93638 -3.02293 5e-05 -0.98918 
-3.02293 5e-05 0.98918 -3.0221 -0.42179 -0.89486 -3.0221 -0.42179 0.89486 
-3.0221 0.42189 -0.89486 -3.0221 0.42189 0.89486 -3.01794 -0.72985 -0.66871 
-3.01794 -0.72985 0.66871 -3.01794 0.72994 -0.66871 -3.01794 0.72994 0.66871 
-3.01214 -0.05321 -0.98928 -3.01214 -0.05321 0.98928 -3.01214 0.05331 -0.98928 
-3.01214 0.05331 0.98928 -3.00067 -0.10651 -0.98648 -3.00067 -0.10651 0.98648 
-3.00067 0.10661 -0.98648 -3.00067 0.10661 0.98648 -2.99003 -0.59103 -0.79855 
-2.99003 -0.59103 0.79855 -2.99003 0.59112 -0.79855 -2.99003 0.59112 0.79855 
-2.98998 -0.68956 -0.71519 -2.98998 -0.68956 0.71519 -2.98998 0.68966 -0.71519 
-2.98998 0.68966 0.71519 -2.98887 -0.26712 -0.95704 -2.98887 -0.26712 0.95704 
-2.98887 0.26721 -0.95704 -2.98887 0.26721 0.95704 -2.98884 -0.15924 -0.98079 
-2.98884 -0.15924 0.98079 -2.98884 0.15934 -0.98079 -2.98884 0.15934 0.98079 
-2.98758 -0.48177 -0.86917 -2.98758 -0.48177 0.86917 -2.98758 0.48186 -0.86917 
-2.98758 0.48186 0.86917 -2.98709 -0.37258 -0.92133 -2.98709 -0.37258 0.92133 
-2.98709 0.37267 -0.92133 -2.98709 0.37267 0.92133 -2.97422 5e-05 -0.99518 
-2.97422 5e-05 0.99518 -2.96302 -0.05332 -0.99479 -2.96302 -0.05332 0.99479 
-2.96302 0.05341 -0.99479 -2.96302 0.05341 0.99479 -2.95245 -0.53912 -0.83874 
-2.95245 -0.53912 0.83874 -2.95245 0.53921 -0.83874 -2.95245 0.53921 0.83874 
-2.9524 -0.73588 -0.67276 -2.9524 -0.73588 0.67276 -2.9524 0.73597 -0.67276 
-2.9524 0.73597 0.67276 -2.9518 -0.6451 -0.76031 -2.9518 -0.6451 0.76031 
-2.9518 0.64519 -0.76031 -2.9518 0.64519 0.76031 -2.9516 -0.32174 -0.94381 
-2.9516 -0.32174 0.94381 -2.9516 0.32183 -0.94381 -2.9516 0.32183 0.94381 
-2.95156 -0.10653 -0.99144 -2.95156 -0.10653 0.99144 -2.95156 0.10662 -0.99144 
-2.95156 0.10662 0.99144 -2.95113 -0.21308 -0.97415 -2.95113 -0.21308 0.97415 
-2.95113 0.21317 -0.97415 -2.95113 0.21317 0.97415 -2.94935 -0.42521 -0.90211 
-2.94935 -0.42521 0.90211 -2.94935 0.42531 -0.90211 -2.94935 0.42531 0.90211 
-2.92527 5e-05 -0.9988 -2.92527 5e-05 0.9988 -2.91444 -0.59476 -0.80296 
-2.91444 -0.59476 0.80296 -2.91444 0.59486 -0.80296 -2.91444 0.59486 0.80296 
-2.91444 -0.48412 -0.87414 -2.91444 -0.48412 0.87414 -2.91444 0.48422 -0.87414 
-2.91444 0.48422 0.87414 -2.9144 -0.6933 -0.71959 -2.9144 -0.6933 0.71959 
-2.9144 0.6934 -0.71959 -2.9144 0.6934 0.71959 -2.9144 -0.77825 -0.62674 
-2.9144 -0.77825 0.62674 -2.9144 0.77834 -0.62674 -2.9144 0.77834 0.62674 
-2.91399 -0.26833 -0.96257 -2.91399 -0.26833 0.96257 -2.91399 0.26842 -0.96257 
-2.91399 0.26842 0.96257 -2.91399 -0.3749 -0.92628 -2.91399 -0.3749 0.92628 
-2.91399 0.37499 -0.92628 -2.91399 0.37499 0.92628 -2.91396 -0.16045 -0.98631 
-2.91396 -0.16045 0.98631 -2.91396 0.16055 -0.98631 -2.91396 0.16055 0.98631 
-2.91396 -0.05335 -0.99786 -2.91396 -0.05335 0.99786 -2.91396 0.05345 -0.99786 
-2.91396 0.05345 0.99786 -2.8762 -0.73802 -0.67472 -2.8762 -0.73802 0.67472 
-2.8762 -0.64695 -0.76249 -2.8762 -0.64695 0.76249 -2.8762 -0.54069 -0.84119 
-2.8762 -0.54069 0.84119 -2.8762 -0.42635 -0.90453 -2.8762 -0.42635 0.90453 
-2.8762 -0.32266 -0.9465 -2.8762 -0.32266 0.9465 -2.8762 -0.21368 -0.97689 
-2.8762 -0.21368 0.97689 -2.8762 -0.10683 -0.99427 -2.8762 -0.10683 0.99427 
-2.8762 5e-05 -1 -2.8762 5e-05 1 -2.8762 0.10693 -0.99427 
-2.8762 0.10693 0.99427 -2.8762 0.21377 -0.97689 -2.8762 0.21377 0.97689 
-2.8762 0.32275 -0.9465 -2.8762 0.32275 0.9465 -2.8762 0.42645 -0.90453 
-2.8762 0.42645 0.90453 -2.8762 0.54079 -0.84119 -2.8762 0.54079 0.84119 
-2.8762 0.64704 -0.76249 -2.8762 0.64704 0.76249 -2.8762 0.73812 -0.67472 
-2.8762 0.73812 0.67472 -2.83844 -0.05335 -0.99786 -2.83844 -0.05335 0.99786 
-2.83844 0.05345 -0.99786 -2.83844 0.05345 0.99786 -2.83844 -0.16045 -0.98631 
-2.83844 -0.16045 0.98631 -2.83844 0.16055 -0.98631 -2.83844 0.16055 0.98631 
-2.83842 -0.3749 -0.92628 -2.83842 -0.3749 0.92628 -2.83842 0.37499 -0.92628 
-2.83842 0.37499 0.92628 -2.83841 -0.26833 -0.96257 -2.83841 -0.26833 0.96257 
-2.83841 0.26842 -0.96257 -2.83841 0.26842 0.96257 -2.838 -0.77825 -0.62674 
-2.838 -0.77825 0.62674 -2.838 0.77834 -0.62674 -2.838 0.77834 0.62674 
-2.838 -0.6933 -0.71959 -2.838 -0.6933 0.71959 -2.838 0.6934 -0.71959 
-2.838 0.6934 0.71959 -2.83797 -0.48412 -0.87414 -2.83797 -0.48412 0.87414 
-2.83797 0.48422 -0.87414 -2.83797 0.48422 0.87414 -2.83797 -0.59476 -0.80296 
-2.83797 -0.59476 0.80296 -2.83797 0.59486 -0.80296 -2.83797 0.59486 0.80296 
-2.82713 5e-05 -0.9988 -2.82713 5e-05 0.9988 -2.80306 -0.42521 -0.90211 
-2.80306 -0.42521 0.90211 -2.80306 0.42531 -0.90211 -2.80306 0.42531 0.90211 
-2.80128 -0.21308 -0.97415 -2.80128 -0.21308 0.97415 -2.80128 0.21317 -0.97415 
-2.80128 0.21317 0.97415 -2.80084 -0.10653 -0.99144 -2.80084 -0.10653 0.99144 
-2.80084 0.10662 -0.99144 -2.80084 0.10662 0.99144 -2.8008 -0.32174 -0.94381 
-2.8008 -0.32174 0.94381 -2.8008 0.32183 -0.94381 -2.8008 0.32183 0.94381 
-2.80061 -0.6451 -0.76031 -2.80061 -0.6451 0.76031 -2.80061 0.64519 -0.76031 
-2.80061 0.64519 0.76031 -2.80001 -0.73588 -0.67276 -2.80001 -0.73588 0.67276 
-2.80001 0.73597 -0.67276 -2.80001 0.73597 0.67276 -2.79995 -0.53912 -0.83874 
-2.79995 -0.53912 0.83874 -2.79995 0.53921 -0.83874 -2.79995 0.53921 0.83874 
-2.78938 -0.05332 -0.99479 -2.78938 -0.05332 0.99479 -2.78938 0.05341 -0.99479 
-2.78938 0.05341 0.99479 -2.77818 5e-05 -0.99518 -2.77818 5e-05 0.99518 
-2.76531 -0.37258 -0.92133 -2.76531 -0.37258 0.92133 -2.76531 0.37267 -0.92133 
-2.76531 0.37267 0.92133 -2.76482 -0.48177 -0.86917 -2.76482 -0.48177 0.86917 
-2.76482 0.48186 -0.86917 -2.76482 0.48186 0.86917 -2.76357 -0.15924 -0.98079 
-2.76357 -0.15924 0.98079 -2.76357 0.15934 -0.98079 -2.76357 0.15934 0.98079 
-2.76353 -0.26712 -0.95704 -2.76353 -0.26712 0.95704 -2.76353 0.26721 -0.95704 
-2.76353 0.26721 0.95704 -2.76242 -0.68956 -0.71519 -2.76242 -0.68956 0.71519 
-2.76242 0.68966 -0.71519 -2.76242 0.68966 0.71519 -2.76237 -0.59103 -0.79855 
-2.76237 -0.59103 0.79855 -2.76237 0.59112 -0.79855 -2.76237 0.59112 0.79855 
-2.75173 -0.10651 -0.98648 -2.75173 -0.10651 0.98648 -2.75173 0.10661 -0.98648 
-2.75173 0.10661 0.98648 -2.74026 -0.05321 -0.98928 -2.74026 -0.05321 0.98928 
-2.74026 0.05331 -0.98928 -2.74026 0.05331 0.98928 -2.73446 -0.72985 -0.66871 
-2.73446 -0.72985 0.66871 -2.73446 0.72994 -0.66871 -2.73446 0.72994 0.66871 
-2.7303 -0.42179 -0.89486 -2.7303 -0.42179 0.89486 -2.7303 0.42189 -0.89486 
-2.7303 0.42189 0.89486 -2.72947 5e-05 -0.98918 -2.72947 5e-05 0.98918 
-2.72763 -0.31794 -0.93638 -2.72763 -0.31794 0.93638 -2.72763 0.31803 -0.93638 
-2.72763 0.31803 0.93638 -2.72677 -0.21128 -0.96593 -2.72677 -0.21128 0.96593 
-2.72677 0.21137 -0.96593 -2.72677 0.21137 0.96593 -2.72662 -0.53579 -0.83097 
-2.72662 -0.53579 0.83097 -2.72662 0.53588 -0.83097 -2.72662 0.53588 0.83097 
-2.72545 -0.63956 -0.75378 -2.72545 -0.63956 0.75378 -2.72545 0.63965 -0.75378 
-2.72545 0.63965 0.75378 -2.71461 -0.15899 -0.97396 -2.71461 -0.15899 0.97396 
-2.71461 0.15909 -0.97396 -2.71461 0.15909 0.97396 -2.70292 -0.10624 -0.97912 
-2.70292 -0.10624 0.97912 -2.70292 0.10634 -0.97912 -2.70292 0.10634 0.97912 
-2.69708 -0.68165 -0.70937 -2.69708 -0.68165 0.70937 -2.69708 0.68174 -0.70937 
-2.69708 0.68174 0.70937 -2.69236 -0.36795 -0.91147 -2.69236 -0.36795 0.91147 
-2.69236 0.36805 -0.91147 -2.69236 0.36805 0.91147 -2.69175 -0.05318 -0.9814 
-2.69175 -0.05318 0.9814 -2.69175 0.05327 -0.9814 -2.69175 0.05327 0.9814 
-2.69167 -0.47706 -0.85926 -2.69167 -0.47706 0.85926 -2.69167 0.47715 -0.85926 
-2.69167 0.47715 0.85926 -2.69062 -0.26241 -0.94693 -2.69062 -0.26241 0.94693 
-2.69062 0.2625 -0.94693 -2.69062 0.2625 0.94693 -2.68928 -0.58612 -0.78833 
-2.68928 -0.58612 0.78833 -2.68928 0.58621 -0.78833 -2.68928 0.58621 0.78833 
-2.68111 5e-05 -0.98079 -2.68111 5e-05 0.98079 -2.67739 -0.21146 -0.95694 
-2.67739 -0.21146 0.95694 -2.67739 0.21155 -0.95694 -2.67739 0.21155 0.95694 
-2.66525 -0.15902 -0.96447 -2.66525 -0.15902 0.96447 -2.66525 0.15912 -0.96447 
-2.66525 0.15912 0.96447 -2.6593 -0.62821 -0.74716 -2.6593 -0.62821 0.74716 
-2.6593 0.6283 -0.74716 -2.6593 0.6283 0.74716 -2.65833 -0.41611 -0.88281 
-2.65833 -0.41611 0.88281 -2.65833 0.41621 -0.88281 -2.65833 0.41621 0.88281 
-2.65526 -0.31241 -0.92388 -2.65526 -0.31241 0.92388 -2.65526 0.31251 -0.92388 
-2.65526 0.31251 0.92388 -2.65411 -0.52955 -0.81866 -2.65411 -0.52955 0.81866 
-2.65411 0.52964 -0.81866 -2.65411 0.52964 0.81866 -2.65345 -0.10591 -0.9691 
-2.65345 -0.10591 0.9691 -2.65345 0.106 -0.9691 -2.65345 0.106 0.9691 
-2.64232 -0.05274 -0.97083 -2.64232 -0.05274 0.97083 -2.64232 0.05284 -0.97083 
-2.64232 0.05284 0.97083 -2.64155 -0.26213 -0.93606 -2.64155 -0.26213 0.93606 
-2.64155 0.26223 -0.93606 -2.64155 0.26223 0.93606 -2.63322 5e-05 -0.97003 
-2.63322 5e-05 0.97003 -2.63114 -0.66923 -0.70144 -2.63114 -0.66923 0.70144 
-2.63114 0.66932 -0.70144 -2.63114 0.66932 0.70144 -2.62852 -0.2111 -0.94555 
-2.62852 -0.2111 0.94555 -2.62852 0.2112 -0.94555 -2.62852 0.2112 0.94555 
-2.62357 -0.57302 -0.7796 -2.62357 -0.57302 0.7796 -2.62357 0.57312 -0.7796 
-2.62357 0.57312 0.7796 -2.62085 -0.36108 -0.89687 -2.62085 -0.36108 0.89687 
-2.62085 0.36117 -0.89687 -2.62085 0.36117 0.89687 -2.62013 -0.47013 -0.84461 
-2.62013 -0.47013 0.84461 -2.62013 0.47023 -0.84461 -2.62013 0.47023 0.84461 
-2.61615 -0.15844 -0.9525 -2.61615 -0.15844 0.9525 -2.61615 0.15853 -0.9525 
-2.61615 0.15853 0.9525 -2.60646 -0.31173 -0.91106 -2.60646 -0.31173 0.91106 
-2.60646 0.31183 -0.91106 -2.60646 0.31183 0.91106 -2.60455 -0.1053 -0.95661 
-2.60455 -0.1053 0.95661 -2.60455 0.10539 -0.95661 -2.60455 0.10539 0.95661 
-2.59483 -0.0527 -0.95815 -2.59483 -0.0527 0.95815 -2.59483 0.0528 -0.95815 
-2.59483 0.0528 0.95815 -2.59414 -0.61401 -0.73714 -2.59414 -0.61401 0.73714 
-2.59414 0.6141 -0.73714 -2.59414 0.6141 0.73714 -2.59282 -0.26124 -0.92272 
-2.59282 -0.26124 0.92272 -2.59282 0.26134 -0.92272 -2.59282 0.26134 0.92272 
-2.58876 -0.51446 -0.80787 -2.58876 -0.51446 0.80787 -2.58876 0.51456 -0.80787 
-2.58876 0.51456 0.80787 -2.58753 -0.4082 -0.86603 -2.58753 -0.4082 0.86603 
-2.58753 0.4083 -0.86603 -2.58753 0.4083 0.86603 -2.58592 5e-05 -0.95694 
-2.58592 5e-05 0.95694 -2.58026 -0.21022 -0.93178 -2.58026 -0.21022 0.93178 
-2.58026 0.21031 -0.93178 -2.58026 0.21031 0.93178 -2.5725 -0.35974 -0.88222 
-2.5725 -0.35974 0.88222 -2.5725 0.35983 -0.88222 -2.5725 0.35983 0.88222 
-2.56798 -0.1574 -0.93819 -2.56798 -0.1574 0.93819 -2.56798 0.15749 -0.93819 
-2.56798 0.15749 0.93819 -2.55857 -0.55702 -0.76733 -2.55857 -0.55702 0.76733 
-2.55857 0.55711 -0.76733 -2.55857 0.55711 0.76733 -2.55834 -0.31026 -0.89592 
-2.55834 -0.31026 0.89592 -2.55834 0.31035 -0.89592 -2.55834 0.31035 0.89592 
-2.55742 -0.10526 -0.94196 -2.55742 -0.10526 0.94196 -2.55742 0.10536 -0.94196 
-2.55742 0.10536 0.94196 -2.55544 -0.45357 -0.83147 -2.55544 -0.45357 0.83147 
-2.55544 0.45367 -0.83147 -2.55544 0.45367 0.83147 -2.54777 -0.05258 -0.94306 
-2.54777 -0.05258 0.94306 -2.54777 0.05267 -0.94306 -2.54777 0.05267 0.94306 
-2.54508 -0.2599 -0.90708 -2.54508 -0.2599 0.90708 -2.54508 0.25999 -0.90708 
-2.54508 0.25999 0.90708 -2.53931 5e-05 -0.94154 -2.53931 5e-05 0.94154 
-2.53765 -0.40903 -0.84737 -2.53765 -0.40903 0.84737 -2.53765 0.40913 -0.84737 
-2.53765 0.40913 0.84737 -2.53276 -0.2088 -0.91566 -2.53276 -0.2088 0.91566 
-2.53276 0.20889 -0.91566 -2.53276 0.20889 0.91566 -2.53026 -0.59701 -0.72377 
-2.53026 -0.59701 0.72377 -2.53026 0.59711 -0.72377 -2.53026 0.59711 0.72377 
-2.52473 -0.497 -0.79335 -2.52473 -0.497 0.79335 -2.52473 0.4971 -0.79335 
-2.52473 0.4971 0.79335 -2.52268 -0.36035 -0.86321 -2.52268 -0.36035 0.86321 
-2.52268 0.36045 -0.86321 -2.52268 0.36045 0.86321 -2.52141 -0.15711 -0.92164 
-2.52141 -0.15711 0.92164 -2.52141 0.1572 -0.92164 -2.52141 0.1572 0.92164 
-2.51107 -0.10497 -0.92501 -2.51107 -0.10497 0.92501 -2.51107 0.10507 -0.92501 
-2.51107 0.10507 0.92501 -2.50841 -0.31041 -0.87655 -2.50841 -0.31041 0.87655 
-2.50841 0.3105 -0.87655 -2.50841 0.3105 0.87655 -2.50626 -0.45343 -0.81086 
-2.50626 -0.45343 0.81086 -2.50626 0.45352 -0.81086 -2.50626 0.45352 0.81086 
-2.50176 -0.05254 -0.92576 -2.50176 -0.05254 0.92576 -2.50176 0.05263 -0.92576 
-2.50176 0.05263 0.92576 -2.49553 -0.53831 -0.75184 -2.49553 -0.53831 0.75184 
-2.49553 0.5384 -0.75184 -2.49553 0.5384 0.75184 -2.49523 -0.25986 -0.8873 
-2.49523 -0.25986 0.8873 -2.49523 0.25995 -0.8873 -2.49523 0.25995 0.8873 
-2.49352 5e-05 -0.92388 -2.49352 5e-05 0.92388 -2.48873 -0.4087 -0.82631 
-2.48873 -0.4087 0.82631 -2.48873 0.4088 -0.82631 -2.48873 0.4088 0.82631 
-2.48221 -0.20719 -0.89544 -2.48221 -0.20719 0.89544 -2.48221 0.20729 -0.89544 
-2.48221 0.20729 0.89544 -2.47624 -0.49592 -0.77074 -2.47624 -0.49592 0.77074 
-2.47624 0.49602 -0.77074 -2.47624 0.49602 0.77074 -2.47355 -0.3597 -0.8417 
-2.47355 -0.3597 0.8417 -2.47355 0.35979 -0.8417 -2.47355 0.35979 0.8417 
-2.47099 -0.15534 -0.90092 -2.47099 -0.15534 0.90092 -2.47099 0.15543 -0.90092 
-2.47099 0.15543 0.90092 -2.46795 -0.5773 -0.70711 -2.46795 -0.5773 0.70711 
-2.46795 0.5774 -0.70711 -2.46795 0.5774 0.70711 -2.46065 -0.10278 -0.90374 
-2.46065 -0.10278 0.90374 -2.46065 0.10287 -0.90374 -2.46065 0.10287 0.90374 
-2.45953 -0.30967 -0.85467 -2.45953 -0.30967 0.85467 -2.45953 0.30976 -0.85467 
-2.45953 0.30976 0.85467 -2.45791 -0.45204 -0.78781 -2.45791 -0.45204 0.78781 
-2.45791 0.45213 -0.78781 -2.45791 0.45213 0.78781 -2.4515 -0.05023 -0.90394 
-2.4515 -0.05023 0.90394 -2.4515 0.05032 -0.90394 -2.4515 0.05032 0.90394 
-2.44865 5e-05 -0.90399 -2.44865 5e-05 0.90399 -2.44788 -0.53604 -0.72743 
-2.44788 -0.53604 0.72743 -2.44788 0.53613 -0.72743 -2.44788 0.53613 0.72743 
-2.44553 -0.2577 -0.86492 -2.44553 -0.2577 0.86492 -2.44553 0.2578 -0.86492 
-2.44553 0.2578 0.86492 -2.44091 -0.40721 -0.80291 -2.44091 -0.40721 0.80291 
-2.44091 0.40731 -0.80291 -2.44091 0.40731 0.80291 -2.43282 -0.20497 -0.87257 
-2.43282 -0.20497 0.87257 -2.43282 0.20506 -0.87257 -2.43282 0.20506 0.87257 
-2.42889 -0.49342 -0.74592 -2.42889 -0.49342 0.74592 -2.42889 0.49351 -0.74592 
-2.42889 0.49351 0.74592 -2.42584 -0.35798 -0.81792 -2.42584 -0.35798 0.81792 
-2.42584 0.35807 -0.81792 -2.42584 0.35807 0.81792 -2.4215 -0.15284 -0.87742 
-2.4215 -0.15284 0.87742 -2.4215 0.15293 -0.87742 -2.4215 0.15293 0.87742 
-2.41148 -0.10027 -0.87975 -2.41148 -0.10027 0.87975 -2.41148 0.10037 -0.87975 
-2.41148 0.10037 0.87975 -2.41102 -0.44956 -0.76254 -2.41102 -0.44956 0.76254 
-2.41102 0.44965 -0.76254 -2.41102 0.44965 0.76254 -2.41066 -0.30701 -0.83005 
-2.41066 -0.30701 0.83005 -2.41066 0.30711 -0.83005 -2.41066 0.30711 0.83005 
-2.40755 -0.05018 -0.88195 -2.40755 -0.05018 0.88195 -2.40755 0.05027 -0.88195 
-2.40755 0.05027 0.88195 -2.40481 5e-05 -0.88192 -2.40481 5e-05 0.88192 
-2.40097 -0.53277 -0.70019 -2.40097 -0.53277 0.70019 -2.40097 0.53287 -0.70019 
-2.40097 0.53287 0.70019 -2.39685 -0.25482 -0.8398 -2.39685 -0.25482 0.8398 
-2.39685 0.25492 -0.8398 -2.39685 0.25492 0.8398 -2.39433 -0.40457 -0.77723 
-2.39433 -0.40457 0.77723 -2.39433 0.40466 -0.77723 -2.39433 0.40466 0.77723 
-2.38476 -0.20214 -0.84711 -2.38476 -0.20214 0.84711 -2.38476 0.20223 -0.84711 
-2.38476 0.20223 0.84711 -2.38199 -0.48959 -0.71834 -2.38199 -0.48959 0.71834 
-2.38199 0.48968 -0.71834 -2.38199 0.48968 0.71834 -2.37802 -0.35453 -0.79126 
-2.37802 -0.35453 0.79126 -2.37802 0.35462 -0.79126 -2.37802 0.35462 0.79126 
-2.37363 -0.14984 -0.85144 -2.37363 -0.14984 0.85144 -2.37363 0.14994 -0.85144 
-2.37363 0.14994 0.85144 -2.36844 -0.10017 -0.85565 -2.36844 -0.10017 0.85565 
-2.36844 0.10027 -0.85565 -2.36844 0.10027 0.85565 -2.36451 -0.05001 -0.85771 
-2.36451 -0.05001 0.85771 -2.36451 0.0501 -0.85771 -2.36451 0.0501 0.85771 
-2.36432 -0.44541 -0.73454 -2.36432 -0.44541 0.73454 -2.36432 0.4455 -0.73454 
-2.36432 0.4455 0.73454 -2.3632 -0.30344 -0.80295 -2.3632 -0.30344 0.80295 
-2.3632 0.30353 -0.80295 -2.3632 0.30353 0.80295 -2.3621 5e-05 -0.85773 
-2.3621 5e-05 0.85773 -2.34989 -0.25145 -0.81225 -2.34989 -0.25145 0.81225 
-2.34989 0.25154 -0.81225 -2.34989 0.25154 0.81225 -2.34911 -0.40078 -0.74934 
-2.34911 -0.40078 0.74934 -2.34911 0.40087 -0.74934 -2.34911 0.40087 0.74934 
-2.33815 -0.19871 -0.81914 -2.33815 -0.19871 0.81914 -2.33815 0.1988 -0.81914 
-2.33815 0.1988 0.81914 -2.33656 -0.48429 -0.68862 -2.33656 -0.48429 0.68862 
-2.33656 0.48439 -0.68862 -2.33656 0.48439 0.68862 -2.33301 -0.35047 -0.76294 
-2.33301 -0.35047 0.76294 -2.33301 0.35056 -0.76294 -2.33301 0.35056 0.76294 
-2.33171 -0.14946 -0.82533 -2.33171 -0.14946 0.82533 -2.33171 0.14955 -0.82533 
-2.33171 0.14955 0.82533 -2.32664 -0.09983 -0.82946 -2.32664 -0.09983 0.82946 
-2.32664 0.09993 -0.82946 -2.32664 0.09993 0.82946 -2.32294 -0.04995 -0.83151 
-2.32294 -0.04995 0.83151 -2.32294 0.05005 -0.83151 -2.32294 0.05005 0.83151 
-2.32063 5e-05 -0.83147 -2.32063 5e-05 0.83147 -2.3203 -0.44061 -0.70484 
-2.3203 -0.44061 0.70484 -2.3203 0.4407 -0.70484 -2.3203 0.4407 0.70484 
-2.31825 -0.29886 -0.77417 -2.31825 -0.29886 0.77417 -2.31825 0.29895 -0.77417 
-2.31825 0.29895 0.77417 -2.30539 -0.39585 -0.71933 -2.30539 -0.39585 0.71933 
-2.30539 0.39594 -0.71933 -2.30539 0.39594 0.71933 -2.30518 -0.24665 -0.78299 
-2.30518 -0.24665 0.78299 -2.30518 0.24674 -0.78299 -2.30518 0.24674 0.78299 
-2.297 -0.19854 -0.79063 -2.297 -0.19854 0.79063 -2.297 0.19863 -0.79063 
-2.297 0.19863 0.79063 -2.29374 -0.47851 -0.65706 -2.29374 -0.47851 0.65706 
-2.29374 0.4786 -0.65706 -2.29374 0.4786 0.65706 -2.29057 -0.14921 -0.79671 
-2.29057 -0.14921 0.79671 -2.29057 0.1493 -0.79671 -2.29057 0.1493 0.79671 
-2.28926 -0.34515 -0.73235 -2.28926 -0.34515 0.73235 -2.28926 0.34525 -0.73235 
-2.28926 0.34525 0.73235 -2.28538 -0.09926 -0.80067 -2.28538 -0.09926 0.80067 
-2.28538 0.09936 -0.80067 -2.28538 0.09936 0.80067 -2.28171 -0.04931 -0.80258 
-2.28171 -0.04931 0.80258 -2.28171 0.04941 -0.80258 -2.28171 0.04941 0.80258 
-2.2805 5e-05 -0.80321 -2.2805 5e-05 0.80321 -2.27767 -0.43456 -0.67296 
-2.27767 -0.43456 0.67296 -2.27767 0.43465 -0.67296 -2.27767 0.43465 0.67296 
-2.2749 -0.29342 -0.74318 -2.2749 -0.29342 0.74318 -2.2749 0.29352 -0.74318 
-2.2749 0.29352 0.74318 -2.26536 -0.24594 -0.75257 -2.26536 -0.24594 0.75257 
-2.26536 0.24604 -0.75257 -2.26536 0.24604 0.75257 -2.26328 -0.38979 -0.68728 
-2.26328 -0.38979 0.68728 -2.26328 0.38989 -0.68728 -2.26328 0.38989 0.68728 
-2.25731 -0.19787 -0.76014 -2.25731 -0.19787 0.76014 -2.25731 0.19796 -0.76014 
-2.25731 0.19796 0.76014 -2.25068 -0.14834 -0.76597 -2.25068 -0.14834 0.76597 
-2.25068 0.14844 -0.76597 -2.25068 0.14844 0.76597 -2.24743 -0.33882 -0.69987 
-2.24743 -0.33882 0.69987 -2.24743 0.33892 -0.69987 -2.24743 0.33892 0.69987 
-2.24563 -0.09844 -0.76986 -2.24563 -0.09844 0.76986 -2.24563 0.09853 -0.76986 
-2.24563 0.09853 0.76986 -2.24295 -0.04926 -0.77237 -2.24295 -0.04926 0.77237 
-2.24295 0.04935 -0.77237 -2.24295 0.04935 0.77237 -2.24181 5e-05 -0.77301 
-2.24181 5e-05 0.77301 -2.23699 -0.42751 -0.63922 -2.23699 -0.42751 0.63922 
-2.23699 0.4276 -0.63922 -2.23699 0.4276 0.63922 -2.23641 -0.2922 -0.71082 
-2.23641 -0.2922 0.71082 -2.23641 0.29229 -0.71082 -2.23641 0.29229 0.71082 
-2.2269 -0.24463 -0.7201 -2.2269 -0.24463 0.7201 -2.2269 0.24472 -0.7201 
-2.2269 0.24472 0.7201 -2.22292 -0.38264 -0.65328 -2.22292 -0.38264 0.65328 
-2.22292 0.38273 -0.65328 -2.22292 0.38273 0.65328 -2.21918 -0.1967 -0.72774 
-2.21918 -0.1967 0.72774 -2.21918 0.1968 -0.72774 -2.21918 0.1968 0.72774 
-2.21257 -0.14709 -0.73344 -2.21257 -0.14709 0.73344 -2.21257 0.14719 -0.73344 
-2.21257 0.14719 0.73344 -2.21043 -0.33684 -0.66577 -2.21043 -0.33684 0.66577 
-2.21043 0.33694 -0.66577 -2.21043 0.33694 0.66577 -2.20825 -0.09832 -0.73768 
-2.20825 -0.09832 0.73768 -2.20825 0.09842 -0.73768 -2.20825 0.09842 0.73768 
-2.20554 -0.04908 -0.74014 -2.20554 -0.04908 0.74014 -2.20554 0.04917 -0.74014 
-2.20554 0.04917 0.74014 -2.20464 5e-05 -0.74095 -2.20464 5e-05 0.74095 
-2.19954 -0.29024 -0.67666 -2.19954 -0.29024 0.67666 -2.19954 0.29033 -0.67666 
-2.19954 0.29033 0.67666 -2.19029 -0.24293 -0.68592 -2.19029 -0.24293 0.68592 
-2.19029 0.24303 -0.68592 -2.19029 0.24303 0.68592 -2.18892 -0.38979 -0.61292 
-2.18892 -0.38979 0.61292 -2.18892 0.38989 -0.61292 -2.18892 0.38989 0.61292 
-2.18268 -0.19504 -0.69352 -2.18268 -0.19504 0.69352 -2.18268 0.19514 -0.69352 
-2.18268 0.19514 0.69352 -2.17675 -0.14668 -0.69945 -2.17675 -0.14668 0.69945 
-2.17675 0.14678 -0.69945 -2.17675 0.14678 0.69945 -2.17633 -0.33882 -0.62877 
-2.17633 -0.33882 0.62877 -2.17633 0.33892 -0.62877 -2.17633 0.33892 0.62877 
-2.1725 -0.09797 -0.7037 -2.1725 -0.09797 0.7037 -2.1725 0.09806 -0.7037 
-2.1725 0.09806 0.7037 -2.16995 -0.04902 -0.70626 -2.16995 -0.04902 0.70626 
-2.16995 0.04911 -0.70626 -2.16995 0.04911 0.70626 -2.1691 5e-05 -0.70711 
-2.1691 5e-05 0.70711 -2.16539 -0.2922 -0.63979 -2.16539 -0.2922 0.63979 
-2.16539 0.29229 -0.63979 -2.16539 0.29229 0.63979 2.16539 -0.2923 -0.63978 
2.16539 -0.2923 0.6398 2.16539 0.29219 -0.63978 2.16539 0.29219 0.6398 
2.1691 -5e-05 -0.7071 2.1691 -5e-05 0.70711 2.16995 -0.04912 -0.70625 
2.16995 -0.04912 0.70626 2.16995 0.04901 -0.70625 2.16995 0.04901 0.70626 
2.17251 -0.09807 -0.7037 2.17251 -0.09807 0.70371 2.17251 0.09796 -0.7037 
2.17251 0.09796 0.70371 2.17634 -0.33893 -0.62876 2.17634 -0.33893 0.62877 
2.17634 0.33882 -0.62876 2.17634 0.33882 0.62877 2.17675 -0.14678 -0.69945 
2.17675 -0.14678 0.69946 2.17675 0.14668 -0.69945 2.17675 0.14668 0.69946 
2.18269 -0.19514 -0.69351 2.18269 -0.19514 0.69353 2.18269 0.19504 -0.69351 
2.18269 0.19504 0.69353 2.18893 -0.3899 -0.61291 2.18893 -0.3899 0.61292 
2.18893 0.38979 -0.61291 2.18893 0.38979 0.61292 2.19029 -0.24303 -0.68591 
2.19029 -0.24303 0.68592 2.19029 0.24293 -0.68591 2.19029 0.24293 0.68592 
2.19955 -0.29034 -0.67665 2.19955 -0.29034 0.67667 2.19955 0.29023 -0.67665 
2.19955 0.29023 0.67667 2.20465 -5e-05 -0.74095 2.20465 -5e-05 0.74096 
2.20555 -0.04918 -0.74013 2.20555 -0.04918 0.74014 2.20555 0.04907 -0.74013 
2.20555 0.04907 0.74014 2.20826 -0.09843 -0.73767 2.20826 -0.09843 0.73768 
2.20826 0.09832 -0.73767 2.20826 0.09832 0.73768 2.21044 -0.33694 -0.66577 
2.21044 -0.33694 0.66578 2.21044 0.33684 -0.66577 2.21044 0.33684 0.66578 
2.21257 -0.14719 -0.73344 2.21257 -0.14719 0.73345 2.21257 0.14709 -0.73344 
2.21257 0.14709 0.73345 2.21918 -0.1968 -0.72773 2.21918 -0.1968 0.72775 
2.21918 0.1967 -0.72773 2.21918 0.1967 0.72775 2.22293 -0.38274 -0.65328 
2.22293 -0.38274 0.65329 2.22293 0.38263 -0.65328 2.22293 0.38263 0.65329 
2.2269 -0.24473 -0.72009 2.2269 -0.24473 0.7201 2.2269 0.24462 -0.72009 
2.2269 0.24462 0.7201 2.23642 -0.2923 -0.71081 2.23642 -0.2923 0.71082 
2.23642 0.29219 -0.71081 2.23642 0.29219 0.71082 2.23699 -0.42761 -0.63921 
2.23699 -0.42761 0.63922 2.23699 0.4275 -0.63921 2.23699 0.4275 0.63922 
2.24181 -5e-05 -0.773 2.24181 -5e-05 0.77302 2.24295 -0.04936 -0.77237 
2.24295 -0.04936 0.77238 2.24295 0.04925 -0.77237 2.24295 0.04925 0.77238 
2.24563 -0.09854 -0.76985 2.24563 -0.09854 0.76986 2.24563 0.09843 -0.76985 
2.24563 0.09843 0.76986 2.24744 -0.33893 -0.69986 2.24744 -0.33893 0.69988 
2.24744 0.33882 -0.69986 2.24744 0.33882 0.69988 2.25069 -0.14844 -0.76596 
2.25069 -0.14844 0.76597 2.25069 0.14833 -0.76596 2.25069 0.14833 0.76597 
2.25732 -0.19797 -0.76013 2.25732 -0.19797 0.76014 2.25732 0.19786 -0.76013 
2.25732 0.19786 0.76014 2.26329 -0.3899 -0.68728 2.26329 -0.3899 0.68729 
2.26329 0.38979 -0.68728 2.26329 0.38979 0.68729 2.26537 -0.24605 -0.75257 
2.26537 -0.24605 0.75258 2.26537 0.24594 -0.75257 2.26537 0.24594 0.75258 
2.2749 -0.29352 -0.74317 2.2749 -0.29352 0.74318 2.2749 0.29342 -0.74317 
2.2749 0.29342 0.74318 2.27767 -0.43466 -0.67295 2.27767 -0.43466 0.67297 
2.27767 0.43455 -0.67295 2.27767 0.43455 0.67297 2.28051 -5e-05 -0.8032 
2.28051 -5e-05 0.80321 2.28171 -0.04942 -0.80258 2.28171 -0.04942 0.80259 
2.28171 0.04931 -0.80258 2.28171 0.04931 0.80259 2.28539 -0.09936 -0.80066 
2.28539 -0.09936 0.80068 2.28539 0.09925 -0.80066 2.28539 0.09925 0.80068 
2.28927 -0.34525 -0.73235 2.28927 -0.34525 0.73236 2.28927 0.34515 -0.73235 
2.28927 0.34515 0.73236 2.29057 -0.14931 -0.79671 2.29057 -0.14931 0.79672 
2.29057 0.1492 -0.79671 2.29057 0.1492 0.79672 2.29375 -0.47861 -0.65705 
2.29375 -0.47861 0.65706 2.29375 0.4785 -0.65705 2.29375 0.4785 0.65706 
2.29701 -0.19864 -0.79062 2.29701 -0.19864 0.79064 2.29701 0.19853 -0.79062 
2.29701 0.19853 0.79064 2.30519 -0.24675 -0.78299 2.30519 -0.24675 0.783 
2.30519 0.24664 -0.78299 2.30519 0.24664 0.783 2.30539 -0.39595 -0.71933 
2.30539 -0.39595 0.71934 2.30539 0.39584 -0.71933 2.30539 0.39584 0.71934 
2.31825 -0.29896 -0.77416 2.31825 -0.29896 0.77418 2.31825 0.29885 -0.77416 
2.31825 0.29885 0.77418 2.3203 -0.44071 -0.70483 2.3203 -0.44071 0.70484 
2.3203 0.4406 -0.70483 2.3203 0.4406 0.70484 2.32064 -5e-05 -0.83146 
2.32064 -5e-05 0.83148 2.32295 -0.05006 -0.8315 2.32295 -0.05006 0.83151 
2.32295 0.04995 -0.8315 2.32295 0.04995 0.83151 2.32664 -0.09993 -0.82945 
2.32664 -0.09993 0.82947 2.32664 0.09982 -0.82945 2.32664 0.09982 0.82947 
2.33172 -0.14956 -0.82533 2.33172 -0.14956 0.82534 2.33172 0.14945 -0.82533 
2.33172 0.14945 0.82534 2.33301 -0.35057 -0.76293 2.33301 -0.35057 0.76295 
2.33301 0.35046 -0.76293 2.33301 0.35046 0.76295 2.33657 -0.4844 -0.68862 
2.33657 -0.4844 0.68863 2.33657 0.48429 -0.68862 2.33657 0.48429 0.68863 
2.33815 -0.19881 -0.81913 2.33815 -0.19881 0.81915 2.33815 0.1987 -0.81913 
2.33815 0.1987 0.81915 2.34912 -0.40088 -0.74934 2.34912 -0.40088 0.74935 
2.34912 0.40077 -0.74934 2.34912 0.40077 0.74935 2.3499 -0.25155 -0.81224 
2.3499 -0.25155 0.81225 2.3499 0.25144 -0.81224 2.3499 0.25144 0.81225 
2.36211 -5e-05 -0.85772 2.36211 -5e-05 0.85773 2.3632 -0.30354 -0.80294 
2.3632 -0.30354 0.80295 2.3632 0.30343 -0.80294 2.3632 0.30343 0.80295 
2.36433 -0.44551 -0.73453 2.36433 -0.44551 0.73454 2.36433 0.4454 -0.73453 
2.36433 0.4454 0.73454 2.36452 -0.05011 -0.85771 2.36452 -0.05011 0.85772 
2.36452 0.05 -0.85771 2.36452 0.05 0.85772 2.36845 -0.10027 -0.85564 
2.36845 -0.10027 0.85565 2.36845 0.10017 -0.85564 2.36845 0.10017 0.85565 
2.37364 -0.14994 -0.85144 2.37364 -0.14994 0.85145 2.37364 0.14984 -0.85144 
2.37364 0.14984 0.85145 2.37803 -0.35463 -0.79125 2.37803 -0.35463 0.79127 
2.37803 0.35452 -0.79125 2.37803 0.35452 0.79127 2.382 -0.48969 -0.71834 
2.382 -0.48969 0.71835 2.382 0.48958 -0.71834 2.382 0.48958 0.71835 
2.38476 -0.20224 -0.84711 2.38476 -0.20224 0.84712 2.38476 0.20213 -0.84711 
2.38476 0.20213 0.84712 2.39433 -0.40467 -0.77722 2.39433 -0.40467 0.77723 
2.39433 0.40456 -0.77722 2.39433 0.40456 0.77723 2.39685 -0.25492 -0.83979 
2.39685 -0.25492 0.8398 2.39685 0.25482 -0.83979 2.39685 0.25482 0.8398 
2.40098 -0.53287 -0.70018 2.40098 -0.53287 0.70019 2.40098 0.53276 -0.70018 
2.40098 0.53276 0.70019 2.40481 -5e-05 -0.88192 2.40481 -5e-05 0.88193 
2.40755 -0.05028 -0.88195 2.40755 -0.05028 0.88196 2.40755 0.05017 -0.88195 
2.40755 0.05017 0.88196 2.41067 -0.30711 -0.83005 2.41067 -0.30711 0.83006 
2.41067 0.30701 -0.83005 2.41067 0.30701 0.83006 2.41103 -0.44966 -0.76253 
2.41103 -0.44966 0.76254 2.41103 0.44955 -0.76253 2.41103 0.44955 0.76254 
2.41148 -0.10037 -0.87975 2.41148 -0.10037 0.87976 2.41148 0.10026 -0.87975 
2.41148 0.10026 0.87976 2.4215 -0.15294 -0.87742 2.4215 -0.15294 0.87743 
2.4215 0.15283 -0.87742 2.4215 0.15283 0.87743 2.42585 -0.35808 -0.81791 
2.42585 -0.35808 0.81793 2.42585 0.35797 -0.81791 2.42585 0.35797 0.81793 
2.42889 -0.49352 -0.74592 2.42889 -0.49352 0.74593 2.42889 0.49341 -0.74592 
2.42889 0.49341 0.74593 2.43283 -0.20507 -0.87257 2.43283 -0.20507 0.87258 
2.43283 0.20496 -0.87257 2.43283 0.20496 0.87258 2.44092 -0.40731 -0.8029 
2.44092 -0.40731 0.80291 2.44092 0.40721 -0.8029 2.44092 0.40721 0.80291 
2.44554 -0.25781 -0.86491 2.44554 -0.25781 0.86493 2.44554 0.2577 -0.86491 
2.44554 0.2577 0.86493 2.44789 -0.53614 -0.72742 2.44789 -0.53614 0.72744 
2.44789 0.53603 -0.72742 2.44789 0.53603 0.72744 2.44865 -5e-05 -0.90398 
2.44865 -5e-05 0.904 2.45151 -0.05033 -0.90393 2.45151 -0.05033 0.90394 
2.45151 0.05022 -0.90393 2.45151 0.05022 0.90394 2.45791 -0.45214 -0.78781 
2.45791 -0.45214 0.78782 2.45791 0.45203 -0.78781 2.45791 0.45203 0.78782 
2.45954 -0.30977 -0.85467 2.45954 -0.30977 0.85468 2.45954 0.30966 -0.85467 
2.45954 0.30966 0.85468 2.46066 -0.10288 -0.90373 2.46066 -0.10288 0.90374 
2.46066 0.10277 -0.90373 2.46066 0.10277 0.90374 2.46796 -0.5774 -0.7071 
2.46796 -0.5774 0.70711 2.46796 0.5773 -0.7071 2.46796 0.5773 0.70711 
2.47099 -0.15544 -0.90091 2.47099 -0.15544 0.90093 2.47099 0.15533 -0.90091 
2.47099 0.15533 0.90093 2.47356 -0.3598 -0.84169 2.47356 -0.3598 0.8417 
2.47356 0.35969 -0.84169 2.47356 0.35969 0.8417 2.47624 -0.49602 -0.77074 
2.47624 -0.49602 0.77075 2.47624 0.49592 -0.77074 2.47624 0.49592 0.77075 
2.48221 -0.20729 -0.89544 2.48221 -0.20729 0.89545 2.48221 0.20719 -0.89544 
2.48221 0.20719 0.89545 2.48874 -0.4088 -0.82631 2.48874 -0.4088 0.82632 
2.48874 0.40869 -0.82631 2.48874 0.40869 0.82632 2.49352 -5e-05 -0.92387 
2.49352 -5e-05 0.92389 2.49523 -0.25996 -0.8873 2.49523 -0.25996 0.88731 
2.49523 0.25985 -0.8873 2.49523 0.25985 0.88731 2.49553 -0.53841 -0.75183 
2.49553 -0.53841 0.75185 2.49553 0.5383 -0.75183 2.49553 0.5383 0.75185 
2.50177 -0.05264 -0.92575 2.50177 -0.05264 0.92576 2.50177 0.05253 -0.92575 
2.50177 0.05253 0.92576 2.50627 -0.45353 -0.81086 2.50627 -0.45353 0.81087 
2.50627 0.45342 -0.81086 2.50627 0.45342 0.81087 2.50841 -0.31051 -0.87655 
2.50841 -0.31051 0.87656 2.50841 0.3104 -0.87655 2.50841 0.3104 0.87656 
2.51107 -0.10507 -0.92501 2.51107 -0.10507 0.92502 2.51107 0.10496 -0.92501 
2.51107 0.10496 0.92502 2.52141 -0.15721 -0.92164 2.52141 -0.15721 0.92165 
2.52141 0.1571 -0.92164 2.52141 0.1571 0.92165 2.52268 -0.36046 -0.8632 
2.52268 -0.36046 0.86322 2.52268 0.36035 -0.8632 2.52268 0.36035 0.86322 
2.52474 -0.49711 -0.79335 2.52474 -0.49711 0.79336 2.52474 0.497 -0.79335 
2.52474 0.497 0.79336 2.53026 -0.59711 -0.72376 2.53026 -0.59711 0.72378 
2.53026 0.59701 -0.72376 2.53026 0.59701 0.72378 2.53276 -0.2089 -0.91565 
2.53276 -0.2089 0.91566 2.53276 0.20879 -0.91565 2.53276 0.20879 0.91566 
2.53765 -0.40913 -0.84736 2.53765 -0.40913 0.84738 2.53765 0.40902 -0.84736 
2.53765 0.40902 0.84738 2.53932 -5e-05 -0.94154 2.53932 -5e-05 0.94155 
2.54508 -0.26 -0.90707 2.54508 -0.26 0.90708 2.54508 0.25989 -0.90707 
2.54508 0.25989 0.90708 2.54777 -0.05268 -0.94305 2.54777 -0.05268 0.94307 
2.54777 0.05257 -0.94305 2.54777 0.05257 0.94307 2.55545 -0.45368 -0.83146 
2.55545 -0.45368 0.83148 2.55545 0.45357 -0.83146 2.55545 0.45357 0.83148 
2.55743 -0.10537 -0.94195 2.55743 -0.10537 0.94197 2.55743 0.10526 -0.94195 
2.55743 0.10526 0.94197 2.55835 -0.31036 -0.89591 2.55835 -0.31036 0.89593 
2.55835 0.31025 -0.89591 2.55835 0.31025 0.89593 2.55858 -0.55712 -0.76732 
2.55858 -0.55712 0.76733 2.55858 0.55701 -0.76732 2.55858 0.55701 0.76733 
2.56798 -0.1575 -0.93819 2.56798 -0.1575 0.9382 2.56798 0.15739 -0.93819 
2.56798 0.15739 0.9382 2.57251 -0.35984 -0.88222 2.57251 -0.35984 0.88223 
2.57251 0.35973 -0.88222 2.57251 0.35973 0.88223 2.58027 -0.21032 -0.93177 
2.58027 -0.21032 0.93178 2.58027 0.21021 -0.93177 2.58027 0.21021 0.93178 
2.58592 -5e-05 -0.95693 2.58592 -5e-05 0.95695 2.58753 -0.4083 -0.86602 
2.58753 -0.4083 0.86603 2.58753 0.40819 -0.86602 2.58753 0.40819 0.86603 
2.58876 -0.51456 -0.80787 2.58876 -0.51456 0.80788 2.58876 0.51446 -0.80787 
2.58876 0.51446 0.80788 2.59282 -0.26134 -0.92272 2.59282 -0.26134 0.92273 
2.59282 0.26124 -0.92272 2.59282 0.26124 0.92273 2.59414 -0.61411 -0.73713 
2.59414 -0.61411 0.73715 2.59414 0.614 -0.73713 2.59414 0.614 0.73715 
2.59484 -0.0528 -0.95814 2.59484 -0.0528 0.95815 2.59484 0.0527 -0.95814 
2.59484 0.0527 0.95815 2.60456 -0.1054 -0.95661 2.60456 -0.1054 0.95662 
2.60456 0.10529 -0.95661 2.60456 0.10529 0.95662 2.60646 -0.31183 -0.91105 
2.60646 -0.31183 0.91107 2.60646 0.31173 -0.91105 2.60646 0.31173 0.91107 
2.61615 -0.15854 -0.95249 2.61615 -0.15854 0.95251 2.61615 0.15843 -0.95249 
2.61615 0.15843 0.95251 2.62014 -0.47023 -0.8446 2.62014 -0.47023 0.84461 
2.62014 0.47013 -0.8446 2.62014 0.47013 0.84461 2.62085 -0.36118 -0.89687 
2.62085 -0.36118 0.89688 2.62085 0.36107 -0.89687 2.62085 0.36107 0.89688 
2.62358 -0.57312 -0.77959 2.62358 -0.57312 0.7796 2.62358 0.57302 -0.77959 
2.62358 0.57302 0.7796 2.62852 -0.2112 -0.94555 2.62852 -0.2112 0.94556 
2.62852 0.21109 -0.94555 2.62852 0.21109 0.94556 2.63115 -0.66933 -0.70143 
2.63115 -0.66933 0.70144 2.63115 0.66922 -0.70143 2.63115 0.66922 0.70144 
2.63323 -5e-05 -0.97003 2.63323 -5e-05 0.97004 2.64156 -0.26223 -0.93605 
2.64156 -0.26223 0.93606 2.64156 0.26213 -0.93605 2.64156 0.26213 0.93606 
2.64232 -0.05284 -0.97082 2.64232 -0.05284 0.97084 2.64232 0.05274 -0.97082 
2.64232 0.05274 0.97084 2.65346 -0.10601 -0.9691 2.65346 -0.10601 0.96911 
2.65346 0.1059 -0.9691 2.65346 0.1059 0.96911 2.65412 -0.52965 -0.81866 
2.65412 -0.52965 0.81867 2.65412 0.52954 -0.81866 2.65412 0.52954 0.81867 
2.65527 -0.31251 -0.92387 2.65527 -0.31251 0.92389 2.65527 0.31241 -0.92387 
2.65527 0.31241 0.92389 2.65834 -0.41621 -0.8828 2.65834 -0.41621 0.88281 
2.65834 0.4161 -0.8828 2.65834 0.4161 0.88281 2.6593 -0.62831 -0.74715 
2.6593 -0.62831 0.74716 2.6593 0.6282 -0.74715 2.6593 0.6282 0.74716 
2.66526 -0.15912 -0.96446 2.66526 -0.15912 0.96447 2.66526 0.15902 -0.96446 
2.66526 0.15902 0.96447 2.6774 -0.21156 -0.95694 2.6774 -0.21156 0.95695 
2.6774 0.21145 -0.95694 2.6774 0.21145 0.95695 2.68112 -5e-05 -0.98078 
2.68112 -5e-05 0.98079 2.68928 -0.58622 -0.78833 2.68928 -0.58622 0.78834 
2.68928 0.58611 -0.78833 2.68928 0.58611 0.78834 2.69062 -0.26251 -0.94692 
2.69062 -0.26251 0.94694 2.69062 0.2624 -0.94692 2.69062 0.2624 0.94694 
2.69168 -0.47716 -0.85925 2.69168 -0.47716 0.85926 2.69168 0.47705 -0.85925 
2.69168 0.47705 0.85926 2.69175 -0.05328 -0.98139 2.69175 -0.05328 0.9814 
2.69175 0.05317 -0.98139 2.69175 0.05317 0.9814 2.69236 -0.36805 -0.91146 
2.69236 -0.36805 0.91148 2.69236 0.36794 -0.91146 2.69236 0.36794 0.91148 
2.69709 -0.68175 -0.70937 2.69709 -0.68175 0.70938 2.69709 0.68164 -0.70937 
2.69709 0.68164 0.70938 2.70293 -0.10634 -0.97911 2.70293 -0.10634 0.97913 
2.70293 0.10623 -0.97911 2.70293 0.10623 0.97913 2.71462 -0.15909 -0.97395 
2.71462 -0.15909 0.97396 2.71462 0.15899 -0.97395 2.71462 0.15899 0.97396 
2.72545 -0.63966 -0.75377 2.72545 -0.63966 0.75378 2.72545 0.63955 -0.75377 
2.72545 0.63955 0.75378 2.72663 -0.53589 -0.83096 2.72663 -0.53589 0.83097 
2.72663 0.53578 -0.83096 2.72663 0.53578 0.83097 2.72678 -0.21138 -0.96592 
2.72678 -0.21138 0.96593 2.72678 0.21127 -0.96592 2.72678 0.21127 0.96593 
2.72763 -0.31804 -0.93638 2.72763 -0.31804 0.93639 2.72763 0.31793 -0.93638 
2.72763 0.31793 0.93639 2.72948 -5e-05 -0.98917 2.72948 -5e-05 0.98918 
2.73031 -0.42189 -0.89485 2.73031 -0.42189 0.89486 2.73031 0.42178 -0.89485 
2.73031 0.42178 0.89486 2.73447 -0.72995 -0.6687 2.73447 -0.72995 0.66871 
2.73447 0.72984 -0.6687 2.73447 0.72984 0.66871 2.74027 -0.05331 -0.98928 
2.74027 -0.05331 0.98929 2.74027 0.0532 -0.98928 2.74027 0.0532 0.98929 
2.75174 -0.10662 -0.98648 2.75174 -0.10662 0.98649 2.75174 0.10651 -0.98648 
2.75174 0.10651 0.98649 2.76238 -0.59113 -0.79854 2.76238 -0.59113 0.79855 
2.76238 0.59102 -0.79854 2.76238 0.59102 0.79855 2.76243 -0.68966 -0.71518 
2.76243 -0.68966 0.71519 2.76243 0.68956 -0.71518 2.76243 0.68956 0.71519 
2.76354 -0.26722 -0.95704 2.76354 -0.26722 0.95705 2.76354 0.26711 -0.95704 
2.76354 0.26711 0.95705 2.76357 -0.15934 -0.98078 2.76357 -0.15934 0.98079 
2.76357 0.15924 -0.98078 2.76357 0.15924 0.98079 2.76483 -0.48187 -0.86916 
2.76483 -0.48187 0.86917 2.76483 0.48176 -0.86916 2.76483 0.48176 0.86917 
2.76532 -0.37268 -0.92133 2.76532 -0.37268 0.92134 2.76532 0.37257 -0.92133 
2.76532 0.37257 0.92134 2.77819 -5e-05 -0.99518 2.77819 -5e-05 0.99519 
2.78939 -0.05342 -0.99479 2.78939 -0.05342 0.9948 2.78939 0.05331 -0.99479 
2.78939 0.05331 0.9948 2.79996 -0.53922 -0.83874 2.79996 -0.53922 0.83875 
2.79996 0.53911 -0.83874 2.79996 0.53911 0.83875 2.80001 -0.73598 -0.67276 
2.80001 -0.73598 0.67277 2.80001 0.73587 -0.67276 2.80001 0.73587 0.67277 
2.80061 -0.6452 -0.76031 2.80061 -0.6452 0.76032 2.80061 0.64509 -0.76031 
2.80061 0.64509 0.76032 2.80081 -0.32184 -0.9438 2.80081 -0.32184 0.94381 
2.80081 0.32173 -0.9438 2.80081 0.32173 0.94381 2.80085 -0.10663 -0.99144 
2.80085 -0.10663 0.99145 2.80085 0.10652 -0.99144 2.80085 0.10652 0.99145 
2.80128 -0.21318 -0.97414 2.80128 -0.21318 0.97415 2.80128 0.21307 -0.97414 
2.80128 0.21307 0.97415 2.80306 -0.42531 -0.90211 2.80306 -0.42531 0.90212 
2.80306 0.42521 -0.90211 2.80306 0.42521 0.90212 2.82714 -5e-05 -0.99879 
2.82714 -5e-05 0.9988 2.83797 -0.59487 -0.80295 2.83797 -0.59487 0.80296 
2.83797 0.59476 -0.80295 2.83797 0.59476 0.80296 2.83797 -0.48422 -0.87413 
2.83797 -0.48422 0.87415 2.83797 0.48411 -0.87413 2.83797 0.48411 0.87415 
2.83801 -0.6934 -0.71958 2.83801 -0.6934 0.71959 2.83801 0.6933 -0.71958 
2.83801 0.6933 0.71959 2.83801 -0.77835 -0.62673 2.83801 -0.77835 0.62674 
2.83801 0.77824 -0.62673 2.83801 0.77824 0.62674 2.83842 -0.26843 -0.96257 
2.83842 -0.26843 0.96258 2.83842 0.26832 -0.96257 2.83842 0.26832 0.96258 
2.83842 -0.375 -0.92627 2.83842 -0.375 0.92628 2.83842 0.37489 -0.92627 
2.83842 0.37489 0.92628 2.83845 -0.16055 -0.98631 2.83845 -0.16055 0.98632 
2.83845 0.16044 -0.98631 2.83845 0.16044 0.98632 2.83845 -0.05346 -0.99785 
2.83845 -0.05346 0.99786 2.83845 0.05335 -0.99785 2.83845 0.05335 0.99786 
2.87621 -0.73812 -0.67472 2.87621 -0.73812 0.67473 2.87621 -0.64705 -0.76249 
2.87621 -0.64705 0.7625 2.87621 -0.54079 -0.84119 2.87621 -0.54079 0.8412 
2.87621 -0.42646 -0.90453 2.87621 -0.42646 0.90454 2.87621 -0.32276 -0.94649 
2.87621 -0.32276 0.94651 2.87621 -0.21378 -0.97689 2.87621 -0.21378 0.9769 
2.87621 -0.10693 -0.99427 2.87621 -0.10693 0.99428 2.87621 -5e-05 -0.99999 
2.87621 -5e-05 1.00001 2.87621 0.10682 -0.99427 2.87621 0.10682 0.99428 
2.87621 0.21367 -0.97689 2.87621 0.21367 0.9769 2.87621 0.32265 -0.94649 
2.87621 0.32265 0.94651 2.87621 0.42635 -0.90453 2.87621 0.42635 0.90454 
2.87621 0.54068 -0.84119 2.87621 0.54068 0.8412 2.87621 0.64694 -0.76249 
2.87621 0.64694 0.7625 2.87621 0.73802 -0.67472 2.87621 0.73802 0.67473 
2.91397 -0.05346 -0.99785 2.91397 -0.05346 0.99786 2.91397 0.05335 -0.99785 
2.91397 0.05335 0.99786 2.91397 -0.16055 -0.98631 2.91397 -0.16055 0.98632 
2.91397 0.16044 -0.98631 2.91397 0.16044 0.98632 2.91399 -0.375 -0.92627 
2.91399 -0.375 0.92628 2.91399 0.37489 -0.92627 2.91399 0.37489 0.92628 
2.914 -0.26843 -0.96257 2.914 -0.26843 0.96258 2.914 0.26832 -0.96257 
2.914 0.26832 0.96258 2.91441 -0.77835 -0.62673 2.91441 -0.77835 0.62674 
2.91441 0.77824 -0.62673 2.91441 0.77824 0.62674 2.91441 -0.6934 -0.71958 
2.91441 -0.6934 0.71959 2.91441 0.6933 -0.71958 2.91441 0.6933 0.71959 
2.91444 -0.48422 -0.87413 2.91444 -0.48422 0.87415 2.91444 0.48411 -0.87413 
2.91444 0.48411 0.87415 2.91444 -0.59487 -0.80295 2.91444 -0.59487 0.80296 
2.91444 0.59476 -0.80295 2.91444 0.59476 0.80296 2.92528 -5e-05 -0.99879 
2.92528 -5e-05 0.9988 2.94935 -0.42531 -0.90211 2.94935 -0.42531 0.90212 
2.94935 0.42521 -0.90211 2.94935 0.42521 0.90212 2.95113 -0.21318 -0.97414 
2.95113 -0.21318 0.97415 2.95113 0.21307 -0.97414 2.95113 0.21307 0.97415 
2.95157 -0.10663 -0.99144 2.95157 -0.10663 0.99145 2.95157 0.10652 -0.99144 
2.95157 0.10652 0.99145 2.95161 -0.32184 -0.9438 2.95161 -0.32184 0.94381 
2.95161 0.32173 -0.9438 2.95161 0.32173 0.94381 2.9518 -0.6452 -0.76031 
2.9518 -0.6452 0.76032 2.9518 0.64509 -0.76031 2.9518 0.64509 0.76032 
2.9524 -0.73598 -0.67276 2.9524 -0.73598 0.67277 2.9524 0.73587 -0.67276 
2.9524 0.73587 0.67277 2.95246 -0.53922 -0.83874 2.95246 -0.53922 0.83875 
2.95246 0.53911 -0.83874 2.95246 0.53911 0.83875 2.96303 -0.05342 -0.99479 
2.96303 -0.05342 0.9948 2.96303 0.05331 -0.99479 2.96303 0.05331 0.9948 
2.97423 -5e-05 -0.99518 2.97423 -5e-05 0.99519 2.9871 -0.37268 -0.92133 
2.9871 -0.37268 0.92134 2.9871 0.37257 -0.92133 2.9871 0.37257 0.92134 
2.98759 -0.48187 -0.86916 2.98759 -0.48187 0.86917 2.98759 0.48176 -0.86916 
2.98759 0.48176 0.86917 2.98884 -0.15934 -0.98078 2.98884 -0.15934 0.98079 
2.98884 0.15924 -0.98078 2.98884 0.15924 0.98079 2.98888 -0.26722 -0.95704 
2.98888 -0.26722 0.95705 2.98888 0.26711 -0.95704 2.98888 0.26711 0.95705 
2.98999 -0.68966 -0.71518 2.98999 -0.68966 0.71519 2.98999 0.68956 -0.71518 
2.98999 0.68956 0.71519 2.99004 -0.59113 -0.79854 2.99004 -0.59113 0.79855 
2.99004 0.59102 -0.79854 2.99004 0.59102 0.79855 3.00068 -0.10662 -0.98648 
3.00068 -0.10662 0.98649 3.00068 0.10651 -0.98648 3.00068 0.10651 0.98649 
3.01215 -0.05331 -0.98928 3.01215 -0.05331 0.98929 3.01215 0.0532 -0.98928 
3.01215 0.0532 0.98929 3.01795 -0.72995 -0.6687 3.01795 -0.72995 0.66871 
3.01795 0.72984 -0.6687 3.01795 0.72984 0.66871 3.02211 -0.42189 -0.89485 
3.02211 -0.42189 0.89486 3.02211 0.42178 -0.89485 3.02211 0.42178 0.89486 
3.02294 -5e-05 -0.98917 3.02294 -5e-05 0.98918 3.02478 -0.31804 -0.93638 
3.02478 -0.31804 0.93639 3.02478 0.31793 -0.93638 3.02478 0.31793 0.93639 
3.02564 -0.21138 -0.96592 3.02564 -0.21138 0.96593 3.02564 0.21127 -0.96592 
3.02564 0.21127 0.96593 3.02579 -0.53589 -0.83096 3.02579 -0.53589 0.83097 
3.02579 0.53578 -0.83096 3.02579 0.53578 0.83097 3.02696 -0.63966 -0.75377 
3.02696 -0.63966 0.75378 3.02696 0.63955 -0.75377 3.02696 0.63955 0.75378 
3.0378 -0.15909 -0.97395 3.0378 -0.15909 0.97396 3.0378 0.15899 -0.97395 
3.0378 0.15899 0.97396 3.04949 -0.10634 -0.97911 3.04949 -0.10634 0.97913 
3.04949 0.10623 -0.97911 3.04949 0.10623 0.97913 3.05533 -0.68175 -0.70937 
3.05533 -0.68175 0.70938 3.05533 0.68164 -0.70937 3.05533 0.68164 0.70938 
3.06005 -0.36805 -0.91146 3.06005 -0.36805 0.91148 3.06005 0.36794 -0.91146 
3.06005 0.36794 0.91148 3.06066 -0.05328 -0.98139 3.06066 -0.05328 0.9814 
3.06066 0.05317 -0.98139 3.06066 0.05317 0.9814 3.06074 -0.47716 -0.85925 
3.06074 -0.47716 0.85926 3.06074 0.47705 -0.85925 3.06074 0.47705 0.85926 
3.06179 -0.26251 -0.94692 3.06179 -0.26251 0.94694 3.06179 0.2624 -0.94692 
3.06179 0.2624 0.94694 3.06313 -0.58622 -0.78833 3.06313 -0.58622 0.78834 
3.06313 0.58611 -0.78833 3.06313 0.58611 0.78834 3.0713 -5e-05 -0.98078 
3.0713 -5e-05 0.98079 3.07502 -0.21156 -0.95694 3.07502 -0.21156 0.95695 
3.07502 0.21145 -0.95694 3.07502 0.21145 0.95695 3.08716 -0.15912 -0.96446 
3.08716 -0.15912 0.96447 3.08716 0.15902 -0.96446 3.08716 0.15902 0.96447 
3.09311 -0.62831 -0.74715 3.09311 -0.62831 0.74716 3.09311 0.6282 -0.74715 
3.09311 0.6282 0.74716 3.09408 -0.41621 -0.8828 3.09408 -0.41621 0.88281 
3.09408 0.4161 -0.8828 3.09408 0.4161 0.88281 3.09715 -0.31251 -0.92387 
3.09715 -0.31251 0.92389 3.09715 0.31241 -0.92387 3.09715 0.31241 0.92389 
3.0983 -0.52965 -0.81866 3.0983 -0.52965 0.81867 3.0983 0.52954 -0.81866 
3.0983 0.52954 0.81867 3.09896 -0.10601 -0.9691 3.09896 -0.10601 0.96911 
3.09896 0.1059 -0.9691 3.09896 0.1059 0.96911 3.11009 -0.05284 -0.97082 
3.11009 -0.05284 0.97084 3.11009 0.05274 -0.97082 3.11009 0.05274 0.97084 
3.11086 -0.26223 -0.93605 3.11086 -0.26223 0.93606 3.11086 0.26213 -0.93605 
3.11086 0.26213 0.93606 3.11919 -5e-05 -0.97003 3.11919 -5e-05 0.97004 
3.12127 -0.66933 -0.70143 3.12127 -0.66933 0.70144 3.12127 0.66922 -0.70143 
3.12127 0.66922 0.70144 3.12389 -0.2112 -0.94555 3.12389 -0.2112 0.94556 
3.12389 0.21109 -0.94555 3.12389 0.21109 0.94556 3.12884 -0.57312 -0.77959 
3.12884 -0.57312 0.7796 3.12884 0.57302 -0.77959 3.12884 0.57302 0.7796 
3.13156 -0.36118 -0.89687 3.13156 -0.36118 0.89688 3.13156 0.36107 -0.89687 
3.13156 0.36107 0.89688 3.13228 -0.47023 -0.8446 3.13228 -0.47023 0.84461 
3.13228 0.47013 -0.8446 3.13228 0.47013 0.84461 3.13626 -0.15854 -0.95249 
3.13626 -0.15854 0.95251 3.13626 0.15843 -0.95249 3.13626 0.15843 0.95251 
3.14595 -0.31183 -0.91105 3.14595 -0.31183 0.91107 3.14595 0.31173 -0.91105 
3.14595 0.31173 0.91107 3.14786 -0.1054 -0.95661 3.14786 -0.1054 0.95662 
3.14786 0.10529 -0.95661 3.14786 0.10529 0.95662 3.15758 -0.0528 -0.95814 
3.15758 -0.0528 0.95815 3.15758 0.0527 -0.95814 3.15758 0.0527 0.95815 
3.15827 -0.61411 -0.73713 3.15827 -0.61411 0.73715 3.15827 0.614 -0.73713 
3.15827 0.614 0.73715 3.15959 -0.26134 -0.92272 3.15959 -0.26134 0.92273 
3.15959 0.26124 -0.92272 3.15959 0.26124 0.92273 3.16365 -0.51456 -0.80787 
3.16365 -0.51456 0.80788 3.16365 0.51446 -0.80787 3.16365 0.51446 0.80788 
3.16488 -0.4083 -0.86602 3.16488 -0.4083 0.86603 3.16488 0.40819 -0.86602 
3.16488 0.40819 0.86603 3.16649 -5e-05 -0.95693 3.16649 -5e-05 0.95695 
3.17215 -0.21032 -0.93177 3.17215 -0.21032 0.93178 3.17215 0.21021 -0.93177 
3.17215 0.21021 0.93178 3.17991 -0.35984 -0.88222 3.17991 -0.35984 0.88223 
3.17991 0.35973 -0.88222 3.17991 0.35973 0.88223 3.18443 -0.1575 -0.93819 
3.18443 -0.1575 0.9382 3.18443 0.15739 -0.93819 3.18443 0.15739 0.9382 
3.19384 -0.55712 -0.76732 3.19384 -0.55712 0.76733 3.19384 0.55701 -0.76732 
3.19384 0.55701 0.76733 3.19407 -0.31036 -0.89591 3.19407 -0.31036 0.89593 
3.19407 0.31025 -0.89591 3.19407 0.31025 0.89593 3.19499 -0.10537 -0.94195 
3.19499 -0.10537 0.94197 3.19499 0.10526 -0.94195 3.19499 0.10526 0.94197 
3.19697 -0.45368 -0.83146 3.19697 -0.45368 0.83148 3.19697 0.45357 -0.83146 
3.19697 0.45357 0.83148 3.20464 -0.05268 -0.94305 3.20464 -0.05268 0.94307 
3.20464 0.05257 -0.94305 3.20464 0.05257 0.94307 3.20733 -0.26 -0.90707 
3.20733 -0.26 0.90708 3.20733 0.25989 -0.90707 3.20733 0.25989 0.90708 
3.2131 -5e-05 -0.94154 3.2131 -5e-05 0.94155 3.21476 -0.40913 -0.84736 
3.21476 -0.40913 0.84738 3.21476 0.40902 -0.84736 3.21476 0.40902 0.84738 
3.21965 -0.2089 -0.91565 3.21965 -0.2089 0.91566 3.21965 0.20879 -0.91565 
3.21965 0.20879 0.91566 3.22215 -0.59711 -0.72376 3.22215 -0.59711 0.72378 
3.22215 0.59701 -0.72376 3.22215 0.59701 0.72378 3.22768 -0.49711 -0.79335 
3.22768 -0.49711 0.79336 3.22768 0.497 -0.79335 3.22768 0.497 0.79336 
3.22973 -0.36046 -0.8632 3.22973 -0.36046 0.86322 3.22973 0.36035 -0.8632 
3.22973 0.36035 0.86322 3.231 -0.15721 -0.92164 3.231 -0.15721 0.92165 
3.231 0.1571 -0.92164 3.231 0.1571 0.92165 3.24134 -0.10507 -0.92501 
3.24134 -0.10507 0.92502 3.24134 0.10496 -0.92501 3.24134 0.10496 0.92502 
3.244 -0.31051 -0.87655 3.244 -0.31051 0.87656 3.244 0.3104 -0.87655 
3.244 0.3104 0.87656 3.24615 -0.45353 -0.81086 3.24615 -0.45353 0.81087 
3.24615 0.45342 -0.81086 3.24615 0.45342 0.81087 3.25065 -0.05264 -0.92575 
3.25065 -0.05264 0.92576 3.25065 0.05253 -0.92575 3.25065 0.05253 0.92576 
3.25688 -0.53841 -0.75183 3.25688 -0.53841 0.75185 3.25688 0.5383 -0.75183 
3.25688 0.5383 0.75185 3.25718 -0.25996 -0.8873 3.25718 -0.25996 0.88731 
3.25718 0.25985 -0.8873 3.25718 0.25985 0.88731 3.25889 -5e-05 -0.92387 
3.25889 -5e-05 0.92389 3.26368 -0.4088 -0.82631 3.26368 -0.4088 0.82632 
3.26368 0.40869 -0.82631 3.26368 0.40869 0.82632 3.2702 -0.20729 -0.89544 
3.2702 -0.20729 0.89545 3.2702 0.20719 -0.89544 3.2702 0.20719 0.89545 
3.27617 -0.49602 -0.77074 3.27617 -0.49602 0.77075 3.27617 0.49592 -0.77074 
3.27617 0.49592 0.77075 3.27886 -0.3598 -0.84169 3.27886 -0.3598 0.8417 
3.27886 0.35969 -0.84169 3.27886 0.35969 0.8417 3.28142 -0.15544 -0.90091 
3.28142 -0.15544 0.90093 3.28142 0.15533 -0.90091 3.28142 0.15533 0.90093 
3.28446 -0.5774 -0.7071 3.28446 -0.5774 0.70711 3.28446 0.5773 -0.7071 
3.28446 0.5773 0.70711 3.29176 -0.10288 -0.90373 3.29176 -0.10288 0.90374 
3.29176 0.10277 -0.90373 3.29176 0.10277 0.90374 3.29288 -0.30977 -0.85467 
3.29288 -0.30977 0.85468 3.29288 0.30966 -0.85467 3.29288 0.30966 0.85468 
3.2945 -0.45214 -0.78781 3.2945 -0.45214 0.78782 3.2945 0.45203 -0.78781 
3.2945 0.45203 0.78782 3.30091 -0.05033 -0.90393 3.30091 -0.05033 0.90394 
3.30091 0.05022 -0.90393 3.30091 0.05022 0.90394 3.30376 -5e-05 -0.90398 
3.30376 -5e-05 0.904 3.30453 -0.53614 -0.72742 3.30453 -0.53614 0.72744 
3.30453 0.53603 -0.72742 3.30453 0.53603 0.72744 3.30688 -0.25781 -0.86491 
3.30688 -0.25781 0.86493 3.30688 0.2577 -0.86491 3.30688 0.2577 0.86493 
3.3115 -0.40731 -0.8029 3.3115 -0.40731 0.80291 3.3115 0.40721 -0.8029 
3.3115 0.40721 0.80291 3.31959 -0.20507 -0.87257 3.31959 -0.20507 0.87258 
3.31959 0.20496 -0.87257 3.31959 0.20496 0.87258 3.32352 -0.49352 -0.74592 
3.32352 -0.49352 0.74593 3.32352 0.49341 -0.74592 3.32352 0.49341 0.74593 
3.32657 -0.35808 -0.81791 3.32657 -0.35808 0.81793 3.32657 0.35797 -0.81791 
3.32657 0.35797 0.81793 3.33091 -0.15294 -0.87742 3.33091 -0.15294 0.87743 
3.33091 0.15283 -0.87742 3.33091 0.15283 0.87743 3.34093 -0.10037 -0.87975 
3.34093 -0.10037 0.87976 3.34093 0.10026 -0.87975 3.34093 0.10026 0.87976 
3.34139 -0.44966 -0.76253 3.34139 -0.44966 0.76254 3.34139 0.44955 -0.76253 
3.34139 0.44955 0.76254 3.34175 -0.30711 -0.83005 3.34175 -0.30711 0.83006 
3.34175 0.30701 -0.83005 3.34175 0.30701 0.83006 3.34486 -0.05028 -0.88195 
3.34486 -0.05028 0.88196 3.34486 0.05017 -0.88195 3.34486 0.05017 0.88196 
3.3476 -5e-05 -0.88192 3.3476 -5e-05 0.88193 3.35144 -0.53287 -0.70018 
3.35144 -0.53287 0.70019 3.35144 0.53276 -0.70018 3.35144 0.53276 0.70019 
3.35556 -0.25492 -0.83979 3.35556 -0.25492 0.8398 3.35556 0.25482 -0.83979 
3.35556 0.25482 0.8398 3.35808 -0.40467 -0.77722 3.35808 -0.40467 0.77723 
3.35808 0.40456 -0.77722 3.35808 0.40456 0.77723 3.36765 -0.20224 -0.84711 
3.36765 -0.20224 0.84712 3.36765 0.20213 -0.84711 3.36765 0.20213 0.84712 
3.37042 -0.48969 -0.71834 3.37042 -0.48969 0.71835 3.37042 0.48958 -0.71834 
3.37042 0.48958 0.71835 3.37439 -0.35463 -0.79125 3.37439 -0.35463 0.79127 
3.37439 0.35452 -0.79125 3.37439 0.35452 0.79127 0.73763 -2.4795 -0.6708 
0.73763 -2.4795 0.67052 0.74009 -2.52875 -0.66809 0.74009 -2.52875 0.66781 
0.74432 -2.57752 -0.66378 0.74432 -2.57752 0.66349 0.74432 -2.28324 -0.66378 
0.75002 -2.62713 -0.65717 0.75002 -2.62713 0.65688 0.75002 -2.23363 -0.65717 
0.75002 -2.23363 0.65688 0.75767 -2.1857 -0.64945 0.75767 -2.1857 0.64916 
0.76695 -2.13813 -0.63993 0.76695 -2.13813 0.63965 0.77066 -2.43038 -0.70725 
0.77066 -2.43038 0.70696 0.77151 -2.47945 -0.7064 0.77151 -2.47945 0.70611 
0.77151 -2.38131 -0.7064 0.77151 -2.38131 0.70611 0.77406 -2.5284 -0.70384 
0.77406 -2.5284 0.70356 0.77406 -2.33236 -0.70384 0.77406 -2.33236 0.70356 
0.77789 -2.09151 -0.62891 0.77789 -2.09151 0.62863 0.77831 -2.57711 -0.6996 
0.77831 -2.57711 0.69931 0.77831 -2.28365 -0.6996 0.77831 -2.28365 0.69931 
0.78424 -2.62547 -0.69366 0.78424 -2.62547 0.69338 0.78424 -2.23529 -0.69366 
0.78424 -2.23529 0.69338 0.79048 -2.04054 -0.61306 0.79048 -2.04054 0.61278 
0.79185 -2.67336 -0.68606 0.79185 -2.67336 0.68577 0.79185 -2.1874 -0.68606 
0.79185 -2.1874 0.68577 0.8011 -2.14009 -0.6768 0.8011 -2.14009 0.67652 
0.8062 -2.43038 -0.74109 0.8062 -2.43038 0.74081 0.8071 -2.4795 -0.74028 
0.8071 -2.4795 0.73999 0.8071 -2.38125 -0.74028 0.8071 -2.38125 0.73999 
0.80981 -2.52875 -0.73782 0.80981 -2.52875 0.73753 0.80981 -2.33201 -0.73782 
0.80981 -2.33201 0.73753 0.81199 -2.09349 -0.66591 0.81199 -2.09349 0.66563 
0.81413 -2.57752 -0.73358 0.81413 -2.57752 0.7333 0.81413 -2.28324 -0.73358 
0.81413 -2.28324 0.7333 0.82074 -2.62713 -0.72788 0.82074 -2.62713 0.7276 
0.82074 -2.23363 -0.72788 0.82074 -2.23363 0.7276 0.82448 -2.04769 -0.65342 
0.82448 -2.04769 0.65314 0.82846 -2.67505 -0.72024 0.82846 -2.67505 0.71995 
0.82846 -2.1857 -0.72024 0.82846 -2.1857 0.71995 0.83797 -2.13813 -0.71096 
0.83797 -2.13813 0.71067 0.84337 -2.43038 -0.77315 0.84337 -2.43038 0.77287 
0.84451 -2.47968 -0.77251 0.84451 -2.47968 0.77223 0.84451 -2.38107 -0.77251 
0.84451 -2.38107 0.77223 0.84719 -2.52886 -0.77 0.84719 -2.52886 0.76971 
0.84719 -2.33189 -0.77 0.84719 -2.33189 0.76971 0.84899 -2.09151 -0.70001 
0.84899 -2.09151 0.69973 0.85224 -2.57877 -0.76611 0.85224 -2.57877 0.76582 
0.85224 -2.28199 -0.76611 0.85224 -2.28199 0.76582 0.85887 -2.62829 -0.76028 
0.85887 -2.62829 0.76 0.85887 -2.23246 -0.76028 0.85887 -2.23246 0.76 
0.86484 -2.04054 -0.68742 0.86484 -2.04054 0.68714 0.86692 -2.67637 -0.75271 
0.86692 -2.67637 0.75243 0.86692 -2.18439 -0.75271 0.86692 -2.18439 0.75243 
0.87646 -2.72385 -0.74332 0.87646 -2.72385 0.74303 0.87646 -2.13691 -0.74332 
0.87646 -2.13691 0.74303 0.87923 -1.99577 -0.6731 0.87923 -1.99577 0.67282 
0.88206 -2.43038 -0.80335 0.88206 -2.43038 0.80307 0.88327 -2.47974 -0.80273 
0.88327 -2.47974 0.80244 0.88327 -2.38102 -0.80273 0.88327 -2.38102 0.80244 
0.88694 -2.52969 -0.80081 0.88694 -2.52969 0.80053 0.88694 -2.33107 -0.80081 
0.88694 -2.33107 0.80053 0.89082 -2.08518 -0.73249 0.89082 -2.08518 0.73221 
0.89213 -2.57963 -0.79686 0.89213 -2.57963 0.79657 0.89213 -2.28112 -0.79686 
0.89213 -2.28112 0.79657 0.89856 -2.62896 -0.79077 0.89856 -2.62896 0.79049 
0.89856 -2.23179 -0.79077 0.89856 -2.23179 0.79049 0.90674 -2.67707 -0.78314 
0.90674 -2.67707 0.78285 0.90674 -2.18369 -0.78314 0.90674 -2.18369 0.78285 
0.90695 -2.03448 -0.71947 0.90695 -2.03448 0.71919 0.91981 -2.72928 -0.77431 
0.91981 -2.72928 0.77403 0.91981 -2.13147 -0.77431 0.91981 -2.13147 0.77403 
0.92186 -1.98972 -0.70498 0.92186 -1.98972 0.70469 0.92219 -2.43038 -0.83161 
0.92219 -2.43038 0.83133 0.9245 -2.48038 -0.83165 0.9245 -2.48038 0.83136 
0.9245 -2.38038 -0.83165 0.9245 -2.38038 0.83136 0.9282 -2.53026 -0.8296 
0.9282 -2.53026 0.82932 0.9282 -2.3305 -0.8296 0.9282 -2.3305 0.82932 
0.93327 -2.57988 -0.82548 0.93327 -2.57988 0.82519 0.93327 -2.28087 -0.82548 
0.93327 -2.28087 0.82519 0.93457 -2.07986 -0.76308 0.93457 -2.07986 0.7628 
0.93971 -2.62913 -0.81928 0.93971 -2.62913 0.819 0.93971 -2.23162 -0.81928 
0.93971 -2.23162 0.819 0.95067 -2.02956 -0.74949 0.95067 -2.02956 0.7492 
0.95145 -2.68187 -0.81239 0.95145 -2.68187 0.81211 0.95145 -2.17888 -0.81239 
0.95145 -2.17888 0.81211 0.96366 -2.43038 -0.85787 0.96366 -2.43038 0.85759 
0.96476 -2.73386 -0.80309 0.96476 -2.73386 0.8028 0.96476 -2.12689 -0.80309 
0.96476 -2.12689 0.8028 0.96588 -1.98492 -0.73468 0.96588 -1.98492 0.7344 
0.96607 -2.48044 -0.85785 0.96607 -2.48044 0.85757 0.96607 -2.38032 -0.85785 
0.96607 -2.38032 0.85757 0.97 -2.5306 -0.85579 0.97 -2.5306 0.85551 
0.97 -2.33016 -0.85579 0.97 -2.33016 0.85551 0.97519 -2.58027 -0.85159 
0.97519 -2.58027 0.8513 0.97519 -2.28049 -0.85159 0.97519 -2.28049 0.8513 
0.97958 -2.0758 -0.7914 0.97958 -2.0758 0.79112 0.98355 -1.94075 -0.71848 
0.98355 -1.94075 0.7182 0.98632 -2.63256 -0.84726 0.98632 -2.63256 0.84697 
0.98632 -2.22819 -0.84726 0.98632 -2.22819 0.84697 0.99589 -2.02576 -0.77737 
0.99589 -2.02576 0.77709 0.99841 -2.68525 -0.83994 0.99841 -2.68525 0.83965 
0.99841 -2.17551 -0.83994 0.99841 -2.17551 0.83965 1.00637 -2.43038 -0.88206 
1.00637 -2.43038 0.88178 1.00911 -2.4806 -0.8821 1.00911 -2.4806 0.88181 
1.00911 -2.38016 -0.8821 1.00911 -2.38016 0.88181 1.01222 -2.73744 -0.8302 
1.01222 -2.73744 0.82991 1.01222 -2.12332 -0.8302 1.01222 -2.12332 0.82991 
1.01258 -1.98077 -0.76268 1.01258 -1.98077 0.76239 1.01304 -2.5307 -0.8799 
1.01304 -2.5307 0.87961 1.01304 -2.33006 -0.8799 1.01304 -2.33006 0.87961 
1.02306 -2.58327 -0.87756 1.02306 -2.58327 0.87728 1.02306 -2.27749 -0.87756 
1.02306 -2.27749 0.87728 1.0274 -2.7884 -0.81806 1.0274 -2.7884 0.81778 
1.0274 -2.07235 -0.81806 1.0274 -2.07235 0.81778 1.03045 -1.93691 -0.74606 
1.03045 -1.93691 0.74578 1.03438 -2.6354 -0.87271 1.03438 -2.6354 0.87243 
1.03438 -2.22536 -0.87271 1.03438 -2.22536 0.87243 1.04247 -2.02312 -0.80305 
1.04247 -2.02312 0.80277 1.04709 -2.68813 -0.86506 1.04709 -2.68813 0.86478 
1.04709 -2.17263 -0.86506 1.04709 -2.17263 0.86478 1.04944 -1.89429 -0.72757 
1.04944 -1.89429 0.72729 1.05021 -2.43038 -0.90413 1.05021 -2.43038 0.90385 
1.05306 -2.48066 -0.90408 1.05306 -2.48066 0.90379 1.05306 -2.3801 -0.90408 
1.05306 -2.3801 0.90379 1.05947 -1.9783 -0.78796 1.05947 -1.9783 0.78767 
1.06109 -2.74009 -0.85481 1.06109 -2.74009 0.85453 1.06109 -2.12067 -0.85481 
1.06109 -2.12067 0.85453 1.06221 -2.5332 -0.90388 1.06221 -2.5332 0.9036 
1.06221 -2.32756 -0.90388 1.06221 -2.32756 0.9036 1.07255 -2.58576 -0.90106 
1.07255 -2.58576 0.90078 1.07255 -2.27499 -0.90106 1.07255 -2.27499 0.90078 
1.07511 -2.79012 -0.84184 1.07511 -2.79012 0.84156 1.07511 -2.07063 -0.84184 
1.07511 -2.07063 0.84156 1.0778 -1.93441 -0.77088 1.0778 -1.93441 0.7706 
1.08377 -2.63762 -0.89559 1.08377 -2.63762 0.8953 1.08377 -2.22314 -0.89559 
1.08377 -2.22314 0.8953 1.09029 -2.83913 -0.82645 1.09029 -2.83913 0.82617 
1.09029 -2.02163 -0.82645 1.09029 -2.02163 0.82617 1.09508 -2.43038 -0.92402 
1.09508 -2.43038 0.92374 1.09679 -2.69028 -0.88744 1.09679 -2.69028 0.88716 
1.09679 -2.17047 -0.88744 1.09679 -2.17047 0.88716 1.09709 -1.89202 -0.75198 
1.09709 -1.89202 0.7517 1.10332 -2.48296 -0.9259 1.10332 -2.48296 0.92562 
1.10332 -2.37779 -0.9259 1.10332 -2.37779 0.92562 1.10782 -1.9769 -0.81101 
1.10782 -1.9769 0.81072 1.10997 -2.74083 -0.87669 1.10997 -2.74083 0.87641 
1.10997 -2.11992 -0.87669 1.10997 -2.11992 0.87641 1.11263 -2.5354 -0.92515 
1.11263 -2.5354 0.92487 1.11263 -2.32536 -0.92515 1.11263 -2.32536 0.92487 
1.12297 -2.58753 -0.92178 1.12297 -2.58753 0.9215 1.12297 -2.27322 -0.92178 
1.12297 -2.27322 0.9215 1.12424 -2.79078 -0.86335 1.12424 -2.79078 0.86307 
1.12424 -2.06998 -0.86335 1.12424 -2.06998 0.86307 1.12629 -1.93333 -0.7935 
1.12629 -1.93333 0.79321 1.13182 -1.83332 -0.72391 1.13182 -1.83332 0.72363 
1.13432 -2.63922 -0.9158 1.13432 -2.63922 0.91552 1.13432 -2.22153 -0.9158 
1.13432 -2.22153 0.91552 1.13921 -2.83946 -0.84751 1.13921 -2.83946 0.84723 
1.13921 -2.0213 -0.84751 1.13921 -2.0213 0.84723 1.14087 -2.43038 -0.94169 
1.14087 -2.43038 0.9414 1.14664 -2.69032 -0.90722 1.14664 -2.69032 0.90693 
1.14664 -2.17043 -0.90722 1.14664 -2.17043 0.90693 1.14933 -2.483 -0.9432 
1.14933 -2.483 0.94292 1.14933 -2.37775 -0.9432 1.14933 -2.37775 0.94292 
1.157 -1.97676 -0.83161 1.157 -1.97676 0.83133 1.15898 -2.53569 -0.9421 
1.15898 -2.53569 0.94182 1.15898 -2.32507 -0.9421 1.15898 -2.32507 0.94182 
1.1599 -2.74068 -0.89606 1.1599 -2.74068 0.89578 1.1599 -2.12007 -0.89606 
1.1599 -2.12007 0.89578 1.16013 -1.87331 -0.76747 1.16013 -1.87331 0.76719 
1.16954 -2.58782 -0.93834 1.16954 -2.58782 0.93805 1.16954 -2.27294 -0.93834 
1.16954 -2.27294 0.93805 1.17406 -2.79017 -0.88237 1.17406 -2.79017 0.88208 
1.17406 -2.07059 -0.88237 1.17406 -2.07059 0.88208 1.18182 -2.64064 -0.93192 
1.18182 -2.64064 0.93164 1.18182 -2.22012 -0.93192 1.18182 -2.22012 0.93164 
1.18748 -2.43038 -0.95708 1.18748 -2.43038 0.9568 1.18909 -2.83863 -0.86617 
1.18909 -2.83863 0.86588 1.18909 -2.02213 -0.86617 1.18909 -2.02213 0.86588 
1.19032 -1.91587 -0.80801 1.19032 -1.91587 0.80773 1.19438 -2.69167 -0.92287 
1.19438 -2.69167 0.92258 1.19438 -2.16909 -0.92287 1.19438 -2.16909 0.92258 
1.1957 -1.81632 -0.73728 1.1957 -1.81632 0.737 1.19639 -2.48313 -0.95829 
1.19639 -2.48313 0.95801 1.19639 -2.37763 -0.95829 1.19639 -2.37763 0.95801 
1.20611 -2.53573 -0.95675 1.20611 -2.53573 0.95647 1.20611 -2.32503 -0.95675 
1.20611 -2.32503 0.95647 1.20802 -2.74216 -0.9112 1.20802 -2.74216 0.91092 
1.20802 -2.1186 -0.9112 1.20802 -2.1186 0.91092 1.21771 -2.58886 -0.95264 
1.21771 -2.58886 0.95236 1.21771 -2.27189 -0.95264 1.21771 -2.27189 0.95236 
1.22169 -2.90056 -0.84475 1.22169 -2.90056 0.84446 1.22169 -1.9602 -0.84475 
1.22169 -1.9602 0.84446 1.22241 -2.79151 -0.89701 1.22241 -2.79151 0.89673 
1.22241 -2.06925 -0.89701 1.22241 -2.06925 0.89673 1.22513 -1.85731 -0.77974 
1.22513 -1.85731 0.77945 1.23008 -2.64153 -0.94569 1.23008 -2.64153 0.94541 
1.23008 -2.21923 -0.94569 1.23008 -2.21923 0.94541 1.23478 -2.43038 -0.97017 
1.23478 -2.43038 0.96989 1.24311 -2.69256 -0.9362 1.24311 -2.69256 0.93591 
1.24311 -2.1682 -0.9362 1.24311 -2.1682 0.93591 1.24388 -2.48317 -0.97097 
1.24388 -2.48317 0.97069 1.24388 -2.37759 -0.97097 1.24388 -2.37759 0.97069 
1.25501 -2.53633 -0.96924 1.25501 -2.53633 0.96896 1.25501 -2.32443 -0.96924 
1.25501 -2.32443 0.96896 1.25567 -1.90079 -0.8188 1.25567 -1.90079 0.81852 
1.25682 -2.74284 -0.92402 1.25682 -2.74284 0.92374 1.25682 -2.11792 -0.92402 
1.25682 -2.11792 0.92374 1.25989 -2.84654 -0.88295 1.25989 -2.84654 0.88266 
1.25989 -2.01422 -0.88295 1.25989 -2.01422 0.88266 1.26086 -1.80212 -0.7473 
1.26086 -1.80212 0.74702 1.26681 -2.58945 -0.96461 1.26681 -2.58945 0.96433 
1.26681 -2.27131 -0.96461 1.26681 -2.27131 0.96433 1.27895 -2.64188 -0.95709 
1.27895 -2.64188 0.9568 1.27895 -2.21887 -0.95709 1.27895 -2.21887 0.9568 
1.28267 -2.43038 -0.98093 1.28267 -2.43038 0.98064 1.29084 -1.84421 -0.78847 
1.29084 -1.84421 0.78819 1.29218 -2.69283 -0.94707 1.29218 -2.69283 0.94679 
1.29218 -2.16792 -0.94707 1.29218 -2.16792 0.94679 1.29323 -2.90748 -0.8594 
1.29323 -2.90748 0.85911 1.29323 -1.95328 -0.8594 1.29323 -1.95328 0.85911 
1.29331 -2.4836 -0.98154 1.29331 -2.4836 0.98126 1.29331 -2.37716 -0.98154 
1.29331 -2.37716 0.98126 1.29392 -2.79838 -0.91161 1.29392 -2.79838 0.91133 
1.29392 -2.06238 -0.91161 1.29392 -2.06238 0.91133 1.29864 -1.74868 -0.70951 
1.29864 -1.74868 0.70923 1.30448 -2.53667 -0.97926 1.30448 -2.53667 0.97898 
1.30448 -2.32409 -0.97926 1.30448 -2.32409 0.97898 1.31617 -2.58942 -0.9741 
1.31617 -2.58942 0.97382 1.31617 -2.27134 -0.9741 1.31617 -2.27134 0.97382 
1.32701 -1.79078 -0.75392 1.32701 -1.79078 0.75364 1.32818 -2.96622 -0.83111 
1.32818 -2.96622 0.83082 1.32818 -1.89454 -0.83111 1.32818 -1.89454 0.83082 
1.32833 -2.6417 -0.96607 1.32833 -2.6417 0.96578 1.32833 -2.21905 -0.96607 
1.32833 -2.21905 0.96578 1.32919 -2.74836 -0.93652 1.32919 -2.74836 0.93624 
1.32919 -2.11239 -0.93652 1.32919 -2.11239 0.93624 1.33103 -2.43038 -0.98932 
1.33103 -2.43038 0.98903 1.33186 -2.85222 -0.895 1.33186 -2.85222 0.89471 
1.33186 -2.00854 -0.895 1.33186 -2.00854 0.89471 1.33602 -1.70049 -0.66885 
1.33602 -1.70049 0.66856 1.34182 -2.48364 -0.98943 1.34182 -2.48364 0.98914 
1.34182 -2.37712 -0.98943 1.34182 -2.37712 0.98914 1.35329 -2.53694 -0.98663 
1.35329 -2.53694 0.98634 1.35329 -2.32382 -0.98663 1.35329 -2.32382 0.98634 
1.36393 -1.8393 -0.79869 1.36393 -1.8393 0.7984 1.36398 -1.74077 -0.71533 
1.36398 -1.74077 0.71504 1.36509 -2.69754 -0.95718 1.36509 -2.69754 0.9569 
1.36509 -2.16321 -0.95718 1.36509 -2.16321 0.9569 1.36513 -2.58967 -0.98093 
1.36513 -2.58967 0.98064 1.36513 -2.27109 -0.98093 1.36513 -2.27109 0.98064 
1.36638 -2.91219 -0.86931 1.36638 -2.91219 0.86902 1.36638 -1.94856 -0.86931 
1.36638 -1.94856 0.86902 1.36687 -2.803 -0.92148 1.36687 -2.803 0.92119 
1.36687 -2.05775 -0.92148 1.36687 -2.05775 0.92119 1.37974 -2.43038 -0.99533 
1.37974 -2.43038 0.99504 1.39094 -2.48374 -0.99494 1.39094 -2.48374 0.99465 
1.39094 -2.37701 -0.99494 1.39094 -2.37701 0.99465 1.40151 -2.96954 -0.83888 
1.40151 -2.96954 0.8386 1.40151 -1.89121 -0.83888 1.40151 -1.89121 0.8386 
1.40157 -1.69445 -0.67291 1.40157 -1.69445 0.67262 1.40217 -1.78523 -0.76045 
1.40217 -1.78523 0.76017 1.40236 -2.75216 -0.94395 1.40236 -2.75216 0.94366 
1.40236 -2.10859 -0.94395 1.40236 -2.10859 0.94366 1.4024 -2.53695 -0.99159 
1.4024 -2.53695 0.9913 1.4024 -2.3238 -0.99159 1.4024 -2.3238 0.9913 
1.40284 -2.6435 -0.97429 1.40284 -2.6435 0.97401 1.40284 -2.21725 -0.97429 
1.40284 -2.21725 0.97401 1.40462 -2.85564 -0.90225 1.40462 -2.85564 0.90197 
1.40462 -2.00512 -0.90225 1.40462 -2.00512 0.90197 1.42869 -2.43038 -0.99894 
1.42869 -2.43038 0.99865 1.43953 -3.02519 -0.8031 1.43953 -3.02519 0.80281 
1.43953 -1.83557 -0.8031 1.43953 -1.83557 0.80281 1.43953 -2.91455 -0.87428 
1.43953 -2.91455 0.874 1.43953 -1.94621 -0.87428 1.43953 -1.94621 0.874 
1.43956 -1.73703 -0.71973 1.43956 -1.73703 0.71945 1.43956 -1.65208 -0.62688 
1.43956 -1.65208 0.62659 1.43997 -2.69875 -0.96271 1.43997 -2.69875 0.96243 
1.43997 -2.162 -0.96271 1.43997 -2.162 0.96243 1.43998 -2.80532 -0.92642 
1.43998 -2.80532 0.92613 1.43998 -2.05543 -0.92642 1.43998 -2.05543 0.92613 
1.44 -2.59088 -0.98646 1.44 -2.59088 0.98617 1.44 -2.26988 -0.98646 
1.44 -2.26988 0.98617 1.44 -2.48378 -0.998 1.44 -2.48378 0.99772 
1.44 -2.37698 -0.998 1.44 -2.37698 0.99772 1.47776 -2.97112 -0.84133 
1.47776 -2.97112 0.84105 1.47776 -2.85678 -0.90468 1.47776 -2.85678 0.90439 
1.47776 -2.75308 -0.94664 1.47776 -2.75308 0.94636 1.47776 -2.6441 -0.97704 
1.47776 -2.6441 0.97675 1.47776 -2.53726 -0.99441 1.47776 -2.53726 0.99413 
1.47776 -2.43038 -1.00014 1.47776 -2.43038 0.99986 1.47776 -2.3235 -0.99441 
1.47776 -2.3235 0.99413 1.47776 -2.21665 -0.97704 1.47776 -2.21665 0.97675 
1.47776 -2.10767 -0.94664 1.47776 -2.10767 0.94636 1.47776 -2.00398 -0.90468 
1.47776 -2.00398 0.90439 1.47776 -1.88964 -0.84133 1.47776 -1.88964 0.84105 
1.47776 -1.78338 -0.76263 1.47776 -1.78338 0.76235 1.47776 -1.69231 -0.67487 
1.47776 -1.69231 0.67458 1.51552 -2.48378 -0.998 1.51552 -2.48378 0.99772 
1.51552 -2.37698 -0.998 1.51552 -2.37698 0.99772 1.51552 -2.59088 -0.98646 
1.51552 -2.59088 0.98617 1.51552 -2.26988 -0.98646 1.51552 -2.26988 0.98617 
1.51555 -2.80532 -0.92642 1.51555 -2.80532 0.92613 1.51555 -2.05543 -0.92642 
1.51555 -2.05543 0.92613 1.51555 -2.69875 -0.96271 1.51555 -2.69875 0.96243 
1.51555 -2.162 -0.96271 1.51555 -2.162 0.96243 1.51596 -1.73703 -0.71973 
1.51596 -1.73703 0.71945 1.516 -2.91455 -0.87428 1.516 -2.91455 0.874 
1.516 -1.94621 -0.87428 1.516 -1.94621 0.874 1.516 -3.02519 -0.8031 
1.516 -3.02519 0.80281 1.516 -1.83557 -0.8031 1.516 -1.83557 0.80281 
1.52683 -2.43038 -0.99894 1.52683 -2.43038 0.99865 1.55091 -2.85564 -0.90225 
1.55091 -2.85564 0.90197 1.55091 -2.00512 -0.90225 1.55091 -2.00512 0.90197 
1.55269 -2.6435 -0.97429 1.55269 -2.6435 0.97401 1.55269 -2.21725 -0.97429 
1.55269 -2.21725 0.97401 1.55312 -2.53695 -0.99159 1.55312 -2.53695 0.9913 
1.55312 -2.3238 -0.99159 1.55312 -2.3238 0.9913 1.55316 -2.75216 -0.94395 
1.55316 -2.75216 0.94366 1.55316 -2.10859 -0.94395 1.55316 -2.10859 0.94366 
1.55336 -3.07552 -0.76045 1.55336 -3.07552 0.76017 1.55336 -1.78523 -0.76045 
1.55336 -1.78523 0.76017 1.55396 -1.69445 -0.67291 1.55396 -1.69445 0.67262 
1.55401 -2.96954 -0.83888 1.55401 -2.96954 0.8386 1.55401 -1.89121 -0.83888 
1.55401 -1.89121 0.8386 1.56458 -2.48374 -0.99494 1.56458 -2.48374 0.99465 
1.56458 -2.37701 -0.99494 1.56458 -2.37701 0.99465 1.57578 -2.43038 -0.99533 
1.57578 -2.43038 0.99504 1.58865 -2.803 -0.92148 1.58865 -2.803 0.92119 
1.58865 -2.05775 -0.92148 1.58865 -2.05775 0.92119 1.58914 -2.91219 -0.86931 
1.58914 -2.91219 0.86902 1.58914 -1.94856 -0.86931 1.58914 -1.94856 0.86902 
1.5904 -2.58967 -0.98093 1.5904 -2.58967 0.98064 1.5904 -2.27109 -0.98093 
1.5904 -2.27109 0.98064 1.59043 -2.69754 -0.95718 1.59043 -2.69754 0.9569 
1.59043 -2.16321 -0.95718 1.59043 -2.16321 0.9569 1.59154 -1.74077 -0.71533 
1.59154 -1.74077 0.71504 1.59159 -3.02145 -0.79869 1.59159 -3.02145 0.7984 
1.59159 -1.8393 -0.79869 1.59159 -1.8393 0.7984 1.60223 -2.53694 -0.98663 
1.60223 -2.53694 0.98634 1.60223 -2.32382 -0.98663 1.60223 -2.32382 0.98634 
1.6137 -2.48364 -0.98943 1.6137 -2.48364 0.98914 1.6137 -2.37712 -0.98943 
1.6137 -2.37712 0.98914 1.62366 -2.85222 -0.895 1.62366 -2.85222 0.89471 
1.62366 -2.00854 -0.895 1.62366 -2.00854 0.89471 1.62449 -2.43038 -0.98932 
1.62449 -2.43038 0.98903 1.62634 -2.74836 -0.93652 1.62634 -2.74836 0.93624 
1.62634 -2.11239 -0.93652 1.62634 -2.11239 0.93624 1.62719 -2.6417 -0.96607 
1.62719 -2.6417 0.96578 1.62719 -2.21905 -0.96607 1.62719 -2.21905 0.96578 
1.62734 -2.96622 -0.83111 1.62734 -2.96622 0.83082 1.62734 -1.89454 -0.83111 
1.62734 -1.89454 0.83082 1.62852 -1.79078 -0.75392 1.62852 -1.79078 0.75364 
1.63935 -2.58942 -0.9741 1.63935 -2.58942 0.97382 1.63935 -2.27134 -0.9741 
1.63935 -2.27134 0.97382 1.65104 -2.53667 -0.97926 1.65104 -2.53667 0.97898 
1.65104 -2.32409 -0.97926 1.65104 -2.32409 0.97898 1.65688 -1.74868 -0.70951 
1.65688 -1.74868 0.70923 1.66161 -2.79838 -0.91161 1.66161 -2.79838 0.91133 
1.66161 -2.06238 -0.91161 1.66161 -2.06238 0.91133 1.66222 -2.4836 -0.98154 
1.66222 -2.4836 0.98126 1.66222 -2.37716 -0.98154 1.66222 -2.37716 0.98126 
1.66229 -2.90748 -0.8594 1.66229 -2.90748 0.85911 1.66229 -1.95328 -0.8594 
1.66229 -1.95328 0.85911 1.66335 -2.69283 -0.94707 1.66335 -2.69283 0.94679 
1.66335 -2.16792 -0.94707 1.66335 -2.16792 0.94679 1.66469 -1.84421 -0.78847 
1.66469 -1.84421 0.78819 1.67285 -2.43038 -0.98093 1.67285 -2.43038 0.98064 
1.67657 -2.64188 -0.95709 1.67657 -2.64188 0.9568 1.67657 -2.21887 -0.95709 
1.67657 -2.21887 0.9568 1.68871 -2.58945 -0.96461 1.68871 -2.58945 0.96433 
1.68871 -2.27131 -0.96461 1.68871 -2.27131 0.96433 1.69467 -1.80212 -0.7473 
1.69467 -1.80212 0.74702 1.69563 -2.84654 -0.88295 1.69563 -2.84654 0.88266 
1.69563 -2.01422 -0.88295 1.69563 -2.01422 0.88266 1.6987 -2.74284 -0.92402 
1.6987 -2.74284 0.92374 1.6987 -2.11792 -0.92402 1.6987 -2.11792 0.92374 
1.69985 -1.90079 -0.8188 1.69985 -1.90079 0.81852 1.70051 -2.53633 -0.96924 
1.70051 -2.53633 0.96896 1.70051 -2.32443 -0.96924 1.70051 -2.32443 0.96896 
1.71165 -2.48317 -0.97097 1.71165 -2.48317 0.97069 1.71165 -2.37759 -0.97097 
1.71165 -2.37759 0.97069 1.71241 -2.69256 -0.9362 1.71241 -2.69256 0.93591 
1.71241 -2.1682 -0.9362 1.71241 -2.1682 0.93591 1.72074 -2.43038 -0.97017 
1.72074 -2.43038 0.96989 1.72545 -2.64153 -0.94569 1.72545 -2.64153 0.94541 
1.72545 -2.21923 -0.94569 1.72545 -2.21923 0.94541 1.73039 -1.85731 -0.77974 
1.73039 -1.85731 0.77945 1.73312 -2.79151 -0.89701 1.73312 -2.79151 0.89673 
1.73312 -2.06925 -0.89701 1.73312 -2.06925 0.89673 1.73383 -1.9602 -0.84475 
1.73383 -1.9602 0.84446 1.73782 -2.58886 -0.95264 1.73782 -2.58886 0.95236 
1.73782 -2.27189 -0.95264 1.73782 -2.27189 0.95236 1.74751 -2.74216 -0.9112 
1.74751 -2.74216 0.91092 1.74751 -2.1186 -0.9112 1.74751 -2.1186 0.91092 
1.74941 -2.53573 -0.95675 1.74941 -2.53573 0.95647 1.74941 -2.32503 -0.95675 
1.74941 -2.32503 0.95647 1.75913 -2.48313 -0.95829 1.75913 -2.48313 0.95801 
1.75913 -2.37763 -0.95829 1.75913 -2.37763 0.95801 1.75983 -1.81632 -0.73728 
1.75983 -1.81632 0.737 1.76115 -2.69167 -0.92287 1.76115 -2.69167 0.92258 
1.76115 -2.16909 -0.92287 1.76115 -2.16909 0.92258 1.76521 -1.91587 -0.80801 
1.76521 -1.91587 0.80773 1.76644 -2.02213 -0.86617 1.76644 -2.02213 0.86588 
1.76805 -2.43038 -0.95708 1.76805 -2.43038 0.9568 1.7737 -2.64064 -0.93192 
1.7737 -2.64064 0.93164 1.7737 -2.22012 -0.93192 1.7737 -2.22012 0.93164 
1.78146 -2.07059 -0.88237 1.78146 -2.07059 0.88208 1.78599 -2.58782 -0.93834 
1.78599 -2.58782 0.93805 1.78599 -2.27294 -0.93834 1.78599 -2.27294 0.93805 
1.79539 -1.87331 -0.76747 1.79539 -1.87331 0.76719 1.79562 -2.12007 -0.89606 
1.79562 -2.12007 0.89578 1.79654 -2.53569 -0.9421 1.79654 -2.53569 0.94182 
1.79654 -2.32507 -0.9421 1.79654 -2.32507 0.94182 1.79852 -1.97676 -0.83161 
1.79852 -1.97676 0.83133 1.8062 -2.483 -0.9432 1.8062 -2.483 0.94292 
1.8062 -2.37775 -0.9432 1.8062 -2.37775 0.94292 1.80889 -2.69032 -0.90722 
1.80889 -2.69032 0.90693 1.80889 -2.17043 -0.90722 1.80889 -2.17043 0.90693 
1.81465 -2.43038 -0.94169 1.81465 -2.43038 0.9414 1.81632 -2.0213 -0.84751 
1.81632 -2.0213 0.84723 1.82121 -2.63922 -0.9158 1.82121 -2.63922 0.91552 
1.82121 -2.22153 -0.9158 1.82121 -2.22153 0.91552 1.82371 -1.83332 -0.72391 
1.82371 -1.83332 0.72363 1.82923 -1.93333 -0.7935 1.82923 -1.93333 0.79321 
1.83129 -2.06998 -0.86335 1.83129 -2.06998 0.86307 1.83256 -2.58753 -0.92178 
1.83256 -2.58753 0.9215 1.83256 -2.27322 -0.92178 1.83256 -2.27322 0.9215 
1.8429 -2.5354 -0.92515 1.8429 -2.5354 0.92487 1.8429 -2.32536 -0.92515 
1.8429 -2.32536 0.92487 1.84556 -2.11992 -0.87669 1.84556 -2.11992 0.87641 
1.8477 -1.9769 -0.81101 1.8477 -1.9769 0.81072 1.8522 -2.48296 -0.9259 
1.8522 -2.48296 0.92562 1.8522 -2.37779 -0.9259 1.8522 -2.37779 0.92562 
1.85844 -1.89202 -0.75198 1.85844 -1.89202 0.7517 1.85874 -2.17047 -0.88744 
1.85874 -2.17047 0.88716 1.86045 -2.43038 -0.92402 1.86045 -2.43038 0.92374 
1.86523 -2.02163 -0.82645 1.86523 -2.02163 0.82617 1.87176 -2.22314 -0.89559 
1.87176 -2.22314 0.8953 1.87773 -1.93441 -0.77088 1.87773 -1.93441 0.7706 
1.88041 -2.07063 -0.84184 1.88041 -2.07063 0.84156 1.88298 -2.58576 -0.90106 
1.88298 -2.58576 0.90078 1.88298 -2.27499 -0.90106 1.88298 -2.27499 0.90078 
1.89331 -2.5332 -0.90388 1.89331 -2.5332 0.9036 1.89331 -2.32756 -0.90388 
1.89331 -2.32756 0.9036 1.89443 -2.12067 -0.85481 1.89443 -2.12067 0.85453 
1.89606 -1.9783 -0.78796 1.89606 -1.9783 0.78767 1.90246 -2.48066 -0.90408 
1.90246 -2.48066 0.90379 1.90246 -2.3801 -0.90408 1.90246 -2.3801 0.90379 
1.90532 -2.43038 -0.90413 1.90532 -2.43038 0.90385 1.90608 -1.89429 -0.72757 
1.90608 -1.89429 0.72729 1.90843 -2.17263 -0.86506 1.90843 -2.17263 0.86478 
1.91305 -2.02312 -0.80305 1.91305 -2.02312 0.80277 1.92114 -2.22536 -0.87271 
1.92114 -2.22536 0.87243 1.92508 -1.93691 -0.74606 1.92508 -1.93691 0.74578 
1.92812 -2.07235 -0.81806 1.92812 -2.07235 0.81778 1.93247 -2.27749 -0.87756 
1.93247 -2.27749 0.87728 1.94249 -2.33006 -0.8799 1.94249 -2.33006 0.87961 
1.94294 -1.98077 -0.76268 1.94294 -1.98077 0.76239 1.9433 -2.12332 -0.8302 
1.9433 -2.12332 0.82991 1.94642 -2.4806 -0.8821 1.94642 -2.4806 0.88181 
1.94642 -2.38016 -0.8821 1.94642 -2.38016 0.88181 1.94916 -2.43038 -0.88206 
1.94916 -2.43038 0.88178 1.95712 -2.17551 -0.83994 1.95712 -2.17551 0.83965 
1.95964 -2.02576 -0.77737 1.95964 -2.02576 0.77709 1.96921 -2.22819 -0.84726 
1.96921 -2.22819 0.84697 1.97197 -1.94075 -0.71848 1.97197 -1.94075 0.7182 
1.97594 -2.0758 -0.7914 1.97594 -2.0758 0.79112 1.98033 -2.28049 -0.85159 
1.98033 -2.28049 0.8513 1.98552 -2.33016 -0.85579 1.98552 -2.33016 0.85551 
1.98945 -2.38032 -0.85785 1.98945 -2.38032 0.85757 1.98964 -1.98492 -0.73468 
1.98964 -1.98492 0.7344 1.99077 -2.12689 -0.80309 1.99077 -2.12689 0.8028 
1.99186 -2.43038 -0.85787 1.99186 -2.43038 0.85759 2.00407 -2.17888 -0.81239 
2.00407 -2.17888 0.81211 2.00485 -2.02956 -0.74949 2.00485 -2.02956 0.7492 
2.01582 -2.23162 -0.81928 2.01582 -2.23162 0.819 2.0174 -1.94604 -0.68877 
2.0174 -1.94604 0.68848 2.02096 -2.07986 -0.76308 2.02096 -2.07986 0.7628 
2.02225 -2.28087 -0.82548 2.02225 -2.28087 0.82519 2.02733 -2.3305 -0.8296 
2.02733 -2.3305 0.82932 2.03367 -1.98972 -0.70498 2.03367 -1.98972 0.70469 
2.03572 -2.13147 -0.77431 2.03572 -2.13147 0.77403 2.04858 -2.03448 -0.71947 
2.04858 -2.03448 0.71919 2.04878 -2.18369 -0.78314 2.04878 -2.18369 0.78285 
2.05696 -2.23179 -0.79077 2.05696 -2.23179 0.79049 2.0634 -2.28112 -0.79686 
2.0634 -2.28112 0.79657 2.0647 -2.08518 -0.73249 2.0647 -2.08518 0.73221 
2.0763 -1.99577 -0.6731 2.0763 -1.99577 0.67282 2.07907 -2.13691 -0.74332 
2.07907 -2.13691 0.74303 2.0886 -2.18439 -0.75271 2.0886 -2.18439 0.75243 
2.09068 -2.04054 -0.68742 2.09068 -2.04054 0.68714 2.09665 -2.23246 -0.76028 
2.09665 -2.23246 0.76 2.10653 -2.09151 -0.70001 2.10653 -2.09151 0.69973 
2.11698 -2.00282 -0.63936 2.11698 -2.00282 0.63907 2.11755 -2.13813 -0.71096 
2.11755 -2.13813 0.71067 2.12707 -2.1857 -0.72024 2.12707 -2.1857 0.71995 
2.13104 -2.04769 -0.65342 2.13104 -2.04769 0.65314 2.14353 -2.09349 -0.66591 
2.14353 -2.09349 0.66563 2.15442 -2.14009 -0.6768 2.15442 -2.14009 0.67652 
2.16504 -2.04054 -0.61306 2.16504 -2.04054 0.61278 2.17763 -2.09151 -0.62891 
2.17763 -2.09151 0.62863 0.73771 2.47945 -0.67054 0.73771 2.47945 0.67078 
0.74017 2.52869 -0.66783 0.74017 2.52869 0.66807 0.74441 2.28318 0.66376 
0.74441 2.57746 -0.66351 0.74441 2.57746 0.66376 0.75011 2.23357 -0.6569 
0.75011 2.23357 0.65715 0.75011 2.62707 -0.6569 0.75011 2.62707 0.65715 
0.75775 2.18564 -0.64918 0.75775 2.18564 0.64943 0.76703 2.13807 -0.63967 
0.76703 2.13807 0.63991 0.77074 2.43032 -0.70698 0.77074 2.43032 0.70723 
0.77159 2.38125 -0.70613 0.77159 2.38125 0.70638 0.77159 2.47939 -0.70613 
0.77159 2.47939 0.70638 0.77415 2.3323 -0.70358 0.77415 2.3323 0.70382 
0.77415 2.52834 -0.70358 0.77415 2.52834 0.70382 0.77798 2.09145 -0.62865 
0.77798 2.09145 0.62889 0.7784 2.28359 -0.69933 0.7784 2.28359 0.69958 
0.7784 2.57705 -0.69933 0.7784 2.57705 0.69958 0.78433 2.23523 -0.6934 
0.78433 2.23523 0.69364 0.78433 2.62541 -0.6934 0.78433 2.62541 0.69364 
0.79057 2.04048 -0.6128 0.79057 2.04048 0.61304 0.79193 2.18734 -0.68579 
0.79193 2.18734 0.68604 0.79193 2.6733 -0.68579 0.79193 2.6733 0.68604 
0.80119 2.14004 -0.67654 0.80119 2.14004 0.67678 0.80629 2.43032 -0.74083 
0.80629 2.43032 0.74107 0.80719 2.38119 -0.74001 0.80719 2.38119 0.74026 
0.80719 2.47945 -0.74001 0.80719 2.47945 0.74026 0.8099 2.33195 -0.73755 
0.8099 2.33195 0.7378 0.8099 2.52869 -0.73755 0.8099 2.52869 0.7378 
0.81208 2.09343 -0.66565 0.81208 2.09343 0.66589 0.81422 2.28318 -0.73332 
0.81422 2.28318 0.73356 0.81422 2.57746 -0.73332 0.81422 2.57746 0.73356 
0.82082 2.23357 -0.72762 0.82082 2.23357 0.72786 0.82082 2.62707 -0.72762 
0.82082 2.62707 0.72786 0.82457 2.04764 -0.65316 0.82457 2.04764 0.6534 
0.82855 2.18564 -0.71997 0.82855 2.18564 0.72022 0.82855 2.675 -0.71997 
0.82855 2.675 0.72022 0.83806 2.13807 -0.71069 0.83806 2.13807 0.71094 
0.84346 2.43032 -0.77289 0.84346 2.43032 0.77313 0.8446 2.38102 -0.77225 
0.8446 2.38102 0.77249 0.8446 2.47962 -0.77225 0.8446 2.47962 0.77249 
0.84728 2.33183 -0.76973 0.84728 2.33183 0.76998 0.84728 2.52881 -0.76973 
0.84728 2.52881 0.76998 0.84908 2.09145 -0.69975 0.84908 2.09145 0.69999 
0.85233 2.28193 -0.76584 0.85233 2.28193 0.76609 0.85233 2.57871 -0.76584 
0.85233 2.57871 0.76609 0.85896 2.23241 -0.76002 0.85896 2.23241 0.76026 
0.85896 2.62824 -0.76002 0.85896 2.62824 0.76026 0.86493 2.04048 -0.68716 
0.86493 2.04048 0.6874 0.86701 2.18433 -0.75245 0.86701 2.18433 0.75269 
0.86701 2.67631 -0.75245 0.86701 2.67631 0.75269 0.87655 2.13685 -0.74305 
0.87655 2.13685 0.7433 0.87655 2.72379 -0.74305 0.87655 2.72379 0.7433 
0.87931 1.99572 -0.67284 0.87931 1.99572 0.67308 0.88215 2.43032 -0.80309 
0.88215 2.43032 0.80333 0.88336 2.38096 -0.80246 0.88336 2.38096 0.80271 
0.88336 2.47968 -0.80246 0.88336 2.47968 0.80271 0.88703 2.33101 -0.80055 
0.88703 2.33101 0.80079 0.88703 2.52963 -0.80055 0.88703 2.52963 0.80079 
0.89091 2.08512 -0.73223 0.89091 2.08512 0.73247 0.89221 2.28107 -0.79659 
0.89221 2.28107 0.79684 0.89221 2.57958 -0.79659 0.89221 2.57958 0.79684 
0.89865 2.23174 -0.79051 0.89865 2.23174 0.79075 0.89865 2.62891 -0.79051 
0.89865 2.62891 0.79075 0.90683 2.18363 -0.78287 0.90683 2.18363 0.78312 
0.90683 2.67701 -0.78287 0.90683 2.67701 0.78312 0.90704 2.03443 -0.71921 
0.90704 2.03443 0.71945 0.91989 2.13141 -0.77405 0.91989 2.13141 0.77429 
0.91989 2.72923 -0.77405 0.91989 2.72923 0.77429 0.92195 1.98967 -0.70471 
0.92195 1.98967 0.70496 0.92228 2.43032 -0.83135 0.92228 2.43032 0.83159 
0.92459 2.38032 -0.83138 0.92459 2.38032 0.83163 0.92459 2.48032 -0.83138 
0.92459 2.48032 0.83163 0.92828 2.33044 -0.82934 0.92828 2.33044 0.82958 
0.92828 2.5302 -0.82934 0.92828 2.5302 0.82958 0.93336 2.28082 -0.82521 
0.93336 2.28082 0.82546 0.93336 2.57983 -0.82521 0.93336 2.57983 0.82546 
0.93466 2.0798 -0.76282 0.93466 2.0798 0.76306 0.93979 2.23156 -0.81902 
0.93979 2.23156 0.81926 0.93979 2.62908 -0.81902 0.93979 2.62908 0.81926 
0.95076 2.0295 -0.74922 0.95076 2.0295 0.74947 0.95154 2.17883 -0.81213 
0.95154 2.17883 0.81237 0.95154 2.68182 -0.81213 0.95154 2.68182 0.81237 
0.96375 2.43032 -0.85761 0.96375 2.43032 0.85785 0.96484 2.12684 -0.80282 
0.96484 2.12684 0.80307 0.96484 2.73381 -0.80282 0.96484 2.73381 0.80307 
0.96597 1.98486 -0.73442 0.96597 1.98486 0.73466 0.96616 2.38026 -0.85759 
0.96616 2.38026 0.85783 0.96616 2.48038 -0.85759 0.96616 2.48038 0.85783 
0.97009 2.3301 -0.85553 0.97009 2.3301 0.85577 0.97009 2.53054 -0.85553 
0.97009 2.53054 0.85577 0.97528 2.28043 -0.85132 0.97528 2.28043 0.85157 
0.97528 2.58021 -0.85132 0.97528 2.58021 0.85157 0.97967 2.07574 -0.79114 
0.97967 2.07574 0.79138 0.98364 1.94069 -0.71822 0.98364 1.94069 0.71846 
0.9864 2.22813 -0.84699 0.9864 2.22813 0.84724 0.9864 2.63251 -0.84699 
0.9864 2.63251 0.84724 0.99598 2.02571 -0.77711 0.99598 2.02571 0.77735 
0.99849 2.17545 -0.83967 0.99849 2.17545 0.83992 0.99849 2.68519 -0.83967 
0.99849 2.68519 0.83992 1.00645 2.43032 -0.8818 1.00645 2.43032 0.88204 
1.0092 2.3801 -0.88183 1.0092 2.3801 0.88208 1.0092 2.48054 -0.88183 
1.0092 2.48054 0.88208 1.01231 2.12326 -0.82993 1.01231 2.12326 0.83018 
1.01231 2.73738 -0.82993 1.01231 2.73738 0.83018 1.01267 1.98071 -0.76241 
1.01267 1.98071 0.76266 1.01313 2.33 -0.87963 1.01313 2.33 0.87988 
1.01313 2.53064 -0.87963 1.01313 2.53064 0.87988 1.02315 2.27743 -0.8773 
1.02315 2.27743 0.87754 1.02315 2.58321 -0.8773 1.02315 2.58321 0.87754 
1.02749 2.07229 -0.8178 1.02749 2.07229 0.81804 1.02749 2.78835 -0.8178 
1.02749 2.78835 0.81804 1.03054 1.93685 -0.7458 1.03054 1.93685 0.74604 
1.03447 2.2253 -0.87245 1.03447 2.2253 0.87269 1.03447 2.63534 -0.87245 
1.03447 2.63534 0.87269 1.04256 2.02306 -0.80279 1.04256 2.02306 0.80303 
1.04718 2.17257 -0.8648 1.04718 2.17257 0.86504 1.04718 2.68807 -0.8648 
1.04718 2.68807 0.86504 1.04953 1.89424 -0.72731 1.04953 1.89424 0.72755 
1.05029 2.43032 -0.90387 1.05029 2.43032 0.90411 1.05315 2.38004 -0.90381 
1.05315 2.38004 0.90406 1.05315 2.4806 -0.90381 1.05315 2.4806 0.90406 
1.05956 1.97824 -0.78769 1.05956 1.97824 0.78794 1.06118 2.12061 -0.85455 
1.06118 2.12061 0.85479 1.06118 2.74003 -0.85455 1.06118 2.74003 0.85479 
1.0623 2.3275 -0.90362 1.0623 2.3275 0.90386 1.0623 2.53314 -0.90362 
1.0623 2.53314 0.90386 1.07264 2.27494 -0.9008 1.07264 2.27494 0.90104 
1.07264 2.58571 -0.9008 1.07264 2.58571 0.90104 1.0752 2.07057 -0.84158 
1.0752 2.07057 0.84182 1.0752 2.79007 -0.84158 1.0752 2.79007 0.84182 
1.07789 1.93435 -0.77062 1.07789 1.93435 0.77086 1.08385 2.22308 -0.89532 
1.08385 2.22308 0.89557 1.08385 2.63756 -0.89532 1.08385 2.63756 0.89557 
1.09038 2.02157 -0.82619 1.09038 2.02157 0.82643 1.09038 2.83907 -0.82619 
1.09038 2.83907 0.82643 1.09517 2.43032 -0.92376 1.09517 2.43032 0.924 
1.09687 2.17042 -0.88718 1.09687 2.17042 0.88742 1.09687 2.69023 -0.88718 
1.09687 2.69023 0.88742 1.09718 1.89197 -0.75172 1.09718 1.89197 0.75196 
1.10341 2.37774 -0.92564 1.10341 2.37774 0.92588 1.10341 2.4829 -0.92564 
1.10341 2.4829 0.92588 1.10791 1.97684 -0.81074 1.10791 1.97684 0.81099 
1.11006 2.11987 -0.87643 1.11006 2.11987 0.87667 1.11006 2.74078 -0.87643 
1.11006 2.74078 0.87667 1.11272 2.3253 -0.92489 1.11272 2.3253 0.92513 
1.11272 2.53534 -0.92489 1.11272 2.53534 0.92513 1.12306 2.27317 -0.92152 
1.12306 2.27317 0.92176 1.12306 2.58748 -0.92152 1.12306 2.58748 0.92176 
1.12433 2.06992 -0.86309 1.12433 2.06992 0.86333 1.12433 2.79072 -0.86309 
1.12433 2.79072 0.86333 1.12638 1.93327 -0.79323 1.12638 1.93327 0.79348 
1.13191 1.83326 -0.72365 1.13191 1.83326 0.72389 1.1344 2.22147 -0.91554 
1.1344 2.22147 0.91578 1.1344 2.63917 -0.91554 1.1344 2.63917 0.91578 
1.1393 2.02124 -0.84725 1.1393 2.02124 0.84749 1.1393 2.8394 -0.84725 
1.1393 2.8394 0.84749 1.14096 2.43032 -0.94142 1.14096 2.43032 0.94167 
1.14673 2.17038 -0.90695 1.14673 2.17038 0.9072 1.14673 2.69027 -0.90695 
1.14673 2.69027 0.9072 1.14942 2.3777 -0.94294 1.14942 2.3777 0.94318 
1.14942 2.48295 -0.94294 1.14942 2.48295 0.94318 1.15709 1.9767 -0.83135 
1.15709 1.9767 0.83159 1.15907 2.32501 -0.94184 1.15907 2.32501 0.94208 
1.15907 2.53563 -0.94184 1.15907 2.53563 0.94208 1.15999 2.12001 -0.8958 
1.15999 2.12001 0.89604 1.15999 2.74063 -0.8958 1.15999 2.74063 0.89604 
1.16022 1.87326 -0.76721 1.16022 1.87326 0.76745 1.16963 2.27288 -0.93807 
1.16963 2.27288 0.93832 1.16963 2.58776 -0.93807 1.16963 2.58776 0.93832 
1.17415 2.07053 -0.8821 1.17415 2.07053 0.88235 1.17415 2.79011 -0.8821 
1.17415 2.79011 0.88235 1.18191 2.22006 -0.93166 1.18191 2.22006 0.9319 
1.18191 2.64058 -0.93166 1.18191 2.64058 0.9319 1.18757 2.43032 -0.95682 
1.18757 2.43032 0.95706 1.18917 2.02207 -0.8659 1.18917 2.02207 0.86615 
1.18917 2.83857 -0.8659 1.18917 2.83857 0.86615 1.19041 1.91581 -0.80775 
1.19041 1.91581 0.80799 1.19447 2.16903 -0.9226 1.19447 2.16903 0.92285 
1.19447 2.69161 -0.9226 1.19447 2.69161 0.92285 1.19579 1.81627 -0.73702 
1.19579 1.81627 0.73726 1.19648 2.37757 -0.95803 1.19648 2.37757 0.95827 
1.19648 2.48307 -0.95803 1.19648 2.48307 0.95827 1.2062 2.32497 -0.95649 
1.2062 2.32497 0.95673 1.2062 2.53567 -0.95649 1.2062 2.53567 0.95673 
1.2081 2.11854 -0.91094 1.2081 2.11854 0.91118 1.2081 2.7421 -0.91094 
1.2081 2.7421 0.91118 1.2178 2.27184 -0.95238 1.2178 2.27184 0.95262 
1.2178 2.5888 -0.95238 1.2178 2.5888 0.95262 1.22178 1.96014 -0.84448 
1.22178 1.96014 0.84473 1.22178 2.9005 -0.84448 1.22178 2.9005 0.84473 
1.22249 2.06919 -0.89675 1.22249 2.06919 0.89699 1.22249 2.79145 -0.89675 
1.22249 2.79145 0.89699 1.22522 1.85725 -0.77947 1.22522 1.85725 0.77972 
1.23017 2.21917 -0.94543 1.23017 2.21917 0.94567 1.23017 2.64147 -0.94543 
1.23017 2.64147 0.94567 1.23487 2.43032 -0.96991 1.23487 2.43032 0.97015 
1.2432 2.16814 -0.93593 1.2432 2.16814 0.93618 1.2432 2.6925 -0.93593 
1.2432 2.6925 0.93618 1.24397 2.37753 -0.97071 1.24397 2.37753 0.97095 
1.24397 2.48311 -0.97071 1.24397 2.48311 0.97095 1.2551 2.32437 -0.96898 
1.2551 2.32437 0.96922 1.2551 2.53627 -0.96898 1.2551 2.53627 0.96922 
1.25576 1.90073 -0.81854 1.25576 1.90073 0.81878 1.25691 2.11786 -0.92376 
1.25691 2.11786 0.924 1.25691 2.74278 -0.92376 1.25691 2.74278 0.924 
1.25998 2.01416 -0.88268 1.25998 2.01416 0.88293 1.25998 2.84648 -0.88268 
1.25998 2.84648 0.88293 1.26095 1.80206 -0.74704 1.26095 1.80206 0.74728 
1.2669 2.27125 -0.96435 1.2669 2.27125 0.96459 1.2669 2.58939 -0.96435 
1.2669 2.58939 0.96459 1.27904 2.21882 -0.95682 1.27904 2.21882 0.95707 
1.27904 2.64182 -0.95682 1.27904 2.64182 0.95707 1.28276 2.43032 -0.98066 
1.28276 2.43032 0.98091 1.29093 1.84415 -0.78821 1.29093 1.84415 0.78845 
1.29227 2.16787 -0.94681 1.29227 2.16787 0.94705 1.29227 2.69278 -0.94681 
1.29227 2.69278 0.94705 1.29332 1.95322 -0.85913 1.29332 1.95322 0.85938 
1.29332 2.90742 -0.85913 1.29332 2.90742 0.85938 1.29339 2.3771 -0.98128 
1.29339 2.3771 0.98152 1.29339 2.48354 -0.98128 1.29339 2.48354 0.98152 
1.29401 2.06232 -0.91135 1.29401 2.06232 0.91159 1.29401 2.79832 -0.91135 
1.29401 2.79832 0.91159 1.29873 1.74863 -0.70925 1.29873 1.74863 0.70949 
1.30457 2.32403 -0.979 1.30457 2.32403 0.97924 1.30457 2.53661 -0.979 
1.30457 2.53661 0.97924 1.31626 2.27128 -0.97384 1.31626 2.27128 0.97408 
1.31626 2.58936 -0.97384 1.31626 2.58936 0.97408 1.32709 1.79072 -0.75366 
1.32709 1.79072 0.7539 1.32827 1.89448 -0.83084 1.32827 1.89448 0.83109 
1.32827 2.96616 -0.83084 1.32827 2.96616 0.83109 1.32842 2.219 -0.9658 
1.32842 2.219 0.96605 1.32842 2.64165 -0.9658 1.32842 2.64165 0.96605 
1.32928 2.11234 -0.93626 1.32928 2.11234 0.9365 1.32928 2.74831 -0.93626 
1.32928 2.74831 0.9365 1.33112 2.43032 -0.98905 1.33112 2.43032 0.9893 
1.33195 2.00848 -0.89473 1.33195 2.00848 0.89498 1.33195 2.85216 -0.89473 
1.33195 2.85216 0.89498 1.33611 1.70043 -0.66858 1.33611 1.70043 0.66883 
1.34191 2.37706 -0.98916 1.34191 2.37706 0.98941 1.34191 2.48358 -0.98916 
1.34191 2.48358 0.98941 1.35338 2.32376 -0.98636 1.35338 2.32376 0.98661 
1.35338 2.53688 -0.98636 1.35338 2.53688 0.98661 1.36402 1.83925 -0.79842 
1.36402 1.83925 0.79867 1.36407 1.74071 -0.71506 1.36407 1.74071 0.71531 
1.36518 2.16316 -0.95692 1.36518 2.16316 0.95716 1.36518 2.69748 -0.95692 
1.36518 2.69748 0.95716 1.36521 2.27103 -0.98066 1.36521 2.27103 0.98091 
1.36521 2.58961 -0.98066 1.36521 2.58961 0.98091 1.36647 1.94851 -0.86904 
1.36647 1.94851 0.86929 1.36647 2.91213 -0.86904 1.36647 2.91213 0.86929 
1.36696 2.0577 -0.92121 1.36696 2.0577 0.92146 1.36696 2.80294 -0.92121 
1.36696 2.80294 0.92146 1.37983 2.43032 -0.99506 1.37983 2.43032 0.99531 
1.39103 2.37695 -0.99467 1.39103 2.37695 0.99492 1.39103 2.48369 -0.99467 
1.39103 2.48369 0.99492 1.4016 1.89116 -0.83862 1.4016 1.89116 0.83886 
1.4016 2.96948 -0.83862 1.4016 2.96948 0.83886 1.40166 1.6944 -0.67264 
1.40166 1.6944 0.67289 1.40226 1.78518 -0.76019 1.40226 1.78518 0.76043 
1.40245 2.10853 -0.94368 1.40245 2.10853 0.94393 1.40245 2.75211 -0.94368 
1.40245 2.75211 0.94393 1.40249 2.32375 -0.99132 1.40249 2.32375 0.99157 
1.40249 2.5369 -0.99132 1.40249 2.5369 0.99157 1.40292 2.2172 -0.97403 
1.40292 2.2172 0.97427 1.40292 2.64344 -0.97403 1.40292 2.64344 0.97427 
1.4047 2.00506 -0.90199 1.4047 2.00506 0.90223 1.4047 2.85558 -0.90199 
1.4047 2.85558 0.90223 1.42878 2.43032 -0.99867 1.42878 2.43032 0.99892 
1.43961 1.83551 -0.80283 1.43961 1.83551 0.80308 1.43961 3.02513 -0.80283 
1.43961 3.02513 0.80308 1.43962 1.94615 -0.87402 1.43962 1.94615 0.87426 
1.43962 2.91449 -0.87402 1.43962 2.91449 0.87426 1.43965 1.73697 -0.71947 
1.43965 1.73697 0.71971 1.43965 1.65203 -0.62661 1.43965 1.65203 0.62686 
1.44006 2.16195 -0.96245 1.44006 2.16195 0.96269 1.44006 2.6987 -0.96245 
1.44006 2.6987 0.96269 1.44006 2.05537 -0.92615 1.44006 2.05537 0.9264 
1.44006 2.80527 -0.92615 1.44006 2.80527 0.9264 1.44009 2.26982 -0.98619 
1.44009 2.26982 0.98644 1.44009 2.59082 -0.98619 1.44009 2.59082 0.98644 
1.44009 2.37692 -0.99774 1.44009 2.37692 0.99798 1.44009 2.48372 -0.99774 
1.44009 2.48372 0.99798 1.47785 1.69225 -0.6746 1.47785 1.69225 0.67485 
1.47785 1.78332 -0.76237 1.47785 1.78332 0.76261 1.47785 1.88958 -0.84107 
1.47785 1.88958 0.84131 1.47785 2.00392 -0.90441 1.47785 2.00392 0.90466 
1.47785 2.10762 -0.94638 1.47785 2.10762 0.94662 1.47785 2.2166 -0.97677 
1.47785 2.2166 0.97702 1.47785 2.32344 -0.99415 1.47785 2.32344 0.99439 
1.47785 2.43032 -0.99988 1.47785 2.43032 1.00012 1.47785 2.5372 -0.99415 
1.47785 2.5372 0.99439 1.47785 2.64405 -0.97677 1.47785 2.64405 0.97702 
1.47785 2.75303 -0.94638 1.47785 2.75303 0.94662 1.47785 2.85672 -0.90441 
1.47785 2.85672 0.90466 1.47785 2.97106 -0.84107 1.47785 2.97106 0.84131 
1.51561 2.37692 -0.99774 1.51561 2.37692 0.99798 1.51561 2.48372 -0.99774 
1.51561 2.48372 0.99798 1.51561 2.26982 -0.98619 1.51561 2.26982 0.98644 
1.51561 2.59082 -0.98619 1.51561 2.59082 0.98644 1.51564 2.05537 -0.92615 
1.51564 2.05537 0.9264 1.51564 2.80527 -0.92615 1.51564 2.80527 0.9264 
1.51564 2.16195 -0.96245 1.51564 2.16195 0.96269 1.51564 2.6987 -0.96245 
1.51564 2.6987 0.96269 1.51605 1.73697 -0.71947 1.51605 1.73697 0.71971 
1.51608 1.94615 -0.87402 1.51608 1.94615 0.87426 1.51608 2.91449 -0.87402 
1.51608 2.91449 0.87426 1.51609 1.83551 -0.80283 1.51609 1.83551 0.80308 
1.51609 3.02513 -0.80283 1.51609 3.02513 0.80308 1.52692 2.43032 -0.99867 
1.52692 2.43032 0.99892 1.551 2.00506 -0.90199 1.551 2.00506 0.90223 
1.551 2.85558 -0.90199 1.551 2.85558 0.90223 1.55278 2.2172 -0.97403 
1.55278 2.2172 0.97427 1.55278 2.64344 -0.97403 1.55278 2.64344 0.97427 
1.55321 2.32375 -0.99132 1.55321 2.32375 0.99157 1.55321 2.5369 -0.99132 
1.55321 2.5369 0.99157 1.55325 2.10853 -0.94368 1.55325 2.10853 0.94393 
1.55325 2.75211 -0.94368 1.55325 2.75211 0.94393 1.55344 1.78518 -0.76019 
1.55344 1.78518 0.76043 1.55344 3.07547 -0.76019 1.55344 3.07547 0.76043 
1.55404 1.6944 -0.67264 1.55404 1.6944 0.67289 1.5541 1.89116 -0.83862 
1.5541 1.89116 0.83886 1.5541 2.96948 -0.83862 1.5541 2.96948 0.83886 
1.56467 2.37695 -0.99467 1.56467 2.37695 0.99492 1.56467 2.48369 -0.99467 
1.56467 2.48369 0.99492 1.57587 2.43032 -0.99506 1.57587 2.43032 0.99531 
1.58874 2.0577 -0.92121 1.58874 2.0577 0.92146 1.58874 2.80294 -0.92121 
1.58874 2.80294 0.92146 1.58923 1.94851 -0.86904 1.58923 1.94851 0.86929 
1.58923 2.91213 -0.86904 1.58923 2.91213 0.86929 1.59049 2.27103 -0.98066 
1.59049 2.27103 0.98091 1.59049 2.58961 -0.98066 1.59049 2.58961 0.98091 
1.59052 2.16316 -0.95692 1.59052 2.16316 0.95716 1.59052 2.69748 -0.95692 
1.59052 2.69748 0.95716 1.59163 1.74071 -0.71506 1.59163 1.74071 0.71531 
1.59168 1.83925 -0.79842 1.59168 1.83925 0.79867 1.59168 3.0214 -0.79842 
1.59168 3.0214 0.79867 1.60232 2.32376 -0.98636 1.60232 2.32376 0.98661 
1.60232 2.53688 -0.98636 1.60232 2.53688 0.98661 1.61379 2.37706 -0.98916 
1.61379 2.37706 0.98941 1.61379 2.48358 -0.98916 1.61379 2.48358 0.98941 
1.62375 2.00848 -0.89473 1.62375 2.00848 0.89498 1.62375 2.85216 -0.89473 
1.62375 2.85216 0.89498 1.62458 2.43032 -0.98905 1.62458 2.43032 0.9893 
1.62642 2.11234 -0.93626 1.62642 2.11234 0.9365 1.62642 2.74831 -0.93626 
1.62642 2.74831 0.9365 1.62728 2.219 -0.9658 1.62728 2.219 0.96605 
1.62728 2.64165 -0.9658 1.62728 2.64165 0.96605 1.62743 1.89448 -0.83084 
1.62743 1.89448 0.83109 1.62743 2.96616 -0.83084 1.62743 2.96616 0.83109 
1.62861 1.79072 -0.75366 1.62861 1.79072 0.7539 1.63944 2.27128 -0.97384 
1.63944 2.27128 0.97408 1.63944 2.58936 -0.97384 1.63944 2.58936 0.97408 
1.65113 2.32403 -0.979 1.65113 2.32403 0.97924 1.65113 2.53661 -0.979 
1.65113 2.53661 0.97924 1.65697 1.74863 -0.70925 1.65697 1.74863 0.70949 
1.66169 2.06232 -0.91135 1.66169 2.06232 0.91159 1.66169 2.79832 -0.91135 
1.66169 2.79832 0.91159 1.66231 2.3771 -0.98128 1.66231 2.3771 0.98152 
1.66231 2.48354 -0.98128 1.66231 2.48354 0.98152 1.66238 1.95322 -0.85913 
1.66238 1.95322 0.85938 1.66238 2.90742 -0.85913 1.66238 2.90742 0.85938 
1.66343 2.16787 -0.94681 1.66343 2.16787 0.94705 1.66343 2.69278 -0.94681 
1.66343 2.69278 0.94705 1.66477 1.84415 -0.78821 1.66477 1.84415 0.78845 
1.67294 2.43032 -0.98066 1.67294 2.43032 0.98091 1.67666 2.21882 -0.95682 
1.67666 2.21882 0.95707 1.67666 2.64182 -0.95682 1.67666 2.64182 0.95707 
1.6888 2.27125 -0.96435 1.6888 2.27125 0.96459 1.6888 2.58939 -0.96435 
1.6888 2.58939 0.96459 1.69475 1.80206 -0.74704 1.69475 1.80206 0.74728 
1.69572 2.01416 -0.88268 1.69572 2.01416 0.88293 1.69572 2.84648 -0.88268 
1.69572 2.84648 0.88293 1.69879 2.11786 -0.92376 1.69879 2.11786 0.924 
1.69879 2.74278 -0.92376 1.69879 2.74278 0.924 1.69994 1.90073 -0.81854 
1.69994 1.90073 0.81878 1.7006 2.32437 -0.96898 1.7006 2.32437 0.96922 
1.7006 2.53627 -0.96898 1.7006 2.53627 0.96922 1.71173 2.37753 -0.97071 
1.71173 2.37753 0.97095 1.71173 2.48311 -0.97071 1.71173 2.48311 0.97095 
1.7125 2.16814 -0.93593 1.7125 2.16814 0.93618 1.7125 2.6925 -0.93593 
1.7125 2.6925 0.93618 1.72083 2.43032 -0.96991 1.72083 2.43032 0.97015 
1.72553 2.21917 -0.94543 1.72553 2.21917 0.94567 1.72553 2.64147 -0.94543 
1.72553 2.64147 0.94567 1.73048 1.85725 -0.77947 1.73048 1.85725 0.77972 
1.73321 2.06919 -0.89675 1.73321 2.06919 0.89699 1.73321 2.79145 -0.89675 
1.73321 2.79145 0.89699 1.73392 1.96014 -0.84448 1.73392 1.96014 0.84473 
1.7379 2.27184 -0.95238 1.7379 2.27184 0.95262 1.7379 2.5888 -0.95238 
1.7379 2.5888 0.95262 1.7476 2.11854 -0.91094 1.7476 2.11854 0.91118 
1.7476 2.7421 -0.91094 1.7476 2.7421 0.91118 1.7495 2.32497 -0.95649 
1.7495 2.32497 0.95673 1.7495 2.53567 -0.95649 1.7495 2.53567 0.95673 
1.75922 2.37757 -0.95803 1.75922 2.37757 0.95827 1.75922 2.48307 -0.95803 
1.75922 2.48307 0.95827 1.75991 1.81627 -0.73702 1.75991 1.81627 0.73726 
1.76123 2.16903 -0.9226 1.76123 2.16903 0.92285 1.76123 2.69161 -0.9226 
1.76123 2.69161 0.92285 1.76529 1.91581 -0.80775 1.76529 1.91581 0.80799 
1.76653 2.02207 -0.8659 1.76653 2.02207 0.86615 1.76813 2.43032 -0.95682 
1.76813 2.43032 0.95706 1.77379 2.22006 -0.93166 1.77379 2.22006 0.9319 
1.77379 2.64058 -0.93166 1.77379 2.64058 0.9319 1.78155 2.07053 -0.8821 
1.78155 2.07053 0.88235 1.78607 2.27288 -0.93807 1.78607 2.27288 0.93832 
1.78607 2.58776 -0.93807 1.78607 2.58776 0.93832 1.79548 1.87326 -0.76721 
1.79548 1.87326 0.76745 1.79571 2.12001 -0.8958 1.79571 2.12001 0.89604 
1.79663 2.32501 -0.94184 1.79663 2.32501 0.94208 1.79663 2.53563 -0.94184 
1.79663 2.53563 0.94208 1.79861 1.9767 -0.83135 1.79861 1.9767 0.83159 
1.80628 2.3777 -0.94294 1.80628 2.3777 0.94318 1.80628 2.48295 -0.94294 
1.80628 2.48295 0.94318 1.80897 2.17038 -0.90695 1.80897 2.17038 0.9072 
1.80897 2.69027 -0.90695 1.80897 2.69027 0.9072 1.81474 2.43032 -0.94142 
1.81474 2.43032 0.94167 1.8164 2.02124 -0.84725 1.8164 2.02124 0.84749 
1.8213 2.22147 -0.91554 1.8213 2.22147 0.91578 1.8213 2.63917 -0.91554 
1.8213 2.63917 0.91578 1.82379 1.83326 -0.72365 1.82379 1.83326 0.72389 
1.82932 1.93327 -0.79323 1.82932 1.93327 0.79348 1.83137 2.06992 -0.86309 
1.83137 2.06992 0.86333 1.83264 2.27317 -0.92152 1.83264 2.27317 0.92176 
1.83264 2.58748 -0.92152 1.83264 2.58748 0.92176 1.84298 2.3253 -0.92489 
1.84298 2.3253 0.92513 1.84298 2.53534 -0.92489 1.84298 2.53534 0.92513 
1.84564 2.11987 -0.87643 1.84564 2.11987 0.87667 1.84779 1.97684 -0.81074 
1.84779 1.97684 0.81099 1.85229 2.37774 -0.92564 1.85229 2.37774 0.92588 
1.85229 2.4829 -0.92564 1.85229 2.4829 0.92588 1.85852 1.89197 -0.75172 
1.85852 1.89197 0.75196 1.85883 2.17042 -0.88718 1.85883 2.17042 0.88742 
1.86053 2.43032 -0.92376 1.86053 2.43032 0.924 1.86532 2.02157 -0.82619 
1.86532 2.02157 0.82643 1.87185 2.22308 -0.89532 1.87185 2.22308 0.89557 
1.87781 1.93435 -0.77062 1.87781 1.93435 0.77086 1.8805 2.07057 -0.84158 
1.8805 2.07057 0.84182 1.88306 2.27494 -0.9008 1.88306 2.27494 0.90104 
1.88306 2.58571 -0.9008 1.88306 2.58571 0.90104 1.8934 2.3275 -0.90362 
1.8934 2.3275 0.90386 1.8934 2.53314 -0.90362 1.8934 2.53314 0.90386 
1.89452 2.12061 -0.85455 1.89452 2.12061 0.85479 1.89614 1.97824 -0.78769 
1.89614 1.97824 0.78794 1.90255 2.38004 -0.90381 1.90255 2.38004 0.90406 
1.90255 2.4806 -0.90381 1.90255 2.4806 0.90406 1.90541 2.43032 -0.90387 
1.90541 2.43032 0.90411 1.90617 1.89424 -0.72731 1.90617 1.89424 0.72755 
1.90852 2.17257 -0.8648 1.90852 2.17257 0.86504 1.91314 2.02306 -0.80279 
1.91314 2.02306 0.80303 1.92123 2.2253 -0.87245 1.92123 2.2253 0.87269 
1.92516 1.93685 -0.7458 1.92516 1.93685 0.74604 1.92821 2.07229 -0.8178 
1.92821 2.07229 0.81804 1.93255 2.27743 -0.8773 1.93255 2.27743 0.87754 
1.94257 2.33 -0.87963 1.94257 2.33 0.87988 1.94303 1.98071 -0.76241 
1.94303 1.98071 0.76266 1.94339 2.12326 -0.82993 1.94339 2.12326 0.83018 
1.9465 2.3801 -0.88183 1.9465 2.3801 0.88208 1.9465 2.48054 -0.88183 
1.9465 2.48054 0.88208 1.94925 2.43032 -0.8818 1.94925 2.43032 0.88204 
1.95721 2.17545 -0.83967 1.95721 2.17545 0.83992 1.95972 2.02571 -0.77711 
1.95972 2.02571 0.77735 1.9693 2.22813 -0.84699 1.9693 2.22813 0.84724 
1.97206 1.94069 -0.71822 1.97206 1.94069 0.71846 1.97603 2.07574 -0.79114 
1.97603 2.07574 0.79138 1.98042 2.28043 -0.85132 1.98042 2.28043 0.85157 
1.98561 2.3301 -0.85553 1.98561 2.3301 0.85577 1.98954 2.38026 -0.85759 
1.98954 2.38026 0.85783 1.98973 1.98486 -0.73442 1.98973 1.98486 0.73466 
1.99086 2.12684 -0.80282 1.99086 2.12684 0.80307 1.99195 2.43032 -0.85761 
1.99195 2.43032 0.85785 2.00416 2.17883 -0.81213 2.00416 2.17883 0.81237 
2.00494 2.0295 -0.74922 2.00494 2.0295 0.74947 2.01591 2.23156 -0.81902 
2.01591 2.23156 0.81926 2.01749 1.94598 -0.6885 2.01749 1.94598 0.68875 
2.02104 2.0798 -0.76282 2.02104 2.0798 0.76306 2.02234 2.28082 -0.82521 
2.02234 2.28082 0.82546 2.02742 2.33044 -0.82934 2.02742 2.33044 0.82958 
2.03375 1.98967 -0.70471 2.03375 1.98967 0.70496 2.03581 2.13141 -0.77405 
2.03581 2.13141 0.77429 2.04866 2.03443 -0.71921 2.04866 2.03443 0.71945 
2.04887 2.18363 -0.78287 2.04887 2.18363 0.78312 2.05705 2.23174 -0.79051 
2.05705 2.23174 0.79075 2.06349 2.28107 -0.79659 2.06349 2.28107 0.79684 
2.06479 2.08512 -0.73223 2.06479 2.08512 0.73247 2.07639 1.99572 -0.67284 
2.07639 1.99572 0.67308 2.07915 2.13685 -0.74305 2.07915 2.13685 0.7433 
2.08869 2.18433 -0.75245 2.08869 2.18433 0.75269 2.09077 2.04048 -0.68716 
2.09077 2.04048 0.6874 2.09674 2.23241 -0.76002 2.09674 2.23241 0.76026 
2.10662 2.09145 -0.69975 2.10662 2.09145 0.69999 2.11707 2.00277 -0.63909 
2.11707 2.00277 0.63934 2.11764 2.13807 -0.71069 2.11764 2.13807 0.71094 
2.12715 2.18564 -0.71997 2.12715 2.18564 0.72022 2.13113 2.04764 -0.65316 
2.13113 2.04764 0.6534 2.14362 2.09343 -0.66565 2.14362 2.09343 0.66589 
2.15451 2.14004 -0.67654 2.15451 2.14004 0.67678 2.16513 2.04048 -0.6128 
2.16513 2.04048 0.61304 2.17772 2.09145 -0.62865 2.17772 2.09145 0.62889 
-2.17771 -2.09145 -0.62863 -2.17771 -2.09145 0.62891 -2.16512 -2.04048 -0.61278 
-2.16512 -2.04048 0.61306 -2.1545 -2.14004 -0.67652 -2.1545 -2.14004 0.6768 
-2.14361 -2.09344 -0.66563 -2.14361 -2.09344 0.66591 -2.13112 -2.04764 -0.65314 
-2.13112 -2.04764 0.65342 -2.12715 -2.18565 -0.71996 -2.12715 -2.18565 0.72024 
-2.11763 -2.13808 -0.71068 -2.11763 -2.13808 0.71096 -2.11706 -2.00277 -0.63908 
-2.11706 -2.00277 0.63936 -2.10661 -2.09145 -0.69973 -2.10661 -2.09145 0.70001 
-2.09673 -2.23241 -0.76 -2.09673 -2.23241 0.76028 -2.09076 -2.04048 -0.68714 
-2.09076 -2.04048 0.68742 -2.08868 -2.18433 -0.75243 -2.08868 -2.18433 0.75271 
-2.07915 -2.13686 -0.74304 -2.07915 -2.13686 0.74332 -2.07638 -1.99572 -0.67282 
-2.07638 -1.99572 0.6731 -2.06478 -2.08513 -0.73221 -2.06478 -2.08513 0.73249 
-2.06348 -2.28107 -0.79657 -2.06348 -2.28107 0.79685 -2.05704 -2.23174 -0.79049 
-2.05704 -2.23174 0.79077 -2.04886 -2.18363 -0.78285 -2.04886 -2.18363 0.78313 
-2.04866 -2.03443 -0.71919 -2.04866 -2.03443 0.71947 -2.0358 -2.13142 -0.77403 
-2.0358 -2.13142 0.77431 -2.03375 -1.98967 -0.7047 -2.03375 -1.98967 0.70498 
-2.02741 -2.33045 -0.82932 -2.02741 -2.33045 0.8296 -2.02233 -2.28082 -0.82519 
-2.02233 -2.28082 0.82547 -2.02104 -2.07981 -0.7628 -2.02104 -2.07981 0.76308 
-2.01748 -1.94598 -0.68848 -2.01748 -1.94598 0.68876 -2.0159 -2.23157 -0.819 
-2.0159 -2.23157 0.81928 -2.00493 -2.0295 -0.7492 -2.00493 -2.0295 0.74948 
-2.00415 -2.17883 -0.81211 -2.00415 -2.17883 0.81239 -1.99194 -2.43033 -0.85759 
-1.99194 -2.43033 0.85787 -1.99085 -2.12684 -0.80281 -1.99085 -2.12684 0.80309 
-1.98972 -1.98487 -0.7344 -1.98972 -1.98487 0.73468 -1.98953 -2.38027 -0.85757 
-1.98953 -2.38027 0.85785 -1.9856 -2.33011 -0.85551 -1.9856 -2.33011 0.85579 
-1.98041 -2.28044 -0.8513 -1.98041 -2.28044 0.85158 -1.97602 -2.07575 -0.79112 
-1.97602 -2.07575 0.7914 -1.97205 -1.94069 -0.7182 -1.97205 -1.94069 0.71848 
-1.96929 -2.22814 -0.84697 -1.96929 -2.22814 0.84725 -1.95972 -2.02571 -0.77709 
-1.95972 -2.02571 0.77737 -1.9572 -2.17546 -0.83966 -1.9572 -2.17546 0.83994 
-1.94924 -2.43033 -0.88178 -1.94924 -2.43033 0.88206 -1.9465 -2.48055 -0.88181 
-1.9465 -2.48055 0.88209 -1.9465 -2.3801 -0.88181 -1.9465 -2.3801 0.88209 
-1.94338 -2.12327 -0.82991 -1.94338 -2.12327 0.83019 -1.94302 -1.98072 -0.7624 
-1.94302 -1.98072 0.76268 -1.94257 -2.33001 -0.87961 -1.94257 -2.33001 0.87989 
-1.93255 -2.27744 -0.87728 -1.93255 -2.27744 0.87756 -1.9282 -2.0723 -0.81778 
-1.9282 -2.0723 0.81806 -1.92516 -1.93686 -0.74578 -1.92516 -1.93686 0.74606 
-1.92122 -2.22531 -0.87243 -1.92122 -2.22531 0.87271 -1.91313 -2.02307 -0.80277 
-1.91313 -2.02307 0.80305 -1.90851 -2.17257 -0.86478 -1.90851 -2.17257 0.86506 
-1.90616 -1.89424 -0.72729 -1.90616 -1.89424 0.72757 -1.9054 -2.43033 -0.90385 
-1.9054 -2.43033 0.90413 -1.90254 -2.4806 -0.9038 -1.90254 -2.4806 0.90408 
-1.90254 -2.38005 -0.9038 -1.90254 -2.38005 0.90408 -1.89614 -1.97824 -0.78767 
-1.89614 -1.97824 0.78795 -1.89451 -2.12061 -0.85453 -1.89451 -2.12061 0.85481 
-1.89339 -2.53315 -0.9036 -1.89339 -2.53315 0.90388 -1.89339 -2.3275 -0.9036 
-1.89339 -2.3275 0.90388 -1.88306 -2.58571 -0.90078 -1.88306 -2.58571 0.90106 
-1.88306 -2.27494 -0.90078 -1.88306 -2.27494 0.90106 -1.88049 -2.07058 -0.84156 
-1.88049 -2.07058 0.84184 -1.87781 -1.93436 -0.7706 -1.87781 -1.93436 0.77088 
-1.87184 -2.22309 -0.8953 -1.87184 -2.22309 0.89558 -1.86531 -2.02158 -0.82617 
-1.86531 -2.02158 0.82645 -1.86053 -2.43033 -0.92374 -1.86053 -2.43033 0.92402 
-1.85882 -2.17042 -0.88716 -1.85882 -2.17042 0.88744 -1.85852 -1.89197 -0.7517 
-1.85852 -1.89197 0.75198 -1.85228 -2.48291 -0.92562 -1.85228 -2.48291 0.9259 
-1.85228 -2.37774 -0.92562 -1.85228 -2.37774 0.9259 -1.84778 -1.97685 -0.81072 
-1.84778 -1.97685 0.811 -1.84564 -2.11987 -0.87641 -1.84564 -2.11987 0.87669 
-1.84298 -2.53534 -0.92487 -1.84298 -2.53534 0.92515 -1.84298 -2.32531 -0.92487 
-1.84298 -2.32531 0.92515 -1.83264 -2.58748 -0.9215 -1.83264 -2.58748 0.92178 
-1.83264 -2.27317 -0.9215 -1.83264 -2.27317 0.92178 -1.83137 -2.06992 -0.86307 
-1.83137 -2.06992 0.86335 -1.82931 -1.93327 -0.79321 -1.82931 -1.93327 0.79349 
-1.82379 -1.83327 -0.72363 -1.82379 -1.83327 0.72391 -1.82129 -2.63917 -0.91552 
-1.82129 -2.63917 0.9158 -1.82129 -2.22148 -0.91552 -1.82129 -2.22148 0.9158 
-1.8164 -2.02125 -0.84723 -1.8164 -2.02125 0.84751 -1.81473 -2.43033 -0.9414 
-1.81473 -2.43033 0.94168 -1.80897 -2.69027 -0.90694 -1.80897 -2.69027 0.90722 
-1.80897 -2.17038 -0.90694 -1.80897 -2.17038 0.90722 -1.80628 -2.48295 -0.94292 
-1.80628 -2.48295 0.9432 -1.80628 -2.3777 -0.94292 -1.80628 -2.3777 0.9432 
-1.7986 -1.9767 -0.83133 -1.7986 -1.9767 0.83161 -1.79662 -2.53564 -0.94182 
-1.79662 -2.53564 0.9421 -1.79662 -2.32501 -0.94182 -1.79662 -2.32501 0.9421 
-1.7957 -2.12002 -0.89578 -1.7957 -2.12002 0.89606 -1.79547 -1.87326 -0.76719 
-1.79547 -1.87326 0.76747 -1.78607 -2.58777 -0.93805 -1.78607 -2.58777 0.93833 
-1.78607 -2.27288 -0.93805 -1.78607 -2.27288 0.93833 -1.78154 -2.07054 -0.88208 
-1.78154 -2.07054 0.88236 -1.77378 -2.64059 -0.93164 -1.77378 -2.64059 0.93192 
-1.77378 -2.22006 -0.93164 -1.77378 -2.22006 0.93192 -1.76813 -2.43033 -0.9568 
-1.76813 -2.43033 0.95708 -1.76652 -2.02208 -0.86589 -1.76652 -2.02208 0.86617 
-1.76529 -1.91582 -0.80773 -1.76529 -1.91582 0.80801 -1.76123 -2.69162 -0.92258 
-1.76123 -2.69162 0.92286 -1.76123 -2.16904 -0.92258 -1.76123 -2.16904 0.92286 
-1.75991 -1.81627 -0.737 -1.75991 -1.81627 0.73728 -1.75921 -2.48308 -0.95801 
-1.75921 -2.48308 0.95829 -1.75921 -2.37758 -0.95801 -1.75921 -2.37758 0.95829 
-1.74949 -2.53567 -0.95647 -1.74949 -2.53567 0.95675 -1.74949 -2.32498 -0.95647 
-1.74949 -2.32498 0.95675 -1.74759 -2.74211 -0.91092 -1.74759 -2.74211 0.9112 
-1.74759 -2.11855 -0.91092 -1.74759 -2.11855 0.9112 -1.7379 -2.58881 -0.95236 
-1.7379 -2.58881 0.95264 -1.7379 -2.27184 -0.95236 -1.7379 -2.27184 0.95264 
-1.73391 -1.96015 -0.84447 -1.73391 -1.96015 0.84475 -1.7332 -2.79145 -0.89673 
-1.7332 -2.79145 0.89701 -1.7332 -2.0692 -0.89673 -1.7332 -2.0692 0.89701 
-1.73047 -1.85726 -0.77946 -1.73047 -1.85726 0.77974 -1.72553 -2.64147 -0.94541 
-1.72553 -2.64147 0.94569 -1.72553 -2.21918 -0.94541 -1.72553 -2.21918 0.94569 
-1.72082 -2.43033 -0.96989 -1.72082 -2.43033 0.97017 -1.71249 -2.69251 -0.93592 
-1.71249 -2.69251 0.9362 -1.71249 -2.16815 -0.93592 -1.71249 -2.16815 0.9362 
-1.71173 -2.48312 -0.97069 -1.71173 -2.48312 0.97097 -1.71173 -2.37754 -0.97069 
-1.71173 -2.37754 0.97097 -1.70059 -2.53628 -0.96896 -1.70059 -2.53628 0.96924 
-1.70059 -2.32437 -0.96896 -1.70059 -2.32437 0.96924 -1.69993 -1.90073 -0.81852 
-1.69993 -1.90073 0.8188 -1.69878 -2.74279 -0.92374 -1.69878 -2.74279 0.92402 
-1.69878 -2.11787 -0.92374 -1.69878 -2.11787 0.92402 -1.69571 -2.84648 -0.88267 
-1.69571 -2.84648 0.88295 -1.69571 -2.01417 -0.88267 -1.69571 -2.01417 0.88295 
-1.69475 -1.80207 -0.74702 -1.69475 -1.80207 0.7473 -1.68879 -2.5894 -0.96433 
-1.68879 -2.5894 0.96461 -1.68879 -2.27126 -0.96433 -1.68879 -2.27126 0.96461 
-1.67665 -2.64183 -0.9568 -1.67665 -2.64183 0.95708 -1.67665 -2.21882 -0.9568 
-1.67665 -2.21882 0.95708 -1.67293 -2.43033 -0.98065 -1.67293 -2.43033 0.98093 
-1.66477 -1.84416 -0.78819 -1.66477 -1.84416 0.78847 -1.66343 -2.69278 -0.94679 
-1.66343 -2.69278 0.94707 -1.66343 -2.16787 -0.94679 -1.66343 -2.16787 0.94707 
-1.66237 -2.90743 -0.85912 -1.66237 -2.90743 0.8594 -1.66237 -1.95322 -0.85912 
-1.66237 -1.95322 0.8594 -1.6623 -2.48355 -0.98126 -1.6623 -2.48355 0.98154 
-1.6623 -2.3771 -0.98126 -1.6623 -2.3771 0.98154 -1.66169 -2.79832 -0.91133 
-1.66169 -2.79832 0.91161 -1.66169 -2.06233 -0.91133 -1.66169 -2.06233 0.91161 
-1.65696 -1.74863 -0.70923 -1.65696 -1.74863 0.70951 -1.65112 -2.53661 -0.97898 
-1.65112 -2.53661 0.97926 -1.65112 -2.32404 -0.97898 -1.65112 -2.32404 0.97926 
-1.63943 -2.58937 -0.97382 -1.63943 -2.58937 0.9741 -1.63943 -2.27129 -0.97382 
-1.63943 -2.27129 0.9741 -1.6286 -1.79072 -0.75364 -1.6286 -1.79072 0.75392 
-1.62742 -2.96616 -0.83083 -1.62742 -2.96616 0.83111 -1.62742 -1.89449 -0.83083 
-1.62742 -1.89449 0.83111 -1.62727 -2.64165 -0.96579 -1.62727 -2.64165 0.96607 
-1.62727 -2.219 -0.96579 -1.62727 -2.219 0.96607 -1.62642 -2.74831 -0.93624 
-1.62642 -2.74831 0.93652 -1.62642 -2.11234 -0.93624 -1.62642 -2.11234 0.93652 
-1.62457 -2.43033 -0.98904 -1.62457 -2.43033 0.98932 -1.62374 -2.85216 -0.89472 
-1.62374 -2.85216 0.895 -1.62374 -2.00849 -0.89472 -1.62374 -2.00849 0.895 
-1.61378 -2.48358 -0.98914 -1.61378 -2.48358 0.98942 -1.61378 -2.37707 -0.98914 
-1.61378 -2.37707 0.98942 -1.60231 -2.53689 -0.98634 -1.60231 -2.53689 0.98662 
-1.60231 -2.32376 -0.98634 -1.60231 -2.32376 0.98662 -1.59167 -3.0214 -0.79841 
-1.59167 -3.0214 0.79869 -1.59167 -1.83925 -0.79841 -1.59167 -1.83925 0.79869 
-1.59162 -1.74072 -0.71505 -1.59162 -1.74072 0.71533 -1.59051 -2.69749 -0.9569 
-1.59051 -2.69749 0.95718 -1.59051 -2.16316 -0.9569 -1.59051 -2.16316 0.95718 
-1.59048 -2.58962 -0.98065 -1.59048 -2.58962 0.98093 -1.59048 -2.27104 -0.98065 
-1.59048 -2.27104 0.98093 -1.58922 -2.91214 -0.86903 -1.58922 -2.91214 0.86931 
-1.58922 -1.94851 -0.86903 -1.58922 -1.94851 0.86931 -1.58873 -2.80295 -0.92119 
-1.58873 -2.80295 0.92147 -1.58873 -2.0577 -0.92119 -1.58873 -2.0577 0.92147 
-1.57586 -2.43033 -0.99504 -1.57586 -2.43033 0.99532 -1.56466 -2.48369 -0.99465 
-1.56466 -2.48369 0.99493 -1.56466 -2.37696 -0.99465 -1.56466 -2.37696 0.99493 
-1.55409 -2.96949 -0.8386 -1.55409 -2.96949 0.83888 -1.55409 -1.89116 -0.8386 
-1.55409 -1.89116 0.83888 -1.55404 -1.6944 -0.67262 -1.55404 -1.6944 0.6729 
-1.55344 -3.07547 -0.76017 -1.55344 -3.07547 0.76045 -1.55344 -1.78518 -0.76017 
-1.55344 -1.78518 0.76045 -1.55324 -2.75211 -0.94367 -1.55324 -2.75211 0.94395 
-1.55324 -2.10854 -0.94367 -1.55324 -2.10854 0.94395 -1.5532 -2.5369 -0.9913 
-1.5532 -2.5369 0.99158 -1.5532 -2.32375 -0.9913 -1.5532 -2.32375 0.99158 
-1.55277 -2.64345 -0.97401 -1.55277 -2.64345 0.97429 -1.55277 -2.2172 -0.97401 
-1.55277 -2.2172 0.97429 -1.55099 -2.85559 -0.90197 -1.55099 -2.85559 0.90225 
-1.55099 -2.00507 -0.90197 -1.55099 -2.00507 0.90225 -1.52691 -2.43033 -0.99866 
-1.52691 -2.43033 0.99894 -1.51608 -3.02514 -0.80282 -1.51608 -3.02514 0.8031 
-1.51608 -1.83551 -0.80282 -1.51608 -1.83551 0.8031 -1.51608 -2.91449 -0.874 
-1.51608 -2.91449 0.87428 -1.51608 -1.94616 -0.874 -1.51608 -1.94616 0.87428 
-1.51604 -1.73698 -0.71945 -1.51604 -1.73698 0.71973 -1.51563 -2.6987 -0.96243 
-1.51563 -2.6987 0.96271 -1.51563 -2.16195 -0.96243 -1.51563 -2.16195 0.96271 
-1.51563 -2.80527 -0.92614 -1.51563 -2.80527 0.92642 -1.51563 -2.05538 -0.92614 
-1.51563 -2.05538 0.92642 -1.5156 -2.59082 -0.98617 -1.5156 -2.59082 0.98645 
-1.5156 -2.26983 -0.98617 -1.5156 -2.26983 0.98645 -1.5156 -2.48373 -0.99772 
-1.5156 -2.48373 0.998 -1.5156 -2.37692 -0.99772 -1.5156 -2.37692 0.998 
-1.47784 -2.97106 -0.84105 -1.47784 -2.97106 0.84133 -1.47784 -2.85673 -0.90439 
-1.47784 -2.85673 0.90467 -1.47784 -2.75303 -0.94636 -1.47784 -2.75303 0.94664 
-1.47784 -2.64405 -0.97675 -1.47784 -2.64405 0.97703 -1.47784 -2.5372 -0.99413 
-1.47784 -2.5372 0.99441 -1.47784 -2.43033 -0.99986 -1.47784 -2.43033 1.00014 
-1.47784 -2.32345 -0.99413 -1.47784 -2.32345 0.99441 -1.47784 -2.2166 -0.97675 
-1.47784 -2.2166 0.97703 -1.47784 -2.10762 -0.94636 -1.47784 -2.10762 0.94664 
-1.47784 -2.00392 -0.90439 -1.47784 -2.00392 0.90467 -1.47784 -1.88959 -0.84105 
-1.47784 -1.88959 0.84133 -1.47784 -1.78333 -0.76235 -1.47784 -1.78333 0.76263 
-1.47784 -1.69226 -0.67458 -1.47784 -1.69226 0.67486 -1.44008 -2.48373 -0.99772 
-1.44008 -2.48373 0.998 -1.44008 -2.37692 -0.99772 -1.44008 -2.37692 0.998 
-1.44008 -2.59082 -0.98617 -1.44008 -2.59082 0.98645 -1.44008 -2.26983 -0.98617 
-1.44008 -2.26983 0.98645 -1.44006 -2.80527 -0.92614 -1.44006 -2.80527 0.92642 
-1.44006 -2.05538 -0.92614 -1.44006 -2.05538 0.92642 -1.44005 -2.6987 -0.96243 
-1.44005 -2.6987 0.96271 -1.44005 -2.16195 -0.96243 -1.44005 -2.16195 0.96271 
-1.43964 -1.65203 -0.6266 -1.43964 -1.65203 0.62688 -1.43964 -1.73698 -0.71945 
-1.43964 -1.73698 0.71973 -1.43961 -2.91449 -0.874 -1.43961 -2.91449 0.87428 
-1.43961 -1.94616 -0.874 -1.43961 -1.94616 0.87428 -1.43961 -3.02514 -0.80282 
-1.43961 -3.02514 0.8031 -1.43961 -1.83551 -0.80282 -1.43961 -1.83551 0.8031 
-1.42877 -2.43033 -0.99866 -1.42877 -2.43033 0.99894 -1.4047 -2.85559 -0.90197 
-1.4047 -2.85559 0.90225 -1.4047 -2.00507 -0.90197 -1.4047 -2.00507 0.90225 
-1.40292 -2.64345 -0.97401 -1.40292 -2.64345 0.97429 -1.40292 -2.2172 -0.97401 
-1.40292 -2.2172 0.97429 -1.40248 -2.5369 -0.9913 -1.40248 -2.5369 0.99158 
-1.40248 -2.32375 -0.9913 -1.40248 -2.32375 0.99158 -1.40244 -2.75211 -0.94367 
-1.40244 -2.75211 0.94395 -1.40244 -2.10854 -0.94367 -1.40244 -2.10854 0.94395 
-1.40225 -1.78518 -0.76017 -1.40225 -1.78518 0.76045 -1.40165 -1.6944 -0.67262 
-1.40165 -1.6944 0.6729 -1.40159 -2.96949 -0.8386 -1.40159 -2.96949 0.83888 
-1.40159 -1.89116 -0.8386 -1.40159 -1.89116 0.83888 -1.39102 -2.48369 -0.99465 
-1.39102 -2.48369 0.99493 -1.39102 -2.37696 -0.99465 -1.39102 -2.37696 0.99493 
-1.37982 -2.43033 -0.99504 -1.37982 -2.43033 0.99532 -1.36695 -2.80295 -0.92119 
-1.36695 -2.80295 0.92147 -1.36695 -2.0577 -0.92119 -1.36695 -2.0577 0.92147 
-1.36646 -2.91214 -0.86903 -1.36646 -2.91214 0.86931 -1.36646 -1.94851 -0.86903 
-1.36646 -1.94851 0.86931 -1.36521 -2.58962 -0.98065 -1.36521 -2.58962 0.98093 
-1.36521 -2.27104 -0.98065 -1.36521 -2.27104 0.98093 -1.36517 -2.69749 -0.9569 
-1.36517 -2.69749 0.95718 -1.36517 -2.16316 -0.9569 -1.36517 -2.16316 0.95718 
-1.36406 -1.74072 -0.71505 -1.36406 -1.74072 0.71533 -1.36401 -1.83925 -0.79841 
-1.36401 -1.83925 0.79869 -1.35337 -2.53689 -0.98634 -1.35337 -2.53689 0.98662 
-1.35337 -2.32376 -0.98634 -1.35337 -2.32376 0.98662 -1.3419 -2.48358 -0.98914 
-1.3419 -2.48358 0.98942 -1.3419 -2.37707 -0.98914 -1.3419 -2.37707 0.98942 
-1.3361 -1.70043 -0.66857 -1.3361 -1.70043 0.66885 -1.33194 -2.85216 -0.89472 
-1.33194 -2.85216 0.895 -1.33194 -2.00849 -0.89472 -1.33194 -2.00849 0.895 
-1.33111 -2.43033 -0.98904 -1.33111 -2.43033 0.98932 -1.32927 -2.74831 -0.93624 
-1.32927 -2.74831 0.93652 -1.32927 -2.11234 -0.93624 -1.32927 -2.11234 0.93652 
-1.32841 -2.64165 -0.96579 -1.32841 -2.64165 0.96607 -1.32841 -2.219 -0.96579 
-1.32841 -2.219 0.96607 -1.32826 -2.96616 -0.83083 -1.32826 -2.96616 0.83111 
-1.32826 -1.89449 -0.83083 -1.32826 -1.89449 0.83111 -1.32709 -1.79072 -0.75364 
-1.32709 -1.79072 0.75392 -1.31625 -2.58937 -0.97382 -1.31625 -2.58937 0.9741 
-1.31625 -2.27129 -0.97382 -1.31625 -2.27129 0.9741 -1.30456 -2.53661 -0.97898 
-1.30456 -2.53661 0.97926 -1.30456 -2.32404 -0.97898 -1.30456 -2.32404 0.97926 
-1.29872 -1.74863 -0.70923 -1.29872 -1.74863 0.70951 -1.294 -2.79832 -0.91133 
-1.294 -2.79832 0.91161 -1.294 -2.06233 -0.91133 -1.294 -2.06233 0.91161 
-1.29339 -2.48355 -0.98126 -1.29339 -2.48355 0.98154 -1.29339 -2.3771 -0.98126 
-1.29339 -2.3771 0.98154 -1.29331 -2.90743 -0.85912 -1.29331 -2.90743 0.8594 
-1.29331 -1.95322 -0.85912 -1.29331 -1.95322 0.8594 -1.29226 -2.69278 -0.94679 
-1.29226 -2.69278 0.94707 -1.29226 -2.16787 -0.94679 -1.29226 -2.16787 0.94707 
-1.29092 -1.84416 -0.78819 -1.29092 -1.84416 0.78847 -1.28275 -2.43033 -0.98065 
-1.28275 -2.43033 0.98093 -1.27903 -2.64183 -0.9568 -1.27903 -2.64183 0.95708 
-1.27903 -2.21882 -0.9568 -1.27903 -2.21882 0.95708 -1.26689 -2.5894 -0.96433 
-1.26689 -2.5894 0.96461 -1.26689 -2.27126 -0.96433 -1.26689 -2.27126 0.96461 
-1.26094 -1.80207 -0.74702 -1.26094 -1.80207 0.7473 -1.25997 -2.84648 -0.88267 
-1.25997 -2.84648 0.88295 -1.25997 -2.01417 -0.88267 -1.25997 -2.01417 0.88295 
-1.2569 -2.74279 -0.92374 -1.2569 -2.74279 0.92402 -1.2569 -2.11787 -0.92374 
-1.2569 -2.11787 0.92402 -1.25575 -1.90073 -0.81852 -1.25575 -1.90073 0.8188 
-1.25509 -2.53628 -0.96896 -1.25509 -2.53628 0.96924 -1.25509 -2.32437 -0.96896 
-1.25509 -2.32437 0.96924 -1.24396 -2.48312 -0.97069 -1.24396 -2.48312 0.97097 
-1.24396 -2.37754 -0.97069 -1.24396 -2.37754 0.97097 -1.24319 -2.69251 -0.93592 
-1.24319 -2.69251 0.9362 -1.24319 -2.16815 -0.93592 -1.24319 -2.16815 0.9362 
-1.23486 -2.43033 -0.96989 -1.23486 -2.43033 0.97017 -1.23016 -2.64147 -0.94541 
-1.23016 -2.64147 0.94569 -1.23016 -2.21918 -0.94541 -1.23016 -2.21918 0.94569 
-1.22521 -1.85726 -0.77946 -1.22521 -1.85726 0.77974 -1.22249 -2.79145 -0.89673 
-1.22249 -2.79145 0.89701 -1.22249 -2.0692 -0.89673 -1.22249 -2.0692 0.89701 
-1.22177 -2.90051 -0.84447 -1.22177 -2.90051 0.84475 -1.22177 -1.96015 -0.84447 
-1.22177 -1.96015 0.84475 -1.21779 -2.58881 -0.95236 -1.21779 -2.58881 0.95264 
-1.21779 -2.27184 -0.95236 -1.21779 -2.27184 0.95264 -1.2081 -2.74211 -0.91092 
-1.2081 -2.74211 0.9112 -1.2081 -2.11855 -0.91092 -1.2081 -2.11855 0.9112 
-1.20619 -2.53567 -0.95647 -1.20619 -2.53567 0.95675 -1.20619 -2.32498 -0.95647 
-1.20619 -2.32498 0.95675 -1.19647 -2.48308 -0.95801 -1.19647 -2.48308 0.95829 
-1.19647 -2.37758 -0.95801 -1.19647 -2.37758 0.95829 -1.19578 -1.81627 -0.737 
-1.19578 -1.81627 0.73728 -1.19446 -2.69162 -0.92258 -1.19446 -2.69162 0.92286 
-1.19446 -2.16904 -0.92258 -1.19446 -2.16904 0.92286 -1.1904 -1.91582 -0.80773 
-1.1904 -1.91582 0.80801 -1.18917 -2.83857 -0.86589 -1.18917 -2.83857 0.86617 
-1.18917 -2.02208 -0.86589 -1.18917 -2.02208 0.86617 -1.18756 -2.43033 -0.9568 
-1.18756 -2.43033 0.95708 -1.1819 -2.64059 -0.93164 -1.1819 -2.64059 0.93192 
-1.1819 -2.22006 -0.93164 -1.1819 -2.22006 0.93192 -1.17414 -2.79011 -0.88208 
-1.17414 -2.79011 0.88236 -1.17414 -2.07054 -0.88208 -1.17414 -2.07054 0.88236 
-1.16962 -2.58777 -0.93805 -1.16962 -2.58777 0.93833 -1.16962 -2.27288 -0.93805 
-1.16962 -2.27288 0.93833 -1.16021 -1.87326 -0.76719 -1.16021 -1.87326 0.76747 
-1.15998 -2.74063 -0.89578 -1.15998 -2.74063 0.89606 -1.15998 -2.12002 -0.89578 
-1.15998 -2.12002 0.89606 -1.15906 -2.53564 -0.94182 -1.15906 -2.53564 0.9421 
-1.15906 -2.32501 -0.94182 -1.15906 -2.32501 0.9421 -1.15708 -1.9767 -0.83133 
-1.15708 -1.9767 0.83161 -1.14941 -2.48295 -0.94292 -1.14941 -2.48295 0.9432 
-1.14941 -2.3777 -0.94292 -1.14941 -2.3777 0.9432 -1.14672 -2.69027 -0.90694 
-1.14672 -2.69027 0.90722 -1.14672 -2.17038 -0.90694 -1.14672 -2.17038 0.90722 
-1.14095 -2.43033 -0.9414 -1.14095 -2.43033 0.94168 -1.13929 -2.8394 -0.84723 
-1.13929 -2.8394 0.84751 -1.13929 -2.02125 -0.84723 -1.13929 -2.02125 0.84751 
-1.1344 -2.63917 -0.91552 -1.1344 -2.63917 0.9158 -1.1344 -2.22148 -0.91552 
-1.1344 -2.22148 0.9158 -1.1319 -1.83327 -0.72363 -1.1319 -1.83327 0.72391 
-1.12637 -1.93327 -0.79321 -1.12637 -1.93327 0.79349 -1.12432 -2.79073 -0.86307 
-1.12432 -2.79073 0.86335 -1.12432 -2.06992 -0.86307 -1.12432 -2.06992 0.86335 
-1.12305 -2.58748 -0.9215 -1.12305 -2.58748 0.92178 -1.12305 -2.27317 -0.9215 
-1.12305 -2.27317 0.92178 -1.11271 -2.53534 -0.92487 -1.11271 -2.53534 0.92515 
-1.11271 -2.32531 -0.92487 -1.11271 -2.32531 0.92515 -1.11005 -2.74078 -0.87641 
-1.11005 -2.74078 0.87669 -1.11005 -2.11987 -0.87641 -1.11005 -2.11987 0.87669 
-1.1079 -1.97685 -0.81072 -1.1079 -1.97685 0.811 -1.1034 -2.48291 -0.92562 
-1.1034 -2.48291 0.9259 -1.1034 -2.37774 -0.92562 -1.1034 -2.37774 0.9259 
-1.09717 -1.89197 -0.7517 -1.09717 -1.89197 0.75198 -1.09687 -2.69023 -0.88716 
-1.09687 -2.69023 0.88744 -1.09687 -2.17042 -0.88716 -1.09687 -2.17042 0.88744 
-1.09516 -2.43033 -0.92374 -1.09516 -2.43033 0.92402 -1.09037 -2.83907 -0.82617 
-1.09037 -2.83907 0.82645 -1.09037 -2.02158 -0.82617 -1.09037 -2.02158 0.82645 
-1.08385 -2.63757 -0.8953 -1.08385 -2.63757 0.89558 -1.08385 -2.22309 -0.8953 
-1.08385 -2.22309 0.89558 -1.07788 -1.93436 -0.7706 -1.07788 -1.93436 0.77088 
-1.07519 -2.79007 -0.84156 -1.07519 -2.79007 0.84184 -1.07519 -2.07058 -0.84156 
-1.07519 -2.07058 0.84184 -1.07263 -2.58571 -0.90078 -1.07263 -2.58571 0.90106 
-1.07263 -2.27494 -0.90078 -1.07263 -2.27494 0.90106 -1.06229 -2.53315 -0.9036 
-1.06229 -2.53315 0.90388 -1.06229 -2.3275 -0.9036 -1.06229 -2.3275 0.90388 
-1.06117 -2.74004 -0.85453 -1.06117 -2.74004 0.85481 -1.06117 -2.12061 -0.85453 
-1.06117 -2.12061 0.85481 -1.05955 -1.97824 -0.78767 -1.05955 -1.97824 0.78795 
-1.05314 -2.4806 -0.9038 -1.05314 -2.4806 0.90408 -1.05314 -2.38005 -0.9038 
-1.05314 -2.38005 0.90408 -1.05029 -2.43033 -0.90385 -1.05029 -2.43033 0.90413 
-1.04952 -1.89424 -0.72729 -1.04952 -1.89424 0.72757 -1.04717 -2.68808 -0.86478 
-1.04717 -2.68808 0.86506 -1.04717 -2.17257 -0.86478 -1.04717 -2.17257 0.86506 
-1.04255 -2.02307 -0.80277 -1.04255 -2.02307 0.80305 -1.03446 -2.63534 -0.87243 
-1.03446 -2.63534 0.87271 -1.03446 -2.22531 -0.87243 -1.03446 -2.22531 0.87271 
-1.03053 -1.93686 -0.74578 -1.03053 -1.93686 0.74606 -1.02748 -2.78835 -0.81778 
-1.02748 -2.78835 0.81806 -1.02748 -2.0723 -0.81778 -1.02748 -2.0723 0.81806 
-1.02314 -2.58321 -0.87728 -1.02314 -2.58321 0.87756 -1.02314 -2.27744 -0.87728 
-1.02314 -2.27744 0.87756 -1.01312 -2.53064 -0.87961 -1.01312 -2.53064 0.87989 
-1.01312 -2.33001 -0.87961 -1.01312 -2.33001 0.87989 -1.01266 -1.98072 -0.7624 
-1.01266 -1.98072 0.76268 -1.0123 -2.73739 -0.82991 -1.0123 -2.73739 0.83019 
-1.0123 -2.12327 -0.82991 -1.0123 -2.12327 0.83019 -1.00919 -2.48055 -0.88181 
-1.00919 -2.48055 0.88209 -1.00919 -2.3801 -0.88181 -1.00919 -2.3801 0.88209 
-1.00645 -2.43033 -0.88178 -1.00645 -2.43033 0.88206 -0.99849 -2.6852 -0.83966 
-0.99849 -2.6852 0.83994 -0.99849 -2.17546 -0.83966 -0.99849 -2.17546 0.83994 
-0.99597 -2.02571 -0.77709 -0.99597 -2.02571 0.77737 -0.9864 -2.63251 -0.84697 
-0.9864 -2.63251 0.84725 -0.9864 -2.22814 -0.84697 -0.9864 -2.22814 0.84725 
-0.98363 -1.94069 -0.7182 -0.98363 -1.94069 0.71848 -0.97966 -2.07575 -0.79112 
-0.97966 -2.07575 0.7914 -0.97527 -2.58022 -0.8513 -0.97527 -2.58022 0.85158 
-0.97527 -2.28044 -0.8513 -0.97527 -2.28044 0.85158 -0.97008 -2.53055 -0.85551 
-0.97008 -2.53055 0.85579 -0.97008 -2.33011 -0.85551 -0.97008 -2.33011 0.85579 
-0.96615 -2.48038 -0.85757 -0.96615 -2.48038 0.85785 -0.96615 -2.38027 -0.85757 
-0.96615 -2.38027 0.85785 -0.96596 -1.98487 -0.7344 -0.96596 -1.98487 0.73468 
-0.96484 -2.73381 -0.80281 -0.96484 -2.73381 0.80309 -0.96484 -2.12684 -0.80281 
-0.96484 -2.12684 0.80309 -0.96374 -2.43033 -0.85759 -0.96374 -2.43033 0.85787 
-0.95153 -2.68182 -0.81211 -0.95153 -2.68182 0.81239 -0.95153 -2.17883 -0.81211 
-0.95153 -2.17883 0.81239 -0.95075 -2.0295 -0.7492 -0.95075 -2.0295 0.74948 
-0.93979 -2.62908 -0.819 -0.93979 -2.62908 0.81928 -0.93979 -2.23157 -0.819 
-0.93979 -2.23157 0.81928 -0.93465 -2.07981 -0.7628 -0.93465 -2.07981 0.76308 
-0.93335 -2.57983 -0.82519 -0.93335 -2.57983 0.82547 -0.93335 -2.28082 -0.82519 
-0.93335 -2.28082 0.82547 -0.92828 -2.5302 -0.82932 -0.92828 -2.5302 0.8296 
-0.92828 -2.33045 -0.82932 -0.92828 -2.33045 0.8296 -0.92458 -2.48033 -0.83137 
-0.92458 -2.48033 0.83165 -0.92458 -2.38032 -0.83137 -0.92458 -2.38032 0.83165 
-0.92227 -2.43033 -0.83133 -0.92227 -2.43033 0.83161 -0.92194 -1.98967 -0.7047 
-0.92194 -1.98967 0.70498 -0.91989 -2.72923 -0.77403 -0.91989 -2.72923 0.77431 
-0.91989 -2.13142 -0.77403 -0.91989 -2.13142 0.77431 -0.90703 -2.03443 -0.71919 
-0.90703 -2.03443 0.71947 -0.90682 -2.67702 -0.78285 -0.90682 -2.67702 0.78313 
-0.90682 -2.18363 -0.78285 -0.90682 -2.18363 0.78313 -0.89864 -2.62891 -0.79049 
-0.89864 -2.62891 0.79077 -0.89864 -2.23174 -0.79049 -0.89864 -2.23174 0.79077 
-0.89221 -2.57958 -0.79657 -0.89221 -2.57958 0.79685 -0.89221 -2.28107 -0.79657 
-0.89221 -2.28107 0.79685 -0.8909 -2.08513 -0.73221 -0.8909 -2.08513 0.73249 
-0.88702 -2.52963 -0.80053 -0.88702 -2.52963 0.80081 -0.88702 -2.33102 -0.80053 
-0.88702 -2.33102 0.80081 -0.88335 -2.47969 -0.80244 -0.88335 -2.47969 0.80272 
-0.88335 -2.38096 -0.80244 -0.88335 -2.38096 0.80272 -0.88214 -2.43033 -0.80307 
-0.88214 -2.43033 0.80335 -0.87931 -1.99572 -0.67282 -0.87931 -1.99572 0.6731 
-0.87654 -2.7238 -0.74304 -0.87654 -2.7238 0.74332 -0.87654 -2.13686 -0.74304 
-0.87654 -2.13686 0.74332 -0.867 -2.67632 -0.75243 -0.867 -2.67632 0.75271 
-0.867 -2.18433 -0.75243 -0.867 -2.18433 0.75271 -0.86492 -2.04048 -0.68714 
-0.86492 -2.04048 0.68742 -0.85895 -2.62824 -0.76 -0.85895 -2.62824 0.76028 
-0.85895 -2.23241 -0.76 -0.85895 -2.23241 0.76028 -0.85232 -2.57871 -0.76583 
-0.85232 -2.57871 0.76611 -0.85232 -2.28194 -0.76583 -0.85232 -2.28194 0.76611 
-0.84907 -2.09145 -0.69973 -0.84907 -2.09145 0.70001 -0.84727 -2.52881 -0.76972 
-0.84727 -2.52881 0.77 -0.84727 -2.33184 -0.76972 -0.84727 -2.33184 0.77 
-0.84459 -2.47963 -0.77223 -0.84459 -2.47963 0.77251 -0.84459 -2.38102 -0.77223 
-0.84459 -2.38102 0.77251 -0.84345 -2.43033 -0.77287 -0.84345 -2.43033 0.77315 
-0.83805 -2.13808 -0.71068 -0.83805 -2.13808 0.71096 -0.82854 -2.675 -0.71996 
-0.82854 -2.675 0.72024 -0.82854 -2.18565 -0.71996 -0.82854 -2.18565 0.72024 
-0.82456 -2.04764 -0.65314 -0.82456 -2.04764 0.65342 -0.82082 -2.62708 -0.7276 
-0.82082 -2.62708 0.72788 -0.82082 -2.23358 -0.7276 -0.82082 -2.23358 0.72788 
-0.81421 -2.57747 -0.7333 -0.81421 -2.57747 0.73358 -0.81421 -2.28319 -0.7333 
-0.81421 -2.28319 0.73358 -0.81207 -2.09344 -0.66563 -0.81207 -2.09344 0.66591 
-0.80989 -2.5287 -0.73754 -0.80989 -2.5287 0.73782 -0.80989 -2.33195 -0.73754 
-0.80989 -2.33195 0.73782 -0.80718 -2.47945 -0.74 -0.80718 -2.47945 0.74028 
-0.80718 -2.3812 -0.74 -0.80718 -2.3812 0.74028 -0.80628 -2.43033 -0.74081 
-0.80628 -2.43033 0.74109 -0.80118 -2.14004 -0.67652 -0.80118 -2.14004 0.6768 
-0.79193 -2.67331 -0.68578 -0.79193 -2.67331 0.68606 -0.79193 -2.18735 -0.68578 
-0.79193 -2.18735 0.68606 -0.79056 -2.04048 -0.61278 -0.79056 -2.04048 0.61306 
-0.78432 -2.62542 -0.69338 -0.78432 -2.62542 0.69366 -0.78432 -2.23524 -0.69338 
-0.78432 -2.23524 0.69366 -0.77839 -2.57706 -0.69931 -0.77839 -2.57706 0.69959 
-0.77839 -2.2836 -0.69931 -0.77839 -2.2836 0.69959 -0.77797 -2.09145 -0.62863 
-0.77797 -2.09145 0.62891 -0.77414 -2.52834 -0.70356 -0.77414 -2.52834 0.70384 
-0.77414 -2.33231 -0.70356 -0.77414 -2.33231 0.70384 -0.77159 -2.47939 -0.70612 
-0.77159 -2.47939 0.7064 -0.77159 -2.38126 -0.70612 -0.77159 -2.38126 0.7064 
-0.77074 -2.43033 -0.70697 -0.77074 -2.43033 0.70725 -0.76703 -2.13808 -0.63965 
-0.76703 -2.13808 0.63993 -0.75775 -2.18565 -0.64916 -0.75775 -2.18565 0.64944 
-0.7501 -2.62708 -0.65689 -0.7501 -2.62708 0.65717 -0.7501 -2.23358 -0.65689 
-0.7501 -2.23358 0.65717 -0.7444 -2.57747 -0.6635 -0.7444 -2.57747 0.66378 
-0.7444 -2.28319 0.66378 -0.74017 -2.5287 -0.66781 -0.74017 -2.5287 0.66809 
-0.73771 -2.47945 -0.67052 -0.73771 -2.47945 0.6708 -2.17763 2.0915 -0.62887 
-2.17763 2.0915 0.62866 -2.16504 2.04053 -0.61302 -2.16504 2.04053 0.61281 
-2.15442 2.14009 -0.67677 -2.15442 2.14009 0.67655 -2.14353 2.09348 -0.66588 
-2.14353 2.09348 0.66567 -2.13104 2.04769 -0.65339 -2.13104 2.04769 0.65318 
-2.12706 2.1857 -0.7202 -2.12706 2.1857 0.71999 -2.11755 2.13812 -0.71092 
-2.11755 2.13812 0.71071 -2.11697 2.00282 -0.63932 -2.11697 2.00282 0.63911 
-2.10653 2.0915 -0.69998 -2.10653 2.0915 0.69976 -2.09665 2.23246 -0.76024 
-2.09665 2.23246 0.76003 -2.09068 2.04053 -0.68739 -2.09068 2.04053 0.68718 
-2.0886 2.18438 -0.75268 -2.0886 2.18438 0.75247 -2.07906 2.1369 -0.74328 
-2.07906 2.1369 0.74307 -2.07629 1.99577 -0.67307 -2.07629 1.99577 0.67285 
-2.0647 2.08517 -0.73246 -2.0647 2.08517 0.73225 -2.06339 2.28112 -0.79682 
-2.06339 2.28112 0.79661 -2.05696 2.23179 -0.79074 -2.05696 2.23179 0.79052 
-2.04878 2.18368 -0.7831 -2.04878 2.18368 0.78289 -2.04857 2.03448 -0.71944 
-2.04857 2.03448 0.71923 -2.03571 2.13147 -0.77428 -2.03571 2.13147 0.77406 
-2.03366 1.98972 -0.70494 -2.03366 1.98972 0.70473 -2.02732 2.33049 -0.82957 
-2.02732 2.33049 0.82935 -2.02225 2.28087 -0.82544 -2.02225 2.28087 0.82523 
-2.02095 2.07985 -0.76305 -2.02095 2.07985 0.76283 -2.0174 1.94603 -0.68873 
-2.0174 1.94603 0.68852 -2.01581 2.23162 -0.81925 -2.01581 2.23162 0.81903 
-2.00485 2.02955 -0.74945 -2.00485 2.02955 0.74924 -2.00407 2.17888 -0.81235 
-2.00407 2.17888 0.81214 -1.99186 2.43037 -0.85783 -1.99186 2.43037 0.85762 
-1.99076 2.12689 -0.80305 -1.99076 2.12689 0.80284 -1.98964 1.98492 -0.73464 
-1.98964 1.98492 0.73443 -1.98945 2.38031 -0.85782 -1.98945 2.38031 0.85761 
-1.98552 2.33015 -0.85575 -1.98552 2.33015 0.85554 -1.98033 2.28048 -0.85155 
-1.98033 2.28048 0.85134 -1.97594 2.0758 -0.79137 -1.97594 2.0758 0.79115 
-1.97197 1.94074 -0.71845 -1.97197 1.94074 0.71824 -1.9692 2.22819 -0.84722 
-1.9692 2.22819 0.84701 -1.95963 2.02576 -0.77733 -1.95963 2.02576 0.77712 
-1.95711 2.1755 -0.8399 -1.95711 2.1755 0.83969 -1.94915 2.43037 -0.88203 
-1.94915 2.43037 0.88182 -1.94641 2.38015 -0.88206 -1.94641 2.38015 0.88185 
-1.94641 2.48059 -0.88206 -1.94641 2.48059 0.88185 -1.9433 2.12331 -0.83016 
-1.9433 2.12331 0.82995 -1.94294 1.98076 -0.76264 -1.94294 1.98076 0.76243 
-1.94248 2.33005 -0.87986 -1.94248 2.33005 0.87965 -1.93246 2.27748 -0.87753 
-1.93246 2.27748 0.87732 -1.92812 2.07235 -0.81803 -1.92812 2.07235 0.81781 
-1.92507 1.9369 -0.74603 -1.92507 1.9369 0.74582 -1.92114 2.22535 -0.87268 
-1.92114 2.22535 0.87247 -1.91305 2.02311 -0.80301 -1.91305 2.02311 0.8028 
-1.90843 2.17262 -0.86503 -1.90843 2.17262 0.86481 -1.90608 1.89429 -0.72754 
-1.90608 1.89429 0.72732 -1.90531 2.43037 -0.9041 -1.90531 2.43037 0.90388 
-1.90246 2.38009 -0.90404 -1.90246 2.38009 0.90383 -1.90246 2.48065 -0.90404 
-1.90246 2.48065 0.90383 -1.89605 1.97829 -0.78792 -1.89605 1.97829 0.78771 
-1.89443 2.12066 -0.85478 -1.89443 2.12066 0.85457 -1.89331 2.32755 -0.90384 
-1.89331 2.32755 0.90363 -1.89331 2.53319 -0.90384 -1.89331 2.53319 0.90363 
-1.88297 2.27499 -0.90103 -1.88297 2.27499 0.90081 -1.88297 2.58576 -0.90103 
-1.88297 2.58576 0.90081 -1.88041 2.07063 -0.8418 -1.88041 2.07063 0.84159 
-1.87772 1.9344 -0.77085 -1.87772 1.9344 0.77064 -1.87175 2.22313 -0.89555 
-1.87175 2.22313 0.89534 -1.86523 2.02162 -0.82642 -1.86523 2.02162 0.82621 
-1.86044 2.43037 -0.92399 -1.86044 2.43037 0.92377 -1.85873 2.17047 -0.88741 
-1.85873 2.17047 0.8872 -1.85843 1.89202 -0.75195 -1.85843 1.89202 0.75173 
-1.8522 2.37779 -0.92586 -1.8522 2.37779 0.92565 -1.8522 2.48296 -0.92586 
-1.8522 2.48296 0.92565 -1.8477 1.97689 -0.81097 -1.8477 1.97689 0.81076 
-1.84555 2.11992 -0.87666 -1.84555 2.11992 0.87645 -1.84289 2.32535 -0.92512 
-1.84289 2.32535 0.92491 -1.84289 2.53539 -0.92512 -1.84289 2.53539 0.92491 
-1.83255 2.27322 -0.92175 -1.83255 2.27322 0.92154 -1.83255 2.58753 -0.92175 
-1.83255 2.58753 0.92154 -1.83128 2.06997 -0.86332 -1.83128 2.06997 0.8631 
-1.82923 1.93332 -0.79346 -1.82923 1.93332 0.79325 -1.8237 1.83331 -0.72388 
-1.8237 1.83331 0.72366 -1.8212 2.22153 -0.91576 -1.8212 2.22153 0.91555 
-1.8212 2.63922 -0.91576 -1.8212 2.63922 0.91555 -1.81631 2.02129 -0.84748 
-1.81631 2.02129 0.84726 -1.81465 2.43037 -0.94165 -1.81465 2.43037 0.94144 
-1.80888 2.17043 -0.90718 -1.80888 2.17043 0.90697 -1.80888 2.69032 -0.90718 
-1.80888 2.69032 0.90697 -1.80619 2.37775 -0.94317 -1.80619 2.37775 0.94295 
-1.80619 2.483 -0.94317 -1.80619 2.483 0.94295 -1.79852 1.97675 -0.83158 
-1.79852 1.97675 0.83136 -1.79654 2.32506 -0.94207 -1.79654 2.32506 0.94185 
-1.79654 2.53568 -0.94207 -1.79654 2.53568 0.94185 -1.79562 2.12007 -0.89603 
-1.79562 2.12007 0.89581 -1.79539 1.87331 -0.76743 -1.79539 1.87331 0.76722 
-1.78598 2.27293 -0.9383 -1.78598 2.27293 0.93809 -1.78598 2.58781 -0.9383 
-1.78598 2.58781 0.93809 -1.78146 2.07058 -0.88233 -1.78146 2.07058 0.88212 
-1.7737 2.22011 -0.93188 -1.7737 2.22011 0.93167 -1.7737 2.64063 -0.93188 
-1.7737 2.64063 0.93167 -1.76804 2.43037 -0.95705 -1.76804 2.43037 0.95683 
-1.76643 2.02212 -0.86613 -1.76643 2.02212 0.86592 -1.7652 1.91586 -0.80798 
-1.7652 1.91586 0.80777 -1.76114 2.16908 -0.92283 -1.76114 2.16908 0.92262 
-1.76114 2.69166 -0.92283 -1.76114 2.69166 0.92262 -1.75982 1.81632 -0.73725 
-1.75982 1.81632 0.73703 -1.75913 2.37762 -0.95825 -1.75913 2.37762 0.95804 
-1.75913 2.48312 -0.95825 -1.75913 2.48312 0.95804 -1.74941 2.32502 -0.95672 
-1.74941 2.32502 0.95651 -1.74941 2.53572 -0.95672 -1.74941 2.53572 0.95651 
-1.7475 2.11859 -0.91117 -1.7475 2.11859 0.91095 -1.7475 2.74215 -0.91117 
-1.7475 2.74215 0.91095 -1.73781 2.27189 -0.95261 -1.73781 2.27189 0.95239 
-1.73781 2.58886 -0.95261 -1.73781 2.58886 0.95239 -1.73383 1.96019 -0.84471 
-1.73383 1.96019 0.8445 -1.73311 2.06924 -0.89698 -1.73311 2.06924 0.89677 
-1.73311 2.7915 -0.89698 -1.73311 2.7915 0.89677 -1.73039 1.8573 -0.7797 
-1.73039 1.8573 0.77949 -1.72544 2.21922 -0.94566 -1.72544 2.21922 0.94545 
-1.72544 2.64152 -0.94566 -1.72544 2.64152 0.94545 -1.72074 2.43037 -0.97014 
-1.72074 2.43037 0.96993 -1.71241 2.16819 -0.93616 -1.71241 2.16819 0.93595 
-1.71241 2.69255 -0.93616 -1.71241 2.69255 0.93595 -1.71164 2.37758 -0.97094 
-1.71164 2.37758 0.97072 -1.71164 2.48316 -0.97094 -1.71164 2.48316 0.97072 
-1.70051 2.32442 -0.96921 -1.70051 2.32442 0.969 -1.70051 2.53632 -0.96921 
-1.70051 2.53632 0.969 -1.69985 1.90078 -0.81877 -1.69985 1.90078 0.81856 
-1.6987 2.11791 -0.92399 -1.6987 2.11791 0.92377 -1.6987 2.74283 -0.92399 
-1.6987 2.74283 0.92377 -1.69563 2.01421 -0.88291 -1.69563 2.01421 0.8827 
-1.69563 2.84653 -0.88291 -1.69563 2.84653 0.8827 -1.69466 1.80211 -0.74726 
-1.69466 1.80211 0.74705 -1.68871 2.2713 -0.96457 -1.68871 2.2713 0.96436 
-1.68871 2.58944 -0.96457 -1.68871 2.58944 0.96436 -1.67657 2.21887 -0.95705 
-1.67657 2.21887 0.95684 -1.67657 2.64188 -0.95705 -1.67657 2.64188 0.95684 
-1.67285 2.43037 -0.98089 -1.67285 2.43037 0.98068 -1.66468 1.8442 -0.78844 
-1.66468 1.8442 0.78823 -1.66334 2.16792 -0.94704 -1.66334 2.16792 0.94682 
-1.66334 2.69283 -0.94704 -1.66334 2.69283 0.94682 -1.66229 1.95327 -0.85936 
-1.66229 1.95327 0.85915 -1.66229 2.90747 -0.85936 -1.66229 2.90747 0.85915 
-1.66221 2.37715 -0.9815 -1.66221 2.37715 0.98129 -1.66221 2.48359 -0.9815 
-1.66221 2.48359 0.98129 -1.6616 2.06237 -0.91158 -1.6616 2.06237 0.91136 
-1.6616 2.79837 -0.91158 -1.6616 2.79837 0.91136 -1.65688 1.74868 -0.70948 
-1.65688 1.74868 0.70927 -1.65104 2.32408 -0.97923 -1.65104 2.32408 0.97901 
-1.65104 2.53666 -0.97923 -1.65104 2.53666 0.97901 -1.63935 2.27133 -0.97406 
-1.63935 2.27133 0.97385 -1.63935 2.58941 -0.97406 -1.63935 2.58941 0.97385 
-1.62851 1.79077 -0.75388 -1.62851 1.79077 0.75367 -1.62734 1.89453 -0.83107 
-1.62734 1.89453 0.83086 -1.62734 2.96621 -0.83107 -1.62734 2.96621 0.83086 
-1.62719 2.21905 -0.96603 -1.62719 2.21905 0.96582 -1.62719 2.6417 -0.96603 
-1.62719 2.6417 0.96582 -1.62633 2.11239 -0.93649 -1.62633 2.11239 0.93628 
-1.62633 2.74836 -0.93649 -1.62633 2.74836 0.93628 -1.62449 2.43037 -0.98928 
-1.62449 2.43037 0.98907 -1.62366 2.00853 -0.89496 -1.62366 2.00853 0.89475 
-1.62366 2.85221 -0.89496 -1.62366 2.85221 0.89475 -1.6137 2.37711 -0.98939 
-1.6137 2.37711 0.98918 -1.6137 2.48363 -0.98939 -1.6137 2.48363 0.98918 
-1.60223 2.32381 -0.98659 -1.60223 2.32381 0.98638 -1.60223 2.53693 -0.98659 
-1.60223 2.53693 0.98638 -1.59159 1.8393 -0.79865 -1.59159 1.8393 0.79844 
-1.59159 3.02145 -0.79865 -1.59159 3.02145 0.79844 -1.59154 1.74076 -0.71529 
-1.59154 1.74076 0.71508 -1.59043 2.16321 -0.95715 -1.59043 2.16321 0.95694 
-1.59043 2.69754 -0.95715 -1.59043 2.69754 0.95694 -1.59039 2.27108 -0.98089 
-1.59039 2.27108 0.98068 -1.59039 2.58966 -0.98089 -1.59039 2.58966 0.98068 
-1.58914 1.94856 -0.86927 -1.58914 1.94856 0.86906 -1.58914 2.91219 -0.86927 
-1.58914 2.91219 0.86906 -1.58865 2.05775 -0.92144 -1.58865 2.05775 0.92123 
-1.58865 2.803 -0.92144 -1.58865 2.803 0.92123 -1.57578 2.43037 -0.99529 
-1.57578 2.43037 0.99508 -1.56458 2.37701 -0.9949 -1.56458 2.37701 0.99469 
-1.56458 2.48374 -0.9949 -1.56458 2.48374 0.99469 -1.55401 1.89121 -0.83885 
-1.55401 1.89121 0.83864 -1.55401 2.96954 -0.83885 -1.55401 2.96954 0.83864 
-1.55395 1.69445 -0.67287 -1.55395 1.69445 0.67266 -1.55335 1.78523 -0.76042 
-1.55335 1.78523 0.76021 -1.55335 3.07552 -0.76042 -1.55335 3.07552 0.76021 
-1.55316 2.10859 -0.94391 -1.55316 2.10859 0.9437 -1.55316 2.75216 -0.94391 
-1.55316 2.75216 0.9437 -1.55312 2.3238 -0.99155 -1.55312 2.3238 0.99134 
-1.55312 2.53695 -0.99155 -1.55312 2.53695 0.99134 -1.55268 2.21725 -0.97425 
-1.55268 2.21725 0.97404 -1.55268 2.6435 -0.97425 -1.55268 2.6435 0.97404 
-1.5509 2.00511 -0.90222 -1.5509 2.00511 0.90201 -1.5509 2.85563 -0.90222 
-1.5509 2.85563 0.90201 -1.52683 2.43037 -0.9989 -1.52683 2.43037 0.99869 
-1.51599 1.83556 -0.80306 -1.51599 1.83556 0.80285 -1.51599 3.02518 -0.80306 
-1.51599 3.02518 0.80285 -1.51599 1.9462 -0.87425 -1.51599 1.9462 0.87403 
-1.51599 2.91454 -0.87425 -1.51599 2.91454 0.87403 -1.51596 1.73702 -0.71969 
-1.51596 1.73702 0.71948 -1.51555 2.162 -0.96268 -1.51555 2.162 0.96247 
-1.51555 2.69875 -0.96268 -1.51555 2.69875 0.96247 -1.51554 2.05543 -0.92638 
-1.51554 2.05543 0.92617 -1.51554 2.80532 -0.92638 -1.51554 2.80532 0.92617 
-1.51552 2.26987 -0.98642 -1.51552 2.26987 0.98621 -1.51552 2.59087 -0.98642 
-1.51552 2.59087 0.98621 -1.51552 2.37697 -0.99796 -1.51552 2.37697 0.99775 
-1.51552 2.48377 -0.99796 -1.51552 2.48377 0.99775 -1.47776 1.6923 -0.67483 
-1.47776 1.6923 0.67462 -1.47776 1.78338 -0.7626 -1.47776 1.78338 0.76239 
-1.47776 1.88963 -0.8413 -1.47776 1.88963 0.84109 -1.47776 2.00397 -0.90464 
-1.47776 2.00397 0.90443 -1.47776 2.10767 -0.94661 -1.47776 2.10767 0.94639 
-1.47776 2.21665 -0.977 -1.47776 2.21665 0.97679 -1.47776 2.32349 -0.99438 
-1.47776 2.32349 0.99417 -1.47776 2.43037 -1.00011 -1.47776 2.43037 0.99989 
-1.47776 2.53725 -0.99438 -1.47776 2.53725 0.99417 -1.47776 2.6441 -0.977 
-1.47776 2.6441 0.97679 -1.47776 2.75308 -0.94661 -1.47776 2.75308 0.94639 
-1.47776 2.85677 -0.90464 -1.47776 2.85677 0.90443 -1.47776 2.97111 -0.8413 
-1.47776 2.97111 0.84109 -1.44 2.37697 -0.99796 -1.44 2.37697 0.99775 
-1.44 2.48377 -0.99796 -1.44 2.48377 0.99775 -1.44 2.26987 -0.98642 
-1.44 2.26987 0.98621 -1.44 2.59087 -0.98642 -1.44 2.59087 0.98621 
-1.43997 2.05543 -0.92638 -1.43997 2.05543 0.92617 -1.43997 2.80532 -0.92638 
-1.43997 2.80532 0.92617 -1.43997 2.162 -0.96268 -1.43997 2.162 0.96247 
-1.43997 2.69875 -0.96268 -1.43997 2.69875 0.96247 -1.43956 1.65208 -0.62684 
-1.43956 1.65208 0.62663 -1.43956 1.73702 -0.71969 -1.43956 1.73702 0.71948 
-1.43952 1.9462 -0.87425 -1.43952 1.9462 0.87403 -1.43952 2.91454 -0.87425 
-1.43952 2.91454 0.87403 -1.43952 1.83556 -0.80306 -1.43952 1.83556 0.80285 
-1.43952 3.02518 -0.80306 -1.43952 3.02518 0.80285 -1.42869 2.43037 -0.9989 
-1.42869 2.43037 0.99869 -1.40461 2.00511 -0.90222 -1.40461 2.00511 0.90201 
-1.40461 2.85563 -0.90222 -1.40461 2.85563 0.90201 -1.40283 2.21725 -0.97425 
-1.40283 2.21725 0.97404 -1.40283 2.6435 -0.97425 -1.40283 2.6435 0.97404 
-1.4024 2.3238 -0.99155 -1.4024 2.3238 0.99134 -1.4024 2.53695 -0.99155 
-1.4024 2.53695 0.99134 -1.40236 2.10859 -0.94391 -1.40236 2.10859 0.9437 
-1.40236 2.75216 -0.94391 -1.40236 2.75216 0.9437 -1.40216 1.78523 -0.76042 
-1.40216 1.78523 0.76021 -1.40156 1.69445 -0.67287 -1.40156 1.69445 0.67266 
-1.40151 1.89121 -0.83885 -1.40151 1.89121 0.83864 -1.40151 2.96954 -0.83885 
-1.40151 2.96954 0.83864 -1.39094 2.37701 -0.9949 -1.39094 2.37701 0.99469 
-1.39094 2.48374 -0.9949 -1.39094 2.48374 0.99469 -1.37974 2.43037 -0.99529 
-1.37974 2.43037 0.99508 -1.36687 2.05775 -0.92144 -1.36687 2.05775 0.92123 
-1.36687 2.803 -0.92144 -1.36687 2.803 0.92123 -1.36638 1.94856 -0.86927 
-1.36638 1.94856 0.86906 -1.36638 2.91219 -0.86927 -1.36638 2.91219 0.86906 
-1.36512 2.27108 -0.98089 -1.36512 2.27108 0.98068 -1.36512 2.58966 -0.98089 
-1.36512 2.58966 0.98068 -1.36509 2.16321 -0.95715 -1.36509 2.16321 0.95694 
-1.36509 2.69754 -0.95715 -1.36509 2.69754 0.95694 -1.36398 1.74076 -0.71529 
-1.36398 1.74076 0.71508 -1.36393 1.8393 -0.79865 -1.36393 1.8393 0.79844 
-1.35329 2.32381 -0.98659 -1.35329 2.32381 0.98638 -1.35329 2.53693 -0.98659 
-1.35329 2.53693 0.98638 -1.34182 2.37711 -0.98939 -1.34182 2.37711 0.98918 
-1.34182 2.48363 -0.98939 -1.34182 2.48363 0.98918 -1.33602 1.70048 -0.66881 
-1.33602 1.70048 0.6686 -1.33186 2.00853 -0.89496 -1.33186 2.00853 0.89475 
-1.33186 2.85221 -0.89496 -1.33186 2.85221 0.89475 -1.33103 2.43037 -0.98928 
-1.33103 2.43037 0.98907 -1.32918 2.11239 -0.93649 -1.32918 2.11239 0.93628 
-1.32918 2.74836 -0.93649 -1.32918 2.74836 0.93628 -1.32833 2.21905 -0.96603 
-1.32833 2.21905 0.96582 -1.32833 2.6417 -0.96603 -1.32833 2.6417 0.96582 
-1.32818 1.89453 -0.83107 -1.32818 1.89453 0.83086 -1.32818 2.96621 -0.83107 
-1.32818 2.96621 0.83086 -1.327 1.79077 -0.75388 -1.327 1.79077 0.75367 
-1.31617 2.27133 -0.97406 -1.31617 2.27133 0.97385 -1.31617 2.58941 -0.97406 
-1.31617 2.58941 0.97385 -1.30448 2.32408 -0.97923 -1.30448 2.32408 0.97901 
-1.30448 2.53666 -0.97923 -1.30448 2.53666 0.97901 -1.29864 1.74868 -0.70948 
-1.29864 1.74868 0.70927 -1.29391 2.06237 -0.91158 -1.29391 2.06237 0.91136 
-1.29391 2.79837 -0.91158 -1.29391 2.79837 0.91136 -1.2933 2.37715 -0.9815 
-1.2933 2.37715 0.98129 -1.2933 2.48359 -0.9815 -1.2933 2.48359 0.98129 
-1.29323 1.95327 -0.85936 -1.29323 1.95327 0.85915 -1.29323 2.90747 -0.85936 
-1.29323 2.90747 0.85915 -1.29217 2.16792 -0.94704 -1.29217 2.16792 0.94682 
-1.29217 2.69283 -0.94704 -1.29217 2.69283 0.94682 -1.29083 1.8442 -0.78844 
-1.29083 1.8442 0.78823 -1.28267 2.43037 -0.98089 -1.28267 2.43037 0.98068 
-1.27895 2.21887 -0.95705 -1.27895 2.21887 0.95684 -1.27895 2.64188 -0.95705 
-1.27895 2.64188 0.95684 -1.26681 2.2713 -0.96457 -1.26681 2.2713 0.96436 
-1.26681 2.58944 -0.96457 -1.26681 2.58944 0.96436 -1.26085 1.80211 -0.74726 
-1.26085 1.80211 0.74705 -1.25989 2.01421 -0.88291 -1.25989 2.01421 0.8827 
-1.25989 2.84653 -0.88291 -1.25989 2.84653 0.8827 -1.25682 2.11791 -0.92399 
-1.25682 2.11791 0.92377 -1.25682 2.74283 -0.92399 -1.25682 2.74283 0.92377 
-1.25567 1.90078 -0.81877 -1.25567 1.90078 0.81856 -1.25501 2.32442 -0.96921 
-1.25501 2.32442 0.969 -1.25501 2.53632 -0.96921 -1.25501 2.53632 0.969 
-1.24387 2.37758 -0.97094 -1.24387 2.37758 0.97072 -1.24387 2.48316 -0.97094 
-1.24387 2.48316 0.97072 -1.24311 2.16819 -0.93616 -1.24311 2.16819 0.93595 
-1.24311 2.69255 -0.93616 -1.24311 2.69255 0.93595 -1.23478 2.43037 -0.97014 
-1.23478 2.43037 0.96993 -1.23007 2.21922 -0.94566 -1.23007 2.21922 0.94545 
-1.23007 2.64152 -0.94566 -1.23007 2.64152 0.94545 -1.22513 1.8573 -0.7797 
-1.22513 1.8573 0.77949 -1.2224 2.06924 -0.89698 -1.2224 2.06924 0.89677 
-1.2224 2.7915 -0.89698 -1.2224 2.7915 0.89677 -1.22169 1.96019 -0.84471 
-1.22169 1.96019 0.8445 -1.22169 2.90055 -0.84471 -1.22169 2.90055 0.8445 
-1.2177 2.27189 -0.95261 -1.2177 2.27189 0.95239 -1.2177 2.58886 -0.95261 
-1.2177 2.58886 0.95239 -1.20801 2.11859 -0.91117 -1.20801 2.11859 0.91095 
-1.20801 2.74215 -0.91117 -1.20801 2.74215 0.91095 -1.20611 2.32502 -0.95672 
-1.20611 2.32502 0.95651 -1.20611 2.53572 -0.95672 -1.20611 2.53572 0.95651 
-1.19639 2.37762 -0.95825 -1.19639 2.37762 0.95804 -1.19639 2.48312 -0.95825 
-1.19639 2.48312 0.95804 -1.19569 1.81632 -0.73725 -1.19569 1.81632 0.73703 
-1.19437 2.16908 -0.92283 -1.19437 2.16908 0.92262 -1.19437 2.69166 -0.92283 
-1.19437 2.69166 0.92262 -1.19031 1.91586 -0.80798 -1.19031 1.91586 0.80777 
-1.18908 2.02212 -0.86613 -1.18908 2.02212 0.86592 -1.18908 2.83862 -0.86613 
-1.18908 2.83862 0.86592 -1.18747 2.43037 -0.95705 -1.18747 2.43037 0.95683 
-1.18182 2.22011 -0.93188 -1.18182 2.22011 0.93167 -1.18182 2.64063 -0.93188 
-1.18182 2.64063 0.93167 -1.17406 2.07058 -0.88233 -1.17406 2.07058 0.88212 
-1.17406 2.79016 -0.88233 -1.17406 2.79016 0.88212 -1.16953 2.27293 -0.9383 
-1.16953 2.27293 0.93809 -1.16953 2.58781 -0.9383 -1.16953 2.58781 0.93809 
-1.16013 1.87331 -0.76743 -1.16013 1.87331 0.76722 -1.1599 2.12007 -0.89603 
-1.1599 2.12007 0.89581 -1.1599 2.74068 -0.89603 -1.1599 2.74068 0.89581 
-1.15898 2.32506 -0.94207 -1.15898 2.32506 0.94185 -1.15898 2.53568 -0.94207 
-1.15898 2.53568 0.94185 -1.157 1.97675 -0.83158 -1.157 1.97675 0.83136 
-1.14932 2.37775 -0.94317 -1.14932 2.37775 0.94295 -1.14932 2.483 -0.94317 
-1.14932 2.483 0.94295 -1.14663 2.17043 -0.90718 -1.14663 2.17043 0.90697 
-1.14663 2.69032 -0.90718 -1.14663 2.69032 0.90697 -1.14087 2.43037 -0.94165 
-1.14087 2.43037 0.94144 -1.1392 2.02129 -0.84748 -1.1392 2.02129 0.84726 
-1.1392 2.83945 -0.84748 -1.1392 2.83945 0.84726 -1.13431 2.22153 -0.91576 
-1.13431 2.22153 0.91555 -1.13431 2.63922 -0.91576 -1.13431 2.63922 0.91555 
-1.13181 1.83331 -0.72388 -1.13181 1.83331 0.72366 -1.12629 1.93332 -0.79346 
-1.12629 1.93332 0.79325 -1.12423 2.06997 -0.86332 -1.12423 2.06997 0.8631 
-1.12423 2.79077 -0.86332 -1.12423 2.79077 0.8631 -1.12296 2.27322 -0.92175 
-1.12296 2.27322 0.92154 -1.12296 2.58753 -0.92175 -1.12296 2.58753 0.92154 
-1.11262 2.32535 -0.92512 -1.11262 2.32535 0.92491 -1.11262 2.53539 -0.92512 
-1.11262 2.53539 0.92491 -1.10996 2.11992 -0.87666 -1.10996 2.11992 0.87645 
-1.10996 2.74083 -0.87666 -1.10996 2.74083 0.87645 -1.10782 1.97689 -0.81097 
-1.10782 1.97689 0.81076 -1.10332 2.37779 -0.92586 -1.10332 2.37779 0.92565 
-1.10332 2.48296 -0.92586 -1.10332 2.48296 0.92565 -1.09708 1.89202 -0.75195 
-1.09708 1.89202 0.75173 -1.09678 2.17047 -0.88741 -1.09678 2.17047 0.8872 
-1.09678 2.69028 -0.88741 -1.09678 2.69028 0.8872 -1.09507 2.43037 -0.92399 
-1.09507 2.43037 0.92377 -1.09029 2.02162 -0.82642 -1.09029 2.02162 0.82621 
-1.09029 2.83912 -0.82642 -1.09029 2.83912 0.82621 -1.08376 2.22313 -0.89555 
-1.08376 2.22313 0.89534 -1.08376 2.63761 -0.89555 -1.08376 2.63761 0.89534 
-1.07779 1.9344 -0.77085 -1.07779 1.9344 0.77064 -1.07511 2.07063 -0.8418 
-1.07511 2.07063 0.84159 -1.07511 2.79012 -0.8418 -1.07511 2.79012 0.84159 
-1.07254 2.27499 -0.90103 -1.07254 2.27499 0.90081 -1.07254 2.58576 -0.90103 
-1.07254 2.58576 0.90081 -1.06221 2.32755 -0.90384 -1.06221 2.32755 0.90363 
-1.06221 2.53319 -0.90384 -1.06221 2.53319 0.90363 -1.06109 2.12066 -0.85478 
-1.06109 2.12066 0.85457 -1.06109 2.74008 -0.85478 -1.06109 2.74008 0.85457 
-1.05946 1.97829 -0.78792 -1.05946 1.97829 0.78771 -1.05306 2.38009 -0.90404 
-1.05306 2.38009 0.90383 -1.05306 2.48065 -0.90404 -1.05306 2.48065 0.90383 
-1.0502 2.43037 -0.9041 -1.0502 2.43037 0.90388 -1.04944 1.89429 -0.72754 
-1.04944 1.89429 0.72732 -1.04709 2.17262 -0.86503 -1.04709 2.17262 0.86481 
-1.04709 2.68812 -0.86503 -1.04709 2.68812 0.86481 -1.04247 2.02311 -0.80301 
-1.04247 2.02311 0.8028 -1.03438 2.22535 -0.87268 -1.03438 2.22535 0.87247 
-1.03438 2.63539 -0.87268 -1.03438 2.63539 0.87247 -1.03044 1.9369 -0.74603 
-1.03044 1.9369 0.74582 -1.0274 2.07235 -0.81803 -1.0274 2.07235 0.81781 
-1.0274 2.7884 -0.81803 -1.0274 2.7884 0.81781 -1.02305 2.27748 -0.87753 
-1.02305 2.27748 0.87732 -1.02305 2.58326 -0.87753 -1.02305 2.58326 0.87732 
-1.01303 2.33005 -0.87986 -1.01303 2.33005 0.87965 -1.01303 2.53069 -0.87986 
-1.01303 2.53069 0.87965 -1.01258 1.98076 -0.76264 -1.01258 1.98076 0.76243 
-1.01222 2.12331 -0.83016 -1.01222 2.12331 0.82995 -1.01222 2.73743 -0.83016 
-1.01222 2.73743 0.82995 -1.0091 2.38015 -0.88206 -1.0091 2.38015 0.88185 
-1.0091 2.48059 -0.88206 -1.0091 2.48059 0.88185 -1.00636 2.43037 -0.88203 
-1.00636 2.43037 0.88182 -0.9984 2.1755 -0.8399 -0.9984 2.1755 0.83969 
-0.9984 2.68524 -0.8399 -0.9984 2.68524 0.83969 -0.99588 2.02576 -0.77733 
-0.99588 2.02576 0.77712 -0.98631 2.22819 -0.84722 -0.98631 2.22819 0.84701 
-0.98631 2.63256 -0.84722 -0.98631 2.63256 0.84701 -0.98355 1.94074 -0.71845 
-0.98355 1.94074 0.71824 -0.97958 2.0758 -0.79137 -0.97958 2.0758 0.79115 
-0.97519 2.28048 -0.85155 -0.97519 2.28048 0.85134 -0.97519 2.58026 -0.85155 
-0.97519 2.58026 0.85134 -0.97 2.33015 -0.85575 -0.97 2.33015 0.85554 
-0.97 2.53059 -0.85575 -0.97 2.53059 0.85554 -0.96607 2.38031 -0.85782 
-0.96607 2.38031 0.85761 -0.96607 2.48043 -0.85782 -0.96607 2.48043 0.85761 
-0.96588 1.98492 -0.73464 -0.96588 1.98492 0.73443 -0.96475 2.12689 -0.80305 
-0.96475 2.12689 0.80284 -0.96475 2.73386 -0.80305 -0.96475 2.73386 0.80284 
-0.96366 2.43037 -0.85783 -0.96366 2.43037 0.85762 -0.95145 2.17888 -0.81235 
-0.95145 2.17888 0.81214 -0.95145 2.68187 -0.81235 -0.95145 2.68187 0.81214 
-0.95067 2.02955 -0.74945 -0.95067 2.02955 0.74924 -0.9397 2.23162 -0.81925 
-0.9397 2.23162 0.81903 -0.9397 2.62913 -0.81925 -0.9397 2.62913 0.81903 
-0.93456 2.07985 -0.76305 -0.93456 2.07985 0.76283 -0.93327 2.28087 -0.82544 
-0.93327 2.28087 0.82523 -0.93327 2.57988 -0.82544 -0.93327 2.57988 0.82523 
-0.92819 2.33049 -0.82957 -0.92819 2.33049 0.82935 -0.92819 2.53025 -0.82957 
-0.92819 2.53025 0.82935 -0.9245 2.38037 -0.83161 -0.9245 2.38037 0.8314 
-0.9245 2.48037 -0.83161 -0.9245 2.48037 0.8314 -0.92219 2.43037 -0.83158 
-0.92219 2.43037 0.83136 -0.92185 1.98972 -0.70494 -0.92185 1.98972 0.70473 
-0.9198 2.13147 -0.77428 -0.9198 2.13147 0.77406 -0.9198 2.72928 -0.77428 
-0.9198 2.72928 0.77406 -0.90694 2.03448 -0.71944 -0.90694 2.03448 0.71923 
-0.90674 2.18368 -0.7831 -0.90674 2.18368 0.78289 -0.90674 2.67706 -0.7831 
-0.90674 2.67706 0.78289 -0.89856 2.23179 -0.79074 -0.89856 2.23179 0.79052 
-0.89856 2.62896 -0.79074 -0.89856 2.62896 0.79052 -0.89212 2.28112 -0.79682 
-0.89212 2.28112 0.79661 -0.89212 2.57963 -0.79682 -0.89212 2.57963 0.79661 
-0.89082 2.08517 -0.73246 -0.89082 2.08517 0.73225 -0.88694 2.33106 -0.80078 
-0.88694 2.33106 0.80056 -0.88694 2.52968 -0.80078 -0.88694 2.52968 0.80056 
-0.88326 2.38101 -0.80269 -0.88326 2.38101 0.80248 -0.88326 2.47973 -0.80269 
-0.88326 2.47973 0.80248 -0.88206 2.43037 -0.80331 -0.88206 2.43037 0.8031 
-0.87922 1.99577 -0.67307 -0.87922 1.99577 0.67285 -0.87645 2.1369 -0.74328 
-0.87645 2.1369 0.74307 -0.87645 2.72384 -0.74328 -0.87645 2.72384 0.74307 
-0.86692 2.18438 -0.75268 -0.86692 2.18438 0.75247 -0.86692 2.67636 -0.75268 
-0.86692 2.67636 0.75247 -0.86484 2.04053 -0.68739 -0.86484 2.04053 0.68718 
-0.85887 2.23246 -0.76024 -0.85887 2.23246 0.76003 -0.85887 2.62829 -0.76024 
-0.85887 2.62829 0.76003 -0.85224 2.28198 -0.76607 -0.85224 2.28198 0.76586 
-0.85224 2.57876 -0.76607 -0.85224 2.57876 0.76586 -0.84899 2.0915 -0.69998 
-0.84899 2.0915 0.69976 -0.84718 2.33189 -0.76996 -0.84718 2.33189 0.76975 
-0.84718 2.52886 -0.76996 -0.84718 2.52886 0.76975 -0.8445 2.38107 -0.77248 
-0.8445 2.38107 0.77227 -0.8445 2.47968 -0.77248 -0.8445 2.47968 0.77227 
-0.84336 2.43037 -0.77312 -0.84336 2.43037 0.7729 -0.83797 2.13812 -0.71092 
-0.83797 2.13812 0.71071 -0.82845 2.1857 -0.7202 -0.82845 2.1857 0.71999 
-0.82845 2.67505 -0.7202 -0.82845 2.67505 0.71999 -0.82448 2.04769 -0.65339 
-0.82448 2.04769 0.65318 -0.82073 2.23362 -0.72785 -0.82073 2.23362 0.72763 
-0.82073 2.62712 -0.72785 -0.82073 2.62712 0.72763 -0.81412 2.28323 -0.73355 
-0.81412 2.28323 0.73334 -0.81412 2.57751 -0.73355 -0.81412 2.57751 0.73334 
-0.81199 2.09348 -0.66588 -0.81199 2.09348 0.66567 -0.80981 2.332 -0.73778 
-0.80981 2.332 0.73757 -0.80981 2.52874 -0.73778 -0.80981 2.52874 0.73757 
-0.8071 2.38125 -0.74024 -0.8071 2.38125 0.74003 -0.8071 2.4795 -0.74024 
-0.8071 2.4795 0.74003 -0.8062 2.43037 -0.74106 -0.8062 2.43037 0.74085 
-0.8011 2.14009 -0.67677 -0.8011 2.14009 0.67655 -0.79184 2.18739 -0.68602 
-0.79184 2.18739 0.68581 -0.79184 2.67335 -0.68602 -0.79184 2.67335 0.68581 
-0.79048 2.04053 -0.61302 -0.79048 2.04053 0.61281 -0.78424 2.23528 -0.69363 
-0.78424 2.23528 0.69341 -0.78424 2.62546 -0.69363 -0.78424 2.62546 0.69341 
-0.7783 2.28364 -0.69956 -0.7783 2.28364 0.69935 -0.7783 2.5771 -0.69956 
-0.7783 2.5771 0.69935 -0.77789 2.0915 -0.62887 -0.77789 2.0915 0.62866 
-0.77406 2.33235 -0.70381 -0.77406 2.33235 0.7036 -0.77406 2.52839 -0.70381 
-0.77406 2.52839 0.7036 -0.7715 2.3813 -0.70636 -0.7715 2.3813 0.70615 
-0.7715 2.47944 -0.70636 -0.7715 2.47944 0.70615 -0.77065 2.43037 -0.70721 
-0.77065 2.43037 0.707 -0.76694 2.13812 -0.6399 -0.76694 2.13812 0.63968 
-0.75766 2.1857 -0.64941 -0.75766 2.1857 0.6492 -0.75002 2.23362 -0.65713 
-0.75002 2.23362 0.65692 -0.75002 2.62712 -0.65713 -0.75002 2.62712 0.65692 
-0.74432 2.28323 -0.66374 -0.74432 2.57751 -0.66374 -0.74432 2.57751 0.66353 
-0.74008 2.52874 -0.66806 -0.74008 2.52874 0.66784 -0.73762 2.4795 -0.67077 
-0.73762 2.4795 0.67055 -4.12132 1.38409 -0.8254 -4.12132 1.38409 0.82526 
-4.12002 1.5851 -0.76301 -4.12002 1.5851 0.76287 -4.11647 0.75024 -0.68869 
-4.11647 0.75024 0.68855 -4.11488 1.03582 -0.81921 -4.11488 1.03582 0.81907 
-4.11488 1.43334 -0.81921 -4.11488 1.43334 0.81907 -4.10392 0.83376 -0.74941 
-4.10392 0.83376 0.74927 -4.10314 0.98309 -0.81232 -4.10314 0.98309 0.81218 
-4.10314 1.48607 -0.81232 -4.10314 1.48607 0.81218 -4.09093 1.23458 -0.8578 
-4.09093 1.23458 0.85766 -4.08983 0.93109 -0.80302 -4.08983 0.93109 0.80287 
-4.08983 1.53807 -0.80302 -4.08983 1.53807 0.80287 -4.08871 0.78912 -0.73461 
-4.08871 0.78912 0.73447 -4.08851 1.18452 -0.85778 -4.08851 1.18452 0.85764 
-4.08851 1.28464 -0.85778 -4.08851 1.28464 0.85764 -4.08459 1.13436 -0.85572 
-4.08459 1.13436 0.85558 -4.08459 1.3348 -0.85572 -4.08459 1.3348 0.85558 
-4.0794 1.08469 -0.85152 -4.0794 1.08469 0.85137 -4.0794 1.38447 -0.85152 
-4.0794 1.38447 0.85137 -4.07501 0.88 -0.79133 -4.07501 0.88 0.79119 
-4.07501 1.58916 -0.79133 -4.07501 1.58916 0.79119 -4.07104 0.74495 -0.71841 
-4.07104 0.74495 0.71827 -4.06827 1.03239 -0.84718 -4.06827 1.03239 0.84704 
-4.06827 1.43677 -0.84718 -4.06827 1.43677 0.84704 -4.0587 0.82996 -0.7773 
-4.0587 0.82996 0.77716 -4.05618 0.97971 -0.83987 -4.05618 0.97971 0.83973 
-4.05618 1.48945 -0.83987 -4.05618 1.48945 0.83973 -4.05205 0.70176 -0.70026 
-4.05205 0.70176 0.70012 -4.04822 1.23458 -0.88199 -4.04822 1.23458 0.88185 
-4.04548 1.18436 -0.88202 -4.04548 1.18436 0.88188 -4.04548 1.2848 -0.88202 
-4.04548 1.2848 0.88188 -4.04236 0.92752 -0.83012 -4.04236 0.92752 0.82998 
-4.04236 1.54164 -0.83012 -4.04236 1.54164 0.82998 -4.04201 0.78497 -0.76261 
-4.04201 0.78497 0.76246 -4.04155 1.13426 -0.87983 -4.04155 1.13426 0.87968 
-4.04155 1.3349 -0.87983 -4.04155 1.3349 0.87968 -4.03153 1.08169 -0.87749 
-4.03153 1.08169 0.87735 -4.03153 1.38747 -0.87749 -4.03153 1.38747 0.87735 
-4.02718 0.87655 -0.81799 -4.02718 0.87655 0.81785 -4.02718 1.59261 -0.81799 
-4.02718 1.59261 0.81785 -4.02414 0.74111 -0.74599 -4.02414 0.74111 0.74585 
-4.02021 1.02956 -0.87264 -4.02021 1.02956 0.8725 -4.02021 1.4396 -0.87264 
-4.02021 1.4396 0.8725 -4.01212 0.82732 -0.80298 -4.01212 0.82732 0.80284 
-4.0075 0.97683 -0.86499 -4.0075 0.97683 0.86485 -4.0075 1.49233 -0.86499 
-4.0075 1.49233 0.86485 -4.00515 0.6985 -0.7275 -4.00515 0.6985 0.72736 
-4.00438 1.23458 -0.90406 -4.00438 1.23458 0.90392 -4.00153 1.1843 -0.90401 
-4.00153 1.1843 0.90387 -4.00153 1.28486 -0.90401 -4.00153 1.28486 0.90387 
-3.99512 0.7825 -0.78789 -3.99512 0.7825 0.78774 -3.9935 0.92487 -0.85474 
-3.9935 0.92487 0.8546 -3.9935 1.54429 -0.85474 -3.9935 1.54429 0.8546 
-3.99238 1.13176 -0.90381 -3.99238 1.13176 0.90367 -3.99238 1.3374 -0.90381 
-3.99238 1.3374 0.90367 -3.98204 1.0792 -0.90099 -3.98204 1.0792 0.90085 
-3.98204 1.38996 -0.90099 -3.98204 1.38996 0.90085 -3.97947 0.87483 -0.84177 
-3.97947 0.87483 0.84163 -3.97947 1.59433 -0.84177 -3.97947 1.59433 0.84163 
-3.97679 0.73861 -0.77081 -3.97679 0.73861 0.77067 -3.97082 1.02734 -0.89551 
-3.97082 1.02734 0.89537 -3.97082 1.44182 -0.89551 -3.97082 1.44182 0.89537 
-3.9643 0.82583 -0.82638 -3.9643 0.82583 0.82624 -3.95951 1.23458 -0.92395 
-3.95951 1.23458 0.92381 -3.9578 0.97467 -0.88737 -3.9578 0.97467 0.88723 
-3.9578 1.49449 -0.88737 -3.9578 1.49449 0.88723 -3.9575 0.69623 -0.75191 
-3.9575 0.69623 0.75177 -3.95127 1.182 -0.92583 -3.95127 1.182 0.92569 
-3.95127 1.28716 -0.92583 -3.95127 1.28716 0.92569 -3.94677 0.7811 -0.81094 
-3.94677 0.7811 0.81079 -3.94462 0.92413 -0.87662 -3.94462 0.92413 0.87648 
-3.94462 1.54503 -0.87662 -3.94462 1.54503 0.87648 -3.94196 1.12956 -0.92508 
-3.94196 1.12956 0.92494 -3.94196 1.3396 -0.92508 -3.94196 1.3396 0.92494 
-3.93162 1.07742 -0.92171 -3.93162 1.07742 0.92157 -3.93162 1.39174 -0.92171 
-3.93162 1.39174 0.92157 -3.93035 0.87418 -0.86328 -3.93035 0.87418 0.86314 
-3.93035 1.59498 -0.86328 -3.93035 1.59498 0.86314 -3.92829 0.73753 -0.79342 
-3.92829 0.73753 0.79328 -3.92027 1.02573 -0.91573 -3.92027 1.02573 0.91559 
-3.92027 1.44343 -0.91573 -3.92027 1.44343 0.91559 -3.91538 0.8255 -0.84744 
-3.91538 0.8255 0.8473 -3.91372 1.23458 -0.94162 -3.91372 1.23458 0.94147 
-3.90795 0.97463 -0.90715 -3.90795 0.97463 0.907 -3.90795 1.49453 -0.90715 
-3.90795 1.49453 0.907 -3.90526 1.18195 -0.94313 -3.90526 1.18195 0.94299 
-3.90526 1.28721 -0.94313 -3.90526 1.28721 0.94299 -3.89758 0.78096 -0.83154 
-3.89758 0.78096 0.8314 -3.89561 1.12927 -0.94203 -3.89561 1.12927 0.94189 
-3.89561 1.33989 -0.94203 -3.89561 1.33989 0.94189 -3.89469 0.92427 -0.89599 
-3.89469 0.92427 0.89585 -3.89469 1.54489 -0.89599 -3.89469 1.54489 0.89585 
-3.89445 0.67752 -0.7674 -3.89445 0.67752 0.76726 -3.88505 1.07714 -0.93827 
-3.88505 1.07714 0.93812 -3.88505 1.39202 -0.93827 -3.88505 1.39202 0.93812 
-3.88053 0.87479 -0.8823 -3.88053 0.87479 0.88215 -3.88053 1.59437 -0.8823 
-3.88053 1.59437 0.88215 -3.87276 1.02432 -0.93185 -3.87276 1.02432 0.93171 
-3.87276 1.44484 -0.93185 -3.87276 1.44484 0.93171 -3.86711 1.23458 -0.95701 
-3.86711 1.23458 0.95687 -3.8655 0.82633 -0.8661 -3.8655 0.82633 0.86595 
-3.86427 0.72007 -0.80794 -3.86427 0.72007 0.8078 -3.86021 0.97329 -0.9228 
-3.86021 0.97329 0.92265 -3.86021 1.49587 -0.9228 -3.86021 1.49587 0.92265 
-3.8582 1.18183 -0.95822 -3.8582 1.18183 0.95808 -3.8582 1.28733 -0.95822 
-3.8582 1.28733 0.95808 -3.84848 1.12923 -0.95668 -3.84848 1.12923 0.95654 
-3.84848 1.33993 -0.95668 -3.84848 1.33993 0.95654 -3.84657 0.9228 -0.91113 
-3.84657 0.9228 0.91099 -3.84657 1.54636 -0.91113 -3.84657 1.54636 0.91099 
-3.83688 1.0761 -0.95257 -3.83688 1.0761 0.95243 -3.83688 1.39306 -0.95257 
-3.83688 1.39306 0.95243 -3.8329 0.7644 -0.84468 -3.8329 0.7644 0.84454 
-3.83218 0.87345 -0.89694 -3.83218 0.87345 0.8968 -3.83218 1.59571 -0.89694 
-3.83218 1.59571 0.8968 -3.82945 0.66151 -0.77967 -3.82945 0.66151 0.77953 
-3.82451 1.02343 -0.94562 -3.82451 1.02343 0.94548 -3.82451 1.44573 -0.94562 
-3.82451 1.44573 0.94548 -3.81981 1.23458 -0.9701 -3.81981 1.23458 0.96996 
-3.81148 0.9724 -0.93613 -3.81148 0.9724 0.93599 -3.81148 1.49676 -0.93613 
-3.81148 1.49676 0.93599 -3.81071 1.18179 -0.9709 -3.81071 1.18179 0.97076 
-3.81071 1.28737 -0.9709 -3.81071 1.28737 0.97076 -3.79958 1.12863 -0.96917 
-3.79958 1.12863 0.96903 -3.79958 1.34053 -0.96917 -3.79958 1.34053 0.96903 
-3.79892 0.70499 -0.81873 -3.79892 0.70499 0.81859 -3.79777 0.92212 -0.92395 
-3.79777 0.92212 0.92381 -3.79777 1.54704 -0.92395 -3.79777 1.54704 0.92381 
-3.7947 0.81842 -0.88288 -3.7947 0.81842 0.88273 -3.78777 1.07551 -0.96454 
-3.78777 1.07551 0.9644 -3.78777 1.39365 -0.96454 -3.78777 1.39365 0.9644 
-3.77563 1.02308 -0.95702 -3.77563 1.02308 0.95687 -3.77563 1.44608 -0.95702 
-3.77563 1.44608 0.95687 -3.77192 1.23458 -0.98086 -3.77192 1.23458 0.98071 
-3.76375 0.64841 -0.7884 -3.76375 0.64841 0.78826 -3.76241 0.97213 -0.947 
-3.76241 0.97213 0.94686 -3.76241 1.49703 -0.947 -3.76241 1.49703 0.94686 
-3.76136 0.75748 -0.85933 -3.76136 0.75748 0.85919 -3.76128 1.18136 -0.98147 
-3.76128 1.18136 0.98133 -3.76128 1.2878 -0.98147 -3.76128 1.2878 0.98133 
-3.76067 0.86658 -0.91154 -3.76067 0.86658 0.9114 -3.76067 1.60258 -0.91154 
-3.76067 1.60258 0.9114 -3.75011 1.12829 -0.97919 -3.75011 1.12829 0.97905 
-3.75011 1.34087 -0.97919 -3.75011 1.34087 0.97905 -3.73842 1.07554 -0.97403 
-3.73842 1.07554 0.97389 -3.73842 1.39362 -0.97403 -3.73842 1.39362 0.97389 
-3.7264 0.69874 -0.83104 -3.7264 0.69874 0.83089 -3.72626 1.02326 -0.966 
-3.72626 1.02326 0.96585 -3.72626 1.4459 -0.966 -3.72626 1.4459 0.96585 
-3.7254 0.91659 -0.93645 -3.7254 0.91659 0.93631 -3.7254 1.55257 -0.93645 
-3.7254 1.55257 0.93631 -3.72356 1.23458 -0.98925 -3.72356 1.23458 0.98911 
-3.72272 0.81274 -0.89493 -3.72272 0.81274 0.89478 -3.71277 1.18132 -0.98936 
-3.71277 1.18132 0.98921 -3.71277 1.28784 -0.98936 -3.71277 1.28784 0.98921 
-3.7013 1.12802 -0.98656 -3.7013 1.12802 0.98641 -3.7013 1.34114 -0.98656 
-3.7013 1.34114 0.98641 -3.69065 0.64351 -0.79862 -3.69065 0.64351 0.79847 
-3.6895 0.96742 -0.95711 -3.6895 0.96742 0.95697 -3.6895 1.50174 -0.95711 
-3.6895 1.50174 0.95697 -3.68946 1.07529 -0.98086 -3.68946 1.07529 0.98071 
-3.68946 1.39387 -0.98086 -3.68946 1.39387 0.98071 -3.6882 0.75277 -0.86924 
-3.6882 0.75277 0.8691 -3.68772 0.86196 -0.9214 -3.68772 0.86196 0.92126 
-3.68772 1.6072 -0.9214 -3.68772 1.6072 0.92126 -3.67484 1.23458 -0.99526 
-3.67484 1.23458 0.99511 -3.66364 1.18121 -0.99486 -3.66364 1.18121 0.99472 
-3.66364 1.28795 -0.99486 -3.66364 1.28795 0.99472 -3.65308 0.69542 -0.83881 
-3.65308 0.69542 0.83867 -3.65223 0.91279 -0.94388 -3.65223 0.91279 0.94373 
-3.65223 1.55637 -0.94388 -3.65223 1.55637 0.94373 -3.65219 1.12801 -0.99152 
-3.65219 1.12801 0.99137 -3.65219 1.34115 -0.99152 -3.65219 1.34115 0.99137 
-3.65175 1.02146 -0.97422 -3.65175 1.02146 0.97408 -3.65175 1.4477 -0.97422 
-3.65175 1.4477 0.97408 -3.64997 0.80932 -0.90218 -3.64997 0.80932 0.90204 
-3.62589 1.23458 -0.99887 -3.62589 1.23458 0.99872 -3.61506 0.63977 -0.80303 
-3.61506 0.63977 0.80288 -3.61506 0.75041 -0.87421 -3.61506 0.75041 0.87407 
-3.61461 0.9662 -0.96264 -3.61461 0.9662 0.9625 -3.61461 1.50296 -0.96264 
-3.61461 1.50296 0.9625 -3.61461 0.85963 -0.92635 -3.61461 0.85963 0.9262 
-3.61461 1.60953 -0.92635 -3.61461 1.60953 0.9262 -3.61459 1.07408 -0.98638 
-3.61459 1.07408 0.98624 -3.61459 1.39508 -0.98638 -3.61459 1.39508 0.98624 
-3.61459 1.18118 -0.99793 -3.61459 1.18118 0.99779 -3.61459 1.28798 -0.99793 
-3.61459 1.28798 0.99779 -3.57683 0.58758 -0.76256 -3.57683 0.58758 0.76242 
-3.57683 0.69384 -0.84126 -3.57683 0.69384 0.84112 -3.57683 0.80818 -0.90461 
-3.57683 0.80818 0.90446 -3.57683 0.91187 -0.94657 -3.57683 0.91187 0.94643 
-3.57683 1.02086 -0.97696 -3.57683 1.02086 0.97682 -3.57683 1.1277 -0.99434 
-3.57683 1.1277 0.9942 -3.57683 1.23458 -1.00007 -3.57683 1.23458 0.99993 
-3.57683 1.34146 -0.99434 -3.57683 1.34146 0.9942 -3.57683 1.4483 -0.97696 
-3.57683 1.4483 0.97682 -3.57683 1.55729 -0.94657 -3.57683 1.55729 0.94643 
-3.53907 1.18118 -0.99793 -3.53907 1.18118 0.99779 -3.53907 1.28798 -0.99793 
-3.53907 1.28798 0.99779 -3.53906 1.07408 -0.98638 -3.53906 1.07408 0.98624 
-3.53906 1.39508 -0.98638 -3.53906 1.39508 0.98624 -3.53904 0.85963 -0.92635 
-3.53904 0.85963 0.9262 -3.53904 1.60953 -0.92635 -3.53904 1.60953 0.9262 
-3.53904 0.9662 -0.96264 -3.53904 0.9662 0.9625 -3.53904 1.50296 -0.96264 
-3.53904 1.50296 0.9625 -3.53859 0.75041 -0.87421 -3.53859 0.75041 0.87407 
-3.53859 0.63977 -0.80303 -3.53859 0.63977 0.80288 -3.52776 1.23458 -0.99887 
-3.52776 1.23458 0.99872 -3.50368 0.80932 -0.90218 -3.50368 0.80932 0.90204 
-3.5019 1.02146 -0.97422 -3.5019 1.02146 0.97408 -3.5019 1.4477 -0.97422 
-3.5019 1.4477 0.97408 -3.50147 1.12801 -0.99152 -3.50147 1.12801 0.99137 
-3.50147 1.34115 -0.99152 -3.50147 1.34115 0.99137 -3.50143 0.91279 -0.94388 
-3.50143 0.91279 0.94373 -3.50143 1.55637 -0.94388 -3.50143 1.55637 0.94373 
-3.50123 0.58943 -0.76038 -3.50123 0.58943 0.76024 -3.50058 0.69542 -0.83881 
-3.50058 0.69542 0.83867 -3.49001 1.18121 -0.99486 -3.49001 1.18121 0.99472 
-3.49001 1.28795 -0.99486 -3.49001 1.28795 0.99472 -3.47881 1.23458 -0.99526 
-3.47881 1.23458 0.99511 -3.46594 0.86196 -0.9214 -3.46594 0.86196 0.92126 
-3.46594 1.6072 -0.9214 -3.46594 1.6072 0.92126 -3.46545 0.75277 -0.86924 
-3.46545 0.75277 0.8691 -3.46419 1.07529 -0.98086 -3.46419 1.07529 0.98071 
-3.46419 1.39387 -0.98086 -3.46419 1.39387 0.98071 -3.46416 0.96742 -0.95711 
-3.46416 0.96742 0.95697 -3.46416 1.50174 -0.95711 -3.46416 1.50174 0.95697 
-3.463 0.64351 -0.79862 -3.463 0.64351 0.79847 -3.45235 1.12802 -0.98656 
-3.45235 1.12802 0.98641 -3.45235 1.34114 -0.98656 -3.45235 1.34114 0.98641 
-3.44088 1.18132 -0.98936 -3.44088 1.18132 0.98921 -3.44088 1.28784 -0.98936 
-3.44088 1.28784 0.98921 -3.43093 0.81274 -0.89493 -3.43093 0.81274 0.89478 
-3.43093 1.65642 -0.89493 -3.43093 1.65642 0.89478 -3.4301 1.23458 -0.98925 
-3.4301 1.23458 0.98911 -3.42825 0.91659 -0.93645 -3.42825 0.91659 0.93631 
-3.42825 1.55257 -0.93645 -3.42825 1.55257 0.93631 -3.4274 1.02326 -0.966 
-3.4274 1.02326 0.96585 -3.4274 1.4459 -0.966 -3.4274 1.4459 0.96585 
-3.42725 0.69874 -0.83104 -3.42725 0.69874 0.83089 -3.42607 0.59498 -0.75385 
-3.42607 0.59498 0.75371 -3.41523 1.07554 -0.97403 -3.41523 1.07554 0.97389 
-3.41523 1.39362 -0.97403 -3.41523 1.39362 0.97389 -3.40355 1.12829 -0.97919 
-3.40355 1.12829 0.97905 -3.40355 1.34087 -0.97919 -3.40355 1.34087 0.97905 
-3.39771 0.55289 -0.70944 -3.39771 0.55289 0.7093 -3.39298 0.86658 -0.91154 
-3.39298 0.86658 0.9114 -3.39298 1.60258 -0.91154 -3.39298 1.60258 0.9114 
-3.39237 1.18136 -0.98147 -3.39237 1.18136 0.98133 -3.39237 1.2878 -0.98147 
-3.39237 1.2878 0.98133 -3.39229 0.75748 -0.85933 -3.39229 0.75748 0.85919 
-3.39124 0.97213 -0.947 -3.39124 0.97213 0.94686 -3.39124 1.49703 -0.947 
-3.39124 1.49703 0.94686 -3.3899 0.64841 -0.7884 -3.3899 0.64841 0.78826 
-3.38174 1.23458 -0.98086 -3.38174 1.23458 0.98071 -3.37802 1.02308 -0.95702 
-3.37802 1.02308 0.95687 -3.37802 1.44608 -0.95702 -3.37802 1.44608 0.95687 
-3.36588 1.07551 -0.96454 -3.36588 1.07551 0.9644 -3.36588 1.39365 -0.96454 
-3.36588 1.39365 0.9644 -3.35992 0.60632 -0.74723 -3.35992 0.60632 0.74709 
-3.35896 0.81842 -0.88288 -3.35896 0.81842 0.88273 -3.35896 1.65074 -0.88288 
-3.35896 1.65074 0.88273 -3.35588 0.92212 -0.92395 -3.35588 0.92212 0.92381 
-3.35588 1.54704 -0.92395 -3.35588 1.54704 0.92381 -3.35473 0.70499 -0.81873 
-3.35473 0.70499 0.81859 -3.35408 1.12863 -0.96917 -3.35408 1.12863 0.96903 
-3.35408 1.34053 -0.96917 -3.35408 1.34053 0.96903 -3.34294 1.18179 -0.9709 
-3.34294 1.18179 0.97076 -3.34294 1.28737 -0.9709 -3.34294 1.28737 0.97076 
-3.34218 0.9724 -0.93613 -3.34218 0.9724 0.93599 -3.34218 1.49676 -0.93613 
-3.34218 1.49676 0.93599 -3.33385 1.23458 -0.9701 -3.33385 1.23458 0.96996 
-3.33176 0.5653 -0.70151 -3.33176 0.5653 0.70137 -3.32914 1.02343 -0.94562 
-3.32914 1.02343 0.94548 -3.32914 1.44573 -0.94562 -3.32914 1.44573 0.94548 
-3.3242 0.66151 -0.77967 -3.3242 0.66151 0.77953 -3.32147 0.87345 -0.89694 
-3.32147 0.87345 0.8968 -3.32147 1.59571 -0.89694 -3.32147 1.59571 0.8968 
-3.32076 0.7644 -0.84468 -3.32076 0.7644 0.84454 -3.31677 1.0761 -0.95257 
-3.31677 1.0761 0.95243 -3.31677 1.39306 -0.95257 -3.31677 1.39306 0.95243 
-3.30708 0.9228 -0.91113 -3.30708 0.9228 0.91099 -3.30708 1.54636 -0.91113 
-3.30708 1.54636 0.91099 -3.30518 1.12923 -0.95668 -3.30518 1.12923 0.95654 
-3.30518 1.33993 -0.95668 -3.30518 1.33993 0.95654 -3.29546 1.18183 -0.95822 
-3.29546 1.18183 0.95808 -3.29546 1.28733 -0.95822 -3.29546 1.28733 0.95808 
-3.29476 0.62052 -0.73721 -3.29476 0.62052 0.73707 -3.29344 0.97329 -0.9228 
-3.29344 0.97329 0.92265 -3.29344 1.49587 -0.9228 -3.29344 1.49587 0.92265 
-3.28938 0.72007 -0.80794 -3.28938 0.72007 0.8078 -3.28815 0.82633 -0.8661 
-3.28815 0.82633 0.86595 -3.28815 1.64283 -0.8661 -3.28815 1.64283 0.86595 
-3.28654 1.23458 -0.95701 -3.28654 1.23458 0.95687 -3.28089 1.02432 -0.93185 
-3.28089 1.02432 0.93171 -3.28089 1.44484 -0.93185 -3.28089 1.44484 0.93171 
-3.27313 0.87479 -0.8823 -3.27313 0.87479 0.88215 -3.27313 1.59437 -0.8823 
-3.27313 1.59437 0.88215 -3.2686 1.07714 -0.93827 -3.2686 1.07714 0.93812 
-3.2686 1.39202 -0.93827 -3.2686 1.39202 0.93812 -3.2592 0.67752 -0.7674 
-3.2592 0.67752 0.76726 -3.25896 0.92427 -0.89599 -3.25896 0.92427 0.89585 
-3.25896 1.54489 -0.89599 -3.25896 1.54489 0.89585 -3.25805 1.12927 -0.94203 
-3.25805 1.12927 0.94189 -3.25805 1.33989 -0.94203 -3.25805 1.33989 0.94189 
-3.25607 0.78096 -0.83154 -3.25607 0.78096 0.8314 -3.24839 1.18195 -0.94313 
-3.24839 1.18195 0.94299 -3.24839 1.28721 -0.94313 -3.24839 1.28721 0.94299 
-3.2457 0.97463 -0.90715 -3.2457 0.97463 0.907 -3.2457 1.49453 -0.90715 
-3.2457 1.49453 0.907 -3.23994 1.23458 -0.94162 -3.23994 1.23458 0.94147 
-3.23827 0.8255 -0.84744 -3.23827 0.8255 0.8473 -3.23827 1.64366 -0.84744 
-3.23827 1.64366 0.8473 -3.23338 1.02573 -0.91573 -3.23338 1.02573 0.91559 
-3.23338 1.44343 -0.91573 -3.23338 1.44343 0.91559 -3.23088 0.63752 -0.72384 
-3.23088 0.63752 0.7237 -3.22536 0.73753 -0.79342 -3.22536 0.73753 0.79328 
-3.2233 0.87418 -0.86328 -3.2233 0.87418 0.86314 -3.2233 1.59498 -0.86328 
-3.2233 1.59498 0.86314 -3.22203 1.07742 -0.92171 -3.22203 1.07742 0.92157 
-3.22203 1.39174 -0.92171 -3.22203 1.39174 0.92157 -3.21169 1.12956 -0.92508 
-3.21169 1.12956 0.92494 -3.21169 1.3396 -0.92508 -3.21169 1.3396 0.92494 
-3.20903 0.92413 -0.87662 -3.20903 0.92413 0.87648 -3.20903 1.54503 -0.87662 
-3.20903 1.54503 0.87648 -3.20688 0.7811 -0.81094 -3.20688 0.7811 0.81079 
-3.20239 1.182 -0.92583 -3.20239 1.182 0.92569 -3.20239 1.28716 -0.92583 
-3.20239 1.28716 0.92569 -3.19615 0.69623 -0.75191 -3.19615 0.69623 0.75177 
-3.19585 0.97467 -0.88737 -3.19585 0.97467 0.88723 -3.19585 1.49449 -0.88737 
-3.19585 1.49449 0.88723 -3.19414 1.23458 -0.92395 -3.19414 1.23458 0.92381 
-3.18935 0.82583 -0.82638 -3.18935 0.82583 0.82624 -3.18935 1.64333 -0.82638 
-3.18935 1.64333 0.82624 -3.18283 1.02734 -0.89551 -3.18283 1.02734 0.89537 
-3.18283 1.44182 -0.89551 -3.18283 1.44182 0.89537 -3.17686 0.73861 -0.77081 
-3.17686 0.73861 0.77067 -3.17418 0.87483 -0.84177 -3.17418 0.87483 0.84163 
-3.17418 1.59433 -0.84177 -3.17418 1.59433 0.84163 -3.17161 1.0792 -0.90099 
-3.17161 1.0792 0.90085 -3.17161 1.38996 -0.90099 -3.17161 1.38996 0.90085 
-3.16858 0.65723 -0.70718 -3.16858 0.65723 0.70704 -3.16127 1.13176 -0.90381 
-3.16127 1.13176 0.90367 -3.16127 1.3374 -0.90381 -3.16127 1.3374 0.90367 
-3.16015 0.92487 -0.85474 -3.16015 0.92487 0.8546 -3.16015 1.54429 -0.85474 
-3.16015 1.54429 0.8546 -3.15853 0.7825 -0.78789 -3.15853 0.7825 0.78774 
-3.15213 1.1843 -0.90401 -3.15213 1.1843 0.90387 -3.15213 1.28486 -0.90401 
-3.15213 1.28486 0.90387 -3.14927 1.23458 -0.90406 -3.14927 1.23458 0.90392 
-3.14851 0.6985 -0.7275 -3.14851 0.6985 0.72736 -3.14615 0.97683 -0.86499 
-3.14615 0.97683 0.86485 -3.14615 1.49233 -0.86499 -3.14615 1.49233 0.86485 
-3.14154 0.82732 -0.80298 -3.14154 0.82732 0.80284 -3.14154 1.64184 -0.80298 
-3.14154 1.64184 0.80284 -3.13345 1.02956 -0.87264 -3.13345 1.02956 0.8725 
-3.13345 1.4396 -0.87264 -3.13345 1.4396 0.8725 -3.12951 0.74111 -0.74599 
-3.12951 0.74111 0.74585 -3.12647 0.87655 -0.81799 -3.12647 0.87655 0.81785 
-3.12647 1.59261 -0.81799 -3.12647 1.59261 0.81785 -3.12212 1.08169 -0.87749 
-3.12212 1.08169 0.87735 -3.12212 1.38747 -0.87749 -3.12212 1.38747 0.87735 
-3.1121 1.13426 -0.87983 -3.1121 1.13426 0.87968 -3.1121 1.3349 -0.87983 
-3.1121 1.3349 0.87968 -3.11165 0.78497 -0.76261 -3.11165 0.78497 0.76246 
-3.11165 1.68419 -0.76261 -3.11165 1.68419 0.76246 -3.11129 0.92752 -0.83012 
-3.11129 0.92752 0.82998 -3.11129 1.54164 -0.83012 -3.11129 1.54164 0.82998 
-3.10817 1.18436 -0.88202 -3.10817 1.18436 0.88188 -3.10817 1.2848 -0.88202 
-3.10817 1.2848 0.88188 -3.10543 1.23458 -0.88199 -3.10543 1.23458 0.88185 
-3.1016 0.70176 -0.70026 -3.1016 0.70176 0.70012 -3.09747 0.97971 -0.83987 
-3.09747 0.97971 0.83973 -3.09747 1.48945 -0.83987 -3.09747 1.48945 0.83973 
-3.09495 0.82996 -0.7773 -3.09495 0.82996 0.77716 -3.09495 1.6392 -0.7773 
-3.09495 1.6392 0.77716 -3.08538 1.03239 -0.84718 -3.08538 1.03239 0.84704 
-3.08538 1.43677 -0.84718 -3.08538 1.43677 0.84704 -3.08261 0.74495 -0.71841 
-3.08261 0.74495 0.71827 -3.07865 0.88 -0.79133 -3.07865 0.88 0.79119 
-3.07865 1.58916 -0.79133 -3.07865 1.58916 0.79119 -3.07426 1.08469 -0.85152 
-3.07426 1.08469 0.85137 -3.07426 1.38447 -0.85152 -3.07426 1.38447 0.85137 
-3.06906 1.13436 -0.85572 -3.06906 1.13436 0.85558 -3.06906 1.3348 -0.85572 
-3.06906 1.3348 0.85558 -3.06514 1.18452 -0.85778 -3.06514 1.18452 0.85764 
-3.06514 1.28464 -0.85778 -3.06514 1.28464 0.85764 -3.06495 0.78912 -0.73461 
-3.06495 0.78912 0.73447 -3.06495 1.68004 -0.73461 -3.06495 1.68004 0.73447 
-3.06382 0.93109 -0.80302 -3.06382 0.93109 0.80287 -3.06382 1.53807 -0.80302 
-3.06382 1.53807 0.80287 -3.06272 1.23458 -0.8578 -3.06272 1.23458 0.85766 
-3.05051 0.98309 -0.81232 -3.05051 0.98309 0.81218 -3.05051 1.48607 -0.81232 
-3.05051 1.48607 0.81218 -3.04973 0.83376 -0.74941 -3.04973 0.83376 0.74927 
-3.04973 1.6354 -0.74941 -3.04973 1.6354 0.74927 -3.03877 1.03582 -0.81921 
-3.03877 1.03582 0.81907 -3.03877 1.43334 -0.81921 -3.03877 1.43334 0.81907 
-3.03719 0.75024 -0.68869 -3.03719 0.75024 0.68855 -3.03363 0.88406 -0.76301 
-3.03363 0.88406 0.76287 -3.03363 1.5851 -0.76301 -3.03363 1.5851 0.76287 
-3.03233 1.08507 -0.8254 -3.03233 1.08507 0.82526 -3.03233 1.38409 -0.8254 
-3.03233 1.38409 0.82526 -3.02726 1.1347 -0.82953 -3.02726 1.1347 0.82939 
-3.02726 1.33446 -0.82953 -3.02726 1.33446 0.82939 -3.02357 1.18458 -0.83158 
-3.02357 1.18458 0.83143 -3.02357 1.28458 -0.83158 -3.02357 1.28458 0.83143 
-3.02126 1.23458 -0.83154 -3.02126 1.23458 0.8314 -3.02092 0.79393 -0.70491 
-3.02092 0.79393 0.70477 -3.02092 1.67523 -0.70491 -3.02092 1.67523 0.70477 
-3.01887 0.93567 -0.77424 -3.01887 0.93567 0.7741 -3.01887 1.53349 -0.77424 
-3.01887 1.53349 0.7741 -3.00601 0.83869 -0.7194 -3.00601 0.83869 0.71926 
-3.00601 1.63047 -0.7194 -3.00601 1.63047 0.71926 -3.00581 0.98789 -0.78307 
-3.00581 0.98789 0.78292 -3.00581 1.48127 -0.78307 -3.00581 1.48127 0.78292 
-2.99763 1.036 -0.7907 -2.99763 1.036 0.79056 -2.99763 1.43316 -0.7907 
-2.99763 1.43316 0.79056 -2.99437 0.75603 -0.65713 -2.99437 0.75603 0.65699 
-2.99119 1.08532 -0.79679 -2.99119 1.08532 0.79664 -2.99119 1.38384 -0.79679 
-2.99119 1.38384 0.79664 -2.98989 0.88938 -0.73242 -2.98989 0.88938 0.73228 
-2.98989 1.57978 -0.73242 -2.98989 1.57978 0.73228 -2.98601 1.13527 -0.80074 
-2.98601 1.13527 0.8006 -2.98601 1.33389 -0.80074 -2.98601 1.33389 0.8006 
-2.98233 1.18522 -0.80265 -2.98233 1.18522 0.80251 -2.98233 1.28394 -0.80265 
-2.98233 1.28394 0.80251 -2.98113 1.23458 -0.80328 -2.98113 1.23458 0.80314 
-2.97829 0.79997 -0.67303 -2.97829 0.79997 0.67289 -2.97829 1.66919 -0.67303 
-2.97829 1.66919 0.67289 -2.97552 0.94111 -0.74325 -2.97552 0.94111 0.7431 
-2.97552 1.52805 -0.74325 -2.97552 1.52805 0.7431 -2.96599 0.98859 -0.75264 
-2.96599 0.98859 0.7525 -2.96599 1.48057 -0.75264 -2.96599 1.48057 0.7525 
-2.96391 0.84474 -0.68735 -2.96391 0.84474 0.68721 -2.96391 1.62442 -0.68735 
-2.96391 1.62442 0.68721 -2.95794 1.03667 -0.76021 -2.95794 1.03667 0.76007 
-2.95794 1.43249 -0.76021 -2.95794 1.43249 0.76007 -2.9513 1.08619 -0.76604 
-2.9513 1.08619 0.76589 -2.9513 1.38297 -0.76604 -2.9513 1.38297 0.76589 
-2.94806 0.89571 -0.69994 -2.94806 0.89571 0.6998 -2.94806 1.57345 -0.69994 
-2.94806 1.57345 0.6998 -2.94625 1.13609 -0.76993 -2.94625 1.13609 0.76978 
-2.94625 1.33307 -0.76993 -2.94625 1.33307 0.76978 -2.94357 1.18528 -0.77244 
-2.94357 1.18528 0.7723 -2.94357 1.28388 -0.77244 -2.94357 1.28388 0.7723 
-2.94243 1.23458 -0.77308 -2.94243 1.23458 0.77294 -2.93761 0.80702 -0.63929 
-2.93761 0.80702 0.63915 -2.93704 0.94233 -0.71089 -2.93704 0.94233 0.71075 
-2.93704 1.52683 -0.71089 -2.93704 1.52683 0.71075 -2.92752 0.9899 -0.72017 
-2.92752 0.9899 0.72002 -2.92752 1.47926 -0.72017 -2.92752 1.47926 0.72002 
-2.92354 0.8519 -0.65335 -2.92354 0.8519 0.65321 -2.92354 1.61726 -0.65335 
-2.92354 1.61726 0.65321 -2.9198 1.03783 -0.72781 -2.9198 1.03783 0.72767 
-2.9198 1.43133 -0.72781 -2.9198 1.43133 0.72767 -2.91319 1.08744 -0.73351 
-2.91319 1.08744 0.73337 -2.91319 1.38172 -0.73351 -2.91319 1.38172 0.73337 
-2.91105 0.89769 -0.66584 -2.91105 0.89769 0.6657 -2.91105 1.57147 -0.66584 
-2.91105 1.57147 0.6657 -2.90888 1.13621 -0.73775 -2.90888 1.13621 0.7376 
-2.90888 1.33295 -0.73775 -2.90888 1.33295 0.7376 -2.90617 1.18545 -0.74021 
-2.90617 1.18545 0.74006 -2.90617 1.28371 -0.74021 -2.90617 1.28371 0.74006 
-2.90527 1.23458 -0.74102 -2.90527 1.23458 0.74088 -2.90017 0.9443 -0.67673 
-2.90017 0.9443 0.67659 -2.90017 1.52486 -0.67673 -2.90017 1.52486 0.67659 
-2.89091 0.9916 -0.68599 -2.89091 0.9916 0.68584 -2.89091 1.47756 -0.68599 
-2.89091 1.47756 0.68584 -2.88954 0.84474 -0.61299 -2.88954 0.84474 0.61285 
-2.88954 1.62442 -0.61299 -2.88954 1.62442 0.61285 -2.88331 1.03949 -0.69359 
-2.88331 1.03949 0.69345 -2.88331 1.42967 -0.69359 -2.88331 1.42967 0.69345 
-2.87737 1.08785 -0.69952 -2.87737 1.08785 0.69938 -2.87737 1.38131 -0.69952 
-2.87737 1.38131 0.69938 -2.87696 0.89571 -0.62884 -2.87696 0.89571 0.6287 
-2.87696 1.57345 -0.62884 -2.87696 1.57345 0.6287 -2.87312 1.13656 -0.70377 
-2.87312 1.13656 0.70363 -2.87312 1.3326 -0.70377 -2.87312 1.3326 0.70363 
-4.12136 -1.38397 -0.82526 -4.12136 -1.38397 0.82541 -4.12006 -1.58498 -0.76286 
-4.12006 -1.58498 0.76302 -4.11651 -0.75012 -0.68855 -4.11651 -0.75012 0.6887 
-4.11492 -1.43322 -0.81906 -4.11492 -1.43322 0.81922 -4.11492 -1.0357 -0.81906 
-4.11492 -1.0357 0.81922 -4.10396 -0.83364 -0.74927 -4.10396 -0.83364 0.74942 
-4.10318 -1.48595 -0.81217 -4.10318 -1.48595 0.81232 -4.10318 -0.98297 -0.81217 
-4.10318 -0.98297 0.81232 -4.09097 -1.23446 -0.85765 -4.09097 -1.23446 0.85781 
-4.08987 -1.53795 -0.80287 -4.08987 -1.53795 0.80302 -4.08987 -0.93097 -0.80287 
-4.08987 -0.93097 0.80302 -4.08875 -0.789 -0.73446 -4.08875 -0.789 0.73462 
-4.08856 -1.28452 -0.85764 -4.08856 -1.28452 0.85779 -4.08856 -1.1844 -0.85764 
-4.08856 -1.1844 0.85779 -4.08463 -1.33468 -0.85557 -4.08463 -1.33468 0.85572 
-4.08463 -1.13424 -0.85557 -4.08463 -1.13424 0.85572 -4.07944 -1.38435 -0.85137 
-4.07944 -1.38435 0.85152 -4.07944 -1.08457 -0.85137 -4.07944 -1.08457 0.85152 
-4.07505 -1.58904 -0.79118 -4.07505 -1.58904 0.79134 -4.07505 -0.87988 -0.79118 
-4.07505 -0.87988 0.79134 -4.07108 -0.74483 -0.71826 -4.07108 -0.74483 0.71842 
-4.06831 -1.43665 -0.84704 -4.06831 -1.43665 0.84719 -4.06831 -1.03227 -0.84704 
-4.06831 -1.03227 0.84719 -4.05874 -0.82984 -0.77715 -4.05874 -0.82984 0.77731 
-4.05622 -1.48933 -0.83972 -4.05622 -1.48933 0.83987 -4.05622 -0.97959 -0.83972 
-4.05622 -0.97959 0.83987 -4.0521 -0.70164 -0.70011 -4.0521 -0.70164 0.70026 
-4.04826 -1.23446 -0.88184 -4.04826 -1.23446 0.882 -4.04552 -1.28468 -0.88188 
-4.04552 -1.28468 0.88203 -4.04552 -1.18424 -0.88188 -4.04552 -1.18424 0.88203 
-4.04241 -1.54152 -0.82998 -4.04241 -1.54152 0.83013 -4.04241 -0.9274 -0.82998 
-4.04241 -0.9274 0.83013 -4.04205 -0.78485 -0.76246 -4.04205 -0.78485 0.76261 
-4.04159 -1.33478 -0.87968 -4.04159 -1.33478 0.87983 -4.04159 -1.13414 -0.87968 
-4.04159 -1.13414 0.87983 -4.03157 -1.38735 -0.87735 -4.03157 -1.38735 0.8775 
-4.03157 -1.08157 -0.87735 -4.03157 -1.08157 0.8775 -4.02723 -1.59249 -0.81784 
-4.02723 -1.59249 0.818 -4.02723 -0.87643 -0.81784 -4.02723 -0.87643 0.818 
-4.02418 -0.74099 -0.74585 -4.02418 -0.74099 0.746 -4.02025 -1.43948 -0.8725 
-4.02025 -1.43948 0.87265 -4.02025 -1.02944 -0.8725 -4.02025 -1.02944 0.87265 
-4.01216 -0.8272 -0.80283 -4.01216 -0.8272 0.80299 -4.00754 -1.49221 -0.86484 
-4.00754 -1.49221 0.865 -4.00754 -0.97671 -0.86484 -4.00754 -0.97671 0.865 
-4.00519 -0.69838 -0.72735 -4.00519 -0.69838 0.72751 -4.00442 -1.23446 -0.90391 
-4.00442 -1.23446 0.90407 -4.00157 -1.28474 -0.90386 -4.00157 -1.28474 0.90401 
-4.00157 -1.18418 -0.90386 -4.00157 -1.18418 0.90401 -3.99516 -0.78238 -0.78774 
-3.99516 -0.78238 0.78789 -3.99354 -1.54417 -0.85459 -3.99354 -1.54417 0.85475 
-3.99354 -0.92475 -0.85459 -3.99354 -0.92475 0.85475 -3.99242 -1.33728 -0.90366 
-3.99242 -1.33728 0.90382 -3.99242 -1.13164 -0.90366 -3.99242 -1.13164 0.90382 
-3.98208 -1.38984 -0.90084 -3.98208 -1.38984 0.901 -3.98208 -1.07908 -0.90084 
-3.98208 -1.07908 0.901 -3.97952 -1.59421 -0.84162 -3.97952 -1.59421 0.84178 
-3.97952 -0.87471 -0.84162 -3.97952 -0.87471 0.84178 -3.97683 -0.73849 -0.77066 
-3.97683 -0.73849 0.77082 -3.97086 -1.4417 -0.89537 -3.97086 -1.4417 0.89552 
-3.97086 -1.02722 -0.89537 -3.97086 -1.02722 0.89552 -3.96434 -0.82571 -0.82623 
-3.96434 -0.82571 0.82639 -3.95955 -1.23446 -0.9238 -3.95955 -1.23446 0.92396 
-3.95784 -1.49437 -0.88723 -3.95784 -1.49437 0.88738 -3.95784 -0.97455 -0.88723 
-3.95784 -0.97455 0.88738 -3.95754 -0.69611 -0.75176 -3.95754 -0.69611 0.75192 
-3.95131 -1.28704 -0.92568 -3.95131 -1.28704 0.92584 -3.95131 -1.18188 -0.92568 
-3.95131 -1.18188 0.92584 -3.94681 -0.78098 -0.81079 -3.94681 -0.78098 0.81094 
-3.94466 -1.54491 -0.87648 -3.94466 -1.54491 0.87663 -3.94466 -0.92401 -0.87648 
-3.94466 -0.92401 0.87663 -3.942 -1.33948 -0.92494 -3.942 -1.33948 0.92509 
-3.942 -1.12944 -0.92494 -3.942 -1.12944 0.92509 -3.93166 -1.39162 -0.92157 
-3.93166 -1.39162 0.92172 -3.93166 -1.0773 -0.92157 -3.93166 -1.0773 0.92172 
-3.93039 -1.59486 -0.86313 -3.93039 -1.59486 0.86329 -3.93039 -0.87406 -0.86313 
-3.93039 -0.87406 0.86329 -3.92834 -0.73741 -0.79328 -3.92834 -0.73741 0.79343 
-3.92031 -1.44331 -0.91558 -3.92031 -1.44331 0.91573 -3.92031 -1.02561 -0.91558 
-3.92031 -1.02561 0.91573 -3.91542 -0.82538 -0.84729 -3.91542 -0.82538 0.84745 
-3.91376 -1.23446 -0.94147 -3.91376 -1.23446 0.94162 -3.90799 -1.49441 -0.907 
-3.90799 -1.49441 0.90715 -3.90799 -0.97451 -0.907 -3.90799 -0.97451 0.90715 
-3.9053 -1.28709 -0.94298 -3.9053 -1.28709 0.94314 -3.9053 -1.18183 -0.94298 
-3.9053 -1.18183 0.94314 -3.89763 -0.78084 -0.83139 -3.89763 -0.78084 0.83155 
-3.89565 -1.33977 -0.94188 -3.89565 -1.33977 0.94204 -3.89565 -1.12915 -0.94188 
-3.89565 -1.12915 0.94204 -3.89473 -1.54477 -0.89584 -3.89473 -1.54477 0.896 
-3.89473 -0.92415 -0.89584 -3.89473 -0.92415 0.896 -3.8945 -0.6774 -0.76725 
-3.8945 -0.6774 0.7674 -3.88509 -1.3919 -0.93812 -3.88509 -1.3919 0.93827 
-3.88509 -1.07702 -0.93812 -3.88509 -1.07702 0.93827 -3.88057 -1.59425 -0.88215 
-3.88057 -1.59425 0.8823 -3.88057 -0.87467 -0.88215 -3.88057 -0.87467 0.8823 
-3.87281 -1.44472 -0.9317 -3.87281 -1.44472 0.93186 -3.87281 -1.0242 -0.9317 
-3.87281 -1.0242 0.93186 -3.86715 -1.23446 -0.95686 -3.86715 -1.23446 0.95702 
-3.86554 -0.82621 -0.86595 -3.86554 -0.82621 0.8661 -3.86431 -0.71995 -0.80779 
-3.86431 -0.71995 0.80795 -3.86025 -1.49575 -0.92265 -3.86025 -1.49575 0.9228 
-3.86025 -0.97317 -0.92265 -3.86025 -0.97317 0.9228 -3.85824 -1.28721 -0.95807 
-3.85824 -1.28721 0.95823 -3.85824 -1.18171 -0.95807 -3.85824 -1.18171 0.95823 
-3.84852 -1.33981 -0.95654 -3.84852 -1.33981 0.95669 -3.84852 -1.12911 -0.95654 
-3.84852 -1.12911 0.95669 -3.84661 -1.54624 -0.91098 -3.84661 -1.54624 0.91114 
-3.84661 -0.92268 -0.91098 -3.84661 -0.92268 0.91114 -3.83692 -1.39294 -0.95242 
-3.83692 -1.39294 0.95258 -3.83692 -1.07598 -0.95242 -3.83692 -1.07598 0.95258 
-3.83294 -0.76428 -0.84453 -3.83294 -0.76428 0.84468 -3.83222 -1.59559 -0.8968 
-3.83222 -1.59559 0.89695 -3.83222 -0.87333 -0.8968 -3.83222 -0.87333 0.89695 
-3.8295 -0.66139 -0.77952 -3.8295 -0.66139 0.77967 -3.82455 -1.44561 -0.94548 
-3.82455 -1.44561 0.94563 -3.82455 -1.02331 -0.94548 -3.82455 -1.02331 0.94563 
-3.81985 -1.23446 -0.96995 -3.81985 -1.23446 0.97011 -3.81152 -1.49664 -0.93598 
-3.81152 -1.49664 0.93613 -3.81152 -0.97228 -0.93598 -3.81152 -0.97228 0.93613 
-3.81075 -1.28725 -0.97075 -3.81075 -1.28725 0.97091 -3.81075 -1.18167 -0.97075 
-3.81075 -1.18167 0.97091 -3.79962 -1.34041 -0.96902 -3.79962 -1.34041 0.96918 
-3.79962 -1.12851 -0.96902 -3.79962 -1.12851 0.96918 -3.79896 -0.70487 -0.81858 
-3.79896 -0.70487 0.81874 -3.79781 -1.54692 -0.9238 -3.79781 -1.54692 0.92396 
-3.79781 -0.922 -0.9238 -3.79781 -0.922 0.92396 -3.79474 -0.8183 -0.88273 
-3.79474 -0.8183 0.88288 -3.78782 -1.39353 -0.96439 -3.78782 -1.39353 0.96454 
-3.78782 -1.07539 -0.96439 -3.78782 -1.07539 0.96454 -3.77568 -1.44596 -0.95687 
-3.77568 -1.44596 0.95702 -3.77568 -1.02296 -0.95687 -3.77568 -1.02296 0.95702 
-3.77196 -1.23446 -0.98071 -3.77196 -1.23446 0.98086 -3.76379 -0.64829 -0.78825 
-3.76379 -0.64829 0.78841 -3.76245 -1.49691 -0.94685 -3.76245 -1.49691 0.94701 
-3.76245 -0.97201 -0.94685 -3.76245 -0.97201 0.94701 -3.7614 -0.75736 -0.85918 
-3.7614 -0.75736 0.85933 -3.76132 -1.28768 -0.98132 -3.76132 -1.28768 0.98148 
-3.76132 -1.18124 -0.98132 -3.76132 -1.18124 0.98148 -3.76071 -1.60246 -0.91139 
-3.76071 -1.60246 0.91155 -3.76071 -0.86646 -0.91139 -3.76071 -0.86646 0.91155 
-3.75015 -1.34075 -0.97904 -3.75015 -1.34075 0.9792 -3.75015 -1.12817 -0.97904 
-3.75015 -1.12817 0.9792 -3.73846 -1.3935 -0.97388 -3.73846 -1.3935 0.97403 
-3.73846 -1.07542 -0.97388 -3.73846 -1.07542 0.97403 -3.72645 -0.69862 -0.83089 
-3.72645 -0.69862 0.83104 -3.7263 -1.44578 -0.96585 -3.7263 -1.44578 0.966 
-3.7263 -1.02314 -0.96585 -3.7263 -1.02314 0.966 -3.72544 -1.55245 -0.9363 
-3.72544 -1.55245 0.93646 -3.72544 -0.91647 -0.9363 -3.72544 -0.91647 0.93646 
-3.7236 -1.23446 -0.9891 -3.7236 -1.23446 0.98925 -3.72277 -0.81262 -0.89478 
-3.72277 -0.81262 0.89493 -3.71281 -1.28772 -0.98921 -3.71281 -1.28772 0.98936 
-3.71281 -1.1812 -0.98921 -3.71281 -1.1812 0.98936 -3.70134 -1.34102 -0.98641 
-3.70134 -1.34102 0.98656 -3.70134 -1.1279 -0.98641 -3.70134 -1.1279 0.98656 
-3.6907 -0.64339 -0.79847 -3.6907 -0.64339 0.79862 -3.68954 -1.50162 -0.95696 
-3.68954 -1.50162 0.95712 -3.68954 -0.9673 -0.95696 -3.68954 -0.9673 0.95712 
-3.6895 -1.39375 -0.98071 -3.6895 -1.39375 0.98086 -3.6895 -1.07517 -0.98071
[truncated: 2,925,811 more chars]
