# Supplementary material for: Visualizing electron delocalization in contorted polycyclic aromatic hydrocarbons
Source: Chem Sci. 2021 Sep 8;12(39):13092–100. doi: 10.1039/d1sc03368a (PMC8513938; doi:10.1039/d1sc03368a)
Supplement: SC-012-D1SC03368A-s033 [file SC-012-D1SC03368A-s033.vtk]

# vtk DataFile Version 5.1
vtk output
ASCII
DATASET POLYDATA
POINTS 165493 double
-1.39012 0.87264 -1.5858 -1.37847 0.81995 -1.52291 -1.36444 0.86999 -1.53922 
-1.36138 0.76428 -1.46313 -1.35015 0.81589 -1.4779 -1.34974 0.91498 -1.55591 
-1.33978 0.21939 -2.63193 -1.33655 0.8662 -1.494 -1.33313 0.95884 -1.57378 
-1.33038 0.75885 -1.41979 -1.32175 0.91083 -1.50921 -1.31956 0.81058 -1.43415 
-1.31495 0.26863 -2.67812 -1.3073 0.2207 -2.67039 -1.3073 0.71005 -1.37179 
-1.30654 0.86127 -1.45028 -1.30555 0.95501 -1.52688 -1.29802 0.17313 -2.66088 
-1.29802 0.75762 -1.3813 -1.29204 0.90603 -1.46519 -1.28708 0.12651 -2.64986 
-1.28708 0.80425 -1.39232 -1.28073 0.27029 -2.71461 -1.28073 0.66047 -1.32757 
-1.27583 0.94972 -1.48145 -1.27449 0.07554 -2.63401 -1.27449 0.85522 -1.40817 
-1.27312 0.2224 -2.70701 -1.27312 0.70836 -1.33517 -1.26387 0.17509 -2.69775 
-1.26387 0.75566 -1.34443 -1.26017 0.03077 -2.61963 -1.26017 0.89998 -1.42255 
-1.25805 0.99313 -1.50008 -1.25516 0.56375 -1.28341 -1.25298 0.12849 -2.68686 
-1.25298 0.80227 -1.35532 -1.25084 0.61252 -1.28765 -1.24427 -0.01318 -2.60355 
-1.24427 0.94393 -1.43863 -1.24423 0.26863 -2.74883 -1.24423 0.66213 -1.29335 
-1.24049 0.08269 -2.67437 -1.24049 0.84806 -1.36781 -1.23651 0.2207 -2.74119 
-1.23651 0.71005 -1.30099 -1.227 0.17313 -2.73191 -1.227 0.75762 -1.31027 
-1.22689 -0.05572 -2.58612 -1.22689 0.98648 -1.45606 -1.22642 0.03782 -2.66031 
-1.22642 0.89293 -1.38187 -1.22046 0.51468 -1.24872 -1.21778 0.56386 -1.25123 
-1.21598 0.12651 -2.72096 -1.21598 0.80425 -1.32122 -1.21273 0.61377 -1.25512 
-1.21082 -0.00602 -2.6447 -1.21082 0.93677 -1.39748 -1.20777 -0.09815 -2.56638 
-1.20777 1.0289 -1.4758 -1.2061 0.26746 -2.78123 -1.2061 0.66329 -1.26095 
-1.20013 0.07554 -2.70837 -1.20013 0.85522 -1.33381 -1.19805 0.21939 -2.77366 
-1.19805 0.71137 -1.26852 -1.19371 -0.04873 -2.6276 -1.19371 0.97948 -1.41458 
-1.18851 0.17191 -2.76427 -1.18851 0.75885 -1.27791 -1.18748 -0.13803 -2.54604 
-1.18574 0.03077 -2.69405 -1.18574 0.89998 -1.34813 -1.18291 0.46538 -1.21788 
-1.1817 0.41602 -1.21851 -1.1817 0.51474 -1.21851 -1.17803 0.56469 -1.22042 
-1.17515 -0.09019 -2.60903 -1.17515 1.02095 -1.43315 -1.17415 0.12018 -2.75344 
-1.17415 0.81058 -1.28874 -1.17284 0.61463 -1.22438 -1.16967 -0.01318 -2.67815 
-1.16967 0.94393 -1.36403 -1.16641 0.26679 -2.81172 -1.16641 0.66396 -1.23046 
-1.16575 -0.17666 -2.52416 -1.15823 0.21868 -2.80408 -1.15823 0.71207 -1.2381 
-1.15802 0.06948 -2.74042 -1.15802 0.86127 -1.30176 -1.15516 -0.13032 -2.58904 
-1.15516 1.06108 -1.45314 -1.15224 -0.05572 -2.66078 -1.15224 0.98648 -1.3814 
-1.14516 0.16647 -2.79526 -1.14516 0.76428 -1.24692 -1.14311 0.02472 -2.72593 
-1.14311 0.90603 -1.31625 -1.14278 -0.21352 -2.50114 -1.14278 0.46538 -1.18962 
-1.14047 0.41538 -1.18958 -1.14047 0.51538 -1.18958 -1.13677 0.3655 -1.19163 
-1.13677 0.56526 -1.19163 -1.13381 -0.16902 -2.56769 -1.1325 -0.09815 -2.64165 
-1.1325 1.0289 -1.40053 -1.1317 0.31587 -1.19576 -1.1317 0.61488 -1.19576 
-1.1304 0.11486 -2.78403 -1.1304 0.81589 -1.25815 -1.12685 -0.01896 -2.70971 
-1.12685 0.94972 -1.33247 -1.12526 0.26662 -2.84023 -1.12526 0.26662 -1.20195 
-1.12526 0.66413 -1.20195 -1.1143 0.06455 -2.77043 -1.1143 0.8662 -1.27175 
-1.11352 0.21388 -2.83334 -1.11352 0.71687 -1.20884 -1.11216 -0.13803 -2.62136 
-1.11216 1.06878 -1.42082 -1.11114 -0.20618 -2.54502 -1.10821 -0.06237 -2.69194 
-1.10821 0.99313 -1.35024 -1.10502 -0.26692 -2.46338 -1.10131 0.46538 -1.16336 
-1.10021 0.16189 -2.82404 -1.10021 0.76886 -1.21815 -1.09909 0.01992 -2.75563 
-1.09909 0.91083 -1.28655 -1.0989 0.41532 -1.16338 -1.0989 0.51543 -1.16338 
-1.09497 0.36516 -1.16544 -1.09497 0.5656 -1.16544 -1.09356 -0.32019 -2.37675 
-1.09028 -0.17666 -2.59963 -1.09028 1.10741 -1.44255 -1.08978 0.31549 -1.16965 
-1.08978 0.61527 -1.16965 -1.08825 -0.10444 -2.67245 -1.08825 1.03519 -1.36973 
-1.08721 -0.24173 -2.52109 -1.08539 0.1108 -2.81235 -1.08539 0.81995 -1.22983 
-1.08142 -0.02426 -2.73943 -1.08142 0.95501 -1.30275 -1.07893 -0.29944 -2.43734 
-1.07865 0.26319 -2.8682 -1.07865 0.26319 -1.17398 -1.07865 0.66756 -1.17398 
-1.06908 0.06076 -2.79832 -1.06908 0.86999 -1.24386 -1.06734 -0.14416 -2.65192 
-1.06734 1.07491 -1.39026 -1.06726 -0.21352 -2.57666 -1.06656 0.21051 -2.86089 
-1.06656 0.72025 -1.18129 -1.06529 -0.34949 -2.34885 -1.06244 -0.06744 -2.72128 
-1.06244 0.9982 -1.3209 -1.06207 -0.27557 -2.49595 -1.0586 0.46538 -1.13917 
-1.05586 0.41515 -1.13914 -1.05586 0.5156 -1.13914 -1.05275 0.15832 -2.85114 
-1.05275 0.77244 -1.19104 -1.05239 0.01577 -2.78363 -1.05239 0.91498 -1.25855 
-1.05193 0.36506 -1.14134 -1.05193 0.5657 -1.14134 -1.05154 -0.33028 -2.4101 
-1.0455 -0.39203 -2.25525 -1.04525 -0.18239 -2.62985 -1.04525 1.11315 -1.41233 
-1.04252 -0.10905 -2.70132 -1.04252 1.03981 -1.34086 -1.04191 0.31249 -1.14367 
-1.04191 0.61826 -1.14367 -1.03757 0.10735 -2.83901 -1.03757 0.8234 -1.20317 
-1.03579 -0.30763 -2.46967 -1.0353 -0.37739 -2.31935 -1.03452 -0.02809 -2.76701 
-1.03452 0.95884 -1.27517 -1.03059 0.26036 -2.89366 -1.03059 0.26036 -1.14852 
-1.03059 0.67039 -1.14852 -1.0295 -0.26692 -2.5389 -1.02331 -0.35901 -2.38193 
-1.0225 0.05812 -2.824 -1.0225 0.87264 -1.21818 -1.02128 -0.1485 -2.68044 
-1.02128 1.07925 -1.36174 -1.01788 0.20763 -2.88601 -1.01788 0.72313 -1.15617 
-1.01553 -0.07071 -2.74852 -1.01553 1.00146 -1.29366 -1.01476 0.46538 -1.1171 
-1.01352 -0.41597 -2.22475 -1.01191 0.4151 -1.11715 -1.01191 0.51565 -1.11715 
-1.00877 -0.23768 -2.5938 -1.00843 -0.33783 -2.44231 -1.0055 0.01329 -2.8089 
-1.0055 0.91746 -1.23328 -1.00418 -0.40314 -2.28908 -1.00388 0.15566 -2.87576 
-1.00388 0.77509 -1.16642 -1.00346 -0.29944 -2.51281 -1.00276 0.36255 -1.11735 
-1.00276 0.5682 -1.11735 -0.99546 -0.11197 -2.7282 -0.99546 1.04273 -1.31398 
-0.99301 -0.38648 -2.35224 -0.99242 0.30999 -1.12017 -0.99242 0.62076 -1.12017 
-0.98986 0.10563 -2.86279 -0.98986 0.82512 -1.17939 -0.98717 -0.03059 -2.79183 
-0.98717 0.96135 -1.25035 -0.98576 -0.20535 -2.64662 -0.98576 1.1361 -1.39556 
-0.9812 0.25814 -2.91653 -0.9812 0.25814 -1.12565 -0.9812 0.67262 -1.12565 
-0.98006 -0.36609 -2.41394 -0.97622 -0.33028 -2.48542 -0.97468 0.05663 -2.8474 
-0.97468 0.87413 -1.19478 -0.97326 -0.4261 -2.25821 -0.96989 -0.28897 -2.55449 
-0.96989 0.46538 -1.09721 -0.96818 0.20547 -2.90839 -0.96818 0.72528 -1.13379 
-0.96788 -0.07298 -2.77293 -0.96788 1.00373 -1.26925 -0.9629 -0.4111 -2.32218 
-0.96165 0.41279 -1.09533 -0.96165 0.51796 -1.09533 -0.96104 -0.17047 -2.69633 
-0.96104 1.10122 -1.34585 -0.95715 0.0119 -2.83195 -0.95715 0.91885 -1.21023 
-0.955 0.15492 -2.89764 -0.955 0.77583 -1.14454 -0.95234 0.36036 -1.09608 
-0.95234 0.5704 -1.09608 -0.95073 -0.39235 -2.38462 -0.94804 -0.35901 -2.45719 
-0.94799 -0.25875 -2.60886 -0.94799 1.18951 -1.43332 -0.94286 -0.32019 -2.52745 
-0.942 0.30822 -1.09945 -0.942 0.62253 -1.09945 -0.94073 0.10498 -2.8843 
-0.94073 0.82578 -1.15788 -0.93868 -0.03167 -2.81444 -0.93868 0.96243 -1.22774 
-0.93315 -0.13168 -2.74486 -0.93315 1.06244 -1.29732 -0.93173 -0.43371 -2.29119 
-0.93065 0.25653 -2.93675 -0.93065 0.25653 -1.10543 -0.93065 0.67422 -1.10543 
-0.92576 0.0563 -2.86846 -0.92576 0.87446 -1.17372 -0.92453 -0.22539 -2.66066 
-0.92453 1.15615 -1.38152 -0.9241 0.46538 -1.07955 -0.92054 -0.41654 -2.35442 
-0.91835 -0.38648 -2.42689 -0.91833 0.20543 -2.92817 -0.91833 0.72532 -1.11401 
-0.91564 0.41275 -1.07803 -0.91564 0.518 -1.07803 -0.91497 -0.34949 -2.49917 
-0.90865 -0.30779 -2.5678 -0.90797 0.01176 -2.85256 -0.90797 0.919 -1.18962 
-0.90599 0.36007 -1.07913 -0.90599 0.57069 -1.07913 -0.90507 0.15507 -2.91701 
-0.90507 0.77568 -1.12517 -0.90484 -0.09169 -2.78842 -0.90484 1.02244 -1.25376 
-0.90005 -0.454 -2.25957 -0.89762 -0.18855 -2.71104 -0.89762 1.1193 -1.33114 
-0.89543 0.30793 -1.0829 -0.89543 0.62282 -1.0829 -0.89091 0.10559 -2.90331 
-0.89091 0.82516 -1.13887 -0.88954 -0.43861 -2.32342 -0.8883 -0.4111 -2.39678 
-0.88612 -0.27643 -2.6214 -0.88612 1.20718 -1.42078 -0.88546 -0.37739 -2.46919 
-0.88315 0.25511 -2.95287 -0.88315 0.25511 -1.08931 -0.88315 0.67564 -1.08931 
-0.88093 -0.33758 -2.53973 -0.87749 0.46538 -1.06415 -0.87588 0.05713 -2.88712 
-0.87588 0.87363 -1.15506 -0.87465 -0.04913 -2.82896 -0.87465 0.97989 -1.21322 
-0.87059 0.20409 -2.94381 -0.87059 0.72667 -1.09837 -0.86927 -0.14868 -2.75823 
-0.86927 1.07943 -1.28395 -0.86858 0.41263 -1.06294 -0.86858 0.51813 -1.06294 
-0.85983 -0.24198 -2.67325 -0.85983 1.17274 -1.36893 -0.85886 0.36003 -1.06448 
-0.85886 0.57072 -1.06448 -0.85781 -0.4585 -2.29169 -0.85731 -0.43371 -2.36561 
-0.85695 0.1536 -2.93215 -0.85695 0.77716 -1.11003 -0.8552 -0.40314 -2.43806 
-0.85149 -0.36577 -2.51033 -0.84726 0.30689 -2.97359 -0.84726 0.30689 -1.06859 
-0.84726 0.62386 -1.06859 -0.84603 -0.3233 -2.57877 -0.84328 -0.0048 -2.8657 
-0.84328 0.93556 -1.17648 -0.84256 0.10425 -2.91796 -0.84256 0.8265 -1.12422 
-0.83984 -0.10769 -2.80069 -0.83984 1.03845 -1.24149 -0.83489 0.25423 -2.96664 
-0.83489 0.25423 -1.07554 -0.83489 0.67653 -1.07554 -0.83227 -0.2039 -2.72253 
-0.83227 1.13465 -1.31965 -0.83019 0.46538 -1.05106 -0.82569 -0.454 -2.33393 
-0.82433 -0.4261 -2.40715 -0.82186 0.2032 -2.95715 -0.82186 0.72756 -1.08503 
-0.82137 -0.39203 -2.47938 -0.82109 0.41259 -1.05026 -0.82109 0.51817 -1.05026 
-0.82048 -0.29102 -2.63219 -0.82048 1.22178 -1.40999 -0.81672 -0.35186 -2.54971 
-0.80996 0.35942 -1.05199 -0.80996 0.57133 -1.05199 -0.8093 -0.06422 -2.83975 
-0.8093 0.99497 -1.20243 -0.80815 0.15292 -2.94497 -0.80815 0.77784 -1.09721 
-0.80508 0.04922 -2.9039 -0.80508 0.88154 -1.13828 -0.80411 -0.16288 -2.76825 
-0.80411 1.09363 -1.27393 -0.79816 0.30631 -2.98556 -0.79816 0.30631 -1.05662 
-0.79816 0.62445 -1.05662 -0.79387 -0.25531 -2.68283 -0.79387 1.18606 -1.35935 
-0.79289 -0.44689 -2.37529 -0.79128 -0.47411 -2.29626 -0.79086 -0.41597 -2.4474 
-0.78684 -0.37837 -2.51933 -0.78602 0.25387 -2.97803 -0.78602 0.67688 -1.06415 
-0.7823 -0.33543 -2.58735 -0.7823 0.46538 -1.0403 -0.77413 -0.12079 -2.80942 
-0.77413 1.05154 -1.23276 -0.77279 0.20292 -2.96802 -0.77279 0.72783 -1.07416 
-0.77174 -0.01173 -2.88035 -0.77174 0.94248 -1.16183 -0.77166 0.41215 -1.03969 
-0.77166 0.5186 -1.03969 -0.77105 0.09738 -2.93256 -0.77105 0.83338 -1.10962 
-0.76633 -0.21632 -2.73046 -0.76633 1.14707 -1.31172 -0.76049 0.35909 -1.04197 
-0.76049 0.57167 -1.04197 -0.75951 -0.4372 -2.41564 -0.75859 -0.4675 -2.33789 
-0.75645 -0.40275 -2.48769 -0.75626 -0.3018 -2.63984 -0.75626 1.23256 -1.40234 
-0.75252 -0.36244 -2.55718 -0.7488 0.30634 -2.99505 -0.7488 0.30634 -1.04713 
-0.7488 0.62442 -1.04713 -0.73796 -0.17423 -2.77487 -0.73796 1.10498 -1.26731 
-0.73679 -0.07046 -2.85206 -0.73679 1.00121 -1.19012 -0.73664 0.25405 -2.98702 
-0.73664 0.25405 -1.05516 -0.73664 0.6767 -1.05516 -0.73578 0.14739 -2.95747 
-0.73578 0.78336 -1.08471 -0.73394 0.46538 -1.03191 -0.73311 0.04354 -2.91595 
-0.73311 0.88722 -1.12623 -0.72895 -0.26452 -2.6898 -0.72895 1.19527 -1.35238 
-0.72564 -0.42494 -2.45487 -0.72519 -0.4582 -2.37882 -0.72379 -0.48531 -2.29954 
-0.72315 0.41212 -1.03181 -0.72315 0.51864 -1.03181 -0.72212 -0.38747 -2.52552 
-0.71773 -0.34413 -2.5935 -0.71773 1.27489 -1.44868 -0.71168 0.35882 -1.03461 
-0.71168 0.57194 -1.03461 -0.70104 -0.1257 -2.81964 -0.70104 1.05645 -1.22254 
-0.70099 -0.22423 -2.73628 -0.70099 1.15499 -1.3059 -0.69988 0.19821 -2.97813 
-0.69988 0.73254 -1.06405 -0.69984 0.30609 -3.00188 -0.69984 0.30609 -1.0403 
-0.69984 0.62467 -1.0403 -0.69859 -0.01644 -2.89026 -0.69859 0.94719 -1.15192 
-0.6981 0.09275 -2.94242 -0.6981 0.838 -1.09976 -0.69139 -0.44639 -2.41835 
-0.69137 -0.41016 -2.49288 -0.69081 -0.30913 -2.64512 -0.69081 1.23988 -1.39706 
-0.69046 -0.47658 -2.34056 -0.6874 -0.36958 -2.56221 -0.68523 0.46538 -1.02591 
-0.67403 0.41201 -1.0263 -0.67403 0.51874 -1.0263 -0.66346 -0.07379 -2.85983 
-0.66346 1.00454 -1.18235 -0.6634 -0.27055 -2.69385 -0.6634 1.2013 -1.34833 
-0.6628 -0.17977 -2.7814 -0.6628 1.11052 -1.26078 -0.66261 0.14359 -2.9649 
-0.66261 0.78716 -1.07728 -0.66257 0.3588 -3.01253 -0.66257 0.3588 -1.02965 
-0.66257 0.57195 -1.02965 -0.66213 0.25225 -2.99524 -0.66213 0.25225 -1.04694 
-0.66213 0.6785 -1.04694 -0.66035 0.04012 -2.9232 -0.66035 0.89064 -1.11898 
-0.65684 -0.46514 -2.38066 -0.65682 -0.3929 -2.52954 -0.65659 -0.43143 -2.45803 
-0.65566 -0.49206 -2.30152 -0.65261 -0.34937 -2.5972 -0.65261 1.28013 -1.44498 
-0.63628 0.46538 -1.02229 -0.62544 -0.12943 -2.82405 -0.62544 1.06019 -1.21813 
-0.62544 -0.01879 -2.89523 -0.62544 0.94955 -1.14695 -0.62541 -0.22797 -2.74068 
-0.62541 1.15873 -1.3015 -0.62541 -0.31292 -2.64783 -0.62541 1.24367 -1.39435 
-0.625 0.197 -2.98366 -0.625 0.73375 -1.05852 -0.62499 0.09043 -2.94737 
-0.62499 0.84032 -1.09481 -0.62497 0.30488 -3.0074 -0.62497 0.30488 -1.03478 
-0.62497 0.62588 -1.03478 -0.62497 0.41198 -1.02323 -0.62497 0.51878 -1.02323 
-0.62207 -0.45074 -2.42047 -0.62207 -0.48113 -2.34189 -0.62206 -0.41451 -2.49499 
-0.62206 -0.3732 -2.56476 -0.62191 -0.50324 -2.26723 -0.58721 -0.49431 -2.30217 
-0.58721 -0.46741 -2.38153 -0.58721 -0.4336 -2.45909 -0.58721 -0.39498 -2.53078 
-0.58721 -0.35112 -2.59844 -0.58721 -0.27269 -2.69581 -0.58721 -0.18162 -2.78358 
-0.58721 -0.07536 -2.86228 -0.58721 0.03898 -2.92562 -0.58721 0.14267 -2.96759 
-0.58721 0.25165 -2.99798 -0.58721 0.3585 -3.01536 -0.58721 0.3585 -1.02682 
-0.58721 0.46538 -1.02109 -0.58721 0.57226 -1.02682 -0.58721 0.6791 -1.0442 
-0.58721 0.78808 -1.07459 -0.58721 0.89178 -1.11656 -0.58721 1.00612 -1.1799 
-0.58721 1.11237 -1.2586 -0.58721 1.20345 -1.34637 -0.58721 1.28187 -1.44374 
-0.5525 -0.50324 -2.26723 -0.55235 -0.3732 -2.56476 -0.55235 1.30395 -1.47742 
-0.55235 -0.41451 -2.49499 -0.55234 -0.48113 -2.34189 -0.55234 -0.45074 -2.42047 
-0.54945 0.41198 -1.02323 -0.54945 0.51878 -1.02323 -0.54945 0.30488 -3.0074 
-0.54945 0.62588 -1.03478 -0.54942 0.09043 -2.94737 -0.54942 0.84032 -1.09481 
-0.54942 0.197 -2.98366 -0.54942 0.73375 -1.05852 -0.54901 -0.31292 -2.64783 
-0.54901 1.24367 -1.39435 -0.54901 -0.22797 -2.74068 -0.54901 1.15873 -1.3015 
-0.54897 -0.01879 -2.89523 -0.54897 0.94955 -1.14695 -0.54897 -0.12943 -2.82405 
-0.54897 1.06019 -1.21813 -0.53814 0.46538 -1.02229 -0.5218 -0.34937 -2.5972 
-0.5218 1.28013 -1.44498 -0.51876 -0.49206 -2.30152 -0.51783 -0.43143 -2.45803 
-0.5176 -0.3929 -2.52954 -0.51758 -0.46514 -2.38066 -0.51406 0.04012 -2.9232 
-0.51406 0.89064 -1.11898 -0.51228 0.25225 -2.99524 -0.51228 0.6785 -1.04694 
-0.51185 0.3588 -3.01253 -0.51185 0.57195 -1.02965 -0.51181 0.14359 -2.9649 
-0.51181 0.78716 -1.07728 -0.51161 -0.17977 -2.7814 -0.51161 1.11052 -1.26078 
-0.51101 -0.27055 -2.69385 -0.51101 1.2013 -1.34833 -0.51096 -0.07379 -2.85983 
-0.51096 1.00454 -1.18235 -0.50039 0.41201 -3.01588 -0.50039 0.41201 -1.0263 
-0.50039 0.51874 -1.0263 -0.48919 0.46538 -1.02591 -0.48701 -0.36958 -2.56221 
-0.48701 1.30033 -1.47997 -0.48413 -0.4987 -2.2659 -0.48396 -0.47658 -2.34056 
-0.48361 -0.30913 -2.64512 -0.48361 1.23988 -1.39706 -0.48304 -0.41016 -2.49288 
-0.48303 -0.44639 -2.41835 -0.47632 0.09275 -2.94242 -0.47632 0.838 -1.09976 
-0.47583 -0.01644 -2.89026 -0.47583 0.94719 -1.15192 -0.47457 0.30609 -3.00188 
-0.47457 0.62467 -1.0403 -0.47454 0.19821 -2.97813 -0.47454 0.73254 -1.06405 
-0.47343 -0.22423 -2.73628 -0.47343 1.15499 -1.3059 -0.47338 -0.1257 -2.81964 
-0.47338 1.05645 -1.22254 -0.46274 0.35882 -3.00757 -0.46274 0.57194 -1.03461 
-0.45668 -0.34413 -2.5935 -0.45668 1.27489 -1.44868 -0.4523 -0.38747 -2.52552 
-0.4523 1.31822 -1.51666 -0.45127 0.41212 -3.01037 -0.45127 0.51864 -1.03181 
-0.45063 -0.48531 -2.29954 -0.44923 -0.4582 -2.37882 -0.44878 -0.42494 -2.45487 
-0.44547 -0.26452 -2.6898 -0.44547 1.19527 -1.35238 -0.44131 0.04354 -2.91595 
-0.44131 0.88722 -1.12623 -0.44048 0.46538 -1.03191 -0.43863 0.14739 -2.95747 
-0.43863 0.78336 -1.08471 -0.43778 0.25405 -2.98702 -0.43778 0.6767 -1.05516 
-0.43763 -0.07046 -2.85206 -0.43763 1.00121 -1.19012 -0.43645 -0.17423 -2.77487 
-0.43645 1.10498 -1.26731 -0.42562 0.30634 -2.99505 -0.42562 0.62442 -1.04713 
-0.42189 -0.36244 -2.55718 -0.42189 1.29319 -1.485 -0.41815 -0.3018 -2.63984 
-0.41815 1.23256 -1.40234 -0.41797 -0.40275 -2.48769 -0.41607 -0.48965 -2.26325 
-0.41582 -0.4675 -2.33789 -0.41491 -0.4372 -2.41564 -0.41393 0.35909 -3.00021 
-0.41393 0.57167 -1.04197 -0.40809 -0.21632 -2.73046 -0.40809 1.14707 -1.31172 
-0.40336 0.09738 -2.93256 -0.40336 0.83338 -1.10962 -0.40275 0.41215 -3.00249 
-0.40275 0.5186 -1.03969 -0.40268 -0.01173 -2.88035 -0.40268 0.94248 -1.16183 
-0.40162 0.20292 -2.96802 -0.40162 0.72783 -1.07416 -0.40028 -0.12079 -2.80942 
-0.40028 1.05154 -1.23276 -0.39212 -0.33543 -2.58735 -0.39212 0.46538 -3.00188 
-0.39212 1.26618 -1.45483 -0.3884 0.25387 -2.97803 -0.3884 0.67688 -1.06415 
-0.38758 -0.37837 -2.51933 -0.38758 1.30912 -1.52285 -0.38355 -0.41597 -2.4474 
-0.38314 -0.47411 -2.29626 -0.38195 -0.49156 -2.22635 -0.38153 -0.44689 -2.37529 
-0.38054 -0.25531 -2.68283 -0.38054 1.18606 -1.35935 -0.37626 0.30631 -2.98556 
-0.37626 0.62445 -1.05662 -0.3703 -0.16288 -2.76825 -0.3703 1.09363 -1.27393 
-0.36934 0.04922 -2.9039 -0.36934 0.88154 -1.13828 -0.36627 0.15292 -2.94497 
-0.36627 0.77784 -1.09721 -0.36512 -0.06422 -2.83975 -0.36512 0.99497 -1.20243 
-0.36446 0.35942 -2.99019 -0.36446 0.57133 -1.05199 -0.35769 -0.35186 -2.54971 
-0.35769 1.28262 -1.49247 -0.35394 -0.29102 -2.63219 -0.35394 1.22178 -1.40999 
-0.35332 0.41259 -2.99192 -0.35332 0.51817 -1.05026 -0.35305 -0.39203 -2.47938 
-0.35305 1.32278 -1.5628 -0.35256 0.2032 -2.95715 -0.35256 0.72756 -1.08503 
-0.35008 -0.4261 -2.40715 -0.34899 -0.47617 -2.25931 -0.34873 -0.454 -2.33393 
-0.34505 -0.48965 -2.19223 -0.34423 0.46538 -2.99112 -0.34215 -0.2039 -2.72253 
-0.34215 1.13465 -1.31965 -0.33952 0.25423 -2.96664 -0.33952 0.67653 -1.07554 
-0.33458 -0.10769 -2.80069 -0.33458 1.03845 -1.24149 -0.33185 0.10425 -2.91796 
-0.33185 0.8265 -1.12422 -0.33114 -0.0048 -2.8657 -0.33114 0.93556 -1.17648 
-0.32839 -0.3233 -2.57877 -0.32839 1.25405 -1.46341 -0.32715 0.30689 -2.97359 
-0.32715 0.62386 -1.06859 -0.32293 -0.36577 -2.51033 -0.32293 1.29652 -1.53185 
-0.31922 -0.40314 -2.43806 -0.31922 1.33389 -1.60412 -0.31746 0.1536 -2.93215 
-0.31746 0.77716 -1.11003 -0.31711 -0.43371 -2.36561 -0.31661 -0.4585 -2.29169 
-0.31556 0.36003 -2.9777 -0.31556 0.57072 -1.06448 -0.31459 -0.24198 -2.67325 
-0.31459 1.17274 -1.36893 -0.31204 -0.47411 -2.22516 -0.30584 0.41263 -2.97924 
-0.30584 0.51813 -2.97924 -0.30514 -0.14868 -2.75823 -0.30514 1.07943 -1.28395 
-0.30382 0.20409 -2.94381 -0.30382 0.72667 -1.09837 -0.29976 -0.04913 -2.82896 
-0.29976 0.97989 -1.21322 -0.29853 0.05713 -2.88712 -0.29853 0.87363 -1.15506 
-0.29692 0.46538 -2.97803 -0.29348 -0.33758 -2.53973 -0.29348 1.26833 -1.50245 
-0.29127 0.25511 -2.95287 -0.29127 0.67564 -1.08931 -0.28895 -0.37739 -2.46919 
-0.28895 1.30814 -1.57299 -0.2883 -0.27643 -2.6214 -0.2883 1.20718 -1.42078 
-0.28612 -0.4111 -2.39678 -0.28488 -0.43861 -2.32342 -0.28351 0.10559 -2.90331 
-0.28351 0.82516 -1.13887 -0.27898 0.30793 -2.95928 -0.27898 0.62282 -1.0829 
-0.2768 -0.18855 -2.71104 -0.2768 1.1193 -1.33114 -0.27437 -0.454 -2.25957 
-0.27041 -0.4675 -2.19248 -0.26958 -0.09169 -2.78842 -0.26958 1.02244 -1.25376 
-0.26935 0.15507 -2.91701 -0.26935 0.77568 -1.12517 -0.26843 0.36007 -2.96305 
-0.26843 0.57069 -1.07913 -0.26645 0.01176 -2.85256 -0.26645 0.919 -1.18962 
-0.26577 -0.30779 -2.5678 -0.26577 1.23854 -1.47438 -0.25944 -0.34949 -2.49917 
-0.25944 1.28025 -1.54301 -0.25877 0.41275 -2.96415 -0.25877 0.518 -2.96415 
-0.25608 0.20543 -2.92817 -0.25608 0.72532 -1.11401 -0.25606 -0.38648 -2.42689 
-0.25388 -0.41654 -2.35442 -0.25032 0.46538 -2.96263 -0.24989 -0.22539 -2.66066 
-0.24989 1.15615 -1.38152 -0.24865 0.0563 -2.86846 -0.24865 0.87446 -1.17372 
-0.24376 0.25653 -2.93675 -0.24376 0.67422 -1.10543 -0.24268 -0.43371 -2.29119 
-0.24126 -0.13168 -2.74486 -0.24126 1.06244 -1.29732 -0.23574 -0.03167 -2.81444 
-0.23574 0.96243 -1.22774 -0.23368 0.10498 -2.8843 -0.23368 0.82578 -1.15788 
-0.23301 -0.44689 -2.22677 -0.23241 0.30822 -2.94273 -0.23241 0.62253 -1.09945 
-0.23155 -0.32019 -2.52745 -0.23155 1.25094 -1.51473 -0.22948 -0.4582 -2.15907 
-0.22642 -0.25875 -2.60886 -0.22642 1.18951 -1.43332 -0.22637 -0.35901 -2.45719 
-0.22368 -0.39235 -2.38462 -0.22207 0.36036 -2.9461 -0.22207 0.5704 -2.9461 
-0.21941 0.15492 -2.89764 -0.21941 0.77583 -1.14454 -0.21727 0.0119 -2.83195 
-0.21727 0.91885 -1.21023 -0.21337 -0.17047 -2.69633 -0.21337 1.10122 -1.34585 
-0.21277 0.41279 -2.94685 -0.21277 0.51796 -2.94685 -0.21152 -0.4111 -2.32218 
-0.20653 -0.07298 -2.77293 -0.20653 1.00373 -1.26925 -0.20623 0.20547 -2.90839 
-0.20623 0.72528 -1.13379 -0.20452 -0.28897 -2.55449 -0.20452 0.46538 -2.94497 
-0.20115 -0.4261 -2.25821 -0.19974 0.05663 -2.8474 -0.19974 0.87413 -1.19478 
-0.1982 -0.33028 -2.48542 -0.19436 -0.36609 -2.41394 -0.19321 0.25814 -2.91653 
-0.19321 0.67262 -1.12565 -0.19266 -0.4372 -2.19339 -0.18866 -0.20535 -2.64662 
-0.18866 1.1361 -1.39556 -0.18724 -0.03059 -2.79183 -0.18724 0.96135 -1.25035 
-0.18456 0.10563 -2.86279 -0.18456 0.82512 -1.17939 -0.18199 0.30999 -2.92201 
-0.18199 0.62076 -1.12017 -0.18141 -0.38648 -2.35224 -0.17896 -0.11197 -2.7282 
-0.17896 1.04273 -1.31398 -0.17166 0.36255 -2.92483 -0.17096 -0.29944 -2.51281 
-0.17054 0.15566 -2.87576 -0.17054 0.77509 -1.16642 -0.17024 -0.40314 -2.28908 
-0.16891 0.01329 -2.8089 -0.16891 0.91746 -1.23328 -0.16598 -0.33783 -2.44231 
-0.16565 -0.23768 -2.5938 -0.16251 0.4151 -2.92503 -0.16251 0.51565 -2.92503 
-0.16089 -0.41597 -2.22475 -0.15965 0.46538 -2.92508 -0.15889 -0.07071 -2.74852 
-0.15889 1.00146 -1.29366 -0.15654 0.20763 -2.88601 -0.15654 0.72313 -1.15617 
-0.15313 -0.1485 -2.68044 -0.15313 1.07925 -1.36174 -0.15192 0.05812 -2.824 
-0.15192 0.87264 -1.21818 -0.1511 -0.35901 -2.38193 -0.14492 -0.26692 -2.5389 
-0.14383 0.26036 -2.89366 -0.14383 0.67039 -1.14852 -0.13989 -0.02809 -2.76701 
-0.13989 0.95884 -1.27517 -0.13911 -0.37739 -2.31935 -0.13862 -0.30763 -2.46967 
-0.13685 0.10735 -2.83901 -0.13685 0.8234 -1.20317 -0.1325 0.31249 -2.89851 
-0.13189 -0.10905 -2.70132 -0.13189 1.03981 -1.34086 -0.12917 -0.18239 -2.62985 
-0.12892 -0.39203 -2.25525 -0.12288 -0.33028 -2.4101 -0.12248 0.36506 -2.90084 
-0.12203 0.01577 -2.78363 -0.12203 0.91498 -1.25855 -0.12167 0.15832 -2.85114 
-0.12167 0.77244 -1.19104 -0.11855 0.41515 -2.90304 -0.11234 -0.27557 -2.49595 
-0.11198 -0.06744 -2.72128 -0.11198 0.9982 -1.3209 -0.10913 -0.34949 -2.34885 
-0.10785 0.21051 -2.86089 -0.10785 0.72025 -1.18129 -0.10716 -0.21352 -2.57666 
-0.10708 -0.14416 -2.65192 -0.10533 0.06076 -2.79832 -0.10533 0.86999 -1.24386 
-0.09797 -0.36577 -2.28537 -0.09576 0.26319 -2.8682 -0.09576 0.66756 -1.17398 
-0.09548 -0.29944 -2.43734 -0.093 -0.02426 -2.73943 -0.093 0.95501 -1.30275 
-0.08903 0.1108 -2.81235 -0.08903 0.81995 -1.22983 -0.08897 -0.37837 -2.22072 
-0.08721 -0.24173 -2.52109 -0.08616 -0.10444 -2.67245 -0.08464 0.31549 -2.87253 
-0.08414 -0.17666 -2.59963 -0.08085 -0.32019 -2.37675 -0.07533 0.01992 -2.75563 
-0.07533 0.91083 -1.28655 -0.0742 0.16189 -2.82404 -0.0742 0.76886 -1.21815 
-0.0694 -0.26692 -2.46338 -0.06857 -0.33758 -2.31481 -0.0662 -0.06237 -2.69194 
-0.06328 -0.20618 -2.54502 -0.06225 -0.13803 -2.62136 -0.0609 0.21388 -2.83334 
-0.0609 0.71687 -1.20884 -0.06012 0.06455 -2.77043 -0.06012 0.8662 -1.27175 
-0.05858 -0.35186 -2.2506 -0.05381 -0.28897 -2.40377 -0.04915 0.26662 -2.84023 
-0.04757 -0.01896 -2.70971 -0.04401 0.11486 -2.78403 -0.04401 0.81589 -1.25815 
-0.04191 -0.09815 -2.64165 -0.04061 -0.16902 -2.56769 -0.0405 -0.30779 -2.34253 
-0.03164 -0.21352 -2.50114 -0.0313 0.02472 -2.72593 -0.02953 -0.3233 -2.27991 
-0.02925 0.16647 -2.79526 -0.02925 0.76428 -1.24692 -0.02218 -0.05572 -2.66078 
-0.01925 -0.13032 -2.58904 -0.01639 0.06948 -2.74042 -0.01619 0.71207 -1.2381 
-0.0145 -0.23768 -2.44265 -0.00867 -0.17666 -2.52416 -0.00475 -0.01318 -2.67815 
-0.00027 0.12018 -2.75344 0.00056 -0.25875 -2.38188 0.00073 -0.09019 -2.60903 
0.01133 0.03077 -2.69405 0.01306 -0.13803 -2.54604 0.0131 -0.27643 -2.32 
0.0193 -0.04873 -2.6276 0.02155 -0.18239 -2.47913 0.02363 0.71137 -1.26852 
0.02389 -0.29102 -2.25436 0.02571 0.07554 -2.70837 0.03335 -0.09815 -2.56638 
0.0364 -0.00602 -2.6447 0.03832 -0.20535 -2.41964 0.04362 -0.14416 -2.50122 
0.05201 0.03782 -2.66031 0.05237 -0.22539 -2.35841 0.05248 -0.05572 -2.58612 
0.06415 -0.10444 -2.52213 0.06496 -0.24198 -2.29371 0.06985 -0.01318 -2.60355 
0.07214 -0.1485 -2.45516 0.08364 -0.06237 -2.5421 0.08575 0.03077 -2.61963 
0.08803 -0.17047 -2.39493 0.09303 -0.10905 -2.47641 0.10142 -0.01896 -2.56073 
0.10274 -0.18855 -2.3315 0.11298 -0.06744 -2.49632 0.11423 -0.2039 -2.26615 
0.1199 -0.11197 -2.42934 0.13656 -0.13168 -2.36703 0.14022 -0.07071 -2.44941 
0.14993 -0.14868 -2.30315 0.18012 -0.09169 -2.33872 0.19239 -0.10769 -2.27372 
-0.26196 1.30551 -1.5862 -0.25984 1.39865 -1.66373 -0.24606 1.34946 -1.60228 
-0.24036 1.44072 -1.68369 -0.22868 1.392 -1.61971 -0.22822 1.29846 -1.54552 
-0.21983 1.48044 -1.70461 -0.21261 1.3423 -1.56112 -0.20956 1.43442 -1.63944 
-0.20192 1.26074 -1.49746 -0.19776 1.51867 -1.72669 -0.1955 1.385 -1.57823 
-0.18927 1.47431 -1.65978 -0.18753 1.30551 -1.51178 -0.17694 1.42647 -1.5968 
-0.17676 1.59503 -1.82395 -0.17594 1.2161 -1.45238 -0.17146 1.34946 -1.52768 
-0.1682 0.67232 -2.97537 -0.16754 1.51294 -1.68167 -0.16171 1.57396 -1.76318 
-0.16002 0.62421 -2.96773 -0.15981 1.2668 -1.4654 -0.15695 1.4666 -1.61678 
-0.15403 1.392 -1.54505 -0.14695 0.572 -2.95891 -0.14695 1.16981 -1.41057 
-0.14668 1.65958 -1.92592 -0.1449 1.31156 -1.4799 -0.14457 1.54979 -1.70469 
-0.13856 0.77102 -3.0142 -0.13571 1.64407 -1.8633 -0.1356 1.5053 -1.63814 
-0.13429 1.43442 -1.56418 -0.13349 0.7214 -3.01007 -0.13219 0.52038 -2.94768 
-0.13219 1.22142 -1.4218 -0.12864 1.35524 -1.49611 -0.12706 0.67215 -3.00388 
-0.12706 1.06966 -1.3656 -0.12509 1.69872 -2.01942 -0.1224 1.62525 -1.80205 
-0.11762 1.68814 -1.95522 -0.11609 0.47008 -2.93408 -0.11609 1.27172 -1.43539 
-0.11531 0.61941 -2.99698 -0.11531 1.1224 -1.37249 -0.11395 1.47431 -1.58446 
-0.11293 1.54246 -1.66081 -0.11 1.39865 -1.51389 -0.10764 1.67386 -1.89101 
-0.10681 1.6032 -1.74245 -0.1031 0.8709 -3.04247 -0.10201 0.56742 -2.98768 
-0.10201 1.17439 -1.38179 -0.10088 0.42545 -2.91928 -0.10088 1.31636 -1.4502 
-0.10069 0.82084 -3.04245 -0.09745 1.72918 -2.11513 -0.09676 0.77068 -3.04038 
-0.09536 1.65647 -1.82908 -0.09343 1.72375 -2.04983 -0.09207 1.51294 -1.6062 
-0.09157 0.72101 -3.03618 -0.09157 1.02079 -1.33329 -0.09004 1.44072 -1.53338 
-0.089 1.57801 -1.68474 -0.08724 1.71465 -1.98511 -0.08718 0.51633 -2.976 
-0.08718 1.22548 -1.39348 -0.08321 0.38127 -2.90308 -0.08321 1.36053 -1.4664 
-0.08072 1.63572 -1.76848 -0.08045 0.66872 -3.03185 -0.08045 1.07309 -1.33762 
-0.07824 1.70205 -1.92046 -0.07087 0.46629 -2.96197 -0.07087 1.27552 -1.40751 
-0.06913 1.48044 -1.55391 -0.06905 1.54979 -1.62917 -0.06836 0.61603 -3.02453 
-0.06836 1.12577 -1.34494 -0.06708 1.68577 -1.85697 -0.06423 0.33808 -2.88492 
-0.06423 1.40372 -1.48455 -0.06386 1.61185 -1.70987 -0.0629 1.75079 -2.21959 
-0.0629 1.75079 -2.14988 -0.06078 1.74644 -2.2889 -0.06078 1.74644 -2.08057 
-0.0604 0.8709 -3.06666 -0.05765 0.82068 -3.06669 -0.05765 0.92112 -3.06669 
-0.05765 0.92112 -1.30278 -0.0556 1.73903 -2.01549 -0.05454 0.56384 -3.01479 
-0.05454 1.17796 -1.35468 -0.05418 0.42129 -2.94727 -0.05418 1.32051 -1.4222 
-0.05372 0.77058 -3.06449 -0.05372 0.97122 -3.06449 -0.05372 0.97122 -1.30498 
-0.05333 1.66656 -1.79573 -0.04729 1.72831 -1.95058 -0.04704 1.51867 -1.57598 
-0.04432 0.29647 -2.86497 -0.04432 1.44533 -1.5045 -0.0437 0.71801 -3.06216 
-0.0437 1.02379 -3.06216 -0.0437 1.02379 -1.30731 -0.03936 0.51288 -3.00266 
-0.03936 1.22893 -1.36682 -0.03758 1.64391 -1.73615 -0.03709 1.71367 -1.88648 
-0.03631 0.37743 -2.93066 -0.03631 1.36437 -1.43881 -0.03238 0.66588 -3.05731 
-0.03238 1.07592 -3.05731 -0.03238 1.07592 -1.31216 -0.03129 1.6032 -1.66693 
-0.027 1.76988 -2.18474 -0.02594 1.76771 -2.25412 -0.02594 1.76771 -2.11536 
-0.0251 1.69529 -1.8239 -0.02429 0.46364 -2.98765 -0.02429 1.27816 -2.98765 
-0.02429 1.27816 -1.38183 -0.02307 0.25703 -2.84408 -0.02307 1.48478 -1.52539 
-0.02278 1.76122 -2.32317 -0.02278 1.76122 -2.04631 -0.01967 0.61315 -3.04966 
-0.01967 1.12865 -3.04966 -0.01967 1.12865 -1.31982 -0.01732 0.33482 -2.91217 
-0.01732 1.40699 -1.45731 -0.01655 0.8709 -3.08873 -0.01655 0.8709 -1.28075 
-0.01531 1.75225 -2.38839 -0.01531 1.75225 -1.98108 -0.0137 0.82062 -3.08867 
-0.0137 0.82062 -1.2808 -0.0137 0.92118 -3.08867 -0.0137 0.92118 -1.2808 
-0.01056 1.57396 -1.61203 -0.01022 1.67411 -2.60596 -0.01022 1.67411 -1.76351 
-0.00729 0.41882 -2.97255 -0.00729 1.32298 -2.97255 -0.00729 1.32298 -1.39692 
-0.00597 1.73942 -2.45273 -0.00597 1.73942 -1.91675 -0.00567 0.56119 -3.03941 
-0.00567 1.18061 -3.03941 -0.00567 1.18061 -1.33007 -0.00525 1.63572 -2.67646 
-0.00525 1.63572 -1.69301 -0.00455 0.76808 -3.08848 -0.00455 0.97372 -3.08848 
-0.00455 0.97372 -1.281 0.00275 0.29355 -2.89184 0.00275 1.44825 -2.89184 
0.00275 1.44825 -1.47763 0.0052 1.72276 -2.51588 0.0052 1.72276 -1.85359 
0.00579 0.71552 -3.08566 0.00579 1.02629 -3.08566 0.00579 1.02629 -1.28382 
0.00835 0.51116 -3.02644 0.00835 1.23065 -3.02644 0.00835 1.23065 -1.34304 
0.01104 0.37493 -2.95548 0.01104 1.36687 -2.95548 0.01104 1.36687 -1.414 
0.01162 1.78702 -2.2196 0.01162 1.78702 -2.14987 0.01245 0.20017 -2.81026 
0.01245 1.54163 -2.81026 0.01245 1.54163 -1.55921 0.01374 1.78267 -2.28892 
0.01374 1.78267 -2.08055 0.01645 1.77348 -2.35704 0.01645 1.77348 -2.01244 
0.017 0.66366 -3.08018 0.017 1.07814 -3.08018 0.017 1.07814 -1.28929 
0.01815 1.70237 -2.57758 0.01815 1.70237 -1.79189 0.02199 1.66656 -2.64907 
0.02199 1.66656 -1.72041 0.02353 0.46215 -3.01105 0.02353 1.27965 -3.01105 
0.02353 1.27965 -1.35843 0.02495 1.76238 -2.42186 0.02495 1.76238 -1.94761 
0.02832 0.8709 -3.10862 0.02832 0.8709 -1.26086 0.02832 1.62525 -2.71814 
0.02832 1.62525 -1.65133 0.03002 0.611 -3.07204 0.03002 1.13081 -3.07204 
0.03002 1.13081 -1.29743 0.03033 0.33255 -2.93658 0.03033 1.40926 -2.93658 
0.03033 1.40926 -1.4329 0.03531 1.74737 -2.48583 0.03531 1.74737 -1.88365 
0.03656 0.81832 -3.1105 0.03656 0.81832 -1.25898 0.03656 0.92349 -3.1105 
0.03656 0.92349 -1.25898 0.03717 0.23506 -2.85997 0.03717 1.50675 -2.85997 
0.03717 1.50675 -1.5095 0.04106 0.41742 -2.9956 0.04106 1.32438 -2.9956 
0.04106 1.32438 -1.37387 0.04321 0.56045 -3.06129 0.04321 1.18136 -3.06129 
0.04321 1.18136 -1.30818 0.04587 0.76588 -3.10975 0.04587 0.76588 -1.25972 
0.04587 0.97592 -3.10975 0.04587 0.97592 -1.25972 0.04748 1.72863 -2.54826 
0.04748 1.72863 -1.82121 0.05016 1.69529 -2.62084 0.05016 1.69529 -1.74863 
0.05021 0.14677 -2.7725 0.05021 1.59503 -2.7725 0.05021 1.59503 -1.59697 
0.05056 1.80368 -2.18474 0.05144 1.80142 -2.25436 0.05144 1.80142 -2.11511 
0.05327 1.79448 -2.32272 0.05327 1.79448 -2.04676 0.05534 0.08534 -2.69109 
0.05534 1.65647 -2.69109 0.05534 1.65647 -1.67838 0.05621 0.71375 -3.10638 
0.05621 0.71375 -1.26309 0.05621 1.02806 -3.10638 0.05621 1.02806 -1.26309 
0.0568 1.78317 -2.39042 0.0568 1.78317 -1.97906 0.05748 0.5105 -3.04795 
0.05748 1.2313 -3.04795 0.05748 1.2313 -1.32153 0.05953 0.37385 -2.97809 
0.05953 1.36795 -2.97809 0.05953 1.36795 -1.39138 0.06506 0.27384 -2.90851 
0.06506 1.46796 -2.90851 0.06506 1.46796 -1.46097 0.06648 1.76998 -2.45484 
0.06648 1.76998 -1.91464 0.06756 0.66206 -3.10039 0.06756 1.07975 -3.10039 
0.06756 1.07975 -1.26908 0.07245 0.46182 -3.03211 0.07245 1.27998 -3.03211 
0.07245 1.27998 -1.33737 0.07368 0.18013 -2.82431 0.07368 1.56167 -2.82431 
0.07368 1.56167 -1.54516 0.07411 0.8709 -3.12628 0.07411 0.8709 -1.24319 
0.07767 1.75282 -2.51806 0.07767 1.75282 -1.85141 0.07986 1.72276 -2.59054 
0.07986 1.72276 -1.77894 0.07988 0.61096 -3.09181 0.07988 1.13085 -3.09181 
0.07988 1.13085 -1.27766 0.08257 0.81828 -3.1278 0.08257 0.81828 -1.24168 
0.08257 0.92353 -3.1278 0.08257 0.92353 -1.24168 0.08324 0.05603 -2.66281 
0.08324 1.68577 -2.66281 0.08324 1.68577 -1.70666 0.08956 0.09774 -2.73145 
0.08956 1.64407 -2.73145 0.08956 1.64407 -1.63803 0.0902 1.81741 -2.2196 
0.0902 1.81741 -2.14987 0.09024 0.41728 -3.01621 0.09024 1.32452 -3.01621 
0.09024 1.32452 -1.35327 0.09153 1.81286 -2.28799 0.09153 1.81286 -2.08149 
0.09222 0.76559 -3.1267 0.09222 0.76559 -1.24278 0.09222 0.97621 -3.1267 
0.09222 0.97621 -1.24278 0.09314 0.5606 -3.08066 0.09314 1.18121 -3.08066 
0.09314 1.18121 -1.28882 0.09337 0.31384 -2.95206 0.09337 1.42797 -2.95206 
0.09337 1.42797 -1.41741 0.0942 1.80378 -2.35612 0.0942 1.80378 -2.01335 
0.09816 1.79028 -2.42321 0.09816 1.79028 -1.94626 0.10059 0.21698 -2.87469 
0.10059 1.52482 -2.87469 0.10059 1.52482 -1.49479 0.10278 0.71346 -3.12293 
0.10278 0.71346 -1.24654 0.10278 1.02834 -3.12293 0.10278 1.02834 -1.24654 
0.1073 0.51111 -3.06696 0.1073 1.23069 -3.06696 0.1073 1.23069 -1.30251 
0.10867 1.77489 -2.48706 0.10867 1.77489 -1.88241 0.10991 1.74737 -2.56043 
0.10991 1.74737 -1.80905 0.11209 0.1291 -2.78505 0.11209 1.61271 -2.78505 
0.11209 1.61271 -1.58442 0.11274 0.02814 -2.63283 0.11274 1.71367 -2.63283 
0.11274 1.71367 -1.73664 0.11506 0.66064 -3.11652 0.11506 1.08116 -3.11652 
0.11506 1.08116 -1.25296 0.11728 0.06795 -2.70338 0.11728 1.67386 -2.70338 
0.11728 1.67386 -1.6661 0.12072 0.8709 -3.14168 0.12072 0.8709 -1.2278 
0.12233 0.46265 -3.05076 0.12233 1.27915 -3.05076 0.12233 1.27915 -1.31871 
0.12356 0.35639 -2.99261 0.12356 1.38541 -2.99261 0.12356 1.38541 -1.37687 
0.12762 0.60961 -3.10746 0.12762 1.13219 -3.10746 0.12762 1.13219 -1.26201 
0.12894 0.25685 -2.92188 0.12894 1.48496 -2.92188 0.12894 1.48496 -1.4476 
0.12963 0.81815 -3.14289 0.12963 0.81815 -1.22659 0.12963 0.92365 -3.14289 
0.12963 0.92365 -1.22659 0.12992 1.83058 -2.18474 0.13058 1.82833 -2.25319 
0.13058 1.82833 -2.11629 0.13255 1.82159 -2.32132 0.13255 1.82159 -2.04816 
0.13583 1.81039 -2.3888 0.13583 1.81039 -1.98067 0.13838 0.16354 -2.8369 
0.13838 1.57826 -2.8369 0.13838 1.57826 -1.53257 0.13935 0.76555 -3.14135 
0.13935 0.76555 -1.22812 0.13935 0.97625 -3.14135 0.13935 0.97625 -1.22812 
0.1404 1.79478 -2.45534 0.1404 1.79478 -1.91414 0.1409 -0.02818 -2.52926 
0.1409 1.76998 -2.52926 0.1409 1.76998 -1.84021 0.14126 0.55912 -3.0958 
0.14126 1.18268 -3.0958 0.14126 1.18268 -1.27368 0.14301 0.00239 -2.60171 
0.14301 1.73942 -2.60171 0.14301 1.73942 -1.76776 0.14672 0.03976 -2.67398 
0.14672 1.70205 -2.67398 0.14672 1.70205 -1.6955 0.15095 0.71242 -3.13724 
0.15095 0.71242 -1.23224 0.15095 1.02939 -3.13724 0.15095 1.02939 -1.23224 
0.15218 0.08223 -2.74241 0.15218 1.65958 -2.74241 0.15218 1.65958 -1.62706 
0.15493 0.40072 -3.02934 0.15493 1.34108 -3.02934 0.15493 1.34108 -1.34013 
0.15565 0.50977 -3.08161 0.15565 1.23203 -3.08161 0.15565 1.23203 -1.28786 
0.15837 0.29783 -2.96433 0.15837 1.44397 -2.96433 0.15837 1.44397 -1.40514 
0.16332 0.65975 -3.13029 0.16332 1.08205 -3.13029 0.16332 1.08205 -1.23918 
0.16486 1.83952 -2.21944 0.16486 1.83952 -2.15003 0.16594 0.20163 -2.88617 
0.16594 1.54018 -2.88617 0.16594 1.54018 -1.4833 0.16619 1.83498 -2.28781 
0.16619 1.83498 -2.08166 0.16802 0.8709 -3.15477 0.16802 0.8709 -1.21471 
0.16884 1.82593 -2.35587 0.16884 1.82593 -2.0136 0.17252 -0.04848 -2.49758 
0.17252 1.79028 -2.49758 0.17252 1.79028 -1.8719 0.17278 -0.07064 -2.42295 
0.17278 1.81245 -2.42295 0.17278 1.81245 -1.94652 0.17388 -0.02058 -2.57079 
0.17388 1.76238 -2.57079 0.17388 1.76238 -1.79868 0.17635 0.60872 -3.12079 
0.17635 1.13308 -3.12079 0.17635 1.13308 -1.24868 0.17684 0.0135 -2.64302 
0.17684 1.72831 -2.64302 0.17684 1.72831 -1.72645 0.17712 0.81811 -3.15557 
0.17712 0.81811 -1.21391 0.17712 0.92369 -3.15557 0.17712 0.92369 -1.21391 
0.17773 0.1145 -2.79584 0.17773 1.6273 -2.79584 0.17773 1.6273 -1.57364 
0.18149 0.05366 -2.71336 0.18149 1.68814 -2.71336 0.18149 1.68814 -1.65611 
0.18825 0.76495 -3.15384 0.18825 0.76495 -1.21564 0.18825 0.97685 -3.15384 
0.18825 0.97685 -1.21564 0.18891 0.34131 -3.0034 0.18891 1.40049 -3.0034 
0.18891 1.40049 -1.36608 0.19006 0.55844 -3.10862 0.19006 1.18336 -3.10862 
0.19006 1.18336 -1.26086 0.19313 0.45474 -3.06754 0.19313 1.28706 -3.06754 
0.19313 1.28706 -1.30193 0.1941 0.24264 -2.9319 0.1941 1.49916 -2.9319 
0.1941 1.49916 -1.43758 0.19992 1.84837 -2.18474 0.20005 0.71183 -3.1492 
0.20005 0.71183 -1.22027 0.20005 1.02997 -3.1492 0.20005 1.02997 -1.22027 
0.20043 1.84602 -2.25406 0.20043 1.84602 -2.11542 0.20259 -0.09741 -2.32235 
0.20259 1.83921 -2.32235 0.20259 1.83921 -2.04712 0.20434 0.15022 -2.84648 
0.20434 1.59159 -2.84648 0.20434 1.59159 -1.523 0.20532 -0.04137 -2.53894 
0.20532 1.78317 -2.53894 0.20532 1.78317 -1.83054 0.20574 -0.08604 -2.39 
0.20574 1.82784 -2.39 0.20574 1.82784 -1.97947 0.20693 -0.06859 -2.45991 
0.20693 1.81039 -2.45991 0.20693 1.81039 -1.90957 0.20734 -0.01045 -2.61105 
0.20734 1.75225 -2.61105 0.20734 1.75225 -1.75842 0.21137 0.02716 -2.68298 
0.21137 1.71465 -2.68298 0.21137 1.71465 -1.6865 0.21219 0.6594 -3.14168 
0.21219 1.08241 -3.14168 0.21219 1.08241 -1.22779 0.21591 0.07009 -2.75099 
0.21591 0.8709 -3.16552 0.21591 0.8709 -1.20395 0.21591 1.67171 -2.75099 
0.21591 1.67171 -1.61848 0.22408 0.28473 -2.97307 0.22408 1.45707 -2.97307 
0.22408 1.45707 -1.39641 0.22542 0.60845 -3.13167 0.22542 1.13336 -3.13167 
0.22542 1.13336 -1.23781 0.22647 0.3938 -3.04399 0.22647 1.348 -3.04399 
0.22647 1.348 -1.32548 0.22654 0.81768 -3.16614 0.22654 0.81768 -1.20334 
0.22654 0.92412 -3.16614 0.22654 0.92412 -1.20334 0.22716 0.5029 -3.09621 
0.22716 1.2389 -3.09621 0.22716 1.2389 -1.27327 0.23188 0.18921 -2.89411 
0.23188 1.5526 -2.89411 0.23188 1.5526 -1.47536 0.23585 1.85483 -2.21944 
0.23585 1.85483 -2.15003 0.23652 -0.10828 -2.2885 0.23652 1.85008 -2.2885 
0.23652 1.85008 -2.08097 0.23772 0.76461 -3.16386 0.23772 0.76461 -1.20562 
0.23772 0.97719 -3.16386 0.23772 0.97719 -1.20562 0.2387 -0.03167 -2.57929 
0.2387 1.77348 -2.57929 0.2387 1.77348 -1.79019 0.23919 -0.09913 -2.35655 
0.23919 1.84093 -2.35655 0.23919 1.84093 -2.01292 0.23961 -0.06198 -2.50154 
0.23961 1.80378 -2.50154 0.23961 1.80378 -1.86794 0.23986 -0.08412 -2.4269 
0.23986 1.82593 -2.4269 0.23986 1.82593 -1.94257 0.24176 0.00278 -2.65134 
0.24176 1.73903 -2.65134 0.24176 1.73903 -1.71814 0.24195 0.10372 -2.80349 
0.24195 1.63808 -2.80349 0.24195 1.63808 -1.56598 0.24569 0.04309 -2.72083 
0.24569 1.69872 -2.72083 0.24569 1.69872 -1.64864 0.24941 0.71186 -3.15869 
0.24941 0.71186 -1.21078 0.24941 1.02994 -3.15869 0.24941 1.02994 -1.21078 
0.26025 0.2313 -2.93852 0.26025 1.5105 -2.93852 0.26025 1.5105 -1.43096 
0.26142 0.33506 -3.0157 0.26142 1.40674 -3.0157 0.26142 1.40674 -1.35377 
0.26157 0.65958 -3.15066 0.26157 1.08223 -3.15066 0.26157 1.08223 -1.21881 
0.26243 0.55292 -3.12112 0.26243 1.18889 -3.12112 0.26243 1.18889 -1.24836 
0.26427 0.8709 -3.17391 0.26427 0.8709 -1.19556 0.2651 0.44906 -3.07959 
0.2651 1.29274 -3.07959 0.2651 1.29274 -1.28988 0.26926 0.14101 -2.85344 
0.26926 1.60079 -2.85344 0.26926 1.60079 -1.51603 0.27172 1.86115 -2.18474 
0.27205 -0.11698 -2.25388 0.27205 1.85879 -2.25388 0.27205 1.85879 -2.1156 
0.27257 -0.01942 -2.61852 0.27257 1.76122 -2.61852 0.27257 1.76122 -1.75095 
0.27302 -0.05267 -2.54246 0.27302 1.79448 -2.54246 0.27302 1.79448 -1.82701 
0.27305 -0.10988 -2.32269 0.27305 1.85169 -2.32269 0.27305 1.85169 -2.04679 
0.27338 -0.09741 -2.39315 0.27338 1.83921 -2.39315 0.27338 1.83921 -1.97633 
0.27442 -0.07979 -2.46319 0.27442 1.82159 -2.46319 0.27442 1.82159 -1.90629 
0.27506 0.81764 -3.17402 0.27506 0.81764 -1.19545 0.27506 0.92416 -3.17402 
0.27506 0.92416 -1.19545 0.27609 0.01805 -2.68917 0.27609 1.72375 -2.68917 
0.27609 1.72375 -1.68031 0.28047 0.06139 -2.75715 0.28047 1.68041 -2.75715 
0.28047 1.68041 -1.61233 0.28653 0.76434 -3.17122 0.28653 0.76434 -1.19825 
0.28653 0.97746 -3.17122 0.28653 0.97746 -1.19825 0.29717 0.27983 -2.98328 
0.29717 1.46198 -2.98328 0.29717 1.46198 -1.38619 0.29722 0.18129 -2.89992 
0.29722 1.56051 -2.89992 0.29722 1.56051 -1.46955 0.29833 0.60374 -3.14178 
0.29833 1.13807 -3.14178 0.29833 1.13807 -1.2277 0.29837 0.71161 -3.16552 
0.29837 0.71161 -1.20395 0.29837 1.03019 -3.16552 0.29837 1.03019 -1.20395 
0.29962 0.38909 -3.0539 0.29962 1.35272 -3.0539 0.29962 1.35272 -1.31557 
0.30011 0.49828 -3.10607 0.30011 1.24353 -3.10607 0.30011 1.24353 -1.2634 
0.30658 1.86483 -2.21943 0.30658 1.86483 -2.15004 0.30682 -0.04087 -2.582 
0.30682 1.78267 -2.582 0.30682 1.78267 -1.78747 0.30683 -0.00464 -2.65652 
0.30683 1.74644 -2.65652 0.30683 1.74644 -1.71295 0.30724 -0.10828 -2.35922 
0.30724 1.85008 -2.35922 0.30724 1.85008 -2.01026 0.30725 -0.11827 -2.28849 
0.30725 1.86008 -2.28849 0.30725 1.86008 -2.08098 0.3074 0.0964 -2.80876 
0.3074 1.64541 -2.80876 0.3074 1.64541 -1.56071 0.30775 -0.07105 -2.5042 
0.30775 1.81286 -2.5042 0.30775 1.81286 -1.86527 0.30793 -0.09317 -2.42955 
0.30793 1.83498 -2.42955 0.30793 1.83498 -1.93993 0.31081 0.03595 -2.72586 
0.31081 1.70586 -2.72586 0.31081 1.70586 -1.64362 0.31298 0.8709 -3.17992 
0.31298 0.8709 -1.18955 0.32418 0.81754 -3.17953 0.32418 0.81754 -1.18994 
0.32418 0.92427 -3.17953 0.32418 0.92427 -1.18994 0.33475 0.33174 -3.02348 
0.33475 1.41007 -3.02348 0.33475 1.41007 -1.34599 0.33481 0.13498 -2.8575 
0.33481 1.60683 -2.8575 0.33481 1.60683 -1.51197 0.33541 0.22576 -2.94505 
0.33541 1.51605 -2.94505 0.33541 1.51605 -1.42443 0.3356 0.54912 -3.12854 
0.3356 1.19269 -3.12854 0.3356 1.19269 -1.24093 0.33564 0.76433 -3.17618 
0.33564 0.76433 -1.19329 0.33564 0.97748 -3.17618 0.33564 0.97748 -1.19329 
0.33608 0.65778 -3.15889 0.33608 1.08403 -3.15889 0.33608 1.08403 -1.21059 
0.33786 0.44564 -3.08685 0.33786 1.29616 -3.08685 0.33786 1.29616 -1.28263 
0.34137 -0.05962 -2.5443 0.34137 1.80142 -2.5443 0.34137 1.80142 -1.82517 
0.34139 0.01263 -2.69319 0.34139 1.72918 -2.69319 0.34139 1.72918 -1.67629 
0.34153 1.86849 -2.18474 0.34162 -0.02591 -2.62168 0.34162 1.76771 -2.62168 
0.34162 1.76771 -1.74779 0.34168 -0.10422 -2.39531 0.34168 1.84602 -2.39531 
0.34168 1.84602 -1.97417 0.34169 -0.12428 -2.25405 0.34169 1.86609 -2.25405 
0.34169 1.86609 -2.11543 0.34186 -0.11698 -2.32369 0.34186 1.85879 -2.32369 
0.34186 1.85879 -2.04579 0.34255 -0.08653 -2.46516 0.34255 1.82833 -2.46516 
0.34255 1.82833 -1.90431 0.3456 0.05615 -2.76085 0.3456 1.68565 -2.76085 
0.3456 1.68565 -1.60862 0.36193 0.8709 -3.18353 0.36193 0.8709 -1.18594 
0.37277 0.27609 -2.98769 0.37277 1.46571 -2.98769 0.37277 1.46571 -1.38178 
0.37277 0.38673 -3.05888 0.37277 1.35507 -3.05888 0.37277 1.35507 -1.3106 
0.3728 0.17755 -2.90433 0.3728 1.56425 -2.90433 0.3728 1.56425 -1.46515 
0.3728 0.09261 -2.81147 0.3728 1.6492 -2.81147 0.3728 1.6492 -1.558 
0.37321 0.60253 -3.14731 0.37321 1.13928 -3.14731 0.37321 1.13928 -1.22216 
0.37322 0.49596 -3.11101 0.37322 1.24585 -3.11101 0.37322 1.24585 -1.25846 
0.37324 0.7104 -3.17105 0.37324 0.7104 -1.19842 0.37324 1.0314 -3.17105 
0.37324 1.0314 -1.19842 0.37324 0.8175 -3.1826 0.37324 0.8175 -1.18688 
0.37324 0.9243 -3.1826 0.37324 0.9243 -1.18688 0.37613 -0.04522 -2.58412 
0.37613 1.78702 -2.58412 0.37613 1.78702 -1.78536 0.37614 -0.0756 -2.50554 
0.37614 1.81741 -2.50554 0.37614 1.81741 -1.86394 0.37615 -0.00898 -2.65864 
0.37615 1.75079 -2.65864 0.37615 1.75079 -1.71083 0.37615 0.03233 -2.72841 
0.37615 1.70948 -2.72841 0.37615 1.70948 -1.64107 0.3763 -0.11303 -2.35989 
0.3763 1.85483 -2.35989 0.3763 1.85483 -2.00959 0.3763 -0.09771 -2.43087 
0.3763 1.83952 -2.43087 0.3763 1.83952 -1.9386 0.3763 -0.12303 -2.28916 
0.3763 1.86483 -2.28916 0.3763 1.86483 -2.08032 0.3763 1.8697 -2.21943 
0.3763 1.8697 -2.15004 0.411 -0.12668 -2.25421 0.411 -0.11935 -2.32402 
0.411 -0.10657 -2.39582 0.411 -0.08878 -2.46582 0.411 -0.06188 -2.54518 
0.411 -0.02807 -2.62274 0.411 0.01054 -2.69442 0.411 0.05441 -2.76209 
0.411 0.13283 -2.85946 0.411 0.22391 -2.94723 0.411 0.33016 -3.02593 
0.411 0.4445 -3.08927 0.411 0.5482 -3.13124 0.411 0.65718 -3.16163 
0.411 0.76402 -3.17901 0.411 0.76402 -1.19046 0.411 0.8709 -3.18474 
0.411 0.8709 -1.18474 0.411 0.97778 -3.17901 0.411 0.97778 -1.19046 
0.411 1.08463 -3.16163 0.411 1.08463 -1.20784 0.411 1.19361 -3.13124 
0.411 1.19361 -1.23824 0.411 1.2973 -3.08927 0.411 1.2973 -1.2802 
0.411 1.41164 -3.02593 0.411 1.41164 -1.34355 0.411 1.5179 -2.94723 
0.411 1.5179 -1.42224 0.411 1.60897 -2.85946 0.411 1.60897 -1.51001 
0.411 1.6874 -2.76209 0.411 1.6874 -1.60739 0.411 1.73126 -2.69442 
0.411 1.73126 -1.67505 0.411 1.76988 -2.62274 0.411 1.76988 -1.74674 
0.411 1.80368 -2.54518 0.411 1.80368 -1.8243 0.411 1.83058 -2.46582 
0.411 1.83058 -1.90365 0.411 1.84837 -2.39582 0.411 1.84837 -1.97366 
0.411 1.86115 -2.32402 0.411 1.86115 -2.04546 0.411 1.86849 -2.25421 
0.411 1.86849 -2.11526 0.411 1.8709 -2.18474 0.4457 -0.12789 -2.21943 
0.4457 1.8697 -2.21943 0.4457 1.8697 -2.15004 0.4457 -0.12303 -2.28916 
0.4457 1.86483 -2.28916 0.4457 1.86483 -2.08032 0.44571 -0.09771 -2.43087 
0.44571 1.83952 -2.43087 0.44571 1.83952 -1.9386 0.44571 -0.11303 -2.35989 
0.44571 1.85483 -2.35989 0.44571 1.85483 -2.00959 0.44586 0.03233 -2.72841 
0.44586 1.70948 -2.72841 0.44586 1.70948 -1.64107 0.44586 -0.00898 -2.65864 
0.44586 1.75079 -2.65864 0.44586 1.75079 -1.71083 0.44587 -0.0756 -2.50554 
0.44587 1.81741 -2.50554 0.44587 1.81741 -1.86394 0.44587 -0.04522 -2.58412 
0.44587 1.78702 -2.58412 0.44587 1.78702 -1.78536 0.44876 0.8175 -3.1826 
0.44876 0.8175 -1.18688 0.44876 0.9243 -3.1826 0.44876 0.9243 -1.18688 
0.44876 0.7104 -3.17105 0.44876 0.7104 -1.19842 0.44876 1.0314 -3.17105 
0.44876 1.0314 -1.19842 0.44879 0.49596 -3.11101 0.44879 1.24585 -3.11101 
0.44879 1.24585 -1.25846 0.44879 0.60253 -3.14731 0.44879 1.13928 -3.14731 
0.44879 1.13928 -1.22216 0.4492 0.09261 -2.81147 0.4492 1.6492 -2.81147 
0.4492 1.6492 -1.558 0.4492 0.17755 -2.90433 0.4492 1.56425 -2.90433 
0.4492 1.56425 -1.46515 0.44924 0.38673 -3.05888 0.44924 1.35507 -3.05888 
0.44924 1.35507 -1.3106 0.44924 0.27609 -2.98769 0.44924 1.46571 -2.98769 
0.44924 1.46571 -1.38178 0.46007 0.8709 -3.18353 0.46007 0.8709 -1.18594 
0.4764 0.05615 -2.76085 0.4764 1.68565 -2.76085 0.4764 1.68565 -1.60862 
0.47945 -0.08653 -2.46516 0.47945 1.82833 -2.46516 0.47945 1.82833 -1.90431 
0.48014 -0.11698 -2.32369 0.48014 1.85879 -2.32369 0.48014 1.85879 -2.04579 
0.48031 -0.12428 -2.25405 0.48031 1.86609 -2.25405 0.48031 1.86609 -2.11543 
0.48032 -0.10422 -2.39531 0.48032 1.84602 -2.39531 0.48032 1.84602 -1.97417 
0.48038 -0.02591 -2.62168 0.48038 1.76771 -2.62168 0.48038 1.76771 -1.74779 
0.48048 1.86849 -2.18474 0.48061 0.01263 -2.69319 0.48061 1.72918 -2.69319 
0.48061 1.72918 -1.67629 0.48063 -0.05962 -2.5443 0.48063 1.80142 -2.5443 
0.48063 1.80142 -1.82517 0.48415 0.44564 -3.08685 0.48415 1.29616 -3.08685 
0.48415 1.29616 -1.28263 0.48593 0.65778 -3.15889 0.48593 1.08403 -3.15889 
0.48593 1.08403 -1.21059 0.48636 0.76433 -3.17618 0.48636 0.76433 -1.19329 
0.48636 0.97748 -3.17618 0.48636 0.97748 -1.19329 0.4864 0.54912 -3.12854 
0.4864 1.19269 -3.12854 0.4864 1.19269 -1.24093 0.4866 0.22576 -2.94505 
0.4866 1.51605 -2.94505 0.4866 1.51605 -1.42443 0.48719 0.13498 -2.8575 
0.48719 1.60683 -2.8575 0.48719 1.60683 -1.51197 0.48725 0.33174 -3.02348 
0.48725 1.41007 -3.02348 0.48725 1.41007 -1.34599 0.49782 0.81754 -3.17953 
0.49782 0.81754 -1.18994 0.49782 0.92427 -3.17953 0.49782 0.92427 -1.18994 
0.50902 0.8709 -3.17992 0.50902 0.8709 -1.18955 0.5112 0.03595 -2.72586 
0.5112 1.70586 -2.72586 0.5112 1.70586 -1.64362 0.51408 -0.09317 -2.42955 
0.51408 1.83498 -2.42955 0.51408 1.83498 -1.93993 0.51425 -0.07105 -2.5042 
0.51425 1.81286 -2.5042 0.51425 1.81286 -1.86527 0.5146 0.0964 -2.80876 
0.5146 1.64541 -2.80876 0.5146 1.64541 -1.56071 0.51476 -0.11827 -2.28849 
0.51476 1.86008 -2.28849 0.51476 1.86008 -2.08098 0.51477 -0.10828 -2.35922 
0.51477 1.85008 -2.35922 0.51477 1.85008 -2.01026 0.51517 -0.00464 -2.65652 
0.51517 1.74644 -2.65652 0.51517 1.74644 -1.71295 0.51518 -0.04087 -2.582 
0.51518 1.78267 -2.582 0.51518 1.78267 -1.78747 0.51542 -0.12303 -2.21943 
0.51542 1.86483 -2.21943 0.51542 1.86483 -2.15004 0.52189 0.49828 -3.10607 
0.52189 1.24353 -3.10607 0.52189 1.24353 -1.2634 0.52238 0.38909 -3.0539 
0.52238 1.35272 -3.0539 0.52238 1.35272 -1.31557 0.52364 0.71161 -3.16552 
0.52364 0.71161 -1.20395 0.52364 1.03019 -3.16552 0.52364 1.03019 -1.20395 
0.52367 0.60374 -3.14178 0.52367 1.13807 -3.14178 0.52367 1.13807 -1.2277 
0.52478 0.18129 -2.89992 0.52478 1.56051 -2.89992 0.52478 1.56051 -1.46955 
0.52483 0.27983 -2.98328 0.52483 1.46198 -2.98328 0.52483 1.46198 -1.38619 
0.53547 0.76434 -3.17122 0.53547 0.76434 -1.19825 0.53547 0.97746 -3.17122 
0.53547 0.97746 -1.19825 0.54153 0.06139 -2.75715 0.54153 1.68041 -2.75715 
0.54153 1.68041 -1.61233 0.54591 0.01805 -2.68917 0.54591 1.72375 -2.68917 
0.54591 1.72375 -1.68031 0.54694 0.81764 -3.17402 0.54694 0.81764 -1.19545 
0.54694 0.92416 -3.17402 0.54694 0.92416 -1.19545 0.54758 -0.07979 -2.46319 
0.54758 1.82159 -2.46319 0.54758 1.82159 -1.90629 0.54862 -0.09741 -2.39315 
0.54862 1.83921 -2.39315 0.54862 1.83921 -1.97633 0.54895 -0.10988 -2.32269 
0.54895 1.85169 -2.32269 0.54895 1.85169 -2.04679 0.54898 -0.05267 -2.54246 
0.54898 1.79448 -2.54246 0.54898 1.79448 -1.82701 0.54943 -0.01942 -2.61852 
0.54943 1.76122 -2.61852 0.54943 1.76122 -1.75095 0.54995 -0.11698 -2.25388 
0.54995 1.85879 -2.25388 0.54995 1.85879 -2.1156 0.55028 -0.11935 -2.18474 
0.55028 1.86115 -2.18474 0.55274 0.14101 -2.85344 0.55274 1.60079 -2.85344 
0.55274 1.60079 -1.51603 0.5569 0.44906 -3.07959 0.5569 1.29274 -3.07959 
0.5569 1.29274 -1.28988 0.55773 0.8709 -3.17391 0.55773 0.8709 -1.19556 
0.55957 0.55292 -3.12112 0.55957 1.18889 -3.12112 0.55957 1.18889 -1.24836 
0.56043 0.65958 -3.15066 0.56043 0.65958 -1.21881 0.56043 1.08223 -3.15066 
0.56043 1.08223 -1.21881 0.56058 0.33506 -3.0157 0.56058 1.40674 -3.0157 
0.56058 1.40674 -1.35377 0.56176 0.2313 -2.93852 0.56176 1.5105 -2.93852 
0.56176 1.5105 -1.43096 0.57259 0.71186 -3.15869 0.57259 0.71186 -1.21078 
0.57259 1.02994 -3.15869 0.57259 1.02994 -1.21078 0.57632 0.04309 -2.72083 
0.57632 1.69872 -2.72083 0.57632 1.69872 -1.64864 0.58006 0.10372 -2.80349 
0.58006 1.63808 -2.80349 0.58006 1.63808 -1.56598 0.58024 0.00278 -2.65134 
0.58024 1.73903 -2.65134 0.58024 1.73903 -1.71814 0.58214 -0.08412 -2.4269 
0.58214 1.82593 -2.4269 0.58214 1.82593 -1.94257 0.58239 -0.06198 -2.50154 
0.58239 1.80378 -2.50154 0.58239 1.80378 -1.86794 0.58281 -0.09913 -2.35655 
0.58281 1.84093 -2.35655 0.58281 1.84093 -2.01292 0.5833 -0.03167 -2.57929 
0.5833 1.77348 -2.57929 0.5833 1.77348 -1.79019 0.58428 0.76461 -3.16386 
0.58428 0.76461 -1.20562 0.58428 0.97719 -3.16386 0.58428 0.97719 -1.20562 
0.58548 -0.10828 -2.2885 0.58548 1.85008 -2.2885 0.58548 1.85008 -2.08097 
0.58615 -0.11303 -2.21944 0.58615 1.85483 -2.21944 0.58615 1.85483 -2.15003 
0.59012 0.18921 -2.89411 0.59012 1.5526 -2.89411 0.59012 1.5526 -1.47536 
0.59485 0.5029 -3.09621 0.59485 1.2389 -3.09621 0.59485 1.2389 -1.27327 
0.59546 0.81768 -3.16614 0.59546 0.81768 -1.20334 0.59546 0.92412 -3.16614 
0.59546 0.92412 -1.20334 0.59553 0.3938 -3.04399 0.59553 1.348 -3.04399 
0.59553 1.348 -1.32548 0.59658 0.60845 -3.13167 0.59658 1.13336 -3.13167 
0.59658 1.13336 -1.23781 0.59793 0.28473 -2.97307 0.59793 1.45707 -2.97307 
0.59793 1.45707 -1.39641 0.60609 0.07009 -2.75099 0.60609 0.8709 -3.16552 
0.60609 0.8709 -1.20395 0.60609 1.67171 -2.75099 0.60609 1.67171 -1.61848 
0.60981 0.6594 -3.14168 0.60981 0.6594 -1.22779 0.60981 1.08241 -3.14168 
0.60981 1.08241 -1.22779 0.61063 0.02716 -2.68298 0.61063 1.71465 -2.68298 
0.61063 1.71465 -1.6865 0.61466 -0.01045 -2.61105 0.61466 1.75225 -2.61105 
0.61466 1.75225 -1.75842 0.61507 -0.06859 -2.45991 0.61507 1.81039 -2.45991 
0.61507 1.81039 -1.90957 0.61626 -0.08604 -2.39 0.61626 1.82784 -2.39 
0.61626 1.82784 -1.97947 0.61668 -0.04137 -2.53894 0.61668 1.78317 -2.53894 
0.61668 1.78317 -1.83054 0.61767 0.15022 -2.84648 0.61767 1.59159 -2.84648 
0.61767 1.59159 -1.523 0.61941 -0.09741 -2.32235 0.61941 1.83921 -2.32235 
0.61941 1.83921 -2.04712 0.62157 -0.10422 -2.25406 0.62157 1.84602 -2.25406 
0.62157 1.84602 -2.11542 0.62195 0.71183 -3.1492 0.62195 0.71183 -1.22027 
0.62195 1.02997 -3.1492 0.62195 1.02997 -1.22027 0.62208 -0.10657 -2.18474 
0.62208 1.84837 -2.18474 0.6279 0.24264 -2.9319 0.6279 1.49916 -2.9319 
0.6279 1.49916 -1.43758 0.62887 0.45474 -3.06754 0.62887 1.28706 -3.06754 
0.62887 1.28706 -1.30193 0.63194 0.55844 -3.10862 0.63194 1.18336 -3.10862 
0.63194 1.18336 -1.26086 0.63309 0.34131 -3.0034 0.63309 1.40049 -3.0034 
0.63309 1.40049 -1.36608 0.63375 0.76495 -3.15384 0.63375 0.76495 -1.21564 
0.63375 0.97685 -3.15384 0.63375 0.97685 -1.21564 0.64051 0.05366 -2.71336 
0.64051 1.68814 -2.71336 0.64051 1.68814 -1.65611 0.64427 0.1145 -2.79584 
0.64427 1.6273 -2.79584 0.64427 1.6273 -1.57364 0.64488 0.81811 -3.15557 
0.64488 0.81811 -1.21391 0.64488 0.92369 -3.15557 0.64488 0.92369 -1.21391 
0.64516 0.0135 -2.64302 0.64516 1.72831 -2.64302 0.64516 1.72831 -1.72645 
0.64565 0.60872 -3.12079 0.64565 0.60872 -1.24868 0.64565 1.13308 -3.12079 
0.64565 1.13308 -1.24868 0.64812 -0.02058 -2.57079 0.64812 1.76238 -2.57079 
0.64812 1.76238 -1.79868 0.64922 -0.07064 -2.42295 0.64922 1.81245 -2.42295 
0.64922 1.81245 -1.94652 0.64948 -0.04848 -2.49758 0.64948 1.79028 -2.49758 
0.64948 1.79028 -1.8719 0.65316 -0.08412 -2.35587 0.65316 1.82593 -2.35587 
0.65316 1.82593 -2.0136 0.65398 0.8709 -3.15477 0.65398 0.8709 -1.21471 
0.65581 -0.09317 -2.28781 0.65581 1.83498 -2.28781 0.65581 1.83498 -2.08166 
0.65606 0.20163 -2.88617 0.65606 1.54018 -2.88617 0.65606 1.54018 -1.4833 
0.65714 -0.09771 -2.21944 0.65714 -0.09771 -2.15003 0.65714 1.83952 -2.21944 
0.65714 1.83952 -2.15003 0.65869 0.65975 -3.13029 0.65869 0.65975 -1.23918 
0.65869 1.08205 -3.13029 0.65869 1.08205 -1.23918 0.66363 0.29783 -2.96433 
0.66363 1.44397 -2.96433 0.66363 1.44397 -1.40514 0.66636 0.50977 -3.08161 
0.66636 1.23203 -3.08161 0.66636 1.23203 -1.28786 0.66707 0.40072 -3.02934 
0.66707 1.34108 -3.02934 0.66707 1.34108 -1.34013 0.66982 0.08223 -2.74241 
0.66982 1.65958 -2.74241 0.66982 1.65958 -1.62706 0.67106 0.71242 -3.13724 
0.67106 0.71242 -1.23224 0.67106 1.02939 -3.13724 0.67106 1.02939 -1.23224 
0.67528 0.03976 -2.67398 0.67528 1.70205 -2.67398 0.67528 1.70205 -1.6955 
0.67899 0.00239 -2.60171 0.67899 1.73942 -2.60171 0.67899 1.73942 -1.76776 
0.68075 0.55912 -3.0958 0.68075 1.18268 -3.0958 0.68075 1.18268 -1.27368 
0.6811 -0.02818 -2.52926 0.6811 1.76998 -2.52926 0.6811 1.76998 -1.84021 
0.6816 -0.05298 -2.45534 0.6816 1.79478 -2.45534 0.6816 1.79478 -1.91414 
0.68265 0.76555 -3.14135 0.68265 0.76555 -1.22812 0.68265 0.97625 -3.14135 
0.68265 0.97625 -1.22812 0.68362 0.16354 -2.8369 0.68362 1.57826 -2.8369 
0.68362 1.57826 -1.53257 0.68617 -0.06859 -2.3888 0.68617 1.81039 -2.3888 
0.68617 1.81039 -1.98067 0.68945 -0.07979 -2.32132 0.68945 1.82159 -2.32132 
0.68945 1.82159 -2.04816 0.69143 -0.08653 -2.25319 0.69143 -0.08653 -2.11629 
0.69143 1.82833 -2.25319 0.69143 1.82833 -2.11629 0.69209 -0.08878 -2.18474 
0.69209 1.83058 -2.18474 0.69237 0.81815 -3.14289 0.69237 0.81815 -1.22659 
0.69237 0.92365 -3.14289 0.69237 0.92365 -1.22659 0.69307 0.25685 -2.92188 
0.69307 1.48496 -2.92188 0.69307 1.48496 -1.4476 0.69438 0.60961 -3.10746 
0.69438 0.60961 -1.26201 0.69438 1.13219 -3.10746 0.69438 1.13219 -1.26201 
0.69844 0.35639 -2.99261 0.69844 1.38541 -2.99261 0.69844 1.38541 -1.37687 
0.69968 0.46265 -3.05076 0.69968 1.27915 -3.05076 0.69968 1.27915 -1.31871 
0.70129 0.8709 -3.14168 0.70129 0.8709 -1.2278 0.70472 0.06795 -2.70338 
0.70472 1.67386 -2.70338 0.70472 1.67386 -1.6661 0.70694 0.66064 -3.11652 
0.70694 0.66064 -1.25296 0.70694 1.08116 -3.11652 0.70694 1.08116 -1.25296 
0.70926 0.02814 -2.63283 0.70926 1.71367 -2.63283 0.70926 1.71367 -1.73664 
0.70991 0.1291 -2.78505 0.70991 1.61271 -2.78505 0.70991 1.61271 -1.58442 
0.71209 -0.00557 -2.56043 0.71209 1.74737 -2.56043 0.71209 1.74737 -1.80905 
0.71333 -0.03309 -2.48706 0.71333 1.77489 -2.48706 0.71333 1.77489 -1.88241 
0.7147 0.51111 -3.06696 0.7147 1.23069 -3.06696 0.7147 1.23069 -1.30251 
0.71923 0.71346 -3.12293 0.71923 0.71346 -1.24654 0.71923 1.02834 -3.12293 
0.71923 1.02834 -1.24654 0.72141 0.21698 -2.87469 0.72141 1.52482 -2.87469 
0.72141 1.52482 -1.49479 0.72384 -0.04848 -2.42321 0.72384 1.79028 -2.42321 
0.72384 1.79028 -1.94626 0.7278 -0.06198 -2.35612 0.7278 1.80378 -2.35612 
0.7278 1.80378 -2.01335 0.72863 0.31384 -2.95206 0.72863 1.42797 -2.95206 
0.72863 1.42797 -1.41741 0.72886 0.5606 -3.08066 0.72886 0.5606 -1.28882 
0.72886 1.18121 -3.08066 0.72886 1.18121 -1.28882 0.72978 0.76559 -3.1267 
0.72978 0.76559 -1.24278 0.72978 0.97621 -3.1267 0.72978 0.97621 -1.24278 
0.73047 -0.07105 -2.28799 0.73047 -0.07105 -2.08149 0.73047 1.81286 -2.28799 
0.73047 1.81286 -2.08149 0.73176 0.41728 -3.01621 0.73176 1.32452 -3.01621 
0.73176 1.32452 -1.35327 0.7318 -0.0756 -2.2196 0.7318 -0.0756 -2.14987 
0.7318 1.81741 -2.2196 0.7318 1.81741 -2.14987 0.73244 0.09774 -2.73145 
0.73244 1.64407 -2.73145 0.73244 1.64407 -1.63803 0.73876 0.05603 -2.66281 
0.73876 1.68577 -2.66281 0.73876 1.68577 -1.70666 0.73944 0.81828 -3.1278 
0.73944 0.81828 -1.24168 0.73944 0.92353 -3.1278 0.73944 0.92353 -1.24168 
0.74212 0.61096 -3.09181 0.74212 0.61096 -1.27766 0.74212 1.13085 -3.09181 
0.74212 1.13085 -1.27766 0.74215 0.01904 -2.59054 0.74215 1.72276 -2.59054 
0.74215 1.72276 -1.77894 0.74433 -0.01102 -2.51806 0.74433 1.75282 -2.51806 
0.74433 1.75282 -1.85141 0.74789 0.8709 -3.12628 0.74789 0.8709 -1.24319 
0.74832 0.18013 -2.82431 0.74832 1.56167 -2.82431 0.74832 1.56167 -1.54516 
0.74955 0.46182 -3.03211 0.74955 1.27998 -3.03211 0.74955 1.27998 -1.33737 
0.75445 0.66206 -3.10039 0.75445 0.66206 -1.26908 0.75445 1.07975 -3.10039 
0.75445 1.07975 -1.26908 0.75553 -0.02818 -2.45484 0.75553 1.76998 -2.45484 
0.75553 1.76998 -1.91464 0.75694 0.27384 -2.90851 0.75694 1.46796 -2.90851 
0.75694 1.46796 -1.46097 0.76247 0.37385 -2.97809 0.76247 1.36795 -2.97809 
0.76247 1.36795 -1.39138 0.76453 0.5105 -3.04795 0.76453 1.2313 -3.04795 
0.76453 1.2313 -1.32153 0.7652 -0.04137 -2.39042 0.7652 1.78317 -2.39042 
0.7652 1.78317 -1.97906 0.76579 0.71375 -3.10638 0.76579 0.71375 -1.26309 
0.76579 1.02806 -3.10638 0.76579 1.02806 -1.26309 0.76666 0.08534 -2.69109 
0.76666 1.65647 -2.69109 0.76666 1.65647 -1.67838 0.76873 -0.05267 -2.32272 
0.76873 1.79448 -2.32272 0.76873 1.79448 -2.04676 0.77057 -0.05962 -2.25436 
0.77057 -0.05962 -2.11511 0.77057 1.80142 -2.25436 0.77057 1.80142 -2.11511 
0.77144 -0.06188 -2.18474 0.77144 1.80368 -2.18474 0.77179 0.14677 -2.7725 
0.77179 1.59503 -2.7725 0.77179 1.59503 -1.59697 0.77184 0.04652 -2.62084 
0.77184 1.69529 -2.62084 0.77184 1.69529 -1.74863 0.77453 0.01317 -2.54826 
0.77453 1.72863 -2.54826 0.77453 1.72863 -1.82121 0.77614 0.76588 -3.10975 
0.77614 0.76588 -1.25972 0.77614 0.97592 -3.10975 0.77614 0.97592 -1.25972 
0.7788 0.56045 -3.06129 0.7788 0.56045 -1.30818 0.7788 1.18136 -3.06129 
0.7788 1.18136 -1.30818 0.78094 0.41742 -2.9956 0.78094 1.32438 -2.9956 
0.78094 1.32438 -1.37387 0.78484 0.23506 -2.85997 0.78484 1.50675 -2.85997 
0.78484 1.50675 -1.5095 0.78544 0.81832 -3.1105 0.78544 0.81832 -1.25898 
0.78544 0.92349 -3.1105 0.78544 0.92349 -1.25898 0.78669 -0.00557 -2.48583 
0.78669 1.74737 -2.48583 0.78669 1.74737 -1.88365 0.79167 0.33255 -2.93658 
0.79167 1.40926 -2.93658 0.79167 1.40926 -1.4329 0.79198 0.611 -3.07204 
0.79198 0.611 -1.29743 0.79198 1.13081 -3.07204 0.79198 1.13081 -1.29743 
0.79368 0.11656 -2.71814 0.79368 0.8709 -3.10862 0.79368 0.8709 -1.26086 
0.79368 1.62525 -2.71814 0.79368 1.62525 -1.65133 0.79706 -0.02058 -2.42186 
0.79706 1.76238 -2.42186 0.79706 1.76238 -1.94761 0.79847 0.46215 -3.01105 
0.79847 1.27965 -3.01105 0.79847 1.27965 -1.35843 0.80001 0.07525 -2.64907 
0.80001 1.66656 -2.64907 0.80001 1.66656 -1.72041 0.80385 0.03943 -2.57758 
0.80385 1.70237 -2.57758 0.80385 1.70237 -1.79189 0.805 0.66366 -3.08018 
0.805 0.66366 -1.28929 0.805 1.07814 -3.08018 0.805 1.07814 -1.28929 
0.80555 -0.03167 -2.35704 0.80555 1.77348 -2.35704 0.80555 1.77348 -2.01244 
0.80826 -0.04087 -2.28892 0.80826 -0.04087 -2.08055 0.80826 1.78267 -2.28892 
0.80826 1.78267 -2.08055 0.80955 0.20017 -2.81026 0.80955 1.54163 -2.81026 
0.80955 1.54163 -1.55921 0.81038 -0.04522 -2.2196 0.81038 -0.04522 -2.14987 
0.81038 1.78702 -2.2196 0.81038 1.78702 -2.14987 0.81096 0.37493 -2.95548 
0.81096 1.36687 -2.95548 0.81096 1.36687 -1.414 0.81365 0.51116 -3.02644 
0.81365 0.51116 -1.34304 0.81365 1.23065 -3.02644 0.81365 1.23065 -1.34304 
0.81621 0.71552 -3.08566 0.81621 0.71552 -1.28382 0.81621 1.02629 -3.08566 
0.81621 1.02629 -1.28382 0.8168 0.01904 -2.51588 0.8168 1.72276 -2.51588 
0.8168 1.72276 -1.85359 0.81925 0.29355 -2.89184 0.81925 1.44825 -2.89184 
0.81925 1.44825 -1.47763 0.82655 0.76808 -3.08848 0.82655 0.76808 -1.281 
0.82655 0.97372 -3.08848 0.82655 0.97372 -1.281 0.82725 0.10609 -2.67646 
0.82725 1.63572 -2.67646 0.82725 1.63572 -1.69301 0.82767 0.56119 -3.03941 
0.82767 0.56119 -1.33007 0.82767 1.18061 -3.03941 0.82767 1.18061 -1.33007 
0.82797 0.00239 -2.45273 0.82797 1.73942 -2.45273 0.82797 1.73942 -1.91675 
0.82929 0.41882 -2.97255 0.82929 1.32298 -2.97255 0.82929 1.32298 -1.39692 
0.83222 0.06769 -2.60596 0.83222 1.67411 -2.60596 0.83222 1.67411 -1.76351 
0.83256 0.16785 -2.75745 0.83256 1.57396 -2.75745 0.83256 1.57396 -1.61203 
0.8357 0.82062 -3.08867 0.8357 0.82062 -1.2808 0.8357 0.92118 -3.08867 
0.8357 0.92118 -1.2808 0.83731 -0.01045 -2.38839 0.83731 -0.01045 -1.98108 
0.83731 1.75225 -2.38839 0.83731 1.75225 -1.98108 0.83856 0.8709 -3.08873 
0.83856 0.8709 -1.28075 0.83932 0.33482 -2.91217 0.83932 1.40699 -2.91217 
0.83932 1.40699 -1.45731 0.84167 0.61315 -3.04966 0.84167 0.61315 -1.31982 
0.84167 1.12865 -3.04966 0.84167 1.12865 -1.31982 0.84478 -0.01942 -2.32317 
0.84478 -0.01942 -2.04631 0.84478 1.76122 -2.32317 0.84478 1.76122 -2.04631 
0.84508 0.25703 -2.84408 0.84508 1.48478 -2.84408 0.84508 1.48478 -1.52539 
0.84629 0.46364 -2.98765 0.84629 0.46364 -1.38183 0.84629 1.27816 -2.98765 
0.84629 1.27816 -1.38183 0.84711 0.04652 -2.54557 0.84711 1.69529 -2.54557 
0.84711 1.69529 -1.8239 0.84795 -0.02591 -2.25412 0.84795 -0.02591 -2.11536 
0.84795 1.76771 -2.25412 0.84795 1.76771 -2.11536 0.849 -0.02807 -2.18474 
0.849 1.76988 -2.18474 0.85329 0.13861 -2.70255 0.85329 1.6032 -2.70255 
0.85329 1.6032 -1.66693 0.85438 0.66588 -3.05731 0.85438 0.66588 -1.31216 
0.85438 1.07592 -3.05731 0.85438 1.07592 -1.31216 0.85831 0.37743 -2.93066 
0.85831 1.36437 -2.93066 0.85831 1.36437 -1.43881 0.8591 0.02814 -2.48299 
0.8591 1.71367 -2.48299 0.8591 1.71367 -1.88648 0.85958 0.09789 -2.63332 
0.85958 1.64391 -2.63332 0.85958 1.64391 -1.73615 0.86136 0.51288 -3.00266 
0.86136 0.51288 -1.36682 0.86136 1.22893 -3.00266 0.86136 1.22893 -1.36682 
0.86571 0.71801 -3.06216 0.86571 0.71801 -1.30731 0.86571 1.02379 -3.06216 
0.86571 1.02379 -1.30731 0.86632 0.29647 -2.86497 0.86632 1.44533 -2.86497 
0.86632 1.44533 -1.5045 0.86904 0.22313 -2.7935 0.86904 1.51867 -2.7935 
0.86904 1.51867 -1.57598 0.86929 0.0135 -2.41889 0.86929 0.0135 -1.95058 
0.86929 1.72831 -2.41889 0.86929 1.72831 -1.95058 0.87533 0.07525 -2.57375 
0.87533 1.66656 -2.57375 0.87533 1.66656 -1.79573 0.87573 0.77058 -3.06449 
0.87573 0.77058 -1.30498 0.87573 0.97122 -3.06449 0.87573 0.97122 -1.30498 
0.87618 0.42129 -2.94727 0.87618 1.32051 -2.94727 0.87618 1.32051 -1.4222 
0.87654 0.56384 -3.01479 0.87654 0.56384 -1.35468 0.87654 1.17796 -3.01479 
0.87654 1.17796 -1.35468 0.8776 0.00278 -2.35398 0.8776 0.00278 -2.01549 
0.8776 1.73903 -2.35398 0.8776 1.73903 -2.01549 0.87965 0.82068 -3.06669 
0.87965 0.82068 -1.30278 0.87965 0.92112 -3.06669 0.87965 0.92112 -1.30278 
0.8824 0.8709 -3.06666 0.8824 0.8709 -1.30282 0.88279 -0.00464 -2.2889 
0.88279 -0.00464 -2.08057 0.88279 1.74644 -2.2889 0.88279 1.74644 -2.08057 
0.88491 -0.00898 -2.21959 0.88491 -0.00898 -2.14988 0.88491 1.75079 -2.21959 
0.88491 1.75079 -2.14988 0.88586 0.12995 -2.6596 0.88586 1.61185 -2.6596 
0.88586 1.61185 -1.70987 0.88623 0.33808 -2.88492 0.88623 1.40372 -2.88492 
0.88623 1.40372 -1.48455 0.88908 0.05603 -2.5125 0.88908 1.68577 -2.5125 
0.88908 1.68577 -1.85697 0.89036 0.61603 -3.02453 0.89036 0.61603 -1.34494 
0.89036 1.12577 -3.02453 0.89036 1.12577 -1.34494 0.89105 0.19201 -2.74031 
0.89105 1.54979 -2.74031 0.89105 1.54979 -1.62917 0.89113 0.26137 -2.81556 
0.89113 1.48044 -2.81556 0.89113 1.48044 -1.55391 0.89288 0.46629 -2.96197 
0.89288 0.46629 -1.40751 0.89288 1.27552 -2.96197 0.89288 1.27552 -1.40751 
0.90024 0.03976 -2.44902 0.90024 0.03976 -1.92046 0.90024 1.70205 -2.44902 
0.90024 1.70205 -1.92046 0.90245 0.66872 -3.03185 0.90245 0.66872 -1.33762 
0.90245 1.07309 -3.03185 0.90245 1.07309 -1.33762 0.90273 0.10609 -2.60099 
0.90273 1.63572 -2.60099 0.90273 1.63572 -1.76848 0.90521 0.38127 -2.90308 
0.90521 1.36053 -2.90308 0.90521 1.36053 -1.4664 0.90918 0.51633 -2.976 
0.90918 0.51633 -1.39348 0.90918 1.22548 -2.976 0.90918 1.22548 -1.39348 
0.90924 0.02716 -2.38437 0.90924 0.02716 -1.98511 0.90924 1.71465 -2.38437 
0.90924 1.71465 -1.98511 0.911 0.1638 -2.68474 0.911 1.57801 -2.68474 
0.911 1.57801 -1.68474 0.91204 0.30109 -2.83609 0.91204 1.44072 -2.83609 
0.91204 1.44072 -1.53338 0.91357 0.72101 -3.03618 0.91357 0.72101 -1.33329 
0.91357 1.02079 -3.03618 0.91357 1.02079 -1.33329 0.91407 0.22887 -2.76328 
0.91407 1.51294 -2.76328 0.91407 1.51294 -1.6062 0.91543 0.01805 -2.31965 
0.91543 0.01805 -2.04983 0.91543 1.72375 -2.31965 0.91543 1.72375 -2.04983 
0.91736 0.08534 -2.54039 0.91736 1.65647 -2.54039 0.91736 1.65647 -1.82908 
0.91876 0.77068 -3.04038 0.91876 0.77068 -1.32909 0.91876 0.97112 -3.04038 
0.91876 0.97112 -1.32909 0.91945 0.01263 -2.25435 0.91945 0.01263 -2.11513 
0.91945 1.72918 -2.25435 0.91945 1.72918 -2.11513 0.92069 0.01054 -2.18474 
0.92069 1.73126 -2.18474 0.92269 0.82084 -3.04245 0.92269 0.82084 -1.32702 
0.92269 0.92096 -3.04245 0.92269 0.92096 -1.32702 0.92288 0.42545 -2.91928 
0.92288 0.42545 -1.4502 0.92288 1.31636 -2.91928 0.92288 1.31636 -1.4502 
0.92401 0.56742 -2.98768 0.92401 0.56742 -1.38179 0.92401 1.17439 -2.98768 
0.92401 1.17439 -1.38179 0.9251 0.8709 -3.04247 0.9251 0.8709 -1.32701 
0.92881 0.13861 -2.62703 0.92881 1.6032 -2.62703 0.92881 1.6032 -1.74245 
0.92964 0.06795 -2.47846 0.92964 0.06795 -1.89101 0.92964 1.67386 -2.47846 
0.92964 1.67386 -1.89101 0.93201 0.34315 -2.85558 0.93201 0.34315 -1.51389 
0.93201 1.39865 -2.85558 0.93201 1.39865 -1.51389 0.93493 0.19934 -2.70867 
0.93493 1.54246 -2.70867 0.93493 1.54246 -1.66081 0.93595 0.2675 -2.78501 
0.93595 1.47431 -2.78501 0.93595 1.47431 -1.58446 0.93731 0.61941 -2.99698 
0.93731 0.61941 -1.37249 0.93731 1.1224 -2.99698 0.93731 1.1224 -1.37249 
0.93809 0.47008 -2.93408 0.93809 0.47008 -1.43539 0.93809 1.27172 -2.93408 
0.93809 1.27172 -1.43539 0.93962 0.05366 -2.41425 0.93962 0.05366 -1.95522 
0.93962 1.68814 -2.41425 0.93962 1.68814 -1.95522 0.9444 0.11656 -2.56742 
0.9444 0.11656 -1.80205 0.9444 1.62525 -2.56742 0.9444 1.62525 -1.80205 
0.94709 0.04309 -2.35005 0.94709 0.04309 -2.01942 0.94709 1.69872 -2.35005 
0.94709 1.69872 -2.01942 0.94906 0.67215 -3.00388 0.94906 0.67215 -1.3656 
0.94906 1.06966 -3.00388 0.94906 1.06966 -1.3656 0.95064 0.38656 -2.87336 
0.95064 0.38656 -1.49611 0.95064 1.35524 -2.87336 0.95064 1.35524 -1.49611 
0.95212 0.03595 -2.28493 0.95212 0.03595 -2.08454 0.95212 1.70586 -2.28493 
0.95212 1.70586 -2.08454 0.95419 0.52038 -2.94768 0.95419 0.52038 -1.4218 
0.95419 1.22142 -2.94768 0.95419 1.22142 -1.4218 0.95467 0.03233 -2.21959 
0.95467 0.03233 -2.14988 0.95467 1.70948 -2.21959 0.95467 1.70948 -2.14988 
0.95549 0.7214 -3.01007 0.95549 0.7214 -1.3594 0.95549 1.02041 -3.01007 
0.95549 1.02041 -1.3594 0.95629 0.30738 -2.8053 0.95629 0.30738 -1.56418 
0.95629 1.43442 -2.8053 0.95629 1.43442 -1.56418 0.9576 0.23651 -2.73134 
0.9576 1.5053 -2.73134 0.9576 1.5053 -1.63814 0.95771 0.09774 -2.50618 
0.95771 0.09774 -1.8633 0.95771 1.64407 -2.50618 0.95771 1.64407 -1.8633 
0.96057 0.77102 -3.0142 0.96057 0.77102 -1.35528 0.96057 0.97078 -3.0142 
0.96057 0.97078 -1.35528 0.96426 0.8209 -3.01624 0.96426 0.8209 -1.35323 
0.96426 0.9209 -3.01624 0.96426 0.9209 -1.35323 0.96657 0.19201 -2.66479 
0.96657 0.19201 -1.70469 0.96657 0.8709 -3.01621 0.96657 0.8709 -1.35327 
0.96657 1.54979 -2.66479 0.96657 1.54979 -1.70469 0.9669 0.43025 -2.88957 
0.9669 0.43025 -1.4799 0.9669 1.31156 -2.88957 0.9669 1.31156 -1.4799 
0.96868 0.08223 -2.44356 0.96868 0.08223 -1.92592 0.96868 1.65958 -2.44356 
0.96868 1.65958 -1.92592 0.96896 0.572 -2.95891 0.96896 0.572 -1.41057 
0.96896 1.16981 -2.95891 0.96896 1.16981 -1.41057 0.97603 0.3498 -2.82442 
0.97603 0.3498 -1.54505 0.97603 1.392 -2.82442 0.97603 1.392 -1.54505 
0.97726 0.07009 -2.37983 0.97726 0.07009 -1.98965 0.97726 1.67171 -2.37983 
0.97726 1.67171 -1.98965 0.97895 0.2752 -2.75269 0.97895 0.2752 -1.61678 
0.97895 1.4666 -2.75269 0.97895 1.4666 -1.61678 0.98181 0.47501 -2.90407 
0.98181 0.47501 -1.4654 0.98181 1.2668 -2.90407 0.98181 1.2668 -1.4654 
0.98202 0.62421 -2.96773 0.98202 0.62421 -1.40174 0.98202 1.11759 -2.96773 
0.98202 1.11759 -1.40174 0.98341 0.06139 -2.31526 0.98341 0.06139 -2.05421 
0.98341 1.68041 -2.31526 0.98341 1.68041 -2.05421 0.98371 0.16785 -2.6063 
0.98371 0.16785 -1.76318 0.98371 1.57396 -2.6063 0.98371 1.57396 -1.76318 
0.98712 0.05615 -2.25014 0.98712 0.05615 -2.11933 0.98712 1.68565 -2.25014 
0.98712 1.68565 -2.11933 0.98835 0.05441 -2.18474 0.98835 1.6874 -2.18474 
0.98954 0.22887 -2.68781 0.98954 0.22887 -1.68167 0.98954 1.51294 -2.68781 
0.98954 1.51294 -1.68167 0.9902 0.67232 -2.97537 0.9902 0.67232 -1.39411 
0.9902 1.06949 -2.97537 0.9902 1.06949 -1.39411 0.99346 0.39235 -2.8418 
0.99346 0.39235 -1.52768 0.99346 1.34946 -2.8418 0.99346 1.34946 -1.52768 
0.99664 0.72165 -2.98145 0.99664 0.72165 -1.38802 0.99664 1.02016 -2.98145 
0.99664 1.02016 -1.38802 0.99794 0.5257 -2.91709 0.99794 0.5257 -1.45238 
0.99794 1.2161 -2.91709 0.99794 1.2161 -1.45238 0.99877 0.14677 -2.54552 
0.99877 0.14677 -1.82395 0.99877 1.59503 -2.54552 0.99877 1.59503 -1.82395 
0.99894 0.31533 -2.77267 0.99894 0.31533 -1.5968 0.99894 1.42647 -2.77267 
0.99894 1.42647 -1.5968 1.00182 0.77159 -2.98541 1.00182 0.77159 -1.38407 
1.00182 0.97021 -2.98541 1.00182 0.97021 -1.38407 1.0055 0.82154 -2.98732 
1.0055 0.82154 -1.38215 1.0055 0.92026 -2.98732 1.0055 0.92026 -1.38215 
1.0067 0.8709 -2.98794 1.0067 0.8709 -1.38153 1.00954 0.4363 -2.8577 
1.00954 0.4363 -1.51178 1.00954 1.30551 -2.8577 1.00954 1.30551 -1.51178 
1.01127 0.2675 -2.70969 1.01127 0.2675 -1.65978 1.01127 1.47431 -2.70969 
1.01127 1.47431 -1.65978 1.01131 0.1291 -2.48365 1.01131 0.1291 -1.88583 
1.01131 1.61271 -2.48365 1.01131 1.61271 -1.88583 1.0123 0.57743 -2.92791 
1.0123 0.57743 -1.44156 1.0123 1.16437 -2.92791 1.0123 1.16437 -1.44156 
1.01751 0.3568 -2.79124 1.01751 0.3568 -1.57823 1.01751 1.385 -2.79124 
1.01751 1.385 -1.57823 1.01976 0.22313 -2.64278 1.01976 0.22313 -1.72669 
1.01976 1.51867 -2.64278 1.01976 1.51867 -1.72669 1.02184 0.62491 -2.93731 
1.02184 0.62491 -1.43217 1.02184 1.11689 -2.93731 1.02184 1.11689 -1.43217 
1.0221 0.1145 -2.41801 1.0221 0.1145 -1.95146 1.0221 1.6273 -2.41801 
1.0221 1.6273 -1.95146 1.02392 0.48106 -2.87202 1.02392 0.48106 -1.49746 
1.02392 1.26074 -2.87202 1.02392 1.26074 -1.49746 1.02975 0.10372 -2.35379 
1.02975 0.10372 -2.01568 1.02975 1.63808 -2.35379 1.02975 1.63808 -2.01568 
1.02989 0.67299 -2.94487 1.02989 0.67299 -1.4246 1.02989 1.06882 -2.94487 
1.02989 1.06882 -1.4246 1.03156 0.30738 -2.73003 1.03156 0.30738 -1.63944 
1.03156 1.43442 -2.73003 1.03156 1.43442 -1.63944 1.03461 0.39951 -2.80835 
1.03461 0.39951 -1.56112 1.03461 1.3423 -2.80835 1.03461 1.3423 -1.56112 
1.03503 0.0964 -2.28834 1.03503 0.0964 -2.08114 1.03503 1.64541 -2.28834 
1.03503 1.64541 -2.08114 1.03652 0.72251 -2.9507 1.03652 0.72251 -1.41877 
1.03652 1.01929 -2.9507 1.03652 1.01929 -1.41877 1.03653 0.20017 -2.58329 
1.03653 0.20017 -1.78619 1.03653 1.54163 -2.58329 1.03653 1.54163 -1.78619 
1.03774 0.09261 -2.22294 1.03774 0.09261 -2.14654 1.03774 1.6492 -2.22294 
1.03774 1.6492 -2.14654 1.03977 0.53203 -2.88461 1.03977 0.53203 -1.48487 
1.03977 1.20977 -2.88461 1.03977 1.20977 -1.48487 1.04157 0.77242 -2.95459 
1.04157 0.77242 -1.41488 1.04157 0.96939 -2.95459 1.04157 0.96939 -1.41488 
1.04183 0.26137 -2.66486 1.04183 0.26137 -1.70461 1.04183 1.48044 -2.66486 
1.04183 1.48044 -1.70461 1.04425 0.8216 -2.95711 1.04425 0.8216 -1.41236 
1.04425 0.92021 -2.95711 1.04425 0.92021 -1.41236 1.04539 0.8709 -2.95775 
1.04539 0.8709 -1.41173 1.05022 0.44335 -2.82395 1.05022 0.44335 -1.54552 
1.05022 1.29846 -2.82395 1.05022 1.29846 -1.54552 1.05057 0.18013 -2.52206 
1.05057 0.18013 -1.84742 1.05057 1.56167 -2.52206 1.05057 1.56167 -1.84742 
1.05069 0.3498 -2.74977 1.05069 0.3498 -1.61971 1.05069 1.392 -2.74977 
1.05069 1.392 -1.61971 1.05079 0.57865 -2.89555 1.05079 0.57865 -1.47392 
1.05079 1.16315 -2.89555 1.05079 1.16315 -1.47392 1.0603 0.62623 -2.90483 
1.0603 0.62623 -1.46464 1.0603 1.11558 -2.90483 1.0603 1.11558 -1.46464 
1.06236 0.30109 -2.68578 1.06236 0.30109 -1.68369 1.06236 1.44072 -2.68578 
1.06236 1.44072 -1.68369 1.06316 0.16354 -2.45736 1.06316 0.16354 -1.91211 
1.06316 1.57826 -2.45736 1.06316 1.57826 -1.91211 1.06428 0.48822 -2.83802 
1.06428 0.48822 -1.53146 1.06428 1.25359 -2.83802 1.06428 1.25359 -1.53146 
1.06803 0.67415 -2.91248 1.06803 0.67415 -1.457 1.06803 1.06765 -2.91248 
1.06803 1.06765 -1.457 1.06806 0.39235 -2.7672 1.06806 0.39235 -1.60228 
1.06806 1.34946 -2.7672 1.06806 1.34946 -1.60228 1.07035 0.25703 -2.61881 
1.07035 0.25703 -1.75066 1.07035 1.48478 -2.61881 1.07035 1.48478 -1.75066 
1.07274 0.15022 -2.3914 1.07274 0.15022 -1.97807 1.07274 1.59159 -2.3914 
1.07274 1.59159 -1.97807 1.07464 0.72376 -2.91818 1.07464 0.72376 -1.45129 
1.07464 1.01804 -2.91818 1.07464 1.01804 -1.45129 1.07677 0.53401 -2.85051 
1.07677 0.53401 -1.51896 1.07677 1.20779 -2.85051 1.07677 1.20779 -1.51896 
1.07895 0.77253 -2.92241 1.07895 0.77253 -1.44706 1.07895 0.96927 -2.92241 
1.07895 0.96927 -1.44706 1.07971 0.14101 -2.32647 1.07971 0.14101 -2.043 
1.07971 1.60079 -2.32647 1.07971 1.60079 -2.043 1.08166 0.82178 -2.92487 
1.08166 0.82178 -1.4446 1.08166 0.92003 -2.92487 1.08166 0.92003 -1.4446 
1.08185 0.34315 -2.70574 1.08185 0.34315 -1.66373 1.08185 1.39865 -2.70574 
1.08185 1.39865 -1.66373 1.08256 0.8709 -2.92569 1.08256 0.8709 -1.44379 
1.08376 0.13498 -2.26093 1.08376 0.13498 -2.10854 1.08376 1.60683 -2.26093 
1.08376 1.60683 -2.10854 1.08396 0.4363 -2.78327 1.08396 0.4363 -1.5862 
1.08396 1.30551 -2.78327 1.08396 1.30551 -1.5862 1.08573 0.13283 -2.18474 
1.08573 1.60897 -2.18474 1.08624 0.23506 -2.55857 1.08624 0.23506 -1.8109 
1.08624 1.50675 -2.55857 1.08624 1.50675 -1.8109 1.08766 0.58062 -2.8614 
1.08766 0.58062 -1.50808 1.08766 1.16119 -2.8614 1.08766 1.16119 -1.50808 
1.09124 0.29647 -2.64005 1.09124 0.29647 -1.72942 1.09124 1.44533 -2.64005 
1.09124 1.44533 -1.72942 1.09692 0.62792 -2.87065 1.09692 0.62792 -1.49882 
1.09692 1.11388 -2.87065 1.09692 1.11388 -1.49882 1.09828 0.48106 -2.79765 
1.09828 0.48106 -1.57182 1.09828 1.26074 -2.79765 1.09828 1.26074 -1.57182 
1.09962 0.38656 -2.72438 1.09962 0.38656 -1.6451 1.09962 1.35524 -2.72438 
1.09962 1.35524 -1.6451 1.10095 0.21698 -2.49515 1.10095 0.21698 -1.87433 
1.10095 1.52482 -2.49515 1.10095 1.52482 -1.87433 1.10452 0.67581 -2.87826 
1.10452 0.67581 -1.49122 1.10452 1.06599 -2.87826 1.10452 1.06599 -1.49122 
1.11045 0.72417 -2.88419 1.11045 0.72417 -1.48528 1.11045 1.01763 -2.88419 
1.11045 1.01763 -1.48528 1.11087 0.53203 -2.8135 1.11087 0.53203 -1.55597 
1.11087 1.20977 -2.8135 1.11087 1.20977 -1.55597 1.11119 0.33808 -2.65997 
1.11119 0.33808 -1.70951 1.11119 1.40372 -2.65997 1.11119 1.40372 -1.70951 
1.11244 0.20163 -2.4298 1.11244 0.20163 -1.93967 1.11244 1.54018 -2.4298 
1.11244 1.54018 -1.93967 1.1147 0.77288 -2.88844 1.1147 0.77288 -1.48104 
1.1147 0.96892 -2.88844 1.1147 0.96892 -1.48104 1.11584 0.43025 -2.74064 
1.11584 0.43025 -1.62883 1.11584 1.31156 -2.74064 1.11584 1.31156 -1.62883 
1.11726 0.82183 -2.89099 1.11726 0.82183 -1.47848 1.11726 0.91997 -2.89099 
1.11726 0.91997 -1.47848 1.11811 0.29355 -2.59299 1.11811 0.29355 -1.77649 
1.11811 0.8709 -2.89184 1.11811 0.8709 -1.47763 1.11811 1.44825 -2.59299 
1.11811 1.44825 -1.77649 1.12037 0.18921 -2.36385 1.12037 0.18921 -2.00562 
1.12037 1.5526 -2.36385 1.12037 1.5526 -2.00562 1.12182 0.57865 -2.82453 
1.12182 0.57865 -1.54495 1.12182 1.16315 -2.82453 1.12182 1.16315 -1.54495 
1.12619 0.18129 -2.29852 1.12619 0.18129 -2.07096 1.12619 1.56051 -2.29852 
1.12619 1.56051 -2.07096 1.12934 0.38127 -2.67895 1.12934 0.38127 -1.69053 
1.12934 1.36053 -2.67895 1.12934 1.36053 -1.69053 1.13033 0.47501 -2.75555 
1.13033 0.47501 -1.61392 1.13033 1.2668 -2.75555 1.13033 1.2668 -1.61392 
1.13059 0.17755 -2.22294 1.13059 0.17755 -2.14654 1.13059 1.56425 -2.22294 
1.13059 1.56425 -2.14654 1.1311 0.62623 -2.83404 1.1311 0.62623 -1.53543 
1.1311 1.11558 -2.83404 1.1311 1.11558 -1.53543 1.13477 0.27384 -2.53068 
1.13477 0.27384 -1.83879 1.13477 1.46796 -2.53068 1.13477 1.46796 -1.83879 
1.13843 0.33482 -2.61306 1.13843 0.33482 -1.75642 1.13843 1.40699 -2.61306 
1.13843 1.40699 -1.75642 1.13874 0.67415 -2.84176 1.13874 0.67415 -1.52771 
1.13874 1.06765 -2.84176 1.13874 1.06765 -1.52771 1.14335 0.5257 -2.77168 
1.14335 0.5257 -1.5978 1.14335 1.2161 -2.77168 1.14335 1.2161 -1.5978 
1.14444 0.72376 -2.84837 1.14444 0.72376 -1.5211 1.14444 1.01804 -2.84837 
1.14444 1.01804 -1.5211 1.14554 0.42545 -2.69662 1.14554 0.42545 -1.67286 
1.14554 1.31636 -2.69662 1.14554 1.31636 -1.67286 1.14814 0.25685 -2.4668 
1.14814 0.25685 -1.90267 1.14814 1.48496 -2.4668 1.14814 1.48496 -1.90267 
1.14868 0.77253 -2.85269 1.14868 0.77253 -1.51679 1.14868 0.96927 -2.85269 
1.14868 0.96927 -1.51679 1.15114 0.82178 -2.8554 1.15114 0.82178 -1.51408 
1.15114 0.92003 -2.8554 1.15114 0.92003 -1.51408 1.15195 0.8709 -2.8563 
1.15195 0.8709 -1.51318 1.15418 0.57743 -2.78604 1.15418 0.57743 -1.58343 
1.15418 1.16437 -2.78604 1.15418 1.16437 -1.58343 1.15692 0.37743 -2.63205 
1.15692 0.37743 -1.73742 1.15692 1.36437 -2.63205 1.15692 1.36437 -1.73742 
1.15816 0.24264 -2.40164 1.15816 0.24264 -1.96783 1.15816 1.49916 -2.40164 
1.15816 1.49916 -1.96783 1.16034 0.47008 -2.71183 1.16034 0.47008 -1.65765 
1.16034 1.27172 -2.71183 1.16034 1.27172 -1.65765 1.16284 0.33255 -2.56541 
1.16284 0.33255 -1.80406 1.16284 1.40926 -2.56541 1.16284 1.40926 -1.80406 
1.16357 0.62491 -2.79558 1.16357 0.62491 -1.5739 1.16357 1.11689 -2.79558 
1.16357 1.11689 -1.5739 1.16478 0.2313 -2.33549 1.16478 0.2313 -2.03398 
1.16478 1.5105 -2.33549 1.16478 1.5105 -2.03398 1.17114 0.67299 -2.80362 
1.17114 0.67299 -1.56585 1.17114 1.06882 -2.80362 1.17114 1.06882 -1.56585 
1.17131 0.22576 -2.26033 1.17131 0.22576 -2.10914 1.17131 1.51605 -2.26033 
1.17131 1.51605 -2.10914 1.17349 0.22391 -2.18474 1.17349 1.5179 -2.18474 
1.17354 0.42129 -2.64992 1.17354 0.42129 -1.71956 1.17354 1.32051 -2.64992 
1.17354 1.32051 -1.71956 1.17394 0.52038 -2.72793 1.17394 0.52038 -1.64154 
1.17394 1.22142 -2.72793 1.17394 1.22142 -1.64154 1.17697 0.72251 -2.81026 
1.17697 0.72251 -1.55921 1.17697 1.01929 -2.81026 1.17697 1.01929 -1.55921 
1.17833 0.31384 -2.50237 1.17833 0.31384 -1.86711 1.17833 1.42797 -2.50237 
1.17833 1.42797 -1.86711 1.18086 0.77242 -2.81531 1.18086 0.77242 -1.55416 
1.18086 0.96939 -2.81531 1.18086 0.96939 -1.55416 1.18174 0.37493 -2.5847 
1.18174 0.37493 -1.78477 1.18174 1.36687 -2.5847 1.18174 1.36687 -1.78477 
1.18337 0.8216 -2.81799 1.18337 0.8216 -1.55148 1.18337 0.92021 -2.81799 
1.18337 0.92021 -1.55148 1.18401 0.8709 -2.81913 1.18401 0.8709 -1.55034 
1.18517 0.572 -2.74269 1.18517 0.572 -1.62678 1.18517 1.16981 -2.74269 
1.18517 1.16981 -1.62678 1.18823 0.46629 -2.66661 1.18823 0.46629 -1.70286 
1.18823 1.27552 -2.66661 1.18823 1.27552 -1.70286 1.1906 0.29783 -2.43736 
1.1906 0.29783 -1.93211 1.1906 1.44397 -2.43736 1.1906 1.44397 -1.93211 
1.194 0.62421 -2.75576 1.194 0.62421 -1.61372 1.194 1.11759 -2.75576 
1.194 1.11759 -1.61372 1.19882 0.41882 -2.60303 1.19882 0.41882 -1.76644 
1.19882 1.32298 -2.60303 1.19882 1.32298 -1.76644 1.19933 0.28473 -2.37166 
1.19933 0.28473 -1.99781 1.19933 1.45707 -2.37166 1.19933 1.45707 -1.99781 
1.20163 0.67232 -2.76393 1.20163 0.67232 -1.60554 1.20163 1.06949 -2.76393 
1.20163 1.06949 -1.60554 1.20226 0.51633 -2.68292 1.20226 0.51633 -1.68656 
1.20226 1.22548 -2.68292 1.20226 1.22548 -1.68656 1.20435 0.37385 -2.53621 
1.20435 0.37385 -1.83327 1.20435 1.36795 -2.53621 1.20435 1.36795 -1.83327 
1.20772 0.72165 -2.77037 1.20772 0.72165 -1.5991 1.20772 1.02016 -2.77037 
1.20772 1.02016 -1.5991 1.20955 0.27983 -2.29857 1.20955 0.27983 -2.07091 
1.20955 1.46198 -2.29857 1.20955 1.46198 -2.07091 1.21167 0.77159 -2.77555 
1.21167 0.77159 -1.59392 1.21167 0.97021 -2.77555 1.21167 0.97021 -1.59392 
1.21358 0.82154 -2.77923 1.21358 0.82154 -1.59024 1.21358 0.92026 -2.77923 
1.21358 0.92026 -1.59024 1.21391 0.46364 -2.62003 1.21391 0.46364 -1.74945 
1.21391 1.27816 -2.62003 1.21391 1.27816 -1.74945 1.21395 0.56742 -2.69774 
1.21395 0.56742 -1.67173 1.21395 1.17439 -2.69774 1.21395 1.17439 -1.67173 
1.21396 0.27609 -2.22297 1.21396 0.27609 -2.1465 1.21396 1.46571 -2.22297 
1.21396 1.46571 -2.1465 1.21421 0.8709 -2.78044 1.21421 0.8709 -1.58904 
1.21887 0.35639 -2.47218 1.21887 0.35639 -1.89729 1.21887 1.38541 -2.47218 
1.21887 1.38541 -1.89729 1.22187 0.41742 -2.55468 1.22187 0.41742 -1.8148 
1.22187 1.32438 -2.55468 1.22187 1.32438 -1.8148 1.22325 0.61941 -2.71105 
1.22325 0.61941 -1.65842 1.22325 1.1224 -2.71105 1.22325 1.1224 -1.65842 
1.22892 0.51288 -2.6351 1.22892 0.51288 -1.73438 1.22892 1.22893 -2.6351 
1.22892 1.22893 -1.73438 1.22966 0.34131 -2.40683 1.22966 0.34131 -1.96265 
1.22966 1.40049 -2.40683 1.22966 1.40049 -1.96265 1.23014 0.67215 -2.72279 
1.23014 0.67215 -1.64668 1.23014 1.06966 -2.72279 1.23014 1.06966 -1.64668 
1.23633 0.7214 -2.72923 1.23633 0.7214 -1.64024 1.23633 1.02041 -2.72923 
1.23633 1.02041 -1.64024 1.23731 0.46215 -2.57221 1.23731 0.46215 -1.79727 
1.23731 1.27965 -2.57221 1.23731 1.27965 -1.79727 1.24046 0.77102 -2.7343 
1.24046 0.77102 -1.63517 1.24046 0.97078 -2.7343 1.24046 0.97078 -1.63517 
1.24105 0.56384 -2.65027 1.24105 0.56384 -1.7192 1.24105 1.17796 -2.65027 
1.24105 1.17796 -1.7192 1.24197 0.33506 -2.33432 1.24197 0.33506 -2.03516 
1.24197 1.40674 -2.33432 1.24197 1.40674 -2.03516 1.24247 0.41728 -2.5055 
1.24247 0.41728 -1.86398 1.24247 0.8709 -2.74031 1.24247 0.8709 -1.62917 
1.24247 1.32452 -2.5055 1.24247 1.32452 -1.86398 1.24251 0.8209 -2.738 
1.24251 0.8209 -1.63148 1.24251 0.9209 -2.738 1.24251 0.9209 -1.63148 
1.24974 0.33174 -2.26099 1.24974 0.33174 -2.10849 1.24974 1.41007 -2.26099 
1.24974 1.41007 -2.10849 1.2508 0.61603 -2.66409 1.2508 0.61603 -1.70538 
1.2508 1.12577 -2.66409 1.2508 1.12577 -1.70538 1.25219 0.33016 -2.18474 
1.25219 1.41164 -2.18474 1.2527 0.51116 -2.58739 1.2527 0.51116 -1.78209 
1.2527 1.23065 -2.58739 1.2527 1.23065 -1.78209 1.25561 0.40072 -2.44081 
1.25561 0.40072 -1.92867 1.25561 1.34108 -2.44081 1.25561 1.34108 -1.92867 
1.25811 0.66872 -2.67618 1.25811 0.66872 -1.69329 1.25811 1.07309 -2.67618 
1.25811 1.07309 -1.69329 1.25837 0.46182 -2.52329 1.25837 0.46182 -1.84618 
1.25837 1.27998 -2.52329 1.25837 1.27998 -1.84618 1.26245 0.72101 -2.68731 
1.26245 0.72101 -1.68217 1.26245 1.02079 -2.68731 1.26245 1.02079 -1.68217 
1.26567 0.56119 -2.60141 1.26567 0.56119 -1.76807 1.26567 1.18061 -2.60141 
1.26567 1.18061 -1.76807 1.26665 0.77068 -2.6925 1.26665 0.77068 -1.67697 
1.26665 0.97112 -2.6925 1.26665 0.97112 -1.67697 1.26871 0.82084 -2.69642 
1.26871 0.82084 -1.67305 1.26871 0.92096 -2.69642 1.26871 0.92096 -1.67305 
1.26873 0.8709 -2.69884 1.26873 0.8709 -1.67063 1.27026 0.3938 -2.36927 
1.27026 0.3938 -2.00021 1.27026 1.348 -2.36927 1.27026 1.348 -2.00021 
1.27421 0.5105 -2.53826 1.27421 0.5105 -1.83121 1.27421 1.2313 -2.53826 
1.27421 1.2313 -1.83121 1.27592 0.61315 -2.61541 1.27592 0.61315 -1.75407 
1.27592 1.12865 -2.61541 1.27592 1.12865 -1.75407 1.27703 0.46265 -2.47341 
1.27703 0.46265 -1.89606 1.27703 1.27915 -2.47341 1.27703 1.27915 -1.89606 
1.28017 0.38909 -2.29611 1.28017 0.38909 -2.07336 1.28017 1.35272 -2.29611 
1.28017 1.35272 -2.07336 1.28357 0.66588 -2.62812 1.28357 0.66588 -1.74136 
1.28357 1.07592 -2.62812 1.28357 1.07592 -1.74136 1.28514 0.38673 -2.22297 
1.28514 0.38673 -2.1465 1.28514 1.35507 -2.22297 1.28514 1.35507 -2.1465 
1.28755 0.56045 -2.55253 1.28755 0.56045 -1.81694 1.28755 1.18136 -2.55253 
1.28755 1.18136 -1.81694 1.28842 0.71801 -2.63944 1.28842 0.71801 -1.73003 
1.28842 1.02379 -2.63944 1.28842 1.02379 -1.73003 1.29076 0.77058 -2.64946 
1.29076 0.77058 -1.72001 1.29076 0.97122 -2.64946 1.29076 0.97122 -1.72001 
1.29292 0.8709 -2.65613 1.29292 0.8709 -1.71334 1.29295 0.82068 -2.65339 
1.29295 0.82068 -1.71608 1.29295 0.92112 -2.65339 1.29295 0.92112 -1.71608 
1.29323 0.51111 -2.48844 1.29323 0.51111 -1.88104 1.29323 1.23069 -2.48844 
1.29323 1.23069 -1.88104 1.29381 0.45474 -2.40261 1.29381 0.45474 -1.96687 
1.29381 1.28706 -2.40261 1.29381 1.28706 -1.96687 1.2983 0.611 -2.56571 
1.2983 0.611 -1.80376 1.2983 1.13081 -2.56571 1.2983 1.13081 -1.80376 
1.30586 0.44906 -2.33064 1.30586 0.44906 -2.03884 1.30586 1.29274 -2.33064 
1.30586 1.29274 -2.03884 1.30644 0.66366 -2.57873 1.30644 0.66366 -1.79074 
1.30644 1.07814 -2.57873 1.30644 1.07814 -1.79074 1.30692 0.5606 -2.5026 
1.30692 0.5606 -1.86687 1.30692 1.18121 -2.5026 1.30692 1.18121 -1.86687 
1.30787 0.50977 -2.44009 1.30787 0.50977 -1.92938 1.30787 1.23203 -2.44009 
1.30787 1.23203 -1.92938 1.31192 0.71552 -2.58995 1.31192 0.71552 -1.77952 
1.31192 1.02629 -2.58995 1.31192 1.02629 -1.77952 1.31311 0.44564 -2.25788 
1.31311 0.44564 -2.11159 1.31311 1.29616 -2.25788 1.31311 1.29616 -2.11159 
1.31474 0.76808 -2.60029 1.31474 0.76808 -1.76918 1.31474 0.97372 -2.60029 
1.31474 0.97372 -1.76918 1.31494 0.82062 -2.60944 1.31494 0.82062 -1.76004 
1.31494 0.92118 -2.60944 1.31494 0.92118 -1.76004 1.31499 0.8709 -2.61229 
1.31499 0.8709 -1.75718 1.31554 0.4445 -2.18474 1.31554 1.2973 -2.18474 
1.31808 0.61096 -2.51586 1.31808 0.61096 -1.85361 1.31808 1.13085 -2.51586 
1.31808 1.13085 -1.85361 1.32206 0.55912 -2.45448 1.32206 0.55912 -1.91499 
1.32206 1.18268 -2.45448 1.32206 1.18268 -1.91499 1.32247 0.5029 -2.36858 
1.32247 0.5029 -2.00089 1.32247 1.2389 -2.36858 1.32247 1.2389 -2.00089 
1.32666 0.66206 -2.52818 1.32666 0.66206 -1.84129 1.32666 1.07975 -2.52818 
1.32666 1.07975 -1.84129 1.33233 0.49828 -2.29563 1.33233 0.49828 -2.07385 
1.33233 1.24353 -2.29563 1.33233 1.24353 -2.07385 1.33264 0.71375 -2.53953 
1.33264 0.71375 -1.82994 1.33264 1.02806 -2.53953 1.33264 1.02806 -1.82994 
1.33373 0.60961 -2.46812 1.33373 0.60961 -1.90135 1.33373 1.13219 -2.46812 
1.33373 1.13219 -1.90135 1.33488 0.55844 -2.40568 1.33488 0.55844 -1.96379 
1.33488 0.8709 -2.56742 1.33488 0.8709 -1.80205 1.33488 1.18336 -2.40568 
1.33488 1.18336 -1.96379 1.33601 0.76588 -2.54987 1.33601 0.76588 -1.8196 
1.33601 0.97592 -2.54987 1.33601 0.97592 -1.8196 1.33676 0.81832 -2.55918 
1.33676 0.81832 -1.8103 1.33676 0.92349 -2.55918 1.33676 0.92349 -1.8103 
1.33728 0.49596 -2.22252 1.33728 0.49596 -2.14695 1.33728 1.24585 -2.22252 
1.33728 1.24585 -2.14695 1.34278 0.66064 -2.48067 1.34278 0.66064 -1.8888 
1.34278 1.08116 -2.48067 1.34278 1.08116 -1.8888 1.34706 0.60872 -2.41939 
1.34706 0.60872 -1.95009 1.34706 1.13308 -2.41939 1.34706 1.13308 -1.95009 
1.34738 0.55292 -2.33331 1.34738 0.55292 -2.03616 1.34738 1.18889 -2.33331 
1.34738 1.18889 -2.03616 1.3492 0.71346 -2.49296 1.3492 0.71346 -1.87651 
1.3492 1.02834 -2.49296 1.3492 1.02834 -1.87651 1.35255 0.8709 -2.52163 
1.35255 0.8709 -1.84785 1.35296 0.76559 -2.50352 1.35296 0.76559 -1.86596 
1.35296 0.97621 -2.50352 1.35296 0.97621 -1.86596 1.35406 0.81828 -2.51317 
1.35406 0.81828 -1.8563 1.35406 0.92353 -2.51317 1.35406 0.92353 -1.8563 
1.35481 0.54912 -2.26014 1.35481 0.54912 -2.10934 1.35481 1.19269 -2.26014 
1.35481 1.19269 -2.10934 1.35655 0.65975 -2.43242 1.35655 0.65975 -1.93705 
1.35655 1.08205 -2.43242 1.35655 1.08205 -1.93705 1.3575 0.5482 -2.18474 
1.3575 1.19361 -2.18474 1.35793 0.60845 -2.37032 1.35793 0.60845 -1.99915 
1.35793 1.13336 -2.37032 1.35793 1.13336 -1.99915 1.3635 0.71242 -2.44479 
1.3635 0.71242 -1.92468 1.3635 1.02939 -2.44479 1.3635 1.02939 -1.92468 
1.36761 0.76555 -2.45639 1.36761 0.76555 -1.91309 1.36761 0.97625 -2.45639 
1.36761 0.97625 -1.91309 1.36794 0.8709 -2.47502 1.36794 0.8709 -1.89445 
1.36795 0.6594 -2.38354 1.36795 0.6594 -1.98593 1.36795 1.08241 -2.38354 
1.36795 1.08241 -1.98593 1.36804 0.60374 -2.29741 1.36804 0.60374 -2.07207 
1.36804 1.13807 -2.29741 1.36804 1.13807 -2.07207 1.36915 0.81815 -2.46611 
1.36915 0.81815 -1.90337 1.36915 0.92365 -2.46611 1.36915 0.92365 -1.90337 
1.37357 0.60253 -2.22252 1.37357 0.60253 -2.14695 1.37357 1.13928 -2.22252 
1.37357 1.13928 -2.14695 1.37547 0.71183 -2.39569 1.37547 0.71183 -1.97379 
1.37547 1.02997 -2.39569 1.37547 1.02997 -1.97379 1.37693 0.65958 -2.33417 
1.37693 0.65958 -2.03531 1.37693 1.08223 -2.33417 1.37693 1.08223 -2.03531 
1.3801 0.76495 -2.40749 1.3801 0.76495 -1.96199 1.3801 0.97685 -2.40749 
1.3801 0.97685 -1.96199 1.38103 0.8709 -2.42772 1.38103 0.8709 -1.94176 
1.38183 0.81811 -2.41862 1.38183 0.81811 -1.95085 1.38183 0.92369 -2.41862 
1.38183 0.92369 -1.95085 1.38496 0.71186 -2.34633 1.38496 0.71186 -2.02314 
1.38496 1.02994 -2.34633 1.38496 1.02994 -2.02314 1.38515 0.65778 -2.25966 
1.38515 0.65778 -2.10981 1.38515 1.08403 -2.25966 1.38515 1.08403 -2.10981 
1.38789 0.65718 -2.18474 1.38789 1.08463 -2.18474 1.39012 0.76461 -2.35802 
1.39012 0.76461 -2.01146 1.39012 0.97719 -2.35802 1.39012 0.97719 -2.01146 
1.39179 0.71161 -2.29737 1.39179 0.71161 -2.0721 1.39179 0.8709 -2.37983 
1.39179 0.8709 -1.98965 1.39179 1.03019 -2.29737 1.39179 1.03019 -2.0721 
1.3924 0.81768 -2.36919 1.3924 0.81768 -2.00028 1.3924 0.92412 -2.36919 
1.3924 0.92412 -2.00028 1.39731 0.7104 -2.2225 1.39731 0.7104 -2.14698 
1.39731 1.0314 -2.2225 1.39731 1.0314 -2.14698 1.39749 0.76434 -2.30921 
1.39749 0.76434 -2.06027 1.39749 0.97746 -2.30921 1.39749 0.97746 -2.06027 
1.40018 0.8709 -2.33147 1.40018 0.8709 -2.03801 1.40029 0.81764 -2.32068 
1.40029 0.81764 -2.0488 1.40029 0.92416 -2.32068 1.40029 0.92416 -2.0488 
1.40245 0.76433 -2.2601 1.40245 0.76433 -2.10938 1.40245 0.97748 -2.2601 
1.40245 0.97748 -2.10938 1.40527 0.76402 -2.18474 1.40527 0.97778 -2.18474 
1.40579 0.81754 -2.27155 1.40579 0.81754 -2.09792 1.40579 0.92427 -2.27155 
1.40579 0.92427 -2.09792 1.40619 0.8709 -2.28275 1.40619 0.8709 -2.08672 
1.40886 0.8175 -2.2225 1.40886 0.8175 -2.14698 1.40886 0.9243 -2.2225 
1.40886 0.9243 -2.14698 1.4098 0.8709 -2.2338 1.4098 0.8709 -2.13567 
1.411 0.8709 -2.18474 -2.21752 1.17251 -1.63879 -2.21511 1.12245 -1.63881 
-2.21511 1.22256 -1.63881 -2.21118 1.07228 -1.64088 -2.20978 0.38694 -2.85218 
-2.20599 1.02262 -1.64508 -2.19514 0.40769 -2.91278 -2.19487 0.97032 -1.64941 
-2.19266 0.34136 -2.7608 -2.18347 0.49361 -3.05209 -2.18278 0.91764 -1.65673 
-2.1815 0.35763 -2.82429 -2.17828 0.43155 -2.97139 -2.17482 1.17251 -1.6146 
-2.17207 1.12228 -1.61457 -2.17207 1.22273 -1.61457 -2.16814 1.07219 -1.61677 
-2.16814 1.27282 -1.61677 -2.16775 0.37685 -2.88553 -2.16171 0.3151 -2.73068 
-2.16146 0.52473 -3.10528 -2.15874 0.59808 -3.17676 -2.15812 1.01962 -1.6191 
-2.15812 1.32539 -1.6191 -2.15378 1.53053 -1.6786 -2.152 0.39949 -2.94511 
-2.15152 0.32974 -2.79478 -2.1468 0.96749 -1.62395 -2.1468 1.37752 -1.62395 
-2.14571 0.44021 -3.01433 -2.13952 0.34812 -2.85736 -2.13871 1.57976 -1.69361 
-2.13749 0.55863 -3.15587 -2.13409 0.91475 -1.6316 -2.13409 1.43026 -1.6316 
-2.13174 0.63642 -3.22395 -2.13098 1.17251 -1.59253 -2.12812 1.12223 -1.59259 
-2.12812 1.22278 -1.59259 -2.12498 0.46945 -3.06923 -2.12464 0.3693 -2.91775 
-2.12171 0.72042 -3.28434 -2.12171 1.62459 -1.70871 -2.12039 0.30399 -2.76451 
-2.12009 1.48222 -1.64185 -2.11967 0.40769 -2.98825 -2.11897 1.06968 -1.59278 
-2.11897 1.27533 -1.59278 -2.11167 0.59515 -3.20363 -2.10922 0.32064 -2.82767 
-2.10863 1.01712 -1.5956 -2.10863 1.32789 -1.5956 -2.10607 1.53225 -1.65482 
-2.10338 0.67654 -3.26726 -2.10338 1.66847 -1.72578 -2.10197 0.50178 -3.12205 
-2.09742 0.96527 -1.60108 -2.09742 1.37974 -1.60108 -2.09627 0.34104 -2.88937 
-2.09243 0.37685 -2.96085 -2.09089 0.76376 -3.32283 -2.09089 1.58125 -1.67021 
-2.08948 0.28103 -2.73365 -2.0861 0.41816 -3.02993 -2.0861 1.17251 -1.57264 
-2.0844 1.43241 -1.60922 -2.08409 0.63415 -3.24836 -2.08409 1.71086 -1.74468 
-2.07911 0.29603 -2.79761 -2.07786 1.11992 -1.57076 -2.07786 1.22509 -1.57076 
-2.07726 0.53666 -3.17176 -2.07726 1.80835 -1.82129 -2.07336 0.71903 -3.30739 
-2.07336 1.62598 -1.68566 -2.07121 0.86205 -3.37308 -2.07121 1.48296 -1.61997 
-2.06855 1.06749 -1.57151 -2.06855 1.27752 -1.57151 -2.06695 0.31478 -2.86005 
-2.06426 0.34812 -2.93263 -2.06421 0.44837 -3.08429 -2.06421 1.89664 -1.90876 
-2.05908 0.38694 -3.00288 -2.05821 1.01535 -3.41817 -2.05821 1.01535 -1.57488 
-2.05821 1.32966 -1.57488 -2.05694 0.8121 -3.35973 -2.05694 1.53291 -1.63331 
-2.05489 0.67545 -3.28988 -2.05489 1.66956 -1.70317 -2.04936 0.57544 -3.22029 
-2.04936 1.76957 -1.77275 -2.04794 0.27342 -2.76662 -2.04687 0.96366 -3.41218 
-2.04687 0.96366 -1.58087 -2.04687 1.38135 -1.58087 -2.04197 0.76343 -3.34389 
-2.04197 1.58158 -1.64915 -2.04074 0.48174 -3.1361 -2.04074 1.86327 -1.85695 
-2.04031 1.17251 -1.55498 -2.03675 0.29058 -2.82985 -2.03457 0.32064 -2.90232 
-2.03454 0.91256 -3.4036 -2.03454 1.43245 -1.58945 -2.03185 1.11988 -3.43958 
-2.03185 1.11988 -1.55346 -2.03185 1.22513 -1.55346 -2.03118 0.35763 -2.9746 
-2.03118 1.98738 -2.01845 -2.02486 0.39934 -3.04323 -2.02486 1.94567 -1.94981 
-2.02418 0.71888 -3.32799 -2.02418 1.62613 -1.66505 -2.0222 1.06719 -3.43848 
-2.0222 1.06719 -1.55456 -2.0222 1.27782 -1.55456 -2.02128 0.8622 -3.39244 
-2.02128 1.48281 -1.6006 -2.02105 0.61544 -3.26385 -2.02105 1.72957 -1.7292 
-2.01383 0.51858 -3.18647 -2.01383 1.82643 -1.80657 -2.01164 1.01506 -3.43472 
-2.01164 1.01506 -1.55833 -2.01164 1.32995 -1.55833 -2.00712 0.81272 -3.37875 
-2.00712 1.53229 -1.6143 -2.00575 0.26852 -2.79885 -2.00451 0.29603 -2.87221 
-2.00451 2.04898 -2.12083 -2.00233 0.4307 -3.09684 -2.00233 1.91431 -1.89621 
-2.00168 0.32974 -2.94462 -2.00168 2.01527 -2.04843 -1.99936 0.96224 -3.4283 
-1.99936 0.96224 -1.56474 -1.99936 1.38277 -1.56474 -1.99714 0.36955 -3.01516 
-1.99714 1.97546 -1.97788 -1.9937 1.17251 -3.45346 -1.9937 1.17251 -1.53958 
-1.9921 0.76426 -3.36255 -1.9921 1.58075 -1.6305 -1.99086 0.658 -3.30439 
-1.99086 1.68701 -1.68865 -1.9868 0.91121 -3.41925 -1.9868 1.4338 -1.5738 
-1.98548 0.55845 -3.23366 -1.98548 1.78656 -1.75938 -1.98479 1.11976 -3.45467 
-1.98479 1.11976 -1.53837 -1.98479 1.22525 -3.45467 -1.98479 1.22525 -1.53837 
-1.97604 0.46514 -3.14869 -1.97604 1.87987 -1.84436 -1.97507 1.06716 -3.45314 
-1.97507 1.06716 -1.53991 -1.97507 1.27785 -3.45314 -1.97507 1.27785 -1.53991 
-1.97402 0.24863 -2.76712 -1.97352 0.27342 -2.84105 -1.97317 0.86072 -3.40758 
-1.97317 1.48429 -1.58546 -1.97141 0.30399 -2.9135 -1.97141 2.04102 -2.07955 
-1.9677 0.34136 -2.98576 -1.9677 2.00365 -2.00728 -1.96347 1.01402 -3.44902 
-1.96347 1.01402 -1.54402 -1.96347 1.33099 -1.54402 -1.96224 0.38383 -3.0542 
-1.96224 1.96118 -1.93885 -1.95949 0.70233 -3.34113 -1.95949 1.64268 -1.65192 
-1.95878 0.81138 -3.3934 -1.95878 1.53363 -1.59965 -1.95605 0.59944 -3.27612 
-1.95605 1.74557 -1.71693 -1.9511 0.96136 -3.44208 -1.9511 0.96136 -1.55097 
-1.9511 1.38365 -1.55097 -1.94848 0.50323 -3.19796 -1.94848 1.84178 -1.79509 
-1.9464 1.17251 -3.46655 -1.9464 1.17251 -1.52649 -1.9419 0.25313 -2.80936 
-1.94054 0.28103 -2.88258 -1.93807 0.91033 -3.43258 -1.93807 1.43468 -1.56047 
-1.93758 0.3151 -2.95481 -1.93758 2.02991 -2.03824 -1.9373 1.11972 -3.46735 
-1.9373 1.11972 -1.52569 -1.9373 1.22529 -3.46735 -1.9373 1.22529 -1.52569 
-1.93669 0.4161 -3.10762 -1.93669 1.92891 -1.88542 -1.93293 0.35527 -3.02515 
-1.93293 1.98974 -1.9679 -1.92617 1.06655 -3.46562 -1.92617 1.06655 -1.52742 
-1.92617 1.27846 -3.46562 -1.92617 1.27846 -1.52742 -1.92551 0.64291 -3.31518 
-1.92551 1.7021 -1.67786 -1.92436 0.86005 -3.4204 -1.92436 1.48496 -1.57264 
-1.92129 0.75635 -3.37933 -1.92129 1.58866 -1.61372 -1.92032 0.54425 -3.24368 
-1.92032 1.80076 -1.74936 -1.91437 1.01343 -3.46099 -1.91437 1.01343 -1.53206 
-1.91437 1.33158 -1.53206 -1.91009 0.45182 -3.15826 -1.91009 1.89319 -1.83478 
-1.9091 0.26023 -2.85072 -1.90708 0.29115 -2.92284 -1.90708 2.05386 -2.07021 
-1.90305 0.32876 -2.99476 -1.90305 2.01625 -1.99828 -1.90223 0.961 -3.45347 
-1.90223 0.961 -1.53958 -1.90223 1.38401 -1.53958 -1.89851 0.3717 -3.06278 
-1.89851 1.17251 -3.47731 -1.89851 1.17251 -1.51574 -1.89851 1.97331 -1.93027 
-1.89034 0.58634 -3.28485 -1.89034 1.75867 -1.70819 -1.889 0.91005 -3.44345 
-1.889 1.43496 -1.54959 -1.88795 0.6954 -3.35578 -1.88795 1.64961 -1.63727 
-1.88788 1.11928 -3.47792 -1.88788 1.11928 -1.51512 -1.88788 1.22573 -3.47792 
-1.88788 1.22573 -1.51512 -1.88726 0.80451 -3.40799 -1.88726 1.5405 -1.58505 
-1.88254 0.49081 -3.2059 -1.88254 1.8542 -1.78715 -1.8767 1.06622 -3.47564 
-1.8767 1.06622 -1.5174 -1.8767 1.27879 -1.5174 -1.87572 0.26993 -2.89107 
-1.87481 0.23963 -2.81332 -1.87266 0.30438 -2.96312 -1.87266 2.04063 -2.02992 
-1.87247 0.40533 -3.11528 -1.87247 1.93968 -1.87777 -1.86873 0.34469 -3.03262 
-1.86873 2.00032 -1.96043 -1.86501 1.01346 -3.47048 -1.86501 1.01346 -1.52257 
-1.86501 1.33155 -1.52257 -1.85418 0.5329 -3.2503 -1.85418 1.81211 -1.74274 
-1.853 0.63667 -3.32749 -1.853 1.70834 -1.66556 -1.85285 0.96118 -3.46245 
-1.85285 0.96118 -1.5306 -1.85285 1.38383 -1.5306 -1.85199 0.85452 -3.4329 
-1.85199 1.49049 -1.56014 -1.85015 1.17251 -3.4857 -1.85015 1.17251 -1.50735 
-1.84932 0.75067 -3.39138 -1.84932 1.59434 -1.60167 -1.84516 0.44261 -3.16523 
-1.84516 1.9024 -1.82782 -1.84185 0.28218 -2.93031 -1.84185 2.06283 -2.06274 
-1.8414 0.24893 -2.85425 -1.83936 1.11925 -3.48581 -1.83936 1.11925 -1.50724 
-1.83936 1.22576 -3.48581 -1.83936 1.22576 -1.50724 -1.83833 0.31966 -3.00095 
-1.83833 2.02535 -1.99209 -1.83395 0.36299 -3.06893 -1.83395 1.98202 -1.92411 
-1.82789 1.06594 -3.48301 -1.82789 1.06594 -1.51004 -1.82789 1.27907 -1.51004 
-1.81725 0.58143 -3.29507 -1.81725 1.76358 -1.69798 -1.8172 0.48289 -3.21171 
-1.8172 1.86212 -1.78134 -1.81609 0.90534 -3.45356 -1.81609 1.43967 -1.53948 
-1.81606 1.01321 -3.47731 -1.81606 1.01321 -1.51574 -1.81606 1.3318 -1.51574 
-1.8148 0.69069 -3.36569 -1.8148 1.65432 -1.62736 -1.81431 0.79988 -3.41786 
-1.81431 1.54513 -1.57519 -1.8076 0.26073 -2.89379 -1.80759 0.29697 -2.96831 
-1.80759 2.04804 -2.02474 -1.80702 0.398 -3.12055 -1.80702 1.94701 -1.8725 
-1.80667 0.23055 -2.81599 -1.80362 0.33755 -3.03764 -1.80362 2.00746 -1.9554 
-1.80144 1.17251 -3.49171 -1.80144 1.17251 -1.50134 -1.79024 1.11914 -3.49132 
-1.79024 1.11914 -1.50173 -1.79024 1.22587 -3.49132 -1.79024 1.22587 -1.50173 
-1.77967 0.63334 -3.33527 -1.77967 1.71167 -1.65778 -1.77961 0.43658 -3.16929 
-1.77961 1.90843 -1.82376 -1.77901 0.52736 -3.25683 -1.77901 1.81765 -1.73621 
-1.77882 0.85072 -3.44033 -1.77882 1.49429 -1.55272 -1.77878 1.06593 -3.48797 
-1.77878 1.06593 -1.50508 -1.77878 1.27908 -1.50508 -1.77835 0.95938 -3.47067 
-1.77835 0.95938 -1.52237 -1.77835 1.38563 -1.52237 -1.77657 0.74725 -3.39863 
-1.77657 1.59776 -1.59441 -1.77305 0.24199 -2.85609 -1.77303 0.31423 -3.00497 
-1.77303 2.03078 -1.98807 -1.7728 0.2757 -2.93347 -1.77187 0.21507 -2.77695 
-1.76882 0.35776 -3.07264 -1.76882 1.98725 -1.92041 -1.75249 1.17251 -3.49532 
-1.75249 1.17251 -1.49773 -1.74166 0.57769 -3.29948 -1.74166 1.76732 -1.69357 
-1.74165 0.68834 -3.37066 -1.74165 1.65667 -1.62238 -1.74162 0.47916 -3.21611 
-1.74162 1.86585 -1.77693 -1.74162 0.39421 -3.12326 -1.74162 1.9508 -1.86979 
-1.74121 0.90413 -3.4591 -1.74121 1.44088 -1.53395 -1.74121 0.79756 -3.4228 
-1.74121 1.54745 -1.57025 -1.74118 1.01201 -3.48284 -1.74118 1.01201 -1.51021 
-1.74118 1.333 -1.51021 -1.74118 1.1191 -3.49438 -1.74118 1.1191 -1.49866 
-1.74118 1.22591 -3.49438 -1.74118 1.22591 -1.49866 -1.73829 0.25638 -2.8959 
-1.73829 0.226 -2.81732 -1.73827 0.29262 -2.97043 -1.73827 2.05239 -2.02262 
-1.73827 0.33393 -3.04019 -1.73827 2.01108 -1.95285 -1.70342 0.21282 -2.77761 
-1.70342 0.23972 -2.85696 -1.70342 0.27353 -2.93452 -1.70342 0.31214 -3.00621 
-1.70342 0.35601 -3.07387 -1.70342 0.43444 -3.17125 -1.70342 0.52551 -3.25902 
-1.70342 0.63177 -3.33771 -1.70342 0.7461 -3.40106 -1.70342 0.8498 -3.44302 
-1.70342 0.95878 -3.47342 -1.70342 0.95878 -1.51963 -1.70342 1.06563 -3.4908 
-1.70342 1.06563 -1.50225 -1.70342 1.17251 -3.49652 -1.70342 1.17251 -1.49652 
-1.70342 1.27938 -1.50225 -1.70342 1.38623 -1.51963 -1.70342 1.49521 -1.55002 
-1.70342 1.59891 -1.59199 -1.70342 1.71324 -1.65533 -1.70342 1.8195 -1.73403 
-1.70342 1.91057 -1.8218 -1.70342 1.989 -1.91917 -1.70342 2.03287 -1.98684 
-1.66857 0.33393 -3.04019 -1.66857 2.01108 -1.95285 -1.66857 0.29262 -2.97043 
-1.66857 2.05239 -2.02262 -1.66855 0.226 -2.81732 -1.66855 0.25638 -2.8959 
-1.66566 1.1191 -3.49438 -1.66566 1.1191 -1.49866 -1.66566 1.22591 -3.49438 
-1.66566 1.22591 -1.49866 -1.66566 1.01201 -3.48284 -1.66566 1.01201 -1.51021 
-1.66566 1.333 -1.51021 -1.66563 0.79756 -3.4228 -1.66563 1.54745 -1.57025 
-1.66563 0.90413 -3.4591 -1.66563 1.44088 -1.53395 -1.66522 0.39421 -3.12326 
-1.66522 1.9508 -1.86979 -1.66522 0.47916 -3.21611 -1.66522 1.86585 -1.77693 
-1.66519 0.68834 -3.37066 -1.66519 1.65667 -1.62238 -1.66518 0.57769 -3.29948 
-1.66518 1.76732 -1.69357 -1.65435 1.17251 -3.49532 -1.65435 1.17251 -1.49773 
-1.63802 0.35776 -3.07264 -1.63802 1.98725 -1.92041 -1.63497 0.21507 -2.77695 
-1.63404 0.2757 -2.93347 -1.63381 0.31423 -3.00497 -1.63381 2.03078 -1.98807 
-1.63379 0.24199 -2.85609 -1.63027 0.74725 -3.39863 -1.63027 1.59776 -1.59441 
-1.62849 0.95938 -3.47067 -1.62849 0.95938 -1.52237 -1.62849 1.38563 -1.52237 
-1.62806 1.06593 -3.48797 -1.62806 1.06593 -1.50508 -1.62806 1.27908 -1.50508 
-1.62802 0.85072 -3.44033 -1.62802 1.49429 -1.55272 -1.62783 0.52736 -3.25683 
-1.62783 1.81765 -1.73621 -1.62723 0.43658 -3.16929 -1.62723 1.90843 -1.82376 
-1.62717 0.63334 -3.33527 -1.62717 1.71167 -1.65778 -1.6166 1.11914 -3.49132 
-1.6166 1.11914 -1.50173 -1.6166 1.22587 -3.49132 -1.6166 1.22587 -1.50173 
-1.6054 1.17251 -3.49171 -1.6054 1.17251 -1.50134 -1.60322 0.33755 -3.03764 
-1.60322 2.00746 -1.9554 -1.60017 0.23055 -2.81599 -1.59982 0.398 -3.12055 
-1.59982 1.94701 -1.8725 -1.59925 0.29697 -2.96831 -1.59925 2.04804 -2.02474 
-1.59924 0.26073 -2.89379 -1.59253 0.79988 -3.41786 -1.59253 1.54513 -1.57519 
-1.59204 0.69069 -3.36569 -1.59204 1.65432 -1.62736 -1.59078 1.01321 -3.47731 
-1.59078 1.01321 -1.51574 -1.59078 1.3318 -1.51574 -1.59075 0.90534 -3.45356 
-1.59075 0.90534 -1.53948 -1.59075 1.43967 -1.53948 -1.58964 0.48289 -3.21171 
-1.58964 1.86212 -1.78134 -1.58959 0.58143 -3.29507 -1.58959 1.76358 -1.69798 
-1.57895 1.06594 -3.48301 -1.57895 1.06594 -1.51004 -1.57895 1.27907 -1.51004 
-1.57289 0.36299 -3.06893 -1.57289 1.98202 -1.92411 -1.56851 0.31966 -3.00095 
-1.56851 2.02535 -1.99209 -1.56748 1.11925 -3.48581 -1.56748 1.11925 -1.50724 
-1.56748 1.22576 -1.50724 -1.56684 0.22182 -2.77497 -1.56544 0.24893 -2.85425 
-1.56499 0.28218 -2.93031 -1.56168 0.44261 -3.16523 -1.56168 1.9024 -1.82782 
-1.55752 0.75067 -3.39138 -1.55752 1.59434 -1.60167 -1.55669 1.17251 -3.4857 
-1.55669 1.17251 -1.50735 -1.55485 0.85452 -3.4329 -1.55485 1.49049 -1.56014 
-1.55399 0.96118 -3.46245 -1.55399 0.96118 -1.5306 -1.55399 1.38383 -1.5306 
-1.55384 0.63667 -3.32749 -1.55384 1.70834 -1.66556 -1.55266 0.5329 -3.2503 
-1.55266 1.81211 -1.74274 -1.54183 1.01346 -3.47048 -1.54183 1.01346 -1.52257 
-1.54183 1.33155 -1.52257 -1.53811 0.34469 -3.03262 -1.53811 2.00032 -1.96043 
-1.53437 0.40533 -3.11528 -1.53437 1.93968 -1.87777 -1.53418 0.30438 -2.96312 
-1.53418 2.04063 -2.02992 -1.53228 0.21748 -2.73869 -1.53203 0.23963 -2.81332 
-1.53112 0.26993 -2.89107 -1.53014 1.06622 -3.47564 -1.53014 1.06622 -1.5174 
-1.53014 1.27879 -1.5174 -1.5243 0.49081 -3.2059 -1.5243 1.8542 -1.78715 
-1.51958 0.80451 -3.40799 -1.51958 1.5405 -1.58505 -1.51896 1.11928 -3.47792 
-1.51896 1.11928 -1.51512 -1.51896 1.22573 -1.51512 -1.51889 0.6954 -3.35578 
-1.51889 1.64961 -1.63727 -1.51784 0.91005 -3.44345 -1.51784 0.91005 -1.54959 
-1.51784 1.43496 -1.54959 -1.5165 0.58634 -3.28485 -1.5165 1.75867 -1.70819 
-1.50833 0.3717 -3.06278 -1.50833 1.17251 -3.47731 -1.50833 1.17251 -1.51574 
-1.50833 1.97331 -1.93027 -1.50461 0.961 -3.45347 -1.50461 0.961 -1.53958 
-1.50461 1.38401 -1.53958 -1.50379 0.32876 -2.99476 -1.50379 2.01625 -1.99828 
-1.49976 0.29115 -2.92284 -1.49935 0.23302 -2.77169 -1.49774 0.26023 -2.85072 
-1.49675 0.45182 -3.15826 -1.49675 1.89319 -1.83478 -1.49247 1.01343 -3.46099 
-1.49247 1.01343 -1.53206 -1.49247 1.33158 -1.53206 -1.48652 0.54425 -3.24368 
-1.48652 1.80076 -1.74936 -1.48555 0.75635 -3.37933 -1.48555 1.58866 -1.61372 
-1.48248 0.86005 -3.4204 -1.48248 0.86005 -1.57264 -1.48248 1.48496 -1.57264 
-1.48133 0.64291 -3.31518 -1.48133 1.7021 -1.67786 -1.48067 1.06655 -3.46562 
-1.48067 1.06655 -1.52742 -1.48067 1.27846 -1.52742 -1.47391 0.35527 -3.02515 
-1.47391 1.98974 -1.9679 -1.47015 0.4161 -3.10762 -1.47015 1.92891 -1.88542 
-1.46954 1.11972 -3.46735 -1.46954 1.11972 -1.52569 -1.46954 1.22529 -1.52569 
-1.46926 0.3151 -2.95481 -1.46877 0.91033 -3.43258 -1.46877 0.91033 -1.56047 
-1.46877 1.43468 -1.56047 -1.4663 0.28103 -2.88258 -1.4652 0.23096 -2.73474 
-1.46494 0.25313 -2.80936 -1.46044 1.17251 -3.46655 -1.46044 1.17251 -1.52649 
-1.45836 0.50323 -3.19796 -1.45836 1.84178 -1.79509 -1.45574 0.96136 -3.44208 
-1.45574 0.96136 -1.55097 -1.45574 1.38365 -1.55097 -1.45079 0.59944 -3.27612 
-1.45079 1.74557 -1.71693 -1.44806 0.81138 -3.3934 -1.44806 1.53363 -1.59965 
-1.44735 0.70233 -3.34113 -1.44735 1.64268 -1.65192 -1.4446 0.38383 -3.0542 
-1.4446 1.96118 -1.93885 -1.44337 1.01402 -3.44902 -1.44337 1.01402 -1.54402 
-1.44337 1.33099 -1.54402 -1.43914 0.34136 -2.98576 -1.43914 2.00365 -2.00728 
-1.43543 0.30399 -2.9135 -1.43367 0.86072 -3.40758 -1.43367 0.86072 -1.58546 
-1.43367 1.48429 -1.58546 -1.43332 0.27342 -2.84105 -1.43282 0.24863 -2.76712 
-1.43177 1.06716 -3.45314 -1.43177 1.06716 -1.53991 -1.43177 1.27785 -1.53991 
-1.4308 0.46514 -3.14869 -1.4308 1.87987 -1.84436 -1.42825 0.23302 -2.70059 
-1.42205 1.11976 -3.45467 -1.42205 1.11976 -1.53837 -1.42205 1.22525 -1.53837 
-1.42136 0.55845 -3.23366 -1.42136 1.78656 -1.75938 -1.42004 0.91121 -3.41925 
-1.42004 0.91121 -1.5738 -1.42004 1.4338 -1.5738 -1.41598 0.658 -3.30439 
-1.41598 1.68701 -1.68865 -1.41474 0.76426 -3.36255 -1.41474 1.58075 -1.6305 
-1.41314 1.17251 -3.45346 -1.41314 1.17251 -1.53958 -1.4097 0.36955 -3.01516 
-1.4097 1.97546 -1.97788 -1.40748 0.96224 -3.4283 -1.40748 0.96224 -1.56474 
-1.40748 1.38277 -1.56474 -1.40516 0.32974 -2.94462 -1.40451 0.4307 -3.09684 
-1.40451 1.91431 -1.89621 -1.40233 0.29603 -2.87221 -1.40109 0.26852 -2.79885 
-1.39972 0.81272 -3.37875 -1.39972 1.53229 -1.6143 -1.3952 1.01506 -3.43472 
-1.3952 1.01506 -1.55833 -1.3952 1.32995 -1.55833 -1.39301 0.51858 -3.18647 
-1.39301 1.82643 -1.80657 -1.39058 0.25313 -2.735 -1.38662 0.23963 -2.66791 
-1.38579 0.61544 -3.26385 -1.38579 1.72957 -1.7292 -1.38556 0.8622 -3.39244 
-1.38556 1.48281 -1.6006 -1.38464 1.06719 -3.43848 -1.38464 1.06719 -1.55456 
-1.38464 1.27782 -1.55456 -1.38266 0.71888 -3.32799 -1.38266 1.62613 -1.66505 
-1.38198 0.39934 -3.04323 -1.38198 1.94567 -1.94981 -1.37566 0.35763 -2.9746 
-1.37566 1.98738 -2.01845 -1.37499 1.11988 -3.43958 -1.37499 1.11988 -1.55346 
-1.37499 1.22513 -1.55346 -1.3723 0.91256 -3.4036 -1.3723 0.91256 -1.58945 
-1.3723 1.43245 -1.58945 -1.37227 0.32064 -2.90232 -1.37009 0.29058 -2.82985 
-1.36653 1.17251 -3.43807 -1.36653 1.17251 -1.55498 -1.3661 0.48174 -3.1361 
-1.3661 1.86327 -1.85695 -1.36487 0.76343 -3.34389 -1.36487 1.58158 -1.64915 
-1.35997 0.96366 -3.41218 -1.35997 0.96366 -1.58087 -1.35997 1.38135 -1.58087 
-1.3589 0.27342 -2.76662 -1.35748 0.57544 -3.22029 -1.35748 1.76957 -1.77275 
-1.35195 0.67545 -3.28988 -1.35195 1.66956 -1.70317 -1.3499 0.8121 -3.35973 
-1.3499 1.53291 -1.63331 -1.34922 0.26023 -2.7022 -1.34863 1.01535 -3.41817 
-1.34863 1.32966 -1.57488 -1.34776 0.38694 -3.00288 -1.34776 1.95807 -1.99017 
-1.34263 0.44837 -3.08429 -1.34263 1.89664 -1.90876 -1.34258 0.34812 -2.93263 
-1.33989 0.31478 -2.86005 -1.33829 1.06749 -3.42154 -1.33563 0.86205 -3.37308 
-1.33348 0.71903 -3.30739 -1.33348 1.62598 -1.68566 -1.32958 0.53666 -3.17176 
-1.32958 1.80835 -1.82129 -1.32898 1.11992 -3.42228 -1.32773 0.29603 -2.79761 
-1.32275 0.63415 -3.24836 -1.32244 0.9126 -3.38383 -1.32074 0.41816 -3.02993 
-1.32074 1.17251 -3.4204 -1.32074 1.92685 -1.96312 -1.31736 0.28103 -2.73365 
-1.31595 0.76376 -3.32283 -1.31441 0.37685 -2.96085 -1.31441 1.96816 -2.03219 
-1.31057 0.34104 -2.88937 -1.30942 0.96527 -3.39197 -1.30487 0.50178 -3.12205 
-1.30346 0.67654 -3.26726 -1.30077 0.81276 -3.33822 -1.29821 1.01712 -3.39744 
-1.29762 0.32064 -2.82767 -1.29517 0.59515 -3.20363 -1.28787 1.06968 -3.40026 
-1.28717 0.40769 -2.98825 -1.28675 0.86279 -3.35119 -1.28645 0.30399 -2.76451 
-1.28513 0.72042 -3.28434 -1.2822 0.3693 -2.91775 -1.28186 0.46945 -3.06923 
-1.27872 1.12223 -3.40046 -1.27872 1.22278 -3.40046 -1.27586 1.17251 -3.40051 
-1.2751 0.63642 -3.22395 -1.27275 0.91475 -3.36144 -1.26935 0.55863 -3.15587 
-1.26813 0.76525 -3.29943 -1.26113 0.44021 -3.01433 -1.26004 0.96749 -3.3691 
-1.25611 0.67904 -3.24245 -1.25306 0.81448 -3.31444 -1.24872 1.01962 -3.37395 
-1.2481 0.59808 -3.17676 -1.2387 1.07219 -3.37628 -1.23824 0.7229 -3.25906 
-1.23788 0.86545 -3.32658 -1.23477 1.12228 -3.37848 -1.23477 1.22273 -3.37848 
-1.23202 1.17251 -3.37844 -1.22406 0.91764 -3.33632 -2.54752 2.16624 -3.11768 
-2.547 2.21975 -3.03087 -2.54417 2.21944 -3.10623 -2.54201 2.16613 -3.16681 
-2.53921 2.21943 -3.15534 -2.53904 2.27337 -3.06863 -2.53904 2.27337 -2.99311 
-2.53412 2.16609 -3.21532 -2.53351 2.11287 -3.22596 -2.53351 2.27216 -3.1435 
-2.53351 2.27216 -2.91823 -2.53185 2.21916 -3.20415 -2.52962 2.32659 -3.03087 
-2.52687 2.32599 -3.10579 -2.52687 2.32599 -2.95594 -2.52668 2.27191 -3.19246 
-2.52356 2.06008 -3.26475 -2.52356 2.16566 -3.26475 -2.52276 2.11287 -3.27385 
-2.52183 2.21882 -3.25362 -2.51865 2.32419 -3.1803 -2.51865 2.32419 -2.88144 
-2.51719 2.27194 -3.24182 -2.5153 2.38125 -3.06865 -2.5153 2.38125 -2.99308 
-2.51087 2.06012 -3.31224 -2.51087 2.16562 -3.31224 -2.50977 2.38003 -3.14354 
-2.50977 2.38003 -2.9182 -2.50967 2.32437 -3.22967 -2.50967 2.32437 -2.83206 
-2.50967 2.11287 -3.32115 -2.50934 2.21822 -3.30252 -2.50522 2.27135 -3.29092 
-2.49966 2.37532 -3.21645 -2.49966 2.37532 -2.84528 -2.49922 2.43558 -3.03087 
-2.49828 2.32402 -3.27855 -2.49828 2.32402 -2.78318 -2.49653 2.43466 -3.10627 
-2.49653 2.43466 -2.95547 -2.49578 2.06024 -3.3593 -2.49578 2.1655 -3.3593 
-2.49468 2.00756 -3.34965 -2.49468 2.21818 -3.34965 -2.49427 2.11287 -3.36776 
-2.49092 2.27031 -3.33909 -2.48911 2.43086 -3.17944 -2.48911 2.43086 -2.88229 
-2.48878 2.37505 -3.26552 -2.48878 2.37505 -2.79622 -2.4845 2.32313 -3.3268 
-2.4845 2.32313 -2.73493 -2.479 2.48782 -3.06865 -2.479 2.48782 -2.99308 
-2.47848 2.06029 -3.40531 -2.47848 2.16545 -3.40531 -2.47774 2.00785 -3.396 
-2.47774 2.21789 -3.396 -2.4766 2.11287 -3.41355 -2.4766 2.42533 -3.25181 
-2.4766 2.42533 -2.80992 -2.47545 2.37416 -3.31425 -2.47545 2.37416 -2.74748 
-2.47437 1.95571 -3.38566 -2.47437 2.27003 -3.38566 -2.47406 2.48549 -3.14176 
-2.47406 2.48549 -2.91998 -2.46838 2.32172 -3.37431 -2.46838 2.32172 -2.68742 
-2.4642 2.48087 -3.21471 -2.4642 2.48087 -2.84702 -2.46379 2.42465 -3.30061 
-2.46379 2.42465 -2.76112 -2.4598 2.37282 -3.36199 -2.4598 2.37282 -2.69974 
-2.45726 2.53927 -3.03087 -2.45671 2.11287 -3.45842 -2.45666 2.06259 -3.45557 
-2.45666 2.16315 -3.45557 -2.45646 2.01005 -3.44642 -2.45646 2.21569 -3.44642 
-2.45484 2.53813 -3.10401 -2.45484 2.53813 -2.95772 -2.45365 1.95749 -3.43608 
-2.45365 2.26825 -3.43608 -2.4496 2.474 -3.28622 -2.4496 2.474 -2.77551 
-2.44865 2.42318 -3.34873 -2.44865 2.42318 -2.713 -2.44817 1.90563 -3.42486 
-2.44817 2.32011 -3.42486 -2.44817 2.32011 -2.63687 -2.44758 2.53471 -3.17677 
-2.44758 2.53471 -2.88497 -2.44003 2.37278 -3.41184 -2.44003 2.37278 -2.64989 
-2.43553 2.52903 -3.24874 -2.43553 2.52903 -2.813 -2.43495 2.47266 -3.33457 
-2.43495 2.47266 -2.72717 -2.43468 2.06265 -3.49952 -2.43468 2.16309 -3.49952 
-2.43465 2.11287 -3.50226 -2.43248 2.01255 -3.49559 -2.43248 2.21319 -3.49559 
-2.43015 1.95998 -3.48557 -2.43015 2.26576 -3.48557 -2.42928 2.42332 -3.39866 
-2.42928 2.42332 -2.66307 -2.42686 2.59704 -3.0691 -2.42686 2.59704 -2.99263 
-2.4253 1.90785 -3.47425 -2.4253 2.31789 -3.47425 -2.4253 2.31789 -2.58749 
-2.42189 2.59468 -3.14224 -2.42189 2.59468 -2.91949 -2.41875 2.52112 -3.31954 
-2.41875 2.52112 -2.74219 -2.41764 1.85512 -3.46154 -2.41764 2.37062 -3.46154 
-2.41764 2.37062 -2.6002 -2.41593 2.47327 -3.38439 -2.41593 2.47327 -2.67734 
-2.41198 2.58997 -3.2154 -2.41198 2.58997 -2.84634 -2.41045 2.11287 -3.54497 
-2.41044 2.06281 -3.54255 -2.41044 2.16293 -3.54255 -2.40837 2.01265 -3.53863 
-2.40837 2.21309 -3.53863 -2.4074 2.42258 -3.44754 -2.4074 2.42258 -2.6142 
-2.40417 1.96298 -3.53344 -2.40417 2.26276 -3.53344 -2.4001 2.52195 -3.36942 
-2.4001 2.52195 -2.69231 -2.39984 1.91068 -3.52231 -2.39984 2.31506 -3.52231 
-2.39984 2.31506 -2.53942 -2.39733 2.58305 -3.28694 -2.39733 2.58305 -2.7748 
-2.39442 2.47262 -3.43352 -2.39442 2.47262 -2.62822 -2.39392 2.65361 -3.03087 
-2.39252 1.858 -3.51022 -2.39252 2.36774 -3.51022 -2.39252 2.36774 -2.55151 
-2.39147 2.65203 -3.10712 -2.39147 2.65203 -2.95462 -2.38423 2.06287 -3.58413 
-2.38423 2.16287 -3.58413 -2.38419 2.11287 -3.58644 -2.38419 2.56649 -3.35163 
-2.38419 2.56649 -2.71011 -2.38369 2.64871 -3.18045 -2.38369 2.64871 -2.88129 
-2.38278 1.80581 -3.4964 -2.38278 2.41993 -3.4964 -2.38278 2.41993 -2.56533 
-2.38218 2.01299 -3.58043 -2.38218 2.21275 -3.58043 -2.37904 2.52162 -3.41834 
-2.37904 2.52162 -2.6434 -2.37806 1.96336 -3.57536 -2.37806 2.26238 -3.57536 
-2.37187 1.91411 -3.56892 -2.37187 2.31163 -3.56892 -2.37187 2.31163 -2.49281 
-2.37139 2.64246 -3.25296 -2.37139 2.64246 -2.80878 -2.37065 1.75484 -3.48123 
-2.37065 2.4709 -3.48123 -2.37065 2.4709 -2.58051 -2.36497 1.86138 -3.55718 
-2.36497 2.36436 -3.55718 -2.36497 2.36436 -2.50455 -2.36359 2.56635 -3.40081 
-2.36359 2.56635 -2.66093 -2.3606 2.62738 -3.31831 -2.3606 2.62738 -2.74342 
-2.35593 2.11287 -3.62657 -2.35568 2.70768 -3.0691 -2.35568 2.70768 -2.99263 
-2.35567 1.80938 -3.54387 -2.35567 2.41636 -3.54387 -2.35567 2.41636 -2.51786 
-2.35563 2.52013 -3.46616 -2.35563 2.52013 -2.59558 -2.35531 2.06351 -3.62536 
-2.35531 2.16223 -3.62536 -2.3534 2.01356 -3.62168 -2.3534 2.21218 -3.62168 
-2.35127 2.70394 -3.1447 -2.35127 2.70394 -2.91704 -2.34944 1.96361 -3.6165 
-2.34944 2.26213 -3.6165 -2.34608 2.60992 -3.38234 -2.34608 2.60992 -2.6794 
-2.34399 1.75829 -3.52905 -2.34399 2.46745 -3.52905 -2.34399 2.46745 -2.53269 
-2.34335 1.91429 -3.61006 -2.34335 2.31145 -3.61006 -2.34335 2.31145 -2.45167 
-2.34106 2.69904 -3.21779 -2.34106 2.69904 -2.84394 -2.34054 2.56495 -3.44916 
-2.34054 2.56495 -2.61257 -2.33572 1.86618 -3.60189 -2.33572 2.35956 -3.60189 
-2.33572 2.35956 -2.45985 -2.33232 2.68594 -3.28349 -2.33232 2.68594 -2.77824 
-2.32995 1.70825 -3.51274 -2.32995 2.51749 -3.51274 -2.32995 2.51749 -2.54899 
-2.3269 1.81396 -3.58882 -2.3269 2.41178 -3.58882 -2.3269 2.41178 -2.47291 
-2.32574 2.11287 -3.66526 -2.3251 2.06357 -3.66412 -2.3251 2.16217 -3.66412 
-2.32347 2.60884 -3.43083 -2.32347 2.60884 -2.6309 -2.32258 2.01438 -3.66144 
-2.32258 2.21136 -3.66144 -2.32005 2.66993 -3.3485 -2.32005 2.66993 -2.71324 
-2.31869 1.96448 -3.65639 -2.31869 2.26126 -3.65639 -2.31567 1.76235 -3.57406 
-2.31567 2.46339 -3.57406 -2.31567 2.46339 -2.48767 -2.31526 2.56248 -3.49605 
-2.31526 2.56248 -2.56569 -2.31522 2.75987 -3.03087 -2.31304 2.75802 -3.10646 
-2.31304 2.75802 -2.95527 -2.31286 1.91496 -3.64975 -2.31286 2.31078 -3.64975 
-2.31286 2.31078 -2.41198 -2.3065 2.75247 -3.18162 -2.3065 2.75247 -2.88011 
-2.3053 1.86688 -3.64171 -2.3053 2.35886 -3.64171 -2.3053 2.35886 -2.42003 
-2.30456 2.65122 -3.41154 -2.30456 2.65122 -2.65019 -2.30207 1.71205 -3.55796 
-2.30207 2.51369 -3.55796 -2.30207 2.51369 -2.50378 -2.29988 2.74113 -3.24777 
-2.29988 2.74113 -2.81396 -2.29865 2.60634 -3.47818 -2.29865 2.60634 -2.58355 
-2.2959 1.8194 -3.63217 -2.2959 2.40634 -3.63217 -2.2959 2.40634 -2.42956 
-2.29368 2.11287 -3.70243 -2.29286 2.06374 -3.70153 -2.29286 2.162 -3.70153 
-2.2904 2.0145 -3.69882 -2.2904 2.21124 -3.69882 -2.28987 2.72693 -3.31293 
-2.28987 2.72693 -2.7488 -2.28726 1.66741 -3.54275 -2.28726 2.55833 -3.54275 
-2.28726 2.55833 -2.51899 -2.28617 1.96573 -3.6945 -2.28617 2.26001 -3.6945 
-2.28508 1.76767 -3.61781 -2.28508 2.45807 -3.61781 -2.28508 2.45807 -2.44393 
-2.28047 1.91612 -3.68789 -2.28047 2.30962 -3.68789 -2.28047 2.30962 -2.37384 
-2.28016 2.64895 -3.45919 -2.28016 2.64895 -2.60255 -2.27649 2.70993 -3.37681 
-2.27649 2.70993 -2.68492 -2.27282 1.86819 -3.68017 -2.27282 2.35755 -3.68017 
-2.27282 2.35755 -2.38156 -2.27231 2.80622 -3.06907 -2.27231 2.80622 -2.99267 
-2.27206 1.71698 -3.60168 -2.27206 2.50876 -3.60168 -2.27206 2.50876 -2.46005 
-2.27107 1.62324 -3.52508 -2.27107 2.6025 -3.52508 -2.27107 2.6025 -2.53666 
-2.26791 2.80248 -3.14465 -2.26791 2.80248 -2.91709 -2.26354 1.82062 -3.67066 
-2.26354 2.40512 -3.67066 -2.26354 2.40512 -2.39108 -2.2621 2.79456 -3.20998 
-2.2621 2.79456 -2.85175 -2.25983 2.11287 -3.73797 -2.25983 2.69022 -3.43912 
-2.25983 2.69022 -2.62262 -2.25898 2.0638 -3.73712 -2.25898 2.16194 -3.73712 
-2.25756 1.67222 -3.58677 -2.25756 2.55352 -3.58677 -2.25756 2.55352 -2.47496 
-2.25643 2.01485 -3.73457 -2.25643 2.21089 -3.73457 -2.25416 2.78215 -3.27593 
-2.25416 2.78215 -2.7858 -2.25291 2.64569 -3.5061 -2.25291 2.64569 -2.55564 
-2.25259 1.774 -3.65963 -2.25259 2.45174 -3.65963 -2.25259 2.45174 -2.4021 
-2.25218 1.96614 -3.73032 -2.25218 2.2596 -3.73032 -2.25218 2.2596 -2.33141 
-2.24624 1.91778 -3.72439 -2.24624 2.30796 -3.72439 -2.24624 2.30796 -2.33735 
-2.24268 2.76679 -3.34128 -2.24268 2.76679 -2.72046 -2.24135 1.62853 -3.57051 
-2.24135 2.59721 -3.57051 -2.24135 2.59721 -2.49123 -2.24001 1.72303 -3.64378 
-2.24001 2.50271 -3.64378 -2.24001 2.50271 -2.41795 -2.23864 1.86989 -3.71678 
-2.23864 2.35585 -3.71678 -2.23864 2.35585 -2.34495 -2.23296 2.6873 -3.48618 
-2.23296 2.6873 -2.57555 -2.22938 1.82259 -3.70753 -2.22938 2.40315 -3.70753 
-2.22938 2.40315 -2.35421 -2.22796 2.74872 -3.4047 -2.22796 2.74872 -2.65703 
-2.22745 2.85094 -3.03087 -2.22568 1.67826 -3.6294 -2.22568 2.54748 -3.6294 
-2.22568 2.54748 -2.43233 -2.22549 2.84879 -3.10706 -2.22549 2.84879 -2.95467 
-2.22428 2.11287 -3.77182 -2.22357 1.58512 -3.55187 -2.22357 2.64062 -3.55187 
-2.22357 2.64062 -2.50986 -2.22339 2.06374 -3.771 -2.22339 2.162 -3.771 
-2.22143 2.84276 -3.1726 -2.22143 2.84276 -2.88913 -2.22068 2.0145 -3.76854 
-2.22068 2.21124 -3.76854 -2.2185 1.77598 -3.69664 -2.2185 2.44976 -3.69664 
-2.2185 2.44976 -2.36509 -2.21636 1.96573 -3.76431 -2.21636 2.26001 -3.76431 
-2.21636 2.26001 -2.29742 -2.21447 2.83356 -3.23753 -2.21447 2.83356 -2.8242 
-2.21207 2.72674 -3.46494 -2.21207 2.72674 -2.59679 -2.20978 1.63432 -3.61333 
-2.20978 2.59142 -3.61333 -2.20978 2.59142 -2.44841 -2.20975 1.91612 -3.75861 
-2.20975 2.30962 -3.75861 -2.20975 2.30962 -2.30313 -2.20601 1.73019 -3.68415 
-2.20601 2.49555 -3.68415 -2.20601 2.49555 -2.37759 -2.20489 2.82023 -3.30349 
-2.20489 2.82023 -2.75824 -2.20408 1.54305 -3.53191 -2.20408 2.68269 -3.53191 
-2.20408 2.68269 -2.52982 -2.20203 1.86819 -3.75096 -2.20203 2.35755 -3.75096 
-2.20203 2.35755 -2.31077 -2.19252 1.82062 -3.74168 -2.19252 2.40512 -3.74168 
-2.19252 2.40512 -2.32005 -2.19241 1.59177 -3.5959 -2.19241 2.63397 -3.5959 
-2.19241 2.63397 -2.46584 -2.1923 2.80364 -3.36819 -2.1923 2.80364 -2.69355 
-2.19194 1.68531 -3.67008 -2.19194 2.54043 -3.67008 -2.19194 2.54043 -2.39165 
-2.18712 2.11287 -3.80388 -2.18598 2.06357 -3.80324 -2.18598 2.16217 -3.80324 
-2.18355 1.50333 -3.51099 -2.18355 2.72241 -3.51099 -2.18355 2.72241 -2.55074 
-2.1833 2.01438 -3.80072 -2.1833 2.21136 -3.80072 -2.1833 2.21136 -2.26101 
-2.18149 1.774 -3.73074 -2.18149 2.45174 -3.73074 -2.18149 2.45174 -2.331 
-2.17946 2.89117 -3.06907 -2.17946 2.89117 -2.99267 -2.17825 2.7836 -3.42942 
-2.17825 2.7836 -2.63232 -2.17825 1.96448 -3.79683 -2.17825 2.26126 -3.79683 
-2.17825 2.26126 -2.2649 -2.17675 2.88737 -3.13447 -2.17675 2.88737 -2.92727 
-2.17634 1.64147 -3.65448 -2.17634 2.58427 -3.65448 -2.17634 2.58427 -2.40725 
-2.17329 1.54935 -3.57616 -2.17329 2.67639 -3.57616 -2.17329 2.67639 -2.48557 
-2.17161 1.91496 -3.791 -2.17161 2.31078 -3.791 -2.17161 2.31078 -2.27073 
-2.17148 2.88005 -3.19992 -2.17148 2.88005 -2.86181 -2.16564 1.72303 -3.71815 
-2.16564 2.50271 -3.71815 -2.16564 2.50271 -2.34359 -2.16382 2.86927 -3.26414 
-2.16382 2.86927 -2.79759 -2.16356 1.86688 -3.78344 -2.16356 2.35886 -3.78344 
-2.16356 2.35886 -2.2783 -2.16149 2.76064 -3.48891 -2.16149 2.76064 -2.57282 
-2.15923 1.59877 -3.63737 -2.15923 2.62697 -3.63737 -2.15923 2.62697 -2.42436 
-2.15403 1.8194 -3.77404 -2.15403 2.40634 -3.77404 -2.15403 2.40634 -2.28769 
-2.15304 2.85468 -3.32978 -2.15304 2.85468 -2.73196 -2.153 1.50947 -3.55582 
-2.153 2.71627 -3.55582 -2.153 2.71627 -2.50591 -2.15126 1.67826 -3.70383 
-2.15126 2.54748 -3.70383 -2.15126 2.54748 -2.35791 -2.14842 2.11287 -3.83407 
-2.14722 2.06351 -3.83345 -2.14722 2.16223 -3.83345 -2.14354 2.01356 -3.83154 
-2.14354 2.21218 -3.83154 -2.14354 2.21218 -2.2302 -2.14066 1.5573 -3.6188 
-2.14066 2.66844 -3.6188 -2.14066 2.66844 -2.44293 -2.14049 2.837 -3.39165 
-2.14049 2.837 -2.67008 -2.13966 1.76767 -3.76322 -2.13966 2.45807 -3.76322 
-2.13966 2.45807 -2.29851 -2.13836 1.96361 -3.82758 -2.13836 2.26213 -3.82758 
-2.13836 2.26213 -2.23415 -2.13519 1.63432 -3.68793 -2.13519 2.59142 -3.68793 
-2.13519 2.59142 -2.37381 -2.13192 1.91429 -3.8215 -2.13192 2.31145 -3.8215 
-2.13192 2.31145 -2.24024 -2.13127 1.47083 -3.53394 -2.13127 2.75491 -3.53394 
-2.13127 2.75491 -2.5278 -2.13008 2.92937 -3.03087 -2.12884 2.92762 -3.09627 
-2.12884 2.92762 -2.96546 -2.12544 2.81593 -3.45243 -2.12544 2.81593 -2.60931 
-2.12514 2.92238 -3.16139 -2.12514 2.92238 -2.90034 -2.12374 1.86618 -3.81386 
-2.12374 2.35956 -3.81386 -2.12374 2.35956 -2.24787 -2.12354 1.71698 -3.7502 
-2.12354 2.50876 -3.7502 -2.12354 2.50876 -2.31153 -2.12068 1.51717 -3.59882 
-2.12068 2.70857 -3.59882 -2.12068 2.70857 -2.46291 -2.11898 2.91368 -3.22596 
-2.11898 2.91368 -2.83578 -2.11775 1.59177 -3.67055 -2.11775 2.63397 -3.67055 
-2.11775 2.63397 -2.39118 -2.11068 1.81396 -3.80504 -2.11068 2.41178 -3.80504 
-2.11068 2.41178 -2.2567 -2.1104 2.90155 -3.28969 -2.1104 2.90155 -2.77205 
-2.10863 1.67222 -3.7357 -2.10863 2.55352 -3.7357 -2.10863 2.55352 -2.32603 
-2.1083 1.43398 -3.51092 -2.1083 2.11287 -3.86234 -2.1083 2.79176 -3.51092 
-2.1083 2.79176 -2.55082 -2.10599 2.06287 -3.86237 -2.10599 2.16287 -3.86237 
-2.10599 2.16287 -2.19936 -2.10229 2.01299 -3.86033 -2.10229 2.21275 -3.86033 
-2.10229 2.21275 -2.20141 -2.09944 2.88604 -3.35231 -2.09944 2.88604 -2.70943 
-2.09933 1.47848 -3.57747 -2.09933 2.74726 -3.57747 -2.09933 2.74726 -2.48427 
-2.09802 1.54935 -3.65143 -2.09802 2.67639 -3.65143 -2.09802 2.67639 -2.41031 
-2.09722 1.96336 -3.8562 -2.09722 2.26238 -3.8562 -2.09722 2.26238 -2.20553 
-2.0964 2.95144 -3.06572 -2.0964 2.95144 -2.99601 -2.09592 1.76235 -3.79381 
-2.09592 2.46339 -3.79381 -2.09592 2.46339 -2.26793 -2.09384 2.94783 -3.13106 
-2.09384 2.94783 -2.93067 -2.09236 1.62853 -3.71949 -2.09236 2.59721 -3.71949 
-2.09236 2.59721 -2.34224 -2.09078 1.91411 -3.85001 -2.09078 2.31163 -3.85001 
-2.09078 2.31163 -2.21173 -2.08882 2.94068 -3.19618 -2.08882 2.94068 -2.86555 
-2.08613 2.86721 -3.41355 -2.08613 2.86721 -2.64818 -2.08135 2.93011 -3.26038 
-2.08135 2.93011 -2.80135 -2.07982 1.71205 -3.78021 -2.07982 2.51369 -3.78021 
-2.07982 2.51369 -2.28152 -2.07904 1.86138 -3.84311 -2.07904 2.36436 -3.84311 
-2.07904 2.36436 -2.21862 -2.07768 1.50947 -3.63114 -2.07768 2.71627 -3.63114 
-2.07768 2.71627 -2.43059 -2.07666 1.44131 -3.5548 -2.07666 2.78443 -3.5548 
-2.07666 2.78443 -2.50694 -2.07373 1.58512 -3.70171 -2.07373 2.64062 -3.70171 
-2.07373 2.64062 -2.36002 -2.07137 2.91583 -3.32459 -2.07137 2.91583 -2.73714 
-2.07053 2.84516 -3.47316 -2.07053 2.84516 -2.58858 -2.06683 2.11287 -3.8886 
-2.06683 2.11287 -2.17314 -2.06573 1.80938 -3.83381 -2.06573 2.41636 -3.83381 
-2.06573 2.41636 -2.22792 -2.06461 1.66741 -3.76541 -2.06461 2.55833 -3.76541 
-2.06461 2.55833 -2.29633 -2.06441 2.06281 -3.88858 -2.06441 2.16293 -3.88858 
-2.06441 2.16293 -2.17315 -2.06241 2.97323 -3.03087 -2.06117 2.97114 -3.10048 
-2.06117 2.97114 -2.96126 -2.06049 2.01265 -3.88651 -2.06049 2.21309 -3.88651 
-2.06049 2.21309 -2.17522 -2.05908 2.89843 -3.38652 -2.05908 2.89843 -2.67521 
-2.05716 2.96572 -3.16578 -2.05716 2.96572 -2.89596 -2.05579 1.47083 -3.60941 
-2.05579 2.75491 -3.60941 -2.05579 2.75491 -2.45233 -2.05529 1.96298 -3.88231 
-2.05529 2.26276 -3.88231 -2.05529 2.26276 -2.17942 -2.05377 1.54305 -3.68222 
-2.05377 2.68269 -3.68222 -2.05377 2.68269 -2.37951 -2.05273 1.40576 -3.53087 
-2.05273 2.81998 -3.53087 -2.05273 2.81998 -2.53087 -2.05096 2.95662 -3.2305 
-2.05096 2.95662 -2.83124 -2.0509 1.75829 -3.82213 -2.0509 2.46745 -3.82213 
-2.0509 2.46745 -2.23961 -2.04694 1.62324 -3.74921 -2.04694 2.6025 -3.74921 
-2.04694 2.6025 -2.31253 -2.04445 2.87768 -3.44712 -2.04445 2.87768 -2.61461 
-2.04417 1.91068 -3.87798 -2.04417 2.31506 -3.87798 -2.04417 2.31506 -2.18375 
-2.04196 2.94401 -3.29515 -2.04196 2.94401 -2.76659 -2.0346 1.70825 -3.8081 
-2.0346 2.51749 -3.8081 -2.0346 2.51749 -2.25364 -2.03285 1.50333 -3.66169 
-2.03285 2.72241 -3.66169 -2.03285 2.72241 -2.40004 -2.03277 1.43398 -3.58644 
-2.03277 2.79176 -3.58644 -2.03277 2.79176 -2.4753 -2.03208 1.858 -3.87066 
-2.03208 2.36774 -3.87066 -2.03208 2.36774 -2.19107 -2.0308 2.92774 -3.35863 
-2.0308 2.92774 -2.7031 -2.02795 1.58005 -3.73105 -2.02795 2.64569 -3.73105 
-2.02795 2.64569 -2.33068 -2.02759 1.37192 -3.50573 -2.02759 2.85382 -3.50573 
-2.02759 2.85382 -2.556 -2.02663 2.99276 -3.06572 -2.02663 2.99276 -2.99601 
-2.02451 2.98841 -3.13503 -2.02451 2.98841 -2.9267 -2.02412 2.11287 -3.91279 
-2.02412 2.11287 -2.14895 -2.02138 2.06265 -3.91282 -2.02138 2.16309 -3.91282 
-2.02138 2.16309 -2.14891 -2.01932 2.981 -3.20011 -2.01932 2.981 -2.86162 
-2.01826 1.80581 -3.86092 -2.01826 2.41993 -3.86092 -2.01826 2.41993 -2.20081 
-2.0179 1.66326 -3.7934 -2.0179 2.56248 -3.7934 -2.0179 2.56248 -2.26833 
-2.01745 2.01255 -3.91062 -2.01745 2.21319 -3.91062 -2.01745 2.21319 -2.15111 
-2.01706 2.90852 -3.41988 -2.01706 2.90852 -2.64186 -2.01101 2.97027 -3.26502 
-2.01101 2.97027 -2.79671 -2.01077 1.4651 -3.63963 -2.01077 2.76064 -3.63963 
-2.01077 2.76064 -2.42211 -2.00804 1.53844 -3.7111 -2.00804 2.6873 -3.7111 
-2.00804 2.6873 -2.35063 -2.00743 1.95998 -3.90829 -2.00743 2.26576 -3.90829 
-2.00743 2.26576 -2.15344 -2.00308 1.75484 -3.84879 -2.00308 2.4709 -3.84879 
-2.00308 2.4709 -2.21295 -2.00131 1.33986 -3.47945 -2.00131 2.88588 -3.47945 
-2.00131 2.88588 -2.58228 -2.00082 2.95564 -3.32912 -2.00082 2.95564 -2.73261 
-2.00004 1.6194 -3.77679 -2.00004 2.60634 -3.77679 -2.00004 2.60634 -2.28494 
-1.9961 1.90785 -3.90344 -1.9961 2.31789 -3.90344 -1.9961 2.31789 -2.15829 
-1.99501 1.38058 -3.54868 -1.99501 2.84516 -3.54868 -1.99501 2.84516 -2.51306 
-1.99072 3.01185 -3.03087 -1.98967 3.00968 -3.10025 -1.98967 3.00968 -2.96149 
-1.98883 2.93725 -3.3917 -1.98883 2.93725 -2.67003 -1.98802 1.70561 -3.83378 
-1.98802 2.52013 -3.83378 -1.98802 2.52013 -2.22796 -1.9868 1.499 -3.69021 
-1.9868 2.72674 -3.69021 -1.9868 2.72674 -2.37152 -1.98651 3.00319 -3.1693 
-1.98651 3.00319 -2.89244 -1.9834 1.85512 -3.89579 -1.9834 2.37062 -3.89579 
-1.9834 2.37062 -2.16595 -1.98105 1.57679 -3.7583 -1.98105 2.64895 -3.7583 
-1.98105 2.64895 -2.30344 -1.98028 2.11287 -3.93486 -1.98028 2.11287 -2.12688 
-1.97904 2.99422 -3.23452 -1.97904 2.99422 -2.82721 -1.97743 2.06259 -3.9348 
-1.97743 2.06259 -2.12693 -1.97743 2.16315 -3.9348 -1.97743 2.16315 -2.12693 
-1.97429 1.40981 -3.60358 -1.97429 2.81593 -3.60358 -1.97429 2.81593 -2.45816 
-1.97395 1.30966 -3.45209 -1.97395 2.91608 -3.45209 -1.97395 2.91608 -2.60964 
-1.97102 1.66079 -3.81868 -1.97102 2.56495 -3.81868 -1.97102 2.56495 -2.24305 
-1.9697 2.98138 -3.29886 -1.9697 2.98138 -2.76288 -1.9694 1.80316 -3.88554 
-1.9694 2.42258 -3.88554 -1.9694 2.42258 -2.1762 -1.96898 1.34806 -3.52259 
-1.96898 2.87768 -3.52259 -1.96898 2.87768 -2.53914 -1.96828 2.01005 -3.93461 
-1.96828 2.21569 -3.93461 -1.96828 2.21569 -2.12713 -1.96097 1.53552 -3.73797 
-1.96097 2.69022 -3.73797 -1.96097 2.69022 -2.32376 -1.95853 2.96473 -3.36201 
-1.95853 2.96473 -2.69972 -1.95794 1.95749 -3.93179 -1.95794 2.26825 -3.93179 
-1.95794 2.26825 -2.12995 -1.95537 1.75312 -3.87257 -1.95537 2.47262 -3.87257 
-1.95537 2.47262 -2.18917 -1.95269 1.6169 -3.80161 -1.95269 2.60884 -3.80161 
-1.95269 2.60884 -2.26013 -1.95211 3.02899 -3.06573 -1.95211 3.02899 -2.996 
-1.95127 1.44214 -3.65639 -1.95127 2.7836 -3.65639 -1.95127 2.7836 -2.40534 
-1.94999 3.02464 -3.13505 -1.94999 3.02464 -2.92668 -1.94728 3.01545 -3.20317 
-1.94728 3.01545 -2.85857 -1.94672 1.90563 -3.92631 -1.94672 2.32011 -3.92631 
-1.94672 2.32011 -2.13542 -1.94557 2.94434 -3.42371 -1.94557 2.94434 -2.63802 
-1.94174 1.31722 -3.4952 -1.94174 2.90852 -3.4952 -1.94174 2.90852 -2.56654 
-1.9402 1.70412 -3.85718 -1.9402 2.52162 -3.85718 -1.9402 2.52162 -2.20456 
-1.93878 3.00435 -3.26799 -1.93878 3.00435 -2.79374 -1.93541 1.35853 -3.56427 
-1.93541 2.11287 -3.95475 -1.93541 2.11287 -2.10699 -1.93541 2.86721 -3.56427 
-1.93541 2.86721 -2.49746 -1.9337 1.85296 -3.91817 -1.9337 2.37278 -3.91817 
-1.9337 2.37278 -2.14356 -1.9334 1.57452 -3.78271 -1.9334 2.65122 -3.78271 
-1.9334 2.65122 -2.27903 -1.92841 2.98934 -3.33196 -1.92841 2.98934 -2.72978 
-1.92716 2.06029 -3.95663 -1.92716 2.16545 -3.95663 -1.92716 2.16545 -2.10511 
-1.92656 1.47702 -3.7061 -1.92656 2.74872 -3.7061 -1.92656 2.74872 -2.35563 
-1.92267 1.65939 -3.84173 -1.92267 2.56635 -3.84173 -1.92267 2.56635 -2.22 
-1.92052 1.80242 -3.90742 -1.92052 2.42332 -3.90742 -1.92052 2.42332 -2.15431 
-1.91786 2.00785 -3.95588 -1.91786 2.21789 -3.95588 -1.91786 2.21789 -2.10585 
-1.91625 2.9706 -3.39439 -1.91625 2.9706 -2.66734 -1.91356 2.93725 -3.46697 
-1.91356 2.93725 -2.59476 -1.91351 1.38874 -3.61863 -1.91351 2.837 -3.61863 
-1.91351 2.837 -2.4431 -1.91317 3.04565 -3.03087 -1.91229 3.04339 -3.10049 
-1.91229 3.04339 -2.96124 -1.91045 3.03645 -3.16885 -1.91045 3.03645 -2.89289 
-1.90838 1.32731 -3.53722 -1.90838 2.89843 -3.53722 -1.90838 2.89843 -2.52451 
-1.90752 1.95571 -3.95251 -1.90752 2.27003 -3.95251 -1.90752 2.27003 -2.10922 
-1.90692 3.02514 -3.23655 -1.90692 3.02514 -2.82519 -1.90625 1.75247 -3.89408 
-1.90625 2.47327 -3.89408 -1.90625 2.47327 -2.16766 -1.90419 1.61582 -3.82422 
-1.90419 2.60992 -3.82422 -1.90419 2.60992 -2.23751 -1.89867 1.51581 -3.75464 
-1.89867 2.70993 -3.75464 -1.89867 2.70993 -2.3071 -1.89725 3.01195 -3.30097 
-1.89725 3.01195 -2.76077 -1.89617 1.90402 -3.94652 -1.89617 2.32172 -3.94652 
-1.89617 2.32172 -2.11521 -1.89128 1.70379 -3.87824 -1.89128 2.52195 -3.87824 
-1.89128 2.52195 -2.1835 -1.89005 1.4221 -3.67044 -1.89005 2.80364 -3.67044 
-1.89005 2.80364 -2.39129 -1.88961 2.11287 -3.97241 -1.88961 2.11287 -2.08932 
-1.88605 2.99479 -3.36419 -1.88605 2.99479 -2.69754 -1.88387 2.96473 -3.43667 
-1.88387 2.96473 -2.62507 -1.88385 1.85292 -3.93794 -1.88385 2.37282 -3.93794 
-1.88385 2.37282 -2.12379 -1.88116 2.06024 -3.97393 -1.88116 2.1655 -3.97393 
-1.88116 2.1655 -2.08781 -1.88049 1.298 -3.50894 -1.88049 2.92774 -3.50894 
-1.88049 2.92774 -2.55279 -1.87416 1.3397 -3.57758 -1.87416 2.88604 -3.57758 
-1.87416 2.88604 -2.48416 -1.87353 3.05937 -3.06573 -1.87353 3.05937 -2.996 
-1.87348 1.65925 -3.86234 -1.87348 2.56649 -3.86234 -1.87348 2.56649 -2.1994 
-1.87219 3.05483 -3.13412 -1.87219 3.05483 -2.92762 -1.87151 2.00756 -3.97283 
-1.87151 2.21818 -3.97283 -1.87151 2.21818 -2.08891 -1.87059 1.80256 -3.92679 
-1.87059 2.42318 -3.92679 -1.87059 2.42318 -2.13495 -1.87035 1.55581 -3.79819 
-1.87035 2.66993 -3.79819 -1.87035 2.66993 -2.26354 -1.86952 3.04575 -3.20225 
-1.86952 3.04575 -2.85948 -1.86557 3.03225 -3.26934 -1.86557 3.03225 -2.79239 
-1.86313 1.45895 -3.72082 -1.86313 2.76679 -3.72082 -1.86313 2.76679 -2.34092 
-1.86095 1.95543 -3.96906 -1.86095 2.27031 -3.96906 -1.86095 2.27031 -2.09267 
-1.85642 1.75308 -3.91309 -1.85642 2.47266 -3.91309 -1.85642 2.47266 -2.14864 
-1.85505 3.01686 -3.33319 -1.85505 3.01686 -2.72854 -1.85381 2.98934 -3.40656 
-1.85381 2.98934 -2.65518 -1.85164 1.37106 -3.63118 -1.85164 2.85468 -3.63118 
-1.85164 2.85468 -2.43055 -1.85098 2.95564 -3.47896 -1.85098 2.95564 -2.58277 
-1.84866 1.90261 -3.96265 -1.84866 2.32313 -3.96265 -1.84866 2.32313 -2.09909 
-1.84645 1.30991 -3.54951 -1.84645 2.91583 -3.54951 -1.84645 2.91583 -2.51223 
-1.84301 2.11287 -3.98781 -1.84301 2.11287 -2.07393 -1.8414 1.70462 -3.89689 
-1.8414 2.52112 -3.89689 -1.8414 2.52112 -2.16484 -1.84017 1.59836 -3.83874 
-1.84017 2.62738 -3.83874 -1.84017 2.62738 -2.223 -1.83611 1.85158 -3.95359 
-1.83611 2.37416 -3.95359 -1.83611 2.37416 -2.10814 -1.83479 1.49881 -3.76801 
-1.83479 2.72693 -3.76801 -1.83479 2.72693 -2.29373 -1.8341 2.06012 -3.98902 
-1.8341 2.16562 -3.98902 -1.8341 2.16562 -2.07272 -1.83381 3.07255 -3.03087 
-1.83315 3.0703 -3.09932 -1.83315 3.0703 -2.96242 -1.83118 3.06356 -3.16745 
-1.83118 3.06356 -2.89429 -1.82789 3.05236 -3.23493 -1.82789 3.05236 -2.8268 
-1.82535 1.40551 -3.68303 -1.82535 2.82023 -3.68303 -1.82535 2.82023 -2.3787 
-1.82438 2.00752 -3.98748 -1.82438 2.21822 -3.98748 -1.82438 2.21822 -2.07425 
-1.82332 3.03675 -3.30147 -1.82332 3.03675 -2.76027 -1.82283 3.01195 -3.37539 
-1.82283 3.01195 -2.68634 -1.82247 1.80109 -3.94193 -1.82247 2.42465 -3.94193 
-1.82247 2.42465 -2.11981 -1.82071 2.98138 -3.44784 -1.82071 2.98138 -2.61389 
-1.81701 1.28173 -3.52011 -1.81701 2.94401 -3.52011 -1.81701 2.94401 -2.54163 
-1.81278 1.95439 -3.98337 -1.81278 2.27135 -3.98337 -1.81278 2.27135 -2.07837 
-1.81154 1.32419 -3.58854 -1.81154 2.90155 -3.58854 -1.81154 2.90155 -2.47319 
-1.80879 1.64269 -3.87547 -1.80879 2.58305 -3.87547 -1.80879 2.58305 -2.18626 
-1.80808 1.75174 -3.92774 -1.80808 2.474 -3.92774 -1.80808 2.474 -2.13399 
-1.80535 1.5398 -3.81046 -1.80535 2.68594 -3.81046 -1.80535 2.68594 -2.25127 
-1.80041 1.90172 -3.97642 -1.80041 2.32402 -3.97642 -1.80041 2.32402 -2.08531 
-1.79886 3.08148 -3.06557 -1.79886 3.08148 -2.99616 -1.79779 1.44359 -3.7323 
-1.79779 2.78215 -3.7323 -1.79779 2.78215 -2.32943 -1.79753 3.07695 -3.13394 
-1.79753 3.07695 -2.92779 -1.79571 2.11287 -4.0009 -1.79571 2.11287 -2.06084 
-1.79489 3.06789 -3.202 -1.79489 3.06789 -2.85973 -1.7912 3.03225 -3.34371 
-1.7912 3.03225 -2.71803 -1.79094 3.05441 -3.26908 -1.79094 3.05441 -2.79265 
-1.78985 3.00435 -3.41692 -1.78985 3.00435 -2.64481 -1.78737 1.85069 -3.96692 
-1.78737 2.37505 -3.96692 -1.78737 2.37505 -2.09481 -1.78688 2.97027 -3.48915 
-1.78688 2.97027 -2.57258 -1.78661 2.06008 -4.0017 -1.78661 2.16566 -4.0017 
-1.78661 2.16566 -2.06004 -1.786 1.35647 -3.64197 -1.786 2.86927 -3.64197 
-1.786 2.86927 -2.41977 -1.78224 1.29563 -3.55949 -1.78224 2.93011 -3.55949 
-1.78224 2.93011 -2.50224 -1.77547 2.00692 -3.99997 -1.77547 2.21882 -3.99997 
-1.77547 2.21882 -2.06177 -1.77482 1.58328 -3.84953 -1.77482 2.64246 -3.84953 
-1.77482 2.64246 -2.21221 -1.77367 1.80041 -3.95475 -1.77367 2.42533 -3.95475 
-1.77367 2.42533 -2.10699 -1.7706 1.69671 -3.91367 -1.7706 2.52903 -3.91367 
-1.7706 2.52903 -2.14806 -1.76963 1.48461 -3.77803 -1.76963 2.74113 -3.77803 
-1.76963 2.74113 -2.28371 -1.7638 3.09034 -3.03087 -1.76367 1.9538 -3.99533 
-1.76367 2.27194 -3.99533 -1.76367 2.27194 -2.0664 -1.7633 3.08799 -3.10019 
-1.7633 3.08799 -2.96155 -1.76113 3.08118 -3.16848 -1.76113 3.08118 -2.89325 
-1.75939 1.39218 -3.69261 -1.75939 2.83356 -3.69261 -1.75939 2.83356 -2.36913 
-1.7584 3.02514 -3.38507 -1.7584 3.02514 -2.67667 -1.75799 3.06981 -3.23613 
-1.75799 3.06981 -2.8256 -1.75679 3.05236 -3.30604 -1.75679 3.05236 -2.7557 
-1.75638 2.99422 -3.45718 -1.75638 2.99422 -2.60455 -1.75235 1.26912 -3.52911 
-1.75235 2.95662 -3.52911 -1.75235 2.95662 -2.53263 -1.75153 1.90137 -3.98781 
-1.75153 2.32437 -3.98781 -1.75153 2.32437 -2.07392 -1.74782 1.31206 -3.59712 
-1.74782 2.11287 -4.01165 -1.74782 2.11287 -2.05008 -1.74782 2.91368 -3.59712 
-1.74782 2.91368 -2.46461 -1.73965 1.5267 -3.8192 -1.73965 2.69904 -3.8192 
-1.73965 2.69904 -2.24254 -1.73831 1.85042 -3.9778 -1.73831 2.37532 -3.9778 
-1.73831 2.37532 -2.08394 -1.73726 1.63577 -3.89012 -1.73726 2.58997 -3.89012 
-1.73726 2.58997 -2.17161 -1.73718 2.05965 -4.01227 -1.73718 2.16609 -4.01227 
-1.73718 2.16609 -2.04947 -1.73657 1.74487 -3.94234 -1.73657 2.48087 -3.94234 
-1.73657 2.48087 -2.1194 -1.73184 1.43118 -3.74024 -1.73184 2.79456 -3.74024 
-1.73184 2.79456 -2.32149 -1.72787 3.0968 -3.06557 -1.72787 3.0968 -2.99616 
-1.7272 3.09205 -3.13463 -1.7272 3.09205 -2.9271 -1.72601 2.00658 -4.00999 
-1.72601 2.21916 -4.00999 -1.72601 2.21916 -2.05175 -1.72502 3.01545 -3.42542 
-1.72502 3.01545 -2.63632 -1.72454 3.0829 -3.20268 -1.72454 3.0829 -2.85905 
-1.72411 3.04575 -3.34767 -1.72411 3.04575 -2.71407 -1.72386 3.06789 -3.27303 
-1.72386 3.06789 -2.7887 -1.72197 1.24474 -3.49747 -1.72197 2.981 -3.49747 
-1.72197 2.981 -2.56427 -1.72178 1.34569 -3.64962 -1.72178 2.88005 -3.64962 
-1.72178 2.88005 -2.41211 -1.71804 1.28506 -3.56696 -1.71804 2.94068 -3.56696 
-1.71804 2.94068 -2.49477 -1.71432 1.95383 -4.00482 -1.71432 2.27191 -4.00482 
-1.71432 2.27191 -2.05691 -1.70348 1.47327 -3.78465 -1.70348 2.75247 -3.78465 
-1.70348 2.75247 -2.27709 -1.7023 1.57703 -3.86183 -1.7023 2.64871 -3.86183 
-1.7023 2.64871 -2.1999 -1.70215 1.90155 -3.99679 -1.70215 2.32419 -3.99679 
-1.70215 2.32419 -2.06494 -1.7013 1.79488 -3.96725 -1.7013 2.43086 -3.96725 
-1.7013 2.43086 -2.09449 -1.69946 2.11287 -4.02004 -1.69946 2.11287 -2.04169 
-1.69862 1.69103 -3.92572 -1.69862 2.53471 -3.92572 -1.69862 2.53471 -2.13601 
-1.69446 1.38298 -3.69957 -1.69446 2.84276 -3.69957 -1.69446 2.84276 -2.36216 
-1.69201 3.10312 -3.03087 -1.69167 3.10075 -3.10001 -1.69167 3.10075 -2.96173 
-1.69115 3.00319 -3.46465 -1.69115 3.00319 -2.59708 -1.6907 3.03645 -3.38859 
-1.6907 3.03645 -2.67314 -1.69067 3.09366 -3.16882 -1.69067 3.09366 -2.89292 
-1.69034 3.08118 -3.23928 -1.69034 3.08118 -2.82246 -1.6893 3.06356 -3.30932 
-1.6893 3.06356 -2.75242 -1.68867 2.05961 -4.02015 -1.68867 2.16613 -4.02015 
-1.68867 2.16613 -2.04158 -1.68763 1.26002 -3.5353 -1.68763 2.96572 -3.5353 
-1.68763 2.96572 -2.52644 -1.68325 1.30336 -3.60328 -1.68325 2.92238 -3.60328 
-1.68325 2.92238 -2.45846 -1.6772 2.00631 -4.01735 -1.6772 2.21943 -4.01735 
-1.6772 2.21943 -2.04438 -1.66655 1.5218 -3.82941 -1.66655 2.70394 -3.82941 
-1.66655 2.70394 -2.23232 -1.6665 1.42326 -3.74605 -1.6665 2.80248 -3.74605 
-1.6665 2.80248 -2.31568 -1.6654 1.84571 -3.98791 -1.6654 2.38003 -3.98791 
-1.6654 2.38003 -2.07383 -1.66536 1.95358 -4.01165 -1.66536 2.27216 -4.01165 
-1.66536 2.27216 -2.05008 -1.6641 1.63106 -3.90003 -1.6641 2.59468 -3.90003 
-1.6641 2.59468 -2.1617 -1.66362 1.74025 -3.9522 -1.66362 2.48549 -3.9522 
-1.66362 2.48549 -2.10953 -1.65715 3.1068 -3.06556 -1.65715 3.1068 -2.99617 
-1.65691 3.02464 -3.42813 -1.65691 3.02464 -2.6336 -1.65689 1.23733 -3.50265 
-1.65689 2.98841 -3.50265 -1.65689 2.98841 -2.55908 -1.65649 3.09205 -3.20535 
-1.65649 3.09205 -2.85639 -1.65648 3.10205 -3.13462 -1.65648 3.10205 -2.92711 
-1.65632 1.33837 -3.65489 -1.65632 2.88737 -3.65489 -1.65632 2.88737 -2.40684 
-1.65598 3.05483 -3.35033 -1.65598 3.05483 -2.7114 -1.6558 3.07695 -3.27568 
-1.6558 3.07695 -2.78606 -1.65292 1.27791 -3.57199 -1.65292 2.94783 -3.57199 
-1.65292 2.94783 -2.48975 -1.65074 2.11287 -4.02605 -1.65074 2.11287 -2.03568 
-1.63954 2.0595 -4.02566 -1.63954 2.0595 -2.03607 -1.63954 2.16624 -4.02566 
-1.63954 2.16624 -2.03607 -1.62897 1.57371 -3.86961 -1.62897 2.65203 -3.86961 
-1.62897 2.65203 -2.19212 -1.62892 1.37695 -3.70363 -1.62892 2.84879 -3.70363 
-1.62892 2.84879 -2.3581 -1.62832 1.46772 -3.79118 -1.62832 2.75802 -3.79118 
-1.62832 2.75802 -2.27056 -1.62812 1.79108 -3.97467 -1.62812 2.43466 -3.97467 
-1.62812 2.43466 -2.08706 -1.62808 2.0063 -4.02231 -1.62808 2.21944 -4.02231 
-1.62808 2.21944 -2.03942 -1.62765 1.89975 -4.00502 -1.62765 2.32599 -4.00502 
-1.62765 2.32599 -2.05672 -1.62587 1.68761 -3.93298 -1.62587 2.53813 -3.93298 
-1.62587 2.53813 -2.12876 -1.62235 3.04339 -3.39043 -1.62235 3.04339 -2.6713 
-1.62233 1.2546 -3.53932 -1.62233 2.97114 -3.53932 -1.62233 2.97114 -2.52242 
-1.6222 3.11045 -3.03087 -1.62211 3.00968 -3.46781 -1.62211 3.00968 -2.59392 
-1.62205 3.08799 -3.24144 -1.62205 3.08799 -2.8203 -1.62203 3.10805 -3.10018 
-1.62203 3.10805 -2.96156 -1.62187 3.10075 -3.16982 -1.62187 3.10075 -2.89192 
-1.62117 3.0703 -3.31129 -1.62117 3.0703 -2.75044 -1.61813 1.29812 -3.60698 
-1.61813 2.92762 -3.60698 -1.61813 2.92762 -2.45475 -1.60179 2.11287 -4.02966 
-1.60179 2.11287 -2.03207 -1.59096 1.51806 -3.83382 -1.59096 2.70768 -3.83382 
-1.59096 2.70768 -2.22791 -1.59096 1.6287 -3.90501 -1.59096 2.59704 -3.90501 
-1.59096 2.59704 -2.15673 -1.59093 1.41952 -3.75046 -1.59093 2.80622 -3.75046 
-1.59093 2.80622 -2.31128 -1.59092 1.33457 -3.6576 -1.59092 2.89117 -3.6576 
-1.59092 2.89117 -2.40413 -1.59051 1.84449 -3.99344 -1.59051 2.38125 -3.99344 
-1.59051 2.38125 -2.06829 -1.59051 1.73792 -3.95714 -1.59051 2.48782 -3.95714 
-1.59051 2.48782 -2.10459 -1.59049 1.95237 -4.01718 -1.59049 2.27337 -4.01718 
-1.59049 2.27337 -2.04455 -1.59049 2.05947 -4.02873 -1.59049 2.05947 -2.03301 
-1.59049 2.16627 -4.02873 -1.59049 2.16627 -2.03301 -1.58759 3.02899 -3.43025 
-1.58759 3.02899 -2.63149 -1.58759 3.05937 -3.35167 -1.58759 3.05937 -2.71007 
-1.58758 1.23298 -3.50477 -1.58758 2.99276 -3.50477 -1.58758 2.99276 -2.55696 
-1.58758 1.2743 -3.57454 -1.58758 2.95144 -3.57454 -1.58758 2.95144 -2.4872 
-1.58743 3.0968 -3.20602 -1.58743 3.0968 -2.85572 -1.58743 3.08148 -3.277 
-1.58743 3.08148 -2.78473 -1.58742 3.1068 -3.13529 -1.58742 3.1068 -2.92645 
-1.58742 3.11167 -3.06556 -1.58742 3.11167 -2.99617 -1.55273 1.25251 -3.54055 
-1.55273 1.29637 -3.60822 -1.55273 1.3748 -3.70559 -1.55273 1.46587 -3.79336 
-1.55273 1.57213 -3.87206 -1.55273 1.68647 -3.9354 -1.55273 1.79016 -3.97737 
-1.55273 1.89915 -4.00776 -1.55273 2.00599 -4.02514 -1.55273 2.11287 -4.03087 
-1.55273 2.11287 -2.03087 -1.55273 2.21975 -4.02514 -1.55273 2.21975 -2.03659 
-1.55273 2.32659 -4.00776 -1.55273 2.32659 -2.05397 -1.55273 2.43558 -3.97737 
-1.55273 2.43558 -2.08437 -1.55273 2.53927 -3.9354 -1.55273 2.53927 -2.12633 
-1.55273 2.65361 -3.87206 -1.55273 2.65361 -2.18968 -1.55273 2.75987 -3.79336 
-1.55273 2.75987 -2.26837 -1.55273 2.85094 -3.70559 -1.55273 2.85094 -2.35614 
-1.55273 2.92937 -3.60822 -1.55273 2.92937 -2.45352 -1.55273 2.97323 -3.54055 
-1.55273 2.97323 -2.52118 -1.55273 3.01185 -3.46887 -1.55273 3.01185 -2.59287 
-1.55273 3.04565 -3.39131 -1.55273 3.04565 -2.67043 -1.55273 3.07255 -3.31195 
-1.55273 3.07255 -2.74978 -1.55273 3.09034 -3.24195 -1.55273 3.09034 -2.81979 
-1.55273 3.10312 -3.17015 -1.55273 3.10312 -2.89159 -1.55273 3.11045 -3.10034 
-1.55273 3.11045 -2.96139 -1.55273 3.11287 -3.03087 -1.51803 3.11167 -3.06556 
-1.51803 3.11167 -2.99617 -1.51803 3.1068 -3.13529 -1.51803 3.1068 -2.92645 
-1.51802 3.08148 -3.277 -1.51802 3.08148 -2.78473 -1.51802 3.0968 -3.20602 
-1.51802 3.0968 -2.85572 -1.51787 1.2743 -3.57454 -1.51787 2.95144 -3.57454 
-1.51787 2.95144 -2.4872 -1.51787 1.23298 -3.50477 -1.51787 2.99276 -3.50477 
-1.51787 2.99276 -2.55696 -1.51786 3.05937 -3.35167 -1.51786 3.05937 -2.71007 
-1.51786 3.02899 -3.43025 -1.51786 3.02899 -2.63149 -1.51496 2.05947 -4.02873 
-1.51496 2.05947 -2.03301 -1.51496 2.16627 -4.02873 -1.51496 2.16627 -2.03301 
-1.51496 1.95237 -4.01718 -1.51496 2.27337 -4.01718 -1.51496 2.27337 -2.04455 
-1.51494 1.73792 -3.95714 -1.51494 2.48782 -3.95714 -1.51494 2.48782 -2.10459 
-1.51494 1.84449 -3.99344 -1.51494 2.38125 -3.99344 -1.51494 2.38125 -2.06829 
-1.51453 1.33457 -3.6576 -1.51453 2.89117 -3.6576 -1.51453 2.89117 -2.40413 
-1.51452 1.41952 -3.75046 -1.51452 2.80622 -3.75046 -1.51452 2.80622 -2.31128 
-1.51449 1.6287 -3.90501 -1.51449 2.59704 -3.90501 -1.51449 2.59704 -2.15673 
-1.51449 1.51806 -3.83382 -1.51449 2.70768 -3.83382 -1.51449 2.70768 -2.22791 
-1.50366 2.11287 -4.02966 -1.50366 2.11287 -2.03207 -1.48732 1.29812 -3.60698 
-1.48732 2.92762 -3.60698 -1.48732 2.92762 -2.45475 -1.48428 3.0703 -3.31129 
-1.48428 3.0703 -2.75044 -1.48358 3.10075 -3.16982 -1.48358 3.10075 -2.89192 
-1.48342 3.10805 -3.10018 -1.48342 3.10805 -2.96156 -1.4834 3.08799 -3.24144 
-1.4834 3.08799 -2.8203 -1.48334 3.00968 -3.46781 -1.48334 3.00968 -2.59392 
-1.48325 3.11045 -3.03087 -1.48312 1.2546 -3.53932 -1.48312 2.97114 -3.53932 
-1.48312 2.97114 -2.52242 -1.4831 3.04339 -3.39043 -1.4831 3.04339 -2.6713 
-1.47958 1.68761 -3.93298 -1.47958 2.53813 -3.93298 -1.47958 2.53813 -2.12876 
-1.4778 1.89975 -4.00502 -1.4778 2.32599 -4.00502 -1.4778 2.32599 -2.05672 
-1.47737 2.0063 -4.02231 -1.47737 2.21944 -4.02231 -1.47737 2.21944 -2.03942 
-1.47733 1.79108 -3.97467 -1.47733 2.43466 -3.97467 -1.47733 2.43466 -2.08706 
-1.47713 1.46772 -3.79118 -1.47713 2.75802 -3.79118 -1.47713 2.75802 -2.27056 
-1.47653 1.37695 -3.70363 -1.47653 2.84879 -3.70363 -1.47653 2.84879 -2.3581 
-1.47648 1.57371 -3.86961 -1.47648 2.65203 -3.86961 -1.47648 2.65203 -2.19212 
-1.46591 2.0595 -4.02566 -1.46591 2.0595 -2.03607 -1.46591 2.16624 -4.02566 
-1.46591 2.16624 -2.03607 -1.45471 2.11287 -4.02605 -1.45471 2.11287 -2.03568 
-1.45253 1.27791 -3.57199 -1.45253 2.94783 -3.57199 -1.45253 2.94783 -2.48975 
-1.44965 3.07695 -3.27568 -1.44965 3.07695 -2.78606 -1.44947 3.05483 -3.35033 
-1.44947 3.05483 -2.7114 -1.44913 1.33837 -3.65489 -1.44913 2.88737 -3.65489 
-1.44913 2.88737 -2.40684 -1.44897 3.10205 -3.13462 -1.44897 3.10205 -2.92711 
-1.44896 3.09205 -3.20535 -1.44896 3.09205 -2.85639 -1.44856 1.23733 -3.50265 
-1.44856 2.98841 -3.50265 -1.44856 2.98841 -2.55908 -1.44854 3.02464 -3.42813 
-1.44854 3.02464 -2.6336 -1.4483 3.1068 -3.06556 -1.4483 3.1068 -2.99617 
-1.44183 1.74025 -3.9522 -1.44183 2.48549 -3.9522 -1.44183 2.48549 -2.10953 
-1.44135 1.63106 -3.90003 -1.44135 2.59468 -3.90003 -1.44135 2.59468 -2.1617 
-1.44009 1.95358 -4.01165 -1.44009 2.27216 -4.01165 -1.44009 2.27216 -2.05008 
-1.44005 1.84571 -3.98791 -1.44005 2.38003 -3.98791 -1.44005 2.38003 -2.07383 
-1.43895 1.42326 -3.74605 -1.43895 2.80248 -3.74605 -1.43895 2.80248 -2.31568 
-1.4389 1.5218 -3.82941 -1.4389 2.70394 -3.82941 -1.4389 2.70394 -2.23232 
-1.42825 2.00631 -4.01735 -1.42825 2.21943 -4.01735 -1.42825 2.21943 -2.04438 
-1.4222 1.30336 -3.60328 -1.4222 2.92238 -3.60328 -1.4222 2.92238 -2.45846 
-1.41782 1.26002 -3.5353 -1.41782 2.96572 -3.5353 -1.41782 2.96572 -2.52644 
-1.41678 2.05961 -4.02015 -1.41678 2.05961 -2.04158 -1.41678 2.16613 -4.02015 
-1.41678 2.16613 -2.04158 -1.41615 3.06356 -3.30932 -1.41615 3.06356 -2.75242 
-1.41511 3.08118 -3.23928 -1.41511 3.08118 -2.82246 -1.41478 3.09366 -3.16882 
-1.41478 3.09366 -2.89292 -1.41475 3.03645 -3.38859 -1.41475 3.03645 -2.67314 
-1.4143 1.22255 -3.46465 -1.4143 3.00319 -3.46465 -1.4143 3.00319 -2.59708 
-1.41378 3.10075 -3.10001 -1.41378 3.10075 -2.96173 -1.41344 3.10312 -3.03087 
-1.41099 1.38298 -3.69957 -1.41099 2.84276 -3.69957 -1.41099 2.84276 -2.36216 
-1.40683 1.69103 -3.92572 -1.40683 2.53471 -3.92572 -1.40683 2.53471 -2.13601 
-1.40599 2.11287 -4.02004 -1.40599 2.11287 -2.04169 -1.40415 1.79488 -3.96725 
-1.40415 2.43086 -3.96725 -1.40415 2.43086 -2.09449 -1.4033 1.90155 -3.99679 
-1.4033 2.32419 -3.99679 -1.4033 2.32419 -2.06494 -1.40315 1.57703 -3.86183 
-1.40315 2.64871 -3.86183 -1.40315 2.64871 -2.1999 -1.40197 1.47327 -3.78465 
-1.40197 2.75247 -3.78465 -1.40197 2.75247 -2.27709 -1.39113 1.95383 -4.00482 
-1.39113 2.27191 -4.00482 -1.39113 2.27191 -2.05691 -1.38741 1.28506 -3.56696 
-1.38741 2.94068 -3.56696 -1.38741 2.94068 -2.49477 -1.38367 1.34569 -3.64962 
-1.38367 2.88005 -3.64962 -1.38367 2.88005 -2.41211 -1.38348 1.24474 -3.49747 
-1.38348 2.981 -3.49747 -1.38348 2.981 -2.56427 -1.38159 3.06789 -3.27303 
-1.38159 3.06789 -2.7887 -1.38134 3.04575 -3.34767 -1.38134 3.04575 -2.71407 
-1.38091 3.0829 -3.20268 -1.38091 3.0829 -2.85905 -1.38043 3.01545 -3.42542 
-1.38043 3.01545 -2.63632 -1.37944 2.00658 -4.00999 -1.37944 2.21916 -4.00999 
-1.37944 2.21916 -2.05175 -1.37825 3.09205 -3.13463 -1.37825 3.09205 -2.9271 
-1.37758 3.0968 -3.06557 -1.37758 3.0968 -2.99616 -1.37361 1.43118 -3.74024 
-1.37361 2.79456 -3.74024 -1.37361 2.79456 -2.32149 -1.36888 1.74487 -3.94234 
-1.36888 2.48087 -3.94234 -1.36888 2.48087 -2.1194 -1.36827 2.05965 -4.01227 
-1.36827 2.05965 -2.04947 -1.36827 2.16609 -4.01227 -1.36827 2.16609 -2.04947 
-1.36819 1.63577 -3.89012 -1.36819 2.58997 -3.89012 -1.36819 2.58997 -2.17161 
-1.36714 1.85042 -3.9778 -1.36714 2.37532 -3.9778 -1.36714 2.37532 -2.08394 
-1.3658 1.5267 -3.8192 -1.3658 2.69904 -3.8192 -1.3658 2.69904 -2.24254 
-1.35763 1.31206 -3.59712 -1.35763 2.11287 -4.01165 -1.35763 2.11287 -2.05008 
-1.35763 2.91368 -3.59712 -1.35763 2.91368 -2.46461 -1.35392 1.90137 -3.98781 
-1.35392 2.32437 -3.98781 -1.35392 2.32437 -2.07392 -1.3531 1.26912 -3.52911 
-1.3531 2.95662 -3.52911 -1.3531 2.95662 -2.53263 -1.34907 1.23152 -3.45718 
-1.34907 2.99422 -3.45718 -1.34907 2.99422 -2.60455 -1.34866 3.05236 -3.30604 
-1.34866 3.05236 -2.7557 -1.34746 3.06981 -3.23613 -1.34746 3.06981 -2.8256 
-1.34705 3.02514 -3.38507 -1.34705 3.02514 -2.67667 -1.34606 1.39218 -3.69261 
-1.34606 2.83356 -3.69261 -1.34606 2.83356 -2.36913 -1.34432 3.08118 -3.16848 
-1.34432 3.08118 -2.89325 -1.34215 3.08799 -3.10019 -1.34215 3.08799 -2.96155 
-1.34178 1.9538 -3.99533 -1.34178 2.27194 -3.99533 -1.34178 2.27194 -2.0664 
-1.34165 3.09034 -3.03087 -1.33582 1.48461 -3.77803 -1.33582 2.74113 -3.77803 
-1.33582 2.74113 -2.28371 -1.33485 1.69671 -3.91367 -1.33485 2.52903 -3.91367 
-1.33485 2.52903 -2.14806 -1.33178 1.80041 -3.95475 -1.33178 2.42533 -3.95475 
-1.33178 2.42533 -2.10699 -1.33063 1.58328 -3.84953 -1.33063 2.64246 -3.84953 
-1.33063 2.64246 -2.21221 -1.32998 2.00692 -3.99997 -1.32998 2.00692 -2.06177 
-1.32998 2.21882 -3.99997 -1.32998 2.21882 -2.06177 -1.32321 1.29563 -3.55949 
-1.32321 2.93011 -3.55949 -1.32321 2.93011 -2.50224 -1.31945 1.35647 -3.64197 
-1.31945 2.86927 -3.64197 -1.31945 2.86927 -2.41977 -1.31884 2.06008 -4.0017 
-1.31884 2.06008 -2.06004 -1.31884 2.16566 -4.0017 -1.31884 2.16566 -2.06004 
-1.31857 1.25547 -3.48915 -1.31857 2.97027 -3.48915 -1.31857 2.97027 -2.57258 
-1.31808 1.85069 -3.96692 -1.31808 2.37505 -3.96692 -1.31808 2.37505 -2.09481 
-1.3156 3.00435 -3.41692 -1.3156 3.00435 -2.64481 -1.31451 3.05441 -3.26908 
-1.31451 3.05441 -2.79265 -1.31425 3.03225 -3.34371 -1.31425 3.03225 -2.71803 
-1.31056 3.06789 -3.202 -1.31056 3.06789 -2.85973 -1.30974 2.11287 -4.0009 
-1.30974 2.11287 -2.06084 -1.30792 3.07695 -3.13394 -1.30792 3.07695 -2.92779 
-1.30766 1.44359 -3.7323 -1.30766 2.78215 -3.7323 -1.30766 2.78215 -2.32943 
-1.30659 3.08148 -3.06557 -1.30659 3.08148 -2.99616 -1.30504 1.90172 -3.97642 
-1.30504 2.32402 -3.97642 -1.30504 2.32402 -2.08531 -1.3001 1.5398 -3.81046 
-1.3001 2.68594 -3.81046 -1.3001 2.68594 -2.25127 -1.29737 1.75174 -3.92774 
-1.29737 2.474 -3.92774 -1.29737 2.474 -2.13399 -1.29666 1.64269 -3.87547 
-1.29666 2.58305 -3.87547 -1.29666 2.58305 -2.18626 -1.29391 1.32419 -3.58854 
-1.29391 2.90155 -3.58854 -1.29391 2.90155 -2.47319 -1.29267 1.95439 -3.98337 
-1.29267 2.27135 -3.98337 -1.29267 2.27135 -2.07837 -1.28844 1.28173 -3.52011 
-1.28844 2.94401 -3.52011 -1.28844 2.94401 -2.54163 -1.28474 1.24436 -3.44784 
-1.28474 2.98138 -3.44784 -1.28474 2.98138 -2.61389 -1.28298 1.80109 -3.94193 
-1.28298 2.42465 -3.94193 -1.28298 2.42465 -2.11981 -1.28262 3.01195 -3.37539 
-1.28262 3.01195 -2.68634 -1.28213 3.03675 -3.30147 -1.28213 3.03675 -2.76027 
-1.28107 2.00752 -3.98748 -1.28107 2.00752 -2.07425 -1.28107 2.21822 -3.98748 
-1.28107 2.21822 -2.07425 -1.2801 1.40551 -3.68303 -1.2801 2.82023 -3.68303 
-1.2801 2.82023 -2.3787 -1.27756 3.05236 -3.23493 -1.27756 3.05236 -2.8268 
-1.27427 3.06356 -3.16745 -1.27427 3.06356 -2.89429 -1.2723 3.0703 -3.09932 
-1.2723 3.0703 -2.96242 -1.27164 3.07255 -3.03087 -1.27135 2.06012 -3.98902 
-1.27135 2.06012 -2.07272 -1.27135 2.16562 -3.98902 -1.27135 2.16562 -2.07272 
-1.27066 1.49881 -3.76801 -1.27066 2.72693 -3.76801 -1.27066 2.72693 -2.29373 
-1.26934 1.85158 -3.95359 -1.26934 2.37416 -3.95359 -1.26934 2.37416 -2.10814 
-1.26528 1.59836 -3.83874 -1.26528 2.62738 -3.83874 -1.26528 2.62738 -2.223 
-1.26405 1.70462 -3.89689 -1.26405 2.52112 -3.89689 -1.26405 2.52112 -2.16484 
-1.26244 2.11287 -3.98781 -1.26244 2.11287 -2.07393 -1.259 1.30991 -3.54951 
-1.259 2.91583 -3.54951 -1.259 2.91583 -2.51223 -1.25679 1.90261 -3.96265 
-1.25679 2.32313 -3.96265 -1.25679 2.32313 -2.09909 -1.25447 1.2701 -3.47896 
-1.25447 2.95564 -3.47896 -1.25447 2.95564 -2.58277 -1.25381 1.37106 -3.63118 
-1.25381 2.85468 -3.63118 -1.25381 2.85468 -2.43055 -1.25164 1.2364 -3.40656 
-1.25164 2.98934 -3.40656 -1.25164 2.98934 -2.65518 -1.2504 3.01686 -3.33319 
-1.2504 3.01686 -2.72854 -1.24903 1.75308 -3.91309 -1.24903 2.47266 -3.91309 
-1.24903 2.47266 -2.14864 -1.2445 1.95543 -3.96906 -1.2445 2.27031 -3.96906 
-1.2445 2.27031 -2.09267 -1.24232 1.45895 -3.72082 -1.24232 2.76679 -3.72082 
-1.24232 2.76679 -2.34092 -1.23988 3.03225 -3.26934 -1.23988 3.03225 -2.79239 
-1.23593 3.04575 -3.20225 -1.23593 3.04575 -2.85948 -1.2351 1.55581 -3.79819 
-1.2351 2.66993 -3.79819 -1.2351 2.66993 -2.26354 -1.23486 1.80256 -3.92679 
-1.23486 2.42318 -3.92679 -1.23486 2.42318 -2.13495 -1.23394 2.00756 -3.97283 
-1.23394 2.21818 -3.97283 -1.23394 2.21818 -2.08891 -1.23326 3.05483 -3.13412 
-1.23326 3.05483 -2.92762 -1.23197 1.65925 -3.86234 -1.23197 2.56649 -3.86234 
-1.23197 2.56649 -2.1994 -1.23192 3.05937 -3.06573 -1.23192 3.05937 -2.996 
-1.23129 1.3397 -3.57758 -1.23129 2.88604 -3.57758 -1.23129 2.88604 -2.48416 
-1.22496 1.298 -3.50894 -1.22496 2.92774 -3.50894 -1.22496 2.92774 -2.55279 
-1.22429 2.06024 -3.97393 -1.22429 2.06024 -2.08781 -1.22429 2.1655 -3.97393 
-1.22429 2.1655 -2.08781 -1.2216 1.85292 -3.93794 -1.2216 2.37282 -3.93794 
-1.2216 2.37282 -2.12379 -1.22158 1.26101 -3.43667 -1.22158 2.96473 -3.43667 
-1.22158 2.96473 -2.62507 -1.2194 2.99479 -3.36419 -1.2194 2.99479 -2.69754 
-1.21584 2.11287 -3.97241 -1.21584 2.11287 -2.08932 -1.2154 1.4221 -3.67044 
-1.2154 2.80364 -3.67044 -1.2154 2.80364 -2.39129 -1.21417 1.70379 -3.87824 
-1.21417 2.52195 -3.87824 -1.21417 2.52195 -2.1835 -1.20928 1.90402 -3.94652 
-1.20928 2.32172 -3.94652 -1.20928 2.32172 -2.11521 -1.2082 3.01195 -3.30097 
-1.2082 3.01195 -2.76077 -1.20678 1.51581 -3.75464 -1.20678 2.70993 -3.75464 
-1.20678 2.70993 -2.3071 -1.20126 1.61582 -3.82422 -1.20126 2.60992 -3.82422 
-1.20126 2.60992 -2.23751 -1.1992 1.75247 -3.89408 -1.1992 2.47327 -3.89408 
-1.1992 2.47327 -2.16766 -1.19853 3.02514 -3.23655 -1.19853 3.02514 -2.82519 
-1.19793 1.95571 -3.95251 -1.19793 2.27003 -3.95251 -1.19793 2.27003 -2.10922 
-1.19707 1.32731 -3.53722 -1.19707 2.89843 -3.53722 -1.19707 2.89843 -2.52451 
-1.195 3.03645 -3.16885 -1.195 3.03645 -2.89289 -1.19316 3.04339 -3.10049 
-1.19316 3.04339 -2.96124 -1.19228 3.04565 -3.03087 -1.19194 1.38874 -3.61863 
-1.19194 2.837 -3.61863 -1.19194 2.837 -2.4431 -1.19189 1.28849 -3.46697 
-1.19189 2.93725 -3.46697 -1.19189 2.93725 -2.59476 -1.1892 1.25514 -3.39439 
-1.1892 2.9706 -3.39439 -1.1892 2.9706 -2.66734 -1.18759 2.00785 -3.95588 
-1.18759 2.21789 -3.95588 -1.18759 2.21789 -2.10585 -1.18493 1.80242 -3.90742 
-1.18493 2.42332 -3.90742 -1.18493 2.42332 -2.15431 -1.18278 1.65939 -3.84173 
-1.18278 2.56635 -3.84173 -1.18278 2.56635 -2.22 -1.17889 1.47702 -3.7061 
-1.17889 2.74872 -3.7061 -1.17889 2.74872 -2.35563 -1.17829 2.06029 -3.95663 
-1.17829 2.06029 -2.10511 -1.17829 2.16545 -3.95663 -1.17829 2.16545 -2.10511 
-1.17704 2.98934 -3.33196 -1.17704 2.98934 -2.72978 -1.17205 1.57452 -3.78271 
-1.17205 2.65122 -3.78271 -1.17205 2.65122 -2.27903 -1.17175 1.85296 -3.91817 
-1.17175 2.37278 -3.91817 -1.17175 2.37278 -2.14356 -1.17004 1.35853 -3.56427 
-1.17004 2.11287 -3.95475 -1.17004 2.11287 -2.10699 -1.17004 2.86721 -3.56427 
-1.17004 2.86721 -2.49746 -1.16667 3.00435 -3.26799 -1.16667 3.00435 -2.79374 
-1.16525 1.70412 -3.85718 -1.16525 2.52162 -3.85718 -1.16525 2.52162 -2.20456 
-1.16371 1.31722 -3.4952 -1.16371 2.90852 -3.4952 -1.16371 2.90852 -2.56654 
-1.15988 1.2814 -3.42371 -1.15988 2.94434 -3.42371 -1.15988 2.94434 -2.63802 
-1.15873 1.90563 -3.92631 -1.15873 2.32011 -3.92631 -1.15873 2.32011 -2.13542 
-1.15817 3.01545 -3.20317 -1.15817 3.01545 -2.85857 -1.15546 3.02464 -3.13505 
-1.15546 3.02464 -2.92668 -1.15418 1.44214 -3.65639 -1.15418 2.7836 -3.65639 
-1.15418 2.7836 -2.40534 -1.15334 3.02899 -3.06573 -1.15334 3.02899 -2.996 
-1.15276 1.6169 -3.80161 -1.15276 2.60884 -3.80161 -1.15276 2.60884 -2.26013 
-1.15008 1.75312 -3.87257 -1.15008 2.47262 -3.87257 -1.15008 2.47262 -2.18917 
-1.14751 1.95749 -3.93179 -1.14751 2.26825 -3.93179 -1.14751 2.26825 -2.12995 
-1.14692 2.96473 -3.36201 -1.14692 2.96473 -2.69972 -1.14448 1.53552 -3.73797 
-1.14448 2.69022 -3.73797 -1.14448 2.69022 -2.32376 -1.13717 2.01005 -3.93461 
-1.13717 2.21569 -3.93461 -1.13717 2.21569 -2.12713 -1.13647 1.34806 -3.52259 
-1.13647 2.87768 -3.52259 -1.13647 2.87768 -2.53914 -1.13605 1.80316 -3.88554 
-1.13605 2.42258 -3.88554 -1.13605 2.42258 -2.1762 -1.13575 2.98138 -3.29886 
-1.13575 2.98138 -2.76288 -1.13443 1.66079 -3.81868 -1.13443 2.56495 -3.81868 
-1.13443 2.56495 -2.24305 -1.1315 1.30966 -3.45209 -1.1315 2.91608 -3.45209 
-1.1315 2.91608 -2.60964 -1.13116 1.40981 -3.60358 -1.13116 2.81593 -3.60358 
-1.13116 2.81593 -2.45816 -1.12802 2.06259 -3.9348 -1.12802 2.16315 -3.9348 
-1.12802 2.16315 -2.12693 -1.12641 2.99422 -3.23452 -1.12641 2.99422 -2.82721 
-1.12517 2.11287 -3.93486 -1.12517 2.11287 -2.12688 -1.1244 1.57679 -3.7583 
-1.1244 2.64895 -3.7583 -1.1244 2.64895 -2.30344 -1.12205 1.85512 -3.89579 
-1.12205 2.37062 -3.89579 -1.12205 2.37062 -2.16595 -1.11894 3.00319 -3.1693 
-1.11894 3.00319 -2.89244 -1.11865 1.499 -3.69021 -1.11865 2.72674 -3.69021 
-1.11865 2.72674 -2.37152 -1.11743 1.70561 -3.83378 -1.11743 2.52013 -3.83378 
-1.11743 2.52013 -2.22796 -1.11662 1.28849 -3.3917 -1.11662 2.93725 -3.3917 
-1.11662 2.93725 -2.67003 -1.11578 3.00968 -3.10025 -1.11578 3.00968 -2.96149 
-1.11473 3.01185 -3.03087 -1.11044 1.38058 -3.54868 -1.11044 2.84516 -3.54868 
-1.11044 2.84516 -2.51306 -1.10935 1.90785 -3.90344 -1.10935 2.31789 -3.90344 
-1.10935 2.31789 -2.15829 -1.10541 1.6194 -3.77679 -1.10541 2.60634 -3.77679 
-1.10541 2.60634 -2.28494 -1.10463 2.95564 -3.32912 -1.10463 2.95564 -2.73261 
-1.10414 1.33986 -3.47945 -1.10414 2.88588 -3.47945 -1.10414 2.88588 -2.58228 
-1.10237 1.75484 -3.84879 -1.10237 2.4709 -3.84879 -1.10237 2.4709 -2.21295 
-1.09802 1.95998 -3.90829 -1.09802 2.26576 -3.90829 -1.09802 2.26576 -2.15344 
-1.09741 1.53844 -3.7111 -1.09741 2.6873 -3.7111 -1.09741 2.6873 -2.35063 
-1.09468 1.4651 -3.63963 -1.09468 2.76064 -3.63963 -1.09468 2.76064 -2.42211 
-1.09444 2.97027 -3.26502 -1.09444 2.97027 -2.79671 -1.08839 1.31722 -3.41988 
-1.08839 2.90852 -3.41988 -1.08839 2.90852 -2.64186 -1.088 2.01255 -3.91062 
-1.088 2.21319 -3.91062 -1.088 2.21319 -2.15111 -1.08755 1.66326 -3.7934 
-1.08755 2.56248 -3.7934 -1.08755 2.56248 -2.26833 -1.08719 1.80581 -3.86092 
-1.08719 2.41993 -3.86092 -1.08719 2.41993 -2.20081 -1.08613 2.981 -3.20011 
-1.08613 2.981 -2.86162 -1.08407 2.06265 -3.91282 -1.08407 2.16309 -3.91282 
-1.08407 2.16309 -2.14891 -1.08133 2.11287 -3.91279 -1.08133 2.11287 -2.14895 
-1.08094 2.98841 -3.13503 -1.08094 2.98841 -2.9267 -1.07882 2.99276 -3.06572 
-1.07882 2.99276 -2.99601 -1.07786 1.37192 -3.50573 -1.07786 2.85382 -3.50573 
-1.07786 2.85382 -2.556 -1.0775 1.58005 -3.73105 -1.0775 2.64569 -3.73105 
-1.0775 2.64569 -2.33068 -1.07465 2.92774 -3.35863 -1.07465 2.92774 -2.7031 
-1.07337 1.858 -3.87066 -1.07337 2.36774 -3.87066 -1.07337 2.36774 -2.19107 
-1.07268 1.43398 -3.58644 -1.07268 2.79176 -3.58644 -1.07268 2.79176 -2.4753 
-1.0726 1.50333 -3.66169 -1.0726 2.72241 -3.66169 -1.0726 2.72241 -2.40004 
-1.07085 1.70825 -3.8081 -1.07085 2.51749 -3.8081 -1.07085 2.51749 -2.25364 
-1.06349 2.94401 -3.29515 -1.06349 2.94401 -2.76659 -1.06128 1.91068 -3.87798 
-1.06128 2.31506 -3.87798 -1.06128 2.31506 -2.18375 -1.061 1.34806 -3.44712 
-1.061 2.87768 -3.44712 -1.061 2.87768 -2.61461 -1.05851 1.62324 -3.74921 
-1.05851 2.6025 -3.74921 -1.05851 2.6025 -2.31253 -1.05455 1.75829 -3.82213 
-1.05455 2.46745 -3.82213 -1.05455 2.46745 -2.23961 -1.05449 2.95662 -3.2305 
-1.05449 2.95662 -2.83124 -1.05273 1.40576 -3.53087 -1.05273 2.81998 -3.53087 
-1.05273 2.81998 -2.53087 -1.05168 1.54305 -3.68222 -1.05168 2.68269 -3.68222 
-1.05168 2.68269 -2.37951 -1.05016 1.96298 -3.88231 -1.05016 2.26276 -3.88231 
-1.05016 2.26276 -2.17942 -1.04966 1.47083 -3.60941 -1.04966 2.75491 -3.60941 
-1.04966 2.75491 -2.45233 -1.04829 2.96572 -3.16578 -1.04829 2.96572 -2.89596 
-1.04637 2.89843 -3.38652 -1.04637 2.89843 -2.67521 -1.04496 2.01265 -3.88651 
-1.04496 2.21309 -3.88651 -1.04496 2.21309 -2.17522 -1.04428 2.97114 -3.10048 
-1.04428 2.97114 -2.96126 -1.04304 2.97323 -3.03087 -1.04104 2.06281 -3.88858 
-1.04104 2.16293 -3.88858 -1.04104 2.16293 -2.17315 -1.04084 1.66741 -3.76541 
-1.04084 2.55833 -3.76541 -1.04084 2.55833 -2.29633 -1.03972 1.80938 -3.83381 
-1.03972 2.41636 -3.83381 -1.03972 2.41636 -2.22792 -1.03862 2.11287 -3.8886 
-1.03862 2.11287 -2.17314 -1.03492 1.38058 -3.47316 -1.03492 2.84516 -3.47316 
-1.03492 2.84516 -2.58858 -1.03408 2.91583 -3.32459 -1.03408 2.91583 -2.73714 
-1.03172 1.58512 -3.70171 -1.03172 2.64062 -3.70171 -1.03172 2.64062 -2.36002 
-1.02879 1.44131 -3.5548 -1.02879 2.78443 -3.5548 -1.02879 2.78443 -2.50694 
-1.02777 1.50947 -3.63114 -1.02777 2.71627 -3.63114 -1.02777 2.71627 -2.43059 
-1.02641 1.86138 -3.84311 -1.02641 2.36436 -3.84311 -1.02641 2.36436 -2.21862 
-1.02563 1.71205 -3.78021 -1.02563 2.51369 -3.78021 -1.02563 2.51369 -2.28152 
-1.0241 2.93011 -3.26038 -1.0241 2.93011 -2.80135 -1.01932 1.35853 -3.41355 
-1.01932 2.86721 -3.41355 -1.01932 2.86721 -2.64818 -1.01663 2.94068 -3.19618 
-1.01663 2.94068 -2.86555 -1.01467 1.91411 -3.85001 -1.01467 2.31163 -3.85001 
-1.01467 2.31163 -2.21173 -1.01309 1.62853 -3.71949 -1.01309 2.59721 -3.71949 
-1.01309 2.59721 -2.34224 -1.01161 2.94783 -3.13106 -1.01161 2.94783 -2.93067 
-1.00953 1.76235 -3.79381 -1.00953 2.46339 -3.79381 -1.00953 2.46339 -2.26793 
-1.00905 2.95144 -3.06572 -1.00905 2.95144 -2.99601 -1.00823 1.96336 -3.8562 
-1.00823 2.26238 -3.8562 -1.00823 2.26238 -2.20553 -1.00743 1.54935 -3.65143 
-1.00743 2.67639 -3.65143 -1.00743 2.67639 -2.41031 -1.00612 1.47848 -3.57747 
-1.00612 2.74726 -3.57747 -1.00612 2.74726 -2.48427 -1.00601 2.88604 -3.35231 
-1.00601 2.88604 -2.70943 -1.00316 2.01299 -3.86033 -1.00316 2.21275 -3.86033 
-1.00316 2.21275 -2.20141 -0.99946 2.06287 -3.86237 -0.99946 2.16287 -3.86237 
-0.99946 2.16287 -2.19936 -0.99715 1.43398 -3.51092 -0.99715 2.11287 -3.86234 
-0.99715 2.79176 -3.51092 -0.99715 2.79176 -2.55082 -0.99682 1.67222 -3.7357 
-0.99682 2.55352 -3.7357 -0.99682 2.55352 -2.32603 -0.99505 2.90155 -3.28969 
-0.99505 2.90155 -2.77205 -0.99477 1.81396 -3.80504 -0.99477 2.41178 -3.80504 
-0.99477 2.41178 -2.2567 -0.9877 1.59177 -3.67055 -0.9877 2.63397 -3.67055 
-0.9877 2.63397 -2.39118 -0.98647 2.91368 -3.22596 -0.98647 2.91368 -2.83578 
-0.98477 1.51717 -3.59882 -0.98477 2.70857 -3.59882 -0.98477 2.70857 -2.46291 
-0.98191 1.71698 -3.7502 -0.98191 2.50876 -3.7502 -0.98191 2.50876 -2.31153 
-0.98171 1.86618 -3.81386 -0.98171 2.35956 -3.81386 -0.98171 2.35956 -2.24787 
-0.98031 2.92238 -3.16139 -0.98031 2.92238 -2.90034 -0.98001 1.40981 -3.45243 
-0.98001 2.81593 -3.45243 -0.98001 2.81593 -2.60931 -0.97661 2.92762 -3.09627 
-0.97661 2.92762 -2.96546 -0.97537 2.92937 -3.03087 -0.97418 1.47083 -3.53394 
-0.97418 2.75491 -3.53394 -0.97418 2.75491 -2.5278 -0.97353 1.91429 -3.8215 
-0.97353 2.31145 -3.8215 -0.97353 2.31145 -2.24024 -0.97026 1.63432 -3.68793 
-0.97026 2.59142 -3.68793 -0.97026 2.59142 -2.37381 -0.96709 1.96361 -3.82758 
-0.96709 2.26213 -3.82758 -0.96709 2.26213 -2.23415 -0.96579 1.76767 -3.76322 
-0.96579 2.45807 -3.76322 -0.96579 2.45807 -2.29851 -0.96496 2.837 -3.39165 
-0.96496 2.837 -2.67008 -0.96479 1.5573 -3.6188 -0.96479 2.66844 -3.6188 
-0.96479 2.66844 -2.44293 -0.96191 2.01356 -3.83154 -0.96191 2.21218 -3.83154 
-0.96191 2.21218 -2.2302 -0.95823 2.06351 -3.83345 -0.95823 2.16223 -3.83345 
-0.95823 2.16223 -2.22828 -0.95703 2.11287 -3.83407 -0.95419 1.67826 -3.70383 
-0.95419 2.54748 -3.70383 -0.95419 2.54748 -2.35791 -0.95245 1.50947 -3.55582 
-0.95245 2.71627 -3.55582 -0.95245 2.71627 -2.50591 -0.95241 2.85468 -3.32978 
-0.95241 2.85468 -2.73196 -0.95142 1.8194 -3.77404 -0.95142 2.40634 -3.77404 
-0.95142 2.40634 -2.28769 -0.94622 1.59877 -3.63737 -0.94622 2.62697 -3.63737 
-0.94622 2.62697 -2.42436 -0.94396 1.4651 -3.48891 -0.94396 2.76064 -3.48891 
-0.94396 2.76064 -2.57282 -0.94189 1.86688 -3.78344 -0.94189 2.35886 -3.78344 
-0.94189 2.35886 -2.2783 -0.94163 2.86927 -3.26414 -0.94163 2.86927 -2.79759 
-0.93981 1.72303 -3.71815 -0.93981 2.50271 -3.71815 -0.93981 2.50271 -2.34359 
-0.93397 2.88005 -3.19992 -0.93397 2.88005 -2.86181 -0.93384 1.91496 -3.791 
-0.93384 2.31078 -3.791 -0.93384 2.31078 -2.27073 -0.93216 1.54935 -3.57616 
-0.93216 2.67639 -3.57616 -0.93216 2.67639 -2.48557 -0.92911 1.64147 -3.65448 
-0.92911 2.58427 -3.65448 -0.92911 2.58427 -2.40725 -0.9287 2.88737 -3.13447 
-0.9287 2.88737 -2.92727 -0.9272 1.96448 -3.79683 -0.9272 2.26126 -3.79683 
-0.9272 2.26126 -2.2649 -0.9272 1.44214 -3.42942 -0.9272 2.7836 -3.42942 
-0.9272 2.7836 -2.63232 -0.92599 2.89117 -3.06907 -0.92599 2.89117 -2.99267 
-0.92396 1.774 -3.73074 -0.92396 2.45174 -3.73074 -0.92396 2.45174 -2.331 
-0.92215 2.01438 -3.80072 -0.92215 2.21136 -3.80072 -0.92215 2.21136 -2.26101 
-0.9219 1.50333 -3.51099 -0.9219 2.72241 -3.51099 -0.9219 2.72241 -2.55074 
-0.91947 2.06357 -3.80324 -0.91947 2.16217 -3.80324 -0.91947 2.16217 -2.25849 
-0.91833 2.11287 -3.80388 -0.91351 1.68531 -3.67008 -0.91351 2.54043 -3.67008 
-0.91351 2.54043 -2.39165 -0.91315 2.80364 -3.36819 -0.91315 2.80364 -2.69355 
-0.91304 1.59177 -3.5959 -0.91304 2.63397 -3.5959 -0.91304 2.63397 -2.46584 
-0.91293 1.82062 -3.74168 -0.91293 2.40512 -3.74168 -0.91293 2.40512 -2.32005 
-0.90342 1.86819 -3.75096 -0.90342 2.35755 -3.75096 -0.90342 2.35755 -2.31077 
-0.90137 1.54305 -3.53191 -0.90137 2.68269 -3.53191 -0.90137 2.68269 -2.52982 
-0.90056 2.82023 -3.30349 -0.90056 2.82023 -2.75824 -0.89944 1.73019 -3.68415 
-0.89944 2.49555 -3.68415 -0.89944 2.49555 -2.37759 -0.8957 1.91612 -3.75861 
-0.8957 2.30962 -3.75861 -0.8957 2.30962 -2.30313 -0.89567 1.63432 -3.61333 
-0.89567 2.59142 -3.61333 -0.89567 2.59142 -2.44841 -0.89338 1.499 -3.46494 
-0.89338 2.72674 -3.46494 -0.89338 2.72674 -2.59679 -0.89098 2.83356 -3.23753 
-0.89098 2.83356 -2.8242 -0.88909 1.96573 -3.76431 -0.88909 2.26001 -3.76431 
-0.88909 2.26001 -2.29742 -0.88695 1.77598 -3.69664 -0.88695 2.44976 -3.69664 
-0.88695 2.44976 -2.36509 -0.88477 2.0145 -3.76854 -0.88477 2.21124 -3.76854 
-0.88477 2.21124 -2.29319 -0.88402 2.84276 -3.1726 -0.88402 2.84276 -2.88913 
-0.88206 2.06374 -3.771 -0.88206 2.162 -3.771 -0.88206 2.162 -2.29073 
-0.88188 1.58512 -3.55187 -0.88188 2.64062 -3.55187 -0.88188 2.64062 -2.50986 
-0.88117 2.11287 -3.77182 -0.87996 2.84879 -3.10706 -0.87996 2.84879 -2.95467 
-0.87977 1.67826 -3.6294 -0.87977 2.54748 -3.6294 -0.87977 2.54748 -2.43233 
-0.878 2.85094 -3.03087 -0.87749 1.47702 -3.4047 -0.87749 2.74872 -3.4047 
-0.87749 2.74872 -2.65703 -0.87607 1.82259 -3.70753 -0.87607 2.40315 -3.70753 
-0.87607 2.40315 -2.35421 -0.87249 1.53844 -3.48618 -0.87249 2.6873 -3.48618 
-0.87249 2.6873 -2.57555 -0.86681 1.86989 -3.71678 -0.86681 2.35585 -3.71678 
-0.86681 2.35585 -2.34495 -0.86544 1.72303 -3.64378 -0.86544 2.50271 -3.64378 
-0.86544 2.50271 -2.41795 -0.8641 1.62853 -3.57051 -0.8641 2.59721 -3.57051 
-0.8641 2.59721 -2.49123 -0.86277 2.76679 -3.34128 -0.86277 2.76679 -2.72046 
-0.85921 1.91778 -3.72439 -0.85921 2.30796 -3.72439 -0.85921 2.30796 -2.33735 
-0.85327 1.96614 -3.73032 -0.85327 2.2596 -3.73032 -0.85327 2.2596 -2.33141 
-0.85286 1.774 -3.65963 -0.85286 2.45174 -3.65963 -0.85286 2.45174 -2.4021 
-0.85254 1.58005 -3.5061 -0.85254 2.64569 -3.5061 -0.85254 2.64569 -2.55564 
-0.85129 2.78215 -3.27593 -0.85129 2.78215 -2.7858 -0.84902 2.01485 -3.73457 
-0.84902 2.21089 -3.73457 -0.84902 2.21089 -2.32717 -0.84789 1.67222 -3.58677 
-0.84789 2.55352 -3.58677 -0.84789 2.55352 -2.47496 -0.84647 2.0638 -3.73712 
-0.84647 2.16194 -3.73712 -0.84647 2.16194 -2.32461 -0.84562 1.53552 -3.43912 
-0.84562 2.11287 -3.73797 -0.84562 2.69022 -3.43912 -0.84562 2.69022 -2.62262 
-0.84335 2.79456 -3.20998 -0.84335 2.79456 -2.85175 -0.84191 1.82062 -3.67066 
-0.84191 2.40512 -3.67066 -0.84191 2.40512 -2.39108 -0.83754 2.80248 -3.14465 
-0.83754 2.80248 -2.91709 -0.83438 1.62324 -3.52508 -0.83438 2.6025 -3.52508 
-0.83438 2.6025 -2.53666 -0.83339 1.71698 -3.60168 -0.83339 2.50876 -3.60168 
-0.83339 2.50876 -2.46005 -0.83314 2.80622 -3.06907 -0.83314 2.80622 -2.99267 
-0.83263 1.86819 -3.68017 -0.83263 2.35755 -3.68017 -0.83263 2.35755 -2.38156 
-0.82896 1.51581 -3.37681 -0.82896 2.70993 -3.37681 -0.82896 2.70993 -2.68492 
-0.82529 1.57679 -3.45919 -0.82529 2.64895 -3.45919 -0.82529 2.64895 -2.60255 
-0.82498 1.91612 -3.68789 -0.82498 2.30962 -3.68789 -0.82498 2.30962 -2.37384 
-0.82037 1.76767 -3.61781 -0.82037 2.45807 -3.61781 -0.82037 2.45807 -2.44393 
-0.81928 1.96573 -3.6945 -0.81928 2.26001 -3.6945 -0.81928 2.26001 -2.36723 
-0.81819 1.66741 -3.54275 -0.81819 2.55833 -3.54275 -0.81819 2.55833 -2.51899 
-0.81558 2.72693 -3.31293 -0.81558 2.72693 -2.7488 -0.81505 2.0145 -3.69882 
-0.81505 2.21124 -3.69882 -0.81505 2.21124 -2.36292 -0.81259 2.06374 -3.70153 
-0.81259 2.162 -3.70153 -0.81259 2.162 -2.36021 -0.81177 2.11287 -3.70243 
-0.80955 1.8194 -3.63217 -0.80955 2.40634 -3.63217 -0.80955 2.40634 -2.42956 
-0.8068 1.6194 -3.47818 -0.8068 2.60634 -3.47818 -0.8068 2.60634 -2.58355 
-0.80557 2.74113 -3.24777 -0.80557 2.74113 -2.81396 -0.80338 1.71205 -3.55796 
-0.80338 2.51369 -3.55796 -0.80338 2.51369 -2.50378 -0.80089 1.57452 -3.41154 
-0.80089 2.65122 -3.41154 -0.80089 2.65122 -2.65019 -0.80015 1.86688 -3.64171 
-0.80015 2.35886 -3.64171 -0.80015 2.35886 -2.42003 -0.79895 2.75247 -3.18162 
-0.79895 2.75247 -2.88011 -0.79259 1.91496 -3.64975 -0.79259 2.31078 -3.64975 
-0.79259 2.31078 -2.41198 -0.79241 2.75802 -3.10646 -0.79241 2.75802 -2.95527 
-0.79023 2.75987 -3.03087 -0.79019 1.66326 -3.49605 -0.79019 2.56248 -3.49605 
-0.79019 2.56248 -2.56569 -0.78978 1.76235 -3.57406 -0.78978 2.46339 -3.57406 
-0.78978 2.46339 -2.48767 -0.78676 1.96448 -3.65639 -0.78676 2.26126 -3.65639 
-0.78676 2.26126 -2.40534 -0.7854 1.55581 -3.3485 -0.7854 2.66993 -3.3485 
-0.7854 2.66993 -2.71324 -0.78287 2.01438 -3.66144 -0.78287 2.21136 -3.66144 
-0.78287 2.21136 -2.40029 -0.78198 1.6169 -3.43083 -0.78198 2.60884 -3.43083 
-0.78198 2.60884 -2.6309 -0.78035 2.06357 -3.66412 -0.78035 2.16217 -3.66412 
-0.78035 2.16217 -2.39761 -0.77971 2.11287 -3.66526 -0.77855 1.81396 -3.58882 
-0.77855 2.41178 -3.58882 -0.77855 2.41178 -2.47291 -0.7755 1.70825 -3.51274 
-0.7755 2.51749 -3.51274 -0.7755 2.51749 -2.54899 -0.77313 2.68594 -3.28349 
-0.77313 2.68594 -2.77824 -0.76973 1.86618 -3.60189 -0.76973 2.35956 -3.60189 
-0.76973 2.35956 -2.45985 -0.76491 1.66079 -3.44916 -0.76491 2.56495 -3.44916 
-0.76491 2.56495 -2.61257 -0.76439 2.69904 -3.21779 -0.76439 2.69904 -2.84394 
-0.7621 1.91429 -3.61006 -0.7621 2.31145 -3.61006 -0.7621 2.31145 -2.45167 
-0.76146 1.75829 -3.52905 -0.76146 2.46745 -3.52905 -0.76146 2.46745 -2.53269 
-0.75937 1.61582 -3.38234 -0.75937 2.60992 -3.38234 -0.75937 2.60992 -2.6794 
-0.75601 1.96361 -3.6165 -0.75601 2.26213 -3.6165 -0.75601 2.26213 -2.44523 
-0.75418 2.70394 -3.1447 -0.75418 2.70394 -2.91704 -0.75205 2.01356 -3.62168 
-0.75205 2.21218 -3.62168 -0.75205 2.21218 -2.44005 -0.75014 2.06351 -3.62536 
-0.75014 2.16223 -3.62536 -0.75014 2.16223 -2.43637 -0.74982 1.70561 -3.46616 
-0.74982 2.52013 -3.46616 -0.74982 2.52013 -2.59558 -0.74978 1.80938 -3.54387 
-0.74978 2.41636 -3.54387 -0.74978 2.41636 -2.51786 -0.74977 2.70768 -3.0691 
-0.74977 2.70768 -2.99263 -0.74952 2.11287 -3.62657 -0.74485 2.62738 -3.31831 
-0.74485 2.62738 -2.74342 -0.74186 1.65939 -3.40081 -0.74186 2.56635 -3.40081 
-0.74186 2.56635 -2.66093 -0.74048 1.86138 -3.55718 -0.74048 2.36436 -3.55718 
-0.74048 2.36436 -2.50455 -0.7348 1.75484 -3.48123 -0.7348 2.4709 -3.48123 
-0.7348 2.4709 -2.58051 -0.73406 2.64246 -3.25296 -0.73406 2.64246 -2.80878 
-0.73358 1.91411 -3.56892 -0.73358 2.31163 -3.56892 -0.73358 2.31163 -2.49281 
-0.72739 1.96336 -3.57536 -0.72739 2.26238 -3.57536 -0.72739 2.26238 -2.48637 
-0.72641 1.70412 -3.41834 -0.72641 2.52162 -3.41834 -0.72641 2.52162 -2.6434 
-0.72327 2.01299 -3.58043 -0.72327 2.21275 -3.58043 -0.72327 2.21275 -2.4813 
-0.72267 1.80581 -3.4964 -0.72267 2.41993 -3.4964 -0.72267 2.41993 -2.56533 
-0.72176 2.64871 -3.18045 -0.72176 2.64871 -2.88129 -0.72126 1.65925 -3.35163 
-0.72126 2.11287 -3.58644 -0.72126 2.56649 -3.35163 -0.72126 2.56649 -2.71011 
-0.72122 2.06287 -3.58413 -0.72122 2.16287 -3.58413 -0.72122 2.16287 -2.47761 
-0.71398 2.65203 -3.10712 -0.71398 2.65203 -2.95462 -0.71293 1.858 -3.51022 
-0.71293 2.36774 -3.51022 -0.71293 2.36774 -2.55151 -0.71153 2.65361 -3.03087 
-0.71103 1.75312 -3.43352 -0.71103 2.47262 -3.43352 -0.71103 2.47262 -2.62822 
-0.70812 2.58305 -3.28694 -0.70812 2.58305 -2.7748 -0.70561 1.91068 -3.52231 
-0.70561 2.31506 -3.52231 -0.70561 2.31506 -2.53942 -0.70535 1.70379 -3.36942 
-0.70535 2.52195 -3.36942 -0.70535 2.52195 -2.69231 -0.70128 1.96298 -3.53344 
-0.70128 2.26276 -3.53344 -0.70128 2.26276 -2.5283 -0.69805 1.80316 -3.44754 
-0.69805 2.42258 -3.44754 -0.69805 2.42258 -2.6142 -0.69708 2.01265 -3.53863 
-0.69708 2.21309 -3.53863 -0.69708 2.21309 -2.5231 -0.69501 2.06281 -3.54255 
-0.69501 2.16293 -3.54255 -0.69501 2.16293 -2.51918 -0.695 2.11287 -3.54497 
-0.69347 2.58997 -3.2154 -0.69347 2.58997 -2.84634 -0.68952 1.75247 -3.38439 
-0.68952 2.47327 -3.38439 -0.68952 2.47327 -2.67734 -0.68781 1.85512 -3.46154 
-0.68781 2.37062 -3.46154 -0.68781 2.37062 -2.6002 -0.6867 1.70462 -3.31954 
-0.6867 2.52112 -3.31954 -0.6867 2.52112 -2.74219 -0.68356 2.59468 -3.14224 
-0.68356 2.59468 -2.91949 -0.68015 1.90785 -3.47425 -0.68015 2.31789 -3.47425 
-0.68015 2.31789 -2.58749 -0.67859 2.59704 -3.0691 -0.67859 2.59704 -2.99263 
-0.67617 1.80242 -3.39866 -0.67617 2.42332 -3.39866 -0.67617 2.42332 -2.66307 
-0.6753 1.95998 -3.48557 -0.6753 2.26576 -3.48557 -0.6753 2.26576 -2.57616 
-0.67297 2.01255 -3.49559 -0.67297 2.21319 -3.49559 -0.67297 2.21319 -2.56614 
-0.6708 2.11287 -3.50226 -0.67077 2.06265 -3.49952 -0.67077 2.16309 -3.49952 
-0.67077 2.16309 -2.56221 -0.6705 1.75308 -3.33457 -0.6705 2.47266 -3.33457 
-0.6705 2.47266 -2.72717 -0.66992 2.52903 -3.24874 -0.66992 2.52903 -2.813 
-0.66542 1.85296 -3.41184 -0.66542 2.37278 -3.41184 -0.66542 2.37278 -2.64989 
-0.65787 2.53471 -3.17677 -0.65787 2.53471 -2.88497 -0.65728 1.90563 -3.42486 
-0.65728 2.32011 -3.42486 -0.65728 2.32011 -2.63687 -0.6568 1.80256 -3.34873 
-0.6568 2.42318 -3.34873 -0.6568 2.42318 -2.713 -0.65585 1.75174 -3.28622 
-0.65585 2.474 -3.28622 -0.65585 2.474 -2.77551 -0.6518 1.95749 -3.43608 
-0.6518 2.26825 -3.43608 -0.6518 2.26825 -2.62565 -0.65061 2.53813 -3.10401 
-0.65061 2.53813 -2.95772 -0.64899 2.01005 -3.44642 -0.64899 2.21569 -3.44642 
-0.64899 2.21569 -2.61531 -0.64879 2.06259 -3.45557 -0.64879 2.16315 -3.45557 
-0.64879 2.16315 -2.60617 -0.64874 2.11287 -3.45842 -0.64819 2.53927 -3.03087 
-0.64565 1.85292 -3.36199 -0.64565 2.37282 -3.36199 -0.64565 2.37282 -2.69974 
-0.64166 1.80109 -3.30061 -0.64166 2.42465 -3.30061 -0.64166 2.42465 -2.76112 
-0.64125 1.74487 -3.21471 -0.64125 2.48087 -3.21471 -0.64125 2.48087 -2.84702 
-0.63707 1.90402 -3.37431 -0.63707 2.32172 -3.37431 -0.63707 2.32172 -2.68742 
-0.63139 2.48549 -3.14176 -0.63139 2.48549 -2.91998 -0.63108 1.95571 -3.38566 
-0.63108 2.27003 -3.38566 -0.63108 2.27003 -2.67607 -0.63 1.85158 -3.31425 
-0.63 2.37416 -3.31425 -0.63 2.37416 -2.74748 -0.62885 1.80041 -3.25181 
-0.62885 2.11287 -3.41355 -0.62885 2.11287 -2.64818 -0.62885 2.42533 -3.25181 
-0.62885 2.42533 -2.80992 -0.62771 2.00785 -3.396 -0.62771 2.21789 -3.396 
-0.62771 2.21789 -2.66573 -0.62697 2.06029 -3.40531 -0.62697 2.16545 -3.40531 
-0.62697 2.16545 -2.65643 -0.62645 2.48782 -3.06865 -0.62645 2.48782 -2.99308 
-0.62095 1.90261 -3.3268 -0.62095 2.32313 -3.3268 -0.62095 2.32313 -2.73493 
-0.61667 1.85069 -3.26552 -0.61667 2.37505 -3.26552 -0.61667 2.37505 -2.79622 
-0.61634 1.79488 -3.17944 -0.61634 2.43086 -3.17944 -0.61634 2.43086 -2.88229 
-0.61453 1.95543 -3.33909 -0.61453 2.27031 -3.33909 -0.61453 2.27031 -2.72264 
-0.61118 2.11287 -3.36776 -0.61118 2.11287 -2.69398 -0.61077 2.00756 -3.34965 
-0.61077 2.21818 -3.34965 -0.61077 2.21818 -2.71209 -0.60967 2.06024 -3.3593 
-0.60967 2.1655 -3.3593 -0.60967 2.1655 -2.70243 -0.60892 2.43466 -3.10627 
-0.60892 2.43466 -2.95547 -0.60717 1.90172 -3.27855 -0.60717 2.32402 -3.27855 
-0.60717 2.32402 -2.78318 -0.60623 2.43558 -3.03087 -0.60579 1.85042 -3.21645 
-0.60579 2.37532 -3.21645 -0.60579 2.37532 -2.84528 -0.60023 1.95439 -3.29092 
-0.60023 2.27135 -3.29092 -0.60023 2.27135 -2.77081 -0.59611 2.00752 -3.30252 
-0.59611 2.21822 -3.30252 -0.59611 2.21822 -2.75922 -0.59578 2.11287 -3.32115 
-0.59578 2.11287 -2.74058 -0.59578 1.90137 -3.22967 -0.59578 2.32437 -3.22967 
-0.59578 2.32437 -2.83206 -0.59568 1.84571 -3.14354 -0.59568 2.38003 -3.14354 
-0.59568 2.38003 -2.9182 -0.59458 2.06012 -3.31224 -0.59458 2.16562 -3.31224 
-0.59458 2.16562 -2.7495 -0.59015 2.38125 -3.06865 -0.59015 2.38125 -2.99308 
-0.58826 1.9538 -3.24182 -0.58826 2.27194 -3.24182 -0.58826 2.27194 -2.81992 
-0.5868 1.90155 -3.1803 -0.5868 2.32419 -3.1803 -0.5868 2.32419 -2.88144 
-0.58362 2.00692 -3.25362 -0.58362 2.21882 -3.25362 -0.58362 2.21882 -2.80812 
-0.58269 2.11287 -3.27385 -0.58269 2.11287 -2.78789 -0.58189 2.06008 -3.26475 
-0.58189 2.06008 -2.79698 -0.58189 2.16566 -3.26475 -0.58189 2.16566 -2.79698 
-0.57877 1.95383 -3.19246 -0.57877 2.27191 -3.19246 -0.57877 2.27191 -2.86927 
-0.57858 1.89975 -3.10579 -0.57858 2.32599 -3.10579 -0.57858 2.32599 -2.95594 
-0.57583 2.32659 -3.03087 -0.5736 2.00658 -3.20415 -0.5736 2.21916 -3.20415 
-0.5736 2.21916 -2.85759 -0.57194 1.95358 -3.1435 -0.57194 2.11287 -3.22596 
-0.57194 2.11287 -2.83578 -0.57194 2.27216 -3.1435 -0.57194 2.27216 -2.91823 
-0.57133 2.05965 -3.21532 -0.57133 2.05965 -2.84641 -0.57133 2.16609 -3.21532 
-0.57133 2.16609 -2.84641 -0.56641 1.95237 -3.06863 -0.56641 1.95237 -2.99311 
-0.56641 2.27337 -3.06863 -0.56641 2.27337 -2.99311 -0.56624 2.00631 -3.15534 
-0.56624 2.00631 -2.9064 -0.56624 2.21943 -3.15534 -0.56624 2.21943 -2.9064 
-0.56355 2.11287 -3.1776 -0.56355 2.11287 -2.88414 -0.56344 2.05961 -3.16681 
-0.56344 2.05961 -2.89493 -0.56344 2.16613 -3.16681 -0.56344 2.16613 -2.89493 
-0.56128 2.0063 -3.10623 -0.56128 2.0063 -2.95551 -0.56128 2.21944 -3.10623 
-0.56128 2.21944 -2.95551 -0.55845 2.00599 -3.03087 -0.55845 2.21975 -3.03087 
-0.55793 2.0595 -3.11768 -0.55793 2.0595 -2.94405 -0.55793 2.16624 -3.11768 
-0.55793 2.16624 -2.94405 -0.55754 2.11287 -3.12888 -0.55754 2.11287 -2.93285 
-0.55487 2.05947 -3.06863 -0.55487 2.05947 -2.99311 -0.55487 2.16627 -3.06863 
-0.55487 2.16627 -2.99311 -0.55393 2.11287 -3.07993 -0.55393 2.11287 -2.9818 
-0.55273 2.11287 -3.03087 -3.71029 0.90421 -1.59516 -3.70265 0.95214 -1.60289 
-3.70189 0.31157 -2.823 -3.69337 0.99971 -1.6124 -3.67607 0.90255 -1.55867 
-3.66984 0.31762 -2.86511 -3.66847 0.95044 -1.56627 -3.65921 0.99775 -1.57553 
-3.65551 0.27286 -2.85073 -3.64833 1.04435 -1.58642 -3.64619 0.8546 -1.51875 
-3.63961 0.22891 -2.83465 -3.63958 0.90421 -1.52445 -3.63584 0.32478 -2.90547 
-3.63584 1.09015 -1.59891 -3.63186 0.95214 -1.53209 -3.62234 0.99971 -1.54137 
-3.62224 0.18636 -2.81722 -3.62177 0.27991 -2.89141 -3.61132 0.36859 -2.95206 
-3.61132 1.04634 -1.55232 -3.60808 0.85585 -1.48622 -3.60617 0.23607 -2.8758 
-3.60144 0.90538 -1.49205 -3.59547 0.31762 -2.93947 -3.59547 1.09731 -1.56491 
-3.59339 0.95346 -1.49962 -3.58906 0.19336 -2.8587 -3.58386 0.41399 -2.99537 
-3.58386 1.00093 -1.50901 -3.58109 0.27286 -2.92515 -3.58109 1.14207 -1.57923 
-3.57337 0.80677 -1.45152 -3.57049 0.15189 -2.84013 -3.56949 0.36226 -2.98454 
-3.56949 1.05266 -1.51984 -3.56819 0.85672 -1.45548 -3.56501 0.22891 -2.90925 
-3.56501 1.18602 -1.59513 -3.56175 0.90605 -1.46156 -3.55357 0.95416 -1.4692 
-3.55337 0.31157 -2.97152 -3.55337 1.10336 -1.53286 -3.55051 0.11176 -2.82014 
-3.54758 0.18636 -2.89188 -3.54758 1.22856 -1.6125 -3.54051 0.40856 -3.02636 
-3.54051 1.00637 -1.47802 -3.53846 0.26681 -2.95703 -3.53846 1.14812 -1.54735 
-3.53581 0.75747 -1.42068 -3.53212 0.80734 -1.42273 -3.52915 0.07307 -2.79879 
-3.52785 0.14394 -2.87275 -3.52705 0.85697 -1.42686 -3.52575 0.35695 -3.01513 
-3.52575 1.05798 -1.48925 -3.52219 0.22312 -2.94081 -3.52219 1.19181 -1.56357 
-3.52061 0.90622 -1.43305 -3.50965 0.30664 -3.00153 -3.50965 1.10829 -1.50285 
-3.50887 0.45597 -3.06444 -3.50887 0.95896 -1.43994 -3.50751 0.10406 -2.85246 
-3.50356 0.17971 -2.92304 -3.50356 1.23521 -1.58134 -3.49666 0.70746 -1.39446 
-3.49556 0.40398 -3.05513 -3.49556 1.01095 -1.44925 -3.49443 0.26201 -2.98673 
-3.49443 1.15292 -1.51765 -3.49424 0.75752 -1.39448 -3.49032 0.80768 -1.39654 
-3.48562 0.06543 -2.83073 -3.48512 0.85735 -1.40075 -3.4836 0.13765 -2.90355 
-3.4836 1.27728 -1.60083 -3.48073 0.35289 -3.04345 -3.48073 1.06204 -1.46093 
-3.47677 0.21783 -2.97053 -3.47677 1.1971 -1.53385 -3.474 0.50528 -3.0993 
-3.474 0.90965 -1.40508 -3.46443 0.30285 -3.02942 -3.46443 1.11208 -1.47496 
-3.46268 0.09793 -2.88302 -3.46268 1.317 -1.62136 -3.4626 0.02857 -2.80776 
-3.46191 0.45259 -3.09199 -3.46191 0.96233 -1.41239 -3.45778 0.17465 -2.95238 
-3.45778 1.24028 -1.552 -3.45395 0.70746 -1.37027 -3.45121 0.65724 -1.37024 
-3.45121 0.75769 -1.37024 -3.44809 0.4004 -3.08224 -3.44809 1.01452 -1.42214 
-3.44773 0.25786 -3.01473 -3.44773 1.15707 -1.48965 -3.44728 0.80778 -1.37244 
-3.4406 0.05969 -2.86095 -3.4406 1.35523 -1.64343 -3.43787 0.13304 -2.93242 
-3.43787 1.28189 -1.57196 -3.43726 0.55458 -3.12961 -3.43726 0.86035 -1.37477 
-3.43291 0.34944 -3.07011 -3.43291 1.06549 -1.43427 -3.42987 0.214 -2.99811 
-3.42987 1.20093 -1.50627 -3.42593 0.50245 -3.12476 -3.42593 0.91248 -1.37962 
-3.42484 -0.02483 -2.77 -3.41784 0.3002 -3.0551 -3.41784 1.11472 -1.44928 
-3.41663 0.09359 -2.91154 -3.41663 1.32134 -1.59284 -3.41323 0.44971 -3.11711 
-3.41323 0.96522 -1.38727 -3.41087 0.17138 -2.97962 -3.41087 1.24355 -1.52476 
-3.41011 0.70746 -1.3482 -3.40725 0.65719 -1.34825 -3.40725 0.75774 -1.34825 
-3.40412 0.00441 -2.8249 -3.40412 1.41052 -1.67948 -3.40085 0.25538 -3.04 
-3.40085 1.15955 -1.46438 -3.39923 0.39775 -3.10686 -3.39923 1.01718 -1.39752 
-3.39881 -0.05735 -2.74391 -3.39811 0.60464 -3.15593 -3.39811 0.60464 -1.34845 
-3.39811 0.81029 -1.34845 -3.3908 0.13011 -2.9593 -3.3908 1.28481 -1.54508 
-3.38777 0.55208 -3.15311 -3.38777 0.86285 -1.35127 -3.3852 0.34772 -3.09389 
-3.3852 1.06721 -1.41049 -3.38252 0.21149 -3.02293 -3.38252 1.20343 -1.48145 
-3.3811 0.03674 -2.87772 -3.3811 1.37819 -1.62666 -3.37655 0.50022 -3.14763 
-3.37655 0.9147 -1.35675 -3.37157 -0.08819 -2.71652 -3.37003 0.29872 -3.0785 
-3.37003 1.11621 -1.42588 -3.36524 -0.04688 -2.78559 -3.36524 0.70746 -1.32831 
-3.36353 0.44756 -3.13949 -3.36353 0.96737 -1.36489 -3.36323 0.16911 -3.00403 
-3.36323 1.24582 -1.50035 -3.35699 0.65488 -3.17795 -3.35699 0.65488 -1.32643 
-3.35699 0.76005 -1.32643 -3.35639 0.07162 -2.92743 -3.35639 1.34331 -1.57695 
-3.3525 0.25399 -3.06305 -3.3525 1.16094 -1.44133 -3.35035 0.39701 -3.12874 
-3.35035 1.01792 -1.37564 -3.34769 0.60245 -3.1772 -3.34769 0.60245 -1.32718 
-3.34769 0.81248 -1.32718 -3.34339 -0.11692 -2.68829 -3.34334 -0.01667 -2.83996 
-3.34334 1.43159 -1.66442 -3.33821 -0.0781 -2.75855 -3.33735 0.55031 -3.17383 
-3.33735 0.55031 -1.33055 -3.33735 0.86462 -1.33055 -3.33608 0.34706 -3.1154 
-3.33608 1.06787 -1.38898 -3.33402 0.21041 -3.04554 -3.33402 1.20452 -1.45884 
-3.3285 0.1104 -2.97596 -3.3285 1.30452 -1.52842 -3.326 0.49862 -3.16785 
-3.326 0.91631 -1.33653 -3.32111 0.29839 -3.09956 -3.32111 1.11654 -1.40482 
-3.31987 0.0167 -2.89176 -3.31987 1.39823 -1.61262 -3.31944 0.70746 -3.19373 
-3.31944 0.70746 -1.31065 -3.3137 -0.1444 -2.65799 -3.31368 0.44752 -3.15927 
-3.31368 0.96741 -1.34511 -3.31099 0.65484 -3.19525 -3.31099 0.65484 -1.30913 
-3.31099 0.76009 -1.30913 -3.31032 -0.10741 -2.73027 -3.30399 -0.0657 -2.7989 
-3.30399 1.48063 -1.70548 -3.30331 0.25384 -3.08366 -3.30331 1.16109 -1.42072 
-3.30133 0.60215 -3.19415 -3.30133 0.60215 -1.31023 -3.30133 0.81278 -1.31023 
-3.30042 0.39716 -3.14811 -3.30042 1.01777 -1.35627 -3.30018 0.1504 -3.01952 
-3.30018 1.26453 -1.48486 -3.29296 0.05354 -2.94214 -3.29296 1.36139 -1.56224 
-3.29078 0.55002 -3.19038 -3.29078 0.55002 -1.314 -3.29078 0.86491 -1.314 
-3.28625 0.34768 -3.13441 -3.28625 1.06725 -1.36997 -3.28364 -0.16901 -2.62788 
-3.28146 -0.03434 -2.8525 -3.28146 1.44927 -1.65188 -3.28081 -0.1353 -2.70029 
-3.27849 0.4972 -3.18397 -3.27849 0.4972 -1.32041 -3.27849 0.91773 -1.32041 
-3.27628 -0.09549 -2.77083 -3.27628 1.51042 -1.73355 -3.27284 0.70746 -3.20913 
-3.27284 0.70746 -1.29525 -3.27123 0.29922 -3.11822 -3.27123 1.11571 -1.38616 
-3.27 0.19295 -3.06006 -3.27 1.22197 -1.44432 -3.26594 0.44617 -3.17491 
-3.26594 0.44617 -1.32947 -3.26594 0.96875 -1.32947 -3.26462 0.09341 -2.98933 
-3.26462 1.32152 -1.51505 -3.26392 0.65471 -3.21034 -3.26392 0.65471 -1.29404 
-3.26392 0.76021 -3.21034 -3.26392 0.76021 -1.29404 -3.25518 0.0001 -2.90435 
-3.25518 1.41483 -1.60003 -3.2542 0.60212 -3.2088 -3.2542 0.60212 -1.29558 
-3.2542 0.81281 -1.29558 -3.25265 -0.19162 -2.59671 -3.2523 0.39568 -3.16325 
-3.2523 1.01924 -1.34113 -3.25054 -0.16105 -2.66916 -3.24683 -0.12368 -2.74143 
-3.24683 1.53861 -1.76295 -3.24261 0.54898 -3.20469 -3.24261 0.54898 -1.29969 
-3.24261 0.86595 -1.29969 -3.24137 -0.08121 -2.80987 -3.24137 1.49614 -1.69451 
-3.23862 0.23728 -3.0968 -3.23862 1.17764 -1.40758 -3.23791 0.34634 -3.14906 
-3.23791 1.06859 -1.35532 -3.23518 0.13439 -3.03179 -3.23518 1.28053 -1.47259 
-3.23024 0.49632 -3.19774 -3.23024 0.49632 -1.30664 -3.23024 0.91861 -1.30664 
-3.22762 0.03819 -2.95363 -3.22762 1.37674 -1.55075 -3.22553 0.70746 -3.22222 
-3.22553 0.70746 -1.28216 -3.22103 -0.21192 -2.56503 -3.21968 -0.18401 -2.63825 
-3.2172 0.44528 -3.18825 -3.2172 0.44528 -1.31613 -3.2172 0.96964 -1.31613 
-3.21671 -0.14994 -2.71048 -3.21671 1.56487 -1.7939 -3.21644 0.65467 -3.22302 
-3.21644 0.65467 -1.28136 -3.21644 0.76025 -3.22302 -3.21644 0.76025 -1.28136 
-3.21583 -0.04894 -2.86329 -3.21583 1.46386 -1.64109 -3.21207 -0.10978 -2.78081 
-3.21207 1.5247 -1.72357 -3.2053 0.60151 -3.22129 -3.2053 0.60151 -1.28309 
-3.2053 0.81342 -3.22129 -3.2053 0.81342 -1.28309 -3.20465 0.17787 -3.07085 
-3.20465 1.23706 -1.43353 -3.2035 0.395 -3.17607 -3.2035 1.01992 -1.32831 
-3.20042 0.29131 -3.135 -3.20042 1.12362 -1.36938 -3.19946 0.07921 -2.99935 
-3.19946 1.33572 -1.50503 -3.1935 0.54839 -3.21666 -3.1935 0.54839 -1.28772 
-3.1935 0.86653 -3.21666 -3.1935 0.86653 -1.28772 -3.18922 -0.01322 -2.91393 
-3.18922 1.42815 -1.59045 -3.18823 -0.20481 -2.60639 -3.18823 1.61974 -1.89799 
-3.18621 -0.17389 -2.6785 -3.18621 1.58882 -1.82588 -3.18218 -0.13628 -2.75043 
-3.18218 1.55121 -1.75395 -3.18136 0.49596 -3.20913 -3.18136 0.49596 -1.29525 
-3.18136 0.91897 -1.29525 -3.17764 -0.09334 -2.81845 -3.17764 0.70746 -3.23298 
-3.17764 0.70746 -1.2714 -3.17764 1.50827 -1.68593 -3.16948 0.1213 -3.04052 
-3.16948 1.29363 -1.46386 -3.16814 0.44501 -3.19912 -3.16814 0.44501 -1.30526 
-3.16814 0.96992 -1.30526 -3.16709 0.23036 -3.11145 -3.16709 1.18457 -1.39293 
-3.16701 0.65424 -3.23359 -3.16701 0.65424 -1.27079 -3.16701 0.76069 -3.23359 
-3.16701 0.76069 -1.27079 -3.1664 0.33947 -3.16366 -3.1664 1.07546 -1.34072 
-3.16167 0.02577 -2.96156 -3.16167 1.38916 -1.54282 -3.15583 0.60118 -3.23131 
-3.15583 0.60118 -1.27307 -3.15583 0.81375 -3.23131 -3.15583 0.81375 -1.27307 
-3.15485 -0.19511 -2.64674 -3.15485 1.61004 -1.85764 -3.15394 -0.22542 -2.56899 
-3.1518 -0.16066 -2.71879 -3.1518 1.57559 -1.78559 -3.15161 -0.05972 -2.87094 
-3.15161 1.47464 -1.63344 -3.14787 -0.12035 -2.78828 -3.14787 1.53528 -1.7161 
-3.14415 0.54842 -3.22615 -3.14415 0.54842 -1.27823 -3.14415 0.8665 -1.27823 
-3.13331 0.06786 -3.00597 -3.13331 1.34707 -1.49841 -3.13213 0.17163 -3.08316 
-3.13213 1.2433 -1.42122 -3.13198 0.49614 -3.21812 -3.13198 0.49614 -1.28626 
-3.13198 0.91879 -1.28626 -3.13113 0.38948 -3.18857 -3.13113 1.02545 -1.31581 
-3.12928 0.70746 -3.24137 -3.12928 0.70746 -1.26301 -3.12845 0.28563 -3.14705 
-3.12845 1.1293 -1.35733 -3.12429 -0.02243 -2.9209 -3.12429 1.43736 -1.58348 
-3.12098 -0.18286 -2.68597 -3.12098 1.59778 -1.81841 -3.12053 -0.21611 -2.60992 
-3.1185 0.65421 -3.24147 -3.1185 0.65421 -1.26291 -3.1185 0.76072 -3.24147 
-3.1185 0.76072 -1.26291 -3.11746 -0.14538 -2.75662 -3.11746 1.56031 -1.74776 
-3.11308 -0.10205 -2.8246 -3.11308 1.51698 -1.67978 -3.10703 0.6009 -3.23867 
-3.10703 0.6009 -1.26571 -3.10703 0.81403 -3.23867 -3.10703 0.81403 -1.26571 
-3.09638 0.11639 -3.05074 -3.09638 1.29854 -1.45364 -3.09633 0.01785 -2.96738 
-3.09633 1.39707 -1.537 -3.09522 0.4403 -3.20923 -3.09522 0.4403 -1.29515 
-3.09522 0.97463 -1.29515 -3.09519 0.54817 -3.23298 -3.09519 0.54817 -1.2714 
-3.09519 0.86675 -1.2714 -3.09393 0.22565 -3.12136 -3.09393 1.18928 -1.38302 
-3.09344 0.33484 -3.17352 -3.09344 1.08009 -1.33086 -3.08674 -0.20431 -2.64945 
-3.08672 -0.16807 -2.72398 -3.08672 1.583 -1.7804 -3.08615 -0.06704 -2.87622 
-3.08615 1.48197 -1.62816 -3.08581 -0.23449 -2.57166 -3.08275 -0.12749 -2.79331 
-3.08275 1.54242 -1.71107 -3.08057 0.70746 -3.24737 -3.08057 0.70746 -1.25701 
-3.06937 0.6541 -3.24698 -3.06937 0.6541 -1.2574 -3.06937 0.76083 -3.24698 
-3.06937 0.76083 -1.2574 -3.0588 0.1683 -3.09093 -3.0588 1.24663 -1.41345 
-3.05875 -0.02846 -2.92495 -3.05875 1.44339 -1.57943 -3.05815 0.06232 -3.0125 
-3.05815 1.35261 -1.49188 -3.05795 0.38568 -3.196 -3.05795 1.02925 -1.30838 
-3.05791 0.60089 -3.24363 -3.05791 0.60089 -1.26075 -3.05791 0.81404 -1.26075 
-3.05748 0.49434 -3.22634 -3.05748 0.49434 -1.27804 -3.05748 0.92059 -1.27804 
-3.0557 0.2822 -3.1543 -3.0557 1.13272 -1.35008 -3.05218 -0.22305 -2.61176 
-3.05216 -0.15081 -2.76064 -3.05216 1.56574 -1.74374 -3.05194 -0.18934 -2.68913 
-3.04796 -0.10728 -2.8283 -3.04796 1.52221 -1.67608 -3.03162 0.70746 -3.25099 
-3.03162 0.70746 -1.25339 -3.02079 0.11265 -3.05515 -3.02079 1.30228 -1.44923 
-3.02079 0.2233 -3.12633 -3.02079 1.19163 -1.37805 -3.02075 0.01411 -2.97178 
-3.02075 1.40081 -1.5326 -3.02075 -0.07083 -2.87893 -3.02075 1.48576 -1.62545 
-3.02034 0.43909 -3.21476 -3.02034 0.43909 -1.28962 -3.02034 0.97584 -1.28962 
-3.02034 0.33252 -3.17847 -3.02034 1.08241 -1.32591 -3.02032 0.54697 -3.2385 
-3.02032 0.54697 -1.26588 -3.02032 0.86796 -1.26588 -3.02031 0.65406 -3.25005 
-3.02031 0.65406 -1.25433 -3.02031 0.76087 -1.25433 -3.01742 -0.20866 -2.65157 
-3.01742 -0.23904 -2.57299 -3.01741 -0.17242 -2.72609 -3.01741 -0.13111 -2.79586 
-3.01741 1.54604 -1.70852 -2.98255 -0.22532 -2.61263 -2.98255 -0.19151 -2.69019 
-2.98255 -0.1529 -2.76188 -2.98255 -0.10903 -2.82954 -2.98255 -0.03061 -2.92691 
-2.98255 0.06047 -3.01468 -2.98255 0.16673 -3.09338 -2.98255 0.28106 -3.15672 
-2.98255 0.38476 -3.19869 -2.98255 0.49374 -3.22908 -2.98255 0.49374 -1.2753 
-2.98255 0.60059 -3.24646 -2.98255 0.60059 -1.25792 -2.98255 0.70746 -3.25219 
-2.98255 0.70746 -1.25219 -2.98255 0.81434 -1.25792 -2.98255 0.92119 -1.2753 
-2.98255 1.03017 -1.30569 -2.98255 1.13387 -1.34766 -2.98255 1.2482 -1.411 
-2.98255 1.35446 -1.4897 -2.98255 1.44553 -1.57747 -2.98255 1.52396 -1.67484 
-2.9477 -0.13111 -2.79586 -2.9477 1.54604 -1.70852 -2.9477 -0.17242 -2.72609 
-2.94769 -0.23904 -2.57299 -2.94769 -0.20866 -2.65157 -2.94479 0.65406 -3.25005 
-2.94479 0.65406 -1.25433 -2.94479 0.76087 -1.25433 -2.94479 0.54697 -3.2385 
-2.94479 0.54697 -1.26588 -2.94479 0.86796 -1.26588 -2.94477 0.33252 -3.17847 
-2.94477 1.08241 -1.32591 -2.94477 0.43909 -3.21476 -2.94477 0.43909 -1.28962 
-2.94477 0.97584 -1.28962 -2.94436 -0.07083 -2.87893 -2.94436 1.48576 -1.62545 
-2.94435 0.01411 -2.97178 -2.94435 1.40081 -1.5326 -2.94432 0.2233 -3.12633 
-2.94432 1.19163 -1.37805 -2.94432 0.11265 -3.05515 -2.94432 1.30228 -1.44923 
-2.93349 0.70746 -1.25339 -2.91715 -0.10728 -2.8283 -2.91715 1.52221 -1.67608 
-2.9141 -0.24997 -2.53262 -2.91317 -0.18934 -2.68913 -2.91294 -0.15081 -2.76064 
-2.91293 -0.22305 -2.61176 -2.90941 0.2822 -3.1543 -2.90941 1.13272 -1.35008 
-2.90763 0.49434 -3.22634 -2.90763 0.49434 -1.27804 -2.90763 0.92059 -1.27804 
-2.90719 0.60089 -3.24363 -2.90719 0.60089 -1.26075 -2.90719 0.81404 -1.26075 
-2.90715 0.38568 -3.196 -2.90715 0.38568 -1.30838 -2.90715 1.02925 -1.30838 
-2.90696 0.06232 -3.0125 -2.90696 1.35261 -1.49188 -2.90636 -0.02846 -2.92495 
-2.90636 1.44339 -1.57943 -2.9063 0.1683 -3.09093 -2.9063 1.24663 -1.41345 
-2.89574 0.6541 -3.24698 -2.89574 0.6541 -1.2574 -2.89574 0.76083 -1.2574 
-2.88454 0.70746 -1.25701 -2.88236 -0.12749 -2.79331 -2.8793 -0.23449 -2.57166 
-2.87896 -0.06704 -2.87622 -2.87896 1.48197 -1.62816 -2.87839 -0.16807 -2.72398 
-2.87837 -0.20431 -2.64945 -2.87166 0.33484 -3.17352 -2.87166 1.08009 -1.33086 
-2.87118 0.22565 -3.12136 -2.87118 1.18928 -1.38302 -2.86992 0.54817 -3.23298 
-2.86992 0.54817 -1.2714 -2.86992 0.86675 -1.2714 -2.86988 0.4403 -3.20923 
-2.86988 0.4403 -1.29515 -2.86988 0.97463 -1.29515 -2.86877 0.01785 -2.96738 
-2.86877 1.39707 -1.537 -2.86873 0.11639 -3.05074 -2.86873 1.29854 -1.45364 
-2.85808 0.6009 -3.23867 -2.85808 0.6009 -1.26571 -2.85808 0.81403 -1.26571 
-2.85203 -0.10205 -2.8246 -2.84764 -0.14538 -2.75662 -2.84661 0.65421 -1.26291 
-2.84661 0.76072 -1.26291 -2.84598 -0.24323 -2.53064 -2.84457 -0.21611 -2.60992 
-2.84412 -0.18286 -2.68597 -2.84082 -0.02243 -2.9209 -2.84082 1.43736 -1.58348 
-2.83666 0.28563 -3.14705 -2.83666 1.1293 -1.35733 -2.83582 0.70746 -1.26301 
-2.83398 0.38948 -3.18857 -2.83398 0.38948 -1.31581 -2.83398 1.02545 -1.31581 
-2.83312 0.49614 -3.21812 -2.83312 0.49614 -1.28626 -2.83312 0.91879 -1.28626 
-2.83298 0.17163 -3.08316 -2.83298 1.2433 -1.42122 -2.8318 0.06786 -3.00597 
-2.8318 1.34707 -1.49841 -2.82096 0.54842 -3.22615 -2.82096 0.54842 -1.27823 
-2.82096 0.8665 -1.27823 -2.81724 -0.12035 -2.78828 -2.8135 -0.05972 -2.87094 
-2.8135 1.47464 -1.63344 -2.81331 -0.16066 -2.71879 -2.81142 -0.24756 -2.49435 
-2.81117 -0.22542 -2.56899 -2.81026 -0.19511 -2.64674 -2.80927 0.60118 -3.23131 
-2.80927 0.60118 -1.27307 -2.80927 0.81375 -1.27307 -2.80344 0.02577 -2.96156 
-2.80344 1.38916 -1.54282 -2.79871 0.33947 -3.16366 -2.79871 1.07546 -1.34072 
-2.7981 0.65424 -1.27079 -2.7981 0.76069 -1.27079 -2.79802 0.23036 -3.11145 
-2.79802 1.18457 -1.39293 -2.79697 0.44501 -3.19912 -2.79697 0.44501 -1.30526 
-2.79697 0.96992 -1.30526 -2.79563 0.1213 -3.04052 -2.79563 1.29363 -1.46386 
-2.78746 -0.09334 -2.81845 -2.78746 0.70746 -1.2714 -2.78375 0.49596 -3.20913 
-2.78375 0.49596 -1.29525 -2.78375 0.91897 -1.29525 -2.78292 -0.13628 -2.75043 
-2.7789 -0.17389 -2.6785 -2.77849 -0.23202 -2.52736 -2.77687 -0.20481 -2.60639 
-2.77589 -0.01322 -2.91393 -2.77589 1.42815 -1.59045 -2.77161 0.54839 -3.21666 
-2.77161 0.54839 -1.28772 -2.77161 0.86653 -1.28772 -2.76565 0.07921 -2.99935 
-2.76565 1.33572 -1.50503 -2.76468 0.29131 -3.135 -2.76468 1.12362 -1.36938 
-2.76161 0.395 -3.17607 -2.76161 0.395 -1.32831 -2.76161 1.01992 -1.32831 
-2.76046 0.17787 -3.07085 -2.76046 1.23706 -1.43353 -2.7598 0.60151 -1.28309 
-2.7598 0.81342 -1.28309 -2.75304 -0.10978 -2.78081 -2.74928 -0.04894 -2.86329 
-2.74867 0.65467 -1.28136 -2.74867 0.76025 -1.28136 -2.7484 -0.14994 -2.71048 
-2.7479 0.44528 -3.18825 -2.7479 0.44528 -1.31613 -2.7479 0.96964 -1.31613 
-2.74543 -0.18401 -2.63825 -2.74434 -0.23408 -2.49041 -2.74408 -0.21192 -2.56503 
-2.73957 0.70746 -1.28216 -2.73749 0.03819 -2.95363 -2.73749 1.37674 -1.55075 
-2.73487 0.49632 -3.19774 -2.73487 0.49632 -1.30664 -2.73487 0.91861 -1.30664 
-2.72993 0.13439 -3.03179 -2.72993 1.28053 -1.47259 -2.7272 0.34634 -3.14906 
-2.7272 0.34634 -1.35532 -2.7272 1.06859 -1.35532 -2.72648 0.23728 -3.0968 
-2.72648 1.17764 -1.40758 -2.72373 -0.08121 -2.80987 -2.7225 0.54898 -3.20469 
-2.7225 0.54898 -1.29969 -2.7225 0.86595 -1.29969 -2.71827 -0.12368 -2.74143 
-2.71456 -0.16105 -2.66916 -2.71281 0.39568 -3.16325 -2.71281 0.39568 -1.34113 
-2.71281 1.01924 -1.34113 -2.71245 -0.19162 -2.59671 -2.71196 -0.21642 -2.52279 
-2.7109 0.60212 -1.29558 -2.7109 0.81281 -1.29558 -2.70993 0.0001 -2.90435 
-2.70993 1.41483 -1.60003 -2.70738 -0.23202 -2.45626 -2.70118 0.65471 -1.29404 
-2.70118 0.76021 -1.29404 -2.70049 0.09341 -2.98933 -2.70049 1.32152 -1.51505 
-2.69917 0.44617 -3.17491 -2.69917 0.44617 -1.32947 -2.69917 0.96875 -1.32947 
-2.69511 0.19295 -3.06006 -2.69511 1.22197 -1.44432 -2.69388 0.29922 -3.11822 
-2.69388 1.11571 -1.38616 -2.69227 0.70746 -1.29525 -2.68883 -0.09549 -2.77083 
-2.68662 0.4972 -3.18397 -2.68662 0.4972 -1.32041 -2.68662 0.91773 -1.32041 
-2.6843 -0.1353 -2.70029 -2.68364 -0.03434 -2.8525 -2.68146 -0.16901 -2.62788 
-2.68023 -0.19653 -2.55452 -2.67885 0.34768 -3.13441 -2.67885 1.06725 -1.36997 
-2.67433 0.55002 -1.314 -2.67433 0.86491 -1.314 -2.67214 0.05354 -2.94214 
-2.67214 1.36139 -1.56224 -2.66971 -0.21192 -2.49067 -2.66575 -0.22542 -2.42358 
-2.66493 0.1504 -3.01952 -2.66493 1.26453 -1.48486 -2.66469 0.39716 -3.14811 
-2.66469 0.39716 -1.35627 -2.66469 1.01777 -1.35627 -2.66377 0.60215 -1.31023 
-2.66377 0.81278 -1.31023 -2.6618 0.25384 -3.08366 -2.6618 1.16109 -1.42072 
-2.66111 -0.0657 -2.7989 -2.65479 -0.10741 -2.73027 -2.65412 0.65484 -1.30913 
-2.65412 0.76009 -1.30913 -2.65143 0.44752 -3.15927 -2.65143 0.44752 -1.34511 
-2.65143 0.96741 -1.34511 -2.65141 -0.1444 -2.65799 -2.64923 -0.17446 -2.58552 
-2.64566 0.70746 -1.31065 -2.64523 0.0167 -2.89176 -2.644 0.29839 -3.09956 
-2.644 1.11654 -1.40482 -2.63911 0.49862 -3.16785 -2.63911 0.49862 -1.33653 
-2.63911 0.91631 -1.33653 -2.63803 -0.19162 -2.52229 -2.63661 0.1104 -2.97596 
-2.63661 1.30452 -1.52842 -2.63109 0.21041 -3.04554 -2.63109 1.20452 -1.45884 
-2.62903 0.34706 -3.1154 -2.62903 1.06787 -1.38898 -2.62836 -0.20481 -2.45787 
-2.62776 0.55031 -1.33055 -2.62776 0.86462 -1.33055 -2.6269 -0.0781 -2.75855 
-2.62177 -0.01667 -2.83996 -2.62172 -0.11692 -2.68829 -2.61903 -0.15026 -2.61572 
-2.61742 0.60245 -1.32718 -2.61742 0.81248 -1.32718 -2.61476 0.39701 -3.12874 
-2.61476 1.01792 -1.37564 -2.61261 0.25399 -3.06305 -2.61261 1.16094 -1.44133 
-2.60872 0.07162 -2.92743 -2.60872 1.34331 -1.57695 -2.60811 0.65488 -1.32643 
-2.60811 0.76005 -1.32643 -2.60687 -0.16901 -2.55328 -2.60188 0.16911 -3.00403 
-2.60188 1.24582 -1.50035 -2.60158 0.44756 -3.13949 -2.60158 0.96737 -1.36489 
-2.59987 -0.04688 -2.78559 -2.59987 0.70746 -1.32831 -2.5965 -0.18401 -2.48931 
-2.59508 0.29872 -3.0785 -2.59508 1.11621 -1.42588 -2.59354 -0.08819 -2.71652 
-2.58971 -0.12401 -2.64504 -2.58856 0.50022 -1.35675 -2.58856 0.9147 -1.35675 
-2.58401 0.03674 -2.87772 -2.58259 0.21149 -3.02293 -2.58259 1.20343 -1.48145 
-2.57991 0.34772 -3.09389 -2.57991 1.06721 -1.41049 -2.57734 0.55208 -1.35127 
-2.57734 0.86285 -1.35127 -2.57675 -0.1444 -2.58334 -2.57431 0.13011 -2.9593 
-2.57431 1.28481 -1.54508 -2.567 0.60464 -1.34845 -2.567 0.81029 -1.34845 
-2.5663 -0.05735 -2.74391 -2.56588 0.39775 -3.10686 -2.56588 1.01718 -1.39752 
-2.56558 -0.16105 -2.52018 -2.56426 0.25538 -3.04 -2.56426 1.15955 -1.46438 
-2.56133 -0.09574 -2.67341 -2.56099 0.00441 -2.8249 -2.55785 0.65719 -1.34825 
-2.55785 0.75774 -1.34825 -2.555 0.70746 -1.3482 -2.55423 0.17138 -2.97962 
-2.55423 1.24355 -1.52476 -2.55188 0.44971 -3.11711 -2.55188 0.96522 -1.38727 
-2.54848 0.09359 -2.91154 -2.54726 0.3002 -3.0551 -2.54726 1.11472 -1.44928 
-2.54645 -0.11692 -2.61303 -2.54027 -0.02483 -2.77 -2.53917 0.91248 -1.37962 
-2.53524 0.214 -2.99811 -2.53524 1.20093 -1.50627 -2.53397 -0.06555 -2.70077 
-2.5322 0.34944 -3.07011 -2.5322 1.06549 -1.43427 -2.52785 0.86035 -1.37477 
-2.52724 0.13304 -2.93242 -2.52724 1.28189 -1.57196 -2.52451 0.05969 -2.86095 
-2.51822 -0.08819 -2.6412 -2.51783 0.60715 -1.37244 -2.51783 0.80778 -1.37244 
-2.51737 0.25786 -3.01473 -2.51737 1.15707 -1.48965 -2.51702 0.4004 -3.08224 
-2.51702 1.01452 -1.42214 -2.5139 0.65724 -1.37024 -2.5139 0.75769 -1.37024 
-2.51116 0.70746 -1.37027 -2.50769 -0.03349 -2.72705 -2.50733 0.17465 -2.95238 
-2.50733 1.24028 -1.552 -2.50448 -0.10741 -2.57995 -2.5032 0.45259 -3.09199 
-2.5032 0.96233 -1.41239 -2.5025 0.02857 -2.80776 -2.50243 0.09793 -2.88302 
-2.50068 0.30285 -3.02942 -2.50068 1.11208 -1.47496 -2.49111 0.90965 -1.40508 
-2.49083 -0.05735 -2.66844 -2.48834 0.21783 -2.97053 -2.48834 1.1971 -1.53385 
-2.48437 0.35289 -3.04345 -2.48437 1.06204 -1.46093 -2.48255 0.00036 -2.75219 
-2.48151 0.13765 -2.90355 -2.47998 0.85735 -1.40075 -2.47948 0.06543 -2.83073 
-2.4762 -0.0781 -2.60785 -2.47479 0.80768 -1.39654 -2.47087 0.65741 -1.39448 
-2.47087 0.75752 -1.39448 -2.47067 0.26201 -2.98673 -2.47067 1.15292 -1.51765 
-2.46955 0.40398 -3.05513 -2.46955 1.01095 -1.44925 -2.46845 0.70746 -1.39446 
-2.46474 -0.02483 -2.69448 -2.46155 0.17971 -2.92304 -2.46155 1.23521 -1.58134 
-2.45862 0.03591 -2.77612 -2.4576 0.10406 -2.85246 -2.45624 0.95896 -1.43994 
-2.45546 0.30664 -3.00153 -2.45546 1.10829 -1.50285 -2.44915 -0.04688 -2.63487 
-2.4445 0.90622 -1.43305 -2.44291 0.22312 -2.94081 -2.44291 1.19181 -1.56357 
-2.43936 0.35695 -3.01513 -2.43936 1.05798 -1.48925 -2.43806 0.85697 -1.42686 
-2.43726 0.14394 -2.87275 -2.43595 0.07307 -2.79879 -2.43299 0.80734 -1.42273 
-2.42929 0.75747 -1.42068 -2.42698 0.02857 -2.73224 -2.42698 0.70746 -1.42072 
-2.42665 0.26681 -2.95703 -2.42665 1.14812 -1.54735 -2.4246 0.40856 -3.02636 
-2.4246 1.00637 -1.47802 -2.41752 0.18636 -2.89188 -2.4146 0.11176 -2.82014 
-2.41174 0.31157 -2.97152 -2.41174 1.10336 -1.53286 -2.41153 0.95416 -1.4692 
-2.40984 0.00441 -2.67375 -2.40401 0.06543 -2.75526 -2.40336 0.90605 -1.46156 
-2.40009 0.22891 -2.90925 -2.40009 1.18602 -1.59513 -2.39692 0.85672 -1.45548 
-2.39562 0.36226 -2.98454 -2.39562 1.05266 -1.51984 -2.39462 0.15189 -2.84013 
-2.39174 0.80677 -1.45152 -2.38806 0.75683 -1.44961 -2.38402 0.27286 -2.92515 
-2.38402 1.14207 -1.57923 -2.38228 0.10406 -2.77714 -2.38125 0.41399 -2.99537 
-2.38125 1.00093 -1.50901 -2.37605 0.19336 -2.8587 -2.37379 0.05969 -2.71023 
-2.37172 0.95346 -1.49962 -2.36964 0.31762 -2.93947 -2.36964 1.09731 -1.56491 
-2.36367 0.90538 -1.49205 -2.36199 0.14394 -2.79748 -2.35894 0.23607 -2.8758 
-2.35703 0.85585 -1.48622 -2.35379 0.36859 -2.95206 -2.35379 1.04634 -1.55232 
-2.35198 0.80595 -1.48233 -2.35173 0.09793 -2.73232 -2.34334 0.27991 -2.89141 
-2.34334 1.13502 -1.61297 -2.34287 0.18636 -2.81722 -2.34276 0.99971 -1.54137 
-2.33325 0.95214 -1.53209 -2.3312 0.13765 -2.75323 -2.32927 0.32478 -2.90547 
-2.32927 1.09015 -1.59891 -2.32553 0.90421 -1.52445 -2.3255 0.22891 -2.83465 
-2.31892 0.8546 -1.51875 -2.31678 0.37057 -2.91796 -2.31678 1.04435 -1.58642 
-2.31171 0.17971 -2.7732 -2.30959 0.27286 -2.85073 -2.3059 0.99775 -1.57553 
-2.30232 0.13304 -2.70751 -2.29664 0.95044 -1.56627 -2.29527 0.31762 -2.86511 
-2.29393 0.22312 -2.79183 -2.28903 0.90255 -1.55867 -2.2831 0.85419 -1.55274 
-2.28268 0.36859 -2.88096 -2.28268 1.04634 -1.62342 -2.28237 0.17465 -2.72742 
-2.27772 0.26681 -2.80809 -2.27174 0.99971 -1.6124 -2.26421 0.21783 -2.7464 
-2.26322 0.31157 -2.823 -2.26246 0.95214 -1.60289 -2.25481 0.90421 -1.59516 
-2.2502 0.36226 -2.83913 -2.24802 0.26201 -2.76407 -2.23938 1.00093 -1.65089 
-2.23321 0.30664 -2.77928 -2.22998 0.95346 -1.64135 -2.22242 0.90538 -1.6333 
-2.22002 0.25786 -2.71737 -2.21961 0.35695 -2.79538 -2.20533 0.30285 -2.73406 
-4.85563 1.28292 -2.56693 -4.85442 1.28292 -2.61599 -4.85442 1.28292 -2.51786 
-4.85348 1.22952 -2.60469 -4.85348 1.22952 -2.52916 -4.85348 1.33632 -2.60469 
-4.85348 1.33632 -2.52916 -4.85081 1.28292 -2.66494 -4.85081 1.28292 -2.46891 
-4.85042 1.22955 -2.65374 -4.85042 1.22955 -2.48011 -4.85042 1.33628 -2.65374 
-4.85042 1.33628 -2.48011 -4.8499 1.17604 -2.56693 -4.8499 1.3898 -2.56693 
-4.84707 1.17634 -2.64228 -4.84707 1.17634 -2.49157 -4.84707 1.38949 -2.64228 
-4.84707 1.38949 -2.49157 -4.84491 1.22966 -2.70287 -4.84491 1.22966 -2.43098 
-4.84491 1.33618 -2.70287 -4.84491 1.33618 -2.43098 -4.8448 1.28292 -2.71366 
-4.8448 1.28292 -2.42019 -4.84211 1.17636 -2.6914 -4.84211 1.17636 -2.44245 
-4.84211 1.38948 -2.6914 -4.84211 1.38948 -2.44245 -4.84194 1.12242 -2.60469 
-4.84194 1.12242 -2.52916 -4.84194 1.44342 -2.60469 -4.84194 1.44342 -2.52916 
-4.83702 1.2297 -2.75138 -4.83702 1.2297 -2.38247 -4.83702 1.33614 -2.75138 
-4.83702 1.33614 -2.38247 -4.83641 1.12363 -2.67956 -4.83641 1.12363 -2.45429 
-4.83641 1.28292 -2.76202 -4.83641 1.28292 -2.37183 -4.83641 1.44221 -2.67956 
-4.83641 1.44221 -2.45429 -4.83475 1.17663 -2.74021 -4.83475 1.17663 -2.39364 
-4.83475 1.38921 -2.74021 -4.83475 1.38921 -2.39364 -4.83252 1.06919 -2.56693 
-4.83252 1.49664 -2.56693 -4.82977 1.06979 -2.64185 -4.82977 1.06979 -2.492 
-4.82977 1.49604 -2.64185 -4.82977 1.49604 -2.492 -4.82958 1.12388 -2.72852 
-4.82958 1.12388 -2.40533 -4.82958 1.44196 -2.72852 -4.82958 1.44196 -2.40533 
-4.82646 1.23013 -2.80081 -4.82646 1.23013 -2.33304 -4.82646 1.33571 -2.80081 
-4.82646 1.33571 -2.33304 -4.82566 1.28292 -2.80991 -4.82566 1.28292 -2.32394 
-4.82473 1.17697 -2.78967 -4.82473 1.17697 -2.34418 -4.82473 1.38887 -2.78967 
-4.82473 1.38887 -2.34418 -4.82155 1.07159 -2.71635 -4.82155 1.07159 -2.4175 
-4.82155 1.49424 -2.71635 -4.82155 1.49424 -2.4175 -4.82009 1.12385 -2.77787 
-4.82009 1.12385 -2.35598 -4.82009 1.44199 -2.77787 -4.82009 1.44199 -2.35598 
-4.8182 1.01454 -2.60471 -4.8182 1.01454 -2.52914 -4.8182 1.55129 -2.60471 
-4.8182 1.55129 -2.52914 -4.81377 1.23017 -2.8483 -4.81377 1.23017 -2.28555 
-4.81377 1.33567 -2.8483 -4.81377 1.33567 -2.28555 -4.81267 1.01575 -2.6796 
-4.81267 1.01575 -2.45425 -4.81267 1.55008 -2.6796 -4.81267 1.55008 -2.45425 
-4.81257 1.07141 -2.76573 -4.81257 1.07141 -2.36812 -4.81257 1.49442 -2.76573 
-4.81257 1.49442 -2.36812 -4.81257 1.28292 -2.85721 -4.81257 1.28292 -2.27664 
-4.81224 1.17757 -2.83858 -4.81224 1.17757 -2.29527 -4.81224 1.38827 -2.83858 
-4.81224 1.38827 -2.29527 -4.80813 1.12443 -2.82698 -4.80813 1.12443 -2.30687 
-4.80813 1.4414 -2.82698 -4.80813 1.4414 -2.30687 -4.80256 1.02046 -2.75251 
-4.80256 1.02046 -2.38134 -4.80256 1.54537 -2.75251 -4.80256 1.54537 -2.38134 
-4.80213 0.96021 -2.56693 -4.80213 1.60562 -2.56693 -4.80118 1.07177 -2.81461 
-4.80118 1.07177 -2.31924 -4.80118 1.49407 -2.81461 -4.80118 1.49407 -2.31924 
-4.79943 0.96113 -2.64232 -4.79943 0.96113 -2.49153 -4.79943 1.6047 -2.64232 
-4.79943 1.6047 -2.49153 -4.79869 1.23029 -2.89536 -4.79869 1.23029 -2.23849 
-4.79869 1.33554 -2.89536 -4.79869 1.33554 -2.23849 -4.79759 1.17761 -2.88571 
-4.79759 1.17761 -2.24814 -4.79759 1.38823 -2.88571 -4.79759 1.38823 -2.24814 
-4.79717 1.28292 -2.90381 -4.79717 1.28292 -2.23004 -4.79382 1.12548 -2.87515 
-4.79382 1.12548 -2.2587 -4.79382 1.44036 -2.87515 -4.79382 1.44036 -2.2587 
-4.79201 0.96493 -2.7155 -4.79201 0.96493 -2.41835 -4.79201 1.6009 -2.7155 
-4.79201 1.6009 -2.41835 -4.79168 1.02074 -2.80157 -4.79168 1.02074 -2.33228 
-4.79168 1.5451 -2.80157 -4.79168 1.5451 -2.33228 -4.7874 1.07266 -2.86286 
-4.7874 1.07266 -2.27099 -4.7874 1.49318 -2.86286 -4.7874 1.49318 -2.27099 
-4.7819 0.90797 -2.60471 -4.7819 0.90797 -2.52914 -4.7819 1.65786 -2.60471 
-4.7819 1.65786 -2.52914 -4.78138 1.23033 -2.94136 -4.78138 1.23033 -2.19249 
-4.78138 1.3355 -2.94136 -4.78138 1.3355 -2.19249 -4.78064 1.1779 -2.93206 
-4.78064 1.1779 -2.20179 -4.78064 1.38794 -2.93206 -4.78064 1.38794 -2.20179 
-4.77951 0.97046 -2.78787 -4.77951 0.97046 -2.34598 -4.77951 1.28292 -2.94961 
-4.77951 1.28292 -2.18424 -4.77951 1.59538 -2.78787 -4.77951 1.59538 -2.34598 
-4.77835 1.02163 -2.85031 -4.77835 1.02163 -2.28354 -4.77835 1.54421 -2.85031 
-4.77835 1.54421 -2.28354 -4.77727 1.12576 -2.92172 -4.77727 1.12576 -2.21213 
-4.77727 1.44007 -2.92172 -4.77727 1.44007 -2.21213 -4.77696 0.91029 -2.67782 
-4.77696 0.91029 -2.45603 -4.77696 1.65554 -2.67782 -4.77696 1.65554 -2.45603 
-4.77128 1.07407 -2.91037 -4.77128 1.07407 -2.22348 -4.77128 1.49176 -2.91037 
-4.77128 1.49176 -2.22348 -4.7671 0.91492 -2.75077 -4.7671 0.91492 -2.38308 
-4.7671 1.65092 -2.75077 -4.7671 1.65092 -2.38308 -4.76669 0.97114 -2.83667 
-4.76669 0.97114 -2.29718 -4.76669 1.5947 -2.83667 -4.76669 1.5947 -2.29718 
-4.7627 1.02297 -2.89805 -4.7627 1.02297 -2.2358 -4.7627 1.54286 -2.89805 
-4.7627 1.54286 -2.2358 -4.76016 0.85652 -2.56693 -4.76016 1.70932 -2.56693 
-4.75962 1.28292 -2.99448 -4.75962 1.28292 -2.13937 -4.75956 1.23264 -2.99163 
-4.75956 1.23264 -2.14222 -4.75956 1.3332 -2.99163 -4.75956 1.3332 -2.14222 
-4.75936 1.1801 -2.98248 -4.75936 1.1801 -2.15137 -4.75936 1.38574 -2.98248 
-4.75936 1.38574 -2.15137 -4.75774 0.85766 -2.64007 -4.75774 0.85766 -2.49378 
-4.75774 1.70818 -2.64007 -4.75774 1.70818 -2.49378 -4.75655 1.12753 -2.97214 
-4.75655 1.12753 -2.16171 -4.75655 1.4383 -2.97214 -4.75655 1.4383 -2.16171 
-4.7525 0.92179 -2.82228 -4.7525 0.92179 -2.31157 -4.7525 1.64405 -2.82228 
-4.7525 1.64405 -2.31157 -4.75155 0.97261 -2.88479 -4.75155 0.97261 -2.24906 
-4.75155 1.59322 -2.88479 -4.75155 1.59322 -2.24906 -4.75107 1.07568 -2.96092 
-4.75107 1.07568 -2.17293 -4.75107 1.49016 -2.96092 -4.75107 1.49016 -2.17293 
-4.75048 0.86108 -2.71282 -4.75048 0.86108 -2.42103 -4.75048 1.70476 -2.71282 
-4.75048 1.70476 -2.42103 -4.74293 1.02301 -2.9479 -4.74293 1.02301 -2.18595 
-4.74293 1.54282 -2.9479 -4.74293 1.54282 -2.18595 -4.73843 0.86676 -2.7848 
-4.73843 0.86676 -2.34905 -4.73843 1.69908 -2.7848 -4.73843 1.69908 -2.34905 
-4.73785 0.92313 -2.87062 -4.73785 0.92313 -2.26323 -4.73785 1.64271 -2.87062 
-4.73785 1.64271 -2.26323 -4.73758 1.2327 -3.03558 -4.73758 1.2327 -2.09827 
-4.73758 1.33314 -3.03558 -4.73758 1.33314 -2.09827 -4.73755 1.28292 -3.03832 
-4.73755 1.28292 -2.09553 -4.73538 1.1826 -3.03165 -4.73538 1.1826 -2.1022 
-4.73538 1.38324 -3.03165 -4.73538 1.38324 -2.1022 -4.73305 1.13003 -3.02163 
-4.73305 1.13003 -2.11222 -4.73305 1.43581 -3.02163 -4.73305 1.43581 -2.11222 
-4.73218 0.97246 -2.93472 -4.73218 0.97246 -2.19913 -4.73218 1.59337 -2.93472 
-4.73218 1.59337 -2.19913 -4.72977 0.79875 -2.60516 -4.72977 0.79875 -2.52869 
-4.72977 1.76709 -2.60516 -4.72977 1.76709 -2.52869 -4.7282 1.0779 -3.0103 
-4.7282 1.0779 -2.12355 -4.7282 1.48794 -3.0103 -4.7282 1.48794 -2.12355 
-4.72479 0.8011 -2.6783 -4.72479 0.8011 -2.45555 -4.72479 1.76473 -2.6783 
-4.72479 1.76473 -2.45555 -4.72165 0.87467 -2.8556 -4.72165 0.87467 -2.27825 
-4.72165 1.69117 -2.8556 -4.72165 1.69117 -2.27825 -4.72055 1.02517 -2.9976 
-4.72055 1.02517 -2.13625 -4.72055 1.54067 -2.9976 -4.72055 1.54067 -2.13625 
-4.71884 0.92252 -2.92045 -4.71884 0.92252 -2.2134 -4.71884 1.64332 -2.92045 
-4.71884 1.64332 -2.2134 -4.71488 0.80582 -2.75146 -4.71488 0.80582 -2.38239 
-4.71488 1.76002 -2.75146 -4.71488 1.76002 -2.38239 -4.71335 1.28292 -3.08103 
-4.71335 1.28292 -2.05282 -4.71334 1.23286 -3.07861 -4.71334 1.23286 -2.05524 
-4.71334 1.33298 -3.07861 -4.71334 1.33298 -2.05524 -4.71127 1.1827 -3.07469 
-4.71127 1.1827 -2.05916 -4.71127 1.38314 -3.07469 -4.71127 1.38314 -2.05916 
-4.7103 0.97321 -2.9836 -4.7103 0.97321 -2.15025 -4.7103 1.59263 -2.9836 
-4.7103 1.59263 -2.15025 -4.70707 1.13303 -3.06949 -4.70707 1.13303 -2.06436 
-4.70707 1.43281 -3.06949 -4.70707 1.43281 -2.06436 -4.703 0.87384 -2.90548 
-4.703 0.87384 -2.22837 -4.703 1.692 -2.90548 -4.703 1.692 -2.22837 
-4.70274 1.08073 -3.05837 -4.70274 1.08073 -2.07548 -4.70274 1.4851 -3.05837 
-4.70274 1.4851 -2.07548 -4.70023 0.81274 -2.82299 -4.70023 0.81274 -2.31086 
-4.70023 1.7531 -2.82299 -4.70023 1.7531 -2.31086 -4.69732 0.92317 -2.96957 
-4.69732 0.92317 -2.16428 -4.69732 1.64266 -2.96957 -4.69732 1.64266 -2.16428 
-4.69682 0.74218 -2.56693 -4.69682 1.82366 -2.56693 -4.69542 1.02805 -3.04628 
-4.69542 1.02805 -2.08757 -4.69542 1.53779 -3.04628 -4.69542 1.53779 -2.08757 
-4.69437 0.74375 -2.64317 -4.69437 0.74375 -2.49068 -4.69437 1.82208 -2.64317 
-4.69437 1.82208 -2.49068 -4.68713 1.23292 -3.12019 -4.68713 1.23292 -2.01366 
-4.68713 1.33292 -3.12019 -4.68713 1.33292 -2.01366 -4.6871 0.8293 -2.88768 
-4.6871 0.8293 -2.24617 -4.6871 1.28292 -3.1225 -4.6871 1.28292 -2.01135 
-4.6871 1.73654 -2.88768 -4.6871 1.73654 -2.24617 -4.68659 0.74708 -2.7165 
-4.68659 0.74708 -2.41735 -4.68659 1.81876 -2.7165 -4.68659 1.81876 -2.41735 
-4.68568 0.97586 -3.03246 -4.68568 0.97586 -2.10139 -4.68568 1.58998 -3.03246 
-4.68568 1.58998 -2.10139 -4.68509 1.18304 -3.11649 -4.68509 1.18304 -2.01736 
-4.68509 1.3828 -3.11649 -4.68509 1.3828 -2.01736 -4.68194 0.87417 -2.9544 
-4.68194 0.87417 -2.17945 -4.68194 1.69167 -2.9544 -4.68194 1.69167 -2.17945 
-4.68096 1.13341 -3.11142 -4.68096 1.13341 -2.02243 -4.68096 1.43242 -3.11142 
-4.68096 1.43242 -2.02243 -4.67477 1.08416 -3.10498 -4.67477 1.08416 -2.02887 
-4.67477 1.48167 -3.10498 -4.67477 1.48167 -2.02887 -4.67429 0.75333 -2.78902 
-4.67429 0.75333 -2.34483 -4.67429 1.81251 -2.78902 -4.67429 1.81251 -2.34483 
-4.67355 0.92489 -3.01728 -4.67355 0.92489 -2.11657 -4.67355 1.64094 -3.01728 
-4.67355 1.64094 -2.11657 -4.66787 1.03142 -3.09324 -4.66787 1.03142 -2.04061 
-4.66787 1.53441 -3.09324 -4.66787 1.53441 -2.04061 -4.66649 0.82944 -2.93687 
-4.66649 0.82944 -2.19698 -4.66649 1.7364 -2.93687 -4.66649 1.7364 -2.19698 
-4.6635 0.76841 -2.85437 -4.6635 0.76841 -2.27948 -4.6635 1.79743 -2.85437 
-4.6635 1.79743 -2.27948 -4.65883 1.28292 -3.16262 -4.65883 1.28292 -1.97123 
-4.65858 0.68811 -2.60516 -4.65858 0.68811 -2.52869 -4.65858 1.87773 -2.60516 
-4.65858 1.87773 -2.52869 -4.65857 0.97943 -3.07993 -4.65857 0.97943 -2.05392 
-4.65857 1.5864 -3.07993 -4.65857 1.5864 -2.05392 -4.65853 0.87566 -3.00222 
-4.65853 0.87566 -2.13163 -4.65853 1.69018 -3.00222 -4.65853 1.69018 -2.13163 
-4.65821 1.23356 -3.16142 -4.65821 1.23356 -1.97243 -4.65821 1.33228 -3.16142 
-4.65821 1.33228 -1.97243 -4.6563 1.18361 -3.15774 -4.6563 1.18361 -1.97611 
-4.6563 1.38223 -3.15774 -4.6563 1.38223 -1.97611 -4.65417 0.69184 -2.68075 
-4.65417 0.69184 -2.4531 -4.65417 1.87399 -2.68075 -4.65417 1.87399 -2.4531 
-4.65234 1.13366 -3.15256 -4.65234 1.13366 -1.98129 -4.65234 1.43217 -3.15256 
-4.65234 1.43217 -1.98129 -4.64898 0.78587 -2.91839 -4.64898 0.78587 -2.21546 
-4.64898 1.77997 -2.91839 -4.64898 1.77997 -2.21546 -4.64689 0.92834 -3.0651 
-4.64689 0.92834 -2.06875 -4.64689 1.63749 -3.0651 -4.64689 1.63749 -2.06875 
-4.64626 1.08433 -3.14612 -4.64626 1.08433 -1.98773 -4.64626 1.4815 -3.14612 
-4.64626 1.4815 -1.98773 -4.64396 0.69675 -2.75385 -4.64396 0.69675 -2.38 
-4.64396 1.86909 -2.75385 -4.64396 1.86909 -2.38 -4.64344 0.83084 -2.98522 
-4.64344 0.83084 -2.14863 -4.64344 1.735 -2.98522 -4.64344 1.735 -2.14863 
-4.63862 1.03623 -3.13794 -4.63862 1.03623 -1.99591 -4.63862 1.52961 -3.13794 
-4.63862 1.52961 -1.99591 -4.63522 0.70985 -2.81955 -4.63522 0.70985 -2.3143 
-4.63522 1.85599 -2.81955 -4.63522 1.85599 -2.3143 -4.63285 0.8783 -3.0488 
-4.63285 0.8783 -2.08505 -4.63285 1.68753 -3.0488 -4.63285 1.68753 -2.08505 
-4.6298 0.98401 -3.12488 -4.6298 0.98401 -2.00897 -4.6298 1.58182 -3.12488 
-4.6298 1.58182 -2.00897 -4.62864 1.28292 -3.20132 -4.62864 1.28292 -1.93253 
-4.628 1.23361 -3.20018 -4.628 1.23361 -1.93367 -4.628 1.33222 -3.20018 
-4.628 1.33222 -1.93367 -4.62637 0.78695 -2.96689 -4.62637 0.78695 -2.16696 
-4.62637 1.77889 -2.96689 -4.62637 1.77889 -2.16696 -4.62548 1.18443 -3.1975 
-4.62548 1.18443 -1.93635 -4.62548 1.3814 -3.1975 -4.62548 1.3814 -1.93635 
-4.62295 0.72585 -2.88455 -4.62295 0.72585 -2.2493 -4.62295 1.83998 -2.88455 
-4.62295 1.83998 -2.2493 -4.62159 1.13453 -3.19245 -4.62159 1.13453 -1.9414 
-4.62159 1.43131 -3.19245 -4.62159 1.43131 -1.9414 -4.61857 0.9324 -3.11012 
-4.61857 0.9324 -2.02373 -4.61857 1.63344 -3.11012 -4.61857 1.63344 -2.02373 
-4.61816 0.83331 -3.0321 -4.61816 0.83331 -2.10175 -4.61816 1.73253 -3.0321 
-4.61816 1.73253 -2.10175 -4.61812 0.63592 -2.56693 -4.61812 1.92991 -2.56693 
-4.61594 0.63777 -2.64252 -4.61594 0.63777 -2.49133 -4.61594 1.92806 -2.64252 
-4.61594 1.92806 -2.49133 -4.61576 1.085 -3.18581 -4.61576 1.085 -1.94804 
-4.61576 1.48083 -3.18581 -4.61576 1.48083 -1.94804 -4.6094 0.64332 -2.71768 
-4.6094 0.64332 -2.41617 -4.6094 1.92252 -2.71768 -4.6094 1.92252 -2.41617 
-4.6082 1.03693 -3.17776 -4.6082 1.03693 -1.95609 -4.6082 1.52891 -3.17776 
-4.6082 1.52891 -1.95609 -4.60747 0.74456 -2.9476 -4.60747 0.74456 -2.18625 
-4.60747 1.82127 -2.9476 -4.60747 1.82127 -2.18625 -4.60497 0.8821 -3.09402 
-4.60497 0.8821 -2.03983 -4.60497 1.68374 -3.09402 -4.60497 1.68374 -2.03983 
-4.60278 0.65466 -2.78383 -4.60278 0.65466 -2.35002 -4.60278 1.91118 -2.78383 
-4.60278 1.91118 -2.35002 -4.60155 0.78945 -3.01424 -4.60155 0.78945 -2.11961 
-4.60155 1.77639 -3.01424 -4.60155 1.77639 -2.11961 -4.5988 0.98945 -3.16823 
-4.5988 0.98945 -1.96562 -4.5988 1.57639 -3.16823 -4.5988 1.57639 -1.96562 
-4.59658 1.28292 -3.23848 -4.59658 1.28292 -1.89537 -4.59576 1.23379 -3.23759 
-4.59576 1.23379 -1.89626 -4.59576 1.33204 -3.23759 -4.59576 1.33204 -1.89626 
-4.5933 1.18455 -3.23488 -4.5933 1.18455 -1.89897 -4.5933 1.38129 -3.23488 
-4.5933 1.38129 -1.89897 -4.59277 0.66886 -2.84899 -4.59277 0.66886 -2.28486 
-4.59277 1.89697 -2.84899 -4.59277 1.89697 -2.28486 -4.59016 0.83746 -3.07881 
-4.59016 0.83746 -2.05504 -4.59016 1.72837 -3.07881 -4.59016 1.72837 -2.05504 
-4.58907 1.13578 -3.23056 -4.58907 1.13578 -1.90329 -4.58907 1.43006 -3.23056 
-4.58907 1.43006 -1.90329 -4.58798 0.93772 -3.15386 -4.58798 0.93772 -1.97999 
-4.58798 1.62812 -3.15386 -4.58798 1.62812 -1.97999 -4.58337 1.08617 -3.22395 
-4.58337 1.08617 -1.9099 -4.58337 1.47967 -3.22395 -4.58337 1.47967 -1.9099 
-4.58306 0.74683 -2.99525 -4.58306 0.74683 -2.1386 -4.58306 1.819 -2.99525 
-4.58306 1.819 -2.1386 -4.5794 0.68586 -2.91287 -4.5794 1.87998 -2.91287 
-4.5794 1.87998 -2.22098 -4.57572 1.03824 -3.21623 -4.57572 1.03824 -1.91762 
-4.57572 1.52759 -3.21623 -4.57572 1.52759 -1.91762 -4.57521 0.58957 -2.60513 
-4.57521 0.58957 -2.52872 -4.57521 1.97627 -2.60513 -4.57521 1.97627 -2.52872 
-4.57496 0.88702 -3.13774 -4.57496 0.88702 -1.99611 -4.57496 1.67881 -3.13774 
-4.57496 1.67881 -1.99611 -4.57397 0.79329 -3.06114 -4.57397 0.79329 -2.07271 
-4.57397 1.77255 -3.06114 -4.57397 1.77255 -2.07271 -4.57081 0.59331 -2.6807 
-4.57081 0.59331 -2.45315 -4.57081 1.97253 -2.6807 -4.57081 1.97253 -2.45315 
-4.56644 0.99067 -3.20672 -4.56644 0.99067 -1.92713 -4.56644 1.57517 -3.20672 
-4.56644 1.57517 -1.92713 -4.565 0.60122 -2.74604 -4.565 1.96461 -2.74604 
-4.565 1.96461 -2.38781 -4.56273 0.70557 -2.97517 -4.56273 1.28292 -3.27403 
-4.56273 1.28292 -1.85982 -4.56273 1.86027 -2.97517 -4.56273 1.86027 -2.15868 
-4.56188 1.23385 -3.27318 -4.56188 1.23385 -1.86067 -4.56188 1.33199 -3.27318 
-4.56188 1.33199 -1.86067 -4.56046 0.84226 -3.12283 -4.56046 0.84226 -2.01102 
-4.56046 1.72357 -3.12283 -4.56046 1.72357 -2.01102 -4.55933 1.1849 -3.27063 
-4.55933 1.1849 -1.86322 -4.55933 1.38094 -3.27063 -4.55933 1.38094 -1.86322 
-4.55706 0.61364 -2.81199 -4.55706 1.95219 -2.81199 -4.55706 1.95219 -2.32186 
-4.55581 0.7501 -3.04215 -4.55581 1.81574 -3.04215 -4.55581 1.81574 -2.0917 
-4.5555 0.94405 -3.19569 -4.5555 0.94405 -1.93816 -4.5555 1.62179 -3.19569 
-4.5555 1.62179 -1.93816 -4.55508 1.13619 -3.26638 -4.55508 1.13619 -1.86747 
-4.55508 1.42965 -3.26638 -4.55508 1.42965 -1.86747 -4.54915 1.08783 -3.26044 
-4.54915 1.08783 -1.87341 -4.54915 1.47801 -3.26044 -4.54915 1.47801 -1.87341 
-4.54558 0.629 -2.87733 -4.54558 1.93684 -2.87733 -4.54558 1.93684 -2.25652 
-4.54425 0.79858 -3.10656 -4.54425 0.79858 -2.02729 -4.54425 1.76726 -3.10656 
-4.54425 1.76726 -2.02729 -4.54291 0.89308 -3.17984 -4.54291 0.89308 -1.95401 
-4.54291 1.67276 -3.17984 -4.54291 1.67276 -1.95401 -4.54154 1.03994 -3.25284 
-4.54154 1.03994 -1.88101 -4.54154 1.5259 -3.25284 -4.54154 1.5259 -1.88101 
-4.53586 0.70849 -3.02224 -4.53586 1.85735 -3.02224 -4.53586 1.85735 -2.11161 
-4.53228 0.99263 -3.24358 -4.53228 0.99263 -1.89027 -4.53228 1.5732 -3.24358 
-4.53228 1.5732 -1.89027 -4.53086 0.64707 -2.94076 -4.53086 1.91876 -2.94076 
-4.53086 1.91876 -2.19309 -4.53035 0.54485 -2.56693 -4.53035 2.02099 -2.56693 
-4.52859 0.84831 -3.16546 -4.52859 0.84831 -1.96839 -4.52859 1.71752 -3.16546 
-4.52859 1.71752 -1.96839 -4.52839 0.54699 -2.64312 -4.52839 2.01884 -2.64312 
-4.52839 2.01884 -2.49073 -4.52718 1.28292 -3.30788 -4.52718 1.28292 -1.82597 
-4.52647 0.75517 -3.08793 -4.52647 1.81067 -3.08793 -4.52647 1.81067 -2.04592 
-4.52629 1.23379 -3.30706 -4.52629 1.23379 -1.82679 -4.52629 1.33204 -3.30706 
-4.52629 1.33204 -1.82679 -4.52433 0.55303 -2.70866 -4.52433 2.01281 -2.70866 
-4.52433 2.01281 -2.42519 -4.52358 1.18455 -3.3046 -4.52358 1.18455 -1.82925 
-4.52358 1.38129 -3.3046 -4.52358 1.38129 -1.82925 -4.5214 0.94603 -3.2327 
-4.5214 0.94603 -1.90115 -4.5214 1.61981 -3.2327 -4.5214 1.61981 -1.90115 
-4.51926 1.13578 -3.30037 -4.51926 1.13578 -1.83348 -4.51926 1.43006 -3.30037 
-4.51926 1.43006 -1.83348 -4.51737 0.56223 -2.77359 -4.51737 2.0036 -2.77359 
-4.51737 2.0036 -2.36026 -4.51497 0.66904 -3.001 -4.51497 1.89679 -3.001 
-4.51497 1.89679 -2.13285 -4.51268 0.80436 -3.14939 -4.51268 1.76147 -3.14939 
-4.51268 1.76147 -1.98446 -4.51265 1.08617 -3.29467 -4.51265 1.08617 -1.83918 
-4.51265 1.47967 -3.29467 -4.51265 1.47967 -1.83918 -4.50891 0.90023 -3.22021 
-4.50891 0.90023 -1.91364 -4.50891 1.6656 -3.22021 -4.50891 1.6656 -1.91364 
-4.50779 0.57556 -2.83955 -4.50779 1.99028 -2.83955 -4.50779 1.99028 -2.2943 
-4.50698 0.7131 -3.06797 -4.50698 1.85273 -3.06797 -4.50698 1.85273 -2.06588 
-4.50493 1.03824 -3.28702 -4.50493 1.03824 -1.84683 -4.50493 1.52759 -3.28702 
-4.50493 1.52759 -1.84683 -4.49542 0.99067 -3.27774 -4.49542 0.99067 -1.85611 
-4.49542 1.57517 -3.27774 -4.49542 1.57517 -1.85611 -4.49531 0.76182 -3.13195 
-4.49531 1.80402 -3.13195 -4.49531 1.80402 -2.0019 -4.4952 0.59215 -2.90425 
-4.4952 1.97369 -2.90425 -4.4952 1.97369 -2.2296 -4.49484 0.85536 -3.20614 
-4.49484 0.85536 -1.92771 -4.49484 1.71047 -3.20614 -4.49484 1.71047 -1.92771 
-4.49002 1.28292 -3.33994 -4.49002 1.28292 -1.79391 -4.48888 1.23361 -3.3393 
-4.48888 1.23361 -1.79455 -4.48888 1.33222 -3.3393 -4.48888 1.33222 -1.79455 
-4.48645 0.67338 -3.04705 -4.48645 1.89245 -3.04705 -4.48645 1.89245 -2.0868 
-4.4862 1.18443 -3.33678 -4.4862 1.18443 -1.79707 -4.4862 1.3814 -3.33678 
-4.4862 1.3814 -1.79707 -4.48439 0.94405 -3.26679 -4.48439 0.94405 -1.86706 
-4.48439 1.62179 -3.26679 -4.48439 1.62179 -1.86706 -4.48236 0.50462 -2.60512 
-4.48236 2.06121 -2.60512 -4.48236 2.06121 -2.52873 -4.48115 0.61219 -2.96547 
-4.48115 1.95365 -2.96547 -4.48115 1.95365 -2.16838 -4.48115 1.13453 -3.33289 
-4.48115 1.13453 -1.80096 -4.48115 1.43131 -3.33289 -4.48115 1.43131 -1.80096 
-4.47965 0.50841 -2.67052 -4.47965 2.05742 -2.67052 -4.47965 2.05742 -2.46333 
-4.47924 0.81152 -3.19054 -4.47924 1.75431 -3.19054 -4.47924 1.75431 -1.94331 
-4.47619 0.7194 -3.11222 -4.47619 1.84644 -3.11222 -4.47619 1.84644 -2.02163 
-4.47451 1.085 -3.32706 -4.47451 1.085 -1.80679 -4.47451 1.48083 -3.32706 
-4.47451 1.48083 -1.80679 -4.47438 0.51574 -2.73598 -4.47438 2.0501 -2.73598 
-4.47438 2.0501 -2.39787 -4.46854 0.89308 -3.25421 -4.46854 0.89308 -1.87964 
-4.46854 1.67276 -3.25421 -4.46854 1.67276 -1.87964 -4.46672 0.52652 -2.8002 
-4.46672 2.03932 -2.8002 -4.46672 2.03932 -2.33365 -4.46646 1.03693 -3.3195 
-4.46646 1.03693 -1.81435 -4.46646 1.52891 -3.3195 -4.46646 1.52891 -1.81435 
-4.46439 0.63515 -3.02497 -4.46439 1.93069 -3.02497 -4.46439 1.93069 -2.10888 
-4.46213 0.76882 -3.17343 -4.46213 1.79702 -3.17343 -4.46213 1.79702 -1.96042 
-4.45693 0.98945 -3.3101 -4.45693 0.98945 -1.82375 -4.45693 1.57639 -3.3101 
-4.45693 1.57639 -1.82375 -4.45594 0.54111 -2.86584 -4.45594 2.02472 -2.86584 
-4.45594 2.02472 -2.26801 -4.4559 0.67951 -3.09188 -4.4559 1.88632 -3.09188 
-4.4559 1.88632 -2.04197 -4.45416 0.84831 -3.23988 -4.45416 1.71752 -3.23988 
-4.45416 1.71752 -1.89397 -4.45133 1.28292 -3.37013 -4.45133 1.28292 -1.76372 
-4.45012 1.23356 -3.36951 -4.45012 1.23356 -1.76434 -4.45012 1.33228 -3.36951 
-4.45012 1.33228 -1.76434 -4.44644 1.18361 -3.3676 -4.44644 1.18361 -1.76625 
-4.44644 1.38223 -3.3676 -4.44644 1.38223 -1.76625 -4.44356 0.72735 -3.15486 
-4.44356 1.83849 -3.15486 -4.44356 1.83849 -1.97899 -4.44339 0.55879 -2.92771 
-4.44339 2.00705 -2.92771 -4.44339 2.00705 -2.20614 -4.44256 0.93772 -3.29928 
-4.44256 0.93772 -1.83457 -4.44256 1.62812 -3.29928 -4.44256 1.62812 -1.83457 
-4.44126 1.13366 -3.36364 -4.44126 1.13366 -1.77021 -4.44126 1.43217 -3.36364 
-4.44126 1.43217 -1.77021 -4.43809 0.80436 -3.22398 -4.43809 1.76147 -3.22398 
-4.43809 1.76147 -1.90987 -4.43482 1.08433 -3.35755 -4.43482 1.08433 -1.7763 
-4.43482 1.4815 -3.35755 -4.43482 1.4815 -1.7763 -4.43417 0.64088 -3.06999 
-4.43417 1.92495 -3.06999 -4.43417 1.92495 -2.06386 -4.43298 2.09941 -2.56693 
-4.43174 2.09767 -2.63233 -4.43174 2.09767 -2.50152 -4.42834 0.57986 -2.98849 
-4.42834 1.98597 -2.98849 -4.42834 1.98597 -2.14536 -4.42804 0.47341 -2.69745 
-4.42804 2.09243 -2.69745 -4.42804 2.09243 -2.4364 -4.42665 1.03623 -3.34992 
-4.42665 1.03623 -1.78393 -4.42665 1.52961 -3.34992 -4.42665 1.52961 -1.78393 
-4.42644 0.88702 -3.28626 -4.42644 0.88702 -1.84759 -4.42644 1.67881 -3.28626 
-4.42644 1.67881 -1.84759 -4.42358 0.68722 -3.13488 -4.42358 1.87862 -3.13488 
-4.42358 1.87862 -1.99897 -4.42188 0.48211 -2.76202 -4.42188 2.08373 -2.76202 
-4.42188 2.08373 -2.37183 -4.42066 0.76182 -3.20661 -4.42066 1.80402 -3.20661 
-4.42066 1.80402 -1.92724 -4.41358 0.98401 -3.3411 -4.41358 0.98401 -1.79275 
-4.41358 1.58182 -3.3411 -4.41358 1.58182 -1.79275 -4.4133 0.49424 -2.82574 
-4.4133 2.07159 -2.82574 -4.4133 2.07159 -2.30811 -4.41153 0.84226 -3.27176 
-4.41153 1.72357 -3.27176 -4.41153 1.72357 -1.86209 -4.4112 0.60403 -3.04697 
-4.4112 1.28292 -3.39839 -4.4112 1.28292 -1.73546 -4.4112 1.96181 -3.04697 
-4.4112 1.96181 -2.08688 -4.40889 1.23292 -3.39843 -4.40889 1.23292 -1.73542 
-4.40889 1.33292 -3.39843 -4.40889 1.33292 -1.73542 -4.40519 1.18304 -3.39638 
-4.40519 1.18304 -1.73747 -4.40519 1.3828 -3.39638 -4.40519 1.3828 -1.73747 
-4.40234 0.50975 -2.88836 -4.40234 2.05608 -2.88836 -4.40234 2.05608 -2.24549 
-4.40223 0.64852 -3.11353 -4.40223 1.91731 -3.11353 -4.40223 1.91731 -2.02032 
-4.40092 0.7194 -3.18749 -4.40092 1.84644 -3.18749 -4.40092 1.84644 -1.94636 
-4.40012 1.13341 -3.39226 -4.40012 1.13341 -1.74159 -4.40012 1.43242 -3.39226 
-4.40012 1.43242 -1.74159 -4.3993 2.12149 -2.60178 -4.3993 2.12149 -2.53207 
-4.39882 0.9324 -3.32987 -4.39882 0.9324 -1.80398 -4.39882 1.63344 -3.32987 
-4.39882 1.63344 -1.80398 -4.39674 2.11787 -2.66712 -4.39674 2.11787 -2.46673 
-4.39527 0.79858 -3.25555 -4.39527 1.76726 -3.25555 -4.39527 1.76726 -1.8783 
-4.39368 1.08416 -3.38607 -4.39368 1.08416 -1.74778 -4.39368 1.48167 -3.38607 
-4.39368 1.48167 -1.74778 -4.39172 0.4551 -2.73224 -4.39172 2.11073 -2.73224 
-4.39172 2.11073 -2.40161 -4.38903 0.52857 -2.94961 -4.38903 2.03726 -2.94961 
-4.38903 2.03726 -2.18424 -4.38425 0.46568 -2.79644 -4.38425 2.10016 -2.79644 
-4.38425 2.10016 -2.33741 -4.38272 0.8821 -3.31627 -4.38272 1.68374 -3.31627 
-4.38272 1.68374 -1.81758 -4.38194 1.03142 -3.37917 -4.38194 1.03142 -1.75468 
-4.38194 1.53441 -3.37917 -4.38194 1.53441 -1.75468 -4.38058 0.67951 -3.1672 
-4.38058 1.88632 -3.1672 -4.38058 1.88632 -1.96665 -4.37956 0.61136 -3.09086 
-4.37956 1.95448 -3.09086 -4.37956 1.95448 -2.04299 -4.37663 0.75517 -3.23777 
-4.37663 1.81067 -3.23777 -4.37663 1.81067 -1.89608 -4.37427 0.47996 -2.86065 
-4.37427 2.08587 -2.86065 -4.37427 2.08587 -2.2732 -4.37344 0.55062 -3.00921 
-4.37344 2.01521 -3.00921 -4.37344 2.01521 -2.12464 -4.36973 1.28292 -3.42465 
-4.36973 1.28292 -1.7092 -4.36863 0.97943 -3.36987 -4.36863 0.97943 -1.76398 
-4.36863 1.5864 -3.36987 -4.36863 1.5864 -1.76398 -4.36751 0.83746 -3.30146 
-4.36751 1.72837 -3.30146 -4.36751 1.72837 -1.83239 -4.36731 1.23286 -3.42464 
-4.36731 1.23286 -1.70921 -4.36731 1.33298 -3.42464 -4.36731 1.33298 -1.70921 
-4.36531 2.14328 -2.56693 -4.36408 2.14119 -2.63653 -4.36408 2.14119 -2.49732 
-4.36339 1.1827 -3.42257 -4.36339 1.1827 -1.71128 -4.36339 1.38314 -3.42257 
-4.36339 1.38314 -1.71128 -4.36198 0.49735 -2.92258 -4.36198 2.06848 -2.92258 
-4.36198 2.06848 -2.21127 -4.36006 0.43007 -2.70183 -4.36006 2.13577 -2.70183 
-4.36006 2.13577 -2.43202 -4.3587 0.64088 -3.14547 -4.3587 1.92495 -3.14547 
-4.3587 1.92495 -1.98838 -4.3582 1.13303 -3.41837 -4.3582 1.13303 -1.71548 
-4.3582 1.43281 -3.41837 -4.3582 1.43281 -1.71548 -4.35667 0.7131 -3.21828 
-4.35667 1.85273 -3.21828 -4.35667 1.85273 -1.91557 -4.35563 0.57581 -3.06692 
-4.35563 1.99002 -3.06692 -4.35563 1.99002 -2.06692 -4.35386 0.43917 -2.76655 
-4.35386 2.12666 -2.76655 -4.35386 2.12666 -2.3673 -4.35381 0.92834 -3.35819 
-4.35381 0.92834 -1.77566 -4.35381 1.63749 -3.35819 -4.35381 1.63749 -1.77566 
-4.34984 0.79329 -3.28527 -4.34984 1.77255 -3.28527 -4.34984 1.77255 -1.84858 
-4.34735 0.5181 -2.98318 -4.34735 2.04773 -2.98318 -4.34735 2.04773 -2.15067 
-4.34707 1.08073 -3.41404 -4.34707 1.08073 -1.71981 -4.34707 1.4851 -3.41404 
-4.34707 1.4851 -1.71981 -4.34487 0.45177 -2.83121 -4.34487 2.11406 -2.83121 
-4.34487 2.11406 -2.30264 -4.3375 0.8783 -3.34415 -4.3375 1.68753 -3.34415 
-4.3375 1.68753 -1.7897 -4.33575 0.67338 -3.19775 -4.33575 1.89245 -3.19775 
-4.33575 1.89245 -1.9361 -4.33568 0.60403 -3.1225 -4.33568 1.96181 -3.1225 
-4.33568 1.96181 -2.01135 -4.33498 1.02805 -3.40672 -4.33498 1.02805 -1.72713 
-4.33498 1.53779 -3.40672 -4.33498 1.53779 -1.72713 -4.3337 0.46805 -2.89469 
-4.3337 2.09779 -2.89469 -4.3337 2.09779 -2.23916 -4.33085 0.7501 -3.26711 
-4.33085 1.81574 -3.26711 -4.33085 1.81574 -1.86674 -4.33049 0.54197 -3.04179 
-4.33049 2.02387 -3.04179 -4.33049 2.02387 -2.09206 -4.32953 2.1628 -2.60178 
-4.32953 2.1628 -2.53207 -4.32741 2.15846 -2.67109 -4.32741 2.15846 -2.46276 
-4.32702 1.28292 -3.44885 -4.32702 1.28292 -1.685 -4.32428 1.2327 -3.44888 
-4.32428 1.2327 -1.68497 -4.32428 1.33314 -3.44888 -4.32428 1.33314 -1.68497 
-4.32222 0.41479 -2.73617 -4.32222 2.15104 -2.73617 -4.32222 2.15104 -2.39768 
-4.32116 0.97586 -3.39698 -4.32116 0.97586 -1.73687 -4.32116 1.58998 -3.39698 
-4.32116 1.58998 -1.73687 -4.32081 0.83331 -3.32946 -4.32081 1.73253 -3.32946 
-4.32081 1.73253 -1.80439 -4.32035 1.1826 -3.44668 -4.32035 1.1826 -1.68717 
-4.32035 1.38324 -3.44668 -4.32035 1.38324 -1.68717 -4.31996 0.48726 -2.95594 
-4.31996 2.07857 -2.95594 -4.31996 2.07857 -2.17791 -4.31391 0.42551 -2.80108 
-4.31391 2.14032 -2.80108 -4.31391 2.14032 -2.33277 -4.31367 0.63515 -3.17569 
-4.31367 1.93069 -3.17569 -4.31367 1.93069 -1.95816 -4.31094 0.70849 -3.24716 
-4.31094 1.85735 -3.24716 -4.31094 1.85735 -1.88669 -4.31033 1.13003 -3.44435 
-4.31033 1.13003 -1.6895 -4.31033 1.43581 -3.44435 -4.31033 1.43581 -1.6895 
-4.30598 0.92489 -3.38485 -4.30598 0.92489 -1.749 -4.30598 1.64094 -3.38485 
-4.30598 1.64094 -1.749 -4.30421 0.50991 -3.01551 -4.30421 2.05593 -3.01551 
-4.30421 2.05593 -2.11834 -4.30372 0.44015 -2.86518 -4.30372 2.12568 -2.86518 
-4.30372 2.12568 -2.26867 -4.30294 0.78945 -3.31285 -4.30294 1.77639 -3.31285 
-4.30294 1.77639 -1.821 -4.29901 1.0779 -3.4395 -4.29901 1.0779 -1.69435 
-4.29901 1.48794 -3.4395 -4.29901 1.48794 -1.69435 -4.29791 0.55062 -3.08473 
-4.29791 2.01521 -3.08473 -4.29791 2.01521 -2.04912 -4.29363 2.18189 -2.56693 
-4.29257 2.17973 -2.63631 -4.29257 2.17973 -2.49754 -4.29173 0.45853 -2.92776 
-4.29173 2.1073 -2.92776 -4.29173 2.1073 -2.20609 -4.29092 0.87566 -3.36983 
-4.29092 1.69018 -3.36983 -4.29092 1.69018 -1.76402 -4.2897 0.66904 -3.22627 
-4.2897 1.89679 -3.22627 -4.2897 1.89679 -1.90758 -4.28941 2.17324 -2.70535 
-4.28941 2.17324 -2.4285 -4.2863 1.02517 -3.43184 -4.2863 1.02517 -1.70201 
-4.2863 1.54067 -3.43184 -4.2863 1.54067 -1.70201 -4.28395 0.74683 -3.29436 
-4.28395 1.819 -3.29436 -4.28395 1.819 -1.83949 -4.28318 1.28292 -3.47091 
-4.28318 1.28292 -1.66294 -4.28194 0.40157 -2.77058 -4.28194 2.16427 -2.77058 
-4.28194 2.16427 -2.36327 -4.28033 1.23264 -3.47086 -4.28033 1.23264 -1.66299 
-4.28033 1.3332 -3.47086 -4.28033 1.3332 -1.66299 -4.27719 0.57986 -3.13964 
-4.27719 1.98597 -3.13964 -4.27719 1.98597 -1.99421 -4.27685 0.47971 -2.98815 
-4.27685 2.08613 -2.98815 -4.27685 2.08613 -2.1457 -4.27392 0.83084 -3.35474 
-4.27392 1.735 -3.35474 -4.27392 1.735 -1.77911 -4.2726 0.4144 -2.83491 
-4.2726 2.15143 -2.83491 -4.2726 2.15143 -2.29894 -4.2723 0.97321 -3.4216 
-4.2723 0.97321 -1.71225 -4.2723 1.59263 -3.4216 -4.2723 1.59263 -1.71225 
-4.27188 0.5181 -3.05865 -4.27188 2.04773 -3.05865 -4.27188 2.04773 -2.0752 
-4.27118 1.1801 -3.47066 -4.27118 1.1801 -1.66319 -4.27118 1.38574 -3.47066 
-4.27118 1.38574 -1.66319 -4.26387 0.70557 -3.27403 -4.26387 1.86027 -3.27403 
-4.26387 1.86027 -1.85982 -4.26143 0.43106 -2.89807 -4.26143 2.13478 -2.89807 
-4.26143 2.13478 -2.23578 -4.26084 1.12753 -3.46785 -4.26084 1.12753 -1.666 
-4.26084 1.4383 -3.46785 -4.26084 1.4383 -1.666 -4.25827 0.92317 -3.40862 
-4.25827 0.92317 -1.72523 -4.25827 1.64266 -3.40862 -4.25827 1.64266 -1.72523 
-4.25559 0.78695 -3.33767 -4.25559 1.77889 -3.33767 -4.25559 1.77889 -1.79618 
-4.25501 2.19904 -2.60179 -4.25501 2.19904 -2.53206 -4.25417 0.61219 -3.19245 
-4.25417 1.95365 -3.19245 -4.25417 1.95365 -1.9414 -4.25289 2.19469 -2.67111 
-4.25289 2.19469 -2.46274 -4.25018 2.18549 -2.73922 -4.25018 2.18549 -2.39463 
-4.24962 1.07568 -3.46237 -4.24962 1.07568 -1.67148 -4.24962 1.49016 -3.46237 
-4.24962 1.49016 -1.67148 -4.24847 0.45145 -2.95977 -4.24847 2.11439 -2.95977 
-4.24847 2.11439 -2.17408 -4.24464 0.48726 -3.03126 -4.24464 2.07857 -3.03126 
-4.24464 2.07857 -2.10259 -4.2431 0.87417 -3.39324 -4.2431 1.69167 -3.39324 
-4.2431 1.69167 -1.74061 -4.24168 0.39144 -2.80405 -4.24168 2.1744 -2.80405 
-4.24168 2.1744 -2.3298 -4.23831 0.52857 -3.10033 -4.23831 1.28292 -3.4908 
-4.23831 1.28292 -1.64305 -4.23831 2.03726 -3.10033 -4.23831 2.03726 -2.03352 
-4.2366 1.02301 -3.45423 -4.2366 1.02301 -1.67962 -4.2366 1.54282 -3.45423 
-4.2366 1.54282 -1.67962 -4.2363 0.74456 -3.31876 -4.2363 1.82127 -3.31876 
-4.2363 1.82127 -1.81509 -4.23131 0.40645 -2.86801 -4.23131 2.15939 -2.86801 
-4.23131 2.15939 -2.26584 -4.23007 1.23033 -3.49268 -4.23007 1.23033 -1.64117 
-4.23007 1.3355 -3.49268 -4.23007 1.3355 -1.64117 -4.22946 0.64707 -3.24216 
-4.22946 1.91876 -3.24216 -4.22946 1.91876 -1.89169 -4.22557 0.82944 -3.37779 
-4.22557 1.7364 -3.37779 -4.22557 1.7364 -1.75606 -4.22342 0.97246 -3.44348 
-4.22342 0.97246 -1.69037 -4.22342 1.59337 -3.44348 -4.22342 1.59337 -1.69037 
-4.22076 1.1779 -3.49194 -4.22076 1.1779 -1.64191 -4.22076 1.38794 -3.49194 
-4.22076 1.38794 -1.64191 -4.21915 0.42519 -2.93045 -4.21915 2.14065 -2.93045 
-4.21915 2.14065 -2.2034 -4.21646 0.45853 -3.00303 -4.21646 2.1073 -3.00303 
-4.21646 2.1073 -2.13082 -4.21641 0.55879 -3.15469 -4.21641 2.00705 -3.15469 
-4.21641 2.00705 -1.97916 -4.21607 2.2157 -2.56693 -4.21519 2.21344 -2.63655 
-4.21519 2.21344 -2.4973 -4.21335 2.20649 -2.7049 -4.21335 2.20649 -2.42895 
-4.21128 0.49735 -3.07328 -4.21128 2.06848 -3.07328 -4.21128 2.06848 -2.06057 
-4.21042 1.12576 -3.48857 -4.21042 1.12576 -1.64528 -4.21042 1.44007 -3.48857 
-4.21042 1.44007 -1.64528 -4.20982 2.19519 -2.7726 -4.20982 2.19519 -2.36125 
-4.20915 0.92252 -3.43013 -4.20915 1.64332 -3.43013 -4.20915 1.64332 -1.70372 
-4.20709 0.78587 -3.36028 -4.20709 1.77997 -3.36028 -4.20709 1.77997 -1.77357 
-4.20157 0.68586 -3.29069 -4.20157 1.87998 -3.29069 -4.20157 1.87998 -1.84316 
-4.20015 0.38384 -2.83703 -4.20015 2.182 -2.83703 -4.20015 2.182 -2.29682 
-4.19907 1.07407 -3.48258 -4.19907 1.07407 -1.65127 -4.19907 1.49176 -3.48258 
-4.19907 1.49176 -1.65127 -4.19418 0.87384 -3.4143 -4.19418 1.692 -3.4143 
-4.19418 1.692 -1.71955 -4.19295 0.59215 -3.2065 -4.19295 1.97369 -3.2065 
-4.19295 1.97369 -1.92735 -4.19252 1.28292 -3.50847 -4.19252 1.28292 -1.62538 
-4.18895 0.401 -2.90025 -4.18895 2.16484 -2.90025 -4.18895 2.16484 -2.2336 
-4.18677 0.43106 -2.97273 -4.18677 2.13478 -2.97273 -4.18677 2.13478 -2.16112 
-4.18675 1.02297 -3.474 -4.18675 1.02297 -1.65985 -4.18675 1.54286 -3.474 
-4.18675 1.54286 -1.65985 -4.18406 1.23029 -3.50998 -4.18406 1.23029 -1.62387 
-4.18406 1.33554 -3.50998 -4.18406 1.33554 -1.62387 -4.18339 0.46805 -3.045 
-4.18339 2.09779 -3.045 -4.18339 2.09779 -2.08885 -4.17707 0.50975 -3.11364 
-4.17707 2.05608 -3.11364 -4.17707 2.05608 -2.02021 -4.17643 2.22942 -2.60179 
-4.17643 2.22942 -2.53206 -4.17638 0.8293 -3.39839 -4.17638 1.73654 -3.39839 
-4.17638 1.73654 -1.73546 -4.17509 2.22487 -2.67018 -4.17509 2.22487 -2.46367 
-4.17441 1.17761 -3.50888 -4.17441 1.17761 -1.62497 -4.17441 1.38823 -3.50888 
-4.17441 1.38823 -1.62497 -4.17349 0.97261 -3.46285 -4.17349 0.97261 -1.671 
-4.17349 1.59322 -3.46285 -4.17349 1.59322 -1.671 -4.17325 0.72585 -3.33425 
-4.17325 1.83998 -3.33425 -4.17325 1.83998 -1.7996 -4.17243 2.2158 -2.73831 
-4.17243 2.2158 -2.39554 -4.16847 0.36354 -2.8054 -4.16847 2.2023 -2.8054 
-4.16847 2.2023 -2.32845 -4.16604 0.629 -3.25688 -4.16604 1.93684 -3.25688 
-4.16604 1.93684 -1.87697 -4.16385 1.12548 -3.50512 -4.16385 1.12548 -1.62873 
-4.16385 1.44036 -3.50512 -4.16385 1.44036 -1.62873 -4.15933 0.92313 -3.44915 
-4.15933 1.64271 -3.44915 -4.15933 1.64271 -1.6847 -4.15795 0.37893 -2.86925 
-4.15795 2.18691 -2.86925 -4.15795 2.18691 -2.2646 -4.15672 0.40645 -2.94261 
-4.15672 2.15939 -2.94261 -4.15672 2.15939 -2.19124 -4.15454 0.54111 -3.16724 
-4.15454 2.02472 -3.16724 -4.15454 2.02472 -1.96661 -4.15388 0.44015 -3.01502 
-4.15388 2.12568 -3.01502 -4.15388 2.12568 -2.11883 -4.15156 1.07266 -3.4987 
-4.15156 1.07266 -1.63515 -4.15156 1.49318 -3.4987 -4.15156 1.49318 -1.63515 
-4.14935 0.47996 -3.08557 -4.14935 2.08587 -3.08557 -4.14935 2.08587 -2.04828 
-4.14591 1.28292 -3.52387 -4.14591 1.28292 -1.60998 -4.1443 0.87467 -3.43295 
-4.1443 1.69117 -3.43295 -4.1443 1.69117 -1.7009 -4.14307 0.76841 -3.3748 
-4.14307 1.79743 -3.3748 -4.14307 1.79743 -1.75905 -4.13901 1.02163 -3.48965 
-4.13901 1.02163 -1.6442 -4.13901 1.54421 -3.48965 -4.13901 1.54421 -1.6442 
-4.13769 0.66886 -3.30407 -4.13769 1.89697 -3.30407 -4.13769 1.89697 -1.82978 
-4.137 1.23017 -3.52507 -4.137 1.23017 -1.60878 -4.137 1.33567 -3.52507 
-4.137 1.33567 -1.60878 -4.13671 2.2426 -2.56693 -4.13605 2.24035 -2.63537 
-4.13605 2.24035 -2.49848 -4.13408 2.23361 -2.7035 -4.13408 2.23361 -2.43035 
-4.1308 2.22241 -2.77099 -4.1308 2.22241 -2.36286 -4.12825 0.57556 -3.21909 
-4.12825 1.99028 -3.21909 -4.12825 1.99028 -1.91476 -4.12728 1.17757 -3.52354 
-4.12728 1.17757 -1.61031 -4.12728 1.38827 -3.52354 -4.12728 1.38827 -1.61031 
-4.12622 0.35904 -2.83752 -4.12622 2.2068 -2.83752 -4.12622 2.2068 -2.29633 
-4.12573 0.38384 -2.91145 -4.12573 2.182 -2.91145 -4.12573 2.182 -2.2224 
-4.12537 0.97114 -3.47799 -4.12537 0.97114 -1.65586 -4.12537 1.5947 -3.47799 
-4.12537 1.5947 -1.65586 -4.12362 0.4144 -2.9839 -4.12362 2.15143 -2.9839 
-4.12362 2.15143 -2.14995 -4.11991 0.45177 -3.05616 -4.11991 2.11406 -3.05616 
-4.11991 2.11406 -2.07769 -4.11568 1.12443 -3.51942 -4.11568 1.12443 -1.61443 
-4.11568 1.4414 -3.51942 -4.11568 1.4414 -1.61443 -4.11445 0.49424 -3.1246 
-4.11445 2.07159 -3.1246 -4.11445 2.07159 -2.00925 -4.1117 0.81274 -3.41153 
-4.1117 1.7531 -3.41153 -4.1117 1.7531 -1.72232 -4.11098 0.92179 -3.4638 
-4.11098 1.64405 -3.4638 -4.11098 1.64405 -1.67005 -4.10825 0.70985 -3.34652 
-4.10825 1.85599 -3.34652 -4.10825 1.85599 -1.78733 -4.10331 1.07177 -3.51248 
-4.10331 1.07177 -1.62137 -4.10331 1.49407 -3.51248 -4.10331 1.49407 -1.62137 
-4.10176 2.25153 -2.60163 -4.10176 2.25153 -2.53222 -4.10069 0.61364 -3.26836 
-4.10069 1.95219 -3.26836 -4.10069 1.95219 -1.86549 -4.10044 2.24699 -2.67 
-4.10044 2.24699 -2.46385 -4.09861 1.28292 -3.53696 -4.09861 1.28292 -1.59689 
-4.09779 2.23794 -2.73806 -4.09779 2.23794 -2.39579 -4.0941 0.36354 -2.87977 
-4.0941 2.2023 -2.87977 -4.0941 2.2023 -2.25408 -4.09384 2.22446 -2.80514 
-4.09384 2.22446 -2.32871 -4.09275 0.39144 -2.95298 -4.09275 2.1744 -2.95298 
-4.09275 2.1744 -2.18087 -4.09028 1.02074 -3.50298 -4.09028 1.02074 -1.63087 
-4.09028 1.5451 -3.50298 -4.09028 1.5451 -1.63087 -4.08978 0.42551 -3.02521 
-4.08978 2.14032 -3.02521 -4.08978 2.14032 -2.10864 -4.08951 1.23013 -3.53776 
-4.08951 1.23013 -1.59609 -4.08951 1.33571 -3.53776 -4.08951 1.33571 -1.59609 
-4.0889 0.52652 -3.17802 -4.0889 2.03932 -3.17802 -4.0889 2.03932 -1.95583 
-4.08514 0.46568 -3.09555 -4.08514 2.10016 -3.09555 -4.08514 2.10016 -2.0383 
-4.07838 1.17697 -3.53603 -4.07838 1.17697 -1.59782 -4.07838 1.38887 -3.53603 
-4.07838 1.38887 -1.59782 -4.07772 0.75333 -3.38559 -4.07772 1.81251 -3.38559 
-4.07772 1.81251 -1.74826 -4.07657 0.97046 -3.4908 -4.07657 0.97046 -1.64305 
-4.07657 1.59538 -3.4908 -4.07657 1.59538 -1.64305 -4.0735 0.86676 -3.44973 
-4.0735 1.69908 -3.44973 -4.0735 1.69908 -1.68412 -4.07253 0.65466 -3.31408 
-4.07253 1.91118 -3.31408 -4.07253 1.91118 -1.81977 -4.06671 2.26039 -2.56693 
-4.06657 1.12385 -3.53139 -4.06657 1.12385 -1.60246 -4.06657 1.44199 -3.53139 
-4.06657 1.44199 -1.60246 -4.0662 2.25804 -2.63625 -4.0662 2.25804 -2.4976 
-4.06403 2.25123 -2.70454 -4.06403 2.25123 -2.42931 -4.06229 0.56223 -3.22867 
-4.06229 2.0036 -3.22867 -4.06229 2.0036 -1.90518 -4.06131 0.37065 -2.92112 
-4.06131 2.19519 -2.92112 -4.06131 2.19519 -2.21273 -4.06089 2.23986 -2.77219 
-4.06089 2.23986 -2.36166 -4.05969 0.34343 -2.84209 -4.05969 2.22241 -2.84209 
-4.05969 2.22241 -2.29176 -4.05928 0.40157 -2.99324 -4.05928 2.16427 -2.99324 
-4.05928 2.16427 -2.14061 -4.05526 0.43917 -3.06516 -4.05526 2.12666 -3.06516 
-4.05526 2.12666 -2.06869 -4.05443 1.07141 -3.52387 -4.05443 1.07141 -1.60998 
-4.05443 1.49442 -3.52387 -4.05443 1.49442 -1.60998 -4.05072 0.48211 -3.13318 
-4.05072 1.28292 -3.54771 -4.05072 1.28292 -1.58614 -4.05072 2.08373 -3.13318 
-4.05072 2.08373 -2.00067 -4.04255 0.69675 -3.35526 -4.04255 1.86909 -3.35526 
-4.04255 1.86909 -1.77859 -4.04121 1.02046 -3.51386 -4.04121 1.02046 -1.61999 
-4.04121 1.54537 -3.51386 -4.04121 1.54537 -1.61999 -4.04016 0.80582 -3.42618 
-4.04016 1.76002 -3.42618 -4.04016 1.76002 -1.70767 -4.04008 1.2297 -3.54832 
-4.04008 1.2297 -1.58553 -4.04008 1.33614 -3.54832 -4.04008 1.33614 -1.58553 
-4.03947 0.91492 -3.4784 -4.03947 1.65092 -3.4784 -4.03947 1.65092 -1.65545 
-4.03474 0.60122 -3.2763 -4.03474 1.96461 -3.2763 -4.03474 1.96461 -1.85755 
-4.03077 2.26685 -2.60163 -4.03077 2.26685 -2.53222 -4.03011 2.2621 -2.67069 
-4.03011 2.2621 -2.46316 -4.02891 1.17663 -3.54605 -4.02891 1.17663 -1.5878 
-4.02891 1.38921 -3.54605 -4.02891 1.38921 -1.5878 -4.02792 0.38034 -2.96148 
-4.02792 2.18549 -2.96148 -4.02792 2.18549 -2.17237 -4.02744 2.25295 -2.73874 
-4.02744 2.25295 -2.39511 -4.02701 0.35004 -2.88372 -4.02701 2.2158 -2.88372 
-4.02701 2.2158 -2.25013 -4.02676 2.23794 -2.80909 -4.02676 2.23794 -2.32476 
-4.02487 0.41479 -3.03352 -4.02487 2.15104 -3.03352 -4.02487 2.15104 -2.10033 
-4.02468 0.51574 -3.18568 -4.02468 2.0501 -3.18568 -4.02468 2.0501 -1.94817 
-4.02094 0.4551 -3.10302 -4.02094 2.11073 -3.10302 -4.02094 2.11073 -2.03083 
-4.01722 1.12388 -3.54088 -4.01722 1.12388 -1.59297 -4.01722 1.44196 -3.54088 
-4.01722 1.44196 -1.59297 -4.00638 0.64332 -3.3207 -4.00638 1.92252 -3.3207 
-4.00638 1.92252 -1.81315 -4.0052 0.74708 -3.39789 -4.0052 1.81876 -3.39789 
-4.0052 1.81876 -1.73596 -4.00506 1.07159 -3.53285 -4.00506 1.07159 -1.601 
-4.00506 1.49424 -3.53285 -4.00506 1.49424 -1.601 -4.0042 0.96493 -3.50331 
-4.0042 0.96493 -1.63054 -4.0042 1.6009 -3.50331 -4.0042 1.6009 -1.63054 
-4.00236 1.28292 -3.5561 -4.00236 1.28292 -1.57775 -4.00152 0.86108 -3.46178 
-4.00152 1.70476 -3.46178 -4.00152 1.70476 -1.67207 -3.99736 0.55303 -3.23563 
-3.99736 2.01281 -3.23563 -3.99736 2.01281 -1.89822 -3.99491 2.27317 -2.56693 
-3.99457 2.2708 -2.63607 -3.99457 2.2708 -2.49778 -3.99406 0.3926 -3.00071 
-3.99406 2.17324 -3.00071 -3.99406 2.17324 -2.13314 -3.99361 0.35934 -2.92465 
-3.99361 2.20649 -2.92465 -3.99361 2.20649 -2.2092 -3.99358 2.2637 -2.70487 
-3.99358 2.2637 -2.42898 -3.99324 2.25123 -2.77533 -3.99324 2.25123 -2.35852 
-3.9922 0.33223 -2.84538 -3.9922 2.23361 -2.84538 -3.9922 2.23361 -2.28847 
-3.99157 1.22966 -3.55621 -3.99157 1.22966 -1.57764 -3.99157 1.33618 -3.55621 
-3.99157 1.33618 -1.57764 -3.99054 0.43007 -3.07136 -3.99054 2.13577 -3.07136 
-3.99054 2.13577 -2.06249 -3.98615 0.47341 -3.13934 -3.98615 2.09243 -3.13934 
-3.98615 2.09243 -1.99451 -3.9801 1.17636 -3.55341 -3.9801 1.17636 -1.58044 
-3.9801 1.38948 -3.55341 -3.9801 1.38948 -1.58044 -3.96945 0.69184 -3.36547 
-3.96945 1.87399 -3.36547 -3.96945 1.87399 -1.76838 -3.96941 0.59331 -3.28211 
-3.96941 1.97253 -3.28211 -3.96941 1.97253 -1.85174 -3.9683 1.01575 -3.52397 
-3.9683 1.01575 -1.60988 -3.9683 1.55008 -3.52397 -3.9683 1.55008 -1.60988 
-3.96826 1.12363 -3.54771 -3.96826 1.12363 -1.58614 -3.96826 1.44221 -3.54771 
-3.96826 1.44221 -1.58614 -3.967 0.8011 -3.43609 -3.967 1.76473 -3.43609 
-3.967 1.76473 -1.69776 -3.96652 0.91029 -3.48826 -3.96652 1.65554 -3.48826 
-3.96652 1.65554 -1.64559 -3.96005 2.27685 -2.60162 -3.96005 2.27685 -2.53223 
-3.95981 0.37115 -2.96419 -3.95981 2.19469 -2.96419 -3.95981 2.19469 -2.16966 
-3.95979 0.40738 -3.03871 -3.95979 2.15846 -3.03871 -3.95979 2.15846 -2.09514 
-3.95939 2.2621 -2.7414 -3.95939 2.2621 -2.39245 -3.95938 2.27209 -2.67068 
-3.95938 2.27209 -2.46317 -3.95922 0.50841 -3.19095 -3.95922 2.05742 -3.19095 
-3.95922 2.05742 -1.9429 -3.95888 0.34096 -2.88639 -3.95888 2.22487 -2.88639 
-3.95888 2.22487 -2.24746 -3.9587 2.24699 -2.81173 -3.9587 2.24699 -2.32212 
-3.95582 0.44796 -3.10804 -3.95582 2.11787 -3.10804 -3.95582 2.11787 -2.02581 
-3.95364 1.28292 -3.56211 -3.95364 1.28292 -1.57174 -3.94244 1.22955 -3.56172 
-3.94244 1.22955 -1.57213 -3.94244 1.33628 -3.56172 -3.94244 1.33628 -1.57213 
-3.93188 0.74375 -3.40567 -3.93188 1.82208 -3.40567 -3.93188 1.82208 -1.72818 
-3.93182 0.54699 -3.23969 -3.93182 2.01884 -3.23969 -3.93182 2.01884 -1.89416 
-3.93122 0.63777 -3.32724 -3.93122 1.92806 -3.32724 -3.93122 1.92806 -1.80661 
-3.93103 0.96113 -3.51073 -3.93103 0.96113 -1.62312 -3.93103 1.6047 -3.51073 
-3.93103 1.6047 -1.62312 -3.93099 1.17634 -3.55837 -3.93099 1.17634 -1.57548 
-3.93099 1.38949 -3.55837 -3.93099 1.38949 -1.57548 -3.93055 1.06979 -3.54107 
-3.93055 1.06979 -1.59278 -3.93055 1.49604 -3.54107 -3.93055 1.49604 -1.59278 
-3.92877 0.85766 -3.46904 -3.92877 1.70818 -3.46904 -3.92877 1.70818 -1.66481 
-3.92525 0.3524 -2.92649 -3.92525 2.21344 -2.92649 -3.92525 2.21344 -2.20736 
-3.92524 0.42464 -3.07537 -3.92524 2.14119 -3.07537 -3.92524 2.14119 -2.05848 
-3.9251 2.2805 -2.56693 -3.92501 0.38611 -3.00387 -3.92501 2.17973 -3.00387 
-3.92501 2.17973 -2.12998 -3.92495 2.25804 -2.7775 -3.92495 2.25804 -2.35635 
-3.92493 2.2781 -2.63623 -3.92493 2.2781 -2.49762 -3.92477 2.2708 -2.70587 
-3.92477 2.2708 -2.42798 -3.92408 0.32549 -2.84735 -3.92408 2.24035 -2.84735 
-3.92408 2.24035 -2.2865 -3.92103 0.46817 -3.14304 -3.92103 2.09767 -3.14304 
-3.92103 2.09767 -1.99081 -3.90469 1.28292 -3.56572 -3.90469 1.28292 -1.56813 
-3.89386 0.68811 -3.36988 -3.89386 1.87773 -3.36988 -3.89386 1.87773 -1.76397 
-3.89386 0.79875 -3.44106 -3.89386 1.76709 -3.44106 -3.89386 1.76709 -1.69279 
-3.89383 0.58957 -3.28651 -3.89383 1.97627 -3.28651 -3.89383 1.97627 -1.84734 
-3.89382 0.50462 -3.19366 -3.89382 2.06121 -3.19366 -3.89382 2.06121 -1.94019 
-3.89341 1.01454 -3.5295 -3.89341 1.01454 -1.60435 -3.89341 1.55129 -3.5295 
-3.89341 1.55129 -1.60435 -3.89341 0.90797 -3.4932 -3.89341 1.65786 -3.4932 
-3.89341 1.65786 -1.64065 -3.89339 1.12242 -3.55324 -3.89339 1.12242 -1.58061 
-3.89339 1.44342 -3.55324 -3.89339 1.44342 -1.58061 -3.89339 1.22952 -3.56478 
-3.89339 1.22952 -1.56907 -3.89339 1.33632 -3.56478 -3.89339 1.33632 -1.56907 
-3.89049 0.3668 -2.96631 -3.89049 2.19904 -2.96631 -3.89049 2.19904 -2.16754 
-3.89049 0.33641 -2.88773 -3.89049 2.22942 -2.88773 -3.89049 2.22942 -2.24612 
-3.89048 0.40303 -3.04083 -3.89048 2.1628 -3.04083 -3.89048 2.1628 -2.09302 
-3.89048 0.44434 -3.1106 -3.89048 2.12149 -3.1106 -3.89048 2.12149 -2.02325 
-3.89033 2.26685 -2.74207 -3.89033 2.26685 -2.39178 -3.89033 2.25153 -2.81306 
-3.89033 2.25153 -2.32079 -3.89032 2.27685 -2.67135 -3.89032 2.27685 -2.4625 
-3.89032 2.28171 -2.60162 -3.89032 2.28171 -2.53223 -3.85563 0.32324 -2.84801 
-3.85563 0.35014 -2.92737 -3.85563 0.38394 -3.00492 -3.85563 0.42256 -3.07661 
-3.85563 0.46642 -3.14428 -3.85563 0.54485 -3.24165 -3.85563 0.63592 -3.32942 
-3.85563 0.74218 -3.40812 -3.85563 0.85652 -3.47146 -3.85563 0.96021 -3.51342 
-3.85563 0.96021 -1.62043 -3.85563 1.06919 -3.54382 -3.85563 1.06919 -1.59003 
-3.85563 1.17604 -3.5612 -3.85563 1.17604 -1.57265 -3.85563 1.28292 -3.56693 
-3.85563 1.28292 -1.56693 -3.85563 1.3898 -3.5612 -3.85563 1.3898 -1.57265 
-3.85563 1.49664 -3.54382 -3.85563 1.49664 -1.59003 -3.85563 1.60562 -3.51342 
-3.85563 1.60562 -1.62043 -3.85563 1.70932 -3.47146 -3.85563 1.70932 -1.66239 
-3.85563 1.82366 -3.40812 -3.85563 1.82366 -1.72573 -3.85563 1.92991 -3.32942 
-3.85563 1.92991 -1.80443 -3.85563 2.02099 -3.24165 -3.85563 2.02099 -1.8922 
-3.85563 2.09941 -3.14428 -3.85563 2.09941 -1.98957 -3.85563 2.14328 -3.07661 
-3.85563 2.14328 -2.05724 -3.85563 2.18189 -3.00492 -3.85563 2.18189 -2.12893 
-3.85563 2.2157 -2.92737 -3.85563 2.2157 -2.20648 -3.85563 2.2426 -2.84801 
-3.85563 2.2426 -2.28584 -3.85563 2.26039 -2.778 -3.85563 2.26039 -2.35585 
-3.85563 2.27317 -2.70621 -3.85563 2.27317 -2.42764 -3.85563 2.2805 -2.6364 
-3.85563 2.2805 -2.49745 -3.85563 2.28292 -2.56693 -3.82093 2.28171 -2.60162 
-3.82093 2.28171 -2.53223 -3.82093 2.27685 -2.67135 -3.82093 2.27685 -2.4625 
-3.82092 2.25153 -2.81306 -3.82092 2.25153 -2.32079 -3.82092 2.26685 -2.74207 
-3.82092 2.26685 -2.39178 -3.82077 0.44434 -3.1106 -3.82077 2.12149 -3.1106 
-3.82077 2.12149 -2.02325 -3.82077 0.40303 -3.04083 -3.82077 2.1628 -3.04083 
-3.82077 2.1628 -2.09302 -3.82076 0.33641 -2.88773 -3.82076 2.22942 -2.88773 
-3.82076 2.22942 -2.24612 -3.82076 0.3668 -2.96631 -3.82076 2.19904 -2.96631 
-3.82076 2.19904 -2.16754 -3.81787 1.22952 -3.56478 -3.81787 1.22952 -1.56907 
-3.81787 1.33632 -3.56478 -3.81787 1.33632 -1.56907 -3.81786 1.12242 -3.55324 
-3.81786 1.12242 -1.58061 -3.81786 1.44342 -3.55324 -3.81786 1.44342 -1.58061 
-3.81784 0.90797 -3.4932 -3.81784 1.65786 -3.4932 -3.81784 1.65786 -1.64065 
-3.81784 1.01454 -3.5295 -3.81784 1.01454 -1.60435 -3.81784 1.55129 -3.5295 
-3.81784 1.55129 -1.60435 -3.81743 0.50462 -3.19366 -3.81743 2.06121 -3.19366 
-3.81743 2.06121 -1.94019 -3.81743 0.58957 -3.28651 -3.81743 1.97627 -3.28651 
-3.81743 1.97627 -1.84734 -3.81739 0.79875 -3.44106 -3.81739 1.76709 -3.44106 
-3.81739 1.76709 -1.69279 -3.81739 0.68811 -3.36988 -3.81739 1.87773 -3.36988 
-3.81739 1.87773 -1.76397 -3.80656 1.28292 -3.56572 -3.80656 1.28292 -1.56813 
-3.79022 0.46817 -3.14304 -3.79022 2.09767 -3.14304 -3.79022 2.09767 -1.99081 
-3.78718 0.32549 -2.84735 -3.78718 2.24035 -2.84735 -3.78718 2.24035 -2.2865 
-3.78649 2.2708 -2.70587 -3.78649 2.2708 -2.42798 -3.78632 2.2781 -2.63623 
-3.78632 2.2781 -2.49762 -3.7863 2.25804 -2.7775 -3.7863 2.25804 -2.35635 
-3.78624 0.38611 -3.00387 -3.78624 2.17973 -3.00387 -3.78624 2.17973 -2.12998 
-3.78615 2.2805 -2.56693 -3.78602 0.42464 -3.07537 -3.78602 2.14119 -3.07537 
-3.78602 2.14119 -2.05848 -3.786 0.3524 -2.92649 -3.786 2.21344 -2.92649 
-3.786 2.21344 -2.20736 -3.78248 0.85766 -3.46904 -3.78248 1.70818 -3.46904 
-3.78248 1.70818 -1.66481 -3.7807 1.06979 -3.54107 -3.7807 1.06979 -1.59278 
-3.7807 1.49604 -3.54107 -3.7807 1.49604 -1.59278 -3.78027 1.17634 -3.55837 
-3.78027 1.17634 -1.57548 -3.78027 1.38949 -3.55837 -3.78027 1.38949 -1.57548 
-3.78023 0.96113 -3.51073 -3.78023 0.96113 -1.62312 -3.78023 1.6047 -3.51073 
-3.78023 1.6047 -1.62312 -3.78003 0.63777 -3.32724 -3.78003 1.92806 -3.32724 
-3.78003 1.92806 -1.80661 -3.77943 0.54699 -3.23969 -3.77943 2.01884 -3.23969 
-3.77943 2.01884 -1.89416 -3.77938 0.74375 -3.40567 -3.77938 1.82208 -3.40567 
-3.77938 1.82208 -1.72818 -3.76881 1.22955 -3.56172 -3.76881 1.22955 -1.57213 
-3.76881 1.33628 -3.56172 -3.76881 1.33628 -1.57213 -3.75761 1.28292 -3.56211 
-3.75761 1.28292 -1.57174 -3.75543 0.44796 -3.10804 -3.75543 2.11787 -3.10804 
-3.75543 2.11787 -2.02581 -3.75255 0.31884 -2.81173 -3.75255 2.24699 -2.81173 
-3.75255 2.24699 -2.32212 -3.75237 0.34096 -2.88639 -3.75237 2.22487 -2.88639 
-3.75237 2.22487 -2.24746 -3.75203 0.50841 -3.19095 -3.75203 2.05742 -3.19095 
-3.75203 2.05742 -1.9429 -3.75187 2.27209 -2.67068 -3.75187 2.27209 -2.46317 
-3.75186 2.2621 -2.7414 -3.75186 2.2621 -2.39245 -3.75146 0.40738 -3.03871 
-3.75146 2.15846 -3.03871 -3.75146 2.15846 -2.09514 -3.75144 0.37115 -2.96419 
-3.75144 2.19469 -2.96419 -3.75144 2.19469 -2.16966 -3.7512 2.27685 -2.60162 
-3.7512 2.27685 -2.53223 -3.74474 0.91029 -3.48826 -3.74474 1.65554 -3.48826 
-3.74474 1.65554 -1.64559 -3.74425 0.8011 -3.43609 -3.74425 1.76473 -3.43609 
-3.74425 1.76473 -1.69776 -3.74299 1.12363 -3.54771 -3.74299 1.12363 -1.58614 
-3.74299 1.44221 -3.54771 -3.74299 1.44221 -1.58614 -3.74296 1.01575 -3.52397 
-3.74296 1.01575 -1.60988 -3.74296 1.55008 -3.52397 -3.74296 1.55008 -1.60988 
-3.74185 0.59331 -3.28211 -3.74185 1.97253 -3.28211 -3.74185 1.97253 -1.85174 
-3.7418 0.69184 -3.36547 -3.7418 1.87399 -3.36547 -3.7418 1.87399 -1.76838 
-3.73115 1.17636 -3.55341 -3.73115 1.17636 -1.58044 -3.73115 1.38948 -3.55341 
-3.73115 1.38948 -1.58044 -3.7251 0.47341 -3.13934 -3.7251 2.09243 -3.13934 
-3.7251 2.09243 -1.99451 -3.72072 0.43007 -3.07136 -3.72072 2.13577 -3.07136 
-3.72072 2.13577 -2.06249 -3.71968 1.22966 -3.55621 -3.71968 1.22966 -1.57764 
-3.71968 1.33618 -3.55621 -3.71968 1.33618 -1.57764 -3.71905 0.33223 -2.84538 
-3.71905 2.23361 -2.84538 -3.71905 2.23361 -2.28847 -3.71801 2.25123 -2.77533 
-3.71801 2.25123 -2.35852 -3.71768 2.2637 -2.70487 -3.71768 2.2637 -2.42898 
-3.71765 0.35934 -2.92465 -3.71765 2.20649 -2.92465 -3.71765 2.20649 -2.2092 
-3.7172 0.3926 -3.00071 -3.7172 2.17324 -3.00071 -3.7172 2.17324 -2.13314 
-3.71668 2.2708 -2.63607 -3.71668 2.2708 -2.49778 -3.71634 2.27317 -2.56693 
-3.71389 0.55303 -3.23563 -3.71389 2.01281 -3.23563 -3.71389 2.01281 -1.89822 
-3.70973 0.86108 -3.46178 -3.70973 1.70476 -3.46178 -3.70973 1.70476 -1.67207 
-3.7089 1.28292 -3.5561 -3.7089 1.28292 -1.57775 -3.70705 0.96493 -3.50331 
-3.70705 1.6009 -3.50331 -3.70705 1.6009 -1.63054 -3.7062 1.07159 -3.53285 
-3.7062 1.07159 -1.601 -3.7062 1.49424 -3.53285 -3.7062 1.49424 -1.601 
-3.70605 0.74708 -3.39789 -3.70605 1.81876 -3.39789 -3.70605 1.81876 -1.73596 
-3.70487 0.64332 -3.3207 -3.70487 1.92252 -3.3207 -3.70487 1.92252 -1.81315 
-3.69403 1.12388 -3.54088 -3.69403 1.12388 -1.59297 -3.69403 1.44196 -3.54088 
-3.69403 1.44196 -1.59297 -3.69031 0.4551 -3.10302 -3.69031 2.11073 -3.10302 
-3.69031 2.11073 -2.03083 -3.68657 0.51574 -3.18568 -3.68657 2.0501 -3.18568 
-3.68657 2.0501 -1.94817 -3.68638 0.41479 -3.03352 -3.68638 2.15104 -3.03352 
-3.68638 2.15104 -2.10033 -3.68449 2.23794 -2.80909 -3.68449 2.23794 -2.32476 
-3.68424 0.35004 -2.88372 -3.68424 2.2158 -2.88372 -3.68424 2.2158 -2.25013 
-3.68381 2.25295 -2.73874 -3.68381 2.25295 -2.39511 -3.68333 0.38034 -2.96148 
-3.68333 2.18549 -2.96148 -3.68333 2.18549 -2.17237 -3.68235 1.17663 -3.54605 
-3.68235 1.17663 -1.5878 -3.68235 1.38921 -3.54605 -3.68235 1.38921 -1.5878 
-3.68115 2.2621 -2.67069 -3.68115 2.2621 -2.46316 -3.68048 2.26685 -2.60163 
-3.68048 2.26685 -2.53222 -3.67651 0.60122 -3.2763 -3.67651 1.96461 -3.2763 
-3.67651 1.96461 -1.85755 -3.67178 0.91492 -3.4784 -3.67178 1.65092 -3.4784 
-3.67178 1.65092 -1.65545 -3.67117 1.2297 -3.54832 -3.67117 1.2297 -1.58553 
-3.67117 1.33614 -3.54832 -3.67117 1.33614 -1.58553 -3.67109 0.80582 -3.42618 
-3.67109 1.76002 -3.42618 -3.67109 1.76002 -1.70767 -3.67004 1.02046 -3.51386 
-3.67004 1.54537 -3.51386 -3.67004 1.54537 -1.61999 -3.6687 0.69675 -3.35526 
-3.6687 1.86909 -3.35526 -3.6687 1.86909 -1.77859 -3.66054 0.48211 -3.13318 
-3.66054 1.28292 -3.54771 -3.66054 1.28292 -1.58614 -3.66054 2.08373 -3.13318 
-3.66054 2.08373 -2.00067 -3.65682 1.07141 -3.52387 -3.65682 1.49442 -3.52387 
-3.65682 1.49442 -1.60998 -3.656 0.43917 -3.06516 -3.656 2.12666 -3.06516 
-3.656 2.12666 -2.06869 -3.65197 0.40157 -2.99324 -3.65197 2.16427 -2.99324 
-3.65197 2.16427 -2.14061 -3.65156 2.22241 -2.84209 -3.65156 2.22241 -2.29176 
-3.65036 2.23986 -2.77219 -3.65036 2.23986 -2.36166 -3.64995 0.37065 -2.92112 
-3.64995 2.19519 -2.92112 -3.64995 2.19519 -2.21273 -3.64896 0.56223 -3.22867 
-3.64896 2.0036 -3.22867 -3.64896 2.0036 -1.90518 -3.64722 2.25123 -2.70454 
-3.64722 2.25123 -2.42931 -3.64505 2.25804 -2.63625 -3.64505 2.25804 -2.4976 
-3.64468 1.12385 -3.53139 -3.64468 1.12385 -1.60246 -3.64468 1.44199 -3.53139 
-3.64468 1.44199 -1.60246 -3.64455 2.26039 -2.56693 -3.63872 0.65466 -3.31408 
-3.63872 1.91118 -3.31408 -3.63872 1.91118 -1.81977 -3.63776 0.86676 -3.44973 
-3.63776 1.69908 -3.44973 -3.63776 1.69908 -1.68412 -3.63468 0.97046 -3.4908 
-3.63468 1.59538 -3.4908 -3.63468 1.59538 -1.64305 -3.63353 0.75333 -3.38559 
-3.63353 1.81251 -3.38559 -3.63353 1.81251 -1.74826 -3.63288 1.17697 -3.53603 
-3.63288 1.17697 -1.59782 -3.63288 1.38887 -3.53603 -3.63288 1.38887 -1.59782 
-3.62611 0.46568 -3.09555 -3.62611 2.10016 -3.09555 -3.62611 2.10016 -2.0383 
-3.62235 0.52652 -3.17802 -3.62235 2.03932 -3.17802 -3.62235 2.03932 -1.95583 
-3.62174 1.23013 -3.53776 -3.62174 1.23013 -1.59609 -3.62174 1.33571 -3.53776 
-3.62174 1.33571 -1.59609 -3.62147 0.42551 -3.02521 -3.62147 2.14032 -3.02521 
-3.62147 2.14032 -2.10864 -3.62098 1.02074 -3.50298 -3.62098 1.5451 -3.50298 
-3.62098 1.5451 -1.63087 -3.6185 2.1744 -2.95298 -3.6185 2.1744 -2.18087 
-3.61741 2.22446 -2.80514 -3.61741 2.22446 -2.32871 -3.61715 2.2023 -2.87977 
-3.61715 2.2023 -2.25408 -3.61346 2.23794 -2.73806 -3.61346 2.23794 -2.39579 
-3.61265 1.28292 -3.53696 -3.61265 1.28292 -1.59689 -3.61082 2.24699 -2.67 
-3.61082 2.24699 -2.46385 -3.61056 0.61364 -3.26836 -3.61056 1.95219 -3.26836 
-3.61056 1.95219 -1.86549 -3.60949 2.25153 -2.60163 -3.60949 2.25153 -2.53222 
-3.60794 1.07177 -3.51248 -3.60794 1.49407 -3.51248 -3.60794 1.49407 -1.62137 
-3.603 0.70985 -3.34652 -3.603 1.85599 -3.34652 -3.603 1.85599 -1.78733 
-3.60027 0.92179 -3.4638 -3.60027 1.64405 -3.4638 -3.60027 1.64405 -1.67005 
-3.59956 0.81274 -3.41153 -3.59956 1.7531 -3.41153 -3.59956 1.7531 -1.72232 
-3.59681 0.49424 -3.1246 -3.59681 2.07159 -3.1246 -3.59681 2.07159 -2.00925 
-3.59557 1.12443 -3.51942 -3.59557 1.4414 -3.51942 -3.59557 1.4414 -1.61443 
-3.59135 0.45177 -3.05616 -3.59135 2.11406 -3.05616 -3.59135 2.11406 -2.07769 
-3.58764 2.15143 -2.9839 -3.58764 2.15143 -2.14995 -3.58588 0.97114 -3.47799 
-3.58588 1.5947 -3.47799 -3.58588 1.5947 -1.65586 -3.58553 2.182 -2.91145 
-3.58553 2.182 -2.2224 -3.58503 2.2068 -2.83752 -3.58503 2.2068 -2.29633 
-3.58398 1.17757 -3.52354 -3.58398 1.38827 -3.52354 -3.58398 1.38827 -1.61031 
-3.583 0.57556 -3.21909 -3.583 1.99028 -3.21909 -3.583 1.99028 -1.91476 
-3.58046 2.22241 -2.77099 -3.58046 2.22241 -2.36286 -3.57718 2.23361 -2.7035 
-3.57718 2.23361 -2.43035 -3.5752 2.24035 -2.63537 -3.5752 2.24035 -2.49848 
-3.57454 2.2426 -2.56693 -3.57426 1.23017 -3.52507 -3.57426 1.23017 -1.60878 
-3.57426 1.33567 -3.52507 -3.57426 1.33567 -1.60878 -3.57356 0.66886 -3.30407 
-3.57356 1.89697 -3.30407 -3.57356 1.89697 -1.82978 -3.57224 1.02163 -3.48965 
-3.57224 1.54421 -3.48965 -3.57224 1.54421 -1.6442 -3.56818 0.76841 -3.3748 
-3.56818 1.79743 -3.3748 -3.56818 1.79743 -1.75905 -3.56695 0.87467 -3.43295 
-3.56695 1.69117 -3.43295 -3.56695 1.69117 -1.7009 -3.56534 1.28292 -3.52387 
-3.56534 1.28292 -1.60998 -3.5619 0.47996 -3.08557 -3.5619 2.08587 -3.08557 
-3.5619 2.08587 -2.04828 -3.55969 1.07266 -3.4987 -3.55969 1.49318 -3.4987 
-3.55969 1.49318 -1.63515 -3.55737 2.12568 -3.01502 -3.55737 2.12568 -2.11883 
-3.55672 0.54111 -3.16724 -3.55672 2.02472 -3.16724 -3.55672 2.02472 -1.96661 
-3.55454 2.15939 -2.94261 -3.55454 2.15939 -2.19124 -3.5533 2.18691 -2.86925 
-3.5533 2.18691 -2.2646 -3.55193 0.92313 -3.44915 -3.55193 1.64271 -3.44915 
-3.55193 1.64271 -1.6847 -3.5474 1.12548 -3.50512 -3.5474 1.44036 -3.50512 
-3.5474 1.44036 -1.62873 -3.54522 0.629 -3.25688 -3.54522 1.93684 -3.25688 
-3.54522 1.93684 -1.87697 -3.54278 2.2023 -2.8054 -3.54278 2.2023 -2.32845 
-3.53883 2.2158 -2.73831 -3.53883 2.2158 -2.39554 -3.538 0.72585 -3.33425 
-3.538 1.83998 -3.33425 -3.538 1.83998 -1.7996 -3.53776 0.97261 -3.46285 
-3.53776 1.59322 -3.46285 -3.53776 1.59322 -1.671 -3.53685 1.17761 -3.50888 
-3.53685 1.38823 -3.50888 -3.53685 1.38823 -1.62497 -3.53616 2.22487 -2.67018 
-3.53616 2.22487 -2.46367 -3.53487 0.8293 -3.39839 -3.53487 1.73654 -3.39839 
-3.53487 1.73654 -1.73546 -3.53483 2.22942 -2.60179 -3.53483 2.22942 -2.53206 
-3.53419 0.50975 -3.11364 -3.53419 2.05608 -3.11364 -3.53419 2.05608 -2.02021 
-3.52786 2.09779 -3.045 -3.52786 2.09779 -2.08885 -3.52719 1.23029 -3.50998 
-3.52719 1.33554 -3.50998 -3.52719 1.33554 -1.62387 -3.5245 1.02297 -3.474 
-3.5245 1.54286 -3.474 -3.5245 1.54286 -1.65985 -3.52448 2.13478 -2.97273 
-3.52448 2.13478 -2.16112 -3.5223 2.16484 -2.90025 -3.5223 2.16484 -2.2336 
-3.51874 1.28292 -3.50847 -3.51874 1.28292 -1.62538 -3.51831 0.59215 -3.2065 
-3.51831 1.97369 -3.2065 -3.51831 1.97369 -1.92735 -3.51707 0.87384 -3.4143 
-3.51707 1.692 -3.4143 -3.51707 1.692 -1.71955 -3.51218 1.07407 -3.48258 
-3.51218 1.49176 -3.48258 -3.51218 1.49176 -1.65127 -3.5111 2.182 -2.83703 
-3.5111 2.182 -2.29682 -3.50968 0.68586 -3.29069 -3.50968 1.87998 -3.29069 
-3.50968 1.87998 -1.84316 -3.50416 0.78587 -3.36028 -3.50416 1.77997 -3.36028 
-3.50416 1.77997 -1.77357 -3.5021 0.92252 -3.43013 -3.5021 1.64332 -3.43013 
-3.5021 1.64332 -1.70372 -3.50143 2.19519 -2.7726 -3.50143 2.19519 -2.36125 
-3.50083 1.12576 -3.48857 -3.50083 1.44007 -3.48857 -3.50083 1.44007 -1.64528 
-3.49997 2.06848 -3.07328 -3.49997 2.06848 -2.06057 -3.4979 2.20649 -2.7049 
-3.4979 2.20649 -2.42895 -3.49606 2.21344 -2.63655 -3.49606 2.21344 -2.4973 
-3.49519 2.2157 -2.56693 -3.49484 0.55879 -3.15469 -3.49484 2.00705 -3.15469 
-3.49484 2.00705 -1.97916 -3.49479 2.1073 -3.00303 -3.49479 2.1073 -2.13082 
-3.4921 2.14065 -2.93045 -3.4921 2.14065 -2.2034 -3.49049 1.1779 -3.49194 
-3.49049 1.38794 -3.49194 -3.49049 1.38794 -1.64191 -3.48783 0.97246 -3.44348 
-3.48783 1.59337 -3.44348 -3.48783 1.59337 -1.69037 -3.48568 0.82944 -3.37779 
-3.48568 1.7364 -3.37779 -3.48568 1.7364 -1.75606 -3.48179 0.64707 -3.24216 
-3.48179 1.91876 -3.24216 -3.48179 1.91876 -1.89169 -3.48119 1.23033 -3.49268 
-3.48119 1.3355 -3.49268 -3.48119 1.3355 -1.64117 -3.47994 2.15939 -2.86801 
-3.47994 2.15939 -2.26584 -3.47495 0.74456 -3.31876 -3.47495 1.82127 -3.31876 
-3.47495 1.82127 -1.81509 -3.47465 1.02301 -3.45423 -3.47465 1.54282 -3.45423 
-3.47465 1.54282 -1.67962 -3.47294 1.28292 -3.4908 -3.47294 2.03726 -3.10033 
-3.47294 2.03726 -2.03352 -3.46957 2.1744 -2.80405 -3.46957 2.1744 -2.3298 
-3.46815 0.87417 -3.39324 -3.46815 1.69167 -3.39324 -3.46815 1.69167 -1.74061 
-3.46661 2.07857 -3.03126 -3.46661 2.07857 -2.10259 -3.46278 2.11439 -2.95977 
-3.46278 2.11439 -2.17408 -3.46163 1.07568 -3.46237 -3.46163 1.49016 -3.46237 
-3.46163 1.49016 -1.67148 -3.46108 2.18549 -2.73922 -3.46108 2.18549 -2.39463 
-3.45836 2.19469 -2.67111 -3.45836 2.19469 -2.46274 -3.45708 0.61219 -3.19245 
-3.45708 1.95365 -3.19245 -3.45708 1.95365 -1.9414 -3.45624 2.19904 -2.60179 
-3.45624 2.19904 -2.53206 -3.45566 0.78695 -3.33767 -3.45566 1.77889 -3.33767 
-3.45566 1.77889 -1.79618 -3.45298 0.92317 -3.40862 -3.45298 1.64266 -3.40862 
-3.45298 1.64266 -1.72523 -3.45041 1.12753 -3.46785 -3.45041 1.4383 -3.46785 
-3.45041 1.4383 -1.666 -3.44982 2.13478 -2.89807 -3.44982 2.13478 -2.23578 
-3.44738 0.70557 -3.27403 -3.44738 1.86027 -3.27403 -3.44738 1.86027 -1.85982 
-3.44007 1.1801 -3.47066 -3.44007 1.38574 -3.47066 -3.44007 1.38574 -1.66319 
-3.43937 2.04773 -3.05865 -3.43937 2.04773 -2.0752 -3.43895 0.97321 -3.4216 
-3.43895 1.59263 -3.4216 -3.43895 1.59263 -1.71225 -3.43865 2.15143 -2.83491 
-3.43865 2.15143 -2.29894 -3.43733 0.83084 -3.35474 -3.43733 1.735 -3.35474 
-3.43733 1.735 -1.77911 -3.4344 2.08613 -2.98815 -3.4344 2.08613 -2.1457 
-3.43406 0.57986 -3.13964 -3.43406 1.98597 -3.13964 -3.43406 1.98597 -1.99421 
-3.43093 1.23264 -3.47086 -3.43093 1.3332 -3.47086 -3.42931 2.16427 -2.77058 
-3.42931 2.16427 -2.36327 -3.42807 1.28292 -3.47091 -3.42731 0.74683 -3.29436 
-3.42731 1.819 -3.29436 -3.42731 1.819 -1.83949 -3.42495 1.02517 -3.43184 
-3.42495 1.54067 -3.43184 -3.42495 1.54067 -1.70201 -3.42184 2.17324 -2.70535 
-3.42184 2.17324 -2.4285 -3.42155 0.66904 -3.22627 -3.42155 1.89679 -3.22627 
-3.42155 1.89679 -1.90758 -3.42034 0.87566 -3.36983 -3.42034 1.69018 -3.36983 
-3.42034 1.69018 -1.76402 -3.41952 2.1073 -2.92776 -3.41952 2.1073 -2.20609 
-3.41868 2.17973 -2.63631 -3.41868 2.17973 -2.49754 -3.41763 2.18189 -2.56693 
-3.41334 2.01521 -3.08473 -3.41334 2.01521 -2.04912 -3.41225 1.0779 -3.4395 
-3.41225 1.48794 -3.4395 -3.41225 1.48794 -1.69435 -3.40831 0.78945 -3.31285 
-3.40831 1.77639 -3.31285 -3.40831 1.77639 -1.821 -3.40753 2.12568 -2.86518 
-3.40753 2.12568 -2.26867 -3.40704 2.05593 -3.01551 -3.40704 2.05593 -2.11834 
-3.40527 0.92489 -3.38485 -3.40527 1.64094 -3.38485 -3.40527 1.64094 -1.749 
-3.40092 1.13003 -3.44435 -3.40092 1.43581 -3.44435 -3.40092 1.43581 -1.6895 
-3.40031 0.70849 -3.24716 -3.40031 1.85735 -3.24716 -3.40031 1.85735 -1.88669 
-3.39758 0.63515 -3.17569 -3.39758 1.93069 -3.17569 -3.39758 1.93069 -1.95816 
-3.39734 2.14032 -2.80108 -3.39734 2.14032 -2.33277 -3.39129 2.07857 -2.95594 
-3.39129 2.07857 -2.17791 -3.3909 1.1826 -3.44668 -3.3909 1.38324 -3.44668 
-3.39045 0.83331 -3.32946 -3.39045 1.73253 -3.32946 -3.39045 1.73253 -1.80439 
-3.39009 0.97586 -3.39698 -3.39009 1.58998 -3.39698 -3.39009 1.58998 -1.73687 
-3.38903 2.15104 -2.73617 -3.38903 2.15104 -2.39768 -3.38697 1.2327 -3.44888 
-3.38697 1.33314 -3.44888 -3.38423 1.28292 -3.44885 -3.38384 2.15846 -2.67109 
-3.38384 2.15846 -2.46276 -3.38172 2.1628 -2.60178 -3.38172 2.1628 -2.53207 
-3.38076 2.02387 -3.04179 -3.38076 2.02387 -2.09206 -3.3804 0.7501 -3.26711 
-3.3804 1.81574 -3.26711 -3.3804 1.81574 -1.86674 -3.37755 2.09779 -2.89469 
-3.37755 2.09779 -2.23916 -3.37627 1.02805 -3.40672 -3.37627 1.53779 -3.40672 
-3.37627 1.53779 -1.72713 -3.37558 1.96181 -3.1225 -3.37558 1.96181 -2.01135 
-3.3755 0.67338 -3.19775 -3.3755 1.89245 -3.19775 -3.3755 1.89245 -1.9361 
-3.37375 0.8783 -3.34415 -3.37375 1.68753 -3.34415 -3.37375 1.68753 -1.7897 
-3.36639 2.11406 -2.83121 -3.36639 2.11406 -2.30264 -3.36418 1.08073 -3.41404 
-3.36418 1.4851 -3.41404 -3.36418 1.4851 -1.71981 -3.3639 2.04773 -2.98318 
-3.3639 2.04773 -2.15067 -3.36141 0.79329 -3.28527 -3.36141 1.77255 -3.28527 
-3.36141 1.77255 -1.84858 -3.35745 0.92834 -3.35819 -3.35745 1.63749 -3.35819 
-3.35745 1.63749 -1.77566 -3.35739 2.12666 -2.76655 -3.35739 2.12666 -2.3673 
-3.35563 1.99002 -3.06692 -3.35563 1.99002 -2.06692 -3.35458 0.7131 -3.21828 
-3.35458 1.85273 -3.21828 -3.35458 1.85273 -1.91557 -3.35306 1.13303 -3.41837 
-3.35306 1.43281 -3.41837 -3.35256 1.92495 -3.14547 -3.35256 1.92495 -1.98838 
-3.3512 2.13577 -2.70183 -3.3512 2.13577 -2.43202 -3.34927 2.06848 -2.92258 
-3.34927 2.06848 -2.21127 -3.34786 1.1827 -3.42257 -3.34786 1.38314 -3.42257 
-3.34718 2.14119 -2.63653 -3.34718 2.14119 -2.49732 -3.34594 2.14328 -2.56693 
-3.34394 1.23286 -3.42464 -3.34394 1.33298 -3.42464 -3.34375 0.83746 -3.30146 
-3.34375 1.72837 -3.30146 -3.34375 1.72837 -1.83239 -3.34262 0.97943 -3.36987 
-3.34262 1.5864 -3.36987 -3.34262 1.5864 -1.76398 -3.34152 1.28292 -3.42465 
-3.33782 2.01521 -3.00921 -3.33782 2.01521 -2.12464 -3.33698 2.08587 -2.86065 
-3.33698 2.08587 -2.2732 -3.33462 0.75517 -3.23777 -3.33462 1.81067 -3.23777 
-3.33462 1.81067 -1.89608 -3.33169 1.95448 -3.09086 -3.33169 1.95448 -2.04299 
-3.33067 1.88632 -3.1672 -3.33067 1.88632 -1.96665 -3.32931 1.03142 -3.37917 
-3.32931 1.53441 -3.37917 -3.32931 1.53441 -1.75468 -3.32853 0.8821 -3.31627 
-3.32853 1.68374 -3.31627 -3.32853 1.68374 -1.81758 -3.327 2.10016 -2.79644 
-3.327 2.10016 -2.33741 -3.32222 2.03726 -2.94961 -3.32222 2.03726 -2.18424 
-3.31953 2.11073 -2.73224 -3.31953 2.11073 -2.40161 -3.31757 1.08416 -3.38607 
-3.31757 1.48167 -3.38607 -3.31599 0.79858 -3.25555 -3.31599 1.76726 -3.25555 
-3.31599 1.76726 -1.8783 -3.31451 2.11787 -2.66712 -3.31451 2.11787 -2.46673 
-3.31243 0.9324 -3.32987 -3.31243 1.63344 -3.32987 -3.31243 1.63344 -1.80398 
-3.31196 2.12149 -2.60178 -3.31196 2.12149 -2.53207 -3.31113 1.13341 -3.39226 
-3.31113 1.43242 -3.39226 -3.31033 1.84644 -3.18749 -3.31033 1.84644 -1.94636 
-3.30903 1.91731 -3.11353 -3.30903 1.91731 -2.02032 -3.30892 2.05608 -2.88836 
-3.30892 2.05608 -2.24549 -3.30606 1.18304 -3.39638 -3.30606 1.3828 -3.39638 
-3.30237 1.23292 -3.39843 -3.30237 1.33292 -3.39843 -3.30006 1.28292 -3.39839 
-3.30006 1.96181 -3.04697 -3.30006 1.96181 -2.08688 -3.29972 0.84226 -3.27176 
-3.29972 1.72357 -3.27176 -3.29972 1.72357 -1.86209 -3.29795 2.07159 -2.82574 
-3.29795 2.07159 -2.30811 -3.29767 0.98401 -3.3411 -3.29767 1.58182 -3.3411 
-3.29767 1.58182 -1.79275 -3.2906 0.76182 -3.20661 -3.2906 1.80402 -3.20661 
-3.2906 1.80402 -1.92724 -3.28937 2.08373 -2.76202 -3.28937 2.08373 -2.37183 
-3.28767 1.87862 -3.13488 -3.28767 1.87862 -1.99897 -3.28481 0.88702 -3.28626 
-3.28481 1.67881 -3.28626 -3.28481 1.67881 -1.84759 -3.28461 1.03623 -3.34992 
-3.28461 1.52961 -3.34992 -3.28322 2.09243 -2.69745 -3.28322 2.09243 -2.4364 
-3.28292 1.98597 -2.98849 -3.28292 1.98597 -2.14536 -3.27951 2.09767 -2.63233 
-3.27951 2.09767 -2.50152 -3.27828 2.09941 -2.56693 -3.27708 1.92495 -3.06999 
-3.27708 1.92495 -2.06386 -3.27643 1.08433 -3.35755 -3.27643 1.4815 -3.35755 
-3.27317 0.80436 -3.22398 -3.27317 1.76147 -3.22398 -3.27317 1.76147 -1.90987 
-3.26999 1.13366 -3.36364 -3.26999 1.43217 -3.36364 -3.26869 0.93772 -3.29928 
-3.26869 1.62812 -3.29928 -3.26869 1.62812 -1.83457 -3.26786 2.00705 -2.92771 
-3.26786 2.00705 -2.20614 -3.26769 1.83849 -3.15486 -3.26769 1.83849 -1.97899 
-3.26481 1.18361 -3.3676 -3.26481 1.38223 -3.3676 -3.26113 1.23356 -3.36951 
-3.26113 1.33228 -3.36951 -3.25993 1.28292 -3.37013 -3.25709 0.84831 -3.23988 
-3.25709 1.71752 -3.23988 -3.25709 1.71752 -1.89397 -3.25535 1.88632 -3.09188 
-3.25535 1.88632 -2.04197 -3.25531 2.02472 -2.86584 -3.25531 2.02472 -2.26801 
-3.25432 0.98945 -3.3101 -3.25432 1.57639 -3.3101 -3.25432 1.57639 -1.82375 
-3.24912 1.79702 -3.17343 -3.24912 1.79702 -1.96042 -3.24686 1.93069 -3.02497 
-3.24686 1.93069 -2.10888 -3.24479 1.03693 -3.3195 -3.24479 1.52891 -3.3195 
-3.24453 2.03932 -2.8002 -3.24453 2.03932 -2.33365 -3.24271 0.89308 -3.25421 
-3.24271 1.67276 -3.25421 -3.24271 1.67276 -1.87964 -3.23687 2.0501 -2.73598 
-3.23687 2.0501 -2.39787 -3.23674 1.085 -3.32706 -3.23674 1.48083 -3.32706 
-3.23506 1.84644 -3.11222 -3.23506 1.84644 -2.02163 -3.23201 1.75431 -3.19054 
-3.23201 1.75431 -1.94331 -3.2316 2.05742 -2.67052 -3.2316 2.05742 -2.46333 
-3.2301 1.13453 -3.33289 -3.2301 1.43131 -3.33289 -3.2301 1.95365 -2.96547 
-3.2301 1.95365 -2.16838 -3.22889 2.06121 -2.60512 -3.22889 2.06121 -2.52873 
-3.22686 0.94405 -3.26679 -3.22686 1.62179 -3.26679 -3.22686 1.62179 -1.86706 
-3.22505 1.18443 -3.33678 -3.22505 1.3814 -3.33678 -3.2248 1.89245 -3.04705 
-3.2248 1.89245 -2.0868 -3.22237 1.23361 -3.3393 -3.22237 1.33222 -3.3393 
-3.22123 1.28292 -3.33994 -3.21641 1.71047 -3.20614 -3.21641 1.71047 -1.92771 
-3.21605 1.97369 -2.90425 -3.21605 1.97369 -2.2296 -3.21594 1.80402 -3.13195 
-3.21594 1.80402 -2.0019 -3.21584 0.99067 -3.27774 -3.21584 1.57517 -3.27774 
-3.20632 1.03824 -3.28702 -3.20632 1.52759 -3.28702 -3.20427 1.85273 -2.06588 
-3.20234 0.90023 -3.22021 -3.20234 1.6656 -1.91364 -3.1986 1.08617 -3.29467 
-3.19857 1.76147 -1.98446 -3.18985 0.94603 -3.2327 -3.87858 -0.39315 -0.90962 
-3.87265 -0.34479 -0.91555 -3.86504 -0.2969 -0.92316 -3.85209 -0.97449 -2.20761 
-3.84708 -0.44151 -0.8714 -3.84276 -0.39274 -0.87563 -3.83619 -1.01844 -2.19153 
-3.83615 -0.34313 -0.88133 -3.82843 -0.29521 -0.88898 -3.81892 -0.24763 -0.89825 
-3.81881 -1.06098 -2.1741 -3.81834 -0.96744 -2.24829 -3.81352 -0.53988 -0.83606 
-3.81238 -0.49058 -0.8367 -3.8097 -0.4414 -0.83922 -3.8079 -0.20101 -0.9092 
-3.80465 -0.39149 -0.84311 -3.80274 -1.01128 -2.23268 -3.79969 -1.1034 -2.15436 
-3.79802 -0.34197 -0.84893 -3.79205 -0.92972 -2.29635 -3.78997 -0.29389 -0.8565 
-3.78563 -1.05398 -2.21558 -3.78043 -0.24641 -0.8659 -3.7794 -1.14329 -2.13402 
-3.77766 -0.97449 -2.28203 -3.77483 -0.53988 -0.80586 -3.77362 -0.58924 -0.80649 
-3.77362 -0.49052 -0.80649 -3.76995 -0.63919 -0.8084 -3.76995 -0.44057 -0.8084 
-3.76707 -1.09545 -2.19701 -3.76607 -0.19468 -0.87672 -3.76476 -0.39063 -0.81236 
-3.76159 -1.01844 -2.26613 -3.75833 -0.3413 -0.81844 -3.75767 -1.18192 -2.11214 
-3.75015 -0.29319 -0.82608 -3.74994 -0.93578 -2.3284 -3.74994 -0.14399 -0.88974 
-3.74708 -1.13558 -2.17702 -3.74416 -1.06098 -2.24876 -3.73708 -0.24098 -0.8349 
-3.73503 -0.98054 -2.31391 -3.73503 -0.09923 -0.90423 -3.7347 -1.21877 -2.08912 
-3.7347 -0.53988 -0.7776 -3.73239 -0.58988 -0.77757 -3.73239 -0.48988 -0.77757 
-3.72869 -0.63976 -0.77961 -3.72869 -0.44 -0.77961 -3.72573 -1.17428 -2.15567 
-3.72442 -1.1034 -2.22963 -3.72362 -0.68939 -0.78374 -3.72362 -0.39038 -0.78374 
-3.72232 -0.8904 -2.37201 -3.72232 -0.18936 -0.84613 -3.71877 -1.02422 -2.29769 
-3.71877 -0.05554 -0.92045 -3.71718 -0.73864 -0.78993 -3.71718 -0.34113 -0.78993 
-3.71253 -1.29423 -1.99175 -3.70622 -0.9407 -2.35841 -3.70622 -0.13906 -0.85973 
-3.70544 -0.79138 -0.79682 -3.70544 -0.28839 -0.79682 -3.70408 -1.14329 -2.20934 
-3.70306 -1.21144 -2.133 -3.70013 -1.06763 -2.27992 -3.69694 -1.27218 -2.05136 
-3.69323 -0.53988 -0.75134 -3.69213 -0.84337 -2.41202 -3.69213 -0.2364 -0.80613 
-3.69101 -0.98534 -2.34361 -3.69101 -0.09443 -0.87453 -3.69082 -0.58994 -0.75136 
-3.69082 -0.48982 -0.75136 -3.68689 -0.6401 -0.75342 -3.68689 -0.43966 -0.75342 
-3.68548 -1.32545 -1.96473 -3.6822 -1.18192 -2.18761 -3.6817 -0.68977 -0.75763 
-3.6817 -0.38999 -0.75763 -3.68017 -1.1097 -2.26043 -3.67913 -1.24699 -2.10907 
-3.67731 -0.89446 -2.40033 -3.67731 -0.18531 -0.81781 -3.67334 -1.02951 -2.32741 
-3.67334 -0.05025 -0.89073 -3.67085 -1.3047 -2.02532 -3.67057 -0.74207 -0.76196 
-3.67057 -0.3377 -0.76196 -3.661 -0.9445 -2.3863 -3.661 -0.13527 -0.83184 
-3.65926 -1.14942 -2.2399 -3.65918 -1.21877 -2.16464 -3.65848 -0.79475 -2.44887 
-3.65848 -0.79475 -0.76927 -3.65848 -0.28501 -0.76927 -3.65721 -1.35475 -1.93683 
-3.65436 -1.0727 -2.30926 -3.65436 -0.00706 -0.90888 -3.65399 -1.28083 -2.08393 
-3.65052 -0.53988 -0.72715 -3.64778 -0.5901 -0.72712 -3.64778 -0.48966 -0.72712 
-3.64467 -0.84694 -2.43912 -3.64467 -0.84694 -0.77902 -3.64467 -0.23282 -0.77902 
-3.64431 -0.98949 -2.37161 -3.64431 -0.09027 -0.84654 -3.64385 -0.6402 -0.72932 
-3.64385 -0.43956 -0.72932 -3.64346 -1.33554 -1.99808 -3.63717 -1.18765 -2.21783 
-3.63444 -1.11431 -2.28931 -3.63444 0.03455 -0.92884 -3.63383 -0.69277 -0.73165 
-3.63383 -0.38699 -0.73165 -3.62949 -0.89791 -2.42699 -3.62949 -0.18186 -0.79115 
-3.62771 -1.31289 -2.05765 -3.62722 -1.38265 -1.90733 -3.62644 -1.03335 -2.35499 
-3.62644 -0.04641 -0.86315 -3.62251 -0.7449 -0.7365 -3.62251 -0.33486 -0.7365 
-3.62142 -1.27218 -2.12688 -3.61523 -1.36427 -1.96991 -3.61442 -0.94714 -2.41198 
-3.61442 -0.13262 -0.80616 -3.6132 -1.15376 -2.26842 -3.6132 0.07399 -0.94973 
-3.6098 -0.79763 -2.47399 -3.6098 -0.79763 -0.74415 -3.6098 -0.28213 -0.74415 
-3.60745 -1.07597 -2.3365 -3.60745 -0.0038 -0.88164 -3.60668 -0.53988 -0.70508 
-3.60383 -0.59016 -0.70513 -3.60383 -0.4896 -0.70513 -3.60069 -1.24294 -2.18178 
-3.60035 -1.34309 -2.03029 -3.59742 -0.99196 -2.39689 -3.59742 -0.0878 -0.82126 
-3.5958 -0.84959 -2.46374 -3.5958 -0.84959 -0.7544 -3.5958 -0.23017 -0.7544 
-3.59538 -1.3047 -2.1008 -3.59468 -0.6427 -0.70533 -3.59468 -0.43706 -0.70533 
-3.58738 -1.11723 -2.31618 -3.58738 0.03747 -0.90196 -3.58493 -1.39174 -1.94022 
-3.58434 -0.69527 -0.70815 -3.58434 -0.3845 -0.70815 -3.58178 -0.89963 -2.45077 
-3.58178 -0.18014 -0.76737 -3.57909 -1.03585 -2.37981 -3.57909 -0.04391 -0.83833 
-3.57768 -1.21061 -2.2346 -3.57768 0.13085 -0.98354 -3.57312 -0.74712 -2.50451 
-3.57312 -0.74712 -0.71363 -3.57312 -0.33264 -0.71363 -3.57198 -1.37135 -2.00192 
-3.56814 -1.33554 -2.0734 -3.5666 -0.94863 -2.43538 -3.5666 -0.13113 -0.78276 
-3.56181 -1.29423 -2.14247 -3.56181 -0.53988 -0.68519 -3.5601 -0.79979 -2.49637 
-3.5601 -0.79979 -0.72177 -3.5601 -0.27998 -0.72177 -3.5598 -1.07824 -2.36091 
-3.5598 -0.00153 -0.85723 -3.55482 -1.41635 -1.91016 -3.55357 -0.59247 -0.68331 
-3.55357 -0.4873 -0.68331 -3.55296 -1.17573 -2.28431 -3.55296 0.09596 -0.93383 
-3.54907 -0.99336 -2.41994 -3.54907 -0.0864 -0.79821 -3.54692 -0.85034 -2.48562 
-3.54692 -0.85034 -0.73252 -3.54692 -0.22943 -0.73252 -3.54426 -0.6449 -0.68406 
-3.54426 -0.43486 -0.68406 -3.54265 -1.39761 -1.9726 -3.53996 -1.36427 -2.04518 
-3.53991 -1.26401 -2.19684 -3.53478 -1.32545 -2.11543 -3.53392 -0.69704 -2.53071 
-3.53392 -0.69704 -0.68743 -3.53392 -0.38273 -0.68743 -3.53265 -0.90028 -2.47228 
-3.53265 -0.17948 -0.74586 -3.5306 -1.03693 -2.40242 -3.5306 -0.04283 -0.81572 
-3.52507 -1.13694 -2.33284 -3.52507 0.05718 -0.8853 -3.52257 -0.74873 -2.52473 
-3.52257 -0.74873 -0.69341 -3.52257 -0.33104 -0.69341 -3.51768 -0.94896 -2.45644 
-3.51768 -0.1308 -0.7617 -3.51645 -1.23065 -2.24864 -3.51645 0.15089 -0.9695 
-3.51602 -0.53988 -0.66753 -3.51246 -1.4218 -1.9424 -3.51027 -1.39174 -2.01487 
-3.51025 -0.79983 -2.51615 -3.51025 -0.79983 -0.702 -3.51025 -0.27994 -0.702 
-3.50756 -0.59251 -0.66601 -3.50756 -0.48726 -0.66601 -3.50689 -1.35475 -2.08715 
-3.50057 -1.31305 -2.15578 -3.49989 -0.9935 -2.44054 -3.49989 -0.08626 -0.7776 
-3.49791 -0.64519 -2.55103 -3.49791 -0.64519 -0.66711 -3.49791 -0.43457 -0.66711 
-3.49699 -0.85019 -2.50499 -3.49699 -0.85019 -0.71315 -3.49699 -0.22958 -0.71315 
-3.49676 -1.09695 -2.3764 -3.49676 0.01718 -0.84174 -3.48954 -1.1938 -2.29902 
-3.48954 0.11404 -0.91912 -3.48735 -0.69732 -2.54727 -3.48735 -0.69732 -0.67088 
-3.48735 -0.38244 -0.67088 -3.48283 -0.89967 -2.4913 -3.48283 -0.18009 -0.72685 
-3.48022 -1.41635 -1.98476 -3.47804 -1.28169 -2.20938 -3.47804 0.20192 -1.00876 
-3.47738 -1.38265 -2.05717 -3.47507 -0.75014 -2.54085 -3.47507 -0.75014 -0.67729 
-3.47507 -0.32962 -0.67729 -3.47285 -1.34284 -2.12771 -3.46941 -0.53988 -0.65213 
-3.4678 -0.94813 -2.4751 -3.4678 -0.13163 -0.74305 -3.46657 -1.05439 -2.41694 
-3.46657 -0.02537 -0.8012 -3.46251 -0.80117 -2.5318 -3.46251 -0.80117 -0.68635 
-3.46251 -0.27859 -0.68635 -3.46119 -1.15394 -2.34621 -3.46119 0.07417 -0.87193 
-3.4605 -0.59263 -2.56722 -3.4605 -0.59263 -0.65092 -3.4605 -0.48713 -0.65092 
-3.45175 -1.24724 -2.26123 -3.45175 0.16748 -0.95691 -3.45078 -0.64523 -2.56568 
-3.45078 -0.64523 -0.65246 -3.45078 -0.43453 -0.65246 -3.44923 -1.43896 -1.9536 
-3.44887 -0.85166 -2.52013 -3.44887 -0.85166 -0.69801 -3.44887 -0.2281 -0.69801 
-3.44712 -1.4084 -2.02604 -3.44341 -1.37103 -2.09831 -3.43918 -0.69837 -2.56157 
-3.43918 -0.69837 -0.65657 -3.43918 -0.3814 -0.65657 -3.43795 -1.32856 -2.16675 
-3.43795 0.24879 -1.05139 -3.4352 -1.01006 -2.45368 -3.4352 -0.0697 -0.76446 
-3.43448 -0.90101 -2.50594 -3.43448 -0.17875 -0.7122 -3.43176 -1.11295 -2.38867 
-3.43176 0.03319 -0.82947 -3.42681 -0.75103 -2.55462 -3.42681 -0.75103 -0.66352 
-3.42681 -0.32873 -0.66352 -3.42419 -1.20916 -2.31051 -3.42419 0.12939 -0.90763 
-3.42211 -0.53988 -2.5791 -3.42211 -0.53988 -0.63904 -3.41625 -1.43136 -1.99513 
-3.41378 -0.80206 -2.54513 -3.41378 -0.80206 -0.67301 -3.41378 -0.2777 -0.67301 
-3.41329 -1.39729 -2.06736 -3.41301 -0.59267 -2.5799 -3.41301 -0.59267 -0.63824 
-3.41301 -0.48709 -0.63824 -3.4124 -1.29628 -2.22017 -3.4124 0.21652 -0.99797 
-3.40864 -1.35712 -2.13769 -3.40864 0.27736 -1.08045 -3.40188 -0.64583 -2.57817 
-3.40188 -0.64583 -0.63997 -3.40188 -0.43393 -0.63997 -3.40122 -1.06947 -2.42773 
-3.40122 -0.01029 -0.79041 -3.40007 -0.85234 -2.53295 -3.40007 -0.85234 -0.68519 
-3.40007 -0.22742 -0.68519 -3.397 -0.95604 -2.49188 -3.397 -0.12372 -0.72627 
-3.39603 -1.16814 -2.35623 -3.39603 0.08838 -0.86191 -3.39008 -0.69895 -2.57354 
-3.39008 -0.69895 -0.6446 -3.39008 -0.38081 -0.6446 -3.38579 -1.26057 -2.27081 
-3.38579 0.1808 -0.94733 -3.38481 -1.45215 -1.96327 -3.38278 -1.42123 -2.03538 
-3.37876 -1.38363 -2.10731 -3.37876 0.30386 -1.11083 -3.37794 -0.75139 -2.56602 
-3.37794 -0.75139 -0.65213 -3.37794 -0.32838 -0.65213 -3.37422 -1.34069 -2.17533 
-3.37422 -0.53988 -2.58986 -3.37422 -0.53988 -0.62829 -3.37422 0.26093 -1.04281 
-3.36605 -1.12605 -2.3974 -3.36605 0.04629 -0.82074 -3.36471 -0.80234 -2.556 
-3.36471 -0.80234 -0.66214 -3.36471 -0.27743 -0.66214 -3.36366 -1.01698 -2.46833 
-3.36366 -0.06278 -0.74981 -3.36358 -0.5931 -2.59047 -3.36358 -0.5931 -0.62767 
-3.36358 -0.48666 -2.59047 -3.36358 -0.48666 -0.62767 -3.36297 -0.90788 -2.52054 
-3.36297 -0.17188 -0.6976 -3.35825 -1.22158 -2.31844 -3.35825 0.14181 -0.8997 
-3.35241 -0.64617 -2.58819 -3.35241 -0.64617 -0.62995 -3.35241 -0.43359 -2.58819 
-3.35241 -0.43359 -0.62995 -3.35143 -1.44246 -2.00362 -3.34837 -1.40801 -2.07567 
-3.34837 0.32824 -1.14247 -3.34818 -1.30706 -2.22782 -3.34818 0.2273 -0.99032 
-3.34444 -1.3677 -2.14516 -3.34444 0.28793 -1.07298 -3.34072 -0.69892 -2.58303 
-3.34072 -0.69892 -0.63511 -3.34072 -0.38084 -0.63511 -3.32988 -1.17948 -2.36285 
-3.32988 0.09972 -0.85529 -3.32871 -1.07572 -2.44004 -3.32871 -0.00404 -0.77811 
-3.32856 -0.75121 -2.575 -3.32856 -0.75121 -0.64315 -3.32856 -0.32856 -0.64315 
-3.3277 -0.85787 -2.54545 -3.3277 -0.85787 -0.67269 -3.3277 -0.2219 -0.67269 
-3.32586 -0.53988 -2.59825 -3.32586 -0.53988 -0.61989 -3.32503 -0.96172 -2.50393 
-3.32503 -0.11804 -0.71422 -3.32087 -1.26977 -2.27778 -3.32087 0.19001 -0.94037 
-3.31756 -1.4302 -2.04285 -3.31756 0.35044 -1.17529 -3.31711 -1.46346 -1.9668 
-3.31711 0.38369 -1.25134 -3.31507 -0.59314 -2.59836 -3.31507 -0.59314 -0.61979 
-3.31507 -0.48662 -2.59836 -3.31507 -0.48662 -0.61979 -3.31404 -1.39273 -2.1135 
-3.31404 0.31297 -1.10464 -3.30965 -1.34939 -2.18148 -3.30965 0.26963 -1.03666 
-3.3036 -0.64644 -2.59556 -3.3036 -0.64644 -0.62259 -3.3036 -0.43332 -2.59556 
-3.3036 -0.43332 -0.62259 -3.29296 -1.13096 -2.40762 -3.29296 0.05119 -0.81053 
-3.29291 -1.22949 -2.32426 -3.29291 0.14973 -0.89388 -3.2918 -0.80705 -2.56611 
-3.2918 -0.80705 -0.65203 -3.2918 -0.27272 -0.65203 -3.29176 -0.69917 -2.58986 
-3.29176 -0.69917 -0.62829 -3.29176 -0.38059 -2.58986 -3.29176 -0.38059 -0.62829 
-3.29051 -1.0217 -2.47824 -3.29051 -0.05807 -0.7399 -3.29002 -0.91251 -2.5304 
-3.29002 -0.16726 -0.68774 -3.28331 -1.45165 -2.00633 -3.28331 0.37189 -1.21181 
-3.28329 -1.41542 -2.08086 -3.28329 0.33566 -1.13729 -3.28273 -1.31439 -2.2331 
-3.28273 0.23462 -0.98504 -3.28238 0.40207 -1.2896 -3.27932 -1.37484 -2.15019 
-3.27932 0.29507 -1.06795 -3.27715 -0.53988 -2.60426 -3.27715 -0.53988 -0.61389 
-3.26595 -0.59325 -2.60386 -3.26595 -0.59325 -0.61428 -3.26595 -0.48652 -2.60386 
-3.26595 -0.48652 -0.61428 -3.25538 -1.07905 -2.44781 -3.25538 -0.00072 -0.77033 
-3.25532 -1.27581 -2.28183 -3.25532 0.19604 -0.93631 -3.25472 -1.18503 -2.36938 
-3.25472 0.10526 -0.84876 -3.25453 -0.86167 -2.55288 -3.25453 -0.86167 -0.66527 
-3.25453 -0.2181 -0.66527 -3.25449 -0.64646 -2.60052 -3.25449 -0.64646 -0.61763 
-3.25449 -0.43331 -2.60052 -3.25449 -0.43331 -0.61763 -3.25405 -0.75301 -2.58322 
-3.25405 -0.75301 -0.63492 -3.25405 -0.32676 -2.58322 -3.25405 -0.32676 -0.63492 
-3.25227 -0.96514 -2.51118 -3.25227 -0.11462 -0.70696 -3.24876 -1.4704 -1.96864 
-3.24876 0.39064 -1.24951 -3.24874 -1.39816 -2.11752 -3.24874 0.31839 -1.10062 
-3.24851 -1.43669 -2.04602 -3.24851 0.35693 -1.17213 -3.24758 0.41755 -1.32865 
-3.24453 -1.35463 -2.18519 -3.24453 0.27487 -1.03296 -3.2282 -0.53988 -2.60787 
-3.2282 -0.53988 -0.61028 -3.21736 -1.13469 -2.41203 -3.21736 0.05493 -0.80612 
-3.21736 -1.02405 -2.48321 -3.21736 -0.05571 -0.73493 -3.21733 -1.23323 -2.32866 
-3.21733 0.15347 -0.88948 -3.21733 -1.31818 -2.23581 -3.21733 0.23841 -0.98234 
-3.21692 -0.80826 -2.57164 -3.21692 -0.80826 -0.6465 -3.21692 -0.27151 -2.57164 
-3.21692 -0.27151 -0.6465 -3.21691 -0.91483 -2.53535 -3.21691 -0.16494 -0.6828 
-3.21689 -0.70038 -2.59538 -3.21689 -0.70038 -0.62276 -3.21689 -0.37938 -2.59538 
-3.21689 -0.37938 -0.62276 -3.21689 -0.59328 -2.60693 -3.21689 -0.59328 -0.61121 
-3.21689 -0.48648 -2.60693 -3.21689 -0.48648 -0.61121 -3.21399 -1.456 -2.00845 
-3.21399 0.37624 -1.20969 -3.21399 0.40662 -1.28827 -3.21398 -1.41977 -2.08298 
-3.21398 0.34 -1.13517 -3.21398 -1.37846 -2.15274 -3.21398 0.29869 -1.0654 
-3.17913 -1.47266 -1.96951 -3.17913 -1.43886 -2.04707 -3.17913 -1.40024 -2.11876 
-3.17913 -1.35638 -2.18642 -3.17913 -1.27795 -2.2838 -3.17913 -1.18688 -2.37156 
-3.17913 -1.08062 -2.45026 -3.17913 -0.96628 -2.51361 -3.17913 -0.86259 -2.55557 
-3.17913 -0.86259 -0.66257 -3.17913 -0.75361 -2.58596 -3.17913 -0.75361 -0.63218 
-3.17913 -0.64676 -2.60334 -3.17913 -0.64676 -0.6148 -3.17913 -0.53988 -2.60907 
-3.17913 -0.53988 -0.60907 -3.17913 -0.433 -2.60334 -3.17913 -0.433 -0.6148 
-3.17913 -0.32616 -2.58596 -3.17913 -0.32616 -0.63218 -3.17913 -0.21718 -0.66257 
-3.17913 -0.11348 -0.70454 -3.17913 0.00086 -0.76788 -3.17913 0.10711 -0.84658 
-3.17913 0.19819 -0.93435 -3.17913 0.27661 -1.03172 -3.17913 0.32048 -1.09939 
-3.17913 0.35909 -1.17107 -3.17913 0.3929 -1.24863 -3.14427 -1.37846 -2.15274 
-3.14427 0.29869 -1.0654 -3.14427 -1.41977 -2.08298 -3.14427 0.34 -1.13517 
-3.14426 -1.48639 -1.92987 -3.14426 0.40662 -1.28827 -3.14426 -1.456 -2.00845 
-3.14426 0.37624 -1.20969 -3.14137 -0.59328 -2.60693 -3.14137 -0.59328 -0.61121 
-3.14137 -0.48648 -2.60693 -3.14137 -0.48648 -0.61121 -3.14137 -0.70038 -2.59538 
-3.14137 -0.70038 -0.62276 -3.14137 -0.37938 -2.59538 -3.14137 -0.37938 -0.62276 
-3.14134 -0.91483 -2.53535 -3.14134 -0.16494 -0.6828 -3.14134 -0.80826 -2.57164 
-3.14134 -0.80826 -0.6465 -3.14134 -0.27151 -2.57164 -3.14134 -0.27151 -0.6465 
-3.14093 -1.31818 -2.23581 -3.14093 0.23841 -0.98234 -3.14093 -1.23323 -2.32866 
-3.14093 0.15347 -0.88948 -3.14089 -1.02405 -2.48321 -3.14089 -0.05571 -0.73493 
-3.14089 -1.13469 -2.41203 -3.14089 0.05493 -0.80612 -3.13006 -0.53988 -2.60787 
-3.13006 -0.53988 -0.61028 -3.11372 -1.35463 -2.18519 -3.11372 0.27487 -1.03296 
-3.10975 -1.43669 -2.04602 -3.10975 0.35693 -1.17213 -3.10952 -1.39816 -2.11752 
-3.10952 0.31839 -1.10062 -3.1095 -1.4704 -1.96864 -3.1095 0.39064 -1.24951 
-3.10598 -0.96514 -2.51118 -3.10598 -0.11462 -0.70696 -3.1042 -0.75301 -2.58322 
-3.1042 -0.75301 -0.63492 -3.1042 -0.32676 -2.58322 -3.1042 -0.32676 -0.63492 
-3.10377 -0.64646 -2.60052 -3.10377 -0.64646 -0.61763 -3.10377 -0.43331 -2.60052 
-3.10377 -0.43331 -0.61763 -3.10373 -0.86167 -2.55288 -3.10373 -0.86167 -0.66527 
-3.10373 -0.2181 -0.66527 -3.10353 -1.18503 -2.36938 -3.10353 0.10526 -0.84876 
-3.10293 -1.27581 -2.28183 -3.10293 0.19604 -0.93631 -3.10288 -1.07905 -2.44781 
-3.10288 -0.00072 -0.77033 -3.09231 -0.59325 -2.60386 -3.09231 -0.59325 -0.61428 
-3.09231 -0.48652 -2.60386 -3.09231 -0.48652 -0.61428 -3.08111 -0.53988 -2.60426 
-3.08111 -0.53988 -0.61389 -3.07893 -1.37484 -2.15019 -3.07893 0.29507 -1.06795 
-3.07588 -1.48184 -1.92854 -3.07588 0.40207 -1.2896 -3.07553 -1.31439 -2.2331 
-3.07553 0.23462 -0.98504 -3.07496 -1.41542 -2.08086 -3.07496 0.33566 -1.13729 
-3.07495 -1.45165 -2.00633 -3.07495 0.37189 -1.21181 -3.06824 -0.91251 -2.5304 
-3.06824 -0.16726 -0.68774 -3.06775 -1.0217 -2.47824 -3.06775 -0.05807 -0.7399 
-3.06649 -0.69917 -2.58986 -3.06649 -0.69917 -0.62829 -3.06649 -0.38059 -2.58986 
-3.06649 -0.38059 -0.62829 -3.06646 -0.80705 -2.56611 -3.06646 -0.80705 -0.65203 
-3.06646 -0.27272 -2.56611 -3.06646 -0.27272 -0.65203 -3.06535 -1.22949 -2.32426 
-3.06535 0.14973 -0.89388 -3.0653 -1.13096 -2.40762 -3.0653 0.05119 -0.81053 
-3.05466 -0.64644 -2.59556 -3.05466 -0.64644 -0.62259 -3.05466 -0.43332 -2.59556 
-3.05466 -0.43332 -0.62259 -3.0486 -1.34939 -2.18148 -3.0486 0.26963 -1.03666 
-3.04422 -1.39273 -2.1135 -3.04422 0.31297 -1.10464 -3.04319 -0.59314 -2.59836 
-3.04319 -0.59314 -0.61979 -3.04319 -0.48662 -2.59836 -3.04319 -0.48662 -0.61979 
-3.04115 -1.46346 -1.9668 -3.04115 0.38369 -1.25134 -3.0407 -1.4302 -2.04285 
-3.0407 0.35044 -1.17529 -3.03739 -1.26977 -2.27778 -3.03739 0.19001 -0.94037 
-3.03323 -0.96172 -2.50393 -3.03323 -0.11804 -0.71422 -3.0324 -0.53988 -2.59825 
-3.0324 -0.53988 -0.61989 -3.03055 -0.85787 -2.54545 -3.03055 -0.85787 -0.67269 
-3.03055 -0.2219 -0.67269 -3.0297 -0.75121 -2.575 -3.0297 -0.75121 -0.64315 
-3.0297 -0.32856 -2.575 -3.0297 -0.32856 -0.64315 -3.02955 -1.07572 -2.44004 
-3.02955 -0.00404 -0.77811 -3.02837 -1.17948 -2.36285 -3.02837 0.09972 -0.85529 
-3.01754 -0.69892 -2.58303 -3.01754 -0.69892 -0.63511 -3.01754 -0.38084 -2.58303 
-3.01754 -0.38084 -0.63511 -3.01381 -1.3677 -2.14516 -3.01381 0.28793 -1.07298 
-3.01007 -1.30706 -2.22782 -3.01007 0.2273 -0.99032 -3.00989 -1.40801 -2.07567 
-3.00989 0.32824 -1.14247 -3.00774 -1.47276 -1.92587 -3.00774 0.393 -1.29227 
-3.00683 -1.44246 -2.00362 -3.00683 0.36269 -1.21452 -3.00585 -0.64617 -2.58819 
-3.00585 -0.64617 -0.62995 -3.00585 -0.43359 -2.58819 -3.00585 -0.43359 -0.62995 
-3.00001 -1.22158 -2.31844 -3.00001 0.14181 -0.8997 -2.99528 -0.90788 -2.52054 
-2.99528 -0.90788 -0.6976 -2.99528 -0.17188 -0.6976 -2.99467 -0.5931 -2.59047 
-2.99467 -0.5931 -0.62767 -2.99467 -0.48666 -2.59047 -2.99467 -0.48666 -0.62767 
-2.9946 -1.01698 -2.46833 -2.9946 -0.06278 -0.74981 -2.99354 -0.80234 -2.556 
-2.99354 -0.80234 -0.66214 -2.99354 -0.27743 -2.556 -2.99354 -0.27743 -0.66214 
-2.9922 -1.12605 -2.3974 -2.9922 0.04629 -0.82074 -2.98404 -1.34069 -2.17533 
-2.98404 -0.53988 -2.58986 -2.98404 -0.53988 -0.62829 -2.98404 0.26093 -1.04281 
-2.98032 -0.75139 -2.56602 -2.98032 -0.75139 -0.65213 -2.98032 -0.32838 -2.56602 
-2.98032 -0.32838 -0.65213 -2.9795 -1.38363 -2.10731 -2.9795 0.30386 -1.11083 
-2.97547 -1.42123 -2.03538 -2.97547 0.34147 -1.18276 -2.97506 -1.47937 -1.88424 
-2.97345 -1.45215 -1.96327 -2.97345 0.37239 -1.25487 -2.97246 -1.26057 -2.27081 
-2.97246 0.1808 -0.94733 -2.96818 -0.69895 -2.57354 -2.96818 -0.69895 -0.6446 
-2.96818 -0.38081 -2.57354 -2.96818 -0.38081 -0.6446 -2.96222 -1.16814 -2.35623 
-2.96222 0.08838 -0.86191 -2.96126 -0.95604 -2.49188 -2.96126 -0.12372 -0.72627 
-2.95819 -0.85234 -2.53295 -2.95819 -0.85234 -0.68519 -2.95819 -0.22742 -0.68519 
-2.95704 -1.06947 -2.42773 -2.95704 -0.01029 -0.79041 -2.95638 -0.64583 -2.57817 
-2.95638 -0.64583 -0.63997 -2.95638 -0.43393 -2.57817 -2.95638 -0.43393 -0.63997 
-2.94961 -1.35712 -2.13769 -2.94961 0.27736 -1.08045 -2.94586 -1.29628 -2.22017 
-2.94586 0.21652 -0.99797 -2.94524 -0.59267 -2.5799 -2.94524 -0.59267 -0.63824 
-2.94524 -0.48709 -2.5799 -2.94524 -0.48709 -0.63824 -2.94497 -1.39729 -2.06736 
-2.94497 0.31752 -1.15078 -2.94448 -0.80206 -2.54513 -2.94448 -0.80206 -0.67301 
-2.94448 -0.2777 -2.54513 -2.94448 -0.2777 -0.67301 -2.942 -1.43136 -1.99513 
-2.942 0.3516 -1.22302 -2.94065 -1.45926 -1.92191 -2.94065 0.3795 -1.29623 
-2.93615 -0.53988 -2.5791 -2.93615 -0.53988 -0.63904 -2.93407 -1.20916 -2.31051 
-2.93407 0.12939 -0.90763 -2.93144 -0.75103 -2.55462 -2.93144 -0.75103 -0.66352 
-2.93144 -0.32873 -2.55462 -2.93144 -0.32873 -0.66352 -2.9265 -1.11295 -2.38867 
-2.9265 0.03319 -0.82947 -2.92377 -0.90101 -2.50594 -2.92377 -0.90101 -0.7122 
-2.92377 -0.17875 -0.7122 -2.92306 -1.01006 -2.45368 -2.92306 -0.0697 -0.76446 
-2.92031 -1.32856 -2.16675 -2.92031 0.24879 -1.05139 -2.91907 -0.69837 -2.56157 
-2.91907 -0.69837 -0.65657 -2.91907 -0.3814 -2.56157 -2.91907 -0.3814 -0.65657 
-2.91485 -1.37103 -2.09831 -2.91485 0.29126 -1.11983 -2.91114 -1.4084 -2.02604 
-2.91114 0.32863 -1.1921 -2.90938 -0.85166 -2.52013 -2.90938 -0.85166 -0.69801 
-2.90938 -0.2281 -0.69801 -2.90903 -1.43896 -1.9536 -2.90903 0.3592 -1.26455 
-2.90853 -1.46376 -1.87967 -2.90748 -0.64523 -2.56568 -2.90748 -0.64523 -0.65246 
-2.90748 -0.43453 -2.56568 -2.90748 -0.43453 -0.65246 -2.90651 -1.24724 -2.26123 
-2.90651 0.16748 -0.95691 -2.89776 -0.59263 -2.56722 -2.89776 -0.59263 -0.65092 
-2.89776 -0.48713 -2.56722 -2.89776 -0.48713 -0.65092 -2.89706 -1.15394 -2.34621 
-2.89706 0.07417 -0.87193 -2.89574 -0.80117 -2.5318 -2.89574 -0.80117 -0.68635 
-2.89574 -0.27859 -2.5318 -2.89574 -0.27859 -0.68635 -2.89168 -1.05439 -2.41694 
-2.89168 -0.02537 -0.8012 -2.89045 -0.94813 -2.4751 -2.89045 -0.94813 -0.74305 
-2.89045 -0.13163 -0.74305 -2.88884 -0.53988 -2.56601 -2.88884 -0.53988 -0.65213 
-2.8854 -1.34284 -2.12771 -2.8854 0.26307 -1.09043 -2.88319 -0.75014 -2.54085 
-2.88319 -0.75014 -0.67729 -2.88319 -0.32962 -2.54085 -2.88319 -0.32962 -0.67729 
-2.88087 -1.38265 -2.05717 -2.88087 0.30288 -1.16098 -2.88022 -1.28169 -2.20938 
-2.88022 0.20192 -1.00876 -2.87804 -1.41635 -1.98476 -2.87804 0.33659 -1.23338 
-2.8768 -1.44387 -1.9114 -2.8768 0.36411 -1.30674 -2.87543 -0.89967 -2.4913 
-2.87543 -0.89967 -0.72685 -2.87543 -0.18009 -0.72685 -2.8709 -0.69732 -2.54727 
-2.8709 -0.69732 -0.67088 -2.8709 -0.38244 -2.54727 -2.8709 -0.38244 -0.67088 
-2.86872 -1.1938 -2.29902 -2.86872 0.11404 -0.91912 -2.86629 -1.45926 -1.84755 
-2.8615 -1.09695 -2.3764 -2.8615 0.01718 -0.84174 -2.86127 -0.85019 -2.50499 
-2.86127 -0.85019 -0.71315 -2.86127 -0.22958 -0.71315 -2.86035 -0.64519 -2.55103 
-2.86035 -0.64519 -0.66711 -2.86035 -0.43457 -2.55103 -2.86035 -0.43457 -0.66711 
-2.85837 -0.9935 -2.44054 -2.85837 -0.08626 -0.7776 -2.85769 -1.31305 -2.15578 
-2.85769 0.23328 -1.06236 -2.85136 -1.35475 -2.08715 -2.85136 0.27499 -1.13099 
-2.85069 -0.59251 -2.55213 -2.85069 -0.59251 -0.66601 -2.85069 -0.48726 -2.55213 
-2.85069 -0.48726 -0.66601 -2.848 -0.79983 -2.51615 -2.848 -0.79983 -0.702 
-2.848 -0.27994 -2.51615 -2.848 -0.27994 -0.702 -2.84798 -1.39174 -2.01487 
-2.84798 0.31198 -1.20327 -2.8458 -1.4218 -1.9424 -2.8458 0.34204 -1.27574 
-2.84224 -0.53988 -2.55062 -2.84224 -0.53988 -0.66753 -2.84181 -1.23065 -2.24864 
-2.84181 0.15089 -0.9695 -2.84057 -0.94896 -2.45644 -2.84057 -0.1308 -0.7617 
-2.83568 -0.74873 -2.52473 -2.83568 -0.74873 -0.69341 -2.83568 -0.33104 -2.52473 
-2.83568 -0.33104 -0.69341 -2.8346 -1.43896 -1.87917 -2.83318 -1.13694 -2.33284 
-2.83318 0.05718 -0.8853 -2.82766 -1.03693 -2.40242 -2.82766 -0.04283 -0.81572 
-2.8256 -0.90028 -2.47228 -2.8256 -0.17948 -0.74586 -2.82493 -1.45215 -1.81475 
-2.82433 -0.69704 -2.53071 -2.82433 -0.69704 -0.68743 -2.82433 -0.38273 -2.53071 
-2.82433 -0.38273 -0.68743 -2.82347 -1.32545 -2.11543 -2.82347 0.24568 -1.10271 
-2.81834 -1.26401 -2.19684 -2.81834 0.18425 -1.02131 -2.81829 -1.36427 -2.04518 
-2.81829 0.2845 -1.17297 -2.8156 -1.39761 -1.9726 -2.8156 0.31785 -1.24555 
-2.81399 -0.6449 -2.53408 -2.81399 -0.6449 -0.68406 -2.81399 -0.43486 -2.53408 
-2.81399 -0.43486 -0.68406 -2.81133 -0.85034 -2.48562 -2.81133 -0.22943 -0.73252 
-2.80919 -0.99336 -2.41994 -2.80919 -0.0864 -0.79821 -2.80529 -1.17573 -2.28431 
-2.80529 0.09596 -0.93383 -2.80469 -0.59247 -2.53483 -2.80469 -0.59247 -0.68331 
-2.80469 -0.4873 -2.53483 -2.80469 -0.4873 -0.68331 -2.80344 -1.41635 -1.91016 
-2.80344 0.33659 -1.30798 -2.79845 -1.07824 -2.36091 -2.79845 -0.00153 -0.85723 
-2.79815 -0.79979 -2.49637 -2.79815 -0.79979 -0.72177 -2.79815 -0.27998 -2.49637 
-2.79815 -0.27998 -0.72177 -2.79644 -1.29423 -2.14247 -2.79644 -0.53988 -2.53295 
-2.79644 -0.53988 -0.68519 -2.79644 0.21446 -1.07567 -2.79307 -1.43136 -1.84619 
-2.79166 -0.94863 -2.43538 -2.79166 -0.13113 -0.78276 -2.79012 -1.33554 -2.0734 
-2.79012 0.25577 -1.14474 -2.78628 -1.37135 -2.00192 -2.78628 0.29159 -1.21622 
-2.78513 -0.74712 -2.50451 -2.78513 -0.74712 -0.71363 -2.78513 -0.33264 -2.50451 
-2.78513 -0.33264 -0.71363 -2.78058 -1.21061 -2.2346 -2.78058 0.13085 -0.98354 
-2.77916 -1.03585 -2.37981 -2.77916 -0.04391 -0.83833 -2.77648 -0.89963 -2.45077 
-2.77648 -0.18014 -0.76737 -2.77391 -0.69527 -2.50999 -2.77391 -0.69527 -0.70815 
-2.77391 -0.3845 -2.50999 -2.77391 -0.3845 -0.70815 -2.77333 -1.39174 -1.94022 
-2.77333 0.31198 -1.27793 -2.77088 -1.11723 -2.31618 -2.77088 0.03747 -0.90196 
-2.76358 -0.6427 -2.51281 -2.76358 -0.6427 -0.70533 -2.76358 -0.43706 -2.51281 
-2.76358 -0.43706 -0.70533 -2.76288 -1.3047 -2.1008 -2.76288 0.22493 -1.11735 
-2.76246 -0.84959 -2.46374 -2.76246 -0.23017 -0.7544 -2.76216 -1.4084 -1.87706 
-2.76216 0.32863 -1.34108 -2.76083 -0.99196 -2.39689 -2.76083 -0.0878 -0.82126 
-2.7579 -1.34309 -2.03029 -2.7579 0.26333 -1.18785 -2.75757 -1.24294 -2.18178 
-2.75757 0.16317 -1.03636 -2.75443 -0.59016 -2.51301 -2.75443 -0.59016 -0.70513 
-2.75443 -0.4896 -2.51301 -2.75443 -0.4896 -0.70513 -2.75157 -0.53988 -2.51306 
-2.75157 -0.53988 -0.70508 -2.75081 -1.07597 -2.3365 -2.75081 -0.0038 -0.88164 
-2.74846 -0.79763 -2.47399 -2.74846 -0.28213 -2.47399 -2.74846 -0.28213 -0.74415 
-2.74505 -1.15376 -2.26842 -2.74505 0.07399 -0.94973 -2.74384 -0.94714 -2.41198 
-2.74384 -0.13262 -0.80616 -2.74302 -1.36427 -1.96991 -2.74302 0.2845 -1.24823 
-2.73684 -1.27218 -2.12688 -2.73684 0.19241 -1.09126 -2.73575 -0.7449 -2.48164 
-2.73575 -0.33486 -2.48164 -2.73575 -0.33486 -0.7365 -2.73181 -1.03335 -2.35499 
-2.73181 -0.04641 -0.86315 -2.73103 -1.38265 -1.90733 -2.73103 0.30288 -1.31081 
-2.73054 -1.31289 -2.05765 -2.73054 0.23313 -1.16049 -2.72877 -0.89791 -2.42699 
-2.72877 -0.18186 -0.79115 -2.72442 -0.69277 -2.48649 -2.72442 -0.69277 -0.73165 
-2.72442 -0.38699 -2.48649 -2.72442 -0.38699 -0.73165 -2.72381 -1.11431 -2.28931 
-2.72381 0.03455 -0.92884 -2.72109 -1.18765 -2.21783 -2.72109 0.10789 -1.00031 
-2.7148 -1.33554 -1.99808 -2.7148 0.25577 -1.22006 -2.7144 -0.6402 -2.48883 
-2.7144 -0.6402 -0.72932 -2.7144 -0.43956 -2.48883 -2.7144 -0.43956 -0.72932 
-2.71395 -0.98949 -2.37161 -2.71395 -0.09027 -0.84654 -2.71359 -0.84694 -2.43912 
-2.71359 -0.23282 -0.77902 -2.71047 -0.5901 -2.49102 -2.71047 -0.5901 -0.72712 
-2.71047 -0.48966 -2.49102 -2.71047 -0.48966 -0.72712 -2.70773 -0.53988 -2.49099 
-2.70773 -0.53988 -0.72715 -2.70426 -1.28083 -2.08393 -2.70426 0.20107 -1.13421 
-2.7039 -1.0727 -2.30926 -2.7039 -0.00706 -0.90888 -2.70105 -1.35475 -1.93683 
-2.70105 0.27499 -1.28131 -2.69977 -0.79475 -2.44887 -2.69977 -0.28501 -2.44887 
-2.69977 -0.28501 -0.76927 -2.69908 -1.21877 -2.16464 -2.69908 0.13901 -1.0535 
-2.699 -1.14942 -2.2399 -2.699 0.06965 -0.97824 -2.69725 -0.9445 -2.3863 
-2.69725 -0.13527 -0.83184 -2.68768 -0.74207 -2.45618 -2.68768 -0.3377 -2.45618 
-2.68768 -0.3377 -0.76196 -2.6874 -1.3047 -2.02532 -2.6874 0.22493 -1.19282 
-2.68492 -1.02951 -2.32741 -2.68492 -0.05025 -0.89073 -2.68095 -0.89446 -2.40033 
-2.68095 -0.18531 -0.81781 -2.67913 -1.24699 -2.10907 -2.67913 0.16722 -1.10907 
-2.67808 -1.1097 -2.26043 -2.67808 0.02993 -0.95771 -2.67656 -0.68977 -2.46052 
-2.67656 -0.38999 -2.46052 -2.67656 -0.38999 -0.75763 -2.67606 -1.18192 -2.18761 
-2.67606 0.10215 -1.03053 -2.67277 -1.32545 -1.96473 -2.67277 0.24568 -1.25341 
-2.67137 -0.6401 -2.46472 -2.67137 -0.6401 -0.75342 -2.67137 -0.43966 -2.46472 
-2.67137 -0.43966 -0.75342 -2.66744 -0.58994 -2.46678 -2.66744 -0.58994 -0.75136 
-2.66744 -0.48982 -2.46678 -2.66744 -0.48982 -0.75136 -2.66725 -0.98534 -2.34361 
-2.66725 -0.09443 -0.87453 -2.66612 -0.84337 -2.41202 -2.66612 -0.2364 -2.41202 
-2.66612 -0.2364 -0.80613 -2.66503 -0.53988 -2.4668 -2.66503 -0.53988 -0.75134 
-2.66132 -1.27218 -2.05136 -2.66132 0.19241 -1.16678 -2.65812 -1.06763 -2.27992 
-2.65812 -0.01213 -0.93823 -2.6552 -1.21144 -2.133 -2.6552 0.13168 -1.08514 
-2.65417 -1.14329 -2.20934 -2.65417 0.06352 -1.0088 -2.65282 -0.79138 -2.42132 
-2.65282 -0.28839 -2.42132 -2.65282 -0.28839 -0.79682 -2.65204 -0.9407 -2.35841 
-2.65204 -0.13906 -0.85973 -2.64573 -1.29423 -1.99175 -2.64573 0.21446 -1.22639 
-2.64107 -0.73864 -2.42821 -2.64107 -0.34113 -2.42821 -2.64107 -0.34113 -0.78993 
-2.63949 -1.02422 -2.29769 -2.63949 -0.05554 -0.92045 -2.63593 -0.8904 -2.37201 
-2.63593 -0.18936 -0.84613 -2.63464 -0.68939 -2.4344 -2.63464 -0.39038 -2.4344 
-2.63464 -0.39038 -0.78374 -2.63383 -1.1034 -2.22963 -2.63383 0.02364 -0.98851 
-2.63253 -1.17428 -2.15567 -2.63253 0.09451 -1.06247 -2.62956 -0.63976 -2.43853 
-2.62956 -0.44 -2.43853 -2.62956 -0.44 -0.77961 -2.62587 -0.58988 -2.44058 
-2.62587 -0.58988 -0.77757 -2.62587 -0.48988 -2.44058 -2.62587 -0.48988 -0.77757 
-2.62356 -1.21877 -2.08912 -2.62356 -0.53988 -2.44054 -2.62356 -0.53988 -0.7776 
-2.62356 0.13901 -1.12902 -2.62322 -0.98054 -2.31391 -2.62322 -0.09923 -0.90423 
-2.62117 -0.83879 -2.38324 -2.62117 -0.24098 -0.8349 -2.6141 -1.06098 -2.24876 
-2.6141 -0.01878 -0.96939 -2.61117 -1.13558 -2.17702 -2.61117 0.05582 -1.04112 
-2.60831 -0.93578 -2.3284 -2.60831 -0.14399 -0.88974 -2.60811 -0.78657 -2.39207 
-2.60811 -0.29319 -0.82608 -2.60642 -1.24294 -2.03063 -2.60059 -1.18192 -2.11214 
-2.60059 0.10215 -1.106 -2.59993 -0.73847 -2.3997 -2.59993 -0.3413 -0.81844 
-2.59667 -1.01844 -2.26613 -2.59667 -0.06133 -0.95201 -2.59349 -0.68914 -2.40579 
-2.59349 -0.39063 -2.40579 -2.59349 -0.39063 -0.81236 -2.59219 -0.88508 -2.34142 
-2.59219 -0.19468 -0.87672 -2.59119 -1.09545 -2.19701 -2.59119 0.01569 -1.02113 
-2.58831 -0.63919 -2.40974 -2.58831 -0.44057 -2.40974 -2.58831 -0.44057 -0.8084 
-2.58463 -0.58924 -2.41165 -2.58463 -0.49052 -2.41165 -2.58463 -0.49052 -0.80649 
-2.58343 -0.53988 -2.41228 -2.58343 -0.53988 -0.80586 -2.58059 -0.97449 -2.28203 
-2.58059 -0.10528 -0.93611 -2.57886 -1.14329 -2.13402 -2.57886 0.06352 -1.08412 
-2.57782 -0.83335 -2.35225 -2.57782 -0.24641 -0.8659 -2.57262 -1.05398 -2.21558 
-2.57262 -0.02578 -1.00257 -2.57037 -1.18765 -2.06711 -2.56829 -0.78587 -2.36164 
-2.56829 -0.29389 -0.8565 -2.56621 -0.92972 -2.29635 -2.56621 -0.15004 -0.92179 
-2.56024 -0.7378 -2.36921 -2.56024 -0.34197 -0.84893 -2.55857 -1.1034 -2.15436 
-2.55857 0.02364 -1.06378 -2.55552 -1.01128 -2.23268 -2.55552 -0.06849 -0.98546 
-2.55361 -0.68827 -2.37504 -2.55361 -0.39149 -0.84311 -2.55036 -0.87875 -2.30894 
-2.55036 -0.20101 -0.9092 -2.54855 -0.63837 -2.37893 -2.54855 -0.4414 -0.83922 
-2.5483 -1.14942 -2.0892 -2.54587 -0.58919 -2.38144 -2.54587 -0.49058 -0.8367 
-2.54473 -0.53988 -2.38208 -2.53991 -0.96744 -2.24829 -2.53991 -0.11233 -0.96985 
-2.53944 -1.06098 -2.1741 -2.53944 -0.01878 -1.04404 -2.53934 -0.83213 -2.31989 
-2.53934 -0.24763 -0.89825 -2.52982 -0.78456 -2.32917 -2.52982 -0.29521 -0.88898 
-2.52777 -1.1097 -2.11011 -2.52585 -0.92257 -2.26235 -2.52585 -0.1572 -0.95579 
-2.5221 -0.73663 -2.33681 -2.5221 -0.34313 -0.88133 -2.52207 -1.01844 -2.19153 
-2.52207 -0.06133 -1.02661 -2.51549 -0.68702 -2.34251 -2.51549 -0.39274 -0.87563 
-2.51336 -0.87677 -2.27484 -2.51336 -0.20299 -0.9433 -2.51118 -0.63825 -2.34675 
-2.51118 -0.44151 -0.8714 -2.50847 -0.58901 -2.34921 -2.50828 -1.06763 -2.13008 
-2.50617 -0.97449 -2.20761 -2.50617 -0.10528 -1.01054 -2.50247 -0.83017 -2.28573 
-2.50247 -0.2496 -0.93241 -2.49889 -1.11431 -2.06439 -2.49321 -0.78286 -2.29499 
-2.49321 -0.2969 -0.92316 -2.49185 -0.92972 -2.22199 -2.49185 -0.15004 -0.99615 
-2.4905 -1.02422 -2.14871 -2.48561 -0.73497 -2.30259 -2.48561 -0.34479 -0.91555 
-2.47967 -0.68661 -2.30852 -2.47967 -0.39315 -0.90962 -2.47926 -0.87875 -2.23784 
-2.47926 -0.20101 -0.9803 -2.47894 -1.0727 -2.0843 -2.47429 -0.98054 -2.16497 
-2.46831 -0.83213 -2.24886 -2.46831 -0.24763 -0.96928 -2.46079 -1.02951 -2.10328 
-2.4598 -0.93578 -2.17988 -2.45903 -0.78456 -2.25837 -2.45903 -0.29521 -0.95977 
-2.45139 -0.73663 -2.2661 -2.45139 -0.34313 -0.95204 -2.44678 -0.88508 -2.19601 
-2.44569 -0.39274 -0.94544 -2.44459 -0.98534 -2.12095 -2.43595 -0.83335 -2.21037 
-2.43595 -0.24641 -1.00777 -2.42978 -0.9407 -2.13616 -2.42656 -0.78587 -2.21991 
-2.42656 -0.29389 -0.99823 -2.41899 -0.34197 -0.99018 -2.41659 -0.98949 -2.07425 
-2.41619 -0.8904 -2.15226 -2.40496 -0.83879 -2.16703 -2.4019 -0.9445 -2.09095 
-2.38787 -0.89446 -2.10725 -2.37618 -0.84337 -2.12208 -2.36121 -0.89791 -2.05943 
-5.1058 -1.40726 -2.07545 -5.1058 -0.72952 -0.67571 -5.08995 -0.67855 -0.6883 
-5.07833 -1.36186 -2.11876 -5.07557 -0.63379 -0.70262 -5.06397 -1.41359 -2.10793 
-5.06397 -0.72319 -0.64323 -5.05949 -0.58984 -0.71852 -5.04805 -1.31508 -2.15857 
-5.04784 -1.46429 -2.09491 -5.04784 -0.6725 -0.65625 -5.03499 -1.3673 -2.14975 
-5.03499 -0.76949 -0.60141 -5.03293 -0.62774 -0.67074 -5.02022 -1.41891 -2.13852 
-5.02022 -0.71787 -0.61264 -5.01667 -0.58405 -0.68696 -5.01509 -1.26715 -2.19472 
-5.00412 -1.46921 -2.12492 -5.00412 -0.66757 -0.62624 -5.00334 -1.31989 -2.18783 
-4.99804 -0.54064 -0.70473 -4.99004 -1.37188 -2.17853 -4.99004 -0.76491 -0.57264 
-4.98891 -1.51385 -2.11012 -4.98891 -0.62294 -0.64104 -4.97807 -0.49858 -0.72422 
-4.97521 -1.42297 -2.16684 -4.97521 -0.71382 -0.58432 -4.97124 -0.57876 -0.65724 
-4.96848 -1.27058 -2.22269 -4.95891 -1.47301 -2.15281 -4.95891 -0.66378 -0.59835 
-4.95716 -0.45886 -0.74475 -4.95639 -1.32326 -2.21538 -4.95639 -0.81352 -0.53578 
-4.95226 -0.53557 -0.67539 -4.94257 -1.37545 -2.20563 -4.94257 -0.76133 -0.54553 
-4.94221 -1.518 -2.13812 -4.94221 -0.61878 -0.61304 -4.93235 -0.49396 -0.69535 
-4.93174 -1.22128 -2.253 -4.92739 -1.42642 -2.1935 -4.92739 -0.71037 -0.55766 
-4.92434 -1.56186 -2.1215 -4.92434 -0.57492 -0.62966 -4.92041 -1.27341 -2.24815 
-4.91232 -1.47565 -2.17849 -4.91232 -0.66113 -0.57267 -4.91111 -0.45452 -0.71623 
-4.9077 -1.32614 -2.2405 -4.9077 -0.81064 -0.51066 -4.90535 -1.60448 -2.10301 
-4.90535 -0.53231 -0.64815 -4.89532 -1.52047 -2.16339 -4.89532 -0.61631 -0.58777 
-4.8937 -1.3781 -2.23025 -4.8937 -0.75868 -0.52091 -4.89258 -1.17121 -2.27932 
-4.88528 -0.49104 -0.66847 -4.88224 -1.22378 -2.2765 -4.87968 -1.42814 -2.21728 
-4.87968 -0.70865 -0.53388 -4.87699 -1.56436 -2.14632 -4.87699 -0.57242 -0.60484 
-4.87558 -0.39766 -0.75005 -4.87103 -1.27563 -2.27102 -4.87103 -0.86115 -0.48014 
-4.8645 -1.47714 -2.20189 -4.8645 -0.65964 -0.54927 -4.85801 -1.3283 -2.26288 
-4.85801 -0.80849 -0.48828 -4.8577 -1.60675 -2.12742 -4.8577 -0.53004 -0.62374 
-4.85147 -1.12098 -2.30134 -4.85087 -0.43255 -0.70034 -4.84697 -1.52187 -2.18644 
-4.84697 -0.61491 -0.56472 -4.84483 -1.37885 -2.25213 -4.84483 -0.75794 -0.49903 
-4.84217 -1.17341 -2.30059 -4.83782 -0.34426 -0.78781 -4.83182 -1.22555 -2.29722 
-4.83056 -1.42879 -2.23879 -4.83056 -0.70799 -0.51237 -4.8285 -1.56544 -2.16893 
-4.8285 -0.57134 -0.58223 -4.82297 -1.66545 -2.09935 -4.82297 -0.47133 -0.65181 
-4.82048 -1.27724 -2.29124 -4.82048 -0.85955 -0.45992 -4.81558 -1.47747 -2.22295 
-4.81558 -0.65931 -0.52821 -4.81435 -0.37762 -0.73601 -4.81392 -1.06839 -2.31712 
-4.80815 -1.32834 -2.28266 -4.80815 -0.80845 -0.4685 -4.80547 -1.12102 -2.31864 
-4.79847 -0.29523 -0.82887 -4.79779 -1.52201 -2.20705 -4.79779 -0.61477 -0.54411 
-4.79581 -1.1737 -2.31754 -4.79489 -1.3787 -2.2715 -4.79489 -0.75809 -0.47966 
-4.79466 -1.62546 -2.14291 -4.79466 -0.51133 -0.60825 -4.78744 -0.41447 -0.68563 
-4.78526 -1.22583 -2.31377 -4.78526 -0.91095 -0.43739 -4.78073 -1.42818 -2.2578 
-4.78073 -0.7086 -0.49336 -4.77594 -0.32659 -0.77527 -4.77297 -1.27865 -2.30736 
-4.77297 -0.85813 -0.4438 -4.77075 -0.26544 -0.85694 -4.76732 -1.06839 -2.33252 
-4.76571 -1.47664 -2.24161 -4.76571 -0.66014 -0.50955 -4.76447 -1.5829 -2.18345 
-4.76447 -0.55388 -0.56771 -4.76041 -1.32968 -2.2983 -4.76041 -0.8071 -0.45286 
-4.7591 -1.68245 -2.11272 -4.7591 -0.45434 -0.63844 -4.7584 -1.12114 -2.33373 
-4.7584 -1.01564 -2.33373 -4.74965 -0.36103 -0.72342 -4.74868 -1.17374 -2.33219 
-4.74868 -0.96304 -2.33219 -4.74678 -1.38017 -2.28664 -4.74678 -0.75661 -0.46452 
-4.74131 -0.23725 -0.88634 -4.73709 -1.22688 -2.32808 -4.73709 -0.90991 -0.42308 
-4.73585 -0.27972 -0.8179 -4.7331 -1.53857 -2.22019 -4.7331 -0.59821 -0.53097 
-4.73239 -1.42952 -2.27245 -4.73239 -0.70726 -0.47871 -4.72966 -1.64146 -2.15518 
-4.72966 -0.49532 -0.59598 -4.72472 -1.27954 -2.32113 -4.72472 -0.85724 -0.43003 
-4.72209 -1.73767 -2.07702 -4.72209 -0.39912 -0.67414 -4.72001 -1.06839 -2.34561 
-4.71168 -1.33057 -2.31164 -4.71168 -0.80621 -0.43952 -4.71119 -0.21099 -0.91729 
-4.71091 -1.12118 -2.34641 -4.71091 -1.0156 -2.34641 -4.7103 -0.31199 -0.76448 
-4.70654 -0.25115 -0.84696 -4.69978 -1.17434 -2.34468 -4.69978 -0.96244 -2.34468 
-4.69978 -0.96244 -0.40648 -4.69912 -1.59798 -2.19424 -4.69912 -0.5388 -0.55692 
-4.69797 -1.38085 -2.29946 -4.69797 -0.75593 -0.4517 -4.6949 -1.48455 -2.25839 
-4.6949 -0.65223 -0.49277 -4.69393 -1.69665 -2.12274 -4.69393 -0.44013 -0.62842 
-4.68798 -1.22746 -2.34005 -4.68798 -0.90932 -2.34005 -4.68798 -0.90932 -0.41111 
-4.6837 -1.78908 -2.03732 -4.6837 -0.34771 -0.71384 -4.68069 -0.18704 -0.94927 
-4.67666 -0.22465 -0.87734 -4.67584 -1.2799 -2.33252 -4.67584 -0.85689 -2.33252 
-4.67584 -0.85689 -0.41864 -4.67212 -1.06839 -2.35637 -4.67212 -0.26758 -0.80932 
-4.66396 -1.65456 -2.16391 -4.66396 -0.48222 -0.58725 -4.66261 -1.33085 -2.32251 
-4.66261 -0.80594 -0.42865 -4.66156 -1.54549 -2.23484 -4.66156 -0.59129 -0.51632 
-4.66149 -1.12161 -2.35698 -4.66149 -1.01517 -2.35698 -4.66149 -1.01517 -0.39418 
-4.66088 -1.43639 -2.28705 -4.66088 -0.70039 -0.46411 -4.65615 -1.75009 -2.08495 
-4.65615 -0.3867 -0.66621 -4.65031 -1.17468 -2.3547 -4.65031 -0.9621 -2.3547 
-4.65031 -0.9621 -0.39646 -4.64933 -0.16582 -0.98103 -4.64627 -0.20027 -0.90898 
-4.64609 -0.30121 -0.75683 -4.64235 -0.24058 -0.83949 -4.63862 -1.22743 -2.34954 
-4.63862 -0.90935 -2.34954 -4.63862 -0.90935 -0.40162 -4.62779 -1.70799 -2.12936 
-4.62779 -0.42879 -0.6218 -4.62661 -1.60423 -2.20655 -4.62661 -0.53255 -0.54461 
-4.62646 -1.27972 -2.34151 -4.62646 -0.85707 -2.34151 -4.62646 -0.85707 -0.40965 
-4.6256 -1.38638 -2.31196 -4.6256 -0.75041 -0.4392 -4.62376 -1.06839 -2.36476 
-4.62293 -1.49023 -2.27044 -4.62293 -0.64655 -0.48072 -4.61877 -1.79828 -2.04429 
-4.61877 -0.3385 -0.70687 -4.61546 -0.17807 -0.9418 -4.61501 -0.14482 -1.01785 
-4.61361 -0.1177 -1.09713 -4.61297 -1.12165 -2.36486 -4.61297 -1.01513 -2.36486 
-4.61297 -1.01513 -0.3863 -4.61194 -0.21554 -0.87115 -4.60756 -0.25888 -0.80317 
-4.6015 -1.17495 -2.36206 -4.6015 -0.96183 -2.36206 -4.6015 -0.96183 -0.3891 
-4.59086 -1.65947 -2.17413 -4.59086 -0.47732 -0.57703 -4.59081 -1.758 -2.09077 
-4.59081 -0.37878 -0.66039 -4.5897 -1.33556 -2.33262 -4.5897 -0.80123 -2.33262 
-4.5897 -0.80123 -0.41854 -4.58967 -1.22768 -2.35637 -4.58967 -0.9091 -2.35637 
-4.58967 -0.9091 -0.39479 -4.58841 -1.55021 -2.24475 -4.58841 -0.58658 -0.50641 
-4.58792 -1.44102 -2.29691 -4.58792 -0.69577 -2.29691 -4.58792 -0.69577 -0.45425 
-4.58121 -0.15662 -0.97832 -4.5812 -0.19285 -0.90379 -4.58063 -1.8429 -1.99961 
-4.58063 -0.29389 -0.75155 -4.58028 -0.12644 -1.05611 -4.57723 -0.23344 -0.83446 
-4.57505 -1.06839 -2.37076 -4.57505 -1.06839 -0.3804 -4.56385 -1.12176 -2.37037 
-4.56385 -1.01503 -2.37037 -4.56385 -1.01503 -0.38079 -4.55328 -1.60756 -2.21432 
-4.55328 -0.52923 -0.53684 -4.55322 -1.80432 -2.04834 -4.55322 -0.33247 -0.70282 
-4.55263 -1.71354 -2.13589 -4.55263 -0.42325 -0.61527 -4.55243 -1.39018 -2.31939 
-4.55243 -0.74661 -2.31939 -4.55243 -0.74661 -0.43177 -4.55239 -1.17497 -2.36702 
-4.55239 -0.96182 -2.36702 -4.55239 -0.96182 -0.38414 -4.55196 -1.28152 -2.34973 
-4.55196 -0.85527 -2.34973 -4.55196 -0.85527 -0.40143 -4.55018 -1.49365 -2.27769 
-4.55018 -0.64313 -0.47347 -4.54666 -0.13787 -1.01601 -4.54664 -0.21012 -0.86713 
-4.54641 -0.17158 -0.93864 -4.54243 -1.88314 -1.95169 -4.54243 -0.25364 -0.79947 
-4.5261 -1.06839 -2.37438 -4.5261 -1.06839 -0.37678 -4.51527 -1.6632 -2.17854 
-4.51527 -0.47358 -0.57262 -4.51527 -1.55256 -2.24972 -4.51527 -0.58422 -0.50144 
-4.51523 -1.76174 -2.09517 -4.51523 -0.37504 -0.65599 -4.51523 -1.84669 -2.00232 
-4.51523 -0.2901 -0.74884 -4.51482 -1.33677 -2.33815 -4.51482 -0.80002 -2.33815 
-4.51482 -0.80002 -0.41301 -4.51482 -1.44334 -2.30186 -4.51482 -0.69345 -0.4493 
-4.51479 -1.22889 -2.36189 -4.51479 -0.90789 -2.36189 -4.51479 -0.90789 -0.38927 
-4.51479 -1.12179 -2.37344 -4.51479 -1.12179 -0.37772 -4.51479 -1.01499 -2.37344 
-4.51479 -1.01499 -0.37772 -4.5119 -0.15227 -0.9762 -4.5119 -0.12189 -1.05478 
-4.51189 -0.18851 -0.90168 -4.51189 -0.22982 -0.83191 -4.47703 -1.88489 -1.95293 
-4.47703 -1.80646 -2.0503 -4.47703 -1.71539 -2.13807 -4.47703 -1.60913 -2.21677 
-4.47703 -1.49479 -2.28011 -4.47703 -1.3911 -2.32208 -4.47703 -1.28212 -2.35247 
-4.47703 -1.17527 -2.36985 -4.47703 -1.17527 -0.38131 -4.47703 -1.06839 -2.37558 
-4.47703 -1.06839 -0.37558 -4.47703 -0.96151 -2.36985 -4.47703 -0.96151 -0.38131 
-4.47703 -0.85467 -2.35247 -4.47703 -0.85467 -0.39869 -4.47703 -0.74569 -0.42908 
-4.47703 -0.64199 -0.47105 -4.47703 -0.52765 -0.53439 -4.47703 -0.4214 -0.61309 
-4.47703 -0.33032 -0.70086 -4.47703 -0.2519 -0.79823 -4.47703 -0.20803 -0.86589 
-4.47703 -0.16942 -0.93758 -4.47703 -0.13561 -1.01514 -4.44218 -1.90697 -1.91925 
-4.44218 -0.22982 -0.83191 -4.44218 -0.18851 -0.90168 -4.44216 -0.15227 -0.9762 
-4.43927 -1.12179 -2.37344 -4.43927 -1.12179 -0.37772 -4.43927 -1.01499 -2.37344 
-4.43927 -1.01499 -0.37772 -4.43927 -1.22889 -2.36189 -4.43927 -1.22889 -0.38927 
-4.43927 -0.90789 -2.36189 -4.43927 -0.90789 -0.38927 -4.43925 -1.44334 -2.30186 
-4.43925 -0.69345 -0.4493 -4.43924 -1.33677 -2.33815 -4.43924 -0.80002 -2.33815 
-4.43924 -0.80002 -0.41301 -4.43883 -1.84669 -2.00232 -4.43883 -0.2901 -0.74884 
-4.43883 -1.76174 -2.09517 -4.43883 -0.37504 -0.65599 -4.4388 -1.55256 -2.24972 
-4.4388 -0.58422 -0.50144 -4.4388 -1.6632 -2.17854 -4.4388 -0.47358 -0.57262 
-4.42796 -1.06839 -2.37438 -4.42796 -1.06839 -0.37678 -4.41163 -1.88314 -1.95169 
-4.41163 -0.25364 -0.79947 -4.40765 -0.17158 -0.93864 -4.40742 -1.92667 -1.88403 
-4.40742 -0.21012 -0.86713 -4.40389 -1.49365 -2.27769 -4.40389 -0.64313 -0.47347 
-4.40211 -1.28152 -2.34973 -4.40211 -1.28152 -0.40143 -4.40211 -0.85527 -2.34973 
-4.40211 -0.85527 -0.40143 -4.40167 -1.17497 -2.36702 -4.40167 -1.17497 -0.38414 
-4.40167 -0.96182 -2.36702 -4.40167 -0.96182 -0.38414 -4.40163 -1.39018 -2.31939 
-4.40163 -0.74661 -0.43177 -4.40144 -1.71354 -2.13589 -4.40144 -0.42325 -0.61527 
-4.40084 -1.80432 -2.04834 -4.40084 -0.33247 -0.70282 -4.40078 -1.60756 -2.21432 
-4.40078 -0.52923 -0.53684 -4.39021 -1.12176 -2.37037 -4.39021 -1.12176 -0.38079 
-4.39021 -1.01503 -2.37037 -4.39021 -1.01503 -0.38079 -4.37901 -1.06839 -2.37076 
-4.37901 -1.06839 -0.3804 -4.37684 -1.90335 -1.9167 -4.37684 -0.23344 -0.83446 
-4.37343 -1.8429 -1.99961 -4.37343 -0.29389 -0.75155 -4.37286 -1.94393 -1.84737 
-4.37286 -0.19285 -0.90379 -4.37285 -0.15662 -0.97832 -4.36614 -1.44102 -2.29691 
-4.36614 -0.69577 -0.45425 -4.36565 -1.55021 -2.24475 -4.36565 -0.58658 -0.50641 
-4.3644 -1.22768 -2.35637 -4.3644 -1.22768 -0.39479 -4.3644 -0.9091 -2.35637 
-4.3644 -0.9091 -0.39479 -4.36436 -1.33556 -2.33262 -4.36436 -0.80123 -0.41854 
-4.36325 -1.758 -2.09077 -4.36325 -0.37878 -0.66039 -4.3632 -1.65947 -2.17413 
-4.3632 -0.47732 -0.57703 -4.35256 -1.17495 -2.36206 -4.35256 -1.17495 -0.3891 
-4.35256 -0.96183 -2.36206 -4.35256 -0.96183 -0.3891 -4.3465 -1.8779 -1.94799 
-4.3465 -0.25888 -0.80317 -4.34212 -1.92124 -1.88001 -4.34212 -0.21554 -0.87115 
-4.34109 -1.12165 -2.36486 -4.34109 -1.12165 -0.3863 -4.34109 -1.01513 -2.36486 
-4.34109 -1.01513 -0.3863 -4.3386 -1.95871 -1.80936 -4.3386 -0.17807 -0.9418 
-4.33529 -1.79828 -2.04429 -4.33529 -0.3385 -0.70687 -4.33113 -1.49023 -2.27044 
-4.33113 -0.64655 -0.48072 -4.3303 -1.06839 -2.36476 -4.3303 -1.06839 -0.3864 
-4.32846 -1.38638 -2.31196 -4.32846 -0.75041 -0.4392 -4.3276 -1.27972 -2.34151 
-4.3276 -1.27972 -0.40965 -4.3276 -0.85707 -2.34151 -4.3276 -0.85707 -0.40965 
-4.32745 -1.60423 -2.20655 -4.32745 -0.53255 -0.54461 -4.32628 -1.70799 -2.12936 
-4.32628 -0.42879 -0.6218 -4.31544 -1.22743 -2.34954 -4.31544 -1.22743 -0.40162 
-4.31544 -0.90935 -2.34954 -4.31544 -0.90935 -0.40162 -4.31172 -1.89621 -1.91167 
-4.31172 -0.24058 -0.83949 -4.30798 -1.83557 -1.99433 -4.30798 -0.30121 -0.75683 
-4.30779 -1.93652 -1.84218 -4.30779 -0.20027 -0.90898 -4.30473 -1.97097 -1.77013 
-4.30375 -1.17468 -2.3547 -4.30375 -1.17468 -0.39646 -4.30375 -0.9621 -2.3547 
-4.30375 -0.9621 -0.39646 -4.29791 -1.75009 -2.08495 -4.29791 -0.3867 -0.66621 
-4.29319 -1.43639 -2.28705 -4.29319 -0.70039 -0.46411 -4.29257 -1.12161 -2.35698 
-4.29257 -1.12161 -0.39418 -4.29257 -1.01517 -2.35698 -4.29257 -1.01517 -0.39418 
-4.2925 -1.54549 -2.23484 -4.2925 -0.59129 -0.51632 -4.29145 -1.33085 -2.32251 
-4.29145 -1.33085 -0.42865 -4.29145 -0.80594 -0.42865 -4.29011 -1.65456 -2.16391 
-4.29011 -0.48222 -0.58725 -4.28194 -1.8692 -1.94184 -4.28194 -1.06839 -2.35637 
-4.28194 -1.06839 -0.39479 -4.28194 -0.26758 -0.80932 -4.27822 -1.2799 -2.33252 
-4.27822 -1.2799 -0.41864 -4.27822 -0.85689 -0.41864 -4.2774 -1.91214 -1.87382 
-4.2774 -0.22465 -0.87734 -4.27337 -1.94974 -1.80189 -4.27337 -0.18704 -0.94927 
-4.27135 -1.98066 -1.72978 -4.27037 -1.78908 -2.03732 -4.27037 -0.34771 -0.71384 
-4.26608 -1.22746 -2.34005 -4.26608 -1.22746 -0.41111 -4.26608 -0.90932 -2.34005 
-4.26608 -0.90932 -0.41111 -4.26013 -1.69665 -2.12274 -4.26013 -0.44013 -0.62842 
-4.25916 -1.48455 -2.25839 -4.25916 -0.65223 -0.49277 -4.25609 -1.38085 -2.29946 
-4.25609 -1.38085 -0.4517 -4.25609 -0.75593 -0.4517 -4.25494 -1.59798 -2.19424 
-4.25494 -0.5388 -0.55692 -4.25428 -1.17434 -2.34468 -4.25428 -1.17434 -0.40648 
-4.25428 -0.96244 -2.34468 -4.25428 -0.96244 -0.40648 -4.24752 -1.88563 -1.9042 
-4.24752 -0.25115 -0.84696 -4.24376 -1.82479 -1.98668 -4.24376 -0.31199 -0.76448 
-4.24315 -1.12118 -2.34641 -4.24315 -1.12118 -0.40475 -4.24315 -1.0156 -2.34641 
-4.24315 -1.0156 -0.40475 -4.24287 -1.9258 -1.83387 -4.24287 -0.21099 -0.91729 
-4.24238 -1.33057 -2.31164 -4.24238 -1.33057 -0.43952 -4.24238 -0.80621 -0.43952 
-4.23991 -1.95987 -1.76164 -4.23855 -1.98777 -1.68842 -4.23405 -1.06839 -2.34561 
-4.23405 -1.06839 -0.40555 -4.23197 -1.73767 -2.07702 -4.23197 -0.39912 -0.67414 
-4.22935 -1.27954 -2.32113 -4.22935 -1.27954 -0.43003 -4.22935 -0.85724 -0.43003 
-4.2244 -1.64146 -2.15518 -4.2244 -0.49532 -0.59598 -4.22168 -1.42952 -2.27245 
-4.22168 -1.42952 -0.47871 -4.22168 -0.70726 -0.47871 -4.22096 -1.53857 -2.22019 
-4.22096 -0.59821 -0.53097 -4.21821 -1.85707 -1.93326 -4.21821 -0.27972 -0.8179 
-4.21698 -1.22688 -2.32808 -4.21698 -1.22688 -0.42308 -4.21698 -0.90991 -2.32808 
-4.21698 -0.90991 -0.42308 -4.21275 -1.89954 -1.86482 -4.21275 -0.23725 -0.88634 
-4.20904 -1.93691 -1.79255 -4.20729 -1.38017 -2.28664 -4.20729 -1.38017 -0.46452 
-4.20729 -0.75661 -0.46452 -4.20693 -1.96747 -1.7201 -4.20643 -1.99227 -1.64618 
-4.20538 -1.17374 -2.33219 -4.20538 -1.17374 -0.41897 -4.20538 -0.96304 -2.33219 
-4.20538 -0.96304 -0.41897 -4.20441 -1.77575 -2.02774 -4.20441 -0.36103 -0.72342 
-4.19566 -1.12114 -2.33373 -4.19566 -1.12114 -0.41743 -4.19566 -1.01564 -2.33373 
-4.19566 -1.01564 -0.41743 -4.19497 -1.68245 -2.11272 -4.19497 -0.45434 -0.63844 
-4.19365 -1.32968 -2.2983 -4.19365 -1.32968 -0.45286 -4.19365 -0.8071 -0.45286 
-4.18959 -1.5829 -2.18345 -4.18959 -0.55388 -0.56771 -4.18836 -1.47664 -2.24161 
-4.18836 -0.66014 -0.50955 -4.18675 -1.06839 -2.33252 -4.18675 -1.06839 -0.41864 
-4.18331 -1.87135 -1.89422 -4.18331 -0.26544 -0.85694 -4.18109 -1.27865 -2.30736 
-4.18109 -1.27865 -0.4438 -4.18109 -0.85813 -0.4438 -4.17877 -1.91116 -1.82368 
-4.17877 -0.22563 -0.92748 -4.17812 -1.8102 -1.97589 -4.17812 -0.32659 -0.77527 
-4.17594 -1.94486 -1.75127 -4.1747 -1.97238 -1.67791 -4.17333 -1.42818 -2.2578 
-4.17333 -1.42818 -0.49336 -4.17333 -0.7086 -0.49336 -4.16881 -1.22583 -2.31377 
-4.16881 -1.22583 -0.43739 -4.16881 -0.91095 -2.31377 -4.16881 -0.91095 -0.43739 
-4.16662 -1.72231 -2.06553 -4.16662 -0.41447 -0.68563 -4.16419 -1.98777 -1.61406 
-4.1594 -1.62546 -2.14291 -4.1594 -0.51133 -0.60825 -4.15917 -1.3787 -2.2715 
-4.15917 -1.3787 -0.47966 -4.15917 -0.75809 -0.47966 -4.15825 -1.1737 -2.31754 
-4.15825 -1.1737 -0.43362 -4.15825 -0.96308 -2.31754 -4.15825 -0.96308 -0.43362 
-4.15627 -1.52201 -2.20705 -4.15627 -0.61477 -0.54411 -4.15559 -1.84156 -1.92229 
-4.15559 -0.29523 -0.82887 -4.14927 -1.88326 -1.85366 -4.14927 -0.25352 -0.8975 
-4.1486 -1.12102 -2.31864 -4.1486 -1.12102 -0.43252 -4.1486 -1.01577 -2.31864 
-4.1486 -1.01577 -0.43252 -4.14591 -1.32834 -2.28266 -4.14591 -1.32834 -0.4685 
-4.14591 -0.80845 -0.4685 -4.14589 -1.92025 -1.78138 -4.1437 -1.95031 -1.70891 
-4.14014 -1.06839 -2.31712 -4.14014 -1.06839 -0.43404 -4.13971 -1.75916 -2.01515 
-4.13971 -0.37762 -0.73601 -4.13848 -1.47747 -2.22295 -4.13848 -0.65931 -0.52821 
-4.13359 -1.27724 -2.29124 -4.13359 -1.27724 -0.45992 -4.13359 -0.85955 -0.45992 
-4.13251 -1.96747 -1.64568 -4.13109 -1.66545 -2.09935 -4.13109 -0.47133 -0.65181 
-4.12556 -1.56544 -2.16893 -4.12556 -0.57134 -0.58223 -4.12351 -1.42879 -2.23879 
-4.12351 -1.42879 -0.51237 -4.12351 -0.70799 -0.51237 -4.12224 -1.22555 -2.29722 
-4.12224 -1.22555 -0.45394 -4.12224 -0.91124 -0.45394 -4.12137 -1.85396 -1.88194 
-4.12137 -0.28283 -0.86922 -4.11624 -1.79252 -1.96335 -4.11624 -0.34426 -0.78781 
-4.11619 -1.89278 -1.81168 -4.11351 -1.92612 -1.73911 -4.1119 -1.17341 -2.30059 
-4.1119 -1.17341 -0.45057 -4.1119 -0.96337 -2.30059 -4.1119 -0.96337 -0.45057 
-4.10924 -1.37885 -2.25213 -4.10924 -1.37885 -0.49903 -4.10924 -0.75794 -0.49903 
-4.10709 -1.52187 -2.18644 -4.10709 -0.61491 -0.56472 -4.1032 -1.70424 -2.05082 
-4.1032 -0.43255 -0.70034 -4.10259 -1.12098 -2.30134 -4.10259 -1.12098 -0.44982 
-4.10259 -1.01581 -2.30134 -4.10259 -1.01581 -0.44982 -4.10134 -1.94486 -1.67667 
-4.09636 -1.60675 -2.12742 -4.09636 -0.53004 -0.62374 -4.09605 -1.3283 -2.26288 
-4.09605 -1.3283 -0.48828 -4.09605 -0.80849 -0.48828 -4.09435 -1.82274 -1.90898 
-4.09435 -1.06839 -2.29946 -4.09435 -1.06839 -0.4517 -4.09435 -0.31405 -0.84218 
-4.08956 -1.47714 -2.20189 -4.08956 -0.65964 -0.54927 -4.08802 -1.86405 -1.83991 
-4.08802 -0.27274 -0.91125 -4.08418 -1.89986 -1.76843 -4.08303 -1.27563 -2.27102 
-4.08303 -1.27563 -0.48014 -4.08303 -0.86115 -0.48014 -4.07848 -1.73912 -2.00111 
-4.07848 -0.39766 -0.75005 -4.07707 -1.56436 -2.14632 -4.07707 -0.57242 -0.60484 
-4.07438 -1.42814 -2.21728 -4.07438 -0.70865 -0.53388 -4.07182 -1.22378 -2.2765 
-4.07182 -1.22378 -0.47466 -4.07182 -0.91301 -0.47466 -4.07123 -1.92025 -1.70673 
-4.06878 -1.64574 -2.08269 -4.06878 -0.49104 -0.66847 -4.06148 -1.17121 -2.27932 
-4.06148 -1.17121 -0.47184 -4.06148 -0.96557 -2.27932 -4.06148 -0.96557 -0.47184 
-4.06078 -1.83321 -1.8673 -4.06078 -0.30358 -0.88386 -4.06036 -1.3781 -2.23025 
-4.06036 -0.75868 -0.52091 -4.05874 -1.52047 -2.16339 -4.05874 -0.61631 -0.58777 
-4.05581 -1.8716 -1.7968 -4.05547 -1.77145 -1.94829 -4.05547 -0.36534 -0.80287 
-4.05233 -1.11867 -2.27952 -4.05233 -1.11867 -0.47164 -4.05233 -1.01811 -2.27952 
-4.05233 -1.01811 -0.47164 -4.04948 -1.06839 -2.27957 -4.04948 -1.06839 -0.47159 
-4.04871 -1.60448 -2.10301 -4.04871 -0.53231 -0.64815 -4.04636 -1.32614 -2.2405 
-4.04636 -0.81064 -0.51066 -4.04296 -1.68227 -2.03493 -4.04296 -0.45452 -0.71623 
-4.04174 -1.47565 -2.17849 -4.04174 -0.66113 -0.57267 -4.04093 -1.89278 -1.73642 
-4.03474 -1.80069 -1.89339 -4.03474 -0.3361 -0.85777 -4.03365 -1.27341 -2.24815 
-4.03365 -1.27341 -0.50301 -4.03365 -0.86337 -0.50301 -4.02972 -1.56186 -2.1215 
-4.02972 -0.57492 -0.62966 -4.02845 -1.8414 -1.82416 -4.02845 -0.29538 -0.927 
-4.02667 -1.42642 -2.1935 -4.02667 -0.71037 -0.55766 -4.02233 -1.22128 -2.253 
-4.02233 -1.22128 -0.49816 -4.02233 -0.9155 -0.49816 -4.02171 -1.64282 -2.05581 
-4.02171 -0.49396 -0.69535 -4.01899 -1.71616 -1.98434 -4.01899 -0.42062 -0.76682 
-4.0127 -1.86405 -1.76459 -4.01231 -1.16871 -2.25533 -4.01231 -1.16871 -0.49583 
-4.01231 -0.96807 -2.25533 -4.01231 -0.96807 -0.49583 -4.01185 -1.518 -2.13812 
-4.01185 -0.61878 -0.61304 -4.01149 -1.37545 -2.20563 -4.01149 -0.76133 -0.54553 
-4.00838 -1.11861 -2.25753 -4.00838 -1.11861 -0.49363 -4.00838 -1.01817 -2.25753 
-4.00838 -1.01817 -0.49363 -4.00563 -1.06839 -2.2575 -4.00563 -1.06839 -0.49366 
-4.00217 -1.80934 -1.85044 -4.00217 -0.32744 -0.90072 -4.0018 -1.60121 -2.07577 
-4.0018 -0.53557 -0.67539 -3.99767 -1.32326 -2.21538 -3.99767 -0.81352 -0.53578 
-3.99698 -1.74728 -1.93115 -3.99698 -0.3895 -0.82001 -3.9969 -1.67793 -2.00641 
-3.9969 -0.45886 -0.74475 -3.99516 -1.47301 -2.15281 -3.99516 -0.66378 -0.59835 
-3.98558 -1.27058 -2.22269 -3.98558 -0.86621 -0.52847 -3.98531 -1.83321 -1.79183 
-3.98282 -1.55802 -2.09392 -3.98282 -0.57876 -0.65724 -3.97885 -1.42297 -2.16684 
-3.97885 -0.71382 -0.58432 -3.97703 -1.7755 -1.87558 -3.97703 -0.36129 -0.87558 
-3.97599 -1.63821 -2.02694 -3.97599 -0.49858 -0.72422 -3.97446 -1.21828 -2.22702 
-3.97446 -0.9185 -0.52414 -3.97396 -1.71043 -1.95412 -3.97396 -0.42636 -0.79704 
-3.96927 -1.16861 -2.23123 -3.96927 -1.16861 -0.51993 -3.96927 -0.96817 -2.23123 
-3.96927 -0.96817 -0.51993 -3.96534 -1.11845 -2.23329 -3.96534 -1.11845 -0.51787 
-3.96534 -1.01833 -2.23329 -3.96534 -1.01833 -0.51787 -3.96515 -1.51385 -2.11012 
-3.96515 -0.62294 -0.64104 -3.96402 -1.37188 -2.17853 -3.96402 -0.76491 -0.57264 
-3.96293 -1.06839 -2.23331 -3.96293 -1.06839 -0.51785 -3.95922 -1.80069 -1.81787 
-3.95922 -0.3361 -0.93329 -3.95603 -1.59614 -2.04643 -3.95603 -0.54064 -0.70473 
-3.9531 -1.73995 -1.89951 -3.9531 -0.39683 -0.85165 -3.95208 -1.6718 -1.97585 
-3.95208 -0.46499 -0.77531 -3.95072 -1.31989 -2.18783 -3.95072 -0.8169 -0.56333 
-3.94994 -1.46921 -2.12492 -3.94994 -0.66757 -0.62624 -3.93897 -1.26715 -2.19472 
-3.93897 -0.86964 -0.55644 -3.93739 -1.55273 -2.0642 -3.93739 -0.58405 -0.68696 
-3.93384 -1.41891 -2.13852 -3.93384 -0.71787 -0.61264 -3.93254 -1.2179 -2.20091 
-3.93254 -0.91889 -0.55025 -3.93174 -1.63191 -1.99614 -3.93174 -0.50487 -0.75502 
-3.93043 -1.70279 -1.92218 -3.93043 -0.434 -0.82898 -3.92747 -1.16827 -2.20504 
-3.92747 -0.96851 -0.54612 -3.92377 -1.11839 -2.20709 -3.92377 -1.11839 -0.54407 
-3.92377 -1.01839 -2.20709 -3.92377 -1.01839 -0.54407 -3.92146 -1.74728 -1.85563 
-3.92146 -1.06839 -2.20705 -3.92146 -1.06839 -0.54411 -3.92146 -0.3895 -0.89553 
-3.92113 -1.50905 -2.08042 -3.92113 -0.62774 -0.67074 -3.91908 -1.3673 -2.14975 
-3.91908 -0.76949 -0.60141 -3.912 -1.58949 -2.01527 -3.912 -0.54729 -0.73589 
-3.90908 -1.66409 -1.94353 -3.90908 -0.47269 -0.80763 -3.90622 -1.46429 -2.09491 
-3.90622 -0.6725 -0.65625 -3.90601 -1.31508 -2.15857 -3.90601 -0.8217 -0.59259 
-3.89849 -1.71043 -1.87865 -3.89849 -0.42636 -0.87251 -3.89783 -1.26698 -2.16621 
-3.89783 -0.86981 -0.58495 -3.89457 -1.54695 -2.03264 -3.89457 -0.58984 -0.71852 
-3.8914 -1.21765 -2.17229 -3.8914 -0.91914 -0.57887 -3.89009 -1.41359 -2.10793 
-3.89009 -0.72319 -0.64323 -3.88909 -1.62396 -1.96352 -3.88909 -0.51282 -0.78764 
-3.88621 -1.1677 -2.17625 -3.88621 -0.96908 -0.57491 -3.88254 -1.11775 -2.17816 
-3.88254 -1.01903 -2.17816 -3.88254 -1.01903 -0.573 -3.88133 -1.06839 -2.17879 
-3.88133 -1.06839 -0.57237 -3.8785 -1.503 -2.04854 -3.8785 -0.63379 -0.70262 
-3.87676 -1.6718 -1.90053 -3.87676 -0.46499 -0.85063 -3.87573 -1.36186 -2.11876 
-3.87573 -0.77492 -0.6324 -3.87053 -1.58249 -1.98209 -3.87053 -0.55429 -0.76907 
-3.86619 -1.31438 -2.12815 -3.86619 -0.8224 -0.62301 -3.86411 -1.45823 -2.06286 
-3.86411 -0.67855 -0.6883 -3.85814 -1.26631 -2.13572 -3.85814 -0.87048 -0.61544 
-3.85647 -1.63191 -1.92087 -3.85647 -0.50487 -0.83029 -3.85342 -1.53979 -1.99919 
-3.85342 -0.597 -0.75197 -3.85151 -1.21678 -2.14155 -3.85151 -0.92 -0.60961 
-3.84826 -1.40726 -2.07545 -3.84826 -0.72952 -0.67571 -3.84646 -1.16688 -2.14544 
-3.84646 -0.96991 -0.60572 -3.8462 -1.67793 -1.85571 -3.84378 -1.1177 -2.14795 
-3.84378 -1.01909 -0.60321 -3.84264 -1.06839 -2.14859 -3.83781 -1.49595 -2.0148 
-3.83781 -0.64084 -0.73636 -3.83735 -1.58949 -1.94061 -3.83735 -0.54729 -0.81055 
-3.83724 -1.36064 -2.0864 -3.83724 -0.77614 -0.66476 -3.82773 -1.31307 -2.09568 
-3.82773 -0.82372 -0.65548 -3.82567 -1.63821 -1.87662 -3.82375 -1.45108 -2.02886 
-3.82375 -0.68571 -0.7223 -3.82 -1.26514 -2.10332 -3.82 -0.87164 -0.64784 
-3.81997 -1.54695 -1.95804 -3.81997 -0.58984 -0.79312 -3.8134 -1.21553 -2.10902 
-3.8134 -0.92125 -0.64214 -3.81126 -1.40528 -2.04135 -3.81126 -0.7315 -0.70981 
-3.80908 -1.16676 -2.11326 -3.80908 -0.97002 -0.6379 -3.80619 -1.59614 -1.89659 
-3.80407 -1.503 -1.97412 -3.80407 -0.63379 -0.77704 -3.80037 -1.35868 -2.05224 
-3.80037 -0.77811 -0.69892 -3.79112 -1.31137 -2.0615 -3.79112 -0.82541 -0.68966 
-3.78975 -1.45823 -1.9885 -3.78975 -0.67855 -0.76266 -3.78841 -1.55273 -1.91522 
-3.78351 -1.26348 -2.0691 -3.78351 -0.8733 -0.68206 -3.77758 -1.21512 -2.07503 
-3.77758 -0.92166 -0.67613 -3.77716 -1.40726 -2.00435 -3.77716 -0.72952 -0.74681 
-3.77333 -0.97037 -0.67188 -3.77219 -1.50905 -1.93148 -3.76621 -1.36064 -2.01537 
-3.76621 -0.77614 -0.73579 -3.7577 -1.46429 -1.94639 -3.75694 -1.31307 -2.02488 
-3.75694 -0.82372 -0.72628 -3.74929 -1.26514 -2.03261 -3.74929 -0.87164 -0.71855 
-3.74468 -1.41359 -1.96252 -3.74468 -0.72319 -0.78864 -3.74359 -0.92125 -0.71195 
-3.74249 -1.51385 -1.88746 -3.73386 -1.36186 -1.97688 -3.73386 -0.77492 -0.77428 
-3.72769 -1.46921 -1.90267 -3.72446 -1.31438 -1.98642 -3.72446 -0.8224 -0.76474 
-3.71689 -0.87048 -0.75669 -3.71409 -1.41891 -1.91877 -3.71107 -0.92 -0.75006 
-3.70286 -1.3673 -1.93354 -3.6864 -0.86981 -0.79638 -3.68577 -1.42297 -1.87376 
-3.67409 -1.37188 -1.88859 -6.34728 -0.48007 -1.67471 -6.34608 -0.48007 -1.72378 
-6.34608 -0.48007 -1.62565 -6.34514 -0.53347 -1.71247 -6.34514 -0.53347 -1.63695 
-6.34514 -0.42667 -1.71247 -6.34514 -0.42667 -1.63695 -6.34247 -0.48007 -1.77273 
-6.34247 -0.48007 -1.5767 -6.34208 -0.53344 -1.76153 -6.34208 -0.53344 -1.5879 
-6.34208 -0.42671 -1.76153 -6.34208 -0.42671 -1.5879 -6.34156 -0.58695 -1.67471 
-6.34156 -0.37319 -1.67471 -6.33873 -0.58665 -1.75007 -6.33873 -0.58665 -1.59935 
-6.33873 -0.3735 -1.75007 -6.33873 -0.3735 -1.59935 -6.33657 -0.53333 -1.81066 
-6.33657 -0.53333 -1.53877 -6.33657 -0.42681 -1.81066 -6.33657 -0.42681 -1.53877 
-6.33646 -0.48007 -1.82144 -6.33646 -0.48007 -1.52798 -6.33377 -0.58663 -1.79919 
-6.33377 -0.58663 -1.55024 -6.33377 -0.37351 -1.79919 -6.33377 -0.37351 -1.55024 
-6.3336 -0.64057 -1.71248 -6.3336 -0.64057 -1.63695 -6.3336 -0.31957 -1.71248 
-6.3336 -0.31957 -1.63695 -6.32868 -0.5333 -1.85917 -6.32868 -0.5333 -1.49026 
-6.32868 -0.42685 -1.85917 -6.32868 -0.42685 -1.49026 -6.32807 -0.63936 -1.78735 
-6.32807 -0.63936 -1.56208 -6.32807 -0.48007 -1.8698 -6.32807 -0.48007 -1.47962 
-6.32807 -0.32078 -1.78735 -6.32807 -0.32078 -1.56208 -6.3264 -0.58636 -1.84799 
-6.3264 -0.58636 -1.50143 -6.3264 -0.37378 -1.84799 -6.3264 -0.37378 -1.50143 
-6.32418 -0.6938 -1.67471 -6.32418 -0.26635 -1.67471 -6.32143 -0.6932 -1.74964 
-6.32143 -0.6932 -1.59979 -6.32143 -0.26695 -1.74964 -6.32143 -0.26695 -1.59979 
-6.32124 -0.63911 -1.83631 -6.32124 -0.63911 -1.51312 -6.32124 -0.32103 -1.83631 
-6.32124 -0.32103 -1.51312 -6.31811 -0.53286 -1.9086 -6.31811 -0.53286 -1.44083 
-6.31811 -0.42728 -1.9086 -6.31811 -0.42728 -1.44083 -6.31731 -0.48007 -1.91769 
-6.31731 -0.48007 -1.43173 -6.31638 -0.58603 -1.89746 -6.31638 -0.58603 -1.45196 
-6.31638 -0.37412 -1.89746 -6.31638 -0.37412 -1.45196 -6.31321 -0.6914 -1.82414 
-6.31321 -0.6914 -1.52528 -6.31321 -0.26875 -1.82414 -6.31321 -0.26875 -1.52528 
-6.31175 -0.63914 -1.88566 -6.31175 -0.63914 -1.46377 -6.31175 -0.321 -1.88566 
-6.31175 -0.321 -1.46377 -6.30986 -0.74845 -1.7125 -6.30986 -0.74845 -1.63693 
-6.30986 -0.2117 -1.7125 -6.30986 -0.2117 -1.63693 -6.30543 -0.53282 -1.95608 
-6.30543 -0.53282 -1.39334 -6.30543 -0.42732 -1.95608 -6.30543 -0.42732 -1.39334 
-6.30432 -0.74724 -1.78738 -6.30432 -0.74724 -1.56204 -6.30432 -0.21291 -1.78738 
-6.30432 -0.21291 -1.56204 -6.30423 -0.69158 -1.87352 -6.30423 -0.69158 -1.47591 
-6.30423 -0.26857 -1.87352 -6.30423 -0.26857 -1.47591 -6.30422 -0.48007 -1.965 
-6.30422 -0.48007 -1.38443 -6.3039 -0.58542 -1.94636 -6.3039 -0.58542 -1.40306 
-6.3039 -0.37473 -1.94636 -6.3039 -0.37473 -1.40306 -6.29978 -0.63856 -1.93477 
-6.29978 -0.63856 -1.41466 -6.29978 -0.32159 -1.93477 -6.29978 -0.32159 -1.41466 
-6.29421 -0.74253 -1.8603 -6.29421 -0.74253 -1.48913 -6.29421 -0.21762 -1.8603 
-6.29421 -0.21762 -1.48913 -6.29378 -0.80278 -1.67471 -6.29378 -0.15737 -1.67471 
-6.29284 -0.69122 -1.9224 -6.29284 -0.69122 -1.42703 -6.29284 -0.26892 -1.9224 
-6.29284 -0.26892 -1.42703 -6.29109 -0.80186 -1.75011 -6.29109 -0.80186 -1.59931 
-6.29109 -0.15829 -1.75011 -6.29109 -0.15829 -1.59931 -6.29034 -0.5327 -2.00315 
-6.29034 -0.5327 -1.34628 -6.29034 -0.42745 -2.00315 -6.29034 -0.42745 -1.34628 
-6.28924 -0.58538 -1.99349 -6.28924 -0.58538 -1.35593 -6.28924 -0.37476 -1.99349 
-6.28924 -0.37476 -1.35593 -6.28883 -0.48007 -2.0116 -6.28883 -0.48007 -1.33782 
-6.28548 -0.63752 -1.98294 -6.28548 -0.63752 -1.36649 -6.28548 -0.32263 -1.98294 
-6.28548 -0.32263 -1.36649 -6.28366 -0.79806 -1.82329 -6.28366 -0.79806 -1.52614 
-6.28366 -0.16209 -1.82329 -6.28366 -0.16209 -1.52614 -6.28334 -0.74225 -1.90936 
-6.28334 -0.74225 -1.44006 -6.28334 -0.21789 -1.90936 -6.28334 -0.21789 -1.44006 
-6.27906 -0.69034 -1.97065 -6.27906 -0.69034 -1.37878 -6.27906 -0.26981 -1.97065 
-6.27906 -0.26981 -1.37878 -6.27356 -0.85502 -1.7125 -6.27356 -0.85502 -1.63693 
-6.27356 -0.10513 -1.7125 -6.27356 -0.10513 -1.63693 -6.27304 -0.53266 -2.04915 
-6.27304 -0.53266 -1.30027 -6.27304 -0.42749 -2.04915 -6.27304 -0.42749 -1.30027 
-6.2723 -0.58509 -2.03985 -6.2723 -0.58509 -1.30958 -6.2723 -0.37505 -2.03985 
-6.2723 -0.37505 -1.30958 -6.27116 -0.79253 -1.89566 -6.27116 -0.79253 -1.45377 
-6.27116 -0.48007 -2.0574 -6.27116 -0.48007 -1.29203 -6.27116 -0.16761 -1.89566 
-6.27116 -0.16761 -1.45377 -6.27001 -0.74136 -1.9581 -6.27001 -0.74136 -1.39133 
-6.27001 -0.21878 -1.9581 -6.27001 -0.21878 -1.39133 -6.26893 -0.63723 -2.02951 
-6.26893 -0.63723 -1.31992 -6.26893 -0.32292 -2.02951 -6.26893 -0.32292 -1.31992 
-6.26862 -0.8527 -1.7856 -6.26862 -0.8527 -1.56382 -6.26862 -0.10745 -1.7856 
-6.26862 -0.10745 -1.56382 -6.26294 -0.68892 -2.01816 -6.26294 -0.68892 -1.33127 
-6.26294 -0.27123 -2.01816 -6.26294 -0.27123 -1.33127 -6.25875 -0.84807 -1.85856 
-6.25875 -0.84807 -1.49087 -6.25875 -0.11207 -1.85856 -6.25875 -0.11207 -1.49087 
-6.25834 -0.79185 -1.94446 -6.25834 -0.79185 -1.40497 -6.25834 -0.16829 -1.94446 
-6.25834 -0.16829 -1.40497 -6.25436 -0.74002 -2.00584 -6.25436 -0.74002 -1.34359 
-6.25436 -0.22013 -2.00584 -6.25436 -0.22013 -1.34359 -6.25182 -0.90647 -1.67471 
-6.25182 -0.05367 -1.67471 -6.25127 -0.48007 -2.10227 -6.25127 -0.48007 -1.24716 
-6.25122 -0.53035 -2.09941 -6.25122 -0.53035 -1.25001 -6.25122 -0.4298 -2.09941 
-6.25122 -0.4298 -1.25001 -6.25102 -0.5829 -2.09027 -6.25102 -0.5829 -1.25916 
-6.25102 -0.37725 -2.09027 -6.25102 -0.37725 -1.25916 -6.24939 -0.90533 -1.74786 
-6.24939 -0.90533 -1.60157 -6.24939 -0.05481 -1.74786 -6.24939 -0.05481 -1.60157 
-6.2482 -0.63546 -2.07993 -6.2482 -0.63546 -1.2695 -6.2482 -0.32469 -2.07993 
-6.2482 -0.32469 -1.2695 -6.24416 -0.8412 -1.93007 -6.24416 -0.8412 -1.41936 
-6.24416 -0.11895 -1.93007 -6.24416 -0.11895 -1.41936 -6.2432 -0.79038 -1.99258 
-6.2432 -0.79038 -1.35685 -6.2432 -0.16977 -1.99258 -6.2432 -0.16977 -1.35685 
-6.24273 -0.68731 -2.06871 -6.24273 -0.68731 -1.28072 -6.24273 -0.27283 -2.06871 
-6.24273 -0.27283 -1.28072 -6.24214 -0.90191 -1.82061 -6.24214 -0.90191 -1.52882 
-6.24214 -0.05823 -1.82061 -6.24214 -0.05823 -1.52882 -6.23459 -0.73998 -2.05569 
-6.23459 -0.73998 -1.29374 -6.23459 -0.22017 -2.05569 -6.23459 -0.22017 -1.29374 
-6.23009 -0.89623 -1.89258 -6.23009 -0.89623 -1.45684 -6.23009 -0.06391 -1.89258 
-6.23009 -0.06391 -1.45684 -6.22951 -0.83986 -1.97841 -6.22951 -0.83986 -1.37101 
-6.22951 -0.12029 -1.97841 -6.22951 -0.12029 -1.37101 -6.22924 -0.5303 -2.14337 
-6.22924 -0.5303 -1.20606 -6.22924 -0.42985 -2.14337 -6.22924 -0.42985 -1.20606 
-6.2292 -0.48007 -2.14611 -6.2292 -0.48007 -1.20332 -6.22704 -0.58039 -2.13944 
-6.22704 -0.58039 -1.20999 -6.22704 -0.37975 -2.13944 -6.22704 -0.37975 -1.20999 
-6.22471 -0.63296 -2.12942 -6.22471 -0.63296 -1.22001 -6.22471 -0.32719 -2.12942 
-6.22471 -0.32719 -1.22001 -6.22384 -0.79053 -2.04251 -6.22384 -0.79053 -1.30692 
-6.22384 -0.16962 -2.04251 -6.22384 -0.16962 -1.30692 -6.22142 -0.96424 -1.71295 
-6.22142 -0.96424 -1.63648 -6.22142 0.0041 -1.71295 -6.22142 0.0041 -1.63648 
-6.21986 -0.68509 -2.11809 -6.21986 -0.68509 -1.23133 -6.21986 -0.27506 -2.11809 
-6.21986 -0.27506 -1.23133 -6.21645 -0.96189 -1.78609 -6.21645 -0.96189 -1.56334 
-6.21645 0.00174 -1.78609 -6.21645 0.00174 -1.56334 -6.21331 -0.88832 -1.96339 
-6.21331 -0.88832 -1.38604 -6.21331 -0.07182 -1.96339 -6.21331 -0.07182 -1.38604 
-6.2122 -0.73782 -2.10539 -6.2122 -0.73782 -1.24404 -6.2122 -0.22232 -2.10539 
-6.2122 -0.22232 -1.24404 -6.21049 -0.84047 -2.02824 -6.21049 -0.84047 -1.32119 
-6.21049 -0.11967 -2.02824 -6.21049 -0.11967 -1.32119 -6.20654 -0.95718 -1.85925 
-6.20654 -0.95718 -1.49018 -6.20654 -0.00297 -1.85925 -6.20654 -0.00297 -1.49018 
-6.20501 -0.48007 -2.18882 -6.20501 -0.48007 -1.16061 -6.205 -0.53013 -2.1864 
-6.205 -0.53013 -1.16303 -6.205 -0.43002 -2.1864 -6.205 -0.43002 -1.16303 
-6.20293 -0.58029 -2.18248 -6.20293 -0.58029 -1.16695 -6.20293 -0.37985 -2.18248 
-6.20293 -0.37985 -1.16695 -6.20195 -0.78979 -2.09139 -6.20195 -0.78979 -1.25804 
-6.20195 -0.17036 -2.09139 -6.20195 -0.17036 -1.25804 -6.19873 -0.62996 -2.17728 
-6.19873 -0.62996 -1.17214 -6.19873 -0.33018 -2.17728 -6.19873 -0.33018 -1.17214 
-6.19465 -0.88915 -2.01327 -6.19465 -0.88915 -1.33616 -6.19465 -0.07099 -2.01327 
-6.19465 -0.07099 -1.33616 -6.1944 -0.68226 -2.16616 -6.1944 -0.68226 -1.18327 
-6.1944 -0.27789 -2.16616 -6.1944 -0.27789 -1.18327 -6.19189 -0.95025 -1.93078 
-6.19189 -0.95025 -1.41864 -6.19189 -0.00989 -1.93078 -6.19189 -0.00989 -1.41864 
-6.18898 -0.83982 -2.07736 -6.18898 -0.83982 -1.27207 -6.18898 -0.12033 -2.07736 
-6.18898 -0.12033 -1.27207 -6.18847 -1.02081 -1.67471 -6.18847 0.06067 -1.67471 
-6.18708 -0.73494 -2.15407 -6.18708 -0.73494 -1.19536 -6.18708 -0.2252 -2.15407 
-6.18708 -0.2252 -1.19536 -6.18603 -1.01924 -1.75096 -6.18603 -1.01924 -1.59846 
-6.18603 0.05909 -1.75096 -6.18603 0.05909 -1.59846 -6.17879 -0.53007 -2.22797 
-6.17879 -0.53007 -1.12145 -6.17879 -0.43007 -2.22797 -6.17879 -0.43007 -1.12145 
-6.17875 -0.93369 -1.99547 -6.17875 -0.93369 -1.35396 -6.17875 -0.48007 -2.23028 
-6.17875 -0.48007 -1.11914 -6.17875 -0.02645 -1.99547 -6.17875 -0.02645 -1.35396 
-6.17825 -1.01591 -1.82429 -6.17825 -1.01591 -1.52514 -6.17825 0.05576 -1.82429 
-6.17825 0.05576 -1.52514 -6.17734 -0.78713 -2.14025 -6.17734 -0.78713 -1.20918 
-6.17734 -0.17301 -2.14025 -6.17734 -0.17301 -1.20918 -6.17674 -0.57995 -2.22428 
-6.17674 -0.57995 -1.12515 -6.17674 -0.38019 -2.22428 -6.17674 -0.38019 -1.12515 
-6.17359 -0.88882 -2.06219 -6.17359 -0.88882 -1.28724 -6.17359 -0.07132 -2.06219 
-6.17359 -0.07132 -1.28724 -6.17262 -0.62958 -2.21921 -6.17262 -0.62958 -1.13022 
-6.17262 -0.33057 -2.21921 -6.17262 -0.33057 -1.13022 -6.16642 -0.67883 -2.21277 
-6.16642 -0.67883 -1.13666 -6.16642 -0.28132 -2.21277 -6.16642 -0.28132 -1.13666 
-6.16594 -1.00967 -1.89681 -6.16594 -1.00967 -1.45262 -6.16594 0.04952 -1.89681 
-6.16594 0.04952 -1.45262 -6.1652 -0.8381 -2.12507 -6.1652 -0.8381 -1.22436 
-6.1652 -0.12205 -2.12507 -6.1652 -0.12205 -1.22436 -6.15953 -0.73157 -2.20103 
-6.15953 -0.73157 -1.1484 -6.15953 -0.22858 -2.20103 -6.15953 -0.22858 -1.1484 
-6.15815 -0.93355 -2.04466 -6.15815 -0.93355 -1.30477 -6.15815 -0.0266 -2.04466 
-6.15815 -0.0266 -1.30477 -6.15515 -0.99458 -1.96216 -6.15515 -0.99458 -1.38727 
-6.15515 0.03444 -1.96216 -6.15515 0.03444 -1.38727 -6.15049 -0.48007 -2.27041 
-6.15049 -0.48007 -1.07901 -6.15024 -1.07488 -1.71295 -6.15024 -1.07488 -1.63648 
-6.15024 0.11474 -1.71295 -6.15024 0.11474 -1.63648 -6.15023 -0.78356 -2.18772 
-6.15023 -0.78356 -1.16171 -6.15023 -0.17659 -2.18772 -6.15023 -0.17659 -1.16171 
-6.15019 -0.88733 -2.11 -6.15019 -0.88733 -1.23942 -6.15019 -0.07281 -2.11 
-6.15019 -0.07281 -1.23942 -6.14987 -0.52943 -2.26921 -6.14987 -0.52943 -1.08022 
-6.14987 -0.43071 -2.26921 -6.14987 -0.43071 -1.08022 -6.14795 -0.57938 -2.26553 
-6.14795 -0.57938 -1.0839 -6.14795 -0.38076 -2.26553 -6.14795 -0.38076 -1.0839 
-6.14583 -1.07115 -1.78854 -6.14583 -1.07115 -1.56089 -6.14583 0.111 -1.78854 
-6.14583 0.111 -1.56089 -6.144 -0.62933 -2.26035 -6.144 -0.62933 -1.08908 
-6.144 -0.33082 -2.26035 -6.144 -0.33082 -1.08908 -6.14064 -0.97712 -2.02618 
-6.14064 -0.97712 -1.32325 -6.14064 0.01698 -2.02618 -6.14064 0.01698 -1.32325 
-6.13854 -0.83465 -2.17289 -6.13854 -0.83465 -1.17653 -6.13854 -0.1255 -2.17289 
-6.13854 -0.1255 -1.17653 -6.13791 -0.67866 -2.25391 -6.13791 -0.67866 -1.09552 
-6.13791 -0.28149 -2.25391 -6.13791 -0.28149 -1.09552 -6.13561 -1.06624 -1.86164 
-6.13561 -1.06624 -1.48779 -6.13561 0.10609 -1.86164 -6.13561 0.10609 -1.48779 
-6.1351 -0.93216 -2.09301 -6.1351 -0.93216 -1.25642 -6.1351 -0.02799 -2.09301 
-6.1351 -0.02799 -1.25642 -6.13028 -0.72677 -2.24573 -6.13028 -0.72677 -1.10369 
-6.13028 -0.23338 -2.24573 -6.13028 -0.23338 -1.10369 -6.12688 -1.05314 -1.92734 
-6.12688 -1.05314 -1.42209 -6.12688 0.093 -1.92734 -6.12688 0.093 -1.42209 
-6.12451 -0.88469 -2.15659 -6.12451 -0.88469 -1.19284 -6.12451 -0.07546 -2.15659 
-6.12451 -0.07546 -1.19284 -6.12145 -0.77898 -2.23267 -6.12145 -0.77898 -1.11676 
-6.12145 -0.18117 -2.23267 -6.12145 -0.18117 -1.11676 -6.12029 -0.48007 -2.30911 
-6.12029 -0.48007 -1.04032 -6.11966 -0.52938 -2.30797 -6.11966 -0.52938 -1.04146 
-6.11966 -0.43077 -2.30797 -6.11966 -0.43077 -1.04146 -6.11802 -0.97604 -2.07468 
-6.11802 -0.97604 -1.27475 -6.11802 0.0159 -2.07468 -6.11802 0.0159 -1.27475 
-6.11714 -0.57856 -2.30529 -6.11714 -0.57856 -1.04414 -6.11714 -0.38159 -2.30529 
-6.11714 -0.38159 -1.04414 -6.11461 -1.03714 -1.99234 -6.11461 -1.03714 -1.35709 
-6.11461 0.07699 -1.99234 -6.11461 0.07699 -1.35709 -6.11325 -0.62846 -2.30024 
-6.11325 -0.62846 -1.04919 -6.11325 -0.33168 -2.30024 -6.11325 -0.33168 -1.04919 
-6.11022 -0.83059 -2.21791 -6.11022 -0.83059 -1.13152 -6.11022 -0.12956 -2.21791 
-6.11022 -0.12956 -1.13152 -6.10982 -0.92968 -2.13989 -6.10982 -0.92968 -1.20953 
-6.10982 -0.03047 -2.13989 -6.10982 -0.03047 -1.20953 -6.10978 -1.12707 -1.67471 
-6.10978 0.16692 -1.67471 -6.10759 -1.12522 -1.75031 -6.10759 -1.12522 -1.59912 
-6.10759 0.16507 -1.75031 -6.10759 0.16507 -1.59912 -6.10742 -0.67799 -2.2936 
-6.10742 -0.67799 -1.05583 -6.10742 -0.28216 -2.2936 -6.10742 -0.28216 -1.05583 
-6.10106 -1.11968 -1.82547 -6.10106 -1.11968 -1.52396 -6.10106 0.15953 -1.82547 
-6.10106 0.15953 -1.52396 -6.09985 -0.72606 -2.28555 -6.09985 -0.72606 -1.06388 
-6.09985 -0.23408 -2.28555 -6.09985 -0.23408 -1.06388 -6.09912 -1.01843 -2.05539 
-6.09912 -1.01843 -1.29404 -6.09912 0.05828 -2.05539 -6.09912 0.05828 -1.29404 
-6.09663 -0.8809 -2.20181 -6.09663 -0.8809 -1.14762 -6.09663 -0.07925 -2.20181 
-6.09663 -0.07925 -1.14762 -6.09444 -1.10833 -1.89162 -6.09444 -1.10833 -1.45781 
-6.09444 0.14818 -1.89162 -6.09444 0.14818 -1.45781 -6.09321 -0.97354 -2.12203 
-6.09321 -0.97354 -1.2274 -6.09321 0.01339 -2.12203 -6.09321 0.01339 -1.2274 
-6.09046 -0.77354 -2.27602 -6.09046 -0.77354 -1.07341 -6.09046 -0.1866 -2.27602 
-6.09046 -0.1866 -1.07341 -6.08823 -0.48007 -2.34627 -6.08823 -0.48007 -1.00316 
-6.08742 -0.5292 -2.34537 -6.08742 -0.5292 -1.00405 -6.08742 -0.43095 -2.34537 
-6.08742 -0.43095 -1.00405 -6.08496 -0.57844 -2.34266 -6.08496 -0.57844 -1.00676 
-6.08496 -0.3817 -2.34266 -6.08496 -0.3817 -1.00676 -6.08442 -1.09413 -1.95678 
-6.08442 -1.09413 -1.39265 -6.08442 0.13398 -1.95678 -6.08442 0.13398 -1.39265 
-6.08182 -0.92553 -2.18659 -6.08182 -0.92553 -1.16283 -6.08182 -0.03462 -2.18659 
-6.08182 -0.03462 -1.16283 -6.08073 -0.62721 -2.33835 -6.08073 -0.62721 -1.01108 
-6.08073 -0.33293 -2.33835 -6.08073 -0.33293 -1.01108 -6.07964 -0.82527 -2.26165 
-6.07964 -0.82527 -1.08778 -6.07964 -0.13487 -2.26165 -6.07964 -0.13487 -1.08778 
-6.07502 -0.67682 -2.33174 -6.07502 -0.67682 -1.01769 -6.07502 -0.28332 -2.33174 
-6.07502 -0.28332 -1.01769 -6.07471 -1.01616 -2.10303 -6.07471 -1.01616 -1.24639 
-6.07471 0.05601 -2.10303 -6.07471 0.05601 -1.24639 -6.07105 -1.07713 -2.02066 
-6.07105 -1.07713 -1.32877 -6.07105 0.11699 -2.02066 -6.07105 0.11699 -1.32877 
-6.06738 -0.72475 -2.32402 -6.06738 -0.72475 -1.02541 -6.06738 -0.2354 -2.32402 
-6.06738 -0.2354 -1.02541 -6.06687 -1.17342 -1.71291 -6.06687 -1.17342 -1.63651 
-6.06687 0.21328 -1.71291 -6.06687 0.21328 -1.63651 -6.06662 -0.87597 -2.24553 
-6.06662 -0.87597 -1.1039 -6.06662 -0.08418 -2.24553 -6.06662 -0.08418 -1.1039 
-6.06562 -0.96971 -2.16893 -6.06562 -0.96971 -1.1805 -6.06562 0.00956 -2.16893 
-6.06562 0.00956 -1.1805 -6.06247 -1.16968 -1.78849 -6.06247 -1.16968 -1.56093 
-6.06247 0.20954 -1.78849 -6.06247 0.20954 -1.56093 -6.0581 -0.77232 -2.3145 
-6.0581 -0.77232 -1.03492 -6.0581 -0.18783 -2.3145 -6.0581 -0.18783 -1.03492 
-6.05666 -1.16177 -1.85383 -6.05666 -1.16177 -1.4956 -6.05666 0.20162 -1.85383 
-6.05666 0.20162 -1.4956 -6.05439 -1.05742 -2.08296 -6.05439 -1.05742 -1.26647 
-6.05439 -0.48007 -2.38182 -6.05439 -0.48007 -0.96761 -6.05439 0.09728 -2.08296 
-6.05439 0.09728 -1.26647 -6.05354 -0.52914 -2.38097 -6.05354 -0.52914 -0.96846 
-6.05354 -0.43101 -2.38097 -6.05354 -0.43101 -0.96846 -6.05212 -0.92073 -2.23062 
-6.05212 -0.92073 -1.11881 -6.05212 -0.03942 -2.23062 -6.05212 -0.03942 -1.11881 
-6.05098 -0.57809 -2.37842 -6.05098 -0.57809 -0.97101 -6.05098 -0.38206 -2.37842 
-6.05098 -0.38206 -0.97101 -6.04872 -1.14935 -1.91978 -6.04872 -1.14935 -1.42965 
-6.04872 0.1892 -1.91978 -6.04872 0.1892 -1.42965 -6.04747 -1.01289 -2.14994 
-6.04747 -1.01289 -1.19949 -6.04747 0.05275 -2.14994 -6.04747 0.05275 -1.19949 
-6.04715 -0.81894 -2.30348 -6.04715 -0.81894 -1.04595 -6.04715 -0.1412 -2.30348 
-6.04715 -0.1412 -1.04595 -6.04674 -0.6268 -2.37417 -6.04674 -0.6268 -0.97526 
-6.04674 -0.33334 -2.37417 -6.04674 -0.33334 -0.97526 -6.0408 -0.67516 -2.36823 
-6.0408 -0.67516 -0.98119 -6.0408 -0.28498 -2.36823 -6.0408 -0.28498 -0.98119 
-6.03723 -1.134 -1.98512 -6.03723 -1.134 -1.3643 -6.03723 0.17385 -1.98512 
-6.03723 0.17385 -1.3643 -6.03591 -0.96441 -2.21435 -6.03591 -0.96441 -1.13507 
-6.03591 0.00427 -2.21435 -6.03591 0.00427 -1.13507 -6.03456 -0.86991 -2.28763 
-6.03456 -0.86991 -1.0618 -6.03456 -0.09023 -2.28763 -6.03456 -0.09023 -1.0618 
-6.0332 -0.72305 -2.36063 -6.0332 -0.72305 -0.9888 -6.0332 -0.23709 -2.36063 
-6.0332 -0.23709 -0.9888 -6.02752 -1.0545 -2.13003 -6.02752 -1.0545 -1.2194 
-6.02752 0.09436 -2.13003 -6.02752 0.09436 -1.2194 -6.02394 -0.77036 -2.35137 
-6.02394 -0.77036 -0.99806 -6.02394 -0.18979 -2.35137 -6.02394 -0.18979 -0.99806 
-6.02252 -1.11592 -2.04855 -6.02252 -1.11592 -1.30088 -6.02252 0.15577 -2.04855 
-6.02252 0.15577 -1.30088 -6.02201 -1.21814 -1.67471 -6.02201 0.258 -1.67471 
-6.02024 -0.91468 -2.27325 -6.02024 -0.91468 -1.07618 -6.02024 -0.04547 -2.27325 
-6.02024 -0.04547 -1.07618 -6.02005 -1.216 -1.75091 -6.02005 -1.216 -1.59852 
-6.02005 0.25585 -1.75091 -6.02005 0.25585 -1.59852 -6.01884 -0.48007 -2.41567 
-6.01884 -0.48007 -0.93376 -6.01813 -1.00782 -2.19572 -6.01813 -1.00782 -1.15371 
-6.01813 0.04768 -2.19572 -6.01813 0.04768 -1.15371 -6.01794 -0.5292 -2.41485 
-6.01794 -0.5292 -0.93458 -6.01794 -0.43095 -2.41485 -6.01794 -0.43095 -0.93458 
-6.01599 -1.20997 -1.81645 -6.01599 -1.20997 -1.53298 -6.01599 0.24982 -1.81645 
-6.01599 0.24982 -1.53298 -6.01523 -0.57844 -2.41239 -6.01523 -0.57844 -0.93704 
-6.01523 -0.3817 -2.41239 -6.01523 -0.3817 -0.93704 -6.01306 -0.81696 -2.34049 
-6.01306 -0.81696 -1.00894 -6.01306 -0.14318 -2.34049 -6.01306 -0.14318 -1.00894 
-6.01092 -0.62721 -2.40816 -6.01092 -0.62721 -0.94127 -6.01092 -0.33293 -2.40816 
-6.01092 -0.33293 -0.94127 -6.00902 -1.20076 -1.88138 -6.00902 -1.20076 -1.46805 
-6.00902 0.24061 -1.88138 -6.00902 0.24061 -1.46805 -6.00663 -1.09395 -2.10879 
-6.00663 -1.09395 -1.24064 -6.00663 0.1338 -2.10879 -6.00663 0.1338 -1.24064 
-6.00434 -0.95863 -2.25717 -6.00434 -0.95863 -1.09225 -6.00434 -0.00152 -2.25717 
-6.00434 -0.00152 -1.09225 -6.00431 -0.67682 -2.40245 -6.00431 -0.67682 -0.94697 
-6.00431 -0.28332 -2.40245 -6.00431 -0.28332 -0.94697 -6.00056 -0.86276 -2.328 
-6.00056 -0.86276 -1.02143 -6.00056 -0.09739 -2.328 -6.00056 -0.09739 -1.02143 
-5.99945 -1.18743 -1.94734 -5.99945 -1.18743 -1.40209 -5.99945 0.22729 -1.94734 
-5.99945 0.22729 -1.40209 -5.99864 -1.04989 -2.17576 -5.99864 -1.04989 -1.17367 
-5.99864 0.08974 -2.17576 -5.99864 0.08974 -1.17367 -5.99659 -0.72475 -2.39481 
-5.99659 -0.72475 -0.95462 -5.99659 -0.2354 -2.39481 -5.99659 -0.2354 -0.95462 
-5.98707 -0.77232 -2.38553 -5.98707 -0.77232 -0.9639 -5.98707 -0.18783 -2.38553 
-5.98707 -0.18783 -0.9639 -5.98697 -1.00117 -2.23974 -5.98697 -1.00117 -1.10968 
-5.98697 0.04103 -2.23974 -5.98697 0.04103 -1.10968 -5.98686 -1.17084 -2.01203 
-5.98686 -1.17084 -1.33739 -5.98686 0.2107 -2.01203 -5.98686 0.2107 -1.33739 
-5.9865 -0.90763 -2.31393 -5.9865 -0.90763 -1.0355 -5.9865 -0.05252 -2.31393 
-5.9865 -0.05252 -1.0355 -5.98168 -0.48007 -2.44772 -5.98168 -0.48007 -0.9017 
-5.98054 -0.52938 -2.44709 -5.98054 -0.52938 -0.90234 -5.98054 -0.43077 -2.44709 
-5.98054 -0.43077 -0.90234 -5.97811 -1.08961 -2.15484 -5.97811 -1.08961 -1.19459 
-5.97811 0.12946 -2.15484 -5.97811 0.12946 -1.19459 -5.97786 -0.57856 -2.44457 
-5.97786 -0.57856 -0.90486 -5.97786 -0.38159 -2.44457 -5.97786 -0.38159 -0.90486 
-5.97605 -0.81894 -2.37458 -5.97605 -0.81894 -0.97484 -5.97605 -0.1412 -2.37458 
-5.97605 -0.1412 -0.97484 -5.97402 -1.25837 -1.71291 -5.97402 -1.25837 -1.63652 
-5.97402 0.29822 -1.71291 -5.97402 0.29822 -1.63652 -5.97281 -1.1508 -2.07326 
-5.97281 -1.1508 -1.27617 -5.97281 0.19065 -2.07326 -5.97281 0.19065 -1.27617 
-5.97281 -0.62846 -2.44068 -5.97281 -0.62846 -0.90875 -5.97281 -0.33168 -2.44068 
-5.97281 -0.33168 -0.90875 -5.97131 -1.25458 -1.77831 -5.97131 -1.25458 -1.57112 
-5.97131 0.29443 -1.77831 -5.97131 0.29443 -1.57112 -5.9709 -0.95147 -2.29833 
-5.9709 -0.95147 -1.0511 -5.9709 -0.00868 -2.29833 -5.9709 -0.00868 -1.0511 
-5.96784 -1.0436 -2.22001 -5.96784 -1.0436 -1.12942 -5.96784 0.08345 -2.22001 
-5.96784 0.08345 -1.12942 -5.96617 -0.67799 -2.43485 -5.96617 -0.67799 -0.91458 
-5.96617 -0.28216 -2.43485 -5.96617 -0.28216 -0.91458 -5.96604 -1.24725 -1.84377 
-5.96604 -1.24725 -1.50566 -5.96604 0.28711 -1.84377 -5.96604 0.28711 -1.50566 
-5.9602 -0.86991 -2.362 -5.9602 -0.86991 -0.98743 -5.9602 -0.09023 -2.362 
-5.9602 -0.09023 -0.98743 -5.95838 -1.23647 -1.90799 -5.95838 -1.23647 -1.44144 
-5.95838 0.27633 -1.90799 -5.95838 0.27633 -1.44144 -5.95812 -0.72606 -2.42729 
-5.95812 -0.72606 -0.92214 -5.95812 -0.23408 -2.42729 -5.95812 -0.23408 -0.92214 
-5.95604 -1.12784 -2.13276 -5.95604 -1.12784 -1.21667 -5.95604 0.1677 -2.13276 
-5.95604 0.1677 -1.21667 -5.95379 -0.99418 -2.28122 -5.95379 -0.99418 -1.06821 
-5.95379 0.03403 -2.28122 -5.95379 0.03403 -1.06821 -5.94859 -0.77354 -2.41789 
-5.94859 -0.77354 -0.93154 -5.94859 -0.1866 -2.41789 -5.94859 -0.1866 -0.93154 
-5.9476 -1.22188 -1.97362 -5.9476 -1.22188 -1.3758 -5.9476 0.26173 -1.97362 
-5.9476 0.26173 -1.3758 -5.94756 -1.08348 -2.19967 -5.94756 -1.08348 -1.14976 
-5.94756 0.12333 -2.19967 -5.94756 0.12333 -1.14976 -5.94582 -0.91468 -2.34767 
-5.94582 -0.91468 -1.00175 -5.94582 -0.04547 -2.34767 -5.94582 -0.04547 -1.00175 
-5.94298 -0.48007 -2.47792 -5.94298 -0.48007 -0.87151 -5.94178 -0.52943 -2.4773 
-5.94178 -0.52943 -0.87213 -5.94178 -0.43071 -2.4773 -5.94178 -0.43071 -0.87213 
-5.9381 -0.57938 -2.47538 -5.9381 -0.57938 -0.87404 -5.9381 -0.38076 -2.47538 
-5.9381 -0.38076 -0.87404 -5.93522 -1.03564 -2.26265 -5.93522 -1.03564 -1.08678 
-5.93522 0.0755 -2.26265 -5.93522 0.0755 -1.08678 -5.93505 -1.2042 -2.0355 
-5.93505 -1.2042 -1.31393 -5.93505 0.24406 -2.0355 -5.93505 0.24406 -1.31393 
-5.93422 -0.82527 -2.40707 -5.93422 -0.82527 -0.94236 -5.93422 -0.13487 -2.40707 
-5.93422 -0.13487 -0.94236 -5.93292 -0.62933 -2.47143 -5.93292 -0.62933 -0.878 
-5.93292 -0.33082 -2.47143 -5.93292 -0.33082 -0.878 -5.92974 -0.95863 -2.33177 
-5.92974 -0.95863 -1.01766 -5.92974 -0.00152 -2.33177 -5.92974 -0.00152 -1.01766 
-5.92648 -0.67866 -2.46534 -5.92648 -0.67866 -0.88408 -5.92648 -0.28149 -2.46534 
-5.92648 -0.28149 -0.88408 -5.92582 -1.12211 -2.17778 -5.92582 -1.12211 -1.17164 
-5.92582 0.16196 -2.17778 -5.92582 0.16196 -1.17164 -5.92463 -1.29657 -1.67471 
-5.92463 0.33642 -1.67471 -5.9234 -1.29482 -1.74012 -5.9234 -1.29482 -1.60931 
-5.9234 0.33468 -1.74012 -5.9234 0.33468 -1.60931 -5.91999 -1.18313 -2.09628 
-5.91999 -1.18313 -1.25315 -5.91999 0.22298 -2.09628 -5.91999 0.22298 -1.25315 
-5.91969 -1.28958 -1.80524 -5.91969 -1.28958 -1.54419 -5.91969 0.32944 -1.80524 
-5.91969 0.32944 -1.54419 -5.9183 -0.72677 -2.45771 -5.9183 -0.72677 -0.89172 
-5.9183 -0.23338 -2.45771 -5.9183 -0.23338 -0.89172 -5.9181 -0.87597 -2.39405 
-5.9181 -0.87597 -0.95538 -5.9181 -0.08418 -2.39405 -5.9181 -0.08418 -0.95538 
-5.91524 -1.07577 -2.24267 -5.91524 -1.07577 -1.10676 -5.91524 0.11563 -2.24267 
-5.91524 0.11563 -1.10676 -5.91354 -1.28088 -1.8698 -5.91354 -1.28088 -1.47962 
-5.91354 0.32073 -1.8698 -5.91354 0.32073 -1.47962 -5.91231 -1.00117 -2.3144 
-5.91231 -1.00117 -1.03503 -5.91231 0.04103 -2.3144 -5.91231 0.04103 -1.03503 
-5.90524 -0.77898 -2.44888 -5.90524 -0.77898 -0.90054 -5.90524 -0.18117 -2.44888 
-5.90524 -0.18117 -0.90054 -5.90496 -1.26875 -1.93353 -5.90496 -1.26875 -1.41589 
-5.90496 0.3086 -1.93353 -5.90496 0.3086 -1.41589 -5.90319 -0.92073 -2.37955 
-5.90319 -0.92073 -0.96988 -5.90319 -0.03942 -2.37955 -5.90319 -0.03942 -0.96988 
-5.90285 -1.15897 -2.15476 -5.90285 -1.15897 -1.19466 -5.90285 -0.48007 -2.50618 
-5.90285 -0.48007 -0.84324 -5.90285 0.19882 -2.15476 -5.90285 0.19882 -1.19466 
-5.90054 -0.53007 -2.50622 -5.90054 -0.53007 -0.84321 -5.90054 -0.43007 -2.50622 
-5.90054 -0.43007 -0.84321 -5.89685 -0.57995 -2.50417 -5.89685 -0.57995 -0.84526 
-5.89685 -0.38019 -2.50417 -5.89685 -0.38019 -0.84526 -5.89399 -1.25324 -1.99615 
-5.89399 0.29309 -1.99615 -5.89399 0.29309 -1.35327 -5.89388 -1.11447 -2.22131 
-5.89388 -1.11447 -1.12811 -5.89388 0.15432 -2.22131 -5.89388 0.15432 -1.12811 
-5.89258 -1.0436 -2.29528 -5.89258 -1.0436 -1.05415 -5.89258 0.08345 -2.29528 
-5.89258 0.08345 -1.05415 -5.89178 -0.62958 -2.50005 -5.89178 -0.62958 -0.84938 
-5.89178 -0.33057 -2.50005 -5.89178 -0.33057 -0.84938 -5.89095 -1.31865 -1.70957 
-5.89095 -1.31865 -1.63986 -5.89095 0.3585 -1.70957 -5.89095 0.3585 -1.63986 
-5.89048 -0.83059 -2.43765 -5.89048 -0.83059 -0.91177 -5.89048 -0.12956 -2.43765 
-5.89048 -0.12956 -0.91177 -5.8884 -1.31503 -1.77491 -5.8884 -1.31503 -1.57452 
-5.8884 0.35488 -1.77491 -5.8884 0.35488 -1.57452 -5.88692 -0.96441 -2.36334 
-5.88692 -0.96441 -0.98609 -5.88692 0.00427 -2.36334 -5.88692 0.00427 -0.98609 
-5.88534 -0.67883 -2.49385 -5.88534 -0.67883 -0.85557 -5.88534 -0.28132 -2.49385 
-5.88534 -0.28132 -0.85557 -5.88338 -1.30789 -1.84003 -5.88338 -1.30789 -1.5094 
-5.88338 0.34774 -1.84003 -5.88338 0.34774 -1.5094 -5.88069 -1.23442 -2.0574 
-5.88069 0.27427 -2.0574 -5.88069 0.27427 -1.29203 -5.87591 -1.29731 -1.90423 
-5.87591 0.33717 -1.90423 -5.87591 0.33717 -1.4452 -5.87437 -0.8809 -2.42406 
-5.87437 -0.8809 -0.92537 -5.87437 -0.07925 -2.42406 -5.87437 -0.07925 -0.92537 
-5.8736 -0.73157 -2.48696 -5.8736 -0.73157 -0.86247 -5.8736 -0.22858 -2.48696 
-5.8736 -0.22858 -0.86247 -5.87224 -1.08348 -2.27499 -5.87224 -1.08348 -1.07444 
-5.87224 0.12333 -2.27499 -5.87224 0.12333 -1.07444 -5.87121 -1.15163 -2.19865 
-5.87121 0.19149 -2.19865 -5.87121 0.19149 -1.15078 -5.86829 -1.00782 -2.34556 
-5.86829 -1.00782 -1.00387 -5.86829 0.04768 -2.34556 -5.86829 0.04768 -1.00387 
-5.86592 -1.28303 -1.96844 -5.86592 0.32288 -1.96844 -5.86592 0.32288 -1.38099 
-5.86509 -1.21237 -2.117 -5.86509 0.25222 -2.117 -5.86509 0.25222 -1.23243 
-5.86139 -0.48007 -2.53244 -5.86139 -0.48007 -0.81699 -5.86029 -0.78356 -2.47766 
-5.86029 -0.78356 -0.87177 -5.86029 -0.17659 -2.47766 -5.86029 -0.17659 -0.87177 
-5.85916 -0.92553 -2.40925 -5.85916 -0.92553 -0.94018 -5.85916 -0.03462 -2.40925 
-5.85916 -0.03462 -0.94018 -5.85897 -0.53013 -2.53243 -5.85897 -0.53013 -0.817 
-5.85897 -0.43002 -2.53243 -5.85897 -0.43002 -0.817 -5.85697 -1.34043 -1.67471 
-5.85697 0.38029 -1.67471 -5.85573 -1.33835 -1.74432 -5.85573 -1.33835 -1.6051 
-5.85573 0.3782 -1.74432 -5.85573 0.3782 -1.6051 -5.85505 -0.58029 -2.53036 
-5.85505 -0.58029 -0.81907 -5.85505 -0.37985 -2.53036 -5.85505 -0.37985 -0.81907 
-5.85364 -1.26564 -2.03037 -5.85364 0.30549 -2.03037 -5.85364 0.30549 -1.31906 
-5.85171 -1.33292 -1.80962 -5.85171 0.37277 -1.80962 -5.85171 0.37277 -1.5398 
-5.85035 -1.12211 -2.25326 -5.85035 0.16196 -2.25326 -5.85035 0.16196 -1.09617 
-5.84985 -0.62996 -2.52616 -5.84985 -0.62996 -0.82327 -5.84985 -0.33018 -2.52616 
-5.84985 -0.33018 -0.82327 -5.84833 -1.04989 -2.32607 -5.84833 -1.04989 -1.02336 
-5.84833 0.08974 -2.32607 -5.84833 0.08974 -1.02336 -5.84728 -1.18718 -2.17471 
-5.84728 0.22703 -2.17471 -5.84728 0.22703 -1.17471 -5.84552 -1.32382 -1.87434 
-5.84552 0.36367 -1.87434 -5.84552 0.36367 -1.47508 -5.84546 -0.83465 -2.46597 
-5.84546 -0.83465 -0.88345 -5.84546 -0.1255 -2.46597 -5.84546 -0.1255 -0.88345 
-5.84149 -0.96971 -2.39306 -5.84149 -0.96971 -0.95637 -5.84149 0.00956 -2.39306 
-5.84149 0.00956 -0.95637 -5.83901 -1.24489 -2.09097 -5.83901 0.28474 -2.09097 
-5.83901 0.28474 -1.25846 -5.83873 -0.68226 -2.52183 -5.83873 -0.68226 -0.8276 
-5.83873 -0.27789 -2.52183 -5.83873 -0.27789 -0.8276 -5.83652 -1.31122 -1.93899 
-5.83652 0.35107 -1.93899 -5.83652 0.35107 -1.41043 -5.82916 -0.88469 -2.45194 
-5.82916 -0.88469 -0.89749 -5.82916 -0.07546 -2.45194 -5.82916 -0.07546 -0.89749 
-5.82741 -1.08961 -2.30554 -5.82741 0.12946 -2.30554 -5.82741 0.12946 -1.04389 
-5.82733 -1.15897 -2.23028 -5.82733 0.19882 -2.23028 -5.82733 0.19882 -1.11914 
-5.82664 -0.73494 -2.51451 -5.82664 -0.73494 -0.83492 -5.82664 -0.2252 -2.51451 
-5.82664 -0.2252 -0.83492 -5.82536 -1.29494 -2.00248 -5.82536 0.3348 -2.00248 
-5.82536 0.3348 -1.34695 -5.82251 -1.01289 -2.3749 -5.82251 -1.01289 -0.97453 
-5.82251 0.05275 -2.3749 -5.82251 0.05275 -0.97453 -5.82215 -1.22102 -2.14958 
-5.82215 0.26088 -2.14958 -5.82215 0.26088 -1.19985 -5.82119 -1.35996 -1.70957 
-5.82119 -1.35996 -1.63986 -5.82119 0.39981 -1.70957 -5.82119 0.39981 -1.63986 
-5.81907 -1.35561 -1.77888 -5.81907 0.39547 -1.77888 -5.81907 0.39547 -1.57055 
-5.81868 -0.48007 -2.55664 -5.81868 -0.48007 -0.79279 -5.81594 -0.5303 -2.55667 
-5.81594 -0.5303 -0.79276 -5.81594 -0.42985 -2.55667 -5.81594 -0.42985 -0.79276 
-5.81388 -1.3482 -1.84396 -5.81388 0.38805 -1.84396 -5.81388 0.38805 -1.50547 
-5.81282 -0.78713 -2.50477 -5.81282 -0.78713 -0.84466 -5.81282 -0.17301 -2.50477 
-5.81282 -0.17301 -0.84466 -5.81246 -0.92968 -2.43725 -5.81246 -0.92968 -0.91218 
-5.81246 -0.03047 -2.43725 -5.81246 -0.03047 -0.91218 -5.81201 -0.58039 -2.55447 
-5.81201 -0.58039 -0.79496 -5.81201 -0.37975 -2.55447 -5.81201 -0.37975 -0.79496 
-5.81161 -1.27573 -2.06373 -5.81161 0.31558 -2.06373 -5.81161 0.31558 -1.2857 
-5.80557 -1.33748 -1.90887 -5.80557 0.37733 -1.90887 -5.80557 0.37733 -1.44056 
-5.80533 -1.12784 -2.28348 -5.80533 0.1677 -2.28348 -5.80533 0.1677 -1.06595 
-5.8026 -1.0545 -2.35495 -5.8026 0.09436 -2.35495 -5.8026 0.09436 -0.99448 
-5.80199 -0.63296 -2.55214 -5.80199 -0.63296 -0.79729 -5.80199 -0.32719 -2.55214 
-5.80199 -0.32719 -0.79729 -5.79764 -0.8381 -2.49263 -5.79764 -0.8381 -0.85679 
-5.79764 -0.12205 -2.49263 -5.79764 -0.12205 -0.85679 -5.79587 -1.25308 -2.1233 
-5.79587 0.29294 -2.1233 -5.79587 0.29294 -1.22613 -5.79538 -1.32284 -1.97297 
-5.79538 0.36269 -1.97297 -5.79538 0.36269 -1.37646 -5.7946 -0.97354 -2.42064 
-5.7946 -0.97354 -0.92879 -5.7946 0.01339 -2.42064 -5.7946 0.01339 -0.92879 
-5.79066 -0.68509 -2.54729 -5.79066 -0.68509 -0.80214 -5.79066 -0.27506 -2.54729 
-5.79066 -0.27506 -0.80214 -5.78957 -1.21237 -2.19252 -5.78957 0.25222 -2.19252 
-5.78957 0.25222 -1.1569 -5.78528 0.4189 -1.67471 -5.78423 -1.37688 -1.7441 
-5.78423 0.41674 -1.7441 -5.78423 0.41674 -1.60533 -5.78339 -1.30446 -2.03555 
-5.78339 0.34431 -2.03555 -5.78339 0.34431 -1.31388 -5.78257 -0.88733 -2.47762 
-5.78257 -0.88733 -0.87181 -5.78257 -0.07281 -2.47762 -5.78257 -0.07281 -0.87181 
-5.78136 -1.09395 -2.33406 -5.78136 0.1338 -2.33406 -5.78136 0.1338 -1.01537 
-5.78107 -1.37039 -1.81314 -5.78107 0.41025 -1.81314 -5.78107 0.41025 -1.53628 
-5.77795 -0.73782 -2.53963 -5.77795 -0.73782 -0.80979 -5.77795 -0.22232 -2.53963 
-5.77795 -0.22232 -0.80979 -5.7756 -1.01616 -2.40214 -5.7756 0.05601 -2.40214 
-5.7756 0.05601 -0.94728 -5.77484 -0.48007 -2.5787 -5.77484 -0.48007 -0.77072 
-5.7736 -1.36142 -1.87837 -5.7736 0.40128 -1.87837 -5.7736 0.40128 -1.47106 
-5.77198 -0.53035 -2.57865 -5.77198 -0.53035 -0.77078 -5.77198 -0.4298 -2.57865 
-5.77198 -0.4298 -0.77078 -5.76884 -1.18313 -2.24742 -5.76884 0.22298 -2.24742 
-5.76884 0.22298 -1.102 -5.76851 -1.28328 -2.09594 -5.76851 0.32313 -2.09594 
-5.76851 0.32313 -1.25349 -5.76558 -0.93216 -2.46253 -5.76558 -0.93216 -0.8869 
-5.76558 -0.02799 -2.46253 -5.76558 -0.02799 -0.8869 -5.76426 -1.34859 -1.9427 
-5.76426 0.38844 -1.9427 -5.76426 0.38844 -1.40672 -5.76395 -0.78979 -2.52939 
-5.76395 -0.78979 -0.82004 -5.76395 -0.17036 -2.52939 -5.76395 -0.17036 -0.82004 
-5.76354 -1.24489 -2.16644 -5.76354 0.28474 -2.16644 -5.76354 0.28474 -1.18299 
-5.76284 -0.5829 -2.57845 -5.76284 -0.5829 -0.77098 -5.76284 -0.37725 -2.57845 
-5.76284 -0.37725 -0.77098 -5.75553 -1.05742 -2.38182 -5.75553 0.09728 -2.38182 
-5.75553 0.09728 -0.96761 -5.75308 -1.33193 -2.00586 -5.75308 0.37179 -2.00586 
-5.75308 0.37179 -1.34357 -5.7525 -0.63546 -2.57563 -5.7525 -0.63546 -0.77379 
-5.7525 -0.32469 -2.57563 -5.7525 -0.32469 -0.77379 -5.74993 -0.83982 -2.51641 
-5.74993 -0.83982 -0.83302 -5.74993 -0.12033 -2.51641 -5.74993 -0.12033 -0.83302 
-5.74725 -0.97604 -2.44546 -5.74725 -0.97604 -0.90397 -5.74725 0.0159 -2.44546 
-5.74725 0.0159 -0.90397 -5.74666 0.43605 -1.70958 -5.74666 0.43605 -1.63985 
-5.74583 -1.1508 -2.30024 -5.74583 0.19065 -2.30024 -5.74583 0.19065 -1.04919 
-5.74455 -1.39184 -1.7789 -5.74455 0.4317 -1.7789 -5.74455 0.4317 -1.57053 
-5.74183 -1.38265 -1.84701 -5.74183 0.4225 -1.84701 -5.74183 0.4225 -1.50242 
-5.74128 -0.68731 -2.57016 -5.74128 -0.68731 -0.77927 -5.74128 -0.27283 -2.57016 
-5.74128 -0.27283 -0.77927 -5.74013 -1.31154 -2.06756 -5.74013 0.3514 -2.06756 
-5.74013 0.3514 -1.28187 -5.73629 -1.27573 -2.13905 -5.73629 0.31558 -2.13905 
-5.73629 0.31558 -1.21038 -5.73475 -0.88882 -2.50103 -5.73475 -0.88882 -0.8484 
-5.73475 -0.07132 -2.50103 -5.73475 -0.07132 -0.8484 -5.73334 -1.37155 -1.91184 
-5.73334 0.41141 -1.91184 -5.73334 0.41141 -1.43759 -5.72997 -1.23442 -2.20812 
-5.72997 -0.48007 -2.59859 -5.72997 -0.48007 -0.75083 -5.72997 0.27427 -2.20812 
-5.72997 0.27427 -1.14131 -5.72826 -0.73998 -2.56202 -5.72826 -0.73998 -0.78741 
-5.72826 -0.22017 -2.56202 -5.72826 -0.22017 -0.78741 -5.72796 -1.01843 -2.42655 
-5.72796 0.05828 -2.42655 -5.72796 0.05828 -0.92287 -5.72297 -1.35655 -1.9758 
-5.72297 0.3964 -1.9758 -5.72297 0.3964 -1.37362 -5.72172 -0.53266 -2.60047 
-5.72172 -0.53266 -0.74896 -5.72172 -0.42749 -2.60047 -5.72172 -0.42749 -0.74896 
-5.72112 -1.11592 -2.34995 -5.72112 0.15577 -2.34995 -5.72112 0.15577 -0.99948 
-5.71722 -0.93355 -2.48558 -5.71722 -0.93355 -0.86385 -5.71722 -0.0266 -2.48558 
-5.71722 -0.0266 -0.86385 -5.71508 -0.79053 -2.55127 -5.71508 -0.79053 -0.79816 
-5.71508 -0.16962 -2.55127 -5.71508 -0.16962 -0.79816 -5.71242 -0.58509 -2.59973 
-5.71242 -0.58509 -0.7497 -5.71242 -0.37505 -2.59973 -5.71242 -0.37505 -0.7497 
-5.71081 -1.3378 -2.03824 -5.71081 0.37766 -2.03824 -5.71081 0.37766 -1.31119 
-5.70812 -1.30446 -2.11082 -5.70812 0.34431 -2.11082 -5.70812 0.34431 -1.23861 
-5.70807 -1.2042 -2.26248 -5.70807 0.24406 -2.26248 -5.70807 0.24406 -1.08695 
-5.70772 0.45271 -1.67471 -5.70685 0.45045 -1.74434 -5.70685 0.45045 -1.60509 
-5.70501 -1.40365 -1.81269 -5.70501 0.4435 -1.81269 -5.70501 0.4435 -1.53673 
-5.70294 -1.26564 -2.18107 -5.70294 0.30549 -2.18107 -5.70294 0.30549 -1.16836 
-5.70208 -0.63723 -2.59636 -5.70208 -0.63723 -0.75307 -5.70208 -0.32292 -2.59636 
-5.70208 -0.32292 -0.75307 -5.70148 -1.39234 -1.88039 -5.70148 0.4322 -1.88039 
-5.70148 0.4322 -1.46903 -5.70081 -0.84047 -2.53792 -5.70081 -0.84047 -0.8115 
-5.70081 -0.11967 -2.53792 -5.70081 -0.11967 -0.8115 -5.69875 -0.97712 -2.46807 
-5.69875 0.01698 -2.46807 -5.69875 0.01698 -0.88136 -5.69323 -1.07713 -2.39848 
-5.69323 0.11699 -2.39848 -5.69323 0.11699 -0.95094 -5.69181 -1.37916 -1.94481 
-5.69181 0.41901 -1.94481 -5.69181 0.41901 -1.40461 -5.69073 -0.68892 -2.59037 
-5.69073 -0.68892 -0.75906 -5.69073 -0.27123 -2.59037 -5.69073 -0.27123 -0.75906 
-5.68584 -0.88915 -2.52208 -5.68584 -0.88915 -0.82734 -5.68584 -0.07099 -2.52208 
-5.68584 -0.07099 -0.82734 -5.6846 -1.17084 -2.31429 -5.6846 0.2107 -2.31429 
-5.6846 0.2107 -1.03514 -5.68417 -0.48007 -2.61626 -5.68417 -0.48007 -0.73317 
-5.68061 -1.36199 -2.00804 -5.68061 0.40185 -2.00804 -5.68061 0.40185 -1.34139 
-5.67843 -1.33193 -2.08052 -5.67843 0.37179 -2.08052 -5.67843 0.37179 -1.26891 
-5.67841 -0.74002 -2.58179 -5.67841 -0.74002 -0.76764 -5.67841 -0.22013 -2.58179 
-5.67841 -0.22013 -0.76764 -5.67572 -0.5327 -2.61777 -5.67572 -0.5327 -0.73165 
-5.67572 -0.42745 -2.61777 -5.67572 -0.42745 -0.73165 -5.67505 -1.29494 -2.15279 
-5.67505 0.3348 -2.15279 -5.67505 0.3348 -1.19664 -5.66872 -1.25324 -2.22142 
-5.66872 0.29309 -2.22142 -5.66872 0.29309 -1.128 -5.66808 0.46643 -1.70958 
-5.66808 0.46643 -1.63985 -5.66804 -0.93369 -2.50618 -5.66804 -0.02645 -2.50618 
-5.66804 -0.02645 -0.84324 -5.66675 0.46188 -1.77797 -5.66675 0.46188 -1.57146 
-5.66606 -0.58538 -2.61667 -5.66606 -0.58538 -0.73275 -5.66606 -0.37476 -2.61667 
-5.66606 -0.37476 -0.73275 -5.66515 -0.79038 -2.57063 -5.66515 -0.79038 -0.77879 
-5.66515 -0.16977 -2.57063 -5.66515 -0.16977 -0.77879 -5.66491 -1.03714 -2.44204 
-5.66491 0.07699 -2.44204 -5.66491 0.07699 -0.90739 -5.66408 -1.41295 -1.8461 
-5.66408 0.45281 -1.8461 -5.66408 0.45281 -1.50333 -5.66012 -1.39945 -1.91319 
-5.66012 0.43931 -1.91319 -5.66012 0.43931 -1.43624 -5.65769 -1.134 -2.36466 
-5.65769 0.17385 -2.36466 -5.65769 0.17385 -0.98476 -5.65551 -0.63752 -2.61291 
-5.65551 -0.63752 -0.73652 -5.65551 -0.32263 -2.61291 -5.65551 -0.32263 -0.73652 
-5.65098 -0.83986 -2.55694 -5.65098 -0.83986 -0.79249 -5.65098 -0.12029 -2.55694 
-5.65098 -0.12029 -0.79249 -5.64961 -1.38406 -1.97704 -5.64961 0.42392 -1.97704 
-5.64961 0.42392 -1.37239 -5.64837 -1.35655 -2.0504 -5.64837 0.3964 -2.0504 
-5.64837 0.3964 -1.29903 -5.64619 -1.22188 -2.27503 -5.64619 0.26173 -2.27503 
-5.64619 0.26173 -1.0744 -5.64554 -1.32284 -2.12281 -5.64554 0.36269 -2.12281 
-5.64554 0.36269 -1.22662 -5.64322 -0.69034 -2.60649 -5.64322 -0.69034 -0.74294 
-5.64322 -0.26981 -2.60649 -5.64322 -0.26981 -0.74294 -5.64101 -1.28303 -2.19336 
-5.64101 0.32288 -2.19336 -5.64101 0.32288 -1.15607 -5.63757 -0.48007 -2.63165 
-5.63757 -0.48007 -0.71777 -5.63596 -0.88832 -2.54074 -5.63596 -0.88832 -0.80869 
-5.63596 -0.07182 -2.54074 -5.63596 -0.07182 -0.80869 -5.63473 -0.99458 -2.48259 
-5.63473 0.03444 -2.48259 -5.63473 0.03444 -0.86684 -5.63067 -0.74136 -2.59744 
-5.63067 -0.74136 -0.75199 -5.63067 -0.21878 -2.59744 -5.63067 -0.21878 -0.75199 
-5.62935 -1.09413 -2.41185 -5.62935 0.13398 -2.41185 -5.62935 0.13398 -0.93757 
-5.62865 -0.53282 -2.63286 -5.62865 -0.53282 -0.71657 -5.62865 -0.42732 -2.63286 
-5.62865 -0.42732 -0.71657 -5.62837 0.47961 -1.67471 -5.62771 0.47736 -1.74316 
-5.62771 0.47736 -1.60626 -5.62573 0.47062 -1.81129 -5.62573 0.47062 -1.53814 
-5.62245 -1.41956 -1.87878 -5.62245 0.45942 -1.87878 -5.62245 0.45942 -1.47065 
-5.61991 -1.18743 -2.32688 -5.61991 0.22729 -2.32688 -5.61991 0.22729 -1.02255 
-5.61893 -0.58542 -2.63133 -5.61893 -0.58542 -0.7181 -5.61893 -0.37473 -2.63133 
-5.61893 -0.37473 -0.7181 -5.61788 -1.40395 -1.94531 -5.61788 0.44381 -1.94531 
-5.61788 0.44381 -1.40412 -5.61738 -1.37916 -2.01924 -5.61738 0.41901 -2.01924 
-5.61738 0.41901 -1.33019 -5.61703 -0.79185 -2.58577 -5.61703 -0.79185 -0.76365 
-5.61703 -0.16829 -2.58577 -5.61703 -0.16829 -0.76365 -5.61527 -1.34859 -2.09169 
-5.61527 0.38844 -2.09169 -5.61527 0.38844 -1.25774 -5.61156 -1.31122 -2.16395 
-5.61156 0.35107 -2.16395 -5.61156 0.35107 -1.18547 -5.60734 -0.63856 -2.62721 
-5.60734 -0.63856 -0.72221 -5.60734 -0.32159 -2.62721 -5.60734 -0.32159 -0.72221 
-5.6061 -1.26875 -2.23239 -5.6061 0.3086 -2.23239 -5.6061 0.3086 -1.11704 
-5.60335 -0.95025 -2.51932 -5.60335 -0.00989 -2.51932 -5.60335 -0.00989 -0.83011 
-5.60264 -0.8412 -2.57159 -5.60264 -0.8412 -0.77784 -5.60264 -0.11895 -2.57159 
-5.60264 -0.11895 -0.77784 -5.59991 -1.05314 -2.45431 -5.59991 0.093 -2.45431 
-5.59991 0.093 -0.89512 -5.59497 -0.69122 -2.62027 -5.59497 -0.69122 -0.72916 
-5.59497 -0.26892 -2.62027 -5.59497 -0.26892 -0.72916 -5.59342 0.48854 -1.70942 
-5.59342 0.48854 -1.64001 -5.59235 -1.14935 -2.37615 -5.59235 0.1892 -2.37615 
-5.59235 0.1892 -0.97328 -5.59209 0.484 -1.77779 -5.59209 0.484 -1.57164 
-5.59026 -0.48007 -2.64475 -5.59026 -0.48007 -0.70468 -5.58945 0.47495 -1.84585 
-5.58945 0.47495 -1.50358 -5.58576 -1.39945 -1.98756 -5.58576 0.43931 -1.98756 
-5.58576 0.43931 -1.36187 -5.5855 -1.42162 -1.91293 -5.5855 0.46147 -1.91293 
-5.5855 0.46147 -1.4365 -5.58441 -1.37155 -2.06077 -5.58441 0.41141 -2.06077 
-5.58441 0.41141 -1.28866 -5.58193 -0.74225 -2.61077 -5.58193 -0.74225 -0.73866 
-5.58193 -0.21789 -2.61077 -5.58193 -0.21789 -0.73866 -5.58144 -1.33748 -2.133 
-5.58144 0.37733 -2.133 -5.58144 0.37733 -1.21643 -5.58117 -0.53286 -2.64554 
-5.58117 -0.53286 -0.70388 -5.58117 -0.42728 -2.64554 -5.58117 -0.42728 -0.70388 
-5.58056 -1.23647 -2.28581 -5.58056 0.27633 -2.28581 -5.58056 0.27633 -1.06362 
-5.5768 -1.29731 -2.20334 -5.5768 0.33717 -2.20334 -5.5768 0.33717 -1.14609 
-5.57003 -0.58603 -2.64382 -5.57003 -0.58603 -0.70561 -5.57003 -0.37412 -2.64382 
-5.57003 -0.37412 -0.70561 -5.56937 -1.00967 -2.49338 -5.56937 0.04952 -2.49338 
-5.56937 0.04952 -0.85605 -5.56823 -0.79253 -2.59859 -5.56823 -0.79253 -0.75083 
-5.56823 -0.16761 -2.59859 -5.56823 -0.16761 -0.75083 -5.56515 -0.89623 -2.55752 
-5.56515 -0.06391 -2.55752 -5.56515 -0.06391 -0.79191 -5.56419 -1.10833 -2.42187 
-5.56419 0.14818 -2.42187 -5.56419 0.14818 -0.92756 -5.55836 0.4974 -1.67471 
-5.55823 -0.63914 -2.63918 -5.55823 -0.63914 -0.71025 -5.55823 -0.321 -2.63918 
-5.55823 -0.321 -0.71025 -5.55785 0.49504 -1.74404 -5.55785 0.49504 -1.60539 
-5.55569 0.48824 -1.81233 -5.55569 0.48824 -1.5371 -5.55395 -1.20076 -2.33645 
-5.55395 0.24061 -2.33645 -5.55395 0.24061 -1.01297 -5.55296 -1.39234 -2.02891 
-5.55296 0.4322 -2.02891 -5.55296 0.4322 -1.32052 -5.55255 0.47687 -1.87998 
-5.55255 0.47687 -1.46945 -5.55135 -1.41956 -1.94988 -5.55135 0.45942 -1.94988 
-5.55135 0.45942 -1.39954 -5.55094 -1.36142 -2.10103 -5.55094 0.40128 -2.10103 
-5.55094 0.40128 -1.2484 -5.54691 -1.32382 -2.17295 -5.54691 0.36367 -2.17295 
-5.54691 0.36367 -1.17648 -5.54609 -0.69158 -2.63166 -5.54609 -0.69158 -0.71777 
-5.54609 -0.26857 -2.63166 -5.54609 -0.26857 -0.71777 -5.54237 -1.28088 -2.24097 
-5.54237 -0.48007 -2.6555 -5.54237 -0.48007 -0.69393 -5.54237 0.32073 -2.24097 
-5.54237 0.32073 -1.10846 -5.53421 -1.06624 -2.46305 -5.53421 0.10609 -2.46305 
-5.53421 0.10609 -0.88638 -5.53287 -0.74253 -2.62164 -5.53287 -0.74253 -0.72778 
-5.53287 -0.21762 -2.62164 -5.53287 -0.21762 -0.72778 -5.53181 -0.95718 -2.53397 
-5.53181 -0.00297 -2.53397 -5.53181 -0.00297 -0.81546 -5.53174 -0.5333 -2.65611 
-5.53174 -0.5333 -0.69332 -5.53174 -0.42685 -2.65611 -5.53174 -0.42685 -0.69332 
-5.53113 -0.84807 -2.58618 -5.53113 -0.84807 -0.76324 -5.53113 -0.11207 -2.58618 
-5.53113 -0.11207 -0.76324 -5.5264 -1.16177 -2.38409 -5.5264 0.20162 -2.38409 
-5.5264 0.20162 -0.96534 -5.52243 0.50386 -1.70942 -5.52243 0.50386 -1.64001 
-5.52176 0.49911 -1.77848 -5.52176 0.49911 -1.57095 -5.52056 -0.58636 -2.65383 
-5.52056 -0.58636 -0.69559 -5.52056 -0.37378 -2.65383 -5.52056 -0.37378 -0.69559 
-5.51958 -1.38265 -2.06926 -5.51958 0.4225 -2.06926 -5.51958 0.4225 -1.28016 
-5.5191 0.48996 -1.84653 -5.5191 0.48996 -1.5029 -5.51867 -1.41295 -1.99151 
-5.51867 0.45281 -1.99151 -5.51867 0.45281 -1.35791 -5.51842 0.47495 -1.91688 
-5.51842 0.47495 -1.43255 -5.51653 -1.3482 -2.14131 -5.51653 0.38805 -2.14131 
-5.51653 0.38805 -1.20812 -5.51634 -1.24725 -2.29347 -5.51634 0.28711 -2.29347 
-5.51634 0.28711 -1.05596 -5.5126 -1.30789 -2.21081 -5.5126 0.34774 -2.21081 
-5.5126 0.34774 -1.13862 -5.50888 -0.63911 -2.64867 -5.50888 -0.63911 -0.70076 
-5.50888 -0.32103 -2.64867 -5.50888 -0.32103 -0.70076 -5.49804 -1.11968 -2.42849 
-5.49804 0.15953 -2.42849 -5.49804 0.15953 -0.92094 -5.49686 -1.01591 -2.50568 
-5.49686 0.05576 -2.50568 -5.49686 0.05576 -0.84375 -5.49671 -0.6914 -2.64064 
-5.49671 -0.6914 -0.70879 -5.49671 -0.26875 -2.64064 -5.49671 -0.26875 -0.70879 
-5.49586 -0.79806 -2.6111 -5.49586 -0.79806 -0.73833 -5.49586 -0.16209 -2.6111 
-5.49586 -0.16209 -0.73833 -5.49401 -0.48007 -2.66389 -5.49401 -0.48007 -0.68554 
-5.49318 -0.90191 -2.56957 -5.49318 -0.05823 -2.56957 -5.49318 -0.05823 -0.77986 
-5.48902 -1.20997 -2.34342 -5.48902 0.24982 -2.34342 -5.48902 0.24982 -1.00601 
-5.48656 0.51018 -1.67471 -5.48623 0.50781 -1.74385 -5.48623 0.50781 -1.60557 
-5.48571 -1.37039 -2.1085 -5.48571 0.41025 -2.1085 -5.48571 0.41025 -1.24093 
-5.48526 -1.40365 -2.03244 -5.48526 0.4435 -2.03244 -5.48526 0.4435 -1.31699 
-5.48523 0.50071 -1.81266 -5.48523 0.50071 -1.53676 -5.4849 0.48824 -1.88312 
-5.4849 0.48824 -1.46631 -5.48386 0.47062 -1.95316 -5.48386 0.47062 -1.39626 
-5.48322 -0.53333 -2.664 -5.48322 -0.53333 -0.68543 -5.48322 -0.42681 -2.664 
-5.48322 -0.42681 -0.68543 -5.48219 -1.33292 -2.17914 -5.48219 0.37277 -2.17914 
-5.48219 0.37277 -1.17028 -5.47781 -1.28958 -2.24712 -5.47781 0.32944 -2.24712 
-5.47781 0.32944 -1.1023 -5.47175 -0.58663 -2.6612 -5.47175 -0.58663 -0.68823 
-5.47175 -0.37351 -2.6612 -5.47175 -0.37351 -0.68823 -5.46111 -1.07115 -2.47326 
-5.46111 0.111 -2.47326 -5.46111 0.111 -0.87617 -5.46106 -1.16968 -2.3899 
-5.46106 0.20954 -2.3899 -5.46106 0.20954 -0.95953 -5.45995 -0.74724 -2.63176 
-5.45995 -0.74724 -0.71767 -5.45995 -0.21291 -2.63176 -5.45995 -0.21291 -0.71767 
-5.45992 -0.63936 -2.6555 -5.45992 -0.63936 -0.69393 -5.45992 -0.32078 -2.6555 
-5.45992 -0.32078 -0.69393 -5.45866 -0.96189 -2.54388 -5.45866 0.00174 -2.54388 
-5.45866 0.00174 -0.80555 -5.45817 -0.8527 -2.59605 -5.45817 -0.10745 -2.59605 
-5.45817 -0.10745 -0.75338 -5.4517 0.51385 -1.70941 -5.4517 0.51385 -1.64002 
-5.45147 -1.39184 -2.07198 -5.45147 0.4317 -2.07198 -5.45147 0.4317 -1.27745 
-5.45145 -1.35561 -2.1465 -5.45145 0.39547 -2.1465 -5.45145 0.39547 -1.20293 
-5.45105 0.49911 -1.84919 -5.45105 0.49911 -1.50023 -5.45104 0.5091 -1.77847 
-5.45104 0.5091 -1.57096 -5.45088 -1.25458 -2.29874 -5.45088 0.29443 -2.29874 
-5.45088 0.29443 -1.05069 -5.45053 -1.42203 -1.99418 -5.45053 0.46188 -1.99418 
-5.45053 0.46188 -1.35525 -5.45036 0.484 -1.91952 -5.45036 0.484 -1.4299 
-5.44748 -1.31503 -2.21583 -5.44748 0.35488 -2.21583 -5.44748 0.35488 -1.1336 
-5.4453 -0.48007 -2.6699 -5.4453 -0.48007 -0.67953 -5.4341 -0.53344 -2.66951 
-5.4341 -0.53344 -0.67992 -5.4341 -0.42671 -2.66951 -5.4341 -0.42671 -0.67992 
-5.42353 -1.01924 -2.51346 -5.42353 0.05909 -2.51346 -5.42353 0.05909 -0.83597 
-5.42348 -1.216 -2.34748 -5.42348 0.25585 -2.34748 -5.42348 0.25585 -1.00195 
-5.42288 -1.12522 -2.43503 -5.42288 0.16507 -2.43503 -5.42288 0.16507 -0.9144 
-5.42268 -0.80186 -2.61852 -5.42268 -0.80186 -0.73091 -5.42268 -0.15829 -2.61852 
-5.42268 -0.15829 -0.73091 -5.42264 -0.58665 -2.66616 -5.42264 -0.58665 -0.68327 
-5.42264 -0.3735 -2.66616 -5.42264 -0.3735 -0.68327 -5.42221 -0.6932 -2.64886 
-5.42221 -0.6932 -0.70057 -5.42221 -0.26695 -2.64886 -5.42221 -0.26695 -0.70057 
-5.42043 -0.90533 -2.57683 -5.42043 -0.05481 -2.57683 -5.42043 -0.05481 -0.7726 
-5.41691 -1.41059 -2.03428 -5.41691 0.45045 -2.03428 -5.41691 0.45045 -1.31515 
-5.41689 -1.33835 -2.18316 -5.41689 0.3782 -2.18316 -5.41689 0.3782 -1.16626 
-5.41676 0.51751 -1.67471 -5.41666 -1.37688 -2.11166 -5.41666 0.41674 -2.11166 
-5.41666 0.41674 -1.23777 -5.41661 0.49504 -1.88529 -5.41661 0.49504 -1.46414 
-5.41659 0.51511 -1.74402 -5.41659 0.51511 -1.60541 -5.41642 0.50781 -1.81366 
-5.41642 0.50781 -1.53577 -5.41573 0.47736 -1.95514 -5.41573 0.47736 -1.39429 
-5.41269 -1.29482 -2.25083 -5.41269 0.33468 -2.25083 -5.41269 0.33468 -1.0986 
-5.39635 -0.48007 -2.67351 -5.39635 -0.48007 -0.67592 -5.38552 -1.07488 -2.47767 
-5.38552 0.11474 -2.47767 -5.38552 0.11474 -0.87176 -5.38552 -0.96424 -2.54885 
-5.38552 0.0041 -2.54885 -5.38552 0.0041 -0.80057 -5.38548 -1.17342 -2.3943 
-5.38548 0.21328 -2.3943 -5.38548 0.21328 -0.95513 -5.38548 -1.25837 -2.30145 
-5.38548 0.29822 -2.30145 -5.38548 0.29822 -1.04798 -5.38507 -0.74845 -2.63729 
-5.38507 -0.74845 -0.71214 -5.38507 -0.2117 -2.63729 -5.38507 -0.2117 -0.71214 
-5.38507 -0.85502 -2.60099 -5.38507 -0.10513 -2.60099 -5.38507 -0.10513 -0.74844 
-5.38504 -0.64057 -2.66103 -5.38504 -0.64057 -0.6884 -5.38504 -0.31957 -2.66103 
-5.38504 -0.31957 -0.6884 -5.38504 -0.53347 -2.67257 -5.38504 -0.53347 -0.67686 
-5.38504 -0.42667 -2.67257 -5.38504 -0.42667 -0.67686 -5.38215 -1.39619 -2.0741 
-5.38215 0.43605 -2.0741 -5.38215 0.43605 -1.27533 -5.38215 0.46643 -1.99551 
-5.38215 0.46643 -1.35391 -5.38214 -1.35996 -2.14862 -5.38214 0.39981 -2.14862 
-5.38214 0.39981 -1.20081 -5.38214 -1.31865 -2.21838 -5.38214 0.3585 -2.21838 
-5.38214 0.3585 -1.13104 -5.38199 0.50386 -1.84986 -5.38199 0.50386 -1.49957 
-5.38199 0.48854 -1.92085 -5.38199 0.48854 -1.42858 -5.38198 0.51385 -1.77914 
-5.38198 0.51385 -1.57029 -5.38198 0.51872 -1.70941 -5.38198 0.51872 -1.64002 
-5.34728 -1.41286 -2.03515 -5.34728 -1.37905 -2.11271 -5.34728 -1.34043 -2.1844 
-5.34728 -1.29657 -2.25206 -5.34728 -1.21814 -2.34944 -5.34728 -1.12707 -2.43721 
-5.34728 -1.02081 -2.51591 -5.34728 -0.90647 -2.57925 -5.34728 -0.80278 -2.62121 
-5.34728 -0.6938 -2.65161 -5.34728 -0.6938 -0.69782 -5.34728 -0.58695 -2.66899 
-5.34728 -0.58695 -0.68044 -5.34728 -0.48007 -2.67471 -5.34728 -0.48007 -0.67471 
-5.34728 -0.37319 -2.66899 -5.34728 -0.37319 -0.68044 -5.34728 -0.26635 -2.65161 
-5.34728 -0.26635 -0.69782 -5.34728 -0.15737 -2.62121 -5.34728 -0.15737 -0.72821 
-5.34728 -0.05367 -2.57925 -5.34728 -0.05367 -0.77018 -5.34728 0.06067 -2.51591 
-5.34728 0.06067 -0.83352 -5.34728 0.16692 -2.43721 -5.34728 0.16692 -0.91222 
-5.34728 0.258 -2.34944 -5.34728 0.258 -0.99999 -5.34728 0.33642 -2.25206 
-5.34728 0.33642 -1.09736 -5.34728 0.38029 -2.1844 -5.34728 0.38029 -1.16503 
-5.34728 0.4189 -2.11271 -5.34728 0.4189 -1.23671 -5.34728 0.45271 -2.03515 
-5.34728 0.45271 -1.31427 -5.34728 0.47961 -1.9558 -5.34728 0.47961 -1.39363 
-5.34728 0.4974 -1.88579 -5.34728 0.4974 -1.46363 -5.34728 0.51018 -1.814 
-5.34728 0.51018 -1.53543 -5.34728 0.51751 -1.74419 -5.34728 0.51751 -1.60524 
-5.34728 0.51993 -1.67471 -5.31259 0.51872 -1.70941 -5.31259 0.51872 -1.64002 
-5.31259 0.51385 -1.77914 -5.31259 0.51385 -1.57029 -5.31258 0.48854 -1.92085 
-5.31258 0.48854 -1.42858 -5.31258 0.50386 -1.84986 -5.31258 0.50386 -1.49957 
-5.31243 -1.31865 -2.21838 -5.31243 0.3585 -2.21838 -5.31243 0.3585 -1.13104 
-5.31243 -1.35996 -2.14862 -5.31243 0.39981 -2.14862 -5.31243 0.39981 -1.20081 
-5.31242 0.46643 -1.99551 -5.31242 0.46643 -1.35391 -5.31242 -1.39619 -2.0741 
-5.31242 0.43605 -2.0741 -5.31242 0.43605 -1.27533 -5.30952 -0.53347 -2.67257 
-5.30952 -0.53347 -0.67686 -5.30952 -0.42667 -2.67257 -5.30952 -0.42667 -0.67686 
-5.30952 -0.64057 -2.66103 -5.30952 -0.64057 -0.6884 -5.30952 -0.31957 -2.66103 
-5.30952 -0.31957 -0.6884 -5.3095 -0.85502 -2.60099 -5.3095 -0.10513 -2.60099 
-5.3095 -0.10513 -0.74844 -5.3095 -0.74845 -2.63729 -5.3095 -0.74845 -0.71214 
-5.3095 -0.2117 -2.63729 -5.3095 -0.2117 -0.71214 -5.30908 -1.25837 -2.30145 
-5.30908 0.29822 -2.30145 -5.30908 0.29822 -1.04798 -5.30908 -1.17342 -2.3943 
-5.30908 0.21328 -2.3943 -5.30908 0.21328 -0.95513 -5.30905 -0.96424 -2.54885 
-5.30905 0.0041 -2.54885 -5.30905 0.0041 -0.80057 -5.30905 -1.07488 -2.47767 
-5.30905 0.11474 -2.47767 -5.30905 0.11474 -0.87176 -5.29822 -0.48007 -2.67351 
-5.29822 -0.48007 -0.67592 -5.28188 -1.29482 -2.25083 -5.28188 0.33468 -2.25083 
-5.28188 0.33468 -1.0986 -5.27883 0.47736 -1.95514 -5.27883 0.47736 -1.39429 
-5.27814 0.50781 -1.81366 -5.27814 0.50781 -1.53577 -5.27797 0.51511 -1.74402 
-5.27797 0.51511 -1.60541 -5.27796 0.49504 -1.88529 -5.27796 0.49504 -1.46414 
-5.2779 -1.37688 -2.11166 -5.2779 0.41674 -2.11166 -5.2779 0.41674 -1.23777 
-5.27781 0.51751 -1.67471 -5.27767 -1.33835 -2.18316 -5.27767 0.3782 -2.18316 
-5.27767 0.3782 -1.16626 -5.27766 0.45045 -2.03428 -5.27766 0.45045 -1.31515 
-5.27414 -0.90533 -2.57683 -5.27414 -0.05481 -2.57683 -5.27414 -0.05481 -0.7726 
-5.27236 -0.6932 -2.64886 -5.27236 -0.6932 -0.70057 -5.27236 -0.26695 -2.64886 
-5.27236 -0.26695 -0.70057 -5.27192 -0.58665 -2.66616 -5.27192 -0.58665 -0.68327 
-5.27192 -0.3735 -2.66616 -5.27192 -0.3735 -0.68327 -5.27188 -0.80186 -2.61852 
-5.27188 -0.15829 -2.61852 -5.27188 -0.15829 -0.73091 -5.27169 -1.12522 -2.43503 
-5.27169 0.16507 -2.43503 -5.27169 0.16507 -0.9144 -5.27109 -1.216 -2.34748 
-5.27109 0.25585 -2.34748 -5.27109 0.25585 -1.00195 -5.27103 -1.01924 -2.51346 
-5.27103 0.05909 -2.51346 -5.27103 0.05909 -0.83597 -5.26047 -0.53344 -2.66951 
-5.26047 -0.53344 -0.67992 -5.26047 -0.42671 -2.66951 -5.26047 -0.42671 -0.67992 
-5.24927 -0.48007 -2.6699 -5.24927 -0.48007 -0.67953 -5.24709 -1.31503 -2.21583 
-5.24709 0.35488 -2.21583 -5.24709 0.35488 -1.1336 -5.24421 0.484 -1.91952 
-5.24421 0.484 -1.4299 -5.24403 0.46188 -1.99418 -5.24403 0.46188 -1.35525 
-5.24368 -1.25458 -2.29874 -5.24368 0.29443 -2.29874 -5.24368 0.29443 -1.05069 
-5.24353 0.5091 -1.77847 -5.24353 0.5091 -1.57096 -5.24352 0.49911 -1.84919 
-5.24352 0.49911 -1.50023 -5.24312 -1.35561 -2.1465 -5.24312 0.39547 -2.1465 
-5.24312 0.39547 -1.20293 -5.2431 -1.39184 -2.07198 -5.2431 0.4317 -2.07198 
-5.2431 0.4317 -1.27745 -5.24286 0.51385 -1.70941 -5.24286 0.51385 -1.64002 
-5.23639 -0.8527 -2.59605 -5.23639 -0.10745 -2.59605 -5.23639 -0.10745 -0.75338 
-5.23591 -0.96189 -2.54388 -5.23591 0.00174 -2.54388 -5.23591 0.00174 -0.80555 
-5.23465 -0.63936 -2.6555 -5.23465 -0.63936 -0.69393 -5.23465 -0.32078 -2.6555 
-5.23465 -0.32078 -0.69393 -5.23461 -0.74724 -2.63176 -5.23461 -0.21291 -2.63176 
-5.23461 -0.21291 -0.71767 -5.2335 -1.16968 -2.3899 -5.2335 0.20954 -2.3899 
-5.2335 0.20954 -0.95953 -5.23345 -1.07115 -2.47326 -5.23345 0.111 -2.47326 
-5.23345 0.111 -0.87617 -5.22281 -0.58663 -2.6612 -5.22281 -0.58663 -0.68823 
-5.22281 -0.37351 -2.6612 -5.22281 -0.37351 -0.68823 -5.21676 -1.28958 -2.24712 
-5.21676 0.32944 -2.24712 -5.21676 0.32944 -1.1023 -5.21237 -1.33292 -2.17914 
-5.21237 0.37277 -2.17914 -5.21237 0.37277 -1.17028 -5.21134 -0.53333 -2.664 
-5.21134 -0.53333 -0.68543 -5.21134 -0.42681 -2.664 -5.21134 -0.42681 -0.68543 
-5.2107 0.47062 -1.95316 -5.2107 0.47062 -1.39626 -5.20967 0.48824 -1.88312 
-5.20967 0.48824 -1.46631 -5.20933 0.50071 -1.81266 -5.20933 0.50071 -1.53676 
-5.2093 0.4435 -2.03244 -5.2093 0.4435 -1.31699 -5.20885 -1.37039 -2.1085 
-5.20885 0.41025 -2.1085 -5.20885 0.41025 -1.24093 -5.20833 0.50781 -1.74385 
-5.20833 0.50781 -1.60557 -5.208 0.51018 -1.67471 -5.20555 -1.20997 -2.34342 
-5.20555 0.24982 -2.34342 -5.20555 0.24982 -1.00601 -5.20138 -0.90191 -2.56957 
-5.20138 -0.05823 -2.56957 -5.20138 -0.05823 -0.77986 -5.20055 -0.48007 -2.66389 
-5.20055 -0.48007 -0.68554 -5.19871 -0.79806 -2.6111 -5.19871 -0.16209 -2.6111 
-5.19871 -0.16209 -0.73833 -5.19785 -0.6914 -2.64064 -5.19785 -0.6914 -0.70879 
-5.19785 -0.26875 -2.64064 -5.19785 -0.26875 -0.70879 -5.1977 -1.01591 -2.50568 
-5.1977 0.05576 -2.50568 -5.1977 0.05576 -0.84375 -5.19653 -1.11968 -2.42849 
-5.19653 0.15953 -2.42849 -5.19653 0.15953 -0.92094 -5.18569 -0.63911 -2.64867 
-5.18569 -0.63911 -0.70076 -5.18569 -0.32103 -2.64867 -5.18569 -0.32103 -0.70076 
-5.18197 -1.30789 -2.21081 -5.18197 0.34774 -2.21081 -5.18197 0.34774 -1.13862 
-5.17823 -1.24725 -2.29347 -5.17823 0.28711 -2.29347 -5.17823 0.28711 -1.05596 
-5.17804 -1.3482 -2.14131 -5.17804 0.38805 -2.14131 -5.17804 0.38805 -1.20812 
-5.17615 0.47495 -1.91688 -5.17615 0.47495 -1.43255 -5.1759 0.45281 -1.99151 
-5.1759 0.45281 -1.35791 -5.17547 0.48996 -1.84653 -5.17547 0.48996 -1.5029 
-5.17498 -1.38265 -2.06926 -5.17498 0.4225 -2.06926 -5.17498 0.4225 -1.28016 
-5.174 -0.58636 -2.65383 -5.174 -0.58636 -0.69559 -5.174 -0.37378 -2.65383 
-5.174 -0.37378 -0.69559 -5.1728 0.49911 -1.77848 -5.1728 0.49911 -1.57095 
-5.17213 0.50386 -1.70942 -5.17213 0.50386 -1.64001 -5.16817 -1.16177 -2.38409 
-5.16817 0.20162 -2.38409 -5.16817 0.20162 -0.96534 -5.16344 -0.84807 -2.58618 
-5.16344 -0.11207 -2.58618 -5.16344 -0.11207 -0.76324 -5.16283 -0.5333 -2.65611 
-5.16283 -0.5333 -0.69332 -5.16283 -0.42685 -2.65611 -5.16283 -0.42685 -0.69332 
-5.16275 -0.95718 -2.53397 -5.16275 -0.00297 -2.53397 -5.16275 -0.00297 -0.81546 
-5.1617 -0.74253 -2.62164 -5.1617 -0.21762 -2.62164 -5.1617 -0.21762 -0.72778 
-5.16036 -1.06624 -2.46305 -5.16036 0.10609 -2.46305 -5.16036 0.10609 -0.88638 
-5.15219 -1.28088 -2.24097 -5.15219 -0.48007 -2.6555 -5.15219 -0.48007 -0.69393 
-5.15219 0.32073 -2.24097 -5.15219 0.32073 -1.10846 -5.14848 -0.69158 -2.63166 
-5.14848 -0.69158 -0.71777 -5.14848 -0.26857 -2.63166 -5.14848 -0.26857 -0.71777 
-5.14765 -1.32382 -2.17295 -5.14765 0.36367 -2.17295 -5.14765 0.36367 -1.17648 
-5.14363 -1.36142 -2.10103 -5.14363 0.40128 -2.10103 -5.14363 0.40128 -1.2484 
-5.14322 0.45942 -1.94988 -5.14322 0.45942 -1.39954 -5.14202 0.47687 -1.87998 
-5.14202 0.47687 -1.46945 -5.1416 0.4322 -2.02891 -5.1416 0.4322 -1.32052 
-5.14062 -1.20076 -2.33645 -5.14062 0.24061 -2.33645 -5.14062 0.24061 -1.01297 
-5.13887 0.48824 -1.81233 -5.13887 0.48824 -1.5371 -5.13671 0.49504 -1.74404 
-5.13671 0.49504 -1.60539 -5.13633 -0.63914 -2.63918 -5.13633 -0.63914 -0.71025 
-5.13633 -0.321 -2.63918 -5.13633 -0.321 -0.71025 -5.1362 0.4974 -1.67471 
-5.13038 -1.10833 -2.42187 -5.13038 0.14818 -2.42187 -5.13038 0.14818 -0.92756 
-5.12941 -0.89623 -2.55752 -5.12941 -0.06391 -2.55752 -5.12941 -0.06391 -0.79191 
-5.12634 -0.79253 -2.59859 -5.12634 -0.16761 -2.59859 -5.12634 -0.16761 -0.75083 
-5.12519 -1.00967 -2.49338 -5.12519 0.04952 -2.49338 -5.12519 0.04952 -0.85605 
-5.12453 -0.58603 -2.64382 -5.12453 -0.58603 -0.70561 -5.12453 -0.37412 -2.64382 
-5.12453 -0.37412 -0.70561 -5.11777 -1.29731 -2.20334 -5.11777 0.33717 -2.20334 
-5.11777 0.33717 -1.14609 -5.11401 -1.23647 -2.28581 -5.11401 0.27633 -2.28581 
-5.11401 0.27633 -1.06362 -5.1134 -0.53286 -2.64554 -5.1134 -0.53286 -0.70388 
-5.1134 -0.42728 -2.64554 -5.1134 -0.42728 -0.70388 -5.11313 -1.33748 -2.133 
-5.11313 0.37733 -2.133 -5.11313 0.37733 -1.21643 -5.11263 -0.74225 -2.61077 
-5.11263 -0.21789 -2.61077 -5.11263 -0.21789 -0.73866 -5.11016 0.41141 -2.06077 
-5.11016 0.41141 -1.28866 -5.10907 0.46147 -1.91293 -5.10907 0.46147 -1.4365 
-5.10881 0.43931 -1.98756 -5.10881 0.43931 -1.36187 -5.10512 0.47495 -1.84585 
-5.10512 0.47495 -1.50358 -5.1043 -0.48007 -2.64475 -5.1043 -0.48007 -0.70468 
-5.10247 0.484 -1.77779 -5.10247 0.484 -1.57164 -5.10222 -1.14935 -2.37615 
-5.10222 0.1892 -2.37615 -5.10222 0.1892 -0.97328 -5.10115 0.48854 -1.70942 
-5.10115 0.48854 -1.64001 -5.0996 -0.69122 -2.62027 -5.0996 -0.26892 -2.62027 
-5.0996 -0.26892 -0.72916 -5.09466 -1.05314 -2.45431 -5.09466 0.093 -2.45431 
-5.09466 0.093 -0.89512 -5.09193 -0.8412 -2.57159 -5.09193 -0.11895 -2.57159 
-5.09193 -0.11895 -0.77784 -5.09121 -0.95025 -2.51932 -5.09121 -0.00989 -2.51932 
-5.09121 -0.00989 -0.83011 -5.08846 -1.26875 -2.23239 -5.08846 0.3086 -2.23239 
-5.08846 0.3086 -1.11704 -5.08723 -0.63856 -2.62721 -5.08723 -0.32159 -2.62721 
-5.08723 -0.32159 -0.72221 -5.083 -1.31122 -2.16395 -5.083 0.35107 -2.16395 
-5.083 0.35107 -1.18547 -5.07929 0.38844 -2.09169 -5.07929 0.38844 -1.25774 
-5.07754 -0.79185 -2.58577 -5.07754 -0.16829 -2.58577 -5.07754 -0.16829 -0.76365 
-5.07718 0.41901 -2.01924 -5.07718 0.41901 -1.33019 -5.07668 0.44381 -1.94531 
-5.07668 0.44381 -1.40412 -5.07563 -0.58542 -2.63133 -5.07563 -0.58542 -0.7181 
-5.07563 -0.37473 -2.63133 -5.07563 -0.37473 -0.7181 -5.07466 -1.18743 -2.32688 
-5.07466 0.22729 -2.32688 -5.07466 0.22729 -1.02255 -5.07211 0.45942 -1.87878 
-5.07211 0.45942 -1.47065 -5.06883 0.47062 -1.81129 -5.06883 0.47062 -1.53814 
-5.06686 0.47736 -1.74316 -5.06686 0.47736 -1.60626 -5.0662 0.47961 -1.67471 
-5.06591 -0.53282 -2.63286 -5.06591 -0.53282 -0.71657 -5.06591 -0.42732 -2.63286 
-5.06591 -0.42732 -0.71657 -5.06522 -1.09413 -2.41185 -5.06522 0.13398 -2.41185 
-5.06522 0.13398 -0.93757 -5.0639 -0.74136 -2.59744 -5.0639 -0.21878 -2.59744 
-5.0639 -0.21878 -0.75199 -5.05984 -0.99458 -2.48259 -5.05984 0.03444 -2.48259 
-5.05984 0.03444 -0.86684 -5.05861 -0.88832 -2.54074 -5.05861 -0.07182 -2.54074 
-5.05861 -0.07182 -0.80869 -5.057 -0.48007 -2.63165 -5.057 -0.48007 -0.71777 
-5.05356 -1.28303 -2.19336 -5.05356 0.32288 -2.19336 -5.05356 0.32288 -1.15607 
-5.05135 -0.69034 -2.60649 -5.05135 -0.26981 -2.60649 -5.05135 -0.26981 -0.74294 
-5.04903 0.36269 -2.12281 -5.04903 0.36269 -1.22662 -5.04837 -1.22188 -2.27503 
-5.04837 0.26173 -2.27503 -5.04837 0.26173 -1.0744 -5.04619 0.3964 -2.0504 
-5.04619 0.3964 -1.29903 -5.04496 0.42392 -1.97704 -5.04496 0.42392 -1.37239 
-5.04358 -0.83986 -2.55694 -5.04358 -0.12029 -2.55694 -5.04358 -0.12029 -0.79249 
-5.03906 -0.63752 -2.61291 -5.03906 -0.32263 -2.61291 -5.03906 -0.32263 -0.73652 
-5.03687 -1.134 -2.36466 -5.03687 0.17385 -2.36466 -5.03687 0.17385 -0.98476 
-5.03444 0.43931 -1.91319 -5.03444 0.43931 -1.43624 -5.03048 0.45281 -1.8461 
-5.03048 0.45281 -1.50333 -5.02965 -1.03714 -2.44204 -5.02965 0.07699 -2.44204 
-5.02965 0.07699 -0.90739 -5.02942 -0.79038 -2.57063 -5.02942 -0.16977 -2.57063 
-5.02942 -0.16977 -0.77879 -5.0285 -0.58538 -2.61667 -5.0285 -0.37476 -2.61667 
-5.0285 -0.37476 -0.73275 -5.02782 0.46188 -1.77797 -5.02782 0.46188 -1.57146 
-5.02652 -0.93369 -2.50618 -5.02652 -0.02645 -2.50618 -5.02652 -0.02645 -0.84324 
-5.02648 0.46643 -1.70958 -5.02648 0.46643 -1.63985 -5.02584 -1.25324 -2.22142 
-5.02584 0.29309 -2.22142 -5.02584 0.29309 -1.128 -5.01952 0.3348 -2.15279 
-5.01952 0.3348 -1.19664 -5.01885 -0.5327 -2.61777 -5.01885 -0.42745 -2.61777 
-5.01885 -0.42745 -0.73165 -5.01616 -0.74002 -2.58179 -5.01616 -0.22013 -2.58179 
-5.01616 -0.22013 -0.76764 -5.01614 0.37179 -2.08052 -5.01614 0.37179 -1.26891 
-5.01396 0.40185 -2.00804 -5.01396 0.40185 -1.34139 -5.01039 -0.48007 -2.61626 
-5.01039 -0.48007 -0.73317 -5.00996 -1.17084 -2.31429 -5.00996 0.2107 -2.31429 
-5.00996 0.2107 -1.03514 -5.00873 -0.88915 -2.52208 -5.00873 -0.07099 -2.52208 
-5.00873 -0.07099 -0.82734 -5.00384 -0.68892 -2.59037 -5.00384 -0.27123 -2.59037 
-5.00384 -0.27123 -0.75906 -5.00276 0.41901 -1.94481 -5.00276 0.41901 -1.40461 
-5.00134 -1.07713 -2.39848 -5.00134 0.11699 -2.39848 -5.00134 0.11699 -0.95094 
-4.99581 -0.97712 -2.46807 -4.99581 0.01698 -2.46807 -4.99581 0.01698 -0.88136 
-4.99376 -0.84047 -2.53792 -4.99376 -0.11967 -2.53792 -4.99376 -0.11967 -0.8115 
-4.99308 0.4322 -1.88039 -4.99308 0.4322 -1.46903 -4.99249 -0.63723 -2.59636 
-4.99249 -0.32292 -2.59636 -4.99249 -0.32292 -0.75307 -4.99163 0.30549 -2.18107 
-4.99163 0.30549 -1.16836 -4.98956 0.4435 -1.81269 -4.98956 0.4435 -1.53673 
-4.98772 0.45045 -1.74434 -4.98772 0.45045 -1.60509 -4.98684 0.45271 -1.67471 
-4.9865 -1.2042 -2.26248 -4.9865 0.24406 -2.26248 -4.9865 0.24406 -1.08695 
-4.98645 0.34431 -2.11082 -4.98645 0.34431 -1.23861 -4.98376 0.37766 -2.03824 
-4.98376 0.37766 -1.31119 -4.98215 -0.58509 -2.59973 -4.98215 -0.37505 -2.59973 
-4.98215 -0.37505 -0.7497 -4.97949 -0.79053 -2.55127 -4.97949 -0.16962 -2.55127 
-4.97949 -0.16962 -0.79816 -4.97734 -0.93355 -2.48558 -4.97734 -0.0266 -2.48558 
-4.97734 -0.0266 -0.86385 -4.97345 -1.11592 -2.34995 -4.97345 0.15577 -2.34995 
-4.97345 0.15577 -0.99948 -4.97284 -0.53266 -2.60047 -4.97284 -0.42749 -2.60047 
-4.97284 -0.42749 -0.74896 -4.97159 0.3964 -1.9758 -4.97159 0.3964 -1.37362 
-4.96661 -1.01843 -2.42655 -4.96661 0.05828 -2.42655 -4.96661 0.05828 -0.92287 
-4.96631 -0.73998 -2.56202 -4.96631 -0.22017 -2.56202 -4.96631 -0.22017 -0.78741 
-4.9646 -0.48007 -2.59859 -4.9646 0.27427 -2.20812 -4.9646 0.27427 -1.14131 
-4.96123 0.41141 -1.91184 -4.96123 0.41141 -1.43759 -4.95981 -0.88882 -2.50103 
-4.95981 -0.07132 -2.50103 -4.95981 -0.07132 -0.8484 -4.95827 0.31558 -2.13905 
-4.95827 0.31558 -1.21038 -4.95444 0.3514 -2.06756 -4.95444 0.3514 -1.28187 
-4.95329 -0.68731 -2.57016 -4.95329 -0.27283 -2.57016 -4.95329 -0.27283 -0.77927 
-4.95273 0.4225 -1.84701 -4.95273 0.4225 -1.50242 -4.95002 0.4317 -1.7789 
-4.95002 0.4317 -1.57053 -4.94873 -1.1508 -2.30024 -4.94873 0.19065 -2.30024 
-4.94873 0.19065 -1.04919 -4.9479 0.43605 -1.70958 -4.9479 0.43605 -1.63985 
-4.94732 -0.97604 -2.44546 -4.94732 0.0159 -2.44546 -4.94732 0.0159 -0.90397 
-4.94463 -0.83982 -2.51641 -4.94463 -0.12033 -2.51641 -4.94463 -0.12033 -0.83302 
-4.94207 -0.63546 -2.57563 -4.94207 -0.32469 -2.57563 -4.94207 -0.32469 -0.77379 
-4.94148 0.37179 -2.00586 -4.94148 0.37179 -1.34357 -4.93903 -1.05742 -2.38182 
-4.93903 0.09728 -2.38182 -4.93903 0.09728 -0.96761 -4.93173 -0.5829 -2.57845 
-4.93173 -0.37725 -2.57845 -4.93173 -0.37725 -0.77098 -4.93103 0.28474 -2.16644 
-4.93103 0.28474 -1.18299 -4.93061 -0.78979 -2.52939 -4.93061 -0.17036 -2.52939 
-4.93061 -0.17036 -0.82004 -4.93031 0.38844 -1.9427 -4.93031 0.38844 -1.40672 
-4.92899 -0.93216 -2.46253 -4.92899 -0.02799 -2.46253 -4.92899 -0.02799 -0.8869 
-4.92606 0.32313 -2.09594 -4.92606 0.32313 -1.25349 -4.92572 0.22298 -2.24742 
-4.92572 0.22298 -1.102 -4.92258 -0.53035 -2.57865 -4.92258 -0.4298 -2.57865 
-4.92097 0.40128 -1.87837 -4.92097 0.40128 -1.47106 -4.91973 -0.48007 -2.5787 
-4.91896 -1.01616 -2.40214 -4.91896 0.05601 -2.40214 -4.91896 0.05601 -0.94728 
-4.91661 -0.73782 -2.53963 -4.91661 -0.22232 -2.53963 -4.91661 -0.22232 -0.80979 
-4.9135 0.41025 -1.81314 -4.9135 0.41025 -1.53628 -4.91321 -1.09395 -2.33406 
-4.91321 0.1338 -2.33406 -4.91321 0.1338 -1.01537 -4.91199 -0.88733 -2.47762 
-4.91199 -0.07281 -2.47762 -4.91199 -0.07281 -0.87181 -4.91118 0.34431 -2.03555 
-4.91118 0.34431 -1.31388 -4.91034 0.41674 -1.7441 -4.91034 0.41674 -1.60533 
-4.90928 0.4189 -1.67471 -4.90499 0.25222 -2.19252 -4.90499 0.25222 -1.1569 
-4.9039 -0.68509 -2.54729 -4.9039 -0.27506 -2.54729 -4.9039 -0.27506 -0.80214 
-4.89997 -0.97354 -2.42064 -4.89997 0.01339 -2.42064 -4.89997 0.01339 -0.92879 
-4.89919 0.36269 -1.97297 -4.89919 0.36269 -1.37646 -4.8987 0.29294 -2.1233 
-4.8987 0.29294 -1.22613 -4.89692 -0.8381 -2.49263 -4.89692 -0.12205 -2.49263 
-4.89692 -0.12205 -0.85679 -4.89258 -0.63296 -2.55214 -4.89258 -0.32719 -2.55214 
-4.89258 -0.32719 -0.79729 -4.89197 -1.0545 -2.35495 -4.89197 0.09436 -2.35495 
-4.89197 0.09436 -0.99448 -4.88924 0.1677 -2.28348 -4.88924 0.1677 -1.06595 
-4.889 0.37733 -1.90887 -4.889 0.37733 -1.44056 -4.88295 0.31558 -1.2857 
-4.88256 -0.58039 -2.55447 -4.88256 -0.37975 -2.55447 -4.8821 -0.92968 -2.43725 
-4.8821 -0.03047 -2.43725 -4.8821 -0.03047 -0.91218 -4.88175 -0.78713 -2.50477 
-4.88175 -0.17301 -2.50477 -4.88175 -0.17301 -0.84466 -4.88068 0.38805 -1.84396 
-4.88068 0.38805 -1.50547 -4.87863 -0.5303 -2.55667 -4.87863 -0.42985 -2.55667 
-4.87589 -0.48007 -2.55664 -4.8755 0.39547 -1.77888 -4.8755 0.39547 -1.57055 
-4.87338 0.39981 -1.70957 -4.87338 0.39981 -1.63986 -4.87242 0.26088 -1.19985 
-4.87205 -1.01289 -2.3749 -4.87205 0.05275 -2.3749 -4.87205 0.05275 -0.97453 
-4.86921 0.3348 -1.34695 -4.86793 -0.73494 -2.51451 -4.86793 -0.2252 -2.51451 
-4.86793 -0.2252 -0.83492 -4.86723 0.19882 -1.11914 -4.86716 -1.08961 -2.30554 
-4.86716 0.12946 -1.04389 -4.86541 -0.88469 -2.45194 -4.86541 -0.07546 -2.45194 
-4.86541 -0.07546 -0.89749 -4.85804 0.35107 -1.41043 -4.85584 -0.68226 -2.52183 
-4.85584 -0.27789 -2.52183 -4.85584 -0.27789 -0.8276 -4.85556 0.28474 -1.25846 
-4.85307 -0.96971 -2.39306 -4.85307 0.00956 -2.39306 -4.85307 0.00956 -0.95637 
-4.8491 -0.83465 -2.46597 -4.8491 -0.1255 -2.46597 -4.8491 -0.1255 -0.88345 
-4.84904 0.36367 -1.47508 -4.84728 0.22703 -1.17471 -4.84624 -1.04989 -2.32607 
-4.84624 0.08974 -1.02336 -4.84471 -0.62996 -2.52616 -4.84471 -0.33018 -2.52616 
-4.84421 0.16196 -1.09617 -4.84285 0.37277 -1.5398 -4.84093 0.30549 -1.31906 
-4.83952 -0.58029 -2.53036 -4.83952 -0.37985 -2.53036 -4.83883 0.3782 -1.6051 
-4.8356 -0.53013 -2.53243 -4.8356 -0.43002 -2.53243 -4.8354 -0.92553 -2.40925 
-4.8354 -0.03462 -2.40925 -4.8354 -0.03462 -0.94018 -4.83428 -0.78356 -2.47766 
-4.83428 -0.17659 -2.47766 -4.83428 -0.17659 -0.87177 -4.83318 -0.48007 -2.53244 
-4.82947 0.25222 -1.23243 -4.82864 0.32288 -1.38099 -4.82628 -1.00782 -2.34556 
-4.82628 0.04768 -1.00387 -4.82335 0.19149 -1.15078 -4.82233 0.12333 -1.07444 
-4.82097 -0.73157 -2.48696 -4.82097 -0.22858 -2.48696 -4.82097 -0.22858 -0.86247 
-4.82019 -0.8809 -2.42406 -4.82019 -0.07925 -2.42406 -4.82019 -0.07925 -0.92537 
-4.81866 0.33717 -1.4452 -4.81388 0.27427 -1.29203 -4.80923 -0.67883 -2.49385 
-4.80923 -0.28132 -2.49385 -4.80923 -0.28132 -0.85557 -4.80764 -0.96441 -2.36334 
-4.80764 0.00427 -0.98609 -4.80409 -0.83059 -2.43765 -4.80409 -0.12956 -2.43765 
-4.80409 -0.12956 -0.91177 -4.80279 -0.62958 -2.50005 -4.80279 -0.33057 -2.50005 
-4.80199 0.08345 -1.05415 -4.80068 0.15432 -1.12811 -4.80057 0.29309 -1.35327 
-4.79772 -0.57995 -2.50417 -4.79772 -0.38019 -2.50417 -4.79402 -0.53007 -2.50622 
-4.79402 -0.43007 -2.50622 -4.79171 -0.48007 -2.50618 -4.79171 0.19882 -1.19466 
-4.79138 -0.92073 -2.37955 -4.79138 -0.03942 -0.96988 -4.78961 0.3086 -1.41589 
-4.78933 -0.77898 -2.44888 -4.78933 -0.18117 -2.44888 -4.78933 -0.18117 -0.90054 
-4.78225 0.04103 -1.03503 -4.77933 0.11563 -1.10676 -4.77647 -0.87597 -2.39405 
-4.77647 -0.08418 -0.95538 -4.77626 -0.72677 -2.45771 -4.77626 -0.23338 -2.45771 
-4.77626 -0.23338 -0.89172 -4.77457 0.22298 -1.25315 -4.76874 0.16196 -1.17164 
-4.76809 -0.67866 -2.46534 -4.76809 -0.28149 -2.46534 -4.76482 -0.95863 -2.33177 
-4.76482 -0.00152 -1.01766 -4.76165 -0.62933 -2.47143 -4.76165 -0.33082 -2.47143 
-4.76034 -0.82527 -2.40707 -4.76034 -0.13487 -0.94236 -4.75952 0.24406 -1.31393 
-4.75935 0.0755 -1.08678 -4.75647 -0.57938 -2.47538 -4.75647 -0.38076 -2.47538 
-4.75279 -0.52943 -2.4773 -4.75279 -0.43071 -2.4773 -4.75158 -0.48007 -2.47792 
-4.74875 -0.91468 -2.34767 -4.74875 -0.04547 -1.00175 -4.74701 0.12333 -1.14976 
-4.74598 -0.77354 -2.41789 -4.74598 -0.1866 -0.93154 -4.74078 0.03403 -1.06821 
-4.73852 0.1677 -1.21667 -4.73644 -0.72606 -2.42729 -4.73437 -0.86991 -2.362 
-4.73437 -0.09023 -0.98743 -4.7284 -0.67799 -2.43485 -4.72672 0.08345 -1.12942 
-4.72367 -0.00868 -1.0511 -4.72176 -0.62846 -2.44068 -4.71852 -0.81894 -2.37458 
-4.71852 -0.1412 -0.97484 -4.71671 -0.57856 -2.44457 -4.71646 0.12946 -1.19459 
-4.71403 -0.52938 -2.44709 -4.71403 -0.43077 -2.44709 -4.71289 -0.48007 -2.44772 
-4.70807 -0.05252 -1.0355 -4.7076 0.04103 -1.10968 -4.70749 -0.77232 -2.38553 
-4.69798 -0.72475 -2.39481 -4.69593 0.08974 -1.17367 -4.694 -0.09739 -1.02143 
-4.69026 -0.67682 -2.40245 -4.69022 -0.00152 -1.09225 -4.68365 -0.62721 -2.40816 
-4.68151 -0.81696 -2.34049 -4.68151 -0.14318 -1.00894 -4.67933 -0.57844 -2.41239 
-4.67662 -0.5292 -2.41485 -4.67644 0.04768 -1.15371 -4.67432 -0.04547 -1.07618 
-4.67062 -0.77036 -2.35137 -4.66137 -0.72305 -2.36063 -4.66 -0.09023 -1.0618 
-4.65866 0.00427 -1.13507 -4.65376 -0.67516 -2.36823 -4.64783 -0.6268 -2.37417 
-4.64358 -0.57809 -2.37842 -4.64245 -0.03942 -1.11881 -4.62795 -0.08418 -1.1039 
-4.62719 -0.72475 -2.32402 -4.61954 -0.67682 -2.33174 -5.26714 -1.87412 -0.13923 
-5.24084 -1.91184 -0.09117 -5.23876 -2.54767 -1.53102 -5.22922 -2.59515 -1.52162 
-5.22646 -1.86707 -0.10549 -5.21486 -2.64688 -1.5108 -5.21486 -1.95648 -0.04609 
-5.21038 -1.82312 -0.12139 -5.19894 -2.54837 -1.56144 -5.19873 -2.69757 -1.49778 
-5.19873 -1.90579 -0.05911 -5.18588 -2.60059 -1.55262 -5.18588 -2.00277 -0.00428 
-5.18382 -2.74233 -1.48328 -5.18382 -1.86102 -0.07361 -5.17111 -2.6522 -1.54139 
-5.17111 -1.95116 -0.01551 -5.16756 -1.81734 -0.08982 -5.16598 -2.50044 -1.59759
[truncated: 7,206,596 more chars]
