# Supplementary material for: Visualizing electron delocalization in contorted polycyclic aromatic hydrocarbons
Source: Chem Sci. 2021 Sep 8;12(39):13092–100. doi: 10.1039/d1sc03368a (PMC8513938; doi:10.1039/d1sc03368a)
Supplement: SC-012-D1SC03368A-s035 [file SC-012-D1SC03368A-s035.json]

[
	{
		"ColorSpace" : "Step",
		"Name" : "Preset",
		"Points" : 
		[
			-22.3504,
			1.0,
			0.5,
			0.0,
			27.430599999999998,
			1.0,
			0.5,
			0.0
		],
		"RGBPoints" : 
		[
			-22.3504,
			0.5,
			0.0,
			0.0,
			-16.5,
			0.5,
			0.0,
			0.0,
			-11.0,
			0.80000000000000004,
			0.20000000000000001,
			0.20000000000000001,
			-5.5,
			1.0,
			0.59999999999999998,
			0.59999999999999998,
			5.5,
			1.0,
			0.90000000000000002,
			0.80000000000000004,
			11.0,
			0.59999999999999998,
			0.69999999999999996,
			0.94999999999999996,
			16.5,
			0.0,
			0.40000000000000002,
			0.84999999999999998,
			27.430599999999998,
			0.0,
			0.0,
			0.40000000000000002
		]
	}
]
