# Supplementary material for: Visualizing electron delocalization in contorted polycyclic aromatic hydrocarbons
Source: Chem Sci. 2021 Sep 8;12(39):13092–100. doi: 10.1039/d1sc03368a (PMC8513938; doi:10.1039/d1sc03368a)
Supplement: SC-012-D1SC03368A-s036 [file SC-012-D1SC03368A-s036.vtk]

# vtk DataFile Version 5.1
vtk output
ASCII
DATASET POLYDATA
POINTS 61147 double
-0.9988 2.46592 -0.73088 -0.9988 2.46592 -0.63275 -0.99786 2.41251 -0.71957 
-0.99786 2.41251 -0.64405 -0.99786 2.51932 -0.71957 -0.99786 2.51932 -0.64405 
-0.99518 2.46592 -0.77983 -0.99518 2.46592 -0.5838 -0.99479 2.41255 -0.76863 
-0.99479 2.41255 -0.595 -0.99479 2.51928 -0.76863 -0.99479 2.51928 -0.595 
-0.99427 2.35904 -0.68181 -0.99427 2.57279 -0.68181 -0.99144 2.35934 -0.75717 
-0.99144 2.35934 -0.60645 -0.99144 2.57249 -0.75717 -0.99144 2.57249 -0.60645 
-0.98928 2.41266 -0.81776 -0.98928 2.41266 -0.54587 -0.98928 2.51917 -0.81776 
-0.98928 2.51917 -0.54587 -0.98918 2.46592 -0.82854 -0.98918 2.46592 -0.53508 
-0.98648 2.35935 -0.80629 -0.98648 2.35935 -0.55734 -0.98648 2.57248 -0.80629 
-0.98648 2.57248 -0.55734 -0.98631 2.30542 -0.71958 -0.98631 2.30542 -0.64405 
-0.98631 2.62641 -0.71958 -0.98631 2.62641 -0.64405 -0.9814 2.41269 -0.86627 
-0.9814 2.41269 -0.49736 -0.9814 2.51914 -0.86627 -0.9814 2.51914 -0.49736 
-0.98079 2.30663 -0.79445 -0.98079 2.30663 -0.56918 -0.98079 2.46592 -0.8769 
-0.98079 2.46592 -0.48672 -0.98079 2.62521 -0.79445 -0.98079 2.62521 -0.56918 
-0.97912 2.35963 -0.85509 -0.97912 2.35963 -0.50853 -0.97912 2.5722 -0.85509 
-0.97912 2.5722 -0.50853 -0.97689 2.25219 -0.68181 -0.97689 2.67964 -0.68181 
-0.97415 2.25279 -0.75674 -0.97415 2.25279 -0.60689 -0.97415 2.67904 -0.75674 
-0.97415 2.67904 -0.60689 -0.97396 2.30688 -0.84341 -0.97396 2.30688 -0.52022 
-0.97396 2.62496 -0.84341 -0.97396 2.62496 -0.52022 -0.97083 2.41313 -0.9157 
-0.97083 2.41313 -0.44793 -0.97083 2.51871 -0.9157 -0.97083 2.51871 -0.44793 
-0.97003 2.46592 -0.92479 -0.97003 2.46592 -0.43883 -0.9691 2.35996 -0.90456 
-0.9691 2.35996 -0.45906 -0.9691 2.57187 -0.90456 -0.9691 2.57187 -0.45906 
-0.96593 2.25459 -0.83124 -0.96593 2.25459 -0.53238 -0.96593 2.67724 -0.83124 
-0.96593 2.67724 -0.53238 -0.96447 2.30685 -0.89276 -0.96447 2.30685 -0.47087 
-0.96447 2.62499 -0.89276 -0.96447 2.62499 -0.47087 -0.96257 2.19754 -0.7196 
-0.96257 2.19754 -0.64403 -0.96257 2.73429 -0.7196 -0.96257 2.73429 -0.64403 
-0.95815 2.41317 -0.96318 -0.95815 2.41317 -0.40044 -0.95815 2.51867 -0.96318 
-0.95815 2.51867 -0.40044 -0.95704 2.19875 -0.79448 -0.95704 2.19875 -0.56914 
-0.95704 2.73308 -0.79448 -0.95704 2.73308 -0.56914 -0.95694 2.25441 -0.88062 
-0.95694 2.25441 -0.48301 -0.95694 2.67742 -0.88062 -0.95694 2.67742 -0.48301 
-0.95694 2.46592 -0.9721 -0.95694 2.46592 -0.39153 -0.95661 2.36057 -0.95346 
-0.95661 2.36057 -0.41016 -0.95661 2.57126 -0.95346 -0.95661 2.57126 -0.41016 
-0.9525 2.30743 -0.94187 -0.9525 2.30743 -0.42176 -0.9525 2.6244 -0.94187 
-0.9525 2.6244 -0.42176 -0.94693 2.20346 -0.8674 -0.94693 2.20346 -0.49623 
-0.94693 2.72837 -0.8674 -0.94693 2.72837 -0.49623 -0.9465 2.14321 -0.68181 
-0.9465 2.78862 -0.68181 -0.94555 2.25477 -0.9295 -0.94555 2.25477 -0.43413 
-0.94555 2.67706 -0.9295 -0.94555 2.67706 -0.43413 -0.94381 2.14413 -0.75721 
-0.94381 2.14413 -0.60641 -0.94381 2.7877 -0.75721 -0.94381 2.7877 -0.60641 
-0.94306 2.41329 -1.01025 -0.94306 2.41329 -0.35338 -0.94306 2.51854 -1.01025 
-0.94306 2.51854 -0.35338 -0.94196 2.3606 -1.00059 -0.94196 2.3606 -0.36303 
-0.94196 2.57123 -1.00059 -0.94196 2.57123 -0.36303 -0.94154 2.46592 -1.0187 
-0.94154 2.46592 -0.34492 -0.93819 2.30847 -0.99004 -0.93819 2.30847 -0.37359 
-0.93819 2.62336 -0.99004 -0.93819 2.62336 -0.37359 -0.93638 2.14793 -0.83039 
-0.93638 2.14793 -0.53324 -0.93638 2.7839 -0.83039 -0.93638 2.7839 -0.53324 
-0.93606 2.20374 -0.91646 -0.93606 2.20374 -0.44716 -0.93606 2.7281 -0.91646 
-0.93606 2.7281 -0.44716 -0.93178 2.25565 -0.97775 -0.93178 2.25565 -0.38588 
-0.93178 2.67618 -0.97775 -0.93178 2.67618 -0.38588 -0.92628 2.09097 -0.7196 
-0.92628 2.09097 -0.64403 -0.92628 2.84086 -0.7196 -0.92628 2.84086 -0.64403 
-0.92576 2.41333 -1.05625 -0.92576 2.41333 -0.30737 -0.92576 2.5185 -1.05625 
-0.92576 2.5185 -0.30737 -0.92501 2.3609 -1.04695 -0.92501 2.3609 -0.31668 
-0.92501 2.57093 -1.04695 -0.92501 2.57093 -0.31668 -0.92388 2.15346 -0.90276 
-0.92388 2.15346 -0.46087 -0.92388 2.46592 -1.0645 -0.92388 2.46592 -0.29913 
-0.92388 2.77838 -0.90276 -0.92388 2.77838 -0.46087 -0.92272 2.20463 -0.9652 
-0.92272 2.20463 -0.39843 -0.92272 2.72721 -0.9652 -0.92272 2.72721 -0.39843 
-0.92164 2.30876 -1.03661 -0.92164 2.30876 -0.32702 -0.92164 2.62307 -1.03661 
-0.92164 2.62307 -0.32702 -0.92133 2.09329 -0.7927 -0.92133 2.09329 -0.57092 
-0.92133 2.83854 -0.7927 -0.92133 2.83854 -0.57092 -0.91566 2.25707 -1.02526 
-0.91566 2.25707 -0.33837 -0.91566 2.67476 -1.02526 -0.91566 2.67476 -0.33837 
-0.91147 2.09792 -0.86566 -0.91147 2.09792 -0.49797 -0.91147 2.83391 -0.86566 
-0.91147 2.83391 -0.49797 -0.91106 2.15414 -0.95156 -0.91106 2.15414 -0.41207 
-0.91106 2.7777 -0.95156 -0.91106 2.7777 -0.41207 -0.90708 2.20597 -1.01294 
-0.90708 2.20597 -0.35069 -0.90708 2.72586 -1.01294 -0.90453 2.03951 -0.68181 
-0.90453 2.89232 -0.68181 -0.90399 2.46592 -1.10937 -0.90399 2.46592 -0.25426 
-0.90394 2.41564 -1.10651 -0.90394 2.41564 -0.25711 -0.90394 2.51619 -1.10651 
-0.90394 2.51619 -0.25711 -0.90374 2.36309 -1.09737 -0.90374 2.36309 -0.26626 
-0.90374 2.56874 -1.09737 -0.90374 2.56874 -0.26626 -0.90211 2.04066 -0.75496 
-0.90211 2.04066 -0.60867 -0.90211 2.89118 -0.75496 -0.90211 2.89118 -0.60867 
-0.90092 2.31053 -1.08703 -0.90092 2.31053 -0.2766 -0.90092 2.6213 -1.08703 
-0.89687 2.10479 -0.93717 -0.89687 2.10479 -0.42646 -0.89687 2.82704 -0.93717 
-0.89592 2.15561 -0.99968 -0.89592 2.15561 -0.36395 -0.89592 2.77622 -0.99968 
-0.89544 2.25868 -1.07581 -0.89544 2.25868 -0.28782 -0.89544 2.67316 -1.07581 
-0.89486 2.04408 -0.82771 -0.89486 2.04408 -0.53592 -0.89486 2.88775 -0.82771 
-0.89486 2.88775 -0.53592 -0.8873 2.20601 -1.06279 -0.8873 2.20601 -0.30084 
-0.8873 2.72582 -1.06279 -0.88281 2.04976 -0.89968 -0.88281 2.04976 -0.46394 
-0.88281 2.88207 -0.89968 -0.88222 2.10613 -0.98551 -0.88222 2.10613 -0.37811 
-0.88222 2.8257 -0.98551 -0.88195 2.41569 -1.15047 -0.88195 2.41569 -0.21316 
-0.88195 2.51614 -1.15047 -0.88195 2.51614 -0.21316 -0.88192 2.46592 -1.15321 
-0.88192 2.46592 -0.21042 -0.87975 2.3656 -1.14654 -0.87975 2.3656 -0.21709 
-0.87975 2.56623 -1.14654 -0.87742 2.31303 -1.13652 -0.87742 2.31303 -0.22711 
-0.87742 2.6188 -1.13652 -0.87655 2.15546 -1.04961 -0.87655 2.15546 -0.31402 
-0.87655 2.77637 -1.04961 -0.87414 1.98175 -0.72005 -0.87414 1.98175 -0.64358 
-0.87414 2.95008 -0.72005 -0.87414 2.95008 -0.64358 -0.87257 2.2609 -1.12519 
-0.87257 2.2609 -0.23843 -0.87257 2.67093 -1.12519 -0.86917 1.9841 -0.79319 
-0.86917 1.9841 -0.57044 -0.86917 2.94773 -0.79319 -0.86917 2.94773 -0.57044 
-0.86603 2.05767 -0.97049 -0.86603 2.05767 -0.39314 -0.86603 2.87416 -0.97049 
-0.86492 2.20816 -1.11249 -0.86492 2.20816 -0.25114 -0.86492 2.72367 -1.11249 
-0.86321 2.10551 -1.03534 -0.86321 2.10551 -0.32829 -0.86321 2.82632 -1.03534 
-0.85926 1.98881 -0.86635 -0.85926 1.98881 -0.49728 -0.85926 2.94302 -0.86635 
-0.85773 2.46592 -1.19592 -0.85771 2.41586 -1.1935 -0.85771 2.41586 -0.17013 
-0.85771 2.51597 -1.1935 -0.85565 2.3657 -1.18958 -0.85565 2.3657 -0.17405 
-0.85565 2.56614 -1.18958 -0.85467 2.1562 -1.09849 -0.85467 2.1562 -0.26514 
-0.85467 2.77563 -1.09849 -0.85144 2.31603 -1.18438 -0.85144 2.31603 -0.17924 
-0.85144 2.61581 -1.18438 -0.84737 2.05684 -1.02037 -0.84737 2.05684 -0.34326 
-0.84737 2.87499 -1.02037 -0.84711 2.26373 -1.17326 -0.84711 2.26373 -0.19037 
-0.84711 2.6681 -1.17326 -0.84461 1.99574 -0.93788 -0.84461 1.99574 -0.42574 
-0.84461 2.9361 -0.93788 -0.8417 2.10617 -1.08446 -0.8417 2.10617 -0.27917 
-0.8417 2.82566 -1.08446 -0.84119 1.92518 -0.68181 -0.84119 3.00665 -0.68181 
-0.8398 2.21105 -1.16117 -0.8398 2.21105 -0.20246 -0.8398 2.72079 -1.16117 
-0.83874 1.92675 -0.75806 -0.83874 1.92675 -0.60556 -0.83874 3.00508 -0.75806 
-0.83874 3.00508 -0.60556 -0.83151 2.41591 -1.23507 -0.83151 2.51592 -1.23507 
-0.83147 2.01229 -1.00257 -0.83147 2.01229 -0.36106 -0.83147 2.46592 -1.23738 
-0.83097 1.93008 -0.83139 -0.83097 1.93008 -0.53224 -0.83097 3.00175 -0.83139 
-0.83005 2.15886 -1.14735 -0.83005 2.15886 -0.21628 -0.83005 2.77298 -1.14735 
-0.82946 2.36604 -1.23138 -0.82946 2.36604 -0.13225 -0.82946 2.56579 -1.23138 
-0.82631 2.05717 -1.06929 -0.82631 2.05717 -0.29434 -0.82533 2.31641 -1.22631 
-0.82533 2.31641 -0.13732 -0.82533 2.61542 -1.22631 -0.81914 2.26716 -1.21987 
-0.81914 2.26716 -0.14376 -0.81914 2.66467 -1.21987 -0.81866 1.93632 -0.90391 
-0.81866 1.93632 -0.45972 -0.81792 2.10789 -1.13217 -0.81792 2.10789 -0.23146 
-0.81792 2.82394 -1.13217 -0.81225 2.21442 -1.20813 -0.81225 2.21442 -0.1555 
-0.81225 2.71741 -1.20813 -0.81086 2.01244 -1.05176 -0.81086 2.01244 -0.31187 
-0.80787 1.95141 -0.96926 -0.80787 1.95141 -0.39437 -0.80321 2.46592 -1.27751 
-0.80296 1.8711 -0.72005 -0.80296 1.8711 -0.64358 -0.80296 3.06073 -0.72005 
-0.80296 3.06073 -0.64358 -0.80295 2.16243 -1.19482 -0.80295 2.16243 -0.16881 
-0.80295 2.7694 -1.19482 -0.80291 2.05866 -1.1171 -0.80291 2.05866 -0.24652 
-0.80258 2.41655 -1.27631 -0.80258 2.51528 -1.27631 -0.80067 2.36661 -1.27263 
-0.80067 2.56522 -1.27263 -0.79855 1.87484 -0.79564 -0.79855 1.87484 -0.56799 
-0.79671 2.31666 -1.26745 -0.79671 2.31666 -0.09618 -0.79671 2.61517 -1.26745 
-0.79335 1.96886 -1.03328 -0.79335 1.96886 -0.33035 -0.79126 2.11134 -1.17999 
-0.79126 2.11134 -0.18363 -0.79063 2.26733 -1.26101 -0.79063 2.26733 -0.10262 
-0.79063 2.6645 -1.26101 -0.78833 1.87975 -0.86874 -0.78833 1.87975 -0.49489 
-0.78781 2.01383 -1.10011 -0.78781 2.01383 -0.26352 -0.78299 2.21922 -1.25283 
-0.78299 2.21922 -0.11079 -0.78299 2.71261 -1.25283 -0.7796 1.89285 -0.93444 
-0.7796 1.89285 -0.42919 -0.77723 2.0613 -1.16369 -0.77723 2.0613 -0.19994 
-0.77417 2.16701 -1.23977 -0.77417 2.16701 -0.12386 -0.77417 2.76482 -1.23977 
-0.77301 2.46592 -1.31621 -0.77237 2.41661 -1.31507 -0.77237 2.51522 -1.31507 
-0.77074 1.96995 -1.08178 -0.77074 1.96995 -0.28185 -0.76986 2.36743 -1.31239 
-0.76986 2.5644 -1.31239 -0.76733 1.90885 -0.99944 -0.76733 1.90885 -0.36419 
-0.76597 2.31753 -1.30734 -0.76597 2.6143 -1.30734 -0.76294 2.1154 -1.22501 
-0.76294 2.1154 -0.13862 -0.76254 2.01631 -1.14699 -0.76254 2.01631 -0.21663 
-0.76249 1.81892 -0.68181 -0.76031 1.82077 -0.75741 -0.76031 1.82077 -0.60622 
-0.76014 2.268 -0.06293 -0.76014 2.66383 -1.3007 -0.75378 1.82631 -0.83257 
-0.75378 1.82631 -0.53106 -0.75257 2.21992 -0.07098 -0.75257 2.71191 -1.29265 
-0.75184 1.92756 -1.06249 -0.75184 1.92756 -0.30114 -0.74934 2.06509 -1.20891 
-0.74934 2.06509 -0.15472 -0.74716 1.83766 -0.89872 -0.74716 1.83766 -0.46491 
-0.74592 1.97245 -1.12913 -0.74592 1.97245 -0.2345 -0.74318 2.17245 -0.08051 
-0.74014 2.51504 -1.35247 -0.73768 2.56429 -1.34976 -0.73714 1.85186 -0.96388 
-0.73714 1.85186 -0.39975 -0.73454 2.02046 -1.19369 -0.73454 2.02046 -0.16993 
-0.73344 2.61306 -1.34545 -0.73235 2.12072 -0.09488 -0.72774 2.66267 -1.33884 
-0.72743 1.92983 -1.11013 -0.72743 1.92983 -0.25349 -0.72377 1.86886 -1.02776 
-0.72377 1.86886 -0.33587 -0.7201 2.22124 -0.03251 -0.7201 2.71059 -1.33112 
-0.71959 1.77257 -0.72001 -0.71959 1.77257 -0.64361 -0.71933 2.07002 -0.111 
-0.71834 1.97628 -1.17603 -0.71834 1.97628 -0.1876 -0.71519 1.77631 -0.79559 
-0.71519 1.77631 -0.56803 -0.71082 2.17367 -0.04202 -0.70937 1.78422 -0.86093 
-0.70937 1.78422 -0.5027 -0.70711 1.88857 -1.09006 -0.70711 1.88857 -0.27357 
-0.70484 2.02526 -0.12591 -0.70144 1.79664 -0.92688 -0.70019 1.9331 -1.15704 
-0.70019 1.9331 -0.20659 -0.69987 2.12704 -0.05305 -0.69945 2.61265 -1.38127 
-0.69352 2.66101 -1.37533 -0.68862 1.98157 -0.14217 -0.68728 2.07607 -0.0689 
-0.67666 2.17563 -0.00516 -0.67472 1.72785 -0.68181 -0.67296 2.03131 -0.08328 
-0.67276 1.72999 -0.75801 -0.67276 1.72999 -0.60562 -0.66871 1.73602 -0.82355 
-0.66577 2.12903 -0.01604 -0.65706 1.98736 -0.09935 -0.65703 2.66267 -1.40955 
-0.65328 2.08323 -0.02853 -0.63922 2.03836 -0.0426 -0.62674 1.68762 -0.72001 
-0.62674 1.68762 -0.64362 -0.62403 1.69141 -0.78541 0.62403 1.69141 -0.78541 
0.62674 1.68762 -0.72001 0.62674 1.68762 -0.64362 0.63922 2.03836 -0.0426 
0.65328 2.08323 -0.02853 0.65703 2.66267 -1.40955 0.65706 1.98736 -0.09935 
0.66577 2.12903 -0.01604 0.66871 1.73602 -0.82355 0.67276 1.72999 -0.75801 
0.67276 1.72999 -0.60562 0.67296 2.03131 -0.08328 0.67472 1.72785 -0.68181 
0.67666 2.17563 -0.00516 0.68728 2.07607 -0.0689 0.68862 1.98157 -0.14217 
0.69352 2.66101 -1.37533 0.69945 2.61265 -1.38127 0.69987 2.12704 -0.05305 
0.70019 1.9331 -1.15704 0.70019 1.9331 -0.20659 0.70144 1.79664 -0.92688 
0.70484 2.02526 -0.12591 0.70711 1.88857 -1.09006 0.70711 1.88857 -0.27357 
0.70937 1.78422 -0.86093 0.70937 1.78422 -0.5027 0.71082 2.17367 -0.04202 
0.71519 1.77631 -0.79559 0.71519 1.77631 -0.56803 0.71834 1.97628 -1.17603 
0.71834 1.97628 -0.1876 0.71933 2.07002 -0.111 0.71959 1.77257 -0.72001 
0.71959 1.77257 -0.64361 0.7201 2.22124 -0.03251 0.7201 2.71059 -1.33112 
0.72377 1.86886 -1.02776 0.72377 1.86886 -0.33587 0.72743 1.92983 -1.11013 
0.72743 1.92983 -0.25349 0.72774 2.66267 -1.33884 0.73235 2.12072 -0.09488 
0.73344 2.61306 -1.34545 0.73454 2.02046 -1.19369 0.73454 2.02046 -0.16993 
0.73714 1.85186 -0.96388 0.73714 1.85186 -0.39975 0.73768 2.56429 -1.34976 
0.74014 2.51504 -1.35247 0.74318 2.17245 -0.08051 0.74592 1.97245 -1.12913 
0.74592 1.97245 -0.2345 0.74716 1.83766 -0.89872 0.74716 1.83766 -0.46491 
0.74934 2.06509 -1.20891 0.74934 2.06509 -0.15472 0.75184 1.92756 -1.06249 
0.75184 1.92756 -0.30114 0.75257 2.21992 -0.07098 0.75257 2.71191 -1.29265 
0.75378 1.82631 -0.83257 0.75378 1.82631 -0.53106 0.76014 2.268 -0.06293 
0.76014 2.66383 -1.3007 0.76031 1.82077 -0.75741 0.76031 1.82077 -0.60622 
0.76249 1.81892 -0.68181 0.76254 2.01631 -1.14699 0.76254 2.01631 -0.21663 
0.76294 2.1154 -1.22501 0.76294 2.1154 -0.13862 0.76597 2.31753 -1.30734 
0.76597 2.6143 -1.30734 0.76733 1.90885 -0.99944 0.76733 1.90885 -0.36419 
0.76986 2.36743 -1.31239 0.76986 2.5644 -1.31239 0.77074 1.96995 -1.08178 
0.77074 1.96995 -0.28185 0.77237 2.41661 -1.31507 0.77237 2.51522 -1.31507 
0.77301 2.46592 -1.31621 0.77417 2.16701 -1.23977 0.77417 2.16701 -0.12386 
0.77417 2.76482 -1.23977 0.77723 2.0613 -1.16369 0.77723 2.0613 -0.19994 
0.7796 1.89285 -0.93444 0.7796 1.89285 -0.42919 0.78299 2.21922 -1.25283 
0.78299 2.21922 -0.11079 0.78299 2.71261 -1.25283 0.78781 2.01383 -1.10011 
0.78781 2.01383 -0.26352 0.78833 1.87975 -0.86874 0.78833 1.87975 -0.49489 
0.79063 2.26733 -1.26101 0.79063 2.26733 -0.10262 0.79063 2.6645 -1.26101 
0.79126 2.11134 -1.17999 0.79126 2.11134 -0.18363 0.79335 1.96886 -1.03328 
0.79335 1.96886 -0.33035 0.79671 2.31666 -1.26745 0.79671 2.31666 -0.09618 
0.79671 2.61517 -1.26745 0.79855 1.87484 -0.79564 0.79855 1.87484 -0.56799 
0.80067 2.36661 -1.27263 0.80067 2.56522 -1.27263 0.80258 2.41655 -1.27631 
0.80258 2.51528 -1.27631 0.80291 2.05866 -1.1171 0.80291 2.05866 -0.24652 
0.80295 2.16243 -1.19482 0.80295 2.16243 -0.16881 0.80295 2.7694 -1.19482 
0.80296 1.8711 -0.72005 0.80296 1.8711 -0.64358 0.80296 3.06073 -0.72005 
0.80296 3.06073 -0.64358 0.80321 2.46592 -1.27751 0.80787 1.95141 -0.96926 
0.80787 1.95141 -0.39437 0.81086 2.01244 -1.05176 0.81086 2.01244 -0.31187 
0.81225 2.21442 -1.20813 0.81225 2.21442 -0.1555 0.81225 2.71741 -1.20813 
0.81792 2.10789 -1.13217 0.81792 2.10789 -0.23146 0.81792 2.82394 -1.13217 
0.81866 1.93632 -0.90391 0.81866 1.93632 -0.45972 0.81914 2.26716 -1.21987 
0.81914 2.26716 -0.14376 0.81914 2.66467 -1.21987 0.82533 2.31641 -1.22631 
0.82533 2.31641 -0.13732 0.82533 2.61542 -1.22631 0.82631 2.05717 -1.06929 
0.82631 2.05717 -0.29434 0.82946 2.36604 -1.23138 0.82946 2.36604 -0.13225 
0.82946 2.56579 -1.23138 0.83005 2.15886 -1.14735 0.83005 2.15886 -0.21628 
0.83005 2.77298 -1.14735 0.83097 1.93008 -0.83139 0.83097 1.93008 -0.53224 
0.83097 3.00175 -0.83139 0.83147 2.01229 -1.00257 0.83147 2.01229 -0.36106 
0.83147 2.46592 -1.23738 0.83151 2.41591 -1.23507 0.83151 2.51592 -1.23507 
0.83874 1.92675 -0.75806 0.83874 1.92675 -0.60556 0.83874 3.00508 -0.75806 
0.83874 3.00508 -0.60556 0.8398 2.21105 -1.16117 0.8398 2.21105 -0.20246 
0.8398 2.72079 -1.16117 0.84119 1.92518 -0.68181 0.84119 3.00665 -0.68181 
0.8417 2.10617 -1.08446 0.8417 2.10617 -0.27917 0.8417 2.82566 -1.08446 
0.84461 1.99574 -0.93788 0.84461 1.99574 -0.42574 0.84461 2.9361 -0.93788 
0.84711 2.26373 -1.17326 0.84711 2.26373 -0.19037 0.84711 2.6681 -1.17326 
0.84737 2.05684 -1.02037 0.84737 2.05684 -0.34326 0.84737 2.87499 -1.02037 
0.85144 2.31603 -1.18438 0.85144 2.31603 -0.17924 0.85144 2.61581 -1.18438 
0.85467 2.1562 -1.09849 0.85467 2.1562 -0.26514 0.85467 2.77563 -1.09849 
0.85565 2.3657 -1.18958 0.85565 2.3657 -0.17405 0.85565 2.56614 -1.18958 
0.85771 2.41586 -1.1935 0.85771 2.41586 -0.17013 0.85771 2.51597 -1.1935 
0.85773 2.46592 -1.19592 0.85926 1.98881 -0.86635 0.85926 1.98881 -0.49728 
0.85926 2.94302 -0.86635 0.86321 2.10551 -1.03534 0.86321 2.10551 -0.32829 
0.86321 2.82632 -1.03534 0.86492 2.20816 -1.11249 0.86492 2.20816 -0.25114 
0.86492 2.72367 -1.11249 0.86603 2.05767 -0.97049 0.86603 2.05767 -0.39314 
0.86603 2.87416 -0.97049 0.86917 1.9841 -0.79319 0.86917 1.9841 -0.57044 
0.86917 2.94773 -0.79319 0.86917 2.94773 -0.57044 0.87257 2.2609 -1.12519 
0.87257 2.2609 -0.23843 0.87257 2.67093 -1.12519 0.87414 1.98175 -0.72005 
0.87414 1.98175 -0.64358 0.87414 2.95008 -0.72005 0.87414 2.95008 -0.64358 
0.87655 2.15546 -1.04961 0.87655 2.15546 -0.31402 0.87655 2.77637 -1.04961 
0.87742 2.31303 -1.13652 0.87742 2.31303 -0.22711 0.87742 2.6188 -1.13652 
0.87975 2.3656 -1.14654 0.87975 2.3656 -0.21709 0.87975 2.56623 -1.14654 
0.88192 2.46592 -1.15321 0.88192 2.46592 -0.21042 0.88195 2.41569 -1.15047 
0.88195 2.41569 -0.21316 0.88195 2.51614 -1.15047 0.88195 2.51614 -0.21316 
0.88222 2.10613 -0.98551 0.88222 2.10613 -0.37811 0.88222 2.8257 -0.98551 
0.88281 2.04976 -0.89968 0.88281 2.04976 -0.46394 0.88281 2.88207 -0.89968 
0.8873 2.20601 -1.06279 0.8873 2.20601 -0.30084 0.8873 2.72582 -1.06279 
0.89486 2.04408 -0.82771 0.89486 2.04408 -0.53592 0.89486 2.88775 -0.82771 
0.89486 2.88775 -0.53592 0.89544 2.25868 -1.07581 0.89544 2.25868 -0.28782 
0.89544 2.67316 -1.07581 0.89592 2.15561 -0.99968 0.89592 2.15561 -0.36395 
0.89592 2.77622 -0.99968 0.89687 2.10479 -0.93717 0.89687 2.10479 -0.42646 
0.89687 2.82704 -0.93717 0.90092 2.31053 -1.08703 0.90092 2.31053 -0.2766 
0.90092 2.6213 -1.08703 0.90211 2.04066 -0.75496 0.90211 2.04066 -0.60867 
0.90211 2.89118 -0.75496 0.90211 2.89118 -0.60867 0.90374 2.36309 -1.09737 
0.90374 2.36309 -0.26626 0.90374 2.56874 -1.09737 0.90374 2.56874 -0.26626 
0.90394 2.41564 -1.10651 0.90394 2.41564 -0.25711 0.90394 2.51619 -1.10651 
0.90394 2.51619 -0.25711 0.90399 2.46592 -1.10937 0.90399 2.46592 -0.25426 
0.90453 2.03951 -0.68181 0.90453 2.89232 -0.68181 0.90708 2.20597 -1.01294 
0.90708 2.20597 -0.35069 0.90708 2.72586 -1.01294 0.91106 2.15414 -0.95156 
0.91106 2.15414 -0.41207 0.91106 2.7777 -0.95156 0.91106 2.7777 -0.41207 
0.91147 2.09792 -0.86566 0.91147 2.09792 -0.49797 0.91147 2.83391 -0.86566 
0.91147 2.83391 -0.49797 0.91566 2.25707 -1.02526 0.91566 2.25707 -0.33837 
0.91566 2.67476 -1.02526 0.91566 2.67476 -0.33837 0.92133 2.09329 -0.7927 
0.92133 2.09329 -0.57092 0.92133 2.83854 -0.7927 0.92133 2.83854 -0.57092 
0.92164 2.30876 -1.03661 0.92164 2.30876 -0.32702 0.92164 2.62307 -1.03661 
0.92164 2.62307 -0.32702 0.92272 2.20463 -0.9652 0.92272 2.20463 -0.39843 
0.92272 2.72721 -0.9652 0.92272 2.72721 -0.39843 0.92388 2.15346 -0.90276 
0.92388 2.15346 -0.46087 0.92388 2.46592 -1.0645 0.92388 2.46592 -0.29913 
0.92388 2.77838 -0.90276 0.92388 2.77838 -0.46087 0.92501 2.3609 -1.04695 
0.92501 2.3609 -0.31668 0.92501 2.57093 -1.04695 0.92501 2.57093 -0.31668 
0.92576 2.41333 -1.05625 0.92576 2.41333 -0.30737 0.92576 2.5185 -1.05625 
0.92576 2.5185 -0.30737 0.92628 2.09097 -0.7196 0.92628 2.09097 -0.64403 
0.92628 2.84086 -0.7196 0.92628 2.84086 -0.64403 0.93178 2.25565 -0.97775 
0.93178 2.25565 -0.38588 0.93178 2.67618 -0.97775 0.93178 2.67618 -0.38588 
0.93606 2.20374 -0.91646 0.93606 2.20374 -0.44716 0.93606 2.7281 -0.91646 
0.93606 2.7281 -0.44716 0.93638 2.14793 -0.83039 0.93638 2.14793 -0.53324 
0.93638 2.7839 -0.83039 0.93638 2.7839 -0.53324 0.93819 2.30847 -0.99004 
0.93819 2.30847 -0.37359 0.93819 2.62336 -0.99004 0.93819 2.62336 -0.37359 
0.94154 2.46592 -1.0187 0.94154 2.46592 -0.34492 0.94196 2.3606 -1.00059 
0.94196 2.3606 -0.36303 0.94196 2.57123 -1.00059 0.94196 2.57123 -0.36303 
0.94306 2.41329 -1.01025 0.94306 2.41329 -0.35338 0.94306 2.51854 -1.01025 
0.94306 2.51854 -0.35338 0.94381 2.14413 -0.75721 0.94381 2.14413 -0.60641 
0.94381 2.7877 -0.75721 0.94381 2.7877 -0.60641 0.94555 2.25477 -0.9295 
0.94555 2.25477 -0.43413 0.94555 2.67706 -0.9295 0.94555 2.67706 -0.43413 
0.9465 2.14321 -0.68181 0.9465 2.78862 -0.68181 0.94693 2.20346 -0.8674 
0.94693 2.20346 -0.49623 0.94693 2.72837 -0.8674 0.94693 2.72837 -0.49623 
0.9525 2.30743 -0.94187 0.9525 2.30743 -0.42176 0.9525 2.6244 -0.94187 
0.9525 2.6244 -0.42176 0.95661 2.36057 -0.95346 0.95661 2.36057 -0.41016 
0.95661 2.57126 -0.95346 0.95661 2.57126 -0.41016 0.95694 2.46592 -0.9721 
0.95694 2.46592 -0.39153 0.95694 2.25441 -0.88062 0.95694 2.25441 -0.48301 
0.95694 2.67742 -0.88062 0.95694 2.67742 -0.48301 0.95704 2.19875 -0.79448 
0.95704 2.19875 -0.56914 0.95704 2.73308 -0.79448 0.95704 2.73308 -0.56914 
0.95815 2.41317 -0.96318 0.95815 2.41317 -0.40044 0.95815 2.51867 -0.96318 
0.95815 2.51867 -0.40044 0.96257 2.19754 -0.7196 0.96257 2.19754 -0.64403 
0.96257 2.73429 -0.7196 0.96257 2.73429 -0.64403 0.96447 2.30685 -0.89276 
0.96447 2.30685 -0.47087 0.96447 2.62499 -0.89276 0.96447 2.62499 -0.47087 
0.96593 2.25459 -0.83124 0.96593 2.25459 -0.53238 0.96593 2.67724 -0.83124 
0.96593 2.67724 -0.53238 0.9691 2.35996 -0.90456 0.9691 2.35996 -0.45906 
0.9691 2.57187 -0.90456 0.9691 2.57187 -0.45906 0.97003 2.46592 -0.92479 
0.97003 2.46592 -0.43883 0.97083 2.41313 -0.9157 0.97083 2.41313 -0.44793 
0.97083 2.51871 -0.9157 0.97083 2.51871 -0.44793 0.97396 2.30688 -0.84341 
0.97396 2.30688 -0.52022 0.97396 2.62496 -0.84341 0.97396 2.62496 -0.52022 
0.97415 2.25279 -0.75674 0.97415 2.25279 -0.60689 0.97415 2.67904 -0.75674 
0.97415 2.67904 -0.60689 0.97689 2.25219 -0.68181 0.97689 2.67964 -0.68181 
0.97912 2.35963 -0.85509 0.97912 2.35963 -0.50853 0.97912 2.5722 -0.85509 
0.97912 2.5722 -0.50853 0.98079 2.30663 -0.79445 0.98079 2.30663 -0.56918 
0.98079 2.46592 -0.8769 0.98079 2.46592 -0.48672 0.98079 2.62521 -0.79445 
0.98079 2.62521 -0.56918 0.9814 2.41269 -0.86627 0.9814 2.41269 -0.49736 
0.9814 2.51914 -0.86627 0.9814 2.51914 -0.49736 0.98631 2.30542 -0.71958 
0.98631 2.30542 -0.64405 0.98631 2.62641 -0.71958 0.98631 2.62641 -0.64405 
0.98648 2.35935 -0.80629 0.98648 2.35935 -0.55734 0.98648 2.57248 -0.80629 
0.98648 2.57248 -0.55734 0.98918 2.46592 -0.82854 0.98918 2.46592 -0.53508 
0.98928 2.41266 -0.81776 0.98928 2.41266 -0.54587 0.98928 2.51917 -0.81776 
0.98928 2.51917 -0.54587 0.99144 2.35934 -0.75717 0.99144 2.35934 -0.60645 
0.99144 2.57249 -0.75717 0.99144 2.57249 -0.60645 0.99427 2.35904 -0.68181 
0.99427 2.57279 -0.68181 0.99479 2.41255 -0.76863 0.99479 2.41255 -0.595 
0.99479 2.51928 -0.76863 0.99479 2.51928 -0.595 0.99518 2.46592 -0.77983 
0.99518 2.46592 -0.5838 0.99786 2.41251 -0.71957 0.99786 2.41251 -0.64405 
0.99786 2.51932 -0.71957 0.99786 2.51932 -0.64405 0.9988 2.46592 -0.73088 
0.9988 2.46592 -0.63275 1 2.46592 -0.68181 -1 1.23728 -1.43018 
-0.9988 1.23728 -1.47924 -0.9988 1.23728 -1.38111 -0.99786 1.18387 -1.46794 
-0.99786 1.18387 -1.39242 -0.99786 1.29068 -1.46794 -0.99786 1.29068 -1.39242 
-0.99518 1.23728 -1.52819 -0.99518 1.23728 -1.33216 -0.99479 1.18391 -1.51699 
-0.99479 1.18391 -1.34336 -0.99479 1.29064 -1.51699 -0.99479 1.29064 -1.34336 
-0.99427 1.1304 -1.43018 -0.99427 1.34415 -1.43018 -0.99144 1.1307 -1.50554 
-0.99144 1.1307 -1.35482 -0.99144 1.34385 -1.50554 -0.99144 1.34385 -1.35482 
-0.98928 1.18402 -1.56612 -0.98928 1.18402 -1.29424 -0.98928 1.29053 -1.56612 
-0.98928 1.29053 -1.29424 -0.98918 1.23728 -1.57691 -0.98918 1.23728 -1.28345 
-0.98648 1.13071 -1.55465 -0.98648 1.13071 -1.30571 -0.98648 1.34384 -1.55465 
-0.98648 1.34384 -1.30571 -0.98631 1.07678 -1.46794 -0.98631 1.07678 -1.39242 
-0.98631 1.39777 -1.46794 -0.98631 1.39777 -1.39242 -0.9814 1.18405 -1.61463 
-0.9814 1.18405 -1.24572 -0.9814 1.2905 -1.61463 -0.9814 1.2905 -1.24572 
-0.98079 1.07799 -1.54281 -0.98079 1.07799 -1.31754 -0.98079 1.23728 -1.62527 
-0.98079 1.23728 -1.23509 -0.98079 1.39657 -1.54281 -0.98079 1.39657 -1.31754 
-0.97912 1.13099 -1.60346 -0.97912 1.13099 -1.2569 -0.97912 1.34356 -1.60346 
-0.97912 1.34356 -1.2569 -0.97689 1.02355 -1.43018 -0.97689 1.451 -1.43018 
-0.97415 1.02415 -1.5051 -0.97415 1.02415 -1.35525 -0.97415 1.4504 -1.5051 
-0.97415 1.4504 -1.35525 -0.97396 1.07824 -1.59177 -0.97396 1.07824 -1.26858 
-0.97396 1.39632 -1.59177 -0.97396 1.39632 -1.26858 -0.97083 1.18449 -1.66406 
-0.97083 1.18449 -1.19629 -0.97083 1.29007 -1.66406 -0.97083 1.29007 -1.19629 
-0.97003 1.23728 -1.67316 -0.97003 1.23728 -1.1872 -0.9691 1.13132 -1.65293 
-0.9691 1.13132 -1.20743 -0.9691 1.34323 -1.65293 -0.9691 1.34323 -1.20743 
-0.96593 1.02595 -1.57961 -0.96593 1.02595 -1.28075 -0.96593 1.4486 -1.57961 
-0.96593 1.4486 -1.28075 -0.96447 1.07821 -1.64113 -0.96447 1.07821 -1.21923 
-0.96447 1.39635 -1.64113 -0.96447 1.39635 -1.21923 -0.96257 0.9689 -1.46796 
-0.96257 0.9689 -1.39239 -0.96257 1.50565 -1.46796 -0.96257 1.50565 -1.39239 
-0.95815 1.18453 -1.71155 -0.95815 1.18453 -1.14881 -0.95815 1.29003 -1.71155 
-0.95815 1.29003 -1.14881 -0.95704 0.97011 -1.54285 -0.95704 0.97011 -1.31751 
-0.95704 1.50444 -1.54285 -0.95704 1.50444 -1.31751 -0.95694 1.02577 -1.62898 
-0.95694 1.02577 -1.23137 -0.95694 1.44878 -1.62898 -0.95694 1.44878 -1.23137 
-0.95694 1.23728 -1.72046 -0.95694 1.23728 -1.13989 -0.95661 1.13193 -1.70183 
-0.95661 1.13193 -1.15853 -0.95661 1.34262 -1.70183 -0.95661 1.34262 -1.15853 
-0.9525 1.07879 -1.69023 -0.9525 1.07879 -1.17012 -0.9525 1.39576 -1.69023 
-0.9525 1.39576 -1.17012 -0.94693 0.97482 -1.61576 -0.94693 0.97482 -1.24459 
-0.94693 1.49973 -1.61576 -0.94693 1.49973 -1.24459 -0.9465 0.91457 -1.43018 
-0.9465 1.55998 -1.43018 -0.94555 1.02613 -1.67786 -0.94555 1.02613 -1.18249 
-0.94555 1.44842 -1.67786 -0.94555 1.44842 -1.18249 -0.94381 0.91549 -1.50558 
-0.94381 0.91549 -1.35478 -0.94381 1.55906 -1.50558 -0.94381 1.55906 -1.35478 
-0.94306 1.18465 -1.75861 -0.94306 1.18465 -1.10174 -0.94306 1.2899 -1.75861 
-0.94306 1.2899 -1.10174 -0.94196 1.13196 -1.74896 -0.94196 1.13196 -1.1114 
-0.94196 1.34259 -1.74896 -0.94196 1.34259 -1.1114 -0.94154 1.23728 -1.76707 
-0.94154 1.23728 -1.09329 -0.93819 1.07983 -1.7384 -0.93819 1.07983 -1.12195 
-0.93819 1.39472 -1.7384 -0.93819 1.39472 -1.12195 -0.93638 0.91929 -1.57875 
-0.93638 0.91929 -1.2816 -0.93638 1.55526 -1.57875 -0.93638 1.55526 -1.2816 
-0.93606 0.9751 -1.66483 -0.93606 0.9751 -1.19553 -0.93606 1.49946 -1.66483 
-0.93606 1.49946 -1.19553 -0.93178 1.02701 -1.72611 -0.93178 1.02701 -1.13424 
-0.93178 1.44754 -1.72611 -0.93178 1.44754 -1.13424 -0.92628 0.86233 -1.46796 
-0.92628 0.86233 -1.39239 -0.92628 1.61222 -1.46796 -0.92628 1.61222 -1.39239 
-0.92576 1.18469 -1.80462 -0.92576 1.18469 -1.05574 -0.92576 1.28986 -1.80462 
-0.92576 1.28986 -1.05574 -0.92501 1.13226 -1.79531 -0.92501 1.13226 -1.06504 
-0.92501 1.34229 -1.79531 -0.92501 1.34229 -1.06504 -0.92388 0.92482 -1.65112 
-0.92388 0.92482 -1.20923 -0.92388 1.23728 -1.81286 -0.92388 1.23728 -1.04749 
-0.92388 1.54974 -1.65112 -0.92388 1.54974 -1.20923 -0.92272 0.97599 -1.71356 
-0.92272 0.97599 -1.14679 -0.92272 1.49857 -1.71356 -0.92272 1.49857 -1.14679 
-0.92164 1.08012 -1.78497 -0.92164 1.08012 -1.07538 -0.92164 1.39443 -1.78497 
-0.92164 1.39443 -1.07538 -0.92133 0.86465 -1.54107 -0.92133 0.86465 -1.31929 
-0.92133 1.6099 -1.54107 -0.92133 1.6099 -1.31929 -0.91566 1.02843 -1.77362 
-0.91566 1.02843 -1.08673 -0.91566 1.44612 -1.77362 -0.91566 1.44612 -1.08673 
-0.91147 0.86928 -1.61402 -0.91147 0.86928 -1.24633 -0.91147 1.60527 -1.61402 
-0.91147 1.60527 -1.24633 -0.91106 0.9255 -1.69992 -0.91106 0.9255 -1.16043 
-0.91106 1.54906 -1.69992 -0.91106 1.54906 -1.16043 -0.90708 0.97733 -1.7613 
-0.90708 0.97733 -1.09905 -0.90708 1.49722 -1.7613 -0.90708 1.49722 -1.09905 
-0.90453 0.81087 -1.43018 -0.90453 1.66368 -1.43018 -0.90399 1.23728 -1.85773 
-0.90399 1.23728 -1.00262 -0.90394 1.187 -1.85488 -0.90394 1.187 -1.00548 
-0.90394 1.28755 -1.85488 -0.90394 1.28755 -1.00548 -0.90374 1.13445 -1.84573 
-0.90374 1.13445 -1.01462 -0.90374 1.3401 -1.84573 -0.90374 1.3401 -1.01462 
-0.90211 0.81202 -1.50332 -0.90211 0.81202 -1.35703 -0.90211 1.66254 -1.50332 
-0.90211 1.66254 -1.35703 -0.90092 1.08189 -1.83539 -0.90092 1.08189 -1.02496 
-0.90092 1.39266 -1.83539 -0.90092 1.39266 -1.02496 -0.89687 0.87615 -1.68553 
-0.89687 0.87615 -1.17482 -0.89687 1.5984 -1.68553 -0.89687 1.5984 -1.17482 
-0.89592 0.92697 -1.74804 -0.89592 0.92697 -1.11231 -0.89592 1.54758 -1.74804 
-0.89592 1.54758 -1.11231 -0.89544 1.03004 -1.82417 -0.89544 1.03004 -1.03618 
-0.89544 1.44452 -1.82417 -0.89544 1.44452 -1.03618 -0.89486 0.81544 -1.57608 
-0.89486 0.81544 -1.28428 -0.89486 1.65911 -1.57608 -0.89486 1.65911 -1.28428 
-0.8873 0.97737 -1.81115 -0.8873 0.97737 -1.0492 -0.8873 1.49718 -1.81115 
-0.8873 1.49718 -1.0492 -0.88281 0.82112 -1.64805 -0.88281 0.82112 -1.21231 
-0.88281 1.65343 -1.64805 -0.88281 1.65343 -1.21231 -0.88222 0.87749 -1.73388 
-0.88222 0.87749 -1.12648 -0.88222 1.59706 -1.73388 -0.88222 1.59706 -1.12648 
-0.88195 1.18705 -1.89883 -0.88195 1.18705 -0.96152 -0.88195 1.2875 -1.89883 
-0.88195 1.2875 -0.96152 -0.88192 1.23728 -1.90157 -0.88192 1.23728 -0.95878 
-0.87975 1.13696 -1.8949 -0.87975 1.13696 -0.96545 -0.87975 1.33759 -1.8949 
-0.87975 1.33759 -0.96545 -0.87742 1.08439 -1.88488 -0.87742 1.08439 -0.97547 
-0.87742 1.39016 -1.88488 -0.87742 1.39016 -0.97547 -0.87655 0.92682 -1.79797 
-0.87655 0.92682 -1.06238 -0.87655 1.54773 -1.79797 -0.87655 1.54773 -1.06238 
-0.87414 0.75311 -1.46841 -0.87414 0.75311 -1.39194 -0.87414 1.72144 -1.46841 
-0.87414 1.72144 -1.39194 -0.87257 1.03226 -1.87356 -0.87257 1.03226 -0.9868 
-0.87257 1.44229 -1.87356 -0.87257 1.44229 -0.9868 -0.86917 0.75546 -1.54155 
-0.86917 0.75546 -1.3188 -0.86917 1.71909 -1.54155 -0.86917 1.71909 -1.3188 
-0.86603 0.82903 -1.71885 -0.86603 0.82903 -1.1415 -0.86603 1.64552 -1.1415 
-0.86492 0.97952 -1.86085 -0.86492 0.97952 -0.99951 -0.86492 1.49503 -1.86085 
-0.86492 1.49503 -0.99951 -0.86321 0.87687 -1.7837 -0.86321 0.87687 -1.07665 
-0.86321 1.59768 -1.7837 -0.86321 1.59768 -1.07665 -0.85926 0.76017 -1.61471 
-0.85926 0.76017 -1.24565 -0.85926 1.71438 -1.24565 -0.85773 1.23728 -1.94428 
-0.85773 1.23728 -0.91607 -0.85771 1.18722 -1.94186 -0.85771 1.18722 -0.91849 
-0.85771 1.28733 -1.94186 -0.85771 1.28733 -0.91849 -0.85565 1.13706 -1.93794 
-0.85565 1.13706 -0.92241 -0.85565 1.3375 -1.93794 -0.85565 1.3375 -0.92241 
-0.85467 0.92756 -1.84685 -0.85467 0.92756 -1.01351 -0.85467 1.54699 -1.84685 
-0.85467 1.54699 -1.01351 -0.85144 1.08739 -1.93275 -0.85144 1.08739 -0.92761 
-0.85144 1.38717 -1.93275 -0.85144 1.38717 -0.92761 -0.84737 0.8282 -1.76873 
-0.84737 0.8282 -1.09162 -0.84737 1.64635 -1.09162 -0.84711 1.03509 -1.92162 
-0.84711 1.03509 -0.93873 -0.84711 1.43946 -1.92162 -0.84711 1.43946 -0.93873 
-0.84461 0.7671 -1.68625 -0.84461 0.7671 -1.17411 -0.84461 1.70746 -1.17411 
-0.8417 0.87753 -1.83283 -0.8417 0.87753 -1.02753 -0.8417 1.59702 -1.02753 
-0.84119 0.69654 -1.43018 -0.84119 1.77801 -1.43018 -0.8398 0.98241 -1.90953 
-0.8398 0.98241 -0.95082 -0.8398 1.49215 -1.90953 -0.8398 1.49215 -0.95082 
-0.83874 0.69811 -1.50643 -0.83874 0.69811 -1.35393 -0.83874 1.77644 -1.35393 
-0.83151 1.18727 -1.98344 -0.83151 1.18727 -0.87692 -0.83151 1.28728 -1.98344 
-0.83151 1.28728 -0.87692 -0.83147 0.78365 -1.75094 -0.83147 0.78365 -1.10942 
-0.83147 1.23728 -1.98575 -0.83147 1.23728 -0.87461 -0.83147 1.6909 -1.10942 
-0.83097 0.70144 -1.57976 -0.83097 0.70144 -1.2806 -0.83097 1.77311 -1.2806 
-0.83005 0.93022 -1.89571 -0.83005 0.93022 -0.96464 -0.83005 1.54434 -0.96464 
-0.82946 1.1374 -1.97974 -0.82946 1.1374 -0.88061 -0.82946 1.33715 -1.97974 
-0.82946 1.33715 -0.88061 -0.82631 0.82853 -1.81765 -0.82631 0.82853 -1.04271 
-0.82631 1.64602 -1.04271 -0.82533 1.08777 -1.97467 -0.82533 1.08777 -0.88568 
-0.82533 1.38678 -1.97467 -0.82533 1.38678 -0.88568 -0.81914 1.03852 -1.96823 
-0.81914 1.03852 -0.89212 -0.81914 1.43603 -1.96823 -0.81914 1.43603 -0.89212 
-0.81866 0.70768 -1.65227 -0.81866 0.70768 -1.20809 -0.81866 1.76687 -1.20809 
-0.81792 0.87925 -1.88054 -0.81792 0.87925 -0.97982 -0.81792 1.5953 -0.97982 
-0.81225 0.98578 -1.95649 -0.81225 0.98578 -0.90386 -0.81225 1.48877 -1.95649 
-0.81225 1.48877 -0.90386 -0.81086 0.7838 -1.80012 -0.81086 0.7838 -1.06024 
-0.81086 1.69075 -1.06024 -0.80787 0.72277 -1.71762 -0.80787 0.72277 -1.14273 
-0.80787 1.75179 -1.14273 -0.80321 1.23728 -2.02588 -0.80321 1.23728 -0.83448 
-0.80296 0.64246 -1.46841 -0.80296 0.64246 -1.39194 -0.80295 0.93379 -1.94318 
-0.80295 0.93379 -0.91717 -0.80295 1.54076 -0.91717 -0.80291 0.83002 -1.86547 
-0.80291 0.83002 -0.99489 -0.80291 1.64454 -0.99489 -0.80258 1.18791 -2.02467 
-0.80258 1.18791 -0.83568 -0.80258 1.28664 -2.02467 -0.80258 1.28664 -0.83568 
-0.80067 1.13797 -2.02099 -0.80067 1.13797 -0.83936 -0.80067 1.33658 -2.02099 
-0.80067 1.33658 -0.83936 -0.79855 0.6462 -1.54401 -0.79855 0.6462 -1.31635 
-0.79855 1.82835 -1.31635 -0.79671 1.08802 -2.01581 -0.79671 1.08802 -0.84454 
-0.79671 1.38653 -2.01581 -0.79671 1.38653 -0.84454 -0.79335 0.74022 -1.78165 
-0.79335 0.74022 -1.07871 -0.79335 1.73433 -1.07871 -0.79126 0.8827 -1.92836 
-0.79126 0.8827 -0.932 -0.79126 1.59185 -0.932 -0.79063 1.03869 -2.00937 
-0.79063 1.03869 -0.85098 -0.79063 1.43586 -2.00937 -0.79063 1.43586 -0.85098 
-0.78833 0.65111 -1.6171 -0.78833 0.65111 -1.24325 -0.78833 1.82344 -1.24325 
-0.78781 0.78519 -1.84847 -0.78781 0.78519 -1.01188 -0.78781 1.68936 -1.01188 
-0.78299 0.99058 -2.0012 -0.78299 0.99058 -0.85916 -0.78299 1.48397 -0.85916 
-0.7796 0.66421 -1.6828 -0.7796 0.66421 -1.17755 -0.7796 1.81035 -1.17755 
-0.77723 0.83266 -1.91205 -0.77723 0.83266 -0.9483 -0.77723 1.64189 -0.9483 
-0.77417 0.93837 -1.98813 -0.77417 0.93837 -0.87222 -0.77417 1.53618 -0.87222 
-0.77301 1.23728 -2.06457 -0.77301 1.23728 -0.79578 -0.77237 1.18797 -2.06343 
-0.77237 1.18797 -0.79692 -0.77237 1.28658 -2.06343 -0.77237 1.28658 -0.79692 
-0.77074 0.74131 -1.83014 -0.77074 0.74131 -1.03021 -0.77074 1.73325 -1.03021 
-0.76986 1.13879 -2.06075 -0.76986 1.13879 -0.7996 -0.76986 1.33576 -2.06075 
-0.76986 1.33576 -0.7996 -0.76733 0.68021 -1.74781 -0.76733 0.68021 -1.11255 
-0.76733 1.79434 -1.11255 -0.76597 1.08889 -2.0557 -0.76597 1.08889 -0.80465 
-0.76597 1.38566 -2.0557 -0.76597 1.38566 -0.80465 -0.76294 0.88676 -1.97337 
-0.76294 0.88676 -0.88698 -0.76294 1.58779 -0.88698 -0.76254 0.78767 -1.89536 
-0.76254 0.78767 -0.965 -0.76254 1.68688 -0.965 -0.76249 0.59028 -1.43018 
-0.76031 0.59213 -1.50577 -0.76031 0.59213 -1.35458 -0.76014 1.03936 -2.04906 
-0.76014 1.03936 -0.81129 -0.76014 1.43519 -2.04906 -0.76014 1.43519 -0.81129 
-0.75378 0.59767 -1.58093 -0.75378 0.59767 -1.27942 -0.75378 1.87688 -1.27942 
-0.75257 0.99128 -2.04102 -0.75257 0.99128 -0.81934 -0.75257 1.48327 -0.81934 
-0.75184 0.69892 -1.81085 -0.75184 0.69892 -1.0495 -0.75184 1.77563 -1.0495 
-0.74934 0.83645 -1.95727 -0.74934 0.83645 -0.90309 -0.74934 1.6381 -0.90309 
-0.74716 0.60902 -1.64708 -0.74716 0.60902 -1.21327 -0.74716 1.86553 -1.21327 
-0.74592 0.74381 -1.87749 -0.74592 0.74381 -0.98286 -0.74592 1.73074 -0.98286 
-0.74318 0.94381 -2.03148 -0.74318 0.94381 -0.82887 -0.74318 1.53075 -0.82887 
-0.74095 1.23728 -2.10174 -0.74095 1.23728 -0.75862 -0.74014 1.18815 -2.10084 
-0.74014 1.18815 -0.75952 -0.74014 1.2864 -2.10084 -0.74014 1.2864 -0.75952 
-0.73768 1.1389 -2.09813 -0.73768 1.1389 -0.76223 -0.73768 1.33565 -2.09813 
-0.73768 1.33565 -0.76223 -0.73714 0.62322 -1.71224 -0.73714 0.62322 -1.14811 
-0.73714 1.85133 -1.14811 -0.73454 0.79182 -1.94206 -0.73454 0.79182 -0.9183 
-0.73454 1.68273 -0.9183 -0.73344 1.09014 -2.09381 -0.73344 1.09014 -0.76654 
-0.73344 1.38442 -2.09381 -0.73344 1.38442 -0.76654 -0.73235 0.89208 -2.01712 
-0.73235 0.89208 -0.84324 -0.73235 1.58248 -0.84324 -0.72774 1.04053 -2.0872 
-0.72774 1.04053 -0.77315 -0.72774 1.43403 -0.77315 -0.72743 0.70119 -1.8585 
-0.72743 0.70119 -1.00186 -0.72743 1.77336 -1.00186 -0.72377 0.64022 -1.77612 
-0.72377 0.64022 -1.08423 -0.72377 1.83434 -1.08423 -0.7201 0.9926 -2.07948 
-0.7201 0.9926 -0.78087 -0.7201 1.48195 -0.78087 -0.71959 0.54393 -1.46838 
-0.71959 0.54393 -1.39198 -0.71933 0.84138 -2.00099 -0.71933 0.84138 -0.85936 
-0.71933 1.63317 -0.85936 -0.71834 0.74764 -1.92439 -0.71834 0.74764 -0.93597 
-0.71834 1.72691 -0.93597 -0.71519 0.54767 -1.54396 -0.71519 0.54767 -1.3164 
-0.71082 0.94503 -2.06997 -0.71082 0.94503 -0.79039 -0.71082 1.52952 -0.79039 
-0.70937 0.55558 -1.60929 -0.70937 0.55558 -1.25106 -0.70711 0.65993 -1.83843 
-0.70711 0.65993 -1.02193 -0.70711 1.23728 -0.72307 -0.70711 1.81463 -1.02193 
-0.70626 1.18821 -0.72392 -0.70626 1.28634 -0.72392 -0.70484 0.79662 -1.98608 
-0.70484 0.79662 -0.87427 -0.70484 1.67793 -0.87427 -0.7037 1.13926 -0.72648 
-0.7037 1.33529 -2.13388 -0.7037 1.33529 -0.72648 -0.70144 0.568 -1.67524 
-0.70144 0.568 -1.18511 -0.70144 1.90655 -1.18511 -0.70019 0.70446 -1.90541 
-0.70019 0.70446 -0.95495 -0.70019 1.77009 -0.95495 -0.69987 0.8984 -2.05894 
-0.69987 0.8984 -0.80141 -0.69987 1.57615 -0.80141 -0.69945 1.09055 -2.12963 
-0.69945 1.09055 -0.73072 -0.69945 1.38401 -2.12963 -0.69945 1.38401 -0.73072 
-0.69352 1.04219 -2.1237 -0.69352 1.04219 -0.73666 -0.69352 1.43237 -0.73666 
-0.68862 0.75293 -1.96982 -0.68862 0.75293 -0.89054 -0.68862 1.72162 -0.89054 
-0.68728 0.84743 -2.04309 -0.68728 0.84743 -0.81726 -0.68728 1.62712 -0.81726 
-0.68592 0.9943 -2.11609 -0.68592 0.9943 -0.74426 -0.68592 1.48026 -0.74426 
-0.67666 0.94699 -2.10684 -0.67666 0.94699 -0.75352 -0.67666 1.52756 -0.75352 
-0.67472 0.49921 -1.43018 -0.67296 0.80267 -2.02871 -0.67296 0.80267 -0.83164 
-0.67296 1.67188 -0.83164 -0.67276 0.50135 -1.50637 -0.67276 0.50135 -1.35398 
-0.66871 0.50738 -1.57191 -0.66871 0.50738 -1.28844 -0.66577 0.90039 -2.09595 
-0.66577 0.90039 -0.7644 -0.66577 1.57417 -0.7644 -0.65706 0.75872 -2.01264 
-0.65706 0.75872 -0.84772 -0.65706 1.71583 -0.84772 -0.65328 0.85459 -2.08346 
-0.65328 0.85459 -0.7769 -0.65328 1.61996 -0.7769 -0.63979 0.94503 -0.71936 
-0.63979 1.52952 -0.71936 -0.63922 0.80972 -2.06939 -0.63922 0.80972 -0.79096 
-0.63922 1.66483 -0.79096 -0.62877 0.8984 -0.73031 -0.62877 1.57615 -0.73031 
-0.62674 0.45898 -1.46838 -0.62674 0.45898 -1.39198 -0.61292 0.84743 -2.11746 
-0.61292 0.84743 -0.7429 -0.61292 1.62712 -0.7429 -0.59854 0.80267 -2.10314 
-0.59854 0.80267 -0.75722 0.59854 0.80267 -2.10314 0.59854 0.80267 -0.75722 
0.61292 0.84743 -2.11746 0.61292 0.84743 -0.7429 0.61292 1.62712 -0.7429 
0.62674 0.45898 -1.46838 0.62674 0.45898 -1.39198 0.62877 0.8984 -0.73031 
0.62877 1.57615 -0.73031 0.63922 0.80972 -2.06939 0.63922 0.80972 -0.79096 
0.63922 1.66483 -0.79096 0.63979 0.94503 -0.71936 0.63979 1.52952 -0.71936 
0.65328 0.85459 -2.08346 0.65328 0.85459 -0.7769 0.65328 1.61996 -0.7769 
0.65706 0.75872 -2.01264 0.65706 0.75872 -0.84772 0.65706 1.71583 -0.84772 
0.66577 0.90039 -2.09595 0.66577 0.90039 -0.7644 0.66577 1.57417 -0.7644 
0.66871 0.50738 -1.57191 0.66871 0.50738 -1.28844 0.67276 0.50135 -1.50637 
0.67276 0.50135 -1.35398 0.67296 0.80267 -2.02871 0.67296 0.80267 -0.83164 
0.67296 1.67188 -0.83164 0.67472 0.49921 -1.43018 0.67666 0.94699 -2.10684 
0.67666 0.94699 -0.75352 0.67666 1.52756 -0.75352 0.68592 0.9943 -2.11609 
0.68592 0.9943 -0.74426 0.68592 1.48026 -0.74426 0.68728 0.84743 -2.04309 
0.68728 0.84743 -0.81726 0.68728 1.62712 -0.81726 0.68862 0.75293 -1.96982 
0.68862 0.75293 -0.89054 0.68862 1.72162 -0.89054 0.69352 1.04219 -2.1237 
0.69352 1.04219 -0.73666 0.69352 1.43237 -0.73666 0.69945 1.09055 -2.12963 
0.69945 1.09055 -0.73072 0.69945 1.38401 -2.12963 0.69945 1.38401 -0.73072 
0.69987 0.8984 -2.05894 0.69987 0.8984 -0.80141 0.69987 1.57615 -0.80141 
0.70019 0.70446 -1.90541 0.70019 0.70446 -0.95495 0.70019 1.77009 -0.95495 
0.70144 0.568 -1.67524 0.70144 0.568 -1.18511 0.70144 1.90655 -1.18511 
0.7037 1.13926 -0.72648 0.7037 1.33529 -2.13388 0.7037 1.33529 -0.72648 
0.70484 0.79662 -1.98608 0.70484 0.79662 -0.87427 0.70484 1.67793 -0.87427 
0.70626 1.18821 -0.72392 0.70626 1.28634 -0.72392 0.70711 0.65993 -1.83843 
0.70711 0.65993 -1.02193 0.70711 1.23728 -0.72307 0.70711 1.81463 -1.02193 
0.70937 0.55558 -1.60929 0.70937 0.55558 -1.25106 0.71082 0.94503 -2.06997 
0.71082 0.94503 -0.79039 0.71082 1.52952 -0.79039 0.71519 0.54767 -1.54396 
0.71519 0.54767 -1.3164 0.71834 0.74764 -1.92439 0.71834 0.74764 -0.93597 
0.71834 1.72691 -0.93597 0.71933 0.84138 -2.00099 0.71933 0.84138 -0.85936 
0.71933 1.63317 -0.85936 0.71959 0.54393 -1.46838 0.71959 0.54393 -1.39198 
0.7201 0.9926 -2.07948 0.7201 0.9926 -0.78087 0.7201 1.48195 -0.78087 
0.72377 0.64022 -1.77612 0.72377 0.64022 -1.08423 0.72377 1.83434 -1.08423 
0.72743 0.70119 -1.8585 0.72743 0.70119 -1.00186 0.72743 1.77336 -1.00186 
0.72774 1.04053 -2.0872 0.72774 1.04053 -0.77315 0.72774 1.43403 -0.77315 
0.73235 0.89208 -2.01712 0.73235 0.89208 -0.84324 0.73235 1.58248 -0.84324 
0.73344 1.09014 -2.09381 0.73344 1.09014 -0.76654 0.73344 1.38442 -2.09381 
0.73344 1.38442 -0.76654 0.73454 0.79182 -1.94206 0.73454 0.79182 -0.9183 
0.73454 1.68273 -0.9183 0.73714 0.62322 -1.71224 0.73714 0.62322 -1.14811 
0.73714 1.85133 -1.14811 0.73768 1.1389 -2.09813 0.73768 1.1389 -0.76223 
0.73768 1.33565 -2.09813 0.73768 1.33565 -0.76223 0.74014 1.18815 -2.10084 
0.74014 1.18815 -0.75952 0.74014 1.2864 -2.10084 0.74014 1.2864 -0.75952 
0.74095 1.23728 -2.10174 0.74095 1.23728 -0.75862 0.74318 0.94381 -2.03148 
0.74318 0.94381 -0.82887 0.74318 1.53075 -0.82887 0.74592 0.74381 -1.87749 
0.74592 0.74381 -0.98286 0.74592 1.73074 -0.98286 0.74716 0.60902 -1.64708 
0.74716 0.60902 -1.21327 0.74716 1.86553 -1.21327 0.74934 0.83645 -1.95727 
0.74934 0.83645 -0.90309 0.74934 1.6381 -0.90309 0.75184 0.69892 -1.81085 
0.75184 0.69892 -1.0495 0.75184 1.77563 -1.0495 0.75257 0.99128 -2.04102 
0.75257 0.99128 -0.81934 0.75257 1.48327 -0.81934 0.75378 0.59767 -1.58093 
0.75378 0.59767 -1.27942 0.75378 1.87688 -1.27942 0.76014 1.03936 -2.04906 
0.76014 1.03936 -0.81129 0.76014 1.43519 -2.04906 0.76014 1.43519 -0.81129 
0.76031 0.59213 -1.50577 0.76031 0.59213 -1.35458 0.76249 0.59028 -1.43018 
0.76254 0.78767 -1.89536 0.76254 0.78767 -0.965 0.76254 1.68688 -0.965 
0.76294 0.88676 -1.97337 0.76294 0.88676 -0.88698 0.76294 1.58779 -0.88698 
0.76597 1.08889 -2.0557 0.76597 1.08889 -0.80465 0.76597 1.38566 -2.0557 
0.76597 1.38566 -0.80465 0.76733 0.68021 -1.74781 0.76733 0.68021 -1.11255 
0.76733 1.79434 -1.11255 0.76986 1.13879 -2.06075 0.76986 1.13879 -0.7996 
0.76986 1.33576 -2.06075 0.76986 1.33576 -0.7996 0.77074 0.74131 -1.83014 
0.77074 0.74131 -1.03021 0.77074 1.73325 -1.03021 0.77237 1.18797 -2.06343 
0.77237 1.18797 -0.79692 0.77237 1.28658 -2.06343 0.77237 1.28658 -0.79692 
0.77301 1.23728 -2.06457 0.77301 1.23728 -0.79578 0.77417 0.93837 -1.98813 
0.77417 0.93837 -0.87222 0.77417 1.53618 -0.87222 0.77723 0.83266 -1.91205 
0.77723 0.83266 -0.9483 0.77723 1.64189 -0.9483 0.7796 0.66421 -1.6828 
0.7796 0.66421 -1.17755 0.7796 1.81035 -1.17755 0.78299 0.99058 -2.0012 
0.78299 0.99058 -0.85916 0.78299 1.48397 -0.85916 0.78781 0.78519 -1.84847 
0.78781 0.78519 -1.01188 0.78781 1.68936 -1.01188 0.78833 0.65111 -1.6171 
0.78833 0.65111 -1.24325 0.78833 1.82344 -1.24325 0.79063 1.03869 -2.00937 
0.79063 1.03869 -0.85098 0.79063 1.43586 -2.00937 0.79063 1.43586 -0.85098 
0.79126 0.8827 -1.92836 0.79126 0.8827 -0.932 0.79126 1.59185 -0.932 
0.79335 0.74022 -1.78165 0.79335 0.74022 -1.07871 0.79335 1.73433 -1.07871 
0.79671 1.08802 -2.01581 0.79671 1.08802 -0.84454 0.79671 1.38653 -2.01581 
0.79671 1.38653 -0.84454 0.79855 0.6462 -1.54401 0.79855 0.6462 -1.31635 
0.79855 1.82835 -1.31635 0.80067 1.13797 -2.02099 0.80067 1.13797 -0.83936 
0.80067 1.33658 -2.02099 0.80067 1.33658 -0.83936 0.80258 1.18791 -2.02467 
0.80258 1.18791 -0.83568 0.80258 1.28664 -2.02467 0.80258 1.28664 -0.83568 
0.80291 0.83002 -1.86547 0.80291 0.83002 -0.99489 0.80291 1.64454 -0.99489 
0.80295 0.93379 -1.94318 0.80295 0.93379 -0.91717 0.80295 1.54076 -0.91717 
0.80296 0.64246 -1.46841 0.80296 0.64246 -1.39194 0.80321 1.23728 -2.02588 
0.80321 1.23728 -0.83448 0.80787 0.72277 -1.71762 0.80787 0.72277 -1.14273 
0.80787 1.75179 -1.14273 0.81086 0.7838 -1.80012 0.81086 0.7838 -1.06024 
0.81086 1.69075 -1.06024 0.81225 0.98578 -1.95649 0.81225 0.98578 -0.90386 
0.81225 1.48877 -1.95649 0.81225 1.48877 -0.90386 0.81792 0.87925 -1.88054 
0.81792 0.87925 -0.97982 0.81792 1.5953 -0.97982 0.81866 0.70768 -1.65227 
0.81866 0.70768 -1.20809 0.81866 1.76687 -1.20809 0.81914 1.03852 -1.96823 
0.81914 1.03852 -0.89212 0.81914 1.43603 -1.96823 0.81914 1.43603 -0.89212 
0.82533 1.08777 -1.97467 0.82533 1.08777 -0.88568 0.82533 1.38678 -1.97467 
0.82533 1.38678 -0.88568 0.82631 0.82853 -1.81765 0.82631 0.82853 -1.04271 
0.82631 1.64602 -1.04271 0.82946 1.1374 -1.97974 0.82946 1.1374 -0.88061 
0.82946 1.33715 -1.97974 0.82946 1.33715 -0.88061 0.83005 0.93022 -1.89571 
0.83005 0.93022 -0.96464 0.83005 1.54434 -0.96464 0.83097 0.70144 -1.57976 
0.83097 0.70144 -1.2806 0.83097 1.77311 -1.2806 0.83147 0.78365 -1.75094 
0.83147 0.78365 -1.10942 0.83147 1.23728 -1.98575 0.83147 1.23728 -0.87461 
0.83147 1.6909 -1.10942 0.83151 1.18727 -1.98344 0.83151 1.18727 -0.87692 
0.83151 1.28728 -1.98344 0.83151 1.28728 -0.87692 0.83874 0.69811 -1.50643 
0.83874 0.69811 -1.35393 0.83874 1.77644 -1.35393 0.8398 0.98241 -1.90953 
0.8398 0.98241 -0.95082 0.8398 1.49215 -1.90953 0.8398 1.49215 -0.95082 
0.84119 0.69654 -1.43018 0.84119 1.77801 -1.43018 0.8417 0.87753 -1.83283 
0.8417 0.87753 -1.02753 0.8417 1.59702 -1.02753 0.84461 0.7671 -1.68625 
0.84461 0.7671 -1.17411 0.84461 1.70746 -1.17411 0.84711 1.03509 -1.92162 
0.84711 1.03509 -0.93873 0.84711 1.43946 -1.92162 0.84711 1.43946 -0.93873 
0.84737 0.8282 -1.76873 0.84737 0.8282 -1.09162 0.84737 1.64635 -1.09162 
0.85144 1.08739 -1.93275 0.85144 1.08739 -0.92761 0.85144 1.38717 -1.93275 
0.85144 1.38717 -0.92761 0.85467 0.92756 -1.84685 0.85467 0.92756 -1.01351 
0.85467 1.54699 -1.84685 0.85467 1.54699 -1.01351 0.85565 1.13706 -1.93794 
0.85565 1.13706 -0.92241 0.85565 1.3375 -1.93794 0.85565 1.3375 -0.92241 
0.85771 1.18722 -1.94186 0.85771 1.18722 -0.91849 0.85771 1.28733 -1.94186 
0.85771 1.28733 -0.91849 0.85773 1.23728 -1.94428 0.85773 1.23728 -0.91607 
0.85926 0.76017 -1.61471 0.85926 0.76017 -1.24565 0.85926 1.71438 -1.24565 
0.86321 0.87687 -1.7837 0.86321 0.87687 -1.07665 0.86321 1.59768 -1.7837 
0.86321 1.59768 -1.07665 0.86492 0.97952 -1.86085 0.86492 0.97952 -0.99951 
0.86492 1.49503 -1.86085 0.86492 1.49503 -0.99951 0.86603 0.82903 -1.71885 
0.86603 0.82903 -1.1415 0.86603 1.64552 -1.1415 0.86917 0.75546 -1.54155 
0.86917 0.75546 -1.3188 0.86917 1.71909 -1.54155 0.86917 1.71909 -1.3188 
0.87257 1.03226 -1.87356 0.87257 1.03226 -0.9868 0.87257 1.44229 -1.87356 
0.87257 1.44229 -0.9868 0.87414 0.75311 -1.46841 0.87414 0.75311 -1.39194 
0.87414 1.72144 -1.46841 0.87414 1.72144 -1.39194 0.87655 0.92682 -1.79797 
0.87655 0.92682 -1.06238 0.87655 1.54773 -1.79797 0.87655 1.54773 -1.06238 
0.87742 1.08439 -1.88488 0.87742 1.08439 -0.97547 0.87742 1.39016 -1.88488 
0.87742 1.39016 -0.97547 0.87975 1.13696 -1.8949 0.87975 1.13696 -0.96545 
0.87975 1.33759 -1.8949 0.87975 1.33759 -0.96545 0.88192 1.23728 -1.90157 
0.88192 1.23728 -0.95878 0.88195 1.18705 -1.89883 0.88195 1.18705 -0.96152 
0.88195 1.2875 -1.89883 0.88195 1.2875 -0.96152 0.88222 0.87749 -1.73388 
0.88222 0.87749 -1.12648 0.88222 1.59706 -1.73388 0.88222 1.59706 -1.12648 
0.88281 0.82112 -1.64805 0.88281 0.82112 -1.21231 0.88281 1.65343 -1.64805 
0.88281 1.65343 -1.21231 0.8873 0.97737 -1.81115 0.8873 0.97737 -1.0492 
0.8873 1.49718 -1.81115 0.8873 1.49718 -1.0492 0.89486 0.81544 -1.57608 
0.89486 0.81544 -1.28428 0.89486 1.65911 -1.57608 0.89486 1.65911 -1.28428 
0.89544 1.03004 -1.82417 0.89544 1.03004 -1.03618 0.89544 1.44452 -1.82417 
0.89544 1.44452 -1.03618 0.89592 0.92697 -1.74804 0.89592 0.92697 -1.11231 
0.89592 1.54758 -1.74804 0.89592 1.54758 -1.11231 0.89687 0.87615 -1.68553 
0.89687 0.87615 -1.17482 0.89687 1.5984 -1.68553 0.89687 1.5984 -1.17482 
0.90092 1.08189 -1.83539 0.90092 1.08189 -1.02496 0.90092 1.39266 -1.83539 
0.90092 1.39266 -1.02496 0.90211 0.81202 -1.50332 0.90211 0.81202 -1.35703 
0.90211 1.66254 -1.50332 0.90211 1.66254 -1.35703 0.90374 1.13445 -1.84573 
0.90374 1.13445 -1.01462 0.90374 1.3401 -1.84573 0.90374 1.3401 -1.01462 
0.90394 1.187 -1.85488 0.90394 1.187 -1.00548 0.90394 1.28755 -1.85488 
0.90394 1.28755 -1.00548 0.90399 1.23728 -1.85773 0.90399 1.23728 -1.00262 
0.90453 0.81087 -1.43018 0.90453 1.66368 -1.43018 0.90708 0.97733 -1.7613 
0.90708 0.97733 -1.09905 0.90708 1.49722 -1.7613 0.90708 1.49722 -1.09905 
0.91106 0.9255 -1.69992 0.91106 0.9255 -1.16043 0.91106 1.54906 -1.69992 
0.91106 1.54906 -1.16043 0.91147 0.86928 -1.61402 0.91147 0.86928 -1.24633 
0.91147 1.60527 -1.61402 0.91147 1.60527 -1.24633 0.91566 1.02843 -1.77362 
0.91566 1.02843 -1.08673 0.91566 1.44612 -1.77362 0.91566 1.44612 -1.08673 
0.92133 0.86465 -1.54107 0.92133 0.86465 -1.31929 0.92133 1.6099 -1.54107 
0.92133 1.6099 -1.31929 0.92164 1.08012 -1.78497 0.92164 1.08012 -1.07538 
0.92164 1.39443 -1.78497 0.92164 1.39443 -1.07538 0.92272 0.97599 -1.71356 
0.92272 0.97599 -1.14679 0.92272 1.49857 -1.71356 0.92272 1.49857 -1.14679 
0.92388 0.92482 -1.65112 0.92388 0.92482 -1.20923 0.92388 1.23728 -1.81286 
0.92388 1.23728 -1.04749 0.92388 1.54974 -1.65112 0.92388 1.54974 -1.20923 
0.92501 1.13226 -1.79531 0.92501 1.13226 -1.06504 0.92501 1.34229 -1.79531 
0.92501 1.34229 -1.06504 0.92576 1.18469 -1.80462 0.92576 1.18469 -1.05574 
0.92576 1.28986 -1.80462 0.92576 1.28986 -1.05574 0.92628 0.86233 -1.46796 
0.92628 0.86233 -1.39239 0.92628 1.61222 -1.46796 0.92628 1.61222 -1.39239 
0.93178 1.02701 -1.72611 0.93178 1.02701 -1.13424 0.93178 1.44754 -1.72611 
0.93178 1.44754 -1.13424 0.93606 0.9751 -1.66483 0.93606 0.9751 -1.19553 
0.93606 1.49946 -1.66483 0.93606 1.49946 -1.19553 0.93638 0.91929 -1.57875 
0.93638 0.91929 -1.2816 0.93638 1.55526 -1.57875 0.93638 1.55526 -1.2816 
0.93819 1.07983 -1.7384 0.93819 1.07983 -1.12195 0.93819 1.39472 -1.7384 
0.93819 1.39472 -1.12195 0.94154 1.23728 -1.76707 0.94154 1.23728 -1.09329 
0.94196 1.13196 -1.74896 0.94196 1.13196 -1.1114 0.94196 1.34259 -1.74896 
0.94196 1.34259 -1.1114 0.94306 1.18465 -1.75861 0.94306 1.18465 -1.10174 
0.94306 1.2899 -1.75861 0.94306 1.2899 -1.10174 0.94381 0.91549 -1.50558 
0.94381 0.91549 -1.35478 0.94381 1.55906 -1.50558 0.94381 1.55906 -1.35478 
0.94555 1.02613 -1.67786 0.94555 1.02613 -1.18249 0.94555 1.44842 -1.67786 
0.94555 1.44842 -1.18249 0.9465 0.91457 -1.43018 0.9465 1.55998 -1.43018 
0.94693 0.97482 -1.61576 0.94693 0.97482 -1.24459 0.94693 1.49973 -1.61576 
0.94693 1.49973 -1.24459 0.9525 1.07879 -1.69023 0.9525 1.07879 -1.17012 
0.9525 1.39576 -1.69023 0.9525 1.39576 -1.17012 0.95661 1.13193 -1.70183 
0.95661 1.13193 -1.15853 0.95661 1.34262 -1.70183 0.95661 1.34262 -1.15853 
0.95694 1.23728 -1.72046 0.95694 1.23728 -1.13989 0.95694 1.02577 -1.62898 
0.95694 1.02577 -1.23137 0.95694 1.44878 -1.62898 0.95694 1.44878 -1.23137 
0.95704 0.97011 -1.54285 0.95704 0.97011 -1.31751 0.95704 1.50444 -1.54285 
0.95704 1.50444 -1.31751 0.95815 1.18453 -1.71155 0.95815 1.18453 -1.14881 
0.95815 1.29003 -1.71155 0.95815 1.29003 -1.14881 0.96257 0.9689 -1.46796 
0.96257 0.9689 -1.39239 0.96257 1.50565 -1.46796 0.96257 1.50565 -1.39239 
0.96447 1.07821 -1.64113 0.96447 1.07821 -1.21923 0.96447 1.39635 -1.64113 
0.96447 1.39635 -1.21923 0.96593 1.02595 -1.57961 0.96593 1.02595 -1.28075 
0.96593 1.4486 -1.57961 0.96593 1.4486 -1.28075 0.9691 1.13132 -1.65293 
0.9691 1.13132 -1.20743 0.9691 1.34323 -1.65293 0.9691 1.34323 -1.20743 
0.97003 1.23728 -1.67316 0.97003 1.23728 -1.1872 0.97083 1.18449 -1.66406 
0.97083 1.18449 -1.19629 0.97083 1.29007 -1.66406 0.97083 1.29007 -1.19629 
0.97396 1.07824 -1.59177 0.97396 1.07824 -1.26858 0.97396 1.39632 -1.59177 
0.97396 1.39632 -1.26858 0.97415 1.02415 -1.5051 0.97415 1.02415 -1.35525 
0.97415 1.4504 -1.5051 0.97415 1.4504 -1.35525 0.97689 1.02355 -1.43018 
0.97689 1.451 -1.43018 0.97912 1.13099 -1.60346 0.97912 1.13099 -1.2569 
0.97912 1.34356 -1.60346 0.97912 1.34356 -1.2569 0.98079 1.07799 -1.54281 
0.98079 1.07799 -1.31754 0.98079 1.23728 -1.62527 0.98079 1.23728 -1.23509 
0.98079 1.39657 -1.54281 0.98079 1.39657 -1.31754 0.9814 1.18405 -1.61463 
0.9814 1.18405 -1.24572 0.9814 1.2905 -1.61463 0.9814 1.2905 -1.24572 
0.98631 1.07678 -1.46794 0.98631 1.07678 -1.39242 0.98631 1.39777 -1.46794 
0.98631 1.39777 -1.39242 0.98648 1.13071 -1.55465 0.98648 1.13071 -1.30571 
0.98648 1.34384 -1.55465 0.98648 1.34384 -1.30571 0.98918 1.23728 -1.57691 
0.98918 1.23728 -1.28345 0.98928 1.18402 -1.56612 0.98928 1.18402 -1.29424 
0.98928 1.29053 -1.56612 0.98928 1.29053 -1.29424 0.99144 1.1307 -1.50554 
0.99144 1.1307 -1.35482 0.99144 1.34385 -1.50554 0.99144 1.34385 -1.35482 
0.99427 1.1304 -1.43018 0.99427 1.34415 -1.43018 0.99479 1.18391 -1.51699 
0.99479 1.18391 -1.34336 0.99479 1.29064 -1.51699 0.99479 1.29064 -1.34336 
0.99518 1.23728 -1.52819 0.99518 1.23728 -1.33216 0.99786 1.18387 -1.46794 
0.99786 1.18387 -1.39242 0.99786 1.29068 -1.46794 0.99786 1.29068 -1.39242 
0.9988 1.23728 -1.47924 0.9988 1.23728 -1.38111 1 1.23728 -1.43018 
-1 2.46592 0.68181 -0.9988 2.46592 0.63275 -0.9988 2.46592 0.73088 
-0.99786 2.41251 0.64405 -0.99786 2.41251 0.71957 -0.99786 2.51932 0.64405 
-0.99786 2.51932 0.71957 -0.99518 2.46592 0.5838 -0.99518 2.46592 0.77983 
-0.99479 2.41255 0.595 -0.99479 2.41255 0.76863 -0.99479 2.51928 0.595 
-0.99479 2.51928 0.76863 -0.99427 2.35904 0.68181 -0.99427 2.57279 0.68181 
-0.99144 2.35934 0.60645 -0.99144 2.35934 0.75717 -0.99144 2.57249 0.60645 
-0.99144 2.57249 0.75717 -0.98928 2.41266 0.54587 -0.98928 2.41266 0.81776 
-0.98928 2.51917 0.54587 -0.98928 2.51917 0.81776 -0.98918 2.46592 0.53508 
-0.98918 2.46592 0.82854 -0.98648 2.35935 0.55734 -0.98648 2.35935 0.80629 
-0.98648 2.57248 0.55734 -0.98648 2.57248 0.80629 -0.98631 2.30542 0.64405 
-0.98631 2.30542 0.71958 -0.98631 2.62641 0.64405 -0.98631 2.62641 0.71958 
-0.9814 2.41269 0.49736 -0.9814 2.41269 0.86627 -0.9814 2.51914 0.49736 
-0.9814 2.51914 0.86627 -0.98079 2.30663 0.56918 -0.98079 2.30663 0.79445 
-0.98079 2.46592 0.48672 -0.98079 2.46592 0.8769 -0.98079 2.62521 0.56918 
-0.98079 2.62521 0.79445 -0.97912 2.35963 0.50853 -0.97912 2.35963 0.85509 
-0.97912 2.5722 0.50853 -0.97912 2.5722 0.85509 -0.97689 2.25219 0.68181 
-0.97689 2.67964 0.68181 -0.97415 2.25279 0.60689 -0.97415 2.25279 0.75674 
-0.97415 2.67904 0.60689 -0.97415 2.67904 0.75674 -0.97396 2.30688 0.52022 
-0.97396 2.30688 0.84341 -0.97396 2.62496 0.52022 -0.97396 2.62496 0.84341 
-0.97083 2.41313 0.44793 -0.97083 2.41313 0.9157 -0.97083 2.51871 0.44793 
-0.97083 2.51871 0.9157 -0.97003 2.46592 0.43883 -0.97003 2.46592 0.92479 
-0.9691 2.35996 0.45906 -0.9691 2.35996 0.90456 -0.9691 2.57187 0.45906 
-0.9691 2.57187 0.90456 -0.96593 2.25459 0.53238 -0.96593 2.25459 0.83124 
-0.96593 2.67724 0.53238 -0.96593 2.67724 0.83124 -0.96447 2.30685 0.47087 
-0.96447 2.30685 0.89276 -0.96447 2.62499 0.47087 -0.96447 2.62499 0.89276 
-0.96257 2.19754 0.64403 -0.96257 2.19754 0.7196 -0.96257 2.73429 0.64403 
-0.96257 2.73429 0.7196 -0.95815 2.41317 0.40044 -0.95815 2.41317 0.96318 
-0.95815 2.51867 0.40044 -0.95815 2.51867 0.96318 -0.95704 2.19875 0.56914 
-0.95704 2.19875 0.79448 -0.95704 2.73308 0.56914 -0.95704 2.73308 0.79448 
-0.95694 2.25441 0.48301 -0.95694 2.25441 0.88062 -0.95694 2.67742 0.48301 
-0.95694 2.67742 0.88062 -0.95694 2.46592 0.39153 -0.95694 2.46592 0.9721 
-0.95661 2.36057 0.41016 -0.95661 2.36057 0.95346 -0.95661 2.57126 0.41016 
-0.95661 2.57126 0.95346 -0.9525 2.30743 0.42176 -0.9525 2.30743 0.94187 
-0.9525 2.6244 0.42176 -0.9525 2.6244 0.94187 -0.94693 2.20346 0.49623 
-0.94693 2.20346 0.8674 -0.94693 2.72837 0.49623 -0.94693 2.72837 0.8674 
-0.9465 2.14321 0.68181 -0.9465 2.78862 0.68181 -0.94555 2.25477 0.43413 
-0.94555 2.25477 0.9295 -0.94555 2.67706 0.43413 -0.94555 2.67706 0.9295 
-0.94381 2.14413 0.60641 -0.94381 2.14413 0.75721 -0.94381 2.7877 0.60641 
-0.94381 2.7877 0.75721 -0.94306 2.41329 0.35338 -0.94306 2.41329 1.01025 
-0.94306 2.51854 0.35338 -0.94306 2.51854 1.01025 -0.94196 2.3606 0.36303 
-0.94196 2.3606 1.00059 -0.94196 2.57123 0.36303 -0.94196 2.57123 1.00059 
-0.94154 2.46592 0.34492 -0.94154 2.46592 1.0187 -0.93819 2.30847 0.37359 
-0.93819 2.30847 0.99004 -0.93819 2.62336 0.37359 -0.93819 2.62336 0.99004 
-0.93638 2.14793 0.53324 -0.93638 2.14793 0.83039 -0.93638 2.7839 0.53324 
-0.93638 2.7839 0.83039 -0.93606 2.20374 0.44716 -0.93606 2.20374 0.91646 
-0.93606 2.7281 0.44716 -0.93606 2.7281 0.91646 -0.93178 2.25565 0.38588 
-0.93178 2.25565 0.97775 -0.93178 2.67618 0.38588 -0.93178 2.67618 0.97775 
-0.92628 2.09097 0.64403 -0.92628 2.09097 0.7196 -0.92628 2.84086 0.64403 
-0.92628 2.84086 0.7196 -0.92576 2.41333 0.30737 -0.92576 2.41333 1.05625 
-0.92576 2.5185 0.30737 -0.92576 2.5185 1.05625 -0.92501 2.3609 0.31668 
-0.92501 2.3609 1.04695 -0.92501 2.57093 0.31668 -0.92501 2.57093 1.04695 
-0.92388 2.15346 0.46087 -0.92388 2.15346 0.90276 -0.92388 2.46592 0.29913 
-0.92388 2.46592 1.0645 -0.92388 2.77838 0.46087 -0.92388 2.77838 0.90276 
-0.92272 2.20463 0.39843 -0.92272 2.20463 0.9652 -0.92272 2.72721 0.39843 
-0.92272 2.72721 0.9652 -0.92164 2.30876 0.32702 -0.92164 2.30876 1.03661 
-0.92164 2.62307 0.32702 -0.92164 2.62307 1.03661 -0.92133 2.09329 0.57092 
-0.92133 2.09329 0.7927 -0.92133 2.83854 0.57092 -0.92133 2.83854 0.7927 
-0.91566 2.25707 0.33837 -0.91566 2.25707 1.02526 -0.91566 2.67476 0.33837 
-0.91566 2.67476 1.02526 -0.91147 2.09792 0.49797 -0.91147 2.09792 0.86566 
-0.91147 2.83391 0.49797 -0.91147 2.83391 0.86566 -0.91106 2.15414 0.41207 
-0.91106 2.15414 0.95156 -0.91106 2.7777 0.41207 -0.91106 2.7777 0.95156 
-0.90708 2.20597 0.35069 -0.90708 2.20597 1.01294 -0.90708 2.72586 1.01294 
-0.90453 2.03951 0.68181 -0.90453 2.89232 0.68181 -0.90399 2.46592 0.25426 
-0.90399 2.46592 1.10937 -0.90394 2.41564 0.25711 -0.90394 2.41564 1.10651 
-0.90394 2.51619 0.25711 -0.90394 2.51619 1.10651 -0.90374 2.36309 0.26626 
-0.90374 2.36309 1.09737 -0.90374 2.56874 0.26626 -0.90374 2.56874 1.09737 
-0.90211 2.04066 0.60867 -0.90211 2.04066 0.75496 -0.90211 2.89118 0.60867 
-0.90211 2.89118 0.75496 -0.90092 2.31053 0.2766 -0.90092 2.31053 1.08703 
-0.90092 2.6213 1.08703 -0.89687 2.10479 0.42646 -0.89687 2.10479 0.93717 
-0.89687 2.82704 0.93717 -0.89592 2.15561 0.36395 -0.89592 2.15561 0.99968 
-0.89592 2.77622 0.99968 -0.89544 2.25868 0.28782 -0.89544 2.25868 1.07581 
-0.89544 2.67316 1.07581 -0.89486 2.04408 0.53592 -0.89486 2.04408 0.82771 
-0.89486 2.88775 0.53592 -0.89486 2.88775 0.82771 -0.8873 2.20601 0.30084 
-0.8873 2.20601 1.06279 -0.8873 2.72582 1.06279 -0.88281 2.04976 0.46394 
-0.88281 2.04976 0.89968 -0.88281 2.88207 0.89968 -0.88222 2.10613 0.37811 
-0.88222 2.10613 0.98551 -0.88222 2.8257 0.98551 -0.88195 2.41569 0.21316 
-0.88195 2.41569 1.15047 -0.88195 2.51614 0.21316 -0.88195 2.51614 1.15047 
-0.88192 2.46592 0.21042 -0.88192 2.46592 1.15321 -0.87975 2.3656 0.21709 
-0.87975 2.3656 1.14654 -0.87975 2.56623 1.14654 -0.87742 2.31303 0.22711 
-0.87742 2.31303 1.13652 -0.87742 2.6188 1.13652 -0.87655 2.15546 0.31402 
-0.87655 2.15546 1.04961 -0.87655 2.77637 1.04961 -0.87414 1.98175 0.64358 
-0.87414 1.98175 0.72005 -0.87414 2.95008 0.64358 -0.87414 2.95008 0.72005 
-0.87257 2.2609 0.23843 -0.87257 2.2609 1.12519 -0.87257 2.67093 1.12519 
-0.86917 1.9841 0.57044 -0.86917 1.9841 0.79319 -0.86917 2.94773 0.57044 
-0.86917 2.94773 0.79319 -0.86603 2.05767 0.39314 -0.86603 2.05767 0.97049 
-0.86603 2.87416 0.97049 -0.86492 2.20816 0.25114 -0.86492 2.20816 1.11249 
-0.86492 2.72367 1.11249 -0.86321 2.10551 0.32829 -0.86321 2.10551 1.03534 
-0.86321 2.82632 1.03534 -0.85926 1.98881 0.49728 -0.85926 1.98881 0.86635 
-0.85926 2.94302 0.86635 -0.85773 2.46592 1.19592 -0.85771 2.41586 0.17013 
-0.85771 2.41586 1.1935 -0.85771 2.51597 1.1935 -0.85565 2.3657 0.17405 
-0.85565 2.3657 1.18958 -0.85565 2.56614 1.18958 -0.85467 2.1562 0.26514 
-0.85467 2.1562 1.09849 -0.85467 2.77563 1.09849 -0.85144 2.31603 0.17924 
-0.85144 2.31603 1.18438 -0.85144 2.61581 1.18438 -0.84737 2.05684 0.34326 
-0.84737 2.05684 1.02037 -0.84737 2.87499 1.02037 -0.84711 2.26373 0.19037 
-0.84711 2.26373 1.17326 -0.84711 2.6681 1.17326 -0.84461 1.99574 0.42574 
-0.84461 1.99574 0.93788 -0.84461 2.9361 0.93788 -0.8417 2.10617 0.27917 
-0.8417 2.10617 1.08446 -0.8417 2.82566 1.08446 -0.84119 1.92518 0.68181 
-0.84119 3.00665 0.68181 -0.8398 2.21105 0.20246 -0.8398 2.21105 1.16117 
-0.8398 2.72079 1.16117 -0.83874 1.92675 0.60556 -0.83874 1.92675 0.75806 
-0.83874 3.00508 0.60556 -0.83874 3.00508 0.75806 -0.83151 2.41591 1.23507 
-0.83151 2.51592 1.23507 -0.83147 2.01229 0.36106 -0.83147 2.01229 1.00257 
-0.83147 2.46592 1.23738 -0.83097 1.93008 0.53224 -0.83097 1.93008 0.83139 
-0.83097 3.00175 0.83139 -0.83005 2.15886 0.21628 -0.83005 2.15886 1.14735 
-0.83005 2.77298 1.14735 -0.82946 2.36604 0.13225 -0.82946 2.36604 1.23138 
-0.82946 2.56579 1.23138 -0.82631 2.05717 0.29434 -0.82631 2.05717 1.06929 
-0.82533 2.31641 0.13732 -0.82533 2.31641 1.22631 -0.82533 2.61542 1.22631 
-0.81914 2.26716 0.14376 -0.81914 2.26716 1.21987 -0.81914 2.66467 1.21987 
-0.81866 1.93632 0.45972 -0.81866 1.93632 0.90391 -0.81792 2.10789 0.23146 
-0.81792 2.10789 1.13217 -0.81792 2.82394 1.13217 -0.81225 2.21442 0.1555 
-0.81225 2.21442 1.20813 -0.81225 2.71741 1.20813 -0.81086 2.01244 0.31187 
-0.81086 2.01244 1.05176 -0.80787 1.95141 0.39437 -0.80787 1.95141 0.96926 
-0.80321 2.46592 1.27751 -0.80296 1.8711 0.64358 -0.80296 1.8711 0.72005 
-0.80296 3.06073 0.64358 -0.80296 3.06073 0.72005 -0.80295 2.16243 0.16881 
-0.80295 2.16243 1.19482 -0.80295 2.7694 1.19482 -0.80291 2.05866 0.24652 
-0.80291 2.05866 1.1171 -0.80258 2.41655 1.27631 -0.80258 2.51528 1.27631 
-0.80067 2.36661 1.27263 -0.80067 2.56522 1.27263 -0.79855 1.87484 0.56799 
-0.79855 1.87484 0.79564 -0.79671 2.31666 0.09618 -0.79671 2.31666 1.26745 
-0.79671 2.61517 1.26745 -0.79335 1.96886 0.33035 -0.79335 1.96886 1.03328 
-0.79126 2.11134 0.18363 -0.79126 2.11134 1.17999 -0.79063 2.26733 0.10262 
-0.79063 2.26733 1.26101 -0.79063 2.6645 1.26101 -0.78833 1.87975 0.49489 
-0.78833 1.87975 0.86874 -0.78781 2.01383 0.26352 -0.78781 2.01383 1.10011 
-0.78299 2.21922 0.11079 -0.78299 2.21922 1.25283 -0.78299 2.71261 1.25283 
-0.7796 1.89285 0.42919 -0.7796 1.89285 0.93444 -0.77723 2.0613 0.19994 
-0.77723 2.0613 1.16369 -0.77417 2.16701 0.12386 -0.77417 2.16701 1.23977 
-0.77417 2.76482 1.23977 -0.77301 2.46592 1.31621 -0.77237 2.41661 1.31507 
-0.77237 2.51522 1.31507 -0.77074 1.96995 0.28185 -0.77074 1.96995 1.08178 
-0.76986 2.36743 1.31239 -0.76986 2.5644 1.31239 -0.76733 1.90885 0.36419 
-0.76733 1.90885 0.99944 -0.76597 2.31753 1.30734 -0.76597 2.6143 1.30734 
-0.76294 2.1154 0.13862 -0.76294 2.1154 1.22501 -0.76254 2.01631 0.21663 
-0.76254 2.01631 1.14699 -0.76249 1.81892 0.68181 -0.76031 1.82077 0.60622 
-0.76031 1.82077 0.75741 -0.76014 2.268 0.06293 -0.76014 2.66383 1.3007 
-0.75378 1.82631 0.53106 -0.75378 1.82631 0.83257 -0.75257 2.21992 0.07098 
-0.75257 2.71191 1.29265 -0.75184 1.92756 0.30114 -0.75184 1.92756 1.06249 
-0.74934 2.06509 0.15472 -0.74934 2.06509 1.20891 -0.74716 1.83766 0.46491 
-0.74716 1.83766 0.89872 -0.74592 1.97245 0.2345 -0.74592 1.97245 1.12913 
-0.74318 2.17245 0.08051 -0.74014 2.51504 1.35247 -0.73768 2.56429 1.34976 
-0.73714 1.85186 0.39975 -0.73714 1.85186 0.96388 -0.73454 2.02046 0.16993 
-0.73454 2.02046 1.19369 -0.73344 2.61306 1.34545 -0.73235 2.12072 0.09488 
-0.72774 2.66267 1.33884 -0.72743 1.92983 0.25349 -0.72743 1.92983 1.11013 
-0.72377 1.86886 0.33587 -0.72377 1.86886 1.02776 -0.7201 2.22124 0.03251 
-0.7201 2.71059 1.33112 -0.71959 1.77257 0.64361 -0.71959 1.77257 0.72001 
-0.71933 2.07002 0.111 -0.71834 1.97628 0.1876 -0.71834 1.97628 1.17603 
-0.71519 1.77631 0.56803 -0.71519 1.77631 0.79559 -0.71082 2.17367 0.04202 
-0.70937 1.78422 0.5027 -0.70937 1.78422 0.86093 -0.70711 1.88857 0.27357 
-0.70711 1.88857 1.09006 -0.70484 2.02526 0.12591 -0.70144 1.79664 0.92688 
-0.70019 1.9331 0.20659 -0.70019 1.9331 1.15704 -0.69987 2.12704 0.05305 
-0.69945 2.61265 1.38127 -0.69352 2.66101 1.37533 -0.68862 1.98157 0.14217 
-0.68728 2.07607 0.0689 -0.67666 2.17563 0.00516 -0.67472 1.72785 0.68181 
-0.67296 2.03131 0.08328 -0.67276 1.72999 0.60562 -0.67276 1.72999 0.75801 
-0.66871 1.73602 0.82355 -0.66577 2.12903 0.01604 -0.65706 1.98736 0.09935 
-0.65703 2.66267 1.40955 -0.65328 2.08323 0.02853 -0.63922 2.03836 0.0426 
-0.62674 1.68762 0.64362 -0.62674 1.68762 0.72001 -0.62403 1.69141 0.78541 
0.62403 1.69141 0.78541 0.62674 1.68762 0.64362 0.62674 1.68762 0.72001 
0.63922 2.03836 0.0426 0.65328 2.08323 0.02853 0.65703 2.66267 1.40955 
0.65706 1.98736 0.09935 0.66577 2.12903 0.01604 0.66871 1.73602 0.82355 
0.67276 1.72999 0.60562 0.67276 1.72999 0.75801 0.67296 2.03131 0.08328 
0.67472 1.72785 0.68181 0.67666 2.17563 0.00516 0.68728 2.07607 0.0689 
0.68862 1.98157 0.14217 0.69352 2.66101 1.37533 0.69945 2.61265 1.38127 
0.69987 2.12704 0.05305 0.70019 1.9331 0.20659 0.70019 1.9331 1.15704 
0.70144 1.79664 0.92688 0.70484 2.02526 0.12591 0.70711 1.88857 0.27357 
0.70711 1.88857 1.09006 0.70937 1.78422 0.5027 0.70937 1.78422 0.86093 
0.71082 2.17367 0.04202 0.71519 1.77631 0.56803 0.71519 1.77631 0.79559 
0.71834 1.97628 0.1876 0.71834 1.97628 1.17603 0.71933 2.07002 0.111 
0.71959 1.77257 0.64361 0.71959 1.77257 0.72001 0.7201 2.22124 0.03251 
0.7201 2.71059 1.33112 0.72377 1.86886 0.33587 0.72377 1.86886 1.02776 
0.72743 1.92983 0.25349 0.72743 1.92983 1.11013 0.72774 2.66267 1.33884 
0.73235 2.12072 0.09488 0.73344 2.61306 1.34545 0.73454 2.02046 0.16993 
0.73454 2.02046 1.19369 0.73714 1.85186 0.39975 0.73714 1.85186 0.96388 
0.73768 2.56429 1.34976 0.74014 2.51504 1.35247 0.74318 2.17245 0.08051 
0.74592 1.97245 0.2345 0.74592 1.97245 1.12913 0.74716 1.83766 0.46491 
0.74716 1.83766 0.89872 0.74934 2.06509 0.15472 0.74934 2.06509 1.20891 
0.75184 1.92756 0.30114 0.75184 1.92756 1.06249 0.75257 2.21992 0.07098 
0.75257 2.71191 1.29265 0.75378 1.82631 0.53106 0.75378 1.82631 0.83257 
0.76014 2.268 0.06293 0.76014 2.66383 1.3007 0.76031 1.82077 0.60622 
0.76031 1.82077 0.75741 0.76249 1.81892 0.68181 0.76254 2.01631 0.21663 
0.76254 2.01631 1.14699 0.76294 2.1154 0.13862 0.76294 2.1154 1.22501 
0.76597 2.31753 1.30734 0.76597 2.6143 1.30734 0.76733 1.90885 0.36419 
0.76733 1.90885 0.99944 0.76986 2.36743 1.31239 0.76986 2.5644 1.31239 
0.77074 1.96995 0.28185 0.77074 1.96995 1.08178 0.77237 2.41661 1.31507 
0.77237 2.51522 1.31507 0.77301 2.46592 1.31621 0.77417 2.16701 0.12386 
0.77417 2.16701 1.23977 0.77417 2.76482 1.23977 0.77723 2.0613 0.19994 
0.77723 2.0613 1.16369 0.7796 1.89285 0.42919 0.7796 1.89285 0.93444 
0.78299 2.21922 0.11079 0.78299 2.21922 1.25283 0.78299 2.71261 1.25283 
0.78781 2.01383 0.26352 0.78781 2.01383 1.10011 0.78833 1.87975 0.49489 
0.78833 1.87975 0.86874 0.79063 2.26733 0.10262 0.79063 2.26733 1.26101 
0.79063 2.6645 1.26101 0.79126 2.11134 0.18363 0.79126 2.11134 1.17999 
0.79335 1.96886 0.33035 0.79335 1.96886 1.03328 0.79671 2.31666 0.09618 
0.79671 2.31666 1.26745 0.79671 2.61517 1.26745 0.79855 1.87484 0.56799 
0.79855 1.87484 0.79564 0.80067 2.36661 1.27263 0.80067 2.56522 1.27263 
0.80258 2.41655 1.27631 0.80258 2.51528 1.27631 0.80291 2.05866 0.24652 
0.80291 2.05866 1.1171 0.80295 2.16243 0.16881 0.80295 2.16243 1.19482 
0.80295 2.7694 1.19482 0.80296 1.8711 0.64358 0.80296 1.8711 0.72005 
0.80296 3.06073 0.64358 0.80296 3.06073 0.72005 0.80321 2.46592 1.27751 
0.80787 1.95141 0.39437 0.80787 1.95141 0.96926 0.81086 2.01244 0.31187 
0.81086 2.01244 1.05176 0.81225 2.21442 0.1555 0.81225 2.21442 1.20813 
0.81225 2.71741 1.20813 0.81792 2.10789 0.23146 0.81792 2.10789 1.13217 
0.81792 2.82394 1.13217 0.81866 1.93632 0.45972 0.81866 1.93632 0.90391 
0.81914 2.26716 0.14376 0.81914 2.26716 1.21987 0.81914 2.66467 1.21987 
0.82533 2.31641 0.13732 0.82533 2.31641 1.22631 0.82533 2.61542 1.22631 
0.82631 2.05717 0.29434 0.82631 2.05717 1.06929 0.82946 2.36604 0.13225 
0.82946 2.36604 1.23138 0.82946 2.56579 1.23138 0.83005 2.15886 0.21628 
0.83005 2.15886 1.14735 0.83005 2.77298 1.14735 0.83097 1.93008 0.53224 
0.83097 1.93008 0.83139 0.83097 3.00175 0.83139 0.83147 2.01229 0.36106 
0.83147 2.01229 1.00257 0.83147 2.46592 1.23738 0.83151 2.41591 1.23507 
0.83151 2.51592 1.23507 0.83874 1.92675 0.60556 0.83874 1.92675 0.75806 
0.83874 3.00508 0.60556 0.83874 3.00508 0.75806 0.8398 2.21105 0.20246 
0.8398 2.21105 1.16117 0.8398 2.72079 1.16117 0.84119 1.92518 0.68181 
0.84119 3.00665 0.68181 0.8417 2.10617 0.27917 0.8417 2.10617 1.08446 
0.8417 2.82566 1.08446 0.84461 1.99574 0.42574 0.84461 1.99574 0.93788 
0.84461 2.9361 0.93788 0.84711 2.26373 0.19037 0.84711 2.26373 1.17326 
0.84711 2.6681 1.17326 0.84737 2.05684 0.34326 0.84737 2.05684 1.02037 
0.84737 2.87499 1.02037 0.85144 2.31603 0.17924 0.85144 2.31603 1.18438 
0.85144 2.61581 1.18438 0.85467 2.1562 0.26514 0.85467 2.1562 1.09849 
0.85467 2.77563 1.09849 0.85565 2.3657 0.17405 0.85565 2.3657 1.18958 
0.85565 2.56614 1.18958 0.85771 2.41586 0.17013 0.85771 2.41586 1.1935 
0.85771 2.51597 1.1935 0.85773 2.46592 1.19592 0.85926 1.98881 0.49728 
0.85926 1.98881 0.86635 0.85926 2.94302 0.86635 0.86321 2.10551 0.32829 
0.86321 2.10551 1.03534 0.86321 2.82632 1.03534 0.86492 2.20816 0.25114 
0.86492 2.20816 1.11249 0.86492 2.72367 1.11249 0.86603 2.05767 0.39314 
0.86603 2.05767 0.97049 0.86603 2.87416 0.97049 0.86917 1.9841 0.57044 
0.86917 1.9841 0.79319 0.86917 2.94773 0.57044 0.86917 2.94773 0.79319 
0.87257 2.2609 0.23843 0.87257 2.2609 1.12519 0.87257 2.67093 1.12519 
0.87414 1.98175 0.64358 0.87414 1.98175 0.72005 0.87414 2.95008 0.64358 
0.87414 2.95008 0.72005 0.87655 2.15546 0.31402 0.87655 2.15546 1.04961 
0.87655 2.77637 1.04961 0.87742 2.31303 0.22711 0.87742 2.31303 1.13652 
0.87742 2.6188 1.13652 0.87975 2.3656 0.21709 0.87975 2.3656 1.14654 
0.87975 2.56623 1.14654 0.88192 2.46592 0.21042 0.88192 2.46592 1.15321 
0.88195 2.41569 0.21316 0.88195 2.41569 1.15047 0.88195 2.51614 0.21316 
0.88195 2.51614 1.15047 0.88222 2.10613 0.37811 0.88222 2.10613 0.98551 
0.88222 2.8257 0.98551 0.88281 2.04976 0.46394 0.88281 2.04976 0.89968 
0.88281 2.88207 0.89968 0.8873 2.20601 0.30084 0.8873 2.20601 1.06279 
0.8873 2.72582 1.06279 0.89486 2.04408 0.53592 0.89486 2.04408 0.82771 
0.89486 2.88775 0.53592 0.89486 2.88775 0.82771 0.89544 2.25868 0.28782 
0.89544 2.25868 1.07581 0.89544 2.67316 1.07581 0.89592 2.15561 0.36395 
0.89592 2.15561 0.99968 0.89592 2.77622 0.99968 0.89687 2.10479 0.42646 
0.89687 2.10479 0.93717 0.89687 2.82704 0.93717 0.90092 2.31053 0.2766 
0.90092 2.31053 1.08703 0.90092 2.6213 1.08703 0.90211 2.04066 0.60867 
0.90211 2.04066 0.75496 0.90211 2.89118 0.60867 0.90211 2.89118 0.75496 
0.90374 2.36309 0.26626 0.90374 2.36309 1.09737 0.90374 2.56874 0.26626 
0.90374 2.56874 1.09737 0.90394 2.41564 0.25711 0.90394 2.41564 1.10651 
0.90394 2.51619 0.25711 0.90394 2.51619 1.10651 0.90399 2.46592 0.25426 
0.90399 2.46592 1.10937 0.90453 2.03951 0.68181 0.90453 2.89232 0.68181 
0.90708 2.20597 0.35069 0.90708 2.20597 1.01294 0.90708 2.72586 1.01294 
0.91106 2.15414 0.41207 0.91106 2.15414 0.95156 0.91106 2.7777 0.41207 
0.91106 2.7777 0.95156 0.91147 2.09792 0.49797 0.91147 2.09792 0.86566 
0.91147 2.83391 0.49797 0.91147 2.83391 0.86566 0.91566 2.25707 0.33837 
0.91566 2.25707 1.02526 0.91566 2.67476 0.33837 0.91566 2.67476 1.02526 
0.92133 2.09329 0.57092 0.92133 2.09329 0.7927 0.92133 2.83854 0.57092 
0.92133 2.83854 0.7927 0.92164 2.30876 0.32702 0.92164 2.30876 1.03661 
0.92164 2.62307 0.32702 0.92164 2.62307 1.03661 0.92272 2.20463 0.39843 
0.92272 2.20463 0.9652 0.92272 2.72721 0.39843 0.92272 2.72721 0.9652 
0.92388 2.15346 0.46087 0.92388 2.15346 0.90276 0.92388 2.46592 0.29913 
0.92388 2.46592 1.0645 0.92388 2.77838 0.46087 0.92388 2.77838 0.90276 
0.92501 2.3609 0.31668 0.92501 2.3609 1.04695 0.92501 2.57093 0.31668 
0.92501 2.57093 1.04695 0.92576 2.41333 0.30737 0.92576 2.41333 1.05625 
0.92576 2.5185 0.30737 0.92576 2.5185 1.05625 0.92628 2.09097 0.64403 
0.92628 2.09097 0.7196 0.92628 2.84086 0.64403 0.92628 2.84086 0.7196 
0.93178 2.25565 0.38588 0.93178 2.25565 0.97775 0.93178 2.67618 0.38588 
0.93178 2.67618 0.97775 0.93606 2.20374 0.44716 0.93606 2.20374 0.91646 
0.93606 2.7281 0.44716 0.93606 2.7281 0.91646 0.93638 2.14793 0.53324 
0.93638 2.14793 0.83039 0.93638 2.7839 0.53324 0.93638 2.7839 0.83039 
0.93819 2.30847 0.37359 0.93819 2.30847 0.99004 0.93819 2.62336 0.37359 
0.93819 2.62336 0.99004 0.94154 2.46592 0.34492 0.94154 2.46592 1.0187 
0.94196 2.3606 0.36303 0.94196 2.3606 1.00059 0.94196 2.57123 0.36303 
0.94196 2.57123 1.00059 0.94306 2.41329 0.35338 0.94306 2.41329 1.01025 
0.94306 2.51854 0.35338 0.94306 2.51854 1.01025 0.94381 2.14413 0.60641 
0.94381 2.14413 0.75721 0.94381 2.7877 0.60641 0.94381 2.7877 0.75721 
0.94555 2.25477 0.43413 0.94555 2.25477 0.9295 0.94555 2.67706 0.43413 
0.94555 2.67706 0.9295 0.9465 2.14321 0.68181 0.9465 2.78862 0.68181 
0.94693 2.20346 0.49623 0.94693 2.20346 0.8674 0.94693 2.72837 0.49623 
0.94693 2.72837 0.8674 0.9525 2.30743 0.42176 0.9525 2.30743 0.94187 
0.9525 2.6244 0.42176 0.9525 2.6244 0.94187 0.95661 2.36057 0.41016 
0.95661 2.36057 0.95346 0.95661 2.57126 0.41016 0.95661 2.57126 0.95346 
0.95694 2.46592 0.39153 0.95694 2.46592 0.9721 0.95694 2.25441 0.48301 
0.95694 2.25441 0.88062 0.95694 2.67742 0.48301 0.95694 2.67742 0.88062 
0.95704 2.19875 0.56914 0.95704 2.19875 0.79448 0.95704 2.73308 0.56914 
0.95704 2.73308 0.79448 0.95815 2.41317 0.40044 0.95815 2.41317 0.96318 
0.95815 2.51867 0.40044 0.95815 2.51867 0.96318 0.96257 2.19754 0.64403 
0.96257 2.19754 0.7196 0.96257 2.73429 0.64403 0.96257 2.73429 0.7196 
0.96447 2.30685 0.47087 0.96447 2.30685 0.89276 0.96447 2.62499 0.47087 
0.96447 2.62499 0.89276 0.96593 2.25459 0.53238 0.96593 2.25459 0.83124 
0.96593 2.67724 0.53238 0.96593 2.67724 0.83124 0.9691 2.35996 0.45906 
0.9691 2.35996 0.90456 0.9691 2.57187 0.45906 0.9691 2.57187 0.90456 
0.97003 2.46592 0.43883 0.97003 2.46592 0.92479 0.97083 2.41313 0.44793 
0.97083 2.41313 0.9157 0.97083 2.51871 0.44793 0.97083 2.51871 0.9157 
0.97396 2.30688 0.52022 0.97396 2.30688 0.84341 0.97396 2.62496 0.52022 
0.97396 2.62496 0.84341 0.97415 2.25279 0.60689 0.97415 2.25279 0.75674 
0.97415 2.67904 0.60689 0.97415 2.67904 0.75674 0.97689 2.25219 0.68181 
0.97689 2.67964 0.68181 0.97912 2.35963 0.50853 0.97912 2.35963 0.85509 
0.97912 2.5722 0.50853 0.97912 2.5722 0.85509 0.98079 2.30663 0.56918 
0.98079 2.30663 0.79445 0.98079 2.46592 0.48672 0.98079 2.46592 0.8769 
0.98079 2.62521 0.56918 0.98079 2.62521 0.79445 0.9814 2.41269 0.49736 
0.9814 2.41269 0.86627 0.9814 2.51914 0.49736 0.9814 2.51914 0.86627 
0.98631 2.30542 0.64405 0.98631 2.30542 0.71958 0.98631 2.62641 0.64405 
0.98631 2.62641 0.71958 0.98648 2.35935 0.55734 0.98648 2.35935 0.80629 
0.98648 2.57248 0.55734 0.98648 2.57248 0.80629 0.98918 2.46592 0.53508 
0.98918 2.46592 0.82854 0.98928 2.41266 0.54587 0.98928 2.41266 0.81776 
0.98928 2.51917 0.54587 0.98928 2.51917 0.81776 0.99144 2.35934 0.60645 
0.99144 2.35934 0.75717 0.99144 2.57249 0.60645 0.99144 2.57249 0.75717 
0.99427 2.35904 0.68181 0.99427 2.57279 0.68181 0.99479 2.41255 0.595 
0.99479 2.41255 0.76863 0.99479 2.51928 0.595 0.99479 2.51928 0.76863 
0.99518 2.46592 0.5838 0.99518 2.46592 0.77983 0.99786 2.41251 0.64405 
0.99786 2.41251 0.71957 0.99786 2.51932 0.64405 0.99786 2.51932 0.71957 
0.9988 2.46592 0.63275 0.9988 2.46592 0.73088 1 2.46592 0.68181 
-1 0 -0.71374 -0.9988 0 -0.76281 -0.9988 0 -0.66467 
-0.99786 -0.0534 -0.7515 -0.99786 -0.0534 -0.67598 -0.99786 0.0534 -0.7515 
-0.99786 0.0534 -0.67598 -0.99518 0 -0.81176 -0.99518 0 -0.61572 
-0.99479 -0.05337 -0.80056 -0.99479 -0.05337 -0.62692 -0.99479 0.05337 -0.80056 
-0.99479 0.05337 -0.62692 -0.99427 -0.10688 -0.71374 -0.99427 0.10688 -0.71374 
-0.99144 -0.10657 -0.7891 -0.99144 -0.10657 -0.63838 -0.99144 0.10657 -0.7891 
-0.99144 0.10657 -0.63838 -0.98928 -0.05326 -0.84968 -0.98928 -0.05326 -0.5778 
-0.98928 0.05326 -0.84968 -0.98928 0.05326 -0.5778 -0.98918 0 -0.86047 
-0.98918 0 -0.56701 -0.98648 -0.10656 -0.83821 -0.98648 -0.10656 -0.58927 
-0.98648 0.10656 -0.83821 -0.98648 0.10656 -0.58927 -0.98631 -0.1605 -0.7515 
-0.98631 -0.1605 -0.67598 -0.98631 0.1605 -0.7515 -0.98631 0.1605 -0.67598 
-0.9814 -0.05322 -0.8982 -0.9814 -0.05322 -0.52928 -0.9814 0.05322 -0.8982 
-0.9814 0.05322 -0.52928 -0.98079 -0.15929 -0.82638 -0.98079 -0.15929 -0.60111 
-0.98079 0 -0.90883 -0.98079 0 -0.51865 -0.98079 0.15929 -0.82638 
-0.98079 0.15929 -0.60111 -0.97912 -0.10629 -0.88702 -0.97912 -0.10629 -0.54046 
-0.97912 0.10629 -0.88702 -0.97912 0.10629 -0.54046 -0.97689 -0.21372 -0.71374 
-0.97689 0.21372 -0.71374 -0.97415 -0.21312 -0.78867 -0.97415 -0.21312 -0.63882 
-0.97415 0.21312 -0.78867 -0.97415 0.21312 -0.63882 -0.97396 -0.15904 -0.87533 
-0.97396 -0.15904 -0.55215 -0.97396 0.15904 -0.87533 -0.97396 0.15904 -0.55215 
-0.97083 -0.05279 -0.94762 -0.97083 -0.05279 -0.47986 -0.97083 0.05279 -0.94762 
-0.97083 0.05279 -0.47986 -0.97003 0 -0.95672 -0.97003 0 -0.47076 
-0.9691 -0.10595 -0.93649 -0.9691 -0.10595 -0.49099 -0.9691 0.10595 -0.93649 
-0.9691 0.10595 -0.49099 -0.96593 -0.21132 -0.86317 -0.96593 -0.21132 -0.56431 
-0.96593 0.21132 -0.86317 -0.96593 0.21132 -0.56431 -0.96447 -0.15907 -0.92469 
-0.96447 -0.15907 -0.50279 -0.96447 0.15907 -0.92469 -0.96447 0.15907 -0.50279 
-0.96257 -0.26838 -0.75153 -0.96257 -0.26838 -0.67595 -0.96257 0.26838 -0.75153 
-0.96257 0.26838 -0.67595 -0.95815 -0.05275 -0.99511 -0.95815 -0.05275 -0.43237 
-0.95815 0.05275 -0.99511 -0.95815 0.05275 -0.43237 -0.95704 -0.26716 -0.82641 
-0.95704 -0.26716 -0.60107 -0.95704 0.26716 -0.82641 -0.95704 0.26716 -0.60107 
-0.95694 -0.2115 -0.91255 -0.95694 -0.2115 -0.51493 -0.95694 0.2115 -0.91255 
-0.95694 0.2115 -0.51493 -0.95694 0 -1.00403 -0.95694 0 -0.42346 
-0.95661 -0.10535 -0.98539 -0.95661 -0.10535 -0.44209 -0.95661 0.10535 -0.98539 
-0.95661 0.10535 -0.44209 -0.9525 -0.15848 -0.9738 -0.9525 -0.15848 -0.45369 
-0.9525 0.15848 -0.9738 -0.9525 0.15848 -0.45369 -0.94693 -0.26245 -0.89932 
-0.94693 -0.26245 -0.52816 -0.94693 0.26245 -0.89932 -0.94693 0.26245 -0.52816 
-0.9465 -0.32271 -0.71374 -0.9465 0.32271 -0.71374 -0.94555 -0.21115 -0.96143 
-0.94555 -0.21115 -0.46606 -0.94555 0.21115 -0.96143 -0.94555 0.21115 -0.46606 
-0.94381 -0.32179 -0.78914 -0.94381 -0.32179 -0.63834 -0.94381 0.32179 -0.78914 
-0.94381 0.32179 -0.63834 -0.94306 -0.05263 -1.04218 -0.94306 -0.05263 -0.38531 
-0.94306 0.05263 -1.04218 -0.94306 0.05263 -0.38531 -0.94196 -0.10531 -1.03252 
-0.94196 -0.10531 -0.39496 -0.94196 0.10531 -1.03252 -0.94196 0.10531 -0.39496 
-0.94154 0 -1.05063 -0.94154 0 -0.37685 -0.93819 -0.15744 -1.02197 
-0.93819 -0.15744 -0.40552 -0.93819 0.15744 -1.02197 -0.93819 0.15744 -0.40552 
-0.93638 -0.31799 -0.86231 -0.93638 -0.31799 -0.56517 -0.93638 0.31799 -0.86231 
-0.93638 0.31799 -0.56517 -0.93606 -0.26218 -0.94839 -0.93606 -0.26218 -0.47909 
-0.93606 0.26218 -0.94839 -0.93606 0.26218 -0.47909 -0.93178 -0.21026 -1.00968 
-0.93178 -0.21026 -0.4178 -0.93178 0.21026 -1.00968 -0.93178 0.21026 -0.4178 
-0.92628 -0.37495 -0.75153 -0.92628 -0.37495 -0.67596 -0.92628 0.37495 -0.75153 
-0.92628 0.37495 -0.67596 -0.92576 -0.05258 -1.08818 -0.92576 -0.05258 -0.3393 
-0.92576 0.05258 -1.08818 -0.92576 0.05258 -0.3393 -0.92501 -0.10502 -1.07888 
-0.92501 -0.10502 -0.34861 -0.92501 0.10502 -1.07888 -0.92501 0.10502 -0.34861 
-0.92388 -0.31246 -0.93468 -0.92388 -0.31246 -0.4928 -0.92388 0 -1.09642 
-0.92388 0 -0.33106 -0.92388 0.31246 -0.93468 -0.92388 0.31246 -0.4928 
-0.92272 -0.26129 -0.99712 -0.92272 -0.26129 -0.43036 -0.92272 0.26129 -0.99712 
-0.92272 0.26129 -0.43036 -0.92164 -0.15716 -1.06853 -0.92164 -0.15716 -0.35895 
-0.92164 0.15716 -1.06853 -0.92164 0.15716 -0.35895 -0.92133 -0.37262 -0.82463 
-0.92133 -0.37262 -0.60285 -0.92133 0.37262 -0.82463 -0.92133 0.37262 -0.60285 
-0.91566 -0.20885 -1.05719 -0.91566 -0.20885 -0.3703 -0.91566 0.20885 -1.05719 
-0.91566 0.20885 -0.3703 -0.91147 -0.368 -0.89759 -0.91147 -0.368 -0.5299 
-0.91147 0.368 -0.89759 -0.91147 0.368 -0.5299 -0.91106 -0.31178 -0.98349 
-0.91106 -0.31178 -0.444 -0.91106 0.31178 -0.98349 -0.91106 0.31178 -0.444 
-0.90708 -0.25995 -1.04486 -0.90708 -0.25995 -0.38262 -0.90708 0.25995 -1.04486 
-0.90708 0.25995 -0.38262 -0.90453 -0.4264 -0.71374 -0.90453 0.4264 -0.71374 
-0.90399 0 -1.1413 -0.90399 0 -0.28619 -0.90394 -0.05028 -1.13844 
-0.90394 -0.05028 -0.28904 -0.90394 0.05028 -1.13844 -0.90394 0.05028 -0.28904 
-0.90374 -0.10282 -1.12929 -0.90374 -0.10282 -0.29819 -0.90374 0.10282 -1.12929 
-0.90374 0.10282 -0.29819 -0.90211 -0.42526 -0.78689 -0.90211 -0.42526 -0.6406 
-0.90211 0.42526 -0.78689 -0.90211 0.42526 -0.6406 -0.90092 -0.15538 -1.11895 
-0.90092 -0.15538 -0.30853 -0.90092 0.15538 -1.11895 -0.90092 0.15538 -0.30853 
-0.89687 -0.36113 -0.9691 -0.89687 -0.36113 -0.45839 -0.89687 0.36113 -0.9691 
-0.89687 0.36113 -0.45839 -0.89592 -0.31031 -1.0316 -0.89592 -0.31031 -0.39588 
-0.89592 0.31031 -1.0316 -0.89592 0.31031 -0.39588 -0.89544 -0.20724 -1.10774 
-0.89544 -0.20724 -0.31974 -0.89544 0.20724 -1.10774 -0.89544 0.20724 -0.31974 
-0.89486 -0.42184 -0.85964 -0.89486 -0.42184 -0.56784 -0.89486 0.42184 -0.85964 
-0.89486 0.42184 -0.56784 -0.8873 -0.25991 -1.09472 -0.8873 -0.25991 -0.33276 
-0.8873 0.25991 -1.09472 -0.8873 0.25991 -0.33276 -0.88281 -0.41616 -0.93161 
-0.88281 -0.41616 -0.49587 -0.88281 0.41616 -0.93161 -0.88281 0.41616 -0.49587 
-0.88222 -0.35979 -1.01744 -0.88222 -0.35979 -0.41004 -0.88222 0.35979 -1.01744 
-0.88222 0.35979 -0.41004 -0.88195 -0.05022 -1.18239 -0.88195 -0.05022 -0.24509 
-0.88195 0.05022 -1.18239 -0.88195 0.05022 -0.24509 -0.88192 0 -1.18514 
-0.88192 0 -0.24234 -0.87975 -0.10032 -1.17847 -0.87975 -0.10032 -0.24902 
-0.87975 0.10032 -1.17847 -0.87975 0.10032 -0.24902 -0.87742 -0.15289 -1.16845 
-0.87742 -0.15289 -0.25904 -0.87742 0.15289 -1.16845 -0.87742 0.15289 -0.25904 
-0.87655 -0.31045 -1.08154 -0.87655 -0.31045 -0.34595 -0.87655 0.31045 -1.08154 
-0.87655 0.31045 -0.34595 -0.87414 -0.48417 -0.75198 -0.87414 -0.48417 -0.67551 
-0.87414 0.48417 -0.75198 -0.87414 0.48417 -0.67551 -0.87257 -0.20502 -1.15712 
-0.87257 -0.20502 -0.27036 -0.87257 0.20502 -1.15712 -0.87257 0.20502 -0.27036 
-0.86917 -0.48181 -0.82512 -0.86917 -0.48181 -0.60236 -0.86917 0.48181 -0.82512 
-0.86917 0.48181 -0.60236 -0.86603 -0.40825 -1.00242 -0.86603 -0.40825 -0.42507 
-0.86603 0.40825 -1.00242 -0.86603 0.40825 -0.42507 -0.86492 -0.25775 -1.14441 
-0.86492 -0.25775 -0.28307 -0.86492 0.25775 -1.14441 -0.86492 0.25775 -0.28307 
-0.86321 -0.3604 -1.06727 -0.86321 -0.3604 -0.36022 -0.86321 0.3604 -1.06727 
-0.86321 0.3604 -0.36022 -0.85926 -0.4771 -0.89827 -0.85926 -0.4771 -0.52921 
-0.85926 0.4771 -0.89827 -0.85926 0.4771 -0.52921 -0.85773 0 -1.22784 
-0.85773 0 -0.19964 -0.85771 -0.05006 -1.22543 -0.85771 -0.05006 -0.20205 
-0.85771 0.05006 -1.22543 -0.85771 0.05006 -0.20205 -0.85565 -0.10022 -1.2215 
-0.85565 -0.10022 -0.20598 -0.85565 0.10022 -1.2215 -0.85565 0.10022 -0.20598 
-0.85467 -0.30971 -1.13041 -0.85467 -0.30971 -0.29707 -0.85467 0.30971 -1.13041 
-0.85467 0.30971 -0.29707 -0.85144 -0.14989 -1.21631 -0.85144 -0.14989 -0.21117 
-0.85144 0.14989 -1.21631 -0.85144 0.14989 -0.21117 -0.84737 -0.40908 -1.05229 
-0.84737 -0.40908 -0.37519 -0.84737 0.40908 -1.05229 -0.84737 0.40908 -0.37519 
-0.84711 -0.20219 -1.20519 -0.84711 -0.20219 -0.22229 -0.84711 0.20219 -1.20519 
-0.84711 0.20219 -0.22229 -0.84461 -0.47018 -0.96981 -0.84461 -0.47018 -0.45767 
-0.84461 0.47018 -0.96981 -0.84461 0.47018 -0.45767 -0.8417 -0.35975 -1.11639 
-0.8417 -0.35975 -0.31109 -0.8417 0.35975 -1.11639 -0.8417 0.35975 -0.31109 
-0.84119 -0.54074 -0.71374 -0.84119 0.54074 -0.71374 -0.8398 -0.25487 -1.1931 
-0.8398 -0.25487 -0.23438 -0.8398 0.25487 -1.1931 -0.8398 0.25487 -0.23438 
-0.83874 -0.53916 -0.78999 -0.83874 -0.53916 -0.63749 -0.83874 0.53916 -0.78999 
-0.83874 0.53916 -0.63749 -0.83151 -0.05 -1.267 -0.83151 -0.05 -0.16048 
-0.83151 0.05 -1.267 -0.83151 0.05 -0.16048 -0.83147 -0.45362 -1.0345 
-0.83147 -0.45362 -0.39298 -0.83147 0 -1.26931 -0.83147 0 -0.15817 
-0.83147 0.45362 -1.0345 -0.83147 0.45362 -0.39298 -0.83097 -0.53584 -0.86332 
-0.83097 -0.53584 -0.56416 -0.83097 0.53584 -0.86332 -0.83097 0.53584 -0.56416 
-0.83005 -0.30706 -1.17928 -0.83005 -0.30706 -0.2482 -0.83005 0.30706 -1.17928 
-0.83005 0.30706 -0.2482 -0.82946 -0.09988 -1.26331 -0.82946 -0.09988 -0.16418 
-0.82946 0.09988 -1.26331 -0.82946 0.09988 -0.16418 -0.82631 -0.40875 -1.10121 
-0.82631 -0.40875 -0.32627 -0.82631 0.40875 -1.10121 -0.82631 0.40875 -0.32627 
-0.82533 -0.14951 -1.25823 -0.82533 -0.14951 -0.16925 -0.82533 0.14951 -1.25823 
-0.82533 0.14951 -0.16925 -0.81914 -0.19876 -1.2518 -0.81914 -0.19876 -0.17568 
-0.81914 0.19876 -1.2518 -0.81914 0.19876 -0.17568 -0.81866 -0.52959 -0.93583 
-0.81866 -0.52959 -0.49165 -0.81866 0.52959 -0.93583 -0.81866 0.52959 -0.49165 
-0.81792 -0.35803 -1.1641 -0.81792 -0.35803 -0.26338 -0.81792 0.35803 -1.1641 
-0.81792 0.35803 -0.26338 -0.81225 -0.25149 -1.24005 -0.81225 -0.25149 -0.18743 
-0.81225 0.25149 -1.24005 -0.81225 0.25149 -0.18743 -0.81086 -0.45348 -1.08368 
-0.81086 -0.45348 -0.3438 -0.81086 0.45348 -1.08368 -0.81086 0.45348 -0.3438 
-0.80787 -0.51451 -1.00118 -0.80787 -0.51451 -0.4263 -0.80787 0.51451 -1.00118 
-0.80787 0.51451 -0.4263 -0.80321 0 -1.30944 -0.80321 0 -0.11804 
-0.80296 -0.59481 -0.75198 -0.80296 -0.59481 -0.67551 -0.80296 0.59481 -0.75198 
-0.80296 0.59481 -0.67551 -0.80295 -0.30349 -1.22675 -0.80295 -0.30349 -0.20073 
-0.80295 0.30349 -1.22675 -0.80295 0.30349 -0.20073 -0.80291 -0.40726 -1.14903 
-0.80291 -0.40726 -0.27845 -0.80291 0.40726 -1.14903 -0.80291 0.40726 -0.27845 
-0.80258 -0.04936 -1.30824 -0.80258 -0.04936 -0.11925 -0.80258 0.04936 -1.30824 
-0.80258 0.04936 -0.11925 -0.80067 -0.09931 -1.30456 -0.80067 -0.09931 -0.12292 
-0.80067 0.09931 -1.30456 -0.80067 0.09931 -0.12292 -0.79855 -0.59107 -0.82757 
-0.79855 -0.59107 -0.59991 -0.79855 0.59107 -0.82757 -0.79855 0.59107 -0.59991 
-0.79671 -0.14926 -1.29938 -0.79671 -0.14926 -0.12811 -0.79671 0.14926 -1.29938 
-0.79671 0.14926 -0.12811 -0.79335 -0.49705 -1.06521 -0.79335 -0.49705 -0.36227 
-0.79335 0.49705 -1.06521 -0.79335 0.49705 -0.36227 -0.79126 -0.35458 -1.21192 
-0.79126 -0.35458 -0.21556 -0.79126 0.35458 -1.21192 -0.79126 0.35458 -0.21556 
-0.79063 -0.19858 -1.29294 -0.79063 -0.19858 -0.13454 -0.79063 0.19858 -1.29294 
-0.79063 0.19858 -0.13454 -0.78833 -0.58617 -0.90067 -0.78833 -0.58617 -0.52682 
-0.78833 0.58617 -0.90067 -0.78833 0.58617 -0.52682 -0.78781 -0.45208 -1.13203 
-0.78781 -0.45208 -0.29545 -0.78781 0.45208 -1.13203 -0.78781 0.45208 -0.29545 
-0.78299 -0.24669 -1.28476 -0.78299 -0.24669 -0.14272 -0.78299 0.24669 -1.28476 
-0.78299 0.24669 -0.14272 -0.7796 -0.57307 -0.96637 -0.7796 -0.57307 -0.46111 
-0.7796 0.57307 -0.96637 -0.7796 0.57307 -0.46111 -0.77723 -0.40462 -1.19562 
-0.77723 -0.40462 -0.23187 -0.77723 0.40462 -1.19562 -0.77723 0.40462 -0.23187 
-0.77417 -0.29891 -1.2717 -0.77417 -0.29891 -0.15579 -0.77417 0.29891 -1.2717 
-0.77417 0.29891 -0.15579 -0.77301 0 -1.34813 -0.77301 0 -0.07935 
-0.77237 -0.0493 -1.34699 -0.77237 -0.0493 -0.08049 -0.77237 0.0493 -1.34699 
-0.77237 0.0493 -0.08049 -0.77074 -0.49597 -1.1137 -0.77074 -0.49597 -0.31378 
-0.77074 0.49597 -1.1137 -0.77074 0.49597 -0.31378 -0.76986 -0.09849 -1.34431 
-0.76986 -0.09849 -0.08317 -0.76986 0.09849 -1.34431 -0.76986 0.09849 -0.08317 
-0.76733 -0.55706 -1.03137 -0.76733 -0.55706 -0.39611 -0.76733 0.55706 -1.03137 
-0.76733 0.55706 -0.39611 -0.76597 -0.14839 -1.33926 -0.76597 -0.14839 -0.08822 
-0.76597 0.14839 -1.33926 -0.76597 0.14839 -0.08822 -0.76294 -0.35052 -1.25693 
-0.76294 -0.35052 -0.17055 -0.76294 0.35052 -1.25693 -0.76294 0.35052 -0.17055 
-0.76254 -0.44961 -1.17892 -0.76254 -0.44961 -0.24856 -0.76254 0.44961 -1.17892 
-0.76254 0.44961 -0.24856 -0.76249 -0.647 -0.71374 -0.76249 0.647 -0.71374 
-0.76031 -0.64515 -0.78934 -0.76031 -0.64515 -0.63815 -0.76031 0.64515 -0.78934 
-0.76031 0.64515 -0.63815 -0.76014 -0.19791 -1.33263 -0.76014 -0.19791 -0.09485 
-0.76014 0.19791 -1.33263 -0.76014 0.19791 -0.09485 -0.75378 -0.6396 -0.8645 
-0.75378 -0.6396 -0.56299 -0.75378 0.6396 -0.8645 -0.75378 0.6396 -0.56299 
-0.75257 -0.24599 -1.32458 -0.75257 -0.24599 -0.1029 -0.75257 0.24599 -1.32458 
-0.75257 0.24599 -0.1029 -0.75184 -0.53835 -1.09441 -0.75184 -0.53835 -0.33307 
-0.75184 0.53835 -1.09441 -0.75184 0.53835 -0.33307 -0.74934 -0.40082 -1.24083 
-0.74934 -0.40082 -0.18665 -0.74934 0.40082 -1.24083 -0.74934 0.40082 -0.18665 
-0.74716 -0.62826 -0.93064 -0.74716 -0.62826 -0.49684 -0.74716 0.62826 -0.93064 
-0.74716 0.62826 -0.49684 -0.74592 -0.49347 -1.16105 -0.74592 -0.49347 -0.26643 
-0.74592 0.49347 -1.16105 -0.74592 0.49347 -0.26643 -0.74318 -0.29347 -1.31504 
-0.74318 -0.29347 -0.11244 -0.74318 0.29347 -1.31504 -0.74318 0.29347 -0.11244 
-0.74095 0 -1.3853 -0.74095 0 -0.04218 -0.74014 -0.04913 -1.3844 
-0.74014 -0.04913 -0.04308 -0.74014 0.04913 -1.3844 -0.74014 0.04913 -0.04308 
-0.73768 -0.09837 -1.38169 -0.73768 -0.09837 -0.04579 -0.73768 0.09837 -1.38169 
-0.73768 0.09837 -0.04579 -0.73714 -0.61406 -0.99581 -0.73714 -0.61406 -0.43168 
-0.73714 0.61406 -0.99581 -0.73714 0.61406 -0.43168 -0.73454 -0.44546 -1.22562 
-0.73454 -0.44546 -0.20186 -0.73454 0.44546 -1.22562 -0.73454 0.44546 -0.20186 
-0.73344 -0.14714 -1.37738 -0.73344 -0.14714 -0.05011 -0.73344 0.14714 -1.37738 
-0.73344 0.14714 -0.05011 -0.73235 -0.3452 -1.30068 -0.73235 -0.3452 -0.1268 
-0.73235 0.3452 -1.30068 -0.73235 0.3452 -0.1268 -0.72774 -0.19675 -1.37077 
-0.72774 -0.19675 -0.05671 -0.72774 0.19675 -1.37077 -0.72774 0.19675 -0.05671 
-0.72743 -0.53608 -1.14206 -0.72743 -0.53608 -0.28542 -0.72743 0.53608 -1.14206 
-0.72743 0.53608 -0.28542 -0.72377 -0.59706 -1.05968 -0.72377 -0.59706 -0.3678 
-0.72377 0.59706 -1.05968 -0.72377 0.59706 -0.3678 -0.7201 -0.24468 -1.36304 
-0.7201 -0.24468 -0.06444 -0.7201 0.24468 -1.36304 -0.7201 0.24468 -0.06444 
-0.71959 -0.69335 -0.75194 -0.71959 -0.69335 -0.67554 -0.71959 0.69335 -0.75194 
-0.71959 0.69335 -0.67554 -0.71933 -0.39589 -1.28455 -0.71933 -0.39589 -0.14293 
-0.71933 0.39589 -1.28455 -0.71933 0.39589 -0.14293 -0.71834 -0.48963 -1.20795 
-0.71834 -0.48963 -0.21953 -0.71834 0.48963 -1.20795 -0.71834 0.48963 -0.21953 
-0.71519 -0.68961 -0.82752 -0.71519 -0.68961 -0.59996 -0.71519 0.68961 -0.82752 
-0.71519 0.68961 -0.59996 -0.71082 -0.29225 -1.35353 -0.71082 -0.29225 -0.07395 
-0.71082 0.29225 -1.35353 -0.71082 0.29225 -0.07395 -0.70937 -0.68169 -0.89286 
-0.70937 -0.68169 -0.53462 -0.70937 0.68169 -0.89286 -0.70937 0.68169 -0.53462 
-0.70711 -0.57735 -1.12199 -0.70711 -0.57735 -0.30549 -0.70711 0 -1.42085 
-0.70711 0 -0.00663 -0.70711 0.57735 -1.12199 -0.70711 0.57735 -0.30549 
-0.70626 -0.04907 -1.42 -0.70626 -0.04907 -0.00749 -0.70626 0.04907 -1.42 
-0.70626 0.04907 -0.00749 -0.70484 -0.44065 -1.26964 -0.70484 -0.44065 -0.15784 
-0.70484 0.44065 -1.26964 -0.70484 0.44065 -0.15784 -0.7037 -0.09802 -1.41744 
-0.7037 -0.09802 -0.01004 -0.7037 0.09802 -1.41744 -0.7037 0.09802 -0.01004 
-0.70144 -0.66928 -0.9588 -0.70144 -0.66928 -0.46868 -0.70144 0.66928 -0.9588 
-0.70144 0.66928 -0.46868 -0.70019 -0.53282 -1.18897 -0.70019 -0.53282 -0.23851 
-0.70019 0.53282 -1.18897 -0.70019 0.53282 -0.23851 -0.69987 -0.33887 -1.34251 
-0.69987 -0.33887 -0.08497 -0.69987 0.33887 -1.34251 -0.69987 0.33887 -0.08497 
-0.69945 -0.14673 -1.41319 -0.69945 -0.14673 -0.01429 -0.69945 0.14673 -1.41319 
-0.69945 0.14673 -0.01429 -0.69352 -0.19509 -1.40726 -0.69352 -0.19509 -0.02022 
-0.69352 0.19509 -1.40726 -0.69352 0.19509 -0.02022 -0.68862 -0.48434 -1.25338 
-0.68862 -0.48434 -0.1741 -0.68862 0.48434 -1.25338 -0.68862 0.48434 -0.1741 
-0.68728 -0.38984 -1.32666 -0.68728 -0.38984 -0.10082 -0.68728 0.38984 -1.32666 
-0.68728 0.38984 -0.10082 -0.68592 -0.24298 -1.39966 -0.68592 -0.24298 -0.02783 
-0.68592 0.24298 -1.39966 -0.68592 0.24298 -0.02783 -0.67666 -0.29028 -1.3904 
-0.67666 -0.29028 -0.03708 -0.67666 0.29028 -1.3904 -0.67666 0.29028 -0.03708 
-0.67472 -0.73807 -0.71374 -0.67472 0.73807 -0.71374 -0.67296 -0.43461 -1.31228 
-0.67296 -0.43461 -0.11521 -0.67296 0.43461 -1.31228 -0.67296 0.43461 -0.11521 
-0.67276 -0.73592 -0.78993 -0.67276 -0.73592 -0.63755 -0.67276 0.73592 -0.78993 
-0.67276 0.73592 -0.63755 -0.66871 -0.72989 -0.85548 -0.66871 -0.72989 -0.572 
-0.66871 0.72989 -0.85548 -0.66871 0.72989 -0.572 -0.66577 -0.33689 -1.37951 
-0.66577 -0.33689 -0.04797 -0.66577 0.33689 -1.37951 -0.66577 0.33689 -0.04797 
-0.65706 -0.47855 -1.2962 -0.65706 -0.47855 -0.13128 -0.65706 0.47855 -1.2962 
-0.65706 0.47855 -0.13128 -0.65328 -0.38268 -1.36702 -0.65328 -0.38268 -0.06046 
-0.65328 0.38268 -1.36702 -0.65328 0.38268 -0.06046 -0.63979 -0.29225 -0.00292 
-0.63979 0.29225 -0.00292 -0.63922 -0.42756 -1.35296 -0.63922 -0.42756 -0.07452 
-0.63922 0.42756 -1.35296 -0.63922 0.42756 -0.07452 -0.62877 -0.33887 -1.41361 
-0.62877 -0.33887 -0.01387 -0.62877 0.33887 -1.41361 -0.62877 0.33887 -0.01387 
-0.62674 -0.7783 -0.75194 -0.62674 -0.7783 -0.67554 -0.62674 0.7783 -0.75194 
-0.62674 0.7783 -0.67554 -0.61292 -0.38984 -1.40102 -0.61292 -0.38984 -0.02646 
-0.61292 0.38984 -1.40102 -0.61292 0.38984 -0.02646 -0.59854 -0.43461 -1.3867 
-0.59854 0.43461 -1.3867 -0.57735 -0.8165 -0.71374 -0.57735 0.8165 -0.71374 
0.57735 -0.8165 -0.71374 0.57735 0.8165 -0.71374 0.59854 -0.43461 -1.3867 
0.59854 0.43461 -1.3867 0.61292 -0.38984 -1.40102 0.61292 -0.38984 -0.02646 
0.61292 0.38984 -1.40102 0.61292 0.38984 -0.02646 0.62674 -0.7783 -0.75194 
0.62674 -0.7783 -0.67554 0.62674 0.7783 -0.75194 0.62674 0.7783 -0.67554 
0.62877 -0.33887 -1.41361 0.62877 -0.33887 -0.01387 0.62877 0.33887 -1.41361 
0.62877 0.33887 -0.01387 0.63922 -0.42756 -1.35296 0.63922 -0.42756 -0.07452 
0.63922 0.42756 -1.35296 0.63922 0.42756 -0.07452 0.63979 -0.29225 -0.00292 
0.63979 0.29225 -0.00292 0.65328 -0.38268 -1.36702 0.65328 -0.38268 -0.06046 
0.65328 0.38268 -1.36702 0.65328 0.38268 -0.06046 0.65706 -0.47855 -1.2962 
0.65706 -0.47855 -0.13128 0.65706 0.47855 -1.2962 0.65706 0.47855 -0.13128 
0.66577 -0.33689 -1.37951 0.66577 -0.33689 -0.04797 0.66577 0.33689 -1.37951 
0.66577 0.33689 -0.04797 0.66871 -0.72989 -0.85548 0.66871 -0.72989 -0.572 
0.66871 0.72989 -0.85548 0.66871 0.72989 -0.572 0.67276 -0.73592 -0.78993 
0.67276 -0.73592 -0.63755 0.67276 0.73592 -0.78993 0.67276 0.73592 -0.63755 
0.67296 -0.43461 -1.31228 0.67296 -0.43461 -0.11521 0.67296 0.43461 -1.31228 
0.67296 0.43461 -0.11521 0.67472 -0.73807 -0.71374 0.67472 0.73807 -0.71374 
0.67666 -0.29028 -1.3904 0.67666 -0.29028 -0.03708 0.67666 0.29028 -1.3904 
0.67666 0.29028 -0.03708 0.68592 -0.24298 -1.39966 0.68592 -0.24298 -0.02783 
0.68592 0.24298 -1.39966 0.68592 0.24298 -0.02783 0.68728 -0.38984 -1.32666 
0.68728 -0.38984 -0.10082 0.68728 0.38984 -1.32666 0.68728 0.38984 -0.10082 
0.68862 -0.48434 -1.25338 0.68862 -0.48434 -0.1741 0.68862 0.48434 -1.25338 
0.68862 0.48434 -0.1741 0.69352 -0.19509 -1.40726 0.69352 -0.19509 -0.02022 
0.69352 0.19509 -1.40726 0.69352 0.19509 -0.02022 0.69945 -0.14673 -1.41319 
0.69945 -0.14673 -0.01429 0.69945 0.14673 -1.41319 0.69945 0.14673 -0.01429 
0.69987 -0.33887 -1.34251 0.69987 -0.33887 -0.08497 0.69987 0.33887 -1.34251 
0.69987 0.33887 -0.08497 0.70019 -0.53282 -1.18897 0.70019 -0.53282 -0.23851 
0.70019 0.53282 -1.18897 0.70019 0.53282 -0.23851 0.70144 -0.66928 -0.9588 
0.70144 -0.66928 -0.46868 0.70144 0.66928 -0.9588 0.70144 0.66928 -0.46868 
0.7037 -0.09802 -1.41744 0.7037 -0.09802 -0.01004 0.7037 0.09802 -1.41744 
0.7037 0.09802 -0.01004 0.70484 -0.44065 -1.26964 0.70484 -0.44065 -0.15784 
0.70484 0.44065 -1.26964 0.70484 0.44065 -0.15784 0.70626 -0.04907 -1.42 
0.70626 -0.04907 -0.00749 0.70626 0.04907 -1.42 0.70626 0.04907 -0.00749 
0.70711 -0.57735 -1.12199 0.70711 -0.57735 -0.30549 0.70711 0 -1.42085 
0.70711 0 -0.00663 0.70711 0.57735 -1.12199 0.70711 0.57735 -0.30549 
0.70937 -0.68169 -0.89286 0.70937 -0.68169 -0.53462 0.70937 0.68169 -0.89286 
0.70937 0.68169 -0.53462 0.71082 -0.29225 -1.35353 0.71082 -0.29225 -0.07395 
0.71082 0.29225 -1.35353 0.71082 0.29225 -0.07395 0.71519 -0.68961 -0.82752 
0.71519 -0.68961 -0.59996 0.71519 0.68961 -0.82752 0.71519 0.68961 -0.59996 
0.71834 -0.48963 -1.20795 0.71834 -0.48963 -0.21953 0.71834 0.48963 -1.20795 
0.71834 0.48963 -0.21953 0.71933 -0.39589 -1.28455 0.71933 -0.39589 -0.14293 
0.71933 0.39589 -1.28455 0.71933 0.39589 -0.14293 0.71959 -0.69335 -0.75194 
0.71959 -0.69335 -0.67554 0.71959 0.69335 -0.75194 0.71959 0.69335 -0.67554 
0.7201 -0.24468 -1.36304 0.7201 -0.24468 -0.06444 0.7201 0.24468 -1.36304 
0.7201 0.24468 -0.06444 0.72377 -0.59706 -1.05968 0.72377 -0.59706 -0.3678 
0.72377 0.59706 -1.05968 0.72377 0.59706 -0.3678 0.72743 -0.53608 -1.14206 
0.72743 -0.53608 -0.28542 0.72743 0.53608 -1.14206 0.72743 0.53608 -0.28542 
0.72774 -0.19675 -1.37077 0.72774 -0.19675 -0.05671 0.72774 0.19675 -1.37077 
0.72774 0.19675 -0.05671 0.73235 -0.3452 -1.30068 0.73235 -0.3452 -0.1268 
0.73235 0.3452 -1.30068 0.73235 0.3452 -0.1268 0.73344 -0.14714 -1.37738 
0.73344 -0.14714 -0.05011 0.73344 0.14714 -1.37738 0.73344 0.14714 -0.05011 
0.73454 -0.44546 -1.22562 0.73454 -0.44546 -0.20186 0.73454 0.44546 -1.22562 
0.73454 0.44546 -0.20186 0.73714 -0.61406 -0.99581 0.73714 -0.61406 -0.43168 
0.73714 0.61406 -0.99581 0.73714 0.61406 -0.43168 0.73768 -0.09837 -1.38169 
0.73768 -0.09837 -0.04579 0.73768 0.09837 -1.38169 0.73768 0.09837 -0.04579 
0.74014 -0.04913 -1.3844 0.74014 -0.04913 -0.04308 0.74014 0.04913 -1.3844 
0.74014 0.04913 -0.04308 0.74095 0 -1.3853 0.74095 0 -0.04218 
0.74318 -0.29347 -1.31504 0.74318 -0.29347 -0.11244 0.74318 0.29347 -1.31504 
0.74318 0.29347 -0.11244 0.74592 -0.49347 -1.16105 0.74592 -0.49347 -0.26643 
0.74592 0.49347 -1.16105 0.74592 0.49347 -0.26643 0.74716 -0.62826 -0.93064 
0.74716 -0.62826 -0.49684 0.74716 0.62826 -0.93064 0.74716 0.62826 -0.49684 
0.74934 -0.40082 -1.24083 0.74934 -0.40082 -0.18665 0.74934 0.40082 -1.24083 
0.74934 0.40082 -0.18665 0.75184 -0.53835 -1.09441 0.75184 -0.53835 -0.33307 
0.75184 0.53835 -1.09441 0.75184 0.53835 -0.33307 0.75257 -0.24599 -1.32458 
0.75257 -0.24599 -0.1029 0.75257 0.24599 -1.32458 0.75257 0.24599 -0.1029 
0.75378 -0.6396 -0.8645 0.75378 -0.6396 -0.56299 0.75378 0.6396 -0.8645 
0.75378 0.6396 -0.56299 0.76014 -0.19791 -1.33263 0.76014 -0.19791 -0.09485 
0.76014 0.19791 -1.33263 0.76014 0.19791 -0.09485 0.76031 -0.64515 -0.78934 
0.76031 -0.64515 -0.63815 0.76031 0.64515 -0.78934 0.76031 0.64515 -0.63815 
0.76249 -0.647 -0.71374 0.76249 0.647 -0.71374 0.76254 -0.44961 -1.17892 
0.76254 -0.44961 -0.24856 0.76254 0.44961 -1.17892 0.76254 0.44961 -0.24856 
0.76294 -0.35052 -1.25693 0.76294 -0.35052 -0.17055 0.76294 0.35052 -1.25693 
0.76294 0.35052 -0.17055 0.76597 -0.14839 -1.33926 0.76597 -0.14839 -0.08822 
0.76597 0.14839 -1.33926 0.76597 0.14839 -0.08822 0.76733 -0.55706 -1.03137 
0.76733 -0.55706 -0.39611 0.76733 0.55706 -1.03137 0.76733 0.55706 -0.39611 
0.76986 -0.09849 -1.34431 0.76986 -0.09849 -0.08317 0.76986 0.09849 -1.34431 
0.76986 0.09849 -0.08317 0.77074 -0.49597 -1.1137 0.77074 -0.49597 -0.31378 
0.77074 0.49597 -1.1137 0.77074 0.49597 -0.31378 0.77237 -0.0493 -1.34699 
0.77237 -0.0493 -0.08049 0.77237 0.0493 -1.34699 0.77237 0.0493 -0.08049 
0.77301 0 -1.34813 0.77301 0 -0.07935 0.77417 -0.29891 -1.2717 
0.77417 -0.29891 -0.15579 0.77417 0.29891 -1.2717 0.77417 0.29891 -0.15579 
0.77723 -0.40462 -1.19562 0.77723 -0.40462 -0.23187 0.77723 0.40462 -1.19562 
0.77723 0.40462 -0.23187 0.7796 -0.57307 -0.96637 0.7796 -0.57307 -0.46111 
0.7796 0.57307 -0.96637 0.7796 0.57307 -0.46111 0.78299 -0.24669 -1.28476 
0.78299 -0.24669 -0.14272 0.78299 0.24669 -1.28476 0.78299 0.24669 -0.14272 
0.78781 -0.45208 -1.13203 0.78781 -0.45208 -0.29545 0.78781 0.45208 -1.13203 
0.78781 0.45208 -0.29545 0.78833 -0.58617 -0.90067 0.78833 -0.58617 -0.52682 
0.78833 0.58617 -0.90067 0.78833 0.58617 -0.52682 0.79063 -0.19858 -1.29294 
0.79063 -0.19858 -0.13454 0.79063 0.19858 -1.29294 0.79063 0.19858 -0.13454 
0.79126 -0.35458 -1.21192 0.79126 -0.35458 -0.21556 0.79126 0.35458 -1.21192 
0.79126 0.35458 -0.21556 0.79335 -0.49705 -1.06521 0.79335 -0.49705 -0.36227 
0.79335 0.49705 -1.06521 0.79335 0.49705 -0.36227 0.79671 -0.14926 -1.29938 
0.79671 -0.14926 -0.12811 0.79671 0.14926 -1.29938 0.79671 0.14926 -0.12811 
0.79855 -0.59107 -0.82757 0.79855 -0.59107 -0.59991 0.79855 0.59107 -0.82757 
0.79855 0.59107 -0.59991 0.80067 -0.09931 -1.30456 0.80067 -0.09931 -0.12292 
0.80067 0.09931 -1.30456 0.80067 0.09931 -0.12292 0.80258 -0.04936 -1.30824 
0.80258 -0.04936 -0.11925 0.80258 0.04936 -1.30824 0.80258 0.04936 -0.11925 
0.80291 -0.40726 -1.14903 0.80291 -0.40726 -0.27845 0.80291 0.40726 -1.14903 
0.80291 0.40726 -0.27845 0.80295 -0.30349 -1.22675 0.80295 -0.30349 -0.20073 
0.80295 0.30349 -1.22675 0.80295 0.30349 -0.20073 0.80296 -0.59481 -0.75198 
0.80296 -0.59481 -0.67551 0.80296 0.59481 -0.75198 0.80296 0.59481 -0.67551 
0.80321 0 -1.30944 0.80321 0 -0.11804 0.80787 -0.51451 -1.00118 
0.80787 -0.51451 -0.4263 0.80787 0.51451 -1.00118 0.80787 0.51451 -0.4263 
0.81086 -0.45348 -1.08368 0.81086 -0.45348 -0.3438 0.81086 0.45348 -1.08368 
0.81086 0.45348 -0.3438 0.81225 -0.25149 -1.24005 0.81225 -0.25149 -0.18743 
0.81225 0.25149 -1.24005 0.81225 0.25149 -0.18743 0.81792 -0.35803 -1.1641 
0.81792 -0.35803 -0.26338 0.81792 0.35803 -1.1641 0.81792 0.35803 -0.26338 
0.81866 -0.52959 -0.93583 0.81866 -0.52959 -0.49165 0.81866 0.52959 -0.93583 
0.81866 0.52959 -0.49165 0.81914 -0.19876 -1.2518 0.81914 -0.19876 -0.17568 
0.81914 0.19876 -1.2518 0.81914 0.19876 -0.17568 0.82533 -0.14951 -1.25823 
0.82533 -0.14951 -0.16925 0.82533 0.14951 -1.25823 0.82533 0.14951 -0.16925 
0.82631 -0.40875 -1.10121 0.82631 -0.40875 -0.32627 0.82631 0.40875 -1.10121 
0.82631 0.40875 -0.32627 0.82946 -0.09988 -1.26331 0.82946 -0.09988 -0.16418 
0.82946 0.09988 -1.26331 0.82946 0.09988 -0.16418 0.83005 -0.30706 -1.17928 
0.83005 -0.30706 -0.2482 0.83005 0.30706 -1.17928 0.83005 0.30706 -0.2482 
0.83097 -0.53584 -0.86332 0.83097 -0.53584 -0.56416 0.83097 0.53584 -0.86332 
0.83097 0.53584 -0.56416 0.83147 -0.45362 -1.0345 0.83147 -0.45362 -0.39298 
0.83147 0 -1.26931 0.83147 0 -0.15817 0.83147 0.45362 -1.0345 
0.83147 0.45362 -0.39298 0.83151 -0.05 -1.267 0.83151 -0.05 -0.16048 
0.83151 0.05 -1.267 0.83151 0.05 -0.16048 0.83874 -0.53916 -0.78999 
0.83874 -0.53916 -0.63749 0.83874 0.53916 -0.78999 0.83874 0.53916 -0.63749 
0.8398 -0.25487 -1.1931 0.8398 -0.25487 -0.23438 0.8398 0.25487 -1.1931 
0.8398 0.25487 -0.23438 0.84119 -0.54074 -0.71374 0.84119 0.54074 -0.71374 
0.8417 -0.35975 -1.11639 0.8417 -0.35975 -0.31109 0.8417 0.35975 -1.11639 
0.8417 0.35975 -0.31109 0.84461 -0.47018 -0.96981 0.84461 -0.47018 -0.45767 
0.84461 0.47018 -0.96981 0.84461 0.47018 -0.45767 0.84711 -0.20219 -1.20519 
0.84711 -0.20219 -0.22229 0.84711 0.20219 -1.20519 0.84711 0.20219 -0.22229 
0.84737 -0.40908 -1.05229 0.84737 -0.40908 -0.37519 0.84737 0.40908 -1.05229 
0.84737 0.40908 -0.37519 0.85144 -0.14989 -1.21631 0.85144 -0.14989 -0.21117 
0.85144 0.14989 -1.21631 0.85144 0.14989 -0.21117 0.85467 -0.30971 -1.13041 
0.85467 -0.30971 -0.29707 0.85467 0.30971 -1.13041 0.85467 0.30971 -0.29707 
0.85565 -0.10022 -1.2215 0.85565 -0.10022 -0.20598 0.85565 0.10022 -1.2215 
0.85565 0.10022 -0.20598 0.85771 -0.05006 -1.22543 0.85771 -0.05006 -0.20205 
0.85771 0.05006 -1.22543 0.85771 0.05006 -0.20205 0.85773 0 -1.22784 
0.85773 0 -0.19964 0.85926 -0.4771 -0.89827 0.85926 -0.4771 -0.52921 
0.85926 0.4771 -0.89827 0.85926 0.4771 -0.52921 0.86321 -0.3604 -1.06727 
0.86321 -0.3604 -0.36022 0.86321 0.3604 -1.06727 0.86321 0.3604 -0.36022 
0.86492 -0.25775 -1.14441 0.86492 -0.25775 -0.28307 0.86492 0.25775 -1.14441 
0.86492 0.25775 -0.28307 0.86603 -0.40825 -1.00242 0.86603 -0.40825 -0.42507 
0.86603 0.40825 -1.00242 0.86603 0.40825 -0.42507 0.86917 -0.48181 -0.82512 
0.86917 -0.48181 -0.60236 0.86917 0.48181 -0.82512 0.86917 0.48181 -0.60236 
0.87257 -0.20502 -1.15712 0.87257 -0.20502 -0.27036 0.87257 0.20502 -1.15712 
0.87257 0.20502 -0.27036 0.87414 -0.48417 -0.75198 0.87414 -0.48417 -0.67551 
0.87414 0.48417 -0.75198 0.87414 0.48417 -0.67551 0.87655 -0.31045 -1.08154 
0.87655 -0.31045 -0.34595 0.87655 0.31045 -1.08154 0.87655 0.31045 -0.34595 
0.87742 -0.15289 -1.16845 0.87742 -0.15289 -0.25904 0.87742 0.15289 -1.16845 
0.87742 0.15289 -0.25904 0.87975 -0.10032 -1.17847 0.87975 -0.10032 -0.24902 
0.87975 0.10032 -1.17847 0.87975 0.10032 -0.24902 0.88192 0 -1.18514 
0.88192 0 -0.24234 0.88195 -0.05022 -1.18239 0.88195 -0.05022 -0.24509 
0.88195 0.05022 -1.18239 0.88195 0.05022 -0.24509 0.88222 -0.35979 -1.01744 
0.88222 -0.35979 -0.41004 0.88222 0.35979 -1.01744 0.88222 0.35979 -0.41004 
0.88281 -0.41616 -0.93161 0.88281 -0.41616 -0.49587 0.88281 0.41616 -0.93161 
0.88281 0.41616 -0.49587 0.8873 -0.25991 -1.09472 0.8873 -0.25991 -0.33276 
0.8873 0.25991 -1.09472 0.8873 0.25991 -0.33276 0.89486 -0.42184 -0.85964 
0.89486 -0.42184 -0.56784 0.89486 0.42184 -0.85964 0.89486 0.42184 -0.56784 
0.89544 -0.20724 -1.10774 0.89544 -0.20724 -0.31974 0.89544 0.20724 -1.10774 
0.89544 0.20724 -0.31974 0.89592 -0.31031 -1.0316 0.89592 -0.31031 -0.39588 
0.89592 0.31031 -1.0316 0.89592 0.31031 -0.39588 0.89687 -0.36113 -0.9691 
0.89687 -0.36113 -0.45839 0.89687 0.36113 -0.9691 0.89687 0.36113 -0.45839 
0.90092 -0.15538 -1.11895 0.90092 -0.15538 -0.30853 0.90092 0.15538 -1.11895 
0.90092 0.15538 -0.30853 0.90211 -0.42526 -0.78689 0.90211 -0.42526 -0.6406 
0.90211 0.42526 -0.78689 0.90211 0.42526 -0.6406 0.90374 -0.10282 -1.12929 
0.90374 -0.10282 -0.29819 0.90374 0.10282 -1.12929 0.90374 0.10282 -0.29819 
0.90394 -0.05028 -1.13844 0.90394 -0.05028 -0.28904 0.90394 0.05028 -1.13844 
0.90394 0.05028 -0.28904 0.90399 0 -1.1413 0.90399 0 -0.28619 
0.90453 -0.4264 -0.71374 0.90453 0.4264 -0.71374 0.90708 -0.25995 -1.04486 
0.90708 -0.25995 -0.38262 0.90708 0.25995 -1.04486 0.90708 0.25995 -0.38262 
0.91106 -0.31178 -0.98349 0.91106 -0.31178 -0.444 0.91106 0.31178 -0.98349 
0.91106 0.31178 -0.444 0.91147 -0.368 -0.89759 0.91147 -0.368 -0.5299 
0.91147 0.368 -0.89759 0.91147 0.368 -0.5299 0.91566 -0.20885 -1.05719 
0.91566 -0.20885 -0.3703 0.91566 0.20885 -1.05719 0.91566 0.20885 -0.3703 
0.92133 -0.37262 -0.82463 0.92133 -0.37262 -0.60285 0.92133 0.37262 -0.82463 
0.92133 0.37262 -0.60285 0.92164 -0.15716 -1.06853 0.92164 -0.15716 -0.35895 
0.92164 0.15716 -1.06853 0.92164 0.15716 -0.35895 0.92272 -0.26129 -0.99712 
0.92272 -0.26129 -0.43036 0.92272 0.26129 -0.99712 0.92272 0.26129 -0.43036 
0.92388 -0.31246 -0.93468 0.92388 -0.31246 -0.4928 0.92388 0 -1.09642 
0.92388 0 -0.33106 0.92388 0.31246 -0.93468 0.92388 0.31246 -0.4928 
0.92501 -0.10502 -1.07888 0.92501 -0.10502 -0.34861 0.92501 0.10502 -1.07888 
0.92501 0.10502 -0.34861 0.92576 -0.05258 -1.08818 0.92576 -0.05258 -0.3393 
0.92576 0.05258 -1.08818 0.92576 0.05258 -0.3393 0.92628 -0.37495 -0.75153 
0.92628 -0.37495 -0.67596 0.92628 0.37495 -0.75153 0.92628 0.37495 -0.67596 
0.93178 -0.21026 -1.00968 0.93178 -0.21026 -0.4178 0.93178 0.21026 -1.00968 
0.93178 0.21026 -0.4178 0.93606 -0.26218 -0.94839 0.93606 -0.26218 -0.47909 
0.93606 0.26218 -0.94839 0.93606 0.26218 -0.47909 0.93638 -0.31799 -0.86231 
0.93638 -0.31799 -0.56517 0.93638 0.31799 -0.86231 0.93638 0.31799 -0.56517 
0.93819 -0.15744 -1.02197 0.93819 -0.15744 -0.40552 0.93819 0.15744 -1.02197 
0.93819 0.15744 -0.40552 0.94154 0 -1.05063 0.94154 0 -0.37685 
0.94196 -0.10531 -1.03252 0.94196 -0.10531 -0.39496 0.94196 0.10531 -1.03252 
0.94196 0.10531 -0.39496 0.94306 -0.05263 -1.04218 0.94306 -0.05263 -0.38531 
0.94306 0.05263 -1.04218 0.94306 0.05263 -0.38531 0.94381 -0.32179 -0.78914 
0.94381 -0.32179 -0.63834 0.94381 0.32179 -0.78914 0.94381 0.32179 -0.63834 
0.94555 -0.21115 -0.96143 0.94555 -0.21115 -0.46606 0.94555 0.21115 -0.96143 
0.94555 0.21115 -0.46606 0.9465 -0.32271 -0.71374 0.9465 0.32271 -0.71374 
0.94693 -0.26245 -0.89932 0.94693 -0.26245 -0.52816 0.94693 0.26245 -0.89932 
0.94693 0.26245 -0.52816 0.9525 -0.15848 -0.9738 0.9525 -0.15848 -0.45369 
0.9525 0.15848 -0.9738 0.9525 0.15848 -0.45369 0.95661 -0.10535 -0.98539 
0.95661 -0.10535 -0.44209 0.95661 0.10535 -0.98539 0.95661 0.10535 -0.44209 
0.95694 0 -1.00403 0.95694 0 -0.42346 0.95694 -0.2115 -0.91255 
0.95694 -0.2115 -0.51493 0.95694 0.2115 -0.91255 0.95694 0.2115 -0.51493 
0.95704 -0.26716 -0.82641 0.95704 -0.26716 -0.60107 0.95704 0.26716 -0.82641 
0.95704 0.26716 -0.60107 0.95815 -0.05275 -0.99511 0.95815 -0.05275 -0.43237 
0.95815 0.05275 -0.99511 0.95815 0.05275 -0.43237 0.96257 -0.26838 -0.75153 
0.96257 -0.26838 -0.67595 0.96257 0.26838 -0.75153 0.96257 0.26838 -0.67595 
0.96447 -0.15907 -0.92469 0.96447 -0.15907 -0.50279 0.96447 0.15907 -0.92469 
0.96447 0.15907 -0.50279 0.96593 -0.21132 -0.86317 0.96593 -0.21132 -0.56431 
0.96593 0.21132 -0.86317 0.96593 0.21132 -0.56431 0.9691 -0.10595 -0.93649 
0.9691 -0.10595 -0.49099 0.9691 0.10595 -0.93649 0.9691 0.10595 -0.49099 
0.97003 0 -0.95672 0.97003 0 -0.47076 0.97083 -0.05279 -0.94762 
0.97083 -0.05279 -0.47986 0.97083 0.05279 -0.94762 0.97083 0.05279 -0.47986 
0.97396 -0.15904 -0.87533 0.97396 -0.15904 -0.55215 0.97396 0.15904 -0.87533 
0.97396 0.15904 -0.55215 0.97415 -0.21312 -0.78867 0.97415 -0.21312 -0.63882 
0.97415 0.21312 -0.78867 0.97415 0.21312 -0.63882 0.97689 -0.21372 -0.71374 
0.97689 0.21372 -0.71374 0.97912 -0.10629 -0.88702 0.97912 -0.10629 -0.54046 
0.97912 0.10629 -0.88702 0.97912 0.10629 -0.54046 0.98079 -0.15929 -0.82638 
0.98079 -0.15929 -0.60111 0.98079 0 -0.90883 0.98079 0 -0.51865 
0.98079 0.15929 -0.82638 0.98079 0.15929 -0.60111 0.9814 -0.05322 -0.8982 
0.9814 -0.05322 -0.52928 0.9814 0.05322 -0.8982 0.9814 0.05322 -0.52928 
0.98631 -0.1605 -0.7515 0.98631 -0.1605 -0.67598 0.98631 0.1605 -0.7515 
0.98631 0.1605 -0.67598 0.98648 -0.10656 -0.83821 0.98648 -0.10656 -0.58927 
0.98648 0.10656 -0.83821 0.98648 0.10656 -0.58927 0.98918 0 -0.86047 
0.98918 0 -0.56701 0.98928 -0.05326 -0.84968 0.98928 -0.05326 -0.5778 
0.98928 0.05326 -0.84968 0.98928 0.05326 -0.5778 0.99144 -0.10657 -0.7891 
0.99144 -0.10657 -0.63838 0.99144 0.10657 -0.7891 0.99144 0.10657 -0.63838 
0.99427 -0.10688 -0.71374 0.99427 0.10688 -0.71374 0.99479 -0.05337 -0.80056 
0.99479 -0.05337 -0.62692 0.99479 0.05337 -0.80056 0.99479 0.05337 -0.62692 
0.99518 0 -0.81176 0.99518 0 -0.61572 0.99786 -0.0534 -0.7515 
0.99786 -0.0534 -0.67598 0.99786 0.0534 -0.7515 0.99786 0.0534 -0.67598 
0.9988 0 -0.76281 0.9988 0 -0.66467 1 0 -0.71374 
-1 1.23728 1.43018 -0.9988 1.23728 1.38111 -0.9988 1.23728 1.47924 
-0.99786 1.18387 1.39242 -0.99786 1.18387 1.46794 -0.99786 1.29068 1.39242 
-0.99786 1.29068 1.46794 -0.99518 1.23728 1.33216 -0.99518 1.23728 1.52819 
-0.99479 1.18391 1.34336 -0.99479 1.18391 1.51699 -0.99479 1.29064 1.34336 
-0.99479 1.29064 1.51699 -0.99427 1.1304 1.43018 -0.99427 1.34415 1.43018 
-0.99144 1.1307 1.35482 -0.99144 1.1307 1.50554 -0.99144 1.34385 1.35482 
-0.99144 1.34385 1.50554 -0.98928 1.18402 1.29424 -0.98928 1.18402 1.56612 
-0.98928 1.29053 1.29424 -0.98928 1.29053 1.56612 -0.98918 1.23728 1.28345 
-0.98918 1.23728 1.57691 -0.98648 1.13071 1.30571 -0.98648 1.13071 1.55465 
-0.98648 1.34384 1.30571 -0.98648 1.34384 1.55465 -0.98631 1.07678 1.39242 
-0.98631 1.07678 1.46794 -0.98631 1.39777 1.39242 -0.98631 1.39777 1.46794 
-0.9814 1.18405 1.24572 -0.9814 1.18405 1.61463 -0.9814 1.2905 1.24572 
-0.9814 1.2905 1.61463 -0.98079 1.07799 1.31754 -0.98079 1.07799 1.54281 
-0.98079 1.23728 1.23509 -0.98079 1.23728 1.62527 -0.98079 1.39657 1.31754 
-0.98079 1.39657 1.54281 -0.97912 1.13099 1.2569 -0.97912 1.13099 1.60346 
-0.97912 1.34356 1.2569 -0.97912 1.34356 1.60346 -0.97689 1.02355 1.43018 
-0.97689 1.451 1.43018 -0.97415 1.02415 1.35525 -0.97415 1.02415 1.5051 
-0.97415 1.4504 1.35525 -0.97415 1.4504 1.5051 -0.97396 1.07824 1.26858 
-0.97396 1.07824 1.59177 -0.97396 1.39632 1.26858 -0.97396 1.39632 1.59177 
-0.97083 1.18449 1.19629 -0.97083 1.18449 1.66406 -0.97083 1.29007 1.19629 
-0.97083 1.29007 1.66406 -0.97003 1.23728 1.1872 -0.97003 1.23728 1.67316 
-0.9691 1.13132 1.20743 -0.9691 1.13132 1.65293 -0.9691 1.34323 1.20743 
-0.9691 1.34323 1.65293 -0.96593 1.02595 1.28075 -0.96593 1.02595 1.57961 
-0.96593 1.4486 1.28075 -0.96593 1.4486 1.57961 -0.96447 1.07821 1.21923 
-0.96447 1.07821 1.64113 -0.96447 1.39635 1.21923 -0.96447 1.39635 1.64113 
-0.96257 0.9689 1.39239 -0.96257 0.9689 1.46796 -0.96257 1.50565 1.39239 
-0.96257 1.50565 1.46796 -0.95815 1.18453 1.14881 -0.95815 1.18453 1.71155 
-0.95815 1.29003 1.14881 -0.95815 1.29003 1.71155 -0.95704 0.97011 1.31751 
-0.95704 0.97011 1.54285 -0.95704 1.50444 1.31751 -0.95704 1.50444 1.54285 
-0.95694 1.02577 1.23137 -0.95694 1.02577 1.62898 -0.95694 1.44878 1.23137 
-0.95694 1.44878 1.62898 -0.95694 1.23728 1.13989 -0.95694 1.23728 1.72046 
-0.95661 1.13193 1.15853 -0.95661 1.13193 1.70183 -0.95661 1.34262 1.15853 
-0.95661 1.34262 1.70183 -0.9525 1.07879 1.17012 -0.9525 1.07879 1.69023 
-0.9525 1.39576 1.17012 -0.9525 1.39576 1.69023 -0.94693 0.97482 1.24459 
-0.94693 0.97482 1.61576 -0.94693 1.49973 1.24459 -0.94693 1.49973 1.61576 
-0.9465 0.91457 1.43018 -0.9465 1.55998 1.43018 -0.94555 1.02613 1.18249 
-0.94555 1.02613 1.67786 -0.94555 1.44842 1.18249 -0.94555 1.44842 1.67786 
-0.94381 0.91549 1.35478 -0.94381 0.91549 1.50558 -0.94381 1.55906 1.35478 
-0.94381 1.55906 1.50558 -0.94306 1.18465 1.10174 -0.94306 1.18465 1.75861 
-0.94306 1.2899 1.10174 -0.94306 1.2899 1.75861 -0.94196 1.13196 1.1114 
-0.94196 1.13196 1.74896 -0.94196 1.34259 1.1114 -0.94196 1.34259 1.74896 
-0.94154 1.23728 1.09329 -0.94154 1.23728 1.76707 -0.93819 1.07983 1.12195 
-0.93819 1.07983 1.7384 -0.93819 1.39472 1.12195 -0.93819 1.39472 1.7384 
-0.93638 0.91929 1.2816 -0.93638 0.91929 1.57875 -0.93638 1.55526 1.2816 
-0.93638 1.55526 1.57875 -0.93606 0.9751 1.19553 -0.93606 0.9751 1.66483 
-0.93606 1.49946 1.19553 -0.93606 1.49946 1.66483 -0.93178 1.02701 1.13424 
-0.93178 1.02701 1.72611 -0.93178 1.44754 1.13424 -0.93178 1.44754 1.72611 
-0.92628 0.86233 1.39239 -0.92628 0.86233 1.46796 -0.92628 1.61222 1.39239 
-0.92628 1.61222 1.46796 -0.92576 1.18469 1.05574 -0.92576 1.18469 1.80462 
-0.92576 1.28986 1.05574 -0.92576 1.28986 1.80462 -0.92501 1.13226 1.06504 
-0.92501 1.13226 1.79531 -0.92501 1.34229 1.06504 -0.92501 1.34229 1.79531 
-0.92388 0.92482 1.20923 -0.92388 0.92482 1.65112 -0.92388 1.23728 1.04749 
-0.92388 1.23728 1.81286 -0.92388 1.54974 1.20923 -0.92388 1.54974 1.65112 
-0.92272 0.97599 1.14679 -0.92272 0.97599 1.71356 -0.92272 1.49857 1.14679 
-0.92272 1.49857 1.71356 -0.92164 1.08012 1.07538 -0.92164 1.08012 1.78497 
-0.92164 1.39443 1.07538 -0.92164 1.39443 1.78497 -0.92133 0.86465 1.31929 
-0.92133 0.86465 1.54107 -0.92133 1.6099 1.31929 -0.92133 1.6099 1.54107 
-0.91566 1.02843 1.08673 -0.91566 1.02843 1.77362 -0.91566 1.44612 1.08673 
-0.91566 1.44612 1.77362 -0.91147 0.86928 1.24633 -0.91147 0.86928 1.61402 
-0.91147 1.60527 1.24633 -0.91147 1.60527 1.61402 -0.91106 0.9255 1.16043 
-0.91106 0.9255 1.69992 -0.91106 1.54906 1.16043 -0.91106 1.54906 1.69992 
-0.90708 0.97733 1.09905 -0.90708 0.97733 1.7613 -0.90708 1.49722 1.09905 
-0.90708 1.49722 1.7613 -0.90453 0.81087 1.43018 -0.90453 1.66368 1.43018 
-0.90399 1.23728 1.00262 -0.90399 1.23728 1.85773 -0.90394 1.187 1.00548 
-0.90394 1.187 1.85488 -0.90394 1.28755 1.00548 -0.90394 1.28755 1.85488 
-0.90374 1.13445 1.01462 -0.90374 1.13445 1.84573 -0.90374 1.3401 1.01462 
-0.90374 1.3401 1.84573 -0.90211 0.81202 1.35703 -0.90211 0.81202 1.50332 
-0.90211 1.66254 1.35703 -0.90211 1.66254 1.50332 -0.90092 1.08189 1.02496 
-0.90092 1.08189 1.83539 -0.90092 1.39266 1.02496 -0.90092 1.39266 1.83539 
-0.89687 0.87615 1.17482 -0.89687 0.87615 1.68553 -0.89687 1.5984 1.17482 
-0.89687 1.5984 1.68553 -0.89592 0.92697 1.11231 -0.89592 0.92697 1.74804 
-0.89592 1.54758 1.11231 -0.89592 1.54758 1.74804 -0.89544 1.03004 1.03618 
-0.89544 1.03004 1.82417 -0.89544 1.44452 1.03618 -0.89544 1.44452 1.82417 
-0.89486 0.81544 1.28428 -0.89486 0.81544 1.57608 -0.89486 1.65911 1.28428 
-0.89486 1.65911 1.57608 -0.8873 0.97737 1.0492 -0.8873 0.97737 1.81115 
-0.8873 1.49718 1.0492 -0.8873 1.49718 1.81115 -0.88281 0.82112 1.21231 
-0.88281 0.82112 1.64805 -0.88281 1.65343 1.21231 -0.88281 1.65343 1.64805 
-0.88222 0.87749 1.12648 -0.88222 0.87749 1.73388 -0.88222 1.59706 1.12648 
-0.88222 1.59706 1.73388 -0.88195 1.18705 0.96152 -0.88195 1.18705 1.89883 
-0.88195 1.2875 0.96152 -0.88195 1.2875 1.89883 -0.88192 1.23728 0.95878 
-0.88192 1.23728 1.90157 -0.87975 1.13696 0.96545 -0.87975 1.13696 1.8949 
-0.87975 1.33759 0.96545 -0.87975 1.33759 1.8949 -0.87742 1.08439 0.97547 
-0.87742 1.08439 1.88488 -0.87742 1.39016 0.97547 -0.87742 1.39016 1.88488 
-0.87655 0.92682 1.06238 -0.87655 0.92682 1.79797 -0.87655 1.54773 1.06238 
-0.87655 1.54773 1.79797 -0.87414 0.75311 1.39194 -0.87414 0.75311 1.46841 
-0.87414 1.72144 1.39194 -0.87414 1.72144 1.46841 -0.87257 1.03226 0.9868 
-0.87257 1.03226 1.87356 -0.87257 1.44229 0.9868 -0.87257 1.44229 1.87356 
-0.86917 0.75546 1.3188 -0.86917 0.75546 1.54155 -0.86917 1.71909 1.3188 
-0.86917 1.71909 1.54155 -0.86603 0.82903 1.1415 -0.86603 0.82903 1.71885 
-0.86603 1.64552 1.1415 -0.86492 0.97952 0.99951 -0.86492 0.97952 1.86085 
-0.86492 1.49503 0.99951 -0.86492 1.49503 1.86085 -0.86321 0.87687 1.07665 
-0.86321 0.87687 1.7837 -0.86321 1.59768 1.07665 -0.86321 1.59768 1.7837 
-0.85926 0.76017 1.24565 -0.85926 0.76017 1.61471 -0.85926 1.71438 1.24565 
-0.85773 1.23728 0.91607 -0.85773 1.23728 1.94428 -0.85771 1.18722 0.91849 
-0.85771 1.18722 1.94186 -0.85771 1.28733 0.91849 -0.85771 1.28733 1.94186 
-0.85565 1.13706 0.92241 -0.85565 1.13706 1.93794 -0.85565 1.3375 0.92241 
-0.85565 1.3375 1.93794 -0.85467 0.92756 1.01351 -0.85467 0.92756 1.84685 
-0.85467 1.54699 1.01351 -0.85467 1.54699 1.84685 -0.85144 1.08739 0.92761 
-0.85144 1.08739 1.93275 -0.85144 1.38717 0.92761 -0.85144 1.38717 1.93275 
-0.84737 0.8282 1.09162 -0.84737 0.8282 1.76873 -0.84737 1.64635 1.09162 
-0.84711 1.03509 0.93873 -0.84711 1.03509 1.92162 -0.84711 1.43946 0.93873 
-0.84711 1.43946 1.92162 -0.84461 0.7671 1.17411 -0.84461 0.7671 1.68625 
-0.84461 1.70746 1.17411 -0.8417 0.87753 1.02753 -0.8417 0.87753 1.83283 
-0.8417 1.59702 1.02753 -0.84119 0.69654 1.43018 -0.84119 1.77801 1.43018 
-0.8398 0.98241 0.95082 -0.8398 0.98241 1.90953 -0.8398 1.49215 0.95082 
-0.8398 1.49215 1.90953 -0.83874 0.69811 1.35393 -0.83874 0.69811 1.50643 
-0.83874 1.77644 1.35393 -0.83151 1.18727 0.87692 -0.83151 1.18727 1.98344 
-0.83151 1.28728 0.87692 -0.83151 1.28728 1.98344 -0.83147 0.78365 1.10942 
-0.83147 0.78365 1.75094 -0.83147 1.23728 0.87461 -0.83147 1.23728 1.98575 
-0.83147 1.6909 1.10942 -0.83097 0.70144 1.2806 -0.83097 0.70144 1.57976 
-0.83097 1.77311 1.2806 -0.83005 0.93022 0.96464 -0.83005 0.93022 1.89571 
-0.83005 1.54434 0.96464 -0.82946 1.1374 0.88061 -0.82946 1.1374 1.97974 
-0.82946 1.33715 0.88061 -0.82946 1.33715 1.97974 -0.82631 0.82853 1.04271 
-0.82631 0.82853 1.81765 -0.82631 1.64602 1.04271 -0.82533 1.08777 0.88568 
-0.82533 1.08777 1.97467 -0.82533 1.38678 0.88568 -0.82533 1.38678 1.97467 
-0.81914 1.03852 0.89212 -0.81914 1.03852 1.96823 -0.81914 1.43603 0.89212 
-0.81914 1.43603 1.96823 -0.81866 0.70768 1.20809 -0.81866 0.70768 1.65227 
-0.81866 1.76687 1.20809 -0.81792 0.87925 0.97982 -0.81792 0.87925 1.88054 
-0.81792 1.5953 0.97982 -0.81225 0.98578 0.90386 -0.81225 0.98578 1.95649 
-0.81225 1.48877 0.90386 -0.81225 1.48877 1.95649 -0.81086 0.7838 1.06024 
-0.81086 0.7838 1.80012 -0.81086 1.69075 1.06024 -0.80787 0.72277 1.14273 
-0.80787 0.72277 1.71762 -0.80787 1.75179 1.14273 -0.80321 1.23728 0.83448 
-0.80321 1.23728 2.02588 -0.80296 0.64246 1.39194 -0.80296 0.64246 1.46841 
-0.80295 0.93379 0.91717 -0.80295 0.93379 1.94318 -0.80295 1.54076 0.91717 
-0.80291 0.83002 0.99489 -0.80291 0.83002 1.86547 -0.80291 1.64454 0.99489 
-0.80258 1.18791 0.83568 -0.80258 1.18791 2.02467 -0.80258 1.28664 0.83568 
-0.80258 1.28664 2.02467 -0.80067 1.13797 0.83936 -0.80067 1.13797 2.02099 
-0.80067 1.33658 0.83936 -0.80067 1.33658 2.02099 -0.79855 0.6462 1.31635 
-0.79855 0.6462 1.54401 -0.79855 1.82835 1.31635 -0.79671 1.08802 0.84454 
-0.79671 1.08802 2.01581 -0.79671 1.38653 0.84454 -0.79671 1.38653 2.01581 
-0.79335 0.74022 1.07871 -0.79335 0.74022 1.78165 -0.79335 1.73433 1.07871 
-0.79126 0.8827 0.932 -0.79126 0.8827 1.92836 -0.79126 1.59185 0.932 
-0.79063 1.03869 0.85098 -0.79063 1.03869 2.00937 -0.79063 1.43586 0.85098 
-0.79063 1.43586 2.00937 -0.78833 0.65111 1.24325 -0.78833 0.65111 1.6171 
-0.78833 1.82344 1.24325 -0.78781 0.78519 1.01188 -0.78781 0.78519 1.84847 
-0.78781 1.68936 1.01188 -0.78299 0.99058 0.85916 -0.78299 0.99058 2.0012 
-0.78299 1.48397 0.85916 -0.7796 0.66421 1.17755 -0.7796 0.66421 1.6828 
-0.7796 1.81035 1.17755 -0.77723 0.83266 0.9483 -0.77723 0.83266 1.91205 
-0.77723 1.64189 0.9483 -0.77417 0.93837 0.87222 -0.77417 0.93837 1.98813 
-0.77417 1.53618 0.87222 -0.77301 1.23728 0.79578 -0.77301 1.23728 2.06457 
-0.77237 1.18797 0.79692 -0.77237 1.18797 2.06343 -0.77237 1.28658 0.79692 
-0.77237 1.28658 2.06343 -0.77074 0.74131 1.03021 -0.77074 0.74131 1.83014 
-0.77074 1.73325 1.03021 -0.76986 1.13879 0.7996 -0.76986 1.13879 2.06075 
-0.76986 1.33576 0.7996 -0.76986 1.33576 2.06075 -0.76733 0.68021 1.11255 
-0.76733 0.68021 1.74781 -0.76733 1.79434 1.11255 -0.76597 1.08889 0.80465 
-0.76597 1.08889 2.0557 -0.76597 1.38566 0.80465 -0.76597 1.38566 2.0557 
-0.76294 0.88676 0.88698 -0.76294 0.88676 1.97337 -0.76294 1.58779 0.88698 
-0.76254 0.78767 0.965 -0.76254 0.78767 1.89536 -0.76254 1.68688 0.965 
-0.76249 0.59028 1.43018 -0.76031 0.59213 1.35458 -0.76031 0.59213 1.50577 
-0.76014 1.03936 0.81129 -0.76014 1.03936 2.04906 -0.76014 1.43519 0.81129 
-0.76014 1.43519 2.04906 -0.75378 0.59767 1.27942 -0.75378 0.59767 1.58093 
-0.75378 1.87688 1.27942 -0.75257 0.99128 0.81934 -0.75257 0.99128 2.04102 
-0.75257 1.48327 0.81934 -0.75184 0.69892 1.0495 -0.75184 0.69892 1.81085 
-0.75184 1.77563 1.0495 -0.74934 0.83645 0.90309 -0.74934 0.83645 1.95727 
-0.74934 1.6381 0.90309 -0.74716 0.60902 1.21327 -0.74716 0.60902 1.64708 
-0.74716 1.86553 1.21327 -0.74592 0.74381 0.98286 -0.74592 0.74381 1.87749 
-0.74592 1.73074 0.98286 -0.74318 0.94381 0.82887 -0.74318 0.94381 2.03148 
-0.74318 1.53075 0.82887 -0.74095 1.23728 0.75862 -0.74095 1.23728 2.10174 
-0.74014 1.18815 0.75952 -0.74014 1.18815 2.10084 -0.74014 1.2864 0.75952 
-0.74014 1.2864 2.10084 -0.73768 1.1389 0.76223 -0.73768 1.1389 2.09813 
-0.73768 1.33565 0.76223 -0.73768 1.33565 2.09813 -0.73714 0.62322 1.14811 
-0.73714 0.62322 1.71224 -0.73714 1.85133 1.14811 -0.73454 0.79182 0.9183 
-0.73454 0.79182 1.94206 -0.73454 1.68273 0.9183 -0.73344 1.09014 0.76654 
-0.73344 1.09014 2.09381 -0.73344 1.38442 0.76654 -0.73344 1.38442 2.09381 
-0.73235 0.89208 0.84324 -0.73235 0.89208 2.01712 -0.73235 1.58248 0.84324 
-0.72774 1.04053 0.77315 -0.72774 1.04053 2.0872 -0.72774 1.43403 0.77315 
-0.72743 0.70119 1.00186 -0.72743 0.70119 1.8585 -0.72743 1.77336 1.00186 
-0.72377 0.64022 1.08423 -0.72377 0.64022 1.77612 -0.72377 1.83434 1.08423 
-0.7201 0.9926 0.78087 -0.7201 0.9926 2.07948 -0.7201 1.48195 0.78087 
-0.71959 0.54393 1.39198 -0.71959 0.54393 1.46838 -0.71933 0.84138 0.85936 
-0.71933 0.84138 2.00099 -0.71933 1.63317 0.85936 -0.71834 0.74764 0.93597 
-0.71834 0.74764 1.92439 -0.71834 1.72691 0.93597 -0.71519 0.54767 1.3164 
-0.71519 0.54767 1.54396 -0.71082 0.94503 0.79039 -0.71082 0.94503 2.06997 
-0.71082 1.52952 0.79039 -0.70937 0.55558 1.25106 -0.70937 0.55558 1.60929 
-0.70711 0.65993 1.02193 -0.70711 0.65993 1.83843 -0.70711 1.23728 0.72307 
-0.70711 1.81463 1.02193 -0.70626 1.18821 0.72392 -0.70626 1.28634 0.72392 
-0.70484 0.79662 0.87427 -0.70484 0.79662 1.98608 -0.70484 1.67793 0.87427 
-0.7037 1.13926 0.72648 -0.7037 1.33529 0.72648 -0.7037 1.33529 2.13388 
-0.70144 0.568 1.18511 -0.70144 0.568 1.67524 -0.70144 1.90655 1.18511 
-0.70019 0.70446 0.95495 -0.70019 0.70446 1.90541 -0.70019 1.77009 0.95495 
-0.69987 0.8984 0.80141 -0.69987 0.8984 2.05894 -0.69987 1.57615 0.80141 
-0.69945 1.09055 0.73072 -0.69945 1.09055 2.12963 -0.69945 1.38401 0.73072 
-0.69945 1.38401 2.12963 -0.69352 1.04219 0.73666 -0.69352 1.04219 2.1237 
-0.69352 1.43237 0.73666 -0.68862 0.75293 0.89054 -0.68862 0.75293 1.96982 
-0.68862 1.72162 0.89054 -0.68728 0.84743 0.81726 -0.68728 0.84743 2.04309 
-0.68728 1.62712 0.81726 -0.68592 0.9943 0.74426 -0.68592 0.9943 2.11609 
-0.68592 1.48026 0.74426 -0.67666 0.94699 0.75352 -0.67666 0.94699 2.10684 
-0.67666 1.52756 0.75352 -0.67472 0.49921 1.43018 -0.67296 0.80267 0.83164 
-0.67296 0.80267 2.02871 -0.67296 1.67188 0.83164 -0.67276 0.50135 1.35398 
-0.67276 0.50135 1.50637 -0.66871 0.50738 1.28844 -0.66871 0.50738 1.57191 
-0.66577 0.90039 0.7644 -0.66577 0.90039 2.09595 -0.66577 1.57417 0.7644 
-0.65706 0.75872 0.84772 -0.65706 0.75872 2.01264 -0.65706 1.71583 0.84772 
-0.65328 0.85459 0.7769 -0.65328 0.85459 2.08346 -0.65328 1.61996 0.7769 
-0.63979 0.94503 0.71936 -0.63979 1.52952 0.71936 -0.63922 0.80972 0.79096 
-0.63922 0.80972 2.06939 -0.63922 1.66483 0.79096 -0.62877 0.8984 0.73031 
-0.62877 1.57615 0.73031 -0.62674 0.45898 1.39198 -0.62674 0.45898 1.46838 
-0.61292 0.84743 0.7429 -0.61292 0.84743 2.11746 -0.61292 1.62712 0.7429 
-0.59854 0.80267 0.75722 -0.59854 0.80267 2.10314 0.59854 0.80267 0.75722 
0.59854 0.80267 2.10314 0.61292 0.84743 0.7429 0.61292 0.84743 2.11746 
0.61292 1.62712 0.7429 0.62674 0.45898 1.39198 0.62674 0.45898 1.46838 
0.62877 0.8984 0.73031 0.62877 1.57615 0.73031 0.63922 0.80972 0.79096 
0.63922 0.80972 2.06939 0.63922 1.66483 0.79096 0.63979 0.94503 0.71936 
0.63979 1.52952 0.71936 0.65328 0.85459 0.7769 0.65328 0.85459 2.08346 
0.65328 1.61996 0.7769 0.65706 0.75872 0.84772 0.65706 0.75872 2.01264 
0.65706 1.71583 0.84772 0.66577 0.90039 0.7644 0.66577 0.90039 2.09595 
0.66577 1.57417 0.7644 0.66871 0.50738 1.28844 0.66871 0.50738 1.57191 
0.67276 0.50135 1.35398 0.67276 0.50135 1.50637 0.67296 0.80267 0.83164 
0.67296 0.80267 2.02871 0.67296 1.67188 0.83164 0.67472 0.49921 1.43018 
0.67666 0.94699 0.75352 0.67666 0.94699 2.10684 0.67666 1.52756 0.75352 
0.68592 0.9943 0.74426 0.68592 0.9943 2.11609 0.68592 1.48026 0.74426 
0.68728 0.84743 0.81726 0.68728 0.84743 2.04309 0.68728 1.62712 0.81726 
0.68862 0.75293 0.89054 0.68862 0.75293 1.96982 0.68862 1.72162 0.89054 
0.69352 1.04219 0.73666 0.69352 1.04219 2.1237 0.69352 1.43237 0.73666 
0.69945 1.09055 0.73072 0.69945 1.09055 2.12963 0.69945 1.38401 0.73072 
0.69945 1.38401 2.12963 0.69987 0.8984 0.80141 0.69987 0.8984 2.05894 
0.69987 1.57615 0.80141 0.70019 0.70446 0.95495 0.70019 0.70446 1.90541 
0.70019 1.77009 0.95495 0.70144 0.568 1.18511 0.70144 0.568 1.67524 
0.70144 1.90655 1.18511 0.7037 1.13926 0.72648 0.7037 1.33529 0.72648 
0.7037 1.33529 2.13388 0.70484 0.79662 0.87427 0.70484 0.79662 1.98608 
0.70484 1.67793 0.87427 0.70626 1.18821 0.72392 0.70626 1.28634 0.72392 
0.70711 0.65993 1.02193 0.70711 0.65993 1.83843 0.70711 1.23728 0.72307 
0.70711 1.81463 1.02193 0.70937 0.55558 1.25106 0.70937 0.55558 1.60929 
0.71082 0.94503 0.79039 0.71082 0.94503 2.06997 0.71082 1.52952 0.79039 
0.71519 0.54767 1.3164 0.71519 0.54767 1.54396 0.71834 0.74764 0.93597 
0.71834 0.74764 1.92439 0.71834 1.72691 0.93597 0.71933 0.84138 0.85936 
0.71933 0.84138 2.00099 0.71933 1.63317 0.85936 0.71959 0.54393 1.39198 
0.71959 0.54393 1.46838 0.7201 0.9926 0.78087 0.7201 0.9926 2.07948 
0.7201 1.48195 0.78087 0.72377 0.64022 1.08423 0.72377 0.64022 1.77612 
0.72377 1.83434 1.08423 0.72743 0.70119 1.00186 0.72743 0.70119 1.8585 
0.72743 1.77336 1.00186 0.72774 1.04053 0.77315 0.72774 1.04053 2.0872 
0.72774 1.43403 0.77315 0.73235 0.89208 0.84324 0.73235 0.89208 2.01712 
0.73235 1.58248 0.84324 0.73344 1.09014 0.76654 0.73344 1.09014 2.09381 
0.73344 1.38442 0.76654 0.73344 1.38442 2.09381 0.73454 0.79182 0.9183 
0.73454 0.79182 1.94206 0.73454 1.68273 0.9183 0.73714 0.62322 1.14811 
0.73714 0.62322 1.71224 0.73714 1.85133 1.14811 0.73768 1.1389 0.76223 
0.73768 1.1389 2.09813 0.73768 1.33565 0.76223 0.73768 1.33565 2.09813 
0.74014 1.18815 0.75952 0.74014 1.18815 2.10084 0.74014 1.2864 0.75952 
0.74014 1.2864 2.10084 0.74095 1.23728 0.75862 0.74095 1.23728 2.10174 
0.74318 0.94381 0.82887 0.74318 0.94381 2.03148 0.74318 1.53075 0.82887 
0.74592 0.74381 0.98286 0.74592 0.74381 1.87749 0.74592 1.73074 0.98286 
0.74716 0.60902 1.21327 0.74716 0.60902 1.64708 0.74716 1.86553 1.21327 
0.74934 0.83645 0.90309 0.74934 0.83645 1.95727 0.74934 1.6381 0.90309 
0.75184 0.69892 1.0495 0.75184 0.69892 1.81085 0.75184 1.77563 1.0495 
0.75257 0.99128 0.81934 0.75257 0.99128 2.04102 0.75257 1.48327 0.81934 
0.75378 0.59767 1.27942 0.75378 0.59767 1.58093 0.75378 1.87688 1.27942 
0.76014 1.03936 0.81129 0.76014 1.03936 2.04906 0.76014 1.43519 0.81129 
0.76014 1.43519 2.04906 0.76031 0.59213 1.35458 0.76031 0.59213 1.50577 
0.76249 0.59028 1.43018 0.76254 0.78767 0.965 0.76254 0.78767 1.89536 
0.76254 1.68688 0.965 0.76294 0.88676 0.88698 0.76294 0.88676 1.97337 
0.76294 1.58779 0.88698 0.76597 1.08889 0.80465 0.76597 1.08889 2.0557 
0.76597 1.38566 0.80465 0.76597 1.38566 2.0557 0.76733 0.68021 1.11255 
0.76733 0.68021 1.74781 0.76733 1.79434 1.11255 0.76986 1.13879 0.7996 
0.76986 1.13879 2.06075 0.76986 1.33576 0.7996 0.76986 1.33576 2.06075 
0.77074 0.74131 1.03021 0.77074 0.74131 1.83014 0.77074 1.73325 1.03021 
0.77237 1.18797 0.79692 0.77237 1.18797 2.06343 0.77237 1.28658 0.79692 
0.77237 1.28658 2.06343 0.77301 1.23728 0.79578 0.77301 1.23728 2.06457 
0.77417 0.93837 0.87222 0.77417 0.93837 1.98813 0.77417 1.53618 0.87222 
0.77723 0.83266 0.9483 0.77723 0.83266 1.91205 0.77723 1.64189 0.9483 
0.7796 0.66421 1.17755 0.7796 0.66421 1.6828 0.7796 1.81035 1.17755 
0.78299 0.99058 0.85916 0.78299 0.99058 2.0012 0.78299 1.48397 0.85916 
0.78781 0.78519 1.01188 0.78781 0.78519 1.84847 0.78781 1.68936 1.01188 
0.78833 0.65111 1.24325 0.78833 0.65111 1.6171 0.78833 1.82344 1.24325 
0.79063 1.03869 0.85098 0.79063 1.03869 2.00937 0.79063 1.43586 0.85098 
0.79063 1.43586 2.00937 0.79126 0.8827 0.932 0.79126 0.8827 1.92836 
0.79126 1.59185 0.932 0.79335 0.74022 1.07871 0.79335 0.74022 1.78165 
0.79335 1.73433 1.07871 0.79671 1.08802 0.84454 0.79671 1.08802 2.01581 
0.79671 1.38653 0.84454 0.79671 1.38653 2.01581 0.79855 0.6462 1.31635 
0.79855 0.6462 1.54401 0.79855 1.82835 1.31635 0.80067 1.13797 0.83936 
0.80067 1.13797 2.02099 0.80067 1.33658 0.83936 0.80067 1.33658 2.02099 
0.80258 1.18791 0.83568 0.80258 1.18791 2.02467 0.80258 1.28664 0.83568 
0.80258 1.28664 2.02467 0.80291 0.83002 0.99489 0.80291 0.83002 1.86547 
0.80291 1.64454 0.99489 0.80295 0.93379 0.91717 0.80295 0.93379 1.94318 
0.80295 1.54076 0.91717 0.80296 0.64246 1.39194 0.80296 0.64246 1.46841 
0.80321 1.23728 0.83448 0.80321 1.23728 2.02588 0.80787 0.72277 1.14273 
0.80787 0.72277 1.71762 0.80787 1.75179 1.14273 0.81086 0.7838 1.06024 
0.81086 0.7838 1.80012 0.81086 1.69075 1.06024 0.81225 0.98578 0.90386 
0.81225 0.98578 1.95649 0.81225 1.48877 0.90386 0.81225 1.48877 1.95649 
0.81792 0.87925 0.97982 0.81792 0.87925 1.88054 0.81792 1.5953 0.97982 
0.81866 0.70768 1.20809 0.81866 0.70768 1.65227 0.81866 1.76687 1.20809 
0.81914 1.03852 0.89212 0.81914 1.03852 1.96823 0.81914 1.43603 0.89212 
0.81914 1.43603 1.96823 0.82533 1.08777 0.88568 0.82533 1.08777 1.97467 
0.82533 1.38678 0.88568 0.82533 1.38678 1.97467 0.82631 0.82853 1.04271 
0.82631 0.82853 1.81765 0.82631 1.64602 1.04271 0.82946 1.1374 0.88061 
0.82946 1.1374 1.97974 0.82946 1.33715 0.88061 0.82946 1.33715 1.97974 
0.83005 0.93022 0.96464 0.83005 0.93022 1.89571 0.83005 1.54434 0.96464 
0.83097 0.70144 1.2806 0.83097 0.70144 1.57976 0.83097 1.77311 1.2806 
0.83147 0.78365 1.10942 0.83147 0.78365 1.75094 0.83147 1.23728 0.87461 
0.83147 1.23728 1.98575 0.83147 1.6909 1.10942 0.83151 1.18727 0.87692 
0.83151 1.18727 1.98344 0.83151 1.28728 0.87692 0.83151 1.28728 1.98344 
0.83874 0.69811 1.35393 0.83874 0.69811 1.50643 0.83874 1.77644 1.35393 
0.8398 0.98241 0.95082 0.8398 0.98241 1.90953 0.8398 1.49215 0.95082 
0.8398 1.49215 1.90953 0.84119 0.69654 1.43018 0.84119 1.77801 1.43018 
0.8417 0.87753 1.02753 0.8417 0.87753 1.83283 0.8417 1.59702 1.02753 
0.84461 0.7671 1.17411 0.84461 0.7671 1.68625 0.84461 1.70746 1.17411 
0.84711 1.03509 0.93873 0.84711 1.03509 1.92162 0.84711 1.43946 0.93873 
0.84711 1.43946 1.92162 0.84737 0.8282 1.09162 0.84737 0.8282 1.76873 
0.84737 1.64635 1.09162 0.85144 1.08739 0.92761 0.85144 1.08739 1.93275 
0.85144 1.38717 0.92761 0.85144 1.38717 1.93275 0.85467 0.92756 1.01351 
0.85467 0.92756 1.84685 0.85467 1.54699 1.01351 0.85467 1.54699 1.84685 
0.85565 1.13706 0.92241 0.85565 1.13706 1.93794 0.85565 1.3375 0.92241 
0.85565 1.3375 1.93794 0.85771 1.18722 0.91849 0.85771 1.18722 1.94186 
0.85771 1.28733 0.91849 0.85771 1.28733 1.94186 0.85773 1.23728 0.91607 
0.85773 1.23728 1.94428 0.85926 0.76017 1.24565 0.85926 0.76017 1.61471 
0.85926 1.71438 1.24565 0.86321 0.87687 1.07665 0.86321 0.87687 1.7837 
0.86321 1.59768 1.07665 0.86321 1.59768 1.7837 0.86492 0.97952 0.99951 
0.86492 0.97952 1.86085 0.86492 1.49503 0.99951 0.86492 1.49503 1.86085 
0.86603 0.82903 1.1415 0.86603 0.82903 1.71885 0.86603 1.64552 1.1415 
0.86917 0.75546 1.3188 0.86917 0.75546 1.54155 0.86917 1.71909 1.3188 
0.86917 1.71909 1.54155 0.87257 1.03226 0.9868 0.87257 1.03226 1.87356 
0.87257 1.44229 0.9868 0.87257 1.44229 1.87356 0.87414 0.75311 1.39194 
0.87414 0.75311 1.46841 0.87414 1.72144 1.39194 0.87414 1.72144 1.46841 
0.87655 0.92682 1.06238 0.87655 0.92682 1.79797 0.87655 1.54773 1.06238 
0.87655 1.54773 1.79797 0.87742 1.08439 0.97547 0.87742 1.08439 1.88488 
0.87742 1.39016 0.97547 0.87742 1.39016 1.88488 0.87975 1.13696 0.96545 
0.87975 1.13696 1.8949 0.87975 1.33759 0.96545 0.87975 1.33759 1.8949 
0.88192 1.23728 0.95878 0.88192 1.23728 1.90157 0.88195 1.18705 0.96152 
0.88195 1.18705 1.89883 0.88195 1.2875 0.96152 0.88195 1.2875 1.89883 
0.88222 0.87749 1.12648 0.88222 0.87749 1.73388 0.88222 1.59706 1.12648 
0.88222 1.59706 1.73388 0.88281 0.82112 1.21231 0.88281 0.82112 1.64805 
0.88281 1.65343 1.21231 0.88281 1.65343 1.64805 0.8873 0.97737 1.0492 
0.8873 0.97737 1.81115 0.8873 1.49718 1.0492 0.8873 1.49718 1.81115 
0.89486 0.81544 1.28428 0.89486 0.81544 1.57608 0.89486 1.65911 1.28428 
0.89486 1.65911 1.57608 0.89544 1.03004 1.03618 0.89544 1.03004 1.82417 
0.89544 1.44452 1.03618 0.89544 1.44452 1.82417 0.89592 0.92697 1.11231 
0.89592 0.92697 1.74804 0.89592 1.54758 1.11231 0.89592 1.54758 1.74804 
0.89687 0.87615 1.17482 0.89687 0.87615 1.68553 0.89687 1.5984 1.17482 
0.89687 1.5984 1.68553 0.90092 1.08189 1.02496 0.90092 1.08189 1.83539 
0.90092 1.39266 1.02496 0.90092 1.39266 1.83539 0.90211 0.81202 1.35703 
0.90211 0.81202 1.50332 0.90211 1.66254 1.35703 0.90211 1.66254 1.50332 
0.90374 1.13445 1.01462 0.90374 1.13445 1.84573 0.90374 1.3401 1.01462 
0.90374 1.3401 1.84573 0.90394 1.187 1.00548 0.90394 1.187 1.85488 
0.90394 1.28755 1.00548 0.90394 1.28755 1.85488 0.90399 1.23728 1.00262 
0.90399 1.23728 1.85773 0.90453 0.81087 1.43018 0.90453 1.66368 1.43018 
0.90708 0.97733 1.09905 0.90708 0.97733 1.7613 0.90708 1.49722 1.09905 
0.90708 1.49722 1.7613 0.91106 0.9255 1.16043 0.91106 0.9255 1.69992 
0.91106 1.54906 1.16043 0.91106 1.54906 1.69992 0.91147 0.86928 1.24633 
0.91147 0.86928 1.61402 0.91147 1.60527 1.24633 0.91147 1.60527 1.61402 
0.91566 1.02843 1.08673 0.91566 1.02843 1.77362 0.91566 1.44612 1.08673 
0.91566 1.44612 1.77362 0.92133 0.86465 1.31929 0.92133 0.86465 1.54107 
0.92133 1.6099 1.31929 0.92133 1.6099 1.54107 0.92164 1.08012 1.07538 
0.92164 1.08012 1.78497 0.92164 1.39443 1.07538 0.92164 1.39443 1.78497 
0.92272 0.97599 1.14679 0.92272 0.97599 1.71356 0.92272 1.49857 1.14679 
0.92272 1.49857 1.71356 0.92388 0.92482 1.20923 0.92388 0.92482 1.65112 
0.92388 1.23728 1.04749 0.92388 1.23728 1.81286 0.92388 1.54974 1.20923 
0.92388 1.54974 1.65112 0.92501 1.13226 1.06504 0.92501 1.13226 1.79531 
0.92501 1.34229 1.06504 0.92501 1.34229 1.79531 0.92576 1.18469 1.05574 
0.92576 1.18469 1.80462 0.92576 1.28986 1.05574 0.92576 1.28986 1.80462 
0.92628 0.86233 1.39239 0.92628 0.86233 1.46796 0.92628 1.61222 1.39239 
0.92628 1.61222 1.46796 0.93178 1.02701 1.13424 0.93178 1.02701 1.72611 
0.93178 1.44754 1.13424 0.93178 1.44754 1.72611 0.93606 0.9751 1.19553 
0.93606 0.9751 1.66483 0.93606 1.49946 1.19553 0.93606 1.49946 1.66483 
0.93638 0.91929 1.2816 0.93638 0.91929 1.57875 0.93638 1.55526 1.2816 
0.93638 1.55526 1.57875 0.93819 1.07983 1.12195 0.93819 1.07983 1.7384 
0.93819 1.39472 1.12195 0.93819 1.39472 1.7384 0.94154 1.23728 1.09329 
0.94154 1.23728 1.76707 0.94196 1.13196 1.1114 0.94196 1.13196 1.74896 
0.94196 1.34259 1.1114 0.94196 1.34259 1.74896 0.94306 1.18465 1.10174 
0.94306 1.18465 1.75861 0.94306 1.2899 1.10174 0.94306 1.2899 1.75861 
0.94381 0.91549 1.35478 0.94381 0.91549 1.50558 0.94381 1.55906 1.35478 
0.94381 1.55906 1.50558 0.94555 1.02613 1.18249 0.94555 1.02613 1.67786 
0.94555 1.44842 1.18249 0.94555 1.44842 1.67786 0.9465 0.91457 1.43018 
0.9465 1.55998 1.43018 0.94693 0.97482 1.24459 0.94693 0.97482 1.61576 
0.94693 1.49973 1.24459 0.94693 1.49973 1.61576 0.9525 1.07879 1.17012 
0.9525 1.07879 1.69023 0.9525 1.39576 1.17012 0.9525 1.39576 1.69023 
0.95661 1.13193 1.15853 0.95661 1.13193 1.70183 0.95661 1.34262 1.15853 
0.95661 1.34262 1.70183 0.95694 1.23728 1.13989 0.95694 1.23728 1.72046 
0.95694 1.02577 1.23137 0.95694 1.02577 1.62898 0.95694 1.44878 1.23137 
0.95694 1.44878 1.62898 0.95704 0.97011 1.31751 0.95704 0.97011 1.54285 
0.95704 1.50444 1.31751 0.95704 1.50444 1.54285 0.95815 1.18453 1.14881 
0.95815 1.18453 1.71155 0.95815 1.29003 1.14881 0.95815 1.29003 1.71155 
0.96257 0.9689 1.39239 0.96257 0.9689 1.46796 0.96257 1.50565 1.39239 
0.96257 1.50565 1.46796 0.96447 1.07821 1.21923 0.96447 1.07821 1.64113 
0.96447 1.39635 1.21923 0.96447 1.39635 1.64113 0.96593 1.02595 1.28075 
0.96593 1.02595 1.57961 0.96593 1.4486 1.28075 0.96593 1.4486 1.57961 
0.9691 1.13132 1.20743 0.9691 1.13132 1.65293 0.9691 1.34323 1.20743 
0.9691 1.34323 1.65293 0.97003 1.23728 1.1872 0.97003 1.23728 1.67316 
0.97083 1.18449 1.19629 0.97083 1.18449 1.66406 0.97083 1.29007 1.19629 
0.97083 1.29007 1.66406 0.97396 1.07824 1.26858 0.97396 1.07824 1.59177 
0.97396 1.39632 1.26858 0.97396 1.39632 1.59177 0.97415 1.02415 1.35525 
0.97415 1.02415 1.5051 0.97415 1.4504 1.35525 0.97415 1.4504 1.5051 
0.97689 1.02355 1.43018 0.97689 1.451 1.43018 0.97912 1.13099 1.2569 
0.97912 1.13099 1.60346 0.97912 1.34356 1.2569 0.97912 1.34356 1.60346 
0.98079 1.07799 1.31754 0.98079 1.07799 1.54281 0.98079 1.23728 1.23509 
0.98079 1.23728 1.62527 0.98079 1.39657 1.31754 0.98079 1.39657 1.54281 
0.9814 1.18405 1.24572 0.9814 1.18405 1.61463 0.9814 1.2905 1.24572 
0.9814 1.2905 1.61463 0.98631 1.07678 1.39242 0.98631 1.07678 1.46794 
0.98631 1.39777 1.39242 0.98631 1.39777 1.46794 0.98648 1.13071 1.30571 
0.98648 1.13071 1.55465 0.98648 1.34384 1.30571 0.98648 1.34384 1.55465 
0.98918 1.23728 1.28345 0.98918 1.23728 1.57691 0.98928 1.18402 1.29424 
0.98928 1.18402 1.56612 0.98928 1.29053 1.29424 0.98928 1.29053 1.56612 
0.99144 1.1307 1.35482 0.99144 1.1307 1.50554 0.99144 1.34385 1.35482 
0.99144 1.34385 1.50554 0.99427 1.1304 1.43018 0.99427 1.34415 1.43018 
0.99479 1.18391 1.34336 0.99479 1.18391 1.51699 0.99479 1.29064 1.34336 
0.99479 1.29064 1.51699 0.99518 1.23728 1.33216 0.99518 1.23728 1.52819 
0.99786 1.18387 1.39242 0.99786 1.18387 1.46794 0.99786 1.29068 1.39242 
0.99786 1.29068 1.46794 0.9988 1.23728 1.38111 0.9988 1.23728 1.47924 
1 1.23728 1.43018 -1 0 0.71374 -0.9988 0 0.66467 
-0.9988 0 0.76281 -0.99786 -0.0534 0.67598 -0.99786 -0.0534 0.7515 
-0.99786 0.0534 0.67598 -0.99786 0.0534 0.7515 -0.99518 0 0.61572 
-0.99518 0 0.81176 -0.99479 -0.05337 0.62692 -0.99479 -0.05337 0.80056 
-0.99479 0.05337 0.62692 -0.99479 0.05337 0.80056 -0.99427 -0.10688 0.71374 
-0.99427 0.10688 0.71374 -0.99144 -0.10657 0.63838 -0.99144 -0.10657 0.7891 
-0.99144 0.10657 0.63838 -0.99144 0.10657 0.7891 -0.98928 -0.05326 0.5778 
-0.98928 -0.05326 0.84968 -0.98928 0.05326 0.5778 -0.98928 0.05326 0.84968 
-0.98918 0 0.56701 -0.98918 0 0.86047 -0.98648 -0.10656 0.58927 
-0.98648 -0.10656 0.83821 -0.98648 0.10656 0.58927 -0.98648 0.10656 0.83821 
-0.98631 -0.1605 0.67598 -0.98631 -0.1605 0.7515 -0.98631 0.1605 0.67598 
-0.98631 0.1605 0.7515 -0.9814 -0.05322 0.52928 -0.9814 -0.05322 0.8982 
-0.9814 0.05322 0.52928 -0.9814 0.05322 0.8982 -0.98079 -0.15929 0.60111 
-0.98079 -0.15929 0.82638 -0.98079 0 0.51865 -0.98079 0 0.90883 
-0.98079 0.15929 0.60111 -0.98079 0.15929 0.82638 -0.97912 -0.10629 0.54046 
-0.97912 -0.10629 0.88702 -0.97912 0.10629 0.54046 -0.97912 0.10629 0.88702 
-0.97689 -0.21372 0.71374 -0.97689 0.21372 0.71374 -0.97415 -0.21312 0.63882 
-0.97415 -0.21312 0.78867 -0.97415 0.21312 0.63882 -0.97415 0.21312 0.78867 
-0.97396 -0.15904 0.55215 -0.97396 -0.15904 0.87533 -0.97396 0.15904 0.55215 
-0.97396 0.15904 0.87533 -0.97083 -0.05279 0.47986 -0.97083 -0.05279 0.94762 
-0.97083 0.05279 0.47986 -0.97083 0.05279 0.94762 -0.97003 0 0.47076 
-0.97003 0 0.95672 -0.9691 -0.10595 0.49099 -0.9691 -0.10595 0.93649 
-0.9691 0.10595 0.49099 -0.9691 0.10595 0.93649 -0.96593 -0.21132 0.56431 
-0.96593 -0.21132 0.86317 -0.96593 0.21132 0.56431 -0.96593 0.21132 0.86317 
-0.96447 -0.15907 0.50279 -0.96447 -0.15907 0.92469 -0.96447 0.15907 0.50279 
-0.96447 0.15907 0.92469 -0.96257 -0.26838 0.67595 -0.96257 -0.26838 0.75153 
-0.96257 0.26838 0.67595 -0.96257 0.26838 0.75153 -0.95815 -0.05275 0.43237 
-0.95815 -0.05275 0.99511 -0.95815 0.05275 0.43237 -0.95815 0.05275 0.99511 
-0.95704 -0.26716 0.60107 -0.95704 -0.26716 0.82641 -0.95704 0.26716 0.60107 
-0.95704 0.26716 0.82641 -0.95694 -0.2115 0.51493 -0.95694 -0.2115 0.91255 
-0.95694 0.2115 0.51493 -0.95694 0.2115 0.91255 -0.95694 0 0.42346 
-0.95694 0 1.00403 -0.95661 -0.10535 0.44209 -0.95661 -0.10535 0.98539 
-0.95661 0.10535 0.44209 -0.95661 0.10535 0.98539 -0.9525 -0.15848 0.45369 
-0.9525 -0.15848 0.9738 -0.9525 0.15848 0.45369 -0.9525 0.15848 0.9738 
-0.94693 -0.26245 0.52816 -0.94693 -0.26245 0.89932 -0.94693 0.26245 0.52816 
-0.94693 0.26245 0.89932 -0.9465 -0.32271 0.71374 -0.9465 0.32271 0.71374 
-0.94555 -0.21115 0.46606 -0.94555 -0.21115 0.96143 -0.94555 0.21115 0.46606 
-0.94555 0.21115 0.96143 -0.94381 -0.32179 0.63834 -0.94381 -0.32179 0.78914 
-0.94381 0.32179 0.63834 -0.94381 0.32179 0.78914 -0.94306 -0.05263 0.38531 
-0.94306 -0.05263 1.04218 -0.94306 0.05263 0.38531 -0.94306 0.05263 1.04218 
-0.94196 -0.10531 0.39496 -0.94196 -0.10531 1.03252 -0.94196 0.10531 0.39496 
-0.94196 0.10531 1.03252 -0.94154 0 0.37685 -0.94154 0 1.05063 
-0.93819 -0.15744 0.40552 -0.93819 -0.15744 1.02197 -0.93819 0.15744 0.40552 
-0.93819 0.15744 1.02197 -0.93638 -0.31799 0.56517 -0.93638 -0.31799 0.86231 
-0.93638 0.31799 0.56517 -0.93638 0.31799 0.86231 -0.93606 -0.26218 0.47909 
-0.93606 -0.26218 0.94839 -0.93606 0.26218 0.47909 -0.93606 0.26218 0.94839 
-0.93178 -0.21026 0.4178 -0.93178 -0.21026 1.00968 -0.93178 0.21026 0.4178 
-0.93178 0.21026 1.00968 -0.92628 -0.37495 0.67596 -0.92628 -0.37495 0.75153 
-0.92628 0.37495 0.67596 -0.92628 0.37495 0.75153 -0.92576 -0.05258 0.3393 
-0.92576 -0.05258 1.08818 -0.92576 0.05258 0.3393 -0.92576 0.05258 1.08818 
-0.92501 -0.10502 0.34861 -0.92501 -0.10502 1.07888 -0.92501 0.10502 0.34861 
-0.92501 0.10502 1.07888 -0.92388 -0.31246 0.4928 -0.92388 -0.31246 0.93468 
-0.92388 0 0.33106 -0.92388 0 1.09642 -0.92388 0.31246 0.4928 
-0.92388 0.31246 0.93468 -0.92272 -0.26129 0.43036 -0.92272 -0.26129 0.99712 
-0.92272 0.26129 0.43036 -0.92272 0.26129 0.99712 -0.92164 -0.15716 0.35895 
-0.92164 -0.15716 1.06853 -0.92164 0.15716 0.35895 -0.92164 0.15716 1.06853 
-0.92133 -0.37262 0.60285 -0.92133 -0.37262 0.82463 -0.92133 0.37262 0.60285 
-0.92133 0.37262 0.82463 -0.91566 -0.20885 0.3703 -0.91566 -0.20885 1.05719 
-0.91566 0.20885 0.3703 -0.91566 0.20885 1.05719 -0.91147 -0.368 0.5299 
-0.91147 -0.368 0.89759 -0.91147 0.368 0.5299 -0.91147 0.368 0.89759 
-0.91106 -0.31178 0.444 -0.91106 -0.31178 0.98349 -0.91106 0.31178 0.444 
-0.91106 0.31178 0.98349 -0.90708 -0.25995 0.38262 -0.90708 -0.25995 1.04486 
-0.90708 0.25995 0.38262 -0.90708 0.25995 1.04486 -0.90453 -0.4264 0.71374 
-0.90453 0.4264 0.71374 -0.90399 0 0.28619 -0.90399 0 1.1413 
-0.90394 -0.05028 0.28904 -0.90394 -0.05028 1.13844 -0.90394 0.05028 0.28904 
-0.90394 0.05028 1.13844 -0.90374 -0.10282 0.29819 -0.90374 -0.10282 1.12929 
-0.90374 0.10282 0.29819 -0.90374 0.10282 1.12929 -0.90211 -0.42526 0.6406 
-0.90211 -0.42526 0.78689 -0.90211 0.42526 0.6406 -0.90211 0.42526 0.78689 
-0.90092 -0.15538 0.30853 -0.90092 -0.15538 1.11895 -0.90092 0.15538 0.30853 
-0.90092 0.15538 1.11895 -0.89687 -0.36113 0.45839 -0.89687 -0.36113 0.9691 
-0.89687 0.36113 0.45839 -0.89687 0.36113 0.9691 -0.89592 -0.31031 0.39588 
-0.89592 -0.31031 1.0316 -0.89592 0.31031 0.39588 -0.89592 0.31031 1.0316 
-0.89544 -0.20724 0.31974 -0.89544 -0.20724 1.10774 -0.89544 0.20724 0.31974 
-0.89544 0.20724 1.10774 -0.89486 -0.42184 0.56784 -0.89486 -0.42184 0.85964 
-0.89486 0.42184 0.56784 -0.89486 0.42184 0.85964 -0.8873 -0.25991 0.33276 
-0.8873 -0.25991 1.09472 -0.8873 0.25991 0.33276 -0.8873 0.25991 1.09472 
-0.88281 -0.41616 0.49587 -0.88281 -0.41616 0.93161 -0.88281 0.41616 0.49587 
-0.88281 0.41616 0.93161 -0.88222 -0.35979 0.41004 -0.88222 -0.35979 1.01744 
-0.88222 0.35979 0.41004 -0.88222 0.35979 1.01744 -0.88195 -0.05022 0.24509 
-0.88195 -0.05022 1.18239 -0.88195 0.05022 0.24509 -0.88195 0.05022 1.18239 
-0.88192 0 0.24234 -0.88192 0 1.18514 -0.87975 -0.10032 0.24902 
-0.87975 -0.10032 1.17847 -0.87975 0.10032 0.24902 -0.87975 0.10032 1.17847 
-0.87742 -0.15289 0.25904 -0.87742 -0.15289 1.16845 -0.87742 0.15289 0.25904 
-0.87742 0.15289 1.16845 -0.87655 -0.31045 0.34595 -0.87655 -0.31045 1.08154 
-0.87655 0.31045 0.34595 -0.87655 0.31045 1.08154 -0.87414 -0.48417 0.67551 
-0.87414 -0.48417 0.75198 -0.87414 0.48417 0.67551 -0.87414 0.48417 0.75198 
-0.87257 -0.20502 0.27036 -0.87257 -0.20502 1.15712 -0.87257 0.20502 0.27036 
-0.87257 0.20502 1.15712 -0.86917 -0.48181 0.60236 -0.86917 -0.48181 0.82512 
-0.86917 0.48181 0.60236 -0.86917 0.48181 0.82512 -0.86603 -0.40825 0.42507 
-0.86603 -0.40825 1.00242 -0.86603 0.40825 0.42507 -0.86603 0.40825 1.00242 
-0.86492 -0.25775 0.28307 -0.86492 -0.25775 1.14441 -0.86492 0.25775 0.28307 
-0.86492 0.25775 1.14441 -0.86321 -0.3604 0.36022 -0.86321 -0.3604 1.06727 
-0.86321 0.3604 0.36022 -0.86321 0.3604 1.06727 -0.85926 -0.4771 0.52921 
-0.85926 -0.4771 0.89827 -0.85926 0.4771 0.52921 -0.85926 0.4771 0.89827 
-0.85773 0 0.19964 -0.85773 0 1.22784 -0.85771 -0.05006 0.20205 
-0.85771 -0.05006 1.22543 -0.85771 0.05006 0.20205 -0.85771 0.05006 1.22543 
-0.85565 -0.10022 0.20598 -0.85565 -0.10022 1.2215 -0.85565 0.10022 0.20598 
-0.85565 0.10022 1.2215 -0.85467 -0.30971 0.29707 -0.85467 -0.30971 1.13041 
-0.85467 0.30971 0.29707 -0.85467 0.30971 1.13041 -0.85144 -0.14989 0.21117 
-0.85144 -0.14989 1.21631 -0.85144 0.14989 0.21117 -0.85144 0.14989 1.21631 
-0.84737 -0.40908 0.37519 -0.84737 -0.40908 1.05229 -0.84737 0.40908 0.37519 
-0.84737 0.40908 1.05229 -0.84711 -0.20219 0.22229 -0.84711 -0.20219 1.20519 
-0.84711 0.20219 0.22229 -0.84711 0.20219 1.20519 -0.84461 -0.47018 0.45767 
-0.84461 -0.47018 0.96981 -0.84461 0.47018 0.45767 -0.84461 0.47018 0.96981 
-0.8417 -0.35975 0.31109 -0.8417 -0.35975 1.11639 -0.8417 0.35975 0.31109 
-0.8417 0.35975 1.11639 -0.84119 -0.54074 0.71374 -0.84119 0.54074 0.71374 
-0.8398 -0.25487 0.23438 -0.8398 -0.25487 1.1931 -0.8398 0.25487 0.23438 
-0.8398 0.25487 1.1931 -0.83874 -0.53916 0.63749 -0.83874 -0.53916 0.78999 
-0.83874 0.53916 0.63749 -0.83874 0.53916 0.78999 -0.83151 -0.05 0.16048 
-0.83151 -0.05 1.267 -0.83151 0.05 0.16048 -0.83151 0.05 1.267 
-0.83147 -0.45362 0.39298 -0.83147 -0.45362 1.0345 -0.83147 0 0.15817 
-0.83147 0 1.26931 -0.83147 0.45362 0.39298 -0.83147 0.45362 1.0345 
-0.83097 -0.53584 0.56416 -0.83097 -0.53584 0.86332 -0.83097 0.53584 0.56416 
-0.83097 0.53584 0.86332 -0.83005 -0.30706 0.2482 -0.83005 -0.30706 1.17928 
-0.83005 0.30706 0.2482 -0.83005 0.30706 1.17928 -0.82946 -0.09988 0.16418 
-0.82946 -0.09988 1.26331 -0.82946 0.09988 0.16418 -0.82946 0.09988 1.26331 
-0.82631 -0.40875 0.32627 -0.82631 -0.40875 1.10121 -0.82631 0.40875 0.32627 
-0.82631 0.40875 1.10121 -0.82533 -0.14951 0.16925 -0.82533 -0.14951 1.25823 
-0.82533 0.14951 0.16925 -0.82533 0.14951 1.25823 -0.81914 -0.19876 0.17568 
-0.81914 -0.19876 1.2518 -0.81914 0.19876 0.17568 -0.81914 0.19876 1.2518 
-0.81866 -0.52959 0.49165 -0.81866 -0.52959 0.93583 -0.81866 0.52959 0.49165 
-0.81866 0.52959 0.93583 -0.81792 -0.35803 0.26338 -0.81792 -0.35803 1.1641 
-0.81792 0.35803 0.26338 -0.81792 0.35803 1.1641 -0.81225 -0.25149 0.18743 
-0.81225 -0.25149 1.24005 -0.81225 0.25149 0.18743 -0.81225 0.25149 1.24005 
-0.81086 -0.45348 0.3438 -0.81086 -0.45348 1.08368 -0.81086 0.45348 0.3438 
-0.81086 0.45348 1.08368 -0.80787 -0.51451 0.4263 -0.80787 -0.51451 1.00118 
-0.80787 0.51451 0.4263 -0.80787 0.51451 1.00118 -0.80321 0 0.11804 
-0.80321 0 1.30944 -0.80296 -0.59481 0.67551 -0.80296 -0.59481 0.75198 
-0.80296 0.59481 0.67551 -0.80296 0.59481 0.75198 -0.80295 -0.30349 0.20073 
-0.80295 -0.30349 1.22675 -0.80295 0.30349 0.20073 -0.80295 0.30349 1.22675 
-0.80291 -0.40726 0.27845 -0.80291 -0.40726 1.14903 -0.80291 0.40726 0.27845 
-0.80291 0.40726 1.14903 -0.80258 -0.04936 0.11925 -0.80258 -0.04936 1.30824 
-0.80258 0.04936 0.11925 -0.80258 0.04936 1.30824 -0.80067 -0.09931 0.12292 
-0.80067 -0.09931 1.30456 -0.80067 0.09931 0.12292 -0.80067 0.09931 1.30456 
-0.79855 -0.59107 0.59991 -0.79855 -0.59107 0.82757 -0.79855 0.59107 0.59991 
-0.79855 0.59107 0.82757 -0.79671 -0.14926 0.12811 -0.79671 -0.14926 1.29938 
-0.79671 0.14926 0.12811 -0.79671 0.14926 1.29938 -0.79335 -0.49705 0.36227 
-0.79335 -0.49705 1.06521 -0.79335 0.49705 0.36227 -0.79335 0.49705 1.06521 
-0.79126 -0.35458 0.21556 -0.79126 -0.35458 1.21192 -0.79126 0.35458 0.21556 
-0.79126 0.35458 1.21192 -0.79063 -0.19858 0.13454 -0.79063 -0.19858 1.29294 
-0.79063 0.19858 0.13454 -0.79063 0.19858 1.29294 -0.78833 -0.58617 0.52682 
-0.78833 -0.58617 0.90067 -0.78833 0.58617 0.52682 -0.78833 0.58617 0.90067 
-0.78781 -0.45208 0.29545 -0.78781 -0.45208 1.13203 -0.78781 0.45208 0.29545 
-0.78781 0.45208 1.13203 -0.78299 -0.24669 0.14272 -0.78299 -0.24669 1.28476 
-0.78299 0.24669 0.14272 -0.78299 0.24669 1.28476 -0.7796 -0.57307 0.46111 
-0.7796 -0.57307 0.96637 -0.7796 0.57307 0.46111 -0.7796 0.57307 0.96637 
-0.77723 -0.40462 0.23187 -0.77723 -0.40462 1.19562 -0.77723 0.40462 0.23187 
-0.77723 0.40462 1.19562 -0.77417 -0.29891 0.15579 -0.77417 -0.29891 1.2717 
-0.77417 0.29891 0.15579 -0.77417 0.29891 1.2717 -0.77301 0 0.07935 
-0.77301 0 1.34813 -0.77237 -0.0493 0.08049 -0.77237 -0.0493 1.34699 
-0.77237 0.0493 0.08049 -0.77237 0.0493 1.34699 -0.77074 -0.49597 0.31378 
-0.77074 -0.49597 1.1137 -0.77074 0.49597 0.31378 -0.77074 0.49597 1.1137 
-0.76986 -0.09849 0.08317 -0.76986 -0.09849 1.34431 -0.76986 0.09849 0.08317 
-0.76986 0.09849 1.34431 -0.76733 -0.55706 0.39611 -0.76733 -0.55706 1.03137 
-0.76733 0.55706 0.39611 -0.76733 0.55706 1.03137 -0.76597 -0.14839 0.08822 
-0.76597 -0.14839 1.33926 -0.76597 0.14839 0.08822 -0.76597 0.14839 1.33926 
-0.76294 -0.35052 0.17055 -0.76294 -0.35052 1.25693 -0.76294 0.35052 0.17055 
-0.76294 0.35052 1.25693 -0.76254 -0.44961 0.24856 -0.76254 -0.44961 1.17892 
-0.76254 0.44961 0.24856 -0.76254 0.44961 1.17892 -0.76249 -0.647 0.71374 
-0.76249 0.647 0.71374 -0.76031 -0.64515 0.63815 -0.76031 -0.64515 0.78934 
-0.76031 0.64515 0.63815 -0.76031 0.64515 0.78934 -0.76014 -0.19791 0.09485 
-0.76014 -0.19791 1.33263 -0.76014 0.19791 0.09485 -0.76014 0.19791 1.33263 
-0.75378 -0.6396 0.56299 -0.75378 -0.6396 0.8645 -0.75378 0.6396 0.56299 
-0.75378 0.6396 0.8645 -0.75257 -0.24599 0.1029 -0.75257 -0.24599 1.32458 
-0.75257 0.24599 0.1029 -0.75257 0.24599 1.32458 -0.75184 -0.53835 0.33307 
-0.75184 -0.53835 1.09441 -0.75184 0.53835 0.33307 -0.75184 0.53835 1.09441 
-0.74934 -0.40082 0.18665 -0.74934 -0.40082 1.24083 -0.74934 0.40082 0.18665 
-0.74934 0.40082 1.24083 -0.74716 -0.62826 0.49684 -0.74716 -0.62826 0.93064 
-0.74716 0.62826 0.49684 -0.74716 0.62826 0.93064 -0.74592 -0.49347 0.26643 
-0.74592 -0.49347 1.16105 -0.74592 0.49347 0.26643 -0.74592 0.49347 1.16105 
-0.74318 -0.29347 0.11244 -0.74318 -0.29347 1.31504 -0.74318 0.29347 0.11244 
-0.74318 0.29347 1.31504 -0.74095 0 0.04218 -0.74095 0 1.3853 
-0.74014 -0.04913 0.04308 -0.74014 -0.04913 1.3844 -0.74014 0.04913 0.04308 
-0.74014 0.04913 1.3844 -0.73768 -0.09837 0.04579 -0.73768 -0.09837 1.38169 
-0.73768 0.09837 0.04579 -0.73768 0.09837 1.38169 -0.73714 -0.61406 0.43168 
-0.73714 -0.61406 0.99581 -0.73714 0.61406 0.43168 -0.73714 0.61406 0.99581 
-0.73454 -0.44546 0.20186 -0.73454 -0.44546 1.22562 -0.73454 0.44546 0.20186 
-0.73454 0.44546 1.22562 -0.73344 -0.14714 0.05011 -0.73344 -0.14714 1.37738 
-0.73344 0.14714 0.05011 -0.73344 0.14714 1.37738 -0.73235 -0.3452 0.1268 
-0.73235 -0.3452 1.30068 -0.73235 0.3452 0.1268 -0.73235 0.3452 1.30068 
-0.72774 -0.19675 0.05671 -0.72774 -0.19675 1.37077 -0.72774 0.19675 0.05671 
-0.72774 0.19675 1.37077 -0.72743 -0.53608 0.28542 -0.72743 -0.53608 1.14206 
-0.72743 0.53608 0.28542 -0.72743 0.53608 1.14206 -0.72377 -0.59706 0.3678 
-0.72377 -0.59706 1.05968 -0.72377 0.59706 0.3678 -0.72377 0.59706 1.05968 
-0.7201 -0.24468 0.06444 -0.7201 -0.24468 1.36304 -0.7201 0.24468 0.06444 
-0.7201 0.24468 1.36304 -0.71959 -0.69335 0.67554 -0.71959 -0.69335 0.75194 
-0.71959 0.69335 0.67554 -0.71959 0.69335 0.75194 -0.71933 -0.39589 0.14293 
-0.71933 -0.39589 1.28455 -0.71933 0.39589 0.14293 -0.71933 0.39589 1.28455 
-0.71834 -0.48963 0.21953 -0.71834 -0.48963 1.20795 -0.71834 0.48963 0.21953 
-0.71834 0.48963 1.20795 -0.71519 -0.68961 0.59996 -0.71519 -0.68961 0.82752 
-0.71519 0.68961 0.59996 -0.71519 0.68961 0.82752 -0.71082 -0.29225 0.07395 
-0.71082 -0.29225 1.35353 -0.71082 0.29225 0.07395 -0.71082 0.29225 1.35353 
-0.70937 -0.68169 0.53462 -0.70937 -0.68169 0.89286 -0.70937 0.68169 0.53462 
-0.70937 0.68169 0.89286 -0.70711 -0.57735 0.30549 -0.70711 -0.57735 1.12199 
-0.70711 0 0.00663 -0.70711 0 1.42085 -0.70711 0.57735 0.30549 
-0.70711 0.57735 1.12199 -0.70626 -0.04907 0.00749 -0.70626 -0.04907 1.42 
-0.70626 0.04907 0.00749 -0.70626 0.04907 1.42 -0.70484 -0.44065 0.15784 
-0.70484 -0.44065 1.26964 -0.70484 0.44065 0.15784 -0.70484 0.44065 1.26964 
-0.7037 -0.09802 0.01004 -0.7037 -0.09802 1.41744 -0.7037 0.09802 0.01004 
-0.7037 0.09802 1.41744 -0.70144 -0.66928 0.46868 -0.70144 -0.66928 0.9588 
-0.70144 0.66928 0.46868 -0.70144 0.66928 0.9588 -0.70019 -0.53282 0.23851 
-0.70019 -0.53282 1.18897 -0.70019 0.53282 0.23851 -0.70019 0.53282 1.18897 
-0.69987 -0.33887 0.08497 -0.69987 -0.33887 1.34251 -0.69987 0.33887 0.08497 
-0.69987 0.33887 1.34251 -0.69945 -0.14673 0.01429 -0.69945 -0.14673 1.41319 
-0.69945 0.14673 0.01429 -0.69945 0.14673 1.41319 -0.69352 -0.19509 0.02022 
-0.69352 -0.19509 1.40726 -0.69352 0.19509 0.02022 -0.69352 0.19509 1.40726 
-0.68862 -0.48434 0.1741 -0.68862 -0.48434 1.25338 -0.68862 0.48434 0.1741 
-0.68862 0.48434 1.25338 -0.68728 -0.38984 0.10082 -0.68728 -0.38984 1.32666 
-0.68728 0.38984 0.10082 -0.68728 0.38984 1.32666 -0.68592 -0.24298 0.02783 
-0.68592 -0.24298 1.39966 -0.68592 0.24298 0.02783 -0.68592 0.24298 1.39966 
-0.67666 -0.29028 0.03708 -0.67666 -0.29028 1.3904 -0.67666 0.29028 0.03708 
-0.67666 0.29028 1.3904 -0.67472 -0.73807 0.71374 -0.67472 0.73807 0.71374 
-0.67296 -0.43461 0.11521 -0.67296 -0.43461 1.31228 -0.67296 0.43461 0.11521 
-0.67296 0.43461 1.31228 -0.67276 -0.73592 0.63755 -0.67276 -0.73592 0.78993 
-0.67276 0.73592 0.63755 -0.67276 0.73592 0.78993 -0.66871 -0.72989 0.572 
-0.66871 -0.72989 0.85548 -0.66871 0.72989 0.572 -0.66871 0.72989 0.85548 
-0.66577 -0.33689 0.04797 -0.66577 -0.33689 1.37951 -0.66577 0.33689 0.04797 
-0.66577 0.33689 1.37951 -0.65706 -0.47855 0.13128 -0.65706 -0.47855 1.2962 
-0.65706 0.47855 0.13128 -0.65706 0.47855 1.2962 -0.65328 -0.38268 0.06046 
-0.65328 -0.38268 1.36702 -0.65328 0.38268 0.06046 -0.65328 0.38268 1.36702 
-0.63979 -0.29225 0.00292 -0.63979 0.29225 0.00292 -0.63922 -0.42756 0.07452 
-0.63922 -0.42756 1.35296 -0.63922 0.42756 0.07452 -0.63922 0.42756 1.35296 
-0.62877 -0.33887 0.01387 -0.62877 -0.33887 1.41361 -0.62877 0.33887 0.01387 
-0.62877 0.33887 1.41361 -0.62674 -0.7783 0.67554 -0.62674 -0.7783 0.75194 
-0.62674 0.7783 0.67554 -0.62674 0.7783 0.75194 -0.61292 -0.38984 0.02646 
-0.61292 -0.38984 1.40102 -0.61292 0.38984 0.02646 -0.61292 0.38984 1.40102 
-0.59854 -0.43461 1.3867 -0.59854 0.43461 1.3867 -0.57735 -0.8165 0.71374 
-0.57735 0.8165 0.71374 0.57735 -0.8165 0.71374 0.57735 0.8165 0.71374 
0.59854 -0.43461 1.3867 0.59854 0.43461 1.3867 0.61292 -0.38984 0.02646 
0.61292 -0.38984 1.40102 0.61292 0.38984 0.02646 0.61292 0.38984 1.40102 
0.62674 -0.7783 0.67554 0.62674 -0.7783 0.75194 0.62674 0.7783 0.67554 
0.62674 0.7783 0.75194 0.62877 -0.33887 0.01387 0.62877 -0.33887 1.41361 
0.62877 0.33887 0.01387 0.62877 0.33887 1.41361 0.63922 -0.42756 0.07452 
0.63922 -0.42756 1.35296 0.63922 0.42756 0.07452 0.63922 0.42756 1.35296 
0.63979 -0.29225 0.00292 0.63979 0.29225 0.00292 0.65328 -0.38268 0.06046 
0.65328 -0.38268 1.36702 0.65328 0.38268 0.06046 0.65328 0.38268 1.36702 
0.65706 -0.47855 0.13128 0.65706 -0.47855 1.2962 0.65706 0.47855 0.13128 
0.65706 0.47855 1.2962 0.66577 -0.33689 0.04797 0.66577 -0.33689 1.37951 
0.66577 0.33689 0.04797 0.66577 0.33689 1.37951 0.66871 -0.72989 0.572 
0.66871 -0.72989 0.85548 0.66871 0.72989 0.572 0.66871 0.72989 0.85548 
0.67276 -0.73592 0.63755 0.67276 -0.73592 0.78993 0.67276 0.73592 0.63755 
0.67276 0.73592 0.78993 0.67296 -0.43461 0.11521 0.67296 -0.43461 1.31228 
0.67296 0.43461 0.11521 0.67296 0.43461 1.31228 0.67472 -0.73807 0.71374 
0.67472 0.73807 0.71374 0.67666 -0.29028 0.03708 0.67666 -0.29028 1.3904 
0.67666 0.29028 0.03708 0.67666 0.29028 1.3904 0.68592 -0.24298 0.02783 
0.68592 -0.24298 1.39966 0.68592 0.24298 0.02783 0.68592 0.24298 1.39966 
0.68728 -0.38984 0.10082 0.68728 -0.38984 1.32666 0.68728 0.38984 0.10082 
0.68728 0.38984 1.32666 0.68862 -0.48434 0.1741 0.68862 -0.48434 1.25338 
0.68862 0.48434 0.1741 0.68862 0.48434 1.25338 0.69352 -0.19509 0.02022 
0.69352 -0.19509 1.40726 0.69352 0.19509 0.02022 0.69352 0.19509 1.40726 
0.69945 -0.14673 0.01429 0.69945 -0.14673 1.41319 0.69945 0.14673 0.01429 
0.69945 0.14673 1.41319 0.69987 -0.33887 0.08497 0.69987 -0.33887 1.34251 
0.69987 0.33887 0.08497 0.69987 0.33887 1.34251 0.70019 -0.53282 0.23851 
0.70019 -0.53282 1.18897 0.70019 0.53282 0.23851 0.70019 0.53282 1.18897 
0.70144 -0.66928 0.46868 0.70144 -0.66928 0.9588 0.70144 0.66928 0.46868 
0.70144 0.66928 0.9588 0.7037 -0.09802 0.01004 0.7037 -0.09802 1.41744 
0.7037 0.09802 0.01004 0.7037 0.09802 1.41744 0.70484 -0.44065 0.15784 
0.70484 -0.44065 1.26964 0.70484 0.44065 0.15784 0.70484 0.44065 1.26964 
0.70626 -0.04907 0.00749 0.70626 -0.04907 1.42 0.70626 0.04907 0.00749 
0.70626 0.04907 1.42 0.70711 -0.57735 0.30549 0.70711 -0.57735 1.12199 
0.70711 0 0.00663 0.70711 0 1.42085 0.70711 0.57735 0.30549 
0.70711 0.57735 1.12199 0.70937 -0.68169 0.53462 0.70937 -0.68169 0.89286 
0.70937 0.68169 0.53462 0.70937 0.68169 0.89286 0.71082 -0.29225 0.07395 
0.71082 -0.29225 1.35353 0.71082 0.29225 0.07395 0.71082 0.29225 1.35353 
0.71519 -0.68961 0.59996 0.71519 -0.68961 0.82752 0.71519 0.68961 0.59996 
0.71519 0.68961 0.82752 0.71834 -0.48963 0.21953 0.71834 -0.48963 1.20795 
0.71834 0.48963 0.21953 0.71834 0.48963 1.20795 0.71933 -0.39589 0.14293 
0.71933 -0.39589 1.28455 0.71933 0.39589 0.14293 0.71933 0.39589 1.28455 
0.71959 -0.69335 0.67554 0.71959 -0.69335 0.75194 0.71959 0.69335 0.67554 
0.71959 0.69335 0.75194 0.7201 -0.24468 0.06444 0.7201 -0.24468 1.36304 
0.7201 0.24468 0.06444 0.7201 0.24468 1.36304 0.72377 -0.59706 0.3678 
0.72377 -0.59706 1.05968 0.72377 0.59706 0.3678 0.72377 0.59706 1.05968 
0.72743 -0.53608 0.28542 0.72743 -0.53608 1.14206 0.72743 0.53608 0.28542 
0.72743 0.53608 1.14206 0.72774 -0.19675 0.05671 0.72774 -0.19675 1.37077 
0.72774 0.19675 0.05671 0.72774 0.19675 1.37077 0.73235 -0.3452 0.1268 
0.73235 -0.3452 1.30068 0.73235 0.3452 0.1268 0.73235 0.3452 1.30068 
0.73344 -0.14714 0.05011 0.73344 -0.14714 1.37738 0.73344 0.14714 0.05011 
0.73344 0.14714 1.37738 0.73454 -0.44546 0.20186 0.73454 -0.44546 1.22562 
0.73454 0.44546 0.20186 0.73454 0.44546 1.22562 0.73714 -0.61406 0.43168 
0.73714 -0.61406 0.99581 0.73714 0.61406 0.43168 0.73714 0.61406 0.99581 
0.73768 -0.09837 0.04579 0.73768 -0.09837 1.38169 0.73768 0.09837 0.04579 
0.73768 0.09837 1.38169 0.74014 -0.04913 0.04308 0.74014 -0.04913 1.3844 
0.74014 0.04913 0.04308 0.74014 0.04913 1.3844 0.74095 0 0.04218 
0.74095 0 1.3853 0.74318 -0.29347 0.11244 0.74318 -0.29347 1.31504 
0.74318 0.29347 0.11244 0.74318 0.29347 1.31504 0.74592 -0.49347 0.26643 
0.74592 -0.49347 1.16105 0.74592 0.49347 0.26643 0.74592 0.49347 1.16105 
0.74716 -0.62826 0.49684 0.74716 -0.62826 0.93064 0.74716 0.62826 0.49684 
0.74716 0.62826 0.93064 0.74934 -0.40082 0.18665 0.74934 -0.40082 1.24083 
0.74934 0.40082 0.18665 0.74934 0.40082 1.24083 0.75184 -0.53835 0.33307 
0.75184 -0.53835 1.09441 0.75184 0.53835 0.33307 0.75184 0.53835 1.09441 
0.75257 -0.24599 0.1029 0.75257 -0.24599 1.32458 0.75257 0.24599 0.1029 
0.75257 0.24599 1.32458 0.75378 -0.6396 0.56299 0.75378 -0.6396 0.8645 
0.75378 0.6396 0.56299 0.75378 0.6396 0.8645 0.76014 -0.19791 0.09485 
0.76014 -0.19791 1.33263 0.76014 0.19791 0.09485 0.76014 0.19791 1.33263 
0.76031 -0.64515 0.63815 0.76031 -0.64515 0.78934 0.76031 0.64515 0.63815 
0.76031 0.64515 0.78934 0.76249 -0.647 0.71374 0.76249 0.647 0.71374 
0.76254 -0.44961 0.24856 0.76254 -0.44961 1.17892 0.76254 0.44961 0.24856 
0.76254 0.44961 1.17892 0.76294 -0.35052 0.17055 0.76294 -0.35052 1.25693 
0.76294 0.35052 0.17055 0.76294 0.35052 1.25693 0.76597 -0.14839 0.08822 
0.76597 -0.14839 1.33926 0.76597 0.14839 0.08822 0.76597 0.14839 1.33926 
0.76733 -0.55706 0.39611 0.76733 -0.55706 1.03137 0.76733 0.55706 0.39611 
0.76733 0.55706 1.03137 0.76986 -0.09849 0.08317 0.76986 -0.09849 1.34431 
0.76986 0.09849 0.08317 0.76986 0.09849 1.34431 0.77074 -0.49597 0.31378 
0.77074 -0.49597 1.1137 0.77074 0.49597 0.31378 0.77074 0.49597 1.1137 
0.77237 -0.0493 0.08049 0.77237 -0.0493 1.34699 0.77237 0.0493 0.08049 
0.77237 0.0493 1.34699 0.77301 0 0.07935 0.77301 0 1.34813 
0.77417 -0.29891 0.15579 0.77417 -0.29891 1.2717 0.77417 0.29891 0.15579 
0.77417 0.29891 1.2717 0.77723 -0.40462 0.23187 0.77723 -0.40462 1.19562 
0.77723 0.40462 0.23187 0.77723 0.40462 1.19562 0.7796 -0.57307 0.46111 
0.7796 -0.57307 0.96637 0.7796 0.57307 0.46111 0.7796 0.57307 0.96637 
0.78299 -0.24669 0.14272 0.78299 -0.24669 1.28476 0.78299 0.24669 0.14272 
0.78299 0.24669 1.28476 0.78781 -0.45208 0.29545 0.78781 -0.45208 1.13203 
0.78781 0.45208 0.29545 0.78781 0.45208 1.13203 0.78833 -0.58617 0.52682 
0.78833 -0.58617 0.90067 0.78833 0.58617 0.52682 0.78833 0.58617 0.90067 
0.79063 -0.19858 0.13454 0.79063 -0.19858 1.29294 0.79063 0.19858 0.13454 
0.79063 0.19858 1.29294 0.79126 -0.35458 0.21556 0.79126 -0.35458 1.21192 
0.79126 0.35458 0.21556 0.79126 0.35458 1.21192 0.79335 -0.49705 0.36227 
0.79335 -0.49705 1.06521 0.79335 0.49705 0.36227 0.79335 0.49705 1.06521 
0.79671 -0.14926 0.12811 0.79671 -0.14926 1.29938 0.79671 0.14926 0.12811 
0.79671 0.14926 1.29938 0.79855 -0.59107 0.59991 0.79855 -0.59107 0.82757 
0.79855 0.59107 0.59991 0.79855 0.59107 0.82757 0.80067 -0.09931 0.12292 
0.80067 -0.09931 1.30456 0.80067 0.09931 0.12292 0.80067 0.09931 1.30456 
0.80258 -0.04936 0.11925 0.80258 -0.04936 1.30824 0.80258 0.04936 0.11925 
0.80258 0.04936 1.30824 0.80291 -0.40726 0.27845 0.80291 -0.40726 1.14903 
0.80291 0.40726 0.27845 0.80291 0.40726 1.14903 0.80295 -0.30349 0.20073 
0.80295 -0.30349 1.22675 0.80295 0.30349 0.20073 0.80295 0.30349 1.22675 
0.80296 -0.59481 0.67551 0.80296 -0.59481 0.75198 0.80296 0.59481 0.67551 
0.80296 0.59481 0.75198 0.80321 0 0.11804 0.80321 0 1.30944 
0.80787 -0.51451 0.4263 0.80787 -0.51451 1.00118 0.80787 0.51451 0.4263 
0.80787 0.51451 1.00118 0.81086 -0.45348 0.3438 0.81086 -0.45348 1.08368 
0.81086 0.45348 0.3438 0.81086 0.45348 1.08368 0.81225 -0.25149 0.18743 
0.81225 -0.25149 1.24005 0.81225 0.25149 0.18743 0.81225 0.25149 1.24005 
0.81792 -0.35803 0.26338 0.81792 -0.35803 1.1641 0.81792 0.35803 0.26338 
0.81792 0.35803 1.1641 0.81866 -0.52959 0.49165 0.81866 -0.52959 0.93583 
0.81866 0.52959 0.49165 0.81866 0.52959 0.93583 0.81914 -0.19876 0.17568 
0.81914 -0.19876 1.2518 0.81914 0.19876 0.17568 0.81914 0.19876 1.2518 
0.82533 -0.14951 0.16925 0.82533 -0.14951 1.25823 0.82533 0.14951 0.16925 
0.82533 0.14951 1.25823 0.82631 -0.40875 0.32627 0.82631 -0.40875 1.10121 
0.82631 0.40875 0.32627 0.82631 0.40875 1.10121 0.82946 -0.09988 0.16418 
0.82946 -0.09988 1.26331 0.82946 0.09988 0.16418 0.82946 0.09988 1.26331 
0.83005 -0.30706 0.2482 0.83005 -0.30706 1.17928 0.83005 0.30706 0.2482 
0.83005 0.30706 1.17928 0.83097 -0.53584 0.56416 0.83097 -0.53584 0.86332 
0.83097 0.53584 0.56416 0.83097 0.53584 0.86332 0.83147 -0.45362 0.39298 
0.83147 -0.45362 1.0345 0.83147 0 0.15817 0.83147 0 1.26931 
0.83147 0.45362 0.39298 0.83147 0.45362 1.0345 0.83151 -0.05 0.16048 
0.83151 -0.05 1.267 0.83151 0.05 0.16048 0.83151 0.05 1.267 
0.83874 -0.53916 0.63749 0.83874 -0.53916 0.78999 0.83874 0.53916 0.63749 
0.83874 0.53916 0.78999 0.8398 -0.25487 0.23438 0.8398 -0.25487 1.1931 
0.8398 0.25487 0.23438 0.8398 0.25487 1.1931 0.84119 -0.54074 0.71374 
0.84119 0.54074 0.71374 0.8417 -0.35975 0.31109 0.8417 -0.35975 1.11639 
0.8417 0.35975 0.31109 0.8417 0.35975 1.11639 0.84461 -0.47018 0.45767 
0.84461 -0.47018 0.96981 0.84461 0.47018 0.45767 0.84461 0.47018 0.96981 
0.84711 -0.20219 0.22229 0.84711 -0.20219 1.20519 0.84711 0.20219 0.22229 
0.84711 0.20219 1.20519 0.84737 -0.40908 0.37519 0.84737 -0.40908 1.05229 
0.84737 0.40908 0.37519 0.84737 0.40908 1.05229 0.85144 -0.14989 0.21117 
0.85144 -0.14989 1.21631 0.85144 0.14989 0.21117 0.85144 0.14989 1.21631 
0.85467 -0.30971 0.29707 0.85467 -0.30971 1.13041 0.85467 0.30971 0.29707 
0.85467 0.30971 1.13041 0.85565 -0.10022 0.20598 0.85565 -0.10022 1.2215 
0.85565 0.10022 0.20598 0.85565 0.10022 1.2215 0.85771 -0.05006 0.20205 
0.85771 -0.05006 1.22543 0.85771 0.05006 0.20205 0.85771 0.05006 1.22543 
0.85773 0 0.19964 0.85773 0 1.22784 0.85926 -0.4771 0.52921 
0.85926 -0.4771 0.89827 0.85926 0.4771 0.52921 0.85926 0.4771 0.89827 
0.86321 -0.3604 0.36022 0.86321 -0.3604 1.06727 0.86321 0.3604 0.36022 
0.86321 0.3604 1.06727 0.86492 -0.25775 0.28307 0.86492 -0.25775 1.14441 
0.86492 0.25775 0.28307 0.86492 0.25775 1.14441 0.86603 -0.40825 0.42507 
0.86603 -0.40825 1.00242 0.86603 0.40825 0.42507 0.86603 0.40825 1.00242 
0.86917 -0.48181 0.60236 0.86917 -0.48181 0.82512 0.86917 0.48181 0.60236 
0.86917 0.48181 0.82512 0.87257 -0.20502 0.27036 0.87257 -0.20502 1.15712 
0.87257 0.20502 0.27036 0.87257 0.20502 1.15712 0.87414 -0.48417 0.67551 
0.87414 -0.48417 0.75198 0.87414 0.48417 0.67551 0.87414 0.48417 0.75198 
0.87655 -0.31045 0.34595 0.87655 -0.31045 1.08154 0.87655 0.31045 0.34595 
0.87655 0.31045 1.08154 0.87742 -0.15289 0.25904 0.87742 -0.15289 1.16845 
0.87742 0.15289 0.25904 0.87742 0.15289 1.16845 0.87975 -0.10032 0.24902 
0.87975 -0.10032 1.17847 0.87975 0.10032 0.24902 0.87975 0.10032 1.17847 
0.88192 0 0.24234 0.88192 0 1.18514 0.88195 -0.05022 0.24509 
0.88195 -0.05022 1.18239 0.88195 0.05022 0.24509 0.88195 0.05022 1.18239 
0.88222 -0.35979 0.41004 0.88222 -0.35979 1.01744 0.88222 0.35979 0.41004 
0.88222 0.35979 1.01744 0.88281 -0.41616 0.49587 0.88281 -0.41616 0.93161 
0.88281 0.41616 0.49587 0.88281 0.41616 0.93161 0.8873 -0.25991 0.33276 
0.8873 -0.25991 1.09472 0.8873 0.25991 0.33276 0.8873 0.25991 1.09472 
0.89486 -0.42184 0.56784 0.89486 -0.42184 0.85964 0.89486 0.42184 0.56784 
0.89486 0.42184 0.85964 0.89544 -0.20724 0.31974 0.89544 -0.20724 1.10774 
0.89544 0.20724 0.31974 0.89544 0.20724 1.10774 0.89592 -0.31031 0.39588 
0.89592 -0.31031 1.0316 0.89592 0.31031 0.39588 0.89592 0.31031 1.0316 
0.89687 -0.36113 0.45839 0.89687 -0.36113 0.9691 0.89687 0.36113 0.45839 
0.89687 0.36113 0.9691 0.90092 -0.15538 0.30853 0.90092 -0.15538 1.11895 
0.90092 0.15538 0.30853 0.90092 0.15538 1.11895 0.90211 -0.42526 0.6406 
0.90211 -0.42526 0.78689 0.90211 0.42526 0.6406 0.90211 0.42526 0.78689 
0.90374 -0.10282 0.29819 0.90374 -0.10282 1.12929 0.90374 0.10282 0.29819 
0.90374 0.10282 1.12929 0.90394 -0.05028 0.28904 0.90394 -0.05028 1.13844 
0.90394 0.05028 0.28904 0.90394 0.05028 1.13844 0.90399 0 0.28619 
0.90399 0 1.1413 0.90453 -0.4264 0.71374 0.90453 0.4264 0.71374 
0.90708 -0.25995 0.38262 0.90708 -0.25995 1.04486 0.90708 0.25995 0.38262 
0.90708 0.25995 1.04486 0.91106 -0.31178 0.444 0.91106 -0.31178 0.98349 
0.91106 0.31178 0.444 0.91106 0.31178 0.98349 0.91147 -0.368 0.5299 
0.91147 -0.368 0.89759 0.91147 0.368 0.5299 0.91147 0.368 0.89759 
0.91566 -0.20885 0.3703 0.91566 -0.20885 1.05719 0.91566 0.20885 0.3703 
0.91566 0.20885 1.05719 0.92133 -0.37262 0.60285 0.92133 -0.37262 0.82463 
0.92133 0.37262 0.60285 0.92133 0.37262 0.82463 0.92164 -0.15716 0.35895 
0.92164 -0.15716 1.06853 0.92164 0.15716 0.35895 0.92164 0.15716 1.06853 
0.92272 -0.26129 0.43036 0.92272 -0.26129 0.99712 0.92272 0.26129 0.43036 
0.92272 0.26129 0.99712 0.92388 -0.31246 0.4928 0.92388 -0.31246 0.93468 
0.92388 0 0.33106 0.92388 0 1.09642 0.92388 0.31246 0.4928 
0.92388 0.31246 0.93468 0.92501 -0.10502 0.34861 0.92501 -0.10502 1.07888 
0.92501 0.10502 0.34861 0.92501 0.10502 1.07888 0.92576 -0.05258 0.3393 
0.92576 -0.05258 1.08818 0.92576 0.05258 0.3393 0.92576 0.05258 1.08818 
0.92628 -0.37495 0.67596 0.92628 -0.37495 0.75153 0.92628 0.37495 0.67596 
0.92628 0.37495 0.75153 0.93178 -0.21026 0.4178 0.93178 -0.21026 1.00968 
0.93178 0.21026 0.4178 0.93178 0.21026 1.00968 0.93606 -0.26218 0.47909 
0.93606 -0.26218 0.94839 0.93606 0.26218 0.47909 0.93606 0.26218 0.94839 
0.93638 -0.31799 0.56517 0.93638 -0.31799 0.86231 0.93638 0.31799 0.56517 
0.93638 0.31799 0.86231 0.93819 -0.15744 0.40552 0.93819 -0.15744 1.02197 
0.93819 0.15744 0.40552 0.93819 0.15744 1.02197 0.94154 0 0.37685 
0.94154 0 1.05063 0.94196 -0.10531 0.39496 0.94196 -0.10531 1.03252 
0.94196 0.10531 0.39496 0.94196 0.10531 1.03252 0.94306 -0.05263 0.38531 
0.94306 -0.05263 1.04218 0.94306 0.05263 0.38531 0.94306 0.05263 1.04218 
0.94381 -0.32179 0.63834 0.94381 -0.32179 0.78914 0.94381 0.32179 0.63834 
0.94381 0.32179 0.78914 0.94555 -0.21115 0.46606 0.94555 -0.21115 0.96143 
0.94555 0.21115 0.46606 0.94555 0.21115 0.96143 0.9465 -0.32271 0.71374 
0.9465 0.32271 0.71374 0.94693 -0.26245 0.52816 0.94693 -0.26245 0.89932 
0.94693 0.26245 0.52816 0.94693 0.26245 0.89932 0.9525 -0.15848 0.45369 
0.9525 -0.15848 0.9738 0.9525 0.15848 0.45369 0.9525 0.15848 0.9738 
0.95661 -0.10535 0.44209 0.95661 -0.10535 0.98539 0.95661 0.10535 0.44209 
0.95661 0.10535 0.98539 0.95694 0 0.42346 0.95694 0 1.00403 
0.95694 -0.2115 0.51493 0.95694 -0.2115 0.91255 0.95694 0.2115 0.51493 
0.95694 0.2115 0.91255 0.95704 -0.26716 0.60107 0.95704 -0.26716 0.82641 
0.95704 0.26716 0.60107 0.95704 0.26716 0.82641 0.95815 -0.05275 0.43237 
0.95815 -0.05275 0.99511 0.95815 0.05275 0.43237 0.95815 0.05275 0.99511 
0.96257 -0.26838 0.67595 0.96257 -0.26838 0.75153 0.96257 0.26838 0.67595 
0.96257 0.26838 0.75153 0.96447 -0.15907 0.50279 0.96447 -0.15907 0.92469 
0.96447 0.15907 0.50279 0.96447 0.15907 0.92469 0.96593 -0.21132 0.56431 
0.96593 -0.21132 0.86317 0.96593 0.21132 0.56431 0.96593 0.21132 0.86317 
0.9691 -0.10595 0.49099 0.9691 -0.10595 0.93649 0.9691 0.10595 0.49099 
0.9691 0.10595 0.93649 0.97003 0 0.47076 0.97003 0 0.95672 
0.97083 -0.05279 0.47986 0.97083 -0.05279 0.94762 0.97083 0.05279 0.47986 
0.97083 0.05279 0.94762 0.97396 -0.15904 0.55215 0.97396 -0.15904 0.87533 
0.97396 0.15904 0.55215 0.97396 0.15904 0.87533 0.97415 -0.21312 0.63882 
0.97415 -0.21312 0.78867 0.97415 0.21312 0.63882 0.97415 0.21312 0.78867 
0.97689 -0.21372 0.71374 0.97689 0.21372 0.71374 0.97912 -0.10629 0.54046 
0.97912 -0.10629 0.88702 0.97912 0.10629 0.54046 0.97912 0.10629 0.88702 
0.98079 -0.15929 0.60111 0.98079 -0.15929 0.82638 0.98079 0 0.51865 
0.98079 0 0.90883 0.98079 0.15929 0.60111 0.98079 0.15929 0.82638 
0.9814 -0.05322 0.52928 0.9814 -0.05322 0.8982 0.9814 0.05322 0.52928 
0.9814 0.05322 0.8982 0.98631 -0.1605 0.67598 0.98631 -0.1605 0.7515 
0.98631 0.1605 0.67598 0.98631 0.1605 0.7515 0.98648 -0.10656 0.58927 
0.98648 -0.10656 0.83821 0.98648 0.10656 0.58927 0.98648 0.10656 0.83821 
0.98918 0 0.56701 0.98918 0 0.86047 0.98928 -0.05326 0.5778 
0.98928 -0.05326 0.84968 0.98928 0.05326 0.5778 0.98928 0.05326 0.84968 
0.99144 -0.10657 0.63838 0.99144 -0.10657 0.7891 0.99144 0.10657 0.63838 
0.99144 0.10657 0.7891 0.99427 -0.10688 0.71374 0.99427 0.10688 0.71374 
0.99479 -0.05337 0.62692 0.99479 -0.05337 0.80056 0.99479 0.05337 0.62692 
0.99479 0.05337 0.80056 0.99518 0 0.61572 0.99518 0 0.81176 
0.99786 -0.0534 0.67598 0.99786 -0.0534 0.7515 0.99786 0.0534 0.67598 
0.99786 0.0534 0.7515 0.9988 0 0.66467 0.9988 0 0.76281 
1 0 0.71374 -1 3.40885 -1.23465 -0.9988 3.40885 -1.28371 
-0.9988 3.40885 -1.18558 -0.99786 3.35544 -1.27241 -0.99786 3.35544 -1.19689 
-0.99786 3.46225 -1.27241 -0.99786 3.46225 -1.19689 -0.99518 3.40885 -1.33266 
-0.99518 3.40885 -1.13663 -0.99479 3.35548 -1.32146 -0.99479 3.35548 -1.14783 
-0.99479 3.46221 -1.32146 -0.99479 3.46221 -1.14783 -0.99427 3.30197 -1.23465 
-0.99427 3.51572 -1.23465 -0.99144 3.30227 -1.31001 -0.99144 3.30227 -1.15929 
-0.99144 3.51542 -1.31001 -0.99144 3.51542 -1.15929 -0.98928 3.35559 -1.37059 
-0.98928 3.35559 -1.09871 -0.98928 3.4621 -1.37059 -0.98928 3.4621 -1.09871 
-0.98918 3.40885 -1.38138 -0.98918 3.40885 -1.08792 -0.98648 3.30228 -1.35912 
-0.98648 3.30228 -1.11018 -0.98648 3.51541 -1.35912 -0.98648 3.51541 -1.11018 
-0.98631 3.24835 -1.27241 -0.98631 3.24835 -1.19689 -0.98631 3.56934 -1.27241 
-0.98631 3.56934 -1.19689 -0.9814 3.35562 -1.4191 -0.9814 3.35562 -1.05019 
-0.9814 3.46207 -1.4191 -0.9814 3.46207 -1.05019 -0.98079 3.24955 -1.34728 
-0.98079 3.24955 -1.12201 -0.98079 3.40885 -1.42974 -0.98079 3.40885 -1.03956 
-0.98079 3.56814 -1.34728 -0.98079 3.56814 -1.12201 -0.97912 3.30256 -1.40793 
-0.97912 3.30256 -1.06137 -0.97912 3.51513 -1.40793 -0.97912 3.51513 -1.06137 
-0.97689 3.19512 -1.23465 -0.97689 3.62257 -1.23465 -0.97415 3.19572 -1.30957 
-0.97415 3.19572 -1.15972 -0.97415 3.62197 -1.30957 -0.97415 3.62197 -1.15972 
-0.97396 3.2498 -1.39624 -0.97396 3.2498 -1.07305 -0.97396 3.56789 -1.39624 
-0.97396 3.56789 -1.07305 -0.97083 3.35606 -1.46853 -0.97083 3.35606 -1.00076 
-0.97083 3.46163 -1.46853 -0.97083 3.46163 -1.00076 -0.97003 3.40885 -1.47763 
-0.97003 3.40885 -0.99167 -0.9691 3.30289 -1.4574 -0.9691 3.30289 -1.0119 
-0.9691 3.5148 -1.4574 -0.9691 3.5148 -1.0119 -0.96593 3.19752 -1.38408 
-0.96593 3.19752 -1.08522 -0.96593 3.62017 -1.38408 -0.96593 3.62017 -1.08522 
-0.96447 3.24977 -1.4456 -0.96447 3.24977 -1.0237 -0.96447 3.56792 -1.4456 
-0.96447 3.56792 -1.0237 -0.96257 3.14047 -1.27243 -0.96257 3.14047 -1.19686 
-0.96257 3.67722 -1.27243 -0.96257 3.67722 -1.19686 -0.95815 3.3561 -1.51602 
-0.95815 3.3561 -0.95328 -0.95815 3.46159 -1.51602 -0.95815 3.46159 -0.95328 
-0.95704 3.14168 -1.34732 -0.95704 3.14168 -1.12198 -0.95704 3.67601 -1.34732 
-0.95704 3.67601 -1.12198 -0.95694 3.19734 -1.43345 -0.95694 3.19734 -1.03584 
-0.95694 3.62035 -1.43345 -0.95694 3.62035 -1.03584 -0.95694 3.40885 -1.52493 
-0.95694 3.40885 -0.94436 -0.95661 3.3035 -1.5063 -0.95661 3.3035 -0.963 
-0.95661 3.51419 -1.5063 -0.95661 3.51419 -0.963 -0.9525 3.25036 -1.4947 
-0.9525 3.25036 -0.97459 -0.9525 3.56733 -1.4947 -0.9525 3.56733 -0.97459 
-0.94693 3.14639 -1.42023 -0.94693 3.14639 -1.04906 -0.94693 3.6713 -1.42023 
-0.94693 3.6713 -1.04906 -0.9465 3.08614 -1.23465 -0.9465 3.73155 -1.23465 
-0.94555 3.1977 -1.48233 -0.94555 3.1977 -0.98696 -0.94555 3.61999 -1.48233 
-0.94555 3.61999 -0.98696 -0.94381 3.08706 -1.31005 -0.94381 3.08706 -1.15925 
-0.94381 3.73063 -1.31005 -0.94381 3.73063 -1.15925 -0.94306 3.35622 -1.56308 
-0.94306 3.35622 -0.90621 -0.94306 3.46147 -1.56308 -0.94306 3.46147 -0.90621 
-0.94196 3.30353 -1.55343 -0.94196 3.30353 -0.91587 -0.94196 3.51416 -1.55343 
-0.94196 3.51416 -0.91587 -0.94154 3.40885 -1.57154 -0.94154 3.40885 -0.89776 
-0.93819 3.2514 -1.54287 -0.93819 3.2514 -0.92642 -0.93819 3.56629 -1.54287 
-0.93819 3.56629 -0.92642 -0.93638 3.09086 -1.38322 -0.93638 3.09086 -1.08607 
-0.93638 3.72683 -1.38322 -0.93638 3.72683 -1.08607 -0.93606 3.14667 -1.4693 
-0.93606 3.14667 -1 -0.93606 3.67102 -1.4693 -0.93606 3.67102 -1 
-0.93178 3.19858 -1.53058 -0.93178 3.19858 -0.93871 -0.93178 3.61911 -1.53058 
-0.93178 3.61911 -0.93871 -0.92628 3.0339 -1.27243 -0.92628 3.0339 -1.19686 
-0.92628 3.78379 -1.27243 -0.92628 3.78379 -1.19686 -0.92576 3.35626 -1.60909 
-0.92576 3.35626 -0.86021 -0.92576 3.46143 -1.60909 -0.92576 3.46143 -0.86021 
-0.92501 3.30383 -1.59978 -0.92501 3.30383 -0.86951 -0.92501 3.51386 -1.59978 
-0.92501 3.51386 -0.86951 -0.92388 3.09639 -1.45559 -0.92388 3.09639 -1.0137 
-0.92388 3.40885 -1.61733 -0.92388 3.40885 -0.85196 -0.92388 3.7213 -1.45559 
-0.92388 3.7213 -1.0137 -0.92272 3.14755 -1.51803 -0.92272 3.14755 -0.95126 
-0.92272 3.67014 -1.51803 -0.92272 3.67014 -0.95126 -0.92164 3.25169 -1.58944 
-0.92164 3.25169 -0.87985 -0.92164 3.566 -1.58944 -0.92164 3.566 -0.87985 
-0.92133 3.03622 -1.34554 -0.92133 3.03622 -1.12376 -0.92133 3.78147 -1.34554 
-0.92133 3.78147 -1.12376 -0.91566 3.2 -1.57809 -0.91566 3.2 -0.8912 
-0.91566 3.61769 -1.57809 -0.91566 3.61769 -0.8912 -0.91147 3.04085 -1.41849 
-0.91147 3.04085 -1.0508 -0.91147 3.77684 -1.41849 -0.91147 3.77684 -1.0508 
-0.91106 3.09706 -1.50439 -0.91106 3.09706 -0.9649 -0.91106 3.72063 -1.50439 
-0.91106 3.72063 -0.9649 -0.90708 3.1489 -1.56577 -0.90708 3.1489 -0.90352 
-0.90708 3.66879 -1.56577 -0.90708 3.66879 -0.90352 -0.90453 2.98244 -1.23465 
-0.90453 3.83525 -1.23465 -0.90399 3.40885 -1.6622 -0.90399 3.40885 -0.80709 
-0.90394 3.35857 -1.65935 -0.90394 3.35857 -0.80995 -0.90394 3.45912 -1.65935 
-0.90394 3.45912 -0.80995 -0.90374 3.30602 -1.6502 -0.90374 3.30602 -0.81909 
-0.90374 3.51167 -1.6502 -0.90374 3.51167 -0.81909 -0.90211 2.98359 -1.30779 
-0.90211 2.98359 -1.1615 -0.90211 3.8341 -1.30779 -0.90211 3.8341 -1.1615 
-0.90092 3.25346 -1.63986 -0.90092 3.25346 -0.82943 -0.90092 3.56423 -1.63986 
-0.90092 3.56423 -0.82943 -0.89687 3.04772 -1.49 -0.89687 3.04772 -0.97929 
-0.89687 3.76997 -1.49 -0.89687 3.76997 -0.97929 -0.89592 3.09854 -1.55251 
-0.89592 3.09854 -0.91678 -0.89592 3.71915 -1.55251 -0.89592 3.71915 -0.91678 
-0.89544 3.20161 -1.62864 -0.89544 3.20161 -0.84065 -0.89544 3.61608 -1.62864 
-0.89544 3.61608 -0.84065 -0.89486 2.98701 -1.38055 -0.89486 2.98701 -1.08875 
-0.89486 3.83068 -1.38055 -0.89486 3.83068 -1.08875 -0.8873 3.14894 -1.61562 
-0.8873 3.14894 -0.85367 -0.8873 3.66875 -1.61562 -0.8873 3.66875 -0.85367 
-0.88281 2.99269 -1.45252 -0.88281 2.99269 -1.01678 -0.88281 3.825 -1.45252 
-0.88281 3.825 -1.01678 -0.88222 3.04906 -1.53835 -0.88222 3.04906 -0.93095 
-0.88222 3.76863 -1.53835 -0.88222 3.76863 -0.93095 -0.88195 3.35862 -1.7033 
-0.88195 3.35862 -0.76599 -0.88195 3.45907 -1.7033 -0.88195 3.45907 -0.76599 
-0.88192 3.40885 -1.70604 -0.88192 3.40885 -0.76325 -0.87975 3.30853 -1.69937 
-0.87975 3.30853 -0.76992 -0.87975 3.50916 -1.69937 -0.87975 3.50916 -0.76992 
-0.87742 3.25596 -1.68935 -0.87742 3.25596 -0.77994 -0.87742 3.56173 -1.68935 
-0.87742 3.56173 -0.77994 -0.87655 3.09839 -1.60244 -0.87655 3.09839 -0.86685 
-0.87655 3.7193 -1.60244 -0.87655 3.7193 -0.86685 -0.87414 2.92468 -1.27288 
-0.87414 2.92468 -1.19641 -0.87414 3.89301 -1.27288 -0.87414 3.89301 -1.19641 
-0.87257 3.20383 -1.67803 -0.87257 3.20383 -0.79127 -0.87257 3.61386 -1.67803 
-0.87257 3.61386 -0.79127 -0.86917 2.92703 -1.34602 -0.86917 2.92703 -1.12327 
-0.86917 3.89066 -1.34602 -0.86917 3.89066 -1.12327 -0.86603 3.0006 -1.52332 
-0.86603 3.0006 -0.94597 -0.86603 3.81709 -1.52332 -0.86603 3.81709 -0.94597 
-0.86492 3.15109 -1.66532 -0.86492 3.15109 -0.80398 -0.86492 3.6666 -1.66532 
-0.86492 3.6666 -0.80398 -0.86321 3.04844 -1.58817 -0.86321 3.04844 -0.88112 
-0.86321 3.76925 -1.58817 -0.86321 3.76925 -0.88112 -0.85926 2.93174 -1.41918 
-0.85926 2.93174 -1.05012 -0.85926 3.88595 -1.41918 -0.85926 3.88595 -1.05012 
-0.85773 3.40885 -1.74875 -0.85773 3.40885 -0.72054 -0.85771 3.35879 -1.74633 
-0.85771 3.35879 -0.72296 -0.85771 3.4589 -1.74633 -0.85771 3.4589 -0.72296 
-0.85565 3.30862 -1.74241 -0.85565 3.30862 -0.72688 -0.85565 3.50907 -1.74241 
-0.85565 3.50907 -0.72688 -0.85467 3.09913 -1.65132 -0.85467 3.09913 -0.81798 
-0.85467 3.71856 -1.65132 -0.85467 3.71856 -0.81798 -0.85144 3.25896 -1.73722 
-0.85144 3.25896 -0.73208 -0.85144 3.55873 -1.73722 -0.85144 3.55873 -0.73208 
-0.84737 2.99977 -1.5732 -0.84737 2.99977 -0.89609 -0.84737 3.81792 -1.5732 
-0.84737 3.81792 -0.89609 -0.84711 3.20666 -1.72609 -0.84711 3.20666 -0.7432 
-0.84711 3.61103 -1.72609 -0.84711 3.61103 -0.7432 -0.84461 2.93867 -1.49072 
-0.84461 2.93867 -0.97858 -0.84461 3.87902 -1.49072 -0.84461 3.87902 -0.97858 
-0.8417 3.0491 -1.6373 -0.8417 3.0491 -0.832 -0.8417 3.76859 -1.6373 
-0.8417 3.76859 -0.832 -0.84119 2.86811 -1.23465 -0.84119 3.94958 -1.23465 
-0.8398 3.15398 -1.714 -0.8398 3.15398 -0.75529 -0.8398 3.66371 -1.714 
-0.8398 3.66371 -0.75529 -0.83874 2.86968 -1.3109 -0.83874 2.86968 -1.1584 
-0.83874 3.94801 -1.3109 -0.83874 3.94801 -1.1584 -0.83151 3.35884 -1.78791 
-0.83151 3.35884 -0.68139 -0.83151 3.45885 -1.78791 -0.83151 3.45885 -0.68139 
-0.83147 2.95522 -1.55541 -0.83147 3.40885 -1.79022 -0.83147 3.40885 -0.67908 
-0.83147 3.86247 -1.55541 -0.83147 3.86247 -0.91389 -0.83097 2.87301 -1.38423 
-0.83097 2.87301 -1.08507 -0.83097 3.94468 -1.38423 -0.83097 3.94468 -1.08507 
-0.83005 3.10179 -1.70018 -0.83005 3.10179 -0.76911 -0.83005 3.7159 -1.70018 
-0.83005 3.7159 -0.76911 -0.82946 3.30897 -1.78421 -0.82946 3.30897 -0.68508 
-0.82946 3.50872 -1.78421 -0.82946 3.50872 -0.68508 -0.82631 3.0001 -1.62212 
-0.82631 3.81759 -1.62212 -0.82631 3.81759 -0.84718 -0.82533 3.25934 -1.77914 
-0.82533 3.25934 -0.69015 -0.82533 3.55835 -1.77914 -0.82533 3.55835 -0.69015 
-0.81914 3.21009 -1.7727 -0.81914 3.21009 -0.69659 -0.81914 3.6076 -1.7727 
-0.81914 3.6076 -0.69659 -0.81866 2.87925 -1.45674 -0.81866 3.93844 -1.45674 
-0.81866 3.93844 -1.01256 -0.81792 3.05082 -1.68501 -0.81792 3.05082 -0.78429 
-0.81792 3.76687 -1.68501 -0.81792 3.76687 -0.78429 -0.81225 3.15735 -1.76096 
-0.81225 3.15735 -0.70833 -0.81225 3.66034 -1.76096 -0.81225 3.66034 -0.70833 
-0.81086 2.95537 -1.60459 -0.81086 3.86232 -1.60459 -0.81086 3.86232 -0.86471 
-0.80787 2.89434 -1.52209 -0.80787 3.92335 -1.52209 -0.80787 3.92335 -0.9472 
-0.80321 3.40885 -1.83035 -0.80321 3.40885 -0.63895 -0.80296 2.81403 -1.27288 
-0.80296 2.81403 -1.19641 -0.80296 4.00366 -1.27288 -0.80296 4.00366 -1.19641 
-0.80295 3.10536 -1.74765 -0.80295 3.10536 -0.72164 -0.80295 3.71233 -1.74765 
-0.80295 3.71233 -0.72164 -0.80291 3.00159 -1.66994 -0.80291 3.8161 -1.66994 
-0.80291 3.8161 -0.79936 -0.80258 3.35948 -1.82914 -0.80258 3.35948 -0.64015 
-0.80258 3.45821 -1.82914 -0.80258 3.45821 -0.64015 -0.80067 3.30954 -1.82546 
-0.80067 3.30954 -0.64383 -0.80067 3.50815 -1.82546 -0.80067 3.50815 -0.64383 
-0.79855 2.81777 -1.34848 -0.79855 3.99992 -1.34848 -0.79855 3.99992 -1.12082 
-0.79671 3.25959 -1.82028 -0.79671 3.25959 -0.64901 -0.79671 3.5581 -1.82028 
-0.79671 3.5581 -0.64901 -0.79335 2.91179 -1.58612 -0.79335 3.9059 -1.58612 
-0.79335 3.9059 -0.88318 -0.79126 3.05427 -1.73283 -0.79126 3.76342 -1.73283 
-0.79126 3.76342 -0.73647 -0.79063 3.21026 -1.81384 -0.79063 3.21026 -0.65545 
-0.79063 3.60743 -1.81384 -0.79063 3.60743 -0.65545 -0.78833 2.82268 -1.42157 
-0.78833 3.99501 -1.42157 -0.78833 3.99501 -1.04772 -0.78781 2.95676 -1.65294 
-0.78781 3.86093 -1.65294 -0.78781 3.86093 -0.81635 -0.78299 3.16215 -1.80567 
-0.78299 3.16215 -0.66363 -0.78299 3.65554 -1.80567 -0.78299 3.65554 -0.66363 
-0.7796 2.83578 -1.48727 -0.7796 3.98191 -1.48727 -0.7796 3.98191 -0.98202 
-0.77723 3.00423 -1.71652 -0.77723 3.81346 -1.71652 -0.77723 3.81346 -0.75277 
-0.77417 3.10994 -1.7926 -0.77417 3.10994 -0.67669 -0.77417 3.70775 -1.7926 
-0.77417 3.70775 -0.67669 -0.77301 3.40885 -1.86904 -0.77301 3.40885 -0.60025 
-0.77237 3.35954 -1.8679 -0.77237 3.35954 -0.60139 -0.77237 3.45815 -1.8679 
-0.77237 3.45815 -0.60139 -0.77074 2.91288 -1.63461 -0.77074 3.90481 -1.63461 
-0.77074 3.90481 -0.83468 -0.76986 3.31036 -1.86522 -0.76986 3.31036 -0.60407 
-0.76986 3.50733 -1.86522 -0.76986 3.50733 -0.60407 -0.76733 2.85178 -1.55228 
-0.76733 3.96591 -1.55228 -0.76733 3.96591 -0.91702 -0.76597 3.26046 -1.86017 
-0.76597 3.26046 -0.60912 -0.76597 3.55723 -1.86017 -0.76597 3.55723 -0.60912 
-0.76294 3.05833 -1.77784 -0.76294 3.75936 -1.77784 -0.76294 3.75936 -0.69145 
-0.76254 2.95924 -1.69983 -0.76254 3.85845 -1.69983 -0.76254 3.85845 -0.76947 
-0.76249 4.05584 -1.23465 -0.76031 2.7637 -1.31024 -0.76031 4.05399 -1.31024 
-0.76031 4.05399 -1.15905 -0.76014 3.21093 -1.85353 -0.76014 3.21093 -0.61576 
-0.76014 3.60676 -1.85353 -0.76014 3.60676 -0.61576 -0.75378 2.76924 -1.3854 
-0.75378 4.04845 -1.3854 -0.75378 4.04845 -1.08389 -0.75257 3.16285 -1.84549 
-0.75257 3.16285 -0.62381 -0.75257 3.65484 -1.84549 -0.75257 3.65484 -0.62381 
-0.75184 2.87049 -1.61532 -0.75184 3.9472 -1.61532 -0.75184 3.9472 -0.85397 
-0.74934 3.00802 -1.76174 -0.74934 3.80967 -1.76174 -0.74934 3.80967 -0.70756 
-0.74716 2.78059 -1.45155 -0.74716 4.0371 -1.45155 -0.74716 4.0371 -1.01774 
-0.74592 2.91538 -1.68196 -0.74592 3.90231 -1.68196 -0.74592 3.90231 -0.78733 
-0.74318 3.11537 -1.83595 -0.74318 3.70232 -1.83595 -0.74318 3.70232 -0.63334 
-0.74095 3.40885 -1.90621 -0.74095 3.40885 -0.56309 -0.74014 3.35972 -1.90531 
-0.74014 3.35972 -0.56399 -0.74014 3.45797 -1.90531 -0.74014 3.45797 -0.56399 
-0.73768 3.31047 -1.9026 -0.73768 3.31047 -0.5667 -0.73768 3.50722 -1.9026 
-0.73768 3.50722 -0.5667 -0.73714 2.79479 -1.51671 -0.73714 4.0229 -1.51671 
-0.73714 4.0229 -0.95258 -0.73454 2.96339 -1.74653 -0.73454 3.8543 -1.74653 
-0.73454 3.8543 -0.72277 -0.73344 3.2617 -1.89828 -0.73344 3.55599 -1.89828 
-0.73344 3.55599 -0.57101 -0.73235 3.06365 -1.82159 -0.73235 3.75404 -1.82159 
-0.73235 3.75404 -0.64771 -0.72774 3.2121 -1.89167 -0.72774 3.60559 -1.89167 
-0.72774 3.60559 -0.57762 -0.72743 2.87276 -1.66297 -0.72743 3.94493 -1.66297 
-0.72743 3.94493 -0.80633 -0.72377 2.81178 -1.58059 -0.72377 4.00591 -1.58059 
-0.72377 4.00591 -0.8887 -0.7201 3.16417 -1.88395 -0.7201 3.65352 -1.88395 
-0.7201 3.65352 -0.58534 -0.71959 4.10219 -1.27285 -0.71959 4.10219 -1.19645 
-0.71933 3.01295 -1.80546 -0.71933 3.80474 -1.80546 -0.71933 3.80474 -0.66383 
-0.71834 2.91921 -1.72886 -0.71834 3.89848 -1.72886 -0.71834 3.89848 -0.74044 
-0.71519 2.71923 -1.34843 -0.71519 4.09846 -1.34843 -0.71519 4.09846 -1.12087 
-0.71082 3.1166 -1.87444 -0.71082 3.70109 -1.87444 -0.71082 3.70109 -0.59486 
-0.70937 2.72715 -1.41376 -0.70937 4.09054 -1.41376 -0.70937 4.09054 -1.05553 
-0.70711 2.83149 -1.6429 -0.70711 3.40885 -1.94175 -0.70711 3.40885 -0.52754 
-0.70711 3.9862 -1.6429 -0.70711 3.9862 -0.8264 -0.70626 3.35978 -1.9409 
-0.70626 3.45791 -1.9409 -0.70626 3.45791 -0.52839 -0.70484 2.96819 -1.79055 
-0.70484 3.8495 -1.79055 -0.70484 3.8495 -0.67874 -0.7037 3.31083 -1.93835 
-0.7037 3.50686 -1.93835 -0.7037 3.50686 -0.53095 -0.70144 2.73957 -1.47971 
-0.70144 4.07812 -1.47971 -0.70144 4.07812 -0.98958 -0.70019 2.87603 -1.70988 
-0.70019 3.94166 -1.70988 -0.70019 3.94166 -0.75942 -0.69987 3.06997 -1.86341 
-0.69987 3.74772 -1.86341 -0.69987 3.74772 -0.60588 -0.69945 3.26211 -1.9341 
-0.69945 3.55558 -1.9341 -0.69945 3.55558 -0.53519 -0.69352 3.21375 -1.92817 
-0.69352 3.60394 -1.92817 -0.69352 3.60394 -0.54113 -0.68995 2.75492 -1.54506 
-0.68995 4.06277 -1.54506 -0.68995 4.06277 -0.92424 -0.68862 2.9245 -1.77429 
-0.68862 3.89319 -1.77429 -0.68862 3.89319 -0.69501 -0.68728 3.019 -1.84756 
-0.68728 3.79869 -1.84756 -0.68728 3.79869 -0.62173 -0.68592 3.16586 -1.92056 
-0.68592 3.65183 -1.92056 -0.68592 3.65183 -0.54873 -0.68023 2.83442 -1.68996 
-0.68023 3.98327 -1.68996 -0.68023 3.98327 -0.77933 -0.67666 3.11856 -1.91131 
-0.67666 3.69913 -1.91131 -0.67666 3.69913 -0.55799 -0.67524 2.773 -1.60848 
-0.67524 4.04469 -1.60848 -0.67524 4.04469 -0.86081 -0.67472 4.14691 -1.23465 
-0.67296 2.97424 -1.83318 -0.67296 3.84345 -1.83318 -0.67296 3.84345 -0.63611 
-0.67276 4.14477 -1.31084 -0.67276 4.14477 -1.15845 -0.67156 3.40885 -1.9756 
-0.67085 2.88109 -1.75565 -0.67085 3.9366 -1.75565 -0.67085 3.9366 -0.71364 
-0.67066 3.35972 -1.97478 -0.67066 3.45797 -1.97478 -0.66871 4.13874 -1.37638 
-0.66871 4.13874 -1.09291 -0.66795 3.31047 -1.97232 -0.66795 3.50722 -1.97232 
-0.66795 3.50722 -0.49697 -0.66577 3.07196 -1.90042 -0.66577 3.74573 -1.90042 
-0.66577 3.74573 -0.56887 -0.66364 3.2617 -1.96809 -0.66364 3.55599 -1.96809 
-0.66364 3.55599 -0.5012 -0.66174 2.68816 -1.44131 -0.66174 4.12953 -1.44131 
-0.66174 4.12953 -1.02798 -0.65935 4.02272 -1.66872 -0.65935 4.02272 -0.80057 
-0.65706 2.93029 -1.81711 -0.65706 3.8874 -1.81711 -0.65706 3.8874 -0.65219 
-0.65703 3.2121 -1.96239 -0.65703 3.60559 -1.96239 -0.65703 3.60559 -0.50691 
-0.65328 3.02616 -1.88793 -0.65328 3.79153 -1.88793 -0.65328 3.79153 -0.58137 
-0.65216 4.11621 -1.50727 -0.65216 4.11621 -0.96202 -0.65136 2.83903 -1.73569 
-0.65136 3.97866 -1.73569 -0.65136 3.97866 -0.7336 -0.6493 3.16417 -1.95474 
-0.6493 3.65352 -1.95474 -0.6493 3.65352 -0.51455 -0.63979 3.1166 -1.94546 
-0.63979 3.70109 -1.94546 -0.63979 3.70109 -0.52383 -0.63969 2.88775 -1.79968 
-0.63969 3.92994 -1.79968 -0.63969 3.92994 -0.66962 -0.63957 4.09961 -1.57197 
-0.63957 4.09961 -0.89733 -0.63922 2.98129 -1.87386 -0.63922 3.8364 -1.87386 
-0.63922 3.8364 -0.59543 -0.63439 3.40885 -2.00766 -0.63325 3.35954 -2.00702 
-0.63325 3.45815 -2.00702 -0.63083 4.01838 -1.71477 -0.63083 4.01838 -0.75452 
-0.63057 3.31036 -2.0045 -0.63057 3.50733 -2.0045 -0.62877 3.06997 -1.93452 
-0.62877 3.74772 -1.93452 -0.62877 3.74772 -0.53478 -0.62674 4.18714 -1.27285 
-0.62674 4.18714 -1.19645 -0.62553 4.07957 -1.6332 -0.62553 4.07957 -0.8361 
-0.62552 3.26046 -2.00061 -0.62552 3.55723 -2.00061 -0.62403 4.18335 -1.33825 
-0.62403 4.18335 -1.13105 -0.62361 2.93745 -1.85826 -0.62361 3.88024 -1.85826 
-0.62361 3.88024 -0.61103 -0.62056 3.97237 -1.77994 -0.62056 3.97237 -0.68935 
-0.61889 3.21093 -1.99478 -0.61889 3.60676 -1.99478 -0.61889 3.60676 -0.47451 
-0.61875 4.17602 -1.4037 -0.61875 4.17602 -1.06559 -0.61292 3.019 -1.92193 
-0.61292 3.79869 -1.92193 -0.61292 3.79869 -0.54737 -0.6111 4.16525 -1.46792 
-0.6111 4.16525 -1.00137 -0.61084 3.16285 -1.98722 -0.61084 3.65484 -1.98722 
-0.61084 3.65484 -0.48208 -0.60876 4.05662 -1.69269 -0.60876 4.05662 -0.7766 
-0.60651 2.89474 -1.84115 -0.60651 3.92295 -1.84115 -0.60651 3.92295 -0.62814 
-0.6013 3.11537 -1.97782 -0.6013 3.70232 -1.97782 -0.6013 3.70232 -0.49147 
-0.60031 4.15065 -1.53356 -0.60031 4.15065 -0.93574 -0.60027 4.01225 -1.7596 
-0.60027 4.01225 -0.70969 -0.59854 2.97424 -1.90761 -0.59854 3.84345 -1.90761 
-0.59854 3.84345 -0.56169 -0.5957 3.40885 -2.03785 -0.59449 3.35948 -2.03723 
-0.59449 3.45821 -2.03723 -0.59082 3.30954 -2.03532 -0.59082 3.50815 -2.03532 
-0.58794 3.96442 -1.82258 -0.58794 3.96442 -0.64671 -0.58777 4.13298 -1.59543 
-0.58777 4.13298 -0.87386 -0.58694 3.06365 -1.967 -0.58694 3.75404 -1.967 
-0.58694 3.75404 -0.50229 -0.58564 3.25959 -2.03136 -0.58564 3.5581 -2.03136 
-0.58246 2.93029 -1.89171 -0.58246 3.8874 -1.89171 -0.58246 3.8874 -0.57759 
-0.5792 3.21026 -2.02528 -0.5792 3.60743 -2.02528 -0.57854 4.05088 -1.73772 
-0.57854 4.05088 -0.73158 -0.57735 4.22534 -1.23465 -0.57611 4.22359 -1.30005 
-0.57611 4.22359 -1.16924 -0.57271 4.1119 -1.65621 -0.57271 4.1119 -0.81309 
-0.57241 4.21836 -1.36517 -0.57241 4.21836 -1.10412 -0.57102 3.16215 -2.01764 
-0.57102 3.65554 -2.01764 -0.57102 3.65554 -0.45165 -0.57081 3.01295 -1.95398 
-0.57081 3.80474 -1.95398 -0.57081 3.80474 -0.51531 -0.56795 4.00454 -1.8026 
-0.56795 4.00454 -0.66669 -0.56626 4.20965 -1.42974 -0.56626 4.20965 -1.03956 
-0.56503 3.92994 -1.87433 -0.56503 3.92994 -0.59496 -0.55796 3.10994 -2.00882 
-0.55796 3.70775 -2.00882 -0.55796 3.70775 -0.46048 -0.55768 4.19752 -1.49347 
-0.55768 4.19752 -0.97583 -0.5559 2.96819 -1.93948 -0.5559 3.8495 -1.93948 
-0.5559 3.8495 -0.52981 -0.55557 3.40885 -2.06612 -0.55557 4.08774 -1.7147 
-0.55557 4.08774 -0.7546 -0.55326 3.35884 -2.06615 -0.55326 3.45885 -2.06615 
-0.54957 3.30897 -2.06411 -0.54957 3.50872 -2.06411 -0.54671 4.18201 -1.55609 
-0.54671 4.18201 -0.91321 -0.5466 4.04324 -1.78125 -0.5466 4.04324 -0.68805 
-0.54529 3.97237 -1.85521 -0.54529 3.97237 -0.61409 -0.54449 3.25934 -2.05998 
-0.54449 3.55835 -2.05998 -0.54367 4.24742 -1.2695 -0.54367 4.24742 -1.19979 
-0.54319 3.05833 -1.99759 -0.54319 3.75936 -1.99759 -0.54319 3.75936 -0.47171 
-0.54112 4.2438 -1.33484 -0.54112 4.2438 -1.13445 -0.53964 3.89319 -1.92327 
-0.53964 3.89319 -0.54602 -0.53806 3.21009 -2.05379 -0.53806 3.6076 -2.05379 
-0.53609 4.23666 -1.39996 -0.53609 4.23666 -1.06933 -0.5334 4.16319 -1.61733 
-0.5334 4.16319 -0.85196 -0.52862 4.22608 -1.46416 -0.52862 4.22608 -1.00513 
-0.52709 3.00802 -1.98399 -0.52709 3.80967 -1.98399 -0.52709 3.80967 -0.4853 
-0.52631 3.15735 -2.04689 -0.52631 3.66034 -2.04689 -0.52495 4.01225 -1.83492 
-0.52495 4.01225 -0.63437 -0.52393 4.0804 -1.75858 -0.52393 4.0804 -0.71072 
-0.52101 3.9366 -1.90549 -0.52101 3.9366 -0.5638 -0.51864 4.2118 -1.52837 
-0.51864 4.2118 -0.94092 -0.51781 4.14114 -1.67694 -0.51781 4.14114 -0.79236 
-0.5141 3.40885 -2.09238 -0.51301 3.10536 -2.03759 -0.51301 3.71233 -2.03759 
-0.51301 3.71233 -0.4317 -0.51188 2.96339 -1.96919 -0.51188 3.8543 -1.96919 
-0.51188 3.8543 -0.50011 -0.51169 3.35879 -2.09236 -0.51169 3.4589 -2.09236 
-0.50969 4.26921 -1.23465 -0.50845 4.26712 -1.30426 -0.50845 4.26712 -1.16504 
-0.50776 3.30862 -2.09029 -0.50776 3.50907 -2.09029 -0.50636 4.19441 -1.5903 
-0.50636 4.19441 -0.87899 -0.50443 4.26169 -1.36956 -0.50443 4.26169 -1.09974 
-0.50307 4.05088 -1.81319 -0.50307 4.05088 -0.65611 -0.50257 3.25896 -2.08609 
-0.50257 3.55873 -2.08609 -0.50104 3.97866 -1.886 -0.50104 3.97866 -0.58329 
-0.5 4.11595 -1.73465 -0.5 4.11595 -0.73465 -0.49824 4.25259 -1.43428 
-0.49824 4.25259 -1.03502 -0.49818 3.05427 -2.02591 -0.49818 3.76342 -2.02591 
-0.49818 3.76342 -0.44339 -0.49421 3.89848 -1.95299 -0.49421 3.89848 -0.51631 
-0.49172 4.17366 -1.6509 -0.49172 4.17366 -0.81839 -0.49145 3.20666 -2.08176 
-0.49145 3.61103 -2.08176 -0.48924 4.23999 -1.49893 -0.48924 4.23999 -0.97037 
-0.48187 3.00423 -2.01188 -0.48187 3.81346 -2.01188 -0.48187 3.81346 -0.45742 
-0.48013 4.01838 -1.86547 -0.48013 4.01838 -0.60382 -0.48005 4.08774 -1.79022 
-0.48005 4.08774 -0.67908 -0.47936 3.15398 -2.07444 -0.47936 3.66371 -2.07444 
-0.47808 4.22372 -1.56241 -0.47808 4.22372 -0.90688 -0.47523 3.94166 -1.93483 
-0.47523 3.94166 -0.53446 -0.47486 4.1498 -1.70951 -0.47486 4.1498 -0.75978 
-0.4739 4.28873 -1.2695 -0.4739 4.28873 -1.19979 -0.47179 4.28438 -1.33881 
-0.47179 4.28438 -1.13048 -0.4714 3.40885 -2.11657 -0.46865 3.35862 -2.1166 
-0.46865 3.45907 -2.1166 -0.4666 4.27697 -1.40389 -0.4666 4.27697 -1.0654 
-0.46554 3.10179 -2.0647 -0.46554 3.7159 -2.0647 -0.46518 3.85845 -1.99718 
-0.46518 3.85845 -0.47211 -0.46472 3.30853 -2.1144 -0.46472 3.50916 -2.1144 
-0.46433 4.2045 -1.62366 -0.46433 4.2045 -0.84564 -0.45829 4.26625 -1.4688 
-0.45829 4.26625 -1.00049 -0.45804 4.05662 -1.84341 -0.45804 4.05662 -0.62589 
-0.45532 3.98327 -1.91488 -0.45532 3.98327 -0.55441 -0.4547 3.25596 -2.11207 
-0.4547 3.56173 -2.11207 -0.45036 3.05082 -2.05257 -0.45036 3.76687 -2.05257 
-0.45036 3.76687 -0.41673 -0.44858 4.18186 -1.68323 -0.44858 4.18186 -0.78606 
-0.4481 4.25161 -1.5329 -0.4481 4.25161 -0.93639 -0.44731 3.90231 -1.98057 
-0.44731 3.90231 -0.48872 -0.44338 3.20383 -2.10722 -0.44338 3.61386 -2.10722 
-0.44229 4.14114 -1.75246 -0.44229 4.14114 -0.71684 -0.438 4.30782 -1.23465 
-0.43694 4.30565 -1.30403 -0.43694 4.30565 -1.16527 -0.4361 4.23323 -1.59548 
-0.4361 4.23323 -0.87381 -0.43529 3.00159 -2.03756 -0.43529 3.8161 -2.03756 
-0.43529 3.8161 -0.43174 -0.43407 4.02272 -1.89399 -0.43407 4.02272 -0.5753 
-0.43378 4.29917 -1.37308 -0.43378 4.29917 -1.09622 -0.43067 3.15109 -2.09957 
-0.43067 3.6666 -2.09957 -0.42832 3.94493 -1.96208 -0.42832 3.94493 -0.50722 
-0.42756 3.40885 -2.13864 -0.42631 4.2902 -1.4383 -0.42631 4.2902 -1.03099 
-0.4247 3.35857 -2.13858 -0.4247 3.45912 -2.13858 -0.42156 4.1119 -1.80736 
-0.42156 4.1119 -0.66194 -0.42122 4.21205 -1.65587 -0.42122 4.21205 -0.81342 
-0.41829 3.86093 -2.02246 -0.41829 3.86093 -0.44683 -0.41697 4.27736 -1.50264 
-0.41697 4.27736 -0.96666 -0.41667 3.09913 -2.08932 -0.41667 3.71856 -2.08932 
-0.41625 4.17366 -1.72637 -0.41625 4.17366 -0.74292 -0.41555 3.30602 -2.13839 
-0.41555 3.51167 -2.13839 -0.40825 3.9862 -1.94175 -0.40825 3.9862 -0.52754 
-0.4058 4.26071 -1.56579 -0.4058 4.26071 -0.9035 -0.40521 3.25346 -2.13557 
-0.40521 3.56423 -2.13557 -0.40265 3.0491 -2.07635 -0.40265 3.76859 -2.07635 
-0.40265 3.76859 -0.39295 -0.39996 3.90481 -2.00539 -0.39996 3.90481 -0.46391 
-0.39938 4.32497 -1.26951 -0.39938 4.32497 -1.19978 -0.39855 4.07957 -1.86017 
-0.39855 4.07957 -0.60912 -0.39726 4.32062 -1.33883 -0.39726 4.32062 -1.13046 
-0.39455 4.31142 -1.40695 -0.39455 4.31142 -1.06235 -0.394 3.20161 -2.13009 
-0.394 3.61608 -2.13009 -0.39285 4.24031 -1.62749 -0.39285 4.24031 -0.8418 
-0.38901 4.2045 -1.69898 -0.38901 4.2045 -0.77032 -0.38747 3.81759 -2.06096 
-0.38747 3.81759 -0.40834 -0.38606 4.30032 -1.47177 -0.38606 4.30032 -0.99752 
-0.38268 3.40885 -2.15853 -0.38268 4.16319 -1.76805 -0.38268 4.16319 -0.70124 
-0.38098 3.14894 -2.12195 -0.38098 3.66875 -2.12195 -0.38067 3.9472 -1.98649 
-0.38067 3.9472 -0.48281 -0.37569 4.28532 -1.53574 -0.37569 4.28532 -0.93356 
-0.37444 3.35626 -2.16041 -0.37444 3.46143 -2.16041 -0.37384 4.04469 -1.90988 
-0.37384 4.04469 -0.55941 -0.36994 3.86232 -2.04551 -0.36994 3.86232 -0.42378 
-0.36779 3.09839 -2.1112 -0.36779 3.7193 -2.1112 -0.36513 3.30383 -2.15966 
-0.36513 3.51386 -2.15966 -0.36353 4.26657 -1.59817 -0.36353 4.26657 -0.87112 
-0.36084 4.23323 -1.67075 -0.36084 4.23323 -0.79854 -0.36079 4.13298 -1.82241 
-0.36079 4.13298 -0.64688 -0.36044 4.34163 -1.23465 -0.35957 4.33936 -1.30427 
-0.35957 4.33936 -1.16502 -0.35773 4.33242 -1.37263 -0.35773 4.33242 -1.09667 
-0.35566 4.19441 -1.741 -0.35566 4.19441 -0.72829 -0.35479 3.25169 -2.15629 
-0.35479 3.566 -2.15629 -0.3542 4.32112 -1.44033 -0.3542 4.32112 -1.02897 
-0.35352 3.04844 -2.09786 -0.35352 3.76925 -2.09786 -0.35147 3.9059 -2.028 
-0.35147 3.9059 -0.44129 -0.34594 4.00591 -1.95842 -0.34594 4.00591 -0.51088 
-0.34452 4.30793 -1.50475 -0.34452 4.30793 -0.96455 -0.34345 3.2 -2.1503 
-0.34345 3.61769 -2.1503 -0.33855 3.81792 -2.08202 -0.33855 3.81792 -0.38728 
-0.33732 4.09961 -1.87422 -0.33732 4.09961 -0.59507 -0.33689 3.40885 -2.17619 
-0.33333 4.29077 -1.56797 -0.33333 4.29077 -0.90132 -0.33115 4.26071 -1.64045 
-0.33115 4.26071 -0.82885 -0.33112 3.1489 -2.14172 -0.33112 3.66879 -2.14172 
-0.32843 3.35622 -2.17771 -0.32843 3.46147 -2.17771 -0.32776 4.22372 -1.71272 
-0.32776 4.22372 -0.75657 -0.32144 4.18201 -1.78136 -0.32144 4.18201 -0.68794 
-0.3208 4.35535 -1.26951 -0.3208 4.35535 -1.19978 -0.32076 3.86247 -2.06612 
-0.32076 3.86247 -0.40318 -0.31947 4.3508 -1.3379 -0.31947 4.3508 -1.1314 
-0.31878 3.30353 -2.17661 -0.31878 3.51416 -2.17661 -0.31786 3.09854 -2.13057 
-0.31786 3.71915 -2.13057 -0.31763 3.96591 -2.00197 -0.31763 3.96591 -0.46732 
-0.3168 4.34172 -1.40603 -0.3168 4.34172 -1.06326 -0.31284 4.32822 -1.47312 
-0.31284 4.32822 -0.99617 -0.31041 4.06277 -1.9246 -0.31041 4.06277 -0.5447 
-0.30822 3.2514 -2.17284 -0.30822 3.56629 -2.17284 -0.3037 3.04906 -2.11687 
-0.3037 3.76863 -2.11687 -0.30233 4.31283 -1.53697 -0.30233 4.31283 -0.93232 
-0.30109 4.28532 -1.61034 -0.30109 4.28532 -0.85896 -0.29891 4.15065 -1.83496 
-0.29891 4.15065 -0.63433 -0.29826 4.25161 -1.68274 -0.29826 4.25161 -0.78655 
-0.29594 3.19858 -2.16643 -0.29594 3.61911 -2.16643 -0.29372 4.2118 -1.75329 
-0.29372 4.2118 -0.71601 -0.29028 3.40885 -2.19159 -0.28868 3.81709 -2.10067 
-0.28744 3.92335 -2.04252 -0.28744 3.92335 -0.42678 -0.28338 3.14755 -2.15737 
-0.28338 3.67014 -2.15737 -0.28206 4.0229 -1.97179 -0.28206 4.0229 -0.49751 
-0.28137 3.3561 -2.1928 -0.28137 3.46159 -2.1928 -0.28108 4.36853 -1.23465 
-0.28043 4.36628 -1.3031 -0.28043 4.36628 -1.1662 -0.27845 4.35953 -1.37123 
-0.27845 4.35953 -1.09807 -0.27517 4.34833 -1.43871 -0.27517 4.34833 -1.03058 
-0.27262 4.11621 -1.88681 -0.27262 4.11621 -0.58248 -0.27165 3.3035 -2.19126 
-0.27165 3.51419 -2.19126 -0.2706 4.33272 -1.50525 -0.2706 4.33272 -0.96405 
-0.2701 4.30793 -1.57917 -0.2701 4.30793 -0.89012 -0.26975 3.09706 -2.14571 
-0.26975 3.72063 -2.14571 -0.26799 4.27736 -1.65162 -0.26799 4.27736 -0.81767 
-0.26428 4.23999 -1.72389 -0.26428 4.23999 -0.74541 -0.26005 3.25036 -2.18715 
-0.26005 3.56733 -2.18715 -0.25882 4.19752 -1.79232 -0.25882 4.19752 -0.67697 
-0.25607 3.87902 -2.07925 -0.25607 3.87902 -0.39004 -0.25536 3.04772 -2.13152 
-0.25536 3.76997 -2.13152 -0.25263 3.98191 -2.01424 -0.25263 3.98191 -0.45505 
-0.24768 3.1977 -2.1802 -0.24768 3.61999 -2.1802 -0.24614 4.37746 -1.26935 
-0.24614 4.37746 -1.19994 -0.24506 4.07812 -1.93608 -0.24506 4.07812 -0.53321 
-0.24481 4.37292 -1.33772 -0.24481 4.37292 -1.13157 -0.24298 3.40885 -2.20468 
-0.24216 4.36387 -1.40578 -0.24216 4.36387 -1.06351 -0.23848 4.32822 -1.54749 
-0.23848 4.32822 -0.92181 -0.23822 4.35039 -1.47286 -0.23822 4.35039 -0.99643 
-0.23712 4.30032 -1.6207 -0.23712 4.30032 -0.84859 -0.23465 3.14667 -2.1707 
-0.23465 3.67102 -2.1707 -0.23416 4.26625 -1.69293 -0.23416 4.26625 -0.77636 
-0.23388 3.35606 -2.20548 -0.23388 3.46163 -2.20548 -0.23327 4.16525 -1.84575 
-0.23327 4.16525 -0.62355 -0.22951 4.22608 -1.76327 -0.22951 4.22608 -0.70602 
-0.22275 3.30289 -2.20375 -0.22275 3.5148 -2.20375 -0.22209 3.93844 -2.05331 
-0.22209 3.93844 -0.41599 -0.22094 3.09639 -2.15853 -0.22094 3.7213 -2.15853 
-0.21787 3.825 -2.11745 -0.2169 4.0371 -1.98181 -0.2169 4.0371 -0.48749 
-0.21108 4.38631 -1.23465 -0.21095 3.24977 -2.19911 -0.21095 3.56792 -2.19911 
-0.21057 4.38396 -1.30397 -0.21057 4.38396 -1.16533 -0.20841 4.37716 -1.37226 
-0.20841 4.37716 -1.09703 -0.20667 4.12953 -1.89639 -0.20667 4.12953 -0.57291 
-0.20568 4.32112 -1.58885 -0.20568 4.32112 -0.88045 -0.20526 4.36579 -1.43991 
-0.20526 4.36579 -1.02938 -0.20407 4.34833 -1.50982 -0.20407 4.34833 -0.95948 
-0.20366 4.2902 -1.66096 -0.20366 4.2902 -0.80833 -0.19963 4.25259 -1.73289 
-0.19963 4.25259 -0.73641 -0.19881 3.19734 -2.19159 -0.19881 3.62035 -2.19159 
-0.19509 3.40885 -2.21543 -0.19509 4.20965 -1.8009 -0.19509 4.20965 -0.66839 
-0.18692 3.99501 -2.02298 -0.18692 3.99501 -0.44632 -0.18558 3.14639 -2.18158 
-0.18558 3.6713 -2.18158 -0.18453 3.88595 -2.0939 -0.18453 3.88595 -0.37539 
-0.18446 3.35562 -2.21605 -0.18446 3.46207 -2.21605 -0.18384 3.77684 -2.14612 
-0.17912 4.09054 -1.94402 -0.17912 4.09054 -0.52527 -0.17515 4.39278 -1.26935 
-0.17515 4.39278 -1.19994 -0.17448 4.38802 -1.33841 -0.17448 4.38802 -1.13088 
-0.17328 3.30256 -2.21377 -0.17328 3.51513 -2.21377 -0.1723 4.31142 -1.6292 
-0.1723 4.31142 -0.8401 -0.17181 4.37888 -1.40646 -0.17181 4.37888 -1.06283 
-0.17139 4.34172 -1.55145 -0.17139 4.34172 -0.91785 -0.17114 4.36387 -1.47681 
-0.17114 4.36387 -0.99248 -0.16924 4.27697 -1.70125 -0.16924 4.27697 -0.76805 
-0.16905 4.17602 -1.8534 -0.16905 4.17602 -0.61589 -0.16531 4.23666 -1.77074 
-0.16531 4.23666 -0.69855 -0.16159 3.2498 -2.2086 -0.16159 3.56789 -2.2086 
-0.15076 4.04845 -1.98843 -0.15076 4.04845 -0.48087 -0.14958 3.94468 -2.06561 
-0.14958 3.94468 -0.40368 -0.14943 3.19752 -2.20057 -0.14943 3.62017 -2.20057 
-0.14857 3.09086 -2.17103 -0.14857 3.72683 -2.17103 -0.14673 3.40885 -2.22382 
-0.1459 3.83068 -2.1295 -0.14174 4.13874 -1.90335 -0.14174 4.13874 -0.56594 
-0.13928 4.3991 -1.23465 -0.13895 4.39673 -1.30379 -0.13895 4.39673 -1.16551 
-0.13843 4.29917 -1.66843 -0.13843 4.29917 -0.80086 -0.13798 4.33242 -1.59237 
-0.13798 4.33242 -0.87692 -0.13795 4.38963 -1.3726 -0.13795 4.38963 -1.0967 
-0.13762 4.37716 -1.44306 -0.13762 4.37716 -1.02624 -0.13658 4.35953 -1.5131 
-0.13658 4.35953 -0.9562 -0.13594 3.35559 -2.22393 -0.13594 3.4621 -2.22393 
-0.13491 4.26169 -1.73908 -0.13491 4.26169 -0.73022 -0.13053 4.21836 -1.80706 
-0.13053 4.21836 -0.66224 -0.12447 3.30228 -2.22113 -0.12447 3.51541 -2.22113 
-0.11383 3.99992 -2.03319 -0.11383 3.99992 -0.4361 -0.11378 4.09846 -1.94983 
-0.11378 4.09846 -0.51946 -0.11267 3.14168 -2.19169 -0.11267 3.67601 -2.19169 
-0.11264 3.24955 -2.21543 -0.11264 3.56814 -2.21543 -0.11138 3.89066 -2.10381 
-0.11138 3.89066 -0.36548 -0.11089 3.78147 -2.15598 -0.10442 4.40277 -1.26934 
-0.10442 4.40277 -1.19995 -0.10418 4.32062 -1.63191 -0.10418 4.32062 -0.83738 
-0.10417 4.28438 -1.70643 -0.10417 4.28438 -0.76286 -0.10377 4.38802 -1.40913 
-0.10377 4.38802 -1.06017 -0.10375 4.39802 -1.3384 -0.10375 4.39802 -1.13089 
-0.1036 4.18335 -1.85867 -0.1036 4.18335 -0.61062 -0.10325 4.3508 -1.55411 
-0.10325 4.3508 -0.91518 -0.10308 4.37292 -1.47946 -0.10308 4.37292 -0.98984 
-0.1002 4.2438 -1.77577 -0.1002 4.2438 -0.69353 -0.09802 3.40885 -2.22983 
-0.08682 3.35548 -2.22944 -0.08682 3.46221 -2.22944 -0.07625 3.94801 -2.07339 
-0.07625 3.94801 -0.3959 -0.07619 4.14477 -1.90741 -0.07619 4.14477 -0.56188 
-0.07559 4.05399 -1.99496 -0.07559 4.05399 -0.47434 -0.0754 3.08706 -2.17845 
-0.0754 3.73063 -2.17845 -0.07536 3.30227 -2.22609 -0.07536 3.51542 -2.22609 
-0.07493 3.19572 -2.2088 -0.07493 3.62197 -2.2088 -0.07315 3.8341 -2.13676 
-0.06963 4.33936 -1.59421 -0.06963 4.33936 -0.87508 -0.06961 4.26712 -1.7431 
-0.06961 4.26712 -0.7262 -0.06948 4.40643 -1.23465 -0.06938 4.30565 -1.67159 
-0.06938 4.30565 -0.7977 -0.06932 4.38396 -1.44522 -0.06932 4.38396 -1.02408 
-0.06931 4.40403 -1.30396 -0.06931 4.40403 -1.16534 -0.06914 4.39673 -1.3736 
-0.06914 4.39673 -1.0957 -0.06845 4.36628 -1.51507 -0.06845 4.36628 -0.95422 
-0.0654 4.22359 -1.81076 -0.0654 4.22359 -0.65853 -0.04907 3.40885 -2.23344 
-0.03824 4.00366 -2.0376 -0.03824 4.00366 -0.43169 -0.03823 3.89301 -2.10879 
-0.03823 3.89301 -0.36051 -0.0382 4.10219 -1.95424 -0.0382 4.10219 -0.51506 
-0.0382 4.18714 -1.86138 -0.0382 4.18714 -0.60791 -0.03779 3.14047 -2.19722 
-0.03779 3.67722 -2.19722 -0.03779 3.78379 -2.16092 -0.03776 3.24835 -2.22096 
-0.03776 3.56934 -2.22096 -0.03776 3.35544 -2.23251 -0.03776 3.46225 -2.23251 
-0.03487 4.32497 -1.63403 -0.03487 4.32497 -0.83527 -0.03487 4.35535 -1.55545 
-0.03487 4.35535 -0.91385 -0.03485 4.28873 -1.70855 -0.03485 4.28873 -0.76074 
-0.03485 4.24742 -1.77832 -0.03485 4.24742 -0.69098 -0.0347 4.39278 -1.4098 
-0.0347 4.39278 -1.0595 -0.0347 4.37746 -1.48078 -0.0347 4.37746 -0.98851 
-0.0347 4.40277 -1.33907 -0.0347 4.40277 -1.13023 -0.0347 4.40764 -1.26934 
-0.0347 4.40764 -1.19995 0 3.08614 -2.18115 0 3.19512 -2.21154 
0 3.30197 -2.22892 0 3.40885 -2.23465 0 3.51572 -2.22892 
0 3.62257 -2.21154 0 3.73155 -2.18115 0 3.83525 -2.13918 
0 3.94958 -2.07584 0 3.94958 -0.39346 0 4.05584 -1.99714 
0 4.05584 -0.47215 0 4.14691 -1.90937 0 4.14691 -0.55992 
0 4.22534 -1.812 0 4.22534 -0.6573 0 4.26921 -1.74433 
0 4.26921 -0.72496 0 4.30782 -1.67265 0 4.30782 -0.79665 
0 4.34163 -1.59509 0 4.34163 -0.87421 0 4.36853 -1.51573 
0 4.36853 -0.95356 0 4.38631 -1.44573 0 4.38631 -1.02357 
0 4.3991 -1.37393 0 4.3991 -1.09537 0 4.40643 -1.30412 
0 4.40643 -1.16517 0 4.40885 -1.23465 0.0347 4.40764 -1.26934 
0.0347 4.40764 -1.19995 0.0347 4.40277 -1.33907 0.0347 4.40277 -1.13023 
0.0347 4.37746 -1.48078 0.0347 4.37746 -0.98851 0.0347 4.39278 -1.4098 
0.0347 4.39278 -1.0595 0.03485 4.24742 -1.77832 0.03485 4.24742 -0.69098 
0.03485 4.28873 -1.70855 0.03485 4.28873 -0.76074 0.03487 4.35535 -1.55545 
0.03487 4.35535 -0.91385 0.03487 4.32497 -1.63403 0.03487 4.32497 -0.83527 
0.03776 3.35544 -2.23251 0.03776 3.46225 -2.23251 0.03776 3.24835 -2.22096 
0.03776 3.56934 -2.22096 0.03779 3.78379 -2.16092 0.03779 3.14047 -2.19722 
0.03779 3.67722 -2.19722 0.0382 4.18714 -1.86138 0.0382 4.18714 -0.60791 
0.0382 4.10219 -1.95424 0.0382 4.10219 -0.51506 0.03823 3.89301 -2.10879 
0.03823 3.89301 -0.36051 0.03824 4.00366 -2.0376 0.03824 4.00366 -0.43169 
0.04907 3.40885 -2.23344 0.0654 4.22359 -1.81076 0.0654 4.22359 -0.65853 
0.06845 4.36628 -1.51507 0.06845 4.36628 -0.95422 0.06914 4.39673 -1.3736 
0.06914 4.39673 -1.0957 0.06931 4.40403 -1.30396 0.06931 4.40403 -1.16534 
0.06932 4.38396 -1.44522 0.06932 4.38396 -1.02408 0.06938 4.30565 -1.67159 
0.06938 4.30565 -0.7977 0.06948 4.40643 -1.23465 0.06961 4.26712 -1.7431 
0.06961 4.26712 -0.7262 0.06963 4.33936 -1.59421 0.06963 4.33936 -0.87508 
0.07315 3.8341 -2.13676 0.07493 3.19572 -2.2088 0.07493 3.62197 -2.2088 
0.07536 3.30227 -2.22609 0.07536 3.51542 -2.22609 0.0754 3.08706 -2.17845 
0.0754 3.73063 -2.17845 0.07559 4.05399 -1.99496 0.07559 4.05399 -0.47434 
0.07619 4.14477 -1.90741 0.07619 4.14477 -0.56188 0.07625 3.94801 -2.07339 
0.07625 3.94801 -0.3959 0.08682 3.35548 -2.22944 0.08682 3.46221 -2.22944 
0.09802 3.40885 -2.22983 0.1002 4.2438 -1.77577 0.1002 4.2438 -0.69353 
0.10308 4.37292 -1.47946 0.10308 4.37292 -0.98984 0.10325 4.3508 -1.55411 
0.10325 4.3508 -0.91518 0.1036 4.18335 -1.85867 0.1036 4.18335 -0.61062 
0.10375 4.39802 -1.3384 0.10375 4.39802 -1.13089 0.10377 4.38802 -1.40913 
0.10377 4.38802 -1.06017 0.10417 4.28438 -1.70643 0.10417 4.28438 -0.76286 
0.10418 4.32062 -1.63191 0.10418 4.32062 -0.83738 0.10442 4.40277 -1.26934 
0.10442 4.40277 -1.19995 0.11089 3.78147 -2.15598 0.11138 3.89066 -2.10381 
0.11138 3.89066 -0.36548 0.11264 3.24955 -2.21543 0.11264 3.56814 -2.21543 
0.11267 3.14168 -2.19169 0.11267 3.67601 -2.19169 0.11378 4.09846 -1.94983 
0.11378 4.09846 -0.51946 0.11383 3.99992 -2.03319 0.11383 3.99992 -0.4361 
0.12447 3.30228 -2.22113 0.12447 3.51541 -2.22113 0.13053 4.21836 -1.80706 
0.13053 4.21836 -0.66224 0.13491 4.26169 -1.73908 0.13491 4.26169 -0.73022 
0.13594 3.35559 -2.22393 0.13594 3.4621 -2.22393 0.13658 4.35953 -1.5131 
0.13658 4.35953 -0.9562 0.13762 4.37716 -1.44306 0.13762 4.37716 -1.02624 
0.13795 4.38963 -1.3726 0.13795 4.38963 -1.0967 0.13798 4.33242 -1.59237 
0.13798 4.33242 -0.87692 0.13843 4.29917 -1.66843 0.13843 4.29917 -0.80086 
0.13895 4.39673 -1.30379 0.13895 4.39673 -1.16551 0.13928 4.3991 -1.23465 
0.14174 4.13874 -1.90335 0.14174 4.13874 -0.56594 0.1459 3.83068 -2.1295 
0.14673 3.40885 -2.22382 0.14857 3.09086 -2.17103 0.14857 3.72683 -2.17103 
0.14943 3.19752 -2.20057 0.14943 3.62017 -2.20057 0.14958 3.94468 -2.06561 
0.14958 3.94468 -0.40368 0.15076 4.04845 -1.98843 0.15076 4.04845 -0.48087 
0.16159 3.2498 -2.2086 0.16159 3.56789 -2.2086 0.16531 4.23666 -1.77074 
0.16531 4.23666 -0.69855 0.16905 4.17602 -1.8534 0.16905 4.17602 -0.61589 
0.16924 4.27697 -1.70125 0.16924 4.27697 -0.76805 0.17114 4.36387 -1.47681 
0.17114 4.36387 -0.99248 0.17139 4.34172 -1.55145 0.17139 4.34172 -0.91785 
0.17181 4.37888 -1.40646 0.17181 4.37888 -1.06283 0.1723 4.31142 -1.6292 
0.1723 4.31142 -0.8401 0.17328 3.30256 -2.21377 0.17328 3.51513 -2.21377 
0.17448 4.38802 -1.33841 0.17448 4.38802 -1.13088 0.17515 4.39278 -1.26935 
0.17515 4.39278 -1.19994 0.17912 4.09054 -1.94402 0.17912 4.09054 -0.52527 
0.18384 3.77684 -2.14612 0.18446 3.35562 -2.21605 0.18446 3.46207 -2.21605 
0.18453 3.88595 -2.0939 0.18453 3.88595 -0.37539 0.18558 3.14639 -2.18158 
0.18558 3.6713 -2.18158 0.18692 3.99501 -2.02298 0.18692 3.99501 -0.44632 
0.19509 3.40885 -2.21543 0.19509 4.20965 -1.8009 0.19509 4.20965 -0.66839 
0.19881 3.19734 -2.19159 0.19881 3.62035 -2.19159 0.19963 4.25259 -1.73289 
0.19963 4.25259 -0.73641 0.20366 4.2902 -1.66096 0.20366 4.2902 -0.80833 
0.20407 4.34833 -1.50982 0.20407 4.34833 -0.95948 0.20526 4.36579 -1.43991 
0.20526 4.36579 -1.02938 0.20568 4.32112 -1.58885 0.20568 4.32112 -0.88045 
0.20667 4.12953 -1.89639 0.20667 4.12953 -0.57291 0.20841 4.37716 -1.37226 
0.20841 4.37716 -1.09703 0.21057 4.38396 -1.30397 0.21057 4.38396 -1.16533 
0.21095 3.24977 -2.19911 0.21095 3.56792 -2.19911 0.21108 4.38631 -1.23465 
0.2169 4.0371 -1.98181 0.2169 4.0371 -0.48749 0.21787 3.825 -2.11745 
0.22094 3.09639 -2.15853 0.22094 3.7213 -2.15853 0.22209 3.93844 -2.05331 
0.22209 3.93844 -0.41599 0.22275 3.30289 -2.20375 0.22275 3.5148 -2.20375 
0.22951 4.22608 -1.76327 0.22951 4.22608 -0.70602 0.23327 4.16525 -1.84575 
0.23327 4.16525 -0.62355 0.23388 3.35606 -2.20548 0.23388 3.46163 -2.20548 
0.23416 4.26625 -1.69293 0.23416 4.26625 -0.77636 0.23465 3.14667 -2.1707 
0.23465 3.67102 -2.1707 0.23712 4.30032 -1.6207 0.23712 4.30032 -0.84859 
0.23822 4.35039 -1.47286 0.23822 4.35039 -0.99643 0.23848 4.32822 -1.54749 
0.23848 4.32822 -0.92181 0.24216 4.36387 -1.40578 0.24216 4.36387 -1.06351 
0.24298 3.40885 -2.20468 0.24481 4.37292 -1.33772 0.24481 4.37292 -1.13157 
0.24506 4.07812 -1.93608 0.24506 4.07812 -0.53321 0.24614 4.37746 -1.26935 
0.24614 4.37746 -1.19994 0.24768 3.1977 -2.1802 0.24768 3.61999 -2.1802 
0.25263 3.98191 -2.01424 0.25263 3.98191 -0.45505 0.25536 3.04772 -2.13152 
0.25536 3.76997 -2.13152 0.25607 3.87902 -2.07925 0.25607 3.87902 -0.39004 
0.25882 4.19752 -1.79232 0.25882 4.19752 -0.67697 0.26005 3.25036 -2.18715 
0.26005 3.56733 -2.18715 0.26428 4.23999 -1.72389 0.26428 4.23999 -0.74541 
0.26799 4.27736 -1.65162 0.26799 4.27736 -0.81767 0.26975 3.09706 -2.14571 
0.26975 3.72063 -2.14571 0.2701 4.30793 -1.57917 0.2701 4.30793 -0.89012 
0.2706 4.33272 -1.50525 0.2706 4.33272 -0.96405 0.27165 3.3035 -2.19126 
0.27165 3.51419 -2.19126 0.27262 4.11621 -1.88681 0.27262 4.11621 -0.58248 
0.27517 4.34833 -1.43871 0.27517 4.34833 -1.03058 0.27845 4.35953 -1.37123 
0.27845 4.35953 -1.09807 0.28043 4.36628 -1.3031 0.28043 4.36628 -1.1662 
0.28108 4.36853 -1.23465 0.28137 3.3561 -2.1928 0.28137 3.46159 -2.1928 
0.28206 4.0229 -1.97179 0.28206 4.0229 -0.49751 0.28338 3.14755 -2.15737 
0.28338 3.67014 -2.15737 0.28744 3.92335 -2.04252 0.28744 3.92335 -0.42678 
0.28868 3.81709 -2.10067 0.29028 3.40885 -2.19159 0.29372 4.2118 -1.75329 
0.29372 4.2118 -0.71601 0.29594 3.19858 -2.16643 0.29594 3.61911 -2.16643 
0.29826 4.25161 -1.68274 0.29826 4.25161 -0.78655 0.29891 4.15065 -1.83496 
0.29891 4.15065 -0.63433 0.30109 4.28532 -1.61034 0.30109 4.28532 -0.85896 
0.30233 4.31283 -1.53697 0.30233 4.31283 -0.93232 0.3037 3.04906 -2.11687 
0.3037 3.76863 -2.11687 0.30822 3.2514 -2.17284 0.30822 3.56629 -2.17284 
0.31041 4.06277 -1.9246 0.31041 4.06277 -0.5447 0.31284 4.32822 -1.47312 
0.31284 4.32822 -0.99617 0.3168 4.34172 -1.40603 0.3168 4.34172 -1.06326 
0.31763 3.96591 -2.00197 0.31763 3.96591 -0.46732 0.31786 3.09854 -2.13057 
0.31786 3.71915 -2.13057 0.31878 3.30353 -2.17661 0.31878 3.51416 -2.17661 
0.31947 4.3508 -1.3379 0.31947 4.3508 -1.1314 0.32076 3.86247 -2.06612 
0.32076 3.86247 -0.40318 0.3208 4.35535 -1.26951 0.3208 4.35535 -1.19978 
0.32144 4.18201 -1.78136 0.32144 4.18201 -0.68794 0.32776 4.22372 -1.71272 
0.32776 4.22372 -0.75657 0.32843 3.35622 -2.17771 0.32843 3.46147 -2.17771 
0.33112 3.1489 -2.14172 0.33112 3.66879 -2.14172 0.33115 4.26071 -1.64045 
0.33115 4.26071 -0.82885 0.33333 4.29077 -1.56797 0.33333 4.29077 -0.90132 
0.33689 3.40885 -2.17619 0.33732 4.09961 -1.87422 0.33732 4.09961 -0.59507 
0.33855 3.81792 -2.08202 0.33855 3.81792 -0.38728 0.34345 3.2 -2.1503 
0.34345 3.61769 -2.1503 0.34452 4.30793 -1.50475 0.34452 4.30793 -0.96455 
0.34594 4.00591 -1.95842 0.34594 4.00591 -0.51088 0.35147 3.9059 -2.028 
0.35147 3.9059 -0.44129 0.35352 3.04844 -2.09786 0.35352 3.76925 -2.09786 
0.3542 4.32112 -1.44033 0.3542 4.32112 -1.02897 0.35479 3.25169 -2.15629 
0.35479 3.566 -2.15629 0.35566 4.19441 -1.741 0.35566 4.19441 -0.72829 
0.35773 4.33242 -1.37263 0.35773 4.33242 -1.09667 0.35957 4.33936 -1.30427 
0.35957 4.33936 -1.16502 0.36044 4.34163 -1.23465 0.36079 4.13298 -1.82241 
0.36079 4.13298 -0.64688 0.36084 4.23323 -1.67075 0.36084 4.23323 -0.79854 
0.36353 4.26657 -1.59817 0.36353 4.26657 -0.87112 0.36513 3.30383 -2.15966 
0.36513 3.51386 -2.15966 0.36779 3.09839 -2.1112 0.36779 3.7193 -2.1112 
0.36994 3.86232 -2.04551 0.36994 3.86232 -0.42378 0.37384 4.04469 -1.90988 
0.37384 4.04469 -0.55941 0.37444 3.35626 -2.16041 0.37444 3.46143 -2.16041 
0.37569 4.28532 -1.53574 0.37569 4.28532 -0.93356 0.38067 3.9472 -1.98649 
0.38067 3.9472 -0.48281 0.38098 3.14894 -2.12195 0.38098 3.66875 -2.12195 
0.38268 3.40885 -2.15853 0.38268 4.16319 -1.76805 0.38268 4.16319 -0.70124 
0.38606 4.30032 -1.47177 0.38606 4.30032 -0.99752 0.38747 3.81759 -2.06096 
0.38747 3.81759 -0.40834 0.38901 4.2045 -1.69898 0.38901 4.2045 -0.77032 
0.39285 4.24031 -1.62749 0.39285 4.24031 -0.8418 0.394 3.20161 -2.13009 
0.394 3.61608 -2.13009 0.39455 4.31142 -1.40695 0.39455 4.31142 -1.06235 
0.39726 4.32062 -1.33883 0.39726 4.32062 -1.13046 0.39855 4.07957 -1.86017 
0.39855 4.07957 -0.60912 0.39938 4.32497 -1.26951 0.39938 4.32497 -1.19978 
0.39996 3.90481 -2.00539 0.39996 3.90481 -0.46391 0.40265 3.0491 -2.07635 
0.40265 3.76859 -2.07635 0.40265 3.76859 -0.39295 0.40521 3.25346 -2.13557 
0.40521 3.56423 -2.13557 0.4058 4.26071 -1.56579 0.4058 4.26071 -0.9035 
0.40825 3.9862 -1.94175 0.40825 3.9862 -0.52754 0.41555 3.30602 -2.13839 
0.41555 3.51167 -2.13839 0.41625 4.17366 -1.72637 0.41625 4.17366 -0.74292 
0.41667 3.09913 -2.08932 0.41667 3.71856 -2.08932 0.41697 4.27736 -1.50264 
0.41697 4.27736 -0.96666 0.41829 3.86093 -2.02246 0.41829 3.86093 -0.44683 
0.42122 4.21205 -1.65587 0.42122 4.21205 -0.81342 0.42156 4.1119 -1.80736 
0.42156 4.1119 -0.66194 0.4247 3.35857 -2.13858 0.4247 3.45912 -2.13858 
0.42631 4.2902 -1.4383 0.42631 4.2902 -1.03099 0.42756 3.40885 -2.13864 
0.42832 3.94493 -1.96208 0.42832 3.94493 -0.50722 0.43067 3.15109 -2.09957 
0.43067 3.6666 -2.09957 0.43378 4.29917 -1.37308 0.43378 4.29917 -1.09622 
0.43407 4.02272 -1.89399 0.43407 4.02272 -0.5753 0.43529 3.00159 -2.03756 
0.43529 3.8161 -2.03756 0.43529 3.8161 -0.43174 0.4361 4.23323 -1.59548 
0.4361 4.23323 -0.87381 0.43694 4.30565 -1.30403 0.43694 4.30565 -1.16527 
0.438 4.30782 -1.23465 0.44229 4.14114 -1.75246 0.44229 4.14114 -0.71684 
0.44338 3.20383 -2.10722 0.44338 3.61386 -2.10722 0.44731 3.90231 -1.98057 
0.44731 3.90231 -0.48872 0.4481 4.25161 -1.5329 0.4481 4.25161 -0.93639 
0.44858 4.18186 -1.68323 0.44858 4.18186 -0.78606 0.45036 3.05082 -2.05257 
0.45036 3.76687 -2.05257 0.45036 3.76687 -0.41673 0.4547 3.25596 -2.11207 
0.4547 3.56173 -2.11207 0.45532 3.98327 -1.91488 0.45532 3.98327 -0.55441 
0.45804 4.05662 -1.84341 0.45804 4.05662 -0.62589 0.45829 4.26625 -1.4688 
0.45829 4.26625 -1.00049 0.46433 4.2045 -1.62366 0.46433 4.2045 -0.84564 
0.46472 3.30853 -2.1144 0.46472 3.50916 -2.1144 0.46518 3.85845 -1.99718 
0.46518 3.85845 -0.47211 0.46554 3.10179 -2.0647 0.46554 3.7159 -2.0647 
0.4666 4.27697 -1.40389 0.4666 4.27697 -1.0654 0.46865 3.35862 -2.1166 
0.46865 3.45907 -2.1166 0.4714 3.40885 -2.11657 0.47179 4.28438 -1.33881 
0.47179 4.28438 -1.13048 0.4739 4.28873 -1.2695 0.4739 4.28873 -1.19979 
0.47486 4.1498 -1.70951 0.47486 4.1498 -0.75978 0.47523 3.94166 -1.93483 
0.47523 3.94166 -0.53446 0.47808 4.22372 -1.56241 0.47808 4.22372 -0.90688 
0.47936 3.15398 -2.07444 0.47936 3.66371 -2.07444 0.48005 4.08774 -1.79022 
0.48005 4.08774 -0.67908 0.48013 4.01838 -1.86547 0.48013 4.01838 -0.60382 
0.48187 3.00423 -2.01188 0.48187 3.81346 -2.01188 0.48187 3.81346 -0.45742 
0.48924 4.23999 -1.49893 0.48924 4.23999 -0.97037 0.49145 3.20666 -2.08176 
0.49145 3.61103 -2.08176 0.49172 4.17366 -1.6509 0.49172 4.17366 -0.81839 
0.49421 3.89848 -1.95299 0.49421 3.89848 -0.51631 0.49818 3.05427 -2.02591 
0.49818 3.76342 -2.02591 0.49818 3.76342 -0.44339 0.49824 4.25259 -1.43428 
0.49824 4.25259 -1.03502 0.5 4.11595 -1.73465 0.5 4.11595 -0.73465 
0.50104 3.97866 -1.886 0.50104 3.97866 -0.58329 0.50257 3.25896 -2.08609 
0.50257 3.55873 -2.08609 0.50307 4.05088 -1.81319 0.50307 4.05088 -0.65611 
0.50443 4.26169 -1.36956 0.50443 4.26169 -1.09974 0.50636 4.19441 -1.5903 
0.50636 4.19441 -0.87899 0.50776 3.30862 -2.09029 0.50776 3.50907 -2.09029 
0.50845 4.26712 -1.30426 0.50845 4.26712 -1.16504 0.50969 4.26921 -1.23465 
0.51169 3.35879 -2.09236 0.51169 3.4589 -2.09236 0.51188 2.96339 -1.96919 
0.51188 3.8543 -1.96919 0.51188 3.8543 -0.50011 0.51301 3.10536 -2.03759 
0.51301 3.71233 -2.03759 0.51301 3.71233 -0.4317 0.5141 3.40885 -2.09238 
0.51781 4.14114 -1.67694 0.51781 4.14114 -0.79236 0.51864 4.2118 -1.52837 
0.51864 4.2118 -0.94092 0.52101 3.9366 -1.90549 0.52101 3.9366 -0.5638 
0.52393 4.0804 -1.75858 0.52393 4.0804 -0.71072 0.52495 4.01225 -1.83492 
0.52495 4.01225 -0.63437 0.52631 3.15735 -2.04689 0.52631 3.66034 -2.04689 
0.52709 3.00802 -1.98399 0.52709 3.80967 -1.98399 0.52709 3.80967 -0.4853 
0.52862 4.22608 -1.46416 0.52862 4.22608 -1.00513 0.5334 4.16319 -1.61733 
0.5334 4.16319 -0.85196 0.53609 4.23666 -1.39996 0.53609 4.23666 -1.06933 
0.53806 3.21009 -2.05379 0.53806 3.6076 -2.05379 0.53964 3.89319 -1.92327 
0.53964 3.89319 -0.54602 0.54112 4.2438 -1.33484 0.54112 4.2438 -1.13445 
0.54319 3.05833 -1.99759 0.54319 3.75936 -1.99759 0.54319 3.75936 -0.47171 
0.54367 4.24742 -1.2695 0.54367 4.24742 -1.19979 0.54449 3.25934 -2.05998 
0.54449 3.55835 -2.05998 0.54529 3.97237 -1.85521 0.54529 3.97237 -0.61409 
0.5466 4.04324 -1.78125 0.5466 4.04324 -0.68805 0.54671 4.18201 -1.55609 
0.54671 4.18201 -0.91321 0.54957 3.30897 -2.06411 0.54957 3.50872 -2.06411 
0.55326 3.35884 -2.06615 0.55326 3.45885 -2.06615 0.55557 3.40885 -2.06612 
0.55557 4.08774 -1.7147 0.55557 4.08774 -0.7546 0.5559 2.96819 -1.93948 
0.5559 3.8495 -1.93948 0.5559 3.8495 -0.52981 0.55768 4.19752 -1.49347 
0.55768 4.19752 -0.97583 0.55796 3.10994 -2.00882 0.55796 3.70775 -2.00882 
0.55796 3.70775 -0.46048 0.56503 3.92994 -1.87433 0.56503 3.92994 -0.59496 
0.56626 4.20965 -1.42974 0.56626 4.20965 -1.03956 0.56795 4.00454 -1.8026 
0.56795 4.00454 -0.66669 0.57081 3.01295 -1.95398 0.57081 3.80474 -1.95398 
0.57081 3.80474 -0.51531 0.57102 3.16215 -2.01764 0.57102 3.65554 -2.01764 
0.57102 3.65554 -0.45165 0.57241 4.21836 -1.36517 0.57241 4.21836 -1.10412 
0.57271 4.1119 -1.65621 0.57271 4.1119 -0.81309 0.57611 4.22359 -1.30005 
0.57611 4.22359 -1.16924 0.57735 4.22534 -1.23465 0.57854 4.05088 -1.73772 
0.57854 4.05088 -0.73158 0.5792 3.21026 -2.02528 0.5792 3.60743 -2.02528 
0.58246 2.93029 -1.89171 0.58246 3.8874 -1.89171 0.58246 3.8874 -0.57759 
0.58564 3.25959 -2.03136 0.58564 3.5581 -2.03136 0.58694 3.06365 -1.967 
0.58694 3.75404 -1.967 0.58694 3.75404 -0.50229 0.58777 4.13298 -1.59543 
0.58777 4.13298 -0.87386 0.58794 3.96442 -1.82258 0.58794 3.96442 -0.64671 
0.59082 3.30954 -2.03532 0.59082 3.50815 -2.03532 0.59449 3.35948 -2.03723 
0.59449 3.45821 -2.03723 0.5957 3.40885 -2.03785 0.59854 2.97424 -1.90761 
0.59854 3.84345 -1.90761 0.59854 3.84345 -0.56169 0.60027 4.01225 -1.7596 
0.60027 4.01225 -0.70969 0.60031 4.15065 -1.53356 0.60031 4.15065 -0.93574 
0.6013 3.11537 -1.97782 0.6013 3.70232 -1.97782 0.6013 3.70232 -0.49147 
0.60651 2.89474 -1.84115 0.60651 3.92295 -1.84115 0.60651 3.92295 -0.62814 
0.60876 4.05662 -1.69269 0.60876 4.05662 -0.7766 0.61084 3.16285 -1.98722 
0.61084 3.65484 -1.98722 0.61084 3.65484 -0.48208 0.6111 4.16525 -1.46792 
0.6111 4.16525 -1.00137 0.61292 3.019 -1.92193 0.61292 3.79869 -1.92193 
0.61292 3.79869 -0.54737 0.61875 4.17602 -1.4037 0.61875 4.17602 -1.06559 
0.61889 3.21093 -1.99478 0.61889 3.60676 -1.99478 0.61889 3.60676 -0.47451 
0.62056 3.97237 -1.77994 0.62056 3.97237 -0.68935 0.62361 2.93745 -1.85826 
0.62361 3.88024 -1.85826 0.62361 3.88024 -0.61103 0.62403 4.18335 -1.33825 
0.62403 4.18335 -1.13105 0.62552 3.26046 -2.00061 0.62552 3.55723 -2.00061 
0.62553 4.07957 -1.6332 0.62553 4.07957 -0.8361 0.62674 4.18714 -1.27285 
0.62674 4.18714 -1.19645 0.62877 3.06997 -1.93452 0.62877 3.74772 -1.93452 
0.62877 3.74772 -0.53478 0.63057 3.31036 -2.0045 0.63057 3.50733 -2.0045 
0.63083 4.01838 -1.71477 0.63083 4.01838 -0.75452 0.63325 3.35954 -2.00702 
0.63325 3.45815 -2.00702 0.63439 3.40885 -2.00766 0.63922 2.98129 -1.87386 
0.63922 3.8364 -1.87386 0.63922 3.8364 -0.59543 0.63957 4.09961 -1.57197 
0.63957 4.09961 -0.89733 0.63969 2.88775 -1.79968 0.63969 3.92994 -1.79968 
0.63969 3.92994 -0.66962 0.63979 3.1166 -1.94546 0.63979 3.70109 -1.94546 
0.63979 3.70109 -0.52383 0.6493 3.16417 -1.95474 0.6493 3.65352 -1.95474 
0.6493 3.65352 -0.51455 0.65136 2.83903 -1.73569 0.65136 3.97866 -1.73569 
0.65136 3.97866 -0.7336 0.65216 4.11621 -1.50727 0.65216 4.11621 -0.96202 
0.65328 3.02616 -1.88793 0.65328 3.79153 -1.88793 0.65328 3.79153 -0.58137 
0.65703 3.2121 -1.96239 0.65703 3.60559 -1.96239 0.65703 3.60559 -0.50691 
0.65706 2.93029 -1.81711 0.65706 3.8874 -1.81711 0.65706 3.8874 -0.65219 
0.65935 4.02272 -1.66872 0.65935 4.02272 -0.80057 0.66174 2.68816 -1.44131 
0.66174 4.12953 -1.44131 0.66174 4.12953 -1.02798 0.66364 3.2617 -1.96809 
0.66364 3.55599 -1.96809 0.66364 3.55599 -0.5012 0.66577 3.07196 -1.90042 
0.66577 3.74573 -1.90042 0.66577 3.74573 -0.56887 0.66795 3.31047 -1.97232 
0.66795 3.50722 -1.97232 0.66795 3.50722 -0.49697 0.66871 4.13874 -1.37638 
0.66871 4.13874 -1.09291 0.67066 3.35972 -1.97478 0.67066 3.45797 -1.97478 
0.67085 2.88109 -1.75565 0.67085 3.9366 -1.75565 0.67085 3.9366 -0.71364 
0.67156 3.40885 -1.9756 0.67276 4.14477 -1.31084 0.67276 4.14477 -1.15845 
0.67296 2.97424 -1.83318 0.67296 3.84345 -1.83318 0.67296 3.84345 -0.63611 
0.67472 4.14691 -1.23465 0.67524 2.773 -1.60848 0.67524 4.04469 -1.60848 
0.67524 4.04469 -0.86081 0.67666 3.11856 -1.91131 0.67666 3.69913 -1.91131 
0.67666 3.69913 -0.55799 0.68023 2.83442 -1.68996 0.68023 3.98327 -1.68996 
0.68023 3.98327 -0.77933 0.68592 3.16586 -1.92056 0.68592 3.65183 -1.92056 
0.68592 3.65183 -0.54873 0.68728 3.019 -1.84756 0.68728 3.79869 -1.84756 
0.68728 3.79869 -0.62173 0.68862 2.9245 -1.77429 0.68862 3.89319 -1.77429 
0.68862 3.89319 -0.69501 0.68995 2.75492 -1.54506 0.68995 4.06277 -1.54506 
0.68995 4.06277 -0.92424 0.69352 3.21375 -1.92817 0.69352 3.60394 -1.92817 
0.69352 3.60394 -0.54113 0.69945 3.26211 -1.9341 0.69945 3.55558 -1.9341 
0.69945 3.55558 -0.53519 0.69987 3.06997 -1.86341 0.69987 3.74772 -1.86341 
0.69987 3.74772 -0.60588 0.70019 2.87603 -1.70988 0.70019 3.94166 -1.70988 
0.70019 3.94166 -0.75942 0.70144 2.73957 -1.47971 0.70144 4.07812 -1.47971 
0.70144 4.07812 -0.98958 0.7037 3.31083 -1.93835 0.7037 3.50686 -1.93835 
0.7037 3.50686 -0.53095 0.70484 2.96819 -1.79055 0.70484 3.8495 -1.79055 
0.70484 3.8495 -0.67874 0.70626 3.35978 -1.9409 0.70626 3.45791 -1.9409 
0.70626 3.45791 -0.52839 0.70711 2.83149 -1.6429 0.70711 3.40885 -1.94175 
0.70711 3.40885 -0.52754 0.70711 3.9862 -1.6429 0.70711 3.9862 -0.8264 
0.70937 2.72715 -1.41376 0.70937 4.09054 -1.41376 0.70937 4.09054 -1.05553 
0.71082 3.1166 -1.87444 0.71082 3.70109 -1.87444 0.71082 3.70109 -0.59486 
0.71519 2.71923 -1.34843 0.71519 4.09846 -1.34843 0.71519 4.09846 -1.12087 
0.71834 2.91921 -1.72886 0.71834 3.89848 -1.72886 0.71834 3.89848 -0.74044 
0.71933 3.01295 -1.80546 0.71933 3.80474 -1.80546 0.71933 3.80474 -0.66383 
0.71959 4.10219 -1.27285 0.71959 4.10219 -1.19645 0.7201 3.16417 -1.88395 
0.7201 3.65352 -1.88395 0.7201 3.65352 -0.58534 0.72377 2.81178 -1.58059 
0.72377 4.00591 -1.58059 0.72377 4.00591 -0.8887 0.72743 2.87276 -1.66297 
0.72743 3.94493 -1.66297 0.72743 3.94493 -0.80633 0.72774 3.2121 -1.89167 
0.72774 3.60559 -1.89167 0.72774 3.60559 -0.57762 0.73235 3.06365 -1.82159 
0.73235 3.75404 -1.82159 0.73235 3.75404 -0.64771 0.73344 3.2617 -1.89828 
0.73344 3.55599 -1.89828 0.73344 3.55599 -0.57101 0.73454 2.96339 -1.74653 
0.73454 3.8543 -1.74653 0.73454 3.8543 -0.72277 0.73714 2.79479 -1.51671 
0.73714 4.0229 -1.51671 0.73714 4.0229 -0.95258 0.73768 3.31047 -1.9026 
0.73768 3.31047 -0.5667 0.73768 3.50722 -1.9026 0.73768 3.50722 -0.5667 
0.74014 3.35972 -1.90531 0.74014 3.35972 -0.56399 0.74014 3.45797 -1.90531 
0.74014 3.45797 -0.56399 0.74095 3.40885 -1.90621 0.74095 3.40885 -0.56309 
0.74318 3.11537 -1.83595 0.74318 3.70232 -1.83595 0.74318 3.70232 -0.63334 
0.74592 2.91538 -1.68196 0.74592 3.90231 -1.68196 0.74592 3.90231 -0.78733 
0.74716 2.78059 -1.45155 0.74716 4.0371 -1.45155 0.74716 4.0371 -1.01774 
0.74934 3.00802 -1.76174 0.74934 3.80967 -1.76174 0.74934 3.80967 -0.70756 
0.75184 2.87049 -1.61532 0.75184 3.9472 -1.61532 0.75184 3.9472 -0.85397 
0.75257 3.16285 -1.84549 0.75257 3.16285 -0.62381 0.75257 3.65484 -1.84549 
0.75257 3.65484 -0.62381 0.75378 2.76924 -1.3854 0.75378 4.04845 -1.3854 
0.75378 4.04845 -1.08389 0.76014 3.21093 -1.85353 0.76014 3.21093 -0.61576 
0.76014 3.60676 -1.85353 0.76014 3.60676 -0.61576 0.76031 2.7637 -1.31024 
0.76031 4.05399 -1.31024 0.76031 4.05399 -1.15905 0.76249 4.05584 -1.23465 
0.76254 2.95924 -1.69983 0.76254 3.85845 -1.69983 0.76254 3.85845 -0.76947 
0.76294 3.05833 -1.77784 0.76294 3.75936 -1.77784 0.76294 3.75936 -0.69145 
0.76597 3.26046 -1.86017 0.76597 3.26046 -0.60912 0.76597 3.55723 -1.86017 
0.76597 3.55723 -0.60912 0.76733 2.85178 -1.55228 0.76733 3.96591 -1.55228 
0.76733 3.96591 -0.91702 0.76986 3.31036 -1.86522 0.76986 3.31036 -0.60407 
0.76986 3.50733 -1.86522 0.76986 3.50733 -0.60407 0.77074 2.91288 -1.63461 
0.77074 3.90481 -1.63461 0.77074 3.90481 -0.83468 0.77237 3.35954 -1.8679 
0.77237 3.35954 -0.60139 0.77237 3.45815 -1.8679 0.77237 3.45815 -0.60139 
0.77301 3.40885 -1.86904 0.77301 3.40885 -0.60025 0.77417 3.10994 -1.7926 
0.77417 3.10994 -0.67669 0.77417 3.70775 -1.7926 0.77417 3.70775 -0.67669 
0.77723 3.00423 -1.71652 0.77723 3.81346 -1.71652 0.77723 3.81346 -0.75277 
0.7796 2.83578 -1.48727 0.7796 3.98191 -1.48727 0.7796 3.98191 -0.98202 
0.78299 3.16215 -1.80567 0.78299 3.16215 -0.66363 0.78299 3.65554 -1.80567 
0.78299 3.65554 -0.66363 0.78781 2.95676 -1.65294 0.78781 3.86093 -1.65294 
0.78781 3.86093 -0.81635 0.78833 2.82268 -1.42157 0.78833 3.99501 -1.42157 
0.78833 3.99501 -1.04772 0.79063 3.21026 -1.81384 0.79063 3.21026 -0.65545 
0.79063 3.60743 -1.81384 0.79063 3.60743 -0.65545 0.79126 3.05427 -1.73283 
0.79126 3.76342 -1.73283 0.79126 3.76342 -0.73647 0.79335 2.91179 -1.58612 
0.79335 3.9059 -1.58612 0.79335 3.9059 -0.88318 0.79671 3.25959 -1.82028 
0.79671 3.25959 -0.64901 0.79671 3.5581 -1.82028 0.79671 3.5581 -0.64901 
0.79855 2.81777 -1.34848 0.79855 3.99992 -1.34848 0.79855 3.99992 -1.12082 
0.80067 3.30954 -1.82546 0.80067 3.30954 -0.64383 0.80067 3.50815 -1.82546 
0.80067 3.50815 -0.64383 0.80258 3.35948 -1.82914 0.80258 3.35948 -0.64015 
0.80258 3.45821 -1.82914 0.80258 3.45821 -0.64015 0.80291 3.00159 -1.66994 
0.80291 3.8161 -1.66994 0.80291 3.8161 -0.79936 0.80295 3.10536 -1.74765 
0.80295 3.10536 -0.72164 0.80295 3.71233 -1.74765 0.80295 3.71233 -0.72164 
0.80296 2.81403 -1.27288 0.80296 2.81403 -1.19641 0.80296 4.00366 -1.27288 
0.80296 4.00366 -1.19641 0.80321 3.40885 -1.83035 0.80321 3.40885 -0.63895 
0.80787 2.89434 -1.52209 0.80787 3.92335 -1.52209 0.80787 3.92335 -0.9472 
0.81086 2.95537 -1.60459 0.81086 3.86232 -1.60459 0.81086 3.86232 -0.86471 
0.81225 3.15735 -1.76096 0.81225 3.15735 -0.70833 0.81225 3.66034 -1.76096 
0.81225 3.66034 -0.70833 0.81792 3.05082 -1.68501 0.81792 3.05082 -0.78429 
0.81792 3.76687 -1.68501 0.81792 3.76687 -0.78429 0.81866 2.87925 -1.45674 
0.81866 3.93844 -1.45674 0.81866 3.93844 -1.01256 0.81914 3.21009 -1.7727 
0.81914 3.21009 -0.69659 0.81914 3.6076 -1.7727 0.81914 3.6076 -0.69659 
0.82533 3.25934 -1.77914 0.82533 3.25934 -0.69015 0.82533 3.55835 -1.77914 
0.82533 3.55835 -0.69015 0.82631 3.0001 -1.62212 0.82631 3.81759 -1.62212 
0.82631 3.81759 -0.84718 0.82946 3.30897 -1.78421 0.82946 3.30897 -0.68508 
0.82946 3.50872 -1.78421 0.82946 3.50872 -0.68508 0.83005 3.10179 -1.70018 
0.83005 3.10179 -0.76911 0.83005 3.7159 -1.70018 0.83005 3.7159 -0.76911 
0.83097 2.87301 -1.38423 0.83097 2.87301 -1.08507 0.83097 3.94468 -1.38423 
0.83097 3.94468 -1.08507 0.83147 2.95522 -1.55541 0.83147 3.40885 -1.79022 
0.83147 3.40885 -0.67908 0.83147 3.86247 -1.55541 0.83147 3.86247 -0.91389 
0.83151 3.35884 -1.78791 0.83151 3.35884 -0.68139 0.83151 3.45885 -1.78791 
0.83151 3.45885 -0.68139 0.83874 2.86968 -1.3109 0.83874 2.86968 -1.1584 
0.83874 3.94801 -1.3109 0.83874 3.94801 -1.1584 0.8398 3.15398 -1.714 
0.8398 3.15398 -0.75529 0.8398 3.66371 -1.714 0.8398 3.66371 -0.75529 
0.84119 2.86811 -1.23465 0.84119 3.94958 -1.23465 0.8417 3.0491 -1.6373 
0.8417 3.0491 -0.832 0.8417 3.76859 -1.6373 0.8417 3.76859 -0.832 
0.84461 2.93867 -1.49072 0.84461 2.93867 -0.97858 0.84461 3.87902 -1.49072 
0.84461 3.87902 -0.97858 0.84711 3.20666 -1.72609 0.84711 3.20666 -0.7432 
0.84711 3.61103 -1.72609 0.84711 3.61103 -0.7432 0.84737 2.99977 -1.5732 
0.84737 2.99977 -0.89609 0.84737 3.81792 -1.5732 0.84737 3.81792 -0.89609 
0.85144 3.25896 -1.73722 0.85144 3.25896 -0.73208 0.85144 3.55873 -1.73722 
0.85144 3.55873 -0.73208 0.85467 3.09913 -1.65132 0.85467 3.09913 -0.81798 
0.85467 3.71856 -1.65132 0.85467 3.71856 -0.81798 0.85565 3.30862 -1.74241 
0.85565 3.30862 -0.72688 0.85565 3.50907 -1.74241 0.85565 3.50907 -0.72688 
0.85771 3.35879 -1.74633 0.85771 3.35879 -0.72296 0.85771 3.4589 -1.74633 
0.85771 3.4589 -0.72296 0.85773 3.40885 -1.74875 0.85773 3.40885 -0.72054 
0.85926 2.93174 -1.41918 0.85926 2.93174 -1.05012 0.85926 3.88595 -1.41918 
0.85926 3.88595 -1.05012 0.86321 3.04844 -1.58817 0.86321 3.04844 -0.88112 
0.86321 3.76925 -1.58817 0.86321 3.76925 -0.88112 0.86492 3.15109 -1.66532 
0.86492 3.15109 -0.80398 0.86492 3.6666 -1.66532 0.86492 3.6666 -0.80398 
0.86603 3.0006 -1.52332 0.86603 3.0006 -0.94597 0.86603 3.81709 -1.52332 
0.86603 3.81709 -0.94597 0.86917 2.92703 -1.34602 0.86917 2.92703 -1.12327 
0.86917 3.89066 -1.34602 0.86917 3.89066 -1.12327 0.87257 3.20383 -1.67803 
0.87257 3.20383 -0.79127 0.87257 3.61386 -1.67803 0.87257 3.61386 -0.79127 
0.87414 2.92468 -1.27288 0.87414 2.92468 -1.19641 0.87414 3.89301 -1.27288 
0.87414 3.89301 -1.19641 0.87655 3.09839 -1.60244 0.87655 3.09839 -0.86685 
0.87655 3.7193 -1.60244 0.87655 3.7193 -0.86685 0.87742 3.25596 -1.68935 
0.87742 3.25596 -0.77994 0.87742 3.56173 -1.68935 0.87742 3.56173 -0.77994 
0.87975 3.30853 -1.69937 0.87975 3.30853 -0.76992 0.87975 3.50916 -1.69937 
0.87975 3.50916 -0.76992 0.88192 3.40885 -1.70604 0.88192 3.40885 -0.76325 
0.88195 3.35862 -1.7033 0.88195 3.35862 -0.76599 0.88195 3.45907 -1.7033 
0.88195 3.45907 -0.76599 0.88222 3.04906 -1.53835 0.88222 3.04906 -0.93095 
0.88222 3.76863 -1.53835 0.88222 3.76863 -0.93095 0.88281 2.99269 -1.45252 
0.88281 2.99269 -1.01678 0.88281 3.825 -1.45252 0.88281 3.825 -1.01678 
0.8873 3.14894 -1.61562 0.8873 3.14894 -0.85367 0.8873 3.66875 -1.61562 
0.8873 3.66875 -0.85367 0.89486 2.98701 -1.38055 0.89486 2.98701 -1.08875 
0.89486 3.83068 -1.38055 0.89486 3.83068 -1.08875 0.89544 3.20161 -1.62864 
0.89544 3.20161 -0.84065 0.89544 3.61608 -1.62864 0.89544 3.61608 -0.84065 
0.89592 3.09854 -1.55251 0.89592 3.09854 -0.91678 0.89592 3.71915 -1.55251 
0.89592 3.71915 -0.91678 0.89687 3.04772 -1.49 0.89687 3.04772 -0.97929 
0.89687 3.76997 -1.49 0.89687 3.76997 -0.97929 0.90092 3.25346 -1.63986 
0.90092 3.25346 -0.82943 0.90092 3.56423 -1.63986 0.90092 3.56423 -0.82943 
0.90211 2.98359 -1.30779 0.90211 2.98359 -1.1615 0.90211 3.8341 -1.30779 
0.90211 3.8341 -1.1615 0.90374 3.30602 -1.6502 0.90374 3.30602 -0.81909 
0.90374 3.51167 -1.6502 0.90374 3.51167 -0.81909 0.90394 3.35857 -1.65935 
0.90394 3.35857 -0.80995 0.90394 3.45912 -1.65935 0.90394 3.45912 -0.80995 
0.90399 3.40885 -1.6622 0.90399 3.40885 -0.80709 0.90453 2.98244 -1.23465 
0.90453 3.83525 -1.23465 0.90708 3.1489 -1.56577 0.90708 3.1489 -0.90352 
0.90708 3.66879 -1.56577 0.90708 3.66879 -0.90352 0.91106 3.09706 -1.50439 
0.91106 3.09706 -0.9649 0.91106 3.72063 -1.50439 0.91106 3.72063 -0.9649 
0.91147 3.04085 -1.41849 0.91147 3.04085 -1.0508 0.91147 3.77684 -1.41849 
0.91147 3.77684 -1.0508 0.91566 3.2 -1.57809 0.91566 3.2 -0.8912 
0.91566 3.61769 -1.57809 0.91566 3.61769 -0.8912 0.92133 3.03622 -1.34554 
0.92133 3.03622 -1.12376 0.92133 3.78147 -1.34554 0.92133 3.78147 -1.12376 
0.92164 3.25169 -1.58944 0.92164 3.25169 -0.87985 0.92164 3.566 -1.58944 
0.92164 3.566 -0.87985 0.92272 3.14755 -1.51803 0.92272 3.14755 -0.95126 
0.92272 3.67014 -1.51803 0.92272 3.67014 -0.95126 0.92388 3.09639 -1.45559 
0.92388 3.09639 -1.0137 0.92388 3.40885 -1.61733 0.92388 3.40885 -0.85196 
0.92388 3.7213 -1.45559 0.92388 3.7213 -1.0137 0.92501 3.30383 -1.59978 
0.92501 3.30383 -0.86951 0.92501 3.51386 -1.59978 0.92501 3.51386 -0.86951 
0.92576 3.35626 -1.60909 0.92576 3.35626 -0.86021 0.92576 3.46143 -1.60909 
0.92576 3.46143 -0.86021 0.92628 3.0339 -1.27243 0.92628 3.0339 -1.19686 
0.92628 3.78379 -1.27243 0.92628 3.78379 -1.19686 0.93178 3.19858 -1.53058 
0.93178 3.19858 -0.93871 0.93178 3.61911 -1.53058 0.93178 3.61911 -0.93871 
0.93606 3.14667 -1.4693 0.93606 3.14667 -1 0.93606 3.67102 -1.4693 
0.93606 3.67102 -1 0.93638 3.09086 -1.38322 0.93638 3.09086 -1.08607 
0.93638 3.72683 -1.38322 0.93638 3.72683 -1.08607 0.93819 3.2514 -1.54287 
0.93819 3.2514 -0.92642 0.93819 3.56629 -1.54287 0.93819 3.56629 -0.92642 
0.94154 3.40885 -1.57154 0.94154 3.40885 -0.89776 0.94196 3.30353 -1.55343 
0.94196 3.30353 -0.91587 0.94196 3.51416 -1.55343 0.94196 3.51416 -0.91587 
0.94306 3.35622 -1.56308 0.94306 3.35622 -0.90621 0.94306 3.46147 -1.56308 
0.94306 3.46147 -0.90621 0.94381 3.08706 -1.31005 0.94381 3.08706 -1.15925 
0.94381 3.73063 -1.31005 0.94381 3.73063 -1.15925 0.94555 3.1977 -1.48233 
0.94555 3.1977 -0.98696 0.94555 3.61999 -1.48233 0.94555 3.61999 -0.98696 
0.9465 3.08614 -1.23465 0.9465 3.73155 -1.23465 0.94693 3.14639 -1.42023 
0.94693 3.14639 -1.04906 0.94693 3.6713 -1.42023 0.94693 3.6713 -1.04906 
0.9525 3.25036 -1.4947 0.9525 3.25036 -0.97459 0.9525 3.56733 -1.4947 
0.9525 3.56733 -0.97459 0.95661 3.3035 -1.5063 0.95661 3.3035 -0.963 
0.95661 3.51419 -1.5063 0.95661 3.51419 -0.963 0.95694 3.40885 -1.52493 
0.95694 3.40885 -0.94436 0.95694 3.19734 -1.43345 0.95694 3.19734 -1.03584 
0.95694 3.62035 -1.43345 0.95694 3.62035 -1.03584 0.95704 3.14168 -1.34732 
0.95704 3.14168 -1.12198 0.95704 3.67601 -1.34732 0.95704 3.67601 -1.12198 
0.95815 3.3561 -1.51602 0.95815 3.3561 -0.95328 0.95815 3.46159 -1.51602 
0.95815 3.46159 -0.95328 0.96257 3.14047 -1.27243 0.96257 3.14047 -1.19686 
0.96257 3.67722 -1.27243 0.96257 3.67722 -1.19686 0.96447 3.24977 -1.4456 
0.96447 3.24977 -1.0237 0.96447 3.56792 -1.4456 0.96447 3.56792 -1.0237 
0.96593 3.19752 -1.38408 0.96593 3.19752 -1.08522 0.96593 3.62017 -1.38408 
0.96593 3.62017 -1.08522 0.9691 3.30289 -1.4574 0.9691 3.30289 -1.0119 
0.9691 3.5148 -1.4574 0.9691 3.5148 -1.0119 0.97003 3.40885 -1.47763 
0.97003 3.40885 -0.99167 0.97083 3.35606 -1.46853 0.97083 3.35606 -1.00076 
0.97083 3.46163 -1.46853 0.97083 3.46163 -1.00076 0.97396 3.2498 -1.39624 
0.97396 3.2498 -1.07305 0.97396 3.56789 -1.39624 0.97396 3.56789 -1.07305 
0.97415 3.19572 -1.30957 0.97415 3.19572 -1.15972 0.97415 3.62197 -1.30957 
0.97415 3.62197 -1.15972 0.97689 3.19512 -1.23465 0.97689 3.62257 -1.23465 
0.97912 3.30256 -1.40793 0.97912 3.30256 -1.06137 0.97912 3.51513 -1.40793 
0.97912 3.51513 -1.06137 0.98079 3.24955 -1.34728 0.98079 3.24955 -1.12201 
0.98079 3.40885 -1.42974 0.98079 3.40885 -1.03956 0.98079 3.56814 -1.34728 
0.98079 3.56814 -1.12201 0.9814 3.35562 -1.4191 0.9814 3.35562 -1.05019 
0.9814 3.46207 -1.4191 0.9814 3.46207 -1.05019 0.98631 3.24835 -1.27241 
0.98631 3.24835 -1.19689 0.98631 3.56934 -1.27241 0.98631 3.56934 -1.19689 
0.98648 3.30228 -1.35912 0.98648 3.30228 -1.11018 0.98648 3.51541 -1.35912 
0.98648 3.51541 -1.11018 0.98918 3.40885 -1.38138 0.98918 3.40885 -1.08792 
0.98928 3.35559 -1.37059 0.98928 3.35559 -1.09871 0.98928 3.4621 -1.37059 
0.98928 3.4621 -1.09871 0.99144 3.30227 -1.31001 0.99144 3.30227 -1.15929 
0.99144 3.51542 -1.31001 0.99144 3.51542 -1.15929 0.99427 3.30197 -1.23465 
0.99427 3.51572 -1.23465 0.99479 3.35548 -1.32146 0.99479 3.35548 -1.14783 
0.99479 3.46221 -1.32146 0.99479 3.46221 -1.14783 0.99518 3.40885 -1.33266 
0.99518 3.40885 -1.13663 0.99786 3.35544 -1.27241 0.99786 3.35544 -1.19689 
0.99786 3.46225 -1.27241 0.99786 3.46225 -1.19689 0.9988 3.40885 -1.28371 
0.9988 3.40885 -1.18558 1 3.40885 -1.23465 -1 1.21203 -2.83575 
-0.9988 1.21203 -2.88482 -0.9988 1.21203 -2.78669 -0.99786 1.15863 -2.87351 
-0.99786 1.15863 -2.79799 -0.99786 1.26543 -2.87351 -0.99786 1.26543 -2.79799 
-0.99518 1.21203 -2.93377 -0.99518 1.21203 -2.73774 -0.99479 1.15867 -2.92257 
-0.99479 1.15867 -2.74894 -0.99479 1.2654 -2.92257 -0.99479 1.2654 -2.74894 
-0.99427 1.10515 -2.83575 -0.99427 1.31891 -2.83575 -0.99144 1.10546 -2.91111 
-0.99144 1.10546 -2.76039 -0.99144 1.31861 -2.91111 -0.99144 1.31861 -2.76039 
-0.98928 1.15877 -2.9717 -0.98928 1.15877 -2.69981 -0.98928 1.26529 -2.9717 
-0.98928 1.26529 -2.69981 -0.98918 1.21203 -2.98248 -0.98918 1.21203 -2.68902 
-0.98648 1.10547 -2.96023 -0.98648 1.10547 -2.71128 -0.98648 1.31859 -2.96023 
-0.98648 1.31859 -2.71128 -0.98631 1.05153 -2.87352 -0.98631 1.05153 -2.79799 
-0.98631 1.37253 -2.87352 -0.98631 1.37253 -2.79799 -0.9814 1.15881 -3.02021 
-0.9814 1.15881 -2.6513 -0.9814 1.26525 -3.02021 -0.9814 1.26525 -2.6513 
-0.98079 1.05274 -2.94839 -0.98079 1.05274 -2.72312 -0.98079 1.21203 -3.03084 
-0.98079 1.21203 -2.64066 -0.98079 1.37132 -2.94839 -0.98079 1.37132 -2.72312 
-0.97912 1.10574 -3.00903 -0.97912 1.10574 -2.66247 -0.97912 1.31832 -3.00903 
-0.97912 1.31832 -2.66247 -0.97689 0.99831 -2.83575 -0.97689 1.42576 -2.83575 
-0.97415 0.99891 -2.91068 -0.97415 0.99891 -2.76083 -0.97415 1.42516 -2.91068 
-0.97415 1.42516 -2.76083 -0.97396 1.05299 -2.99735 -0.97396 1.05299 -2.67416 
-0.97396 1.37107 -2.99735 -0.97396 1.37107 -2.67416 -0.97083 1.15924 -3.06964 
-0.97083 1.15924 -2.60187 -0.97083 1.26482 -3.06964 -0.97083 1.26482 -2.60187 
-0.97003 1.21203 -3.07873 -0.97003 1.21203 -2.59277 -0.9691 1.10608 -3.0585 
-0.9691 1.10608 -2.613 -0.9691 1.31798 -3.0585 -0.9691 1.31798 -2.613 
-0.96593 1.00071 -2.98518 -0.96593 1.00071 -2.68632 -0.96593 1.42336 -2.98518 
-0.96593 1.42336 -2.68632 -0.96447 1.05296 -3.0467 -0.96447 1.05296 -2.62481 
-0.96447 1.3711 -3.0467 -0.96447 1.3711 -2.62481 -0.96257 0.94366 -2.87354 
-0.96257 0.94366 -2.79797 -0.96257 1.48041 -2.87354 -0.96257 1.48041 -2.79797 
-0.95815 1.15928 -3.11712 -0.95815 1.15928 -2.55438 -0.95815 1.26478 -3.11712 
-0.95815 1.26478 -2.55438 -0.95704 0.94487 -2.94842 -0.95704 0.94487 -2.72308 
-0.95704 1.4792 -2.94842 -0.95704 1.4792 -2.72308 -0.95694 1.00053 -3.03456 
-0.95694 1.00053 -2.63695 -0.95694 1.42354 -3.03456 -0.95694 1.42354 -2.63695 
-0.95694 1.21203 -3.12604 -0.95694 1.21203 -2.54547 -0.95661 1.10668 -3.1074 
-0.95661 1.10668 -2.5641 -0.95661 1.31738 -3.1074 -0.95661 1.31738 -2.5641 
-0.9525 1.05355 -3.09581 -0.9525 1.05355 -2.5757 -0.9525 1.37052 -3.09581 
-0.9525 1.37052 -2.5757 -0.94693 0.94958 -3.02134 -0.94693 0.94958 -2.65017 
-0.94693 1.47449 -3.02134 -0.94693 1.47449 -2.65017 -0.9465 0.88933 -2.83575 
-0.9465 1.53474 -2.83575 -0.94555 1.00088 -3.08344 -0.94555 1.00088 -2.58807 
-0.94555 1.42318 -3.08344 -0.94555 1.42318 -2.58807 -0.94381 0.89025 -2.91115 
-0.94381 0.89025 -2.76035 -0.94381 1.53382 -2.91115 -0.94381 1.53382 -2.76035 
-0.94306 1.15941 -3.16419 -0.94306 1.15941 -2.50732 -0.94306 1.26466 -3.16419 
-0.94306 1.26466 -2.50732 -0.94196 1.10672 -3.15453 -0.94196 1.10672 -2.51697 
-0.94196 1.31734 -3.15453 -0.94196 1.31734 -2.51697 -0.94154 1.21203 -3.17264 
-0.94154 1.21203 -2.49886 -0.93819 1.05459 -3.14398 -0.93819 1.05459 -2.52753 
-0.93819 1.36947 -3.14398 -0.93819 1.36947 -2.52753 -0.93638 0.89405 -2.98433 
-0.93638 0.89405 -2.68718 -0.93638 1.53002 -2.98433 -0.93638 1.53002 -2.68718 
-0.93606 0.94985 -3.0704 -0.93606 0.94985 -2.6011 -0.93606 1.47421 -3.0704 
-0.93606 1.47421 -2.6011 -0.93178 1.00177 -3.13169 -0.93178 1.00177 -2.53982 
-0.93178 1.42229 -3.13169 -0.93178 1.42229 -2.53982 -0.92628 0.83709 -2.87354 
-0.92628 0.83709 -2.79797 -0.92628 1.58698 -2.87354 -0.92628 1.58698 -2.79797 
-0.92576 1.15945 -3.21019 -0.92576 1.15945 -2.46131 -0.92576 1.26462 -3.21019 
-0.92576 1.26462 -2.46131 -0.92501 1.10701 -3.20089 -0.92501 1.10701 -2.47062 
-0.92501 1.31705 -3.20089 -0.92501 1.31705 -2.47062 -0.92388 0.89957 -3.0567 
-0.92388 0.89957 -2.61481 -0.92388 1.21203 -3.21844 -0.92388 1.21203 -2.45307 
-0.92388 1.52449 -3.0567 -0.92388 1.52449 -2.61481 -0.92272 0.95074 -3.11914 
-0.92272 0.95074 -2.55237 -0.92272 1.47332 -3.11914 -0.92272 1.47332 -2.55237 
-0.92164 1.05488 -3.19055 -0.92164 1.05488 -2.48096 -0.92164 1.36919 -3.19055 
-0.92164 1.36919 -2.48096 -0.92133 0.83941 -2.94664 -0.92133 0.83941 -2.72486 
-0.92133 1.58466 -2.94664 -0.92133 1.58466 -2.72486 -0.91566 1.00319 -3.1792 
-0.91566 1.00319 -2.49231 -0.91566 1.42088 -3.1792 -0.91566 1.42088 -2.49231 
-0.91147 0.84403 -3.0196 -0.91147 0.84403 -2.65191 -0.91147 1.58003 -3.0196 
-0.91147 1.58003 -2.65191 -0.91106 0.90025 -3.1055 -0.91106 0.90025 -2.56601 
-0.91106 1.52381 -3.1055 -0.91106 1.52381 -2.56601 -0.90708 0.95209 -3.16688 
-0.90708 0.95209 -2.50463 -0.90708 1.47198 -3.16688 -0.90708 1.47198 -2.50463 
-0.90453 0.78563 -2.83575 -0.90453 1.63843 -2.83575 -0.90399 1.21203 -3.26331 
-0.90399 1.21203 -2.4082 -0.90394 1.16175 -3.26045 -0.90394 1.16175 -2.41105 
-0.90394 1.26231 -3.26045 -0.90394 1.26231 -2.41105 -0.90374 1.10921 -3.25131 
-0.90374 1.10921 -2.4202 -0.90374 1.31485 -3.25131 -0.90374 1.31485 -2.4202 
-0.90211 0.78677 -2.9089 -0.90211 0.78677 -2.76261 -0.90211 1.63729 -2.9089 
-0.90211 1.63729 -2.76261 -0.90092 1.05665 -2.43054 -0.90092 1.36742 -3.24097 
-0.90092 1.36742 -2.43054 -0.89687 0.8509 -3.09111 -0.89687 0.8509 -2.5804 
-0.89687 1.57316 -3.09111 -0.89687 1.57316 -2.5804 -0.89592 0.90173 -2.51789 
-0.89592 1.52234 -3.15362 -0.89592 1.52234 -2.51789 -0.89544 1.00479 -2.44176 
-0.89544 1.41927 -3.22975 -0.89544 1.41927 -2.44176 -0.89486 0.79019 -2.98165 
-0.89486 0.79019 -2.68986 -0.89486 1.63387 -2.98165 -0.89486 1.63387 -2.68986 
-0.8873 0.95213 -2.45478 -0.8873 1.47194 -3.21673 -0.8873 1.47194 -2.45478 
-0.88281 0.79587 -3.05362 -0.88281 0.79587 -2.61788 -0.88281 1.62819 -3.05362 
-0.88281 1.62819 -2.61788 -0.88222 0.85224 -2.53205 -0.88222 1.57182 -3.13945 
-0.88222 1.57182 -2.53205 -0.88195 1.16181 -2.3671 -0.88195 1.26225 -3.30441 
-0.88195 1.26225 -2.3671 -0.88192 1.21203 -2.36436 -0.87975 1.11171 -2.37103 
-0.87975 1.31235 -3.30048 -0.87975 1.31235 -2.37103 -0.87742 1.05914 -2.38105 
-0.87742 1.36492 -3.29046 -0.87742 1.36492 -2.38105 -0.87655 0.90158 -2.46796 
-0.87655 1.52249 -3.20355 -0.87655 1.52249 -2.46796 -0.87414 0.72786 -2.87399 
-0.87414 0.72786 -2.79752 -0.87414 1.6962 -2.87399 -0.87414 1.6962 -2.79752 
-0.87257 1.00701 -2.39237 -0.87257 1.41705 -3.27913 -0.87257 1.41705 -2.39237 
-0.86917 0.73022 -2.94713 -0.86917 0.73022 -2.72438 -0.86917 1.69385 -2.94713 
-0.86917 1.69385 -2.72438 -0.86603 0.80378 -2.54708 -0.86603 1.62028 -3.12443 
-0.86603 1.62028 -2.54708 -0.86492 0.95428 -2.40508 -0.86492 1.46978 -3.26643 
-0.86492 1.46978 -2.40508 -0.86321 0.85163 -2.48223 -0.86321 1.57243 -3.18928 
-0.86321 1.57243 -2.48223 -0.85926 0.73493 -3.02029 -0.85926 0.73493 -2.65122 
-0.85926 1.68913 -3.02029 -0.85926 1.68913 -2.65122 -0.85773 1.21203 -2.32165 
-0.85771 1.16197 -2.32407 -0.85771 1.26209 -2.32407 -0.85565 1.11181 -2.32799 
-0.85565 1.31225 -3.34352 -0.85565 1.31225 -2.32799 -0.85467 0.90232 -2.41908 
-0.85467 1.52174 -3.25243 -0.85467 1.52174 -2.41908 -0.85144 1.06214 -2.33318 
-0.85144 1.36192 -3.33832 -0.85144 1.36192 -2.33318 -0.84737 0.80295 -2.4972 
-0.84737 1.62111 -3.17431 -0.84737 1.62111 -2.4972 -0.84711 1.00985 -2.34431 
-0.84711 1.41422 -3.3272 -0.84711 1.41422 -2.34431 -0.84461 0.74185 -2.57968 
-0.84461 1.68221 -3.09182 -0.84461 1.68221 -2.57968 -0.8417 0.85229 -2.43311 
-0.8417 1.57178 -3.2384 -0.8417 1.57178 -2.43311 -0.84119 0.67129 -2.83575 
-0.84119 1.75277 -2.83575 -0.8398 0.95716 -2.3564 -0.8398 1.4669 -3.31511 
-0.8398 1.4669 -2.3564 -0.83874 0.67287 -2.912 -0.83874 0.67287 -2.7595 
-0.83874 1.7512 -2.912 -0.83874 1.7512 -2.7595 -0.83151 1.16203 -2.28249 
-0.83151 1.26203 -2.28249 -0.83147 0.75841 -2.515 -0.83147 1.21203 -2.28018 
-0.83147 1.66565 -2.515 -0.83097 0.67619 -2.98533 -0.83097 0.67619 -2.68618 
-0.83097 1.74787 -2.98533 -0.83097 1.74787 -2.68618 -0.83005 0.90497 -2.37022 
-0.83005 1.51909 -3.30129 -0.83005 1.51909 -2.37022 -0.82946 1.11215 -2.28619 
-0.82946 1.31191 -2.28619 -0.82631 0.80328 -2.44828 -0.82631 1.62078 -2.44828 
-0.82533 1.06253 -2.29126 -0.82533 1.36154 -2.29126 -0.81914 1.01328 -2.2977 
-0.81914 1.41079 -3.37381 -0.81914 1.41079 -2.2977 -0.81866 0.68244 -2.61366 
-0.81866 1.74162 -2.61366 -0.81792 0.85401 -2.3854 -0.81792 1.57006 -3.28611 
-0.81792 1.57006 -2.3854 -0.81225 0.96054 -2.30944 -0.81225 1.46353 -3.36207 
-0.81225 1.46353 -2.30944 -0.81086 0.75855 -2.46581 -0.81086 1.66551 -2.46581 
-0.80787 0.69752 -2.54831 -0.80787 1.72654 -2.54831 -0.80321 1.21203 -2.24005 
-0.80296 0.61722 -2.87399 -0.80296 0.61722 -2.79752 -0.80296 1.80684 -2.87399 
-0.80296 1.80684 -2.79752 -0.80295 0.90855 -2.32275 -0.80295 1.51552 -3.34876 
-0.80295 1.51552 -2.32275 -0.80291 0.80477 -2.40046 -0.80291 1.61929 -2.40046 
-0.80258 1.16267 -2.24126 -0.80258 1.26139 -2.24126 -0.80067 1.11272 -2.24494 
-0.80067 1.31134 -2.24494 -0.79855 0.62096 -2.94958 -0.79855 0.62096 -2.72193 
-0.79855 1.80311 -2.72193 -0.79671 1.06278 -2.25012 -0.79671 1.36129 -2.25012 
-0.79335 0.71498 -2.48429 -0.79335 1.70908 -2.48429 -0.79126 0.85746 -2.33757 
-0.79126 1.56661 -2.33757 -0.79063 1.01345 -2.25656 -0.79063 1.41062 -2.25656 
-0.78833 0.62586 -2.64883 -0.78833 1.7982 -2.64883 -0.78781 0.75995 -2.41746 
-0.78781 1.66411 -2.41746 -0.78299 0.96534 -2.26473 -0.78299 1.45872 -3.40677 
-0.78299 1.45872 -2.26473 -0.7796 0.63896 -2.58313 -0.7796 1.7851 -2.58313 
-0.77723 0.80742 -2.35388 -0.77723 1.61665 -2.35388 -0.77417 0.91313 -2.2778 
-0.77417 1.51094 -3.39371 -0.77417 1.51094 -2.2778 -0.77301 1.21203 -2.20136 
-0.77237 1.16273 -2.2025 -0.77237 1.26134 -2.2025 -0.77074 0.71606 -2.43579 
-0.77074 1.708 -2.43579 -0.76986 1.11355 -2.20518 -0.76986 1.31052 -2.20518 
-0.76733 0.65497 -2.51813 -0.76733 1.7691 -2.51813 -0.76597 1.06364 -2.21023 
-0.76597 1.36042 -2.21023 -0.76294 0.86151 -2.29256 -0.76294 1.56255 -2.29256 
-0.76254 0.76242 -2.37057 -0.76249 0.56504 -2.83575 -0.76031 0.56689 -2.91135 
-0.76031 0.56689 -2.76016 -0.76031 1.85718 -2.76016 -0.76014 1.01412 -2.21687 
-0.76014 1.40995 -2.21687 -0.75378 0.57243 -2.98651 -0.75378 0.57243 -2.685 
-0.75378 1.85163 -2.685 -0.75257 0.96604 -2.22492 -0.75257 1.45802 -2.22492 
-0.75184 0.67368 -2.45508 -0.74934 0.81121 -2.30866 -0.74716 0.58377 -2.61885 
-0.74716 1.84029 -2.61885 -0.74592 0.71856 -2.38844 -0.74318 0.91856 -2.23445 
-0.74318 1.5055 -2.23445 -0.74095 1.21203 -2.1642 -0.74014 1.16291 -2.16509 
-0.74014 1.26116 -2.16509 -0.73768 1.11366 -2.1678 -0.73768 1.3104 -2.1678 
-0.73714 0.59798 -2.55369 -0.73714 1.82609 -2.55369 -0.73454 0.76658 -2.32387 
-0.73344 1.06489 -2.17212 -0.73344 1.35917 -2.17212 -0.73235 0.86683 -2.24882 
-0.72774 1.01528 -2.17873 -0.72774 1.40878 -2.17873 -0.72743 0.67595 -2.40743 
-0.72377 0.61497 -2.48981 -0.7201 0.96736 -2.18645 -0.7201 1.45671 -2.18645 
-0.71959 0.51868 -2.87395 -0.71959 0.51868 -2.79755 -0.71933 0.81614 -2.26494 
-0.71834 0.7224 -2.34154 -0.71519 0.52242 -2.94953 -0.71519 0.52242 -2.72197 
-0.71519 1.90164 -2.72197 -0.71082 0.91978 -2.19596 -0.70937 0.53034 -2.65664 
-0.70937 1.89373 -2.65664 -0.70484 0.77138 -2.27985 -0.7037 1.11401 -2.13205 
-0.70019 0.67921 -2.36053 -0.69987 0.87316 -2.20699 -0.69945 1.0653 -2.1363 
-0.69945 1.35876 -2.1363 -0.69352 1.01694 -2.14223 -0.69352 1.40712 -2.14223 
-0.68862 0.72769 -2.29611 -0.68728 0.82219 -2.22284 -0.68592 0.96905 -2.14984 
-0.67666 0.92175 -2.1591 -0.67472 0.47396 -2.83575 -0.67296 0.77743 -2.23722 
-0.67276 0.47611 -2.91195 -0.67276 0.47611 -2.75956 -0.66577 0.87514 -2.16998 
-0.65328 0.82935 -2.18247 -0.63922 0.78448 -2.19654 -0.62877 0.87316 -2.13588 
-0.62674 0.43374 -2.87395 -0.62674 0.43374 -2.79756 -0.61292 0.82219 -2.14847 
0.61292 0.82219 -2.14847 0.62674 0.43374 -2.87395 0.62674 0.43374 -2.79756 
0.62877 0.87316 -2.13588 0.63922 0.78448 -2.19654 0.65328 0.82935 -2.18247 
0.66577 0.87514 -2.16998 0.67276 0.47611 -2.91195 0.67276 0.47611 -2.75956 
0.67296 0.77743 -2.23722 0.67472 0.47396 -2.83575 0.67666 0.92175 -2.1591 
0.68592 0.96905 -2.14984 0.68728 0.82219 -2.22284 0.68862 0.72769 -2.29611 
0.69352 1.01694 -2.14223 0.69352 1.40712 -2.14223 0.69945 1.0653 -2.1363 
0.69945 1.35876 -2.1363 0.69987 0.87316 -2.20699 0.70019 0.67921 -2.36053 
0.7037 1.11401 -2.13205 0.70484 0.77138 -2.27985 0.70937 0.53034 -2.65664 
0.70937 1.89373 -2.65664 0.71082 0.91978 -2.19596 0.71519 0.52242 -2.94953 
0.71519 0.52242 -2.72197 0.71519 1.90164 -2.72197 0.71834 0.7224 -2.34154 
0.71933 0.81614 -2.26494 0.71959 0.51868 -2.87395 0.71959 0.51868 -2.79755 
0.7201 0.96736 -2.18645 0.7201 1.45671 -2.18645 0.72377 0.61497 -2.48981 
0.72743 0.67595 -2.40743 0.72774 1.01528 -2.17873 0.72774 1.40878 -2.17873 
0.73235 0.86683 -2.24882 0.73344 1.06489 -2.17212 0.73344 1.35917 -2.17212 
0.73454 0.76658 -2.32387 0.73714 0.59798 -2.55369 0.73714 1.82609 -2.55369 
0.73768 1.11366 -2.1678 0.73768 1.3104 -2.1678 0.74014 1.16291 -2.16509 
0.74014 1.26116 -2.16509 0.74095 1.21203 -2.1642 0.74318 0.91856 -2.23445 
0.74318 1.5055 -2.23445 0.74592 0.71856 -2.38844 0.74716 0.58377 -2.61885 
0.74716 1.84029 -2.61885 0.74934 0.81121 -2.30866 0.75184 0.67368 -2.45508 
0.75257 0.96604 -2.22492 0.75257 1.45802 -2.22492 0.75378 0.57243 -2.98651 
0.75378 0.57243 -2.685 0.75378 1.85163 -2.685 0.76014 1.01412 -2.21687 
0.76014 1.40995 -2.21687 0.76031 0.56689 -2.91135 0.76031 0.56689 -2.76016 
0.76031 1.85718 -2.76016 0.76249 0.56504 -2.83575 0.76254 0.76242 -2.37057 
0.76294 0.86151 -2.29256 0.76294 1.56255 -2.29256 0.76597 1.06364 -2.21023 
0.76597 1.36042 -2.21023 0.76733 0.65497 -2.51813 0.76733 1.7691 -2.51813 
0.76986 1.11355 -2.20518 0.76986 1.31052 -2.20518 0.77074 0.71606 -2.43579 
0.77074 1.708 -2.43579 0.77237 1.16273 -2.2025 0.77237 1.26134 -2.2025 
0.77301 1.21203 -2.20136 0.77417 0.91313 -2.2778 0.77417 1.51094 -3.39371 
0.77417 1.51094 -2.2778 0.77723 0.80742 -2.35388 0.77723 1.61665 -2.35388 
0.7796 0.63896 -2.58313 0.7796 1.7851 -2.58313 0.78299 0.96534 -2.26473 
0.78299 1.45872 -3.40677 0.78299 1.45872 -2.26473 0.78781 0.75995 -2.41746 
0.78781 1.66411 -2.41746 0.78833 0.62586 -2.64883 0.78833 1.7982 -2.64883 
0.79063 1.01345 -2.25656 0.79063 1.41062 -2.25656 0.79126 0.85746 -2.33757 
0.79126 1.56661 -2.33757 0.79335 0.71498 -2.48429 0.79335 1.70908 -2.48429 
0.79671 1.06278 -2.25012 0.79671 1.36129 -2.25012 0.79855 0.62096 -2.94958 
0.79855 0.62096 -2.72193 0.79855 1.80311 -2.72193 0.80067 1.11272 -2.24494 
0.80067 1.31134 -2.24494 0.80258 1.16267 -2.24126 0.80258 1.26139 -2.24126 
0.80291 0.80477 -2.40046 0.80291 1.61929 -2.40046 0.80295 0.90855 -2.32275 
0.80295 1.51552 -3.34876 0.80295 1.51552 -2.32275 0.80296 0.61722 -2.87399 
0.80296 0.61722 -2.79752 0.80296 1.80684 -2.87399 0.80296 1.80684 -2.79752 
0.80321 1.21203 -2.24005 0.80787 0.69752 -2.54831 0.80787 1.72654 -2.54831 
0.81086 0.75855 -2.46581 0.81086 1.66551 -2.46581 0.81225 0.96054 -2.30944 
0.81225 1.46353 -3.36207 0.81225 1.46353 -2.30944 0.81792 0.85401 -2.3854 
0.81792 1.57006 -3.28611 0.81792 1.57006 -2.3854 0.81866 0.68244 -2.61366 
0.81866 1.74162 -2.61366 0.81914 1.01328 -2.2977 0.81914 1.41079 -3.37381 
0.81914 1.41079 -2.2977 0.82533 1.06253 -2.29126 0.82533 1.36154 -2.29126 
0.82631 0.80328 -2.44828 0.82631 1.62078 -2.44828 0.82946 1.11215 -2.28619 
0.82946 1.31191 -2.28619 0.83005 0.90497 -2.37022 0.83005 1.51909 -3.30129 
0.83005 1.51909 -2.37022 0.83097 0.67619 -2.98533 0.83097 0.67619 -2.68618 
0.83097 1.74787 -2.98533 0.83097 1.74787 -2.68618 0.83147 0.75841 -2.515 
0.83147 1.21203 -2.28018 0.83147 1.66565 -2.515 0.83151 1.16203 -2.28249 
0.83151 1.26203 -2.28249 0.83874 0.67287 -2.912 0.83874 0.67287 -2.7595 
0.83874 1.7512 -2.912 0.83874 1.7512 -2.7595 0.8398 0.95716 -2.3564 
0.8398 1.4669 -3.31511 0.8398 1.4669 -2.3564 0.84119 0.67129 -2.83575 
0.84119 1.75277 -2.83575 0.8417 0.85229 -2.43311 0.8417 1.57178 -3.2384 
0.8417 1.57178 -2.43311 0.84461 0.74185 -2.57968 0.84461 1.68221 -3.09182 
0.84461 1.68221 -2.57968 0.84711 1.00985 -2.34431 0.84711 1.41422 -3.3272 
0.84711 1.41422 -2.34431 0.84737 0.80295 -2.4972 0.84737 1.62111 -3.17431 
0.84737 1.62111 -2.4972 0.85144 1.06214 -2.33318 0.85144 1.36192 -3.33832 
0.85144 1.36192 -2.33318 0.85467 0.90232 -2.41908 0.85467 1.52174 -3.25243 
0.85467 1.52174 -2.41908 0.85565 1.11181 -2.32799 0.85565 1.31225 -3.34352 
0.85565 1.31225 -2.32799 0.85771 1.16197 -2.32407 0.85771 1.26209 -2.32407 
0.85773 1.21203 -2.32165 0.85926 0.73493 -3.02029 0.85926 0.73493 -2.65122 
0.85926 1.68913 -3.02029 0.85926 1.68913 -2.65122 0.86321 0.85163 -2.48223 
0.86321 1.57243 -3.18928 0.86321 1.57243 -2.48223 0.86492 0.95428 -2.40508 
0.86492 1.46978 -3.26643 0.86492 1.46978 -2.40508 0.86603 0.80378 -2.54708 
0.86603 1.62028 -3.12443 0.86603 1.62028 -2.54708 0.86917 0.73022 -2.94713 
0.86917 0.73022 -2.72438 0.86917 1.69385 -2.94713 0.86917 1.69385 -2.72438 
0.87257 1.00701 -2.39237 0.87257 1.41705 -3.27913 0.87257 1.41705 -2.39237 
0.87414 0.72786 -2.87399 0.87414 0.72786 -2.79752 0.87414 1.6962 -2.87399 
0.87414 1.6962 -2.79752 0.87655 0.90158 -2.46796 0.87655 1.52249 -3.20355 
0.87655 1.52249 -2.46796 0.87742 1.05914 -2.38105 0.87742 1.36492 -3.29046 
0.87742 1.36492 -2.38105 0.87975 1.11171 -2.37103 0.87975 1.31235 -3.30048 
0.87975 1.31235 -2.37103 0.88192 1.21203 -2.36436 0.88195 1.16181 -2.3671 
0.88195 1.26225 -3.30441 0.88195 1.26225 -2.3671 0.88222 0.85224 -2.53205 
0.88222 1.57182 -3.13945 0.88222 1.57182 -2.53205 0.88281 0.79587 -3.05362 
0.88281 0.79587 -2.61788 0.88281 1.62819 -3.05362 0.88281 1.62819 -2.61788 
0.8873 0.95213 -2.45478 0.8873 1.47194 -3.21673 0.8873 1.47194 -2.45478 
0.89486 0.79019 -2.98165 0.89486 0.79019 -2.68986 0.89486 1.63387 -2.98165 
0.89486 1.63387 -2.68986 0.89544 1.00479 -2.44176 0.89544 1.41927 -3.22975 
0.89544 1.41927 -2.44176 0.89592 0.90173 -2.51789 0.89592 1.52234 -3.15362 
0.89592 1.52234 -2.51789 0.89687 0.8509 -3.09111 0.89687 0.8509 -2.5804 
0.89687 1.57316 -3.09111 0.89687 1.57316 -2.5804 0.90092 1.05665 -2.43054 
0.90092 1.36742 -3.24097 0.90092 1.36742 -2.43054 0.90211 0.78677 -2.9089 
0.90211 0.78677 -2.76261 0.90211 1.63729 -2.9089 0.90211 1.63729 -2.76261 
0.90374 1.10921 -3.25131 0.90374 1.10921 -2.4202 0.90374 1.31485 -3.25131 
0.90374 1.31485 -2.4202 0.90394 1.16175 -3.26045 0.90394 1.16175 -2.41105 
0.90394 1.26231 -3.26045 0.90394 1.26231 -2.41105 0.90399 1.21203 -3.26331 
0.90399 1.21203 -2.4082 0.90453 0.78563 -2.83575 0.90453 1.63843 -2.83575 
0.90708 0.95209 -3.16688 0.90708 0.95209 -2.50463 0.90708 1.47198 -3.16688 
0.90708 1.47198 -2.50463 0.91106 0.90025 -3.1055 0.91106 0.90025 -2.56601 
0.91106 1.52381 -3.1055 0.91106 1.52381 -2.56601 0.91147 0.84403 -3.0196 
0.91147 0.84403 -2.65191 0.91147 1.58003 -3.0196 0.91147 1.58003 -2.65191 
0.91566 1.00319 -3.1792 0.91566 1.00319 -2.49231 0.91566 1.42088 -3.1792 
0.91566 1.42088 -2.49231 0.92133 0.83941 -2.94664 0.92133 0.83941 -2.72486 
0.92133 1.58466 -2.94664 0.92133 1.58466 -2.72486 0.92164 1.05488 -3.19055 
0.92164 1.05488 -2.48096 0.92164 1.36919 -3.19055 0.92164 1.36919 -2.48096 
0.92272 0.95074 -3.11914 0.92272 0.95074 -2.55237 0.92272 1.47332 -3.11914 
0.92272 1.47332 -2.55237 0.92388 0.89957 -3.0567 0.92388 0.89957 -2.61481 
0.92388 1.21203 -3.21844 0.92388 1.21203 -2.45307 0.92388 1.52449 -3.0567 
0.92388 1.52449 -2.61481 0.92501 1.10701 -3.20089 0.92501 1.10701 -2.47062 
0.92501 1.31705 -3.20089 0.92501 1.31705 -2.47062 0.92576 1.15945 -3.21019 
0.92576 1.15945 -2.46131 0.92576 1.26462 -3.21019 0.92576 1.26462 -2.46131 
0.92628 0.83709 -2.87354 0.92628 0.83709 -2.79797 0.92628 1.58698 -2.87354 
0.92628 1.58698 -2.79797 0.93178 1.00177 -3.13169 0.93178 1.00177 -2.53982 
0.93178 1.42229 -3.13169 0.93178 1.42229 -2.53982 0.93606 0.94985 -3.0704 
0.93606 0.94985 -2.6011 0.93606 1.47421 -3.0704 0.93606 1.47421 -2.6011 
0.93638 0.89405 -2.98433 0.93638 0.89405 -2.68718 0.93638 1.53002 -2.98433 
0.93638 1.53002 -2.68718 0.93819 1.05459 -3.14398 0.93819 1.05459 -2.52753 
0.93819 1.36947 -3.14398 0.93819 1.36947 -2.52753 0.94154 1.21203 -3.17264 
0.94154 1.21203 -2.49886 0.94196 1.10672 -3.15453 0.94196 1.10672 -2.51697 
0.94196 1.31734 -3.15453 0.94196 1.31734 -2.51697 0.94306 1.15941 -3.16419 
0.94306 1.15941 -2.50732 0.94306 1.26466 -3.16419 0.94306 1.26466 -2.50732 
0.94381 0.89025 -2.91115 0.94381 0.89025 -2.76035 0.94381 1.53382 -2.91115 
0.94381 1.53382 -2.76035 0.94555 1.00088 -3.08344 0.94555 1.00088 -2.58807 
0.94555 1.42318 -3.08344 0.94555 1.42318 -2.58807 0.9465 0.88933 -2.83575 
0.9465 1.53474 -2.83575 0.94693 0.94958 -3.02134 0.94693 0.94958 -2.65017 
0.94693 1.47449 -3.02134 0.94693 1.47449 -2.65017 0.9525 1.05355 -3.09581 
0.9525 1.05355 -2.5757 0.9525 1.37052 -3.09581 0.9525 1.37052 -2.5757 
0.95661 1.10668 -3.1074 0.95661 1.10668 -2.5641 0.95661 1.31738 -3.1074 
0.95661 1.31738 -2.5641 0.95694 1.21203 -3.12604 0.95694 1.21203 -2.54547 
0.95694 1.00053 -3.03456 0.95694 1.00053 -2.63695 0.95694 1.42354 -3.03456 
0.95694 1.42354 -2.63695 0.95704 0.94487 -2.94842 0.95704 0.94487 -2.72308 
0.95704 1.4792 -2.94842 0.95704 1.4792 -2.72308 0.95815 1.15928 -3.11712 
0.95815 1.15928 -2.55438 0.95815 1.26478 -3.11712 0.95815 1.26478 -2.55438 
0.96257 0.94366 -2.87354 0.96257 0.94366 -2.79797 0.96257 1.48041 -2.87354 
0.96257 1.48041 -2.79797 0.96447 1.05296 -3.0467 0.96447 1.05296 -2.62481 
0.96447 1.3711 -3.0467 0.96447 1.3711 -2.62481 0.96593 1.00071 -2.98518 
0.96593 1.00071 -2.68632 0.96593 1.42336 -2.98518 0.96593 1.42336 -2.68632 
0.9691 1.10608 -3.0585 0.9691 1.10608 -2.613 0.9691 1.31798 -3.0585 
0.9691 1.31798 -2.613 0.97003 1.21203 -3.07873 0.97003 1.21203 -2.59277 
0.97083 1.15924 -3.06964 0.97083 1.15924 -2.60187 0.97083 1.26482 -3.06964 
0.97083 1.26482 -2.60187 0.97396 1.05299 -2.99735 0.97396 1.05299 -2.67416 
0.97396 1.37107 -2.99735 0.97396 1.37107 -2.67416 0.97415 0.99891 -2.91068 
0.97415 0.99891 -2.76083 0.97415 1.42516 -2.91068 0.97415 1.42516 -2.76083 
0.97689 0.99831 -2.83575 0.97689 1.42576 -2.83575 0.97912 1.10574 -3.00903 
0.97912 1.10574 -2.66247 0.97912 1.31832 -3.00903 0.97912 1.31832 -2.66247 
0.98079 1.05274 -2.94839 0.98079 1.05274 -2.72312 0.98079 1.21203 -3.03084 
0.98079 1.21203 -2.64066 0.98079 1.37132 -2.94839 0.98079 1.37132 -2.72312 
0.9814 1.15881 -3.02021 0.9814 1.15881 -2.6513 0.9814 1.26525 -3.02021 
0.9814 1.26525 -2.6513 0.98631 1.05153 -2.87352 0.98631 1.05153 -2.79799 
0.98631 1.37253 -2.87352 0.98631 1.37253 -2.79799 0.98648 1.10547 -2.96023 
0.98648 1.10547 -2.71128 0.98648 1.31859 -2.96023 0.98648 1.31859 -2.71128 
0.98918 1.21203 -2.98248 0.98918 1.21203 -2.68902 0.98928 1.15877 -2.9717 
0.98928 1.15877 -2.69981 0.98928 1.26529 -2.9717 0.98928 1.26529 -2.69981 
0.99144 1.10546 -2.91111 0.99144 1.10546 -2.76039 0.99144 1.31861 -2.91111 
0.99144 1.31861 -2.76039 0.99427 1.10515 -2.83575 0.99427 1.31891 -2.83575 
0.99479 1.15867 -2.92257 0.99479 1.15867 -2.74894 0.99479 1.2654 -2.92257 
0.99479 1.2654 -2.74894 0.99518 1.21203 -2.93377 0.99518 1.21203 -2.73774 
0.99786 1.15863 -2.87351 0.99786 1.15863 -2.79799 0.99786 1.26543 -2.87351 
0.99786 1.26543 -2.79799 0.9988 1.21203 -2.88482 0.9988 1.21203 -2.78669 
1 1.21203 -2.83575 -1 -1.23728 -1.43018 -0.9988 -1.23728 -1.47924 
-0.9988 -1.23728 -1.38111 -0.99786 -1.29068 -1.46794 -0.99786 -1.29068 -1.39242 
-0.99786 -1.18387 -1.46794 -0.99786 -1.18387 -1.39242 -0.99518 -1.23728 -1.52819 
-0.99518 -1.23728 -1.33216 -0.99479 -1.29064 -1.51699 -0.99479 -1.29064 -1.34336 
-0.99479 -1.18391 -1.51699 -0.99479 -1.18391 -1.34336 -0.99427 -1.34415 -1.43018 
-0.99427 -1.1304 -1.43018 -0.99144 -1.34385 -1.50554 -0.99144 -1.34385 -1.35482 
-0.99144 -1.1307 -1.50554 -0.99144 -1.1307 -1.35482 -0.98928 -1.29053 -1.56612 
-0.98928 -1.29053 -1.29424 -0.98928 -1.18402 -1.56612 -0.98928 -1.18402 -1.29424 
-0.98918 -1.23728 -1.57691 -0.98918 -1.23728 -1.28345 -0.98648 -1.34384 -1.55465 
-0.98648 -1.34384 -1.30571 -0.98648 -1.13071 -1.55465 -0.98648 -1.13071 -1.30571 
-0.98631 -1.39777 -1.46794 -0.98631 -1.39777 -1.39242 -0.98631 -1.07678 -1.46794 
-0.98631 -1.07678 -1.39242 -0.9814 -1.2905 -1.61463 -0.9814 -1.2905 -1.24572 
-0.9814 -1.18405 -1.61463 -0.9814 -1.18405 -1.24572 -0.98079 -1.39657 -1.54281 
-0.98079 -1.39657 -1.31754 -0.98079 -1.23728 -1.62527 -0.98079 -1.23728 -1.23509 
-0.98079 -1.07799 -1.54281 -0.98079 -1.07799 -1.31754 -0.97912 -1.34356 -1.60346 
-0.97912 -1.34356 -1.2569 -0.97912 -1.13099 -1.60346 -0.97912 -1.13099 -1.2569 
-0.97689 -1.451 -1.43018 -0.97689 -1.02355 -1.43018 -0.97415 -1.4504 -1.5051 
-0.97415 -1.4504 -1.35525 -0.97415 -1.02415 -1.5051 -0.97415 -1.02415 -1.35525 
-0.97396 -1.39632 -1.59177 -0.97396 -1.39632 -1.26858 -0.97396 -1.07824 -1.59177 
-0.97396 -1.07824 -1.26858 -0.97083 -1.29007 -1.66406 -0.97083 -1.29007 -1.19629 
-0.97083 -1.18449 -1.66406 -0.97083 -1.18449 -1.19629 -0.97003 -1.23728 -1.67316 
-0.97003 -1.23728 -1.1872 -0.9691 -1.34323 -1.65293 -0.9691 -1.34323 -1.20743 
-0.9691 -1.13132 -1.65293 -0.9691 -1.13132 -1.20743 -0.96593 -1.4486 -1.57961 
-0.96593 -1.4486 -1.28075 -0.96593 -1.02595 -1.57961 -0.96593 -1.02595 -1.28075 
-0.96447 -1.39635 -1.64113 -0.96447 -1.39635 -1.21923 -0.96447 -1.07821 -1.64113 
-0.96447 -1.07821 -1.21923 -0.96257 -1.50565 -1.46796 -0.96257 -1.50565 -1.39239 
-0.96257 -0.9689 -1.46796 -0.96257 -0.9689 -1.39239 -0.95815 -1.29003 -1.71155 
-0.95815 -1.29003 -1.14881 -0.95815 -1.18453 -1.71155 -0.95815 -1.18453 -1.14881 
-0.95704 -1.50444 -1.54285 -0.95704 -1.50444 -1.31751 -0.95704 -0.97011 -1.54285 
-0.95704 -0.97011 -1.31751 -0.95694 -1.44878 -1.62898 -0.95694 -1.44878 -1.23137 
-0.95694 -1.02577 -1.62898 -0.95694 -1.02577 -1.23137 -0.95694 -1.23728 -1.72046 
-0.95694 -1.23728 -1.13989 -0.95661 -1.34262 -1.70183 -0.95661 -1.34262 -1.15853 
-0.95661 -1.13193 -1.70183 -0.95661 -1.13193 -1.15853 -0.9525 -1.39576 -1.69023 
-0.9525 -1.39576 -1.17012 -0.9525 -1.07879 -1.69023 -0.9525 -1.07879 -1.17012 
-0.94693 -1.49973 -1.61576 -0.94693 -1.49973 -1.24459 -0.94693 -0.97482 -1.61576 
-0.94693 -0.97482 -1.24459 -0.9465 -1.55998 -1.43018 -0.9465 -0.91457 -1.43018 
-0.94555 -1.44842 -1.67786 -0.94555 -1.44842 -1.18249 -0.94555 -1.02613 -1.67786 
-0.94555 -1.02613 -1.18249 -0.94381 -1.55906 -1.50558 -0.94381 -1.55906 -1.35478 
-0.94381 -0.91549 -1.50558 -0.94381 -0.91549 -1.35478 -0.94306 -1.2899 -1.75861 
-0.94306 -1.2899 -1.10174 -0.94306 -1.18465 -1.75861 -0.94306 -1.18465 -1.10174 
-0.94196 -1.34259 -1.74896 -0.94196 -1.34259 -1.1114 -0.94196 -1.13196 -1.74896 
-0.94196 -1.13196 -1.1114 -0.94154 -1.23728 -1.76707 -0.94154 -1.23728 -1.09329 
-0.93819 -1.39472 -1.7384 -0.93819 -1.39472 -1.12195 -0.93819 -1.07983 -1.7384 
-0.93819 -1.07983 -1.12195 -0.93638 -1.55526 -1.57875 -0.93638 -1.55526 -1.2816 
-0.93638 -0.91929 -1.57875 -0.93638 -0.91929 -1.2816 -0.93606 -1.49946 -1.66483 
-0.93606 -1.49946 -1.19553 -0.93606 -0.9751 -1.66483 -0.93606 -0.9751 -1.19553 
-0.93178 -1.44754 -1.72611 -0.93178 -1.44754 -1.13424 -0.93178 -1.02701 -1.72611 
-0.93178 -1.02701 -1.13424 -0.92628 -1.61222 -1.46796 -0.92628 -1.61222 -1.39239 
-0.92628 -0.86233 -1.46796 -0.92628 -0.86233 -1.39239 -0.92576 -1.28986 -1.80462 
-0.92576 -1.28986 -1.05574 -0.92576 -1.18469 -1.80462 -0.92576 -1.18469 -1.05574 
-0.92501 -1.34229 -1.79531 -0.92501 -1.34229 -1.06504 -0.92501 -1.13226 -1.79531 
-0.92501 -1.13226 -1.06504 -0.92388 -1.54974 -1.65112 -0.92388 -1.54974 -1.20923 
-0.92388 -1.23728 -1.81286 -0.92388 -1.23728 -1.04749 -0.92388 -0.92482 -1.65112 
-0.92388 -0.92482 -1.20923 -0.92272 -1.49857 -1.71356 -0.92272 -1.49857 -1.14679 
-0.92272 -0.97599 -1.71356 -0.92272 -0.97599 -1.14679 -0.92164 -1.39443 -1.78497 
-0.92164 -1.39443 -1.07538 -0.92164 -1.08012 -1.78497 -0.92164 -1.08012 -1.07538 
-0.92133 -1.6099 -1.54107 -0.92133 -1.6099 -1.31929 -0.92133 -0.86465 -1.54107 
-0.92133 -0.86465 -1.31929 -0.91566 -1.44612 -1.77362 -0.91566 -1.44612 -1.08673 
-0.91566 -1.02843 -1.77362 -0.91566 -1.02843 -1.08673 -0.91147 -1.60527 -1.61402 
-0.91147 -1.60527 -1.24633 -0.91147 -0.86928 -1.61402 -0.91147 -0.86928 -1.24633 
-0.91106 -1.54906 -1.69992 -0.91106 -1.54906 -1.16043 -0.91106 -0.9255 -1.69992 
-0.91106 -0.9255 -1.16043 -0.90708 -1.49722 -1.7613 -0.90708 -1.49722 -1.09905 
-0.90708 -0.97733 -1.7613 -0.90708 -0.97733 -1.09905 -0.90453 -1.66368 -1.43018 
-0.90453 -0.81087 -1.43018 -0.90399 -1.23728 -1.85773 -0.90399 -1.23728 -1.00262 
-0.90394 -1.28755 -1.85488 -0.90394 -1.28755 -1.00548 -0.90394 -1.187 -1.85488 
-0.90394 -1.187 -1.00548 -0.90374 -1.3401 -1.84573 -0.90374 -1.3401 -1.01462 
-0.90374 -1.13445 -1.84573 -0.90374 -1.13445 -1.01462 -0.90211 -1.66254 -1.50332 
-0.90211 -1.66254 -1.35703 -0.90211 -0.81202 -1.50332 -0.90211 -0.81202 -1.35703 
-0.90092 -1.39266 -1.83539 -0.90092 -1.39266 -1.02496 -0.90092 -1.08189 -1.83539 
-0.90092 -1.08189 -1.02496 -0.89687 -1.5984 -1.68553 -0.89687 -1.5984 -1.17482 
-0.89687 -0.87615 -1.68553 -0.89687 -0.87615 -1.17482 -0.89592 -1.54758 -1.74804 
-0.89592 -1.54758 -1.11231 -0.89592 -0.92697 -1.74804 -0.89592 -0.92697 -1.11231 
-0.89544 -1.44452 -1.82417 -0.89544 -1.44452 -1.03618 -0.89544 -1.03004 -1.82417 
-0.89544 -1.03004 -1.03618 -0.89486 -1.65911 -1.57608 -0.89486 -1.65911 -1.28428 
-0.89486 -0.81544 -1.57608 -0.89486 -0.81544 -1.28428 -0.8873 -1.49718 -1.81115 
-0.8873 -1.49718 -1.0492 -0.8873 -0.97737 -1.81115 -0.8873 -0.97737 -1.0492 
-0.88281 -1.65343 -1.64805 -0.88281 -1.65343 -1.21231 -0.88281 -0.82112 -1.64805 
-0.88281 -0.82112 -1.21231 -0.88222 -1.59706 -1.73388 -0.88222 -1.59706 -1.12648 
-0.88222 -0.87749 -1.73388 -0.88222 -0.87749 -1.12648 -0.88195 -1.2875 -1.89883 
-0.88195 -1.2875 -0.96152 -0.88195 -1.18705 -1.89883 -0.88195 -1.18705 -0.96152 
-0.88192 -1.23728 -1.90157 -0.88192 -1.23728 -0.95878 -0.87975 -1.33759 -1.8949 
-0.87975 -1.33759 -0.96545 -0.87975 -1.13696 -1.8949 -0.87975 -1.13696 -0.96545 
-0.87742 -1.39016 -1.88488 -0.87742 -1.39016 -0.97547 -0.87742 -1.08439 -1.88488 
-0.87742 -1.08439 -0.97547 -0.87655 -1.54773 -1.79797 -0.87655 -1.54773 -1.06238 
-0.87655 -0.92682 -1.79797 -0.87655 -0.92682 -1.06238 -0.87414 -1.72144 -1.46841 
-0.87414 -1.72144 -1.39194 -0.87414 -0.75311 -1.46841 -0.87414 -0.75311 -1.39194 
-0.87257 -1.44229 -1.87356 -0.87257 -1.44229 -0.9868 -0.87257 -1.03226 -1.87356 
-0.87257 -1.03226 -0.9868 -0.86917 -1.71909 -1.54155 -0.86917 -1.71909 -1.3188 
-0.86917 -0.75546 -1.54155 -0.86917 -0.75546 -1.3188 -0.86603 -1.64552 -1.1415 
-0.86603 -0.82903 -1.71885 -0.86603 -0.82903 -1.1415 -0.86492 -1.49503 -1.86085 
-0.86492 -1.49503 -0.99951 -0.86492 -0.97952 -1.86085 -0.86492 -0.97952 -0.99951 
-0.86321 -1.59768 -1.7837 -0.86321 -1.59768 -1.07665 -0.86321 -0.87687 -1.7837 
-0.86321 -0.87687 -1.07665 -0.85926 -1.71438 -1.24565 -0.85926 -0.76017 -1.61471 
-0.85926 -0.76017 -1.24565 -0.85773 -1.23728 -1.94428 -0.85773 -1.23728 -0.91607 
-0.85771 -1.28733 -1.94186 -0.85771 -1.28733 -0.91849 -0.85771 -1.18722 -1.94186 
-0.85771 -1.18722 -0.91849 -0.85565 -1.3375 -1.93794 -0.85565 -1.3375 -0.92241 
-0.85565 -1.13706 -1.93794 -0.85565 -1.13706 -0.92241 -0.85467 -1.54699 -1.84685 
-0.85467 -1.54699 -1.01351 -0.85467 -0.92756 -1.84685 -0.85467 -0.92756 -1.01351 
-0.85144 -1.38717 -1.93275 -0.85144 -1.38717 -0.92761 -0.85144 -1.08739 -1.93275 
-0.85144 -1.08739 -0.92761 -0.84737 -1.64635 -1.09162 -0.84737 -0.8282 -1.76873 
-0.84737 -0.8282 -1.09162 -0.84711 -1.43946 -1.92162 -0.84711 -1.43946 -0.93873 
-0.84711 -1.03509 -1.92162 -0.84711 -1.03509 -0.93873 -0.84461 -1.70746 -1.17411 
-0.84461 -0.7671 -1.68625 -0.84461 -0.7671 -1.17411 -0.8417 -1.59702 -1.02753 
-0.8417 -0.87753 -1.83283 -0.8417 -0.87753 -1.02753 -0.84119 -1.77801 -1.43018 
-0.84119 -0.69654 -1.43018 -0.8398 -1.49215 -1.90953 -0.8398 -1.49215 -0.95082 
-0.8398 -0.98241 -1.90953 -0.8398 -0.98241 -0.95082 -0.83874 -1.77644 -1.35393 
-0.83874 -0.69811 -1.50643 -0.83874 -0.69811 -1.35393 -0.83151 -1.28728 -1.98344 
-0.83151 -1.28728 -0.87692 -0.83151 -1.18727 -1.98344 -0.83151 -1.18727 -0.87692 
-0.83147 -1.6909 -1.10942 -0.83147 -1.23728 -1.98575 -0.83147 -1.23728 -0.87461 
-0.83147 -0.78365 -1.75094 -0.83147 -0.78365 -1.10942 -0.83097 -1.77311 -1.2806 
-0.83097 -0.70144 -1.57976 -0.83097 -0.70144 -1.2806 -0.83005 -1.54434 -0.96464 
-0.83005 -0.93022 -1.89571 -0.83005 -0.93022 -0.96464 -0.82946 -1.33715 -1.97974 
-0.82946 -1.33715 -0.88061 -0.82946 -1.1374 -1.97974 -0.82946 -1.1374 -0.88061 
-0.82631 -1.64602 -1.04271 -0.82631 -0.82853 -1.81765 -0.82631 -0.82853 -1.04271 
-0.82533 -1.38678 -1.97467 -0.82533 -1.38678 -0.88568 -0.82533 -1.08777 -1.97467 
-0.82533 -1.08777 -0.88568 -0.81914 -1.43603 -1.96823 -0.81914 -1.43603 -0.89212 
-0.81914 -1.03852 -1.96823 -0.81914 -1.03852 -0.89212 -0.81866 -1.76687 -1.20809 
-0.81866 -0.70768 -1.65227 -0.81866 -0.70768 -1.20809 -0.81792 -1.5953 -0.97982 
-0.81792 -0.87925 -1.88054 -0.81792 -0.87925 -0.97982 -0.81225 -1.48877 -1.95649 
-0.81225 -1.48877 -0.90386 -0.81225 -0.98578 -1.95649 -0.81225 -0.98578 -0.90386 
-0.81086 -1.69075 -1.06024 -0.81086 -0.7838 -1.80012 -0.81086 -0.7838 -1.06024 
-0.80787 -1.75179 -1.14273 -0.80787 -0.72277 -1.71762 -0.80787 -0.72277 -1.14273 
-0.80321 -1.23728 -2.02588 -0.80321 -1.23728 -0.83448 -0.80296 -0.64246 -1.46841 
-0.80296 -0.64246 -1.39194 -0.80295 -1.54076 -0.91717 -0.80295 -0.93379 -1.94318 
-0.80295 -0.93379 -0.91717 -0.80291 -1.64454 -0.99489 -0.80291 -0.83002 -1.86547 
-0.80291 -0.83002 -0.99489 -0.80258 -1.28664 -2.02467 -0.80258 -1.28664 -0.83568 
-0.80258 -1.18791 -2.02467 -0.80258 -1.18791 -0.83568 -0.80067 -1.33658 -2.02099 
-0.80067 -1.33658 -0.83936 -0.80067 -1.13797 -2.02099 -0.80067 -1.13797 -0.83936 
-0.79855 -1.82835 -1.31635 -0.79855 -0.6462 -1.54401 -0.79855 -0.6462 -1.31635 
-0.79671 -1.38653 -2.01581 -0.79671 -1.38653 -0.84454 -0.79671 -1.08802 -2.01581 
-0.79671 -1.08802 -0.84454 -0.79335 -1.73433 -1.07871 -0.79335 -0.74022 -1.78165 
-0.79335 -0.74022 -1.07871 -0.79126 -1.59185 -0.932 -0.79126 -0.8827 -1.92836 
-0.79126 -0.8827 -0.932 -0.79063 -1.43586 -2.00937 -0.79063 -1.43586 -0.85098 
-0.79063 -1.03869 -2.00937 -0.79063 -1.03869 -0.85098 -0.78833 -1.82344 -1.24325 
-0.78833 -0.65111 -1.6171 -0.78833 -0.65111 -1.24325 -0.78781 -1.68936 -1.01188 
-0.78781 -0.78519 -1.84847 -0.78781 -0.78519 -1.01188 -0.78299 -1.48397 -0.85916 
-0.78299 -0.99058 -2.0012 -0.78299 -0.99058 -0.85916 -0.7796 -1.81035 -1.17755 
-0.7796 -0.66421 -1.6828 -0.7796 -0.66421 -1.17755 -0.77723 -1.64189 -0.9483 
-0.77723 -0.83266 -1.91205 -0.77723 -0.83266 -0.9483 -0.77417 -1.53618 -0.87222 
-0.77417 -0.93837 -1.98813 -0.77417 -0.93837 -0.87222 -0.77301 -1.23728 -2.06457 
-0.77301 -1.23728 -0.79578 -0.77237 -1.28658 -2.06343 -0.77237 -1.28658 -0.79692 
-0.77237 -1.18797 -2.06343 -0.77237 -1.18797 -0.79692 -0.77074 -1.73325 -1.03021 
-0.77074 -0.74131 -1.83014 -0.77074 -0.74131 -1.03021 -0.76986 -1.33576 -2.06075 
-0.76986 -1.33576 -0.7996 -0.76986 -1.13879 -2.06075 -0.76986 -1.13879 -0.7996 
-0.76733 -1.79434 -1.11255 -0.76733 -0.68021 -1.74781 -0.76733 -0.68021 -1.11255 
-0.76597 -1.38566 -2.0557 -0.76597 -1.38566 -0.80465 -0.76597 -1.08889 -2.0557 
-0.76597 -1.08889 -0.80465 -0.76294 -1.58779 -0.88698 -0.76294 -0.88676 -1.97337 
-0.76294 -0.88676 -0.88698 -0.76254 -1.68688 -0.965 -0.76254 -0.78767 -1.89536 
-0.76254 -0.78767 -0.965 -0.76249 -0.59028 -1.43018 -0.76031 -0.59213 -1.50577 
-0.76031 -0.59213 -1.35458 -0.76014 -1.43519 -2.04906 -0.76014 -1.43519 -0.81129 
-0.76014 -1.03936 -2.04906 -0.76014 -1.03936 -0.81129 -0.75378 -1.87688 -1.27942 
-0.75378 -0.59767 -1.58093 -0.75378 -0.59767 -1.27942 -0.75257 -1.48327 -0.81934 
-0.75257 -0.99128 -2.04102 -0.75257 -0.99128 -0.81934 -0.75184 -1.77563 -1.0495 
-0.75184 -0.69892 -1.81085 -0.75184 -0.69892 -1.0495 -0.74934 -1.6381 -0.90309 
-0.74934 -0.83645 -1.95727 -0.74934 -0.83645 -0.90309 -0.74716 -1.86553 -1.21327 
-0.74716 -0.60902 -1.64708 -0.74716 -0.60902 -1.21327 -0.74592 -1.73074 -0.98286 
-0.74592 -0.74381 -1.87749 -0.74592 -0.74381 -0.98286 -0.74318 -1.53075 -0.82887 
-0.74318 -0.94381 -2.03148 -0.74318 -0.94381 -0.82887 -0.74095 -1.23728 -2.10174 
-0.74095 -1.23728 -0.75862 -0.74014 -1.2864 -2.10084 -0.74014 -1.2864 -0.75952 
-0.74014 -1.18815 -2.10084 -0.74014 -1.18815 -0.75952 -0.73768 -1.33565 -2.09813 
-0.73768 -1.33565 -0.76223 -0.73768 -1.1389 -2.09813 -0.73768 -1.1389 -0.76223 
-0.73714 -1.85133 -1.14811 -0.73714 -0.62322 -1.71224 -0.73714 -0.62322 -1.14811 
-0.73454 -1.68273 -0.9183 -0.73454 -0.79182 -1.94206 -0.73454 -0.79182 -0.9183 
-0.73344 -1.38442 -2.09381 -0.73344 -1.38442 -0.76654 -0.73344 -1.09014 -2.09381 
-0.73344 -1.09014 -0.76654 -0.73235 -1.58248 -0.84324 -0.73235 -0.89208 -2.01712 
-0.73235 -0.89208 -0.84324 -0.72774 -1.43403 -0.77315 -0.72774 -1.04053 -2.0872 
-0.72774 -1.04053 -0.77315 -0.72743 -1.77336 -1.00186 -0.72743 -0.70119 -1.8585 
-0.72743 -0.70119 -1.00186 -0.72377 -1.83434 -1.08423 -0.72377 -0.64022 -1.77612 
-0.72377 -0.64022 -1.08423 -0.7201 -1.48195 -0.78087 -0.7201 -0.9926 -2.07948 
-0.7201 -0.9926 -0.78087 -0.71959 -0.54393 -1.46838 -0.71959 -0.54393 -1.39198 
-0.71933 -1.63317 -0.85936 -0.71933 -0.84138 -2.00099 -0.71933 -0.84138 -0.85936 
-0.71834 -1.72691 -0.93597 -0.71834 -0.74764 -1.92439 -0.71834 -0.74764 -0.93597 
-0.71519 -0.54767 -1.54396 -0.71519 -0.54767 -1.3164 -0.71082 -1.52952 -0.79039 
-0.71082 -0.94503 -2.06997 -0.71082 -0.94503 -0.79039 -0.70937 -0.55558 -1.60929 
-0.70937 -0.55558 -1.25106 -0.70711 -1.81463 -1.02193 -0.70711 -1.23728 -0.72307 
-0.70711 -0.65993 -1.83843 -0.70711 -0.65993 -1.02193 -0.70626 -1.28634 -0.72392 
-0.70626 -1.18821 -0.72392 -0.70484 -1.67793 -0.87427 -0.70484 -0.79662 -1.98608 
-0.70484 -0.79662 -0.87427 -0.7037 -1.33529 -2.13388 -0.7037 -1.33529 -0.72648 
-0.7037 -1.13926 -0.72648 -0.70144 -1.90655 -1.18511 -0.70144 -0.568 -1.67524 
-0.70144 -0.568 -1.18511 -0.70019 -1.77009 -0.95495 -0.70019 -0.70446 -1.90541 
-0.70019 -0.70446 -0.95495 -0.69987 -1.57615 -0.80141 -0.69987 -0.8984 -2.05894 
-0.69987 -0.8984 -0.80141 -0.69945 -1.38401 -2.12963 -0.69945 -1.38401 -0.73072 
-0.69945 -1.09055 -2.12963 -0.69945 -1.09055 -0.73072 -0.69352 -1.43237 -0.73666 
-0.69352 -1.04219 -2.1237 -0.69352 -1.04219 -0.73666 -0.68862 -1.72162 -0.89054 
-0.68862 -0.75293 -1.96982 -0.68862 -0.75293 -0.89054 -0.68728 -1.62712 -0.81726 
-0.68728 -0.84743 -2.04309 -0.68728 -0.84743 -0.81726 -0.68592 -1.48026 -0.74426 
-0.68592 -0.9943 -2.11609 -0.68592 -0.9943 -0.74426 -0.67666 -1.52756 -0.75352 
-0.67666 -0.94699 -2.10684 -0.67666 -0.94699 -0.75352 -0.67472 -0.49921 -1.43018 
-0.67296 -1.67188 -0.83164 -0.67296 -0.80267 -2.02871 -0.67296 -0.80267 -0.83164 
-0.67276 -0.50135 -1.50637 -0.67276 -0.50135 -1.35398 -0.66871 -0.50738 -1.57191 
-0.66871 -0.50738 -1.28844 -0.66577 -1.57417 -0.7644 -0.66577 -0.90039 -2.09595 
-0.66577 -0.90039 -0.7644 -0.65706 -1.71583 -0.84772 -0.65706 -0.75872 -2.01264 
-0.65706 -0.75872 -0.84772 -0.65328 -1.61996 -0.7769 -0.65328 -0.85459 -2.08346 
-0.65328 -0.85459 -0.7769 -0.63979 -1.52952 -0.71936 -0.63979 -0.94503 -0.71936 
-0.63922 -1.66483 -0.79096 -0.63922 -0.80972 -2.06939 -0.63922 -0.80972 -0.79096 
-0.62877 -1.57615 -0.73031 -0.62877 -0.8984 -0.73031 -0.62674 -0.45898 -1.46838 
-0.62674 -0.45898 -1.39198 -0.61292 -1.62712 -0.7429 -0.61292 -0.84743 -2.11746 
-0.61292 -0.84743 -0.7429 -0.59854 -0.80267 -2.10314 -0.59854 -0.80267 -0.75722 
0.59854 -0.80267 -2.10314 0.59854 -0.80267 -0.75722 0.61292 -1.62712 -0.7429 
0.61292 -0.84743 -2.11746 0.61292 -0.84743 -0.7429 0.62674 -0.45898 -1.46838 
0.62674 -0.45898 -1.39198 0.62877 -1.57615 -0.73031 0.62877 -0.8984 -0.73031 
0.63922 -1.66483 -0.79096 0.63922 -0.80972 -2.06939 0.63922 -0.80972 -0.79096 
0.63979 -1.52952 -0.71936 0.63979 -0.94503 -0.71936 0.65328 -1.61996 -0.7769 
0.65328 -0.85459 -2.08346 0.65328 -0.85459 -0.7769 0.65706 -1.71583 -0.84772 
0.65706 -0.75872 -2.01264 0.65706 -0.75872 -0.84772 0.66577 -1.57417 -0.7644 
0.66577 -0.90039 -2.09595 0.66577 -0.90039 -0.7644 0.66871 -0.50738 -1.57191 
0.66871 -0.50738 -1.28844 0.67276 -0.50135 -1.50637 0.67276 -0.50135 -1.35398 
0.67296 -1.67188 -0.83164 0.67296 -0.80267 -2.02871 0.67296 -0.80267 -0.83164 
0.67472 -0.49921 -1.43018 0.67666 -1.52756 -0.75352 0.67666 -0.94699 -2.10684 
0.67666 -0.94699 -0.75352 0.68592 -1.48026 -0.74426 0.68592 -0.9943 -2.11609 
0.68592 -0.9943 -0.74426 0.68728 -1.62712 -0.81726 0.68728 -0.84743 -2.04309 
0.68728 -0.84743 -0.81726 0.68862 -1.72162 -0.89054 0.68862 -0.75293 -1.96982 
0.68862 -0.75293 -0.89054 0.69352 -1.43237 -0.73666 0.69352 -1.04219 -2.1237 
0.69352 -1.04219 -0.73666 0.69945 -1.38401 -2.12963 0.69945 -1.38401 -0.73072 
0.69945 -1.09055 -2.12963 0.69945 -1.09055 -0.73072 0.69987 -1.57615 -0.80141 
0.69987 -0.8984 -2.05894 0.69987 -0.8984 -0.80141 0.70019 -1.77009 -0.95495 
0.70019 -0.70446 -1.90541 0.70019 -0.70446 -0.95495 0.70144 -1.90655 -1.18511 
0.70144 -0.568 -1.67524 0.70144 -0.568 -1.18511 0.7037 -1.33529 -2.13388 
0.7037 -1.33529 -0.72648 0.7037 -1.13926 -0.72648 0.70484 -1.67793 -0.87427 
0.70484 -0.79662 -1.98608 0.70484 -0.79662 -0.87427 0.70626 -1.28634 -0.72392 
0.70626 -1.18821 -0.72392 0.70711 -1.81463 -1.02193 0.70711 -1.23728 -0.72307 
0.70711 -0.65993 -1.83843 0.70711 -0.65993 -1.02193 0.70937 -0.55558 -1.60929 
0.70937 -0.55558 -1.25106 0.71082 -1.52952 -0.79039 0.71082 -0.94503 -2.06997 
0.71082 -0.94503 -0.79039 0.71519 -0.54767 -1.54396 0.71519 -0.54767 -1.3164 
0.71834 -1.72691 -0.93597 0.71834 -0.74764 -1.92439 0.71834 -0.74764 -0.93597 
0.71933 -1.63317 -0.85936 0.71933 -0.84138 -2.00099 0.71933 -0.84138 -0.85936 
0.71959 -0.54393 -1.46838 0.71959 -0.54393 -1.39198 0.7201 -1.48195 -0.78087 
0.7201 -0.9926 -2.07948 0.7201 -0.9926 -0.78087 0.72377 -1.83434 -1.08423 
0.72377 -0.64022 -1.77612 0.72377 -0.64022 -1.08423 0.72743 -1.77336 -1.00186 
0.72743 -0.70119 -1.8585 0.72743 -0.70119 -1.00186 0.72774 -1.43403 -0.77315 
0.72774 -1.04053 -2.0872 0.72774 -1.04053 -0.77315 0.73235 -1.58248 -0.84324 
0.73235 -0.89208 -2.01712 0.73235 -0.89208 -0.84324 0.73344 -1.38442 -2.09381 
0.73344 -1.38442 -0.76654 0.73344 -1.09014 -2.09381 0.73344 -1.09014 -0.76654 
0.73454 -1.68273 -0.9183 0.73454 -0.79182 -1.94206 0.73454 -0.79182 -0.9183 
0.73714 -1.85133 -1.14811 0.73714 -0.62322 -1.71224 0.73714 -0.62322 -1.14811 
0.73768 -1.33565 -2.09813 0.73768 -1.33565 -0.76223 0.73768 -1.1389 -2.09813 
0.73768 -1.1389 -0.76223 0.74014 -1.2864 -2.10084 0.74014 -1.2864 -0.75952 
0.74014 -1.18815 -2.10084 0.74014 -1.18815 -0.75952 0.74095 -1.23728 -2.10174 
0.74095 -1.23728 -0.75862 0.74318 -1.53075 -0.82887 0.74318 -0.94381 -2.03148 
0.74318 -0.94381 -0.82887 0.74592 -1.73074 -0.98286 0.74592 -0.74381 -1.87749 
0.74592 -0.74381 -0.98286 0.74716 -1.86553 -1.21327 0.74716 -0.60902 -1.64708 
0.74716 -0.60902 -1.21327 0.74934 -1.6381 -0.90309 0.74934 -0.83645 -1.95727 
0.74934 -0.83645 -0.90309 0.75184 -1.77563 -1.0495 0.75184 -0.69892 -1.81085 
0.75184 -0.69892 -1.0495 0.75257 -1.48327 -0.81934 0.75257 -0.99128 -2.04102 
0.75257 -0.99128 -0.81934 0.75378 -1.87688 -1.27942 0.75378 -0.59767 -1.58093 
0.75378 -0.59767 -1.27942 0.76014 -1.43519 -2.04906 0.76014 -1.43519 -0.81129 
0.76014 -1.03936 -2.04906 0.76014 -1.03936 -0.81129 0.76031 -0.59213 -1.50577 
0.76031 -0.59213 -1.35458 0.76249 -0.59028 -1.43018 0.76254 -1.68688 -0.965 
0.76254 -0.78767 -1.89536 0.76254 -0.78767 -0.965 0.76294 -1.58779 -0.88698 
0.76294 -0.88676 -1.97337 0.76294 -0.88676 -0.88698 0.76597 -1.38566 -2.0557 
0.76597 -1.38566 -0.80465 0.76597 -1.08889 -2.0557 0.76597 -1.08889 -0.80465 
0.76733 -1.79434 -1.11255 0.76733 -0.68021 -1.74781 0.76733 -0.68021 -1.11255 
0.76986 -1.33576 -2.06075 0.76986 -1.33576 -0.7996 0.76986 -1.13879 -2.06075 
0.76986 -1.13879 -0.7996 0.77074 -1.73325 -1.03021 0.77074 -0.74131 -1.83014 
0.77074 -0.74131 -1.03021 0.77237 -1.28658 -2.06343 0.77237 -1.28658 -0.79692 
0.77237 -1.18797 -2.06343 0.77237 -1.18797 -0.79692 0.77301 -1.23728 -2.06457 
0.77301 -1.23728 -0.79578 0.77417 -1.53618 -0.87222 0.77417 -0.93837 -1.98813 
0.77417 -0.93837 -0.87222 0.77723 -1.64189 -0.9483 0.77723 -0.83266 -1.91205 
0.77723 -0.83266 -0.9483 0.7796 -1.81035 -1.17755 0.7796 -0.66421 -1.6828 
0.7796 -0.66421 -1.17755 0.78299 -1.48397 -0.85916 0.78299 -0.99058 -2.0012 
0.78299 -0.99058 -0.85916 0.78781 -1.68936 -1.01188 0.78781 -0.78519 -1.84847 
0.78781 -0.78519 -1.01188 0.78833 -1.82344 -1.24325 0.78833 -0.65111 -1.6171 
0.78833 -0.65111 -1.24325 0.79063 -1.43586 -2.00937 0.79063 -1.43586 -0.85098 
0.79063 -1.03869 -2.00937 0.79063 -1.03869 -0.85098 0.79126 -1.59185 -0.932 
0.79126 -0.8827 -1.92836 0.79126 -0.8827 -0.932 0.79335 -1.73433 -1.07871 
0.79335 -0.74022 -1.78165 0.79335 -0.74022 -1.07871 0.79671 -1.38653 -2.01581 
0.79671 -1.38653 -0.84454 0.79671 -1.08802 -2.01581 0.79671 -1.08802 -0.84454 
0.79855 -1.82835 -1.31635 0.79855 -0.6462 -1.54401 0.79855 -0.6462 -1.31635 
0.80067 -1.33658 -2.02099 0.80067 -1.33658 -0.83936 0.80067 -1.13797 -2.02099 
0.80067 -1.13797 -0.83936 0.80258 -1.28664 -2.02467 0.80258 -1.28664 -0.83568 
0.80258 -1.18791 -2.02467 0.80258 -1.18791 -0.83568 0.80291 -1.64454 -0.99489 
0.80291 -0.83002 -1.86547 0.80291 -0.83002 -0.99489 0.80295 -1.54076 -0.91717 
0.80295 -0.93379 -1.94318 0.80295 -0.93379 -0.91717 0.80296 -0.64246 -1.46841 
0.80296 -0.64246 -1.39194 0.80321 -1.23728 -2.02588 0.80321 -1.23728 -0.83448 
0.80787 -1.75179 -1.14273 0.80787 -0.72277 -1.71762 0.80787 -0.72277 -1.14273 
0.81086 -1.69075 -1.06024 0.81086 -0.7838 -1.80012 0.81086 -0.7838 -1.06024 
0.81225 -1.48877 -1.95649 0.81225 -1.48877 -0.90386 0.81225 -0.98578 -1.95649 
0.81225 -0.98578 -0.90386 0.81792 -1.5953 -0.97982 0.81792 -0.87925 -1.88054 
0.81792 -0.87925 -0.97982 0.81866 -1.76687 -1.20809 0.81866 -0.70768 -1.65227 
0.81866 -0.70768 -1.20809 0.81914 -1.43603 -1.96823 0.81914 -1.43603 -0.89212 
0.81914 -1.03852 -1.96823 0.81914 -1.03852 -0.89212 0.82533 -1.38678 -1.97467 
0.82533 -1.38678 -0.88568 0.82533 -1.08777 -1.97467 0.82533 -1.08777 -0.88568 
0.82631 -1.64602 -1.04271 0.82631 -0.82853 -1.81765 0.82631 -0.82853 -1.04271 
0.82946 -1.33715 -1.97974 0.82946 -1.33715 -0.88061 0.82946 -1.1374 -1.97974 
0.82946 -1.1374 -0.88061 0.83005 -1.54434 -0.96464 0.83005 -0.93022 -1.89571 
0.83005 -0.93022 -0.96464 0.83097 -1.77311 -1.2806 0.83097 -0.70144 -1.57976 
0.83097 -0.70144 -1.2806 0.83147 -1.6909 -1.10942 0.83147 -1.23728 -1.98575 
0.83147 -1.23728 -0.87461 0.83147 -0.78365 -1.75094 0.83147 -0.78365 -1.10942 
0.83151 -1.28728 -1.98344 0.83151 -1.28728 -0.87692 0.83151 -1.18727 -1.98344 
0.83151 -1.18727 -0.87692 0.83874 -1.77644 -1.35393 0.83874 -0.69811 -1.50643 
0.83874 -0.69811 -1.35393 0.8398 -1.49215 -1.90953 0.8398 -1.49215 -0.95082 
0.8398 -0.98241 -1.90953 0.8398 -0.98241 -0.95082 0.84119 -1.77801 -1.43018 
0.84119 -0.69654 -1.43018 0.8417 -1.59702 -1.02753 0.8417 -0.87753 -1.83283 
0.8417 -0.87753 -1.02753 0.84461 -1.70746 -1.17411 0.84461 -0.7671 -1.68625 
0.84461 -0.7671 -1.17411 0.84711 -1.43946 -1.92162 0.84711 -1.43946 -0.93873 
0.84711 -1.03509 -1.92162 0.84711 -1.03509 -0.93873 0.84737 -1.64635 -1.09162 
0.84737 -0.8282 -1.76873 0.84737 -0.8282 -1.09162 0.85144 -1.38717 -1.93275 
0.85144 -1.38717 -0.92761 0.85144 -1.08739 -1.93275 0.85144 -1.08739 -0.92761 
0.85467 -1.54699 -1.84685 0.85467 -1.54699 -1.01351 0.85467 -0.92756 -1.84685 
0.85467 -0.92756 -1.01351 0.85565 -1.3375 -1.93794 0.85565 -1.3375 -0.92241 
0.85565 -1.13706 -1.93794 0.85565 -1.13706 -0.92241 0.85771 -1.28733 -1.94186 
0.85771 -1.28733 -0.91849 0.85771 -1.18722 -1.94186 0.85771 -1.18722 -0.91849 
0.85773 -1.23728 -1.94428 0.85773 -1.23728 -0.91607 0.85926 -1.71438 -1.24565 
0.85926 -0.76017 -1.61471 0.85926 -0.76017 -1.24565 0.86321 -1.59768 -1.7837 
0.86321 -1.59768 -1.07665 0.86321 -0.87687 -1.7837 0.86321 -0.87687 -1.07665 
0.86492 -1.49503 -1.86085 0.86492 -1.49503 -0.99951 0.86492 -0.97952 -1.86085 
0.86492 -0.97952 -0.99951 0.86603 -1.64552 -1.1415 0.86603 -0.82903 -1.71885 
0.86603 -0.82903 -1.1415 0.86917 -1.71909 -1.54155 0.86917 -1.71909 -1.3188 
0.86917 -0.75546 -1.54155 0.86917 -0.75546 -1.3188 0.87257 -1.44229 -1.87356 
0.87257 -1.44229 -0.9868 0.87257 -1.03226 -1.87356 0.87257 -1.03226 -0.9868 
0.87414 -1.72144 -1.46841 0.87414 -1.72144 -1.39194 0.87414 -0.75311 -1.46841 
0.87414 -0.75311 -1.39194 0.87655 -1.54773 -1.79797 0.87655 -1.54773 -1.06238 
0.87655 -0.92682 -1.79797 0.87655 -0.92682 -1.06238 0.87742 -1.39016 -1.88488 
0.87742 -1.39016 -0.97547 0.87742 -1.08439 -1.88488 0.87742 -1.08439 -0.97547 
0.87975 -1.33759 -1.8949 0.87975 -1.33759 -0.96545 0.87975 -1.13696 -1.8949 
0.87975 -1.13696 -0.96545 0.88192 -1.23728 -1.90157 0.88192 -1.23728 -0.95878 
0.88195 -1.2875 -1.89883 0.88195 -1.2875 -0.96152 0.88195 -1.18705 -1.89883 
0.88195 -1.18705 -0.96152 0.88222 -1.59706 -1.73388 0.88222 -1.59706 -1.12648 
0.88222 -0.87749 -1.73388 0.88222 -0.87749 -1.12648 0.88281 -1.65343 -1.64805 
0.88281 -1.65343 -1.21231 0.88281 -0.82112 -1.64805 0.88281 -0.82112 -1.21231 
0.8873 -1.49718 -1.81115 0.8873 -1.49718 -1.0492 0.8873 -0.97737 -1.81115 
0.8873 -0.97737 -1.0492 0.89486 -1.65911 -1.57608 0.89486 -1.65911 -1.28428 
0.89486 -0.81544 -1.57608 0.89486 -0.81544 -1.28428 0.89544 -1.44452 -1.82417 
0.89544 -1.44452 -1.03618 0.89544 -1.03004 -1.82417 0.89544 -1.03004 -1.03618 
0.89592 -1.54758 -1.74804 0.89592 -1.54758 -1.11231 0.89592 -0.92697 -1.74804 
0.89592 -0.92697 -1.11231 0.89687 -1.5984 -1.68553 0.89687 -1.5984 -1.17482 
0.89687 -0.87615 -1.68553 0.89687 -0.87615 -1.17482 0.90092 -1.39266 -1.83539 
0.90092 -1.39266 -1.02496 0.90092 -1.08189 -1.83539 0.90092 -1.08189 -1.02496 
0.90211 -1.66254 -1.50332 0.90211 -1.66254 -1.35703 0.90211 -0.81202 -1.50332 
0.90211 -0.81202 -1.35703 0.90374 -1.3401 -1.84573 0.90374 -1.3401 -1.01462 
0.90374 -1.13445 -1.84573 0.90374 -1.13445 -1.01462 0.90394 -1.28755 -1.85488 
0.90394 -1.28755 -1.00548 0.90394 -1.187 -1.85488 0.90394 -1.187 -1.00548 
0.90399 -1.23728 -1.85773 0.90399 -1.23728 -1.00262 0.90453 -1.66368 -1.43018 
0.90453 -0.81087 -1.43018 0.90708 -1.49722 -1.7613 0.90708 -1.49722 -1.09905 
0.90708 -0.97733 -1.7613 0.90708 -0.97733 -1.09905 0.91106 -1.54906 -1.69992 
0.91106 -1.54906 -1.16043 0.91106 -0.9255 -1.69992 0.91106 -0.9255 -1.16043 
0.91147 -1.60527 -1.61402 0.91147 -1.60527 -1.24633 0.91147 -0.86928 -1.61402 
0.91147 -0.86928 -1.24633 0.91566 -1.44612 -1.77362 0.91566 -1.44612 -1.08673 
0.91566 -1.02843 -1.77362 0.91566 -1.02843 -1.08673 0.92133 -1.6099 -1.54107 
0.92133 -1.6099 -1.31929 0.92133 -0.86465 -1.54107 0.92133 -0.86465 -1.31929 
0.92164 -1.39443 -1.78497 0.92164 -1.39443 -1.07538 0.92164 -1.08012 -1.78497 
0.92164 -1.08012 -1.07538 0.92272 -1.49857 -1.71356 0.92272 -1.49857 -1.14679 
0.92272 -0.97599 -1.71356 0.92272 -0.97599 -1.14679 0.92388 -1.54974 -1.65112 
0.92388 -1.54974 -1.20923 0.92388 -1.23728 -1.81286 0.92388 -1.23728 -1.04749 
0.92388 -0.92482 -1.65112 0.92388 -0.92482 -1.20923 0.92501 -1.34229 -1.79531 
0.92501 -1.34229 -1.06504 0.92501 -1.13226 -1.79531 0.92501 -1.13226 -1.06504 
0.92576 -1.28986 -1.80462 0.92576 -1.28986 -1.05574 0.92576 -1.18469 -1.80462 
0.92576 -1.18469 -1.05574 0.92628 -1.61222 -1.46796 0.92628 -1.61222 -1.39239 
0.92628 -0.86233 -1.46796 0.92628 -0.86233 -1.39239 0.93178 -1.44754 -1.72611 
0.93178 -1.44754 -1.13424 0.93178 -1.02701 -1.72611 0.93178 -1.02701 -1.13424 
0.93606 -1.49946 -1.66483 0.93606 -1.49946 -1.19553 0.93606 -0.9751 -1.66483 
0.93606 -0.9751 -1.19553 0.93638 -1.55526 -1.57875 0.93638 -1.55526 -1.2816 
0.93638 -0.91929 -1.57875 0.93638 -0.91929 -1.2816 0.93819 -1.39472 -1.7384 
0.93819 -1.39472 -1.12195 0.93819 -1.07983 -1.7384 0.93819 -1.07983 -1.12195 
0.94154 -1.23728 -1.76707 0.94154 -1.23728 -1.09329 0.94196 -1.34259 -1.74896 
0.94196 -1.34259 -1.1114 0.94196 -1.13196 -1.74896 0.94196 -1.13196 -1.1114 
0.94306 -1.2899 -1.75861 0.94306 -1.2899 -1.10174 0.94306 -1.18465 -1.75861 
0.94306 -1.18465 -1.10174 0.94381 -1.55906 -1.50558 0.94381 -1.55906 -1.35478 
0.94381 -0.91549 -1.50558 0.94381 -0.91549 -1.35478 0.94555 -1.44842 -1.67786 
0.94555 -1.44842 -1.18249 0.94555 -1.02613 -1.67786 0.94555 -1.02613 -1.18249 
0.9465 -1.55998 -1.43018 0.9465 -0.91457 -1.43018 0.94693 -1.49973 -1.61576 
0.94693 -1.49973 -1.24459 0.94693 -0.97482 -1.61576 0.94693 -0.97482 -1.24459 
0.9525 -1.39576 -1.69023 0.9525 -1.39576 -1.17012 0.9525 -1.07879 -1.69023 
0.9525 -1.07879 -1.17012 0.95661 -1.34262 -1.70183 0.95661 -1.34262 -1.15853 
0.95661 -1.13193 -1.70183 0.95661 -1.13193 -1.15853 0.95694 -1.23728 -1.72046 
0.95694 -1.23728 -1.13989 0.95694 -1.44878 -1.62898 0.95694 -1.44878 -1.23137 
0.95694 -1.02577 -1.62898 0.95694 -1.02577 -1.23137 0.95704 -1.50444 -1.54285 
0.95704 -1.50444 -1.31751 0.95704 -0.97011 -1.54285 0.95704 -0.97011 -1.31751 
0.95815 -1.29003 -1.71155 0.95815 -1.29003 -1.14881 0.95815 -1.18453 -1.71155 
0.95815 -1.18453 -1.14881 0.96257 -1.50565 -1.46796 0.96257 -1.50565 -1.39239 
0.96257 -0.9689 -1.46796 0.96257 -0.9689 -1.39239 0.96447 -1.39635 -1.64113 
0.96447 -1.39635 -1.21923 0.96447 -1.07821 -1.64113 0.96447 -1.07821 -1.21923 
0.96593 -1.4486 -1.57961 0.96593 -1.4486 -1.28075 0.96593 -1.02595 -1.57961 
0.96593 -1.02595 -1.28075 0.9691 -1.34323 -1.65293 0.9691 -1.34323 -1.20743 
0.9691 -1.13132 -1.65293 0.9691 -1.13132 -1.20743 0.97003 -1.23728 -1.67316 
0.97003 -1.23728 -1.1872 0.97083 -1.29007 -1.66406 0.97083 -1.29007 -1.19629 
0.97083 -1.18449 -1.66406 0.97083 -1.18449 -1.19629 0.97396 -1.39632 -1.59177 
0.97396 -1.39632 -1.26858 0.97396 -1.07824 -1.59177 0.97396 -1.07824 -1.26858 
0.97415 -1.4504 -1.5051 0.97415 -1.4504 -1.35525 0.97415 -1.02415 -1.5051 
0.97415 -1.02415 -1.35525 0.97689 -1.451 -1.43018 0.97689 -1.02355 -1.43018 
0.97912 -1.34356 -1.60346 0.97912 -1.34356 -1.2569 0.97912 -1.13099 -1.60346 
0.97912 -1.13099 -1.2569 0.98079 -1.39657 -1.54281 0.98079 -1.39657 -1.31754 
0.98079 -1.23728 -1.62527 0.98079 -1.23728 -1.23509 0.98079 -1.07799 -1.54281 
0.98079 -1.07799 -1.31754 0.9814 -1.2905 -1.61463 0.9814 -1.2905 -1.24572 
0.9814 -1.18405 -1.61463 0.9814 -1.18405 -1.24572 0.98631 -1.39777 -1.46794 
0.98631 -1.39777 -1.39242 0.98631 -1.07678 -1.46794 0.98631 -1.07678 -1.39242 
0.98648 -1.34384 -1.55465 0.98648 -1.34384 -1.30571 0.98648 -1.13071 -1.55465 
0.98648 -1.13071 -1.30571 0.98918 -1.23728 -1.57691 0.98918 -1.23728 -1.28345 
0.98928 -1.29053 -1.56612 0.98928 -1.29053 -1.29424 0.98928 -1.18402 -1.56612 
0.98928 -1.18402 -1.29424 0.99144 -1.34385 -1.50554 0.99144 -1.34385 -1.35482 
0.99144 -1.1307 -1.50554 0.99144 -1.1307 -1.35482 0.99427 -1.34415 -1.43018 
0.99427 -1.1304 -1.43018 0.99479 -1.29064 -1.51699 0.99479 -1.29064 -1.34336 
0.99479 -1.18391 -1.51699 0.99479 -1.18391 -1.34336 0.99518 -1.23728 -1.52819 
0.99518 -1.23728 -1.33216 0.99786 -1.29068 -1.46794 0.99786 -1.29068 -1.39242 
0.99786 -1.18387 -1.46794 0.99786 -1.18387 -1.39242 0.9988 -1.23728 -1.47924 
0.9988 -1.23728 -1.38111 1 -1.23728 -1.43018 -1 -1.23728 1.43018 
-0.9988 -1.23728 1.38111 -0.9988 -1.23728 1.47924 -0.99786 -1.29068 1.39242 
-0.99786 -1.29068 1.46794 -0.99786 -1.18387 1.39242 -0.99786 -1.18387 1.46794 
-0.99518 -1.23728 1.33216 -0.99518 -1.23728 1.52819 -0.99479 -1.29064 1.34336 
-0.99479 -1.29064 1.51699 -0.99479 -1.18391 1.34336 -0.99479 -1.18391 1.51699 
-0.99427 -1.34415 1.43018 -0.99427 -1.1304 1.43018 -0.99144 -1.34385 1.35482 
-0.99144 -1.34385 1.50554 -0.99144 -1.1307 1.35482 -0.99144 -1.1307 1.50554 
-0.98928 -1.29053 1.29424 -0.98928 -1.29053 1.56612 -0.98928 -1.18402 1.29424 
-0.98928 -1.18402 1.56612 -0.98918 -1.23728 1.28345 -0.98918 -1.23728 1.57691 
-0.98648 -1.34384 1.30571 -0.98648 -1.34384 1.55465 -0.98648 -1.13071 1.30571 
-0.98648 -1.13071 1.55465 -0.98631 -1.39777 1.39242 -0.98631 -1.39777 1.46794 
-0.98631 -1.07678 1.39242 -0.98631 -1.07678 1.46794 -0.9814 -1.2905 1.24572 
-0.9814 -1.2905 1.61463 -0.9814 -1.18405 1.24572 -0.9814 -1.18405 1.61463 
-0.98079 -1.39657 1.31754 -0.98079 -1.39657 1.54281 -0.98079 -1.23728 1.23509 
-0.98079 -1.23728 1.62527 -0.98079 -1.07799 1.31754 -0.98079 -1.07799 1.54281 
-0.97912 -1.34356 1.2569 -0.97912 -1.34356 1.60346 -0.97912 -1.13099 1.2569 
-0.97912 -1.13099 1.60346 -0.97689 -1.451 1.43018 -0.97689 -1.02355 1.43018 
-0.97415 -1.4504 1.35525 -0.97415 -1.4504 1.5051 -0.97415 -1.02415 1.35525 
-0.97415 -1.02415 1.5051 -0.97396 -1.39632 1.26858 -0.97396 -1.39632 1.59177 
-0.97396 -1.07824 1.26858 -0.97396 -1.07824 1.59177 -0.97083 -1.29007 1.19629 
-0.97083 -1.29007 1.66406 -0.97083 -1.18449 1.19629 -0.97083 -1.18449 1.66406 
-0.97003 -1.23728 1.1872 -0.97003 -1.23728 1.67316 -0.9691 -1.34323 1.20743 
-0.9691 -1.34323 1.65293 -0.9691 -1.13132 1.20743 -0.9691 -1.13132 1.65293 
-0.96593 -1.4486 1.28075 -0.96593 -1.4486 1.57961 -0.96593 -1.02595 1.28075 
-0.96593 -1.02595 1.57961 -0.96447 -1.39635 1.21923 -0.96447 -1.39635 1.64113 
-0.96447 -1.07821 1.21923 -0.96447 -1.07821 1.64113 -0.96257 -1.50565 1.39239 
-0.96257 -1.50565 1.46796 -0.96257 -0.9689 1.39239 -0.96257 -0.9689 1.46796 
-0.95815 -1.29003 1.14881 -0.95815 -1.29003 1.71155 -0.95815 -1.18453 1.14881 
-0.95815 -1.18453 1.71155 -0.95704 -1.50444 1.31751 -0.95704 -1.50444 1.54285 
-0.95704 -0.97011 1.31751 -0.95704 -0.97011 1.54285 -0.95694 -1.44878 1.23137 
-0.95694 -1.44878 1.62898 -0.95694 -1.02577 1.23137 -0.95694 -1.02577 1.62898 
-0.95694 -1.23728 1.13989 -0.95694 -1.23728 1.72046 -0.95661 -1.34262 1.15853 
-0.95661 -1.34262 1.70183 -0.95661 -1.13193 1.15853 -0.95661 -1.13193 1.70183 
-0.9525 -1.39576 1.17012 -0.9525 -1.39576 1.69023 -0.9525 -1.07879 1.17012 
-0.9525 -1.07879 1.69023 -0.94693 -1.49973 1.24459 -0.94693 -1.49973 1.61576 
-0.94693 -0.97482 1.24459 -0.94693 -0.97482 1.61576 -0.9465 -1.55998 1.43018 
-0.9465 -0.91457 1.43018 -0.94555 -1.44842 1.18249 -0.94555 -1.44842 1.67786 
-0.94555 -1.02613 1.18249 -0.94555 -1.02613 1.67786 -0.94381 -1.55906 1.35478 
-0.94381 -1.55906 1.50558 -0.94381 -0.91549 1.35478 -0.94381 -0.91549 1.50558 
-0.94306 -1.2899 1.10174 -0.94306 -1.2899 1.75861 -0.94306 -1.18465 1.10174 
-0.94306 -1.18465 1.75861 -0.94196 -1.34259 1.1114 -0.94196 -1.34259 1.74896 
-0.94196 -1.13196 1.1114 -0.94196 -1.13196 1.74896 -0.94154 -1.23728 1.09329 
-0.94154 -1.23728 1.76707 -0.93819 -1.39472 1.12195 -0.93819 -1.39472 1.7384 
-0.93819 -1.07983 1.12195 -0.93819 -1.07983 1.7384 -0.93638 -1.55526 1.2816 
-0.93638 -1.55526 1.57875 -0.93638 -0.91929 1.2816 -0.93638 -0.91929 1.57875 
-0.93606 -1.49946 1.19553 -0.93606 -1.49946 1.66483 -0.93606 -0.9751 1.19553 
-0.93606 -0.9751 1.66483 -0.93178 -1.44754 1.13424 -0.93178 -1.44754 1.72611 
-0.93178 -1.02701 1.13424 -0.93178 -1.02701 1.72611 -0.92628 -1.61222 1.39239 
-0.92628 -1.61222 1.46796 -0.92628 -0.86233 1.39239 -0.92628 -0.86233 1.46796 
-0.92576 -1.28986 1.05574 -0.92576 -1.28986 1.80462 -0.92576 -1.18469 1.05574 
-0.92576 -1.18469 1.80462 -0.92501 -1.34229 1.06504 -0.92501 -1.34229 1.79531 
-0.92501 -1.13226 1.06504 -0.92501 -1.13226 1.79531 -0.92388 -1.54974 1.20923 
-0.92388 -1.54974 1.65112 -0.92388 -1.23728 1.04749 -0.92388 -1.23728 1.81286 
-0.92388 -0.92482 1.20923 -0.92388 -0.92482 1.65112 -0.92272 -1.49857 1.14679 
-0.92272 -1.49857 1.71356 -0.92272 -0.97599 1.14679 -0.92272 -0.97599 1.71356 
-0.92164 -1.39443 1.07538 -0.92164 -1.39443 1.78497 -0.92164 -1.08012 1.07538 
-0.92164 -1.08012 1.78497 -0.92133 -1.6099 1.31929 -0.92133 -1.6099 1.54107 
-0.92133 -0.86465 1.31929 -0.92133 -0.86465 1.54107 -0.91566 -1.44612 1.08673 
-0.91566 -1.44612 1.77362 -0.91566 -1.02843 1.08673 -0.91566 -1.02843 1.77362 
-0.91147 -1.60527 1.24633 -0.91147 -1.60527 1.61402 -0.91147 -0.86928 1.24633 
-0.91147 -0.86928 1.61402 -0.91106 -1.54906 1.16043 -0.91106 -1.54906 1.69992 
-0.91106 -0.9255 1.16043 -0.91106 -0.9255 1.69992 -0.90708 -1.49722 1.09905 
-0.90708 -1.49722 1.7613 -0.90708 -0.97733 1.09905 -0.90708 -0.97733 1.7613 
-0.90453 -1.66368 1.43018 -0.90453 -0.81087 1.43018 -0.90399 -1.23728 1.00262 
-0.90399 -1.23728 1.85773 -0.90394 -1.28755 1.00548 -0.90394 -1.28755 1.85488 
-0.90394 -1.187 1.00548 -0.90394 -1.187 1.85488 -0.90374 -1.3401 1.01462 
-0.90374 -1.3401 1.84573 -0.90374 -1.13445 1.01462 -0.90374 -1.13445 1.84573 
-0.90211 -1.66254 1.35703 -0.90211 -1.66254 1.50332 -0.90211 -0.81202 1.35703 
-0.90211 -0.81202 1.50332 -0.90092 -1.39266 1.02496 -0.90092 -1.39266 1.83539 
-0.90092 -1.08189 1.02496 -0.90092 -1.08189 1.83539 -0.89687 -1.5984 1.17482 
-0.89687 -1.5984 1.68553 -0.89687 -0.87615 1.17482 -0.89687 -0.87615 1.68553 
-0.89592 -1.54758 1.11231 -0.89592 -1.54758 1.74804 -0.89592 -0.92697 1.11231 
-0.89592 -0.92697 1.74804 -0.89544 -1.44452 1.03618 -0.89544 -1.44452 1.82417 
-0.89544 -1.03004 1.03618 -0.89544 -1.03004 1.82417 -0.89486 -1.65911 1.28428 
-0.89486 -1.65911 1.57608 -0.89486 -0.81544 1.28428 -0.89486 -0.81544 1.57608 
-0.8873 -1.49718 1.0492 -0.8873 -1.49718 1.81115 -0.8873 -0.97737 1.0492 
-0.8873 -0.97737 1.81115 -0.88281 -1.65343 1.21231 -0.88281 -1.65343 1.64805 
-0.88281 -0.82112 1.21231 -0.88281 -0.82112 1.64805 -0.88222 -1.59706 1.12648 
-0.88222 -1.59706 1.73388 -0.88222 -0.87749 1.12648 -0.88222 -0.87749 1.73388 
-0.88195 -1.2875 0.96152 -0.88195 -1.2875 1.89883 -0.88195 -1.18705 0.96152 
-0.88195 -1.18705 1.89883 -0.88192 -1.23728 0.95878 -0.88192 -1.23728 1.90157 
-0.87975 -1.33759 0.96545 -0.87975 -1.33759 1.8949 -0.87975 -1.13696 0.96545 
-0.87975 -1.13696 1.8949 -0.87742 -1.39016 0.97547 -0.87742 -1.39016 1.88488 
-0.87742 -1.08439 0.97547 -0.87742 -1.08439 1.88488 -0.87655 -1.54773 1.06238 
-0.87655 -1.54773 1.79797 -0.87655 -0.92682 1.06238 -0.87655 -0.92682 1.79797 
-0.87414 -1.72144 1.39194 -0.87414 -1.72144 1.46841 -0.87414 -0.75311 1.39194 
-0.87414 -0.75311 1.46841 -0.87257 -1.44229 0.9868 -0.87257 -1.44229 1.87356 
-0.87257 -1.03226 0.9868 -0.87257 -1.03226 1.87356 -0.86917 -1.71909 1.3188 
-0.86917 -1.71909 1.54155 -0.86917 -0.75546 1.3188 -0.86917 -0.75546 1.54155 
-0.86603 -1.64552 1.1415 -0.86603 -0.82903 1.1415 -0.86603 -0.82903 1.71885 
-0.86492 -1.49503 0.99951 -0.86492 -1.49503 1.86085 -0.86492 -0.97952 0.99951 
-0.86492 -0.97952 1.86085 -0.86321 -1.59768 1.07665 -0.86321 -1.59768 1.7837 
-0.86321 -0.87687 1.07665 -0.86321 -0.87687 1.7837 -0.85926 -1.71438 1.24565 
-0.85926 -0.76017 1.24565 -0.85926 -0.76017 1.61471 -0.85773 -1.23728 0.91607 
-0.85773 -1.23728 1.94428 -0.85771 -1.28733 0.91849 -0.85771 -1.28733 1.94186 
-0.85771 -1.18722 0.91849 -0.85771 -1.18722 1.94186 -0.85565 -1.3375 0.92241 
-0.85565 -1.3375 1.93794 -0.85565 -1.13706 0.92241 -0.85565 -1.13706 1.93794 
-0.85467 -1.54699 1.01351 -0.85467 -1.54699 1.84685 -0.85467 -0.92756 1.01351 
-0.85467 -0.92756 1.84685 -0.85144 -1.38717 0.92761 -0.85144 -1.38717 1.93275 
-0.85144 -1.08739 0.92761 -0.85144 -1.08739 1.93275 -0.84737 -1.64635 1.09162 
-0.84737 -0.8282 1.09162 -0.84737 -0.8282 1.76873 -0.84711 -1.43946 0.93873 
-0.84711 -1.43946 1.92162 -0.84711 -1.03509 0.93873 -0.84711 -1.03509 1.92162 
-0.84461 -1.70746 1.17411 -0.84461 -0.7671 1.17411 -0.84461 -0.7671 1.68625 
-0.8417 -1.59702 1.02753 -0.8417 -0.87753 1.02753 -0.8417 -0.87753 1.83283 
-0.84119 -1.77801 1.43018 -0.84119 -0.69654 1.43018 -0.8398 -1.49215 0.95082 
-0.8398 -1.49215 1.90953 -0.8398 -0.98241 0.95082 -0.8398 -0.98241 1.90953 
-0.83874 -1.77644 1.35393 -0.83874 -0.69811 1.35393 -0.83874 -0.69811 1.50643 
-0.83151 -1.28728 0.87692 -0.83151 -1.28728 1.98344 -0.83151 -1.18727 0.87692 
-0.83151 -1.18727 1.98344 -0.83147 -1.6909 1.10942 -0.83147 -1.23728 0.87461 
-0.83147 -1.23728 1.98575 -0.83147 -0.78365 1.10942 -0.83147 -0.78365 1.75094 
-0.83097 -1.77311 1.2806 -0.83097 -0.70144 1.2806 -0.83097 -0.70144 1.57976 
-0.83005 -1.54434 0.96464 -0.83005 -0.93022 0.96464 -0.83005 -0.93022 1.89571 
-0.82946 -1.33715 0.88061 -0.82946 -1.33715 1.97974 -0.82946 -1.1374 0.88061 
-0.82946 -1.1374 1.97974 -0.82631 -1.64602 1.04271 -0.82631 -0.82853 1.04271 
-0.82631 -0.82853 1.81765 -0.82533 -1.38678 0.88568 -0.82533 -1.38678 1.97467 
-0.82533 -1.08777 0.88568 -0.82533 -1.08777 1.97467 -0.81914 -1.43603 0.89212 
-0.81914 -1.43603 1.96823 -0.81914 -1.03852 0.89212 -0.81914 -1.03852 1.96823 
-0.81866 -1.76687 1.20809 -0.81866 -0.70768 1.20809 -0.81866 -0.70768 1.65227 
-0.81792 -1.5953 0.97982 -0.81792 -0.87925 0.97982 -0.81792 -0.87925 1.88054 
-0.81225 -1.48877 0.90386 -0.81225 -1.48877 1.95649 -0.81225 -0.98578 0.90386 
-0.81225 -0.98578 1.95649 -0.81086 -1.69075 1.06024 -0.81086 -0.7838 1.06024 
-0.81086 -0.7838 1.80012 -0.80787 -1.75179 1.14273 -0.80787 -0.72277 1.14273 
-0.80787 -0.72277 1.71762 -0.80321 -1.23728 0.83448 -0.80321 -1.23728 2.02588 
-0.80296 -0.64246 1.39194 -0.80296 -0.64246 1.46841 -0.80295 -1.54076 0.91717 
-0.80295 -0.93379 0.91717 -0.80295 -0.93379 1.94318 -0.80291 -1.64454 0.99489 
-0.80291 -0.83002 0.99489 -0.80291 -0.83002 1.86547 -0.80258 -1.28664 0.83568 
-0.80258 -1.28664 2.02467 -0.80258 -1.18791 0.83568 -0.80258 -1.18791 2.02467 
-0.80067 -1.33658 0.83936 -0.80067 -1.33658 2.02099 -0.80067 -1.13797 0.83936 
-0.80067 -1.13797 2.02099 -0.79855 -1.82835 1.31635 -0.79855 -0.6462 1.31635 
-0.79855 -0.6462 1.54401 -0.79671 -1.38653 0.84454 -0.79671 -1.38653 2.01581 
-0.79671 -1.08802 0.84454 -0.79671 -1.08802 2.01581 -0.79335 -1.73433 1.07871 
-0.79335 -0.74022 1.07871 -0.79335 -0.74022 1.78165 -0.79126 -1.59185 0.932 
-0.79126 -0.8827 0.932 -0.79126 -0.8827 1.92836 -0.79063 -1.43586 0.85098 
-0.79063 -1.43586 2.00937 -0.79063 -1.03869 0.85098 -0.79063 -1.03869 2.00937 
-0.78833 -1.82344 1.24325 -0.78833 -0.65111 1.24325 -0.78833 -0.65111 1.6171 
-0.78781 -1.68936 1.01188 -0.78781 -0.78519 1.01188 -0.78781 -0.78519 1.84847 
-0.78299 -1.48397 0.85916 -0.78299 -0.99058 0.85916 -0.78299 -0.99058 2.0012 
-0.7796 -1.81035 1.17755 -0.7796 -0.66421 1.17755 -0.7796 -0.66421 1.6828 
-0.77723 -1.64189 0.9483 -0.77723 -0.83266 0.9483 -0.77723 -0.83266 1.91205 
-0.77417 -1.53618 0.87222 -0.77417 -0.93837 0.87222 -0.77417 -0.93837 1.98813 
-0.77301 -1.23728 0.79578 -0.77301 -1.23728 2.06457 -0.77237 -1.28658 0.79692 
-0.77237 -1.28658 2.06343 -0.77237 -1.18797 0.79692 -0.77237 -1.18797 2.06343 
-0.77074 -1.73325 1.03021 -0.77074 -0.74131 1.03021 -0.77074 -0.74131 1.83014 
-0.76986 -1.33576 0.7996 -0.76986 -1.33576 2.06075 -0.76986 -1.13879 0.7996 
-0.76986 -1.13879 2.06075 -0.76733 -1.79434 1.11255 -0.76733 -0.68021 1.11255 
-0.76733 -0.68021 1.74781 -0.76597 -1.38566 0.80465 -0.76597 -1.38566 2.0557 
-0.76597 -1.08889 0.80465 -0.76597 -1.08889 2.0557 -0.76294 -1.58779 0.88698 
-0.76294 -0.88676 0.88698 -0.76294 -0.88676 1.97337 -0.76254 -1.68688 0.965 
-0.76254 -0.78767 0.965 -0.76254 -0.78767 1.89536 -0.76249 -0.59028 1.43018 
-0.76031 -0.59213 1.35458 -0.76031 -0.59213 1.50577 -0.76014 -1.43519 0.81129 
-0.76014 -1.43519 2.04906 -0.76014 -1.03936 0.81129 -0.76014 -1.03936 2.04906 
-0.75378 -1.87688 1.27942 -0.75378 -0.59767 1.27942 -0.75378 -0.59767 1.58093 
-0.75257 -1.48327 0.81934 -0.75257 -0.99128 0.81934 -0.75257 -0.99128 2.04102 
-0.75184 -1.77563 1.0495 -0.75184 -0.69892 1.0495 -0.75184 -0.69892 1.81085 
-0.74934 -1.6381 0.90309 -0.74934 -0.83645 0.90309 -0.74934 -0.83645 1.95727 
-0.74716 -1.86553 1.21327 -0.74716 -0.60902 1.21327 -0.74716 -0.60902 1.64708 
-0.74592 -1.73074 0.98286 -0.74592 -0.74381 0.98286 -0.74592 -0.74381 1.87749 
-0.74318 -1.53075 0.82887 -0.74318 -0.94381 0.82887 -0.74318 -0.94381 2.03148 
-0.74095 -1.23728 0.75862 -0.74095 -1.23728 2.10174 -0.74014 -1.2864 0.75952 
-0.74014 -1.2864 2.10084 -0.74014 -1.18815 0.75952 -0.74014 -1.18815 2.10084 
-0.73768 -1.33565 0.76223 -0.73768 -1.33565 2.09813 -0.73768 -1.1389 0.76223 
-0.73768 -1.1389 2.09813 -0.73714 -1.85133 1.14811 -0.73714 -0.62322 1.14811 
-0.73714 -0.62322 1.71224 -0.73454 -1.68273 0.9183 -0.73454 -0.79182 0.9183 
-0.73454 -0.79182 1.94206 -0.73344 -1.38442 0.76654 -0.73344 -1.38442 2.09381 
-0.73344 -1.09014 0.76654 -0.73344 -1.09014 2.09381 -0.73235 -1.58248 0.84324 
-0.73235 -0.89208 0.84324 -0.73235 -0.89208 2.01712 -0.72774 -1.43403 0.77315 
-0.72774 -1.04053 0.77315 -0.72774 -1.04053 2.0872 -0.72743 -1.77336 1.00186 
-0.72743 -0.70119 1.00186 -0.72743 -0.70119 1.8585 -0.72377 -1.83434 1.08423 
-0.72377 -0.64022 1.08423 -0.72377 -0.64022 1.77612 -0.7201 -1.48195 0.78087 
-0.7201 -0.9926 0.78087 -0.7201 -0.9926 2.07948 -0.71959 -0.54393 1.39198 
-0.71959 -0.54393 1.46838 -0.71933 -1.63317 0.85936 -0.71933 -0.84138 0.85936 
-0.71933 -0.84138 2.00099 -0.71834 -1.72691 0.93597 -0.71834 -0.74764 0.93597 
-0.71834 -0.74764 1.92439 -0.71519 -0.54767 1.3164 -0.71519 -0.54767 1.54396 
-0.71082 -1.52952 0.79039 -0.71082 -0.94503 0.79039 -0.71082 -0.94503 2.06997 
-0.70937 -0.55558 1.25106 -0.70937 -0.55558 1.60929 -0.70711 -1.81463 1.02193 
-0.70711 -1.23728 0.72307 -0.70711 -0.65993 1.02193 -0.70711 -0.65993 1.83843 
-0.70626 -1.28634 0.72392 -0.70626 -1.18821 0.72392 -0.70484 -1.67793 0.87427 
-0.70484 -0.79662 0.87427 -0.70484 -0.79662 1.98608 -0.7037 -1.33529 0.72648 
-0.7037 -1.33529 2.13388 -0.7037 -1.13926 0.72648 -0.70144 -1.90655 1.18511 
-0.70144 -0.568 1.18511 -0.70144 -0.568 1.67524 -0.70019 -1.77009 0.95495 
-0.70019 -0.70446 0.95495 -0.70019 -0.70446 1.90541 -0.69987 -1.57615 0.80141 
-0.69987 -0.8984 0.80141 -0.69987 -0.8984 2.05894 -0.69945 -1.38401 0.73072 
-0.69945 -1.38401 2.12963 -0.69945 -1.09055 0.73072 -0.69945 -1.09055 2.12963 
-0.69352 -1.43237 0.73666 -0.69352 -1.04219 0.73666 -0.69352 -1.04219 2.1237 
-0.68862 -1.72162 0.89054 -0.68862 -0.75293 0.89054 -0.68862 -0.75293 1.96982 
-0.68728 -1.62712 0.81726 -0.68728 -0.84743 0.81726 -0.68728 -0.84743 2.04309 
-0.68592 -1.48026 0.74426 -0.68592 -0.9943 0.74426 -0.68592 -0.9943 2.11609 
-0.67666 -1.52756 0.75352 -0.67666 -0.94699 0.75352 -0.67666 -0.94699 2.10684 
-0.67472 -0.49921 1.43018 -0.67296 -1.67188 0.83164 -0.67296 -0.80267 0.83164 
-0.67296 -0.80267 2.02871 -0.67276 -0.50135 1.35398 -0.67276 -0.50135 1.50637 
-0.66871 -0.50738 1.28844 -0.66871 -0.50738 1.57191 -0.66577 -1.57417 0.7644 
-0.66577 -0.90039 0.7644 -0.66577 -0.90039 2.09595 -0.65706 -1.71583 0.84772 
-0.65706 -0.75872 0.84772 -0.65706 -0.75872 2.01264 -0.65328 -1.61996 0.7769 
-0.65328 -0.85459 0.7769 -0.65328 -0.85459 2.08346 -0.63979 -1.52952 0.71936 
-0.63979 -0.94503 0.71936 -0.63922 -1.66483 0.79096 -0.63922 -0.80972 0.79096 
-0.63922 -0.80972 2.06939 -0.62877 -1.57615 0.73031 -0.62877 -0.8984 0.73031 
-0.62674 -0.45898 1.39198 -0.62674 -0.45898 1.46838 -0.61292 -1.62712 0.7429 
-0.61292 -0.84743 0.7429 -0.61292 -0.84743 2.11746 -0.59854 -0.80267 0.75722 
-0.59854 -0.80267 2.10314 0.59854 -0.80267 0.75722 0.59854 -0.80267 2.10314 
0.61292 -1.62712 0.7429 0.61292 -0.84743 0.7429 0.61292 -0.84743 2.11746 
0.62674 -0.45898 1.39198 0.62674 -0.45898 1.46838 0.62877 -1.57615 0.73031 
0.62877 -0.8984 0.73031 0.63922 -1.66483 0.79096 0.63922 -0.80972 0.79096 
0.63922 -0.80972 2.06939 0.63979 -1.52952 0.71936 0.63979 -0.94503 0.71936 
0.65328 -1.61996 0.7769 0.65328 -0.85459 0.7769 0.65328 -0.85459 2.08346 
0.65706 -1.71583 0.84772 0.65706 -0.75872 0.84772 0.65706 -0.75872 2.01264 
0.66577 -1.57417 0.7644 0.66577 -0.90039 0.7644 0.66577 -0.90039 2.09595 
0.66871 -0.50738 1.28844 0.66871 -0.50738 1.57191 0.67276 -0.50135 1.35398 
0.67276 -0.50135 1.50637 0.67296 -1.67188 0.83164 0.67296 -0.80267 0.83164 
0.67296 -0.80267 2.02871 0.67472 -0.49921 1.43018 0.67666 -1.52756 0.75352 
0.67666 -0.94699 0.75352 0.67666 -0.94699 2.10684 0.68592 -1.48026 0.74426 
0.68592 -0.9943 0.74426 0.68592 -0.9943 2.11609 0.68728 -1.62712 0.81726 
0.68728 -0.84743 0.81726 0.68728 -0.84743 2.04309 0.68862 -1.72162 0.89054 
0.68862 -0.75293 0.89054 0.68862 -0.75293 1.96982 0.69352 -1.43237 0.73666 
0.69352 -1.04219 0.73666 0.69352 -1.04219 2.1237 0.69945 -1.38401 0.73072 
0.69945 -1.38401 2.12963 0.69945 -1.09055 0.73072 0.69945 -1.09055 2.12963 
0.69987 -1.57615 0.80141 0.69987 -0.8984 0.80141 0.69987 -0.8984 2.05894 
0.70019 -1.77009 0.95495 0.70019 -0.70446 0.95495 0.70019 -0.70446 1.90541 
0.70144 -1.90655 1.18511 0.70144 -0.568 1.18511 0.70144 -0.568 1.67524 
0.7037 -1.33529 0.72648 0.7037 -1.33529 2.13388 0.7037 -1.13926 0.72648 
0.70484 -1.67793 0.87427 0.70484 -0.79662 0.87427 0.70484 -0.79662 1.98608 
0.70626 -1.28634 0.72392 0.70626 -1.18821 0.72392 0.70711 -1.81463 1.02193 
0.70711 -1.23728 0.72307 0.70711 -0.65993 1.02193 0.70711 -0.65993 1.83843 
0.70937 -0.55558 1.25106 0.70937 -0.55558 1.60929 0.71082 -1.52952 0.79039 
0.71082 -0.94503 0.79039 0.71082 -0.94503 2.06997 0.71519 -0.54767 1.3164 
0.71519 -0.54767 1.54396 0.71834 -1.72691 0.93597 0.71834 -0.74764 0.93597 
0.71834 -0.74764 1.92439 0.71933 -1.63317 0.85936 0.71933 -0.84138 0.85936 
0.71933 -0.84138 2.00099 0.71959 -0.54393 1.39198 0.71959 -0.54393 1.46838 
0.7201 -1.48195 0.78087 0.7201 -0.9926 0.78087 0.7201 -0.9926 2.07948 
0.72377 -1.83434 1.08423 0.72377 -0.64022 1.08423 0.72377 -0.64022 1.77612 
0.72743 -1.77336 1.00186 0.72743 -0.70119 1.00186 0.72743 -0.70119 1.8585 
0.72774 -1.43403 0.77315 0.72774 -1.04053 0.77315 0.72774 -1.04053 2.0872 
0.73235 -1.58248 0.84324 0.73235 -0.89208 0.84324 0.73235 -0.89208 2.01712 
0.73344 -1.38442 0.76654 0.73344 -1.38442 2.09381 0.73344 -1.09014 0.76654 
0.73344 -1.09014 2.09381 0.73454 -1.68273 0.9183 0.73454 -0.79182 0.9183 
0.73454 -0.79182 1.94206 0.73714 -1.85133 1.14811 0.73714 -0.62322 1.14811 
0.73714 -0.62322 1.71224 0.73768 -1.33565 0.76223 0.73768 -1.33565 2.09813 
0.73768 -1.1389 0.76223 0.73768 -1.1389 2.09813 0.74014 -1.2864 0.75952 
0.74014 -1.2864 2.10084 0.74014 -1.18815 0.75952 0.74014 -1.18815 2.10084 
0.74095 -1.23728 0.75862 0.74095 -1.23728 2.10174 0.74318 -1.53075 0.82887 
0.74318 -0.94381 0.82887 0.74318 -0.94381 2.03148 0.74592 -1.73074 0.98286 
0.74592 -0.74381 0.98286 0.74592 -0.74381 1.87749 0.74716 -1.86553 1.21327 
0.74716 -0.60902 1.21327 0.74716 -0.60902 1.64708 0.74934 -1.6381 0.90309 
0.74934 -0.83645 0.90309 0.74934 -0.83645 1.95727 0.75184 -1.77563 1.0495 
0.75184 -0.69892 1.0495 0.75184 -0.69892 1.81085 0.75257 -1.48327 0.81934 
0.75257 -0.99128 0.81934 0.75257 -0.99128 2.04102 0.75378 -1.87688 1.27942 
0.75378 -0.59767 1.27942 0.75378 -0.59767 1.58093 0.76014 -1.43519 0.81129 
0.76014 -1.43519 2.04906 0.76014 -1.03936 0.81129 0.76014 -1.03936 2.04906 
0.76031 -0.59213 1.35458 0.76031 -0.59213 1.50577 0.76249 -0.59028 1.43018 
0.76254 -1.68688 0.965 0.76254 -0.78767 0.965 0.76254 -0.78767 1.89536 
0.76294 -1.58779 0.88698 0.76294 -0.88676 0.88698 0.76294 -0.88676 1.97337 
0.76597 -1.38566 0.80465 0.76597 -1.38566 2.0557 0.76597 -1.08889 0.80465 
0.76597 -1.08889 2.0557 0.76733 -1.79434 1.11255 0.76733 -0.68021 1.11255 
0.76733 -0.68021 1.74781 0.76986 -1.33576 0.7996 0.76986 -1.33576 2.06075 
0.76986 -1.13879 0.7996 0.76986 -1.13879 2.06075 0.77074 -1.73325 1.03021 
0.77074 -0.74131 1.03021 0.77074 -0.74131 1.83014 0.77237 -1.28658 0.79692 
0.77237 -1.28658 2.06343 0.77237 -1.18797 0.79692 0.77237 -1.18797 2.06343 
0.77301 -1.23728 0.79578 0.77301 -1.23728 2.06457 0.77417 -1.53618 0.87222 
0.77417 -0.93837 0.87222 0.77417 -0.93837 1.98813 0.77723 -1.64189 0.9483 
0.77723 -0.83266 0.9483 0.77723 -0.83266 1.91205 0.7796 -1.81035 1.17755 
0.7796 -0.66421 1.17755 0.7796 -0.66421 1.6828 0.78299 -1.48397 0.85916 
0.78299 -0.99058 0.85916 0.78299 -0.99058 2.0012 0.78781 -1.68936 1.01188 
0.78781 -0.78519 1.01188 0.78781 -0.78519 1.84847 0.78833 -1.82344 1.24325 
0.78833 -0.65111 1.24325 0.78833 -0.65111 1.6171 0.79063 -1.43586 0.85098 
0.79063 -1.43586 2.00937 0.79063 -1.03869 0.85098 0.79063 -1.03869 2.00937 
0.79126 -1.59185 0.932 0.79126 -0.8827 0.932 0.79126 -0.8827 1.92836 
0.79335 -1.73433 1.07871 0.79335 -0.74022 1.07871 0.79335 -0.74022 1.78165 
0.79671 -1.38653 0.84454 0.79671 -1.38653 2.01581 0.79671 -1.08802 0.84454 
0.79671 -1.08802 2.01581 0.79855 -1.82835 1.31635 0.79855 -0.6462 1.31635 
0.79855 -0.6462 1.54401 0.80067 -1.33658 0.83936 0.80067 -1.33658 2.02099 
0.80067 -1.13797 0.83936 0.80067 -1.13797 2.02099 0.80258 -1.28664 0.83568 
0.80258 -1.28664 2.02467 0.80258 -1.18791 0.83568 0.80258 -1.18791 2.02467 
0.80291 -1.64454 0.99489 0.80291 -0.83002 0.99489 0.80291 -0.83002 1.86547 
0.80295 -1.54076 0.91717 0.80295 -0.93379 0.91717 0.80295 -0.93379 1.94318 
0.80296 -0.64246 1.39194 0.80296 -0.64246 1.46841 0.80321 -1.23728 0.83448 
0.80321 -1.23728 2.02588 0.80787 -1.75179 1.14273 0.80787 -0.72277 1.14273 
0.80787 -0.72277 1.71762 0.81086 -1.69075 1.06024 0.81086 -0.7838 1.06024 
0.81086 -0.7838 1.80012 0.81225 -1.48877 0.90386 0.81225 -1.48877 1.95649 
0.81225 -0.98578 0.90386 0.81225 -0.98578 1.95649 0.81792 -1.5953 0.97982 
0.81792 -0.87925 0.97982 0.81792 -0.87925 1.88054 0.81866 -1.76687 1.20809 
0.81866 -0.70768 1.20809 0.81866 -0.70768 1.65227 0.81914 -1.43603 0.89212 
0.81914 -1.43603 1.96823 0.81914 -1.03852 0.89212 0.81914 -1.03852 1.96823 
0.82533 -1.38678 0.88568 0.82533 -1.38678 1.97467 0.82533 -1.08777 0.88568 
0.82533 -1.08777 1.97467 0.82631 -1.64602 1.04271 0.82631 -0.82853 1.04271 
0.82631 -0.82853 1.81765 0.82946 -1.33715 0.88061 0.82946 -1.33715 1.97974 
0.82946 -1.1374 0.88061 0.82946 -1.1374 1.97974 0.83005 -1.54434 0.96464 
0.83005 -0.93022 0.96464 0.83005 -0.93022 1.89571 0.83097 -1.77311 1.2806 
0.83097 -0.70144 1.2806 0.83097 -0.70144 1.57976 0.83147 -1.6909 1.10942 
0.83147 -1.23728 0.87461 0.83147 -1.23728 1.98575 0.83147 -0.78365 1.10942 
0.83147 -0.78365 1.75094 0.83151 -1.28728 0.87692 0.83151 -1.28728 1.98344 
0.83151 -1.18727 0.87692 0.83151 -1.18727 1.98344 0.83874 -1.77644 1.35393 
0.83874 -0.69811 1.35393 0.83874 -0.69811 1.50643 0.8398 -1.49215 0.95082 
0.8398 -1.49215 1.90953 0.8398 -0.98241 0.95082 0.8398 -0.98241 1.90953 
0.84119 -1.77801 1.43018 0.84119 -0.69654 1.43018 0.8417 -1.59702 1.02753 
0.8417 -0.87753 1.02753 0.8417 -0.87753 1.83283 0.84461 -1.70746 1.17411 
0.84461 -0.7671 1.17411 0.84461 -0.7671 1.68625 0.84711 -1.43946 0.93873 
0.84711 -1.43946 1.92162 0.84711 -1.03509 0.93873 0.84711 -1.03509 1.92162 
0.84737 -1.64635 1.09162 0.84737 -0.8282 1.09162 0.84737 -0.8282 1.76873 
0.85144 -1.38717 0.92761 0.85144 -1.38717 1.93275 0.85144 -1.08739 0.92761 
0.85144 -1.08739 1.93275 0.85467 -1.54699 1.01351 0.85467 -1.54699 1.84685 
0.85467 -0.92756 1.01351 0.85467 -0.92756 1.84685 0.85565 -1.3375 0.92241 
0.85565 -1.3375 1.93794 0.85565 -1.13706 0.92241 0.85565 -1.13706 1.93794 
0.85771 -1.28733 0.91849 0.85771 -1.28733 1.94186 0.85771 -1.18722 0.91849 
0.85771 -1.18722 1.94186 0.85773 -1.23728 0.91607 0.85773 -1.23728 1.94428 
0.85926 -1.71438 1.24565 0.85926 -0.76017 1.24565 0.85926 -0.76017 1.61471 
0.86321 -1.59768 1.07665 0.86321 -1.59768 1.7837 0.86321 -0.87687 1.07665 
0.86321 -0.87687 1.7837 0.86492 -1.49503 0.99951 0.86492 -1.49503 1.86085 
0.86492 -0.97952 0.99951 0.86492 -0.97952 1.86085 0.86603 -1.64552 1.1415 
0.86603 -0.82903 1.1415 0.86603 -0.82903 1.71885 0.86917 -1.71909 1.3188 
0.86917 -1.71909 1.54155 0.86917 -0.75546 1.3188 0.86917 -0.75546 1.54155 
0.87257 -1.44229 0.9868 0.87257 -1.44229 1.87356 0.87257 -1.03226 0.9868 
0.87257 -1.03226 1.87356 0.87414 -1.72144 1.39194 0.87414 -1.72144 1.46841 
0.87414 -0.75311 1.39194 0.87414 -0.75311 1.46841 0.87655 -1.54773 1.06238 
0.87655 -1.54773 1.79797 0.87655 -0.92682 1.06238 0.87655 -0.92682 1.79797 
0.87742 -1.39016 0.97547 0.87742 -1.39016 1.88488 0.87742 -1.08439 0.97547 
0.87742 -1.08439 1.88488 0.87975 -1.33759 0.96545 0.87975 -1.33759 1.8949 
0.87975 -1.13696 0.96545 0.87975 -1.13696 1.8949 0.88192 -1.23728 0.95878 
0.88192 -1.23728 1.90157 0.88195 -1.2875 0.96152 0.88195 -1.2875 1.89883 
0.88195 -1.18705 0.96152 0.88195 -1.18705 1.89883 0.88222 -1.59706 1.12648 
0.88222 -1.59706 1.73388 0.88222 -0.87749 1.12648 0.88222 -0.87749 1.73388 
0.88281 -1.65343 1.21231 0.88281 -1.65343 1.64805 0.88281 -0.82112 1.21231 
0.88281 -0.82112 1.64805 0.8873 -1.49718 1.0492 0.8873 -1.49718 1.81115 
0.8873 -0.97737 1.0492 0.8873 -0.97737 1.81115 0.89486 -1.65911 1.28428 
0.89486 -1.65911 1.57608 0.89486 -0.81544 1.28428 0.89486 -0.81544 1.57608 
0.89544 -1.44452 1.03618 0.89544 -1.44452 1.82417 0.89544 -1.03004 1.03618 
0.89544 -1.03004 1.82417 0.89592 -1.54758 1.11231 0.89592 -1.54758 1.74804 
0.89592 -0.92697 1.11231 0.89592 -0.92697 1.74804 0.89687 -1.5984 1.17482 
0.89687 -1.5984 1.68553 0.89687 -0.87615 1.17482 0.89687 -0.87615 1.68553 
0.90092 -1.39266 1.02496 0.90092 -1.39266 1.83539 0.90092 -1.08189 1.02496 
0.90092 -1.08189 1.83539 0.90211 -1.66254 1.35703 0.90211 -1.66254 1.50332 
0.90211 -0.81202 1.35703 0.90211 -0.81202 1.50332 0.90374 -1.3401 1.01462 
0.90374 -1.3401 1.84573 0.90374 -1.13445 1.01462 0.90374 -1.13445 1.84573 
0.90394 -1.28755 1.00548 0.90394 -1.28755 1.85488 0.90394 -1.187 1.00548 
0.90394 -1.187 1.85488 0.90399 -1.23728 1.00262 0.90399 -1.23728 1.85773 
0.90453 -1.66368 1.43018 0.90453 -0.81087 1.43018 0.90708 -1.49722 1.09905 
0.90708 -1.49722 1.7613 0.90708 -0.97733 1.09905 0.90708 -0.97733 1.7613 
0.91106 -1.54906 1.16043 0.91106 -1.54906 1.69992 0.91106 -0.9255 1.16043 
0.91106 -0.9255 1.69992 0.91147 -1.60527 1.24633 0.91147 -1.60527 1.61402 
0.91147 -0.86928 1.24633 0.91147 -0.86928 1.61402 0.91566 -1.44612 1.08673 
0.91566 -1.44612 1.77362 0.91566 -1.02843 1.08673 0.91566 -1.02843 1.77362 
0.92133 -1.6099 1.31929 0.92133 -1.6099 1.54107 0.92133 -0.86465 1.31929 
0.92133 -0.86465 1.54107 0.92164 -1.39443 1.07538 0.92164 -1.39443 1.78497 
0.92164 -1.08012 1.07538 0.92164 -1.08012 1.78497 0.92272 -1.49857 1.14679 
0.92272 -1.49857 1.71356 0.92272 -0.97599 1.14679 0.92272 -0.97599 1.71356 
0.92388 -1.54974 1.20923 0.92388 -1.54974 1.65112 0.92388 -1.23728 1.04749 
0.92388 -1.23728 1.81286 0.92388 -0.92482 1.20923 0.92388 -0.92482 1.65112 
0.92501 -1.34229 1.06504 0.92501 -1.34229 1.79531 0.92501 -1.13226 1.06504 
0.92501 -1.13226 1.79531 0.92576 -1.28986 1.05574 0.92576 -1.28986 1.80462 
0.92576 -1.18469 1.05574 0.92576 -1.18469 1.80462 0.92628 -1.61222 1.39239 
0.92628 -1.61222 1.46796 0.92628 -0.86233 1.39239 0.92628 -0.86233 1.46796 
0.93178 -1.44754 1.13424 0.93178 -1.44754 1.72611 0.93178 -1.02701 1.13424 
0.93178 -1.02701 1.72611 0.93606 -1.49946 1.19553 0.93606 -1.49946 1.66483 
0.93606 -0.9751 1.19553 0.93606 -0.9751 1.66483 0.93638 -1.55526 1.2816 
0.93638 -1.55526 1.57875 0.93638 -0.91929 1.2816 0.93638 -0.91929 1.57875 
0.93819 -1.39472 1.12195 0.93819 -1.39472 1.7384 0.93819 -1.07983 1.12195 
0.93819 -1.07983 1.7384 0.94154 -1.23728 1.09329 0.94154 -1.23728 1.76707 
0.94196 -1.34259 1.1114 0.94196 -1.34259 1.74896 0.94196 -1.13196 1.1114 
0.94196 -1.13196 1.74896 0.94306 -1.2899 1.10174 0.94306 -1.2899 1.75861 
0.94306 -1.18465 1.10174 0.94306 -1.18465 1.75861 0.94381 -1.55906 1.35478 
0.94381 -1.55906 1.50558 0.94381 -0.91549 1.35478 0.94381 -0.91549 1.50558 
0.94555 -1.44842 1.18249 0.94555 -1.44842 1.67786 0.94555 -1.02613 1.18249 
0.94555 -1.02613 1.67786 0.9465 -1.55998 1.43018 0.9465 -0.91457 1.43018 
0.94693 -1.49973 1.24459 0.94693 -1.49973 1.61576 0.94693 -0.97482 1.24459 
0.94693 -0.97482 1.61576 0.9525 -1.39576 1.17012 0.9525 -1.39576 1.69023 
0.9525 -1.07879 1.17012 0.9525 -1.07879 1.69023 0.95661 -1.34262 1.15853 
0.95661 -1.34262 1.70183 0.95661 -1.13193 1.15853 0.95661 -1.13193 1.70183 
0.95694 -1.23728 1.13989 0.95694 -1.23728 1.72046 0.95694 -1.44878 1.23137 
0.95694 -1.44878 1.62898 0.95694 -1.02577 1.23137 0.95694 -1.02577 1.62898 
0.95704 -1.50444 1.31751 0.95704 -1.50444 1.54285 0.95704 -0.97011 1.31751 
0.95704 -0.97011 1.54285 0.95815 -1.29003 1.14881 0.95815 -1.29003 1.71155 
0.95815 -1.18453 1.14881 0.95815 -1.18453 1.71155 0.96257 -1.50565 1.39239 
0.96257 -1.50565 1.46796 0.96257 -0.9689 1.39239 0.96257 -0.9689 1.46796 
0.96447 -1.39635 1.21923 0.96447 -1.39635 1.64113 0.96447 -1.07821 1.21923 
0.96447 -1.07821 1.64113 0.96593 -1.4486 1.28075 0.96593 -1.4486 1.57961 
0.96593 -1.02595 1.28075 0.96593 -1.02595 1.57961 0.9691 -1.34323 1.20743 
0.9691 -1.34323 1.65293 0.9691 -1.13132 1.20743 0.9691 -1.13132 1.65293 
0.97003 -1.23728 1.1872 0.97003 -1.23728 1.67316 0.97083 -1.29007 1.19629 
0.97083 -1.29007 1.66406 0.97083 -1.18449 1.19629 0.97083 -1.18449 1.66406 
0.97396 -1.39632 1.26858 0.97396 -1.39632 1.59177 0.97396 -1.07824 1.26858 
0.97396 -1.07824 1.59177 0.97415 -1.4504 1.35525 0.97415 -1.4504 1.5051 
0.97415 -1.02415 1.35525 0.97415 -1.02415 1.5051 0.97689 -1.451 1.43018 
0.97689 -1.02355 1.43018 0.97912 -1.34356 1.2569 0.97912 -1.34356 1.60346 
0.97912 -1.13099 1.2569 0.97912 -1.13099 1.60346 0.98079 -1.39657 1.31754 
0.98079 -1.39657 1.54281 0.98079 -1.23728 1.23509 0.98079 -1.23728 1.62527 
0.98079 -1.07799 1.31754 0.98079 -1.07799 1.54281 0.9814 -1.2905 1.24572 
0.9814 -1.2905 1.61463 0.9814 -1.18405 1.24572 0.9814 -1.18405 1.61463 
0.98631 -1.39777 1.39242 0.98631 -1.39777 1.46794 0.98631 -1.07678 1.39242 
0.98631 -1.07678 1.46794 0.98648 -1.34384 1.30571 0.98648 -1.34384 1.55465 
0.98648 -1.13071 1.30571 0.98648 -1.13071 1.55465 0.98918 -1.23728 1.28345 
0.98918 -1.23728 1.57691 0.98928 -1.29053 1.29424 0.98928 -1.29053 1.56612 
0.98928 -1.18402 1.29424 0.98928 -1.18402 1.56612 0.99144 -1.34385 1.35482 
0.99144 -1.34385 1.50554 0.99144 -1.1307 1.35482 0.99144 -1.1307 1.50554 
0.99427 -1.34415 1.43018 0.99427 -1.1304 1.43018 0.99479 -1.29064 1.34336 
0.99479 -1.29064 1.51699 0.99479 -1.18391 1.34336 0.99479 -1.18391 1.51699 
0.99518 -1.23728 1.33216 0.99518 -1.23728 1.52819 0.99786 -1.29068 1.39242 
0.99786 -1.29068 1.46794 0.99786 -1.18387 1.39242 0.99786 -1.18387 1.46794 
0.9988 -1.23728 1.38111 0.9988 -1.23728 1.47924 1 -1.23728 1.43018 
-1 -1.21203 -2.83575 -0.9988 -1.21203 -2.88482 -0.9988 -1.21203 -2.78669 
-0.99786 -1.26543 -2.87351 -0.99786 -1.26543 -2.79799 -0.99786 -1.15863 -2.87351 
-0.99786 -1.15863 -2.79799 -0.99518 -1.21203 -2.93377 -0.99518 -1.21203 -2.73774 
-0.99479 -1.2654 -2.92257 -0.99479 -1.2654 -2.74894 -0.99479 -1.15867 -2.92257 
-0.99479 -1.15867 -2.74894 -0.99427 -1.31891 -2.83575 -0.99427 -1.10515 -2.83575 
-0.99144 -1.31861 -2.91111 -0.99144 -1.31861 -2.76039 -0.99144 -1.10546 -2.91111 
-0.99144 -1.10546 -2.76039 -0.98928 -1.26529 -2.9717 -0.98928 -1.26529 -2.69981 
-0.98928 -1.15877 -2.9717 -0.98928 -1.15877 -2.69981 -0.98918 -1.21203 -2.98248 
-0.98918 -1.21203 -2.68902 -0.98648 -1.31859 -2.96023 -0.98648 -1.31859 -2.71128 
-0.98648 -1.10547 -2.96023 -0.98648 -1.10547 -2.71128 -0.98631 -1.37253 -2.87352 
-0.98631 -1.37253 -2.79799 -0.98631 -1.05153 -2.87352 -0.98631 -1.05153 -2.79799 
-0.9814 -1.26525 -3.02021 -0.9814 -1.26525 -2.6513 -0.9814 -1.15881 -3.02021 
-0.9814 -1.15881 -2.6513 -0.98079 -1.37132 -2.94839 -0.98079 -1.37132 -2.72312 
-0.98079 -1.21203 -3.03084 -0.98079 -1.21203 -2.64066 -0.98079 -1.05274 -2.94839 
-0.98079 -1.05274 -2.72312 -0.97912 -1.31832 -3.00903 -0.97912 -1.31832 -2.66247 
-0.97912 -1.10574 -3.00903 -0.97912 -1.10574 -2.66247 -0.97689 -1.42576 -2.83575 
-0.97689 -0.99831 -2.83575 -0.97415 -1.42516 -2.91068 -0.97415 -1.42516 -2.76083 
-0.97415 -0.99891 -2.91068 -0.97415 -0.99891 -2.76083 -0.97396 -1.37107 -2.99735 
-0.97396 -1.37107 -2.67416 -0.97396 -1.05299 -2.99735 -0.97396 -1.05299 -2.67416 
-0.97083 -1.26482 -3.06964 -0.97083 -1.26482 -2.60187 -0.97083 -1.15924 -3.06964 
-0.97083 -1.15924 -2.60187 -0.97003 -1.21203 -3.07873 -0.97003 -1.21203 -2.59277 
-0.9691 -1.31798 -3.0585 -0.9691 -1.31798 -2.613 -0.9691 -1.10608 -3.0585 
-0.9691 -1.10608 -2.613 -0.96593 -1.42336 -2.98518 -0.96593 -1.42336 -2.68632 
-0.96593 -1.00071 -2.98518 -0.96593 -1.00071 -2.68632 -0.96447 -1.3711 -3.0467 
-0.96447 -1.3711 -2.62481 -0.96447 -1.05296 -3.0467 -0.96447 -1.05296 -2.62481 
-0.96257 -1.48041 -2.87354 -0.96257 -1.48041 -2.79797 -0.96257 -0.94366 -2.87354 
-0.96257 -0.94366 -2.79797 -0.95815 -1.26478 -3.11712 -0.95815 -1.26478 -2.55438 
-0.95815 -1.15928 -3.11712 -0.95815 -1.15928 -2.55438 -0.95704 -1.4792 -2.94842 
-0.95704 -1.4792 -2.72308 -0.95704 -0.94487 -2.94842 -0.95704 -0.94487 -2.72308 
-0.95694 -1.42354 -3.03456 -0.95694 -1.42354 -2.63695 -0.95694 -1.00053 -3.03456 
-0.95694 -1.00053 -2.63695 -0.95694 -1.21203 -3.12604 -0.95694 -1.21203 -2.54547 
-0.95661 -1.31738 -3.1074 -0.95661 -1.31738 -2.5641 -0.95661 -1.10668 -3.1074 
-0.95661 -1.10668 -2.5641 -0.9525 -1.37052 -3.09581 -0.9525 -1.37052 -2.5757 
-0.9525 -1.05355 -3.09581 -0.9525 -1.05355 -2.5757 -0.94693 -1.47449 -3.02134 
-0.94693 -1.47449 -2.65017 -0.94693 -0.94958 -3.02134 -0.94693 -0.94958 -2.65017 
-0.9465 -1.53474 -2.83575 -0.9465 -0.88933 -2.83575 -0.94555 -1.42318 -3.08344 
-0.94555 -1.42318 -2.58807 -0.94555 -1.00088 -3.08344 -0.94555 -1.00088 -2.58807 
-0.94381 -1.53382 -2.91115 -0.94381 -1.53382 -2.76035 -0.94381 -0.89025 -2.91115 
-0.94381 -0.89025 -2.76035 -0.94306 -1.26466 -3.16419 -0.94306 -1.26466 -2.50732 
-0.94306 -1.15941 -3.16419 -0.94306 -1.15941 -2.50732 -0.94196 -1.31734 -3.15453 
-0.94196 -1.31734 -2.51697 -0.94196 -1.10672 -3.15453 -0.94196 -1.10672 -2.51697 
-0.94154 -1.21203 -3.17264 -0.94154 -1.21203 -2.49886 -0.93819 -1.36947 -3.14398 
-0.93819 -1.36947 -2.52753 -0.93819 -1.05459 -3.14398 -0.93819 -1.05459 -2.52753 
-0.93638 -1.53002 -2.98433 -0.93638 -1.53002 -2.68718 -0.93638 -0.89405 -2.98433 
-0.93638 -0.89405 -2.68718 -0.93606 -1.47421 -3.0704 -0.93606 -1.47421 -2.6011 
-0.93606 -0.94985 -3.0704 -0.93606 -0.94985 -2.6011 -0.93178 -1.42229 -3.13169 
-0.93178 -1.42229 -2.53982 -0.93178 -1.00177 -3.13169 -0.93178 -1.00177 -2.53982 
-0.92628 -1.58698 -2.87354 -0.92628 -1.58698 -2.79797 -0.92628 -0.83709 -2.87354 
-0.92628 -0.83709 -2.79797 -0.92576 -1.26462 -3.21019 -0.92576 -1.26462 -2.46131 
-0.92576 -1.15945 -3.21019 -0.92576 -1.15945 -2.46131 -0.92501 -1.31705 -3.20089 
-0.92501 -1.31705 -2.47062 -0.92501 -1.10701 -3.20089 -0.92501 -1.10701 -2.47062 
-0.92388 -1.52449 -3.0567 -0.92388 -1.52449 -2.61481 -0.92388 -1.21203 -3.21844 
-0.92388 -1.21203 -2.45307 -0.92388 -0.89957 -3.0567 -0.92388 -0.89957 -2.61481 
-0.92272 -1.47332 -3.11914 -0.92272 -1.47332 -2.55237 -0.92272 -0.95074 -3.11914 
-0.92272 -0.95074 -2.55237 -0.92164 -1.36919 -3.19055 -0.92164 -1.36919 -2.48096 
-0.92164 -1.05488 -3.19055 -0.92164 -1.05488 -2.48096 -0.92133 -1.58466 -2.94664 
-0.92133 -1.58466 -2.72486 -0.92133 -0.83941 -2.94664 -0.92133 -0.83941 -2.72486 
-0.91566 -1.42088 -3.1792 -0.91566 -1.42088 -2.49231 -0.91566 -1.00319 -3.1792 
-0.91566 -1.00319 -2.49231 -0.91147 -1.58003 -3.0196 -0.91147 -1.58003 -2.65191 
-0.91147 -0.84403 -3.0196 -0.91147 -0.84403 -2.65191 -0.91106 -1.52381 -3.1055 
-0.91106 -1.52381 -2.56601 -0.91106 -0.90025 -3.1055 -0.91106 -0.90025 -2.56601 
-0.90708 -1.47198 -3.16688 -0.90708 -1.47198 -2.50463 -0.90708 -0.95209 -3.16688 
-0.90708 -0.95209 -2.50463 -0.90453 -1.63843 -2.83575 -0.90453 -0.78563 -2.83575 
-0.90399 -1.21203 -3.26331 -0.90399 -1.21203 -2.4082 -0.90394 -1.26231 -3.26045 
-0.90394 -1.26231 -2.41105 -0.90394 -1.16175 -3.26045 -0.90394 -1.16175 -2.41105 
-0.90374 -1.31485 -3.25131 -0.90374 -1.31485 -2.4202 -0.90374 -1.10921 -3.25131 
-0.90374 -1.10921 -2.4202 -0.90211 -1.63729 -2.9089 -0.90211 -1.63729 -2.76261 
-0.90211 -0.78677 -2.9089 -0.90211 -0.78677 -2.76261 -0.90092 -1.36742 -3.24097 
-0.90092 -1.36742 -2.43054 -0.90092 -1.05665 -2.43054 -0.89687 -1.57316 -3.09111 
-0.89687 -1.57316 -2.5804 -0.89687 -0.8509 -3.09111 -0.89687 -0.8509 -2.5804 
-0.89592 -1.52234 -3.15362 -0.89592 -1.52234 -2.51789 -0.89592 -0.90173 -2.51789 
-0.89544 -1.41927 -3.22975 -0.89544 -1.41927 -2.44176 -0.89544 -1.00479 -2.44176 
-0.89486 -1.63387 -2.98165 -0.89486 -1.63387 -2.68986 -0.89486 -0.79019 -2.98165 
-0.89486 -0.79019 -2.68986 -0.8873 -1.47194 -3.21673 -0.8873 -1.47194 -2.45478 
-0.8873 -0.95213 -2.45478 -0.88281 -1.62819 -3.05362 -0.88281 -1.62819 -2.61788 
-0.88281 -0.79587 -3.05362 -0.88281 -0.79587 -2.61788 -0.88222 -1.57182 -3.13945 
-0.88222 -1.57182 -2.53205 -0.88222 -0.85224 -2.53205 -0.88195 -1.26225 -3.30441 
-0.88195 -1.26225 -2.3671 -0.88195 -1.16181 -2.3671 -0.88192 -1.21203 -2.36436 
-0.87975 -1.31235 -3.30048 -0.87975 -1.31235 -2.37103 -0.87975 -1.11171 -2.37103 
-0.87742 -1.36492 -3.29046 -0.87742 -1.36492 -2.38105 -0.87742 -1.05914 -2.38105 
-0.87655 -1.52249 -3.20355 -0.87655 -1.52249 -2.46796 -0.87655 -0.90158 -2.46796 
-0.87414 -1.6962 -2.87399 -0.87414 -1.6962 -2.79752 -0.87414 -0.72786 -2.87399 
-0.87414 -0.72786 -2.79752 -0.87257 -1.41705 -3.27913 -0.87257 -1.41705 -2.39237 
-0.87257 -1.00701 -2.39237 -0.86917 -1.69385 -2.94713 -0.86917 -1.69385 -2.72438 
-0.86917 -0.73022 -2.94713 -0.86917 -0.73022 -2.72438 -0.86603 -1.62028 -3.12443 
-0.86603 -1.62028 -2.54708 -0.86603 -0.80378 -2.54708 -0.86492 -1.46978 -3.26643 
-0.86492 -1.46978 -2.40508 -0.86492 -0.95428 -2.40508 -0.86321 -1.57243 -3.18928 
-0.86321 -1.57243 -2.48223 -0.86321 -0.85163 -2.48223 -0.85926 -1.68913 -3.02029 
-0.85926 -1.68913 -2.65122 -0.85926 -0.73493 -3.02029 -0.85926 -0.73493 -2.65122 
-0.85773 -1.21203 -2.32165 -0.85771 -1.26209 -2.32407 -0.85771 -1.16197 -2.32407 
-0.85565 -1.31225 -3.34352 -0.85565 -1.31225 -2.32799 -0.85565 -1.11181 -2.32799 
-0.85467 -1.52174 -3.25243 -0.85467 -1.52174 -2.41908 -0.85467 -0.90232 -2.41908 
-0.85144 -1.36192 -3.33832 -0.85144 -1.36192 -2.33318 -0.85144 -1.06214 -2.33318 
-0.84737 -1.62111 -3.17431 -0.84737 -1.62111 -2.4972 -0.84737 -0.80295 -2.4972 
-0.84711 -1.41422 -3.3272 -0.84711 -1.41422 -2.34431 -0.84711 -1.00985 -2.34431 
-0.84461 -1.68221 -3.09182 -0.84461 -1.68221 -2.57968 -0.84461 -0.74185 -2.57968 
-0.8417 -1.57178 -3.2384 -0.8417 -1.57178 -2.43311 -0.8417 -0.85229 -2.43311 
-0.84119 -1.75277 -2.83575 -0.84119 -0.67129 -2.83575 -0.8398 -1.4669 -3.31511 
-0.8398 -1.4669 -2.3564 -0.8398 -0.95716 -2.3564 -0.83874 -1.7512 -2.912 
-0.83874 -1.7512 -2.7595 -0.83874 -0.67287 -2.912 -0.83874 -0.67287 -2.7595 
-0.83151 -1.26203 -2.28249 -0.83151 -1.16203 -2.28249 -0.83147 -1.66565 -2.515 
-0.83147 -1.21203 -2.28018 -0.83147 -0.75841 -2.515 -0.83097 -1.74787 -2.98533 
-0.83097 -1.74787 -2.68618 -0.83097 -0.67619 -2.98533 -0.83097 -0.67619 -2.68618 
-0.83005 -1.51909 -3.30129 -0.83005 -1.51909 -2.37022 -0.83005 -0.90497 -2.37022 
-0.82946 -1.31191 -2.28619 -0.82946 -1.11215 -2.28619 -0.82631 -1.62078 -2.44828 
-0.82631 -0.80328 -2.44828 -0.82533 -1.36154 -2.29126 -0.82533 -1.06253 -2.29126 
-0.81914 -1.41079 -3.37381 -0.81914 -1.41079 -2.2977 -0.81914 -1.01328 -2.2977 
-0.81866 -1.74162 -2.61366 -0.81866 -0.68244 -2.61366 -0.81792 -1.57006 -3.28611 
-0.81792 -1.57006 -2.3854 -0.81792 -0.85401 -2.3854 -0.81225 -1.46353 -3.36207 
-0.81225 -1.46353 -2.30944 -0.81225 -0.96054 -2.30944 -0.81086 -1.66551 -2.46581 
-0.81086 -0.75855 -2.46581 -0.80787 -1.72654 -2.54831 -0.80787 -0.69752 -2.54831 
-0.80321 -1.21203 -2.24005 -0.80296 -1.80684 -2.87399 -0.80296 -1.80684 -2.79752 
-0.80296 -0.61722 -2.87399 -0.80296 -0.61722 -2.79752 -0.80295 -1.51552 -3.34876 
-0.80295 -1.51552 -2.32275 -0.80295 -0.90855 -2.32275 -0.80291 -1.61929 -2.40046 
-0.80291 -0.80477 -2.40046 -0.80258 -1.26139 -2.24126 -0.80258 -1.16267 -2.24126 
-0.80067 -1.31134 -2.24494 -0.80067 -1.11272 -2.24494 -0.79855 -1.80311 -2.72193 
-0.79855 -0.62096 -2.94958 -0.79855 -0.62096 -2.72193 -0.79671 -1.36129 -2.25012 
-0.79671 -1.06278 -2.25012 -0.79335 -1.70908 -2.48429 -0.79335 -0.71498 -2.48429 
-0.79126 -1.56661 -2.33757 -0.79126 -0.85746 -2.33757 -0.79063 -1.41062 -2.25656 
-0.79063 -1.01345 -2.25656 -0.78833 -1.7982 -2.64883 -0.78833 -0.62586 -2.64883 
-0.78781 -1.66411 -2.41746 -0.78781 -0.75995 -2.41746 -0.78299 -1.45872 -3.40677 
-0.78299 -1.45872 -2.26473 -0.78299 -0.96534 -2.26473 -0.7796 -1.7851 -2.58313 
-0.7796 -0.63896 -2.58313 -0.77723 -1.61665 -2.35388 -0.77723 -0.80742 -2.35388 
-0.77417 -1.51094 -3.39371 -0.77417 -1.51094 -2.2778 -0.77417 -0.91313 -2.2778 
-0.77301 -1.21203 -2.20136 -0.77237 -1.26134 -2.2025 -0.77237 -1.16273 -2.2025 
-0.77074 -1.708 -2.43579 -0.77074 -0.71606 -2.43579 -0.76986 -1.31052 -2.20518 
-0.76986 -1.11355 -2.20518 -0.76733 -1.7691 -2.51813 -0.76733 -0.65497 -2.51813 
-0.76597 -1.36042 -2.21023 -0.76597 -1.06364 -2.21023 -0.76294 -1.56255 -2.29256 
-0.76294 -0.86151 -2.29256 -0.76254 -0.76242 -2.37057 -0.76249 -0.56504 -2.83575 
-0.76031 -1.85718 -2.76016 -0.76031 -0.56689 -2.91135 -0.76031 -0.56689 -2.76016 
-0.76014 -1.40995 -2.21687 -0.76014 -1.01412 -2.21687 -0.75378 -1.85163 -2.685 
-0.75378 -0.57243 -2.98651 -0.75378 -0.57243 -2.685 -0.75257 -1.45802 -2.22492 
-0.75257 -0.96604 -2.22492 -0.75184 -0.67368 -2.45508 -0.74934 -0.81121 -2.30866 
-0.74716 -1.84029 -2.61885 -0.74716 -0.58377 -2.61885 -0.74592 -0.71856 -2.38844 
-0.74318 -1.5055 -2.23445 -0.74318 -0.91856 -2.23445 -0.74095 -1.21203 -2.1642 
-0.74014 -1.26116 -2.16509 -0.74014 -1.16291 -2.16509 -0.73768 -1.3104 -2.1678 
-0.73768 -1.11366 -2.1678 -0.73714 -1.82609 -2.55369 -0.73714 -0.59798 -2.55369 
-0.73454 -0.76658 -2.32387 -0.73344 -1.35917 -2.17212 -0.73344 -1.06489 -2.17212 
-0.73235 -0.86683 -2.24882 -0.72774 -1.40878 -2.17873 -0.72774 -1.01528 -2.17873 
-0.72743 -0.67595 -2.40743 -0.72377 -0.61497 -2.48981 -0.7201 -1.45671 -2.18645 
-0.7201 -0.96736 -2.18645 -0.71959 -0.51868 -2.87395 -0.71959 -0.51868 -2.79755 
-0.71933 -0.81614 -2.26494 -0.71834 -0.7224 -2.34154 -0.71519 -1.90164 -2.72197 
-0.71519 -0.52242 -2.94953 -0.71519 -0.52242 -2.72197 -0.71082 -0.91978 -2.19596 
-0.70937 -1.89373 -2.65664 -0.70937 -0.53034 -2.65664 -0.70484 -0.77138 -2.27985 
-0.7037 -1.11401 -2.13205 -0.70019 -0.67921 -2.36053 -0.69987 -0.87316 -2.20699 
-0.69945 -1.35876 -2.1363 -0.69945 -1.0653 -2.1363 -0.69352 -1.40712 -2.14223 
-0.69352 -1.01694 -2.14223 -0.68862 -0.72769 -2.29611 -0.68728 -0.82219 -2.22284 
-0.68592 -0.96905 -2.14984 -0.67666 -0.92175 -2.1591 -0.67472 -0.47396 -2.83575 
-0.67296 -0.77743 -2.23722 -0.67276 -0.47611 -2.91195 -0.67276 -0.47611 -2.75956 
-0.66577 -0.87514 -2.16998 -0.65328 -0.82935 -2.18247 -0.63922 -0.78448 -2.19654 
-0.62877 -0.87316 -2.13588 -0.62674 -0.43374 -2.87395 -0.62674 -0.43374 -2.79756 
-0.61292 -0.82219 -2.14847 0.61292 -0.82219 -2.14847 0.62674 -0.43374 -2.87395 
0.62674 -0.43374 -2.79756 0.62877 -0.87316 -2.13588 0.63922 -0.78448 -2.19654 
0.65328 -0.82935 -2.18247 0.66577 -0.87514 -2.16998 0.67276 -0.47611 -2.91195 
0.67276 -0.47611 -2.75956 0.67296 -0.77743 -2.23722 0.67472 -0.47396 -2.83575 
0.67666 -0.92175 -2.1591 0.68592 -0.96905 -2.14984 0.68728 -0.82219 -2.22284 
0.68862 -0.72769 -2.29611 0.69352 -1.40712 -2.14223 0.69352 -1.01694 -2.14223 
0.69945 -1.35876 -2.1363 0.69945 -1.0653 -2.1363 0.69987 -0.87316 -2.20699 
0.70019 -0.67921 -2.36053 0.7037 -1.11401 -2.13205 0.70484 -0.77138 -2.27985 
0.70937 -1.89373 -2.65664 0.70937 -0.53034 -2.65664 0.71082 -0.91978 -2.19596 
0.71519 -1.90164 -2.72197 0.71519 -0.52242 -2.94953 0.71519 -0.52242 -2.72197 
0.71834 -0.7224 -2.34154 0.71933 -0.81614 -2.26494 0.71959 -0.51868 -2.87395 
0.71959 -0.51868 -2.79755 0.7201 -1.45671 -2.18645 0.7201 -0.96736 -2.18645 
0.72377 -0.61497 -2.48981 0.72743 -0.67595 -2.40743 0.72774 -1.40878 -2.17873 
0.72774 -1.01528 -2.17873 0.73235 -0.86683 -2.24882 0.73344 -1.35917 -2.17212 
0.73344 -1.06489 -2.17212 0.73454 -0.76658 -2.32387 0.73714 -1.82609 -2.55369 
0.73714 -0.59798 -2.55369 0.73768 -1.3104 -2.1678 0.73768 -1.11366 -2.1678 
0.74014 -1.26116 -2.16509 0.74014 -1.16291 -2.16509 0.74095 -1.21203 -2.1642 
0.74318 -1.5055 -2.23445 0.74318 -0.91856 -2.23445 0.74592 -0.71856 -2.38844 
0.74716 -1.84029 -2.61885 0.74716 -0.58377 -2.61885 0.74934 -0.81121 -2.30866 
0.75184 -0.67368 -2.45508 0.75257 -1.45802 -2.22492 0.75257 -0.96604 -2.22492 
0.75378 -1.85163 -2.685 0.75378 -0.57243 -2.98651 0.75378 -0.57243 -2.685 
0.76014 -1.40995 -2.21687 0.76014 -1.01412 -2.21687 0.76031 -1.85718 -2.76016 
0.76031 -0.56689 -2.91135 0.76031 -0.56689 -2.76016 0.76249 -0.56504 -2.83575 
0.76254 -0.76242 -2.37057 0.76294 -1.56255 -2.29256 0.76294 -0.86151 -2.29256 
0.76597 -1.36042 -2.21023 0.76597 -1.06364 -2.21023 0.76733 -1.7691 -2.51813 
0.76733 -0.65497 -2.51813 0.76986 -1.31052 -2.20518 0.76986 -1.11355 -2.20518 
0.77074 -1.708 -2.43579 0.77074 -0.71606 -2.43579 0.77237 -1.26134 -2.2025 
0.77237 -1.16273 -2.2025 0.77301 -1.21203 -2.20136 0.77417 -1.51094 -3.39371 
0.77417 -1.51094 -2.2778 0.77417 -0.91313 -2.2778 0.77723 -1.61665 -2.35388 
0.77723 -0.80742 -2.35388 0.7796 -1.7851 -2.58313 0.7796 -0.63896 -2.58313 
0.78299 -1.45872 -3.40677 0.78299 -1.45872 -2.26473 0.78299 -0.96534 -2.26473 
0.78781 -1.66411 -2.41746 0.78781 -0.75995 -2.41746 0.78833 -1.7982 -2.64883 
0.78833 -0.62586 -2.64883 0.79063 -1.41062 -2.25656 0.79063 -1.01345 -2.25656 
0.79126 -1.56661 -2.33757 0.79126 -0.85746 -2.33757 0.79335 -1.70908 -2.48429 
0.79335 -0.71498 -2.48429 0.79671 -1.36129 -2.25012 0.79671 -1.06278 -2.25012 
0.79855 -1.80311 -2.72193 0.79855 -0.62096 -2.94958 0.79855 -0.62096 -2.72193 
0.80067 -1.31134 -2.24494 0.80067 -1.11272 -2.24494 0.80258 -1.26139 -2.24126 
0.80258 -1.16267 -2.24126 0.80291 -1.61929 -2.40046 0.80291 -0.80477 -2.40046 
0.80295 -1.51552 -3.34876 0.80295 -1.51552 -2.32275 0.80295 -0.90855 -2.32275 
0.80296 -1.80684 -2.87399 0.80296 -1.80684 -2.79752 0.80296 -0.61722 -2.87399 
0.80296 -0.61722 -2.79752 0.80321 -1.21203 -2.24005 0.80787 -1.72654 -2.54831 
0.80787 -0.69752 -2.54831 0.81086 -1.66551 -2.46581 0.81086 -0.75855 -2.46581 
0.81225 -1.46353 -3.36207 0.81225 -1.46353 -2.30944 0.81225 -0.96054 -2.30944 
0.81792 -1.57006 -3.28611 0.81792 -1.57006 -2.3854 0.81792 -0.85401 -2.3854 
0.81866 -1.74162 -2.61366 0.81866 -0.68244 -2.61366 0.81914 -1.41079 -3.37381 
0.81914 -1.41079 -2.2977 0.81914 -1.01328 -2.2977 0.82533 -1.36154 -2.29126 
0.82533 -1.06253 -2.29126 0.82631 -1.62078 -2.44828 0.82631 -0.80328 -2.44828 
0.82946 -1.31191 -2.28619 0.82946 -1.11215 -2.28619 0.83005 -1.51909 -3.30129 
0.83005 -1.51909 -2.37022 0.83005 -0.90497 -2.37022 0.83097 -1.74787 -2.98533 
0.83097 -1.74787 -2.68618 0.83097 -0.67619 -2.98533 0.83097 -0.67619 -2.68618 
0.83147 -1.66565 -2.515 0.83147 -1.21203 -2.28018 0.83147 -0.75841 -2.515 
0.83151 -1.26203 -2.28249 0.83151 -1.16203 -2.28249 0.83874 -1.7512 -2.912 
0.83874 -1.7512 -2.7595 0.83874 -0.67287 -2.912 0.83874 -0.67287 -2.7595 
0.8398 -1.4669 -3.31511 0.8398 -1.4669 -2.3564 0.8398 -0.95716 -2.3564 
0.84119 -1.75277 -2.83575 0.84119 -0.67129 -2.83575 0.8417 -1.57178 -3.2384 
0.8417 -1.57178 -2.43311 0.8417 -0.85229 -2.43311 0.84461 -1.68221 -3.09182 
0.84461 -1.68221 -2.57968 0.84461 -0.74185 -2.57968 0.84711 -1.41422 -3.3272 
0.84711 -1.41422 -2.34431 0.84711 -1.00985 -2.34431 0.84737 -1.62111 -3.17431 
0.84737 -1.62111 -2.4972 0.84737 -0.80295 -2.4972 0.85144 -1.36192 -3.33832 
0.85144 -1.36192 -2.33318 0.85144 -1.06214 -2.33318 0.85467 -1.52174 -3.25243 
0.85467 -1.52174 -2.41908 0.85467 -0.90232 -2.41908 0.85565 -1.31225 -3.34352 
0.85565 -1.31225 -2.32799 0.85565 -1.11181 -2.32799 0.85771 -1.26209 -2.32407 
0.85771 -1.16197 -2.32407 0.85773 -1.21203 -2.32165 0.85926 -1.68913 -3.02029 
0.85926 -1.68913 -2.65122 0.85926 -0.73493 -3.02029 0.85926 -0.73493 -2.65122 
0.86321 -1.57243 -3.18928 0.86321 -1.57243 -2.48223 0.86321 -0.85163 -2.48223 
0.86492 -1.46978 -3.26643 0.86492 -1.46978 -2.40508 0.86492 -0.95428 -2.40508 
0.86603 -1.62028 -3.12443 0.86603 -1.62028 -2.54708 0.86603 -0.80378 -2.54708 
0.86917 -1.69385 -2.94713 0.86917 -1.69385 -2.72438 0.86917 -0.73022 -2.94713 
0.86917 -0.73022 -2.72438 0.87257 -1.41705 -3.27913 0.87257 -1.41705 -2.39237 
0.87257 -1.00701 -2.39237 0.87414 -1.6962 -2.87399 0.87414 -1.6962 -2.79752 
0.87414 -0.72786 -2.87399 0.87414 -0.72786 -2.79752 0.87655 -1.52249 -3.20355 
0.87655 -1.52249 -2.46796 0.87655 -0.90158 -2.46796 0.87742 -1.36492 -3.29046 
0.87742 -1.36492 -2.38105 0.87742 -1.05914 -2.38105 0.87975 -1.31235 -3.30048 
0.87975 -1.31235 -2.37103 0.87975 -1.11171 -2.37103 0.88192 -1.21203 -2.36436 
0.88195 -1.26225 -3.30441 0.88195 -1.26225 -2.3671 0.88195 -1.16181 -2.3671 
0.88222 -1.57182 -3.13945 0.88222 -1.57182 -2.53205 0.88222 -0.85224 -2.53205 
0.88281 -1.62819 -3.05362 0.88281 -1.62819 -2.61788 0.88281 -0.79587 -3.05362 
0.88281 -0.79587 -2.61788 0.8873 -1.47194 -3.21673 0.8873 -1.47194 -2.45478 
0.8873 -0.95213 -2.45478 0.89486 -1.63387 -2.98165 0.89486 -1.63387 -2.68986 
0.89486 -0.79019 -2.98165 0.89486 -0.79019 -2.68986 0.89544 -1.41927 -3.22975 
0.89544 -1.41927 -2.44176 0.89544 -1.00479 -2.44176 0.89592 -1.52234 -3.15362 
0.89592 -1.52234 -2.51789 0.89592 -0.90173 -2.51789 0.89687 -1.57316 -3.09111 
0.89687 -1.57316 -2.5804 0.89687 -0.8509 -3.09111 0.89687 -0.8509 -2.5804 
0.90092 -1.36742 -3.24097 0.90092 -1.36742 -2.43054 0.90092 -1.05665 -2.43054 
0.90211 -1.63729 -2.9089 0.90211 -1.63729 -2.76261 0.90211 -0.78677 -2.9089 
0.90211 -0.78677 -2.76261 0.90374 -1.31485 -3.25131 0.90374 -1.31485 -2.4202 
0.90374 -1.10921 -3.25131 0.90374 -1.10921 -2.4202 0.90394 -1.26231 -3.26045 
0.90394 -1.26231 -2.41105 0.90394 -1.16175 -3.26045 0.90394 -1.16175 -2.41105 
0.90399 -1.21203 -3.26331 0.90399 -1.21203 -2.4082 0.90453 -1.63843 -2.83575 
0.90453 -0.78563 -2.83575 0.90708 -1.47198 -3.16688 0.90708 -1.47198 -2.50463 
0.90708 -0.95209 -3.16688 0.90708 -0.95209 -2.50463 0.91106 -1.52381 -3.1055 
0.91106 -1.52381 -2.56601 0.91106 -0.90025 -3.1055 0.91106 -0.90025 -2.56601 
0.91147 -1.58003 -3.0196 0.91147 -1.58003 -2.65191 0.91147 -0.84403 -3.0196 
0.91147 -0.84403 -2.65191 0.91566 -1.42088 -3.1792 0.91566 -1.42088 -2.49231 
0.91566 -1.00319 -3.1792 0.91566 -1.00319 -2.49231 0.92133 -1.58466 -2.94664 
0.92133 -1.58466 -2.72486 0.92133 -0.83941 -2.94664 0.92133 -0.83941 -2.72486 
0.92164 -1.36919 -3.19055 0.92164 -1.36919 -2.48096 0.92164 -1.05488 -3.19055 
0.92164 -1.05488 -2.48096 0.92272 -1.47332 -3.11914 0.92272 -1.47332 -2.55237 
0.92272 -0.95074 -3.11914 0.92272 -0.95074 -2.55237 0.92388 -1.52449 -3.0567 
0.92388 -1.52449 -2.61481 0.92388 -1.21203 -3.21844 0.92388 -1.21203 -2.45307 
0.92388 -0.89957 -3.0567 0.92388 -0.89957 -2.61481 0.92501 -1.31705 -3.20089 
0.92501 -1.31705 -2.47062 0.92501 -1.10701 -3.20089 0.92501 -1.10701 -2.47062 
0.92576 -1.26462 -3.21019 0.92576 -1.26462 -2.46131 0.92576 -1.15945 -3.21019 
0.92576 -1.15945 -2.46131 0.92628 -1.58698 -2.87354 0.92628 -1.58698 -2.79797 
0.92628 -0.83709 -2.87354 0.92628 -0.83709 -2.79797 0.93178 -1.42229 -3.13169 
0.93178 -1.42229 -2.53982 0.93178 -1.00177 -3.13169 0.93178 -1.00177 -2.53982 
0.93606 -1.47421 -3.0704 0.93606 -1.47421 -2.6011 0.93606 -0.94985 -3.0704 
0.93606 -0.94985 -2.6011 0.93638 -1.53002 -2.98433 0.93638 -1.53002 -2.68718 
0.93638 -0.89405 -2.98433 0.93638 -0.89405 -2.68718 0.93819 -1.36947 -3.14398 
0.93819 -1.36947 -2.52753 0.93819 -1.05459 -3.14398 0.93819 -1.05459 -2.52753 
0.94154 -1.21203 -3.17264 0.94154 -1.21203 -2.49886 0.94196 -1.31734 -3.15453 
0.94196 -1.31734 -2.51697 0.94196 -1.10672 -3.15453 0.94196 -1.10672 -2.51697 
0.94306 -1.26466 -3.16419 0.94306 -1.26466 -2.50732 0.94306 -1.15941 -3.16419 
0.94306 -1.15941 -2.50732 0.94381 -1.53382 -2.91115 0.94381 -1.53382 -2.76035 
0.94381 -0.89025 -2.91115 0.94381 -0.89025 -2.76035 0.94555 -1.42318 -3.08344 
0.94555 -1.42318 -2.58807 0.94555 -1.00088 -3.08344 0.94555 -1.00088 -2.58807 
0.9465 -1.53474 -2.83575 0.9465 -0.88933 -2.83575 0.94693 -1.47449 -3.02134 
0.94693 -1.47449 -2.65017 0.94693 -0.94958 -3.02134 0.94693 -0.94958 -2.65017 
0.9525 -1.37052 -3.09581 0.9525 -1.37052 -2.5757 0.9525 -1.05355 -3.09581 
0.9525 -1.05355 -2.5757 0.95661 -1.31738 -3.1074 0.95661 -1.31738 -2.5641 
0.95661 -1.10668 -3.1074 0.95661 -1.10668 -2.5641 0.95694 -1.21203 -3.12604 
0.95694 -1.21203 -2.54547 0.95694 -1.42354 -3.03456 0.95694 -1.42354 -2.63695 
0.95694 -1.00053 -3.03456 0.95694 -1.00053 -2.63695 0.95704 -1.4792 -2.94842 
0.95704 -1.4792 -2.72308 0.95704 -0.94487 -2.94842 0.95704 -0.94487 -2.72308 
0.95815 -1.26478 -3.11712 0.95815 -1.26478 -2.55438 0.95815 -1.15928 -3.11712 
0.95815 -1.15928 -2.55438 0.96257 -1.48041 -2.87354 0.96257 -1.48041 -2.79797 
0.96257 -0.94366 -2.87354 0.96257 -0.94366 -2.79797 0.96447 -1.3711 -3.0467 
0.96447 -1.3711 -2.62481 0.96447 -1.05296 -3.0467 0.96447 -1.05296 -2.62481 
0.96593 -1.42336 -2.98518 0.96593 -1.42336 -2.68632 0.96593 -1.00071 -2.98518 
0.96593 -1.00071 -2.68632 0.9691 -1.31798 -3.0585 0.9691 -1.31798 -2.613 
0.9691 -1.10608 -3.0585 0.9691 -1.10608 -2.613 0.97003 -1.21203 -3.07873 
0.97003 -1.21203 -2.59277 0.97083 -1.26482 -3.06964 0.97083 -1.26482 -2.60187 
0.97083 -1.15924 -3.06964 0.97083 -1.15924 -2.60187 0.97396 -1.37107 -2.99735 
0.97396 -1.37107 -2.67416 0.97396 -1.05299 -2.99735 0.97396 -1.05299 -2.67416 
0.97415 -1.42516 -2.91068 0.97415 -1.42516 -2.76083 0.97415 -0.99891 -2.91068 
0.97415 -0.99891 -2.76083 0.97689 -1.42576 -2.83575 0.97689 -0.99831 -2.83575 
0.97912 -1.31832 -3.00903 0.97912 -1.31832 -2.66247 0.97912 -1.10574 -3.00903 
0.97912 -1.10574 -2.66247 0.98079 -1.37132 -2.94839 0.98079 -1.37132 -2.72312 
0.98079 -1.21203 -3.03084 0.98079 -1.21203 -2.64066 0.98079 -1.05274 -2.94839 
0.98079 -1.05274 -2.72312 0.9814 -1.26525 -3.02021 0.9814 -1.26525 -2.6513 
0.9814 -1.15881 -3.02021 0.9814 -1.15881 -2.6513 0.98631 -1.37253 -2.87352 
0.98631 -1.37253 -2.79799 0.98631 -1.05153 -2.87352 0.98631 -1.05153 -2.79799 
0.98648 -1.31859 -2.96023 0.98648 -1.31859 -2.71128 0.98648 -1.10547 -2.96023 
0.98648 -1.10547 -2.71128 0.98918 -1.21203 -2.98248 0.98918 -1.21203 -2.68902 
0.98928 -1.26529 -2.9717 0.98928 -1.26529 -2.69981 0.98928 -1.15877 -2.9717 
0.98928 -1.15877 -2.69981 0.99144 -1.31861 -2.91111 0.99144 -1.31861 -2.76039 
0.99144 -1.10546 -2.91111 0.99144 -1.10546 -2.76039 0.99427 -1.31891 -2.83575 
0.99427 -1.10515 -2.83575 0.99479 -1.2654 -2.92257 0.99479 -1.2654 -2.74894 
0.99479 -1.15867 -2.92257 0.99479 -1.15867 -2.74894 0.99518 -1.21203 -2.93377 
0.99518 -1.21203 -2.73774 0.99786 -1.26543 -2.87351 0.99786 -1.26543 -2.79799 
0.99786 -1.15863 -2.87351 0.99786 -1.15863 -2.79799 0.9988 -1.21203 -2.88482 
0.9988 -1.21203 -2.78669 1 -1.21203 -2.83575 -1 0 -3.52747 
-0.9988 0 -3.57654 -0.9988 0 -3.4784 -0.99786 -0.0534 -3.56523 
-0.99786 -0.0534 -3.48971 -0.99786 0.0534 -3.56523 -0.99786 0.0534 -3.48971 
-0.99518 0 -3.62549 -0.99518 0 -3.42945 -0.99479 -0.05337 -3.61429 
-0.99479 -0.05337 -3.44065 -0.99479 0.05337 -3.61429 -0.99479 0.05337 -3.44065 
-0.99427 -0.10688 -3.52747 -0.99427 0.10688 -3.52747 -0.99144 -0.10657 -3.60283 
-0.99144 -0.10657 -3.45211 -0.99144 0.10657 -3.60283 -0.99144 0.10657 -3.45211 
-0.98928 -0.05326 -3.66341 -0.98928 -0.05326 -3.39153 -0.98928 0.05326 -3.66341 
-0.98928 0.05326 -3.39153 -0.98918 0 -3.6742 -0.98918 0 -3.38074 
-0.98648 -0.10656 -3.65194 -0.98648 -0.10656 -3.403 -0.98648 0.10656 -3.65194 
-0.98648 0.10656 -3.403 -0.98631 -0.1605 -3.56523 -0.98631 -0.1605 -3.48971 
-0.98631 0.1605 -3.56523 -0.98631 0.1605 -3.48971 -0.9814 -0.05322 -3.71193 
-0.9814 -0.05322 -3.34302 -0.9814 0.05322 -3.71193 -0.9814 0.05322 -3.34302 
-0.98079 -0.15929 -3.64011 -0.98079 -0.15929 -3.41484 -0.98079 0 -3.72256 
-0.98079 0 -3.33238 -0.98079 0.15929 -3.64011 -0.98079 0.15929 -3.41484 
-0.97912 -0.10629 -3.70075 -0.97912 -0.10629 -3.35419 -0.97912 0.10629 -3.70075 
-0.97912 0.10629 -3.35419 -0.97689 -0.21372 -3.52747 -0.97689 0.21372 -3.52747 
-0.97415 -0.21312 -3.6024 -0.97415 -0.21312 -3.45255 -0.97415 0.21312 -3.6024 
-0.97415 0.21312 -3.45255 -0.97396 -0.15904 -3.68906 -0.97396 -0.15904 -3.36588 
-0.97396 0.15904 -3.68906 -0.97396 0.15904 -3.36588 -0.97083 -0.05279 -3.76136 
-0.97083 -0.05279 -3.29359 -0.97083 0.05279 -3.76136 -0.97083 0.05279 -3.29359 
-0.97003 0 -3.77045 -0.97003 0 -3.28449 -0.9691 -0.10595 -3.75022 
-0.9691 -0.10595 -3.30472 -0.9691 0.10595 -3.75022 -0.9691 0.10595 -3.30472 
-0.96593 -0.21132 -3.6769 -0.96593 -0.21132 -3.37804 -0.96593 0.21132 -3.6769 
-0.96593 0.21132 -3.37804 -0.96447 -0.15907 -3.73842 -0.96447 -0.15907 -3.31652 
-0.96447 0.15907 -3.73842 -0.96447 0.15907 -3.31652 -0.96257 -0.26838 -3.56526 
-0.96257 -0.26838 -3.48968 -0.96257 0.26838 -3.56526 -0.96257 0.26838 -3.48968 
-0.95815 -0.05275 -3.80884 -0.95815 -0.05275 -3.2461 -0.95815 0.05275 -3.80884 
-0.95815 0.05275 -3.2461 -0.95704 -0.26716 -3.64014 -0.95704 -0.26716 -3.4148 
-0.95704 0.26716 -3.64014 -0.95704 0.26716 -3.4148 -0.95694 -0.2115 -3.72628 
-0.95694 -0.2115 -3.32866 -0.95694 0.2115 -3.72628 -0.95694 0.2115 -3.32866 
-0.95694 0 -3.81776 -0.95694 0 -3.23719 -0.95661 -0.10535 -3.79912 
-0.95661 -0.10535 -3.25582 -0.95661 0.10535 -3.79912 -0.95661 0.10535 -3.25582 
-0.9525 -0.15848 -3.78753 -0.9525 -0.15848 -3.26742 -0.9525 0.15848 -3.78753 
-0.9525 0.15848 -3.26742 -0.94693 -0.26245 -3.71306 -0.94693 -0.26245 -3.34189 
-0.94693 0.26245 -3.71306 -0.94693 0.26245 -3.34189 -0.9465 -0.32271 -3.52747 
-0.9465 0.32271 -3.52747 -0.94555 -0.21115 -3.77516 -0.94555 -0.21115 -3.27979 
-0.94555 0.21115 -3.77516 -0.94555 0.21115 -3.27979 -0.94381 -0.32179 -3.60287 
-0.94381 -0.32179 -3.45207 -0.94381 0.32179 -3.60287 -0.94381 0.32179 -3.45207 
-0.94306 -0.05263 -3.85591 -0.94306 -0.05263 -3.19904 -0.94306 0.05263 -3.85591 
-0.94306 0.05263 -3.19904 -0.94196 -0.10531 -3.84625 -0.94196 -0.10531 -3.20869 
-0.94196 0.10531 -3.84625 -0.94196 0.10531 -3.20869 -0.94154 0 -3.86436 
-0.94154 0 -3.19058 -0.93819 -0.15744 -3.8357 -0.93819 -0.15744 -3.21925 
-0.93819 0.15744 -3.8357 -0.93819 0.15744 -3.21925 -0.93638 -0.31799 -3.67605 
-0.93638 -0.31799 -3.3789 -0.93638 0.31799 -3.67605 -0.93638 0.31799 -3.3789 
-0.93606 -0.26218 -3.76212 -0.93606 -0.26218 -3.29282 -0.93606 0.26218 -3.76212 
-0.93606 0.26218 -3.29282 -0.93178 -0.21026 -3.82341 -0.93178 -0.21026 -3.23153 
-0.93178 0.21026 -3.82341 -0.93178 0.21026 -3.23153 -0.92628 -0.37495 -3.56526 
-0.92628 -0.37495 -3.48969 -0.92628 0.37495 -3.56526 -0.92628 0.37495 -3.48969 
-0.92576 -0.05258 -3.90191 -0.92576 -0.05258 -3.15303 -0.92576 0.05258 -3.90191 
-0.92576 0.05258 -3.15303 -0.92501 -0.10502 -3.89261 -0.92501 -0.10502 -3.16234 
-0.92501 0.10502 -3.89261 -0.92501 0.10502 -3.16234 -0.92388 -0.31246 -3.74841 
-0.92388 -0.31246 -3.30653 -0.92388 0 -3.91016 -0.92388 0 -3.14479 
-0.92388 0.31246 -3.74841 -0.92388 0.31246 -3.30653 -0.92272 -0.26129 -3.81086 
-0.92272 -0.26129 -3.24409 -0.92272 0.26129 -3.81086 -0.92272 0.26129 -3.24409 
-0.92164 -0.15716 -3.88227 -0.92164 -0.15716 -3.17268 -0.92164 0.15716 -3.88227 
-0.92164 0.15716 -3.17268 -0.92133 -0.37262 -3.63836 -0.92133 -0.37262 -3.41658 
-0.92133 0.37262 -3.63836 -0.92133 0.37262 -3.41658 -0.91566 -0.20885 -3.87092 
-0.91566 -0.20885 -3.18403 -0.91566 0.20885 -3.87092 -0.91566 0.20885 -3.18403 
-0.91147 -0.368 -3.71132 -0.91147 -0.368 -3.34363 -0.91147 0.368 -3.71132 
-0.91147 0.368 -3.34363 -0.91106 -0.31178 -3.79722 -0.91106 -0.31178 -3.25773 
-0.91106 0.31178 -3.79722 -0.91106 0.31178 -3.25773 -0.90708 -0.25995 -3.8586 
-0.90708 -0.25995 -3.19635 -0.90708 0.25995 -3.8586 -0.90708 0.25995 -3.19635 
-0.90399 0 -3.95503 -0.90399 0 -3.09992 -0.90394 -0.05028 -3.95217 
-0.90394 -0.05028 -3.10277 -0.90394 0.05028 -3.95217 -0.90394 0.05028 -3.10277 
-0.90374 -0.10282 -3.94302 -0.90374 -0.10282 -3.11192 -0.90374 0.10282 -3.94302 
-0.90374 0.10282 -3.11192 -0.90211 -0.42526 -3.45433 -0.90211 0.42526 -3.45433 
-0.90092 -0.15538 -3.93269 -0.90092 -0.15538 -3.12226 -0.90092 0.15538 -3.93269 
-0.90092 0.15538 -3.12226 -0.89687 -0.36113 -3.78283 -0.89687 -0.36113 -3.27212 
-0.89687 0.36113 -3.78283 -0.89687 0.36113 -3.27212 -0.89592 -0.31031 -3.84533 
-0.89592 -0.31031 -3.20961 -0.89592 0.31031 -3.84533 -0.89592 0.31031 -3.20961 
-0.89544 -0.20724 -3.92147 -0.89544 -0.20724 -3.13348 -0.89544 0.20724 -3.92147 
-0.89544 0.20724 -3.13348 -0.89486 -0.42184 -3.38157 -0.89486 0.42184 -3.38157 
-0.8873 -0.25991 -3.90845 -0.8873 -0.25991 -3.1465 -0.8873 0.25991 -3.90845 
-0.8873 0.25991 -3.1465 -0.88281 -0.41616 -3.3096 -0.88281 0.41616 -3.3096 
-0.88222 -0.35979 -3.83117 -0.88222 -0.35979 -3.22377 -0.88222 0.35979 -3.83117 
-0.88222 0.35979 -3.22377 -0.88195 -0.05022 -3.99613 -0.88195 -0.05022 -3.05882 
-0.88195 0.05022 -3.99613 -0.88195 0.05022 -3.05882 -0.88192 0 -3.99887 
-0.88192 0 -3.05608 -0.87975 -0.10032 -3.9922 -0.87975 -0.10032 -3.06275 
-0.87975 0.10032 -3.9922 -0.87975 0.10032 -3.06275 -0.87742 -0.15289 -3.98218 
-0.87742 -0.15289 -3.07277 -0.87742 0.15289 -3.98218 -0.87742 0.15289 -3.07277 
-0.87655 -0.31045 -3.89527 -0.87655 -0.31045 -3.15968 -0.87655 0.31045 -3.89527 
-0.87655 0.31045 -3.15968 -0.87257 -0.20502 -3.97085 -0.87257 -0.20502 -3.08409 
-0.87257 0.20502 -3.97085 -0.87257 0.20502 -3.08409 -0.86603 -0.40825 -3.2388 
-0.86603 0.40825 -3.2388 -0.86492 -0.25775 -3.95814 -0.86492 -0.25775 -3.0968 
-0.86492 0.25775 -3.95814 -0.86492 0.25775 -3.0968 -0.86321 -0.3604 -3.881 
-0.86321 -0.3604 -3.17395 -0.86321 0.3604 -3.881 -0.86321 0.3604 -3.17395 
-0.85773 0 -4.04157 -0.85773 0 -3.01337 -0.85771 -0.05006 -4.03916 
-0.85771 -0.05006 -3.01578 -0.85771 0.05006 -4.03916 -0.85771 0.05006 -3.01578 
-0.85565 -0.10022 -4.03523 -0.85565 -0.10022 -3.01971 -0.85565 0.10022 -4.03523 
-0.85565 0.10022 -3.01971 -0.85467 -0.30971 -3.94414 -0.85467 -0.30971 -3.1108 
-0.85467 0.30971 -3.94414 -0.85467 0.30971 -3.1108 -0.85144 -0.14989 -4.03004 
-0.85144 -0.14989 -3.0249 -0.85144 0.14989 -4.03004 -0.85144 0.14989 -3.0249 
-0.84737 -0.40908 -3.18892 -0.84737 0.40908 -3.18892 -0.84711 -0.20219 -4.01892 
-0.84711 -0.20219 -3.03603 -0.84711 0.20219 -4.01892 -0.84711 0.20219 -3.03603 
-0.8417 -0.35975 -3.93012 -0.8417 -0.35975 -3.12482 -0.8417 0.35975 -3.93012 
-0.8417 0.35975 -3.12482 -0.8398 -0.25487 -4.00683 -0.8398 -0.25487 -3.04812 
-0.8398 0.25487 -4.00683 -0.8398 0.25487 -3.04812 -0.83151 -0.05 -2.97421 
-0.83151 0.05 -2.97421 -0.83147 0 -2.9719 -0.83005 -0.30706 -3.99301 
-0.83005 -0.30706 -3.06193 -0.83005 0.30706 -3.99301 -0.83005 0.30706 -3.06193 
-0.82946 -0.09988 -2.97791 -0.82946 0.09988 -2.97791 -0.82631 -0.40875 -3.14 
-0.82631 0.40875 -3.14 -0.82533 -0.14951 -4.07196 -0.82533 -0.14951 -2.98298 
-0.82533 0.14951 -4.07196 -0.82533 0.14951 -2.98298 -0.81914 -0.19876 -4.06553 
-0.81914 -0.19876 -2.98942 -0.81914 0.19876 -4.06553 -0.81914 0.19876 -2.98942 
-0.81792 -0.35803 -3.97783 -0.81792 -0.35803 -3.07711 -0.81792 0.35803 -3.97783 
-0.81792 0.35803 -3.07711 -0.81225 -0.25149 -4.05378 -0.81225 -0.25149 -3.00116 
-0.81225 0.25149 -4.05378 -0.81225 0.25149 -3.00116 -0.80321 0 -2.93177 
-0.80295 -0.30349 -4.04048 -0.80295 -0.30349 -3.01447 -0.80295 0.30349 -4.04048 
-0.80295 0.30349 -3.01447 -0.80291 -0.40726 -3.09218 -0.80291 0.40726 -3.09218 
-0.80258 -0.04936 -2.93298 -0.80258 0.04936 -2.93298 -0.80067 -0.09931 -2.93665 
-0.80067 0.09931 -2.93665 -0.79671 -0.14926 -2.94184 -0.79671 0.14926 -2.94184 
-0.79126 -0.35458 -4.02565 -0.79126 -0.35458 -3.02929 -0.79126 0.35458 -4.02565 
-0.79126 0.35458 -3.02929 -0.79063 -0.19858 -2.94827 -0.79063 0.19858 -2.94827 
-0.78781 -0.45208 -3.10918 -0.78781 0.45208 -3.10918 -0.78299 -0.24669 -2.95645 
-0.78299 0.24669 -2.95645 -0.77723 -0.40462 -3.0456 -0.77723 0.40462 -3.0456 
-0.77417 -0.29891 -2.96952 -0.77417 0.29891 -2.96952 -0.77301 0 -2.89308 
-0.77237 -0.0493 -2.89422 -0.77237 0.0493 -2.89422 -0.76986 -0.09849 -2.8969 
-0.76986 0.09849 -2.8969 -0.76597 -0.14839 -2.90195 -0.76597 0.14839 -2.90195 
-0.76294 -0.35052 -4.07067 -0.76294 -0.35052 -2.98428 -0.76294 0.35052 -4.07067 
-0.76294 0.35052 -2.98428 -0.76254 -0.44961 -3.06229 -0.76254 0.44961 -3.06229 
-0.76014 -0.19791 -2.90858 -0.76014 0.19791 -2.90858 -0.75257 -0.24599 -2.91663 
-0.75257 0.24599 -2.91663 -0.74934 -0.40082 -3.00038 -0.74934 0.40082 -3.00038 
-0.74318 -0.29347 -2.92617 -0.74318 0.29347 -2.92617 -0.74095 0 -2.85591 
-0.74014 -0.04913 -2.85681 -0.74014 0.04913 -2.85681 -0.73768 -0.09837 -2.85952 
-0.73768 0.09837 -2.85952 -0.73454 -0.44546 -3.01559 -0.73454 0.44546 -3.01559 
-0.73344 -0.14714 -2.86384 -0.73344 0.14714 -2.86384 -0.73235 -0.3452 -2.94053 
-0.73235 0.3452 -2.94053 -0.72774 -0.19675 -2.87045 -0.72774 0.19675 -2.87045 
-0.7201 -0.24468 -2.87817 -0.7201 0.24468 -2.87817 -0.71933 -0.39589 -2.95666 
-0.71933 0.39589 -2.95666 -0.71082 -0.29225 -2.88768 -0.71082 0.29225 -2.88768 
-0.70484 -0.44065 -2.97157 -0.70484 0.44065 -2.97157 -0.69987 -0.33887 -2.8987 
-0.69987 0.33887 -2.8987 -0.69352 -0.19509 -2.83395 -0.69352 0.19509 -2.83395 
-0.68728 -0.38984 -2.91455 -0.68728 0.38984 -2.91455 -0.68592 -0.24298 -2.84156 
-0.68592 0.24298 -2.84156 -0.67666 -0.29028 -2.85081 -0.67666 0.29028 -2.85081 
-0.67296 -0.43461 -2.92894 -0.67296 0.43461 -2.92894 -0.66577 -0.33689 -2.8617 
-0.66577 0.33689 -2.8617 -0.65328 -0.38268 -2.87419 -0.65328 0.38268 -2.87419 
-0.63922 -0.42756 -2.88826 -0.63922 0.42756 -2.88826 -0.61292 -0.38984 -2.84019 
-0.61292 0.38984 -2.84019 0.61292 -0.38984 -2.84019 0.61292 0.38984 -2.84019 
0.63922 -0.42756 -2.88826 0.63922 0.42756 -2.88826 0.65328 -0.38268 -2.87419 
0.65328 0.38268 -2.87419 0.66577 -0.33689 -2.8617 0.66577 0.33689 -2.8617 
0.67296 -0.43461 -2.92894 0.67296 0.43461 -2.92894 0.67666 -0.29028 -2.85081 
0.67666 0.29028 -2.85081 0.68592 -0.24298 -2.84156 0.68592 0.24298 -2.84156 
0.68728 -0.38984 -2.91455 0.68728 0.38984 -2.91455 0.69352 -0.19509 -2.83395 
0.69352 0.19509 -2.83395 0.69987 -0.33887 -2.8987 0.69987 0.33887 -2.8987 
0.70484 -0.44065 -2.97157 0.70484 0.44065 -2.97157 0.71082 -0.29225 -2.88768 
0.71082 0.29225 -2.88768 0.71933 -0.39589 -2.95666 0.71933 0.39589 -2.95666 
0.7201 -0.24468 -2.87817 0.7201 0.24468 -2.87817 0.72774 -0.19675 -2.87045 
0.72774 0.19675 -2.87045 0.73235 -0.3452 -2.94053 0.73235 0.3452 -2.94053 
0.73344 -0.14714 -2.86384 0.73344 0.14714 -2.86384 0.73454 -0.44546 -3.01559 
0.73454 0.44546 -3.01559 0.73768 -0.09837 -2.85952 0.73768 0.09837 -2.85952 
0.74014 -0.04913 -2.85681 0.74014 0.04913 -2.85681 0.74095 0 -2.85591 
0.74318 -0.29347 -2.92617 0.74318 0.29347 -2.92617 0.74934 -0.40082 -3.00038 
0.74934 0.40082 -3.00038 0.75257 -0.24599 -2.91663 0.75257 0.24599 -2.91663 
0.76014 -0.19791 -2.90858 0.76014 0.19791 -2.90858 0.76254 -0.44961 -3.06229 
0.76254 0.44961 -3.06229 0.76294 -0.35052 -4.07067 0.76294 -0.35052 -2.98428 
0.76294 0.35052 -4.07067 0.76294 0.35052 -2.98428 0.76597 -0.14839 -2.90195 
0.76597 0.14839 -2.90195 0.76986 -0.09849 -2.8969 0.76986 0.09849 -2.8969 
0.77237 -0.0493 -2.89422 0.77237 0.0493 -2.89422 0.77301 0 -2.89308 
0.77417 -0.29891 -2.96952 0.77417 0.29891 -2.96952 0.77723 -0.40462 -3.0456 
0.77723 0.40462 -3.0456 0.78299 -0.24669 -2.95645 0.78299 0.24669 -2.95645 
0.78781 -0.45208 -3.10918 0.78781 0.45208 -3.10918 0.79063 -0.19858 -2.94827 
0.79063 0.19858 -2.94827 0.79126 -0.35458 -4.02565 0.79126 -0.35458 -3.02929 
0.79126 0.35458 -4.02565 0.79126 0.35458 -3.02929 0.79671 -0.14926 -2.94184 
0.79671 0.14926 -2.94184 0.80067 -0.09931 -2.93665 0.80067 0.09931 -2.93665 
0.80258 -0.04936 -2.93298 0.80258 0.04936 -2.93298 0.80291 -0.40726 -3.09218 
0.80291 0.40726 -3.09218 0.80295 -0.30349 -4.04048 0.80295 -0.30349 -3.01447 
0.80295 0.30349 -4.04048 0.80295 0.30349 -3.01447 0.80321 0 -2.93177 
0.81225 -0.25149 -4.05378 0.81225 -0.25149 -3.00116 0.81225 0.25149 -4.05378 
0.81225 0.25149 -3.00116 0.81792 -0.35803 -3.97783 0.81792 -0.35803 -3.07711 
0.81792 0.35803 -3.97783 0.81792 0.35803 -3.07711 0.81914 -0.19876 -4.06553 
0.81914 -0.19876 -2.98942 0.81914 0.19876 -4.06553 0.81914 0.19876 -2.98942 
0.82533 -0.14951 -4.07196 0.82533 -0.14951 -2.98298 0.82533 0.14951 -4.07196 
0.82533 0.14951 -2.98298 0.82631 -0.40875 -3.14 0.82631 0.40875 -3.14 
0.82946 -0.09988 -2.97791 0.82946 0.09988 -2.97791 0.83005 -0.30706 -3.99301 
0.83005 -0.30706 -3.06193 0.83005 0.30706 -3.99301 0.83005 0.30706 -3.06193 
0.83147 0 -2.9719 0.83151 -0.05 -2.97421 0.83151 0.05 -2.97421 
0.8398 -0.25487 -4.00683 0.8398 -0.25487 -3.04812 0.8398 0.25487 -4.00683 
0.8398 0.25487 -3.04812 0.8417 -0.35975 -3.93012 0.8417 -0.35975 -3.12482 
0.8417 0.35975 -3.93012 0.8417 0.35975 -3.12482 0.84711 -0.20219 -4.01892 
0.84711 -0.20219 -3.03603 0.84711 0.20219 -4.01892 0.84711 0.20219 -3.03603 
0.84737 -0.40908 -3.18892 0.84737 0.40908 -3.18892 0.85144 -0.14989 -4.03004 
0.85144 -0.14989 -3.0249 0.85144 0.14989 -4.03004 0.85144 0.14989 -3.0249 
0.85467 -0.30971 -3.94414 0.85467 -0.30971 -3.1108 0.85467 0.30971 -3.94414 
0.85467 0.30971 -3.1108 0.85565 -0.10022 -4.03523 0.85565 -0.10022 -3.01971 
0.85565 0.10022 -4.03523 0.85565 0.10022 -3.01971 0.85771 -0.05006 -4.03916 
0.85771 -0.05006 -3.01578 0.85771 0.05006 -4.03916 0.85771 0.05006 -3.01578 
0.85773 0 -4.04157 0.85773 0 -3.01337 0.86321 -0.3604 -3.881 
0.86321 -0.3604 -3.17395 0.86321 0.3604 -3.881 0.86321 0.3604 -3.17395 
0.86492 -0.25775 -3.95814 0.86492 -0.25775 -3.0968 0.86492 0.25775 -3.95814 
0.86492 0.25775 -3.0968 0.86603 -0.40825 -3.2388 0.86603 0.40825 -3.2388 
0.87257 -0.20502 -3.97085 0.87257 -0.20502 -3.08409 0.87257 0.20502 -3.97085 
0.87257 0.20502 -3.08409 0.87655 -0.31045 -3.89527 0.87655 -0.31045 -3.15968 
0.87655 0.31045 -3.89527 0.87655 0.31045 -3.15968 0.87742 -0.15289 -3.98218 
0.87742 -0.15289 -3.07277 0.87742 0.15289 -3.98218 0.87742 0.15289 -3.07277 
0.87975 -0.10032 -3.9922 0.87975 -0.10032 -3.06275 0.87975 0.10032 -3.9922 
0.87975 0.10032 -3.06275 0.88192 0 -3.99887 0.88192 0 -3.05608 
0.88195 -0.05022 -3.99613 0.88195 -0.05022 -3.05882 0.88195 0.05022 -3.99613 
0.88195 0.05022 -3.05882 0.88222 -0.35979 -3.83117 0.88222 -0.35979 -3.22377 
0.88222 0.35979 -3.83117 0.88222 0.35979 -3.22377 0.88281 -0.41616 -3.3096 
0.88281 0.41616 -3.3096 0.8873 -0.25991 -3.90845 0.8873 -0.25991 -3.1465 
0.8873 0.25991 -3.90845 0.8873 0.25991 -3.1465 0.89486 -0.42184 -3.38157 
0.89486 0.42184 -3.38157 0.89544 -0.20724 -3.92147 0.89544 -0.20724 -3.13348 
0.89544 0.20724 -3.92147 0.89544 0.20724 -3.13348 0.89592 -0.31031 -3.84533 
0.89592 -0.31031 -3.20961 0.89592 0.31031 -3.84533 0.89592 0.31031 -3.20961 
0.89687 -0.36113 -3.78283 0.89687 -0.36113 -3.27212 0.89687 0.36113 -3.78283 
0.89687 0.36113 -3.27212 0.90092 -0.15538 -3.93269 0.90092 -0.15538 -3.12226 
0.90092 0.15538 -3.93269 0.90092 0.15538 -3.12226 0.90211 -0.42526 -3.45433 
0.90211 0.42526 -3.45433 0.90374 -0.10282 -3.94302 0.90374 -0.10282 -3.11192 
0.90374 0.10282 -3.94302 0.90374 0.10282 -3.11192 0.90394 -0.05028 -3.95217 
0.90394 -0.05028 -3.10277 0.90394 0.05028 -3.95217 0.90394 0.05028 -3.10277 
0.90399 0 -3.95503 0.90399 0 -3.09992 0.90708 -0.25995 -3.8586 
0.90708 -0.25995 -3.19635 0.90708 0.25995 -3.8586 0.90708 0.25995 -3.19635 
0.91106 -0.31178 -3.79722 0.91106 -0.31178 -3.25773 0.91106 0.31178 -3.79722 
0.91106 0.31178 -3.25773 0.91147 -0.368 -3.71132 0.91147 -0.368 -3.34363 
0.91147 0.368 -3.71132 0.91147 0.368 -3.34363 0.91566 -0.20885 -3.87092 
0.91566 -0.20885 -3.18403 0.91566 0.20885 -3.87092 0.91566 0.20885 -3.18403 
0.92133 -0.37262 -3.63836 0.92133 -0.37262 -3.41658 0.92133 0.37262 -3.63836 
0.92133 0.37262 -3.41658 0.92164 -0.15716 -3.88227 0.92164 -0.15716 -3.17268 
0.92164 0.15716 -3.88227 0.92164 0.15716 -3.17268 0.92272 -0.26129 -3.81086 
0.92272 -0.26129 -3.24409 0.92272 0.26129 -3.81086 0.92272 0.26129 -3.24409 
0.92388 -0.31246 -3.74841 0.92388 -0.31246 -3.30653 0.92388 0 -3.91016 
0.92388 0 -3.14479 0.92388 0.31246 -3.74841 0.92388 0.31246 -3.30653 
0.92501 -0.10502 -3.89261 0.92501 -0.10502 -3.16234 0.92501 0.10502 -3.89261 
0.92501 0.10502 -3.16234 0.92576 -0.05258 -3.90191 0.92576 -0.05258 -3.15303 
0.92576 0.05258 -3.90191 0.92576 0.05258 -3.15303 0.92628 -0.37495 -3.56526 
0.92628 -0.37495 -3.48969 0.92628 0.37495 -3.56526 0.92628 0.37495 -3.48969 
0.93178 -0.21026 -3.82341 0.93178 -0.21026 -3.23153 0.93178 0.21026 -3.82341 
0.93178 0.21026 -3.23153 0.93606 -0.26218 -3.76212 0.93606 -0.26218 -3.29282 
0.93606 0.26218 -3.76212 0.93606 0.26218 -3.29282 0.93638 -0.31799 -3.67605 
0.93638 -0.31799 -3.3789 0.93638 0.31799 -3.67605 0.93638 0.31799 -3.3789 
0.93819 -0.15744 -3.8357 0.93819 -0.15744 -3.21925 0.93819 0.15744 -3.8357 
0.93819 0.15744 -3.21925 0.94154 0 -3.86436 0.94154 0 -3.19058 
0.94196 -0.10531 -3.84625 0.94196 -0.10531 -3.20869 0.94196 0.10531 -3.84625 
0.94196 0.10531 -3.20869 0.94306 -0.05263 -3.85591 0.94306 -0.05263 -3.19904 
0.94306 0.05263 -3.85591 0.94306 0.05263 -3.19904 0.94381 -0.32179 -3.60287 
0.94381 -0.32179 -3.45207 0.94381 0.32179 -3.60287 0.94381 0.32179 -3.45207 
0.94555 -0.21115 -3.77516 0.94555 -0.21115 -3.27979 0.94555 0.21115 -3.77516 
0.94555 0.21115 -3.27979 0.9465 -0.32271 -3.52747 0.9465 0.32271 -3.52747 
0.94693 -0.26245 -3.71306 0.94693 -0.26245 -3.34189 0.94693 0.26245 -3.71306 
0.94693 0.26245 -3.34189 0.9525 -0.15848 -3.78753 0.9525 -0.15848 -3.26742 
0.9525 0.15848 -3.78753 0.9525 0.15848 -3.26742 0.95661 -0.10535 -3.79912 
0.95661 -0.10535 -3.25582 0.95661 0.10535 -3.79912 0.95661 0.10535 -3.25582 
0.95694 0 -3.81776 0.95694 0 -3.23719 0.95694 -0.2115 -3.72628 
0.95694 -0.2115 -3.32866 0.95694 0.2115 -3.72628 0.95694 0.2115 -3.32866 
0.95704 -0.26716 -3.64014 0.95704 -0.26716 -3.4148 0.95704 0.26716 -3.64014 
0.95704 0.26716 -3.4148 0.95815 -0.05275 -3.80884 0.95815 -0.05275 -3.2461 
0.95815 0.05275 -3.80884 0.95815 0.05275 -3.2461 0.96257 -0.26838 -3.56526 
0.96257 -0.26838 -3.48968 0.96257 0.26838 -3.56526 0.96257 0.26838 -3.48968 
0.96447 -0.15907 -3.73842 0.96447 -0.15907 -3.31652 0.96447 0.15907 -3.73842 
0.96447 0.15907 -3.31652 0.96593 -0.21132 -3.6769 0.96593 -0.21132 -3.37804 
0.96593 0.21132 -3.6769 0.96593 0.21132 -3.37804 0.9691 -0.10595 -3.75022 
0.9691 -0.10595 -3.30472 0.9691 0.10595 -3.75022 0.9691 0.10595 -3.30472 
0.97003 0 -3.77045 0.97003 0 -3.28449 0.97083 -0.05279 -3.76136 
0.97083 -0.05279 -3.29359 0.97083 0.05279 -3.76136 0.97083 0.05279 -3.29359 
0.97396 -0.15904 -3.68906 0.97396 -0.15904 -3.36588 0.97396 0.15904 -3.68906 
0.97396 0.15904 -3.36588 0.97415 -0.21312 -3.6024 0.97415 -0.21312 -3.45255 
0.97415 0.21312 -3.6024 0.97415 0.21312 -3.45255 0.97689 -0.21372 -3.52747 
0.97689 0.21372 -3.52747 0.97912 -0.10629 -3.70075 0.97912 -0.10629 -3.35419 
0.97912 0.10629 -3.70075 0.97912 0.10629 -3.35419 0.98079 -0.15929 -3.64011 
0.98079 -0.15929 -3.41484 0.98079 0 -3.72256 0.98079 0 -3.33238 
0.98079 0.15929 -3.64011 0.98079 0.15929 -3.41484 0.9814 -0.05322 -3.71193 
0.9814 -0.05322 -3.34302 0.9814 0.05322 -3.71193 0.9814 0.05322 -3.34302 
0.98631 -0.1605 -3.56523 0.98631 -0.1605 -3.48971 0.98631 0.1605 -3.56523 
0.98631 0.1605 -3.48971 0.98648 -0.10656 -3.65194 0.98648 -0.10656 -3.403 
0.98648 0.10656 -3.65194 0.98648 0.10656 -3.403 0.98918 0 -3.6742 
0.98918 0 -3.38074 0.98928 -0.05326 -3.66341 0.98928 -0.05326 -3.39153 
0.98928 0.05326 -3.66341 0.98928 0.05326 -3.39153 0.99144 -0.10657 -3.60283 
0.99144 -0.10657 -3.45211 0.99144 0.10657 -3.60283 0.99144 0.10657 -3.45211 
0.99427 -0.10688 -3.52747 0.99427 0.10688 -3.52747 0.99479 -0.05337 -3.61429 
0.99479 -0.05337 -3.44065 0.99479 0.05337 -3.61429 0.99479 0.05337 -3.44065 
0.99518 0 -3.62549 0.99518 0 -3.42945 0.99786 -0.0534 -3.56523 
0.99786 -0.0534 -3.48971 0.99786 0.0534 -3.56523 0.99786 0.0534 -3.48971 
0.9988 0 -3.57654 0.9988 0 -3.4784 1 0 -3.52747 
-1 2.1574 -3.3842 -0.9988 2.1574 -3.43326 -0.9988 2.1574 -3.33513 
-0.99786 2.104 -3.42196 -0.99786 2.104 -3.34644 -0.99786 2.2108 -3.42196 
-0.99786 2.2108 -3.34644 -0.99518 2.1574 -3.48221 -0.99518 2.1574 -3.28618 
-0.99479 2.10403 -3.47101 -0.99479 2.10403 -3.29738 -0.99479 2.21076 -3.47101 
-0.99479 2.21076 -3.29738 -0.99427 2.05052 -3.3842 -0.99427 2.26428 -3.3842 
-0.99144 2.05082 -3.45956 -0.99144 2.05082 -3.30884 -0.99144 2.26397 -3.45956 
-0.99144 2.26397 -3.30884 -0.98928 2.10414 -3.52014 -0.98928 2.10414 -3.24826 
-0.98928 2.21066 -3.52014 -0.98928 2.21066 -3.24826 -0.98918 2.1574 -3.53093 
-0.98918 2.1574 -3.23747 -0.98648 2.05084 -3.50867 -0.98648 2.05084 -3.25973 
-0.98648 2.26396 -3.50867 -0.98648 2.26396 -3.25973 -0.98631 1.9969 -3.42196 
-0.98631 1.9969 -3.34644 -0.98631 2.3179 -3.42196 -0.98631 2.3179 -3.34644 
-0.9814 2.10417 -3.56865 -0.9814 2.10417 -3.19974 -0.9814 2.21062 -3.56865 
-0.9814 2.21062 -3.19974 -0.98079 1.99811 -3.49683 -0.98079 1.99811 -3.27156 
-0.98079 2.1574 -3.57929 -0.98079 2.1574 -3.18911 -0.98079 2.31669 -3.49683 
-0.98079 2.31669 -3.27156 -0.97912 2.05111 -3.55748 -0.97912 2.05111 -3.21092 
-0.97912 2.26369 -3.55748 -0.97912 2.26369 -3.21092 -0.97689 1.94367 -3.3842 
-0.97689 2.37112 -3.3842 -0.97415 1.94427 -3.45912 -0.97415 1.94427 -3.30927 
-0.97415 2.37052 -3.45912 -0.97415 2.37052 -3.30927 -0.97396 1.99836 -3.54579 
-0.97396 1.99836 -3.2226 -0.97396 2.31644 -3.54579 -0.97396 2.31644 -3.2226 
-0.97083 2.10461 -3.61808 -0.97083 2.10461 -3.15031 -0.97083 2.21019 -3.61808 
-0.97083 2.21019 -3.15031 -0.97003 2.1574 -3.62718 -0.97003 2.1574 -3.14122 
-0.9691 2.05144 -3.60695 -0.9691 2.05144 -3.16145 -0.9691 2.26335 -3.60695 
-0.9691 2.26335 -3.16145 -0.96593 1.94607 -3.53363 -0.96593 1.94607 -3.23477 
-0.96593 2.36872 -3.53363 -0.96593 2.36872 -3.23477 -0.96447 1.99833 -3.59515 
-0.96447 1.99833 -3.17325 -0.96447 2.31647 -3.59515 -0.96447 2.31647 -3.17325 
-0.96257 1.88902 -3.42198 -0.96257 1.88902 -3.34641 -0.96257 2.42577 -3.42198 
-0.96257 2.42577 -3.34641 -0.95815 2.10465 -3.66557 -0.95815 2.10465 -3.10283 
-0.95815 2.21015 -3.66557 -0.95815 2.21015 -3.10283 -0.95704 1.89023 -3.49687 
-0.95704 1.89023 -3.27153 -0.95704 2.42456 -3.49687 -0.95704 2.42456 -3.27153 
-0.95694 1.94589 -3.583 -0.95694 1.94589 -3.18539 -0.95694 2.3689 -3.583 
-0.95694 2.3689 -3.18539 -0.95694 2.1574 -3.67448 -0.95694 2.1574 -3.09391 
-0.95661 2.05205 -3.65585 -0.95661 2.05205 -3.11255 -0.95661 2.26274 -3.65585 
-0.95661 2.26274 -3.11255 -0.9525 1.99891 -3.64425 -0.9525 1.99891 -3.12414 
-0.9525 2.31588 -3.64425 -0.9525 2.31588 -3.12414 -0.94693 1.89494 -3.56978 
-0.94693 1.89494 -3.19861 -0.94693 2.41985 -3.56978 -0.94693 2.41985 -3.19861 
-0.9465 1.83469 -3.3842 -0.9465 2.4801 -3.3842 -0.94555 1.94625 -3.63188 
-0.94555 1.94625 -3.13651 -0.94555 2.36855 -3.63188 -0.94555 2.36855 -3.13651 
-0.94381 1.83561 -3.4596 -0.94381 1.83561 -3.3088 -0.94381 2.47918 -3.4596 
-0.94381 2.47918 -3.3088 -0.94306 2.10477 -3.71263 -0.94306 2.10477 -3.05576 
-0.94306 2.21002 -3.71263 -0.94306 2.21002 -3.05576 -0.94196 2.05209 -3.70298 
-0.94196 2.05209 -3.06542 -0.94196 2.26271 -3.70298 -0.94196 2.26271 -3.06542 
-0.94154 2.1574 -3.72109 -0.94154 2.1574 -3.04731 -0.93819 1.99995 -3.69242 
-0.93819 1.99995 -3.07597 -0.93819 2.31484 -3.69242 -0.93819 2.31484 -3.07597 
-0.93638 1.83941 -3.53277 -0.93638 1.83941 -3.23562 -0.93638 2.47538 -3.53277 
-0.93638 2.47538 -3.23562 -0.93606 1.89522 -3.61885 -0.93606 1.89522 -3.14955 
-0.93606 2.41958 -3.61885 -0.93606 2.41958 -3.14955 -0.93178 1.94713 -3.68013 
-0.93178 1.94713 -3.08826 -0.93178 2.36766 -3.68013 -0.93178 2.36766 -3.08826 
-0.92628 1.78245 -3.42198 -0.92628 1.78245 -3.34641 -0.92628 2.53234 -3.42198 
-0.92628 2.53234 -3.34641 -0.92576 2.10481 -3.75864 -0.92576 2.10481 -3.00976 
-0.92576 2.20998 -3.75864 -0.92576 2.20998 -3.00976 -0.92501 2.05238 -3.74933 
-0.92501 2.05238 -3.01906 -0.92501 2.26242 -3.74933 -0.92501 2.26242 -3.01906 
-0.92388 1.84494 -3.60514 -0.92388 1.84494 -3.16325 -0.92388 2.1574 -3.76688 
-0.92388 2.1574 -3.00151 -0.92388 2.46986 -3.60514 -0.92388 2.46986 -3.16325 
-0.92272 1.89611 -3.66758 -0.92272 1.89611 -3.10081 -0.92272 2.41869 -3.66758 
-0.92272 2.41869 -3.10081 -0.92164 2.00024 -3.73899 -0.92164 2.00024 -3.0294 
-0.92164 2.31455 -3.73899 -0.92164 2.31455 -3.0294 -0.92133 1.78477 -3.49509 
-0.92133 1.78477 -3.27331 -0.92133 2.53002 -3.49509 -0.92133 2.53002 -3.27331 
-0.91566 1.94855 -3.72764 -0.91566 1.94855 -3.04075 -0.91566 2.36624 -3.72764 
-0.91566 2.36624 -3.04075 -0.91147 1.7894 -3.56804 -0.91147 1.7894 -3.20035 
-0.91147 2.5254 -3.56804 -0.91147 2.5254 -3.20035 -0.91106 1.84562 -3.65394 
-0.91106 1.84562 -3.11445 -0.91106 2.46918 -3.65394 -0.91106 2.46918 -3.11445 
-0.90708 1.89745 -3.71532 -0.90708 1.89745 -3.05307 -0.90708 2.41734 -3.71532 
-0.90708 2.41734 -3.05307 -0.90453 1.731 -3.3842 -0.90453 2.5838 -3.3842 
-0.90399 2.1574 -3.81175 -0.90399 2.1574 -2.95664 -0.90394 2.10712 -3.8089 
-0.90394 2.10712 -2.9595 -0.90394 2.20767 -3.8089 -0.90394 2.20767 -2.9595 
-0.90374 2.05457 -3.79975 -0.90374 2.05457 -2.96864 -0.90374 2.26022 -3.79975 
-0.90374 2.26022 -2.96864 -0.90211 1.73214 -3.45734 -0.90211 1.73214 -3.31105 
-0.90211 2.58266 -3.45734 -0.90211 2.58266 -3.31105 -0.90092 2.00201 -3.78941 
-0.90092 2.00201 -2.97898 -0.90092 2.31278 -3.78941 -0.90092 2.31278 -2.97898 
-0.89687 1.79627 -3.63955 -0.89687 1.79627 -3.12884 -0.89687 2.51852 -3.63955 
-0.89687 2.51852 -3.12884 -0.89592 1.84709 -3.70206 -0.89592 1.84709 -3.06633 
-0.89592 2.4677 -3.70206 -0.89592 2.4677 -3.06633 -0.89544 1.95016 -3.77819 
-0.89544 1.95016 -2.9902 -0.89544 2.36464 -3.77819 -0.89544 2.36464 -2.9902 
-0.89486 1.73556 -3.5301 -0.89486 1.73556 -3.2383 -0.89486 2.57924 -3.5301 
-0.89486 2.57924 -3.2383 -0.8873 1.89749 -3.76517 -0.8873 1.89749 -3.00322 
-0.8873 2.4173 -3.76517 -0.8873 2.4173 -3.00322 -0.88281 1.74124 -3.60207 
-0.88281 1.74124 -3.16633 -0.88281 2.57356 -3.60207 -0.88281 2.57356 -3.16633 
-0.88222 1.79761 -3.6879 -0.88222 1.79761 -3.0805 -0.88222 2.51718 -3.6879 
-0.88222 2.51718 -3.0805 -0.88195 2.10717 -3.85285 -0.88195 2.10717 -2.91554 
-0.88195 2.20762 -3.85285 -0.88195 2.20762 -2.91554 -0.88192 2.1574 -3.85559 
-0.88192 2.1574 -2.9128 -0.87975 2.05708 -3.84892 -0.87975 2.05708 -2.91947 
-0.87975 2.25772 -3.84892 -0.87975 2.25772 -2.91947 -0.87742 2.00451 -3.8389 
-0.87742 2.00451 -2.92949 -0.87742 2.31028 -3.8389 -0.87742 2.31028 -2.92949 
-0.87655 1.84694 -3.75199 -0.87655 1.84694 -3.0164 -0.87655 2.46785 -3.75199 
-0.87655 2.46785 -3.0164 -0.87414 1.67323 -3.42243 -0.87414 1.67323 -3.34596 
-0.87414 2.64157 -3.42243 -0.87414 2.64157 -3.34596 -0.87257 1.95238 -3.82758 
-0.87257 1.95238 -2.94082 -0.87257 2.36241 -3.82758 -0.87257 2.36241 -2.94082 
-0.86917 1.67558 -3.49557 -0.86917 1.67558 -3.27282 -0.86917 2.63921 -3.49557 
-0.86917 2.63921 -3.27282 -0.86603 1.74915 -3.67287 -0.86603 1.74915 -3.09552 
-0.86603 2.56565 -3.67287 -0.86603 2.56565 -3.09552 -0.86492 1.89965 -3.81487 
-0.86492 1.89965 -2.95353 -0.86492 2.41515 -3.81487 -0.86492 2.41515 -2.95353 
-0.86321 1.797 -3.73772 -0.86321 1.797 -3.03067 -0.86321 2.5178 -3.73772 
-0.86321 2.5178 -3.03067 -0.85926 1.68029 -3.56873 -0.85926 1.68029 -3.19967 
-0.85926 2.6345 -3.56873 -0.85926 2.6345 -3.19967 -0.85773 2.1574 -3.8983 
-0.85773 2.1574 -2.87009 -0.85771 2.10734 -3.89588 -0.85771 2.10734 -2.87251 
-0.85771 2.20745 -3.89588 -0.85771 2.20745 -2.87251 -0.85565 2.05718 -3.89196 
-0.85565 2.05718 -2.87643 -0.85565 2.25762 -3.89196 -0.85565 2.25762 -2.87643 
-0.85467 1.84768 -3.80087 -0.85467 1.84768 -2.96753 -0.85467 2.46711 -3.80087 
-0.85467 2.46711 -2.96753 -0.85144 2.00751 -3.88677 -0.85144 2.00751 -2.88163 
-0.85144 2.30729 -3.88677 -0.85144 2.30729 -2.88163 -0.84737 1.74832 -3.72275 
-0.84737 1.74832 -3.04564 -0.84737 2.56648 -3.72275 -0.84737 2.56648 -3.04564 
-0.84711 1.95521 -3.87564 -0.84711 1.95521 -2.89275 -0.84711 2.35958 -3.87564 
-0.84711 2.35958 -2.89275 -0.84461 1.68722 -3.64027 -0.84461 1.68722 -3.12813 
-0.84461 2.62758 -3.64027 -0.84461 2.62758 -3.12813 -0.8417 1.79765 -3.78685 
-0.8417 1.79765 -2.98155 -0.8417 2.51714 -3.78685 -0.8417 2.51714 -2.98155 
-0.84119 1.61666 -3.3842 -0.84119 2.69814 -3.3842 -0.8398 1.90253 -3.86355 
-0.8398 1.90253 -2.90484 -0.8398 2.41227 -3.86355 -0.8398 2.41227 -2.90484 
-0.83874 1.61823 -3.46045 -0.83874 1.61823 -3.30795 -0.83874 2.69656 -3.46045 
-0.83874 2.69656 -3.30795 -0.83151 2.1074 -3.93746 -0.83151 2.1074 -2.83094 
-0.83151 2.2074 -3.93746 -0.83151 2.2074 -2.83094 -0.83147 1.70378 -3.70496 
-0.83147 2.1574 -3.93977 -0.83147 2.1574 -2.82863 -0.83147 2.61102 -3.70496 
-0.83147 2.61102 -3.06344 -0.83097 1.62156 -3.53378 -0.83097 1.62156 -3.23462 
-0.83097 2.69323 -3.53378 -0.83097 2.69323 -3.23462 -0.83005 1.85034 -3.84973 
-0.83005 1.85034 -2.91866 -0.83005 2.46446 -3.84973 -0.83005 2.46446 -2.91866 
-0.82946 2.05752 -3.93376 -0.82946 2.05752 -2.83463 -0.82946 2.25728 -3.93376 
-0.82946 2.25728 -2.83463 -0.82631 1.74865 -3.77167 -0.82631 2.56615 -3.77167 
-0.82631 2.56615 -2.99673 -0.82533 2.00789 -3.92869 -0.82533 2.00789 -2.8397 
-0.82533 2.3069 -3.92869 -0.82533 2.3069 -2.8397 -0.81914 1.95864 -3.92225 
-0.81914 1.95864 -2.84614 -0.81914 2.35615 -3.92225 -0.81914 2.35615 -2.84614 
-0.81866 1.6278 -3.60629 -0.81866 2.68699 -3.60629 -0.81866 2.68699 -3.16211 
-0.81792 1.79937 -3.83456 -0.81792 1.79937 -2.93384 -0.81792 2.51542 -3.83456 
-0.81792 2.51542 -2.93384 -0.81225 1.9059 -3.91051 -0.81225 1.9059 -2.85788 
-0.81225 2.40889 -3.91051 -0.81225 2.40889 -2.85788 -0.81086 1.70392 -3.75414 
-0.81086 2.61087 -3.75414 -0.81086 2.61087 -3.01426 -0.80787 1.64289 -3.67164 
-0.80787 2.67191 -3.67164 -0.80787 2.67191 -3.09675 -0.80321 2.1574 -3.9799 
-0.80321 2.1574 -2.7885 -0.80296 1.56259 -3.42243 -0.80296 1.56259 -3.34596 
-0.80296 2.75221 -3.42243 -0.80296 2.75221 -3.34596 -0.80295 1.85391 -3.8972 
-0.80295 1.85391 -2.87119 -0.80295 2.46088 -3.8972 -0.80295 2.46088 -2.87119 
-0.80291 1.75014 -3.81949 -0.80291 2.56466 -3.81949 -0.80291 2.56466 -2.94891 
-0.80258 2.10804 -3.97869 -0.80258 2.10804 -2.7897 -0.80258 2.20676 -3.97869 
-0.80258 2.20676 -2.7897 -0.80067 2.05809 -3.97501 -0.80067 2.05809 -2.79338 
-0.80067 2.25671 -3.97501 -0.80067 2.25671 -2.79338 -0.79855 1.56632 -3.49803 
-0.79855 2.74847 -3.49803 -0.79855 2.74847 -3.27037 -0.79671 2.00814 -3.96983 
-0.79671 2.00814 -2.79856 -0.79671 2.30665 -3.96983 -0.79671 2.30665 -2.79856 
-0.79335 1.66035 -3.73567 -0.79335 2.65445 -3.73567 -0.79335 2.65445 -3.03273 
-0.79126 1.80282 -3.88238 -0.79126 2.51197 -3.88238 -0.79126 2.51197 -2.88602 
-0.79063 1.95881 -3.96339 -0.79063 1.95881 -2.805 -0.79063 2.35598 -3.96339 
-0.79063 2.35598 -2.805 -0.78833 1.57123 -3.57112 -0.78833 2.74356 -3.57112 
-0.78833 2.74356 -3.19727 -0.78781 1.70531 -3.80249 -0.78781 2.60948 -3.80249 
-0.78781 2.60948 -2.9659 -0.78299 1.9107 -3.95522 -0.78299 1.9107 -2.81318 
-0.78299 2.40409 -3.95522 -0.78299 2.40409 -2.81318 -0.7796 1.58433 -3.63682 
-0.7796 2.73047 -3.63682 -0.7796 2.73047 -3.13157 -0.77723 1.75278 -3.86607 
-0.77723 2.56201 -3.86607 -0.77723 2.56201 -2.90232 -0.77417 1.85849 -3.94215 
-0.77417 1.85849 -2.82624 -0.77417 2.4563 -3.94215 -0.77417 2.4563 -2.82624 
-0.77301 2.1574 -4.01859 -0.77301 2.1574 -2.7498 -0.77237 2.10809 -4.01745 
-0.77237 2.10809 -2.75094 -0.77237 2.2067 -4.01745 -0.77237 2.2067 -2.75094 
-0.77074 1.66143 -3.78416 -0.77074 2.65337 -3.78416 -0.77074 2.65337 -2.98423 
-0.76986 2.05891 -4.01477 -0.76986 2.05891 -2.75362 -0.76986 2.25588 -4.01477 
-0.76986 2.25588 -2.75362 -0.76733 1.60033 -3.70183 -0.76733 2.71446 -3.70183 
-0.76733 2.71446 -3.06657 -0.76597 2.00901 -4.00972 -0.76597 2.00901 -2.75867 
-0.76597 2.30579 -4.00972 -0.76597 2.30579 -2.75867 -0.76294 1.80688 -3.92739 
-0.76294 2.50791 -3.92739 -0.76294 2.50791 -2.841 -0.76254 1.70779 -3.84938 
-0.76254 2.607 -3.84938 -0.76254 2.607 -2.91902 -0.76249 2.80439 -3.3842 
-0.76031 1.51225 -3.45979 -0.76031 2.80254 -3.45979 -0.76031 2.80254 -3.3086 
-0.76014 1.95948 -4.00308 -0.76014 1.95948 -2.76531 -0.76014 2.35531 -4.00308 
-0.76014 2.35531 -2.76531 -0.75378 1.51779 -3.53495 -0.75378 2.797 -3.53495 
-0.75378 2.797 -3.23344 -0.75257 1.91141 -3.99504 -0.75257 1.91141 -2.77336 
-0.75257 2.40339 -3.99504 -0.75257 2.40339 -2.77336 -0.75184 1.61904 -3.76487 
-0.75184 2.69575 -3.76487 -0.75184 2.69575 -3.00352 -0.74934 1.75657 -3.91129 
-0.74934 2.55822 -3.91129 -0.74934 2.55822 -2.85711 -0.74716 1.52914 -3.6011 
-0.74716 2.78565 -3.6011 -0.74716 2.78565 -3.16729 -0.74592 1.66393 -3.83151 
-0.74592 2.65086 -3.83151 -0.74592 2.65086 -2.93688 -0.74318 1.86393 -3.9855 
-0.74318 2.45087 -3.9855 -0.74318 2.45087 -2.78289 -0.74095 2.1574 -4.05576 
-0.74095 2.1574 -2.71264 -0.74014 2.10827 -4.05486 -0.74014 2.10827 -2.71354 
-0.74014 2.20652 -4.05486 -0.74014 2.20652 -2.71354 -0.73768 2.05903 -4.05215 
-0.73768 2.05903 -2.71625 -0.73768 2.25577 -4.05215 -0.73768 2.25577 -2.71625 
-0.73714 1.54334 -3.66626 -0.73714 2.77145 -3.66626 -0.73714 2.77145 -3.10213 
-0.73454 1.71194 -3.89608 -0.73454 2.60285 -3.89608 -0.73454 2.60285 -2.87232 
-0.73344 2.01026 -4.04783 -0.73344 2.01026 -2.72056 -0.73344 2.30454 -4.04783 
-0.73344 2.30454 -2.72056 -0.73235 1.8122 -3.97114 -0.73235 2.5026 -3.97114 
-0.73235 2.5026 -2.79726 -0.72774 1.96065 -4.04122 -0.72774 1.96065 -2.72717 
-0.72774 2.35415 -4.04122 -0.72774 2.35415 -2.72717 -0.72743 1.62131 -3.81252 
-0.72743 2.69348 -3.81252 -0.72743 2.69348 -2.95588 -0.72377 1.56034 -3.73014 
-0.72377 2.75446 -3.73014 -0.72377 2.75446 -3.03825 -0.7201 1.91272 -4.0335 
-0.7201 1.91272 -2.73489 -0.7201 2.40207 -4.0335 -0.7201 2.40207 -2.73489 
-0.71959 2.85075 -3.4224 -0.71959 2.85075 -3.346 -0.71933 1.7615 -3.95501 
-0.71933 2.55329 -3.95501 -0.71933 2.55329 -2.81338 -0.71834 1.66776 -3.87841 
-0.71834 2.64703 -3.87841 -0.71834 2.64703 -2.88999 -0.71519 2.84701 -3.49798 
-0.71519 2.84701 -3.27042 -0.71082 1.86515 -4.02399 -0.71082 2.44964 -4.02399 
-0.71082 2.44964 -2.74441 -0.70937 2.83909 -3.56331 -0.70937 2.83909 -3.20508 
-0.70711 1.58005 -3.79245 -0.70711 2.1574 -4.0913 -0.70711 2.1574 -2.67709 
-0.70711 2.73475 -3.79245 -0.70711 2.73475 -2.97595 -0.70626 2.10833 -4.09045 
-0.70626 2.10833 -2.67794 -0.70626 2.20646 -4.09045 -0.70626 2.20646 -2.67794 
-0.70484 1.71674 -3.9401 -0.70484 2.59805 -3.9401 -0.70484 2.59805 -2.82829 
-0.7037 2.05938 -4.0879 -0.7037 2.05938 -2.6805 -0.7037 2.25541 -4.0879 
-0.7037 2.25541 -2.6805 -0.70144 2.82667 -3.62926 -0.70144 2.82667 -3.13913 
-0.70019 1.62458 -3.85943 -0.70019 2.69022 -3.85943 -0.70019 2.69022 -2.90897 
-0.69987 1.81853 -4.01296 -0.69987 2.49627 -4.01296 -0.69987 2.49627 -2.75543 
-0.69945 2.01067 -4.08365 -0.69945 2.01067 -2.68474 -0.69945 2.30413 -4.08365 
-0.69945 2.30413 -2.68474 -0.69352 1.96231 -4.07772 -0.69352 1.96231 -2.69068 
-0.69352 2.35249 -4.07772 -0.69352 2.35249 -2.69068 -0.68995 2.81132 -3.69461 
-0.68995 2.81132 -3.07379 -0.68862 1.67306 -3.92384 -0.68862 2.64174 -3.92384 
-0.68862 2.64174 -2.84456 -0.68728 1.76756 -3.99711 -0.68728 2.54724 -3.99711 
-0.68728 2.54724 -2.77128 -0.68592 1.91442 -4.07011 -0.68592 2.40038 -4.07011 
-0.68592 2.40038 -2.69828 -0.68023 1.58297 -3.83951 -0.68023 2.73183 -3.83951 
-0.68023 2.73183 -2.92888 -0.67666 1.86711 -4.06086 -0.67666 2.44768 -4.06086 
-0.67666 2.44768 -2.70754 -0.67524 2.79324 -3.75803 -0.67524 2.79324 -3.01036 
-0.67472 2.89547 -3.3842 -0.67296 1.72279 -3.98273 -0.67296 2.592 -3.98273 
-0.67296 2.592 -2.78566 -0.67276 2.89332 -3.46039 -0.67276 2.89332 -3.308 
-0.67156 2.1574 -4.12515 -0.67085 1.62965 -3.9052 -0.67085 2.68515 -3.9052 
-0.67085 2.68515 -2.86319 -0.67066 2.10827 -4.12433 -0.67066 2.20652 -4.12433 
-0.66871 2.88729 -3.52593 -0.66871 2.88729 -3.24246 -0.66795 2.05903 -4.12187 
-0.66795 2.25577 -4.12187 -0.66795 2.25577 -2.64652 -0.66577 1.82051 -4.04997 
-0.66577 2.49429 -4.04997 -0.66577 2.49429 -2.71842 -0.66364 2.01026 -4.11764 
-0.66364 2.30454 -4.11764 -0.66364 2.30454 -2.65075 -0.66174 2.87808 -3.59086 
-0.66174 2.87808 -3.17753 -0.65935 2.77127 -3.81827 -0.65935 2.77127 -2.95012 
-0.65706 1.67884 -3.96666 -0.65706 2.63595 -3.96666 -0.65706 2.63595 -2.80174 
-0.65703 1.96065 -4.11194 -0.65703 1.96065 -2.65646 -0.65703 2.35415 -4.11194 
-0.65703 2.35415 -2.65646 -0.65328 1.77471 -4.03748 -0.65328 2.54008 -4.03748 
-0.65328 2.54008 -2.73092 -0.65216 2.86476 -3.65682 -0.65216 2.86476 -3.11157 
-0.65136 1.58758 -3.88524 -0.65136 2.72721 -3.88524 -0.65136 2.72721 -2.88315 
-0.6493 1.91272 -4.10429 -0.6493 2.40207 -4.10429 -0.6493 2.40207 -2.6641 
-0.63979 1.86515 -4.09501 -0.63979 2.44964 -4.09501 -0.63979 2.44964 -2.67338 
-0.63969 1.6363 -3.94923 -0.63969 2.6785 -3.94923 -0.63969 2.6785 -2.81917 
-0.63957 2.84817 -3.72152 -0.63957 2.84817 -3.04688 -0.63922 1.72984 -4.02341 
-0.63922 2.58495 -4.02341 -0.63922 2.58495 -2.74498 -0.63439 2.1574 -4.15721 
-0.63325 2.10809 -4.15657 -0.63325 2.2067 -4.15657 -0.63083 2.76693 -3.86432 
-0.63083 2.76693 -2.90407 -0.63057 2.05891 -4.15405 -0.63057 2.25588 -4.15405 
-0.62877 1.81853 -4.08407 -0.62877 2.49627 -4.08407 -0.62877 2.49627 -2.68433 
-0.62674 2.93569 -3.4224 -0.62674 2.93569 -3.346 -0.62553 2.82812 -3.78275 
-0.62553 2.82812 -2.98565 -0.62552 2.00901 -4.15016 -0.62552 2.30579 -4.15016 
-0.62403 2.9319 -3.4878 -0.62403 2.9319 -3.2806 -0.62361 1.686 -4.00781 
-0.62361 2.62879 -4.00781 -0.62361 2.62879 -2.76058 -0.62056 1.59387 -3.92949 
-0.62056 2.72092 -3.92949 -0.62056 2.72092 -2.8389 -0.61889 1.95948 -4.14433 
-0.61889 2.35531 -4.14433 -0.61875 2.92458 -3.55325 -0.61875 2.92458 -3.21514 
-0.61292 1.76756 -4.07148 -0.61292 2.54724 -4.07148 -0.61292 2.54724 -2.69692 
-0.6111 2.9138 -3.61747 -0.6111 2.9138 -3.15092 -0.61084 1.91141 -4.13677 
-0.61084 2.40339 -4.13677 -0.60876 2.80517 -3.84224 -0.60876 2.80517 -2.92615 
-0.60651 1.64329 -3.9907 -0.60651 2.6715 -3.9907 -0.60651 2.6715 -2.77769 
-0.6013 1.86393 -4.12737 -0.6013 2.45087 -4.12737 -0.6013 2.45087 -2.64102 
-0.60031 2.8992 -3.68311 -0.60031 2.8992 -3.08529 -0.60027 2.7608 -3.90915 
-0.60027 2.7608 -2.85924 -0.59854 1.72279 -4.05716 -0.59854 2.592 -4.05716 
-0.59854 2.592 -2.71124 -0.5957 2.1574 -4.1874 -0.59449 2.10804 -4.18678 
-0.59449 2.20676 -4.18678 -0.59082 2.05809 -4.18487 -0.59082 2.25671 -4.18487 
-0.58794 1.60183 -3.97213 -0.58794 2.71297 -3.97213 -0.58794 2.71297 -2.79626 
-0.58777 2.88153 -3.74498 -0.58777 2.88153 -3.02341 -0.58694 1.8122 -4.11655 
-0.58694 2.5026 -4.11655 -0.58694 2.5026 -2.65184 -0.58564 2.00814 -4.18091 
-0.58564 2.30665 -4.18091 -0.58246 1.67884 -4.04126 -0.58246 2.63595 -4.04126 
-0.58246 2.63595 -2.72714 -0.5792 1.95881 -4.17483 -0.5792 2.35598 -4.17483 
-0.57854 2.79943 -3.88727 -0.57854 2.79943 -2.88113 -0.57735 2.97389 -3.3842 
-0.57611 2.97215 -3.4496 -0.57611 2.97215 -3.31879 -0.57271 2.86045 -3.80576 
-0.57271 2.86045 -2.96264 -0.57241 2.96691 -3.51472 -0.57241 2.96691 -3.25367 
-0.57102 1.9107 -4.16719 -0.57102 2.40409 -4.16719 -0.57081 1.7615 -4.10353 
-0.57081 2.55329 -4.10353 -0.57081 2.55329 -2.66486 -0.56795 2.7531 -3.95215 
-0.56795 2.7531 -2.81624 -0.56626 2.9582 -3.57929 -0.56626 2.9582 -3.18911 
-0.56503 1.6363 -4.02388 -0.56503 2.6785 -4.02388 -0.56503 2.6785 -2.74451 
-0.55796 1.85849 -4.15837 -0.55796 2.4563 -4.15837 -0.55768 2.94607 -3.64302 
-0.55768 2.94607 -3.12538 -0.5559 1.71674 -4.08903 -0.5559 2.59805 -4.08903 
-0.5559 2.59805 -2.67936 -0.55557 2.1574 -4.21567 -0.55557 2.83629 -3.86425 
-0.55557 2.83629 -2.90415 -0.55326 2.1074 -4.2157 -0.55326 2.2074 -4.2157 
-0.54957 2.05752 -4.21366 -0.54957 2.25728 -4.21366 -0.54671 2.93056 -3.70564 
-0.54671 2.93056 -3.06276 -0.5466 2.79179 -3.9308 -0.5466 2.79179 -2.8376 
-0.54529 1.59387 -4.00476 -0.54529 2.72092 -4.00476 -0.54529 2.72092 -2.76364 
-0.54449 2.00789 -4.20953 -0.54449 2.3069 -4.20953 -0.54367 2.99597 -3.41905 
-0.54367 2.99597 -3.34934 -0.54319 1.80688 -4.14714 -0.54319 2.50791 -4.14714 
-0.54112 2.99235 -3.48439 -0.54112 2.99235 -3.284 -0.53964 1.67306 -4.07282 
-0.53964 2.64174 -4.07282 -0.53964 2.64174 -2.69557 -0.53806 1.95864 -4.20334 
-0.53806 2.35615 -4.20334 -0.53609 2.98521 -3.54951 -0.53609 2.98521 -3.21888 
-0.5334 2.91174 -3.76688 -0.5334 2.91174 -3.00151 -0.52862 2.97464 -3.61371 
-0.52862 2.97464 -3.15468 -0.52709 1.75657 -4.13354 -0.52709 2.55822 -4.13354 
-0.52709 2.55822 -2.63485 -0.52631 1.9059 -4.19644 -0.52631 2.40889 -4.19644 
-0.52495 2.7608 -3.98447 -0.52495 2.7608 -2.78392 -0.52393 2.82896 -3.90813 
-0.52393 2.82896 -2.86027 -0.52101 1.62965 -4.05504 -0.52101 2.68515 -4.05504 
-0.52101 2.68515 -2.71335 -0.51864 2.96035 -3.67792 -0.51864 2.96035 -3.09047 
-0.51781 2.88969 -3.82649 -0.51781 2.88969 -2.94191 -0.5141 2.1574 -4.24193 
-0.51301 1.85391 -4.18714 -0.51301 2.46088 -4.18714 -0.51188 1.71194 -4.11874 
-0.51188 2.60285 -4.11874 -0.51188 2.60285 -2.64966 -0.51169 2.10734 -4.24191 
-0.51169 2.20745 -4.24191 -0.50969 3.01776 -3.3842 -0.50845 3.01567 -3.45381 
-0.50845 3.01567 -3.31459 -0.50776 2.05718 -4.23984 -0.50776 2.25762 -4.23984 
-0.50636 2.94296 -3.73985 -0.50636 2.94296 -3.02854 -0.50443 3.01024 -3.51911 
-0.50443 3.01024 -3.24929 -0.50307 2.79943 -3.96274 -0.50307 2.79943 -2.80566 
-0.50257 2.00751 -4.23564 -0.50257 2.30729 -4.23564 -0.50104 1.58758 -4.03555 
-0.50104 2.72721 -4.03555 -0.50104 2.72721 -2.73284 -0.5 2.8645 -3.8842 
-0.5 2.8645 -2.8842 -0.49824 3.00114 -3.58383 -0.49824 3.00114 -3.18457 
-0.49818 1.80282 -4.17546 -0.49818 2.51197 -4.17546 -0.49421 1.66776 -4.10254 
-0.49421 2.64703 -4.10254 -0.49421 2.64703 -2.66586 -0.49172 2.92221 -3.80045 
-0.49172 2.92221 -2.96794 -0.49145 1.95521 -4.23131 -0.49145 2.35958 -4.23131 
-0.48924 2.98854 -3.64848 -0.48924 2.98854 -3.11992 -0.48187 1.75278 -4.16143 
-0.48187 2.56201 -4.16143 -0.48013 2.76693 -4.01502 -0.48013 2.76693 -2.75337 
-0.48005 2.83629 -3.93977 -0.48005 2.83629 -2.82863 -0.47936 1.90253 -4.22399 
-0.47936 2.41227 -4.22399 -0.47808 2.97227 -3.71196 -0.47808 2.97227 -3.05643 
-0.47523 1.62458 -4.08438 -0.47523 2.69022 -4.08438 -0.47523 2.69022 -2.68401 
-0.47486 2.89835 -3.85906 -0.47486 2.89835 -2.90933 -0.4739 3.03728 -3.41905 
-0.4739 3.03728 -3.34934 -0.47179 3.03294 -3.48836 -0.47179 3.03294 -3.28003 
-0.4714 2.1574 -4.26612 -0.46865 2.10717 -4.26615 -0.46865 2.20762 -4.26615 
-0.4666 3.02552 -3.55344 -0.4666 3.02552 -3.21495 -0.46554 1.85034 -4.21425 
-0.46554 2.46446 -4.21425 -0.46518 1.70779 -4.14673 -0.46518 2.607 -4.14673 
-0.46472 2.05708 -4.26395 -0.46472 2.25772 -4.26395 -0.46433 2.95305 -3.77321 
-0.46433 2.95305 -2.99519 -0.45829 3.0148 -3.61835 -0.45829 3.0148 -3.15004 
-0.45804 2.80517 -3.99296 -0.45804 2.80517 -2.77544 -0.45532 2.73183 -4.06443 
-0.45532 2.73183 -2.70396 -0.4547 2.00451 -4.26162 -0.4547 2.31028 -4.26162 
-0.45036 1.79937 -4.20212 -0.45036 2.51542 -4.20212 -0.44858 2.93041 -3.83278 
-0.44858 2.93041 -2.93561 -0.4481 3.00016 -3.68245 -0.4481 3.00016 -3.08594 
-0.44731 1.66393 -4.13012 -0.44731 2.65086 -4.13012 -0.44731 2.65086 -2.63827 
-0.44338 1.95238 -4.25677 -0.44338 2.36241 -4.25677 -0.44229 2.88969 -3.90201 
-0.44229 2.88969 -2.86639 -0.438 3.05637 -3.3842 -0.43694 3.05421 -3.45358 
-0.43694 3.05421 -3.31482 -0.4361 2.98178 -3.74503 -0.4361 2.98178 -3.02336 
-0.43529 1.75014 -4.18711 -0.43529 2.56466 -4.18711 -0.43407 2.77127 -4.04354 
-0.43407 2.77127 -2.72485 -0.43378 3.04772 -3.52263 -0.43378 3.04772 -3.24577 
-0.43067 1.89965 -4.24912 -0.43067 2.41515 -4.24912 -0.42832 1.62131 -4.11163 
-0.42832 2.69348 -4.11163 -0.42832 2.69348 -2.65677 -0.42756 2.1574 -4.28819 
-0.42631 3.03875 -3.58785 -0.42631 3.03875 -3.18054 -0.4247 2.10712 -4.28813 
-0.4247 2.20767 -4.28813 -0.42156 2.86045 -3.95691 -0.42156 2.86045 -2.81149 
-0.42122 2.9606 -3.80542 -0.42122 2.9606 -2.96297 -0.41829 1.70531 -4.17201 
-0.41829 2.60948 -4.17201 -0.41697 3.02591 -3.65219 -0.41697 3.02591 -3.11621 
-0.41667 1.84768 -4.23887 -0.41667 2.46711 -4.23887 -0.41625 2.92221 -3.87592 
-0.41625 2.92221 -2.89247 -0.41555 2.05457 -4.28794 -0.41555 2.26022 -4.28794 
-0.40825 2.73475 -4.0913 -0.40825 2.73475 -2.67709 -0.4058 3.00926 -3.71534 
-0.4058 3.00926 -3.05305 -0.40521 2.00201 -4.28512 -0.40521 2.31278 -4.28512 
-0.40265 1.79765 -4.2259 -0.40265 2.51714 -4.2259 -0.39996 1.66143 -4.15494 
-0.39996 2.65337 -4.15494 -0.39938 3.07352 -3.41906 -0.39938 3.07352 -3.34933 
-0.39855 2.82812 -4.00972 -0.39855 2.82812 -2.75867 -0.39726 3.06917 -3.48838 
-0.39726 3.06917 -3.28001 -0.39455 3.05997 -3.5565 -0.39455 3.05997 -3.2119 
-0.394 1.95016 -4.27964 -0.394 2.36464 -4.27964 -0.39285 2.98887 -3.77704 
-0.39285 2.98887 -2.99135 -0.38901 2.95305 -3.84853 -0.38901 2.95305 -2.91987 
-0.38747 1.74865 -4.21051 -0.38747 2.56615 -4.21051 -0.38606 3.04888 -3.62132 
-0.38606 3.04888 -3.14707 -0.38268 2.1574 -4.30808 -0.38268 2.91174 -3.9176 
-0.38268 2.91174 -2.85079 -0.38098 1.89749 -4.2715 -0.38098 2.4173 -4.2715 
-0.38067 1.61904 -4.13604 -0.38067 2.69575 -4.13604 -0.38067 2.69575 -2.63236 
-0.37569 3.03387 -3.68529 -0.37569 3.03387 -3.08311 -0.37444 2.10481 -4.30996 
-0.37444 2.20998 -4.30996 -0.37384 2.79324 -4.05943 -0.37384 2.79324 -2.70896 
-0.36994 1.70392 -4.19506 -0.36994 2.61087 -4.19506 -0.36779 1.84694 -4.26075 
-0.36779 2.46785 -4.26075 -0.36513 2.05238 -4.30921 -0.36513 2.26242 -4.30921 
-0.36353 3.01513 -3.74772 -0.36353 3.01513 -3.02067 -0.36084 2.98178 -3.8203 
-0.36084 2.98178 -2.94809 -0.36079 2.88153 -3.97196 -0.36079 2.88153 -2.79643 
-0.36044 3.09018 -3.3842 -0.35957 3.08792 -3.45382 -0.35957 3.08792 -3.31457 
-0.35773 3.08097 -3.52218 -0.35773 3.08097 -3.24622 -0.35566 2.94296 -3.89055 
-0.35566 2.94296 -2.87784 -0.35479 2.00024 -4.30584 -0.35479 2.31455 -4.30584 
-0.3542 3.06967 -3.58988 -0.3542 3.06967 -3.17852 -0.35352 1.797 -4.24741 
-0.35352 2.5178 -4.24741 -0.35147 1.66035 -4.17755 -0.35147 2.65445 -4.17755 
-0.34594 2.75446 -4.10797 -0.34594 2.75446 -2.66043 -0.34452 3.05648 -3.6543 
-0.34452 3.05648 -3.1141 -0.34345 1.94855 -4.29985 -0.34345 2.36624 -4.29985 
-0.33855 1.74832 -4.23157 -0.33855 2.56648 -4.23157 -0.33732 2.84817 -4.02377 
-0.33732 2.84817 -2.74462 -0.33689 2.1574 -4.32574 -0.33333 3.03932 -3.71752 
-0.33333 3.03932 -3.05087 -0.33115 3.00926 -3.79 -0.33115 3.00926 -2.9784 
-0.33112 1.89745 -4.29127 -0.33112 2.41734 -4.29127 -0.32843 2.10477 -4.32726 
-0.32843 2.21002 -4.32726 -0.32776 2.97227 -3.86227 -0.32776 2.97227 -2.90612 
-0.32144 2.93056 -3.93091 -0.32144 2.93056 -2.83749 -0.3208 3.1039 -3.41906 
-0.3208 3.1039 -3.34933 -0.32076 1.70378 -4.21567 -0.32076 2.61102 -4.21567 
-0.31947 3.09935 -3.48745 -0.31947 3.09935 -3.28095 -0.31878 2.05209 -4.32616 
-0.31878 2.26271 -4.32616 -0.31786 1.84709 -4.28012 -0.31786 2.4677 -4.28012 
-0.31763 2.71446 -4.15152 -0.3168 3.09028 -3.55558 -0.3168 3.09028 -3.21281 
-0.31284 3.07678 -3.62267 -0.31284 3.07678 -3.14572 -0.31041 2.81132 -4.07415 
-0.31041 2.81132 -2.69425 -0.30822 1.99995 -4.32239 -0.30822 2.31484 -4.32239 
-0.3037 1.79761 -4.26642 -0.3037 2.51718 -4.26642 -0.30233 3.06139 -3.68652 
-0.30233 3.06139 -3.08187 -0.30109 3.03387 -3.75989 -0.30109 3.03387 -3.00851 
-0.29891 2.8992 -3.98451 -0.29891 2.8992 -2.78388 -0.29826 3.00016 -3.83229 
-0.29826 3.00016 -2.9361 -0.29594 1.94713 -4.31598 -0.29594 2.36766 -4.31598 
-0.29372 2.96035 -3.90284 -0.29372 2.96035 -2.86556 -0.29028 2.1574 -4.34114 
-0.28868 1.74915 -4.25022 -0.28868 2.56565 -4.25022 -0.28744 1.64289 -4.19207 
-0.28744 2.67191 -4.19207 -0.28338 1.89611 -4.30692 -0.28338 2.41869 -4.30692 
-0.28206 2.77145 -4.12134 -0.28206 2.77145 -2.64706 -0.28137 2.10465 -4.34235 
-0.28137 2.21015 -4.34235 -0.28108 3.11708 -3.3842 -0.28043 3.11483 -3.45265 
-0.28043 3.11483 -3.31575 -0.27845 3.10809 -3.52078 -0.27845 3.10809 -3.24762 
-0.27517 3.09689 -3.58826 -0.27517 3.09689 -3.18013 -0.27262 2.86476 -4.03636 
-0.27262 2.86476 -2.73203 -0.27165 2.05205 -4.34081 -0.27165 2.26274 -4.34081 
-0.2706 3.08128 -3.6548 -0.2706 3.08128 -3.1136 -0.2701 3.05648 -3.72872 
-0.2701 3.05648 -3.03967 -0.26975 1.84562 -4.29526 -0.26975 2.46918 -4.29526 
-0.26799 3.02591 -3.80117 -0.26799 3.02591 -2.96722 -0.26428 2.98854 -3.87344 
-0.26428 2.98854 -2.89496 -0.26005 1.99891 -4.3367 -0.26005 2.31588 -4.3367 
-0.25882 2.94607 -3.94187 -0.25882 2.94607 -2.82652 -0.25607 1.68722 -4.2288 
-0.25607 2.62758 -4.2288 -0.25536 1.79627 -4.28107 -0.25536 2.51852 -4.28107 
-0.25263 2.73047 -4.16379 -0.24768 1.94625 -4.32975 -0.24768 2.36855 -4.32975 
-0.24614 3.12601 -3.4189 -0.24614 3.12601 -3.34949 -0.24506 2.82667 -4.08563 
-0.24506 2.82667 -2.68276 -0.24481 3.12147 -3.48727 -0.24481 3.12147 -3.28112 
-0.24298 2.1574 -4.35423 -0.24216 3.11242 -3.55533 -0.24216 3.11242 -3.21306 
-0.23848 3.07678 -3.69704 -0.23848 3.07678 -3.07136 -0.23822 3.09894 -3.62241 
-0.23822 3.09894 -3.14598 -0.23712 3.04888 -3.77025 -0.23712 3.04888 -2.99814 
-0.23465 1.89522 -4.32025 -0.23465 2.41958 -4.32025 -0.23416 3.0148 -3.84248 
-0.23416 3.0148 -2.92591 -0.23388 2.10461 -4.35503 -0.23388 2.21019 -4.35503 
-0.23327 2.9138 -3.9953 -0.23327 2.9138 -2.7731 -0.22951 2.97464 -3.91282 
-0.22951 2.97464 -2.85557 -0.22275 2.05144 -4.3533 -0.22275 2.26335 -4.3533
[truncated: 2,347,349 more chars]
