# Supplementary material for: Visualizing electron delocalization in contorted polycyclic aromatic hydrocarbons
Source: Chem Sci. 2021 Sep 8;12(39):13092–100. doi: 10.1039/d1sc03368a (PMC8513938; doi:10.1039/d1sc03368a)
Supplement: SC-012-D1SC03368A-s037 [file SC-012-D1SC03368A-s037.vtk]

# vtk DataFile Version 5.1
vtk output
ASCII
DATASET POLYDATA
POINTS 24622 double
0.08842 0.34143 0.69653 0.09767 0.29413 -0.66604 0.09767 0.29413 0.68728 
0.10856 0.24752 -0.65515 0.1173 0.38766 -0.71712 0.1173 0.38766 0.73836 
0.12503 0.33974 -0.70948 0.12503 0.33974 0.73071 0.13454 0.29217 -0.7002 
0.13454 0.29217 0.72143 0.14556 0.24554 -0.68925 0.14556 0.24554 0.71049 
0.14881 0.43602 -0.75535 0.14881 0.43602 0.77658 0.15544 0.3865 -0.74952 
0.15544 0.3865 0.77076 0.16349 0.33842 -0.74195 0.16349 0.33842 0.76319 
0.17303 0.29094 -0.73256 0.17303 0.29094 0.75379 0.18351 0.4851 -0.79005 
0.18351 0.4851 0.81129 0.18739 0.23921 -0.72173 0.18739 0.23921 0.74297 
0.1887 0.43516 -0.7861 0.1887 0.43516 0.80733 0.19513 0.38583 -0.78001 
0.19513 0.38583 0.80125 0.20331 0.33772 -0.77238 0.20331 0.33772 0.79361 
0.20352 0.18852 -0.70871 0.21638 0.28551 -0.76355 0.21638 0.28551 0.78479 
0.22107 0.53441 -0.82089 0.22107 0.53441 0.84212 0.22477 0.48453 -0.81884 
0.22477 0.48453 0.84008 0.22984 0.43491 -0.81472 0.22984 0.43491 0.83595 
0.23114 0.2339 -0.75232 0.23114 0.2339 0.77356 0.23627 0.38566 -0.80852 
0.23627 0.38566 0.82976 0.24724 0.18359 -0.73873 0.24724 0.18359 0.75996 
0.24802 0.33292 -0.80163 0.24802 0.33292 0.82287 0.26023 0.58441 -0.84711 
0.26023 0.58441 0.86835 0.26132 0.28093 -0.79233 0.26132 0.28093 0.81356 
0.26245 0.13896 -0.72392 0.26264 0.53436 -0.84709 0.26264 0.53436 0.86833 
0.26657 0.48419 -0.84503 0.26657 0.48419 0.86627 0.27176 0.43452 -0.84083 
0.27176 0.43452 0.86206 0.27615 0.22984 -0.78064 0.27615 0.22984 0.80188 
0.28288 0.38223 -0.8365 0.28288 0.38223 0.85773 0.29246 0.1798 -0.76661 
0.29246 0.1798 0.78785 0.29497 0.32954 -0.82918 0.29497 0.32954 0.85041 
0.30293 0.58441 -0.8713 0.30293 0.58441 0.89254 0.30568 0.53419 -0.87134 
0.30568 0.53419 0.89257 0.30568 0.63464 -0.87134 0.30568 0.63464 0.89257 
0.30879 0.27735 -0.81944 0.30879 0.27735 0.84067 0.30915 0.13481 -0.75192 
0.30915 0.13481 0.77315 0.30961 0.48409 -0.86914 0.30961 0.48409 0.89037 
0.31963 0.43153 -0.8668 0.31963 0.43153 0.88804 0.32397 0.22639 -0.8073 
0.32397 0.22639 0.82854 0.32702 0.09095 -0.7353 0.33095 0.3794 -0.86195 
0.33095 0.3794 0.88319 0.33904 0.17715 -0.79229 0.33904 0.17715 0.81353 
0.34366 0.32666 -0.8543 0.34366 0.32666 0.87554 0.34678 0.58441 -0.89337 
0.34678 0.58441 0.91461 0.34963 0.53414 -0.89332 0.34963 0.53414 0.91455 
0.34963 0.63469 -0.89332 0.34963 0.63469 0.91455 0.35604 0.13233 -0.7772 
0.35604 0.13233 0.79843 0.35766 0.2747 -0.84405 0.35766 0.2747 0.86529 
0.35878 0.48159 -0.89312 0.35878 0.48159 0.91436 0.35878 0.68724 -0.89312 
0.35878 0.68724 0.91436 0.36912 0.42903 -0.8903 0.36912 0.42903 0.91154 
0.37168 0.22467 -0.83108 0.37168 0.22467 0.85232 0.37437 0.08844 -0.76012 
0.37437 0.08844 0.78136 0.38033 0.37717 -0.88483 0.38033 0.37717 0.90606 
0.38686 0.17566 -0.81569 0.38686 0.17566 0.83693 0.39165 0.58441 -0.91326 
0.39165 0.58441 0.9345 0.39335 0.32451 -0.87668 0.39335 0.32451 0.89792 
0.39366 0.04606 -0.74122 0.39989 0.53183 -0.91514 0.39989 0.53183 0.93638 
0.39989 0.637 -0.91514 0.39989 0.637 0.93638 0.40439 0.13094 -0.80025 
0.40439 0.13094 0.82148 0.40654 0.27396 -0.86593 0.40654 0.27396 0.88717 
0.4092 0.47939 -0.91439 0.4092 0.47939 0.93563 0.4092 0.68943 -0.91439 
0.4092 0.68943 0.93563 0.41954 0.42726 -0.91102 0.41954 0.42726 0.93226 
0.41954 0.74157 -0.91102 0.41954 0.74157 0.93226 0.42081 0.22401 -0.85259 
0.42081 0.22401 0.87383 0.42286 0.08736 -0.78274 0.42286 0.08736 0.80397 
0.43089 0.37557 -0.90504 0.43089 0.37557 0.92628 0.43089 0.79326 -0.90504 
0.43089 0.79326 0.92628 0.43578 0.17533 -0.83675 0.43578 0.17533 0.85799 
0.43744 0.58441 -0.93093 0.43744 0.58441 0.95216 0.44321 0.32447 -0.89646 
0.44321 0.32447 0.91769 0.4459 0.53179 -0.93244 0.4459 0.53179 0.95368 
0.4459 0.63704 -0.93244 0.4459 0.63704 0.95368 0.45357 0.13079 -0.82085 
0.45357 0.13079 0.84209 0.45555 0.4791 -0.93134 0.45555 0.4791 0.95258 
0.45555 0.68972 -0.93134 0.45555 0.68972 0.95258 0.45647 0.27411 -0.8853 
0.45647 0.27411 0.90654 0.4567 0.02735 -0.75671 0.4567 0.02735 0.77795 
0.46611 0.42697 -0.92758 0.46611 0.42697 0.94881 0.46611 0.74186 -0.92758 
0.46611 0.74186 0.94881 0.47063 0.22463 -0.87161 0.47063 0.22463 0.89284 
0.47839 0.37415 -0.92116 0.47839 0.37415 0.9424 0.47839 0.79468 -0.92116 
0.47839 0.79468 0.9424 0.48405 0.58441 -0.94632 0.48405 0.58441 0.96756 
0.48566 0.17616 -0.85541 0.48566 0.17616 0.87664 0.48689 0.0699 -0.79725 
0.48689 0.0699 0.81849 0.49095 0.32312 -0.91211 0.49095 0.32312 0.93334 
0.49095 0.8457 -0.91211 0.49095 0.8457 0.93334 0.49227 -0.02964 -0.72652 
0.49227 -0.02964 0.74776 0.49296 0.53166 -0.94753 0.49296 0.53166 0.96877 
0.49296 0.63716 -0.94753 0.49296 0.63716 0.96877 0.50268 0.47907 -0.94599 
0.50268 0.47907 0.96723 0.50268 0.68976 -0.94599 0.50268 0.68976 0.96723 
0.50459 0.27263 -0.90044 0.50459 0.27263 0.92168 0.50459 0.89619 -0.90044 
0.50459 0.89619 0.92168 0.51428 0.42593 -0.94188 0.51428 0.42593 0.96312 
0.51428 0.7429 -0.94188 0.51428 0.7429 0.96312 0.51826 0.11423 -0.83399 
0.51826 0.11423 0.85522 0.51898 0.22329 -0.88625 0.51898 0.22329 0.90749 
0.5217 0.01134 -0.76898 0.5217 0.01134 0.79021 0.52665 0.37326 -0.93493 
0.52665 0.37326 0.95617 0.52665 0.79556 -0.93493 0.52665 0.79556 0.95617 
0.52927 -0.08486 -0.69082 0.53135 0.58441 -0.95941 0.53135 0.58441 0.98065 
0.53968 0.32223 -0.92544 0.53968 0.32223 0.94667 0.53968 0.84659 -0.92544 
0.53968 0.84659 0.94667 0.54045 0.53162 -0.96021 0.54045 0.53162 0.98145 
0.54045 0.6372 -0.96021 0.54045 0.6372 0.98145 0.55158 0.47846 -0.95848 
0.55158 0.47846 0.97972 0.55158 0.69037 -0.95848 0.55158 0.69037 0.97972 
0.55224 0.05482 -0.80804 0.55224 0.05482 0.82928 0.55339 0.27195 -0.91326 
0.55339 0.27195 0.9345 0.55339 0.89687 -0.91326 0.55339 0.89687 0.9345 
0.55646 0.16825 -0.87219 0.55646 0.16825 0.89342 0.55743 -0.04384 -0.73654 
0.55743 -0.04384 0.75778 0.56338 0.42534 -0.95385 0.56338 0.42534 0.97509 
0.56338 0.74348 -0.95385 0.56338 0.74348 0.97509 0.57552 0.37291 -0.94633 
0.57552 0.37291 0.96756 0.57552 0.79592 -0.94633 0.57552 0.79592 0.96756 
0.57924 0.58441 -0.97017 0.57924 0.58441 0.9914 0.58741 -0.00175 -0.77771 
0.58741 -0.00175 0.79895 0.58875 0.32196 -0.93631 0.58875 0.32196 0.95755 
0.58875 0.84687 -0.93631 0.58875 0.84687 0.95755 0.5898 0.10731 -0.84864 
0.5898 0.10731 0.86987 0.58987 0.53119 -0.97078 0.58987 0.53119 0.99202 
0.58987 0.63764 -0.97078 0.58987 0.63764 0.99202 0.59049 0.21641 -0.90085 
0.59049 0.21641 0.92209 0.59049 0.95241 -0.90085 0.59049 0.95241 0.92209 
0.59521 -0.09728 -0.69875 0.59521 -0.09728 0.71999 0.60105 0.47812 -0.9685 
0.60105 0.47812 0.98974 0.60105 0.6907 -0.9685 0.60105 0.6907 0.98974 
0.61274 0.42537 -0.96334 0.61274 0.42537 0.98458 0.61274 0.74345 -0.96334 
0.61274 0.74345 0.98458 0.62358 -0.05519 -0.74316 0.62358 -0.05519 0.7644 
0.62475 0.04858 -0.82035 0.62475 0.04858 0.84158 0.6249 0.37309 -0.95531 
0.6249 0.37309 0.97654 0.6249 0.79574 -0.95531 0.6249 0.79574 0.97654 
0.62576 0.26643 -0.92576 0.62576 0.26643 0.947 0.62576 0.9024 -0.92576 
0.62576 0.9024 0.947 0.6276 0.58441 -0.97856 0.6276 0.58441 0.99979 
0.62843 0.16257 -0.88424 0.62843 0.16257 0.90547 0.62843 1.00625 -0.88424 
0.62843 1.00625 0.90547 0.63259 -0.14548 -0.65809 0.63839 0.53115 -0.97867 
0.63839 0.53115 0.9999 0.63839 0.63767 -0.97867 0.63839 0.63767 0.9999 
0.64986 0.47785 -0.97587 0.64986 0.47785 0.9971 0.64986 0.69097 -0.97587 
0.64986 0.69097 0.9971 0.6605 -0.00666 -0.78793 0.6605 -0.00666 0.80916 
0.66055 -0.1052 -0.70457 0.66055 -0.1052 0.7258 0.66166 0.31725 -0.94642 
0.66166 0.31725 0.96766 0.66166 0.85158 -0.94642 0.66166 0.85158 0.96766 
0.6617 0.42512 -0.97017 0.6617 0.42512 0.9914 0.6617 0.7437 -0.97017 
0.6617 0.7437 0.9914 0.66295 0.1026 -0.85855 0.66295 0.1026 0.87978 
0.66295 1.06623 -0.85855 0.66295 1.06623 0.87978 0.66344 0.21179 -0.91072 
0.66344 0.21179 0.93195 0.66344 0.95704 -0.91072 0.66344 0.95704 0.93195 
0.67631 0.58441 -0.98457 0.67631 0.58441 1.0058 0.68751 0.53105 -0.98418 
0.68751 0.53105 1.00541 0.68751 0.63778 -0.98418 0.68751 0.63778 1.00541 
0.69808 0.04525 -0.82812 0.69808 0.04525 0.84936 0.69808 1.12358 -0.82812 
0.69808 1.12358 0.84936 0.69814 -0.15151 -0.66215 0.69814 -0.15151 0.68338 
0.69874 -0.06073 -0.74969 0.69874 -0.06073 0.77093 0.69893 0.26263 -0.93319 
0.69893 0.26263 0.95442 0.69893 0.9062 -0.93319 0.69893 0.9062 0.95442 
0.69897 0.47784 -0.98083 0.69897 0.47784 1.00206 0.69897 0.69099 -0.98083 
0.69897 0.69099 1.00206 0.69941 0.37129 -0.96353 0.69941 0.37129 0.98477 
0.69941 0.79754 -0.96353 0.69941 0.79754 0.98477 0.70119 0.15915 -0.89149 
0.70119 0.15915 0.91273 0.70119 1.00967 -0.89149 0.70119 1.00967 0.91273 
0.72526 0.58441 -0.98818 0.72526 0.58441 1.00941 0.7361 -0.0104 -0.79234 
0.7361 -0.0104 0.81357 0.7361 1.17922 -0.79234 0.7361 1.17922 0.81357 
0.7361 0.10024 -0.86352 0.7361 0.10024 0.88476 0.7361 1.06858 -0.86352 
0.7361 1.06858 0.88476 0.73613 -0.10894 -0.70897 0.73613 -0.10894 0.73021 
0.73654 0.31604 -0.95195 0.73654 0.31604 0.97319 0.73654 0.85279 -0.95195 
0.73654 0.85279 0.97319 0.73655 0.20947 -0.91566 0.73655 0.20947 0.93689 
0.73655 0.95936 -0.91566 0.73655 0.95936 0.93689 0.73657 0.42391 -0.9757 
0.73657 0.42391 0.99693 0.73657 0.74491 -0.9757 0.73657 0.74491 0.99693 
0.73657 0.53101 -0.98724 0.73657 0.53101 1.00848 0.73657 0.63781 -0.98724 
0.73657 0.63781 1.00848 0.77433 -0.06258 -0.75187 0.77433 -0.06258 0.77311 
0.77433 0.04367 -0.83057 0.77433 0.04367 0.85181 0.77433 0.15801 -0.89392 
0.77433 0.15801 0.91515 0.77433 0.26171 -0.93588 0.77433 0.26171 0.95712 
0.77433 0.37069 -0.96628 0.77433 0.37069 0.98751 0.77433 0.47753 -0.98365 
0.77433 0.47753 1.00489 0.77433 0.58441 -0.98938 0.77433 0.58441 1.01062 
0.77433 0.69129 -0.98365 0.77433 0.69129 1.00489 0.77433 0.79814 -0.96628 
0.77433 0.79814 0.98751 0.77433 0.90712 -0.93588 0.77433 0.90712 0.95712 
0.77433 1.01081 -0.89392 0.77433 1.01081 0.91515 0.77433 1.12515 -0.83057 
0.77433 1.12515 0.85181 0.77433 1.23141 -0.75187 0.81209 0.53101 -0.98724 
0.81209 0.53101 1.00848 0.81209 0.63781 -0.98724 0.81209 0.63781 1.00848 
0.81209 0.42391 -0.9757 0.81209 0.42391 0.99693 0.81209 0.74491 -0.9757 
0.81209 0.74491 0.99693 0.81212 0.20947 -0.91566 0.81212 0.20947 0.93689 
0.81212 0.95936 -0.91566 0.81212 0.95936 0.93689 0.81212 0.31604 -0.95195 
0.81212 0.31604 0.97319 0.81212 0.85279 -0.95195 0.81212 0.85279 0.97319 
0.81253 -0.10894 0.73021 0.81257 0.10024 -0.86352 0.81257 0.10024 0.88476 
0.81257 1.06858 -0.86352 0.81257 1.06858 0.88476 0.81257 -0.0104 -0.79234 
0.81257 -0.0104 0.81357 0.81257 1.17922 -0.79234 0.81257 1.17922 0.81357 
0.8234 0.58441 -0.98818 0.8234 0.58441 1.00941 0.84748 0.15915 -0.89149 
0.84748 0.15915 0.91273 0.84748 1.00967 -0.89149 0.84748 1.00967 0.91273 
0.84926 0.37129 -0.96353 0.84926 0.37129 0.98477 0.84926 0.79754 -0.96353 
0.84926 0.79754 0.98477 0.84969 0.47784 -0.98083 0.84969 0.47784 1.00206 
0.84969 0.69099 -0.98083 0.84969 0.69099 1.00206 0.84973 0.26263 -0.93319 
0.84973 0.26263 0.95442 0.84973 0.9062 -0.93319 0.84973 0.9062 0.95442 
0.84993 -0.06073 0.77093 0.85058 0.04525 -0.82812 0.85058 0.04525 0.84936 
0.85058 1.12358 -0.82812 0.85058 1.12358 0.84936 0.86115 0.53105 -0.98418 
0.86115 0.53105 1.00541 0.86115 0.63778 -0.98418 0.86115 0.63778 1.00541 
0.87235 0.58441 -0.98457 0.87235 0.58441 1.0058 0.88522 0.21179 -0.91072 
0.88522 0.21179 0.93195 0.88522 0.95704 -0.91072 0.88522 0.95704 0.93195 
0.88571 0.1026 -0.85855 0.88571 0.1026 0.87978 0.88571 1.06623 -0.85855 
0.88571 1.06623 0.87978 0.88697 0.42512 -0.97017 0.88697 0.42512 0.9914 
0.88697 0.7437 -0.97017 0.88697 0.7437 0.9914 0.887 0.31725 -0.94642 
0.887 0.31725 0.96766 0.887 0.85158 -0.94642 0.887 0.85158 0.96766 
0.88816 -0.00666 0.80916 0.8988 0.47785 -0.97587 0.8988 0.47785 0.9971 
0.8988 0.69097 -0.97587 0.8988 0.69097 0.9971 0.91027 0.53115 -0.97867 
0.91027 0.53115 0.9999 0.91027 0.63767 -0.97867 0.91027 0.63767 0.9999 
0.92023 0.16257 -0.88424 0.92023 0.16257 0.90547 0.92023 1.00625 -0.88424 
0.92023 1.00625 0.90547 0.92106 0.58441 -0.97856 0.92106 0.58441 0.99979 
0.9229 0.26643 -0.92576 0.9229 0.26643 0.947 0.9229 0.9024 -0.92576 
0.9229 0.9024 0.947 0.92376 0.37309 -0.95531 0.92376 0.37309 0.97654 
0.92376 0.79574 -0.95531 0.92376 0.79574 0.97654 0.92391 0.04858 0.84158 
0.92391 1.12025 -0.82035 0.92391 1.12025 0.84158 0.93592 0.42537 -0.96334 
0.93592 0.42537 0.98458 0.93592 0.74345 -0.96334 0.93592 0.74345 0.98458 
0.94761 0.47812 -0.9685 0.94761 0.47812 0.98974 0.94761 0.6907 -0.9685 
0.94761 0.6907 0.98974 0.95818 0.21641 0.92209 0.95818 0.95241 -0.90085 
0.95818 0.95241 0.92209 0.95879 0.53119 -0.97078 0.95879 0.53119 0.99202 
0.95879 0.63764 -0.97078 0.95879 0.63764 0.99202 0.95886 0.10731 0.86987 
0.95886 1.06152 -0.84864 0.95886 1.06152 0.86987 0.95991 0.32196 -0.93631 
0.95991 0.32196 0.95755 0.95991 0.84687 -0.93631 0.95991 0.84687 0.95755 
0.96942 0.58441 -0.97017 0.96942 0.58441 0.9914 0.97314 0.37291 -0.94633 
0.97314 0.37291 0.96756 0.97314 0.79592 -0.94633 0.97314 0.79592 0.96756 
0.98528 0.42534 -0.95385 0.98528 0.42534 0.97509 0.98528 0.74348 -0.95385 
0.98528 0.74348 0.97509 0.9922 0.16825 0.89342 0.9922 1.00057 -0.87219 
0.9922 1.00057 0.89342 0.99527 0.27195 0.9345 0.99527 0.89687 -0.91326 
0.99527 0.89687 0.9345 0.99708 0.47846 -0.95848 0.99708 0.47846 0.97972 
0.99708 0.69037 -0.95848 0.99708 0.69037 0.97972 1.00821 0.53162 -0.96021 
1.00821 0.53162 0.98145 1.00821 0.6372 -0.96021 1.00821 0.6372 0.98145 
1.00898 0.32223 -0.92544 1.00898 0.32223 0.94667 1.00898 0.84659 -0.92544 
1.00898 0.84659 0.94667 1.01731 0.58441 -0.95941 1.01731 0.58441 0.98065 
1.02202 0.37326 -0.93493 1.02202 0.37326 0.95617 1.02202 0.79556 -0.93493 
1.02202 0.79556 0.95617 1.02969 0.22329 0.90749 1.02969 0.94554 -0.88625 
1.02969 0.94554 0.90749 1.0304 1.05459 -0.83399 1.03439 0.42593 -0.94188 
1.03439 0.42593 0.96312 1.03439 0.7429 -0.94188 1.03439 0.7429 0.96312 
1.04408 0.27263 0.92168 1.04408 0.89619 -0.90044 1.04408 0.89619 0.92168 
1.04598 0.47907 -0.94599 1.04598 0.47907 0.96723 1.04598 0.68976 -0.94599 
1.04598 0.68976 0.96723 1.0557 0.53166 -0.94753 1.0557 0.53166 0.96877 
1.0557 0.63716 -0.94753 1.0557 0.63716 0.96877 1.05771 0.32312 0.93334 
1.05771 0.8457 -0.91211 1.05771 0.8457 0.93334 1.06301 0.17616 0.87664 
1.06301 0.99266 -0.85541 1.06301 0.99266 0.87664 1.06462 0.58441 -0.94632 
1.06462 0.58441 0.96756 1.07027 0.37415 0.9424 1.07027 0.79468 -0.92116 
1.07027 0.79468 0.9424 1.07803 0.22463 0.89284 1.07803 0.9442 -0.87161 
1.07803 0.9442 0.89284 1.08256 0.42697 0.94881 1.08256 0.74186 -0.92758 
1.08256 0.74186 0.94881 1.09219 0.27411 0.90654 1.09219 0.89472 -0.8853 
1.09219 0.89472 0.90654 1.09311 0.4791 -0.93134 1.09311 0.4791 0.95258 
1.09311 0.68972 -0.93134 1.09311 0.68972 0.95258 1.10277 0.53179 -0.93244 
1.10277 0.53179 0.95368 1.10277 0.63704 -0.93244 1.10277 0.63704 0.95368 
1.10545 0.32447 0.91769 1.10545 0.84436 -0.89646 1.10545 0.84436 0.91769 
1.11122 0.58441 -0.93093 1.11122 0.58441 0.95216 1.11288 0.99349 -0.83675 
1.11288 0.99349 0.85799 1.11778 0.37557 0.92628 1.11778 0.79326 -0.90504 
1.11778 0.79326 0.92628 1.12786 0.94481 -0.85259 1.12786 0.94481 0.87383 
1.12912 0.42726 0.93226 1.12912 0.74157 -0.91102 1.12912 0.74157 0.93226 
1.13947 0.47939 0.93563 1.13947 0.68943 -0.91439 1.13947 0.68943 0.93563 
1.14213 0.89487 -0.86593 1.14213 0.89487 0.88717 1.14877 0.53183 0.93638 
1.14877 0.637 -0.91514 1.14877 0.637 0.93638 1.15531 0.84432 -0.87668 
1.15531 0.84432 0.89792 1.15701 0.58441 -0.91326 1.15701 0.58441 0.9345 
1.16833 0.37717 0.90606 1.16833 0.79165 -0.88483 1.16833 0.79165 0.90606 
1.17698 0.94416 -0.83108 1.17698 0.94416 0.85232 1.17954 0.42903 0.91154 
1.17954 0.7398 -0.8903 1.17954 0.7398 0.91154 1.18988 0.48159 0.91436 
1.18988 0.68724 -0.89312 1.18988 0.68724 0.91436 1.191 0.89413 -0.84405 
1.191 0.89413 0.86529 1.19903 0.53414 0.91455 1.19903 0.63469 -0.89332 
1.19903 0.63469 0.91455 1.20189 0.58441 0.91461 1.205 0.84216 -0.8543 
1.205 0.84216 0.87554 1.21771 0.78943 -0.86195 1.21771 0.78943 0.88319 
1.22469 0.94244 -0.8073 1.22904 0.7373 -0.8668 1.22904 0.7373 0.88804 
1.23906 0.48409 0.89037 1.23906 0.68473 0.89037 1.23987 0.89147 -0.81944 
1.23987 0.89147 0.84067 1.24298 0.53419 0.89257 1.24298 0.63464 0.89257 
1.24573 0.58441 0.89254 1.25369 0.83928 -0.82918 1.25369 0.83928 0.85041 
1.26578 0.7866 -0.8365 1.26578 0.7866 0.85773 1.2769 0.7343 0.86206 
1.28209 0.68463 0.86627 1.28602 0.63447 0.86833 1.28734 0.8879 -0.79233 
1.28843 0.58441 0.86835 1.30064 0.83591 -0.80163 1.30064 0.83591 0.82287 
1.31239 0.78317 0.82976 1.31882 0.73392 0.83595 1.3239 0.68429 0.84008 
1.32759 0.63441 0.84212 1.34535 0.83111 0.79361 1.35353 0.783 0.80125 
1.35997 0.73367 0.80733 1.39322 0.78233 0.77076 -1.14233 0.95649 -0.77269 
-1.14233 0.95649 0.77565 -1.12756 1.0081 -0.76146 -1.12243 0.85634 0.82062 
-1.11068 0.90907 -0.81077 -1.11068 0.90907 0.81373 -1.09738 0.96106 -0.80146 
-1.09738 0.96106 0.80443 -1.09213 0.7578 0.85713 -1.08694 0.80747 -0.84996 
-1.08694 0.80747 0.85293 -1.08255 1.01216 -0.78978 -1.08255 1.01216 0.79274 
-1.07582 0.85977 -0.84563 -1.07582 0.85977 0.8486 -1.06373 0.91245 -0.83831 
-1.06373 0.91245 0.84128 -1.05577 0.65758 0.8834 -1.05302 0.7078 -0.88047 
-1.05302 0.7078 0.88344 -1.04991 0.96464 -0.82857 -1.04991 0.96464 0.83154 
-1.04909 0.7579 -0.87827 -1.04909 0.7579 0.88124 -1.03907 0.81047 -0.87594 
-1.03907 0.81047 0.8789 -1.03473 1.01561 -0.81644 -1.03473 1.01561 0.8194 
-1.02775 0.8626 -0.87109 -1.02775 0.8626 0.87405 -1.01504 0.91533 -0.86344 
-1.01504 0.91533 0.8664 -1.01193 0.65758 -0.90251 -1.01193 0.65758 0.90547 
-1.00907 0.6073 -0.90245 -1.00907 0.6073 0.90542 -1.00907 0.70786 -0.90245 
-1.00907 0.70786 0.90542 -1.00104 0.96729 -0.85319 -1.00104 0.96729 0.85615 
-0.99992 0.55476 -0.90226 -0.99992 0.55476 0.90522 -0.99992 0.7604 -0.90226 
-0.99992 0.7604 0.90522 -0.98958 0.50219 0.9024 -0.98958 0.81296 -0.89944 
-0.98958 0.81296 0.9024 -0.98702 1.01733 -0.84022 -0.98702 1.01733 0.84318 
-0.97837 0.45034 0.89693 -0.97837 0.86482 -0.89396 -0.97837 0.86482 0.89693 
-0.97184 1.06633 -0.82483 -0.97184 1.06633 0.82779 -0.96705 0.65758 -0.9224 
-0.96705 0.65758 0.92536 -0.96535 0.39767 0.88878 -0.96535 0.91748 -0.88582 
-0.96535 0.91748 0.88878 -0.95881 0.605 -0.92428 -0.95881 0.605 0.92724 
-0.95881 0.71016 -0.92428 -0.95881 0.71016 0.92724 -0.95216 0.34712 0.87803 
-0.95216 0.96803 -0.87507 -0.95216 0.96803 0.87803 -0.9495 0.55256 -0.92353 
-0.9495 0.55256 0.92649 -0.9495 0.7626 -0.92353 -0.9495 0.7626 0.92649 
-0.93916 0.50042 -0.92016 -0.93916 0.50042 0.92312 -0.93916 0.81473 -0.92016 
-0.93916 0.81473 0.92312 -0.93789 1.01798 -0.86173 -0.93789 1.01798 0.86469 
-0.92782 0.44873 -0.91418 -0.92782 0.44873 0.91714 -0.92782 0.86643 -0.91418 
-0.92782 0.86643 0.91714 -0.92292 1.06666 -0.84589 -0.92292 1.06666 0.84885 
-0.92126 0.65758 -0.94006 -0.92126 0.65758 0.94303 -0.91549 0.39763 -0.90559 
-0.91549 0.39763 0.90856 -0.91549 0.91752 -0.90559 -0.91549 0.91752 0.90856 
-0.9128 0.60495 -0.94158 -0.9128 0.60495 0.94454 -0.9128 0.7102 -0.94158 
-0.9128 0.7102 0.94454 -0.90513 1.1112 -0.82999 -0.90315 0.55227 -0.94048 
-0.90315 0.55227 0.94344 -0.90315 0.76289 -0.94048 -0.90315 0.76289 0.94344 
-0.90223 0.34727 -0.89444 -0.90223 0.34727 0.8974 -0.90223 0.96789 -0.89444 
-0.90223 0.96789 0.8974 -0.89259 0.50014 -0.93671 -0.89259 0.50014 0.93968 
-0.89259 0.81502 -0.93671 -0.89259 0.81502 0.93968 -0.88807 0.29779 -0.88074 
-0.88807 0.29779 0.88371 -0.88807 1.01737 -0.88074 -0.88807 1.01737 0.88371 
-0.88031 0.44732 -0.9303 -0.88031 0.44732 0.93326 -0.88031 0.86784 -0.9303 
-0.88031 0.86784 0.93326 -0.87465 0.65758 -0.95546 -0.87465 0.65758 0.95842 
-0.87305 0.24933 -0.86454 -0.87305 0.24933 0.86751 -0.87305 1.06583 -0.86454 
-0.87305 1.06583 0.86751 -0.87181 0.14307 0.80935 -0.86775 0.39629 -0.92124 
-0.86775 0.39629 0.92421 -0.86775 0.91887 -0.92124 -0.86775 0.91887 0.92421 
-0.86574 0.60483 -0.95667 -0.86574 0.60483 0.95963 -0.86574 0.71033 -0.95667 
-0.86574 0.71033 0.95963 -0.85602 0.55223 -0.95513 -0.85602 0.55223 0.95809 
-0.85602 0.76293 -0.95513 -0.85602 0.76293 0.95809 -0.85412 0.3458 -0.90958 
-0.85412 0.3458 0.91254 -0.85412 0.96936 -0.90958 -0.85412 0.96936 0.91254 
-0.84442 0.4991 -0.95102 -0.84442 0.4991 0.95398 -0.84442 0.81606 -0.95102 
-0.84442 0.81606 0.95398 -0.84044 0.1874 -0.84312 -0.84044 0.1874 0.84609 
-0.84044 1.12776 -0.84312 -0.84044 1.12776 0.84609 -0.83973 0.29645 -0.89539 
-0.83973 0.29645 0.89835 -0.83973 1.01871 -0.89539 -0.83973 1.01871 0.89835 
-0.837 0.08451 -0.77811 -0.837 0.08451 0.78108 -0.83205 0.44643 -0.94407 
-0.83205 0.44643 0.94703 -0.83205 0.86873 -0.94407 -0.83205 0.86873 0.94703 
-0.82735 0.65758 -0.96855 -0.82735 0.65758 0.97151 -0.81902 0.3954 -0.93457 
-0.81902 0.3954 0.93754 -0.81902 0.91976 -0.93457 -0.81902 0.91976 0.93754 
-0.81825 0.60479 -0.96935 -0.81825 0.60479 0.97231 -0.81825 0.71037 -0.96935 
-0.81825 0.71037 0.97231 -0.80712 0.55163 -0.96762 -0.80712 0.55163 0.97058 
-0.80712 0.76353 -0.96762 -0.80712 0.76353 0.97058 -0.80646 0.12799 -0.81718 
-0.80646 0.12799 0.82014 -0.80531 0.34512 -0.9224 -0.80531 0.34512 0.92536 
-0.80531 0.97004 -0.9224 -0.80531 0.97004 0.92536 -0.80224 0.24142 -0.88132 
-0.80224 0.24142 0.88429 -0.80224 1.07374 -0.88132 -0.80224 1.07374 0.88429 
-0.80127 0.02932 -0.74568 -0.80127 0.02932 0.74864 -0.79532 0.49851 -0.96299 
-0.79532 0.49851 0.96595 -0.79532 0.81665 -0.96299 -0.79532 0.81665 0.96595 
-0.79104 -0.06311 -0.66026 -0.79104 -0.06311 0.66322 -0.78318 0.44608 -0.95546 
-0.78318 0.44608 0.95843 -0.78318 0.86908 -0.95546 -0.78318 0.86908 0.95843 
-0.77946 0.65758 -0.9793 -0.77946 0.65758 0.98227 -0.77129 0.07141 -0.78685 
-0.77129 0.07141 0.78981 -0.76995 0.39512 -0.94545 -0.76995 0.39512 0.94841 
-0.76995 0.92003 -0.94545 -0.76995 0.92003 0.94841 -0.7689 0.18048 -0.85777 
-0.7689 0.18048 0.86074 -0.7689 1.13468 -0.85777 -0.7689 1.13468 0.86074 
-0.76883 0.60436 -0.97992 -0.76883 0.60436 0.98288 -0.76883 0.7108 -0.97992 
-0.76883 0.7108 0.98288 -0.76821 0.28958 -0.90999 -0.76821 0.28958 0.91295 
-0.76821 1.02558 -0.90999 -0.76821 1.02558 0.91295 -0.76349 -0.02412 -0.70789 
-0.76349 -0.02412 0.71085 -0.75765 0.55129 -0.97764 -0.75765 0.55129 0.9806 
-0.75765 0.76387 -0.97764 -0.75765 0.76387 0.9806 -0.75342 -0.1096 -0.61727 
-0.74596 0.49854 -0.97248 -0.74596 0.49854 0.97544 -0.74596 0.81662 -0.97248 
-0.74596 0.81662 0.97544 -0.73513 0.01798 -0.7523 -0.73513 0.01798 0.75526 
-0.73395 0.12174 -0.82948 -0.73395 0.12174 0.83245 -0.73395 1.19342 -0.82948 
-0.7338 0.44625 -0.96444 -0.7338 0.44625 0.96741 -0.7338 0.8689 -0.96444 
-0.7338 0.8689 0.96741 -0.73294 0.33959 -0.9349 -0.73294 0.33959 0.93786 
-0.73294 0.97556 -0.9349 -0.73294 0.97556 0.93786 -0.7311 0.65758 -0.98769 
-0.7311 0.65758 0.99066 -0.73027 0.23574 -0.89337 -0.73027 0.23574 0.89634 
-0.73027 1.07942 -0.89337 -0.73027 1.07942 0.89634 -0.72611 -0.07231 -0.66722 
-0.72611 -0.07231 0.67019 -0.72031 0.60432 -0.9878 -0.72031 0.60432 0.99077 
-0.72031 0.71084 -0.9878 -0.72031 0.71084 0.99077 -0.70884 0.55102 -0.985 
-0.70884 0.55102 0.98797 -0.70884 0.76414 -0.985 -0.70884 0.76414 0.98797 
-0.6982 0.0665 -0.79706 -0.6982 0.0665 0.80003 -0.69815 -0.03203 -0.7137 
-0.69815 -0.03203 0.71667 -0.69704 0.39042 -0.95556 -0.69704 0.39042 0.95852 
-0.69704 0.92474 -0.95556 -0.69704 0.92474 0.95852 -0.69701 0.49829 -0.9793 
-0.69701 0.49829 0.98227 -0.69701 0.81687 -0.9793 -0.69701 0.81687 0.98227 
-0.69575 0.17577 -0.86768 -0.69575 0.17577 0.87065 -0.69575 1.13939 -0.86768 
-0.69575 1.13939 0.87065 -0.69526 0.28496 -0.91985 -0.69526 0.28496 0.92282 
-0.69526 1.0302 -0.91985 -0.69526 1.0302 0.92282 -0.68239 0.65758 -0.9937 
-0.68239 0.65758 0.99667 -0.67119 0.60421 -0.99331 -0.67119 0.60421 0.99628 
-0.67119 0.71095 -0.99331 -0.67119 0.71095 0.99628 -0.66062 0.11842 -0.83726 
-0.66062 0.11842 0.84022 -0.66062 1.19674 -0.83726 -0.66062 1.19674 0.84022 
-0.66056 -0.07835 -0.67128 -0.65996 0.01243 -0.75883 -0.65996 0.01243 0.76179 
-0.65977 0.33579 -0.94232 -0.65977 0.33579 0.94529 -0.65977 0.97937 -0.94232 
-0.65977 0.97937 0.94529 -0.65973 0.551 -0.98996 -0.65973 0.551 0.99293 
-0.65973 0.76415 -0.98996 -0.65973 0.76415 0.99293 -0.6593 0.44446 -0.97267 
-0.6593 0.44446 0.97563 -0.6593 0.8707 -0.97267 -0.6593 0.8707 0.97563 
-0.65752 0.23232 -0.90063 -0.65752 0.23232 0.90359 -0.65752 1.08284 -0.90063 
-0.65752 1.08284 0.90359 -0.63344 0.65758 -0.99731 -0.63344 0.65758 1.00028 
-0.62261 0.06277 -0.80147 -0.62261 0.06277 0.80444 -0.6226 0.17341 -0.87266 
-0.6226 0.17341 0.87562 -0.6226 1.14175 -0.87266 -0.6226 1.14175 0.87562 
-0.62257 -0.03577 -0.71811 -0.62216 0.3892 -0.96109 -0.62216 0.3892 0.96405 
-0.62216 0.92595 -0.96109 -0.62216 0.92595 0.96405 -0.62216 0.28263 -0.92479 
-0.62216 0.28263 0.92776 -0.62216 1.03253 -0.92479 -0.62216 1.03253 0.92776 
-0.62213 0.49708 -0.98483 -0.62213 0.49708 0.9878 -0.62213 0.81808 -0.98483 
-0.62213 0.81808 0.9878 -0.62213 0.60418 -0.99638 -0.62213 0.60418 0.99934 
-0.62213 0.71098 -0.99638 -0.62213 0.71098 0.99934 -0.58437 0.01058 -0.76101 
-0.58437 0.01058 0.76397 -0.58437 0.11684 -0.83971 -0.58437 0.11684 0.84267 
-0.58437 0.23118 -0.90305 -0.58437 0.23118 0.90602 -0.58437 0.33487 -0.94502 
-0.58437 0.33487 0.94798 -0.58437 0.44385 -0.97541 -0.58437 0.44385 0.97838 
-0.58437 0.5507 -0.99279 -0.58437 0.5507 0.99575 -0.58437 0.65758 -0.99852 
-0.58437 0.65758 1.00148 -0.58437 0.76446 -0.99279 -0.58437 0.76446 0.99575 
-0.58437 0.8713 -0.97541 -0.58437 0.8713 0.97838 -0.58437 0.98028 -0.94502 
-0.58437 0.98028 0.94798 -0.58437 1.08398 -0.90305 -0.58437 1.08398 0.90602 
-0.58437 1.19832 -0.83971 -0.58437 1.19832 0.84267 -0.54661 0.60418 -0.99638 
-0.54661 0.60418 0.99934 -0.54661 0.71098 -0.99638 -0.54661 0.71098 0.99934 
-0.54661 0.49708 -0.98483 -0.54661 0.49708 0.9878 -0.54661 0.81808 -0.98483 
-0.54661 0.81808 0.9878 -0.54658 0.28263 -0.92479 -0.54658 0.28263 0.92776 
-0.54658 1.03253 -0.92479 -0.54658 1.03253 0.92776 -0.54658 0.3892 -0.96109 
-0.54658 0.3892 0.96405 -0.54658 0.92595 -0.96109 -0.54658 0.92595 0.96405 
-0.54614 0.17341 -0.87266 -0.54614 0.17341 0.87562 -0.54614 1.14175 -0.87266 
-0.54614 1.14175 0.87562 -0.54613 0.06277 -0.80147 -0.54613 0.06277 0.80444 
-0.54613 1.25239 -0.80147 -0.54613 1.25239 0.80444 -0.5353 0.65758 -0.99731 
-0.5353 0.65758 1.00028 -0.51122 0.23232 -0.90063 -0.51122 0.23232 0.90359 
-0.51122 1.08284 -0.90063 -0.51122 1.08284 0.90359 -0.50944 0.44446 -0.97267 
-0.50944 0.44446 0.97563 -0.50944 0.8707 -0.97267 -0.50944 0.8707 0.97563 
-0.50901 0.551 -0.98996 -0.50901 0.551 0.99293 -0.50901 0.76415 -0.98996 
-0.50901 0.76415 0.99293 -0.50897 0.33579 -0.94232 -0.50897 0.33579 0.94529 
-0.50897 0.97937 -0.94232 -0.50897 0.97937 0.94529 -0.50878 0.01243 -0.75883 
-0.50878 1.30272 -0.75883 -0.50812 0.11842 -0.83726 -0.50812 0.11842 0.84022 
-0.50812 1.19674 -0.83726 -0.50812 1.19674 0.84022 -0.49755 0.60421 -0.99331 
-0.49755 0.60421 0.99628 -0.49755 0.71095 -0.99331 -0.49755 0.71095 0.99628 
-0.48635 0.65758 -0.9937 -0.48635 0.65758 0.99667 -0.47348 0.28496 -0.91985 
-0.47348 0.28496 0.92282 -0.47348 1.0302 -0.91985 -0.47348 1.0302 0.92282 
-0.47299 0.17577 -0.86768 -0.47299 0.17577 0.87065 -0.47299 1.13939 -0.86768 
-0.47299 1.13939 0.87065 -0.47173 0.49829 -0.9793 -0.47173 0.49829 0.98227 
-0.47173 0.81687 -0.9793 -0.47173 0.81687 0.98227 -0.4717 0.39042 -0.95556 
-0.4717 0.39042 0.95852 -0.4717 0.92474 -0.95556 -0.4717 0.92474 0.95852 
-0.47054 0.0665 -0.79706 -0.47054 0.0665 0.80003 -0.47054 1.24865 -0.79706 
-0.47054 1.24865 0.80003 -0.4599 0.55102 -0.985 -0.4599 0.55102 0.98797 
-0.4599 0.76414 -0.985 -0.4599 0.76414 0.98797 -0.44843 0.60432 -0.9878 
-0.44843 0.60432 0.99077 -0.44843 0.71084 -0.9878 -0.44843 0.71084 0.99077 
-0.43847 0.23574 -0.89337 -0.43847 0.23574 0.89634 -0.43847 1.07942 -0.89337 
-0.43847 1.07942 0.89634 -0.43764 0.65758 -0.98769 -0.43764 0.65758 0.99066 
-0.4358 0.33959 -0.9349 -0.4358 0.33959 0.93786 -0.4358 0.97556 -0.9349 
-0.4358 0.97556 0.93786 -0.43494 0.44625 -0.96444 -0.43494 0.44625 0.96741 
-0.43494 0.8689 -0.96444 -0.43494 0.8689 0.96741 -0.43479 0.12174 -0.82948 
-0.43479 0.12174 0.83245 -0.43479 1.19342 -0.82948 -0.43479 1.19342 0.83245 
-0.42278 0.49854 -0.97248 -0.42278 0.49854 0.97544 -0.42278 0.81662 -0.97248 
-0.42278 0.81662 0.97544 -0.41109 0.55129 -0.97764 -0.41109 0.55129 0.9806 
-0.41109 0.76387 -0.97764 -0.41109 0.76387 0.9806 -0.40053 0.28958 -0.90999 
-0.40053 0.28958 0.91295 -0.40053 1.02558 -0.90999 -0.40053 1.02558 0.91295 
-0.39991 0.60436 -0.97992 -0.39991 0.60436 0.98288 -0.39991 0.7108 -0.97992 
-0.39991 0.7108 0.98288 -0.39984 0.18048 -0.85777 -0.39984 0.18048 0.86074 
-0.39984 1.13468 -0.85777 -0.39984 1.13468 0.86074 -0.39879 0.39512 -0.94545 
-0.39879 0.39512 0.94841 -0.39879 0.92003 -0.94545 -0.39879 0.92003 0.94841 
-0.39745 0.07141 -0.78685 -0.38928 0.65758 -0.9793 -0.38928 0.65758 0.98227 
-0.38556 0.44608 -0.95546 -0.38556 0.44608 0.95843 -0.38556 0.86908 -0.95546 
-0.38556 0.86908 0.95843 -0.37342 0.49851 -0.96299 -0.37342 0.49851 0.96595 
-0.37342 0.81665 -0.96299 -0.37342 0.81665 0.96595 -0.3665 0.24142 -0.88132 
-0.3665 0.24142 0.88429 -0.3665 1.07374 -0.88132 -0.3665 1.07374 0.88429 
-0.36343 0.34512 -0.9224 -0.36343 0.34512 0.92536 -0.36343 0.97004 -0.9224 
-0.36343 0.97004 0.92536 -0.36228 0.12799 -0.81718 -0.36228 0.12799 0.82014 
-0.36162 0.55163 -0.96762 -0.36162 0.55163 0.97058 -0.36162 0.76353 -0.96762 
-0.36162 0.76353 0.97058 -0.35049 0.60479 -0.96935 -0.35049 0.60479 0.97231 
-0.35049 0.71037 -0.96935 -0.35049 0.71037 0.97231 -0.34972 0.3954 -0.93457 
-0.34972 0.3954 0.93754 -0.34972 0.91976 -0.93457 -0.34972 0.91976 0.93754 
-0.34139 0.65758 -0.96855 -0.34139 0.65758 0.97151 -0.33669 0.44643 -0.94407 
-0.33669 0.44643 0.94703 -0.33669 0.86873 -0.94407 -0.33669 0.86873 0.94703 
-0.33174 0.08451 -0.77811 -0.32901 0.29645 -0.89539 -0.32901 0.29645 0.89835 
-0.32901 1.01871 -0.89539 -0.32901 1.01871 0.89835 -0.3283 0.1874 -0.84312 
-0.3283 0.1874 0.84609 -0.32432 0.4991 -0.95102 -0.32432 0.4991 0.95398 
-0.32432 0.81606 -0.95102 -0.32432 0.81606 0.95398 -0.31462 0.3458 -0.90958 
-0.31462 0.3458 0.91254 -0.31462 0.96936 -0.90958 -0.31462 0.96936 0.91254 
-0.31272 0.55223 -0.95513 -0.31272 0.55223 0.95809 -0.31272 0.76293 -0.95513 
-0.31272 0.76293 0.95809 -0.303 0.60483 -0.95667 -0.303 0.60483 0.95963 
-0.303 0.71033 -0.95667 -0.303 0.71033 0.95963 -0.30099 0.39629 -0.92124 
-0.30099 0.39629 0.92421 -0.30099 0.91887 -0.92124 -0.30099 0.91887 0.92421 
-0.29693 0.14307 -0.80639 -0.29693 0.14307 0.80935 -0.29569 0.24933 -0.86454 
-0.29569 0.24933 0.86751 -0.29409 0.65758 -0.95546 -0.29409 0.65758 0.95842 
-0.28843 0.44732 -0.9303 -0.28843 0.44732 0.93326 -0.28843 0.86784 -0.9303 
-0.28843 0.86784 0.93326 -0.28067 0.29779 -0.88074 -0.28067 0.29779 0.88371 
-0.27615 0.50014 -0.93671 -0.27615 0.50014 0.93968 -0.27615 0.81502 -0.93671 
-0.27615 0.81502 0.93968 -0.26674 0.10051 -0.76585 -0.26651 0.34727 -0.89444 
-0.26651 0.34727 0.8974 -0.26559 0.55227 -0.94048 -0.26559 0.55227 0.94344 
-0.26559 0.76289 -0.94048 -0.26559 0.76289 0.94344 -0.26361 0.20396 -0.82999 
-0.26361 0.20396 0.83295 -0.25594 0.60495 -0.94158 -0.25594 0.60495 0.94454 
-0.25594 0.7102 -0.94158 -0.25594 0.7102 0.94454 -0.25325 0.39763 -0.90559 
-0.25325 0.39763 0.90856 -0.25325 0.91752 -0.90559 -0.24748 0.65758 -0.94006 
-0.24748 0.65758 0.94303 -0.24582 0.2485 -0.84589 -0.24582 0.2485 0.84885 
-0.24092 0.44873 -0.91418 -0.24092 0.44873 0.91714 -0.24092 0.86643 -0.91418 
-0.24092 0.86643 0.91714 -0.2329 0.16053 -0.79187 -0.2329 0.16053 0.79484 
-0.23085 0.29718 -0.86173 -0.23085 0.29718 0.86469 -0.22958 0.50042 -0.92016 
-0.22958 0.50042 0.92312 -0.22958 0.81473 -0.92016 -0.22958 0.81473 0.92312 
-0.21924 0.55256 -0.92353 -0.21924 0.55256 0.92649 -0.21924 0.7626 -0.92353 
-0.21924 0.7626 0.92649 -0.21658 0.34712 -0.87507 -0.21658 0.34712 0.87803 
-0.21443 0.2041 -0.80938 -0.21443 0.2041 0.81235 -0.20993 0.605 -0.92428 
-0.20993 0.605 0.92724 -0.20993 0.71016 -0.92428 -0.20993 0.71016 0.92724 
-0.20339 0.39767 -0.88582 -0.20339 0.39767 0.88878 -0.20169 0.65758 -0.9224 
-0.20169 0.65758 0.92536 -0.1969 0.24883 -0.82483 -0.1969 0.24883 0.82779 
-0.19037 0.45034 -0.89396 -0.19037 0.45034 0.89693 -0.18441 0.16161 -0.76926 
-0.18172 0.29783 -0.84022 -0.18172 0.29783 0.84318 -0.17916 0.50219 -0.89944 
-0.17916 0.50219 0.9024 -0.17916 0.81296 -0.89944 -0.16882 0.55476 -0.90226 
-0.16882 0.55476 0.90522 -0.16882 0.7604 -0.90226 -0.1677 0.34787 -0.85319 
-0.1677 0.34787 0.85615 -0.16608 0.2055 -0.78633 -0.16608 0.2055 0.7893 
-0.15967 0.6073 -0.90245 -0.15967 0.6073 0.90542 -0.15967 0.70786 -0.90245 
-0.15967 0.70786 0.90542 -0.15681 0.65758 -0.90251 -0.15681 0.65758 0.90547 
-0.1537 0.39983 -0.86344 -0.1537 0.39983 0.8664 -0.14908 0.25032 -0.80143 
-0.14908 0.25032 0.80439 -0.14099 0.45256 -0.87109 -0.14099 0.45256 0.87405 
-0.13706 0.16411 -0.74444 -0.13401 0.29955 -0.81644 -0.13401 0.29955 0.8194 
-0.12967 0.50469 -0.87594 -0.12967 0.50469 0.8789 -0.11965 0.55726 -0.87827 
-0.11965 0.55726 0.88124 -0.11919 0.20797 -0.76105 -0.11919 0.20797 0.76402 
-0.11883 0.35052 -0.82857 -0.11883 0.35052 0.83154 -0.11572 0.60736 -0.88047 
-0.11572 0.60736 0.88344 -0.11572 0.7078 -0.88047 -0.11297 0.65758 -0.88044 
-0.11297 0.65758 0.8834 -0.10501 0.40271 -0.83831 -0.10501 0.40271 0.84128 
-0.1025 0.25296 -0.77575 -0.1025 0.25296 0.77871 -0.09292 0.45539 -0.84563 
-0.09292 0.45539 0.8486 -0.08619 0.303 -0.78978 -0.08619 0.303 0.79274 
-0.0818 0.50769 -0.84996 -0.0818 0.50769 0.85293 -0.07661 0.55736 -0.85417 
-0.07661 0.55736 0.85713 -0.07268 0.60752 -0.85623 -0.07249 0.21212 -0.73306 
-0.07136 0.35409 -0.80146 -0.07136 0.35409 0.80443 -0.05806 0.40608 -0.81077 
-0.05806 0.40608 0.81373 -0.05728 0.25676 -0.74786 -0.05728 0.25676 0.75083 
-0.04631 0.45882 -0.81766 -0.04631 0.45882 0.82062 -0.04118 0.30706 -0.76146 
-0.04118 0.30706 0.76442 -0.03988 0.50807 -0.82385 -0.03988 0.50807 0.82682 
-0.0348 0.5577 -0.82798 -0.02847 0.21692 -0.70335 -0.02641 0.35867 -0.77269 
-0.02641 0.35867 0.77565 -0.01356 0.26169 -0.71785 -0.01356 0.26169 0.72081 
-0.01335 0.41089 -0.78151 -0.01335 0.41089 0.78448 -0.00517 0.45899 -0.78915 
-0.00517 0.45899 0.79211 0.00127 0.50832 -0.79523 0.00257 0.31238 -0.73087 
0.00257 0.31238 0.73383 0.01693 0.36411 -0.74169 0.01693 0.36411 0.74466 
0.02647 0.41159 -0.75109 0.02647 0.41159 0.75405 0.02855 0.26774 -0.6858 
0.03452 0.45966 -0.75866 0.0444 0.31871 -0.69839 0.0444 0.31871 0.70135 
0.05542 0.36533 -0.70933 0.05542 0.36533 0.7123 0.06891 0.2749 -0.6518 
0.0814 0.32069 -0.66429 -2.10761 -1.26675 -0.05394 -2.10761 -1.26675 0.02245 
-2.1064 -1.15918 -0.41429 -2.1064 -1.15918 0.3828 -2.1049 -1.26295 -0.11934 
-2.1049 -1.26295 0.08785 -2.10143 -1.05197 0.52955 -2.09963 -1.25563 -0.1848 
-2.09963 -1.25563 0.15331 -2.09197 -1.24485 -0.24902 -2.09197 -1.24485 0.21753 
-2.08963 -1.13622 -0.47379 -2.08963 -1.13622 0.4423 -2.08738 -1.00255 -0.62225 
-2.08738 -1.00255 0.59076 -2.08119 -1.23026 -0.31466 -2.08119 -1.23026 0.28317 
-2.08115 -1.09185 -0.5407 -2.08115 -1.09185 0.50921 -2.07941 -0.92306 -0.6887 
-2.07941 -0.92306 0.65721 -2.06881 -1.04402 -0.60368 -2.06881 -1.04402 0.57219 
-2.06864 -1.21258 -0.37653 -2.06864 -1.21258 0.34504 -2.06781 -0.83365 -0.7481 
-2.06781 -0.83365 0.71661 -2.06333 -0.967 -0.6728 -2.06333 -0.967 0.64131 
-2.05941 -1.13049 -0.51881 -2.05941 -1.13049 0.48732 -2.05358 -1.19151 -0.43731 
-2.05358 -1.19151 0.40582 -2.05328 -1.29796 -0.14627 -2.05328 -1.29796 0.11478 
-2.05189 -0.73514 -0.79874 -2.05189 -0.73514 0.76725 -2.05169 -0.88434 -0.73508 
-2.05169 -0.88434 0.70359 -2.04883 -1.08415 -0.5837 -2.04883 -1.08415 0.55221 
-2.04713 -1.28926 -0.21084 -2.04713 -1.28926 0.17935 -2.0459 -1.00955 -0.65543 
-2.0459 -1.00955 0.62394 -2.03883 -0.78736 -0.78992 -2.03883 -0.78736 0.75843 
-2.03855 -1.27713 -0.27456 -2.03855 -1.27713 0.24307 -2.03678 -0.9291 -0.72058 
-2.03678 -0.9291 0.68909 -2.03644 -1.16734 -0.49579 -2.03644 -1.16734 0.4643 
-2.03413 -0.53845 0.81576 -2.03044 -0.58833 -0.8452 -2.03044 -0.58833 0.81371 
-2.02758 -1.26162 -0.33718 -2.02758 -1.26162 0.30569 -2.02747 -1.12284 -0.56235 
-2.02747 -1.12284 0.53086 -2.02617 -1.05197 -0.63631 -2.02617 -1.05197 0.60482 
-2.02537 -0.63796 -0.84108 -2.02537 -0.63796 0.80959 -2.02407 -0.83897 -0.77869 
-2.02407 -0.83897 0.7472 -2.02051 -0.97279 -0.70437 -2.02051 -0.97279 0.67288 
-2.01893 -0.68721 -0.83489 -2.01893 -0.68721 0.8034 -2.01428 -1.24279 -0.39843 
-2.01428 -1.24279 0.36694 -2.00796 -0.88927 -0.76509 -2.00796 -0.88927 0.7336 
-2.00719 -0.73994 -0.82799 -2.00719 -0.73994 0.7965 -2.00583 -1.09185 -0.61602 
-2.00583 -1.09185 0.58453 -2.0048 -1.16001 -0.53968 -2.0048 -1.16001 0.50819 
-2.00188 -1.0162 -0.68659 -2.00188 -1.0162 0.6551 -1.99868 -1.22074 -0.45803 
-1.99868 -1.22074 0.42654 -1.99498 -0.48845 -0.87347 -1.99498 -0.48845 0.84198 
-1.99388 -0.79194 -0.81869 -1.99388 -0.79194 0.7872 -1.99388 -0.18496 0.7872 
-1.99275 -0.93391 -0.75028 -1.99275 -0.93391 0.71879 -1.99256 -0.53851 -0.87346 
-1.99256 -0.53851 0.84197 -1.99256 -0.43839 -0.87346 -1.99256 -0.43839 0.84197 
-1.98864 -0.58867 -0.87139 -1.98864 -0.58867 0.8399 -1.98864 -0.38823 -0.87139 
-1.98864 -0.38823 0.8399 -1.98723 -1.27401 0.33991 -1.98394 -1.13049 -0.59429 
-1.98394 -1.13049 0.5628 -1.98344 -0.63834 -0.86719 -1.98344 -0.63834 0.8357 
-1.98344 -0.33856 -0.86719 -1.98344 -0.33856 0.8357 -1.98192 -1.05827 -0.6671 
-1.98192 -1.05827 0.63561 -1.98087 -1.19556 -0.51575 -1.98087 -1.19556 0.48426 
-1.97905 -0.84303 -0.80701 -1.97905 -0.84303 0.77552 -1.97905 -0.13387 -0.80701 
-1.97905 -0.13387 0.77552 -1.97508 -0.97808 -0.73409 -1.97508 -0.97808 0.7026 
-1.9726 -1.25326 -0.432 -1.9726 -1.25326 0.40051 -1.97232 -0.69064 -0.86286 
-1.97232 -0.69064 0.83137 -1.97232 -0.28626 -0.86286 -1.97232 -0.28626 0.83137 
-1.96275 -0.89307 -0.79297 -1.96275 -0.89307 0.76148 -1.96275 -0.08383 -0.79297 
-1.96275 -0.08383 0.76148 -1.961 -1.09799 -0.64657 -1.961 -1.09799 0.61508 
-1.96092 -1.16734 -0.57132 -1.96092 -1.16734 0.53983 -1.96023 -0.74332 -0.85554 
-1.96023 -0.74332 0.82405 -1.96023 -0.23358 -0.85554 -1.96023 -0.23358 0.82405 
-1.9561 -1.02127 -0.71593 -1.9561 -1.02127 0.68444 -1.95574 -1.2294 -0.49061 
-1.95574 -1.2294 0.45912 -1.95227 -0.48845 -0.89767 -1.95227 -0.48845 0.86618 
-1.94953 -0.53867 -0.8977 -1.94953 -0.53867 0.86621 -1.94953 -0.43823 -0.8977 
-1.94953 -0.43823 0.86621 -1.94641 -0.79551 -0.8458 -1.94641 -0.79551 0.81431 
-1.94641 -0.18139 -0.8458 -1.94641 -0.18139 0.81431 -1.94605 -0.93806 -0.77828 
-1.94605 -0.93806 0.74679 -1.94605 -0.03884 -0.77828 -1.94605 -0.03884 0.74679 
-1.9456 -0.58877 -0.8955 -1.9456 -0.58877 0.86401 -1.9456 -0.38813 -0.8955 
-1.9456 -0.38813 0.86401 -1.93892 -1.13622 -0.62451 -1.93892 -1.13622 0.59302 
-1.93619 -1.06288 -0.69598 -1.93619 -1.06288 0.66449 -1.93558 -0.64134 -0.89317 
-1.93558 -0.64134 0.86168 -1.93558 -0.33556 -0.89317 -1.93558 -0.33556 0.86168 
-1.93123 -0.84648 -0.83367 -1.93123 -0.84648 0.80218 -1.93123 -0.13042 -0.83367 
-1.93123 -0.13042 0.80218 -1.92819 -0.98192 -0.76167 -1.92819 -0.98192 0.73018 
-1.92425 -0.69347 -0.88832 -1.92425 -0.69347 0.85683 -1.92425 -0.28343 -0.88832 
-1.92425 -0.28343 0.85683 -1.92316 -1.22074 -0.53355 -1.92316 -1.22074 0.50206 
-1.91616 -0.89571 -0.81865 -1.91616 -0.89571 0.78716 -1.91616 -0.08119 -0.81865 
-1.91616 -0.08119 0.78716 -1.91495 -1.10232 -0.67509 -1.91495 -1.10232 0.6436 
-1.91154 -0.7462 -0.88066 -1.91154 -0.7462 0.84917 -1.91154 -0.2307 -0.88066 
-1.91154 -0.2307 0.84917 -1.90919 -1.02453 -0.74318 -1.90919 -1.02453 0.71169 
-1.90843 -0.48845 -0.91973 -1.90843 -0.48845 0.88824 -1.90557 -0.53873 -0.91968 
-1.90557 -0.53873 0.88819 -1.90557 -0.43817 -0.91968 -1.90557 -0.43817 0.88819 
-1.90243 -1.19151 -0.58846 -1.90243 -1.19151 0.55697 -1.89917 -0.94053 -0.80356 
-1.89917 -0.94053 0.77207 -1.89917 -0.03637 -0.80356 -1.89754 -0.79816 -0.87042 
-1.89754 -0.79816 0.83893 -1.89754 -0.17874 -0.87042 -1.89754 -0.17874 0.83893 
-1.89643 -0.59127 -0.91948 -1.89643 -0.59127 0.88799 -1.89643 -0.38563 -0.91948 
-1.89643 -0.38563 0.88799 -1.88912 -1.0658 -0.72285 -1.88912 -1.0658 0.69136 
-1.88609 -0.64383 -0.91667 -1.88609 -0.64383 0.88518 -1.88609 -0.33307 -0.91667 
-1.88609 -0.33307 0.88518 -1.88352 -0.8482 -0.85744 -1.88352 -0.8482 0.82595 
-1.88352 -0.1287 -0.85744 -1.88352 -0.1287 0.82595 -1.88084 -0.98442 -0.78649 
-1.88084 -0.98442 0.755 -1.87942 -1.15918 -0.64127 -1.87942 -1.15918 0.60978 
-1.87487 -0.69569 -0.91119 -1.87487 -0.69569 0.8797 -1.87487 -0.28121 -0.91119 
-1.87487 -0.28121 0.8797 -1.86834 -0.8972 -0.84206 -1.86834 -0.8972 0.81057 
-1.86834 -0.0797 -0.84206 -1.86834 -0.0797 0.81057 -1.86356 -0.48845 -0.93962 
-1.86356 -0.48845 0.90813 -1.86185 -0.74836 -0.90305 -1.86185 -0.74836 0.87156 
-1.86185 -0.22854 -0.90305 -1.86185 -0.22854 0.87156 -1.86155 -1.0268 -0.76758 
-1.86155 -1.0268 0.73609 -1.85531 -0.54103 -0.9415 -1.85531 -0.54103 0.91001 
-1.85531 -0.43587 -0.9415 -1.85531 -0.43587 0.91001 -1.85471 -1.1243 -0.69098 
-1.85471 -1.1243 0.65949 -1.85081 -0.94193 -0.82661 -1.85081 -0.94193 0.79512 
-1.85081 -0.03497 -0.82661 -1.84867 -0.7989 -0.8923 -1.84867 -0.7989 0.86081 
-1.84867 -0.178 -0.8923 -1.84867 -0.178 0.86081 -1.84601 -0.59347 -0.94076 
-1.84601 -0.59347 0.90927 -1.84601 -0.38343 -0.94076 -1.84601 -0.38343 0.90927 
-1.84166 -1.21258 -0.60351 -1.84166 -1.21258 0.57202 -1.83567 -0.64561 -0.93739 
-1.83567 -0.64561 0.9059 -1.83567 -0.33129 -0.93739 -1.83567 -0.33129 0.9059 
-1.8344 -0.84885 -0.87895 -1.8344 -0.84885 0.84746 -1.8344 -0.12805 -0.87895 
-1.8344 -0.12805 0.84746 -1.83234 -0.9855 -0.8091 -1.83234 -0.9855 0.77761 
-1.82682 -1.08551 -0.73951 -1.82682 -1.08551 0.70802 -1.82432 -0.6973 -0.9314 
-1.82432 -0.6973 0.89991 -1.82432 -0.2796 -0.9314 -1.82432 -0.2796 0.89991 
-1.81943 -0.89753 -0.86312 -1.81943 -0.89753 0.83163 -1.81943 -0.07937 -0.86312 
-1.81943 -0.07937 0.83163 -1.81819 -1.17922 -0.65532 -1.81819 -1.17922 0.62383 
-1.81776 -0.48845 -0.95729 -1.81776 -0.48845 0.9258 -1.812 -0.7484 -0.92282 
-1.812 -0.7484 0.89133 -1.812 -0.2285 -0.92282 -1.812 -0.2285 0.89133 
-1.80931 -0.54108 -0.9588 -1.80931 -0.54108 0.92731 -1.80931 -0.43582 -0.9588 
-1.80931 -0.43582 0.92731 -1.80163 -0.94207 -0.84721 -1.80163 -0.94207 0.81572 
-1.80163 -0.03483 -0.84721 -1.79965 -0.59376 -0.9577 -1.79965 -0.59376 0.92621 
-1.79965 -0.38314 -0.9577 -1.79965 -0.38314 0.92621 -1.79874 -0.79876 -0.91167 
-1.79874 -0.79876 0.88018 -1.79874 -0.17814 -0.91167 -1.79874 -0.17814 0.88018 
-1.7985 -1.04551 -0.78307 -1.7985 -1.04551 0.75158 -1.79128 -1.14237 -0.7057 
-1.79128 -1.14237 0.67421 -1.7891 -0.64589 -0.95394 -1.7891 -0.64589 0.92245 
-1.7891 -0.33101 -0.95394 -1.7891 -0.33101 0.92245 -1.78457 -0.84824 -0.89797 
-1.78457 -0.84824 0.86648 -1.78457 -0.12866 -0.89797 -1.78457 -0.12866 0.86648 
-1.77681 -0.69871 -0.94752 -1.77681 -0.69871 0.91603 -1.77681 -0.27819 -0.94752 
-1.77681 -0.27819 0.91603 -1.77116 -0.48845 -0.97269 -1.77116 -0.48845 0.9412 
-1.76955 -0.8967 -0.88177 -1.76955 -0.8967 0.85028 -1.76955 -0.0802 -0.88177 
-1.76955 -0.0802 0.85028 -1.76832 -1.00296 -0.82362 -1.76832 -1.00296 0.79213 
-1.76426 -0.74974 -0.93847 -1.76426 -0.74974 0.90698 -1.76426 -0.22716 -0.93847 
-1.76426 -0.22716 0.90698 -1.76294 -1.10251 -0.75289 -1.76294 -1.10251 0.7214 
-1.76224 -0.5412 -0.97389 -1.76224 -0.5412 0.9424 -1.76224 -0.4357 -0.97389 
-1.76224 -0.4357 0.9424 -1.75252 -0.5938 -0.97236 -1.75252 -0.5938 0.94087 
-1.75252 -0.3831 -0.97236 -1.75252 -0.3831 0.94087 -1.75062 -0.80023 -0.92681 
-1.75062 -0.80023 0.89532 -1.75062 -0.17667 -0.92681 -1.75062 -0.17667 0.89532 
-1.74093 -0.64693 -0.96824 -1.74093 -0.64693 0.93675 -1.74093 -0.32997 -0.96824 
-1.74093 -0.32997 0.93675 -1.73694 -0.95863 -0.86035 -1.73694 -0.95863 0.82886 
-1.73623 -0.84958 -0.91262 -1.73623 -0.84958 0.88113 -1.73623 -0.12732 -0.91262 
-1.73623 -0.12732 0.88113 -1.7335 -1.06152 -0.79534 -1.7335 -1.06152 0.76385 
-1.72856 -0.6996 -0.9613 -1.72856 -0.6996 0.92981 -1.72856 -0.2773 -0.9613 
-1.72856 -0.2773 0.92981 -1.72594 -1.15773 -0.71718 -1.72594 -1.15773 0.68569 
-1.72385 -0.48845 -0.98578 -1.72385 -0.48845 0.95429 -1.71552 -0.75063 -0.9518 
-1.71552 -0.75063 0.92031 -1.71552 -0.22627 -0.9518 -1.71552 -0.22627 0.92031 
-1.71476 -0.54124 -0.98658 -1.71476 -0.54124 0.95509 -1.71476 -0.43566 -0.98658 
-1.71476 -0.43566 0.95509 -1.70362 -0.5944 -0.98485 -1.70362 -0.5944 0.95336 
-1.70362 -0.3825 -0.98485 -1.70362 -0.3825 0.95336 -1.70296 -1.01804 -0.83441 
-1.70296 -1.01804 0.80292 -1.70182 -0.80091 -0.93962 -1.70182 -0.80091 0.90813 
-1.70182 -0.17599 -0.93962 -1.70182 -0.17599 0.90813 -1.69874 -0.90461 -0.89855 
-1.69874 -0.90461 0.86706 -1.69874 -0.07229 -0.89855 -1.69874 -0.07229 0.86706 
-1.69778 -1.11671 -0.7629 -1.69778 -1.11671 0.73141 -1.69182 -0.64752 -0.98021 
-1.69182 -0.64752 0.94872 -1.69182 -0.32938 -0.98021 -1.69182 -0.32938 0.94872 
-1.67968 -0.69995 -0.97269 -1.67968 -0.69995 0.9412 -1.67968 -0.27695 -0.97269 
-1.67968 -0.27695 0.9412 -1.67596 -0.48845 -0.99653 -1.67596 -0.48845 0.96504 
-1.6678 -1.07462 -0.80408 -1.6678 -1.07462 0.77259 -1.66646 -0.7509 -0.96268 
-1.66646 -0.7509 0.93119 -1.66646 -0.226 -0.96268 -1.66646 -0.226 0.93119 
-1.6654 -0.96555 -0.875 -1.6654 -0.96555 0.84351 -1.66533 -0.54167 -0.99714 
-1.66533 -0.54167 0.96565 -1.66533 -0.43523 -0.99714 -1.66533 -0.43523 0.96565 
-1.66472 -0.85645 -0.92722 -1.66472 -0.85645 0.89573 -1.66472 -0.12045 -0.92722 
-1.66472 -0.12045 0.89573 -1.65415 -0.59474 -0.99487 -1.65415 -0.59474 0.96338 
-1.65415 -0.38216 -0.99487 -1.65415 -0.38216 0.96338 -1.64247 -0.64749 -0.9897 
-1.64247 -0.64749 0.95821 -1.64247 -0.32941 -0.9897 -1.64247 -0.32941 0.95821 
-1.63163 -1.12805 -0.76952 -1.63163 -1.12805 0.73803 -1.63045 -1.02429 -0.84671 
-1.63045 -1.02429 0.81522 -1.6303 -0.69977 -0.98167 -1.6303 -0.69977 0.95018 
-1.6303 -0.27713 -0.98167 -1.6303 -0.27713 0.95018 -1.62945 -0.80644 -0.95213 
-1.62945 -0.80644 0.92064 -1.62945 -0.17046 -0.95213 -1.62945 -0.17046 0.92064 
-1.6276 -0.48845 -1.00492 -1.6276 -0.48845 0.97343 -1.62677 -0.91029 -0.9106 
-1.62677 -0.91029 0.87911 -1.62677 -0.06661 -0.9106 -1.62677 -0.06661 0.87911 
-1.61681 -0.54171 -1.00503 -1.61681 -0.54171 0.97354 -1.61681 -0.43519 -1.00503 
-1.61681 -0.43519 0.97354 -1.60534 -0.59501 -1.00223 -1.60534 -0.59501 0.97074 
-1.60534 -0.38189 -1.00223 -1.60534 -0.38189 0.97074 -1.5947 -1.07952 -0.81429 
-1.5947 -1.07952 0.7828 -1.59354 -0.75561 -0.97279 -1.59354 -0.75561 0.9413 
-1.59354 -0.22129 -0.97279 -1.59354 -0.22129 0.9413 -1.59351 -0.64774 -0.99653 
-1.59351 -0.64774 0.96504 -1.59351 -0.32916 -0.99653 -1.59351 -0.32916 0.96504 
-1.59225 -0.97026 -0.88491 -1.59225 -0.97026 0.85342 -1.59176 -0.86107 -0.93708 
-1.59176 -0.86107 0.90559 -1.59176 -0.11583 -0.93708 -1.59176 -0.11583 0.90559 
-1.57889 -0.48845 -1.01093 -1.57889 -0.48845 0.97944 -1.56769 -0.54182 -1.01054 
-1.56769 -0.54182 0.97905 -1.56769 -0.43508 -1.01054 -1.56769 -0.43508 0.97905 
-1.55712 -1.02761 -0.85449 -1.55712 -1.02761 0.823 -1.55627 -0.81024 -0.95955 
-1.55627 -0.81024 0.92806 -1.55627 -0.16666 -0.95955 -1.55627 -0.16666 0.92806 
-1.55623 -0.59502 -1.00719 -1.55623 -0.59502 0.9757 -1.55623 -0.38188 -1.00719 
-1.55623 -0.38188 0.9757 -1.5558 -0.70157 -0.98989 -1.5558 -0.70157 0.9584 
-1.5558 -0.27533 -0.98989 -1.5558 -0.27533 0.9584 -1.55402 -0.91371 -0.91786 
-1.55402 -0.91371 0.88637 -1.55402 -0.06319 -0.91786 -1.55402 -0.06319 0.88637 
-1.52994 -0.48845 -1.01454 -1.52994 -0.48845 0.98305 -1.51911 -1.08326 -0.8187 
-1.51911 -1.08326 0.78721 -1.51911 -0.97262 -0.88988 -1.51911 -0.97262 0.85839 
-1.51866 -0.75683 -0.97832 -1.51866 -0.75683 0.94683 -1.51866 -0.22007 -0.97832 
-1.51866 -0.22007 0.94683 -1.51866 -0.8634 -0.94202 -1.51866 -0.8634 0.91053 
-1.51866 -0.1135 -0.94202 -1.51866 -0.1135 0.91053 -1.51863 -0.64895 -1.00206 
-1.51863 -0.64895 0.97057 -1.51863 -0.32795 -1.00206 -1.51863 -0.32795 0.97057 
-1.51863 -0.54185 -1.0136 -1.51863 -0.54185 0.98211 -1.51863 -0.43505 -1.0136 
-1.51863 -0.43505 0.98211 -1.48087 -1.02919 -0.85694 -1.48087 -1.02919 0.82545 
-1.48087 -0.91485 -0.92028 -1.48087 -0.91485 0.88879 -1.48087 -0.81116 -0.96224 
-1.48087 -0.81116 0.93075 -1.48087 -0.70217 -0.99264 -1.48087 -0.70217 0.96115 
-1.48087 -0.59533 -1.01002 -1.48087 -0.59533 0.97853 -1.48087 -0.48845 -1.01574 
-1.48087 -0.48845 0.98426 -1.48087 -0.38157 -1.01002 -1.48087 -0.38157 0.97853 
-1.48087 -0.27473 -0.99264 -1.48087 -0.27473 0.96115 -1.48087 -0.16574 -0.96224 
-1.48087 -0.16574 0.93075 -1.48087 -0.06205 -0.92028 -1.44311 -0.54185 -1.0136 
-1.44311 -0.54185 0.98211 -1.44311 -0.43505 -1.0136 -1.44311 -0.43505 0.98211 
-1.44311 -0.64895 -1.00206 -1.44311 -0.64895 0.97057 -1.44311 -0.32795 -1.00206 
-1.44311 -0.32795 0.97057 -1.44309 -0.8634 -0.94202 -1.44309 -0.8634 0.91053 
-1.44309 -0.1135 -0.94202 -1.44309 -0.1135 0.91053 -1.44309 -0.75683 -0.97832 
-1.44309 -0.75683 0.94683 -1.44309 -0.22007 -0.97832 -1.44309 -0.22007 0.94683 
-1.44264 -0.97262 -0.88988 -1.44264 -0.97262 0.85839 -1.43181 -0.48845 -1.01454 
-1.43181 -0.48845 0.98305 -1.40773 -0.91371 -0.91786 -1.40773 -0.91371 0.88637 
-1.40773 -0.06319 -0.91786 -1.40595 -0.70157 -0.98989 -1.40595 -0.70157 0.9584 
-1.40595 -0.27533 -0.98989 -1.40595 -0.27533 0.9584 -1.40551 -0.59502 -1.00719 
-1.40551 -0.59502 0.9757 -1.40551 -0.38188 -1.00719 -1.40551 -0.38188 0.9757 
-1.40547 -0.81024 -0.95955 -1.40547 -0.81024 0.92806 -1.40547 -0.16666 -0.95955 
-1.40547 -0.16666 0.92806 -1.40462 -1.02761 -0.85449 -1.40462 -1.02761 0.823 
-1.39406 -0.54182 -1.01054 -1.39406 -0.54182 0.97905 -1.39406 -0.43508 -1.01054 
-1.39406 -0.43508 0.97905 -1.38286 -0.48845 -1.01093 -1.38286 -0.48845 0.97944 
-1.36998 -0.86107 -0.93708 -1.36998 -0.86107 0.90559 -1.36998 -0.11583 -0.93708 
-1.36998 -0.11583 0.90559 -1.3695 -0.97026 -0.88491 -1.3695 -0.97026 0.85342 
-1.36824 -0.64774 -0.99653 -1.36824 -0.64774 0.96504 -1.36824 -0.32916 -0.99653 
-1.36824 -0.32916 0.96504 -1.3682 -0.75561 -0.97279 -1.3682 -0.75561 0.9413 
-1.3682 -0.22129 -0.97279 -1.3682 -0.22129 0.9413 -1.3564 -0.59501 -1.00223 
-1.3564 -0.59501 0.97074 -1.3564 -0.38189 -1.00223 -1.3564 -0.38189 0.97074 
-1.34493 -0.54171 -1.00503 -1.34493 -0.54171 0.97354 -1.34493 -0.43519 -1.00503 
-1.34493 -0.43519 0.97354 -1.33497 -0.91029 -0.9106 -1.33497 -0.91029 0.87911 
-1.33497 -0.06661 -0.9106 -1.33414 -0.48845 -1.00492 -1.33414 -0.48845 0.97343 
-1.3323 -0.80644 -0.95213 -1.3323 -0.80644 0.92064 -1.3323 -0.17046 -0.95213 
-1.3323 -0.17046 0.92064 -1.33144 -0.69977 -0.98167 -1.33144 -0.69977 0.95018 
-1.33144 -0.27713 -0.98167 -1.33144 -0.27713 0.95018 -1.31928 -0.64749 -0.9897 
-1.31928 -0.64749 0.95821 -1.31928 -0.32941 -0.9897 -1.31928 -0.32941 0.95821 
-1.30759 -0.59474 -0.99487 -1.30759 -0.59474 0.96338 -1.30759 -0.38216 -0.99487 
-1.30759 -0.38216 0.96338 -1.29703 -0.85645 -0.92722 -1.29703 -0.85645 0.89573 
-1.29703 -0.12045 -0.92722 -1.29703 -0.12045 0.89573 -1.29642 -0.54167 -0.99714 
-1.29642 -0.54167 0.96565 -1.29642 -0.43523 -0.99714 -1.29642 -0.43523 0.96565 
-1.29634 -0.96555 -0.875 -1.29634 -0.96555 0.84351 -1.29529 -0.7509 -0.96268 
-1.29529 -0.7509 0.93119 -1.29529 -0.226 -0.96268 -1.29529 -0.226 0.93119 
-1.28578 -0.48845 -0.99653 -1.28578 -0.48845 0.96504 -1.28207 -0.69995 -0.97269 
-1.28207 -0.69995 0.9412 -1.28207 -0.27695 -0.97269 -1.28207 -0.27695 0.9412 
-1.26992 -0.64752 -0.98021 -1.26992 -0.64752 0.94872 -1.26992 -0.32938 -0.98021 
-1.26992 -0.32938 0.94872 -1.263 -0.90461 -0.89855 -1.263 -0.90461 0.86706 
-1.263 -0.07229 -0.89855 -1.25993 -0.80091 -0.93962 -1.25993 -0.80091 0.90813 
-1.25993 -0.17599 -0.93962 -1.25993 -0.17599 0.90813 -1.25812 -0.5944 -0.98485 
-1.25812 -0.5944 0.95336 -1.25812 -0.3825 -0.98485 -1.25812 -0.3825 0.95336 
-1.24699 -0.54124 -0.98658 -1.24699 -0.54124 0.95509 -1.24699 -0.43566 -0.98658 
-1.24699 -0.43566 0.95509 -1.24622 -0.75063 -0.9518 -1.24622 -0.75063 0.92031 
-1.24622 -0.22627 -0.9518 -1.24622 -0.22627 0.92031 -1.23789 -0.48845 -0.98578 
-1.23789 -0.48845 0.95429 -1.23319 -0.6996 -0.9613 -1.23319 -0.6996 0.92981 
-1.23319 -0.2773 -0.9613 -1.23319 -0.2773 0.92981 -1.22552 -0.84958 -0.91262 
-1.22552 -0.84958 0.88113 -1.22552 -0.12732 -0.91262 -1.22552 -0.12732 0.88113 
-1.2248 -0.95863 -0.86035 -1.2248 -0.95863 0.82886 -1.22082 -0.64693 -0.96824 
-1.22082 -0.64693 0.93675 -1.22082 -0.32997 -0.96824 -1.22082 -0.32997 0.93675 
-1.21113 -0.80023 -0.92681 -1.21113 -0.80023 0.89532 -1.21113 -0.17667 -0.92681 
-1.21113 -0.17667 0.89532 -1.20922 -0.5938 -0.97236 -1.20922 -0.5938 0.94087 
-1.20922 -0.3831 -0.97236 -1.20922 -0.3831 0.94087 -1.1995 -0.5412 -0.97389 
-1.1995 -0.5412 0.9424 -1.1995 -0.4357 -0.97389 -1.1995 -0.4357 0.9424 
-1.19749 -0.74974 -0.93847 -1.19749 -0.74974 0.90698 -1.19749 -0.22716 -0.93847 
-1.19749 -0.22716 0.90698 -1.1922 -0.8967 -0.88177 -1.1922 -0.8967 0.85028 
-1.1922 -0.0802 -0.88177 -1.19059 -0.48845 -0.97269 -1.19059 -0.48845 0.9412 
-1.18494 -0.69871 -0.94752 -1.18494 -0.69871 0.91603 -1.18494 -0.27819 -0.94752 
-1.18494 -0.27819 0.91603 -1.17717 -0.84824 -0.89797 -1.17717 -0.84824 0.86648 
-1.17717 -0.12866 -0.89797 -1.17717 -0.12866 0.86648 -1.17265 -0.64589 -0.95394 
-1.17265 -0.64589 0.92245 -1.17265 -0.33101 -0.95394 -1.17265 -0.33101 0.92245 
-1.16301 -0.79876 -0.91167 -1.16301 -0.79876 0.88018 -1.16301 -0.17814 -0.91167 
-1.16301 -0.17814 0.88018 -1.16209 -0.59376 -0.9577 -1.16209 -0.59376 0.92621 
-1.16209 -0.38314 -0.9577 -1.16209 -0.38314 0.92621 -1.16011 -0.94207 -0.84721 
-1.16011 -0.94207 0.81572 -1.15244 -0.54108 -0.9588 -1.15244 -0.54108 0.92731 
-1.15244 -0.43582 -0.9588 -1.15244 -0.43582 0.92731 -1.14975 -0.7484 -0.92282 
-1.14975 -0.7484 0.89133 -1.14975 -0.2285 -0.92282 -1.14975 -0.2285 0.89133 
-1.14398 -0.48845 -0.95729 -1.14398 -0.48845 0.9258 -1.14232 -0.89753 -0.86312 
-1.14232 -0.89753 0.83163 -1.14232 -0.07937 -0.86312 -1.13743 -0.6973 -0.9314 
-1.13743 -0.6973 0.89991 -1.13743 -0.2796 -0.9314 -1.13743 -0.2796 0.89991 
-1.12735 -0.84885 -0.87895 -1.12735 -0.84885 0.84746 -1.12735 -0.12805 -0.87895 
-1.12735 -0.12805 0.84746 -1.12608 -0.64561 -0.93739 -1.12608 -0.64561 0.9059 
-1.12608 -0.33129 -0.93739 -1.12608 -0.33129 0.9059 -1.11574 -0.59347 -0.94076 
-1.11574 -0.59347 0.90927 -1.11574 -0.38343 -0.94076 -1.11574 -0.38343 0.90927 
-1.11308 -0.7989 -0.8923 -1.11308 -0.7989 0.86081 -1.11308 -0.178 -0.8923 
-1.11308 -0.178 0.86081 -1.10643 -0.54103 -0.9415 -1.10643 -0.54103 0.91001 
-1.10643 -0.43587 -0.9415 -1.10643 -0.43587 0.91001 -1.0999 -0.74836 -0.90305 
-1.0999 -0.74836 0.87156 -1.0999 -0.22854 -0.90305 -1.0999 -0.22854 0.87156 
-1.09819 -0.48845 -0.93962 -1.09819 -0.48845 0.90813 -1.0934 -0.8972 -0.84206 
-1.0934 -0.8972 0.81057 -1.0934 -0.0797 -0.84206 -1.08688 -0.69569 -0.91119 
-1.08688 -0.69569 0.8797 -1.08688 -0.28121 -0.91119 -1.08688 -0.28121 0.8797 
-1.07822 -0.8482 -0.85744 -1.07822 -0.8482 0.82595 -1.07822 -0.1287 -0.85744 
-1.07822 -0.1287 0.82595 -1.07566 -0.64383 -0.91667 -1.07566 -0.64383 0.88518 
-1.07566 -0.33307 -0.91667 -1.07566 -0.33307 0.88518 -1.06532 -0.59127 -0.91948 
-1.06532 -0.59127 0.88799 -1.06532 -0.38563 -0.91948 -1.06532 -0.38563 0.88799 
-1.0642 -0.79816 -0.87042 -1.0642 -0.79816 0.83893 -1.0642 -0.17874 -0.87042 
-1.0642 -0.17874 0.83893 -1.05617 -0.53873 -0.91968 -1.05617 -0.53873 0.88819 
-1.05617 -0.43817 -0.91968 -1.05617 -0.43817 0.88819 -1.05332 -0.48845 -0.91973 
-1.05332 -0.48845 0.88824 -1.0502 -0.7462 -0.88066 -1.0502 -0.7462 0.84917 
-1.0502 -0.2307 -0.88066 -1.0502 -0.2307 0.84917 -1.04558 -0.89571 -0.81865 
-1.04558 -0.89571 0.78716 -1.03749 -0.69347 -0.88832 -1.03749 -0.69347 0.85683 
-1.03749 -0.28343 -0.88832 -1.03749 -0.28343 0.85683 -1.03051 -0.84648 -0.83367 
-1.03051 -0.84648 0.80218 -1.03051 -0.13042 -0.83367 -1.03051 -0.13042 0.80218 
-1.02617 -0.64134 -0.89317 -1.02617 -0.64134 0.86168 -1.02617 -0.33556 -0.89317 
-1.02617 -0.33556 0.86168 -1.01615 -0.58877 -0.8955 -1.01615 -0.58877 0.86401 
-1.01615 -0.38813 -0.8955 -1.01615 -0.38813 0.86401 -1.01534 -0.79551 -0.8458 
-1.01534 -0.79551 0.81431 -1.01534 -0.18139 -0.8458 -1.01534 -0.18139 0.81431 
-1.01222 -0.53867 -0.8977 -1.01222 -0.53867 0.86621 -1.01222 -0.43823 -0.8977 
-1.01222 -0.43823 0.86621 -1.00948 -0.48845 -0.89767 -1.00948 -0.48845 0.86618 
-1.00152 -0.74332 -0.85554 -1.00152 -0.74332 0.82405 -1.00152 -0.23358 -0.85554 
-1.00152 -0.23358 0.82405 -0.98943 -0.69064 -0.86286 -0.98943 -0.69064 0.83137 
-0.98943 -0.28626 -0.86286 -0.98943 -0.28626 0.83137 -0.98269 -0.84303 -0.80701 
-0.98269 -0.84303 0.77552 -0.98269 -0.13387 -0.80701 -0.98269 -0.13387 0.77552 
-0.9783 -0.63834 -0.86719 -0.9783 -0.63834 0.8357 -0.9783 -0.33856 -0.86719 
-0.9783 -0.33856 0.8357 -0.97311 -0.58867 -0.87139 -0.97311 -0.58867 0.8399 
-0.97311 -0.38823 -0.87139 -0.97311 -0.38823 0.8399 -0.96919 -0.53851 -0.87346 
-0.96919 -0.53851 0.84197 -0.96919 -0.43839 -0.87346 -0.96919 -0.43839 0.84197 
-0.96787 -0.79194 -0.81869 -0.96787 -0.79194 0.7872 -0.96787 -0.18496 -0.81869 
-0.96787 -0.18496 0.7872 -0.96677 -0.48845 -0.87347 -0.96677 -0.48845 0.84198 
-0.95456 -0.73994 -0.82799 -0.95456 -0.73994 0.7965 -0.95456 -0.23696 -0.82799 
-0.95456 -0.23696 0.7965 -0.94282 -0.68721 -0.83489 -0.94282 -0.68721 0.8034 
-0.94282 -0.28969 -0.83489 -0.94282 -0.28969 0.8034 -0.93768 -0.83897 -0.77869 
-0.93768 -0.83897 0.7472 -0.93768 -0.13793 -0.77869 -0.93768 -0.13793 0.7472 
-0.93638 -0.63796 -0.84108 -0.93638 -0.63796 0.80959 -0.93638 -0.33894 -0.84108 
-0.93638 -0.33894 0.80959 -0.93131 -0.58833 -0.8452 -0.93131 -0.58833 0.81371 
-0.93131 -0.38857 -0.8452 -0.93131 -0.38857 0.81371 -0.92761 -0.53845 -0.84725 
-0.92761 -0.53845 0.81576 -0.92761 -0.43845 -0.84725 -0.92761 -0.43845 0.81576 
-0.9253 -0.48845 -0.84721 -0.9253 -0.48845 0.81572 -0.92292 -0.78736 -0.78992 
-0.92292 -0.78736 0.75843 -0.92292 -0.18954 -0.78992 -0.92292 -0.18954 0.75843 
-0.90985 -0.73514 -0.79874 -0.90985 -0.73514 0.76725 -0.90985 -0.24176 -0.79874 
-0.90985 -0.24176 0.76725 -0.90168 -0.68703 -0.80637 -0.90168 -0.68703 0.77488 
-0.90168 -0.28987 -0.80637 -0.90168 -0.28987 0.77488 -0.89524 -0.63771 -0.81246 
-0.89524 -0.63771 0.78097 -0.89524 -0.33919 -0.81246 -0.89524 -0.33919 0.78097 
-0.89393 -0.83365 -0.7481 -0.89393 -0.83365 0.71661 -0.89393 -0.14325 -0.7481 
-0.89393 -0.14325 0.71661 -0.89006 -0.58776 -0.81642 -0.89006 -0.58776 0.78493 
-0.89006 -0.38914 -0.81642 -0.89006 -0.38914 0.78493 -0.88638 -0.53781 -0.81833 
-0.88638 -0.53781 0.78684 -0.88638 -0.43909 -0.81833 -0.88638 -0.43909 0.78684 
-0.88517 -0.48845 -0.81895 -0.88517 -0.48845 0.78746 -0.87957 -0.78192 -0.75892 
-0.87957 -0.78192 0.72743 -0.87957 -0.19498 -0.75892 -0.87957 -0.19498 0.72743 
-0.87003 -0.73444 -0.76832 -0.87003 -0.73444 0.73683 -0.87003 -0.24246 -0.76832 
-0.87003 -0.24246 0.73683 -0.86796 -0.09861 -0.70303 -0.86199 -0.68636 -0.77588 
-0.86199 -0.68636 0.74439 -0.86199 -0.29054 -0.77588 -0.86199 -0.29054 0.74439 
-0.85535 -0.63684 -0.78171 -0.85535 -0.63684 0.75022 -0.85535 -0.34006 -0.78171 
-0.85535 -0.34006 0.75022 -0.85211 -0.82732 0.68412 -0.85211 -0.14958 -0.71561 
-0.85211 -0.14958 0.68412 -0.8503 -0.58694 -0.7856 -0.8503 -0.58694 0.75411 
-0.8503 -0.38996 -0.7856 -0.8503 -0.38996 0.75411 -0.84762 -0.53775 -0.78812 
-0.84762 -0.53775 0.75663 -0.84762 -0.43915 -0.78812 -0.84762 -0.43915 0.75663 
-0.84648 -0.48845 -0.78876 -0.84648 -0.48845 0.75727 -0.84108 -0.7807 -0.72656 
-0.84108 -0.7807 0.69507 -0.84108 -0.1962 -0.72656 -0.84108 -0.1962 0.69507 
-0.83157 -0.73313 -0.73584 -0.83157 -0.73313 0.70435 -0.83157 -0.24377 -0.73584 
-0.83157 -0.24377 0.70435 -0.82759 -0.10577 -0.66903 -0.82385 -0.6852 -0.74349 
-0.82385 -0.6852 0.712 -0.82385 -0.2917 -0.74349 -0.82385 -0.2917 0.712 
-0.81724 -0.63559 -0.74919 -0.81724 -0.63559 0.7177 -0.81724 -0.34131 -0.74919 
-0.81724 -0.34131 0.7177 -0.8151 -0.15156 -0.68152 -0.8151 -0.15156 0.65003 
-0.81292 -0.58682 -0.75342 -0.81292 -0.58682 0.72193 -0.81292 -0.39008 -0.75342 
-0.81292 -0.39008 0.72193 -0.81021 -0.53758 -0.75588 -0.81021 -0.53758 0.72439 
-0.81021 -0.43932 -0.75588 -0.81021 -0.43932 0.72439 -0.80931 -0.48845 -0.7567 
-0.80931 -0.48845 0.72521 -0.80421 -0.77873 -0.6924 -0.80421 -0.77873 0.66091 
-0.80421 -0.19817 -0.6924 -0.80421 -0.19817 0.66091 -0.79496 -0.73143 -0.70166 
-0.79496 -0.73143 0.67017 -0.79496 -0.24547 -0.70166 -0.79496 -0.24547 0.67017 
-0.78735 -0.68354 -0.70926 -0.78735 -0.68354 0.67777 -0.78735 -0.29336 -0.70926 
-0.78142 -0.63518 -0.7152 -0.78142 -0.34172 -0.7152 -0.781 -0.14958 -0.64451 
-0.77717 -0.58647 -0.71945 -0.77717 -0.39043 -0.71945 -0.77462 -0.53752 -0.722 
-0.77462 -0.43938 -0.722 -0.77377 -0.48845 -0.72285 -0.77006 -0.7807 -0.65554 
-0.77006 -0.1962 -0.65554 -0.76078 -0.73313 -0.66505 -0.76078 -0.24377 -0.66505 
-0.75313 -0.6852 -0.67277 -0.75313 -0.2917 -0.67277 -0.74743 -0.63559 -0.67938 
-0.74743 -0.34131 -0.67938 -0.7432 -0.58682 -0.6837 -2.04951 1.65103 0.00744 
-2.04831 1.65103 -0.04163 -2.04831 1.65103 0.0565 -2.04737 1.59763 -0.03033 
-2.04737 1.59763 0.0452 -2.04737 1.70443 -0.03033 -2.04737 1.70443 0.0452 
-2.04469 1.65103 -0.09058 -2.04469 1.65103 0.10545 -2.0443 1.59767 -0.07938 
-2.0443 1.59767 0.09425 -2.0443 1.7044 -0.07938 -2.0443 1.7044 0.09425 
-2.04378 1.54415 0.00744 -2.04378 1.75791 0.00744 -2.04095 1.54446 -0.06792 
-2.04095 1.54446 0.08279 -2.04095 1.75761 -0.06792 -2.04095 1.75761 0.08279 
-2.03879 1.59777 -0.12851 -2.03879 1.59777 0.14338 -2.03879 1.70429 -0.12851 
-2.03879 1.70429 0.14338 -2.03869 1.65103 -0.1393 -2.03869 1.65103 0.15417 
-2.03599 1.54447 -0.11704 -2.03599 1.54447 0.13191 -2.03599 1.75759 -0.11704 
-2.03599 1.75759 0.13191 -2.03582 1.49053 -0.03033 -2.03582 1.49053 0.0452 
-2.03582 1.81153 -0.03033 -2.03582 1.81153 0.0452 -2.03091 1.59781 -0.17702 
-2.03091 1.59781 0.19189 -2.03091 1.70426 -0.17702 -2.03091 1.70426 0.19189 
-2.0303 1.49174 -0.1052 -2.0303 1.49174 0.12007 -2.0303 1.65103 -0.18766 
-2.0303 1.65103 0.20253 -2.0303 1.81032 -0.1052 -2.0303 1.81032 0.12007 
-2.02863 1.54474 -0.16585 -2.02863 1.54474 0.18072 -2.02863 1.75732 -0.16585 
-2.02863 1.75732 0.18072 -2.0264 1.43731 0.00744 -2.0264 1.86476 0.00744 
-2.02366 1.43791 -0.06749 -2.02366 1.43791 0.08236 -2.02366 1.86416 -0.06749 
-2.02366 1.86416 0.08236 -2.02347 1.49199 -0.15416 -2.02347 1.49199 0.16903 
-2.02347 1.81007 -0.15416 -2.02347 1.81007 0.16903 -2.02034 1.59824 -0.22645 
-2.02034 1.59824 0.24132 -2.02034 1.70382 -0.22645 -2.02034 1.70382 0.24132 
-2.01954 1.65103 -0.23555 -2.01954 1.65103 0.25042 -2.01861 1.54508 -0.21531 
-2.01861 1.54508 0.23018 -2.01861 1.75699 -0.21531 -2.01861 1.75699 0.23018 
-2.01544 1.43971 -0.14199 -2.01544 1.43971 0.15686 -2.01544 1.86236 -0.14199 
-2.01544 1.86236 0.15686 -2.01398 1.49196 -0.20351 -2.01398 1.49196 0.21838 
-2.01398 1.8101 -0.20351 -2.01398 1.8101 0.21838 -2.01208 1.38266 -0.03035 
-2.01208 1.38266 0.04522 -2.01208 1.91941 -0.03035 -2.01208 1.91941 0.04522 
-2.00766 1.59828 -0.27394 -2.00766 1.59828 0.28881 -2.00766 1.70378 -0.27394 
-2.00766 1.70378 0.28881 -2.00655 1.38387 -0.10524 -2.00655 1.38387 0.12011 
-2.00655 1.9182 -0.10524 -2.00655 1.9182 0.12011 -2.00645 1.43953 -0.19137 
-2.00645 1.43953 0.20624 -2.00645 1.86254 -0.19137 -2.00645 1.86254 0.20624 
-2.00645 1.65103 -0.28285 -2.00645 1.65103 0.29772 -2.00612 1.54569 -0.26422 
-2.00612 1.54569 0.27909 -2.00612 1.75638 -0.26422 -2.00612 1.75638 0.27909 
-2.00201 1.49255 -0.25262 -2.00201 1.49255 0.26749 -2.00201 1.80952 -0.25262 
-2.00201 1.80952 0.26749 -1.99644 1.38858 -0.17815 -1.99644 1.38858 0.19302 
-1.99644 1.91349 -0.17815 -1.99644 1.91349 0.19302 -1.99601 1.32833 0.00744 
-1.99601 1.97374 0.00744 -1.99506 1.43988 -0.24025 -1.99506 1.43988 0.25512 
-1.99506 1.86218 -0.24025 -1.99506 1.86218 0.25512 -1.99332 1.32925 -0.06796 
-1.99332 1.32925 0.08283 -1.99332 1.97282 -0.06796 -1.99332 1.97282 0.08283 
-1.99257 1.59841 -0.321 -1.99257 1.59841 0.33587 -1.99257 1.70366 -0.321 
-1.99257 1.70366 0.33587 -1.99147 1.54572 -0.31135 -1.99147 1.54572 0.32622 
-1.99147 1.75634 -0.31135 -1.99147 1.75634 0.32622 -1.99105 1.65103 -0.32945 
-1.99105 1.65103 0.34432 -1.9877 1.49359 -0.30079 -1.9877 1.49359 0.31566 
-1.9877 1.80848 -0.30079 -1.9877 1.80848 0.31566 -1.98589 1.33305 -0.14114 
-1.98589 1.33305 0.15601 -1.98589 1.96902 -0.14114 -1.98589 1.96902 0.15601 
-1.98557 1.38885 -0.22721 -1.98557 1.38885 0.24208 -1.98557 1.91321 -0.22721 
-1.98557 1.91321 0.24208 -1.98129 1.44077 -0.2885 -1.98129 1.44077 0.30337 
-1.98129 1.8613 -0.2885 -1.98129 1.8613 0.30337 -1.97579 1.27609 -0.03035 
-1.97579 1.27609 0.04522 -1.97579 2.02598 -0.03035 -1.97579 2.02598 0.04522 
-1.97527 1.59845 -0.367 -1.97527 1.59845 0.38187 -1.97527 1.70362 -0.367 
-1.97527 1.70362 0.38187 -1.97452 1.54601 -0.3577 -1.97452 1.54601 0.37257 
-1.97452 1.75605 -0.3577 -1.97452 1.75605 0.37257 -1.97339 1.33857 -0.21351 
-1.97339 1.33857 0.22838 -1.97339 1.65103 -0.37525 -1.97339 1.65103 0.39012 
-1.97339 1.96349 -0.21351 -1.97339 1.96349 0.22838 -1.97223 1.38974 -0.27595 
-1.97223 1.38974 0.29082 -1.97223 1.91232 -0.27595 -1.97223 1.91232 0.29082 
-1.97115 1.49388 -0.34736 -1.97115 1.49388 0.36223 -1.97115 1.80819 -0.34736 
-1.97115 1.80819 0.36223 -1.97084 1.27841 -0.10346 -1.97084 1.27841 0.11833 
-1.97084 2.02366 -0.10346 -1.97084 2.02366 0.11833 -1.96517 1.44219 -0.33601 
-1.96517 1.44219 0.35088 -1.96517 1.85988 -0.33601 -1.96517 1.85988 0.35088 
-1.96098 1.28303 -0.17641 -1.96098 1.28303 0.19128 -1.96098 2.01903 -0.17641 
-1.96098 2.01903 0.19128 -1.96057 1.33925 -0.26231 -1.96057 1.33925 0.27718 
-1.96057 1.96281 -0.26231 -1.96057 1.96281 0.27718 -1.95659 1.39109 -0.32369 
-1.95659 1.39109 0.33856 -1.95659 1.91098 -0.32369 -1.95659 1.91098 0.33856 
-1.95404 1.22463 0.00744 -1.95404 2.07743 0.00744 -1.9535 1.65103 -0.42012 
-1.9535 1.65103 0.43499 -1.95345 1.60076 -0.41727 -1.95345 1.60076 0.43214 
-1.95345 1.70131 -0.41727 -1.95345 1.70131 0.43214 -1.95325 1.54821 -0.40812 
-1.95325 1.54821 0.42299 -1.95325 1.75386 -0.40812 -1.95325 1.75386 0.42299 
-1.95162 1.22577 -0.06571 -1.95162 1.22577 0.08058 -1.95162 2.07629 -0.06571 
-1.95162 2.07629 0.08058 -1.95043 1.49565 -0.39778 -1.95043 1.49565 0.41265 
-1.95043 1.80642 -0.39778 -1.95043 1.80642 0.41265 -1.94638 1.28991 -0.24792 
-1.94638 1.28991 0.26279 -1.94638 2.01216 -0.24792 -1.94638 2.01216 0.26279 
-1.94543 1.34073 -0.31043 -1.94543 1.34073 0.3253 -1.94543 1.96134 -0.31043 
-1.94543 1.96134 0.3253 -1.94495 1.44379 -0.38656 -1.94495 1.44379 0.40143 
-1.94495 1.85827 -0.38656 -1.94495 1.85827 0.40143 -1.94437 1.22919 -0.13846 
-1.94437 1.22919 0.15333 -1.94437 2.07287 -0.13846 -1.94437 2.07287 0.15333 
-1.93681 1.39113 -0.37354 -1.93681 1.39113 0.38841 -1.93681 1.91094 -0.37354 
-1.93681 1.91094 0.38841 -1.93232 1.23487 -0.21044 -1.93232 1.23487 0.22531 
-1.93232 2.06719 -0.21044 -1.93232 2.06719 0.22531 -1.93173 1.29125 -0.29626 
-1.93173 1.29125 0.31113 -1.93173 2.01082 -0.29626 -1.93173 2.01082 0.31113 
-1.93146 1.60081 -0.46122 -1.93146 1.60081 0.47609 -1.93146 1.70126 -0.46122 
-1.93146 1.70126 0.47609 -1.93143 1.65103 -0.46396 -1.93143 1.65103 0.47883 
-1.92926 1.55071 -0.45729 -1.92926 1.55071 0.47216 -1.92926 1.75135 -0.45729 
-1.92926 1.75135 0.47216 -1.92693 1.49815 -0.44727 -1.92693 1.49815 0.46214 
-1.92693 1.80392 -0.44727 -1.92693 1.80392 0.46214 -1.92606 1.34058 -0.36036 
-1.92606 1.34058 0.37523 -1.92606 1.96149 -0.36036 -1.92606 1.96149 0.37523 
-1.92365 2.1352 -0.0308 -1.92365 2.1352 0.04567 -1.92208 1.44602 -0.43594 
-1.92208 1.44602 0.45081 -1.92208 1.85605 -0.43594 -1.92208 1.85605 0.45081 
-1.91868 2.13285 -0.10394 -1.91868 2.13285 0.11881 -1.91554 1.24278 -0.28124 
-1.91554 1.24278 0.29611 -1.91554 2.05928 -0.28124 -1.91554 2.05928 0.29611 
-1.91443 1.39328 -0.42324 -1.91443 1.39328 0.43811 -1.91443 1.90878 -0.42324 
-1.91443 1.90878 0.43811 -1.91272 1.29063 -0.34609 -1.91272 1.29063 0.36096 
-1.91272 2.01143 -0.34609 -1.91272 2.01143 0.36096 -1.90877 2.12814 -0.1771 
-1.90877 2.12814 0.19197 -1.90724 1.65103 -0.50667 -1.90724 1.65103 0.52154 
-1.90722 1.60098 -0.50425 -1.90722 1.60098 0.51912 -1.90722 1.70109 -0.50425 
-1.90722 1.70109 0.51912 -1.90516 1.55081 -0.50033 -1.90516 1.55081 0.5152 
-1.90516 1.75125 -0.50033 -1.90516 1.75125 0.5152 -1.90418 1.34132 -0.40924 
-1.90418 1.34132 0.42411 -1.90418 1.96075 -0.40924 -1.90418 1.96075 0.42411 
-1.90095 1.50114 -0.49513 -1.90095 1.50114 0.51 -1.90095 1.80092 -0.49513 
-1.90095 1.80092 0.51 -1.89688 1.24195 -0.33112 -1.89688 1.24195 0.34599 
-1.89688 2.06011 -0.33112 -1.89688 2.06011 0.34599 -1.89662 1.44885 -0.48401 
-1.89662 1.44885 0.49888 -1.89662 1.85322 -0.48401 -1.89662 1.85322 0.49888 
-1.89412 2.12121 -0.24863 -1.89412 2.12121 0.2635 -1.89121 1.29129 -0.39521 
-1.89121 1.29129 0.41008 -1.89121 2.01078 -0.39521 -1.89121 2.01078 0.41008 
-1.8907 2.19177 0.00744 -1.88931 1.39616 -0.47192 -1.88931 1.39616 0.48679 
-1.88931 1.9059 -0.47192 -1.88931 1.9059 0.48679 -1.88825 2.1902 -0.06881 
-1.88825 2.1902 0.08368 -1.88102 1.60103 -0.54583 -1.88102 1.60103 0.5607 
-1.88102 1.70103 -0.54583 -1.88102 1.70103 0.5607 -1.88098 1.19741 0.32819 
-1.88098 1.65103 -0.54814 -1.88098 1.65103 0.56301 -1.88098 2.10465 -0.31332 
-1.88098 2.10465 0.32819 -1.88048 2.18687 -0.14214 -1.88048 2.18687 0.15701 
-1.87956 1.34397 -0.4581 -1.87956 1.34397 0.47297 -1.87956 1.95809 -0.4581 
-1.87956 1.95809 0.47297 -1.87897 1.55115 -0.54213 -1.87897 1.55115 0.557 
-1.87897 1.75091 -0.54213 -1.87897 1.75091 0.557 -1.87582 1.24228 -0.38004 
-1.87582 1.24228 0.39491 -1.87582 2.05978 -0.38004 -1.87582 2.05978 0.39491 
-1.87484 1.50153 -0.53706 -1.87484 1.50153 0.55193 -1.87484 1.80054 -0.53706 
-1.87484 1.80054 0.55193 -1.86865 1.45228 -0.53062 -1.86865 1.45228 0.54549 
-1.86865 1.84979 -0.53062 -1.86865 1.84979 0.54549 -1.86817 2.18063 -0.21466 
-1.86817 2.18063 0.22953 -1.86743 1.29301 -0.44292 -1.86743 1.29301 0.45779 
-1.86743 2.00906 -0.44292 -1.86743 2.00906 0.45779 -1.86176 1.39954 -0.51888 
-1.86176 1.39954 0.53375 -1.86176 1.90253 -0.51888 -1.86176 1.90253 0.53375 
-1.86037 1.19756 -0.36251 -1.86037 1.19756 0.37738 -1.86037 2.10451 -0.36251 
-1.86037 2.10451 0.37738 -1.85738 2.16554 -0.28001 -1.85738 2.16554 0.29488 
-1.85272 1.65103 -0.58826 -1.85272 1.65103 0.60313 -1.85247 2.24584 -0.0308 
-1.85247 2.24584 0.04567 -1.85246 1.34755 -0.50557 -1.85246 1.34755 0.52044 
-1.85246 1.95452 -0.50557 -1.85246 1.95452 0.52044 -1.85242 1.24377 -0.42786 
-1.85242 1.24377 0.44273 -1.85242 2.05829 -0.42786 -1.85242 2.05829 0.44273 
-1.85209 1.60167 -0.58706 -1.85209 1.60167 0.60193 -1.85209 1.70039 -0.58706 
-1.85209 1.70039 0.60193 -1.85018 1.55172 -0.58338 -1.85018 1.55172 0.59825 
-1.85018 1.75034 -0.58338 -1.85018 1.75034 0.59825 -1.84806 2.24211 -0.10639 
-1.84806 2.24211 0.12126 -1.84622 1.50178 -0.5782 -1.84622 1.50178 0.59307 
-1.84622 1.80029 -0.5782 -1.84622 1.80029 0.59307 -1.84286 2.14808 -0.34403 
-1.84286 2.14808 0.3589 -1.84077 1.29646 -0.49074 -1.84077 1.29646 0.50561 
-1.84077 2.00561 -0.49074 -1.84077 2.00561 0.50561 -1.84014 1.45245 -0.57176 
-1.84014 1.45245 0.58663 -1.84014 1.84962 -0.57176 -1.84014 1.84962 0.58663 
-1.83784 2.2372 -0.17949 -1.83784 2.2372 0.19436 -1.83732 1.19895 -0.41086 
-1.83732 1.19895 0.42573 -1.83732 2.10312 -0.41086 -1.83732 2.10312 0.42573 
-1.8325 1.40434 -0.56358 -1.8325 1.40434 0.57845 -1.8325 1.89773 -0.56358 
-1.8325 1.89773 0.57845 -1.82911 2.2241 -0.24519 -1.82911 2.2241 0.26006 
-1.82674 1.24642 -0.47444 -1.82674 1.24642 0.48931 -1.82674 2.05565 -0.47444 
-1.82674 2.05565 0.48931 -1.82368 1.35213 -0.55052 -1.82368 1.35213 0.56539 
-1.82368 1.94994 -0.55052 -1.82368 1.94994 0.56539 -1.82252 1.65103 -0.62696 
-1.82252 1.65103 0.64183 -1.82188 1.60173 -0.62582 -1.82188 1.60173 0.64069 
-1.82188 1.70034 -0.62582 -1.82188 1.70034 0.64069 -1.82025 2.147 -0.39253 
-1.82025 2.147 0.4074 -1.81937 1.55255 -0.62314 -1.81937 1.55255 0.63801 
-1.81937 1.74952 -0.62314 -1.81937 1.74952 0.63801 -1.81684 2.2081 -0.31019 
-1.81684 2.2081 0.32506 -1.81548 1.50264 -0.61809 -1.81548 1.50264 0.63296 
-1.81548 1.79942 -0.61809 -1.81548 1.79942 0.63296 -1.81245 1.30052 -0.53576 
-1.81245 1.30052 0.55063 -1.81245 2.00155 -0.53576 -1.81245 2.00155 0.55063 
-1.81205 1.20143 -0.45774 -1.81205 1.20143 0.47261 -1.81205 2.10064 -0.45774 
-1.81205 2.10064 0.47261 -1.812 2.29803 0.00744 -1.80982 2.29618 -0.06816 
-1.80982 2.29618 0.08303 -1.80965 1.45312 -0.61145 -1.80965 1.45312 0.62632 
-1.80965 1.84895 -0.61145 -1.80965 1.84895 0.62632 -1.80329 2.29064 -0.14332 
-1.80329 2.29064 0.15819 -1.80208 1.40504 -0.6034 -1.80208 1.40504 0.61827 
-1.80208 1.89702 -0.6034 -1.80208 1.89702 0.61827 -1.80135 2.18939 -0.37324 
-1.80135 2.18939 0.38811 -1.79885 1.25021 -0.51966 -1.79885 1.25021 0.53453 
-1.79885 2.05186 -0.51966 -1.79885 2.05186 0.53453 -1.79667 2.27929 -0.20947 
-1.79667 2.27929 0.22434 -1.79543 2.1445 -0.43988 -1.79543 2.1445 0.45475 
-1.79269 1.35756 -0.59387 -1.79269 1.35756 0.60874 -1.79269 1.9445 -0.59387 
-1.79269 1.9445 0.60874 -1.79046 1.65103 -0.66412 -1.79046 1.65103 0.67899 
-1.78965 1.60191 -0.66323 -1.78965 1.60191 0.6781 -1.78965 1.70016 -0.66323 
-1.78965 1.70016 0.6781 -1.78719 1.55266 -0.66052 -1.78719 1.55266 0.67539 
-1.78719 1.7494 -0.66052 -1.78719 1.7494 0.67539 -1.78665 2.26509 -0.27463 
-1.78665 2.26509 0.2895 -1.78405 1.20558 -0.50445 -1.78405 1.20558 0.51932 
-1.78405 2.09649 -0.50445 -1.78405 2.09649 0.51932 -1.78295 1.50389 -0.6562 
-1.78295 1.50389 0.67107 -1.78295 1.79817 -0.6562 -1.78295 1.79817 0.67107 
-1.78186 1.30583 -0.5795 -1.78186 1.30583 0.59437 -1.78186 1.99623 -0.5795 
-1.78186 1.99623 0.59437 -1.77725 1.45428 -0.64959 -1.77725 1.45428 0.66446 
-1.77725 1.84778 -0.64959 -1.77725 1.84778 0.66446 -1.77694 2.18712 -0.42089 
-1.77694 2.18712 0.43576 -1.77328 2.24809 -0.33851 -1.77328 2.24809 0.35338 
-1.76961 1.40636 -0.64187 -1.76961 1.40636 0.65674 -1.76961 1.89571 -0.64187 
-1.76961 1.89571 0.65674 -1.7691 2.34438 -0.03077 -1.7691 2.34438 0.04564 
-1.76884 1.25514 -0.56338 -1.76884 1.25514 0.57825 -1.76884 2.04693 -0.56338 
-1.76884 2.04693 0.57825 -1.76785 1.1614 0.50165 -1.76785 2.14067 -0.48678 
-1.76785 2.14067 0.50165 -1.7647 2.34064 -0.10634 -1.7647 2.34064 0.12121 
-1.76033 1.35879 -0.63236 -1.76033 1.35879 0.64723 -1.76033 1.94328 -0.63236 
-1.76033 1.94328 0.64723 -1.75888 2.33273 -0.17168 -1.75888 2.33273 0.18655 
-1.75662 1.65103 -0.69967 -1.75662 1.65103 0.71454 -1.75662 2.22838 -0.40081 
-1.75662 2.22838 0.41568 -1.75577 1.60197 -0.69882 -1.75577 1.60197 0.71369 
-1.75577 1.7001 -0.69882 -1.75577 1.7001 0.71369 -1.75435 1.21038 -0.54847 
-1.75435 1.21038 0.56334 -1.75435 2.09169 -0.54847 -1.75435 2.09169 0.56334 
-1.75321 1.55302 -0.69627 -1.75321 1.55302 0.71114 -1.75321 1.74905 -0.69627 
-1.75321 1.74905 0.71114 -1.75095 2.32031 -0.23763 -1.75095 2.32031 0.2525 
-1.7497 2.18385 -0.46779 -1.7497 2.18385 0.48266 -1.74938 1.31216 -0.62133 
-1.74938 1.31216 0.6362 -1.74938 1.9899 -0.62133 -1.74938 1.9899 0.6362 
-1.74896 1.5043 -0.69202 -1.74896 1.5043 0.70689 -1.74896 1.79776 -0.69202 
-1.74896 1.79776 0.70689 -1.74303 1.45594 -0.68608 -1.74303 1.45594 0.70095 
-1.74303 1.84612 -0.68608 -1.74303 1.84612 0.70095 -1.73946 2.30496 -0.30297 
-1.73946 2.30496 0.31784 -1.73813 1.16669 -0.5322 -1.73813 1.16669 0.54707 
-1.73813 2.13537 -0.5322 -1.73813 2.13537 0.54707 -1.73679 1.26119 -0.60548 
-1.73679 1.26119 0.62035 -1.73679 2.04087 -0.60548 -1.73679 2.04087 0.62035 
-1.73543 1.40805 -0.67848 -1.73543 1.40805 0.69335 -1.73543 1.89401 -0.67848 
-1.73543 1.89401 0.69335 -1.72974 2.22546 -0.44788 -1.72974 2.22546 0.46275 
-1.72617 1.36075 -0.66922 -1.72617 1.36075 0.68409 -1.72617 1.94132 -0.66922 
-1.72617 1.94132 0.68409 -1.72475 2.28688 -0.3664 -1.72475 2.28688 0.38127 
-1.72423 2.3891 0.00744 -1.72247 1.21643 -0.5911 -1.72247 1.21643 0.60597 
-1.72247 2.08564 -0.5911 -1.72247 2.08564 0.60597 -1.72227 2.38696 -0.06876 
-1.72227 2.38696 0.08363 -1.72107 1.65103 -0.73352 -1.72107 1.65103 0.74839 
-1.72036 2.17878 -0.51357 -1.72036 2.17878 0.52844 -1.72017 1.60191 -0.7327 
-1.72017 1.60191 0.74757 -1.72017 1.70016 -0.7327 -1.72017 1.70016 0.74757 
-1.71822 2.38093 -0.1343 -1.71822 2.38093 0.14917 -1.71746 1.55266 -0.73024 
-1.71746 1.55266 0.74511 -1.71746 1.7494 -0.73024 -1.71746 1.7494 0.74511 
-1.71528 1.31414 -0.65834 -1.71528 1.31414 0.67321 -1.71528 1.98792 -0.65834 
-1.71528 1.98792 0.67321 -1.71315 1.50389 -0.72601 -1.71315 1.50389 0.74088 
-1.71315 1.79817 -0.72601 -1.71315 1.79817 0.74088 -1.71125 2.37172 -0.19923 
-1.71125 2.37172 0.2141 -1.70886 2.26491 -0.42664 -1.70886 2.26491 0.44151 
-1.70657 1.17248 -0.57503 -1.70657 1.17248 0.5899 -1.70657 2.12959 -0.57503 
-1.70657 2.12959 0.5899 -1.70654 1.45428 -0.72031 -1.70654 1.45428 0.73518 
-1.70654 1.84778 -0.72031 -1.70654 1.84778 0.73518 -1.70279 1.26835 -0.64585 
-1.70279 1.26835 0.66072 -1.70279 2.03372 -0.64585 -1.70279 2.03372 0.66072 
-1.70167 2.35839 -0.26519 -1.70167 2.35839 0.28006 -1.70087 2.22085 -0.49361 
-1.70087 2.22085 0.50848 -1.69881 1.40636 -0.71266 -1.69881 1.40636 0.72753 
-1.69881 1.89571 -0.71266 -1.69881 1.89571 0.72753 -1.6893 1.35879 -0.70338 
-1.6893 1.35879 0.71825 -1.6893 1.94328 -0.70338 -1.6893 1.94328 0.71825 
-1.6892 2.17213 -0.55759 -1.6892 2.17213 0.57246 -1.68908 2.3418 -0.32989 
-1.68908 2.3418 0.34476 -1.68873 1.22348 -0.63178 -1.68873 1.22348 0.64665 
-1.68873 2.07859 -0.63178 -1.68873 2.07859 0.64665 -1.6839 1.65103 -0.76558 
-1.6839 1.65103 0.78045 -1.68276 1.60173 -0.76494 -1.68276 1.60173 0.77981 
-1.68276 1.70034 -0.76494 -1.68276 1.70034 0.77981 -1.68034 2.26057 -0.47269 
-1.68034 2.26057 0.48756 -1.68008 1.55255 -0.76242 -1.68008 1.55255 0.77729 
-1.68008 1.74952 -0.76242 -1.68008 1.74952 0.77729 -1.67828 1.31216 -0.69243 
-1.67828 1.31216 0.7073 -1.67828 1.9899 -0.69243 -1.67828 1.9899 0.7073 
-1.67625 2.42933 -0.03076 -1.67625 2.42933 0.04563 -1.67504 2.32176 -0.39111 
-1.67504 2.32176 0.40598 -1.67503 1.50264 -0.75853 -1.67503 1.50264 0.7734 
-1.67503 1.79942 -0.75853 -1.67503 1.79942 0.7734 -1.67354 2.42554 -0.09616 
-1.67354 2.42554 0.11103 -1.67312 1.17964 -0.61618 -1.67312 1.17964 0.63105 
-1.67312 2.12243 -0.61618 -1.67312 2.12243 0.63105 -1.67007 2.21456 -0.53786 
-1.67007 2.21456 0.55273 -1.6684 1.45312 -0.7527 -1.6684 1.45312 0.76757 
-1.6684 1.84895 -0.7527 -1.6684 1.84895 0.76757 -1.66826 2.41821 -0.16162 
-1.66826 2.41821 0.17649 -1.66243 1.26119 -0.67985 -1.66243 1.26119 0.69472 
-1.66243 2.04087 -0.67985 -1.66243 2.04087 0.69472 -1.66061 2.40743 -0.22584 
-1.66061 2.40743 0.24071 -1.66035 1.40504 -0.74514 -1.66035 1.40504 0.76001 
-1.66035 1.89702 -0.74514 -1.66035 1.89702 0.76001 -1.65827 2.2988 -0.45061 
-1.65827 2.2988 0.46548 -1.65602 1.13693 -0.59907 -1.65602 1.13693 0.61394 
-1.65602 2.16514 -0.59907 -1.65602 2.16514 0.61394 -1.65081 1.35756 -0.73574 
-1.65081 1.35756 0.75061 -1.65081 1.9445 -0.73574 -1.65081 1.9445 0.75061 
-1.64982 2.39284 -0.29148 -1.64982 2.39284 0.30635 -1.64978 2.25444 -0.51752 
-1.64978 2.25444 0.53239 -1.64805 1.21643 -0.66552 -1.64805 1.21643 0.68039 
-1.64805 2.08564 -0.66552 -1.64805 2.08564 0.68039 -1.64521 1.65103 -0.79577 
-1.64521 1.65103 0.81064 -1.644 1.60167 -0.79515 -1.644 1.60167 0.81002 
-1.644 1.70039 -0.79515 -1.644 1.70039 0.81002 -1.64033 1.55172 -0.79324 
-1.64033 1.55172 0.80811 -1.64033 1.75034 -0.79324 -1.64033 1.75034 0.80811 
-1.63745 2.2066 -0.5805 -1.63745 2.2066 0.59537 -1.63728 2.37516 -0.35335 
-1.63728 2.37516 0.36822 -1.63645 1.30583 -0.72492 -1.63645 1.30583 0.73979 
-1.63645 1.99623 -0.72492 -1.63645 1.99623 0.73979 -1.63515 1.50178 -0.78928 
-1.63515 1.50178 0.80415 -1.63515 1.80029 -0.78928 -1.63515 1.80029 0.80415 
-1.63197 1.17248 -0.64962 -1.63197 1.17248 0.66449 -1.63197 2.12959 -0.64962 
-1.63197 2.12959 0.66449 -1.62871 1.45245 -0.78319 -1.62871 1.45245 0.79806 
-1.62871 1.84962 -0.78319 -1.62871 1.84962 0.79806 -1.62805 2.29307 -0.49563 
-1.62805 2.29307 0.5105 -1.62686 2.46753 0.00744 -1.62562 2.46578 -0.05797 
-1.62562 2.46578 0.07284 -1.62222 2.35409 -0.41413 -1.62222 2.35409 0.429 
-1.62192 2.46054 -0.12309 -1.62192 2.46054 0.13796 -1.62053 1.40434 -0.77556 
-1.62053 1.40434 0.79043 -1.62053 1.89773 -0.77556 -1.62053 1.89773 0.79043 
-1.62032 1.25514 -0.7119 -1.62032 1.25514 0.72677 -1.62032 2.04693 -0.7119 
-1.62032 2.04693 0.72677 -1.61746 2.24673 -0.56052 -1.61746 2.24673 0.57539 
-1.61577 2.45184 -0.18766 -1.61577 2.45184 0.20253 -1.61454 1.12993 -0.63225 
-1.61454 1.12993 0.64712 -1.61454 2.17213 -0.63225 -1.61454 2.17213 0.64712 
-1.60747 1.35213 -0.76674 -1.60747 1.35213 0.78161 -1.60747 1.94994 -0.76674 
-1.60747 1.94994 0.78161 -1.60719 2.43971 -0.25138 -1.60719 2.43971 0.26625 
-1.60541 1.21038 -0.6974 -1.60541 1.21038 0.71227 -1.60541 2.09169 -0.6974 
-1.60541 2.09169 0.71227 -1.60508 1.65103 -0.82403 -1.60508 1.65103 0.8389 
-1.60508 2.32993 -0.47261 -1.60508 2.32993 0.48748 -1.60277 1.60103 -0.82407 
-1.60277 1.60103 0.83894 -1.60277 1.70103 -0.82407 -1.60277 1.70103 0.83894 
-1.59908 1.55115 -0.82202 -1.59908 1.55115 0.83689 -1.59908 1.75091 -0.82202 
-1.59908 1.75091 0.83689 -1.59622 2.4242 -0.314 -1.59622 2.4242 0.32887 
-1.59611 2.28543 -0.53917 -1.59611 2.28543 0.55404 -1.5948 2.21456 -0.61313 
-1.5948 2.21456 0.628 -1.594 1.50153 -0.8179 -1.594 1.50153 0.83277 
-1.594 1.80054 -0.8179 -1.594 1.80054 0.83277 -1.59318 2.48961 -0.02742 
-1.59318 2.48961 0.04229 -1.5927 1.30052 -0.75551 -1.5927 1.30052 0.77038 
-1.5927 2.00155 -0.75551 -1.5927 2.00155 0.77038 -1.59063 2.48599 -0.09276 
-1.59063 2.48599 0.10763 -1.58915 1.16669 -0.68119 -1.58915 1.16669 0.69606 
-1.58915 2.13537 -0.68119 -1.58915 2.13537 0.69606 -1.58757 1.45228 -0.81171 
-1.58757 1.45228 0.82658 -1.58757 1.84979 -0.81171 -1.58757 1.84979 0.82658 
-1.5856 2.47885 -0.15788 -1.5856 2.47885 0.17275 -1.58291 2.40538 -0.37525 
-1.58291 2.40538 0.39012 -1.57813 2.46827 -0.22208 -1.57813 2.46827 0.23695 
-1.5766 1.25021 -0.74191 -1.5766 1.25021 0.75678 -1.5766 2.05186 -0.74191 
-1.5766 2.05186 0.75678 -1.57582 1.39954 -0.80481 -1.57582 1.39954 0.81968 
-1.57582 1.90253 -0.80481 -1.57582 1.90253 0.81968 -1.57446 2.25444 -0.59284 
-1.57446 2.25444 0.60771 -1.57344 2.32259 -0.5165 -1.57344 2.32259 0.53137 
-1.57052 1.12328 -0.66341 -1.57052 1.12328 0.67828 -1.57052 2.17878 -0.66341 
-1.57052 2.17878 0.67828 -1.56815 2.45399 -0.28629 -1.56815 2.45399 0.30116 
-1.56732 2.38333 -0.43485 -1.56732 2.38333 0.44972 -1.56361 1.65103 -0.85029 
-1.56361 1.65103 0.86516 -1.56252 1.34755 -0.79551 -1.56252 1.34755 0.81038 
-1.56252 1.95452 -0.79551 -1.56252 1.95452 0.81038 -1.56139 1.20558 -0.7271 
-1.56139 1.20558 0.74197 -1.56139 2.09649 -0.7271 -1.56139 2.09649 0.74197 
-1.5612 1.60098 -0.85028 -1.5612 1.60098 0.86515 -1.5612 1.70109 -0.85028 
-1.5612 1.70109 0.86515 -1.5592 2.51139 0.00744 -1.55796 2.50931 -0.06217 
-1.55796 2.50931 0.07704 -1.55727 1.55081 -0.84821 -1.55727 1.55081 0.86308 
-1.55727 1.75125 -0.84821 -1.55727 1.75125 0.86308 -1.55587 2.4366 -0.34822 
-1.55587 2.4366 0.36309 -1.55394 2.50388 -0.12747 -1.55394 2.50388 0.14234 
-1.55258 2.29307 -0.57111 -1.55258 2.29307 0.58598 -1.55208 1.50114 -0.84401 
-1.55208 1.50114 0.85888 -1.55208 1.80092 -0.84401 -1.55208 1.80092 0.85888 
-1.55055 2.22085 -0.64392 -1.55055 2.22085 0.65879 -1.54951 2.35814 -0.49257 
-1.54951 2.35814 0.50744 -1.54775 2.49478 -0.19219 -1.54775 2.49478 0.20706 
-1.54769 1.29646 -0.78383 -1.54769 1.29646 0.7987 -1.54769 2.00561 -0.78383 
-1.54769 2.00561 0.7987 -1.54372 1.1614 -0.71091 -1.54372 1.1614 0.72578 
-1.54372 2.14067 -0.71091 -1.54372 2.14067 0.72578 -1.54123 2.41585 -0.40882 
-1.54123 2.41585 0.42369 -1.54096 1.44885 -0.83968 -1.54096 1.44885 0.85455 
-1.54096 1.85322 -0.83968 -1.54096 1.85322 0.85455 -1.53875 2.48218 -0.25685 
-1.53875 2.48218 0.27172 -1.53138 1.24642 -0.76979 -1.53138 1.24642 0.78466 
-1.53138 2.05565 -0.76979 -1.53138 2.05565 0.78466 -1.52964 2.26057 -0.62339 
-1.52964 2.26057 0.63826 -1.52956 2.32993 -0.54814 -1.52956 2.32993 0.56301 
-1.52887 1.39616 -0.83236 -1.52887 1.39616 0.84723 -1.52887 1.9059 -0.83236 
-1.52887 1.9059 0.84723 -1.52759 2.4659 -0.32033 -1.52759 2.4659 0.3352 
-1.52474 1.11821 -0.69275 -1.52474 1.11821 0.70762 -1.52474 2.18385 -0.69275 
-1.52474 2.18385 0.70762 -1.52437 2.39198 -0.46743 -1.52437 2.39198 0.4823 
-1.52341 2.53092 -0.02742 -1.52341 2.53092 0.04229 -1.5213 2.52657 -0.09673 
-1.5213 2.52657 0.1116 -1.52091 1.65103 -0.87449 -1.52091 1.65103 0.88936 
-1.51816 1.60081 -0.87452 -1.51816 1.60081 0.88939 -1.51816 1.70126 -0.87452 
-1.51816 1.70126 0.88939 -1.51611 2.51916 -0.16181 -1.51611 2.51916 0.17668 
-1.51505 1.34397 -0.82262 -1.51505 1.34397 0.83749 -1.51505 1.95809 -0.82262 
-1.51505 1.95809 0.83749 -1.51469 1.20143 -0.7551 -1.51469 1.20143 0.76997 
-1.51469 2.10064 -0.7551 -1.51469 2.10064 0.76997 -1.51423 1.55071 -0.87232 
-1.51423 1.55071 0.88719 -1.51423 1.75135 -0.87232 -1.51423 1.75135 0.88719 
-1.51384 2.44669 -0.38158 -1.51384 2.44669 0.39645 -1.5078 2.50844 -0.22672 
-1.5078 2.50844 0.24159 -1.50755 2.2988 -0.60133 -1.50755 2.2988 0.6162 
-1.50483 2.22546 -0.6728 -1.50483 2.22546 0.68767 -1.50421 1.49815 -0.86999 
-1.50421 1.49815 0.88486 -1.50421 1.80392 -0.86999 -1.50421 1.80392 0.88486 
-1.49987 1.29301 -0.81049 -1.49987 1.29301 0.82536 -1.49987 2.00906 -0.81049 
-1.49987 2.00906 0.82536 -1.49809 2.42404 -0.44115 -1.49809 2.42404 0.45602 
-1.49761 2.4938 -0.29082 -1.49761 2.4938 0.30569 -1.49682 1.15757 -0.73849 
-1.49682 1.15757 0.75336 -1.49682 2.1445 -0.73849 -1.49682 2.1445 0.75336 
-1.49289 1.44602 -0.86514 -1.49289 1.44602 0.88001 -1.49289 1.85605 -0.86514 
-1.49289 1.85605 0.88001 -1.4918 2.38333 -0.51037 -1.4918 2.38333 0.52524 
-1.48751 2.55001 0.00744 -1.48645 2.54784 -0.06195 -1.48645 2.54784 0.07682 
-1.48561 2.47542 -0.3534 -1.48561 2.47542 0.36827 -1.4848 1.24377 -0.79547 
-1.4848 1.24377 0.81034 -1.4848 2.05829 -0.79547 -1.4848 2.05829 0.81034 
-1.48358 2.26491 -0.65191 -1.48358 2.26491 0.66678 -1.48329 2.54135 -0.13099 
-1.48329 2.54135 0.14586 -1.48018 1.39328 -0.85748 -1.48018 1.39328 0.87235 
-1.48018 1.90878 -0.85748 -1.48018 1.90878 0.87235 -1.47783 1.11495 -0.72 
-1.47783 1.11495 0.73487 -1.47783 2.18712 -0.72 -1.47783 2.18712 0.73487 
-1.47707 1.65103 -0.89655 -1.47707 1.65103 0.91142 -1.47582 2.53238 -0.19622 
-1.47582 2.53238 0.21109 -1.47421 1.60076 -0.8965 -1.47421 1.60076 0.91137 
-1.47421 1.70131 -0.8965 -1.47421 1.70131 0.91137 -1.47107 2.35409 -0.56528 
-1.47107 2.35409 0.58015 -1.47073 2.45424 -0.41379 -1.47073 2.45424 0.42866 
-1.4678 1.19895 -0.78038 -1.4678 1.19895 0.79525 -1.4678 2.10312 -0.78038 
-1.4678 2.10312 0.79525 -1.46648 2.51955 -0.26055 -1.46648 2.51955 0.27542 
-1.46618 1.34132 -0.84724 -1.46618 1.34132 0.86211 -1.46618 1.96075 -0.84724 
-1.46618 1.96075 0.86211 -1.46576 2.41585 -0.48429 -1.46576 2.41585 0.49916 
-1.46506 1.54821 -0.8963 -1.46506 1.54821 0.91117 -1.46506 1.75386 -0.8963 
-1.46506 1.75386 0.91117 -1.45776 1.07368 0.71454 -1.45776 2.22838 -0.69967 
-1.45776 2.22838 0.71454 -1.45531 2.50289 -0.32371 -1.45531 2.50289 0.33858 
-1.45472 1.49565 -0.89349 -1.45472 1.49565 0.90836 -1.45472 1.80642 -0.89349 
-1.45472 1.80642 0.90836 -1.45216 1.29129 -0.83426 -1.45216 1.29129 0.84913 
-1.45216 2.01078 -0.83426 -1.45216 2.01078 0.84913 -1.44947 1.15506 -0.76331 
-1.44947 1.15506 0.77818 -1.44947 2.147 -0.76331 -1.44947 2.147 0.77818 
-1.44889 2.56715 -0.02743 -1.44889 2.56715 0.0423 -1.44806 2.32176 -0.61809 
-1.44806 2.32176 0.63296 -1.44677 2.5628 -0.09675 -1.44677 2.5628 0.11162 
-1.44406 2.55361 -0.16486 -1.44406 2.55361 0.17973 -1.44351 1.44379 -0.88801 
-1.44351 1.44379 0.90288 -1.44351 1.85827 -0.88801 -1.44351 1.85827 0.90288 
-1.44236 2.4825 -0.38541 -1.44236 2.4825 0.40028 -1.43852 2.44669 -0.4569 
-1.43852 2.44669 0.47177 -1.43698 1.24228 -0.81888 -1.43698 1.24228 0.83375 
-1.43698 2.05978 -0.81888 -1.43698 2.05978 0.83375 -1.43557 2.54251 -0.22969 
-1.43557 2.54251 0.24456 -1.43219 1.65103 -0.91644 -1.43219 1.65103 0.93131 
-1.43219 2.40538 -0.52597 -1.43219 2.40538 0.54084 -1.43049 1.39113 -0.87987 
-1.43049 1.39113 0.89474 -1.43049 1.91094 -0.87987 -1.43049 1.91094 0.89474 
-1.43018 1.11268 -0.7444 -1.43018 1.11268 0.75927 -1.43018 2.18939 -0.7444 
-1.43018 2.18939 0.75927 -1.4252 2.52751 -0.29365 -1.4252 2.52751 0.30852 
-1.42395 1.59845 -0.91832 -1.42395 1.59845 0.93319 -1.42395 1.70362 -0.91832 
-1.42395 1.70362 0.93319 -1.42335 2.28688 -0.6678 -1.42335 2.28688 0.68267 
-1.41945 1.19756 -0.80343 -1.41945 1.19756 0.8183 -1.41945 2.10451 -0.80343 
-1.41945 2.10451 0.8183 -1.4173 1.34058 -0.86912 -1.4173 1.34058 0.88399 
-1.4173 1.96149 -0.86912 -1.4173 1.96149 0.88399 -1.41464 1.54601 -0.91758 
-1.41464 1.54601 0.93245 -1.41464 1.75605 -0.91758 -1.41464 1.75605 0.93245 
-1.41304 2.50876 -0.35609 -1.41304 2.50876 0.37096 -1.41035 2.47542 -0.42867 
-1.41035 2.47542 0.44354 -1.4103 2.37516 -0.58033 -1.4103 2.37516 0.5952 
-1.40995 2.58382 0.00744 -1.40908 2.58155 -0.06219 -1.40908 2.58155 0.07706 
-1.40724 2.57461 -0.13054 -1.40724 2.57461 0.14541 -1.40517 2.4366 -0.49892 
-1.40517 2.4366 0.51379 -1.4043 1.49388 -0.91421 -1.4043 1.49388 0.92908 
-1.4043 1.80819 -0.91421 -1.4043 1.80819 0.92908 -1.40371 2.5633 -0.19824 
-1.40371 2.5633 0.21311 -1.40303 1.29063 -0.85577 -1.40303 1.29063 0.87064 
-1.40303 2.01143 -0.85577 -1.40303 2.01143 0.87064 -1.40098 1.15398 -0.78592 
-1.40098 1.15398 0.80079 -1.40098 2.14808 -0.78592 -1.40098 2.14808 0.80079 
-1.39545 1.05397 0.7312 -1.39545 2.24809 -0.71633 -1.39545 2.24809 0.7312 
-1.39403 2.55012 -0.26267 -1.39403 2.55012 0.27754 -1.39296 1.44219 -0.90822 
-1.39296 1.44219 0.92309 -1.39296 1.85988 -0.90822 -1.39296 1.85988 0.92309 
-1.38806 1.24195 -0.83994 -1.38806 1.24195 0.85481 -1.38806 2.06011 -0.83994 
-1.38806 2.06011 0.85481 -1.38683 2.3418 -0.63214 -1.38683 2.3418 0.64701 
-1.3864 1.65103 -0.93411 -1.3864 1.65103 0.94898 -1.38284 2.53295 -0.32589 
-1.38284 2.53295 0.34076 -1.38066 2.50289 -0.39837 -1.38066 2.50289 0.41324 
-1.38063 1.39109 -0.89964 -1.38063 1.39109 0.91451 -1.38063 1.91098 -0.89964 
-1.38063 1.91098 0.91451 -1.37794 1.59841 -0.93562 -1.37794 1.59841 0.95049 
-1.37794 1.70366 -0.93562 -1.37794 1.70366 0.95049 -1.37727 2.4659 -0.47064 
-1.37727 2.4659 0.48551 -1.37095 2.4242 -0.53928 -1.37095 2.4242 0.55415 
-1.37031 2.59754 -0.02743 -1.37031 2.59754 0.0423 -1.37027 1.19741 -0.82403 
-1.37027 1.19741 0.8389 -1.37027 2.10465 -0.82403 -1.37027 2.10465 0.8389 
-1.36898 2.59299 -0.09582 -1.36898 2.59299 0.11069 -1.36829 1.54572 -0.93452 
-1.36829 1.54572 0.94939 -1.36829 1.75634 -0.93452 -1.36829 1.75634 0.94939 
-1.36737 1.34073 -0.88849 -1.36737 1.34073 0.90336 -1.36737 1.96134 -0.88849 
-1.36737 1.96134 0.90336 -1.36714 1.09397 -0.75989 -1.36714 1.09397 0.77476 
-1.36714 2.2081 -0.75989 -1.36714 2.2081 0.77476 -1.36631 2.58391 -0.16395 
-1.36631 2.58391 0.17882 -1.36235 2.57041 -0.23104 -1.36235 2.57041 0.24591 
-1.35992 2.30496 -0.68252 -1.35992 2.30496 0.69739 -1.35773 1.49359 -0.93076 
-1.35773 1.49359 0.94563 -1.35773 1.80848 -0.93076 -1.35773 1.80848 0.94563 
-1.35321 1.29125 -0.87479 -1.35321 1.29125 0.88966 -1.35321 2.01082 -0.87479 
-1.35321 2.01082 0.88966 -1.35184 2.55502 -0.29489 -1.35184 2.55502 0.30976 
-1.3506 2.52751 -0.36825 -1.3506 2.52751 0.38312 -1.34842 2.39284 -0.59288 
-1.34842 2.39284 0.60775 -1.34777 2.4938 -0.44066 -1.34777 2.4938 0.45553 
-1.34545 1.44077 -0.92434 -1.34545 1.44077 0.93921 -1.34545 1.8613 -0.92434 
-1.34545 1.8613 0.93921 -1.34323 2.45399 -0.51121 -1.34323 2.45399 0.52608 
-1.33979 1.65103 -0.94951 -1.33979 1.65103 0.96438 -1.33819 1.24278 -0.85859 
-1.33819 1.24278 0.87346 -1.33819 2.05928 -0.85859 -1.33819 2.05928 0.87346 
-1.33695 1.13652 -0.80044 -1.33695 1.13652 0.81531 -1.33695 2.16554 -0.80044 
-1.33695 2.16554 0.81531 -1.33289 1.38974 -0.91529 -1.33289 1.38974 0.93016 
-1.33289 1.91232 -0.91529 -1.33289 1.91232 0.93016 -1.33157 1.03698 0.74458 
-1.33157 2.26509 -0.72971 -1.33157 2.26509 0.74458 -1.33088 1.59828 -0.95071 
-1.33088 1.59828 0.96558 -1.33088 1.70378 -0.95071 -1.33088 1.70378 0.96558 
-1.33059 2.61072 0.00744 -1.32994 2.60847 -0.06101 -1.32994 2.60847 0.07588 
-1.32796 2.60172 -0.12914 -1.32796 2.60172 0.14401 -1.32468 2.59052 -0.19663 
-1.32468 2.59052 0.2115 -1.32213 2.35839 -0.64473 -1.32213 2.35839 0.6596 
-1.32116 1.54569 -0.94918 -1.32116 1.54569 0.96405 -1.32116 1.75638 -0.94918 
-1.32116 1.75638 0.96405 -1.32011 2.57491 -0.26316 -1.32011 2.57491 0.27803 
-1.31961 2.55012 -0.33709 -1.31961 2.55012 0.35196 -1.31926 1.33925 -0.90363 
-1.31926 1.33925 0.9185 -1.31926 1.96281 -0.90363 -1.31926 1.96281 0.9185 
-1.3175 2.51955 -0.40954 -1.3175 2.51955 0.42441 -1.31379 2.48218 -0.4818 
-1.31379 2.48218 0.49667 -1.30956 1.49255 -0.94506 -1.30956 1.49255 0.95993 
-1.30956 1.80952 -0.94506 -1.30956 1.80952 0.95993 -1.30833 2.43971 -0.55024 
-1.30833 2.43971 0.56511 -1.30558 1.18085 -0.83717 -1.30558 1.18085 0.85204 
-1.30558 2.12121 -0.83717 -1.30558 2.12121 0.85204 -1.30487 1.28991 -0.88944 
-1.30487 1.28991 0.90431 -1.30487 2.01216 -0.88944 -1.30487 2.01216 0.90431 
-1.30214 1.07796 -0.77216 -1.30214 1.07796 0.78703 -1.30214 2.2241 -0.77216 
-1.30214 2.2241 0.78703 -1.29719 1.43988 -0.93812 -1.29719 1.43988 0.95299 
-1.29719 1.86218 -0.93812 -1.29719 1.86218 0.95299 -1.29565 2.61965 -0.02727 
-1.29565 2.61965 0.04214 -1.29457 2.32031 -0.694 -1.29457 2.32031 0.70887 
-1.29432 2.61511 -0.09564 -1.29432 2.61511 0.11051 -1.29249 1.65103 -0.9626 
-1.29249 1.65103 0.97747 -1.29167 2.60606 -0.1637 -1.29167 2.60606 0.17857 
-1.28799 2.57041 -0.30541 -1.28799 2.57041 0.32028 -1.28773 2.59258 -0.23078 
-1.28773 2.59258 0.24565 -1.28663 2.54251 -0.37862 -1.28663 2.54251 0.39349 
-1.28416 1.38885 -0.92862 -1.28416 1.38885 0.94349 -1.28416 1.91321 -0.92862 
-1.28416 1.91321 0.94349 -1.28367 2.50844 -0.45085 -1.28367 2.50844 0.46572 
-1.28339 1.59824 -0.9634 -1.28339 1.59824 0.97827 -1.28339 1.70382 -0.9634 
-1.28339 1.70382 0.97827 -1.28278 2.40743 -0.60366 -1.28278 2.40743 0.61853 
-1.27902 2.46827 -0.52119 -1.27902 2.46827 0.53606 -1.27226 1.54508 -0.96167 
-1.27226 1.54508 0.97654 -1.27226 1.75699 -0.96167 -1.27226 1.75699 0.97654 
-1.2716 1.12144 -0.81123 -1.2716 1.12144 0.8261 -1.2716 2.18063 -0.81123 
-1.2716 2.18063 0.8261 -1.27045 1.33857 -0.91644 -1.27045 1.33857 0.93131 
-1.27045 1.96349 -0.91644 -1.27045 1.96349 0.93131 -1.26738 1.23487 -0.87537 
-1.26738 1.23487 0.89024 -1.26738 2.06719 -0.87537 -1.26738 2.06719 0.89024 
-1.26641 1.02278 0.75459 -1.26641 2.27929 -0.73972 -1.26641 2.27929 0.75459 
-1.26059 2.6285 0.00744 -1.26046 1.49196 -0.95703 -1.26046 1.49196 0.9719 
-1.26046 1.8101 -0.95703 -1.26046 1.8101 0.9719 -1.26008 2.62615 -0.06189 
-1.26008 2.62615 0.07676 -1.25792 2.61934 -0.13018 -1.25792 2.61934 0.14505 
-1.25618 2.37172 -0.65431 -1.25618 2.37172 0.66918 -1.25519 2.5633 -0.34676 
-1.25519 2.5633 0.36163 -1.25477 2.60797 -0.19783 -1.25477 2.60797 0.2127 
-1.25358 2.59052 -0.26773 -1.25358 2.59052 0.2826 -1.25317 2.53238 -0.41888 
-1.25317 2.53238 0.43375 -1.24914 2.49478 -0.4908 -1.24914 2.49478 0.50567 
-1.24832 1.43953 -0.94951 -1.24832 1.43953 0.96438 -1.24832 1.86254 -0.94951 
-1.24832 1.86254 0.96438 -1.2446 1.65103 -0.97335 -1.2446 1.65103 0.98822 
-1.2446 2.45184 -0.55882 -1.2446 2.45184 0.57369 -1.23643 1.06487 -0.7809 
-1.23643 1.06487 0.79577 -1.23643 2.2372 -0.7809 -1.23643 2.2372 0.79577 
-1.23509 1.38858 -0.9395 -1.23509 1.38858 0.95437 -1.23509 1.91349 -0.9395 
-1.23509 1.91349 0.95437 -1.23404 1.17393 -0.85182 -1.23404 1.17393 0.86669 
-1.23404 2.12814 -0.85182 -1.23404 2.12814 0.86669 -1.23397 1.59781 -0.97396 
-1.23397 1.59781 0.98883 -1.23397 1.70426 -0.97396 -1.23397 1.70426 0.98883 
-1.23335 1.28303 -0.90404 -1.23335 1.28303 0.91891 -1.23335 2.01903 -0.90404 
-1.23335 2.01903 0.91891 -1.22863 2.33273 -0.70194 -1.22863 2.33273 0.71681 
-1.22466 2.63496 -0.02727 -1.22466 2.63496 0.04214 -1.22399 2.63021 -0.09633 
-1.22399 2.63021 0.1112 -1.22279 1.54474 -0.97169 -1.22279 1.54474 0.98656 
-1.22279 1.75732 -0.97169 -1.22279 1.75732 0.98656 -1.22181 2.55361 -0.38712 
-1.22181 2.55361 0.40199 -1.22132 2.62106 -0.16438 -1.22132 2.62106 0.17925 
-1.2209 2.58391 -0.30936 -1.2209 2.58391 0.32423 -1.22065 2.60606 -0.23473 
-1.22065 2.60606 0.2496 -1.21875 2.51916 -0.45916 -1.21875 2.51916 0.47403 
-1.21856 2.41821 -0.61132 -1.21856 2.41821 0.62619 -1.21482 2.47885 -0.52866 
-1.21482 2.47885 0.54353 -1.2111 1.49199 -0.96652 -1.2111 1.49199 0.98139 
-1.2111 1.81007 -0.96652 -1.2111 1.81007 0.98139 -1.20027 1.01143 -0.74634 
-1.20027 1.01143 0.76121 -1.20027 2.29064 -0.74634 -1.20027 2.29064 0.76121 
-1.19909 1.1152 -0.82353 -1.19909 1.1152 0.8384 -1.19909 2.18687 -0.82353 
-1.19909 2.18687 0.8384 -1.19894 1.43971 -0.95849 -1.19894 1.43971 0.97336 
-1.19894 1.86236 -0.95849 -1.19894 1.86236 0.97336 -1.19808 1.33305 -0.92895 
-1.19808 1.33305 0.94382 -1.19808 1.96902 -0.92895 -1.19808 1.96902 0.94382 
-1.19624 1.65103 -0.98174 -1.19624 1.65103 0.99661 -1.19541 1.22919 -0.88742 
-1.19541 1.22919 0.90229 -1.19541 2.07287 -0.88742 -1.19541 2.07287 0.90229 
-1.19125 2.38093 -0.66127 -1.19125 2.38093 0.67614 -1.18879 2.64129 0.00744 
-1.18846 2.63892 -0.06171 -1.18846 2.63892 0.07658 -1.18794 2.54135 -0.42635 
-1.18794 2.54135 0.44122 -1.18749 2.57461 -0.35029 -1.18749 2.57461 0.36516 
-1.18746 2.63182 -0.13051 -1.18746 2.63182 0.14538 -1.18713 2.61934 -0.20097 
-1.18713 2.61934 0.21584 -1.18609 2.60172 -0.27102 -1.18609 2.60172 0.28589 
-1.18545 1.59777 -0.98185 -1.18545 1.59777 0.99672 -1.18545 1.70429 -0.98185 
-1.18545 1.70429 0.99672 -1.18442 2.50388 -0.497 -1.18442 2.50388 0.51187 
-1.18004 2.46054 -0.56498 -1.18004 2.46054 0.57985 -1.17398 1.54447 -0.97905 
-1.17398 1.54447 0.99392 -1.17398 1.75759 -0.97905 -1.17398 1.75759 0.99392 
-1.16334 1.05996 -0.79111 -1.16334 1.05996 0.80598 -1.16334 2.24211 -0.79111 
-1.16334 2.24211 0.80598 -1.16329 2.34064 -0.70775 -1.16329 2.34064 0.72262 
-1.16218 1.38387 -0.94961 -1.16218 1.38387 0.96448 -1.16218 1.9182 -0.94961 
-1.16218 1.9182 0.96448 -1.16215 1.49174 -0.97335 -1.16215 1.49174 0.98822 
-1.16215 1.81032 -0.97335 -1.16215 1.81032 0.98822 -1.16089 1.16922 -0.86173 
-1.16089 1.16922 0.8766 -1.16089 2.13285 -0.86173 -1.16089 2.13285 0.8766 
-1.1604 1.27841 -0.9139 -1.1604 1.27841 0.92877 -1.1604 2.02366 -0.9139 
-1.1604 2.02366 0.92877 -1.15393 2.64496 -0.02726 -1.15393 2.64496 0.04213 
-1.15369 2.5628 -0.38983 -1.15369 2.5628 0.4047 -1.15368 2.52657 -0.46435 
-1.15368 2.52657 0.47922 -1.15328 2.63021 -0.16704 -1.15328 2.63021 0.18191 
-1.15326 2.64021 -0.09632 -1.15326 2.64021 0.11119 -1.15311 2.42554 -0.61659 
-1.15311 2.42554 0.63146 -1.15276 2.59299 -0.31203 -1.15276 2.59299 0.3269 
-1.15259 2.61511 -0.23737 -1.15259 2.61511 0.25224 -1.14971 2.48599 -0.53368 
-1.14971 2.48599 0.54855 -1.14753 1.65103 -0.98775 -1.14753 1.65103 1.00262 
-1.13633 1.59767 -0.98736 -1.13633 1.59767 1.00223 -1.13633 1.7044 -0.98736 
-1.13633 1.7044 1.00223 -1.12576 1.11187 -0.83131 -1.12576 1.11187 0.84618 
-1.12576 2.1902 -0.83131 -1.12576 2.1902 0.84618 -1.1257 2.38696 -0.66533 
-1.1257 2.38696 0.6802 -1.1251 1.00589 0.76775 -1.1251 2.29618 -0.75288 
-1.1251 2.29618 0.76775 -1.12491 1.32925 -0.93637 -1.12491 1.32925 0.95124 
-1.12491 1.97282 -0.93637 -1.12491 1.97282 0.95124 -1.12487 1.54446 -0.98401 
-1.12487 1.54446 0.99888 -1.12487 1.75761 -0.98401 -1.12487 1.75761 0.99888 
-1.12444 1.43791 -0.96671 -1.12444 1.43791 0.98158 -1.12444 1.86416 -0.96671 
-1.12444 1.86416 0.98158 -1.12266 1.22577 -0.89468 -1.12266 1.22577 0.90955 
-1.12266 2.07629 -0.89468 -1.12266 2.07629 0.90955 -1.11914 2.58155 -0.35213 
-1.11914 2.58155 0.367 -1.11912 2.50931 -0.50101 -1.11912 2.50931 0.51588 
-1.11899 2.64862 0.00744 -1.11889 2.54784 -0.42951 -1.11889 2.54784 0.44438 
-1.11883 2.62615 -0.20314 -1.11883 2.62615 0.21801 -1.11882 2.64622 -0.06187 
-1.11882 2.64622 0.07674 -1.11865 2.63892 -0.13151 -1.11865 2.63892 0.14638 
-1.11796 2.60847 -0.27299 -1.11796 2.60847 0.28786 -1.11491 2.46578 -0.56868 
-1.11491 2.46578 0.58355 -1.09858 1.65103 -0.99136 -1.09858 1.65103 1.00623 
-1.08775 1.05622 -0.79552 -1.08775 1.05622 0.81039 -1.08775 2.24584 -0.79552 
-1.08775 2.24584 0.81039 -1.08774 1.16686 -0.8667 -1.08774 1.16686 0.88157 
-1.08774 2.1352 -0.8667 -1.08774 2.1352 0.88157 -1.08771 2.34438 -0.71215 
-1.08771 2.34438 0.72702 -1.08771 2.42933 -0.6193 -1.08771 2.42933 0.63417 
-1.0873 1.38266 -0.95514 -1.0873 1.38266 0.97001 -1.0873 1.91941 -0.95514 
-1.0873 1.91941 0.97001 -1.0873 1.27609 -0.91884 -1.0873 1.27609 0.93371 
-1.0873 2.02598 -0.91884 -1.0873 2.02598 0.93371 -1.08727 1.49053 -0.97888 
-1.08727 1.49053 0.99375 -1.08727 1.81153 -0.97888 -1.08727 1.81153 0.99375 
-1.08727 1.59763 -0.99042 -1.08727 1.59763 1.00529 -1.08727 1.70443 -0.99042 
-1.08727 1.70443 1.00529 -1.08438 2.56715 -0.39195 -1.08438 2.56715 0.40682 
-1.08438 2.59754 -0.31337 -1.08438 2.59754 0.32824 -1.08436 2.53092 -0.46647 
-1.08436 2.53092 0.48134 -1.08436 2.48961 -0.53624 -1.08436 2.48961 0.55111 
-1.08421 2.63496 -0.16771 -1.08421 2.63496 0.18258 -1.08421 2.61965 -0.2387 
-1.08421 2.61965 0.25357 -1.08421 2.64496 -0.09699 -1.08421 2.64496 0.11186 
-1.08421 2.64983 -0.02726 -1.08421 2.64983 0.04213 -1.04951 1.11029 -0.83376 
-1.04951 1.11029 0.84863 -1.04951 1.22463 -0.8971 -1.04951 1.22463 0.91197 
-1.04951 1.32833 -0.93906 -1.04951 1.32833 0.95393 -1.04951 1.43731 -0.96946 
-1.04951 1.43731 0.98433 -1.04951 1.54415 -0.98684 -1.04951 1.54415 1.00171 
-1.04951 1.65103 -0.99257 -1.04951 1.65103 1.00744 -1.04951 1.75791 -0.98684 
-1.04951 1.75791 1.00171 -1.04951 1.86476 -0.96946 -1.04951 1.86476 0.98433 
-1.04951 1.97374 -0.93906 -1.04951 1.97374 0.95393 -1.04951 2.07743 -0.8971 
-1.04951 2.07743 0.91197 -1.04951 2.19177 -0.83376 -1.04951 2.19177 0.84863 
-1.04951 2.29803 -0.75506 -1.04951 2.29803 0.76993 -1.04951 2.3891 -0.66729 
-1.04951 2.3891 0.68216 -1.04951 2.46753 -0.56992 -1.04951 2.46753 0.58479 
-1.04951 2.51139 -0.50225 -1.04951 2.51139 0.51712 -1.04951 2.55001 -0.43056 
-1.04951 2.55001 0.44543 -1.04951 2.58382 -0.35301 -1.04951 2.58382 0.36788 
-1.04951 2.61072 -0.27365 -1.04951 2.61072 0.28852 -1.04951 2.6285 -0.20364 
-1.04951 2.6285 0.21851 -1.04951 2.64129 -0.13185 -1.04951 2.64129 0.14672 
-1.04951 2.64862 -0.06204 -1.04951 2.64862 0.07691 -1.04951 2.65103 0.00744 
-1.01481 2.64983 -0.02726 -1.01481 2.64983 0.04213 -1.01481 2.64496 -0.09699 
-1.01481 2.64496 0.11186 -1.01481 2.61965 -0.2387 -1.01481 2.61965 0.25357 
-1.01481 2.63496 -0.16771 -1.01481 2.63496 0.18258 -1.01466 2.48961 -0.53624 
-1.01466 2.48961 0.55111 -1.01466 2.53092 -0.46647 -1.01466 2.53092 0.48134 
-1.01464 2.59754 -0.31337 -1.01464 2.59754 0.32824 -1.01464 2.56715 -0.39195 
-1.01464 2.56715 0.40682 -1.01175 1.59763 -0.99042 -1.01175 1.59763 1.00529 
-1.01175 1.70443 -0.99042 -1.01175 1.70443 1.00529 -1.01175 1.49053 -0.97888 
-1.01175 1.49053 0.99375 -1.01175 1.81153 -0.97888 -1.01175 1.81153 0.99375 
-1.01172 1.27609 -0.91884 -1.01172 1.27609 0.93371 -1.01172 2.02598 -0.91884 
-1.01172 2.02598 0.93371 -1.01172 1.38266 -0.95514 -1.01172 1.38266 0.97001 
-1.01172 1.91941 -0.95514 -1.01172 1.91941 0.97001 -1.01131 2.42933 -0.6193 
-1.01131 2.42933 0.63417 -1.01131 2.34438 -0.71215 -1.01131 2.34438 0.72702 
-1.01128 1.16686 -0.8667 -1.01128 1.16686 0.88157 -1.01128 2.1352 -0.8667 
-1.01128 2.1352 0.88157 -1.01127 2.24584 -0.79552 -1.01127 2.24584 0.81039 
-1.00044 1.65103 -0.99136 -1.00044 1.65103 1.00623 -0.98411 2.46578 -0.56868 
-0.98411 2.46578 0.58355 -0.98106 2.60847 -0.27299 -0.98106 2.60847 0.28786 
-0.98037 2.63892 -0.13151 -0.98037 2.63892 0.14638 -0.9802 2.64622 -0.06187 
-0.9802 2.64622 0.07674 -0.98019 2.62615 -0.20314 -0.98019 2.62615 0.21801 
-0.98013 2.54784 -0.42951 -0.98013 2.54784 0.44438 -0.98003 2.64862 0.00744 
-0.9799 2.50931 -0.50101 -0.9799 2.50931 0.51588 -0.97988 2.58155 -0.35213 
-0.97988 2.58155 0.367 -0.97636 1.22577 -0.89468 -0.97636 1.22577 0.90955 
-0.97636 2.07629 -0.89468 -0.97636 2.07629 0.90955 -0.97458 1.43791 -0.96671 
-0.97458 1.43791 0.98158 -0.97458 1.86416 -0.96671 -0.97458 1.86416 0.98158 
-0.97415 1.54446 -0.98401 -0.97415 1.54446 0.99888 -0.97415 1.75761 -0.98401 
-0.97415 1.75761 0.99888 -0.97411 1.32925 -0.93637 -0.97411 1.32925 0.95124 
-0.97411 1.97282 -0.93637 -0.97411 1.97282 0.95124 -0.97392 2.29618 -0.75288 
-0.97392 2.29618 0.76775 -0.97332 2.38696 -0.66533 -0.97332 2.38696 0.6802 
-0.97326 1.11187 -0.83131 -0.97326 1.11187 0.84618 -0.97326 2.1902 -0.83131 
-0.97326 2.1902 0.84618 -0.96269 1.59767 -0.98736 -0.96269 1.59767 1.00223 
-0.96269 1.7044 -0.98736 -0.96269 1.7044 1.00223 -0.95149 1.65103 -0.98775 
-0.95149 1.65103 1.00262 -0.94931 2.48599 -0.53368 -0.94931 2.48599 0.54855 
-0.94643 2.61511 -0.23737 -0.94643 2.61511 0.25224 -0.94626 2.59299 -0.31203 
-0.94626 2.59299 0.3269 -0.94591 2.42554 -0.61659 -0.94591 2.42554 0.63146 
-0.94576 2.64021 -0.09632 -0.94576 2.64021 0.11119 -0.94574 2.63021 -0.16704 
-0.94574 2.63021 0.18191 -0.94534 2.52657 -0.46435 -0.94534 2.52657 0.47922 
-0.94533 2.5628 -0.38983 -0.94533 2.5628 0.4047 -0.94509 2.64496 -0.02726 
-0.94509 2.64496 0.04213 -0.93862 1.27841 -0.9139 -0.93862 1.27841 0.92877 
-0.93862 2.02366 -0.9139 -0.93862 2.02366 0.92877 -0.93813 1.16922 -0.86173 
-0.93813 1.16922 0.8766 -0.93813 2.13285 -0.86173 -0.93813 2.13285 0.8766 
-0.93687 1.49174 -0.97335 -0.93687 1.49174 0.98822 -0.93687 1.81032 -0.97335 
-0.93687 1.81032 0.98822 -0.93684 1.38387 -0.94961 -0.93684 1.38387 0.96448 
-0.93684 1.9182 -0.94961 -0.93684 1.9182 0.96448 -0.93573 2.34064 -0.70775 
-0.93573 2.34064 0.72262 -0.93568 2.24211 -0.79111 -0.93568 2.24211 0.80598 
-0.92504 1.54447 -0.97905 -0.92504 1.54447 0.99392 -0.92504 1.75759 -0.97905 
-0.92504 1.75759 0.99392 -0.91898 2.46054 -0.56498 -0.91898 2.46054 0.57985 
-0.9146 2.50388 -0.497 -0.9146 2.50388 0.51187 -0.91357 1.59777 -0.98185 
-0.91357 1.59777 0.99672 -0.91357 1.70429 -0.98185 -0.91357 1.70429 0.99672 
-0.91293 2.60172 -0.27102 -0.91293 2.60172 0.28589 -0.91189 2.61934 -0.20097 
-0.91189 2.61934 0.21584 -0.91156 2.63182 -0.13051 -0.91156 2.63182 0.14538 
-0.91153 2.57461 -0.35029 -0.91153 2.57461 0.36516 -0.91108 2.54135 -0.42635 
-0.91108 2.54135 0.44122 -0.91056 2.63892 -0.06171 -0.91056 2.63892 0.07658 
-0.91023 2.64129 0.00744 -0.90777 2.38093 -0.66127 -0.90777 2.38093 0.67614 
-0.90361 1.22919 -0.88742 -0.90361 1.22919 0.90229 -0.90361 2.07287 -0.88742 
-0.90361 2.07287 0.90229 -0.90278 1.65103 -0.98174 -0.90278 1.65103 0.99661 
-0.90094 1.33305 -0.92895 -0.90094 1.33305 0.94382 -0.90094 1.96902 -0.92895 
-0.90094 1.96902 0.94382 -0.90008 1.43971 -0.95849 -0.90008 1.43971 0.97336 
-0.90008 1.86236 -0.95849 -0.90008 1.86236 0.97336 -0.89993 1.1152 0.8384 
-0.89993 2.18687 -0.82353 -0.89993 2.18687 0.8384 -0.89875 2.29064 -0.74634 
-0.89875 2.29064 0.76121 -0.88792 1.49199 -0.96652 -0.88792 1.49199 0.98139 
-0.88792 1.81007 -0.96652 -0.88792 1.81007 0.98139 -0.8842 2.47885 -0.52866 
-0.8842 2.47885 0.54353 -0.88046 2.41821 -0.61132 -0.88046 2.41821 0.62619 
-0.88027 2.51916 -0.45916 -0.88027 2.51916 0.47403 -0.87837 2.60606 -0.23473 
-0.87837 2.60606 0.2496 -0.87812 2.58391 -0.30936 -0.87812 2.58391 0.32423 
-0.8777 2.62106 -0.16438 -0.8777 2.62106 0.17925 -0.87721 2.55361 -0.38712 
-0.87721 2.55361 0.40199 -0.87623 1.54474 -0.97169 -0.87623 1.54474 0.98656 
-0.87623 1.75732 -0.97169 -0.87623 1.75732 0.98656 -0.87503 2.63021 -0.09633 
-0.87503 2.63021 0.1112 -0.87436 2.63496 -0.02727 -0.87436 2.63496 0.04214 
-0.87039 2.33273 -0.70194 -0.87039 2.33273 0.71681 -0.86567 1.28303 -0.90404 
-0.86567 1.28303 0.91891 -0.86567 2.01903 -0.90404 -0.86567 2.01903 0.91891 
-0.86505 1.59781 -0.97396 -0.86505 1.59781 0.98883 -0.86505 1.70426 -0.97396 
-0.86505 1.70426 0.98883 -0.86498 1.17393 -0.85182 -0.86498 1.17393 0.86669 
-0.86498 2.12814 -0.85182 -0.86498 2.12814 0.86669 -0.86393 1.38858 -0.9395 
-0.86393 1.38858 0.95437 -0.86393 1.91349 -0.9395 -0.86393 1.91349 0.95437 
-0.86259 2.2372 -0.7809 -0.86259 2.2372 0.79577 -0.85442 1.65103 -0.97335 
-0.85442 1.65103 0.98822 -0.85442 2.45184 -0.55882 -0.85442 2.45184 0.57369 
-0.8507 1.43953 -0.94951 -0.8507 1.43953 0.96438 -0.8507 1.86254 -0.94951 
-0.8507 1.86254 0.96438 -0.84988 2.49478 -0.4908 -0.84988 2.49478 0.50567 
-0.84585 2.53238 -0.41888 -0.84585 2.53238 0.43375 -0.84544 2.59052 -0.26773 
-0.84544 2.59052 0.2826 -0.84425 2.60797 -0.19783 -0.84425 2.60797 0.2127 
-0.84383 2.5633 -0.34676 -0.84383 2.5633 0.36163 -0.84284 2.37172 -0.65431 
-0.84284 2.37172 0.66918 -0.8411 2.61934 -0.13018 -0.8411 2.61934 0.14505 
-0.83894 2.62615 -0.06189 -0.83894 2.62615 0.07676 -0.83856 1.49196 -0.95703 
-0.83856 1.49196 0.9719 -0.83856 1.8101 -0.95703 -0.83856 1.8101 0.9719 
-0.83843 2.6285 0.00744 -0.83261 2.27929 -0.73972 -0.83261 2.27929 0.75459 
-0.83164 1.23487 -0.87537 -0.83164 1.23487 0.89024 -0.83164 2.06719 -0.87537 
-0.83164 2.06719 0.89024 -0.82857 1.33857 -0.91644 -0.82857 1.33857 0.93131 
-0.82857 1.96349 -0.91644 -0.82857 1.96349 0.93131 -0.82742 2.18063 -0.81123 
-0.82742 2.18063 0.8261 -0.82676 1.54508 -0.96167 -0.82676 1.54508 0.97654 
-0.82676 1.75699 -0.96167 -0.82676 1.75699 0.97654 -0.82 2.46827 -0.52119 
-0.82 2.46827 0.53606 -0.81624 2.40743 -0.60366 -0.81624 2.40743 0.61853 
-0.81563 1.59824 -0.9634 -0.81563 1.59824 0.97827 -0.81563 1.70382 -0.9634 
-0.81563 1.70382 0.97827 -0.81535 2.50844 -0.45085 -0.81535 2.50844 0.46572 
-0.81486 1.38885 -0.92862 -0.81486 1.38885 0.94349 -0.81486 1.91321 -0.92862 
-0.81486 1.91321 0.94349 -0.81239 2.54251 -0.37862 -0.81239 2.54251 0.39349 
-0.81129 2.59258 -0.23078 -0.81129 2.59258 0.24565 -0.81103 2.57041 -0.30541 
-0.81103 2.57041 0.32028 -0.80735 2.60606 -0.1637 -0.80735 2.60606 0.17857 
-0.80653 1.65103 -0.9626 -0.80653 1.65103 0.97747 -0.8047 2.61511 -0.09564 
-0.8047 2.61511 0.11051 -0.80445 2.32031 -0.694 -0.80445 2.32031 0.70887 
-0.80337 2.61965 -0.02727 -0.80337 2.61965 0.04214 -0.80183 1.43988 -0.93812 
-0.80183 1.43988 0.95299 -0.80183 1.86218 -0.93812 -0.80183 1.86218 0.95299 
-0.79688 2.2241 -0.77216 -0.79688 2.2241 0.78703 -0.79415 1.28991 -0.88944 
-0.79415 1.28991 0.90431 -0.79415 2.01216 -0.88944 -0.79415 2.01216 0.90431 
-0.79344 1.18085 -0.83717 -0.79344 1.18085 0.85204 -0.79344 2.12121 -0.83717 
-0.79344 2.12121 0.85204 -0.79069 2.43971 -0.55024 -0.79069 2.43971 0.56511 
-0.78946 1.49255 -0.94506 -0.78946 1.49255 0.95993 -0.78946 1.80952 -0.94506 
-0.78946 1.80952 0.95993 -0.78523 2.48218 -0.4818 -0.78523 2.48218 0.49667 
-0.78152 2.51955 -0.40954 -0.78152 2.51955 0.42441 -0.77976 1.33925 -0.90363 
-0.77976 1.33925 0.9185 -0.77976 1.96281 -0.90363 -0.77976 1.96281 0.9185 
-0.77941 2.55012 -0.33709 -0.77941 2.55012 0.35196 -0.77891 2.57491 -0.26316 
-0.77891 2.57491 0.27803 -0.77786 1.54569 -0.94918 -0.77786 1.54569 0.96405 
-0.77786 1.75638 -0.94918 -0.77786 1.75638 0.96405 -0.77689 2.35839 -0.64473 
-0.77689 2.35839 0.6596 -0.77434 2.59052 -0.19663 -0.77434 2.59052 0.2115 
-0.77106 2.60172 -0.12914 -0.77106 2.60172 0.14401 -0.76908 2.60847 -0.06101 
-0.76908 2.60847 0.07588 -0.76843 2.61072 0.00744 -0.76814 1.59828 -0.95071 
-0.76814 1.59828 0.96558 -0.76814 1.70378 -0.95071 -0.76814 1.70378 0.96558 
-0.76745 2.26509 -0.72971 -0.76745 2.26509 0.74458 -0.76613 1.38974 -0.91529 
-0.76613 1.38974 0.93016 -0.76613 1.91232 -0.91529 -0.76613 1.91232 0.93016 
-0.76207 2.16554 -0.80044 -0.76207 2.16554 0.81531 -0.76083 1.24278 -0.85859 
-0.76083 1.24278 0.87346 -0.76083 2.05928 -0.85859 -0.76083 2.05928 0.87346 
-0.75923 1.65103 -0.94951 -0.75923 1.65103 0.96438 -0.75579 2.45399 -0.51121 
-0.75579 2.45399 0.52608 -0.75357 1.44077 -0.92434 -0.75357 1.44077 0.93921 
-0.75357 1.8613 -0.92434 -0.75357 1.8613 0.93921 -0.75125 2.4938 -0.44066 
-0.75125 2.4938 0.45553 -0.7506 2.39284 -0.59288 -0.7506 2.39284 0.60775 
-0.74842 2.52751 -0.36825 -0.74842 2.52751 0.38312 -0.74718 2.55502 -0.29489 
-0.74718 2.55502 0.30976 -0.74581 1.29125 -0.87479 -0.74581 1.29125 0.88966 
-0.74581 2.01082 -0.87479 -0.74581 2.01082 0.88966 -0.74129 1.49359 -0.93076 
-0.74129 1.49359 0.94563 -0.74129 1.80848 -0.93076 -0.74129 1.80848 0.94563 
-0.7391 2.30496 -0.68252 -0.7391 2.30496 0.69739 -0.73667 2.57041 -0.23104 
-0.73667 2.57041 0.24591 -0.73271 2.58391 -0.16395 -0.73271 2.58391 0.17882 
-0.73188 2.2081 -0.75989 -0.73188 2.2081 0.77476 -0.73165 1.34073 -0.88849 
-0.73165 1.34073 0.90336 -0.73165 1.96134 -0.88849 -0.73165 1.96134 0.90336 
-0.73073 1.54572 -0.93452 -0.73073 1.54572 0.94939 -0.73073 1.75634 -0.93452 
-0.73073 1.75634 0.94939 -0.73004 2.59299 -0.09582 -0.73004 2.59299 0.11069 
-0.72875 1.19741 0.8389 -0.72875 2.10465 -0.82403 -0.72875 2.10465 0.8389 
-0.72871 2.59754 -0.02743 -0.72871 2.59754 0.0423 -0.72807 2.4242 -0.53928 
-0.72807 2.4242 0.55415 -0.72175 2.4659 -0.47064 -0.72175 2.4659 0.48551 
-0.72108 1.59841 -0.93562 -0.72108 1.59841 0.95049 -0.72108 1.70366 -0.93562 
-0.72108 1.70366 0.95049 -0.71839 1.39109 -0.89964 -0.71839 1.39109 0.91451 
-0.71839 1.91098 -0.89964 -0.71839 1.91098 0.91451 -0.71836 2.50289 -0.39837 
-0.71836 2.50289 0.41324 -0.71618 2.53295 -0.32589 -0.71618 2.53295 0.34076 
-0.71262 1.65103 -0.93411 -0.71262 1.65103 0.94898 -0.71219 2.3418 -0.63214 
-0.71219 2.3418 0.64701 -0.71096 1.24195 -0.83994 -0.71096 1.24195 0.85481 
-0.71096 2.06011 -0.83994 -0.71096 2.06011 0.85481 -0.70606 1.44219 -0.90822 
-0.70606 1.44219 0.92309 -0.70606 1.85988 -0.90822 -0.70606 1.85988 0.92309 
-0.70499 2.55012 -0.26267 -0.70499 2.55012 0.27754 -0.70357 2.24809 -0.71633 
-0.70357 2.24809 0.7312 -0.69804 2.14808 -0.78592 -0.69804 2.14808 0.80079 
-0.69599 1.29063 -0.85577 -0.69599 1.29063 0.87064 -0.69599 2.01143 -0.85577 
-0.69599 2.01143 0.87064 -0.69531 2.5633 -0.19824 -0.69531 2.5633 0.21311 
-0.69472 1.49388 -0.91421 -0.69472 1.49388 0.92908 -0.69472 1.80819 -0.91421 
-0.69472 1.80819 0.92908 -0.69385 2.4366 -0.49892 -0.69385 2.4366 0.51379 
-0.69178 2.57461 -0.13054 -0.69178 2.57461 0.14541 -0.68994 2.58155 -0.06219 
-0.68994 2.58155 0.07706 -0.68907 2.58382 0.00744 -0.68872 2.37516 -0.58033 
-0.68872 2.37516 0.5952 -0.68867 2.47542 -0.42867 -0.68867 2.47542 0.44354 
-0.68598 2.50876 -0.35609 -0.68598 2.50876 0.37096 -0.68438 1.54601 -0.91758 
-0.68438 1.54601 0.93245 -0.68438 1.75605 -0.91758 -0.68438 1.75605 0.93245 
-0.68172 1.34058 -0.86912 -0.68172 1.34058 0.88399 -0.68172 1.96149 -0.86912 
-0.68172 1.96149 0.88399 -0.67957 2.10451 -0.80343 -0.67957 2.10451 0.8183 
-0.67567 2.28688 -0.6678 -0.67567 2.28688 0.68267 -0.67507 1.59845 -0.91832 
-0.67507 1.59845 0.93319 -0.67507 1.70362 -0.91832 -0.67507 1.70362 0.93319 
-0.67382 2.52751 -0.29365 -0.67382 2.52751 0.30852 -0.66884 2.18939 -0.7444 
-0.66884 2.18939 0.75927 -0.66853 1.39113 -0.87987 -0.66853 1.39113 0.89474 
-0.66853 1.91094 -0.87987 -0.66853 1.91094 0.89474 -0.66683 1.65103 -0.91644 
-0.66683 1.65103 0.93131 -0.66683 2.40538 -0.52597 -0.66683 2.40538 0.54084 
-0.66345 2.54251 -0.22969 -0.66345 2.54251 0.24456 -0.66204 1.24228 -0.81888 
-0.66204 1.24228 0.83375 -0.66204 2.05978 -0.81888 -0.66204 2.05978 0.83375 
-0.6605 2.44669 -0.4569 -0.6605 2.44669 0.47177 -0.65666 2.4825 -0.38541 
-0.65666 2.4825 0.40028 -0.65551 1.44379 -0.88801 -0.65551 1.44379 0.90288 
-0.65551 1.85827 -0.88801 -0.65551 1.85827 0.90288 -0.65496 2.55361 -0.16486 
-0.65496 2.55361 0.17973 -0.65225 2.5628 -0.09675 -0.65225 2.5628 0.11162 
-0.65096 2.32176 -0.61809 -0.65096 2.32176 0.63296 -0.65013 2.56715 -0.02743 
-0.65013 2.56715 0.0423 -0.64955 2.147 -0.76331 -0.64955 2.147 0.77818 
-0.64686 1.29129 -0.83426 -0.64686 1.29129 0.84913 -0.64686 2.01078 -0.83426 
-0.64686 2.01078 0.84913 -0.6443 1.49565 -0.89349 -0.6443 1.49565 0.90836 
-0.6443 1.80642 -0.89349 -0.6443 1.80642 0.90836 -0.64371 2.50289 -0.32371 
-0.64371 2.50289 0.33858 -0.64126 2.22838 -0.69967 -0.64126 2.22838 0.71454 
-0.63396 1.54821 -0.8963 -0.63396 1.54821 0.91117 -0.63396 1.75386 -0.8963 
-0.63396 1.75386 0.91117 -0.63326 2.41585 -0.48429 -0.63326 2.41585 0.49916 
-0.63284 1.34132 -0.84724 -0.63284 1.34132 0.86211 -0.63284 1.96075 -0.84724 
-0.63284 1.96075 0.86211 -0.63254 2.51955 -0.26055 -0.63254 2.51955 0.27542 
-0.63122 2.10312 -0.78038 -0.63122 2.10312 0.79525 -0.62829 2.45424 -0.41379 
-0.62829 2.45424 0.42866 -0.62795 2.35409 -0.56528 -0.62795 2.35409 0.58015 
-0.62481 1.60076 -0.8965 -0.62481 1.60076 0.91137 -0.62481 1.70131 -0.8965 
-0.62481 1.70131 0.91137 -0.6232 2.53238 -0.19622 -0.6232 2.53238 0.21109 
-0.62195 1.65103 -0.89655 -0.62195 1.65103 0.91142 -0.62119 2.18712 -0.72 
-0.62119 2.18712 0.73487 -0.61884 1.39328 -0.85748 -0.61884 1.39328 0.87235 
-0.61884 1.90878 -0.85748 -0.61884 1.90878 0.87235 -0.61573 2.54135 -0.13099 
-0.61573 2.54135 0.14586 -0.61544 2.26491 -0.65191 -0.61544 2.26491 0.66678 
-0.61422 2.05829 -0.79547 -0.61422 2.05829 0.81034 -0.61341 2.47542 -0.3534 
-0.61341 2.47542 0.36827 -0.61257 2.54784 -0.06195 -0.61257 2.54784 0.07682 
-0.61151 2.55001 0.00744 -0.60722 2.38333 -0.51037 -0.60722 2.38333 0.52524 
-0.60613 1.44602 -0.86514 -0.60613 1.44602 0.88001 -0.60613 1.85605 -0.86514 
-0.60613 1.85605 0.88001 -0.6022 2.1445 -0.73849 -0.6022 2.1445 0.75336 
-0.60141 2.4938 -0.29082 -0.60141 2.4938 0.30569 -0.60093 2.42404 -0.44115 
-0.60093 2.42404 0.45602 -0.59915 1.29301 -0.81049 -0.59915 1.29301 0.82536 
-0.59915 2.00906 -0.81049 -0.59915 2.00906 0.82536 -0.59481 1.49815 -0.86999 
-0.59481 1.49815 0.88486 -0.59481 1.80392 -0.86999 -0.59481 1.80392 0.88486 
-0.59419 2.22546 -0.6728 -0.59419 2.22546 0.68767 -0.59147 2.2988 -0.60133 
-0.59147 2.2988 0.6162 -0.59122 2.50844 -0.22672 -0.59122 2.50844 0.24159 
-0.58518 2.44669 -0.38158 -0.58518 2.44669 0.39645 -0.58479 1.55071 -0.87232 
-0.58479 1.55071 0.88719 -0.58479 1.75135 -0.87232 -0.58479 1.75135 0.88719 
-0.58433 2.10064 -0.7551 -0.58433 2.10064 0.76997 -0.58397 1.34397 -0.82262 
-0.58397 1.34397 0.83749 -0.58397 1.95809 -0.82262 -0.58397 1.95809 0.83749 
-0.58291 2.51916 -0.16181 -0.58291 2.51916 0.17668 -0.58086 1.60081 -0.87452 
-0.58086 1.60081 0.88939 -0.58086 1.70126 -0.87452 -0.58086 1.70126 0.88939 
-0.57811 1.65103 -0.87449 -0.57811 1.65103 0.88936 -0.57772 2.52657 -0.09673 
-0.57772 2.52657 0.1116 -0.57561 2.53092 -0.02742 -0.57561 2.53092 0.04229 
-0.57465 2.39198 -0.46743 -0.57465 2.39198 0.4823 -0.57428 2.18385 -0.69275 
-0.57428 2.18385 0.70762 -0.57143 2.4659 -0.32033 -0.57143 2.4659 0.3352 
-0.57015 1.39616 -0.83236 -0.57015 1.39616 0.84723 -0.57015 1.9059 -0.83236 
-0.57015 1.9059 0.84723 -0.56946 2.32993 -0.54814 -0.56946 2.32993 0.56301 
-0.56938 2.26057 -0.62339 -0.56938 2.26057 0.63826 -0.56764 2.05565 -0.76979 
-0.56764 2.05565 0.78466 -0.56027 2.48218 -0.25685 -0.56027 2.48218 0.27172 
-0.55806 1.44885 -0.83968 -0.55806 1.44885 0.85455 -0.55806 1.85322 -0.83968 
-0.55806 1.85322 0.85455 -0.55779 2.41585 -0.40882 -0.55779 2.41585 0.42369 
-0.5553 2.14067 -0.71091 -0.5553 2.14067 0.72578 -0.55133 1.29646 -0.78383 
-0.55133 1.29646 0.7987 -0.55133 2.00561 -0.78383 -0.55133 2.00561 0.7987 
-0.55127 2.49478 -0.19219 -0.55127 2.49478 0.20706 -0.54951 2.35814 -0.49257 
-0.54951 2.35814 0.50744 -0.54847 2.22085 -0.64392 -0.54847 2.22085 0.65879 
-0.54694 1.50114 -0.84401 -0.54694 1.50114 0.85888 -0.54694 1.80092 -0.84401 
-0.54694 1.80092 0.85888 -0.54644 2.29307 -0.57111 -0.54644 2.29307 0.58598 
-0.54508 2.50388 -0.12747 -0.54508 2.50388 0.14234 -0.54315 2.4366 -0.34822 
-0.54315 2.4366 0.36309 -0.54175 1.55081 -0.84821 -0.54175 1.55081 0.86308 
-0.54175 1.75125 -0.84821 -0.54175 1.75125 0.86308 -0.54106 2.50931 -0.06217 
-0.54106 2.50931 0.07704 -0.53982 2.51139 0.00744 -0.53782 1.60098 -0.85028 
-0.53782 1.60098 0.86515 -0.53782 1.70109 -0.85028 -0.53782 1.70109 0.86515 
-0.53763 2.09649 -0.7271 -0.53763 2.09649 0.74197 -0.5365 1.34755 -0.79551 
-0.5365 1.34755 0.81038 -0.5365 1.95452 -0.79551 -0.5365 1.95452 0.81038 
-0.53541 1.65103 -0.85029 -0.53541 1.65103 0.86516 -0.5317 2.38333 -0.43485 
-0.5317 2.38333 0.44972 -0.53087 2.45399 -0.28629 -0.53087 2.45399 0.30116 
-0.5285 2.17878 -0.66341 -0.5285 2.17878 0.67828 -0.52558 2.32259 -0.5165 
-0.52558 2.32259 0.53137 -0.52456 2.25444 -0.59284 -0.52456 2.25444 0.60771 
-0.5232 1.39954 -0.80481 -0.5232 1.39954 0.81968 -0.5232 1.90253 -0.80481 
-0.5232 1.90253 0.81968 -0.52242 2.05186 -0.74191 -0.52242 2.05186 0.75678 
-0.52089 2.46827 -0.22208 -0.52089 2.46827 0.23695 -0.51611 2.40538 -0.37525 
-0.51611 2.40538 0.39012 -0.51342 2.47885 -0.15788 -0.51342 2.47885 0.17275 
-0.51145 1.45228 -0.81171 -0.51145 1.45228 0.82658 -0.51145 1.84979 -0.81171 
-0.51145 1.84979 0.82658 -0.50987 2.13537 -0.68119 -0.50987 2.13537 0.69606 
-0.50839 2.48599 -0.09276 -0.50839 2.48599 0.10763 -0.50632 1.30052 0.77038 
-0.50632 2.00155 -0.75551 -0.50632 2.00155 0.77038 -0.50584 2.48961 -0.02742 
-0.50584 2.48961 0.04229 -0.50502 1.50153 -0.8179 -0.50502 1.50153 0.83277 
-0.50502 1.80054 -0.8179 -0.50502 1.80054 0.83277 -0.50422 2.21456 -0.61313 
-0.50422 2.21456 0.628 -0.50291 2.28543 -0.53917 -0.50291 2.28543 0.55404 
-0.5028 2.4242 -0.314 -0.5028 2.4242 0.32887 -0.49994 1.55115 -0.82202 
-0.49994 1.55115 0.83689 -0.49994 1.75091 -0.82202 -0.49994 1.75091 0.83689 
-0.49625 1.60103 -0.82407 -0.49625 1.60103 0.83894 -0.49625 1.70103 -0.82407 
-0.49625 1.70103 0.83894 -0.49394 1.65103 -0.82403 -0.49394 1.65103 0.8389 
-0.49394 2.32993 -0.47261 -0.49394 2.32993 0.48748 -0.49361 2.09169 -0.6974 
-0.49361 2.09169 0.71227 -0.49183 2.43971 -0.25138 -0.49183 2.43971 0.26625 
-0.49155 1.35213 -0.76674 -0.49155 1.35213 0.78161 -0.49155 1.94994 -0.76674 
-0.49155 1.94994 0.78161 -0.48448 2.17213 -0.63225 -0.48448 2.17213 0.64712 
-0.48325 2.45184 -0.18766 -0.48325 2.45184 0.20253 -0.48156 2.24673 -0.56052 
-0.48156 2.24673 0.57539 -0.4787 2.04693 -0.7119 -0.4787 2.04693 0.72677 
-0.47849 1.40434 -0.77556 -0.47849 1.40434 0.79043 -0.47849 1.89773 -0.77556 
-0.47849 1.89773 0.79043 -0.4771 2.46054 -0.12309 -0.4771 2.46054 0.13796 
-0.4768 2.35409 -0.41413 -0.4768 2.35409 0.429 -0.4734 2.46578 -0.05797 
-0.4734 2.46578 0.07284 -0.47216 2.46753 0.00744 -0.47097 2.29307 -0.49563 
-0.47097 2.29307 0.5105 -0.47031 1.45245 -0.78319 -0.47031 1.45245 0.79806 
-0.47031 1.84962 -0.78319 -0.47031 1.84962 0.79806 -0.46705 2.12959 -0.64962 
-0.46705 2.12959 0.66449 -0.46387 1.50178 -0.78928 -0.46387 1.50178 0.80415 
-0.46387 1.80029 -0.78928 -0.46387 1.80029 0.80415 -0.46257 1.99623 -0.72492 
-0.46257 1.99623 0.73979 -0.46174 2.37516 -0.35335 -0.46174 2.37516 0.36822 
-0.46157 2.2066 -0.5805 -0.46157 2.2066 0.59537 -0.45869 1.55172 -0.79324 
-0.45869 1.55172 0.80811 -0.45869 1.75034 -0.79324 -0.45869 1.75034 0.80811 
-0.45502 1.60167 -0.79515 -0.45502 1.60167 0.81002 -0.45502 1.70039 -0.79515 
-0.45502 1.70039 0.81002 -0.45381 1.65103 -0.79577 -0.45381 1.65103 0.81064 
-0.45097 2.08564 -0.66552 -0.45097 2.08564 0.68039 -0.44924 2.25444 -0.51752 
-0.44924 2.25444 0.53239 -0.4492 2.39284 -0.29148 -0.4492 2.39284 0.30635 
-0.44821 1.9445 -0.73574 -0.44821 1.9445 0.75061 -0.443 2.16514 -0.59907 
-0.443 2.16514 0.61394 -0.44075 2.2988 -0.45061 -0.44075 2.2988 0.46548 
-0.43867 1.89702 -0.74514 -0.43867 1.89702 0.76001 -0.43841 2.40743 -0.22584 
-0.43841 2.40743 0.24071 -0.43659 2.04087 -0.67985 -0.43659 2.04087 0.69472 
-0.43076 2.41821 -0.16162 -0.43076 2.41821 0.17649 -0.43062 1.45312 -0.7527 
-0.43062 1.45312 0.76757 -0.43062 1.84895 -0.7527 -0.43062 1.84895 0.76757 
-0.42895 2.21456 -0.53786 -0.42895 2.21456 0.55273 -0.4259 2.12243 -0.61618 
-0.4259 2.12243 0.63105 -0.42548 2.42554 -0.09616 -0.42548 2.42554 0.11103 
-0.42399 1.50264 -0.75853 -0.42399 1.50264 0.7734 -0.42399 1.79942 -0.75853 
-0.42399 1.79942 0.7734 -0.42398 2.32176 -0.39111 -0.42398 2.32176 0.40598 
-0.42277 2.42933 -0.03076 -0.42277 2.42933 0.04563 -0.42074 1.9899 -0.69243 
-0.42074 1.9899 0.7073 -0.41894 1.55255 -0.76242 -0.41894 1.55255 0.77729 
-0.41894 1.74952 -0.76242 -0.41894 1.74952 0.77729 -0.41868 2.26057 -0.47269 
-0.41868 2.26057 0.48756 -0.41626 1.60173 -0.76494 -0.41626 1.60173 0.77981 
-0.41626 1.70034 -0.76494 -0.41626 1.70034 0.77981 -0.41512 1.65103 -0.76558 
-0.41512 1.65103 0.78045 -0.41029 2.07859 -0.63178 -0.41029 2.07859 0.64665 
-0.40994 2.3418 -0.32989 -0.40994 2.3418 0.34476 -0.40982 2.17213 -0.55759 
-0.40982 2.17213 0.57246 -0.40972 1.94328 -0.70338 -0.40972 1.94328 0.71825 
-0.40021 1.89571 -0.71266 -0.40021 1.89571 0.72753 -0.39815 2.22085 -0.49361 
-0.39815 2.22085 0.50848 -0.39735 2.35839 -0.26519 -0.39735 2.35839 0.28006 
-0.39623 2.03372 -0.64585 -0.39623 2.03372 0.66072 -0.39248 1.84778 -0.72031 
-0.39248 1.84778 0.73518 -0.39245 2.12959 -0.57503 -0.39245 2.12959 0.5899 
-0.39016 2.26491 -0.42664 -0.39016 2.26491 0.44151 -0.38777 2.37172 -0.19923 
-0.38777 2.37172 0.2141 -0.38588 1.79817 -0.72601 -0.38588 1.79817 0.74088 
-0.38374 1.98792 -0.65834 -0.38374 1.98792 0.67321 -0.38156 1.55266 -0.73024 
-0.38156 1.55266 0.74511 -0.38156 1.7494 -0.73024 -0.38156 1.7494 0.74511 
-0.3808 2.38093 -0.1343 -0.3808 2.38093 0.14917 -0.37885 1.60191 -0.7327 
-0.37885 1.60191 0.74757 -0.37885 1.70016 -0.7327 -0.37885 1.70016 0.74757 
-0.37866 2.17878 -0.51357 -0.37866 2.17878 0.52844 -0.37795 1.65103 -0.73352 
-0.37795 1.65103 0.74839 -0.37675 2.38696 -0.06876 -0.37675 2.38696 0.08363 
-0.37655 2.08564 -0.5911 -0.37655 2.08564 0.60597 -0.37479 2.3891 0.00744 
-0.37427 2.28688 -0.3664 -0.37427 2.28688 0.38127 -0.37285 1.94132 -0.66922 
-0.37285 1.94132 0.68409 -0.36928 2.22546 -0.44788 -0.36928 2.22546 0.46275 
-0.36359 1.89401 -0.67848 -0.36359 1.89401 0.69335 -0.36223 2.04087 -0.60548 
-0.36223 2.04087 0.62035 -0.36089 2.13537 -0.5322 -0.36089 2.13537 0.54707 
-0.35956 2.30496 -0.30297 -0.35956 2.30496 0.31784 -0.35599 1.84612 -0.68608 
-0.35599 1.84612 0.70095 -0.35006 1.79776 -0.69202 -0.35006 1.79776 0.70689 
-0.34964 1.9899 -0.62133 -0.34964 1.9899 0.6362 -0.34932 2.18385 -0.46779 
-0.34932 2.18385 0.48266 -0.34807 2.32031 -0.23763 -0.34807 2.32031 0.2525 
-0.34581 1.74905 -0.69627 -0.34581 1.74905 0.71114 -0.34467 2.09169 -0.54847 
-0.34467 2.09169 0.56334 -0.34325 1.7001 -0.69882 -0.34325 1.7001 0.71369 
-0.3424 1.65103 -0.69967 -0.3424 1.65103 0.71454 -0.3424 2.22838 -0.40081 
-0.3424 2.22838 0.41568 -0.34014 2.33273 -0.17168 -0.34014 2.33273 0.18655 
-0.33869 1.94328 -0.63236 -0.33869 1.94328 0.64723 -0.33432 2.34064 -0.10634 
-0.33432 2.34064 0.12121 -0.33117 2.14067 -0.48678 -0.33117 2.14067 0.50165 
-0.33018 2.04693 -0.56338 -0.33018 2.04693 0.57825 -0.32992 2.34438 -0.03077 
-0.32992 2.34438 0.04564 -0.32941 1.89571 -0.64187 -0.32941 1.89571 0.65674 
-0.32574 2.24809 -0.33851 -0.32574 2.24809 0.35338 -0.32208 2.18712 -0.42089 
-0.32208 2.18712 0.43576 -0.32177 1.84778 -0.64959 -0.32177 1.84778 0.66446 
-0.31716 1.99623 -0.5795 -0.31716 1.99623 0.59437 -0.31607 1.79817 -0.6562 
-0.31607 1.79817 0.67107 -0.31497 2.09649 -0.50445 -0.31497 2.09649 0.51932 
-0.31237 2.26509 -0.27463 -0.31237 2.26509 0.2895 -0.31183 1.7494 -0.66052 
-0.31183 1.7494 0.67539 -0.30937 1.70016 -0.66323 -0.30937 1.70016 0.6781 
-0.30633 1.9445 -0.59387 -0.30633 1.9445 0.60874 -0.30359 2.1445 -0.43988 
-0.30359 2.1445 0.45475 -0.30235 2.27929 -0.20947 -0.30235 2.27929 0.22434 
-0.30017 2.05186 -0.51966 -0.30017 2.05186 0.53453 -0.29767 2.18939 -0.37324 
-0.29767 2.18939 0.38811 -0.29694 1.89702 -0.6034 -0.29694 1.89702 0.61827 
-0.29573 2.29064 -0.14332 -0.29573 2.29064 0.15819 -0.28937 1.84895 -0.61145 
-0.28937 1.84895 0.62632 -0.2892 2.29618 -0.06816 -0.2892 2.29618 0.08303 
-0.28702 2.29803 0.00744 -0.28697 2.10064 -0.45774 -0.28697 2.10064 0.47261 
-0.28657 2.00155 -0.53576 -0.28657 2.00155 0.55063 -0.28354 1.79942 -0.61809 
-0.28354 1.79942 0.63296 -0.28218 2.2081 -0.31019 -0.28218 2.2081 0.32506 
-0.27965 1.74952 -0.62314 -0.27877 2.147 -0.39253 -0.27877 2.147 0.4074 
-0.27534 1.94994 -0.55052 -0.27534 1.94994 0.56539 -0.27228 2.05565 -0.47444 
-0.27228 2.05565 0.48931 -0.26991 2.2241 -0.24519 -0.26991 2.2241 0.26006 
-0.26652 1.89773 -0.56358 -0.26652 1.89773 0.57845 -0.2617 2.10312 -0.41086 
-0.2617 2.10312 0.42573 -0.26118 2.2372 -0.17949 -0.26118 2.2372 0.19436 
-0.25888 1.84962 -0.57176 -0.25888 1.84962 0.58663 -0.25825 2.00561 -0.49074 
-0.25825 2.00561 0.50561 -0.25616 2.14808 -0.34403 -0.25616 2.14808 0.3589 
-0.25096 2.24211 -0.10639 -0.25096 2.24211 0.12126 -0.2466 2.05829 -0.42786 
-0.2466 2.05829 0.44273 -0.24657 1.95452 -0.50557 -0.24657 1.95452 0.52044 
-0.24655 2.24584 -0.0308 -0.24655 2.24584 0.04567 -0.24164 2.16554 -0.28001 
-0.24164 2.16554 0.29488 -0.23865 2.10451 -0.36251 -0.23865 2.10451 0.37738 
-0.23726 1.90253 -0.51888 -0.23726 1.90253 0.53375 -0.23159 2.00906 -0.44292 
-0.23159 2.00906 0.45779 -0.23085 2.18063 -0.21466 -0.23085 2.18063 0.22953 
-0.2232 2.05978 -0.38004 -0.2232 2.05978 0.39491 -0.21946 1.95809 -0.4581 
-0.21946 1.95809 0.47297 -0.21854 2.18687 -0.14214 -0.21854 2.18687 0.15701 
-0.21804 2.10465 -0.31332 -0.21804 2.10465 0.32819 -0.21077 2.1902 -0.06881 
-0.21077 2.1902 0.08368 -0.20971 1.9059 -0.47192 -0.20971 1.9059 0.48679 
-0.20832 2.19177 0.00744 -0.20781 2.01078 -0.39521 -0.20781 2.01078 0.41008 
-0.2049 2.12121 -0.24863 -0.2049 2.12121 0.2635 -0.20214 2.06011 -0.33112 
-0.20214 2.06011 0.34599 -0.19484 1.96075 -0.40924 -0.19484 1.96075 0.42411 
-0.19025 2.12814 -0.1771 -0.19025 2.12814 0.19197 -0.1863 2.01143 -0.34609 
-0.1863 2.01143 0.36096 -0.18348 2.05928 -0.28124 -0.18348 2.05928 0.29611 
-0.18034 2.13285 -0.10394 -0.18034 2.13285 0.11881 -0.17537 2.1352 -0.0308 
-0.17537 2.1352 0.04567 -0.16729 2.01082 -0.29626 -0.16729 2.01082 0.31113 
-0.1667 2.06719 -0.21044 -0.1667 2.06719 0.22531 -0.15465 2.07287 -0.13846 
-0.15465 2.07287 0.15333 -0.1474 2.07629 -0.06571 -0.1474 2.07629 0.08058 
-0.14498 2.07743 0.00744 -3.56348 -0.35571 -0.02233 -3.56227 -0.35571 -0.07139 
-3.56227 -0.35571 0.02674 -3.56134 -0.40911 -0.06009 -3.56134 -0.40911 0.01543 
-3.56134 -0.30231 -0.06009 -3.56134 -0.30231 0.01543 -3.55866 -0.35571 -0.12034 
-3.55866 -0.35571 0.07569 -3.55827 -0.40908 -0.10914 -3.55827 -0.40908 0.06449 
-3.55827 -0.30234 -0.10914 -3.55827 -0.30234 0.06449 -3.55775 -0.46259 -0.02233 
-3.55775 -0.24883 -0.02233 -3.55492 -0.46228 -0.09769 -3.55492 -0.46228 0.05303 
-3.55492 -0.24913 -0.09769 -3.55492 -0.24913 0.05303 -3.55276 -0.40897 -0.15827 
-3.55276 -0.40897 0.11362 -3.55276 -0.30245 -0.15827 -3.55276 -0.30245 0.11362 
-3.55265 -0.35571 -0.16906 -3.55265 -0.35571 0.1244 -3.54996 -0.46227 -0.1468 
-3.54996 -0.46227 0.10215 -3.54996 -0.24915 -0.1468 -3.54996 -0.24915 0.10215 
-3.54979 -0.51621 -0.06009 -3.54979 -0.51621 0.01544 -3.54979 -0.19521 -0.06009 
-3.54979 -0.19521 0.01544 -3.54488 -0.40893 -0.20678 -3.54488 -0.40893 0.16213 
-3.54488 -0.30249 -0.20678 -3.54488 -0.30249 0.16213 -3.54426 -0.515 -0.13496 
-3.54426 -0.515 0.09031 -3.54426 -0.35571 -0.21742 -3.54426 -0.35571 0.17276 
-3.54426 -0.19642 -0.13496 -3.54426 -0.19642 0.09031 -3.5426 -0.462 -0.19561 
-3.5426 -0.462 0.15095 -3.5426 -0.24942 -0.19561 -3.5426 -0.24942 0.15095 
-3.54037 -0.56943 -0.02233 -3.54037 -0.14198 -0.02233 -3.53763 -0.56883 -0.09725 
-3.53763 -0.56883 0.0526 -3.53763 -0.14259 -0.09725 -3.53763 -0.14259 0.0526 
-3.53744 -0.51475 -0.18392 -3.53744 -0.51475 0.13927 -3.53744 -0.19667 -0.18392 
-3.53744 -0.19667 0.13927 -3.53431 -0.4085 -0.25621 -3.53431 -0.4085 0.21156 
-3.53431 -0.30292 -0.25621 -3.53431 -0.30292 0.21156 -3.53351 -0.35571 -0.26531 
-3.53351 -0.35571 0.22065 -3.53258 -0.46166 -0.24508 -3.53258 -0.46166 0.20042 
-3.53258 -0.24976 -0.24508 -3.53258 -0.24976 0.20042 -3.5294 -0.56703 -0.17176 
-3.5294 -0.56703 0.1271 -3.5294 -0.14438 -0.17176 -3.5294 -0.14438 0.1271 
-3.52795 -0.51478 -0.23327 -3.52795 -0.51478 0.18862 -3.52795 -0.19664 -0.23327 
-3.52795 -0.19664 0.18862 -3.52605 -0.62408 -0.06011 -3.52605 -0.62408 0.01546 
-3.52605 -0.08733 -0.06011 -3.52605 -0.08733 0.01546 -3.52163 -0.40846 -0.3037 
-3.52163 -0.40846 0.25904 -3.52163 -0.30296 -0.3037 -3.52163 -0.30296 0.25904 
-3.52052 -0.62287 -0.135 -3.52052 -0.62287 0.09034 -3.52052 -0.08855 -0.135 
-3.52052 -0.08855 0.09034 -3.52042 -0.56721 -0.22113 -3.52042 -0.56721 0.17648 
-3.52042 -0.14421 -0.22113 -3.52042 -0.14421 0.17648 -3.52042 -0.35571 -0.31261 
-3.52042 -0.35571 0.26796 -3.52009 -0.46106 -0.29398 -3.52009 -0.46106 0.24932 
-3.52009 -0.25036 -0.29398 -3.52009 -0.25036 0.24932 -3.51598 -0.51419 -0.28238 
-3.51598 -0.51419 0.23773 -3.51598 -0.19723 -0.28238 -3.51598 -0.19723 0.23773 
-3.51041 -0.61816 -0.20791 -3.51041 -0.61816 0.16326 -3.51041 -0.09325 -0.20791 
-3.51041 -0.09325 0.16326 -3.50998 -0.67841 -0.02233 -3.50998 -0.033 -0.02233 
-3.50903 -0.56686 -0.27001 -3.50903 -0.56686 0.22536 -3.50903 -0.14456 -0.27001 
-3.50903 -0.14456 0.22536 -3.50728 -0.6775 -0.09773 -3.50728 -0.6775 0.05307 
-3.50728 -0.03392 -0.09773 -3.50728 -0.03392 0.05307 -3.50654 -0.40833 -0.35076 
-3.50654 -0.40833 0.30611 -3.50654 -0.30308 -0.35076 -3.50654 -0.30308 0.30611 
-3.50544 -0.46102 -0.34111 -3.50544 -0.46102 0.29645 -3.50544 -0.2504 -0.34111 
-3.50544 -0.2504 0.29645 -3.50502 -0.35571 -0.35922 -3.50502 -0.35571 0.31456 
-3.50167 -0.51315 -0.33055 -3.50167 -0.51315 0.2859 -3.50167 -0.19827 -0.33055 
-3.50167 -0.19827 0.2859 -3.49986 -0.67369 -0.1709 -3.49986 -0.67369 0.12625 
-3.49986 -0.03772 -0.1709 -3.49986 -0.03772 0.12625 -3.49953 -0.61789 -0.25698 
-3.49953 -0.61789 0.21232 -3.49953 -0.09353 -0.25698 -3.49953 -0.09353 0.21232 
-3.49526 -0.56597 -0.31826 -3.49526 -0.56597 0.27361 -3.49526 -0.14545 -0.31826 
-3.49526 -0.14545 0.27361 -3.48975 -0.73066 -0.06011 -3.48975 -0.73066 0.01546 
-3.48975 0.01924 -0.06011 -3.48975 0.01924 0.01546 -3.48924 -0.40829 -0.39677 
-3.48924 -0.40829 0.35211 -3.48924 -0.30313 -0.39677 -3.48924 -0.30313 0.35211 
-3.48849 -0.46073 -0.38746 -3.48849 -0.46073 0.34281 -3.48849 -0.25069 -0.38746 
-3.48849 -0.25069 0.34281 -3.48736 -0.66817 -0.24327 -3.48736 -0.66817 0.19862 
-3.48736 -0.35571 -0.40501 -3.48736 -0.35571 0.36036 -3.48736 -0.04325 -0.24327 
-3.48736 -0.04325 0.19862 -3.4862 -0.617 -0.30571 -3.4862 -0.617 0.26106 
-3.4862 -0.09442 -0.30571 -3.4862 -0.09442 0.26106 -3.48512 -0.51286 -0.37712 
-3.48512 -0.51286 0.33247 -3.48512 -0.19855 -0.37712 -3.48512 -0.19855 0.33247 
-3.48481 -0.72833 -0.13322 -3.48481 -0.72833 0.08856 -3.48481 0.01691 -0.13322 
-3.48481 0.01691 0.08856 -3.47914 -0.56456 -0.36577 -3.47914 -0.56456 0.32112 
-3.47914 -0.14686 -0.36577 -3.47914 -0.14686 0.32112 -3.47495 -0.72371 -0.20617 
-3.47495 -0.72371 0.16152 -3.47495 0.01229 -0.20617 -3.47495 0.01229 0.16152 
-3.47454 -0.66749 -0.29207 -3.47454 -0.66749 0.24742 -3.47454 -0.04393 -0.29207 
-3.47454 -0.04393 0.24742 -3.47055 -0.61565 -0.35345 -3.47055 -0.61565 0.3088 
-3.47055 -0.09576 -0.35345 -3.47055 -0.09576 0.3088 -3.46801 -0.78211 -0.02233 
-3.46801 0.07069 -0.02233 -3.46747 -0.35571 -0.44988 -3.46747 -0.35571 0.40523 
-3.46741 -0.40599 -0.44703 -3.46741 -0.40599 0.40237 -3.46741 -0.30543 -0.44703 
-3.46741 -0.30543 0.40237 -3.46722 -0.45853 -0.43788 -3.46722 -0.45853 0.39323 
-3.46722 -0.25289 -0.43788 -3.46722 -0.25289 0.39323 -3.46559 -0.78097 -0.09547 
-3.46559 -0.78097 0.05082 -3.46559 0.06955 -0.09547 -3.46559 0.06955 0.05082 
-3.4644 -0.51109 -0.42754 -3.4644 -0.51109 0.38289 -3.4644 -0.20032 -0.42754 
-3.4644 -0.20032 0.38289 -3.46035 -0.71684 -0.27768 -3.46035 -0.71684 0.23303 
-3.46035 0.00542 -0.27768 -3.46035 0.00542 0.23303 -3.4594 -0.66602 -0.34019 
-3.4594 -0.66602 0.29554 -3.4594 -0.0454 -0.34019 -3.4594 -0.0454 0.29554 
-3.45892 -0.56295 -0.41632 -3.45892 -0.56295 0.37167 -3.45892 -0.14847 -0.41632 
-3.45892 -0.14847 0.37167 -3.45833 -0.77755 -0.16822 -3.45833 -0.77755 0.12357 
-3.45833 0.06613 -0.16822 -3.45833 0.06613 0.12357 -3.45078 -0.61561 -0.4033 
-3.45078 -0.61561 0.35865 -3.45078 -0.0958 -0.4033 -3.45078 -0.0958 0.35865 
-3.44628 -0.77187 -0.2402 -3.44628 -0.77187 0.19554 -3.44628 0.06045 -0.2402 
-3.44628 0.06045 0.19554 -3.4457 -0.7155 -0.32603 -3.4457 -0.7155 0.28137 
-3.4457 0.00408 -0.32603 -3.4457 0.00408 0.28137 -3.44543 -0.40593 -0.49098 
-3.44543 -0.40593 0.44633 -3.44543 -0.30549 -0.49098 -3.44543 -0.30549 0.44633 
-3.4454 -0.35571 -0.49372 -3.4454 -0.35571 0.44907 -3.44323 -0.45603 -0.48705 
-3.44323 -0.45603 0.4424 -3.44323 -0.25539 -0.48705 -3.44323 -0.25539 0.4424 
-3.4409 -0.5086 -0.47703 -3.4409 -0.5086 0.43238 -3.4409 -0.20282 -0.47703 
-3.4409 -0.20282 0.43238 -3.44003 -0.66616 -0.39012 -3.44003 -0.66616 0.34547 
-3.44003 -0.04525 -0.39012 -3.44003 -0.04525 0.34547 -3.43762 -0.83988 -0.06056 
-3.43762 -0.83988 0.01591 -3.43762 0.12846 -0.06056 -3.43762 0.12846 0.01591 
-3.43605 -0.56073 -0.46571 -3.43605 -0.56073 0.42105 -3.43605 -0.15069 -0.46571 
-3.43605 -0.15069 0.42105 -3.43264 -0.83752 -0.1337 -3.43264 -0.83752 0.08905 
-3.43264 0.1261 -0.1337 -3.43264 0.1261 0.08905 -3.4295 -0.76396 -0.311 
-3.4295 -0.76396 0.26635 -3.4295 0.05254 -0.311 -3.4295 0.05254 0.26635 
-3.4284 -0.61346 -0.453 -3.4284 -0.61346 0.40835 -3.4284 -0.09796 -0.453 
-3.4284 -0.09796 0.40835 -3.42669 -0.71611 -0.37585 -3.42669 -0.71611 0.3312 
-3.42669 0.00469 -0.37585 -3.42669 0.00469 0.3312 -3.42273 -0.83281 -0.20686 
-3.42273 -0.83281 0.16221 -3.42273 0.12139 -0.20686 -3.42273 0.12139 0.16221 
-3.42121 -0.35571 -0.53643 -3.42121 -0.35571 0.49178 -3.42119 -0.40577 -0.53401 
-3.42119 -0.40577 0.48936 -3.42119 -0.30565 -0.53401 -3.42119 -0.30565 0.48936 
-3.41913 -0.45593 -0.53009 -3.41913 -0.45593 0.48544 -3.41913 -0.25549 -0.53009 
-3.41913 -0.25549 0.48544 -3.41815 -0.66542 -0.439 -3.41815 -0.66542 0.39435 
-3.41815 -0.046 -0.439 -3.41815 -0.046 0.39435 -3.41492 -0.5056 -0.5249 
-3.41492 -0.5056 0.48024 -3.41492 -0.20582 -0.5249 -3.41492 -0.20582 0.48024 
-3.41085 -0.76479 -0.36088 -3.41085 -0.76479 0.31623 -3.41085 0.05337 -0.36088 
-3.41085 0.05337 0.31623 -3.41059 -0.5579 -0.51377 -3.41059 -0.5579 0.46912 
-3.41059 -0.15352 -0.51377 -3.41059 -0.15352 0.46912 -3.40808 -0.82589 -0.2784 
-3.40808 -0.82589 0.23374 -3.40808 0.11447 -0.2784 -3.40808 0.11447 0.23374 
-3.40518 -0.71546 -0.42497 -3.40518 -0.71546 0.38032 -3.40518 0.00404 -0.42497 
-3.40518 0.00404 0.38032 -3.40467 -0.89645 -0.02233 -3.40467 0.18503 -0.02233 
-3.40327 -0.61058 -0.50168 -3.40327 -0.61058 0.45703 -3.40327 -0.10084 -0.50168 
-3.40327 -0.10084 0.45703 -3.40222 -0.89487 -0.09858 -3.40222 -0.89487 0.05392 
-3.40222 0.18345 -0.09858 -3.40222 0.18345 0.05392 -3.39498 -0.40571 -0.57559 
-3.39498 -0.40571 0.53093 -3.39498 -0.30571 -0.57559 -3.39498 -0.30571 0.53093 
-3.39495 -0.80933 -0.34308 -3.39495 -0.80933 0.29843 -3.39495 -0.35571 -0.5779 
-3.39495 -0.35571 0.53324 -3.39495 0.09791 -0.34308 -3.39495 0.09791 0.29843 
-3.39444 -0.89155 -0.1719 -3.39444 -0.89155 0.12725 -3.39444 0.18013 -0.1719 
-3.39444 0.18013 0.12725 -3.39353 -0.66277 -0.48786 -3.39353 -0.66277 0.44321 
-3.39353 -0.04865 -0.48786 -3.39353 -0.04865 0.44321 -3.39294 -0.45559 -0.57189 
-3.39294 -0.45559 0.52724 -3.39294 -0.25583 -0.57189 -3.39294 -0.25583 0.52724 
-3.38979 -0.76446 -0.4098 -3.38979 -0.76446 0.36515 -3.38979 0.05304 -0.4098 
-3.38979 0.05304 0.36515 -3.38881 -0.50521 -0.56682 -3.38881 -0.50521 0.52217 
-3.38881 -0.2062 -0.56682 -3.38881 -0.2062 0.52217 -3.38262 -0.55447 -0.56038 
-3.38262 -0.55447 0.51573 -3.38262 -0.15695 -0.56038 -3.38262 -0.15695 0.51573 
-3.38214 -0.8853 -0.24442 -3.38214 -0.8853 0.19977 -3.38214 0.17388 -0.24442 
-3.38214 0.17388 0.19977 -3.3814 -0.71374 -0.47268 -3.3814 -0.71374 0.42803 
-3.3814 0.00232 -0.47268 -3.3814 0.00232 0.42803 -3.37573 -0.6072 -0.54864 
-3.37573 -0.6072 0.50399 -3.37573 -0.10421 -0.54864 -3.37573 -0.10421 0.50399 
-3.37434 -0.80919 -0.39227 -3.37434 -0.80919 0.34762 -3.37434 0.09777 -0.39227 
-3.37434 0.09777 0.34762 -3.37135 -0.87022 -0.30977 -3.37135 -0.87022 0.26512 
-3.37135 0.1588 -0.30977 -3.37135 0.1588 0.26512 -3.36669 -0.35571 -0.61803 
-3.36669 -0.35571 0.57337 -3.36643 -0.95052 -0.06056 -3.36643 -0.95052 0.01591 
-3.36643 0.2391 -0.06056 -3.36643 0.2391 0.01591 -3.36642 -0.65919 -0.53533 
-3.36642 -0.65919 0.49068 -3.36642 -0.05222 -0.53533 -3.36642 -0.05222 0.49068 
-3.36639 -0.76297 -0.45762 -3.36639 -0.76297 0.41296 -3.36639 0.05155 -0.45762 
-3.36639 0.05155 0.41296 -3.36606 -0.40507 -0.61682 -3.36606 -0.40507 0.57217 
-3.36606 -0.30635 -0.61682 -3.36606 -0.30635 0.57217 -3.36415 -0.45502 -0.61314 
-3.36415 -0.45502 0.56849 -3.36415 -0.2564 -0.61314 -3.36415 -0.2564 0.56849 
-3.36202 -0.94678 -0.13615 -3.36202 -0.94678 0.0915 -3.36202 0.23537 -0.13615 
-3.36202 0.23537 0.0915 -3.36019 -0.50496 -0.60796 -3.36019 -0.50496 0.56331 
-3.36019 -0.20645 -0.60796 -3.36019 -0.20645 0.56331 -3.35683 -0.85276 -0.37379 
-3.35683 -0.85276 0.32914 -3.35683 0.14134 -0.37379 -3.35683 0.14134 0.32914 
-3.35474 -0.71029 -0.52051 -3.35474 -0.71029 0.47585 -3.35474 -0.00113 -0.52051 
-3.35474 -0.00113 0.47585 -3.35411 -0.55429 -0.60152 -3.35411 -0.55429 0.55687 
-3.35411 -0.15712 -0.60152 -3.35411 -0.15712 0.55687 -3.35181 -0.94188 -0.20925 
-3.35181 -0.94188 0.1646 -3.35181 0.23046 -0.20925 -3.35181 0.23046 0.1646 
-3.35129 -0.80779 -0.44062 -3.35129 -0.80779 0.39597 -3.35129 0.09637 -0.44062 
-3.35129 0.09637 0.39597 -3.34647 -0.6024 -0.59335 -3.34647 -0.6024 0.54869 
-3.34647 -0.10902 -0.59335 -3.34647 -0.10902 0.54869 -3.34307 -0.92878 -0.27495 
-3.34307 -0.92878 0.2303 -3.34307 0.21736 -0.27495 -3.34307 0.21736 0.2303 
-3.34071 -0.76032 -0.5042 -3.34071 -0.76032 0.45955 -3.34071 0.04891 -0.5042 
-3.34071 0.04891 0.45955 -3.33765 -0.65462 -0.58028 -3.33765 -0.65462 0.53563 
-3.33765 -0.0568 -0.58028 -3.33765 -0.0568 0.53563 -3.33649 -0.35571 -0.65672 
-3.33649 -0.35571 0.61207 -3.33585 -0.40501 -0.65558 -3.33585 -0.40501 0.61093 
-3.33585 -0.30641 -0.65558 -3.33585 -0.30641 0.61093 -3.33422 -0.85168 -0.42229 
-3.33422 -0.85168 0.37764 -3.33422 0.14026 -0.42229 -3.33422 0.14026 0.37764 
-3.33333 -0.4542 -0.6529 -3.33333 -0.4542 0.60825 -3.33333 -0.25722 -0.6529 
-3.33333 -0.25722 0.60825 -3.33081 -0.91277 -0.33995 -3.33081 -0.91277 0.2953 
-3.33081 0.20136 -0.33995 -3.33081 0.20136 0.2953 -3.32944 -0.5041 -0.64785 
-3.32944 -0.5041 0.6032 -3.32944 -0.20732 -0.64785 -3.32944 -0.20732 0.6032 
-3.32642 -0.70623 -0.56552 -3.32642 -0.70623 0.52087 -3.32642 -0.00519 -0.56552 
-3.32642 -0.00519 0.52087 -3.32601 -0.80532 -0.48751 -3.32601 -0.80532 0.44285 
-3.32601 0.0939 -0.48751 -3.32601 0.0939 0.44285 -3.32597 -1.00271 -0.02233 
-3.32597 0.29129 -0.02233 -3.32379 -1.00085 -0.09792 -3.32379 -1.00085 0.05327 
-3.32379 0.28944 -0.09792 -3.32379 0.28944 0.05327 -3.32362 -0.55362 -0.64121 
-3.32362 -0.55362 0.59656 -3.32362 -0.15779 -0.64121 -3.32362 -0.15779 0.59656 
-3.31726 -0.99531 -0.17308 -3.31726 -0.99531 0.12843 -3.31726 0.28389 -0.17308 
-3.31726 0.28389 0.12843 -3.31605 -0.6017 -0.63316 -3.31605 -0.6017 0.58851 
-3.31605 -0.10972 -0.63316 -3.31605 -0.10972 0.58851 -3.31532 -0.89406 -0.403 
-3.31532 -0.89406 0.35835 -3.31532 0.18264 -0.403 -3.31532 0.18264 0.35835 
-3.31282 -0.75653 -0.54942 -3.31282 -0.75653 0.50477 -3.31282 0.04511 -0.54942 
-3.31282 0.04511 0.50477 -3.31064 -0.98397 -0.23923 -3.31064 -0.98397 0.19458 
-3.31064 0.27255 -0.23923 -3.31064 0.27255 0.19458 -3.3094 -0.84918 -0.46964 
-3.3094 -0.84918 0.42499 -3.3094 0.13776 -0.46964 -3.3094 0.13776 0.42499 
-3.30665 -0.64918 -0.62363 -3.30665 -0.64918 0.57898 -3.30665 -0.06224 -0.62363 
-3.30665 -0.06224 0.57898 -3.30443 -0.35571 -0.69388 -3.30443 -0.35571 0.64923 
-3.30361 -0.40484 -0.69299 -3.30361 -0.40484 0.64833 -3.30361 -0.30658 -0.69299 
-3.30361 -0.30658 0.64833 -3.30115 -0.45408 -0.69028 -3.30115 -0.45408 0.64562 
-3.30115 -0.25734 -0.69028 -3.30115 -0.25734 0.64562 -3.30062 -0.96976 -0.30439 
-3.30062 -0.96976 0.25974 -3.30062 0.25835 -0.30439 -3.30062 0.25835 0.25974 
-3.29802 -0.80117 -0.53421 -3.29802 -0.80117 0.48955 -3.29802 0.08975 -0.53421 
-3.29802 0.08975 0.48955 -3.29692 -0.50285 -0.68596 -3.29692 -0.50285 0.64131 
-3.29692 -0.20857 -0.68596 -3.29692 -0.20857 0.64131 -3.29583 -0.70091 -0.60926 
-3.29583 -0.70091 0.56461 -3.29583 -0.01051 -0.60926 -3.29583 -0.01051 0.56461 
-3.29122 -0.55246 -0.67935 -3.29122 -0.55246 0.6347 -3.29122 -0.15896 -0.67935 
-3.29122 -0.15896 0.6347 -3.29091 -0.89179 -0.45065 -3.29091 -0.89179 0.40599 
-3.29091 0.18037 -0.45065 -3.29091 0.18037 0.40599 -3.28725 -0.95277 -0.36827 
-3.28725 -0.95277 0.32362 -3.28725 0.24135 -0.36827 -3.28725 0.24135 0.32362 
-3.28357 -0.60039 -0.67163 -3.28357 -0.60039 0.62698 -3.28357 -0.11103 -0.67163 
-3.28357 -0.11103 0.62698 -3.28307 -1.04906 -0.06053 -3.28307 -1.04906 0.01587 
-3.28307 0.33764 -0.06053 -3.28307 0.33764 0.01587 -3.28281 -0.7516 -0.59314 
-3.28281 -0.7516 0.54849 -3.28281 0.04018 -0.59314 -3.28281 0.04018 0.54849 
-3.28182 -0.84534 -0.51654 -3.28182 -0.84534 0.47189 -3.28182 0.13392 -0.51654 
-3.28182 0.13392 0.47189 -3.27866 -1.04532 -0.13611 -3.27866 -1.04532 0.09145 
-3.27866 0.3339 -0.13611 -3.27866 0.3339 0.09145 -3.27429 -0.64796 -0.66212 
-3.27429 -0.64796 0.61746 -3.27429 -0.06346 -0.66212 -3.27429 -0.06346 0.61746 
-3.27285 -1.0374 -0.20144 -3.27285 -1.0374 0.15679 -3.27285 0.32599 -0.20144 
-3.27285 0.32599 0.15679 -3.27058 -0.93306 -0.43057 -3.27058 -0.93306 0.38592 
-3.27058 -0.35571 -0.72943 -3.27058 -0.35571 0.68478 -3.27058 0.22164 -0.43057 
-3.27058 0.22164 0.38592 -3.26973 -0.40478 -0.72858 -3.26973 -0.40478 0.68393 
-3.26973 -0.30664 -0.72858 -3.26973 -0.30664 0.68393 -3.26831 -0.79636 -0.57823 
-3.26831 -0.79636 0.53358 -3.26831 0.08495 -0.57823 -3.26831 0.08495 0.53358 
-3.26718 -0.45373 -0.72603 -3.26718 -0.45373 0.68138 -3.26718 -0.25769 -0.72603 
-3.26718 -0.25769 0.68138 -3.26491 -1.02499 -0.26739 -3.26491 -1.02499 0.22274 
-3.26491 0.31357 -0.26739 -3.26491 0.31357 0.22274 -3.26367 -0.88853 -0.49755 
-3.26367 -0.88853 0.4529 -3.26367 0.17711 -0.49755 -3.26367 0.17711 0.4529 
-3.26335 -0.69458 -0.65109 -3.26335 -0.69458 0.60644 -3.26335 -0.01684 -0.65109 
-3.26335 -0.01684 0.60644 -3.26293 -0.50244 -0.72178 -3.26293 -0.50244 0.67713 
-3.26293 -0.20898 -0.72178 -3.26293 -0.20898 0.67713 -3.257 -0.5508 -0.71585 
-3.257 -0.5508 0.67119 -3.257 -0.16062 -0.71585 -3.257 -0.16062 0.67119 
-3.25343 -1.00963 -0.33274 -3.25343 -1.00963 0.28808 -3.25343 0.29821 -0.33274 
-3.25343 0.29821 0.28808 -3.2521 -0.84005 -0.56197 -3.2521 -0.84005 0.51731 
-3.2521 0.12863 -0.56197 -3.2521 0.12863 0.51731 -3.25076 -0.74555 -0.63524 
-3.25076 -0.74555 0.59059 -3.25076 0.03413 -0.63524 -3.25076 0.03413 0.59059 
-3.24939 -0.59869 -0.70824 -3.24939 -0.59869 0.66359 -3.24939 -0.11273 -0.70824 
-3.24939 -0.11273 0.66359 -3.24371 -0.93014 -0.47764 -3.24371 -0.93014 0.43299 
-3.24371 0.21872 -0.47764 -3.24371 0.21872 0.43299 -3.24014 -0.64599 -0.69899 
-3.24014 -0.64599 0.65433 -3.24014 -0.06542 -0.69899 -3.24014 -0.06542 0.65433 
-3.23872 -0.99156 -0.39616 -3.23872 -0.99156 0.35151 -3.23872 0.28014 -0.39616 
-3.23872 0.28014 0.35151 -3.2382 -1.09378 -0.02233 -3.2382 0.38236 -0.02233 
-3.23644 -0.79031 -0.62086 -3.23644 -0.79031 0.57621 -3.23644 0.0789 -0.62086 
-3.23644 0.0789 0.57621 -3.23624 -1.09163 -0.09852 -3.23624 -1.09163 0.05387 
-3.23624 0.38022 -0.09852 -3.23624 0.38022 0.05387 -3.23504 -0.35571 -0.76328 
-3.23504 -0.35571 0.71863 -3.23432 -0.88346 -0.54333 -3.23432 -0.88346 0.49868 
-3.23432 0.17204 -0.54333 -3.23432 0.17204 0.49868 -3.23414 -0.40484 -0.76246 
-3.23414 -0.40484 0.71781 -3.23414 -0.30658 -0.76246 -3.23414 -0.30658 0.71781 
-3.23218 -1.0856 -0.16406 -3.23218 -1.0856 0.11941 -3.23218 0.37418 -0.16406 
-3.23218 0.37418 0.11941 -3.23143 -0.45408 -0.76 -3.23143 -0.45408 0.71535 
-3.23143 -0.25734 -0.76 -3.23143 -0.25734 0.71535 -3.22925 -0.6926 -0.6881 
-3.22925 -0.6926 0.64345 -3.22925 -0.01882 -0.6881 -3.22925 -0.01882 0.64345 
-3.22711 -0.50285 -0.75577 -3.22711 -0.50285 0.71112 -3.22711 -0.20857 -0.75577 
-3.22711 -0.20857 0.71112 -3.22522 -1.0764 -0.22899 -3.22522 -1.0764 0.18434 
-3.22522 0.36498 -0.22899 -3.22522 0.36498 0.18434 -3.22282 -0.96958 -0.4564 
-3.22282 -0.96958 0.41175 -3.22282 0.25817 -0.4564 -3.22282 0.25817 0.41175 
-3.22054 -0.83426 -0.60479 -3.22054 -0.83426 0.56013 -3.22054 0.12285 -0.60479 
-3.22054 0.12285 0.56013 -3.2205 -0.55246 -0.75007 -3.2205 -0.55246 0.70541 
-3.2205 -0.15896 -0.75007 -3.2205 -0.15896 0.70541 -3.21676 -0.73839 -0.67561 
-3.21676 -0.73839 0.63096 -3.21676 0.02697 -0.67561 -3.21676 0.02697 0.63096 
-3.21564 -1.06307 -0.29495 -3.21564 -1.06307 0.2503 -3.21564 0.35165 -0.29495 
-3.21564 0.35165 0.2503 -3.21484 -0.92552 -0.52337 -3.21484 -0.92552 0.47872 
-3.21484 0.21411 -0.52337 -3.21484 0.21411 0.47872 -3.21278 -0.60039 -0.74242 
-3.21278 -0.60039 0.69777 -3.21278 -0.11103 -0.74242 -3.21278 -0.11103 0.69777 
-3.20327 -0.64796 -0.73314 -3.20327 -0.64796 0.68849 -3.20327 -0.06346 -0.73314 
-3.20327 -0.06346 0.68849 -3.20316 -0.87681 -0.58736 -3.20316 -0.87681 0.5427 
-3.20316 0.16539 -0.58736 -3.20316 0.16539 0.5427 -3.20305 -1.04648 -0.35965 
-3.20305 -1.04648 0.31499 -3.20305 0.33506 -0.35965 -3.20305 0.33506 0.31499 
-3.20269 -0.78326 -0.66154 -3.20269 -0.78326 0.61689 -3.20269 0.07185 -0.66154 
-3.20269 0.07185 0.61689 -3.19787 -0.35571 -0.79534 -3.19787 -0.35571 0.75068 
-3.19673 -0.40501 -0.7947 -3.19673 -0.40501 0.75005 -3.19673 -0.30641 -0.7947 
-3.19673 -0.30641 0.75005 -3.19431 -0.96524 -0.50245 -3.19431 -0.96524 0.4578 
-3.19431 0.25383 -0.50245 -3.19431 0.25383 0.4578 -3.19405 -0.4542 -0.79218 
-3.19405 -0.4542 0.74753 -3.19405 -0.25722 -0.79218 -3.19405 -0.25722 0.74753 
-3.19225 -0.69458 -0.7222 -3.19225 -0.69458 0.67754 -3.19225 -0.01684 -0.7222 
-3.19225 -0.01684 0.67754 -3.19021 -1.134 -0.06052 -3.19021 -1.134 0.01587 
-3.19021 0.42259 -0.06052 -3.19021 0.42259 0.01587 -3.18901 -1.02644 -0.42087 
-3.18901 -1.02644 0.37622 -3.18901 0.31502 -0.42087 -3.18901 0.31502 0.37622 
-3.189 -0.5041 -0.78829 -3.189 -0.5041 0.74364 -3.189 -0.20732 -0.78829 
-3.189 -0.20732 0.74364 -3.1875 -1.13021 -0.12592 -3.1875 -1.13021 0.08127 
-3.1875 0.4188 -0.12592 -3.1875 0.4188 0.08127 -3.18709 -0.82711 -0.64594 
-3.18709 -0.82711 0.60129 -3.18709 0.11569 -0.64594 -3.18709 0.11569 0.60129 
-3.18404 -0.91923 -0.56762 -3.18404 -0.91923 0.52297 -3.18404 0.20781 -0.56762 
-3.18404 0.20781 0.52297 -3.18237 -0.55362 -0.78246 -3.18237 -0.55362 0.73781 
-3.18237 -0.15779 -0.78246 -3.18237 -0.15779 0.73781 -3.18223 -1.12289 -0.19138 
-3.18223 -1.12289 0.14673 -3.18223 0.41147 -0.19138 -3.18223 0.41147 0.14673 
-3.1764 -0.74555 -0.70961 -3.1764 -0.74555 0.66496 -3.1764 0.03413 -0.70961 
-3.1764 0.03413 0.66496 -3.17458 -1.11211 -0.2556 -3.17458 -1.11211 0.21095 
-3.17458 0.40069 -0.2556 -3.17458 0.40069 0.21095 -3.17432 -0.6017 -0.7749 
-3.17432 -0.6017 0.73025 -3.17432 -0.10972 -0.7749 -3.17432 -0.10972 0.73025 
-3.17224 -1.00348 -0.48037 -3.17224 -1.00348 0.43572 -3.17224 0.29206 -0.48037 
-3.17224 0.29206 0.43572 -3.16998 -0.86981 -0.62883 -3.16998 -0.86981 0.58418 
-3.16998 0.15839 -0.62883 -3.16998 0.15839 0.58418 -3.16478 -0.64918 -0.7655 
-3.16478 -0.64918 0.72085 -3.16478 -0.06224 -0.7655 -3.16478 -0.06224 0.72085 
-3.16379 -1.09752 -0.32124 -3.16379 -1.09752 0.27658 -3.16379 0.3861 -0.32124 
-3.16379 0.3861 0.27658 -3.16375 -0.95911 -0.54728 -3.16375 -0.95911 0.50263 
-3.16375 0.2477 -0.54728 -3.16375 0.2477 0.50263 -3.16201 -0.79031 -0.69529 
-3.16201 -0.79031 0.65063 -3.16201 0.0789 -0.69529 -3.16201 0.0789 0.65063 
-3.15918 -0.35571 -0.82553 -3.15918 -0.35571 0.78088 -3.15797 -0.40507 -0.82491 
-3.15797 -0.40507 0.78026 -3.15797 -0.30635 -0.82491 -3.15797 -0.30635 0.78026 
-3.1543 -0.45502 -0.823 -3.1543 -0.45502 0.77834 -3.1543 -0.2564 -0.823 
-3.1543 -0.2564 0.77834 -3.15142 -0.91128 -0.61026 -3.15142 -0.91128 0.56561 
-3.15142 0.19986 -0.61026 -3.15142 0.19986 0.56561 -3.15124 -1.07984 -0.38311 
-3.15124 -1.07984 0.33846 -3.15124 0.36842 -0.38311 -3.15124 0.36842 0.33846 
-3.15042 -0.70091 -0.75468 -3.15042 -0.70091 0.71003 -3.15042 -0.01051 -0.75468 
-3.15042 -0.01051 0.71003 -3.14911 -0.50496 -0.81904 -3.14911 -0.50496 0.77439 
-3.14911 -0.20645 -0.81904 -3.14911 -0.20645 0.77439 -3.14594 -0.83426 -0.67938 
-3.14594 -0.83426 0.63473 -3.14594 0.12285 -0.67938 -3.14594 0.12285 0.63473 
-3.14268 -0.55429 -0.81296 -3.14268 -0.55429 0.7683 -3.14268 -0.15712 -0.81296 
-3.14268 -0.15712 0.7683 -3.14202 -0.99775 -0.5254 -3.14202 -0.99775 0.48074 
-3.14202 0.28633 -0.5254 -3.14202 0.28633 0.48074 -3.14083 -1.17221 -0.02233 
-3.14083 0.46079 -0.02233 -3.13959 -1.17046 -0.08773 -3.13959 -1.17046 0.04308 
-3.13959 0.45904 -0.08773 -3.13959 0.45904 0.04308 -3.13619 -1.05877 -0.44389 
-3.13619 -1.05877 0.39924 -3.13619 0.34735 -0.44389 -3.13619 0.34735 0.39924 
-3.13589 -1.16522 -0.15285 -3.13589 -1.16522 0.1082 -3.13589 0.4538 -0.15285 
-3.13589 0.4538 0.1082 -3.1345 -0.6024 -0.80532 -3.1345 -0.6024 0.76067 
-3.1345 -0.10902 -0.80532 -3.1345 -0.10902 0.76067 -3.13429 -0.7516 -0.74166 
-3.13429 -0.7516 0.69701 -3.13429 0.04018 -0.74166 -3.13429 0.04018 0.69701 
-3.13143 -0.95141 -0.59028 -3.13143 -0.95141 0.54563 -3.13143 0.23999 -0.59028 
-3.13143 0.23999 0.54563 -3.12973 -1.15652 -0.21742 -3.12973 -1.15652 0.17276 
-3.12973 0.4451 -0.21742 -3.12973 0.4451 0.17276 -3.12851 -0.87681 -0.66201 
-3.12851 -0.87681 0.61736 -3.12851 0.16539 -0.66201 -3.12851 0.16539 0.61736 
-3.12143 -0.65462 -0.7965 -3.12143 -0.65462 0.75184 -3.12143 -0.0568 -0.7965 
-3.12143 -0.0568 0.75184 -3.12116 -1.14438 -0.28115 -3.12116 -1.14438 0.23649 
-3.12116 0.43297 -0.28115 -3.12116 0.43297 0.23649 -3.11938 -0.79636 -0.72716 
-3.11938 -0.79636 0.68251 -3.11938 0.08495 -0.72716 -3.11938 0.08495 0.68251 
-3.11905 -1.0346 -0.50238 -3.11905 -1.0346 0.45772 -3.11905 -0.35571 -0.8538 
-3.11905 -0.35571 0.80914 -3.11905 0.32318 -0.50238 -3.11905 0.32318 0.45772 
-3.11674 -0.40571 -0.85383 -3.11674 -0.40571 0.80918 -3.11674 -0.30571 -0.85383 
-3.11674 -0.30571 0.80918 -3.11304 -0.45559 -0.85179 -3.11304 -0.45559 0.80713 
-3.11304 -0.25583 -0.85179 -3.11304 -0.25583 0.80713 -3.11019 -1.12887 -0.34377 
-3.11019 -1.12887 0.29911 -3.11019 0.41746 -0.34377 -3.11019 0.41746 0.29911 
-3.11008 -0.9901 -0.56893 -3.11008 -0.9901 0.52427 -3.11008 0.27868 -0.56893 
-3.11008 0.27868 0.52427 -3.10877 -0.91923 -0.64289 -3.10877 -0.91923 0.59824 
-3.10877 0.20781 -0.64289 -3.10877 0.20781 0.59824 -3.10797 -0.50521 -0.84766 
-3.10797 -0.50521 0.80301 -3.10797 -0.2062 -0.84766 -3.10797 -0.2062 0.80301 
-3.10715 -1.19428 -0.05718 -3.10715 -1.19428 0.01253 -3.10715 0.48287 -0.05718 
-3.10715 0.48287 0.01253 -3.10667 -0.70623 -0.78527 -3.10667 -0.70623 0.74061 
-3.10667 -0.00519 -0.78527 -3.10667 -0.00519 0.74061 -3.1046 -1.19066 -0.12252 
-3.1046 -1.19066 0.07787 -3.1046 0.47925 -0.12252 -3.1046 0.47925 0.07787 
-3.10312 -0.84005 -0.71095 -3.10312 -0.84005 0.6663 -3.10312 0.12863 -0.71095 
-3.10312 0.12863 0.6663 -3.10153 -0.55447 -0.84147 -3.10153 -0.55447 0.79681 
-3.10153 -0.15695 -0.84147 -3.10153 -0.15695 0.79681 -3.09957 -1.18352 -0.18764 
-3.09957 -1.18352 0.14299 -3.09957 0.4721 -0.18764 -3.09957 0.4721 0.14299 
-3.09688 -1.11005 -0.40501 -3.09688 -1.11005 0.36036 -3.09688 0.39864 -0.40501 
-3.09688 0.39864 0.36036 -3.0921 -1.17295 -0.25184 -3.0921 -1.17295 0.20719 
-3.0921 0.46153 -0.25184 -3.0921 0.46153 0.20719 -3.09057 -0.75653 -0.77167 
-3.09057 -0.75653 0.72702 -3.09057 0.04511 -0.77167 -3.09057 0.04511 0.72702 
-3.08979 -0.6072 -0.83457 -3.08979 -0.6072 0.78992 -3.08979 -0.10421 -0.83457 
-3.08979 -0.10421 0.78992 -3.08843 -0.95911 -0.6226 -3.08843 -0.95911 0.57795 
-3.08843 0.2477 -0.6226 -3.08843 0.2477 0.57795 -3.08741 -1.02727 -0.54626 
-3.08741 -1.02727 0.50161 -3.08741 0.31585 -0.54626 -3.08741 0.31585 0.50161 
-3.08448 -0.88346 -0.69317 -3.08448 -0.88346 0.64852 -3.08448 0.17204 -0.69317 
-3.08448 0.17204 0.64852 -3.08212 -1.15866 -0.31605 -3.08212 -1.15866 0.2714 
-3.08212 0.44725 -0.31605 -3.08212 0.44725 0.2714 -3.08129 -1.088 -0.46461 
-3.08129 -1.088 0.41996 -3.08129 0.37658 -0.46461 -3.08129 0.37658 0.41996 
-3.07758 -0.35571 -0.88005 -3.07758 -0.35571 0.8354 -3.07648 -0.65919 -0.82527 
-3.07648 -0.65919 0.78062 -3.07648 -0.05222 -0.82527 -3.07648 -0.05222 0.78062 
-3.07536 -0.80117 -0.75686 -3.07536 -0.80117 0.71221 -3.07536 0.08975 -0.75686 
-3.07536 0.08975 0.71221 -3.07517 -0.40577 -0.88004 -3.07517 -0.40577 0.83539 
-3.07517 -0.30565 -0.88004 -3.07517 -0.30565 0.83539 -3.07316 -1.21607 -0.02233 
-3.07316 0.50465 -0.02233 -3.07193 -1.21398 -0.09194 -3.07193 -1.21398 0.04728 
-3.07193 0.50256 -0.09194 -3.07193 0.50256 0.04728 -3.07124 -0.45593 -0.87797 
-3.07124 -0.45593 0.83332 -3.07124 -0.25549 -0.87797 -3.07124 -0.25549 0.83332 
-3.06983 -1.14127 -0.37798 -3.06983 -1.14127 0.33333 -3.06983 0.42986 -0.37798 
-3.06983 0.42986 0.33333 -3.06791 -1.20856 -0.15724 -3.06791 -1.20856 0.11258 
-3.06791 0.49714 -0.15724 -3.06791 0.49714 0.11258 -3.06655 -0.99775 -0.60087 
-3.06655 -0.99775 0.55622 -3.06655 0.28633 -0.60087 -3.06655 0.28633 0.55622 
-3.06605 -0.5056 -0.87377 -3.06605 -0.5056 0.82912 -3.06605 -0.20582 -0.87377 
-3.06605 -0.20582 0.82912 -3.06452 -0.92552 -0.67368 -3.06452 -0.92552 0.62903 
-3.06452 0.21411 -0.67368 -3.06452 0.21411 0.62903 -3.06348 -1.06282 -0.52233 
-3.06348 -1.06282 0.47767 -3.06348 0.3514 -0.52233 -3.06348 0.3514 0.47767 
-3.06172 -1.19945 -0.22196 -3.06172 -1.19945 0.1773 -3.06172 0.48804 -0.22196 
-3.06172 0.48804 0.1773 -3.06166 -0.71029 -0.81359 -3.06166 -0.71029 0.76893 
-3.06166 -0.00113 -0.81359 -3.06166 -0.00113 0.76893 -3.05769 -0.84534 -0.74067 
-3.05769 -0.84534 0.69602 -3.05769 0.13392 -0.74067 -3.05769 0.13392 0.69602 
-3.0552 -1.12052 -0.43858 -3.0552 -1.12052 0.39393 -3.0552 0.40911 -0.43858 
-3.0552 0.40911 0.39393 -3.05492 -0.5579 -0.86944 -3.05492 -0.5579 0.82479 
-3.05492 -0.15352 -0.86944 -3.05492 -0.15352 0.82479 -3.05272 -1.18685 -0.28661 
-3.05272 -1.18685 0.24195 -3.05272 0.47544 -0.28661 -3.05272 0.47544 0.24195 
-3.04535 -0.76032 -0.79955 -3.04535 -0.76032 0.7549 -3.04535 0.04891 -0.79955 
-3.04535 0.04891 0.7549 -3.04361 -0.96524 -0.65315 -3.04361 -0.96524 0.6085 
-3.04361 0.25383 -0.65315 -3.04361 0.25383 0.6085 -3.04353 -1.0346 -0.5779 
-3.04353 -1.0346 0.53324 -3.04353 0.32318 -0.5779 -3.04353 0.32318 0.53324 
-3.04283 -0.61058 -0.86212 -3.04283 -0.61058 0.81747 -3.04283 -0.10084 -0.86212 
-3.04283 -0.10084 0.81747 -3.04156 -1.17058 -0.35009 -3.04156 -1.17058 0.30544 
-3.04156 0.45916 -0.35009 -3.04156 0.45916 0.30544 -3.03871 -0.88853 -0.72251 
-3.03871 -0.88853 0.67786 -3.03871 0.17711 -0.72251 -3.03871 0.17711 0.67786 
-3.03834 -1.09666 -0.49719 -3.03834 -1.09666 0.45254 -3.03834 0.38524 -0.49719 
-3.03834 0.38524 0.45254 -3.03738 -1.2356 -0.05718 -3.03738 -1.2356 0.01253 
-3.03738 0.52418 -0.05718 -3.03738 0.52418 0.01253 -3.03526 -1.23125 -0.12649 
-3.03526 -1.23125 0.08184 -3.03526 0.51983 -0.12649 -3.03526 0.51983 0.08184 
-3.03487 -0.35571 -0.90425 -3.03487 -0.35571 0.8596 -3.03213 -0.40593 -0.90428 
-3.03213 -0.40593 0.85963 -3.03213 -0.30549 -0.90428 -3.03213 -0.30549 0.85963 
-3.03008 -1.22384 -0.19157 -3.03008 -1.22384 0.14692 -3.03008 0.51242 -0.19157 
-3.03008 0.51242 0.14692 -3.02902 -0.66277 -0.85238 -3.02902 -0.66277 0.80773 
-3.02902 -0.04865 -0.85238 -3.02902 -0.04865 0.80773 -3.02866 -0.80532 -0.78486 
-3.02866 -0.80532 0.74021 -3.02866 0.0939 -0.78486 -3.02866 0.0939 0.74021 
-3.0282 -0.45603 -0.90208 -3.0282 -0.45603 0.85743 -3.0282 -0.25539 -0.90208 
-3.0282 -0.25539 0.85743 -3.02781 -1.15136 -0.41134 -3.02781 -1.15136 0.36669 
-3.02781 0.43995 -0.41134 -3.02781 0.43995 0.36669 -3.02177 -1.21311 -0.25648 
-3.02177 -1.21311 0.21183 -3.02177 0.5017 -0.25648 -3.02177 0.5017 0.21183 
-3.02152 -1.00348 -0.63109 -3.02152 -1.00348 0.58644 -3.02152 0.29206 -0.63109 
-3.02152 0.29206 0.58644 -3.01879 -0.93014 -0.70256 -3.01879 -0.93014 0.65791 
-3.01879 0.21872 -0.70256 -3.01879 0.21872 0.65791 -3.01818 -0.5086 -0.89975 
-3.01818 -0.5086 0.8551 -3.01818 -0.20282 -0.89975 -3.01818 -0.20282 0.8551 
-3.01384 -0.71374 -0.84025 -3.01384 -0.71374 0.79559 -3.01384 0.00232 -0.84025 
-3.01384 0.00232 0.79559 -3.01206 -1.12872 -0.47091 -3.01206 -1.12872 0.42626 
-3.01206 0.4173 -0.47091 -3.01206 0.4173 0.42626 -3.01157 -1.19847 -0.32058 
-3.01157 -1.19847 0.27593 -3.01157 0.48706 -0.32058 -3.01157 0.48706 0.27593 
-3.01079 -0.84918 -0.76825 -3.01079 -0.84918 0.7236 -3.01079 0.13776 -0.76825 
-3.01079 0.13776 0.7236 -3.00686 -0.56073 -0.8949 -3.00686 -0.56073 0.85025 
-3.00686 -0.15069 -0.8949 -3.00686 -0.15069 0.85025 -3.00577 -1.088 -0.54014 
-3.00577 -1.088 0.49548 -3.00577 0.37658 -0.54014 -3.00577 0.37658 0.49548 
-3.00148 -1.25468 -0.02233 -3.00148 0.54327 -0.02233 -3.00042 -1.25252 -0.09171 
-3.00042 -1.25252 0.04706 -3.00042 0.5411 -0.09171 -3.00042 0.5411 0.04706 
-2.99958 -1.18009 -0.38316 -2.99958 -1.18009 0.33851 -2.99958 0.46868 -0.38316 
-2.99958 0.46868 0.33851 -2.99877 -0.76297 -0.82523 -2.99877 -0.76297 0.78058 
-2.99877 0.05155 -0.82523 -2.99877 0.05155 0.78058 -2.99755 -0.96958 -0.68167 
-2.99755 -0.96958 0.63702 -2.99755 0.25817 -0.68167 -2.99755 0.25817 0.63702 
-2.99726 -1.24603 -0.16076 -2.99726 -1.24603 0.1161 -2.99726 0.53461 -0.16076 
-2.99726 0.53461 0.1161 -2.99415 -0.61346 -0.88725 -2.99415 -0.61346 0.84259 
-2.99415 -0.09796 -0.88725 -2.99415 -0.09796 0.84259 -2.9918 -0.89179 -0.74976 
-2.9918 -0.89179 0.7051 -2.9918 0.18037 -0.74976 -2.9918 0.18037 0.7051 
-2.99103 -0.35571 -0.92632 -2.99103 -0.35571 0.88166 -2.98979 -1.23706 -0.22598 
-2.98979 -1.23706 0.18133 -2.98979 0.52564 -0.22598 -2.98979 0.52564 0.18133 
-2.98818 -0.40599 -0.92626 -2.98818 -0.40599 0.88161 -2.98818 -0.30543 -0.92626 
-2.98818 -0.30543 0.88161 -2.98504 -1.05877 -0.59504 -2.98504 -1.05877 0.55038 
-2.98504 0.34735 -0.59504 -2.98504 0.34735 0.55038 -2.9847 -1.15892 -0.44355 
-2.9847 -1.15892 0.3989 -2.9847 0.4475 -0.44355 -2.9847 0.4475 0.3989 
-2.98177 -0.80779 -0.81014 -2.98177 -0.80779 0.76549 -2.98177 0.09637 -0.81014 
-2.98177 0.09637 0.76549 -2.98045 -1.22422 -0.29032 -2.98045 -1.22422 0.24566 
-2.98045 0.5128 -0.29032 -2.98045 0.5128 0.24566 -2.98015 -0.66542 -0.877 
-2.98015 -0.66542 0.83235 -2.98015 -0.046 -0.877 -2.98015 -0.046 0.83235 
-2.97973 -1.12052 -0.51405 -2.97973 -1.12052 0.4694 -2.97973 0.40911 -0.51405 
-2.97973 0.40911 0.4694 -2.97903 -0.45853 -0.92606 -2.97903 -0.45853 0.88141 
-2.97903 -0.25289 -0.92606 -2.97903 -0.25289 0.88141 -2.97173 -0.93306 -0.72943 
-2.97173 -0.93306 0.68478 -2.97173 0.22164 -0.72943 -2.97173 0.22164 0.68478 
-2.96928 -1.20757 -0.35347 -2.96928 -1.20757 0.30882 -2.96928 0.49615 -0.35347 
-2.96928 0.49615 0.30882 -2.96869 -0.51109 -0.92325 -2.96869 -0.51109 0.87859 
-2.96869 -0.20032 -0.92325 -2.96869 -0.20032 0.87859 -2.96613 -0.71546 -0.86402 
-2.96613 -0.71546 0.81937 -2.96613 0.00404 -0.86402 -2.96613 0.00404 0.81937 
-2.96344 -0.85168 -0.79307 -2.96344 -0.85168 0.74842 -2.96344 0.14026 -0.79307 
-2.96344 0.14026 0.74842 -2.96286 -1.27183 -0.05719 -2.96286 -1.27183 0.01254 
-2.96286 0.56041 -0.05719 -2.96286 0.56041 0.01254 -2.96203 -1.02644 -0.64785 
-2.96203 -1.02644 0.6032 -2.96203 0.31502 -0.64785 -2.96203 0.31502 0.6032 
-2.96074 -1.26748 -0.12651 -2.96074 -1.26748 0.08186 -2.96074 0.55606 -0.12651 
-2.96074 0.55606 0.08186 -2.95803 -1.25828 -0.19462 -2.95803 -1.25828 0.14997 
-2.95803 0.54687 -0.19462 -2.95803 0.54687 0.14997 -2.95747 -0.56295 -0.91777 
-2.95747 -0.56295 0.87312 -2.95747 -0.14847 -0.91777 -2.95747 -0.14847 0.87312 
-2.95633 -1.18718 -0.41517 -2.95633 -1.18718 0.37052 -2.95633 0.47576 -0.41517 
-2.95633 0.47576 0.37052 -2.95249 -1.15136 -0.48666 -2.95249 -1.15136 0.44201 
-2.95249 0.43995 -0.48666 -2.95249 0.43995 0.44201 -2.95095 -0.76446 -0.84864 
-2.95095 -0.76446 0.80399 -2.95095 0.05304 -0.84864 -2.95095 0.05304 0.80399 
-2.94953 -1.24719 -0.25945 -2.94953 -1.24719 0.2148 -2.94953 0.53577 -0.25945 
-2.94953 0.53577 0.2148 -2.94616 -1.11005 -0.55573 -2.94616 -1.11005 0.51108 
-2.94616 -0.35571 -0.94621 -2.94616 -0.35571 0.90155 -2.94616 0.39864 -0.55573 
-2.94616 0.39864 0.51108 -2.94445 -0.61561 -0.90963 -2.94445 -0.61561 0.86498 
-2.94445 -0.0958 -0.90963 -2.94445 -0.0958 0.86498 -2.94415 -0.89406 -0.77417 
-2.94415 -0.89406 0.72951 -2.94415 0.18264 -0.77417 -2.94415 0.18264 0.72951 
-2.93917 -1.23218 -0.32342 -2.93917 -1.23218 0.27876 -2.93917 0.52076 -0.32342 
-2.93917 0.52076 0.27876 -2.93792 -0.40829 -0.94808 -2.93792 -0.40829 0.90343 
-2.93792 -0.30313 -0.94808 -2.93792 -0.30313 0.90343 -2.93731 -0.99156 -0.69756 
-2.93731 -0.99156 0.65291 -2.93731 0.28014 -0.69756 -2.93731 0.28014 0.65291 
-2.93342 -0.80919 -0.83319 -2.93342 -0.80919 0.78854 -2.93342 0.09777 -0.83319 
-2.93342 0.09777 0.78854 -2.93127 -0.66616 -0.89888 -2.93127 -0.66616 0.85423 
-2.93127 -0.04525 -0.89888 -2.93127 -0.04525 0.85423 -2.92861 -0.46073 -0.94734 
-2.92861 -0.46073 0.90269 -2.92861 -0.25069 -0.94734 -2.92861 -0.25069 0.90269 
-2.927 -1.21344 -0.38585 -2.927 -1.21344 0.3412 -2.927 0.50202 -0.38585 
-2.927 0.50202 0.3412 -2.92431 -1.18009 -0.45843 -2.92431 -1.18009 0.41378 
-2.92431 0.46868 -0.45843 -2.92431 0.46868 0.41378 -2.92426 -1.07984 -0.61009 
-2.92426 -1.07984 0.56544 -2.92426 0.36842 -0.61009 -2.92426 0.36842 0.56544 
-2.92392 -1.28849 -0.02233 -2.92392 0.57707 -0.02233 -2.92304 -1.28623 -0.09195 
-2.92304 -1.28623 0.0473 -2.92304 0.57481 -0.09195 -2.92304 0.57481 0.0473 
-2.9212 -1.27929 -0.16031 -2.9212 -1.27929 0.11565 -2.9212 0.56787 -0.16031 
-2.9212 0.56787 0.11565 -2.91913 -1.14127 -0.52868 -2.91913 -1.14127 0.48403 
-2.91913 0.42986 -0.52868 -2.91913 0.42986 0.48403 -2.91827 -0.51286 -0.94397 
-2.91827 -0.51286 0.89932 -2.91827 -0.19855 -0.94397 -2.91827 -0.19855 0.89932 
-2.91768 -1.26798 -0.22801 -2.91768 -1.26798 0.18335 -2.91768 0.55656 -0.22801 
-2.91768 0.55656 0.18335 -2.917 -0.71611 -0.88554 -2.917 -0.71611 0.84088 
-2.917 0.00469 -0.88554 -2.917 0.00469 0.84088 -2.91495 -0.85276 -0.81568 
-2.91495 -0.85276 0.77103 -2.91495 0.14134 -0.81568 -2.91495 0.14134 0.77103 
-2.90942 -0.95277 -0.7461 -2.90942 -0.95277 0.70144 -2.90942 0.24135 -0.7461 
-2.90942 0.24135 0.70144 -2.908 -1.25479 -0.29243 -2.908 -1.25479 0.24777 
-2.908 0.54337 -0.29243 -2.908 0.54337 0.24777 -2.90692 -0.56456 -0.93798 
-2.90692 -0.56456 0.89333 -2.90692 -0.14686 -0.93798 -2.90692 -0.14686 0.89333 
-2.90203 -0.76479 -0.8697 -2.90203 -0.76479 0.82504 -2.90203 0.05337 -0.8697 
-2.90203 0.05337 0.82504 -2.9008 -1.04648 -0.6619 -2.9008 -1.04648 0.61725 
-2.9008 0.33506 -0.6619 -2.9008 0.33506 0.61725 -2.90037 -0.35571 -0.96387 
-2.90037 -0.35571 0.91922 -2.89681 -1.23763 -0.35565 -2.89681 -1.23763 0.311 
-2.89681 0.52621 -0.35565 -2.89681 0.52621 0.311 -2.89462 -1.20757 -0.42813 
-2.89462 -1.20757 0.38348 -2.89462 0.49615 -0.42813 -2.89462 0.49615 0.38348 
-2.8946 -0.61565 -0.9294 -2.8946 -0.61565 0.88475 -2.8946 -0.09576 -0.9294 
-2.8946 -0.09576 0.88475 -2.89191 -0.40833 -0.96539 -2.89191 -0.40833 0.92073 
-2.89191 -0.30308 -0.96539 -2.89191 -0.30308 0.92073 -2.89124 -1.17058 -0.5004 
-2.89124 -1.17058 0.45575 -2.89124 0.45916 -0.5004 -2.89124 0.45916 0.45575 
-2.88492 -1.12887 -0.56904 -2.88492 -1.12887 0.52438 -2.88492 0.41746 -0.56904 
-2.88492 0.41746 0.52438 -2.88428 -1.30221 -0.05719 -2.88428 -1.30221 0.01254 
-2.88428 0.5908 -0.05719 -2.88428 0.5908 0.01254 -2.88424 -0.80933 -0.8538 
-2.88424 -0.80933 0.80914 -2.88424 0.09791 -0.8538 -2.88424 0.09791 0.80914 
-2.88294 -1.29766 -0.12558 -2.88294 -1.29766 0.08093 -2.88294 0.58625 -0.12558 
-2.88294 0.58625 0.08093 -2.88226 -0.46102 -0.96429 -2.88226 -0.46102 0.91963 
-2.88226 -0.2504 -0.96429 -2.88226 -0.2504 0.91963 -2.88134 -0.66602 -0.91825 
-2.88134 -0.66602 0.87359 -2.88134 -0.0454 -0.91825 -2.88134 -0.0454 0.87359 
-2.88111 -0.91277 -0.78965 -2.88111 -0.91277 0.745 -2.88111 0.20136 -0.78965 
-2.88111 0.20136 0.745 -2.88028 -1.28859 -0.19371 -2.88028 -1.28859 0.14906 
-2.88028 0.57717 -0.19371 -2.88028 0.57717 0.14906 -2.87632 -1.27509 -0.2608 
-2.87632 -1.27509 0.21615 -2.87632 0.56367 -0.2608 -2.87632 0.56367 0.21615 
-2.87389 -1.00963 -0.71228 -2.87389 -1.00963 0.66762 -2.87389 0.29821 -0.71228 
-2.87389 0.29821 0.66762 -2.8717 -0.51315 -0.96052 -2.8717 -0.51315 0.91587 
-2.8717 -0.19827 -0.96052 -2.8717 -0.19827 0.91587 -2.86718 -0.7155 -0.90455 
-2.86718 -0.7155 0.8599 -2.86718 0.00408 -0.90455 -2.86718 0.00408 0.8599 
-2.86581 -1.2597 -0.32465 -2.86581 -1.2597 0.28 -2.86581 0.54828 -0.32465 
-2.86581 0.54828 0.28 -2.86457 -1.23218 -0.39801 -2.86457 -1.23218 0.35336 
-2.86457 0.52076 -0.39801 -2.86457 0.52076 0.35336 -2.86239 -1.09752 -0.62264 
-2.86239 -1.09752 0.57799 -2.86239 0.3861 -0.62264 -2.86239 0.3861 0.57799 
-2.86173 -1.19847 -0.47042 -2.86173 -1.19847 0.42577 -2.86173 0.48706 -0.47042 
-2.86173 0.48706 0.42577 -2.85942 -0.56597 -0.9541 -2.85942 -0.56597 0.90945 
-2.85942 -0.14545 -0.9541 -2.85942 -0.14545 0.90945 -2.8572 -1.15866 -0.54097 
-2.8572 -1.15866 0.49632 -2.8572 0.44725 -0.54097 -2.8572 0.44725 0.49632 
-2.85376 -0.35571 -0.97927 -2.85376 -0.35571 0.93461 -2.85215 -0.76396 -0.88835 
-2.85215 -0.76396 0.8437 -2.85215 0.05254 -0.88835 -2.85215 0.05254 0.8437 
-2.85092 -0.87022 -0.8302 -2.85092 -0.87022 0.78555 -2.85092 0.1588 -0.8302 
-2.85092 0.1588 0.78555 -2.84686 -0.617 -0.94505 -2.84686 -0.617 0.9004 
-2.84686 -0.09442 -0.94505 -2.84686 -0.09442 0.9004 -2.84554 -0.96976 -0.75947 
-2.84554 -0.96976 0.71481 -2.84554 0.25835 -0.75947 -2.84554 0.25835 0.71481 
-2.84485 -0.40846 -0.98047 -2.84485 -0.40846 0.93582 -2.84485 -0.30296 -0.98047 
-2.84485 -0.30296 0.93582 -2.84456 -1.31539 -0.02233 -2.84456 0.60397 -0.02233 
-2.8439 -1.31314 -0.09078 -2.8439 -1.31314 0.04612 -2.8439 0.60172 -0.09078 
-2.8439 0.60172 0.04612 -2.84193 -1.3064 -0.1589 -2.84193 -1.3064 0.11425 
-2.84193 0.59498 -0.1589 -2.84193 0.59498 0.11425 -2.83865 -1.2952 -0.22639 
-2.83865 -1.2952 0.18174 -2.83865 0.58378 -0.22639 -2.83865 0.58378 0.18174 
-2.8361 -1.06307 -0.67449 -2.8361 -1.06307 0.62984 -2.8361 0.35165 -0.67449 
-2.8361 0.35165 0.62984 -2.83513 -0.46106 -0.97894 -2.83513 -0.46106 0.93429 
-2.83513 -0.25036 -0.97894 -2.83513 -0.25036 0.93429 -2.83408 -1.27959 -0.29292 
-2.83408 -1.27959 0.24827 -2.83408 0.56817 -0.29292 -2.83408 0.56817 0.24827 
-2.83358 -1.25479 -0.36685 -2.83358 -1.25479 0.3222 -2.83358 0.54337 -0.36685 
-2.83358 0.54337 0.3222 -2.83322 -0.66749 -0.93339 -2.83322 -0.66749 0.88873 
-2.83322 -0.04393 -0.93339 -2.83322 -0.04393 0.88873 -2.83147 -1.22422 -0.4393 
-2.83147 -1.22422 0.39465 -2.83147 0.5128 -0.4393 -2.83147 0.5128 0.39465 
-2.82776 -1.18685 -0.51157 -2.82776 -1.18685 0.46691 -2.82776 0.47544 -0.51157 
-2.82776 0.47544 0.46691 -2.82353 -0.51419 -0.97483 -2.82353 -0.51419 0.93017 
-2.82353 -0.19723 -0.97483 -2.82353 -0.19723 0.93017 -2.8223 -1.14438 -0.58 
-2.8223 -1.14438 0.53535 -2.8223 0.43297 -0.58 -2.8223 0.43297 0.53535 
-2.81955 -0.82589 -0.86693 -2.81955 -0.82589 0.82228 -2.81955 0.11447 -0.86693 
-2.81955 0.11447 0.82228 -2.81883 -0.71684 -0.9192 -2.81883 -0.71684 0.87455 
-2.81883 0.00542 -0.9192 -2.81883 0.00542 0.87455 -2.81611 -0.92878 -0.80192 
-2.81611 -0.92878 0.75727 -2.81611 0.21736 -0.80192 -2.81611 0.21736 0.75727 
-2.81116 -0.56686 -0.96788 -2.81116 -0.56686 0.92323 -2.81116 -0.14456 -0.96788 
-2.81116 -0.14456 0.92323 -2.80961 -1.32432 -0.05703 -2.80961 -1.32432 0.01238 
-2.80961 0.6129 -0.05703 -2.80961 0.6129 0.01238 -2.80854 -1.02499 -0.72376 
-2.80854 -1.02499 0.67911 -2.80854 0.31357 -0.72376 -2.80854 0.31357 0.67911 
-2.80829 -1.31979 -0.1254 -2.80829 -1.31979 0.08075 -2.80829 0.60837 -0.1254 
-2.80829 0.60837 0.08075 -2.80646 -0.35571 -0.99236 -2.80646 -0.35571 0.94771 
-2.80564 -1.31073 -0.19346 -2.80564 -1.31073 0.14881 -2.80564 0.59931 -0.19346 
-2.80564 0.59931 0.14881 -2.80196 -1.27509 -0.33517 -2.80196 -1.27509 0.29052 
-2.80196 0.56367 -0.33517 -2.80196 0.56367 0.29052 -2.8017 -1.29725 -0.26054 
-2.8017 -1.29725 0.21589 -2.8017 0.58584 -0.26054 -2.8017 0.58584 0.21589 
-2.8006 -1.24719 -0.40838 -2.8006 -1.24719 0.36373 -2.8006 0.53577 -0.40838 
-2.8006 0.53577 0.36373 -2.79813 -0.61789 -0.95838 -2.79813 -0.61789 0.91373 
-2.79813 -0.09353 -0.95838 -2.79813 -0.09353 0.91373 -2.79764 -1.21311 -0.48061 
-2.79764 -1.21311 0.43596 -2.79764 0.5017 -0.48061 -2.79764 0.5017 0.43596 
-2.79736 -0.4085 -0.99316 -2.79736 -0.4085 0.9485 -2.79736 -0.30292 -0.99316 
-2.79736 -0.30292 0.9485 -2.79675 -1.11211 -0.63342 -2.79675 -1.11211 0.58877 
-2.79675 0.40069 -0.63342 -2.79675 0.40069 0.58877 -2.79299 -1.17295 -0.55095 
-2.79299 -1.17295 0.5063 -2.79299 0.46153 -0.55095 -2.79299 0.46153 0.5063 
-2.78623 -0.46166 -0.99143 -2.78623 -0.46166 0.94678 -2.78623 -0.24976 -0.99143 
-2.78623 -0.24976 0.94678 -2.78557 -0.8853 -0.84099 -2.78557 -0.8853 0.79634 
-2.78557 0.17388 -0.84099 -2.78557 0.17388 0.79634 -2.78442 -0.66817 -0.94621 
-2.78442 -0.66817 0.90155 -2.78442 -0.04325 -0.94621 -2.78442 -0.04325 0.90155 
-2.78135 -0.77187 -0.90513 -2.78135 -0.77187 0.86048 -2.78135 0.06045 -0.90513 
-2.78135 0.06045 0.86048 -2.78038 -0.98397 -0.76948 -2.78038 -0.98397 0.72483 
-2.78038 0.27255 -0.76948 -2.78038 0.27255 0.72483 -2.77456 -1.33318 -0.02233 
-2.77456 0.62176 -0.02233 -2.77443 -0.51478 -0.98679 -2.77443 -0.51478 0.94214 
-2.77443 -0.19664 -0.98679 -2.77443 -0.19664 0.94214 -2.77405 -1.33083 -0.09165 
-2.77405 -1.33083 0.047 -2.77405 0.61941 -0.09165 -2.77405 0.61941 0.047 
-2.77189 -1.32402 -0.15994 -2.77189 -1.32402 0.11529 -2.77189 0.6126 -0.15994 
-2.77189 0.6126 0.11529 -2.77014 -1.0764 -0.68407 -2.77014 -1.0764 0.63941 
-2.77014 0.36498 -0.68407 -2.77014 0.36498 0.63941 -2.76916 -1.26798 -0.37652 
-2.76916 -1.26798 0.33187 -2.76916 0.55656 -0.37652 -2.76916 0.55656 0.33187 
-2.76874 -1.31265 -0.22759 -2.76874 -1.31265 0.18294 -2.76874 0.60123 -0.22759 
-2.76874 0.60123 0.18294 -2.76755 -1.2952 -0.2975 -2.76755 -1.2952 0.25284 
-2.76755 0.58378 -0.2975 -2.76755 0.58378 0.25284 -2.76713 -1.23706 -0.44864 
-2.76713 -1.23706 0.40399 -2.76713 0.52564 -0.44864 -2.76713 0.52564 0.40399 
-2.76311 -1.19945 -0.52056 -2.76311 -1.19945 0.47591 -2.76311 0.48804 -0.52056 
-2.76311 0.48804 0.47591 -2.76229 -0.56721 -0.97927 -2.76229 -0.56721 0.93462 
-2.76229 -0.14421 -0.97927 -2.76229 -0.14421 0.93462 -2.75857 -1.15652 -0.58858 
-2.75857 -1.15652 0.54393 -2.75857 -0.35571 -1.00311 -2.75857 -0.35571 0.95846 
-2.75857 0.4451 -0.58858 -2.75857 0.4451 0.54393 -2.7504 -0.94188 -0.81066 
-2.7504 -0.94188 0.76601 -2.7504 0.23046 -0.81066 -2.7504 0.23046 0.76601 
-2.74906 -0.61816 -0.96926 -2.74906 -0.61816 0.9246 -2.74906 -0.09325 -0.96926 
-2.74906 -0.09325 0.9246 -2.74801 -0.83281 -0.88158 -2.74801 -0.83281 0.83693 
-2.74801 0.12139 -0.88158 -2.74801 0.12139 0.83693 -2.74793 -0.40893 -1.00372 
-2.74793 -0.40893 0.95907 -2.74793 -0.30249 -1.00372 -2.74793 -0.30249 0.95907 
-2.74732 -0.72371 -0.9338 -2.74732 -0.72371 0.88914 -2.74732 0.01229 -0.9338 
-2.74732 0.01229 0.88914 -2.7426 -1.0374 -0.7317 -2.7426 -1.0374 0.68705 
-2.7426 0.32599 -0.7317 -2.7426 0.32599 0.68705 -2.73863 -1.33964 -0.05703 
-2.73863 -1.33964 0.01238 -2.73863 0.62822 -0.05703 -2.73863 0.62822 0.01238 
-2.73796 -1.33489 -0.12609 -2.73796 -1.33489 0.08144 -2.73796 0.62347 -0.12609 
-2.73796 0.62347 0.08144 -2.73676 -0.462 -1.00145 -2.73676 -0.462 0.95679 
-2.73676 -0.24942 -1.00145 -2.73676 -0.24942 0.95679 -2.73578 -1.25828 -0.41688 
-2.73578 -1.25828 0.37222 -2.73578 0.54687 -0.41688 -2.73578 0.54687 0.37222 
-2.73529 -1.32574 -0.19414 -2.73529 -1.32574 0.14949 -2.73529 0.61432 -0.19414 
-2.73529 0.61432 0.14949 -2.73486 -1.28859 -0.33913 -2.73486 -1.28859 0.29447 
-2.73486 0.57717 -0.33913 -2.73486 0.57717 0.29447 -2.73462 -1.31073 -0.26449 
-2.73462 -1.31073 0.21984 -2.73462 0.59931 -0.26449 -2.73462 0.59931 0.21984 
-2.73272 -1.22384 -0.48892 -2.73272 -1.22384 0.44427 -2.73272 0.51242 -0.48892 
-2.73272 0.51242 0.44427 -2.73253 -1.12289 -0.64108 -2.73253 -1.12289 0.59643 
-2.73253 0.41147 -0.64108 -2.73253 0.41147 0.59643 -2.72879 -1.18352 -0.55842 
-2.72879 -1.18352 0.51377 -2.72879 0.4721 -0.55842 -2.72879 0.4721 0.51377 
-2.72507 -0.51475 -0.99628 -2.72507 -0.51475 0.95163 -2.72507 -0.19667 -0.99628 
-2.72507 -0.19667 0.95163 -2.71423 -0.99531 -0.7761 -2.71423 -0.99531 0.73145 
-2.71423 0.28389 -0.7761 -2.71423 0.28389 0.73145 -2.71306 -0.89155 -0.85329 
-2.71306 -0.89155 0.80864 -2.71306 0.18013 -0.85329 -2.71306 0.18013 0.80864 
-2.71291 -0.56703 -0.98825 -2.71291 -0.56703 0.9436 -2.71291 -0.14438 -0.98825 
-2.71291 -0.14438 0.9436 -2.71205 -0.67369 -0.95871 -2.71205 -0.67369 0.91406 
-2.71205 -0.03772 -0.95871 -2.71205 -0.03772 0.91406 -2.71021 -0.35571 -1.0115 
-2.71021 -0.35571 0.96685 -2.70938 -0.77755 -0.91718 -2.70938 -0.77755 0.87253 
-2.70938 0.06613 -0.91718 -2.70938 0.06613 0.87253 -2.70522 -1.0856 -0.69103 
-2.70522 -1.0856 0.64638 -2.70522 0.37418 -0.69103 -2.70522 0.37418 0.64638 
-2.70276 -1.34596 -0.02233 -2.70276 0.63454 -0.02233 -2.70243 -1.34359 -0.09147 
-2.70243 -1.34359 0.04681 -2.70243 0.63217 -0.09147 -2.70243 0.63217 0.04681 
-2.70191 -1.24603 -0.45611 -2.70191 -1.24603 0.41146 -2.70191 0.53461 -0.45611 
-2.70191 0.53461 0.41146 -2.70146 -1.27929 -0.38005 -2.70146 -1.27929 0.3354 
-2.70146 0.56787 -0.38005 -2.70146 0.56787 0.3354 -2.70143 -1.33649 -0.16028 
-2.70143 -1.33649 0.11562 -2.70143 0.62508 -0.16028 -2.70143 0.62508 0.11562 
-2.70109 -1.32402 -0.23073 -2.70109 -1.32402 0.18608 -2.70109 0.6126 -0.23073 
-2.70109 0.6126 0.18608 -2.70006 -1.3064 -0.30078 -2.70006 -1.3064 0.25612 
-2.70006 0.59498 -0.30078 -2.70006 0.59498 0.25612 -2.69942 -0.40897 -1.01161 
-2.69942 -0.40897 0.96696 -2.69942 -0.30245 -1.01161 -2.69942 -0.30245 0.96696 
-2.69839 -1.20856 -0.52676 -2.69839 -1.20856 0.4821 -2.69839 0.49714 -0.52676 
-2.69839 0.49714 0.4821 -2.694 -1.16522 -0.59474 -2.694 -1.16522 0.55008 
-2.694 0.4538 -0.59474 -2.694 0.4538 0.55008 -2.68795 -0.46227 -1.00881 
-2.68795 -0.46227 0.96416 -2.68795 -0.24915 -1.00881 -2.68795 -0.24915 0.96416 
-2.67731 -0.94678 -0.82087 -2.67731 -0.94678 0.77622 -2.67731 0.23537 -0.82087 
-2.67731 0.23537 0.77622 -2.67726 -1.04532 -0.73751 -2.67726 -1.04532 0.69286 
-2.67726 0.3339 -0.73751 -2.67726 0.3339 0.69286 -2.67615 -0.62287 -0.97937 
-2.67615 -0.62287 0.93472 -2.67615 -0.08855 -0.97937 -2.67615 -0.08855 0.93472 
-2.67611 -0.515 -1.00311 -2.67611 -0.515 0.95846 -2.67611 -0.19642 -1.00311 
-2.67611 -0.19642 0.95846 -2.67486 -0.83752 -0.89149 -2.67486 -0.83752 0.84684 
-2.67486 0.1261 -0.89149 -2.67486 0.1261 0.84684 -2.67437 -0.72833 -0.94366 
-2.67437 -0.72833 0.89901 -2.67437 0.01691 -0.94366 -2.67437 0.01691 0.89901 
-2.6679 -1.34964 -0.05702 -2.6679 -1.34964 0.01237 -2.6679 0.63822 -0.05702 
-2.6679 0.63822 0.01237 -2.66766 -1.26748 -0.41959 -2.66766 -1.26748 0.37494 
-2.66766 0.55606 -0.41959 -2.66766 0.55606 0.37494 -2.66764 -1.23125 -0.49411 
-2.66764 -1.23125 0.44946 -2.66764 0.51983 -0.49411 -2.66764 0.51983 0.44946 
-2.66724 -1.33489 -0.19681 -2.66724 -1.33489 0.15215 -2.66724 0.62347 -0.19681 
-2.66724 0.62347 0.15215 -2.66723 -1.34489 -0.12608 -2.66723 -1.34489 0.08143 
-2.66723 0.63347 -0.12608 -2.66723 0.63347 0.08143 -2.66708 -1.13021 -0.64635 
-2.66708 -1.13021 0.6017 -2.66708 0.4188 -0.64635 -2.66708 0.4188 0.6017 
-2.66673 -1.29766 -0.34179 -2.66673 -1.29766 0.29714 -2.66673 0.58625 -0.34179 
-2.66673 0.58625 0.29714 -2.66655 -1.31979 -0.26714 -2.66655 -1.31979 0.22248 
-2.66655 0.60837 -0.26714 -2.66655 0.60837 0.22248 -2.66367 -1.19066 -0.56344 
-2.66367 -1.19066 0.51879 -2.66367 0.47925 -0.56344 -2.66367 0.47925 0.51879 
-2.6615 -0.35571 -1.01751 -2.6615 -0.35571 0.97286 -2.6503 -0.40908 -1.01712 
-2.6503 -0.40908 0.97247 -2.6503 -0.30234 -1.01712 -2.6503 -0.30234 0.97247 
-2.63973 -0.89487 -0.86107 -2.63973 -0.89487 0.81642 -2.63973 0.18345 -0.86107 
-2.63973 0.18345 0.81642 -2.63967 -1.09163 -0.69509 -2.63967 -1.09163 0.65044 
-2.63967 0.38022 -0.69509 -2.63967 0.38022 0.65044 -2.63907 -1.00085 -0.78264 
-2.63907 -1.00085 0.73799 -2.63907 0.28944 -0.78264 -2.63907 0.28944 0.73799 
-2.63888 -0.6775 -0.96613 -2.63888 -0.6775 0.92148 -2.63888 -0.03392 -0.96613 
-2.63888 -0.03392 0.92148 -2.63884 -0.46228 -1.01377 -2.63884 -0.46228 0.96912 
-2.63884 -0.24913 -1.01377 -2.63884 -0.24913 0.96912 -2.6384 -0.56883 -0.99647 
-2.6384 -0.56883 0.95182 -2.6384 -0.14259 -0.99647 -2.6384 -0.14259 0.95182 
-2.63662 -0.78097 -0.92444 -2.63662 -0.78097 0.87979 -2.63662 0.06955 -0.92444 
-2.63662 0.06955 0.87979 -2.63311 -1.28623 -0.38189 -2.63311 -1.28623 0.33724 
-2.63311 0.57481 -0.38189 -2.63311 0.57481 0.33724 -2.63309 -1.21398 -0.53078 
-2.63309 -1.21398 0.48612 -2.63309 0.50256 -0.53078 -2.63309 0.50256 0.48612 
-2.63295 -1.35329 -0.02233 -2.63295 0.64187 -0.02233 -2.63286 -1.25252 -0.45927 
-2.63286 -1.25252 0.41462 -2.63286 0.5411 -0.45927 -2.63286 0.5411 0.41462 
-2.6328 -1.33083 -0.2329 -2.6328 -1.33083 0.18825 -2.6328 0.61941 -0.2329 
-2.6328 0.61941 0.18825 -2.63279 -1.35089 -0.09163 -2.63279 -1.35089 0.04698 
-2.63279 0.63948 -0.09163 -2.63279 0.63948 0.04698 -2.63262 -1.34359 -0.16127 
-2.63262 -1.34359 0.11662 -2.63262 0.63217 -0.16127 -2.63262 0.63217 0.11662 
-2.63193 -1.31314 -0.30275 -2.63193 -1.31314 0.2581 -2.63193 0.60172 -0.30275 
-2.63193 0.60172 0.2581 -2.62888 -1.17046 -0.59844 -2.62888 -1.17046 0.55379 
-2.62888 0.45904 -0.59844 -2.62888 0.45904 0.55379 -2.61255 -0.35571 -1.02112 
-2.61255 -0.35571 0.97647 -2.60171 -0.95052 -0.82528 -2.60171 -0.95052 0.78063 
-2.60171 0.2391 -0.82528 -2.60171 0.2391 0.78063 -2.60171 -0.83988 -0.89647 
-2.60171 -0.83988 0.85181 -2.60171 0.12846 -0.89647 -2.60171 0.12846 0.85181 
-2.60168 -1.04906 -0.74191 -2.60168 -1.04906 0.69726 -2.60168 0.33764 -0.74191 
-2.60168 0.33764 0.69726 -2.60168 -1.134 -0.64906 -2.60168 -1.134 0.60441 
-2.60168 0.42259 -0.64906 -2.60168 0.42259 0.60441 -2.60127 -0.62408 -0.9849 
-2.60127 -0.62408 0.94025 -2.60127 -0.08733 -0.9849 -2.60127 -0.08733 0.94025 
-2.60126 -0.73066 -0.9486 -2.60126 -0.73066 0.90395 -2.60126 0.01924 -0.9486 
-2.60126 0.01924 0.90395 -2.60124 -0.51621 -1.00864 -2.60124 -0.51621 0.96399 
-2.60124 -0.19521 -1.00864 -2.60124 -0.19521 0.96399 -2.60124 -0.40911 -1.02018 
-2.60124 -0.40911 0.97553 -2.60124 -0.30231 -1.02018 -2.60124 -0.30231 0.97553 
-2.59834 -1.27183 -0.42171 -2.59834 -1.27183 0.37706 -2.59834 0.56041 -0.42171 
-2.59834 0.56041 0.37706 -2.59834 -1.30221 -0.34313 -2.59834 -1.30221 0.29847 
-2.59834 0.5908 -0.34313 -2.59834 0.5908 0.29847 -2.59833 -1.2356 -0.49623 
-2.59833 -1.2356 0.45158 -2.59833 0.52418 -0.49623 -2.59833 0.52418 0.45158 
-2.59833 -1.19428 -0.566 -2.59833 -1.19428 0.52134 -2.59833 0.48287 -0.566 
-2.59833 0.48287 0.52134 -2.59818 -1.33964 -0.19747 -2.59818 -1.33964 0.15282 
-2.59818 0.62822 -0.19747 -2.59818 0.62822 0.15282 -2.59818 -1.32432 -0.26846 
-2.59818 -1.32432 0.22381 -2.59818 0.6129 -0.26846 -2.59818 0.6129 0.22381 
-2.59817 -1.34964 -0.12675 -2.59817 -1.34964 0.0821 -2.59817 0.63822 -0.12675 
-2.59817 0.63822 0.0821 -2.59817 -1.3545 -0.05702 -2.59817 -1.3545 0.01237 
-2.59817 0.64309 -0.05702 -2.59817 0.64309 0.01237 -2.56348 -1.35571 -0.02233 
-2.56348 -1.35329 -0.0918 -2.56348 -1.35329 0.04715 -2.56348 -1.34596 -0.16161 
-2.56348 -1.34596 0.11696 -2.56348 -1.33318 -0.23341 -2.56348 -1.33318 0.18875 
-2.56348 -1.31539 -0.30341 -2.56348 -1.31539 0.25876 -2.56348 -1.28849 -0.38277 
-2.56348 -1.28849 0.33811 -2.56348 -1.25468 -0.46033 -2.56348 -1.25468 0.41567 
-2.56348 -1.21607 -0.53201 -2.56348 -1.21607 0.48736 -2.56348 -1.17221 -0.59968 
-2.56348 -1.17221 0.55502 -2.56348 -1.09378 -0.69705 -2.56348 -1.09378 0.6524 
-2.56348 -1.00271 -0.78482 -2.56348 -1.00271 0.74017 -2.56348 -0.89645 -0.86352 
-2.56348 -0.89645 0.81887 -2.56348 -0.78211 -0.92686 -2.56348 -0.78211 0.88221 
-2.56348 -0.67841 -0.96883 -2.56348 -0.67841 0.92417 -2.56348 -0.56943 -0.99922 
-2.56348 -0.56943 0.95457 -2.56348 -0.46259 -1.0166 -2.56348 -0.46259 0.97195 
-2.56348 -0.35571 -1.02233 -2.56348 -0.35571 0.97767 -2.56348 -0.24883 -1.0166 
-2.56348 -0.24883 0.97195 -2.56348 -0.14198 -0.99922 -2.56348 -0.14198 0.95457 
-2.56348 -0.033 -0.96883 -2.56348 -0.033 0.92417 -2.56348 0.07069 -0.92686 
-2.56348 0.07069 0.88221 -2.56348 0.18503 -0.86352 -2.56348 0.18503 0.81887 
-2.56348 0.29129 -0.78482 -2.56348 0.29129 0.74017 -2.56348 0.38236 -0.69705 
-2.56348 0.38236 0.6524 -2.56348 0.46079 -0.59968 -2.56348 0.46079 0.55502 
-2.56348 0.50465 -0.53201 -2.56348 0.50465 0.48736 -2.56348 0.54327 -0.46033 
-2.56348 0.54327 0.41567 -2.56348 0.57707 -0.38277 -2.56348 0.57707 0.33811 
-2.56348 0.60397 -0.30341 -2.56348 0.60397 0.25876 -2.56348 0.62176 -0.23341 
-2.56348 0.62176 0.18875 -2.56348 0.63454 -0.16161 -2.56348 0.63454 0.11696 
-2.56348 0.64187 -0.0918 -2.56348 0.64187 0.04715 -2.56348 0.64429 -0.02233 
-2.52878 -1.3545 -0.05702 -2.52878 -1.3545 0.01237 -2.52878 0.64309 -0.05702 
-2.52878 0.64309 0.01237 -2.52878 -1.34964 -0.12675 -2.52878 -1.34964 0.0821 
-2.52878 0.63822 -0.12675 -2.52878 0.63822 0.0821 -2.52877 -1.32432 -0.26846 
-2.52877 -1.32432 0.22381 -2.52877 0.6129 -0.26846 -2.52877 0.6129 0.22381 
-2.52877 -1.33964 -0.19747 -2.52877 -1.33964 0.15282 -2.52877 0.62822 -0.19747 
-2.52877 0.62822 0.15282 -2.52862 -1.19428 -0.566 -2.52862 -1.19428 0.52134 
-2.52862 0.48287 -0.566 -2.52862 0.48287 0.52134 -2.52862 -1.2356 -0.49623 
-2.52862 -1.2356 0.45158 -2.52862 0.52418 -0.49623 -2.52862 0.52418 0.45158 
-2.52861 -1.30221 -0.34313 -2.52861 -1.30221 0.29847 -2.52861 0.5908 -0.34313 
-2.52861 0.5908 0.29847 -2.52861 -1.27183 -0.42171 -2.52861 -1.27183 0.37706 
-2.52861 0.56041 -0.42171 -2.52861 0.56041 0.37706 -2.52572 -0.40911 -1.02018 
-2.52572 -0.40911 0.97553 -2.52572 -0.30231 -1.02018 -2.52572 -0.30231 0.97553 
-2.52572 -0.51621 -1.00864 -2.52572 -0.51621 0.96399 -2.52572 -0.19521 -1.00864 
-2.52572 -0.19521 0.96399 -2.52569 -0.73066 -0.9486 -2.52569 -0.73066 0.90395 
-2.52569 0.01924 -0.9486 -2.52569 0.01924 0.90395 -2.52569 -0.62408 -0.9849 
-2.52569 -0.62408 0.94025 -2.52569 -0.08733 -0.9849 -2.52569 -0.08733 0.94025 
-2.52528 -1.134 -0.64906 -2.52528 -1.134 0.60441 -2.52528 0.42259 -0.64906 
-2.52528 0.42259 0.60441 -2.52528 -1.04906 -0.74191 -2.52528 -1.04906 0.69726 
-2.52528 0.33764 -0.74191 -2.52528 0.33764 0.69726 -2.52524 -0.83988 -0.89647 
-2.52524 -0.83988 0.85181 -2.52524 0.12846 -0.89647 -2.52524 0.12846 0.85181 
-2.52524 -0.95052 -0.82528 -2.52524 -0.95052 0.78063 -2.52524 0.2391 -0.82528 
-2.52524 0.2391 0.78063 -2.51441 -0.35571 -1.02112 -2.51441 -0.35571 0.97647 
-2.49807 -1.17046 -0.59844 -2.49807 -1.17046 0.55379 -2.49807 0.45904 -0.59844 
-2.49807 0.45904 0.55379 -2.49503 -1.31314 -0.30275 -2.49503 -1.31314 0.2581 
-2.49503 0.60172 -0.30275 -2.49503 0.60172 0.2581 -2.49434 -1.34359 -0.16127 
-2.49434 -1.34359 0.11662 -2.49434 0.63217 -0.16127 -2.49434 0.63217 0.11662 
-2.49417 -1.35089 -0.09163 -2.49417 -1.35089 0.04698 -2.49417 0.63948 -0.09163 
-2.49417 0.63948 0.04698 -2.49416 -1.33083 -0.2329 -2.49416 -1.33083 0.18825 
-2.49416 0.61941 -0.2329 -2.49416 0.61941 0.18825 -2.4941 -1.25252 -0.45927 
-2.4941 -1.25252 0.41462 -2.4941 0.5411 -0.45927 -2.4941 0.5411 0.41462 
-2.494 -1.35329 -0.02233 -2.494 0.64187 -0.02233 -2.49387 -1.21398 -0.53078 
-2.49387 -1.21398 0.48612 -2.49387 0.50256 -0.53078 -2.49387 0.50256 0.48612 
-2.49385 -1.28623 -0.38189 -2.49385 -1.28623 0.33724 -2.49385 0.57481 -0.38189 
-2.49385 0.57481 0.33724 -2.49033 -0.78097 -0.92444 -2.49033 -0.78097 0.87979 
-2.49033 0.06955 -0.92444 -2.49033 0.06955 0.87979 -2.48855 -0.56883 -0.99647 
-2.48855 -0.56883 0.95182 -2.48855 -0.14259 -0.99647 -2.48855 -0.14259 0.95182 
-2.48812 -0.46228 -1.01377 -2.48812 -0.46228 0.96912 -2.48812 -0.24913 -1.01377 
-2.48812 -0.24913 0.96912 -2.48808 -0.6775 -0.96613 -2.48808 -0.6775 0.92148 
-2.48808 -0.03392 -0.96613 -2.48808 -0.03392 0.92148 -2.48788 -1.00085 -0.78264 
-2.48788 -1.00085 0.73799 -2.48788 0.28944 -0.78264 -2.48788 0.28944 0.73799 
-2.48728 -1.09163 -0.69509 -2.48728 -1.09163 0.65044 -2.48728 0.38022 -0.69509 
-2.48728 0.38022 0.65044 -2.48723 -0.89487 -0.86107 -2.48723 -0.89487 0.81642 
-2.48723 0.18345 -0.86107 -2.48723 0.18345 0.81642 -2.47666 -0.40908 -1.01712 
-2.47666 -0.40908 0.97247 -2.47666 -0.30234 -1.01712 -2.47666 -0.30234 0.97247 
-2.46546 -0.35571 -1.01751 -2.46546 -0.35571 0.97286 -2.46328 -1.19066 -0.56344 
-2.46328 -1.19066 0.51879 -2.46328 0.47925 -0.56344 -2.46328 0.47925 0.51879 
-2.4604 -1.31979 -0.26714 -2.4604 -1.31979 0.22248 -2.4604 0.60837 -0.26714 
-2.4604 0.60837 0.22248 -2.46023 -1.29766 -0.34179 -2.46023 -1.29766 0.29714 
-2.46023 0.58625 -0.34179 -2.46023 0.58625 0.29714 -2.45988 -1.13021 -0.64635 
-2.45988 -1.13021 0.6017 -2.45988 0.4188 -0.64635 -2.45988 0.4188 0.6017 
-2.45972 -1.34489 -0.12608 -2.45972 -1.34489 0.08143 -2.45972 0.63347 -0.12608 
-2.45972 0.63347 0.08143 -2.45971 -1.33489 -0.19681 -2.45971 -1.33489 0.15215 
-2.45971 0.62347 -0.19681 -2.45971 0.62347 0.15215 -2.45931 -1.23125 -0.49411 
-2.45931 -1.23125 0.44946 -2.45931 0.51983 -0.49411 -2.45931 0.51983 0.44946 
-2.4593 -1.26748 -0.41959 -2.4593 -1.26748 0.37494 -2.4593 0.55606 -0.41959 
-2.4593 0.55606 0.37494 -2.45906 -1.34964 -0.05702 -2.45906 -1.34964 0.01237 
-2.45906 0.63822 -0.05702 -2.45906 0.63822 0.01237 -2.45259 -0.72833 -0.94366 
-2.45259 -0.72833 0.89901 -2.45259 0.01691 -0.94366 -2.45259 0.01691 0.89901 
-2.4521 -0.83752 -0.89149 -2.4521 -0.83752 0.84684 -2.4521 0.1261 -0.89149 
-2.4521 0.1261 0.84684 -2.45084 -0.515 -1.00311 -2.45084 -0.515 0.95846 
-2.45084 -0.19642 -1.00311 -2.45084 -0.19642 0.95846 -2.45081 -0.62287 -0.97937 
-2.45081 -0.62287 0.93472 -2.45081 -0.08855 -0.97937 -2.45081 -0.08855 0.93472 
-2.4497 -1.04532 -0.73751 -2.4497 -1.04532 0.69286 -2.4497 0.3339 -0.73751 
-2.4497 0.3339 0.69286 -2.44965 -0.94678 -0.82087 -2.44965 -0.94678 0.77622 
-2.44965 0.23537 -0.82087 -2.44965 0.23537 0.77622 -2.43901 -0.46227 -1.00881 
-2.43901 -0.46227 0.96416 -2.43901 -0.24915 -1.00881 -2.43901 -0.24915 0.96416 
-2.43295 -1.16522 -0.59474 -2.43295 -1.16522 0.55008 -2.43295 0.4538 -0.59474 
-2.43295 0.4538 0.55008 -2.42857 -1.20856 -0.52676 -2.42857 -1.20856 0.4821 
-2.42857 0.49714 -0.52676 -2.42857 0.49714 0.4821 -2.42754 -0.40897 -1.01161 
-2.42754 -0.40897 0.96696 -2.42754 -0.30245 -1.01161 -2.42754 -0.30245 0.96696 
-2.4269 -1.3064 -0.30078 -2.4269 -1.3064 0.25612 -2.4269 0.59498 -0.30078 
-2.4269 0.59498 0.25612 -2.42586 -1.32402 -0.23073 -2.42586 -1.32402 0.18608 
-2.42586 0.6126 -0.23073 -2.42586 0.6126 0.18608 -2.42553 -1.33649 -0.16028 
-2.42553 -1.33649 0.11562 -2.42553 0.62508 -0.16028 -2.42553 0.62508 0.11562 
-2.4255 -1.27929 -0.38005 -2.4255 -1.27929 0.3354 -2.4255 0.56787 -0.38005 
-2.4255 0.56787 0.3354 -2.42505 -1.24603 -0.45611 -2.42505 -1.24603 0.41146 
-2.42505 0.53461 -0.45611 -2.42505 0.53461 0.41146 -2.42453 -1.34359 -0.09147 
-2.42453 -1.34359 0.04681 -2.42453 0.63217 -0.09147 -2.42453 0.63217 0.04681 
-2.4242 -1.34596 -0.02233 -2.4242 0.63454 -0.02233 -2.42174 -1.0856 -0.69103 
-2.42174 -1.0856 0.64638 -2.42174 0.37418 -0.69103 -2.42174 0.37418 0.64638 
-2.41758 -0.77755 -0.91718 -2.41758 -0.77755 0.87253 -2.41758 0.06613 -0.91718 
-2.41758 0.06613 0.87253 -2.41675 -0.35571 -1.0115 -2.41675 -0.35571 0.96685 
-2.4149 -0.67369 -0.95871 -2.4149 -0.67369 0.91406 -2.4149 -0.03772 -0.95871 
-2.4149 -0.03772 0.91406 -2.41405 -0.56703 -0.98825 -2.41405 -0.56703 0.9436 
-2.41405 -0.14438 -0.98825 -2.41405 -0.14438 0.9436 -2.4139 -0.89155 -0.85329 
-2.4139 -0.89155 0.80864 -2.4139 0.18013 -0.85329 -2.4139 0.18013 0.80864 
-2.41272 -0.99531 -0.7761 -2.41272 -0.99531 0.73145 -2.41272 0.28389 -0.7761 
-2.41272 0.28389 0.73145 -2.40189 -0.51475 -0.99628 -2.40189 -0.51475 0.95163 
-2.40189 -0.19667 -0.99628 -2.40189 -0.19667 0.95163 -2.39816 -1.18352 -0.55842 
-2.39816 -1.18352 0.51377 -2.39816 0.4721 -0.55842 -2.39816 0.4721 0.51377 
-2.39442 -1.12289 -0.64108 -2.39442 -1.12289 0.59643 -2.39442 0.41147 -0.64108 
-2.39442 0.41147 0.59643 -2.39424 -1.22384 -0.48892 -2.39424 -1.22384 0.44427 
-2.39424 0.51242 -0.48892 -2.39424 0.51242 0.44427 -2.39234 -1.31073 -0.26449 
-2.39234 -1.31073 0.21984 -2.39234 0.59931 -0.26449 -2.39234 0.59931 0.21984 
-2.39209 -1.28859 -0.33913 -2.39209 -1.28859 0.29447 -2.39209 0.57717 -0.33913 
-2.39209 0.57717 0.29447 -2.39167 -1.32574 -0.19414 -2.39167 -1.32574 0.14949 
-2.39167 0.61432 -0.19414 -2.39167 0.61432 0.14949 -2.39118 -1.25828 -0.41688 
-2.39118 -1.25828 0.37222 -2.39118 0.54687 -0.41688 -2.39118 0.54687 0.37222 
-2.3902 -0.462 -1.00145 -2.3902 -0.462 0.95679 -2.3902 -0.24942 -1.00145 
-2.3902 -0.24942 0.95679 -2.389 -1.33489 -0.12609 -2.389 -1.33489 0.08144 
-2.389 0.62347 -0.12609 -2.389 0.62347 0.08144 -2.38833 -1.33964 -0.05703 
-2.38833 -1.33964 0.01238 -2.38833 0.62822 -0.05703 -2.38833 0.62822 0.01238 
-2.38436 -1.0374 -0.7317 -2.38436 -1.0374 0.68705 -2.38436 0.32599 -0.7317 
-2.38436 0.32599 0.68705 -2.37963 -0.72371 -0.9338 -2.37963 -0.72371 0.88914 
-2.37963 0.01229 -0.9338 -2.37963 0.01229 0.88914 -2.37902 -0.40893 -1.00372 
-2.37902 -0.40893 0.95907 -2.37902 -0.30249 -1.00372 -2.37902 -0.30249 0.95907 
-2.37895 -0.83281 -0.88158 -2.37895 -0.83281 0.83693 -2.37895 0.12139 -0.88158 
-2.37895 0.12139 0.83693 -2.37789 -0.61816 -0.96926 -2.37789 -0.61816 0.9246 
-2.37789 -0.09325 -0.96926 -2.37789 -0.09325 0.9246 -2.37655 -0.94188 -0.81066 
-2.37655 -0.94188 0.76601 -2.37655 0.23046 -0.81066 -2.37655 0.23046 0.76601 
-2.36839 -1.15652 -0.58858 -2.36839 -1.15652 0.54393 -2.36839 -0.35571 -1.00311 
-2.36839 -0.35571 0.95846 -2.36839 0.4451 -0.58858 -2.36839 0.4451 0.54393 
-2.36467 -0.56721 -0.97927 -2.36467 -0.56721 0.93462 -2.36467 -0.14421 -0.97927 
-2.36467 -0.14421 0.93462 -2.36385 -1.19945 -0.52056 -2.36385 -1.19945 0.47591 
-2.36385 0.48804 -0.52056 -2.36385 0.48804 0.47591 -2.35982 -1.23706 -0.44864 
-2.35982 -1.23706 0.40399 -2.35982 0.52564 -0.44864 -2.35982 0.52564 0.40399 
-2.35941 -1.2952 -0.2975 -2.35941 -1.2952 0.25284 -2.35941 0.58378 -0.2975 
-2.35822 -1.31265 -0.22759 -2.35822 -1.31265 0.18294 -2.3578 -1.26798 -0.37652 
-2.3578 -1.26798 0.33187 -2.3578 0.55656 -0.37652 -2.3578 0.55656 0.33187 
-2.35681 -1.0764 -0.68407 -2.35681 -1.0764 0.63941 -2.35681 0.36498 -0.68407 
-2.35681 0.36498 0.63941 -2.35507 -1.32402 -0.15994 -2.35507 -1.32402 0.11529 
-2.35291 -1.33083 -0.09165 -2.35291 -1.33083 0.047 -2.35253 -0.51478 -0.98679 
-2.35253 -0.51478 0.94214 -2.35253 -0.19664 -0.98679 -2.35253 -0.19664 0.94214 
-2.3524 -1.33318 -0.02233 -2.34657 -0.98397 -0.76948 -2.34657 -0.98397 0.72483 
-2.34657 0.27255 -0.76948 -2.34657 0.27255 0.72483 -2.34561 -0.77187 -0.90513 
-2.34561 -0.77187 0.86048 -2.34561 0.06045 -0.90513 -2.34561 0.06045 0.86048 
-2.34254 -0.66817 -0.94621 -2.34254 -0.66817 0.90155 -2.34254 -0.04325 -0.94621 
-2.34254 -0.04325 0.90155 -2.34139 -0.8853 -0.84099 -2.34139 -0.8853 0.79634 
-2.34139 0.17388 -0.84099 -2.34139 0.17388 0.79634 -2.34073 -0.46166 -0.99143 
-2.34073 -0.46166 0.94678 -2.34073 -0.24976 -0.99143 -2.34073 -0.24976 0.94678 
-2.33396 -1.17295 -0.55095 -2.33396 -1.17295 0.5063 -2.33396 0.46153 -0.55095 
-2.33396 0.46153 0.5063 -2.33021 -1.11211 -0.63342 -2.33021 -1.11211 0.58877 
-2.33021 0.40069 -0.63342 -2.33021 0.40069 0.58877 -2.32959 -0.4085 -0.99316 
-2.32959 -0.4085 0.9485 -2.32959 -0.30292 -0.99316 -2.32959 -0.30292 0.9485 
-2.32932 -1.21311 -0.48061 -2.32932 -1.21311 0.43596 -2.32932 0.5017 -0.48061 
-2.32932 0.5017 0.43596 -2.32883 -0.61789 -0.95838 -2.32883 -0.61789 0.91373 
-2.32883 -0.09353 -0.95838 -2.32883 -0.09353 0.91373 -2.32635 -1.24719 -0.40838 
-2.32635 -1.24719 0.36373 -2.32635 0.53577 -0.40838 -2.32526 -1.29725 -0.26054 
-2.32526 -1.29725 0.21589 -2.325 -1.27509 -0.33517 -2.325 -1.27509 0.29052 
-2.32132 -1.31073 -0.19346 -2.32132 -1.31073 0.14881 -2.3205 -0.35571 -0.99236 
-2.3205 -0.35571 0.94771 -2.31867 -1.31979 -0.1254 -2.31867 -1.31979 0.08075 
-2.31842 -1.02499 -0.72376 -2.31842 -1.02499 0.67911 -2.31842 0.31357 -0.72376 
-2.31842 0.31357 0.67911 -2.31734 -1.32432 -0.05703 -2.31734 -1.32432 0.01238 
-2.31579 -0.56686 -0.96788 -2.31579 -0.56686 0.92323 -2.31579 -0.14456 -0.96788 
-2.31579 -0.14456 0.92323 -2.31085 -0.92878 -0.80192 -2.31085 -0.92878 0.75727 
-2.31085 0.21736 -0.80192 -2.31085 0.21736 0.75727 -2.30812 -0.71684 -0.9192 
-2.30812 -0.71684 0.87455 -2.30812 0.00542 -0.9192 -2.30812 0.00542 0.87455 
-2.30741 -0.82589 -0.86693 -2.30741 -0.82589 0.82228 -2.30741 0.11447 -0.86693 
-2.30741 0.11447 0.82228 -2.30466 -1.14438 -0.58 -2.30466 -1.14438 0.53535 
-2.30466 0.43297 -0.58 -2.30466 0.43297 0.53535 -2.30342 -0.51419 -0.97483 
-2.30342 -0.51419 0.93017 -2.30342 -0.19723 -0.97483 -2.30342 -0.19723 0.93017 
-2.2992 -1.18685 -0.51157 -2.2992 -1.18685 0.46691 -2.2992 0.47544 -0.51157 
-2.2992 0.47544 0.46691 -2.29549 -1.22422 -0.4393 -2.29549 -1.22422 0.39465 
-2.29373 -0.66749 -0.93339 -2.29373 -0.66749 0.88873 -2.29373 -0.04393 -0.93339 
-2.29373 -0.04393 0.88873 -2.29338 -1.25479 -0.36685 -2.29338 -1.25479 0.3222 
-2.29288 -1.27959 -0.29292 -2.29288 -1.27959 0.24827 -2.29183 -0.46106 -0.97894 
-2.29183 -0.46106 0.93429 -2.29183 -0.25036 -0.97894 -2.29183 -0.25036 0.93429 
-2.29086 -1.06307 -0.67449 -2.29086 -1.06307 0.62984 -2.29086 0.35165 -0.67449 
-2.29086 0.35165 0.62984 -2.28831 -1.2952 -0.22639 -2.28831 -1.2952 0.18174 
-2.28503 -1.3064 -0.1589 -2.28503 -1.3064 0.11425 -2.28305 -1.31314 -0.09078 
-2.28305 -1.31314 0.04612 -2.28239 -1.31539 -0.02233 -2.28211 -0.40846 -0.98047 
-2.28211 -0.40846 0.93582 -2.28211 -0.30296 -0.98047 -2.28211 -0.30296 0.93582 
-2.28141 -0.96976 -0.75947 -2.28141 -0.96976 0.71481 -2.28141 0.25835 -0.75947 
-2.28141 0.25835 0.71481 -2.28009 -0.617 -0.94505 -2.28009 -0.617 0.9004 
-2.28009 -0.09442 -0.94505 -2.28009 -0.09442 0.9004 -2.27603 -0.87022 -0.8302 
-2.27603 -0.87022 0.78555 -2.27603 0.1588 -0.8302 -2.27603 0.1588 0.78555 
-2.2748 -0.76396 -0.88835 -2.2748 -0.76396 0.8437 -2.2748 0.05254 -0.88835 
-2.2748 0.05254 0.8437 -2.27319 -0.35571 -0.97927 -2.27319 -0.35571 0.93461 
-2.26975 -1.15866 -0.54097 -2.26975 -1.15866 0.49632 -2.26975 0.44725 -0.54097 
-2.26754 -0.56597 -0.9541 -2.26754 -0.56597 0.90945 -2.26754 -0.14545 -0.9541 
-2.26754 -0.14545 0.90945 -2.26522 -1.19847 -0.47042 -2.26522 -1.19847 0.42577 
-2.26457 -1.09752 -0.62264 -2.26457 -1.09752 0.57799 -2.26457 0.3861 -0.62264 
-2.26457 0.3861 0.57799 -2.26239 -1.23218 -0.39801 -2.26239 -1.23218 0.35336 
-2.26115 -1.2597 -0.32465 -2.26115 -1.2597 0.28 -2.25978 -0.7155 -0.90455 
-2.25978 -0.7155 0.8599 -2.25978 0.00408 -0.90455 -2.25978 0.00408 0.8599 
-2.25525 -0.51315 -0.96052 -2.25525 -0.51315 0.91587 -2.25525 -0.19827 -0.96052 
-2.25525 -0.19827 0.91587 -2.25307 -1.00963 -0.71228 -2.25307 -1.00963 0.66762 
-2.25307 0.29821 -0.71228 -2.25307 0.29821 0.66762 -2.25064 -1.27509 -0.2608 
-2.25064 -1.27509 0.21615 -2.24668 -1.28859 -0.19371 -2.24668 -1.28859 0.14906 
-2.24585 -0.91277 -0.78965 -2.24585 -0.91277 0.745 -2.24585 0.20136 -0.78965 
-2.24585 0.20136 0.745 -2.24562 -0.66602 -0.91825 -2.24562 -0.66602 0.87359 
-2.24562 -0.0454 -0.91825 -2.24562 -0.0454 0.87359 -2.2447 -0.46102 -0.96429 
-2.2447 -0.46102 0.91963 -2.2447 -0.2504 -0.96429 -2.2447 -0.2504 0.91963 
-2.24401 -1.29766 -0.12558 -2.24401 -1.29766 0.08093 -2.24272 -0.80933 -0.8538 
-2.24272 -0.80933 0.80914 -2.24272 0.09791 -0.8538 -2.24272 0.09791 0.80914 
-2.24268 -1.30221 -0.05719 -2.24268 -1.30221 0.01254 -2.24204 -1.12887 -0.56904 
-2.24204 -1.12887 0.52438 -2.23571 -1.17058 -0.5004 -2.23571 -1.17058 0.45575 
-2.23504 -0.40833 -0.96539 -2.23504 -0.40833 0.92073 -2.23504 -0.30308 -0.96539 
-2.23504 -0.30308 0.92073 -2.23235 -0.61565 -0.9294 -2.23235 -0.61565 0.88475 
-2.23235 -0.09576 -0.9294 -2.23235 -0.09576 0.88475 -2.23233 -1.20757 -0.42813 
-2.23233 -1.20757 0.38348 -2.23015 -1.23763 -0.35565 -2.23015 -1.23763 0.311 
-2.22659 -0.35571 -0.96387 -2.22659 -0.35571 0.91922 -2.22616 -1.04648 -0.6619 
-2.22616 -1.04648 0.61725 -2.22616 0.33506 -0.6619 -2.22616 0.33506 0.61725 
-2.22492 -0.76479 -0.8697 -2.22492 -0.76479 0.82504 -2.22492 0.05337 -0.8697 
-2.22492 0.05337 0.82504 -2.22003 -0.56456 -0.93798 -2.22003 -0.56456 0.89333 
-2.22003 -0.14686 -0.93798 -2.22003 -0.14686 0.89333 -2.21895 -1.25479 -0.29243 
-2.21895 -1.25479 0.24777 -2.21753 -0.95277 -0.7461 -2.21753 -0.95277 0.70144 
-2.21753 0.24135 -0.7461 -2.21753 0.24135 0.70144 -2.21201 -0.85276 -0.81568 
-2.21201 -0.85276 0.77103 -2.21201 0.14134 -0.81568 -2.21201 0.14134 0.77103 
-2.20995 -0.71611 -0.88554 -2.20995 -0.71611 0.84088 -2.20995 0.00469 -0.88554 
-2.20995 0.00469 0.84088 -2.20928 -1.26798 -0.22801 -2.20928 -1.26798 0.18335 
-2.20868 -0.51286 -0.94397 -2.20868 -0.51286 0.89932 -2.20868 -0.19855 -0.94397 
-2.20868 -0.19855 0.89932 -2.20782 -1.14127 -0.52868 -2.20782 -1.14127 0.48403 
-2.20575 -1.27929 -0.16031 -2.20575 -1.27929 0.11565 -2.20391 -1.28623 -0.09195 
-2.20391 -1.28623 0.0473 -2.20304 -1.28849 -0.02233 -2.20269 -1.07984 -0.61009 
-2.20269 -1.07984 0.56544 -2.20264 -1.18009 -0.45843 -2.20264 -1.18009 0.41378 
-2.19995 -1.21344 -0.38585 -2.19995 -1.21344 0.3412 -2.19834 -0.46073 -0.94734 
-2.19834 -0.46073 0.90269 -2.19834 -0.25069 -0.94734 -2.19834 -0.25069 0.90269 
-2.19568 -0.66616 -0.89888 -2.19568 -0.66616 0.85423 -2.19568 -0.04525 -0.89888 
-2.19568 -0.04525 0.85423 -2.19354 -0.80919 -0.83319 -2.19354 -0.80919 0.78854 
-2.19354 0.09777 -0.83319 -2.19354 0.09777 0.78854 -2.18964 -0.99156 -0.69756 
-2.18964 -0.99156 0.65291 -2.18964 0.28014 -0.69756 -2.18964 0.28014 0.65291 
-2.18904 -0.40829 -0.94808 -2.18904 -0.40829 0.90343 -2.18904 -0.30313 -0.94808 
-2.18904 -0.30313 0.90343 -2.18779 -1.23218 -0.32342 -2.18779 -1.23218 0.27876 
-2.1828 -0.89406 -0.77417 -2.1828 -0.89406 0.72951 -2.1828 0.18264 -0.77417 
-2.1828 0.18264 0.72951 -2.1825 -0.61561 -0.90963 -2.1825 -0.61561 0.86498 
-2.1825 -0.0958 -0.90963 -2.1825 -0.0958 0.86498 -2.18079 -1.11005 -0.55573 
-2.18079 -1.11005 0.51108 -2.18079 -0.35571 -0.94621 -2.18079 -0.35571 0.90155 
-2.17742 -1.24719 -0.25945 -2.17742 -1.24719 0.2148 -2.17601 -0.76446 -0.84864 
-2.17601 -0.76446 0.80399 -2.17601 0.05304 -0.84864 -2.17601 0.05304 0.80399 
-2.17447 -1.15136 -0.48666 -2.17447 -1.15136 0.44201 -2.17063 -1.18718 -0.41517 
-2.17063 -1.18718 0.37052 -2.16948 -0.56295 -0.91777 -2.16948 -0.56295 0.87312 
-2.16948 -0.14847 -0.91777 -2.16948 -0.14847 0.87312 -2.16893 -1.25828 -0.19462 
-2.16893 -1.25828 0.14997 -2.16621 -1.26748 -0.12651 -2.16621 -1.26748 0.08186 
-2.16493 -1.02644 -0.64785 -2.16493 -1.02644 0.6032 -2.1641 -1.27183 -0.05719 
-2.1641 -1.27183 0.01254 -2.16351 -0.85168 -0.79307 -2.16351 -0.85168 0.74842 
-2.16351 0.14026 -0.79307 -2.16351 0.14026 0.74842 -2.16083 -0.71546 -0.86402 
-2.16083 -0.71546 0.81937 -2.16083 0.00404 -0.86402 -2.16083 0.00404 0.81937 
-2.15826 -0.51109 -0.92325 -2.15826 -0.51109 0.87859 -2.15826 -0.20032 -0.92325 
-2.15826 -0.20032 0.87859 -2.15768 -1.20757 -0.35347 -2.15768 -1.20757 0.30882 
-2.15523 -0.93306 -0.72943 -2.15523 -0.93306 0.68478 -2.15523 0.22164 -0.72943 
-2.15523 0.22164 0.68478 -2.14793 -0.45853 -0.92606 -2.14793 -0.45853 0.88141 
-2.14793 -0.25289 -0.92606 -2.14793 -0.25289 0.88141 -2.14723 -1.12052 -0.51405 
-2.14723 -1.12052 0.4694 -2.14681 -0.66542 -0.877 -2.14681 -0.66542 0.83235 
-2.14681 -0.046 -0.877 -2.14681 -0.046 0.83235 -2.14651 -1.22422 -0.29032 
-2.14651 -1.22422 0.24566 -2.14518 -0.80779 -0.81014 -2.14518 -0.80779 0.76549 
-2.14518 0.09637 -0.81014 -2.14518 0.09637 0.76549 -2.14225 -1.15892 -0.44355 
-2.14225 -1.15892 0.3989 -2.14192 -1.05877 -0.59504 -2.14192 -1.05877 0.55038 
-2.13878 -0.40599 -0.92626 -2.13878 -0.40599 0.88161 -2.13878 -0.30543 -0.92626 
-2.13878 -0.30543 0.88161 -2.13716 -1.23706 -0.22598 -2.13716 -1.23706 0.18133 
-2.13592 -0.35571 -0.92632 -2.13592 -0.35571 0.88166 -2.13516 -0.89179 -0.74976 
-2.13516 -0.89179 0.7051 -2.13516 0.18037 -0.74976 -2.13516 0.18037 0.7051 
-2.13281 -0.61346 -0.88725 -2.13281 -0.61346 0.84259 -2.13281 -0.09796 -0.88725 
-2.13281 -0.09796 0.84259 -2.1297 -1.24603 -0.16076 -2.1297 -1.24603 0.1161 
-2.1294 -0.96958 -0.68167 -2.1294 -0.96958 0.63702 -2.12819 -0.76297 -0.82523 
-2.12819 -0.76297 0.78058 -2.12819 0.05155 -0.82523 -2.12819 0.05155 0.78058 
-2.12737 -1.18009 -0.38316 -2.12737 -1.18009 0.33851 -2.12653 -1.25252 -0.09171 
-2.12653 -1.25252 0.04706 -2.12548 -1.25468 -0.02233 -2.12119 -1.088 -0.54014 
-2.12119 -1.088 0.49548 -2.1201 -0.56073 -0.8949 -2.1201 -0.56073 0.85025 
-2.1201 -0.15069 -0.8949 -2.1201 -0.15069 0.85025 -2.11616 -0.84918 -0.76825 
-2.11616 -0.84918 0.7236 -2.11616 0.13776 -0.76825 -2.11616 0.13776 0.7236 
-2.11489 -1.12872 -0.47091 -2.11489 -1.12872 0.42626 -2.11312 -0.71374 -0.84025 
-2.11312 -0.71374 0.79559 -2.11312 0.00232 -0.84025 -2.11312 0.00232 0.79559 
-2.10877 -0.5086 -0.89975 -2.10877 -0.5086 0.8551 -2.10877 -0.20282 -0.89975 
-2.10877 -0.20282 0.8551 -2.10816 -0.93014 -0.70256 -2.10816 -0.93014 0.65791 
-2.10544 -1.00348 -0.63109 -2.10544 -1.00348 0.58644 -2.09875 -0.45603 -0.90208 
-2.09875 -0.45603 0.85743 -2.09875 -0.25539 -0.90208 -2.09875 -0.25539 0.85743 
-2.0983 -0.80532 -0.78486 -2.0983 -0.80532 0.74021 -2.0983 0.0939 -0.78486 
-2.0983 0.0939 0.74021 -2.09794 -0.66277 -0.85238 -2.09794 -0.66277 0.80773 
-2.09794 -0.04865 -0.85238 -2.09794 -0.04865 0.80773 -2.09482 -0.40593 -0.90428 
-2.09482 -0.40593 0.85963 -2.09482 -0.30549 -0.90428 -2.09482 -0.30549 0.85963 
-2.09208 -0.35571 -0.90425 -2.09208 -0.35571 0.8596 -2.08825 -0.88853 -0.72251 
-2.08825 -0.88853 0.67786 -2.08412 -0.61058 -0.86212 -2.08412 -0.61058 0.81747 
-2.08412 -0.10084 -0.86212 -2.08412 -0.10084 0.81747 -2.0816 -0.76032 -0.79955 
-2.0816 -0.76032 0.7549 -2.0816 0.04891 -0.79955 -2.0816 0.04891 0.7549 
-2.07203 -0.5579 -0.86944 -2.07203 -0.5579 0.82479 -2.07203 -0.15352 -0.86944 
-2.07203 -0.15352 0.82479 -2.06927 0.13392 -0.74067 -2.0653 -0.71029 -0.81359 
-2.0653 -0.71029 0.76893 -2.0653 -0.00113 -0.81359 -2.0653 -0.00113 0.76893 
-2.06091 -0.5056 -0.87377 -2.06091 -0.5056 0.82912 -2.06091 -0.20582 -0.87377 
-2.06091 -0.20582 0.82912 -2.05572 -0.45593 -0.87797 -2.05572 -0.45593 0.83332 
-2.05572 -0.25549 -0.87797 -2.05572 -0.25549 0.83332 -2.05179 -0.40577 -0.88004 
-2.05179 -0.40577 0.83539 -2.05179 -0.30565 -0.88004 -2.05179 -0.30565 0.83539 
-2.0516 0.08975 -0.75686 -2.05047 -0.65919 -0.82527 -2.05047 -0.05222 -0.82527 
-2.05047 -0.05222 0.78062 -2.04938 -0.35571 -0.88005 -2.04938 -0.35571 0.8354 
-2.03717 -0.10421 -0.83457 -2.03717 -0.10421 0.78992 -2.03639 0.04511 -0.77167 
-2.03639 0.04511 0.72702 -2.02542 -0.15695 -0.84147 -2.02542 -0.15695 0.79681 
-2.02028 -0.00519 -0.78527 -2.02028 -0.00519 0.74061 -2.01899 -0.2062 -0.84766 
-2.01899 -0.2062 0.80301 -2.01391 -0.25583 -0.85179 -2.01391 -0.25583 0.80713 
-2.01022 -0.30571 -0.85383 -2.00552 -0.0568 -0.7965 -2.00552 -0.0568 0.75184 
-1.99246 -0.10902 -0.80532 -1.99246 -0.10902 0.76067 -1.97654 -0.01051 -0.75468 
-2.08207 -1.50584 -0.0224 -2.08087 -1.50584 -0.07147 -2.08087 -1.50584 0.02667 
-2.07993 -1.55924 -0.06016 -2.07993 -1.55924 0.01536 -2.07993 -1.45244 -0.06016 
-2.07993 -1.45244 0.01536 -2.07726 -1.50584 -0.12042 -2.07726 -1.50584 0.07562 
-2.07687 -1.55921 -0.10922 -2.07687 -1.55921 0.06442 -2.07687 -1.45247 -0.10922 
-2.07687 -1.45247 0.06442 -2.07634 -1.61272 -0.0224 -2.07634 -1.39896 -0.0224 
-2.07352 -1.61242 -0.09776 -2.07352 -1.61242 0.05296 -2.07352 -1.39927 -0.09776 
-2.07352 -1.39927 0.05296 -2.07136 -1.5591 -0.15834 -2.07136 -1.5591 0.11354 
-2.07136 -1.45258 -0.15834 -2.07136 -1.45258 0.11354 -2.07125 -1.50584 -0.16913 
-2.07125 -1.50584 0.12433 -2.06856 -1.6124 -0.14687 -2.06856 -1.6124 0.10207 
-2.06856 -1.39928 -0.14687 -2.06856 -1.39928 0.10207 -2.06839 -1.66634 -0.06016 
-2.06839 -1.66634 0.01536 -2.06839 -1.34534 -0.06016 -2.06839 -1.34534 0.01536 
-2.06347 -1.55906 -0.20686 -2.06347 -1.55906 0.16206 -2.06347 -1.45262 -0.20686 
-2.06347 -1.45262 0.16206 -2.06286 -1.66513 -0.13504 -2.06286 -1.66513 0.09023 
-2.06286 -1.50584 -0.21749 -2.06286 -1.50584 0.17269 -2.06286 -1.34655 -0.13504 
-2.06286 -1.34655 0.09023 -2.06119 -1.61213 -0.19568 -2.06119 -1.61213 0.15088 
-2.06119 -1.39955 -0.19568 -2.06119 -1.39955 0.15088 -2.05897 -1.71957 -0.0224 
-2.05622 -1.71896 -0.09733 -2.05622 -1.71896 0.05252 -2.05603 -1.66488 -0.18399 
-2.05603 -1.66488 0.13919 -2.05603 -1.3468 -0.18399 -2.05603 -1.3468 0.13919 
-2.0529 -1.55863 -0.25628 -2.0529 -1.55863 0.21148 -2.0529 -1.45305 -0.25628 
-2.0529 -1.45305 0.21148 -2.0521 -1.50584 -0.26538 -2.0521 -1.50584 0.22058 
-2.05117 -1.61179 -0.24515 -2.05117 -1.61179 0.20035 -2.05117 -1.39989 -0.24515 
-2.05117 -1.39989 0.20035 -2.048 -1.71717 -0.17183 -2.048 -1.71717 0.12703 
-2.04654 -1.66491 -0.23335 -2.04654 -1.66491 0.18855 -2.04654 -1.34677 -0.23335 
-2.04654 -1.34677 0.18855 -2.04464 -1.77422 -0.06019 -2.04464 -1.77422 0.01539 
-2.04022 -1.55859 -0.30377 -2.04022 -1.55859 0.25897 -2.04022 -1.45309 -0.30377 
-2.04022 -1.45309 0.25897 -2.03911 -1.773 -0.13507 -2.03911 -1.773 0.09027 
-2.03902 -1.71734 -0.22121 -2.03902 -1.71734 0.17641 -2.03902 -1.29434 -0.22121 
-2.03901 -1.50584 -0.31269 -2.03901 -1.50584 0.26788 -2.03868 -1.61119 -0.29405 
-2.03868 -1.61119 0.24925 -2.03868 -1.40049 -0.29405 -2.03868 -1.40049 0.24925 
-2.03457 -1.66432 -0.28246 -2.03457 -1.66432 0.23765 -2.03457 -1.34736 -0.28246 
-2.03457 -1.34736 0.23765 -2.029 -1.7683 -0.20798 -2.029 -1.7683 0.16318 
-2.02857 -1.82855 -0.0224 -2.02762 -1.71699 -0.27009 -2.02762 -1.71699 0.22528 
-2.02762 -1.29469 -0.27009 -2.02762 -1.29469 0.22528 -2.02588 -1.82763 -0.0978 
-2.02588 -1.82763 0.053 -2.02513 -1.55847 -0.35084 -2.02513 -1.55847 0.30603 
-2.02513 -1.45322 -0.35084 -2.02513 -1.45322 0.30603 -2.02403 -1.61115 -0.34118 
-2.02403 -1.61115 0.29638 -2.02403 -1.40053 -0.34118 -2.02403 -1.40053 0.29638 
-2.02362 -1.50584 -0.35929 -2.02362 -1.50584 0.31449 -2.02027 -1.66328 -0.33063 
-2.02027 -1.66328 0.28582 -2.02027 -1.3484 -0.33063 -2.02027 -1.3484 0.28582 
-2.01845 -1.82383 -0.17097 -2.01845 -1.82383 0.12617 -2.01813 -1.76802 -0.25705 
-2.01813 -1.76802 0.21225 -2.01385 -1.7161 -0.31834 -2.01385 -1.7161 0.27354 
-2.01385 -1.29558 -0.31834 -2.01385 -1.29558 0.27354 -2.00835 -1.88079 -0.06019 
-2.00835 -1.88079 0.01538 -2.00783 -1.55842 -0.39684 -2.00783 -1.55842 0.35204 
-2.00783 -1.45326 -0.39684 -2.00783 -1.45326 0.35204 -2.00708 -1.61086 -0.38754 
-2.00708 -1.61086 0.34273 -2.00708 -1.40082 -0.38754 -2.00708 -1.40082 0.34273 
-2.00595 -1.8183 -0.24334 -2.00595 -1.8183 0.19854 -2.00595 -1.50584 -0.40508 
-2.00595 -1.50584 0.36028 -2.0048 -1.76713 -0.30578 -2.0048 -1.76713 0.26098 
-2.00371 -1.663 -0.37719 -2.00371 -1.663 0.33239 -2.00371 -1.34869 -0.37719 
-2.00371 -1.34869 0.33239 -2.00341 -1.87846 -0.13329 -2.00341 -1.87846 0.08849 
-1.99773 -1.71469 -0.36585 -1.99773 -1.71469 0.32104 -1.99773 -1.29699 -0.36585 
-1.99773 -1.29699 0.32104 -1.99354 -1.87384 -0.20625 -1.99354 -1.87384 0.16144 
-1.99313 -1.81762 -0.29215 -1.99313 -1.81762 0.24734 -1.98915 -1.76579 -0.35352 
-1.98915 -1.76579 0.30872 -1.98661 -1.93224 -0.0224 -1.98606 -1.50584 -0.44996 
-1.98606 -1.50584 0.40515 -1.98601 -1.55612 -0.4471 -1.98601 -1.55612 0.4023 
-1.98601 -1.45556 -0.4471 -1.98601 -1.45556 0.4023 -1.98581 -1.60866 -0.43795 
-1.98581 -1.60866 0.39315 -1.98581 -1.40302 -0.43795 -1.98581 -1.40302 0.39315 
-1.98418 -1.9311 -0.09555 -1.98418 -1.9311 0.05074 -1.98299 -1.66123 -0.42761 
-1.98299 -1.66123 0.38281 -1.98299 -1.35046 -0.42761 -1.98299 -1.35046 0.38281 
-1.97894 -1.86697 -0.27776 -1.97894 -1.86697 0.23295 -1.97799 -1.81615 -0.34026 
-1.97799 -1.81615 0.29546 -1.97752 -1.71308 -0.4164 -1.97752 -1.71308 0.3716 
-1.97752 -1.2986 -0.4164 -1.97752 -1.2986 0.3716 -1.97693 -1.92768 -0.1683 
-1.97693 -1.92768 0.1235 -1.96937 -1.76575 -0.40338 -1.96937 -1.76575 0.35858 
-1.96488 -1.922 -0.24027 -1.96488 -1.922 0.19547 -1.9643 -1.86563 -0.3261 
-1.9643 -1.86563 0.2813 -1.96403 -1.55606 -0.49105 -1.96403 -1.55606 0.44625 
-1.96403 -1.45562 -0.49105 -1.96403 -1.45562 0.44625 -1.96399 -1.50584 -0.4938 
-1.96399 -1.50584 0.449 -1.96183 -1.60616 -0.48713 -1.96183 -1.60616 0.44232 
-1.96183 -1.40552 -0.48713 -1.96183 -1.40552 0.44232 -1.95949 -1.65873 -0.47711 
-1.95949 -1.65873 0.4323 -1.95949 -1.35295 -0.47711 -1.95949 -1.35295 0.4323 
-1.95862 -1.8163 -0.3902 -1.95862 -1.8163 0.34539 -1.95621 -1.99001 -0.06064 
-1.95621 -1.99001 0.01583 -1.95464 -1.71086 -0.46578 -1.95464 -1.71086 0.42098 
-1.95464 -1.30082 -0.46578 -1.95464 -1.30082 0.42098 -1.95124 -1.98765 -0.13378 
-1.95124 -1.98765 0.08898 -1.9481 -1.91409 -0.31108 -1.9481 -1.91409 0.26627 
-1.94699 -1.76359 -0.45307 -1.94699 -1.76359 0.40827 -1.94528 -1.86624 -0.37593 
-1.94528 -1.86624 0.33112 -1.94133 -1.98294 -0.20693 -1.94133 -1.98294 0.16213 
-1.9398 -1.50584 -0.5365 -1.9398 -1.50584 0.4917 -1.93978 -1.5559 -0.53409 
-1.93978 -1.5559 0.48929 -1.93978 -1.45578 -0.53409 -1.93978 -1.45578 0.48929 
-1.93772 -1.60606 -0.53016 -1.93772 -1.60606 0.48536 -1.93772 -1.40562 -0.53016 
-1.93772 -1.40562 0.48536 -1.93674 -1.81555 -0.43907 -1.93674 -1.81555 0.39427 
-1.93352 -1.65573 -0.52497 -1.93352 -1.65573 0.48017 -1.93352 -1.35595 -0.52497 
-1.93352 -1.35595 0.48017 -1.92944 -1.91492 -0.36095 -1.92944 -1.91492 0.31615 
-1.92919 -1.70803 -0.51385 -1.92919 -1.70803 0.46905 -1.92919 -1.30365 -0.51385 
-1.92919 -1.30365 0.46905 -1.92668 -1.97602 -0.27847 -1.92668 -1.97602 0.23367 
-1.92377 -1.86559 -0.42505 -1.92377 -1.86559 0.38025 -1.92326 -2.04658 -0.0224 
-1.92187 -1.76071 -0.50176 -1.92187 -1.76071 0.45696 -1.92187 -1.25097 -0.50176 
-1.92081 -2.045 -0.09865 -1.92081 -2.045 0.05385 -1.91358 -1.55584 -0.57566 
-1.91358 -1.55584 0.53086 -1.91358 -1.45584 -0.57566 -1.91358 -1.45584 0.53086 
-1.91354 -1.95946 -0.34316 -1.91354 -1.95946 0.29836 -1.91354 -1.50584 -0.57797 
-1.91354 -1.50584 0.53317 -1.91304 -2.04168 -0.17198 -1.91304 -2.04168 0.12718 
-1.91213 -1.8129 -0.48794 -1.91213 -1.8129 0.44314 -1.91153 -1.60572 -0.57197 
-1.91153 -1.60572 0.52716 -1.91153 -1.40596 -0.57197 -1.91153 -1.40596 0.52716 
-1.90838 -1.91459 -0.40987 -1.90838 -1.91459 0.36507 -1.90741 -1.65535 -0.56689 
-1.90741 -1.65535 0.52209 -1.90741 -1.35634 -0.56689 -1.90741 -1.35634 0.52209 
-1.90121 -1.7046 -0.56046 -1.90121 -1.7046 0.51566 -1.90121 -1.30708 -0.56046 
-1.90121 -1.30708 0.51566 -1.90073 -2.03543 -0.24449 -1.90073 -2.03543 0.19969 
-1.89999 -1.86387 -0.47276 -1.89999 -1.86387 0.42796 -1.89432 -1.75734 -0.54871 
-1.89432 -1.75734 0.50391 -1.89432 -1.25435 -0.54871 -1.89432 -1.25435 0.50391 
-1.89294 -1.95932 -0.39234 -1.89294 -1.95932 0.34754 -1.88994 -2.02035 -0.30984 
-1.88994 -2.02035 0.26504 -1.88528 -1.50584 -0.6181 -1.88528 -1.50584 0.5733 
-1.88503 -2.10065 -0.06064 -1.88503 -2.10065 0.01583 -1.88502 -1.80933 -0.53541 
-1.88502 -1.80933 0.49061 -1.88498 -1.9131 -0.45769 -1.88498 -1.9131 0.41289 
-1.88466 -1.5552 -0.6169 -1.88466 -1.5552 0.57209 -1.88466 -1.45648 -0.6169 
-1.88466 -1.45648 0.57209 -1.88274 -1.60515 -0.61322 -1.88274 -1.60515 0.56842 
-1.88274 -1.40653 -0.61322 -1.88274 -1.40653 0.56842 -1.88062 -2.09692 -0.13623 
-1.88062 -2.09692 0.09143 -1.87879 -1.6551 -0.60804 -1.87879 -1.6551 0.56323 
-1.87879 -1.35659 -0.60804 -1.87879 -1.35659 0.56323 -1.87543 -2.00289 -0.37387 
-1.87543 -2.00289 0.32907 -1.87333 -1.86042 -0.52058 -1.87333 -1.86042 0.47578 
-1.8727 -1.70443 -0.6016 -1.8727 -1.70443 0.5568 -1.8727 -1.30726 -0.6016 
-1.8727 -1.30726 0.5568 -1.8704 -2.09201 -0.20933 -1.8704 -2.09201 0.16452 
-1.86989 -1.95792 -0.44069 -1.86989 -1.95792 0.39589 -1.86507 -1.75253 -0.59342 
-1.86507 -1.75253 0.54862 -1.86507 -1.25915 -0.59342 -1.86507 -1.25915 0.54862 
-1.86167 -2.07891 -0.27503 -1.86167 -2.07891 0.23023 -1.8593 -1.91046 -0.50428 
-1.8593 -1.91046 0.45947 -1.85624 -1.80475 -0.58036 -1.85624 -1.80475 0.53555 
-1.85508 -1.50584 -0.65679 -1.85508 -1.50584 0.61199 -1.85444 -1.55514 -0.65565 
-1.85444 -1.55514 0.61085 -1.85444 -1.45654 -0.65565 -1.85444 -1.45654 0.61085 
-1.85281 -2.00181 -0.42236 -1.85281 -2.00181 0.37756 -1.85193 -1.60433 -0.65297 
-1.85193 -1.60433 0.60817 -1.85193 -1.40735 -0.65297 -1.85193 -1.40735 0.60817 
-1.8494 -2.06291 -0.34003 -1.8494 -2.06291 0.29523 -1.84804 -1.65423 -0.64792 
-1.84804 -1.65423 0.60312 -1.84804 -1.35745 -0.64792 -1.84804 -1.35745 0.60312 
-1.84501 -1.85636 -0.56559 -1.84501 -1.85636 0.52079 -1.84461 -1.95545 -0.48758 
-1.84461 -1.95545 0.44278 -1.84456 -2.15284 -0.0224 -1.84238 -2.15099 -0.098 
-1.84238 -2.15099 0.05319 -1.84221 -1.70376 -0.64129 -1.84221 -1.70376 0.59649 
-1.84221 -1.30793 -0.64129 -1.84221 -1.30793 0.59649 -1.83585 -2.14544 -0.17316 
-1.83585 -2.14544 0.12835 -1.83464 -1.75183 -0.63324 -1.83464 -1.75183 0.58844 
-1.83464 -1.25985 -0.63324 -1.83464 -1.25985 0.58844 -1.83391 -2.04419 -0.40307 
-1.83391 -2.04419 0.35827 -1.83142 -1.90666 -0.54949 -1.83142 -1.90666 0.50469 
-1.82923 -2.1341 -0.2393 -1.82923 -2.1341 0.1945 -1.82799 -1.99931 -0.46971 
-1.82799 -1.99931 0.42491 -1.82525 -1.79931 -0.6237 -1.82525 -1.79931 0.5789 
-1.82525 -1.21237 -0.6237 -1.82302 -1.50584 -0.69396 -1.82302 -1.50584 0.64916 
-1.82221 -1.55497 -0.69306 -1.82221 -1.55497 0.64826 -1.82221 -1.45671 -0.69306 
-1.82221 -1.45671 0.64826 -1.81975 -1.60421 -0.69035 -1.81975 -1.60421 0.64555 
-1.81975 -1.40747 -0.69035 -1.81975 -1.40747 0.64555 -1.81921 -2.1199 -0.30447 
-1.81921 -2.1199 0.25966 -1.81661 -1.9513 -0.53428 -1.81661 -1.9513 0.48948 
-1.81551 -1.65298 -0.68604 -1.81551 -1.65298 0.64123 -1.81551 -1.3587 -0.68604 
-1.81551 -1.3587 0.64123 -1.81442 -1.85104 -0.60934 -1.81442 -1.85104 0.56454 
-1.80981 -1.70259 -0.67943 -1.80981 -1.70259 0.63463 -1.80981 -1.30909 -0.67943 
-1.80981 -1.30909 0.63463 -1.8095 -2.04192 -0.45072 -1.8095 -2.04192 0.40592 
-1.80584 -2.1029 -0.36834 -1.80584 -2.1029 0.32354 -1.80217 -1.75052 -0.6717 
-1.80217 -1.75052 0.6269 -1.80217 -1.26116 -0.6717 -1.80217 -1.26116 0.6269 
-1.80166 -2.19919 -0.0606 -1.80166 -2.19919 0.0158 -1.8014 -1.90173 -0.59321 
-1.8014 -1.90173 0.54841 -1.80041 -1.99547 -0.51661 -1.80041 -1.99547 0.47181 
-1.79726 -2.19545 -0.13618 -1.79726 -2.19545 0.09138 -1.79289 -1.79809 -0.66219 
-1.79289 -1.79809 0.61739 -1.79289 -1.21359 -0.66219 -1.79289 -1.21359 0.61739 
-1.79144 -2.18754 -0.20152 -1.79144 -2.18754 0.15672 -1.78918 -2.08319 -0.43065 
-1.78918 -2.08319 0.38585 -1.78918 -1.50584 -0.72951 -1.78918 -1.50584 0.68471 
-1.78833 -1.55491 -0.72866 -1.78833 -1.55491 0.68385 -1.78833 -1.45677 -0.72866 
-1.78833 -1.45677 0.68385 -1.78691 -1.9465 -0.5783 -1.78691 -1.9465 0.5335 
-1.78577 -1.60386 -0.7261 -1.78577 -1.60386 0.6813 -1.78577 -1.40782 -0.7261 
-1.78577 -1.40782 0.6813 -1.78351 -2.17512 -0.26746 -1.78351 -2.17512 0.22266 
-1.78226 -2.03866 -0.49763 -1.78226 -2.03866 0.45283 -1.78194 -1.84471 -0.65117 
-1.78194 -1.84471 0.60637 -1.78153 -1.65257 -0.72185 -1.78153 -1.65257 0.67705 
-1.78153 -1.35911 -0.72185 -1.78153 -1.35911 0.67705 -1.77559 -1.70093 -0.71592 
-1.77559 -1.70093 0.67112 -1.77559 -1.31075 -0.71592 -1.77559 -1.31075 0.67112 
-1.77202 -2.15976 -0.33281 -1.77202 -2.15976 0.28801 -1.7707 -1.99018 -0.56204 
-1.7707 -1.99018 0.51724 -1.76935 -1.89568 -0.63532 -1.76935 -1.89568 0.59052 
-1.76799 -1.74882 -0.70832 -1.76799 -1.74882 0.66351 -1.76799 -1.26286 -0.70832 
-1.76799 -1.26286 0.66351 -1.76231 -2.08027 -0.47772 -1.76231 -2.08027 0.43292 
-1.75873 -1.79613 -0.69906 -1.75873 -1.79613 0.65426 -1.75873 -1.21556 -0.69906 
-1.75873 -1.21556 0.65426 -1.75731 -2.14169 -0.39624 -1.75731 -2.14169 0.35143 
-1.7568 -2.24391 -0.0224 -1.75503 -1.94045 -0.62094 -1.75503 -1.94045 0.57613 
-1.75484 -2.24177 -0.09859 -1.75484 -2.24177 0.05379 -1.75363 -1.50584 -0.76335 
-1.75363 -1.50584 0.71855 -1.75292 -2.03359 -0.54341 -1.75292 -2.03359 0.4986 
-1.75273 -1.55497 -0.76254 -1.75273 -1.55497 0.71773 -1.75273 -1.45671 -0.76254 
-1.75273 -1.45671 0.71773 -1.75078 -2.23573 -0.16414 -1.75078 -2.23573 0.11934 
-1.75002 -1.60421 -0.76008 -1.75002 -1.60421 0.71527 -1.75002 -1.40747 -0.76008 
-1.75002 -1.40747 0.71527 -1.74784 -1.84273 -0.68817 -1.74784 -1.84273 0.64337 
-1.74571 -1.65298 -0.75584 -1.74571 -1.65298 0.71104 -1.74571 -1.3587 -0.75584 
-1.74571 -1.3587 0.71104 -1.74381 -2.22653 -0.22907 -1.74381 -2.22653 0.18426 
-1.74142 -2.11972 -0.45648 -1.74142 -2.11972 0.41167 -1.73913 -1.9844 -0.60486 
-1.73913 -1.9844 0.56006 -1.7391 -1.70259 -0.75014 -1.7391 -1.70259 0.70534 
-1.7391 -1.30909 -0.75014 -1.7391 -1.30909 0.70534 -1.73535 -1.88852 -0.67568 
-1.73535 -1.88852 0.63088 -1.73424 -2.2132 -0.29502 -1.73424 -2.2132 0.25022 
-1.73343 -2.07566 -0.52344 -1.73343 -2.07566 0.47864 -1.73138 -1.75052 -0.7425 
-1.73138 -1.75052 0.69769 -1.73138 -1.26116 -0.7425 -1.73138 -1.26116 0.69769 
-1.72186 -1.79809 -0.73322 -1.72186 -1.79809 0.68842 -1.72186 -1.21359 -0.73322 
-1.72186 -1.21359 0.68842 -1.72176 -2.02694 -0.58743 -1.72176 -2.02694 0.54263 
-1.72165 -2.19661 -0.35972 -1.72165 -2.19661 0.31492 -1.72129 -1.9334 -0.66162 
-1.72129 -1.9334 0.61682 -1.71647 -1.50584 -0.79541 -1.71647 -1.50584 0.75061 
-1.71533 -1.55514 -0.79477 -1.71533 -1.55514 0.74997 -1.71533 -1.45654 -0.79477 
-1.71533 -1.45654 0.74997 -1.7129 -2.11538 -0.50253 -1.7129 -2.11538 0.45773 
-1.71265 -1.60433 -0.79226 -1.71265 -1.60433 0.74745 -1.71265 -1.40735 -0.79226 
-1.71265 -1.40735 0.74745 -1.71084 -1.84471 -0.72227 -1.71084 -1.84471 0.67747 
-1.71084 -1.16697 -0.72227 -1.70881 -2.28414 -0.0606 -1.70881 -2.28414 0.0158 
-1.7076 -2.17657 -0.42095 -1.7076 -2.17657 0.37615 -1.70759 -1.65423 -0.78837 
-1.70759 -1.65423 0.74356 -1.70759 -1.35745 -0.78837 -1.70759 -1.35745 0.74356 
-1.7061 -2.28035 -0.126 -1.7061 -2.28035 0.0812 -1.70568 -1.97724 -0.64601 
-1.70568 -1.97724 0.60121 -1.70263 -2.06936 -0.56769 -1.70263 -2.06936 0.52289 
-1.70096 -1.70376 -0.78254 -1.70096 -1.70376 0.73774 -1.70096 -1.30793 -0.78254 
-1.70096 -1.30793 0.73774 -1.70083 -2.27302 -0.19146 -1.70083 -2.27302 0.14665 
-1.69499 -1.89568 -0.70968 -1.69499 -1.89568 0.66488 -1.69317 -2.26224 -0.25567 
-1.69317 -2.26224 0.21087 -1.69291 -1.75183 -0.77497 -1.69291 -1.75183 0.73017 
-1.69291 -1.25985 -0.77497 -1.69291 -1.25985 0.73017 -1.69083 -2.15361 -0.48044 
-1.69083 -2.15361 0.43564 -1.68858 -2.01994 -0.62891 -1.68858 -2.01994 0.5841 
-1.68338 -1.79931 -0.76558 -1.68338 -1.79931 0.72077 -1.68338 -1.21237 -0.76558 
-1.68338 -1.21237 0.72077 -1.68238 -2.24765 -0.32131 -1.68238 -2.24765 0.27651 
-1.68234 -2.10925 -0.54735 -1.68234 -2.10925 0.50255 -1.68061 -1.94045 -0.69536 
-1.68061 -1.94045 0.65056 -1.67777 -1.50584 -0.82561 -1.67777 -1.50584 0.78081 
-1.67657 -1.5552 -0.82498 -1.67657 -1.5552 0.78018 -1.67657 -1.45648 -0.82498 
-1.67657 -1.45648 0.78018 -1.67289 -1.60515 -0.82307 -1.67289 -1.60515 0.77827 
-1.67289 -1.40653 -0.82307 -1.67289 -1.40653 0.77827 -1.67001 -2.06141 -0.61034 
-1.67001 -2.06141 0.56554 -1.66984 -2.22997 -0.38319 -1.66984 -2.22997 0.33839 
-1.66901 -1.85104 -0.75475 -1.66901 -1.85104 0.70995 -1.66901 -1.16064 -0.75475 
-1.66901 -1.16064 0.70995 -1.66771 -1.6551 -0.81912 -1.66771 -1.6551 0.77431 
-1.66771 -1.35659 -0.81912 -1.66771 -1.35659 0.77431 -1.66453 -1.9844 -0.67946 
-1.66453 -1.9844 0.63466 -1.66127 -1.70443 -0.81303 -1.66127 -1.70443 0.76823 
-1.66127 -1.30726 -0.81303 -1.66127 -1.30726 0.76823 -1.66061 -2.14788 -0.52547 
-1.66061 -2.14788 0.48067 -1.65942 -2.32234 -0.0224 -1.65819 -2.32059 -0.0878 
-1.65819 -2.32059 0.043 -1.65478 -2.2089 -0.44396 -1.65478 -2.2089 0.39916 
-1.65448 -2.31535 -0.15293 -1.65448 -2.31535 0.10813 -1.65309 -1.75253 -0.8054 
-1.65309 -1.75253 0.76059 -1.65309 -1.25915 -0.8054 -1.65309 -1.25915 0.76059 
-1.65289 -1.90173 -0.74173 -1.65289 -1.90173 0.69693 -1.65003 -2.10154 -0.59035 
-1.65003 -2.10154 0.54555 -1.64833 -2.30665 -0.21749 -1.64833 -2.30665 0.17269 
-1.6471 -2.02694 -0.66209 -1.6471 -2.02694 0.61728 -1.64003 -1.80475 -0.79657 
-1.64003 -1.80475 0.75177 -1.64003 -1.20693 -0.79657 -1.64003 -1.20693 0.75177 
-1.63975 -2.29452 -0.28122 -1.63975 -2.29452 0.23642 -1.63798 -1.9465 -0.72724 
-1.63798 -1.9465 0.68244 -1.63764 -2.18473 -0.50245 -1.63764 -2.18473 0.45765 
-1.63764 -1.50584 -0.85387 -1.63764 -1.50584 0.80907 -1.63533 -1.55584 -0.85391 
-1.63533 -1.55584 0.8091 -1.63533 -1.45584 -0.85391 -1.63533 -1.45584 0.8091 
-1.63164 -1.60572 -0.85186 -1.63164 -1.60572 0.80706 -1.63164 -1.40596 -0.85186 
-1.63164 -1.40596 0.80706 -1.62878 -2.27901 -0.34384 -1.62878 -2.27901 0.29904 
-1.62867 -2.14023 -0.569 -1.62867 -2.14023 0.5242 -1.62737 -2.06936 -0.64296 
-1.62737 -2.06936 0.59816 -1.62656 -1.65535 -0.84773 -1.62656 -1.65535 0.80293 
-1.62656 -1.35634 -0.84773 -1.62656 -1.35634 0.80293 -1.62574 -2.34442 -0.05726 
-1.62574 -2.34442 0.01245 -1.62527 -1.85636 -0.78534 -1.62527 -1.85636 0.74054 
-1.62527 -1.15532 -0.78534 -1.62527 -1.15532 0.74054 -1.62319 -2.3408 -0.1226 
-1.62319 -2.3408 0.07779 -1.62171 -1.99018 -0.71102 -1.62171 -1.99018 0.66622 
-1.62013 -1.7046 -0.84154 -1.62013 -1.7046 0.79674 -1.62013 -1.30708 -0.84154 
-1.62013 -1.30708 0.79674 -1.61816 -2.33365 -0.18772 -1.61816 -2.33365 0.14291 
-1.61547 -2.26019 -0.40508 -1.61547 -2.26019 0.36028 -1.6107 -2.32308 -0.25191 
-1.6107 -2.32308 0.20711 -1.60916 -1.90666 -0.77174 -1.60916 -1.90666 0.72694 
-1.60838 -1.75734 -0.83465 -1.60838 -1.75734 0.78985 -1.60838 -1.25435 -0.83465 
-1.60838 -1.25435 0.78985 -1.60703 -2.10925 -0.62267 -1.60703 -2.10925 0.57787 
-1.606 -2.1774 -0.54633 -1.606 -2.1774 0.50153 -1.60308 -2.03359 -0.69325 
-1.60308 -2.03359 0.64844 -1.60071 -2.3088 -0.31612 -1.60071 -2.3088 0.27132 
-1.59988 -2.23813 -0.46469 -1.59988 -2.23813 0.41989 -1.59617 -1.50584 -0.88013 
-1.59617 -1.50584 0.83533 -1.59508 -1.80933 -0.82535 -1.59508 -1.80933 0.78054 
-1.59508 -1.20236 -0.82535 -1.59508 -1.20236 0.78054 -1.59395 -1.9513 -0.75694 
-1.59395 -1.9513 0.71214 -1.59376 -1.5559 -0.88011 -1.59376 -1.5559 0.83531 
-1.59376 -1.45578 -0.88011 -1.59376 -1.45578 0.83531 -1.59176 -2.3662 -0.0224 
-1.59052 -2.36411 -0.09201 -1.59052 -2.36411 0.04721 -1.58983 -1.60606 -0.87805 
-1.58983 -1.60606 0.83325 -1.58983 -1.40562 -0.87805 -1.58983 -1.40562 0.83325 
-1.58843 -2.29141 -0.37806 -1.58843 -2.29141 0.33326 -1.5865 -2.35869 -0.15731 
-1.5865 -2.35869 0.11251 -1.58514 -2.14788 -0.60094 -1.58514 -2.14788 0.55614 
-1.58464 -1.65573 -0.87385 -1.58464 -1.65573 0.82904 -1.58464 -1.35595 -0.87385 
-1.58464 -1.35595 0.82904 -1.58312 -2.07566 -0.67376 -1.58312 -2.07566 0.62896 
-1.58207 -2.21295 -0.5224 -1.58207 -2.21295 0.4776 -1.58031 -2.34959 -0.22203 
-1.58031 -2.34959 0.17723 -1.58025 -1.86042 -0.81366 -1.58025 -1.86042 0.76886 
-1.58025 -1.15126 -0.81366 -1.58025 -1.15126 0.76886 -1.57628 -1.99547 -0.74074 
-1.57628 -1.99547 0.69594 -1.5738 -2.27066 -0.43865 -1.5738 -2.27066 0.39385 
-1.57352 -1.70803 -0.86951 -1.57352 -1.70803 0.82471 -1.57352 -1.30365 -0.86951 
-1.57352 -1.30365 0.82471 -1.57131 -2.33699 -0.28668 -1.57131 -2.33699 0.24188 
-1.56395 -1.91046 -0.79963 -1.56395 -1.91046 0.75483 -1.5622 -2.11538 -0.65323 
-1.5622 -2.11538 0.60843 -1.56212 -2.18473 -0.57797 -1.56212 -2.18473 0.53317 
-1.56143 -1.76071 -0.8622 -1.56143 -1.76071 0.8174 -1.56143 -1.25097 -0.8622 
-1.56143 -1.25097 0.8174 -1.56015 -2.32071 -0.35016 -1.56015 -2.32071 0.30536 
-1.5573 -2.03866 -0.72259 -1.5573 -2.03866 0.67779 -1.55694 -2.24679 -0.49726 
-1.55694 -2.24679 0.45246 -1.55598 -2.38573 -0.05726 -1.55598 -2.38573 0.01245 
-1.55386 -2.38138 -0.12657 -1.55386 -2.38138 0.08177 -1.55347 -1.50584 -0.90432 
-1.55347 -1.50584 0.85952 -1.55073 -1.55606 -0.90435 -1.55073 -1.55606 0.85955 
-1.55073 -1.45562 -0.90435 -1.55073 -1.45562 0.85955 -1.54867 -2.37397 -0.19164 
-1.54867 -2.37397 0.14684 -1.54761 -1.8129 -0.85245 -1.54761 -1.8129 0.80765 
-1.54761 -1.19878 -0.85245 -1.54761 -1.19878 0.80765 -1.54725 -1.95545 -0.78494 
-1.54725 -1.95545 0.74013 -1.5468 -1.60616 -0.90216 -1.5468 -1.60616 0.85735 
-1.5468 -1.40552 -0.90216 -1.5468 -1.40552 0.85735 -1.5464 -2.3015 -0.41141 
-1.5464 -2.3015 0.36661 -1.54036 -2.36325 -0.25656 -1.54036 -2.36325 0.21176 
-1.54011 -2.15361 -0.63116 -1.54011 -2.15361 0.58636 -1.53739 -2.08027 -0.70264 
-1.53739 -2.08027 0.65783 -1.53678 -1.65873 -0.89982 -1.53678 -1.65873 0.85502 
-1.53678 -1.35295 -0.89982 -1.53678 -1.35295 0.85502 -1.53243 -1.86387 -0.84032 
-1.53243 -1.86387 0.79552 -1.53243 -1.14781 -0.84032 -1.53243 -1.14781 0.79552 
-1.53066 -2.27885 -0.47098 -1.53066 -2.27885 0.42618 -1.53017 -2.34861 -0.32066 
-1.53017 -2.34861 0.27586 -1.52939 -1.99931 -0.76832 -1.52939 -1.99931 0.72352 
-1.52545 -1.71086 -0.89497 -1.52545 -1.71086 0.85017 -1.52545 -1.30082 -0.89497 
-1.52545 -1.30082 0.85017 -1.52436 -2.23813 -0.54021 -1.52436 -2.23813 0.49541 
-1.52007 -2.40482 -0.0224 -1.51902 -2.40265 -0.09178 -1.51902 -2.40265 0.04698 
-1.51818 -2.33023 -0.38324 -1.51818 -2.33023 0.33844 -1.51736 -1.9131 -0.82531 
-1.51736 -1.9131 0.78051 -1.51736 -1.09858 -0.82531 -1.51736 -1.09858 0.78051 
-1.51615 -2.11972 -0.68175 -1.51615 -2.11972 0.63694 -1.51585 -2.39616 -0.16083 
-1.51585 -2.39616 0.11603 -1.51274 -1.76359 -0.88732 -1.51274 -1.76359 0.84252 
-1.51274 -1.24809 -0.88732 -1.51274 -1.24809 0.84252 -1.51039 -2.04192 -0.74983 
-1.51039 -2.04192 0.70503 -1.50963 -1.50584 -0.92639 -1.50963 -1.50584 0.88159 
-1.50839 -2.38719 -0.22606 -1.50839 -2.38719 0.18126 -1.50677 -1.55612 -0.92634 
-1.50677 -1.55612 0.88154 -1.50677 -1.45556 -0.92634 -1.50677 -1.45556 0.88154 
-1.50363 -2.2089 -0.59511 -1.50363 -2.2089 0.55031 -1.5033 -2.30905 -0.44362 
-1.5033 -2.30905 0.39882 -1.50037 -1.95792 -0.81022 -1.50037 -1.95792 0.76541 
-1.49904 -2.37435 -0.29039 -1.49904 -2.37435 0.24559 -1.49874 -1.81555 -0.87707 
-1.49874 -1.81555 0.83227 -1.49874 -1.19613 -0.87707 -1.49874 -1.19613 0.83227 
-1.49832 -2.27066 -0.51413 -1.49832 -2.27066 0.46932 -1.49762 -1.60866 -0.92614 
-1.49762 -1.60866 0.88134 -1.49762 -1.40302 -0.92614 -1.49762 -1.40302 0.88134 
-1.49032 -2.08319 -0.72951 -1.49032 -2.08319 0.68471 -1.48787 -2.3577 -0.35355 
-1.48787 -2.3577 0.30874 -1.48729 -1.66123 -0.92332 -1.48729 -1.66123 0.87852 
-1.48729 -1.35046 -0.92332 -1.48729 -1.35046 0.87852 -1.48472 -1.86559 -0.8641 
-1.48472 -1.86559 0.8193 -1.48472 -1.14609 -0.8641 -1.48472 -1.14609 0.8193 
-1.48204 -2.00181 -0.79314 -1.48204 -2.00181 0.74834 -1.48145 -2.42196 -0.05727 
-1.48145 -2.42196 0.01247 -1.48062 -2.17657 -0.64793 -1.48062 -2.17657 0.60313 
-1.47934 -2.41761 -0.12658 -1.47934 -2.41761 0.08178 -1.47662 -2.40842 -0.1947 
-1.47662 -2.40842 0.1499 -1.47607 -1.71308 -0.91784 -1.47607 -1.71308 0.87304 
-1.47607 -1.2986 -0.91784 -1.47607 -1.2986 0.87304 -1.47492 -2.33731 -0.41525 
-1.47492 -2.33731 0.37045 -1.47108 -2.3015 -0.48673 -1.47108 -2.3015 0.44193 
-1.46954 -1.91459 -0.84871 -1.46954 -1.91459 0.80391 -1.46954 -1.09709 -0.84871 
-1.46954 -1.09709 0.80391 -1.46813 -2.39732 -0.25952 -1.46813 -2.39732 0.21472 
-1.46476 -2.26019 -0.5558 -1.46476 -2.26019 0.511 -1.46476 -1.50584 -0.94628 
-1.46476 -1.50584 0.90148 -1.46305 -1.76575 -0.9097 -1.46305 -1.76575 0.8649 
-1.46305 -1.24594 -0.9097 -1.46305 -1.24594 0.8649 -1.46275 -2.04419 -0.77424 
-1.46275 -2.04419 0.72944 -1.45776 -2.38231 -0.32349 -1.45776 -2.38231 0.27869 
-1.45651 -1.55842 -0.94816 -1.45651 -1.55842 0.90336 -1.45651 -1.45326 -0.94816 
-1.45651 -1.45326 0.90336 -1.45591 -2.14169 -0.69764 -1.45591 -2.14169 0.65284 
-1.45201 -1.95932 -0.83327 -1.45201 -1.95932 0.78846 -1.44987 -1.8163 -0.89895 
-1.44987 -1.8163 0.85415 -1.44987 -1.19539 -0.89895 -1.44987 -1.19539 0.85415 
-1.44721 -1.61086 -0.94741 -1.44721 -1.61086 0.90261 -1.44721 -1.40082 -0.94741 
-1.44721 -1.40082 0.90261 -1.4456 -2.36357 -0.38593 -1.4456 -2.36357 0.34112 
-1.44291 -2.33023 -0.45851 -1.44291 -2.33023 0.4137 -1.44286 -2.22997 -0.61017 
-1.44286 -2.22997 0.56536 -1.44251 -2.43862 -0.0224 -1.44164 -2.43636 -0.09203 
-1.44164 -2.43636 0.04723 -1.4398 -2.42942 -0.16038 -1.4398 -2.42942 0.11558 
-1.43773 -2.29141 -0.52876 -1.43773 -2.29141 0.48396 -1.43687 -1.663 -0.94404 
-1.43687 -1.663 0.89924 -1.43687 -1.34869 -0.94404 -1.43687 -1.34869 0.89924 
-1.43627 -2.41811 -0.22808 -1.43627 -2.41811 0.18328 -1.4356 -1.86624 -0.88561 
-1.4356 -1.86624 0.84081 -1.4356 -1.14544 -0.88561 -1.4356 -1.14544 0.84081 
-1.43354 -2.00289 -0.81575 -1.43354 -2.00289 0.77095 -1.42802 -2.1029 -0.74617 
-1.42802 -2.1029 0.70137 -1.4266 -2.40492 -0.2925 -1.4266 -2.40492 0.2477 
-1.42552 -1.71469 -0.93806 -1.42552 -1.71469 0.89326 -1.42552 -1.29699 -0.93806 
-1.42552 -1.29699 0.89326 -1.42063 -1.91492 -0.86977 -1.42063 -1.91492 0.82497 
-1.42063 -1.09676 -0.86977 -1.42063 -1.09676 0.82497 -1.41939 -2.19661 -0.66197 
-1.41939 -2.19661 0.61717 -1.41896 -1.50584 -0.96395 -1.41896 -1.50584 0.91914 
-1.4154 -2.38776 -0.35573 -1.4154 -2.38776 0.31093 -1.41322 -2.3577 -0.4282 
-1.41322 -2.3577 0.3834 -1.4132 -1.76579 -0.92948 -1.4132 -1.76579 0.88467 
-1.4132 -1.2459 -0.92948 -1.4132 -1.2459 0.88467 -1.41051 -1.55847 -0.96546 
-1.41051 -1.55847 0.92066 -1.41051 -1.45322 -0.96546 -1.41051 -1.45322 0.92066 
-1.40984 -2.32071 -0.50048 -1.40984 -2.32071 0.45568 -1.40351 -2.27901 -0.56911 
-1.40351 -2.27901 0.52431 -1.40287 -2.45235 -0.05727 -1.40287 -2.45235 0.01246 
-1.40283 -1.95946 -0.85387 -1.40283 -1.95946 0.80907 -1.40283 -1.05222 -0.85387 
-1.40283 -1.05222 0.80907 -1.40154 -2.4478 -0.12565 -1.40154 -2.4478 0.08085 
-1.40085 -1.61115 -0.96436 -1.40085 -1.61115 0.91956 -1.40085 -1.40053 -0.96436 
-1.40085 -1.40053 0.91956 -1.39993 -1.81615 -0.91832 -1.39993 -1.81615 0.87352 
-1.39993 -1.19553 -0.91832 -1.39993 -1.19553 0.87352 -1.3997 -2.06291 -0.78973 
-1.3997 -2.06291 0.74493 -1.39887 -2.43872 -0.19379 -1.39887 -2.43872 0.14899 
-1.39491 -2.42522 -0.26088 -1.39491 -2.42522 0.21608 -1.39248 -2.15976 -0.71235 
-1.39248 -2.15976 0.66755 -1.3903 -1.66328 -0.9606 -1.3903 -1.66328 0.91579 
-1.3903 -1.3484 -0.9606 -1.3903 -1.3484 0.91579 -1.38577 -1.86563 -0.90463 
-1.38577 -1.86563 0.85982 -1.38577 -1.14605 -0.90463 -1.38577 -1.14605 0.85982 
-1.3844 -2.40983 -0.32473 -1.3844 -2.40983 0.27993 -1.38316 -2.38231 -0.39809 
-1.38316 -2.38231 0.35329 -1.38098 -2.24765 -0.62271 -1.38098 -2.24765 0.57791 
-1.38033 -2.34861 -0.4705 -1.38033 -2.34861 0.42569 -1.37801 -1.7161 -0.95418 
-1.37801 -1.7161 0.90938 -1.37801 -1.29558 -0.95418 -1.37801 -1.29558 0.90938 
-1.3758 -2.3088 -0.54104 -1.3758 -2.3088 0.49624 -1.37236 -1.50584 -0.97934 
-1.37236 -1.50584 0.93454 -1.37075 -1.91409 -0.88843 -1.37075 -1.91409 0.84362 
-1.37075 -1.09759 -0.88843 -1.37075 -1.09759 0.84362 -1.36952 -2.02035 -0.83027 
-1.36952 -2.02035 0.78547 -1.36546 -1.76713 -0.94513 -1.36546 -1.76713 0.90032 
-1.36546 -1.24455 -0.94513 -1.36546 -1.24455 0.90032 -1.36414 -2.1199 -0.75954 
-1.36414 -2.1199 0.71474 -1.36344 -1.55859 -0.98055 -1.36344 -1.55859 0.93575 
-1.36344 -1.45309 -0.98055 -1.36344 -1.45309 0.93575 -1.36316 -2.46552 -0.0224 
-1.3625 -2.46327 -0.09085 -1.3625 -2.46327 0.04605 -1.36052 -2.45653 -0.15898 
-1.36052 -2.45653 0.11418 -1.35724 -2.44533 -0.22647 -1.35724 -2.44533 0.18167 
-1.35469 -2.2132 -0.67456 -1.35469 -2.2132 0.62976 -1.35372 -1.61119 -0.97901 
-1.35372 -1.61119 0.93421 -1.35372 -1.40049 -0.97901 -1.35372 -1.40049 0.93421 
-1.35267 -2.42972 -0.293 -1.35267 -2.42972 0.2482 -1.35217 -2.40492 -0.36693 
-1.35217 -2.40492 0.32212 -1.35182 -1.81762 -0.93346 -1.35182 -1.81762 0.88866 
-1.35182 -1.19406 -0.93346 -1.35182 -1.19406 0.88866 -1.35006 -2.37435 -0.43937 
-1.35006 -2.37435 0.39457 -1.34635 -2.33699 -0.51164 -1.34635 -2.33699 0.46684 
-1.34213 -1.66432 -0.9749 -1.34213 -1.66432 0.9301 -1.34213 -1.34736 -0.9749 
-1.34213 -1.34736 0.9301 -1.34089 -2.29452 -0.58008 -1.34089 -2.29452 0.53528 
-1.33814 -1.97602 -0.86701 -1.33814 -1.97602 0.82221 -1.33814 -1.03566 -0.86701 
-1.33814 -1.03566 0.82221 -1.33743 -1.86697 -0.91927 -1.33743 -1.86697 0.87447 
-1.33743 -1.14471 -0.91927 -1.33743 -1.14471 0.87447 -1.3347 -2.07891 -0.802 
-1.3347 -2.07891 0.7572 -1.32976 -1.71699 -0.96795 -1.32976 -1.71699 0.92315 
-1.32976 -1.29469 -0.96795 -1.32976 -1.29469 0.92315 -1.32821 -2.47445 -0.05711 
-1.32821 -2.47445 0.0123 -1.32713 -2.17512 -0.72384 -1.32713 -2.17512 0.67904 
-1.32688 -2.46992 -0.12548 -1.32688 -2.46992 0.08067 -1.32505 -1.50584 -0.99243 
-1.32505 -1.50584 0.94763 -1.32423 -2.46086 -0.19354 -1.32423 -2.46086 0.14874 
-1.32055 -2.42522 -0.33524 -1.32055 -2.42522 0.29044 -1.32029 -2.44739 -0.26062 
-1.32029 -2.44739 0.21582 -1.3192 -2.39732 -0.40846 -1.3192 -2.39732 0.36365 
-1.31672 -1.76802 -0.95846 -1.31672 -1.76802 0.91366 -1.31672 -1.24366 -0.95846 
-1.31672 -1.24366 0.91366 -1.31623 -2.36325 -0.48069 -1.31623 -2.36325 0.43589 
-1.31596 -1.55863 -0.99323 -1.31596 -1.55863 0.94843 -1.31596 -1.45305 -0.99323 
-1.31596 -1.45305 0.94843 -1.31534 -2.26224 -0.6335 -1.31534 -2.26224 0.5887 
-1.31159 -2.32308 -0.55102 -1.31159 -2.32308 0.50622 -1.30482 -1.61179 -0.9915 
-1.30482 -1.61179 0.9467 -1.30482 -1.39989 -0.9915 -1.30482 -1.39989 0.9467 
-1.30416 -2.03543 -0.84106 -1.30416 -2.03543 0.79626 -1.30301 -1.8183 -0.94628 
-1.30301 -1.8183 0.90148 -1.30301 -1.19338 -0.94628 -1.30301 -1.19338 0.90148 
-1.29994 -1.922 -0.90521 -1.29994 -1.922 0.8604 -1.29994 -1.08968 -0.90521 
-1.29994 -1.08968 0.8604 -1.29898 -2.1341 -0.76956 -1.29898 -2.1341 0.72476 
-1.29315 -2.48331 -0.0224 -1.29302 -1.66491 -0.98687 -1.29302 -1.66491 0.94207 
-1.29302 -1.34677 -0.98687 -1.29302 -1.34677 0.94207 -1.29264 -2.48096 -0.09172 
-1.29264 -2.48096 0.04692 -1.29048 -2.47415 -0.16002 -1.29048 -2.47415 0.11522 
-1.28874 -2.22653 -0.68414 -1.28874 -2.22653 0.63934 -1.28775 -2.41811 -0.3766 
-1.28775 -2.41811 0.3318 -1.28733 -2.46278 -0.22766 -1.28733 -2.46278 0.18286 
-1.28614 -2.44533 -0.29757 -1.28614 -2.44533 0.25277 -1.28573 -2.38719 -0.44871 
-1.28573 -2.38719 0.40391 -1.2817 -2.34959 -0.52064 -1.2817 -2.34959 0.47584 
-1.28088 -1.71734 -0.97935 -1.28088 -1.71734 0.93454 -1.28088 -1.29434 -0.97935 
-1.28088 -1.29434 0.93454 -1.27716 -2.30665 -0.58866 -1.27716 -2.30665 0.54386 
-1.27716 -1.50584 -1.00319 -1.27716 -1.50584 0.95838 -1.269 -2.09201 -0.81073 
-1.269 -2.09201 0.76593 -1.26766 -1.7683 -0.96933 -1.26766 -1.7683 0.92453 
-1.26766 -1.24339 -0.96933 -1.26766 -1.24339 0.92453 -1.2666 -1.98294 -0.88166 
-1.2666 -1.98294 0.83686 -1.2666 -1.02874 -0.88166 -1.2666 -1.02874 0.83686 
-1.26653 -1.55906 -1.0038 -1.26653 -1.55906 0.959 -1.26653 -1.45262 -1.0038 
-1.26653 -1.45262 0.959 -1.26592 -1.87384 -0.93387 -1.26592 -1.87384 0.88907 
-1.26592 -1.13784 -0.93387 -1.26592 -1.13784 0.88907 -1.26119 -2.18754 -0.73177 
-1.26119 -2.18754 0.68697 -1.25722 -2.48977 -0.05711 -1.25722 -2.48977 0.0123 
-1.25655 -2.48502 -0.12617 -1.25655 -2.48502 0.08136 -1.25535 -1.61213 -1.00152 
-1.25535 -1.61213 0.95672 -1.25535 -1.39955 -1.00152 -1.25535 -1.39955 0.95672 
-1.25437 -2.40842 -0.41695 -1.25437 -2.40842 0.37215 -1.25388 -2.47587 -0.19421 
-1.25388 -2.47587 0.14941 -1.25346 -2.43872 -0.3392 -1.25346 -2.43872 0.2944 
-1.25321 -2.46086 -0.26456 -1.25321 -2.46086 0.21976 -1.25131 -2.37397 -0.489 
-1.25131 -2.37397 0.4442 -1.25113 -2.27302 -0.64115 -1.25113 -2.27302 0.59635 
-1.24739 -2.33365 -0.55849 -1.24739 -2.33365 0.51369 -1.24366 -1.66488 -0.99636 
-1.24366 -1.66488 0.95156 -1.24366 -1.3468 -0.99636 -1.24366 -1.3468 0.95156 
-1.23283 -2.14544 -0.77618 -1.23283 -2.14544 0.73138 -1.23165 -2.04168 -0.85337 
-1.23165 -2.04168 0.80856 -1.2315 -1.71717 -0.98833 -1.2315 -1.71717 0.94352 
-1.2315 -1.29452 -0.98833 -1.2315 -1.29452 0.94352 -1.23065 -1.82383 -0.95878 
-1.23065 -1.82383 0.91398 -1.23065 -1.18786 -0.95878 -1.23065 -1.18786 0.91398 
-1.2288 -1.50584 -1.01158 -1.2288 -1.50584 0.96678 -1.22797 -1.92768 -0.91726 
-1.22797 -1.92768 0.87245 -1.22797 -1.084 -0.91726 -1.22797 -1.084 0.87245 
-1.22381 -2.23573 -0.69111 -1.22381 -2.23573 0.6463 -1.22135 -2.49609 -0.0224 
-1.22102 -2.49372 -0.09154 -1.22102 -2.49372 0.04674 -1.2205 -2.39616 -0.45618 
-1.2205 -2.39616 0.41138 -1.22005 -2.42942 -0.38013 -1.22005 -2.42942 0.33533 
-1.22002 -2.48663 -0.16035 -1.22002 -2.48663 0.11555 -1.21969 -2.47415 -0.23081 
-1.21969 -2.47415 0.18601 -1.21865 -2.45653 -0.30085 -1.21865 -2.45653 0.25605 
-1.21801 -1.5591 -1.01169 -1.21801 -1.5591 0.96688 -1.21801 -1.45258 -1.01169 
-1.21801 -1.45258 0.96688 -1.21698 -2.35869 -0.52683 -1.21698 -2.35869 0.48203 
-1.2126 -2.31535 -0.59481 -1.2126 -2.31535 0.55001 -1.20654 -1.6124 -1.00889 
-1.20654 -1.6124 0.96408 -1.20654 -1.39928 -1.00889 -1.20654 -1.39928 0.96408 
-1.1959 -2.09692 -0.82095 -1.1959 -2.09692 0.77614 -1.19585 -2.19545 -0.73759 
-1.19585 -2.19545 0.69279 -1.19474 -1.773 -0.97944 -1.19474 -1.773 0.93464 
-1.19474 -1.23868 -0.97944 -1.19474 -1.23868 0.93464 -1.19471 -1.66513 -1.00319 
-1.19471 -1.66513 0.95838 -1.19471 -1.34655 -1.00319 -1.19471 -1.34655 0.95838 
-1.19345 -1.98765 -0.89157 -1.19345 -1.98765 0.84677 -1.19345 -1.02403 -0.89157 
-1.19345 -1.02403 0.84677 -1.19296 -1.87846 -0.94373 -1.19296 -1.87846 0.89893 
-1.19296 -1.13322 -0.94373 -1.19296 -1.13322 0.89893 -1.18649 -2.49977 -0.0571 
-1.18649 -2.49977 0.0123 -1.18625 -2.41761 -0.41966 -1.18625 -2.41761 0.37486 
-1.18624 -2.38138 -0.49419 -1.18624 -2.38138 0.44938 -1.18584 -2.48502 -0.19688 
-1.18584 -2.48502 0.15208 -1.18583 -2.49502 -0.12616 -1.18583 -2.49502 0.08135 
-1.18567 -2.28035 -0.64643 -1.18567 -2.28035 0.60163 -1.18532 -2.4478 -0.34187 
-1.18532 -2.4478 0.29707 -1.18515 -2.46992 -0.26721 -1.18515 -2.46992 0.22241 
-1.18227 -2.3408 -0.56352 -1.18227 -2.3408 0.51872 -1.18009 -1.50584 -1.01759 
-1.18009 -1.50584 0.97278 -1.16889 -1.55921 -1.01719 -1.16889 -1.55921 0.97239 
-1.16889 -1.45247 -1.01719 -1.16889 -1.45247 0.97239 -1.15832 -2.045 -0.86114 
-1.15832 -2.045 0.81634 -1.15832 -0.96668 -0.86114 -1.15832 -0.96668 0.81634 
-1.15827 -2.24177 -0.69516 -1.15827 -2.24177 0.65036 -1.15767 -2.15099 -0.78271 
-1.15767 -2.15099 0.73791 -1.15747 -1.82763 -0.96621 -1.15747 -1.82763 0.9214 
-1.15747 -1.18405 -0.96621 -1.15747 -1.18405 0.9214 -1.15743 -1.61242 -1.01385 
-1.15743 -1.61242 0.96904 -1.15743 -1.39927 -1.01385 -1.15743 -1.39927 0.96904 
-1.157 -1.71896 -0.99655 -1.157 -1.71896 0.95175 -1.157 -1.29272 -0.99655 
-1.157 -1.29272 0.95175 -1.15522 -1.9311 -0.92451 -1.15522 -1.9311 0.87971 
-1.15522 -1.08058 -0.92451 -1.15522 -1.08058 0.87971 -1.1517 -2.43636 -0.38197 
-1.1517 -2.43636 0.33716 -1.15168 -2.36411 -0.53085 -1.15168 -2.36411 0.48605 
-1.15155 -2.50342 -0.0224 -1.15145 -2.40265 -0.45935 -1.15145 -2.40265 0.41454 
-1.15139 -2.48096 -0.23297 -1.15139 -2.48096 0.18817 -1.15138 -2.50103 -0.09171 
-1.15138 -2.50103 0.04691 -1.15121 -2.49372 -0.16135 -1.15121 -2.49372 0.11655 
-1.15052 -2.46327 -0.30283 -1.15052 -2.46327 0.25802 -1.14748 -2.32059 -0.59852 
-1.14748 -2.32059 0.55371 -1.13114 -1.50584 -1.0212 -1.13114 -1.50584 0.97639 
-1.12031 -2.10065 -0.82536 -1.12031 -2.10065 0.78055 -1.12031 -1.99001 -0.89654 
-1.12031 -1.99001 0.85174 -1.12031 -1.02167 -0.89654 -1.12031 -1.02167 0.85174 
-1.12027 -2.19919 -0.74199 -1.12027 -2.19919 0.69719 -1.12027 -2.28414 -0.64914 
-1.12027 -2.28414 0.60433 -1.11986 -1.77422 -0.98497 -1.11986 -1.77422 0.94017 
-1.11986 -1.23747 -0.98497 -1.11986 -1.23747 0.94017 -1.11986 -1.88079 -0.94868 
-1.11986 -1.88079 0.90387 -1.11986 -1.13089 -0.94868 -1.11986 -1.13089 0.90387 
-1.11983 -1.66634 -1.00871 -1.11983 -1.66634 0.96391 -1.11983 -1.34534 -1.00871 
-1.11983 -1.34534 0.96391 -1.11983 -1.55924 -1.02026 -1.11983 -1.55924 0.97546 
-1.11983 -1.45244 -1.02026 -1.11983 -1.45244 0.97546 -1.11694 -2.42196 -0.42178 
-1.11694 -2.42196 0.37698 -1.11694 -2.45235 -0.3432 -1.11694 -2.45235 0.2984 
-1.11693 -2.38573 -0.49631 -1.11693 -2.38573 0.4515 -1.11693 -2.34442 -0.56607 
-1.11693 -2.34442 0.52127 -1.11678 -2.48977 -0.19755 -1.11678 -2.48977 0.15275 
-1.11678 -2.47445 -0.26854 -1.11678 -2.47445 0.22374 -1.11677 -2.49977 -0.12682 
-1.11677 -2.49977 0.08202 -1.11677 -2.50464 -0.0571 -1.11677 -2.50464 0.0123 
-1.08207 -2.50584 -0.0224 -1.08207 -2.50342 -0.09188 -1.08207 -2.50342 0.04707 
-1.08207 -2.49609 -0.16168 -1.08207 -2.49609 0.11688 -1.08207 -2.48331 -0.23348 
-1.08207 -2.48331 0.18868 -1.08207 -2.46552 -0.30349 -1.08207 -2.46552 0.25868 
-1.08207 -2.43862 -0.38284 -1.08207 -2.43862 0.33804 -1.08207 -2.40482 -0.4604 
-1.08207 -2.40482 0.4156 -1.08207 -2.3662 -0.53209 -1.08207 -2.3662 0.48728 
-1.08207 -2.32234 -0.59975 -1.08207 -2.32234 0.55495 -1.08207 -2.24391 -0.69713 
-1.08207 -2.24391 0.65232 -1.08207 -2.15284 -0.78489 -1.08207 -2.15284 0.74009 
-1.08207 -2.04658 -0.86359 -1.08207 -2.04658 0.81879 -1.08207 -1.93224 -0.92694 
-1.08207 -1.93224 0.88213 -1.08207 -1.82855 -0.9689 -1.08207 -1.82855 0.9241 
-1.08207 -1.71957 -0.99929 -1.08207 -1.71957 0.95449 -1.08207 -1.61272 -1.01667 
-1.08207 -1.61272 0.97187 -1.08207 -1.50584 -1.0224 -1.08207 -1.50584 0.9776 
-1.08207 -1.39896 -1.01667 -1.08207 -1.39896 0.97187 -1.08207 -1.29212 -0.99929 
-1.08207 -1.29212 0.95449 -1.08207 -1.18314 -0.9689 -1.08207 -1.18314 0.9241 
-1.08207 -1.07944 -0.92694 -1.08207 -1.07944 0.88213 -1.08207 -0.9651 -0.86359 
-1.08207 -0.9651 0.81879 -1.04738 -2.50464 -0.0571 -1.04738 -2.50464 0.0123 
-1.04738 -2.49977 -0.12682 -1.04738 -2.49977 0.08202 -1.04737 -2.47445 -0.26854 
-1.04737 -2.47445 0.22374 -1.04737 -2.48977 -0.19755 -1.04737 -2.48977 0.15275 
-1.04722 -2.34442 -0.56607 -1.04722 -2.34442 0.52127 -1.04722 -2.38573 -0.49631 
-1.04722 -2.38573 0.4515 -1.04721 -2.45235 -0.3432 -1.04721 -2.45235 0.2984 
-1.04721 -2.42196 -0.42178 -1.04721 -2.42196 0.37698 -1.04431 -1.55924 -1.02026 
-1.04431 -1.55924 0.97546 -1.04431 -1.45244 -1.02026 -1.04431 -1.45244 0.97546 
-1.04431 -1.66634 -1.00871 -1.04431 -1.66634 0.96391 -1.04431 -1.34534 -1.00871 
-1.04431 -1.34534 0.96391 -1.04429 -1.88079 -0.94868 -1.04429 -1.88079 0.90387 
-1.04429 -1.13089 -0.94868 -1.04429 -1.13089 0.90387 -1.04428 -1.77422 -0.98497 
-1.04428 -1.77422 0.94017 -1.04428 -1.23747 -0.98497 -1.04428 -1.23747 0.94017 
-1.04387 -2.28414 -0.64914 -1.04387 -2.28414 0.60433 -1.04387 -2.19919 -0.74199 
-1.04387 -2.19919 0.69719 -1.04384 -1.99001 -0.89654 -1.04384 -1.99001 0.85174 
-1.04384 -1.02167 -0.89654 -1.04384 -1.02167 0.85174 -1.04384 -2.10065 -0.82536 
-1.04384 -2.10065 0.78055 -1.04384 -0.91103 -0.82536 -1.04384 -0.91103 0.78055 
-1.033 -1.50584 -1.0212 -1.033 -1.50584 0.97639 -1.01667 -2.32059 -0.59852 
-1.01667 -2.32059 0.55371 -1.01362 -2.46327 -0.30283 -1.01362 -2.46327 0.25802 
-1.01293 -2.49372 -0.16135 -1.01293 -2.49372 0.11655 -1.01276 -2.50103 -0.09171 
-1.01276 -2.50103 0.04691 -1.01275 -2.48096 -0.23297 -1.01275 -2.48096 0.18817 
-1.01269 -2.40265 -0.45935 -1.01269 -2.40265 0.41454 -1.0126 -2.50342 -0.0224 
-1.01246 -2.36411 -0.53085 -1.01246 -2.36411 0.48605 -1.01244 -2.43636 -0.38197 
-1.01244 -2.43636 0.33716 -1.00893 -1.9311 -0.92451 -1.00893 -1.9311 0.87971 
-1.00893 -1.08058 -0.92451 -1.00893 -1.08058 0.87971 -1.00715 -1.71896 -0.99655 
-1.00715 -1.71896 0.95175 -1.00715 -1.29272 -0.99655 -1.00715 -1.29272 0.95175 
-1.00671 -1.61242 -1.01385 -1.00671 -1.61242 0.96904 -1.00671 -1.39927 -1.01385 
-1.00671 -1.39927 0.96904 -1.00667 -1.82763 -0.96621 -1.00667 -1.82763 0.9214 
-1.00667 -1.18405 -0.96621 -1.00667 -1.18405 0.9214 -1.00648 -2.15099 -0.78271 
-1.00648 -2.15099 0.73791 -1.00588 -2.24177 -0.69516 -1.00588 -2.24177 0.65036 
-1.00582 -2.045 -0.86114 -1.00582 -2.045 0.81634 -1.00582 -0.96668 -0.86114 
-1.00582 -0.96668 0.81634 -0.99525 -1.55921 -1.01719 -0.99525 -1.55921 0.97239 
-0.99525 -1.45247 -1.01719 -0.99525 -1.45247 0.97239 -0.98405 -1.50584 -1.01759 
-0.98405 -1.50584 0.97278 -0.98188 -2.3408 -0.56352 -0.98188 -2.3408 0.51872 
-0.979 -2.46992 -0.26721 -0.979 -2.46992 0.22241 -0.97882 -2.4478 -0.34187 
-0.97882 -2.4478 0.29707 -0.97847 -2.28035 -0.64643 -0.97847 -2.28035 0.60163 
-0.97832 -2.49502 -0.12616 -0.97832 -2.49502 0.08135 -0.97831 -2.48502 -0.19688 
-0.97831 -2.48502 0.15208 -0.97791 -2.38138 -0.49419 -0.97791 -2.38138 0.44938 
-0.97789 -2.41761 -0.41966 -0.97789 -2.41761 0.37486 -0.97765 -2.49977 -0.0571 
-0.97765 -2.49977 0.0123 -0.97118 -1.87846 -0.94373 -0.97118 -1.87846 0.89893 
-0.97118 -1.13322 -0.94373 -0.97118 -1.13322 0.89893 -0.97069 -1.98765 -0.89157 
-0.97069 -1.98765 0.84677 -0.97069 -1.02403 -0.89157 -0.97069 -1.02403 0.84677 
-0.96944 -1.66513 -1.00319 -0.96944 -1.66513 0.95838 -0.96944 -1.34655 -1.00319 
-0.96944 -1.34655 0.95838 -0.9694 -1.773 -0.97944 -0.9694 -1.773 0.93464 
-0.9694 -1.23868 -0.97944 -0.9694 -1.23868 0.93464 -0.96829 -2.19545 -0.73759 
-0.96829 -2.19545 0.69279 -0.96824 -2.09692 -0.82095 -0.96824 -2.09692 0.77614 
-0.96824 -0.91477 -0.82095 -0.96824 -0.91477 0.77614 -0.9576 -1.6124 -1.00889 
-0.9576 -1.6124 0.96408 -0.9576 -1.39928 -1.00889 -0.9576 -1.39928 0.96408 
-0.95155 -2.31535 -0.59481 -0.95155 -2.31535 0.55001 -0.94716 -2.35869 -0.52683 
-0.94716 -2.35869 0.48203 -0.94613 -1.5591 -1.01169 -0.94613 -1.5591 0.96688 
-0.94613 -1.45258 -1.01169 -0.94613 -1.45258 0.96688 -0.94549 -2.45653 -0.30085 
-0.94549 -2.45653 0.25605 -0.94446 -2.47415 -0.23081 -0.94446 -2.47415 0.18601 
-0.94412 -2.48663 -0.16035 -0.94412 -2.48663 0.11555 -0.94409 -2.42942 -0.38013 
-0.94409 -2.42942 0.33533 -0.94364 -2.39616 -0.45618 -0.94364 -2.39616 0.41138 
-0.94312 -2.49372 -0.09154 -0.94312 -2.49372 0.04674 -0.94279 -2.49609 -0.0224 
-0.94033 -2.23573 -0.69111 -0.94033 -2.23573 0.6463 -0.93617 -1.92768 -0.91726 
-0.93617 -1.92768 0.87245 -0.93617 -1.084 -0.91726 -0.93617 -1.084 0.87245 
-0.93534 -1.50584 -1.01158 -0.93534 -1.50584 0.96678 -0.9335 -1.82383 -0.95878 
-0.9335 -1.82383 0.91398 -0.9335 -1.18786 -0.95878 -0.9335 -1.18786 0.91398 
-0.93264 -1.71717 -0.98833 -0.93264 -1.71717 0.94352 -0.93264 -1.29452 -0.98833 
-0.93264 -1.29452 0.94352 -0.93249 -2.04168 -0.85337 -0.93249 -2.04168 0.80856 
-0.93249 -0.97 -0.85337 -0.93249 -0.97 0.80856 -0.93132 -2.14544 -0.77618 
-0.93132 -2.14544 0.73138 -0.93132 -0.86624 -0.77618 -0.93132 -0.86624 0.73138 
-0.92048 -1.66488 -0.99636 -0.92048 -1.66488 0.95156 -0.92048 -1.3468 -0.99636 
-0.92048 -1.3468 0.95156 -0.91676 -2.33365 -0.55849 -0.91676 -2.33365 0.51369 
-0.91302 -2.27302 -0.64115 -0.91302 -2.27302 0.59635 -0.91283 -2.37397 -0.489 
-0.91283 -2.37397 0.4442 -0.91093 -2.46086 -0.26456 -0.91093 -2.46086 0.21976 
-0.91069 -2.43872 -0.3392 -0.91069 -2.43872 0.2944 -0.91026 -2.47587 -0.19421 
-0.91026 -2.47587 0.14941 -0.90977 -2.40842 -0.41695 -0.90977 -2.40842 0.37215 
-0.90879 -1.61213 -1.00152 -0.90879 -1.61213 0.95672 -0.90879 -1.39955 -1.00152 
-0.90879 -1.39955 0.95672 -0.90759 -2.48502 -0.12617 -0.90759 -2.48502 0.08136 
-0.90692 -2.48977 -0.05711 -0.90692 -2.48977 0.0123 -0.90295 -2.18754 -0.73177 
-0.90295 -2.18754 0.68697 -0.89823 -1.87384 -0.93387 -0.89823 -1.87384 0.88907 
-0.89823 -1.13784 -0.93387 -0.89823 -1.13784 0.88907 -0.89762 -1.55906 -1.0038 
-0.89762 -1.55906 0.959 -0.89762 -1.45262 -1.0038 -0.89762 -1.45262 0.959 
-0.89754 -1.98294 -0.88166 -0.89754 -1.98294 0.83686 -0.89754 -1.02874 -0.88166 
-0.89754 -1.02874 0.83686 -0.89649 -1.7683 -0.96933 -0.89649 -1.7683 0.92453 
-0.89649 -1.24339 -0.96933 -0.89649 -1.24339 0.92453 -0.89515 -2.09201 -0.81073 
-0.89515 -2.09201 0.76593 -0.89515 -0.91967 -0.81073 -0.89515 -0.91967 0.76593 
-0.88698 -2.30665 -0.58866 -0.88698 -2.30665 0.54386 -0.88698 -1.50584 -1.00319 
-0.88698 -1.50584 0.95838 -0.88326 -1.71734 -0.97935 -0.88326 -1.71734 0.93454 
-0.88326 -1.29434 -0.97935 -0.88326 -1.29434 0.93454 -0.88244 -2.34959 -0.52064 
-0.88244 -2.34959 0.47584 -0.87842 -2.38719 -0.44871 -0.87842 -2.38719 0.40391 
-0.878 -2.44533 -0.29757 -0.878 -2.44533 0.25277 -0.87681 -2.46278 -0.22766 
-0.87681 -2.46278 0.18286 -0.87639 -2.41811 -0.3766 -0.87639 -2.41811 0.3318 
-0.87541 -2.22653 -0.68414 -0.87541 -2.22653 0.63934 -0.87366 -2.47415 -0.16002 
-0.87366 -2.47415 0.11522 -0.8715 -2.48096 -0.09172 -0.8715 -2.48096 0.04692 
-0.87112 -1.66491 -0.98687 -0.87112 -1.66491 0.94207 -0.87112 -1.34677 -0.98687 
-0.87112 -1.34677 0.94207 -0.87099 -2.48331 -0.0224 -0.86517 -2.1341 -0.76956 
-0.86517 -2.1341 0.72476 -0.86517 -0.87758 -0.76956 -0.86517 -0.87758 0.72476 
-0.8642 -1.922 -0.90521 -0.8642 -1.922 0.8604 -0.8642 -1.08968 -0.90521 
-0.8642 -1.08968 0.8604 -0.86113 -1.8183 -0.94628 -0.86113 -1.8183 0.90148 
-0.86113 -1.19338 -0.94628 -0.86113 -1.19338 0.90148 -0.85998 -2.03543 -0.84106 
-0.85998 -2.03543 0.79626 -0.85998 -0.97625 -0.84106 -0.85998 -0.97625 0.79626 
-0.85932 -1.61179 -0.9915 -0.85932 -1.61179 0.9467 -0.85932 -1.39989 -0.9915 
-0.85932 -1.39989 0.9467 -0.85256 -2.32308 -0.55102 -0.85256 -2.32308 0.50622 
-0.8488 -2.26224 -0.6335 -0.8488 -2.26224 0.5887 -0.84819 -1.55863 -0.99323 
-0.84819 -1.55863 0.94843 -0.84819 -1.45305 -0.99323 -0.84819 -1.45305 0.94843 
-0.84791 -2.36325 -0.48069 -0.84791 -2.36325 0.43589 -0.84742 -1.76802 -0.95846 
-0.84742 -1.76802 0.91366 -0.84742 -1.24366 -0.95846 -0.84742 -1.24366 0.91366 
-0.84495 -2.39732 -0.40846 -0.84495 -2.39732 0.36365 -0.84385 -2.44739 -0.26062 
-0.84385 -2.44739 0.21582 -0.84359 -2.42522 -0.33524 -0.84359 -2.42522 0.29044 
-0.83991 -2.46086 -0.19354 -0.83991 -2.46086 0.14874 -0.83909 -1.50584 -0.99243 
-0.83909 -1.50584 0.94763 -0.83726 -2.46992 -0.12548 -0.83726 -2.46992 0.08067 
-0.83701 -2.17512 -0.72384 -0.83701 -2.17512 0.67904 -0.83701 -0.83656 -0.72384 
-0.83701 -0.83656 0.67904 -0.83594 -2.47445 -0.05711 -0.83594 -2.47445 0.0123 
-0.83439 -1.71699 -0.96795 -0.83439 -1.71699 0.92315 -0.83439 -1.29469 -0.96795 
-0.83439 -1.29469 0.92315 -0.82944 -2.07891 -0.802 -0.82944 -2.07891 0.7572 
-0.82944 -0.93277 -0.802 -0.82944 -0.93277 0.7572 -0.82672 -1.86697 -0.91927 
-0.82672 -1.86697 0.87447 -0.82672 -1.14471 -0.91927 -0.82672 -1.14471 0.87447 
-0.826 -1.97602 -0.86701 -0.826 -1.97602 0.82221 -0.826 -1.03566 -0.86701 
-0.826 -1.03566 0.82221 -0.82325 -2.29452 -0.58008 -0.82325 -2.29452 0.53528 
-0.82202 -1.66432 -0.9749 -0.82202 -1.66432 0.9301 -0.82202 -1.34736 -0.9749 
-0.82202 -1.34736 0.9301 -0.81779 -2.33699 -0.51164 -0.81779 -2.33699 0.46684 
-0.81408 -2.37435 -0.43937 -0.81408 -2.37435 0.39457 -0.81233 -1.81762 -0.93346 
-0.81233 -1.81762 0.88866 -0.81233 -1.19406 -0.93346 -0.81233 -1.19406 0.88866 
-0.81197 -2.40492 -0.36693 -0.81197 -2.40492 0.32212 -0.81147 -2.42972 -0.293 
-0.81147 -2.42972 0.2482 -0.81042 -1.61119 -0.97901 -0.81042 -1.61119 0.93421 
-0.81042 -1.40049 -0.97901 -0.81042 -1.40049 0.93421 -0.80945 -2.2132 -0.67456 
-0.80945 -2.2132 0.62976 -0.8069 -2.44533 -0.22647 -0.8069 -2.44533 0.18167 
-0.80362 -2.45653 -0.15898 -0.80362 -2.45653 0.11418 -0.80165 -2.46327 -0.09085 
-0.80165 -2.46327 0.04605 -0.80099 -2.46552 -0.0224 -0.8007 -1.55859 -0.98055 
-0.8007 -1.55859 0.93575 -0.8007 -1.45309 -0.98055 -0.8007 -1.45309 0.93575 
-0.80001 -2.1199 -0.75954 -0.80001 -2.1199 0.71474 -0.80001 -0.89179 -0.75954 
-0.80001 -0.89179 0.71474 -0.79869 -1.76713 -0.94513 -0.79869 -1.76713 0.90032 
-0.79869 -1.24455 -0.94513 -0.79869 -1.24455 0.90032 -0.79463 -2.02035 -0.83027 
-0.79463 -2.02035 0.78547 -0.79463 -0.99133 -0.83027 -0.79463 -0.99133 0.78547 
-0.7934 -1.91409 -0.88843 -0.7934 -1.91409 0.84362 -0.7934 -1.09759 -0.88843 
-0.7934 -1.09759 0.84362 -0.79179 -1.50584 -0.97934 -0.79179 -1.50584 0.93454 
-0.78835 -2.3088 -0.54104 -0.78835 -2.3088 0.49624 -0.78613 -1.7161 -0.95418 
-0.78613 -1.7161 0.90938 -0.78613 -1.29558 -0.95418 -0.78613 -1.29558 0.90938 
-0.78382 -2.34861 -0.4705 -0.78382 -2.34861 0.42569 -0.78316 -2.24765 -0.62271 
-0.78316 -2.24765 0.57791 -0.78098 -2.38231 -0.39809 -0.78098 -2.38231 0.35329 
-0.77974 -2.40983 -0.32473 -0.77974 -2.40983 0.27993 -0.77837 -1.86563 -0.90463 
-0.77837 -1.86563 0.85982 -0.77837 -1.14605 -0.90463 -0.77837 -1.14605 0.85982 
-0.77385 -1.66328 -0.9606 -0.77385 -1.66328 0.91579 -0.77385 -1.3484 -0.9606 
-0.77385 -1.3484 0.91579 -0.77166 -2.15976 -0.71235 -0.77166 -2.15976 0.66755 
-0.77166 -0.85192 -0.71235 -0.77166 -0.85192 0.66755 -0.76923 -2.42522 -0.26088 
-0.76923 -2.42522 0.21608 -0.76527 -2.43872 -0.19379 -0.76527 -2.43872 0.14899 
-0.76444 -2.06291 -0.78973 -0.76444 -2.06291 0.74493 -0.76444 -0.94878 -0.78973 
-0.76444 -0.94878 0.74493 -0.76421 -1.81615 -0.91832 -0.76421 -1.81615 0.87352 
-0.76421 -1.19553 -0.91832 -0.76421 -1.19553 0.87352 -0.76329 -1.61115 -0.96436 
-0.76329 -1.61115 0.91956 -0.76329 -1.40053 -0.96436 -0.76329 -1.40053 0.91956 
-0.76261 -2.4478 -0.12565 -0.76261 -2.4478 0.08085 -0.76131 -1.95946 -0.85387 
-0.76131 -1.95946 0.80907 -0.76131 -1.05222 -0.85387 -0.76131 -1.05222 0.80907 
-0.76127 -2.45235 -0.05727 -0.76127 -2.45235 0.01246 -0.76063 -2.27901 -0.56911 
-0.76063 -2.27901 0.52431 -0.75431 -2.32071 -0.50048 -0.75431 -2.32071 0.45568 
-0.75364 -1.55847 -0.96546 -0.75364 -1.55847 0.92066 -0.75364 -1.45322 -0.96546 
-0.75364 -1.45322 0.92066 -0.75095 -1.76579 -0.92948 -0.75095 -1.76579 0.88467 
-0.75095 -1.2459 -0.92948 -0.75095 -1.2459 0.88467 -0.75093 -2.3577 -0.4282 
-0.75093 -2.3577 0.3834 -0.74874 -2.38776 -0.35573 -0.74874 -2.38776 0.31093 
-0.74518 -1.50584 -0.96395 -0.74518 -1.50584 0.91914 -0.74475 -2.19661 -0.66197 
-0.74475 -2.19661 0.61717 -0.74475 -0.81507 -0.66197 -0.74352 -1.91492 -0.86977 
-0.74352 -1.91492 0.82497 -0.74352 -1.09676 -0.86977 -0.74352 -1.09676 0.82497 
-0.73863 -1.71469 -0.93806 -0.73863 -1.71469 0.89326 -0.73863 -1.29699 -0.93806 
-0.73863 -1.29699 0.89326 -0.73755 -2.40492 -0.2925 -0.73755 -2.40492 0.2477 
-0.73613 -2.1029 -0.74617 -0.73613 -2.1029 0.70137 -0.73613 -0.90878 -0.74617 
-0.73613 -0.90878 0.70137 -0.7306 -2.00289 -0.81575 -0.7306 -2.00289 0.77095 
-0.7306 -1.00879 -0.81575 -0.7306 -1.00879 0.77095 -0.72855 -1.86624 -0.88561 
-0.72855 -1.86624 0.84081 -0.72855 -1.14544 -0.88561 -0.72855 -1.14544 0.84081 
-0.72787 -2.41811 -0.22808 -0.72787 -2.41811 0.18328 -0.72728 -1.663 -0.94404 
-0.72728 -1.663 0.89924 -0.72728 -1.34869 -0.94404 -0.72728 -1.34869 0.89924 
-0.72642 -2.29141 -0.52876 -0.72642 -2.29141 0.48396 -0.72435 -2.42942 -0.16038 
-0.72435 -2.42942 0.11558 -0.72251 -2.43636 -0.09203 -0.72251 -2.43636 0.04723 
-0.72163 -2.43862 -0.0224 -0.72129 -2.22997 -0.61017 -0.72129 -2.22997 0.56536 
-0.72124 -2.33023 -0.45851 -0.72124 -2.33023 0.4137 -0.71855 -2.36357 -0.38593 
-0.71855 -2.36357 0.34112 -0.71694 -1.61086 -0.94741 -0.71694 -1.61086 0.90261 
-0.71694 -1.40082 -0.94741 -0.71694 -1.40082 0.90261 -0.71428 -1.8163 -0.89895 
-0.71428 -1.8163 0.85415 -0.71428 -1.19539 -0.89895 -0.71428 -1.19539 0.85415 
-0.71213 -1.95932 -0.83327 -0.71213 -1.95932 0.78846 -0.71213 -1.05236 -0.83327 
-0.71213 -1.05236 0.78846 -0.70824 -2.14169 -0.69764 -0.70824 -2.14169 0.65284 
-0.70824 -0.86999 -0.69764 -0.70763 -1.55842 -0.94816 -0.70763 -1.55842 0.90336 
-0.70763 -1.45326 -0.94816 -0.70763 -1.45326 0.90336 -0.70638 -2.38231 -0.32349 
-0.70638 -2.38231 0.27869 -0.7014 -2.04419 -0.77424 -0.7014 -2.04419 0.72944 
-0.7014 -0.96749 -0.77424 -0.7014 -0.96749 0.72944 -0.7011 -1.76575 -0.9097 
-0.7011 -1.76575 0.8649 -0.7011 -1.24594 -0.9097 -0.7011 -1.24594 0.8649 
-0.69939 -2.26019 -0.5558 -0.69939 -2.26019 0.511 -0.69939 -1.50584 -0.94628 
-0.69939 -1.50584 0.90148 -0.69602 -2.39732 -0.25952 -0.69602 -2.39732 0.21472 
-0.6946 -1.91459 -0.84871 -0.6946 -1.91459 0.80391 -0.6946 -1.09709 -0.84871 
-0.6946 -1.09709 0.80391 -0.69306 -2.3015 -0.48673 -0.69306 -2.3015 0.44193 
-0.68922 -2.33731 -0.41525 -0.68922 -2.33731 0.37045 -0.68808 -1.71308 -0.91784 
-0.68808 -1.71308 0.87304 -0.68808 -1.2986 -0.91784 -0.68808 -1.2986 0.87304 
-0.68752 -2.40842 -0.1947 -0.68752 -2.40842 0.1499 -0.68481 -2.41761 -0.12658 
-0.68481 -2.41761 0.08178 -0.68352 -2.17657 -0.64793 -0.68352 -2.17657 0.60313 
-0.68269 -2.42196 -0.05727 -0.68269 -2.42196 0.01247 -0.68211 -2.00181 -0.79314 
-0.68211 -2.00181 0.74834 -0.68211 -1.00987 -0.79314 -0.68211 -1.00987 0.74834 
-0.67942 -1.86559 -0.8641 -0.67942 -1.86559 0.8193 -0.67942 -1.14609 -0.8641 
-0.67942 -1.14609 0.8193 -0.67686 -1.66123 -0.92332 -0.67686 -1.66123 0.87852 
-0.67686 -1.35046 -0.92332 -0.67686 -1.35046 0.87852 -0.67627 -2.3577 -0.35355 
-0.67627 -2.3577 0.30874 -0.67382 -2.08319 -0.72951 -0.67382 -2.08319 0.68471 
-0.67382 -0.92849 -0.72951 -0.67382 -0.92849 0.68471 -0.66652 -1.60866 -0.92614 
-0.66652 -1.60866 0.88134 -0.66652 -1.40302 -0.92614 -0.66652 -1.40302 0.88134 
-0.66582 -2.27066 -0.51413 -0.66582 -2.27066 0.46932 -0.6654 -1.81555 -0.87707 
-0.6654 -1.81555 0.83227 -0.6654 -1.19613 -0.87707 -0.6654 -1.19613 0.83227 
-0.6651 -2.37435 -0.29039 -0.6651 -2.37435 0.24559 -0.66378 -1.95792 -0.81022 
-0.66378 -1.95792 0.76541 -0.66378 -1.05376 -0.81022 -0.66378 -1.05376 0.76541 
-0.66085 -2.30905 -0.44362 -0.66085 -2.30905 0.39882 -0.66051 -2.2089 -0.59511 
-0.66051 -2.2089 0.55031 -0.65737 -1.55612 -0.92634 -0.65737 -1.55612 0.88154 
-0.65737 -1.45556 -0.92634 -0.65737 -1.45556 0.88154 -0.65576 -2.38719 -0.22606 
-0.65576 -2.38719 0.18126 -0.65452 -1.50584 -0.92639 -0.65452 -1.50584 0.88159 
-0.65375 -2.04192 -0.74983 -0.65375 -2.04192 0.70503 -0.65375 -0.96976 -0.74983 
-0.65375 -0.96976 0.70503 -0.6514 -1.76359 -0.88732 -0.6514 -1.76359 0.84252 
-0.6514 -1.24809 -0.88732 -0.6514 -1.24809 0.84252 -0.64829 -2.39616 -0.16083 
-0.64829 -2.39616 0.11603 -0.648 -2.11972 -0.68175 -0.648 -2.11972 0.63694 
-0.648 -0.89197 -0.68175 -0.64678 -1.9131 -0.82531 -0.64678 -1.9131 0.78051 
-0.64678 -1.09858 -0.82531 -0.64678 -1.09858 0.78051 -0.64597 -2.33023 -0.38324 
-0.64597 -2.33023 0.33844 -0.64513 -2.40265 -0.09178 -0.64513 -2.40265 0.04698 
-0.64407 -2.40482 -0.0224 -0.63978 -2.23813 -0.54021 -0.63978 -2.23813 0.49541 
-0.63869 -1.71086 -0.89497 -0.63869 -1.71086 0.85017 -0.63869 -1.30082 -0.89497 
-0.63869 -1.30082 0.85017 -0.63476 -1.99931 -0.76832 -0.63476 -1.99931 0.72352 
-0.63476 -1.01237 -0.76832 -0.63476 -1.01237 0.72352 -0.63398 -2.34861 -0.32066 
-0.63398 -2.34861 0.27586 -0.63349 -2.27885 -0.47098 -0.63349 -2.27885 0.42618 
-0.63171 -1.86387 -0.84032 -0.63171 -1.86387 0.79552 -0.63171 -1.14781 -0.84032 
-0.63171 -1.14781 0.79552 -0.62737 -1.65873 -0.89982 -0.62737 -1.65873 0.85502 
-0.62737 -1.35295 -0.89982 -0.62737 -1.35295 0.85502 -0.62676 -2.08027 -0.70264 
-0.62676 -2.08027 0.65783 -0.62676 -0.93141 -0.70264 -0.62403 -2.15361 -0.63116 
-0.62403 -2.15361 0.58636 -0.62378 -2.36325 -0.25656 -0.62378 -2.36325 0.21176 
-0.61774 -2.3015 -0.41141 -0.61774 -2.3015 0.36661 -0.61735 -1.60616 -0.90216 
-0.61735 -1.60616 0.85735 -0.61735 -1.40552 -0.90216 -0.61735 -1.40552 0.85735 
-0.61689 -1.95545 -0.78494 -0.61689 -1.95545 0.74013 -0.61689 -1.05623 -0.78494 
-0.61689 -1.05623 0.74013 -0.61653 -1.8129 -0.85245 -0.61653 -1.8129 0.80765 
-0.61653 -1.19878 -0.85245 -0.61653 -1.19878 0.80765 -0.61547 -2.37397 -0.19164 
-0.61547 -2.37397 0.14684 -0.61342 -1.55606 -0.90435 -0.61342 -1.55606 0.85955 
-0.61342 -1.45562 -0.90435 -0.61342 -1.45562 0.85955 -0.61068 -1.50584 -0.90432 
-0.61068 -1.50584 0.85952 -0.61029 -2.38138 -0.12657 -0.61029 -2.38138 0.08177 
-0.60817 -2.38573 -0.05726 -0.60817 -2.38573 0.01245 -0.60721 -2.24679 -0.49726 
-0.60721 -2.24679 0.45246 -0.60684 -2.03866 -0.72259 -0.60684 -2.03866 0.67779 
-0.60684 -0.97302 -0.72259 -0.60399 -2.32071 -0.35016 -0.60399 -2.32071 0.30536 
-0.60272 -1.76071 -0.8622 -0.60272 -1.76071 0.8174 -0.60272 -1.25097 -0.8622 
-0.60272 -1.25097 0.8174 -0.60202 -2.18473 -0.57797 -0.60202 -2.18473 0.53317 
-0.60194 -2.11538 -0.65323 -0.60194 -2.11538 0.60843 -0.6002 -1.91046 -0.79963 
-0.6002 -1.91046 0.75483 -0.6002 -1.10123 -0.79963 -0.6002 -1.10123 0.75483 
-0.59283 -2.33699 -0.28668 -0.59283 -2.33699 0.24188 -0.59063 -1.70803 -0.86951 
-0.59063 -1.70803 0.82471 -0.59063 -1.30365 -0.86951 -0.59063 -1.30365 0.82471 
-0.59035 -2.27066 -0.43865 -0.59035 -2.27066 0.39385 -0.58786 -1.99547 -0.74074 
-0.58786 -1.99547 0.69594 -0.58786 -1.01621 -0.74074 -0.58786 -1.01621 0.69594 
-0.58389 -1.86042 -0.81366 -0.58389 -1.86042 0.76886 -0.58389 -1.15126 -0.81366 
-0.58389 -1.15126 0.76886 -0.58383 -2.34959 -0.22203 -0.58383 -2.34959 0.17723 
-0.58207 -2.21295 -0.5224 -0.58207 -2.21295 0.4776 -0.58103 -2.07566 -0.67376 
-0.58103 -2.07566 0.62896 -0.5795 -1.65573 -0.87385 -0.5795 -1.65573 0.82904 
-0.5795 -1.35595 -0.87385 -0.5795 -1.35595 0.82904 -0.579 -2.14788 -0.60094 
-0.579 -2.14788 0.55614 -0.57764 -2.35869 -0.15731 -0.57764 -2.35869 0.11251 
-0.57572 -2.29141 -0.37806 -0.57572 -2.29141 0.33326 -0.57431 -1.60606 -0.87805 
-0.57431 -1.60606 0.83325 -0.57431 -1.40562 -0.87805 -0.57431 -1.40562 0.83325 
-0.57362 -2.36411 -0.09201 -0.57362 -2.36411 0.04721 -0.57239 -2.3662 -0.0224 
-0.57038 -1.5559 -0.88011 -0.57038 -1.5559 0.83531 -0.57038 -1.45578 -0.88011 
-0.57038 -1.45578 0.83531 -0.57019 -1.9513 -0.75694 -0.57019 -1.9513 0.71214 
-0.57019 -1.06038 -0.75694 -0.57019 -1.06038 0.71214 -0.56907 -1.80933 -0.82535 
-0.56907 -1.80933 0.78054 -0.56907 -1.20236 -0.82535 -0.56907 -1.20236 0.78054 
-0.56797 -1.50584 -0.88013 -0.56797 -1.50584 0.83533 -0.56426 -2.23813 -0.46469 
-0.56426 -2.23813 0.41989 -0.56343 -2.3088 -0.31612 -0.56343 -2.3088 0.27132 
-0.56107 -2.03359 -0.69325 -0.56107 -2.03359 0.64844 -0.56107 -0.97809 -0.69325 
-0.55814 -2.1774 -0.54633 -0.55814 -2.1774 0.50153 -0.55712 -2.10925 -0.62267 
-0.55712 -2.10925 0.57787 -0.55576 -1.75734 -0.83465 -0.55576 -1.75734 0.78985 
-0.55576 -1.25435 -0.83465 -0.55576 -1.25435 0.78985 -0.55498 -1.90666 -0.77174 
-0.55498 -1.90666 0.72694 -0.55498 -1.10502 -0.77174 -0.55498 -1.10502 0.72694 
-0.55345 -2.32308 -0.25191 -0.55345 -2.32308 0.20711 -0.54867 -2.26019 -0.40508 
-0.54867 -2.26019 0.36028 -0.54598 -2.33365 -0.18772 -0.54598 -2.33365 0.14291 
-0.54402 -1.7046 -0.84154 -0.54402 -1.7046 0.79674 -0.54402 -1.30708 -0.84154 
-0.54402 -1.30708 0.79674 -0.54243 -1.99018 -0.71102 -0.54243 -1.99018 0.66622 
-0.54243 -1.0215 -0.71102 -0.54095 -2.3408 -0.1226 -0.54095 -2.3408 0.07779 
-0.53888 -1.85636 -0.78534 -0.53888 -1.85636 0.74054 -0.53888 -1.15532 -0.78534 
-0.53888 -1.15532 0.74054 -0.5384 -2.34442 -0.05726 -0.5384 -2.34442 0.01245 
-0.53758 -1.65535 -0.84773 -0.53758 -1.65535 0.80293 -0.53758 -1.35634 -0.84773 
-0.53758 -1.35634 0.80293 -0.53678 -2.06936 -0.64296 -0.53678 -2.06936 0.59816 
-0.53547 -2.14023 -0.569 -0.53547 -2.14023 0.5242 -0.53536 -2.27901 -0.34384 
-0.53536 -2.27901 0.29904 -0.53251 -1.60572 -0.85186 -0.53251 -1.60572 0.80706 
-0.53251 -1.40596 -0.85186 -0.53251 -1.40596 0.80706 -0.52881 -1.55584 -0.85391 
-0.52881 -1.55584 0.8091 -0.52881 -1.45584 -0.85391 -0.52881 -1.45584 0.8091 
-0.5265 -2.18473 -0.50245 -0.5265 -2.18473 0.45765 -0.5265 -1.50584 -0.85387 
-0.5265 -1.50584 0.80907 -0.52617 -1.9465 -0.72724 -0.52617 -1.9465 0.68244 
-0.52617 -1.06519 -0.72724 -0.52617 -1.06519 0.68244 -0.52439 -2.29452 -0.28122 
-0.52439 -2.29452 0.23642 -0.52412 -1.80475 -0.79657 -0.52412 -1.80475 0.75177 
-0.52412 -1.20693 -0.79657 -0.52412 -1.20693 0.75177 -0.51704 -2.02694 -0.66209 
-0.51704 -2.02694 0.61728 -0.51582 -2.30665 -0.21749 -0.51582 -2.30665 0.17269 
-0.51412 -2.10154 -0.59035 -0.51412 -2.10154 0.54555 -0.51126 -1.90173 -0.74173 
-0.51126 -1.90173 0.69693 -0.51126 -1.10995 -0.74173 -0.51126 -1.10995 0.69693 
-0.51105 -1.75253 -0.8054 -0.51105 -1.75253 0.76059 -0.51105 -1.25915 -0.8054 
-0.51105 -1.25915 0.76059 -0.50966 -2.31535 -0.15293 -0.50966 -2.31535 0.10813 
-0.50936 -2.2089 -0.44396 -0.50936 -2.2089 0.39916 -0.50596 -2.32059 -0.0878 
-0.50596 -2.32059 0.043 -0.50472 -2.32234 -0.0224 -0.50353 -2.14788 -0.52547 
-0.50353 -2.14788 0.48067 -0.50287 -1.70443 -0.81303 -0.50287 -1.70443 0.76823 
-0.50287 -1.30726 -0.81303 -0.50287 -1.30726 0.76823 -0.49961 -1.9844 -0.67946 
-0.49961 -1.9844 0.63466 -0.49961 -1.02729 -0.67946 -0.49644 -1.6551 -0.81912 
-0.49644 -1.6551 0.77431 -0.49644 -1.35659 -0.81912 -0.49644 -1.35659 0.77431 
-0.49513 -1.85104 -0.75475 -0.49513 -1.85104 0.70995 -0.49513 -1.16064 -0.75475 
-0.49513 -1.16064 0.70995 -0.49431 -2.22997 -0.38319 -0.49431 -2.22997 0.33839 
-0.49413 -2.06141 -0.61034 -0.49413 -2.06141 0.56554 -0.49125 -1.60515 -0.82307 
-0.49125 -1.60515 0.77827 -0.49125 -1.40653 -0.82307 -0.49125 -1.40653 0.77827 
-0.48758 -1.5552 -0.82498 -0.48758 -1.5552 0.78018 -0.48758 -1.45648 -0.82498 
-0.48758 -1.45648 0.78018 -0.48637 -1.50584 -0.82561 -0.48637 -1.50584 0.78081 
-0.48354 -1.94045 -0.69536 -0.48354 -1.94045 0.65056 -0.48354 -1.07124 -0.69536 
-0.4818 -2.10925 -0.54735 -0.4818 -2.10925 0.50255 -0.48176 -2.24765 -0.32131 
-0.48176 -2.24765 0.27651 -0.48077 -1.79931 -0.76558 -0.48077 -1.79931 0.72077 
-0.48077 -1.21237 -0.76558 -0.48077 -1.21237 0.72077 -0.47557 -2.01994 -0.62891 
-0.47557 -2.01994 0.5841 -0.47331 -2.15361 -0.48044 -0.47331 -2.15361 0.43564 
-0.47123 -1.75183 -0.77497 -0.47123 -1.75183 0.73017 -0.47123 -1.25985 -0.77497 
-0.47123 -1.25985 0.73017 -0.47097 -2.26224 -0.25567 -0.47097 -2.26224 0.21087 
-0.46915 -1.89568 -0.70968 -0.46915 -1.89568 0.66488 -0.46915 -1.116 -0.70968 
-0.46332 -2.27302 -0.19146 -0.46332 -2.27302 0.14665 -0.46318 -1.70376 -0.78254 
-0.46318 -1.70376 0.73774 -0.46318 -1.30793 -0.78254 -0.46318 -1.30793 0.73774 
-0.46151 -2.06936 -0.56769 -0.46151 -2.06936 0.52289 -0.45846 -1.97724 -0.64601 
-0.45846 -1.97724 0.60121 -0.45805 -2.28035 -0.126 -0.45805 -2.28035 0.0812 
-0.45655 -1.65423 -0.78837 -0.45655 -1.65423 0.74356 -0.45655 -1.35745 -0.78837 
-0.45655 -1.35745 0.74356 -0.45654 -2.17657 -0.42095 -0.45654 -2.17657 0.37615 
-0.45534 -2.28414 -0.0606 -0.45534 -2.28414 0.0158 -0.4533 -1.84471 -0.72227 
-0.4533 -1.84471 0.67747 -0.4533 -1.16697 -0.72227 -0.4533 -1.16697 0.67747 
-0.4515 -1.60433 -0.79226 -0.4515 -1.60433 0.74745 -0.4515 -1.40735 -0.79226 
-0.4515 -1.40735 0.74745 -0.45124 -2.11538 -0.50253 -0.45124 -2.11538 0.45773 
-0.44882 -1.55514 -0.79477 -0.44882 -1.55514 0.74997 -0.44882 -1.45654 -0.79477 
-0.44882 -1.45654 0.74997 -0.44768 -1.50584 -0.79541 -0.44768 -1.50584 0.75061 
-0.44286 -1.9334 -0.66162 -0.44286 -1.9334 0.61682 -0.44286 -1.07829 -0.66162 
-0.4425 -2.19661 -0.35972 -0.4425 -2.19661 0.31492 -0.44239 -2.02694 -0.58743 
-0.44239 -2.02694 0.54263 -0.44228 -1.79809 -0.73322 -0.44228 -1.79809 0.68842 
-0.44228 -1.21359 -0.73322 -0.44228 -1.21359 0.68842 -0.43277 -1.75052 -0.7425 
-0.43277 -1.75052 0.69769 -0.43277 -1.26116 -0.7425 -0.43277 -1.26116 0.69769 
-0.43071 -2.07566 -0.52344 -0.43071 -2.07566 0.47864 -0.42991 -2.2132 -0.29502 
-0.42991 -2.2132 0.25022 -0.42879 -1.88852 -0.67568 -0.42879 -1.88852 0.63088 
-0.42879 -1.12316 -0.67568 -0.42505 -1.70259 -0.75014 -0.42505 -1.70259 0.70534 
-0.42505 -1.30909 -0.75014 -0.42505 -1.30909 0.70534 -0.42501 -1.9844 -0.60486 
-0.42501 -1.9844 0.56006 -0.42273 -2.11972 -0.45648 -0.42273 -2.11972 0.41167 
-0.42033 -2.22653 -0.22907 -0.42033 -2.22653 0.18426 -0.41844 -1.65298 -0.75584 
-0.41844 -1.65298 0.71104 -0.41844 -1.3587 -0.75584 -0.41844 -1.3587 0.71104 
-0.4163 -1.84273 -0.68817 -0.4163 -1.84273 0.64337 -0.4163 -1.16895 -0.68817 
-0.41412 -1.60421 -0.76008 -0.41412 -1.60421 0.71527 -0.41412 -1.40747 -0.76008 
-0.41412 -1.40747 0.71527 -0.41337 -2.23573 -0.16414 -0.41337 -2.23573 0.11934 
-0.41141 -1.55497 -0.76254 -0.41141 -1.55497 0.71773 -0.41141 -1.45671 -0.76254 
-0.41141 -1.45671 0.71773 -0.41123 -2.03359 -0.54341 -0.41123 -2.03359 0.4986 
-0.41051 -1.50584 -0.76335 -0.41051 -1.50584 0.71855 -0.40931 -2.24177 -0.09859 
-0.40931 -2.24177 0.05379 -0.40911 -1.94045 -0.62094 -0.40911 -1.94045 0.57613 
-0.40735 -2.24391 -0.0224 -0.40683 -2.14169 -0.39624 -0.40683 -2.14169 0.35143 
-0.40541 -1.79613 -0.69906 -0.40541 -1.79613 0.65426 -0.40541 -1.21556 -0.69906 
-0.40541 -1.21556 0.65426 -0.40184 -2.08027 -0.47772 -0.40184 -2.08027 0.43292 
-0.39616 -1.74882 -0.70832 -0.39616 -1.74882 0.66351 -0.39616 -1.26286 -0.70832 
-0.39616 -1.26286 0.66351 -0.39479 -1.89568 -0.63532 -0.39479 -1.89568 0.59052 
-0.39345 -1.99018 -0.56204 -0.39345 -1.99018 0.51724 -0.39212 -2.15976 -0.33281 
-0.39212 -2.15976 0.28801 -0.38855 -1.70093 -0.71592 -0.38855 -1.70093 0.67112 
-0.38855 -1.31075 -0.71592 -0.38855 -1.31075 0.67112 -0.38262 -1.65257 -0.72185 
-0.38262 -1.65257 0.67705 -0.38262 -1.35911 -0.72185 -0.38262 -1.35911 0.67705 
-0.3822 -1.84471 -0.65117 -0.3822 -1.84471 0.60637 -0.3822 -1.16697 -0.65117 
-0.38188 -2.03866 -0.49763 -0.38188 -2.03866 0.45283 -0.38064 -2.17512 -0.26746 
-0.38064 -2.17512 0.22266 -0.37837 -1.60386 -0.7261 -0.37837 -1.60386 0.6813 
-0.37837 -1.40782 -0.7261 -0.37837 -1.40782 0.6813 -0.37724 -1.9465 -0.5783 
-0.37724 -1.9465 0.5335 -0.37582 -1.55491 -0.72866 -0.37582 -1.55491 0.68385 
-0.37582 -1.45677 -0.72866 -0.37582 -1.45677 0.68385 -0.37497 -2.08319 -0.43065 
-0.37497 -2.08319 0.38585 -0.37497 -1.50584 -0.72951 -0.37497 -1.50584 0.68471 
-0.3727 -2.18754 -0.20152 -0.3727 -2.18754 0.15672 -0.37126 -1.79809 -0.66219 
-0.37126 -1.79809 0.61739 -0.37126 -1.21359 -0.66219 -0.36689 -2.19545 -0.13618 
-0.36689 -2.19545 0.09138 -0.36373 -1.99547 -0.51661 -0.36373 -1.99547 0.47181 
-0.36274 -1.90173 -0.59321 -0.36274 -1.90173 0.54841 -0.36248 -2.19919 -0.0606 
-0.36248 -2.19919 0.0158 -0.36198 -1.75052 -0.6717 -0.36198 -1.75052 0.6269 
-0.36198 -1.26116 -0.6717 -0.36198 -1.26116 0.6269 -0.3583 -2.1029 -0.36834 
-0.3583 -2.1029 0.32354 -0.35464 -2.04192 -0.45072 -0.35464 -2.04192 0.40592 
-0.35433 -1.70259 -0.67943 -0.35433 -1.70259 0.63463 -0.35433 -1.30909 -0.67943 
-0.35433 -1.30909 0.63463 -0.34972 -1.85104 -0.60934 -0.34972 -1.85104 0.56454 
-0.34863 -1.65298 -0.68604 -0.34863 -1.65298 0.64123 -0.34863 -1.3587 -0.68604 
-0.34863 -1.3587 0.64123 -0.34753 -1.9513 -0.53428 -0.34753 -1.9513 0.48948 
-0.34493 -2.1199 -0.30447 -0.34493 -2.1199 0.25966 -0.3444 -1.60421 -0.69035 
-0.3444 -1.60421 0.64555 -0.3444 -1.40747 -0.69035 -0.3444 -1.40747 0.64555 
-0.34194 -1.55497 -0.69306 -0.34194 -1.55497 0.64826 -0.34194 -1.45671 -0.69306 
-0.34194 -1.45671 0.64826 -0.34112 -1.50584 -0.69396 -0.34112 -1.50584 0.64916 
-0.3389 -1.79931 -0.6237 -0.3389 -1.79931 0.5789 -0.3389 -1.21237 -0.6237 
-0.33615 -1.99931 -0.46971 -0.33615 -1.99931 0.42491 -0.33491 -2.1341 -0.2393 
-0.33491 -2.1341 0.1945 -0.33273 -1.90666 -0.54949 -0.33273 -1.90666 0.50469 
-0.33023 -2.04419 -0.40307 -0.33023 -2.04419 0.35827 -0.3295 -1.75183 -0.63324 
-0.3295 -1.75183 0.58844 -0.3295 -1.25985 -0.63324 -0.3295 -1.25985 0.58844 
-0.32829 -2.14544 -0.17316 -0.32829 -2.14544 0.12835 -0.32194 -1.70376 -0.64129 
-0.32194 -1.70376 0.59649 -0.32194 -1.30793 -0.64129 -0.32194 -1.30793 0.59649 
-0.32176 -2.15099 -0.098 -0.32176 -2.15099 0.05319 -0.31958 -2.15284 -0.0224 
-0.31954 -1.95545 -0.48758 -0.31954 -1.95545 0.44278 -0.31913 -1.85636 -0.56559 
-0.31913 -1.85636 0.52079 -0.31611 -1.65423 -0.64792 -0.31611 -1.65423 0.60312 
-0.31611 -1.35745 -0.64792 -0.31611 -1.35745 0.60312 -0.31474 -2.06291 -0.34003 
-0.31474 -2.06291 0.29523 -0.31222 -1.60433 -0.65297 -0.31222 -1.60433 0.60817 
-0.31222 -1.40735 -0.65297 -0.31222 -1.40735 0.60817 -0.31133 -2.00181 -0.42236 
-0.31133 -2.00181 0.37756 -0.3097 -1.55514 -0.65565 -0.3097 -1.55514 0.61085 
-0.3097 -1.45654 -0.65565 -0.3097 -1.45654 0.61085 -0.30906 -1.50584 -0.65679 
-0.30906 -1.50584 0.61199 -0.3079 -1.80475 -0.58036 -0.3079 -1.80475 0.53555 
-0.30484 -1.91046 -0.50428 -0.30484 -1.91046 0.45947 -0.30248 -2.07891 -0.27503 
-0.30248 -2.07891 0.23023 -0.29908 -1.75253 -0.59342 -0.29908 -1.75253 0.54862 
-0.29908 -1.25915 -0.59342 -0.29426 -1.95792 -0.44069 -0.29426 -1.95792 0.39589 
-0.29374 -2.09201 -0.20933 -0.29374 -2.09201 0.16452 -0.29144 -1.70443 -0.6016 
-0.29144 -1.70443 0.5568 -0.29144 -1.30726 -0.6016 -0.29144 -1.30726 0.5568 
-0.29081 -1.86042 -0.52058 -0.29081 -1.86042 0.47578 -0.28872 -2.00289 -0.37387 
-0.28872 -2.00289 0.32907 -0.28536 -1.6551 -0.60804 -0.28536 -1.6551 0.56323 
-0.28536 -1.35659 -0.60804 -0.28536 -1.35659 0.56323 -0.28353 -2.09692 -0.13623 
-0.28353 -2.09692 0.09143 -0.2814 -1.60515 -0.61322 -0.2814 -1.60515 0.56842 
-0.2814 -1.40653 -0.61322 -0.2814 -1.40653 0.56842 -0.27949 -1.5552 -0.6169 
-0.27949 -1.5552 0.57209 -0.27949 -1.45648 -0.6169 -0.27949 -1.45648 0.57209 
-0.27916 -1.9131 -0.45769 -0.27916 -1.9131 0.41289 -0.27913 -1.80933 -0.53541 
-0.27913 -1.80933 0.49061 -0.27912 -2.10065 -0.06064 -0.27912 -2.10065 0.01583 
-0.27886 -1.50584 -0.6181 -0.27886 -1.50584 0.5733 -0.2742 -2.02035 -0.30984 
-0.2742 -2.02035 0.26504 -0.27121 -1.95932 -0.39234 -0.27121 -1.95932 0.34754 
-0.26982 -1.75734 -0.54871 -0.26982 -1.75734 0.50391 -0.26415 -1.86387 -0.47276 
-0.26415 -1.86387 0.42796 -0.26341 -2.03543 -0.24449 -0.26341 -2.03543 0.19969 
-0.26293 -1.7046 -0.56046 -0.26293 -1.7046 0.51566 -0.26293 -1.30708 -0.56046 
-0.25674 -1.65535 -0.56689 -0.25674 -1.65535 0.52209 -0.25674 -1.35634 -0.56689 
-0.25674 -1.35634 0.52209 -0.25576 -1.91459 -0.40987 -0.25576 -1.91459 0.36507 
-0.25261 -1.60572 -0.57197 -0.25261 -1.60572 0.52716 -0.25261 -1.40596 -0.57197 
-0.25261 -1.40596 0.52716 -0.25202 -1.8129 -0.48794 -0.25202 -1.8129 0.44314 
-0.25111 -2.04168 -0.17198 -0.25111 -2.04168 0.12718 -0.2506 -1.95946 -0.34316 
-0.2506 -1.95946 0.29836 -0.2506 -1.50584 -0.57797 -0.2506 -1.50584 0.53317 
-0.25057 -1.55584 -0.57566 -0.25057 -1.55584 0.53086 -0.25057 -1.45584 -0.57566 
-0.25057 -1.45584 0.53086 -0.24333 -2.045 -0.09865 -0.24333 -2.045 0.05385 
-0.24228 -1.76071 -0.50176 -0.24228 -1.76071 0.45696 -0.24088 -2.04658 -0.0224 
-0.24037 -1.86559 -0.42505 -0.24037 -1.86559 0.38025 -0.23747 -1.97602 -0.27847 
-0.23747 -1.97602 0.23367 -0.23496 -1.70803 -0.51385 -0.23496 -1.70803 0.46905 
-0.23496 -1.30365 -0.51385 -0.2347 -1.91492 -0.36095 -0.2347 -1.91492 0.31615 
-0.23063 -1.65573 -0.52497 -0.23063 -1.65573 0.48017 -0.23063 -1.35595 -0.52497 
-0.23063 -1.35595 0.48017 -0.2274 -1.81555 -0.43907 -0.2274 -1.81555 0.39427 
-0.22642 -1.60606 -0.53016 -0.22642 -1.60606 0.48536 -0.22642 -1.40562 -0.53016 
-0.22436 -1.5559 -0.53409 -0.22436 -1.45578 -0.53409 -0.22434 -1.50584 -0.5365 
-0.22282 -1.98294 -0.20693 -0.22282 -1.98294 0.16213 -0.21886 -1.86624 -0.37593 
-0.21886 -1.86624 0.33112 -0.21715 -1.76359 -0.45307 -0.21715 -1.76359 0.40827 
-0.21605 -1.91409 -0.31108 -0.21605 -1.91409 0.26627 -0.21291 -1.98765 -0.13378 
-0.21291 -1.98765 0.08898 -0.2095 -1.71086 -0.46578 -0.20793 -1.99001 -0.06064 
-0.20793 -1.99001 0.01583 -0.20552 -1.8163 -0.3902 -0.20552 -1.8163 0.34539 
-0.20465 -1.65873 -0.47711 -0.20465 -1.35295 -0.47711 -0.20232 -1.60616 -0.48713 
-0.20232 -1.40552 -0.48713 -0.20015 -1.50584 -0.4938 -0.20012 -1.55606 -0.49105 
-0.20012 -1.45562 -0.49105 -0.19985 -1.86563 -0.3261 -0.19985 -1.86563 0.2813 
-0.19927 -1.922 -0.24027 -0.19927 -1.922 0.19547 -0.19477 -1.76575 -0.40338 
-0.18722 -1.92768 -0.1683 -0.18722 -1.92768 0.1235 -0.18663 -1.71308 -0.4164 
-0.18615 -1.81615 -0.34026 -0.1852 -1.86697 -0.27776 -0.18115 -1.66123 -0.42761 
-0.18115 -1.35046 -0.42761 -0.17996 -1.9311 -0.09555 -0.17996 -1.9311 0.05074 
-0.17833 -1.60866 -0.43795 -0.17833 -1.40302 -0.43795 -0.17814 -1.55612 -0.4471 
-0.17814 -1.45556 -0.4471 -0.17808 -1.50584 -0.44996 -0.17754 -1.93224 -0.0224 
-0.175 -1.76579 -0.35352 -0.17101 -1.81762 -0.29215 -0.1706 -1.87384 -0.20625 
-0.16641 -1.71469 -0.36585 -0.16074 -1.87846 -0.13329 -0.16043 -1.663 -0.37719 
-0.15935 -1.76713 -0.30578 -0.15819 -1.8183 -0.24334 -0.15819 -1.50584 -0.40508 
-0.15706 -1.61086 -0.38754 -0.15706 -1.40082 -0.38754 -0.15631 -1.55842 -0.39684 
-0.15631 -1.45326 -0.39684 -0.1558 -1.88079 -0.06019 -0.15029 -1.7161 -0.31834 
-0.14602 -1.76802 -0.25705 -0.14569 -1.82383 -0.17097 -0.14388 -1.66328 -0.33063 
-0.14053 -1.50584 -0.35929 -0.14011 -1.61115 -0.34118 -0.14011 -1.40053 -0.34118 
-0.13901 -1.55847 -0.35084 -0.13901 -1.45322 -0.35084 -0.13652 -1.71699 -0.27009 
-0.13514 -1.7683 -0.20798 -0.12957 -1.66432 -0.28246 -0.12546 -1.61119 -0.29405 
-0.12513 -1.50584 -0.31269 -0.12392 -1.55859 -0.30377 -0.12392 -1.45309 -0.30377 
0.60546 -0.83759 -0.64574 0.61474 -0.88516 -0.63623 0.61845 -0.59291 -0.70354 
0.6193 -0.64198 -0.70269 0.62186 -0.69093 -0.70014 0.62569 -0.93178 -0.6252 
0.62611 -0.73964 -0.69589 0.63204 -0.788 -0.68996 0.63964 -0.83589 -0.68235 
0.63964 -0.34993 -0.68235 0.6489 -0.8832 -0.6731 0.6489 -0.30263 -0.6731 
0.654 -0.59291 -0.73739 0.654 -0.59291 0.74451 0.6549 -0.64204 -0.73657 
0.6549 -0.54379 -0.73657 0.6549 -0.54379 0.7437 0.65761 -0.69128 -0.73411 
0.65761 -0.49454 -0.73411 0.65761 -0.49454 0.74124 0.65979 -0.9298 -0.66221 
0.65979 -0.25602 -0.66221 0.66193 -0.74005 -0.72988 0.66193 -0.44577 -0.72988 
0.66193 -0.44577 0.73701 0.66853 -0.78966 -0.72418 0.66853 -0.39616 -0.72418 
0.66853 -0.39616 0.7313 0.67228 -0.9756 -0.64972 0.67228 -0.21023 -0.64972 
0.67626 -0.83759 -0.71653 0.67626 -0.34824 -0.71653 0.67626 -0.34824 0.72366 
0.68577 -0.88516 -0.70725 0.68577 -0.30067 -0.70725 0.68577 -0.30067 0.71438 
0.69117 -0.59291 -0.76945 0.69117 -0.59291 0.77657 0.69231 -0.64222 -0.76881 
0.69231 -0.64222 0.77594 0.69231 -0.54361 -0.76881 0.69231 -0.54361 0.77594 
0.69499 -0.6914 -0.76629 0.69499 -0.49443 -0.76629 0.69499 -0.49443 0.77342 
0.69679 -0.93178 -0.69631 0.69679 -0.25404 -0.69631 0.69679 -0.25404 0.70343 
0.70004 -0.7413 -0.7624 0.70004 -0.44452 -0.7624 0.70004 -0.44452 0.76953 
0.70667 -0.79083 -0.75657 0.70667 -0.395 -0.75657 0.70667 -0.395 0.7637 
0.71264 -0.98275 -0.68372 0.71264 -0.20307 -0.68372 0.71264 -0.20307 0.69084 
0.71472 -0.8389 -0.74901 0.71472 -0.34692 -0.74901 0.71472 -0.34692 0.75613 
0.72426 -0.88638 -0.73961 0.72426 -0.29944 -0.73961 0.72426 -0.29944 0.74674 
0.72702 -0.15831 -0.6694 0.72986 -0.59291 -0.79964 0.72986 -0.59291 0.80677 
0.73107 -0.64227 -0.79902 0.73107 -0.64227 0.80615 0.73107 -0.54355 -0.79902 
0.73107 -0.54355 0.80615 0.73474 -0.69222 -0.79711 0.73474 -0.4936 -0.79711 
0.73474 -0.4936 0.80423 0.73862 -0.93811 -0.72879 0.73862 -0.24771 -0.72879 
0.73862 -0.24771 0.73592 0.73992 -0.74217 -0.79315 0.73992 -0.44366 -0.79315 
0.73992 -0.44366 0.80028 0.74636 -0.7915 -0.78707 0.74636 -0.39433 -0.78707 
0.74636 -0.39433 0.79419 0.75454 -0.83961 -0.77943 0.75454 -0.34622 -0.77943 
0.75454 -0.34622 0.78656 0.75475 -0.98881 -0.71577 0.75475 -0.19702 -0.71577 
0.75475 -0.19702 0.7229 0.7676 -0.89182 -0.77061 0.7676 -0.29401 -0.77061 
0.7676 -0.29401 0.77773 0.76966 -1.03357 -0.70127 0.76966 -0.15226 -0.70127 
0.76966 -0.15226 0.7084 0.76999 -0.59291 -0.82791 0.76999 -0.59291 0.83503 
0.7723 -0.64291 -0.82794 0.7723 -0.64291 0.83507 0.7723 -0.54291 -0.82794 
0.7723 -0.54291 0.83507 0.77599 -0.69279 -0.8259 0.77599 -0.49303 -0.8259 
0.77599 -0.49303 0.83302 0.78107 -0.74242 -0.82177 0.78107 -0.44341 -0.82177 
0.78107 -0.44341 0.8289 0.78237 -0.94343 -0.75938 0.78237 -0.2424 -0.75938 
0.78237 -0.2424 0.7665 0.7875 -0.79167 -0.81558 0.7875 -0.39416 -0.81558 
0.7875 -0.39416 0.8227 0.79847 -0.99374 -0.74578 0.79847 -0.19209 -0.74578 
0.79847 -0.19209 0.75291 0.79925 -0.84441 -0.80868 0.79925 -0.34142 -0.80868 
0.79925 -0.34142 0.81581 0.81146 -0.59291 -0.85417 0.81146 -0.59291 0.86129 
0.81255 -0.8964 -0.79938 0.81255 -0.28943 -0.79938 0.81255 -0.28943 0.80651 
0.81368 -1.03837 -0.73098 0.81368 -0.14746 -0.73098 0.81368 -0.14746 0.7381 
0.81387 -0.64297 -0.85415 0.81387 -0.64297 0.86128 0.81387 -0.54286 -0.85415 
0.81387 -0.54286 0.86128 0.8178 -0.69313 -0.85208 0.8178 -0.69313 0.85921 
0.8178 -0.49269 -0.85208 0.8178 -0.49269 0.85921 0.82299 -0.7428 -0.84788 
0.82299 -0.44302 -0.84788 0.82299 -0.44302 0.85501 0.82738 -0.94749 -0.7877 
0.82738 -0.23834 -0.7877 0.82738 -0.23834 0.79482 0.83135 -1.08255 -0.71478 
0.83411 -0.7951 -0.84355 0.83411 -0.39073 -0.84355 0.83411 -0.39073 0.85068 
0.84369 -0.99753 -0.77367 0.84369 -0.1883 -0.77367 0.84369 -0.1883 0.78079 
0.8462 -0.84778 -0.83623 0.8462 -0.33804 -0.83623 0.8462 -0.33804 0.84336 
0.85416 -0.59291 -0.87836 0.85416 -0.59291 0.88548 0.85691 -0.64314 -0.87839 
0.85691 -0.64314 0.88552 0.85691 -0.54269 -0.87839 0.85691 -0.54269 0.88552 
0.86002 -0.89997 -0.82649 0.86002 -0.28585 -0.82649 0.86002 -0.28585 0.83362 
0.86038 -1.04252 -0.75897 0.86038 -0.14331 0.7661 0.86084 -0.69323 -0.87619 
0.86084 -0.69323 0.88332 0.86084 -0.49259 -0.87619 0.86084 -0.49259 0.88332 
0.87086 -0.7458 -0.87386 0.87086 -0.44003 -0.87386 0.87086 -0.44003 0.88099 
0.8752 -0.95094 -0.81436 0.8752 -0.23489 -0.81436 0.8752 -0.23489 0.82148 
0.87825 -1.08638 -0.74236 0.87825 -0.09945 0.74949 0.88218 -0.79793 -0.86901 
0.88218 -0.3879 -0.86901 0.88218 -0.3879 0.87614 0.89027 -1.00017 -0.79935 
0.89027 -0.18565 -0.79935 0.89027 -0.18565 0.80647 0.89489 -0.85066 -0.86136 
0.89489 -0.33516 -0.86136 0.89489 -0.33516 0.86848 0.89724 -1.129 -0.72387 
0.898 -0.59291 -0.90043 0.898 -0.59291 0.90755 0.90086 -0.64319 -0.90037 
0.90086 -0.64319 0.9075 0.90086 -0.54264 -0.90037 0.90086 -0.54264 0.9075 
0.90727 -1.045 -0.78425 0.90727 -0.14083 0.79138 0.90889 -0.90263 -0.85111 
0.90889 -0.2832 -0.85111 0.90889 -0.2832 0.85823 0.91001 -0.69574 -0.90018 
0.91001 -0.69574 0.9073 0.91001 -0.49009 -0.90018 0.91001 -0.49009 0.9073 
0.92035 -0.7483 -0.89736 0.92035 -0.7483 0.90448 0.92035 -0.43753 -0.89736 
0.92035 -0.43753 0.90448 0.92291 -0.95266 -0.83814 0.92291 -0.23317 -0.83814 
0.92291 -0.23317 0.84526 0.9256 -1.08888 -0.76718 0.9256 -0.09694 0.7743 
0.93156 -0.80015 -0.89188 0.93156 -0.38567 -0.89188 0.93156 -0.38567 0.89901 
0.93809 -1.00166 -0.82275 0.93809 -0.18416 -0.82275 0.93809 -0.18416 0.82987 
0.94288 -0.59291 -0.92032 0.94288 -0.59291 0.92744 0.94458 -0.85282 -0.88374 
0.94458 -0.33301 -0.88374 0.94458 -0.33301 0.89087 0.94489 -1.13127 -0.74828 
0.95112 -0.6455 -0.9222 0.95112 -0.6455 0.92932 0.95112 -0.54033 -0.9222 
0.95112 -0.54033 0.92932 0.95562 -1.04639 -0.8073 0.95562 -0.13944 0.81443 
0.95777 -0.90337 -0.87299 0.95777 -0.28246 -0.87299 0.95777 -0.28246 0.88012 
0.96043 -0.69793 -0.92145 0.96043 -0.69793 0.92858 0.96043 -0.48789 -0.92145 
0.96043 -0.48789 0.92858 0.97077 -0.75007 -0.91808 0.97077 -0.75007 0.92521 
0.97077 -0.43576 -0.91808 0.97077 -0.43576 0.92521 0.97204 -0.95331 -0.85965 
0.97204 -0.23251 -0.85965 0.97204 -0.23251 0.86677 0.97409 -1.08996 -0.78979 
0.97409 -0.09586 0.79692 0.97962 -1.18997 -0.72021 0.98211 -0.80176 -0.91209 
0.98211 -0.80176 0.91922 0.98211 -0.38407 -0.91209 0.98211 -0.38407 0.91922 
0.98701 -1.00199 -0.84381 0.98701 -0.18383 -0.84381 0.98701 -0.18383 0.85093 
0.98867 -0.59291 -0.93798 0.98867 -0.59291 0.94511 0.99444 -0.85286 -0.90351 
0.99444 -0.33297 -0.90351 0.99444 -0.33297 0.91064 0.99713 -0.64554 -0.9395 
0.99713 -0.64554 0.94662 0.99713 -0.54029 -0.9395 0.99713 -0.54029 0.94662 
1.0048 -1.04653 -0.82791 1.0048 -0.13929 0.83503 1.00678 -0.69822 -0.9384 
1.00678 -0.69822 0.94552 1.00678 -0.4876 -0.9384 1.00678 -0.4876 0.94552 
1.0077 -0.90322 -0.89236 1.0077 -0.28261 -0.89236 1.0077 -0.28261 0.89948 
1.00793 -1.14998 -0.76376 1.01734 -0.75036 -0.93463 1.01734 -0.75036 0.94176 
1.01734 -0.43547 -0.93463 1.01734 -0.43547 0.94176 1.02186 -0.9527 -0.87866 
1.02186 -0.23313 -0.87866 1.02186 -0.23313 0.88579 1.02962 -0.80318 -0.92822 
1.02962 -0.80318 0.93534 1.02962 -0.38265 -0.92822 1.02962 -0.38265 0.93534 
1.03528 -0.59291 -0.95338 1.03528 -0.59291 0.9605 1.03688 -1.00116 -0.86246 
1.03688 -0.18466 0.86959 1.03812 -1.10742 -0.80431 1.04218 -0.8542 -0.91916 
1.04218 -0.33162 -0.91916 1.04218 -0.33162 0.92629 1.0435 -1.20697 -0.73358 
1.04419 -0.64566 -0.95459 1.04419 -0.64566 0.96171 1.04419 -0.54016 -0.95459 
1.04419 -0.54016 0.96171 1.05391 -0.69826 -0.95305 1.05391 -0.69826 0.96018 
1.05391 -0.48757 -0.95305 1.05391 -0.48757 0.96018 1.05581 -0.90469 -0.9075 
1.05581 -0.28113 -0.9075 1.05581 -0.28113 0.91462 1.06551 -0.7514 -0.94894 
1.06551 -0.7514 0.95606 1.06551 -0.43443 -0.94894 1.06551 -0.43443 0.95606 
1.06949 -1.06309 -0.84104 1.06949 -0.12273 0.84817 1.0702 -0.95404 -0.89331 
1.0702 -0.23179 -0.89331 1.0702 -0.23179 0.90044 1.07293 -1.16598 -0.77603 
1.07788 -0.80406 -0.94199 1.07788 -0.80406 0.94912 1.07788 -0.38176 -0.94199 
1.07788 -0.38176 0.94912 1.08258 -0.59291 -0.96647 1.08258 -0.59291 0.97359 
1.09091 -0.85509 -0.93249 1.09091 -0.85509 0.93962 1.09091 -0.33073 -0.93249 
1.09091 -0.33073 0.93962 1.09168 -0.6457 -0.96727 1.09168 -0.6457 0.97439 
1.09168 -0.54012 -0.96727 1.09168 -0.54012 0.97439 1.10281 -0.69887 -0.96554 
1.10281 -0.69887 0.97266 1.10281 -0.48696 -0.96554 1.10281 -0.48696 0.97266 
1.10347 -1.12251 -0.8151 1.10462 -0.90537 -0.92032 1.10462 -0.28045 -0.92032 
1.10462 -0.28045 0.92744 1.10769 -1.00907 -0.87924 1.10769 -0.17675 0.88637 
1.10866 -1.22117 -0.7436 1.11461 -0.75198 -0.9609 1.11461 -0.75198 0.96803 
1.11461 -0.43384 -0.9609 1.11461 -0.43384 0.96803 1.12675 -0.80442 -0.95338 
1.12675 -0.80442 0.96051 1.12675 -0.38141 -0.95338 1.12675 -0.38141 0.96051 
1.13047 -0.59291 -0.97722 1.13047 -0.59291 0.98435 1.13864 -1.17908 -0.78477 
1.13998 -0.85537 -0.94337 1.13998 -0.85537 0.95049 1.13998 -0.33046 -0.94337 
1.13998 -0.33046 0.95049 1.14103 -1.07002 -0.85569 1.14103 -0.11581 0.86282 
1.1411 -0.64614 -0.97784 1.1411 -0.64614 0.98496 1.1411 -0.53969 -0.97784 
1.1411 -0.53969 0.98496 1.14172 -0.96091 -0.90791 1.14172 -0.22491 -0.90791 
1.14172 -0.22491 0.91503 1.14644 -1.27461 -0.70581 1.15228 -0.6992 -0.97556 
1.15228 -0.6992 0.98268 1.15228 -0.48662 -0.97556 1.15228 -0.48662 0.98268 
1.16397 -0.75195 -0.97039 1.16397 -0.75195 0.97752 1.16397 -0.43387 -0.97039 
1.16397 -0.43387 0.97752 1.1748 -1.23252 -0.75022 1.17598 -1.12875 -0.8274 
1.17613 -0.80424 -0.96236 1.17613 -0.80424 0.96949 1.17613 -0.38159 -0.96236 
1.17613 -0.38159 0.96949 1.17699 -0.9109 -0.93282 1.17699 -0.9109 0.93994 
1.17699 -0.27493 -0.93282 1.17699 -0.27493 0.93994 1.17883 -0.59291 -0.98561 
1.17883 -0.59291 0.99274 1.17966 -1.01475 -0.89129 1.17966 -0.17107 0.89842 
1.18382 -1.32281 -0.66514 1.18962 -0.64617 -0.98572 1.18962 -0.64617 0.99285 
1.18962 -0.53965 -0.98572 1.18962 -0.53965 0.99285 1.20109 -0.69947 -0.98292 
1.20109 -0.69947 0.99005 1.20109 -0.48635 -0.98292 1.20109 -0.48635 0.99005 
1.21173 -1.18399 -0.79498 1.21178 -1.28252 -0.71162 1.21289 -0.86008 -0.95348 
1.21289 -0.86008 0.9606 1.21289 -0.32575 -0.95348 1.21289 -0.32575 0.9606 
1.21292 -0.7522 -0.97722 1.21292 -0.7522 0.98435 1.21292 -0.43362 -0.97722 
1.21292 -0.43362 0.98435 1.21418 -1.07473 -0.8656 1.21467 -0.96554 -0.91777 
1.21467 -0.22029 0.9249 1.22754 -0.59291 -0.99162 1.22754 -0.59291 0.99875 
1.23874 -0.64628 -0.99123 1.23874 -0.64628 0.99836 1.23874 -0.53955 -0.99123 
1.23874 -0.53955 0.99836 1.24931 -1.13208 -0.83518 1.24937 -1.32884 -0.6692 
1.24997 -1.23806 -0.75675 1.25016 -0.9147 -0.94024 1.25016 -0.9147 0.94737 
1.25016 -0.27113 -0.94024 1.25016 -0.27113 0.94737 1.2502 -0.69949 -0.98788 
1.2502 -0.69949 0.99501 1.2502 -0.48634 -0.98788 1.2502 -0.48634 0.99501 
1.25063 -0.80604 -0.97059 1.25063 -0.80604 0.97771 1.25063 -0.37979 -0.97059 
1.25063 -0.37979 0.97771 1.25241 -1.01817 -0.89855 1.25241 -0.16765 0.90567 
1.27649 -0.59291 -0.99523 1.27649 -0.59291 1.00236 1.28732 -1.18772 -0.79939 
1.28733 -1.07708 -0.87058 1.28736 -1.28626 -0.71603 1.28736 -1.37121 -0.62317 
1.28777 -0.86129 -0.95901 1.28777 -0.86129 0.96614 1.28777 -0.32454 -0.95901 
1.28777 -0.32454 0.96614 1.28777 -0.96786 -0.92271 1.28777 -0.96786 0.92984 
1.28777 -0.21797 0.92984 1.2878 -0.75341 -0.98275 1.2878 -0.75341 0.98988 
1.2878 -0.43241 -0.98275 1.2878 -0.43241 0.98988 1.2878 -0.64631 -0.9943 
1.2878 -0.64631 1.00142 1.2878 -0.53951 -0.9943 1.2878 -0.53951 1.00142 
1.32556 -1.33098 -0.67116 1.32556 -1.23991 -0.75893 1.32556 -1.13365 -0.83763 
1.32556 -1.01931 -0.90097 1.32556 -1.01931 0.9081 1.32556 -0.91562 -0.94294 
1.32556 -0.91562 0.95006 1.32556 -0.80664 -0.97333 1.32556 -0.80664 0.98046 
1.32556 -0.69979 -0.99071 1.32556 -0.69979 0.99784 1.32556 -0.59291 -0.99644 
1.32556 -0.59291 1.00356 1.32556 -0.48603 -0.99071 1.32556 -0.48603 0.99784 
1.32556 -0.37919 -0.97333 1.32556 -0.37919 0.98046 1.32556 -0.27021 -0.94294 
1.32556 -0.27021 0.95006 1.32556 -0.16651 0.9081 1.36332 -0.64631 -0.9943 
1.36332 -0.64631 1.00142 1.36332 -0.53951 -0.9943 1.36332 -0.53951 1.00142 
1.36332 -0.75341 -0.98275 1.36332 -0.75341 0.98988 1.36332 -0.43241 -0.98275 
1.36332 -0.43241 0.98988 1.36335 -0.96786 -0.92271 1.36335 -0.96786 0.92984 
1.36335 -0.21797 0.92984 1.36335 -0.86129 -0.95901 1.36335 -0.86129 0.96614 
1.36335 -0.32454 -0.95901 1.36335 -0.32454 0.96614 1.36376 -1.37121 -0.62317 
1.36376 -1.28626 -0.71603 1.36379 -1.07708 -0.87058 1.3638 -1.18772 -0.79939 
1.37463 -0.59291 -0.99523 1.37463 -0.59291 1.00236 1.39096 -1.40766 -0.57255 
1.39871 -1.01817 -0.89855 1.39871 -1.01817 0.90567 1.39871 -0.16765 0.90567 
1.40049 -0.80604 -0.97059 1.40049 -0.80604 0.97771 1.40049 -0.37979 -0.97059 
1.40049 -0.37979 0.97771 1.40092 -0.69949 -0.98788 1.40092 -0.69949 0.99501 
1.40092 -0.48634 -0.98788 1.40092 -0.48634 0.99501 1.40096 -0.9147 -0.94024 
1.40096 -0.9147 0.94737 1.40096 -0.27113 -0.94024 1.40096 -0.27113 0.94737 
1.40115 -1.23806 -0.75675 1.40175 -1.32884 -0.6692 1.40181 -1.13208 -0.83518 
1.41238 -0.64628 -0.99123 1.41238 -0.64628 0.99836 1.41238 -0.53955 -0.99123 
1.41238 -0.53955 0.99836 1.42358 -0.59291 -0.99162 1.42358 -0.59291 0.99875 
1.42576 -1.42787 -0.53756 1.42916 -1.36742 -0.62046 1.43645 -0.96554 -0.91777 
1.43645 -0.96554 0.9249 1.43645 -0.22029 0.9249 1.43694 -1.07473 -0.8656 
1.43694 -1.07473 0.87273 1.4382 -0.7522 -0.97722 1.4382 -0.7522 0.98435 
1.4382 -0.43362 -0.97722 1.4382 -0.43362 0.98435 1.43823 -0.86008 -0.95348 
1.43823 -0.86008 0.9606 1.43823 -0.32575 -0.95348 1.43823 -0.32575 0.9606 
1.43934 -1.28252 -0.71162 1.43939 -1.18399 -0.79498 1.45003 -0.69947 -0.98292 
1.45003 -0.69947 0.99005 1.45003 -0.48635 -0.98292 1.45003 -0.48635 0.99005 
1.45609 -1.40242 -0.56885 1.46047 -1.44576 -0.50087 1.4615 -0.64617 -0.98572 
1.4615 -0.64617 0.99285 1.4615 -0.53965 -0.98572 1.4615 -0.53965 0.99285 
1.4673 -1.32281 -0.66514 1.47146 -1.01475 -0.89129 1.47146 -1.01475 0.89842 
1.47146 -0.17107 0.89842 1.47229 -0.59291 -0.98561 1.47229 -0.59291 0.99274 
1.47413 -0.9109 -0.93282 1.47413 -0.9109 0.93994 1.47413 -0.27493 -0.93282 
1.47413 -0.27493 0.93994 1.47499 -0.80424 -0.96236 1.47499 -0.80424 0.96949 
1.47499 -0.38159 -0.96236 1.47499 -0.38159 0.96949 1.47514 -1.12875 -0.8274 
1.47514 -1.12875 0.83453 1.47632 -1.23252 -0.75022 1.48715 -0.75195 -0.97039 
1.48715 -0.75195 0.97752 1.48715 -0.43387 -0.97039 1.48715 -0.43387 0.97752 
1.49087 -1.42073 -0.53253 1.49461 -1.36009 -0.61519 1.4948 -1.46104 -0.46304 
1.49884 -0.6992 -0.97556 1.49884 -0.6992 0.98268 1.49884 -0.48662 -0.97556 
1.49884 -0.48662 0.98268 1.50468 -1.27461 -0.70581 1.5094 -0.96091 -0.90791 
1.5094 -0.96091 0.91503 1.5094 -0.22491 0.91503 1.51002 -0.64614 -0.97784 
1.51002 -0.64614 0.98496 1.51002 -0.53969 -0.97784 1.51002 -0.53969 0.98496 
1.51009 -1.07002 -0.85569 1.51009 -1.07002 0.86282 1.51114 -0.85537 -0.94337 
1.51114 -0.85537 0.95049 1.51114 -0.33046 -0.94337 1.51114 -0.33046 0.95049 
1.51248 -1.17908 -0.78477 1.51248 -1.17908 0.79189 1.52065 -1.39372 -0.56269 
1.52065 -0.59291 -0.97722 1.52065 -0.59291 0.98435 1.52437 -0.80442 -0.95338 
1.52437 -0.80442 0.96051 1.52437 -0.38141 -0.95338 1.52437 -0.38141 0.96051 
1.52519 -1.43666 -0.49468 1.52922 -1.47426 -0.42275 1.53223 -1.3136 -0.65818 
1.53651 -0.75198 -0.9609 1.53651 -0.75198 0.96803 1.53651 -0.43384 -0.9609 
1.53651 -0.43384 0.96803 1.54246 -1.22117 -0.7436 1.54246 -1.22117 0.75072 
1.54343 -1.00907 -0.87924 1.54343 -1.00907 0.88637 1.5465 -0.90537 -0.92032 
1.5465 -0.90537 0.92744 1.5465 -0.28045 0.92744 1.54765 -1.12251 -0.8151 
1.54765 -1.12251 0.82222 1.54831 -0.69887 -0.96554 1.54831 -0.69887 0.97266 
1.54831 -0.48696 -0.96554 1.54831 -0.48696 0.97266 1.55507 -1.41015 -0.52506 
1.55883 -1.34931 -0.60754 1.55944 -0.6457 -0.96727 1.55944 -0.6457 0.97439 
1.55944 -0.54012 -0.96727 1.55944 -0.54012 0.97439 1.55972 -1.45032 -0.45472 
1.56021 -0.85509 -0.93249 1.56021 -0.85509 0.93962 1.56021 -0.33073 -0.93249 
1.56021 -0.33073 0.93962 1.56268 -1.48439 -0.38249 1.56854 -0.59291 -0.96647 
1.56854 -0.59291 0.97359 1.57062 -1.26219 -0.69787 1.57324 -0.80406 -0.94199 
1.57324 -0.80406 0.94912 1.57324 -0.38176 -0.94199 1.57324 -0.38176 0.94912 
1.57819 -1.16598 -0.77603 1.57819 -1.16598 0.78316 1.58092 -0.95404 -0.89331 
1.58092 -0.95404 0.90044 1.58092 -0.23179 0.90044 1.58163 -1.06309 -0.84104 
1.58163 -1.06309 0.84817 1.58438 -1.38159 -0.55411 1.58561 -0.7514 -0.94894 
1.58561 -0.7514 0.95606 1.58561 -0.43443 -0.94894 1.58561 -0.43443 0.95606 
1.58984 -1.42406 -0.48568 1.59355 -1.46143 -0.41341 1.59531 -0.90469 -0.9075 
1.59531 -0.90469 0.91462 1.59531 -0.28113 0.91462 1.59566 -1.492 -0.34096 
1.59721 -0.69826 -0.95305 1.59721 -0.69826 0.96018 1.59721 -0.48757 -0.95305 
1.59721 -0.48757 0.96018 1.59818 -1.30027 -0.6486 1.60693 -0.64566 -0.95459 
1.60693 -0.64566 0.96171 1.60693 -0.54016 -0.95459 1.60693 -0.54016 0.96171 
1.60762 -1.20697 -0.73358 1.60762 -1.20697 0.7407 1.60894 -0.8542 -0.91916 
1.60894 -0.8542 0.92629 1.60894 -0.33162 -0.91916 1.60894 -0.33162 0.92629 
1.613 -1.10742 -0.80431 1.613 -1.10742 0.81143 1.61424 -1.00116 -0.86246 
1.61424 -1.00116 0.86959 1.61584 -0.59291 -0.95338 1.61584 -0.59291 0.9605 
1.61928 -1.39587 -0.51508 1.6215 -0.80318 -0.92822 1.6215 -0.80318 0.93534 
1.6215 -0.38265 -0.92822 1.6215 -0.38265 0.93534 1.62382 -1.43568 -0.44453 
1.62447 -1.33472 -0.59675 1.62665 -1.46939 -0.37213 1.62789 -1.4969 -0.29876 
1.62926 -0.9527 -0.87866 1.62926 -0.9527 0.88579 1.62926 -0.23313 0.88579 
1.63378 -0.75036 -0.93463 1.63378 -0.75036 0.94176 1.63378 -0.43547 -0.93463 
1.63378 -0.43547 0.94176 1.63597 -1.24684 -0.68639 1.63597 -1.24684 0.69351 
1.6384 -1.51229 -0.23491 1.64319 -1.14998 -0.76376 1.64319 -1.14998 0.77089 
1.64342 -0.90322 -0.89236 1.64342 -0.90322 0.89948 1.64342 -0.28261 0.89948 
1.64434 -0.69822 -0.9384 1.64434 -0.69822 0.94552 1.64434 -0.4876 -0.9384 
1.64434 -0.4876 0.94552 1.64632 -1.04653 -0.82791 1.64632 -1.04653 0.83503 
1.647 -1.36608 -0.54315 1.65332 -1.40778 -0.47451 1.65399 -0.64554 -0.9395 
1.65399 -0.64554 0.94662 1.65399 -0.54029 -0.9395 1.65399 -0.54029 0.94662 
1.65668 -0.85286 -0.90351 1.65668 -0.85286 0.91064 1.65668 -0.33297 -0.90351 
1.65668 -0.33297 0.91064 1.65671 -1.44477 -0.40224 1.65889 -1.47483 -0.32976 
1.66245 -0.59291 -0.93798 1.66245 -0.59291 0.94511 1.66288 -1.28368 0.64314 
1.66411 -1.00199 0.85093 1.66901 -0.80176 -0.91209 1.66901 -0.80176 0.91922 
1.66901 -0.38407 -0.91209 1.66901 -0.38407 0.91922 1.67008 -1.492 -0.26654 
1.6715 -1.18997 0.72733 1.67703 -1.08996 0.79692 1.67908 -0.95331 0.86677 
1.67908 -0.23251 0.86677 1.67976 -1.50518 -0.20212 1.68035 -0.75007 0.92521 
1.68035 -0.43576 -0.91808 1.68035 -0.43576 0.92521 1.68329 -1.51649 -0.13442 
1.68635 -1.31704 0.59133 1.69069 -0.69793 0.92858 1.69069 -0.48789 -0.92145 
1.69069 -0.48789 0.92858 1.69335 -0.90337 0.88012 1.69335 -0.28246 0.88012 
1.6955 -1.04639 0.81443 1.6994 -1.22876 0.6788 1.7 -0.6455 0.92932 
1.7 -0.54033 -0.9222 1.7 -0.54033 0.92932 1.70623 -1.13127 0.7554 
1.70654 -0.85282 0.89087 1.70654 -0.33301 -0.88374 1.70654 -0.33301 0.89087 
1.70824 -1.34726 0.53697 1.70824 -0.59291 0.92744 1.71303 -1.00166 0.82987 
1.71457 -1.38857 0.46789 1.71841 -1.42438 0.39641 1.71956 -0.80015 0.89901 
1.71956 -0.38567 -0.89188 1.71956 -0.38567 0.89901 1.72411 -1.26364 0.62909 
1.72494 -1.50903 -0.0313 1.72494 -1.50903 0.03843 1.72552 -1.08888 0.7743 
1.72821 -0.95266 0.84526 1.72821 -0.23317 0.84526 1.73077 -0.7483 0.90448 
1.73077 -0.43753 -0.89736 1.73077 -0.43753 0.90448 1.73136 -1.44477 0.33471 
1.73381 -1.17026 0.71067 1.74111 -0.69574 0.9073 1.74111 -0.49009 0.9073 
1.74181 -1.35773 0.49529 1.74223 -0.90263 0.85823 1.74223 -0.2832 0.85823 
1.74253 -1.46143 0.27155 1.74385 -1.045 0.79138 1.74678 -1.39612 0.42479 
1.74712 -1.29597 0.57627 1.75026 -0.64319 0.9075 1.75026 -0.54264 0.9075 
1.75187 -1.47426 0.20722 1.75312 -0.59291 0.90755 1.75388 -1.129 0.73099 
1.75623 -0.85066 0.86848 1.75623 -0.33516 0.86848 1.75934 -1.48323 0.14199 
1.75963 -1.20679 0.66291 1.76085 -1.00017 0.80647 1.76166 -1.4173 0.3644 
1.76785 -1.32521 0.52137 1.76894 -0.79793 0.87614 1.76894 -0.3879 0.87614 
1.77287 -1.08638 0.74949 1.77366 -1.43568 0.30182 1.77414 -1.36592 0.45215 
1.77592 -0.95094 0.82148 1.77592 -0.23489 0.82148 1.78026 -0.7458 0.88099 
1.78026 -0.44003 0.88099 1.78088 -1.16734 0.6838 1.7836 -1.24068 0.61232 
1.78385 -1.45032 0.23772 1.78989 -1.38857 0.39257 1.79028 -0.69323 0.88332 
1.79028 -0.49259 0.88332 1.79074 -1.04252 0.7661 1.7911 -0.89997 0.83362 
1.7911 -0.28585 0.83362 1.79421 -0.64314 0.88552 1.79421 -0.54269 0.88552 
1.79696 -0.59291 0.88548 1.80042 -1.33386 0.47843 1.80079 -1.12573 0.70375 
1.80364 -1.40778 0.33133 1.80492 -0.84778 0.84336 1.80492 -0.33804 0.84336 
1.80561 -1.27181 0.55913 1.80569 -1.20245 0.63439 1.80743 -0.99753 0.78079 
1.81701 -0.7951 0.85068 1.81701 -0.39073 0.85068 1.81728 -1.35773 0.41982 
1.81977 -1.08255 0.7219 1.82374 -0.94749 0.79482 1.82374 -0.23834 0.79482 
1.82556 -1.30002 0.50356 1.8266 -1.16273 0.65492 1.82813 -0.7428 0.85501 
1.82813 -0.44302 0.85501 1.82863 -1.23495 0.5821 1.83332 -0.69313 0.85921 
1.83332 -0.49269 0.85921 1.83725 -0.64297 0.86128 1.83725 -0.54286 0.86128 
1.83744 -1.03837 0.7381 1.83857 -0.8964 0.80651 1.83857 -0.28943 0.80651 
1.83966 -0.59291 0.86129 1.84337 -1.32521 0.44585 1.84657 -1.12066 0.67441 
1.84949 -1.26447 0.52749 1.85051 -1.19632 0.60384 1.85187 -0.84441 0.81581 
1.85187 -0.34142 0.81581 1.85265 -0.99374 0.75291 1.86362 -0.79167 0.8227 
1.86362 -0.39416 0.8227 1.8652 -1.07725 0.69219 1.86875 -0.94343 0.7665 
1.87005 -0.74242 0.8289 1.87005 -0.44341 0.8289 1.87085 -1.15644 0.62412 
1.87216 -1.22731 0.55016 1.87513 -0.69279 0.83302 1.87513 -0.49303 0.83302 
1.87882 -0.64291 0.83507 1.87882 -0.54291 0.83507 1.88113 -0.59291 0.83503 
1.88146 -1.03357 0.7084 1.88352 -0.89182 0.77773 1.88352 -0.29401 0.77773 
1.89059 -1.11401 0.64325 1.89351 -1.18861 0.57152 1.89637 -0.98881 0.7229 
1.89658 -0.83961 0.78656 1.89658 -0.34622 0.78656 1.90476 -0.7915 0.79419 
1.90476 -0.39433 0.79419 1.90802 -1.07147 0.66062 1.9112 -0.74217 0.80028 
1.9112 -0.44366 0.80028 1.9125 -0.93811 0.73592 1.91638 -0.69222 0.80423 
1.91638 -0.4936 0.80423 1.92005 -0.64227 0.80615 1.92005 -0.54355 0.80615 
1.92126 -0.59291 0.80677 1.9241 -1.02752 0.67652 1.92686 -0.88638 0.74674 
1.92686 -0.29944 0.74674 1.9364 -0.8389 0.75613 1.9364 -0.34692 0.75613 
1.93848 -0.98275 0.69084 1.94445 -0.79083 0.7637 1.94445 -0.395 0.7637 
1.95108 -0.7413 0.76953 1.95108 -0.44452 0.76953 1.95433 -0.93178 0.70343 
1.95613 -0.6914 0.77342 1.95613 -0.49443 0.77342 1.95881 -0.64222 0.77594 
1.95881 -0.54361 0.77594 1.95995 -0.59291 0.77657 1.96535 -0.88516 0.71438 
1.96535 -0.30067 0.71438 1.97486 -0.83759 0.72366 1.97486 -0.34824 0.72366 
1.98259 -0.78966 0.7313 1.98259 -0.39616 0.7313 1.9892 -0.74005 0.73701 
1.9892 -0.44577 0.73701 1.99351 -0.69128 0.74124 1.99351 -0.49454 0.74124 
1.99622 -0.64204 0.7437 1.99622 -0.54379 0.7437 1.99712 -0.59291 0.74451 
2.00222 -0.30263 0.68022 2.01148 -0.34993 0.68948 2.01908 -0.39782 0.69708 
2.02501 -0.44618 0.70302 2.02926 -0.4949 0.70726 2.03638 -0.30067 0.64335 
2.04566 -0.34824 0.65287 1.6553 -1.00213 -0.84959 1.65606 -1.15334 -0.7711 
1.65705 -1.24708 -0.6945 1.66458 -1.0497 -0.84008 1.66829 -1.3348 -0.60853 
1.67056 -1.1981 -0.75619 1.67169 -0.85547 -0.90399 1.67396 -1.42673 -0.44535 
1.67521 -1.29027 -0.67551 1.67553 -1.09632 -0.82905 1.67594 -0.90418 -0.89974 
1.68188 -0.95254 -0.8938 1.68545 -1.41137 -0.51069 1.68677 -1.24179 -0.73992 
1.68811 -1.14729 -0.8132 1.68948 -1.00043 -0.8862 1.69516 -1.33188 -0.6556 
1.69874 -1.04773 -0.87694 1.70016 -1.3933 -0.57412 1.70244 -1.19206 -0.79882 
1.70263 -1.49337 -0.27648 1.70384 -0.75745 -0.94124 1.70455 -1.2852 -0.72129 
1.70474 -0.80658 -0.94042 1.70474 -0.70832 -0.94042 1.70669 -1.48734 -0.34202 
1.70745 -0.85582 -0.93796 1.70745 -0.65908 -0.93796 1.70962 -1.09434 -0.86606 
1.71176 -0.90459 -0.93373 1.71176 -0.61031 -0.93373 1.71366 -1.47814 -0.40695 
1.71605 -1.37132 -0.63436 1.71834 -1.236 -0.78275 1.71837 -0.9542 -0.92803 
1.71837 -0.5607 -0.92803 1.72211 -1.14013 -0.85357 1.72323 -1.46481 -0.47291 
1.72404 -1.32727 -0.70133 1.72609 -1.00213 -0.92038 1.72609 -0.51277 -0.92038 
1.73561 -1.0497 -0.9111 1.73561 -0.4652 -0.9111 1.73571 -1.27855 -0.76531 
1.73582 -1.44822 -0.53761 1.73618 -1.18501 -0.8395 1.741 -0.75745 -0.9733 
1.74214 -0.80675 -0.97266 1.74214 -0.70815 -0.97266 1.74457 -1.36699 -0.68041 
1.74482 -0.85594 -0.97014 1.74482 -0.65896 -0.97014 1.74663 -1.09632 -0.90015 
1.74663 -0.41858 -0.90015 1.74866 -1.53575 -0.23848 1.74866 -1.53575 -0.16209 
1.74987 -1.42818 -0.59883 1.74987 -0.90584 -0.96625 1.74987 -0.60906 -0.96625 
1.75137 -1.53195 -0.30388 1.75137 -1.53195 -0.09669 1.75178 -1.22885 -0.8239 
1.75483 -1.32097 -0.74558 1.75651 -0.95536 -0.96042 1.75651 -0.55954 -0.96042 
1.75664 -1.52463 -0.36934 1.75664 -1.52463 -0.03123 1.76248 -1.14729 -0.88757 
1.76248 -0.36761 -0.88757 1.7643 -1.51385 -0.43356 1.7643 -1.51385 0.03299 
1.76456 -1.00344 -0.95286 1.76456 -0.51146 -0.95286 1.76663 -1.40522 -0.65833 
1.76889 -1.27155 -0.80679 1.77409 -1.05092 -0.94346 1.77409 -0.46398 -0.94346 
1.77508 -1.49926 -0.4992 1.77508 -1.49926 0.09863 1.77512 -1.36085 -0.72524 
1.77686 -1.19206 -0.87324 1.77686 -0.32284 -0.87324 1.7797 -0.75745 -1.00349 
1.7809 -0.80681 -1.00287 1.7809 -0.70809 -1.00287 1.78458 -0.85676 -1.00096 
1.78458 -0.65814 -1.00096 1.78746 -1.31302 -0.78822 1.78763 -1.48158 -0.56107 
1.78763 -1.48158 0.1605 1.78846 -1.10265 -0.93264 1.78846 -0.41225 -0.93264 
1.78976 -0.90671 -0.997 1.78976 -0.60819 -0.997 1.79294 -1.236 -0.85734 
1.7962 -0.95603 -0.99091 1.7962 -0.55887 -0.99091 1.79685 -1.39949 -0.70335 
1.79805 -1.57395 -0.20029 1.79928 -1.5722 -0.26569 1.79928 -1.5722 -0.13488 
1.80269 -1.46051 -0.62185 1.80269 -1.46051 0.22128 1.80299 -1.56696 -0.33081 
1.80299 -1.56696 -0.06976 1.80438 -1.00414 -0.98328 1.80438 -0.51076 -0.98328 
1.80458 -1.15334 -0.91962 1.80458 -0.36156 -0.91962 1.80744 -1.35315 -0.76824 
1.80914 -1.55826 -0.39538 1.80914 -1.55826 -0.00519 1.81037 -1.27855 -0.83997 
1.81744 -1.05636 -0.97446 1.81744 -0.45854 -0.97446 1.81772 -1.54613 -0.4591 
1.81772 -1.54613 0.05853 1.81949 -1.1981 -0.90512 1.81949 -0.3168 -0.90512 
1.81983 -1.43634 -0.68033 1.81983 -1.43634 0.27976 1.81983 -0.75745 -1.03175 
1.82214 -0.80745 -1.03179 1.82214 -0.70745 -1.03179 1.82583 -0.85733 -1.02974 
1.82583 -0.65757 -1.02974 1.82869 -1.53062 -0.52172 1.82869 -1.53062 0.12115 
1.8288 -1.39184 -0.74689 1.8288 -1.39184 0.34632 1.8301 -1.32097 -0.82085 
1.8309 -0.90696 -1.02562 1.8309 -0.60794 -1.02562 1.83173 -1.59602 -0.23514 
1.83173 -1.59602 -0.16543 1.8322 -1.10797 -0.96323 1.8322 -0.40693 -0.96323 
1.83428 -1.59241 -0.30048 1.83428 -1.59241 -0.10009 1.83576 -1.24179 -0.88891 
1.83576 -0.27311 -0.88891 1.83734 -0.95621 -1.01943 1.83734 -0.55869 -1.01943 
1.8393 -1.58526 -0.3656 1.8393 -1.58526 -0.03497 1.84199 -1.51179 -0.58297 
1.84199 -1.51179 0.1824 1.84677 -1.57469 -0.4298 1.84677 -1.57469 0.02923 
1.8483 -1.15827 -0.94963 1.8483 -0.35663 -0.94963 1.84908 -1.00894 -1.01253 
1.84908 -0.50596 -1.01253 1.85044 -1.36085 -0.80056 1.85044 -1.36085 0.39999 
1.85146 -1.42901 -0.72422 1.85146 -1.42901 0.32365 1.85439 -1.2852 -0.87113 
1.85439 -0.2297 -0.87113 1.85675 -1.56041 -0.49401 1.85675 -1.56041 0.09344 
1.85759 -1.48974 -0.64257 1.85759 -1.48974 0.242 1.86129 -0.75745 -1.05801 
1.86239 -1.06094 -1.00323 1.86239 -0.45396 -1.00323 1.86352 -1.20291 -0.93482 
1.86352 -0.31199 -0.93482 1.86371 -0.80751 -1.058 1.86371 -0.70739 -1.058 
1.86571 -1.61781 -0.20029 1.86695 -1.61572 -0.26989 1.86695 -1.61572 -0.13068 
1.86763 -0.85767 -1.05593 1.86763 -0.65723 -1.05593 1.86904 -1.54301 -0.55594 
1.86904 -1.54301 0.15537 1.87097 -1.6103 -0.33519 1.87097 -1.6103 -0.06538 
1.87233 -1.39949 -0.77883 1.87233 -1.39949 0.37826 1.87283 -0.90734 -1.05173 
1.87283 -0.60756 -1.05173 1.87435 -1.32727 -0.85164 1.87435 -1.32727 0.45107 
1.8754 -1.46456 -0.70029 1.8754 -1.46456 0.29972 1.87716 -1.6012 -0.39991 
1.87716 -1.6012 -0.00066 1.87722 -1.11203 -0.99155 1.87722 -0.40287 -0.99155 
1.88118 -1.24708 -0.91863 1.88118 -1.24708 0.51806 1.88118 -0.26782 -0.91863 
1.88367 -1.52226 -0.61654 1.88367 -1.52226 0.21597 1.88395 -0.95964 -1.0474 
1.88395 -0.55526 -1.0474 1.88616 -1.58859 -0.46457 1.88616 -1.58859 0.064 
1.89352 -1.16207 -0.97751 1.89352 -0.35283 -0.97751 1.89527 -1.36699 -0.83111 
1.89527 -1.36699 0.43054 1.89535 -1.43634 -0.75586 1.89535 -1.43634 0.35529 
1.89604 -1.01232 -1.04008 1.89604 -0.50258 -1.04008 1.89732 -1.57232 -0.52805 
1.89732 -1.57232 0.12748 1.90017 -1.29027 -0.90047 1.90017 -1.29027 0.4999 
1.90017 -0.22463 -0.90047 1.90053 -1.4984 -0.67515 1.90053 -1.4984 0.27458 
1.90149 -1.63734 -0.23514 1.90149 -1.63734 -0.16543 1.90361 -1.63299 -0.30445 
1.90361 -1.63299 -0.09612 1.904 -0.75745 -1.08221 1.90674 -0.80767 -1.08224 
1.90674 -0.70723 -1.08224 1.9088 -1.62558 -0.36953 1.9088 -1.62558 -0.03104 
1.90986 -1.06451 -1.03034 1.90986 -0.45039 -1.03034 1.91022 -1.20706 -0.96282 
1.91022 -1.20706 0.56225 1.91022 -0.30784 -0.96282 1.91067 -0.85777 -1.08004 
1.91067 -0.65713 -1.08004 1.91106 -1.5531 -0.5893 1.91106 -1.5531 0.18873 
1.91711 -1.61485 -0.43444 1.91711 -1.61485 0.03387 1.91735 -1.40522 -0.80905 
1.91735 -1.40522 0.40848 1.92008 -1.33188 -0.88052 1.92008 -1.33188 0.47995 
1.92008 -0.18302 -0.88052 1.92069 -0.91034 -1.07771 1.92069 -0.60456 -1.07771 
1.92504 -1.11548 -1.01821 1.92504 -1.11548 0.61764 1.92504 -0.39942 -1.01821 
1.92681 -1.53046 -0.64887 1.92681 -1.53046 0.2483 1.9273 -1.60022 -0.49854 
1.9273 -1.60022 0.09797 1.92808 -1.25092 -0.94621 1.92808 -1.25092 0.54564 
1.92808 -0.26398 -0.94621 1.93202 -0.96247 -1.07286 1.93202 -0.55243 -1.07286 
1.93311 -1.48974 -0.71809 1.93311 -1.48974 0.31752 1.9374 -1.65643 -0.20029 
1.93845 -1.65426 -0.26967 1.93845 -1.65426 -0.1309 1.93929 -1.58183 -0.56112 
1.93929 -1.58183 0.16055 1.94011 -1.16471 -1.00319 1.94011 -1.16471 0.60262 
1.94011 -0.35019 -1.00319 1.94132 -1.37132 -0.85963 1.94132 -1.37132 0.45906 
1.94132 -0.14358 -0.85963 1.94161 -1.64777 -0.33871 1.94161 -1.64777 -0.06186 
1.94472 -1.0152 -1.0652 1.94472 -0.4997 -1.0652 1.94708 -1.29353 -0.92772 
1.94708 -1.29353 0.52715 1.94708 -0.22137 -0.92772 1.94784 -0.75745 -1.10427 
1.94908 -1.6388 -0.40394 1.94908 -1.6388 0.00337 1.9507 -0.80773 -1.10422 
1.9507 -0.70717 -1.10422 1.95383 -1.46051 -0.773 1.95383 -1.46051 0.37243 
1.95417 -1.56066 -0.62151 1.95417 -1.56066 0.22094 1.9571 -1.20953 -0.9881 
1.9571 -1.20953 0.58753 1.9571 -0.30537 -0.9881 1.95842 -1.62596 -0.46827 
1.95842 -1.62596 0.0677 1.95872 -1.06716 -1.05496 1.95872 -1.06716 0.65439 
1.95872 -0.44774 -1.05496 1.95914 -1.52226 -0.69201 1.95914 -1.52226 0.29144 
1.95984 -0.86027 -1.10402 1.95984 -0.65463 -1.10402 1.96715 -1.3348 -0.90739 
1.96715 -1.3348 0.50682 1.96715 -0.1801 -0.90739 1.96959 -1.60931 -0.53143 
1.96959 -1.60931 0.13086 1.97018 -0.91283 -1.10121 1.97018 -0.91283 0.70064 
1.97018 -0.60207 -1.10121 1.97275 -1.1172 -1.04198 1.97275 -1.1172 0.64141 
1.97275 -0.3977 -1.04198 1.97543 -1.25342 -0.97103 1.97543 -1.25342 0.57046 
1.97543 -0.26148 -0.97103 1.97601 -1.67357 -0.23515 1.97601 -1.67357 -0.16542 
1.97685 -1.42818 -0.82581 1.97685 -1.42818 0.42524 1.97813 -1.66922 -0.30447 
1.97813 -1.66922 -0.0961 1.98085 -1.66003 -0.37258 1.98085 -1.66003 -0.02799 
1.9814 -0.96469 -1.09573 1.9814 -0.96469 0.69516 1.9814 -0.55021 -1.09573 
1.98255 -1.58892 -0.59313 1.98255 -1.58892 0.19256 1.98638 -1.5531 -0.66462 
1.98638 -1.5531 0.26405 1.98792 -1.1662 -1.0266 1.98792 -1.1662 0.62603 
1.98792 -0.3487 -1.0266 1.98934 -1.64893 -0.43741 1.98934 -1.64893 0.03684 
1.99271 -1.51179 -0.73369 1.99271 -1.51179 0.33312 1.99271 -0.75745 -1.12416 
1.99442 -1.01736 -1.08759 1.99442 -1.01736 0.68702 1.99442 -0.49754 -1.08759 
1.99472 -1.2958 -0.95212 1.99472 -1.2958 0.55155 1.99472 -0.2191 -0.95212 
1.99971 -1.63392 -0.50137 1.99971 -1.63392 0.1008 2.00096 -0.81003 -1.12604 
2.00096 -0.81003 0.72547 2.00096 -0.70487 -1.12604 2.00156 -1.3933 -0.87552 
2.00156 -1.3933 0.47495 2.00156 -0.1216 -0.87552 2.00545 -1.21093 -1.01115 
2.00545 -1.21093 0.61058 2.00545 -0.30397 -1.01115 2.0076 -1.0679 -1.07684 
2.0076 -1.0679 0.67627 2.0076 -0.447 -1.07684 2.01026 -0.86247 -1.1253 
2.01026 -0.86247 0.72473 2.01026 -0.65243 -1.1253 2.01187 -1.61518 -0.56381 
2.01187 -1.61518 0.16324 2.01456 -1.58183 -0.63639 2.01456 -1.58183 0.23582 
2.01461 -1.48158 -0.78805 2.01461 -1.48158 0.38748 2.01496 -1.69023 -0.20029 
2.01583 -1.68797 -0.26991 2.01583 -1.68797 -0.13066 2.01767 -1.68103 -0.33826 
2.01767 -1.68103 -0.06231 2.01974 -1.54301 -0.70664 2.01974 -1.54301 0.30607 
2.0206 -0.91461 -1.12193 2.0206 -0.91461 0.72136 2.0206 -0.60029 -1.12193 
2.0212 -1.66972 -0.40596 2.0212 -1.66972 0.00539 2.02187 -1.11785 -1.06349 
2.02187 -1.11785 0.66292 2.02187 -0.39705 -1.06349 2.02393 -1.2545 -0.99364 
2.02393 -1.2545 0.59307 2.02393 -0.2604 -0.99364 2.02945 -1.35451 -0.92405 
2.02945 -1.35451 0.52348 2.02945 -0.16039 -0.92405 2.03087 -1.65653 -0.47039 
2.03087 -1.65653 0.06982 2.03195 -0.9663 -1.11594 2.03195 -0.9663 0.71537 
2.03195 -0.5486 -1.11594 2.03195 -0.5486 0.71537 2.03684 -1.16653 -1.04766 
2.03684 -1.16653 0.64709 2.03684 -0.34837 -1.04766 2.03808 -1.44822 -0.83986 
2.03808 -1.44822 0.43929 2.03808 -0.06668 -0.83986 2.03851 -0.75745 -1.14183 
2.03851 -0.75745 0.74126 2.04207 -1.63937 -0.53361 2.04207 -1.63937 0.13304 
2.04425 -1.60931 -0.60609 2.04425 -1.60931 0.20552 2.04427 -1.0174 -1.10736 
2.04427 -1.0174 0.70679 2.04427 -0.4975 -1.10736 2.04427 -0.4975 0.70679 
2.04696 -0.81008 -1.14334 2.04696 -0.81008 0.74277 2.04696 -0.70482 -1.14334 
2.04696 -0.70482 0.74277 2.04763 -1.57232 -0.67836 2.04763 -1.57232 0.27779 
2.05396 -1.53062 -0.747 2.05396 -1.53062 0.34643 2.0546 -1.70395 -0.23515 
2.0546 -1.70395 -0.16542 2.05464 -1.21107 -1.03175 2.05464 -1.21107 0.63118 
2.05464 -0.30383 -1.03175 2.05464 -0.30383 0.63118 2.05593 -1.69941 -0.30354 
2.05593 -1.69941 -0.09703 2.05662 -0.86276 -1.14224 2.05662 -0.86276 0.74167 
2.05662 -0.65214 -1.14224 2.05662 -0.65214 0.74167 2.05753 -1.06776 -1.09621 
2.05753 -1.06776 0.69564 2.05753 -0.44714 -1.09621 2.05753 -0.44714 0.69564 
2.05777 -1.31451 -0.96761 2.05777 -1.31451 0.56704 2.05777 -0.20039 -0.96761 
2.0586 -1.69033 -0.37167 2.0586 -1.69033 -0.0289 2.06255 -1.67683 -0.43876 
2.06255 -1.67683 0.03819 2.06499 -1.41137 -0.89024 2.06499 -1.41137 0.48967 
2.06499 -0.10353 -0.89024 2.06717 -0.91489 -1.13848 2.06717 -0.91489 0.73791 
2.06717 -0.60001 -1.13848 2.06717 -0.60001 0.73791 2.0717 -1.11724 -1.08251 
2.0717 -1.11724 0.68194 2.0717 -0.39766 -1.08251 2.0717 -0.39766 0.68194 
2.07307 -1.66144 -0.50261 2.07307 -1.66144 0.10204 2.07431 -1.63392 -0.57597 
2.07431 -1.63392 0.1754 2.07649 -1.49926 -0.8006 2.07649 -1.49926 0.40003 
2.07714 -1.60022 -0.64838 2.07714 -1.60022 0.24781 2.07946 -0.96771 -1.13206 
2.07946 -0.96771 0.73149 2.07946 -0.54719 -1.13206 2.07946 -0.54719 0.73149 
2.08167 -1.56041 -0.71893 2.08167 -1.56041 0.31836 2.08511 -0.75745 -1.15723 
2.08511 -0.75745 0.75666 2.08672 -1.1657 -1.06631 2.08672 -1.1657 0.66574 
2.08672 -0.3492 -1.06631 2.08672 -0.3492 0.66574 2.08795 -1.27196 -1.00816 
2.08795 -1.27196 0.60759 2.08795 -0.24294 -1.00816 2.09201 -1.01874 -1.12301 
2.09201 -1.01874 0.72244 2.09201 -0.49616 -1.12301 2.09201 -0.49616 0.72244 
2.09333 -1.37151 -0.93743 2.09333 -1.37151 0.53686 2.09333 -0.14339 -0.93743 
2.09403 -0.8102 -1.15843 2.09403 -0.8102 0.75786 2.09403 -0.7047 -1.15843 
2.09403 -0.7047 0.75786 2.09431 -1.71713 -0.20029 2.09497 -1.71488 -0.26873 
2.09497 -1.71488 -0.13184 2.09695 -1.70814 -0.33686 2.09695 -1.70814 -0.06371 
2.10023 -1.69694 -0.40435 2.10023 -1.69694 0.00378 2.10277 -1.46481 -0.85245 
2.10277 -1.46481 0.45188 2.10277 -0.05009 -0.85245 2.10375 -0.8628 -1.1569 
2.10375 -0.8628 0.75633 2.10375 -0.6521 -1.1569 2.10375 -0.6521 0.75633 
2.1048 -1.68133 -0.47088 2.1048 -1.68133 0.07031 2.1053 -1.65653 -0.54481 
2.1053 -1.65653 0.14424 2.10565 -1.06923 -1.11135 2.10565 -1.06923 0.71078 
2.10565 -0.44567 -1.11135 2.10565 -0.44567 0.71078 2.10741 -1.62596 -0.61726 
2.10741 -1.62596 0.21669 2.11112 -1.58859 -0.68952 2.11112 -1.58859 0.28895 
2.11534 -0.91593 -1.15278 2.11534 -0.91593 0.75221 2.11534 -0.59897 -1.15278 
2.11534 -0.59897 0.75221 2.11658 -1.54613 -0.75796 2.11658 -1.54613 0.35739 
2.11933 -1.22763 -1.04489 2.11933 -1.22763 0.64432 2.11933 -0.28727 -1.04489 
2.11933 -0.28727 0.64432 2.12004 -1.11858 -1.09716 2.12004 -1.11858 0.69659 
2.12004 -0.39632 -1.09716 2.12004 -0.39632 0.69659 2.12277 -1.33052 -0.97988 
2.12277 -1.33052 0.57931 2.12277 -0.18438 -0.97988 2.12771 -0.9686 -1.14584 
2.12771 -0.9686 0.74527 2.12771 -0.5463 -1.14584 2.12771 -0.5463 0.74527 
2.12926 -1.72606 -0.23499 2.12926 -1.72606 -0.16558 2.13033 -1.42673 -0.90172 
2.13033 -1.42673 0.50115 2.13033 -0.08817 -0.90172 2.13059 -1.72153 -0.30336 
2.13059 -1.72153 -0.09721 2.13242 -0.75745 -1.17032 2.13242 -0.75745 0.76975 
2.13323 -1.71247 -0.37142 2.13323 -1.71247 -0.02915 2.13692 -1.67683 -0.51313 
2.13692 -1.67683 0.11256 2.13718 -1.69899 -0.4385 2.13718 -1.69899 0.03793 
2.13827 -1.64893 -0.58634 2.13827 -1.64893 0.18577 2.14075 -1.01963 -1.13634 
2.14075 -1.01963 0.73577 2.14075 -0.49527 -1.13634 2.14075 -0.49527 0.73577 
2.14124 -1.61485 -0.65857 2.14124 -1.61485 0.258 2.14151 -0.81024 -1.17112 
2.14151 -0.81024 0.77055 2.14151 -0.70466 -1.17112 2.14151 -0.70466 0.77055 
2.14212 -1.51385 -0.81138 2.14212 -1.51385 0.41081 2.14212 -0.00105 -0.81138 
2.14588 -1.57469 -0.72891 2.14588 -1.57469 0.32834 2.15265 -0.8634 -1.16939 
2.15265 -0.8634 0.76882 2.15265 -0.6515 -1.16939 2.15265 -0.6515 0.76882 
2.1533 -1.28704 -1.01895 2.1533 -1.28704 0.61838 2.1533 -0.22786 -1.01895 
2.1533 -0.22786 0.61838 2.15445 -1.06991 -1.12416 2.15445 -1.06991 0.72359 
2.15445 -0.44499 -1.12416 2.15445 -0.44499 0.72359 2.15753 -1.17361 -1.08309 
2.15753 -1.17361 0.68252 2.15753 -0.34129 -1.08309 2.15753 -0.34129 0.68252 
2.15849 -1.38571 -0.94744 2.15849 -1.38571 0.54687 2.15849 -0.12919 -0.94744 
2.16432 -1.73492 -0.20029 2.16445 -0.91652 -1.16475 2.16445 -0.91652 0.76418 
2.16445 -0.59838 -1.16475 2.16445 -0.59838 0.76418 2.16482 -1.73257 -0.26961 
2.16482 -1.73257 -0.13096 2.16699 -1.72576 -0.3379 2.16699 -1.72576 -0.06267 
2.16873 -1.47814 -0.86203 2.16873 -1.47814 0.46146 2.16873 -0.03676 -0.86203 
2.16972 -1.66972 -0.55448 2.16972 -1.66972 0.15391 2.17013 -1.71439 -0.40555 
2.17013 -1.71439 0.00498 2.17133 -1.69694 -0.47545 2.17133 -1.69694 0.07488 
2.17174 -1.6388 -0.6266 2.17174 -1.6388 0.22603 2.17577 -1.6012 -0.69852 
2.17577 -1.6012 0.29795 2.17659 -0.96895 -1.15723 2.17659 -0.96895 0.75666 
2.17659 -0.54595 -1.15723 2.17659 -0.54595 0.75666 2.18031 -1.55826 -0.76654 
2.18031 -1.55826 0.36597 2.18031 -0.75745 -1.18107 2.18031 -0.75745 0.7805 
2.18031 0.04336 -0.76654 2.18847 -1.34362 -0.98862 2.18847 -1.34362 0.58805 
2.18847 -0.17128 -0.98862 2.18847 -0.17128 0.58805 2.18981 -1.0199 -1.14722 
2.18981 -1.0199 0.74665 2.18981 -0.495 -1.14722 2.18981 -0.495 0.74665 
2.19086 -1.23455 -1.05954 2.19086 -1.23455 0.65897 2.19086 -0.28035 -1.05954 
2.19086 -0.28035 0.65897 2.19094 -0.81067 -1.18168 2.19094 -0.81067 0.78111 
2.19094 -0.70423 -1.18168 2.19094 -0.70423 0.78111 2.19155 -1.12545 -1.11176 
2.19155 -1.12545 0.71119 2.19155 -0.38945 -1.11176 2.19155 -0.38945 0.71119 
2.19628 -1.43914 -0.90966 2.19628 -1.43914 0.50909 2.19628 -0.07576 -0.90966 
2.20025 -1.74138 -0.23499 2.20025 -1.74138 -0.16558 2.20092 -1.73663 -0.30405 
2.20092 -1.73663 -0.09652 2.20212 -0.86374 -1.17941 2.20212 -0.86374 0.77884 
2.20212 -0.65116 -1.17941 2.20212 -0.65116 0.77884 2.2031 -1.66003 -0.59484 
2.2031 -1.66003 0.19427 2.20358 -1.72748 -0.3721 2.20358 -1.72748 -0.02847 
2.20401 -1.69033 -0.51708 2.20401 -1.69033 0.11651 2.20426 -1.71247 -0.44245 
2.20426 -1.71247 0.04188 2.20615 -1.62558 -0.66688 2.20615 -1.62558 0.26631 
2.20634 -1.52463 -0.81904 2.20634 -1.52463 0.41847 2.20634 0.00973 -0.81904 
2.21008 -1.58526 -0.73638 2.21008 -1.58526 0.33581 2.21008 0.07036 -0.73638 
2.2138 -0.91649 -1.17424 2.2138 -0.91649 0.77367 2.2138 -0.59841 -1.17424 
2.2138 -0.59841 0.77367 2.22464 -1.39705 -0.95406 2.22464 -1.39705 0.55349 
2.22464 -0.11785 -0.95406 2.22464 -0.11785 0.55349 2.22582 -1.29329 -1.03125 
2.22582 -1.29329 0.63068 2.22582 -0.22161 -1.03125 2.22582 -0.22161 0.63068 
2.22597 -0.96877 -1.16621 2.22597 -0.96877 0.76564 2.22597 -0.54613 -1.16621 
2.22597 -0.54613 0.76564 2.22682 -1.07544 -1.13667 2.22682 -1.07544 0.7361 
2.22682 -0.43946 -1.13667 2.22682 -0.43946 0.7361 2.22867 -0.75745 -1.18946 
2.22867 -0.75745 0.78889 2.2295 -1.17929 -1.09514 2.2295 -1.17929 0.69457 
2.2295 -0.33561 -1.09514 2.2295 -0.33561 0.69457 2.23366 -1.48734 -0.86899 
2.23366 -1.48734 0.46842 2.23366 -0.02756 -0.86899 2.23611 -1.7477 -0.20029 
2.23645 -1.74533 -0.26943 2.23645 -1.74533 -0.13114 2.23697 -1.64777 -0.63407 
2.23697 -1.64777 0.2335 2.23742 -1.68103 -0.55801 2.23742 -1.68103 0.15744 
2.23745 -1.73824 -0.33823 2.23745 -1.73824 -0.06234 2.23778 -1.72576 -0.40869 
2.23778 -1.72576 0.00812 2.23882 -1.70814 -0.47874 2.23882 -1.70814 0.07817 
2.23945 -0.81071 -1.18957 2.23945 -0.81071 0.789 2.23945 -0.70419 -1.18957 
2.23945 -0.70419 0.789 2.24049 -1.6103 -0.70472 2.24049 -1.6103 0.30415 
2.24049 0.0954 -0.70472 2.24487 -1.56696 -0.7727 2.24487 -1.56696 0.37213 
2.24487 0.05206 -0.7727 2.25092 -0.86401 -1.18677 2.25092 -0.86401 0.7862 
2.25092 -0.65089 -1.18677 2.25092 -0.65089 0.7862 2.26157 -1.34852 -0.99883 
2.26157 -1.34852 0.59826 2.26157 -0.16638 -0.99883 2.26157 -0.16638 0.59826 
2.26162 -1.44706 -0.91547 2.26162 -1.44706 0.5149 2.26162 -0.06784 -0.91547 
2.26162 -0.06784 0.5149 2.26273 -1.02461 -1.15733 2.26273 -1.02461 0.75676 
2.26273 -0.49029 -1.15733 2.26273 -0.49029 0.75676 2.26276 -0.91674 -1.18107 
2.26276 -0.91674 0.7805 2.26276 -0.59816 -1.18107 2.26276 -0.59816 0.7805 
2.26402 -1.23926 -1.06945 2.26402 -1.23926 0.66888 2.26402 -0.27564 -1.06945 
2.26402 -0.27564 0.66888 2.26451 -1.13007 -1.12162 2.26451 -1.13007 0.72105 
2.26451 -0.38483 -1.12162 2.26451 -0.38483 0.72105 2.27097 -1.75138 -0.23498 
2.27097 -1.75138 -0.16559 2.27121 -1.66922 -0.59755 2.27121 -1.66922 0.19698 
2.27123 -1.63299 -0.67207 2.27123 -1.63299 0.2715 2.27123 0.11809 -0.67207 
2.27163 -1.73663 -0.37476 2.27163 -1.73663 -0.02581 2.27164 -1.74663 -0.30404 
2.27164 -1.74663 -0.09653 2.2718 -1.53195 -0.82431 2.2718 -1.53195 0.42374 
2.2718 0.01705 -0.82431 2.27214 -1.69941 -0.51975 2.27214 -1.69941 0.11918 
2.27232 -1.72153 -0.44509 2.27232 -1.72153 0.04452 2.2752 -1.59241 -0.7414 
2.2752 -1.59241 0.34083 2.2752 0.07751 -0.7414 2.27738 -0.75745 -1.19547 
2.27738 -0.75745 0.7949 2.28858 -0.81082 -1.19508 2.28858 -0.81082 0.79451 
2.28858 -0.70408 -1.19508 2.28858 -0.70408 0.79451 2.29915 -1.29661 -1.03903 
2.29915 -1.29661 0.63846 2.29915 -0.21829 -1.03903 2.29915 -0.21829 0.63846 
2.2992 -1.49337 -0.87305 2.2992 -1.49337 0.47248 2.2992 -0.02153 -0.87305 
2.2992 -0.02153 0.47248 2.2998 -1.4026 -0.9606 2.2998 -1.4026 0.56003 
2.2998 -0.1123 -0.9606 2.2998 -0.1123 0.56003 2.3 -1.07924 -1.14409 
2.3 -1.07924 0.74352 2.3 -0.43566 -1.14409 2.3 -0.43566 0.74352 
2.30004 -0.86402 -1.19173 2.30004 -0.86402 0.79116 2.30004 -0.65088 -1.19173 
2.30004 -0.65088 0.79116 2.30047 -0.97057 -1.17443 2.30047 -0.97057 0.77386 
2.30047 -0.54433 -1.17443 2.30047 -0.54433 0.77386 2.30225 -1.18271 -1.1024 
2.30225 -1.18271 0.70183 2.30225 -0.33219 -1.1024 2.30225 -0.33219 0.70183 
2.30577 -1.68797 -0.55985 2.30577 -1.68797 0.15928 2.30579 -1.61572 -0.70873 
2.30579 -1.61572 0.30816 2.30579 0.10082 -0.70873 2.30592 -1.75503 -0.20029 
2.30601 -1.65426 -0.63723 2.30601 -1.65426 0.23666 2.30601 0.13936 -0.63723 
2.30607 -1.73257 -0.41086 2.30607 -1.73257 0.01029 2.30609 -1.75263 -0.26959 
2.30609 -1.75263 -0.13098 2.30626 -1.74533 -0.33923 2.30626 -1.74533 -0.06134 
2.30695 -1.71488 -0.48071 2.30695 -1.71488 0.08014 2.30999 -1.5722 -0.7764 
2.30999 -1.5722 0.37583 2.30999 0.0573 -0.7764 2.32633 -0.75745 -1.19908 
2.32633 -0.75745 0.79851 2.33716 -1.35226 -1.00324 2.33716 -1.35226 0.60267 
2.33716 -0.16264 -1.00324 2.33716 -0.16264 0.60267 2.33716 -1.24162 -1.07442 
2.33716 -1.24162 0.67385 2.33716 -0.27328 -1.07442 2.33716 -0.27328 0.67385 
2.3372 -1.4508 -0.91987 2.3372 -1.4508 0.5193 2.3372 -0.0641 -0.91987 
2.3372 -0.0641 0.5193 2.3372 -1.53575 -0.82702 2.3372 -1.53575 0.42645 
2.3372 0.02085 -0.82702 2.3372 0.02085 0.42645 2.33761 -1.02583 -1.16286 
2.33761 -1.02583 0.76229 2.33761 -0.48907 -1.16286 2.33761 -0.48907 0.76229 
2.33761 -1.1324 -1.12656 2.33761 -1.1324 0.72599 2.33761 -0.3825 -1.12656 
2.33761 -0.3825 0.72599 2.33763 -0.91795 -1.1866 2.33763 -0.91795 0.78603 
2.33763 -0.59695 -1.1866 2.33763 -0.59695 0.78603 2.33764 -0.81085 -1.19814 
2.33764 -0.81085 0.79757 2.33764 -0.70405 -1.19814 2.33764 -0.70405 0.79757 
2.34053 -1.67357 -0.59967 2.34053 -1.67357 0.1991 2.34053 0.15867 -0.59967 
2.34053 -1.70395 -0.52109 2.34053 -1.70395 0.12052 2.34053 0.18905 -0.52109 
2.34054 -1.63734 -0.67419 2.34054 -1.63734 0.27362 2.34054 0.12244 -0.67419 
2.34054 -1.59602 -0.74396 2.34054 -1.59602 0.34339 2.34054 0.08112 -0.74396 
2.34069 -1.74138 -0.37543 2.34069 -1.74138 -0.02514 2.34069 -1.72606 -0.44642 
2.34069 -1.72606 0.04585 2.3407 -1.75138 -0.30471 2.3407 -1.75138 -0.09586 
2.3407 -1.75625 -0.23498 2.3407 -1.75625 -0.16559 2.3754 -1.75745 -0.20029 
2.3754 -1.75503 -0.26976 2.3754 -1.75503 -0.13081 2.3754 -1.7477 -0.33957 
2.3754 -1.7477 -0.061 2.3754 -1.73492 -0.41136 2.3754 -1.73492 0.01079 
2.3754 -1.71713 -0.48137 2.3754 -1.71713 0.0808 2.3754 -1.69023 -0.56073 
2.3754 -1.69023 0.16016 2.3754 -1.65643 -0.63828 2.3754 -1.65643 0.23771 
2.3754 -1.61781 -0.70997 2.3754 -1.61781 0.3094 2.3754 -1.57395 -0.77764 
2.3754 -1.57395 0.37707 2.3754 -1.49552 -0.87501 2.3754 -1.49552 0.47444 
2.3754 -1.40445 -0.96278 2.3754 -1.40445 0.56221 2.3754 -1.29819 -1.04148 
2.3754 -1.29819 0.64091 2.3754 -1.18385 -1.10482 2.3754 -1.18385 0.70425 
2.3754 -1.08016 -1.14678 2.3754 -1.08016 0.74621 2.3754 -0.97117 -1.17718 
2.3754 -0.97117 0.77661 2.3754 -0.86433 -1.19456 2.3754 -0.86433 0.79399 
2.3754 -0.75745 -1.20029 2.3754 -0.75745 0.79972 2.3754 -0.65057 -1.19456 
2.3754 -0.65057 0.79399 2.3754 -0.54373 -1.17718 2.3754 -0.54373 0.77661 
2.3754 -0.43474 -1.14678 2.3754 -0.43474 0.74621 2.3754 -0.33105 -1.10482 
2.3754 -0.33105 0.70425 2.3754 -0.21671 -1.04148 2.3754 -0.21671 0.64091 
2.3754 -0.11045 -0.96278 2.3754 -0.11045 0.56221 2.3754 -0.01938 -0.87501 
2.3754 -0.01938 0.47444 2.3754 0.05905 -0.77764 2.3754 0.05905 0.37707 
2.3754 0.10291 -0.70997 2.3754 0.14153 -0.63828 2.3754 0.17533 -0.56073 
2.3754 0.20223 -0.48137 2.41009 -1.75625 -0.23498 2.41009 -1.75625 -0.16559 
2.41009 -1.75138 -0.30471 2.41009 -1.75138 -0.09586 2.4101 -1.72606 -0.44642 
2.4101 -1.72606 0.04585 2.4101 0.21116 -0.44642 2.4101 -1.74138 -0.37543 
2.4101 -1.74138 -0.02514 2.4101 0.22648 -0.37543 2.41025 -1.59602 -0.74396 
2.41025 -1.59602 0.34339 2.41025 0.08112 -0.74396 2.41025 0.08112 0.34339 
2.41025 -1.63734 -0.67419 2.41025 -1.63734 0.27362 2.41025 0.12244 -0.67419 
2.41026 -1.70395 -0.52109 2.41026 -1.70395 0.12052 2.41026 0.18905 -0.52109 
2.41026 -1.67357 -0.59967 2.41026 -1.67357 0.1991 2.41026 0.15867 -0.59967 
2.41316 -0.81085 -1.19814 2.41316 -0.81085 0.79757 2.41316 -0.70405 -1.19814 
2.41316 -0.70405 0.79757 2.41316 -0.91795 -1.1866 2.41316 -0.91795 0.78603 
2.41316 -0.59695 -1.1866 2.41316 -0.59695 0.78603 2.41318 -1.1324 -1.12656 
2.41318 -1.1324 0.72599 2.41318 -0.3825 -1.12656 2.41318 -0.3825 0.72599 
2.41318 -1.02583 -1.16286 2.41318 -1.02583 0.76229 2.41318 -0.48907 -1.16286 
2.41318 -0.48907 0.76229 2.41359 -1.53575 -0.82702 2.41359 -1.53575 0.42645 
2.41359 0.02085 -0.82702 2.41359 0.02085 0.42645 2.4136 -1.4508 -0.91987 
2.4136 -1.4508 0.5193 2.4136 -0.0641 -0.91987 2.4136 -0.0641 0.5193 
2.41363 -1.24162 -1.07442 2.41363 -1.24162 0.67385 2.41363 -0.27328 -1.07442 
2.41363 -0.27328 0.67385 2.41363 -1.35226 -1.00324 2.41363 -1.35226 0.60267 
2.41363 -0.16264 -1.00324 2.41363 -0.16264 0.60267 2.42446 -0.75745 -1.19908 
2.42446 -0.75745 0.79851 2.4408 -1.5722 -0.7764 2.4408 -1.5722 0.37583 
2.4408 0.0573 -0.7764 2.4408 0.0573 0.37583 2.44385 -1.71488 -0.48071 
2.44385 -1.71488 0.08014 2.44385 0.19998 -0.48071 2.44454 -1.74533 -0.33923 
2.44454 -1.74533 -0.06134 2.44454 0.23043 -0.33923 2.4447 -1.75263 -0.26959 
2.4447 -1.75263 -0.13098 2.4447 0.23773 -0.26959 2.44472 -1.73257 -0.41086 
2.44472 -1.73257 0.01029 2.44472 0.21767 -0.41086 2.44478 -1.65426 -0.63723 
2.44478 -1.65426 0.23666 2.44478 0.13936 -0.63723 2.44478 0.13936 0.23666 
2.44487 -1.75503 -0.20029 2.44501 -1.61572 -0.70873 2.44501 -1.61572 0.30816 
2.44501 0.10082 -0.70873 2.44501 0.10082 0.30816 2.44502 -1.68797 -0.55985 
2.44502 -1.68797 0.15928 2.44502 0.17307 -0.55985 2.44502 0.17307 0.15928 
2.44854 -1.18271 -1.1024 2.44854 -1.18271 0.70183 2.44854 -0.33219 -1.1024 
2.44854 -0.33219 0.70183 2.45032 -0.97057 -1.17443 2.45032 -0.97057 0.77386 
2.45032 -0.54433 -1.17443 2.45032 -0.54433 0.77386 2.45076 -0.86402 -1.19173 
2.45076 -0.86402 0.79116 2.45076 -0.65088 -1.19173 2.45076 -0.65088 0.79116 
2.4508 -1.07924 -1.14409 2.4508 -1.07924 0.74352 2.4508 -0.43566 -1.14409 
2.4508 -0.43566 0.74352 2.45099 -1.4026 -0.9606 2.45099 -1.4026 0.56003 
2.45099 -0.1123 -0.9606 2.45099 -0.1123 0.56003 2.45159 -1.49337 -0.87305 
2.45159 -1.49337 0.47248 2.45159 -0.02153 -0.87305 2.45159 -0.02153 0.47248 
2.45165 -1.29661 -1.03903 2.45165 -1.29661 0.63846 2.45165 -0.21829 -1.03903 
2.45165 -0.21829 0.63846 2.46221 -0.81082 -1.19508 2.46221 -0.81082 0.79451 
2.46221 -0.70408 -1.19508 2.46221 -0.70408 0.79451 2.47341 -0.75745 -1.19547 
2.47341 -0.75745 0.7949 2.47559 -1.59241 -0.7414 2.47559 -1.59241 0.34083 
2.47559 0.07751 -0.7414 2.47559 0.07751 0.34083 2.47847 -1.72153 -0.44509 
2.47847 -1.72153 0.04452 2.47847 0.20663 -0.44509 2.47847 0.20663 0.04452 
2.47865 -1.69941 -0.51975 2.47865 -1.69941 0.11918 2.47865 0.18451 -0.51975 
2.47865 0.18451 0.11918 2.47899 -1.53195 -0.82431 2.47899 -1.53195 0.42374 
2.47899 0.01705 -0.82431 2.47899 0.01705 0.42374 2.47915 -1.74663 -0.30404 
2.47915 -1.74663 -0.09653 2.47915 0.23173 -0.30404 2.47915 0.23173 -0.09653 
2.47916 -1.73663 -0.37476 2.47916 -1.73663 -0.02581 2.47916 0.22173 -0.37476 
2.47916 0.22173 -0.02581 2.47956 -1.63299 -0.67207 2.47956 -1.63299 0.2715 
2.47956 0.11809 -0.67207 2.47956 0.11809 0.2715 2.47958 -1.66922 -0.59755 
2.47958 -1.66922 0.19698 2.47958 0.15432 -0.59755 2.47958 0.15432 0.19698 
2.47982 -1.75138 -0.23498 2.47982 -1.75138 -0.16559 2.47982 0.23648 -0.23498 
2.47982 0.23648 -0.16559 2.48629 -1.13007 -1.12162 2.48629 -1.13007 0.72105 
2.48629 -0.38483 -1.12162 2.48629 -0.38483 0.72105 2.48677 -1.23926 -1.06945 
2.48677 -1.23926 0.66888 2.48677 -0.27564 -1.06945 2.48677 -0.27564 0.66888 
2.48803 -0.91674 -1.18107 2.48803 -0.91674 0.7805 2.48803 -0.59816 -1.18107 
2.48803 -0.59816 0.7805 2.48807 -1.02461 -1.15733 2.48807 -1.02461 0.75676 
2.48807 -0.49029 -1.15733 2.48807 -0.49029 0.75676 2.48918 -1.44706 -0.91547 
2.48918 -1.44706 0.5149 2.48918 -0.06784 -0.91547 2.48918 -0.06784 0.5149 
2.48922 -1.34852 -0.99883 2.48922 -1.34852 0.59826 2.48922 -0.16638 -0.99883 
2.48922 -0.16638 0.59826 2.49987 -0.86401 -1.18677 2.49987 -0.86401 0.7862 
2.49987 -0.65089 -1.18677 2.49987 -0.65089 0.7862 2.50592 -1.56696 -0.7727 
2.50592 -1.56696 0.37213 2.50592 0.05206 -0.7727 2.50592 0.05206 0.37213 
2.51031 -1.6103 -0.70472 2.51031 -1.6103 0.30415 2.51031 0.0954 -0.70472 
2.51031 0.0954 0.30415 2.51134 -0.81071 -1.18957 2.51134 -0.81071 0.789 
2.51134 -0.70419 -1.18957 2.51134 -0.70419 0.789 2.51197 -1.70814 -0.47874 
2.51197 -1.70814 0.07817 2.51197 0.19324 -0.47874 2.51197 0.19324 0.07817 
2.51301 -1.72576 -0.40869 2.51301 -1.72576 0.00812 2.51301 0.21086 -0.40869 
2.51301 0.21086 0.00812 2.51335 -1.73824 -0.33823 2.51335 -1.73824 -0.06234 
2.51335 0.22334 -0.33823 2.51335 0.22334 -0.06234 2.51338 -1.68103 -0.55801 
2.51338 -1.68103 0.15744 2.51338 0.16613 -0.55801 2.51338 0.16613 0.15744 
2.51383 -1.64777 -0.63407 2.51383 -1.64777 0.2335 2.51383 0.13287 -0.63407 
2.51383 0.13287 0.2335 2.51434 -1.74533 -0.26943 2.51434 -1.74533 -0.13114 
2.51434 0.23043 -0.26943 2.51434 0.23043 -0.13114 2.51468 -1.7477 -0.20029 
2.51468 0.2328 -0.20029 2.51713 -1.48734 -0.86899 2.51713 -1.48734 0.46842 
2.51713 -0.02756 -0.86899 2.51713 -0.02756 0.46842 2.52129 -1.17929 -1.09514 
2.52129 -1.17929 0.69457 2.52129 -0.33561 -1.09514 2.52129 -0.33561 0.69457 
2.52213 -0.75745 -1.18946 2.52213 -0.75745 0.78889 2.52397 -1.07544 -1.13667 
2.52397 -1.07544 0.7361 2.52397 -0.43946 -1.13667 2.52397 -0.43946 0.7361 
2.52483 -0.96877 -1.16621 2.52483 -0.96877 0.76564 2.52483 -0.54613 -1.16621 
2.52483 -0.54613 0.76564 2.52497 -1.29329 -1.03125 2.52497 -1.29329 0.63068 
2.52497 -0.22161 -1.03125 2.52497 -0.22161 0.63068 2.52615 -1.39705 -0.95406 
2.52615 -1.39705 0.55349 2.52615 -0.11785 -0.95406 2.52615 -0.11785 0.55349 
2.53699 -0.91649 -1.17424 2.53699 -0.91649 0.77367 2.53699 -0.59841 -1.17424 
2.53699 -0.59841 0.77367 2.54071 -1.58526 -0.73638 2.54071 -1.58526 0.33581 
2.54071 0.07036 -0.73638 2.54071 0.07036 0.33581 2.54445 -1.52463 -0.81904 
2.54445 -1.52463 0.41847 2.54445 0.00973 -0.81904 2.54445 0.00973 0.41847 
2.54464 -1.62558 -0.66688 2.54464 -1.62558 0.26631 2.54464 0.11068 -0.66688 
2.54464 0.11068 0.26631 2.54653 -1.71247 -0.44245 2.54653 -1.71247 0.04188 
2.54653 0.19757 -0.44245 2.54653 0.19757 0.04188 2.54678 -1.69033 -0.51708 
2.54678 -1.69033 0.11651 2.54678 0.17543 -0.51708 2.54678 0.17543 0.11651 
2.54721 -1.72748 -0.3721 2.54721 -1.72748 -0.02847 2.54721 0.21258 -0.3721 
2.54721 0.21258 -0.02847 2.54769 -1.66003 -0.59484 2.54769 -1.66003 0.19427 
2.54769 0.14513 -0.59484 2.54769 0.14513 0.19427 2.54868 -0.86374 -1.17941 
2.54868 -0.86374 0.77884 2.54868 -0.65116 -1.17941 2.54868 -0.65116 0.77884 
2.54988 -1.73663 -0.30405 2.54988 -1.73663 -0.09652 2.54988 0.22173 -0.30405 
2.54988 0.22173 -0.09652 2.55054 -1.74138 -0.23499 2.55054 -1.74138 -0.16558 
2.55054 0.22648 -0.23499 2.55054 0.22648 -0.16558 2.55451 -1.43914 -0.90966 
2.55451 -1.43914 0.50909 2.55451 -0.07576 -0.90966 2.55451 -0.07576 0.50909 
2.55924 -1.12545 -1.11176 2.55924 -1.12545 0.71119 2.55924 -0.38945 -1.11176 
2.55924 -0.38945 0.71119 2.55985 -0.81067 -1.18168 2.55985 -0.81067 0.78111 
2.55985 -0.70423 -1.18168 2.55985 -0.70423 0.78111 2.55993 -1.23455 -1.05954 
2.55993 -1.23455 0.65897 2.55993 -0.28035 -1.05954 2.55993 -0.28035 0.65897 
2.56098 -1.0199 -1.14722 2.56098 -1.0199 0.74665 2.56098 -0.495 -1.14722 
2.56098 -0.495 0.74665 2.56232 -1.34362 -0.98862 2.56232 -1.34362 0.58805 
2.56232 -0.17128 -0.98862 2.56232 -0.17128 0.58805 2.57049 -1.55826 -0.76654 
2.57049 -1.55826 0.36597 2.57049 -0.75745 -1.18107 2.57049 -0.75745 0.7805 
2.57049 0.04336 -0.76654 2.57049 0.04336 0.36597 2.5742 -0.96895 -1.15723 
2.5742 -0.96895 0.75666 2.5742 -0.54595 -1.15723 2.5742 -0.54595 0.75666 
2.57503 -1.6012 -0.69852 2.57503 -1.6012 0.29795 2.57503 0.0863 -0.69852 
2.57503 0.0863 0.29795 2.57905 -1.6388 -0.6266 2.57905 -1.6388 0.22603 
2.57905 0.1239 -0.6266 2.57905 0.1239 0.22603 2.57946 -1.69694 -0.47545 
2.57946 -1.69694 0.07488 2.57946 0.18204 -0.47545 2.57946 0.18204 0.07488 
2.58066 -1.71439 -0.40555 2.58066 -1.71439 0.00498 2.58066 0.19949 -0.40555 
2.58066 0.19949 0.00498 2.58108 -1.66972 -0.55448 2.58108 -1.66972 0.15391 
2.58108 0.15482 -0.55448 2.58108 0.15482 0.15391 2.58206 -1.47814 -0.86203 
2.58206 -1.47814 0.46146 2.58206 -0.03676 -0.86203 2.58206 -0.03676 0.46146 
2.5838 -1.72576 -0.3379 2.5838 -1.72576 -0.06267 2.5838 0.21086 -0.3379 
2.5838 0.21086 -0.06267 2.58597 -1.73257 -0.26961 2.58597 -1.73257 -0.13096 
2.58597 0.21767 -0.26961 2.58597 0.21767 -0.13096 2.58634 -0.91652 -1.16475 
2.58634 -0.91652 0.76418 2.58634 -0.59838 -1.16475 2.58634 -0.59838 0.76418 
2.58648 -1.73492 -0.20029 2.58648 0.22002 -0.20029 2.5923 -1.38571 -0.94744 
2.5923 -1.38571 0.54687 2.5923 -0.12919 -0.94744 2.5923 -0.12919 0.54687 
2.59327 -1.17361 -1.08309 2.59327 -1.17361 0.68252 2.59327 -0.34129 -1.08309 
2.59327 -0.34129 0.68252 2.59634 -1.06991 -1.12416 2.59634 -1.06991 0.72359 
2.59634 -0.44499 -1.12416 2.59634 -0.44499 0.72359 2.59749 -1.28704 -1.01895 
2.59749 -1.28704 0.61838 2.59749 -0.22786 -1.01895 2.59749 -0.22786 0.61838 
2.59815 -0.8634 -1.16939 2.59815 -0.8634 0.76882 2.59815 -0.6515 -1.16939 
2.59815 -0.6515 0.76882 2.60491 -1.57469 -0.72891 2.60491 -1.57469 0.32834 
2.60491 0.05979 -0.72891 2.60491 0.05979 0.32834 2.60867 -1.51385 -0.81138 
2.60867 -1.51385 0.41081 2.60867 -0.00105 -0.81138 2.60867 -0.00105 0.41081 
2.60928 -0.81024 -1.17112 2.60928 -0.81024 0.77055 2.60928 -0.70466 -1.17112 
2.60928 -0.70466 0.77055 2.60955 -1.61485 -0.65857 2.60955 -1.61485 0.258 
2.60955 0.09995 -0.65857 2.60955 0.09995 0.258 2.61005 -1.01963 -1.13634 
2.61005 -1.01963 0.73577 2.61005 -0.49527 -1.13634 2.61005 -0.49527 0.73577 
2.61252 -1.64893 -0.58634 2.61252 -1.64893 0.18577 2.61252 0.13403 -0.58634 
2.61252 0.13403 0.18577 2.61361 -1.69899 -0.4385 2.61361 -1.69899 0.03793 
2.61361 0.18409 -0.4385 2.61361 0.18409 0.03793 2.61387 -1.67683 -0.51313 
2.61387 -1.67683 0.11256 2.61387 0.16193 -0.51313 2.61387 0.16193 0.11256 
2.61756 -1.71247 -0.37142 2.61756 -1.71247 -0.02915 2.61756 0.19757 -0.37142 
2.61756 0.19757 -0.02915 2.61838 -0.75745 -1.17032 2.61838 -0.75745 0.76975 
2.62021 -1.72153 -0.30336 2.62021 -1.72153 -0.09721 2.62021 0.20663 -0.30336 
2.62021 0.20663 -0.09721 2.62046 -1.42673 -0.90172 2.62046 -1.42673 0.50115 
2.62046 -0.08817 -0.90172 2.62046 -0.08817 0.50115 2.62153 -1.72606 -0.23499 
2.62153 -1.72606 -0.16558 2.62153 0.21116 -0.23499 2.62153 0.21116 -0.16558 
2.62308 -0.9686 -1.14584 2.62308 -0.9686 0.74527 2.62308 -0.5463 -1.14584 
2.62308 -0.5463 0.74527 2.62802 -1.33052 -0.97988 2.62802 -1.33052 0.57931 
2.62802 -0.18438 -0.97988 2.62802 -0.18438 0.57931 2.63075 -1.11858 -1.09716 
2.63075 -1.11858 0.69659 2.63075 -0.39632 -1.09716 2.63075 -0.39632 0.69659 
2.63147 -1.22763 -1.04489 2.63147 -1.22763 0.64432 2.63147 -0.28727 -1.04489 
2.63147 -0.28727 0.64432 2.63422 -1.54613 -0.75796 2.63422 -1.54613 0.35739 
2.63422 0.03123 -0.75796 2.63422 0.03123 0.35739 2.63545 -0.91593 -1.15278 
2.63545 -0.91593 0.75221 2.63545 -0.59897 -1.15278 2.63545 -0.59897 0.75221 
2.63968 -1.58859 -0.68952 2.63968 -1.58859 0.28895 2.63968 0.07369 -0.68952 
2.63968 0.07369 0.28895 2.64339 -1.62596 -0.61726 2.64339 -1.62596 0.21669 
2.64339 0.11106 -0.61726 2.64339 0.11106 0.21669 2.64514 -1.06923 -1.11135 
2.64514 -1.06923 0.71078 2.64514 -0.44567 -1.11135 2.64514 -0.44567 0.71078 
2.6455 -1.65653 -0.54481 2.6455 -1.65653 0.14424 2.6455 0.14163 -0.54481 
2.6455 0.14163 0.14424 2.64599 -1.68133 -0.47088 2.64599 -1.68133 0.07031 
2.64599 0.16643 -0.47088 2.64599 0.16643 0.07031 2.64705 -0.8628 -1.1569 
2.64705 -0.8628 0.75633 2.64705 -0.6521 -1.1569 2.64705 -0.6521 0.75633 
2.64802 -1.46481 -0.85245 2.64802 -1.46481 0.45188 2.64802 -0.05009 -0.85245 
2.64802 -0.05009 0.45188 2.65057 -1.69694 -0.40435 2.65057 -1.69694 0.00378 
2.65057 0.18204 -0.40435 2.65057 0.18204 0.00378 2.65385 -1.70814 -0.33686 
2.65385 -1.70814 -0.06371 2.65385 0.19324 -0.33686 2.65385 0.19324 -0.06371 
2.65582 -1.71488 -0.26873 2.65582 -1.71488 -0.13184 2.65582 0.19998 -0.26873 
2.65582 0.19998 -0.13184 2.65648 -1.71713 -0.20029 2.65648 0.20223 -0.20029 
2.65677 -0.8102 -1.15843 2.65677 -0.8102 0.75786 2.65677 -0.7047 -1.15843 
2.65677 -0.7047 0.75786 2.65746 -1.37151 -0.93743 2.65746 -1.37151 0.53686 
2.65746 -0.14339 -0.93743 2.65746 -0.14339 0.53686 2.65878 -1.01874 -1.12301 
2.65878 -1.01874 0.72244 2.65878 -0.49616 -1.12301 2.65878 -0.49616 0.72244 
2.66284 -1.27196 -1.00816 2.66284 -1.27196 0.60759 2.66284 -0.24294 -1.00816 
2.66284 -0.24294 0.60759 2.66407 -1.1657 -1.06631 2.66407 -1.1657 0.66574 
2.66407 -0.3492 -1.06631 2.66407 -0.3492 0.66574 2.66568 -0.75745 -1.15723 
2.66568 -0.75745 0.75666 2.66912 -1.56041 -0.71893 2.66912 -1.56041 0.31836 
2.66912 0.04551 -0.71893 2.66912 0.04551 0.31836 2.67133 -0.96771 -1.13206 
2.67133 -0.96771 0.73149 2.67133 -0.54719 -1.13206 2.67133 -0.54719 0.73149 
2.67365 -1.60022 -0.64838 2.67365 -1.60022 0.24781 2.67365 0.08532 -0.64838 
2.67365 0.08532 0.24781 2.67431 -1.49926 -0.8006 2.67431 -1.49926 0.40003 
2.67431 -0.01564 -0.8006 2.67431 -0.01564 0.40003 2.67649 -1.63392 -0.57597 
2.67649 -1.63392 0.1754 2.67649 0.11902 -0.57597 2.67649 0.11902 0.1754 
2.67772 -1.66144 -0.50261 2.67772 -1.66144 0.10204 2.67772 0.14654 -0.50261 
2.67772 0.14654 0.10204 2.6791 -1.11724 -1.08251 2.6791 -1.11724 0.68194 
2.6791 -0.39766 -1.08251 2.6791 -0.39766 0.68194 2.68362 -0.91489 -1.13848 
2.68362 -0.91489 0.73791 2.68362 -0.60001 -1.13848 2.68362 -0.60001 0.73791 
2.68581 -1.41137 -0.89024 2.68581 -1.41137 0.48967 2.68581 -0.10353 -0.89024 
2.68581 -0.10353 0.48967 2.68824 -1.67683 -0.43876 2.68824 -1.67683 0.03819 
2.68824 0.16193 -0.43876 2.68824 0.16193 0.03819 2.6922 -1.69033 -0.37167 
2.6922 -1.69033 -0.0289 2.6922 0.17543 -0.37167 2.6922 0.17543 -0.0289 
2.69302 -1.31451 -0.96761 2.69302 -1.31451 0.56704 2.69302 -0.20039 -0.96761 
2.69302 -0.20039 0.56704 2.69326 -1.06776 -1.09621 2.69326 -1.06776 0.69564 
2.69326 -0.44714 -1.09621 2.69326 -0.44714 0.69564 2.69418 -0.86276 -1.14224 
2.69418 -0.86276 0.74167 2.69418 -0.65214 -1.14224 2.69418 -0.65214 0.74167 
2.69486 -1.69941 -0.30354 2.69486 -1.69941 -0.09703 2.69486 0.18451 -0.30354 
2.69486 0.18451 -0.09703 2.69615 -1.21107 -1.03175 2.69615 -1.21107 0.63118 
2.69615 -0.30383 -1.03175 2.69615 -0.30383 0.63118 2.6962 -1.70395 -0.23515 
2.6962 -1.70395 -0.16542 2.6962 0.18905 -0.23515 2.6962 0.18905 -0.16542 
2.69684 -1.53062 -0.747 2.69684 -1.53062 0.34643 2.69684 0.01572 -0.747 
2.69684 0.01572 0.34643 2.70316 -1.57232 -0.67836 2.70316 -1.57232 0.27779 
2.70316 0.05742 -0.67836 2.70316 0.05742 0.27779 2.70383 -0.81008 -1.14334 
2.70383 -0.81008 0.74277 2.70383 -0.70482 -1.14334 2.70383 -0.70482 0.74277 
2.70652 -1.0174 -1.10736 2.70652 -1.0174 0.70679 2.70652 -0.4975 -1.10736 
2.70652 -0.4975 0.70679 2.70654 -1.60931 -0.60609 2.70654 -1.60931 0.20552 
2.70654 0.09441 -0.60609 2.70654 0.09441 0.20552 2.70872 -1.63937 -0.53361 
2.70872 -1.63937 0.13304 2.70872 0.12447 -0.53361 2.70872 0.12447 0.13304 
2.71229 -0.75745 -1.14183 2.71229 -0.75745 0.74126 2.71272 -1.44822 -0.83986 
2.71272 -1.44822 0.43929 2.71272 -0.06668 -0.83986 2.71272 -0.06668 0.43929 
2.71395 -1.16653 -1.04766 2.71395 -1.16653 0.64709 2.71395 -0.34837 -1.04766 
2.71395 -0.34837 0.64709 2.71884 -0.9663 -1.11594 2.71884 -0.9663 0.71537 
2.71884 -0.5486 -1.11594 2.71884 -0.5486 0.71537 2.71992 -1.65653 -0.47039 
2.71992 -1.65653 0.06982 2.71992 0.14163 -0.47039 2.71992 0.14163 0.06982 
2.72134 -1.35451 -0.92405 2.72134 -1.35451 0.52348 2.72134 -0.16039 -0.92405 
2.72134 -0.16039 0.52348 2.72686 -1.2545 -0.99364 2.72686 -1.2545 0.59307 
2.72686 -0.2604 -0.99364 2.72686 -0.2604 0.59307 2.72892 -1.11785 -1.06349 
2.72892 -1.11785 0.66292 2.72892 -0.39705 -1.06349 2.72892 -0.39705 0.66292 
2.72959 -1.66972 -0.40596 2.72959 -1.66972 0.00539 2.72959 0.15482 -0.40596 
2.72959 0.15482 0.00539 2.73019 -0.91461 -1.12193 2.73019 -0.91461 0.72136 
2.73019 -0.60029 -1.12193 2.73019 -0.60029 0.72136 2.73105 -1.54301 -0.70664 
2.73105 -1.54301 0.30607 2.73105 0.02811 -0.70664 2.73105 0.02811 0.30607 
2.73312 -1.68103 -0.33826 2.73312 -1.68103 -0.06231 2.73312 0.16613 -0.33826 
2.73312 0.16613 -0.06231 2.73496 -1.68797 -0.26991 2.73496 -1.68797 -0.13066 
2.73496 0.17307 -0.26991 2.73496 0.17307 -0.13066 2.73584 -1.69023 -0.20029 
2.73584 0.17533 -0.20029 2.73618 -1.48158 -0.78805 2.73618 -1.48158 0.38748 
2.73618 -0.03332 -0.78805 2.73618 -0.03332 0.38748 2.73623 -1.58183 -0.63639 
2.73623 -1.58183 0.23582 2.73623 0.06693 -0.63639 2.73623 0.06693 0.23582 
2.73892 -1.61518 -0.56381 2.73892 -1.61518 0.16324 2.73892 0.10028 -0.56381 
2.73892 0.10028 0.16324 2.74053 -0.86247 -1.1253 2.74053 -0.86247 0.72473 
2.74053 -0.65243 -1.1253 2.74053 -0.65243 0.72473 2.74319 -1.0679 -1.07684 
2.74319 -1.0679 0.67627 2.74319 -0.447 -1.07684 2.74319 -0.447 0.67627 
2.74534 -1.21093 -1.01115 2.74534 -1.21093 0.61058 2.74534 -0.30397 -1.01115 
2.74534 -0.30397 0.61058 2.74923 -1.3933 -0.87552 2.74923 -1.3933 0.47495 
2.74923 -0.1216 -0.87552 2.74923 -0.1216 0.47495 2.74984 -0.81003 -1.12604 
2.74984 -0.81003 0.72547 2.74984 -0.70487 -1.12604 2.74984 -0.70487 0.72547 
2.75108 -1.63392 -0.50137 2.75108 -1.63392 0.1008 2.75108 0.11902 -0.50137 
2.75108 0.11902 0.1008 2.75607 -1.2958 -0.95212 2.75607 -1.2958 0.55155 
2.75607 -0.2191 -0.95212 2.75607 -0.2191 0.55155 2.75637 -1.01736 -1.08759 
2.75637 -1.01736 0.68702 2.75637 -0.49754 -1.08759 2.75637 -0.49754 0.68702 
2.75808 -1.51179 -0.73369 2.75808 -1.51179 0.33312 2.75808 -0.75745 -1.12416 
2.75808 -0.75745 0.72359 2.75808 -0.00311 -0.73369 2.75808 -0.00311 0.33312 
2.76145 -1.64893 -0.43741 2.76145 -1.64893 0.03684 2.76145 0.13403 -0.43741 
2.76145 0.13403 0.03684 2.76287 -1.1662 -1.0266 2.76287 -1.1662 0.62603 
2.76287 -0.3487 -1.0266 2.76287 -0.3487 0.62603 2.76441 -1.5531 -0.66462 
2.76441 -1.5531 0.26405 2.76441 0.0382 -0.66462 2.76441 0.0382 0.26405 
2.76824 -1.58892 -0.59313 2.76824 -1.58892 0.19256 2.76824 0.07402 -0.59313 
2.76824 0.07402 0.19256 2.76939 -0.96469 -1.09573 2.76939 -0.96469 0.69516 
2.76939 -0.55021 -1.09573 2.76939 -0.55021 0.69516 2.76995 -1.66003 -0.37258 
2.76995 -1.66003 -0.02799 2.76995 0.14513 -0.37258 2.76995 0.14513 -0.02799 
2.77266 -1.66922 -0.30447 2.77266 -1.66922 -0.0961 2.77266 0.15432 -0.30447 
2.77266 0.15432 -0.0961 2.77394 -1.42818 -0.82581 2.77394 -1.42818 0.42524 
2.77394 -0.08672 -0.82581 2.77394 -0.08672 0.42524 2.77478 -1.67357 -0.23515 
2.77478 -1.67357 -0.16542 2.77478 0.15867 -0.23515 2.77478 0.15867 -0.16542 
2.77536 -1.25342 -0.97103 2.77536 -1.25342 0.57046 2.77536 -0.26148 -0.97103 
2.77536 -0.26148 0.57046 2.77804 -1.1172 -1.04198 2.77804 -1.1172 0.64141 
2.77804 -0.3977 -1.04198 2.77804 -0.3977 0.64141 2.78061 -0.91283 -1.10121 
2.78061 -0.91283 0.70064 2.78061 -0.60207 -1.10121 2.78061 -0.60207 0.70064 
2.7812 -1.60931 -0.53143 2.7812 -1.60931 0.13086 2.7812 0.09441 -0.53143 
2.7812 0.09441 0.13086 2.78364 -1.3348 -0.90739 2.78364 -1.3348 0.50682 
2.78364 -0.1801 -0.90739 2.78364 -0.1801 0.50682 2.79095 -0.86027 -1.10402 
2.79095 -0.86027 0.70345 2.79095 -0.65463 -1.10402 2.79095 -0.65463 0.70345 
2.79165 -1.52226 -0.69201 2.79165 -1.52226 0.29144 2.79165 0.00736 -0.69201 
2.79165 0.00736 0.29144 2.79207 -1.06716 -1.05496 2.79207 -1.06716 0.65439 
2.79207 -0.44774 -1.05496 2.79207 -0.44774 0.65439 2.79237 -1.62596 -0.46827 
2.79237 -1.62596 0.0677 2.79237 0.11106 -0.46827 2.79237 0.11106 0.0677 
2.79369 -1.20953 -0.9881 2.79369 -1.20953 0.58753 2.79369 -0.30537 -0.9881 
2.79369 -0.30537 0.58753 2.79662 -1.56066 -0.62151 2.79662 -1.56066 0.22094 
2.79662 0.04576 -0.62151 2.79662 0.04576 0.22094 2.79696 -1.46051 -0.773 
2.79696 -1.46051 0.37243 2.79696 -0.05439 -0.773 2.79696 -0.05439 0.37243 
2.8001 -0.80773 -1.10422 2.8001 -0.80773 0.70365 2.8001 -0.70717 -1.10422 
2.8001 -0.70717 0.70365 2.80171 -1.6388 -0.40394 2.80171 -1.6388 0.00337 
2.80171 0.1239 -0.40394 2.80171 0.1239 0.00337 2.80295 -0.75745 -1.10427 
2.80295 -0.75745 0.7037 2.80372 -1.29353 -0.92772 2.80372 -1.29353 0.52715 
2.80372 -0.22137 -0.92772 2.80372 -0.22137 0.52715 2.80607 -1.0152 -1.0652 
2.80607 -1.0152 0.66463 2.80607 -0.4997 -1.0652 2.80607 -0.4997 0.66463 
2.80918 -1.64777 -0.33871 2.80918 -1.64777 -0.06186 2.80918 0.13287 -0.33871 
2.80918 0.13287 -0.06186 2.80947 -1.37132 -0.85963 2.80947 -1.37132 0.45906 
2.80947 -0.14358 -0.85963 2.80947 -0.14358 0.45906 2.81069 -1.16471 -1.00319 
2.81069 -1.16471 0.60262 2.81069 -0.35019 -1.00319 2.81069 -0.35019 0.60262 
2.8115 -1.58183 -0.56112 2.8115 -1.58183 0.16055 2.8115 0.06693 -0.56112 
2.8115 0.06693 0.16055 2.81234 -1.65426 -0.26967 2.81234 -1.65426 -0.1309 
2.81234 0.13936 -0.26967 2.81234 0.13936 -0.1309 2.8134 -1.65643 -0.20029 
2.8134 0.14153 -0.20029 2.81768 -1.48974 -0.71809 2.81768 -1.48974 0.31752 
2.81768 -0.02516 -0.71809 2.81768 -0.02516 0.31752 2.81878 -0.96247 -1.07286 
2.81878 -0.96247 0.67229 2.81878 -0.55243 -1.07286 2.81878 -0.55243 0.67229 
2.82271 -1.25092 -0.94621 2.82271 -1.25092 0.54564 2.82271 -0.26398 -0.94621 
2.82271 -0.26398 0.54564 2.82349 -1.60022 -0.49854 2.82349 -1.60022 0.09797 
2.82349 0.08532 -0.49854 2.82349 0.08532 0.09797 2.82398 -1.53046 -0.64887 
2.82398 -1.53046 0.2483 2.82398 0.01556 -0.64887 2.82398 0.01556 0.2483 
2.82575 -1.11548 -1.01821 2.82575 -1.11548 0.61764 2.82575 -0.39942 -1.01821 
2.82575 -0.39942 0.61764 2.8301 -0.91034 -1.07771 2.8301 -0.91034 0.67714 
2.8301 -0.60456 -1.07771 2.8301 -0.60456 0.67714 2.83071 -1.33188 -0.88052 
2.83071 -1.33188 0.47995 2.83071 -0.18302 -0.88052 2.83071 -0.18302 0.47995 
2.83344 -1.40522 -0.80905 2.83344 -1.40522 0.40848 2.83344 -0.10968 -0.80905 
2.83344 -0.10968 0.40848 2.83368 -1.61485 -0.43444 2.83368 -1.61485 0.03387 
2.83368 0.09995 -0.43444 2.83368 0.09995 0.03387 2.83973 -1.5531 -0.5893 
2.83973 -1.5531 0.18873 2.83973 0.0382 -0.5893 2.83973 0.0382 0.18873 
2.84012 -0.85777 -1.08004 2.84012 -0.85777 0.67947 2.84012 -0.65713 -1.08004 
2.84012 -0.65713 0.67947 2.84058 -1.20706 -0.96282 2.84058 -1.20706 0.56225 
2.84058 -0.30784 -0.96282 2.84058 -0.30784 0.56225 2.84093 -1.06451 -1.03034 
2.84093 -1.06451 0.62977 2.84093 -0.45039 -1.03034 2.84093 -0.45039 0.62977 
2.84199 -1.62558 -0.36953 2.84199 -1.62558 -0.03104 2.84199 0.11068 -0.36953 
2.84199 0.11068 -0.03104 2.84405 -0.80767 -1.08224 2.84405 -0.80767 0.68167 
2.84405 -0.70723 -1.08224 2.84405 -0.70723 0.68167 2.84679 -0.75745 -1.08221 
2.84679 -0.75745 0.68164 2.84718 -1.63299 -0.30445 2.84718 -1.63299 -0.09612 
2.84718 0.11809 -0.30445 2.84718 0.11809 -0.09612 2.8493 -1.63734 -0.23514 
2.8493 -1.63734 -0.16543 2.8493 0.12244 -0.23514 2.8493 0.12244 -0.16543 
2.85026 -1.4984 -0.67515 2.85026 -1.4984 0.27458 2.85026 -0.0165 -0.67515 
2.85026 -0.0165 0.27458 2.85062 -1.29027 -0.90047 2.85062 -1.29027 0.4999 
2.85062 -0.22463 -0.90047 2.85062 -0.22463 0.4999 2.85347 -1.57232 -0.52805 
2.85347 -1.57232 0.12748 2.85347 0.05742 -0.52805 2.85347 0.05742 0.12748 
2.85475 -1.01232 -1.04008 2.85475 -1.01232 0.63951 2.85475 -0.50258 -1.04008 
2.85475 -0.50258 0.63951 2.85545 -1.43634 -0.75586 2.85545 -1.43634 0.35529 
2.85545 -0.07856 -0.75586 2.85545 -0.07856 0.35529 2.85552 -1.36699 -0.83111 
2.85552 -1.36699 0.43054 2.85552 -0.14791 -0.83111 2.85552 -0.14791 0.43054 
2.85727 -1.16207 -0.97751 2.85727 -1.16207 0.57694 2.85727 -0.35283 -0.97751 
2.85727 -0.35283 0.57694 2.86464 -1.58859 -0.46457 2.86464 -1.58859 0.064 
2.86464 0.07369 -0.46457 2.86464 0.07369 0.064 2.86684 -0.95964 -1.0474 
2.86684 -0.95964 0.64683 2.86684 -0.55526 -1.0474 2.86684 -0.55526 0.64683 
2.86712 -1.52226 -0.61654 2.86712 -1.52226 0.21597 2.86712 0.00736 -0.61654 
2.86712 0.00736 0.21597 2.86961 -1.24708 -0.91863 2.86961 -1.24708 0.51806 
2.86961 -0.26782 -0.91863 2.86961 -0.26782 0.51806 2.87358 -1.11203 -0.99155 
2.87358 -1.11203 0.59098 2.87358 -0.40287 -0.99155 2.87358 -0.40287 0.59098 
2.87363 -1.6012 -0.39991 2.87363 -1.6012 -0.00066 2.87363 0.0863 -0.39991 
2.87363 0.0863 -0.00066 2.8754 -1.46456 -0.70029 2.8754 -1.46456 0.29972 
2.8754 -0.05034 -0.70029 2.8754 -0.05034 0.29972 2.87644 -1.32727 -0.85164 
2.87644 -1.32727 0.45107 2.87644 -0.18763 -0.85164 2.87644 -0.18763 0.45107 
2.87797 -0.90734 -1.05173 2.87797 -0.90734 0.65116 2.87797 -0.60756 -1.05173 
2.87797 -0.60756 0.65116 2.87847 -1.39949 -0.77883 2.87847 -1.39949 0.37826 
2.87847 -0.11541 -0.77883 2.87847 -0.11541 0.37826 2.87983 -1.6103 -0.33519 
2.87983 -1.6103 -0.06538 2.87983 0.0954 -0.33519 2.87983 0.0954 -0.06538 
2.88175 -1.54301 -0.55594 2.88175 -1.54301 0.15537 2.88175 0.02811 -0.55594 
2.88175 0.02811 0.15537 2.88316 -0.85767 -1.05593 2.88316 -0.85767 0.65536 
2.88316 -0.65723 -1.05593 2.88316 -0.65723 0.65536 2.88385 -1.61572 -0.26989 
2.88385 -1.61572 -0.13068 2.88385 0.10082 -0.26989 2.88385 0.10082 -0.13068 
2.88508 -1.61781 -0.20029 2.88508 0.10291 -0.20029 2.88708 -0.80751 -1.058 
2.88708 -0.80751 0.65743 2.88708 -0.70739 -1.058 2.88708 -0.70739 0.65743 
2.88728 -1.20291 -0.93482 2.88728 -1.20291 0.53425 2.88728 -0.31199 -0.93482 
2.88728 -0.31199 0.53425 2.8884 -1.06094 -1.00323 2.8884 -1.06094 0.60266 
2.8884 -0.45396 -1.00323 2.8884 -0.45396 0.60266 2.8895 -0.75745 -1.05801 
2.8895 -0.75745 0.65744 2.89321 -1.48974 -0.64257 2.89321 -1.48974 0.242 
2.89321 -0.02516 -0.64257 2.89321 -0.02516 0.242 2.89404 -1.56041 -0.49401 
2.89404 -1.56041 0.09344 2.89404 0.04551 -0.49401 2.89404 0.04551 0.09344 
2.8964 -1.2852 -0.87113 2.8964 -1.2852 0.47056 2.8964 -0.2297 -0.87113 
2.8964 -0.2297 0.47056 2.89933 -1.42901 -0.72422 2.89933 -1.42901 0.32365 
2.89933 -0.08589 -0.72422 2.89933 -0.08589 0.32365 2.90035 -1.36085 -0.80056 
2.90035 -1.36085 0.39999 2.90035 -0.15405 -0.80056 2.90035 -0.15405 0.39999 
2.90171 -1.00894 -1.01253 2.90171 -1.00894 0.61196 2.90171 -0.50596 -1.01253 
2.90171 -0.50596 0.61196 2.90249 -1.15827 -0.94963 2.90249 -1.15827 0.54906 
2.90249 -0.35663 -0.94963 2.90249 -0.35663 0.54906 2.90402 -1.57469 -0.4298 
2.90402 -1.57469 0.02923 2.90402 0.05979 -0.4298 2.90402 0.05979 0.02923 
2.9088 -1.51179 -0.58297 2.9088 -1.51179 0.1824 2.9088 -0.00311 -0.58297 
2.9088 -0.00311 0.1824 2.91149 -1.58526 -0.3656 2.91149 -1.58526 -0.03497 
2.91149 0.07036 -0.3656 2.91149 0.07036 -0.03497 2.91345 -0.95621 -1.01943 
2.91345 -0.95621 0.61886 2.91345 -0.55869 -1.01943 2.91345 -0.55869 0.61886 
2.91504 -1.24179 -0.88891 2.91504 -1.24179 0.48834 2.91504 -0.27311 -0.88891 
2.91504 -0.27311 0.48834 2.91651 -1.59241 -0.30048 2.91651 -1.59241 -0.10009 
2.91651 0.07751 -0.30048 2.91651 0.07751 -0.10009 2.91859 -1.10797 -0.96323 
2.91859 -1.10797 0.56266 2.91859 -0.40693 -0.96323 2.91859 -0.40693 0.56266 
2.91907 -1.59602 -0.23514 2.91907 -1.59602 -0.16543 2.91907 0.08112 -0.23514 
2.91907 0.08112 -0.16543 2.91989 -0.90696 -1.02562 2.91989 -0.90696 0.62505 
2.91989 -0.60794 -1.02562 2.91989 -0.60794 0.62505 2.92069 -1.32097 -0.82085 
2.92069 -1.32097 0.42028 2.92069 -0.19393 -0.82085 2.92069 -0.19393 0.42028 
2.922 -1.39184 -0.74689 2.922 -1.39184 0.34632 2.922 -0.12306 -0.74689 
2.922 -0.12306 0.34632 2.92211 -1.53062 -0.52172 2.92211 -1.53062 0.12115 
2.92211 0.01572 -0.52172 2.92211 0.01572 0.12115 2.92496 -0.85733 -1.02974 
2.92496 -0.85733 0.62917 2.92496 -0.65757 -1.02974 2.92496 -0.65757 0.62917 
2.92866 -0.80745 -1.03179 2.92866 -0.80745 0.63122 2.92866 -0.70745 -1.03179 
2.92866 -0.70745 0.63122 2.93097 -1.43634 -0.68033 2.93097 -1.43634 0.27976 
2.93097 -0.75745 -1.03175 2.93097 -0.75745 0.63118 2.93097 -0.07856 -0.68033 
2.93097 -0.07856 0.27976 2.9313 -1.1981 -0.90512 2.9313 -1.1981 0.50455 
2.9313 -0.3168 -0.90512 2.9313 -0.3168 0.50455 2.93307 -1.54613 -0.4591 
2.93307 -1.54613 0.05853 2.93307 0.03123 -0.4591 2.93307 0.03123 0.05853 
2.93335 -1.05636 -0.97446 2.93335 -1.05636 0.57389 2.93335 -0.45854 -0.97446 
2.93335 -0.45854 0.57389 2.94043 -1.27855 -0.83997 2.94043 -1.27855 0.4394 
2.94043 -0.23635 -0.83997 2.94043 -0.23635 0.4394 2.94165 -1.55826 -0.39538 
2.94165 -1.55826 -0.00519 2.94165 0.04336 -0.39538 2.94165 0.04336 -0.00519 
2.94335 -1.35315 -0.76824 2.94335 -1.35315 0.36767 2.94335 -0.16175 -0.76824 
2.94335 -0.16175 0.36767 2.94621 -1.15334 -0.91962 2.94621 -1.15334 0.51905 
2.94621 -0.36156 -0.91962 2.94621 -0.36156 0.51905 2.94642 -1.00414 -0.98328 
2.94642 -1.00414 0.58271 2.94642 -0.51076 -0.98328 2.94642 -0.51076 0.58271 
2.94781 -1.56696 -0.33081 2.94781 -1.56696 -0.06976 2.94781 0.05206 -0.33081 
2.94781 0.05206 -0.06976 2.94811 -1.46051 -0.62185 2.94811 -1.46051 0.22128 
2.94811 -0.05439 -0.62185 2.94811 -0.05439 0.22128 2.95151 -1.5722 -0.26569 
2.95151 -1.5722 -0.13488 2.95151 0.0573 -0.26569 2.95151 0.0573 -0.13488 
2.95275 -1.57395 -0.20029 2.95275 0.05905 -0.20029 2.95394 -1.39949 -0.70335 
2.95394 -1.39949 0.30278 2.95394 -0.11541 -0.70335 2.95394 -0.11541 0.30278 
2.95459 -0.95603 -0.99091 2.95459 -0.95603 0.59034 2.95459 -0.55887 -0.99091 
2.95459 -0.55887 0.59034 2.95786 -1.236 -0.85734 2.95786 -1.236 0.45677 
2.95786 -0.2789 -0.85734 2.95786 -0.2789 0.45677 2.96103 -0.90671 -0.997 
2.96103 -0.90671 0.59643 2.96103 -0.60819 -0.997 2.96103 -0.60819 0.59643 
2.96233 -1.10265 -0.93264 2.96233 -1.10265 0.53207 2.96233 -0.41225 -0.93264 
2.96233 -0.41225 0.53207 2.96316 -1.48158 -0.56107 2.96316 -1.48158 0.1605 
2.96316 -0.03332 -0.56107 2.96316 -0.03332 0.1605 2.96333 -1.31302 -0.78822 
2.96333 -1.31302 0.38765 2.96333 -0.20188 -0.78822 2.96333 -0.20188 0.38765 
2.96621 -0.85676 -1.00096 2.96621 -0.85676 0.60039 2.96621 -0.65814 -1.00096 
2.96621 -0.65814 0.60039 2.96989 -0.80681 -1.00287 2.96989 -0.80681 0.6023 
2.96989 -0.70809 -1.00287 2.96989 -0.70809 0.6023 2.9711 -0.75745 -1.00349 
2.9711 -0.75745 0.60292 2.97393 -1.19206 -0.87324 2.97393 -1.19206 0.47267 
2.97393 -0.32284 -0.87324 2.97393 -0.32284 0.47267 2.97567 -1.36085 -0.72524 
2.97567 -1.36085 0.32467 2.97567 -0.15405 -0.72524 2.97567 -0.15405 0.32467 
2.97571 -1.49926 -0.4992 2.97571 -1.49926 0.09863 2.97571 -0.01564 -0.4992 
2.97571 -0.01564 0.09863 2.9767 -1.05092 -0.94346 2.9767 -1.05092 0.54289 
2.9767 -0.46398 -0.94346 2.9767 -0.46398 0.54289 2.9819 -1.27155 -0.80679 
2.9819 -1.27155 0.40622 2.9819 -0.24335 -0.80679 2.9819 -0.24335 0.40622 
2.98416 -1.40522 -0.65833 2.98416 -1.40522 0.25776 2.98416 -0.10968 -0.65833 
2.98416 -0.10968 0.25776 2.98623 -1.00344 -0.95286 2.98623 -1.00344 0.55229 
2.98623 -0.51146 -0.95286 2.98623 -0.51146 0.55229 2.98649 -1.51385 -0.43356 
2.98649 -1.51385 0.03299 2.98649 -0.00105 -0.43356 2.98649 -0.00105 0.03299 
2.98831 -1.14729 -0.88757 2.98831 -1.14729 0.487 2.98831 -0.36761 -0.88757 
2.98831 -0.36761 0.487 2.99415 -1.52463 -0.36934 2.99415 -1.52463 -0.03123 
2.99415 0.00973 -0.36934 2.99415 0.00973 -0.03123 2.99428 -0.95536 -0.96042 
2.99428 -0.95536 0.55985 2.99428 -0.55954 -0.96042 2.99428 -0.55954 0.55985 
2.99596 -1.32097 -0.74558 2.99596 -1.32097 0.34501 2.99596 -0.19393 -0.74558 
2.99596 -0.19393 0.34501 2.99901 -1.22885 -0.8239 2.99901 -1.22885 0.42333 
2.99901 -0.28605 -0.8239 2.99901 -0.28605 0.42333 2.99942 -1.53195 -0.30388 
2.99942 -1.53195 -0.09669 2.99942 0.01705 -0.30388 2.99942 0.01705 -0.09669 
3.00092 -0.90584 -0.96625 3.00092 -0.90584 0.56568 3.00092 -0.60906 -0.96625 
3.00092 -0.60906 0.56568 3.00092 -1.42818 -0.59883 3.00092 -1.42818 0.19826 
3.00092 -0.08672 -0.59883 3.00092 -0.08672 0.19826 3.00213 -1.53575 -0.23848 
3.00213 -1.53575 -0.16209 3.00213 0.02085 -0.23848 3.00213 0.02085 -0.16209 
3.00416 -1.09632 -0.90015 3.00416 -1.09632 0.49958 3.00416 -0.41858 -0.90015 
3.00416 -0.41858 0.49958 3.00597 -0.85594 -0.97014 3.00597 -0.85594 0.56957 
3.00597 -0.65896 -0.97014 3.00597 -0.65896 0.56957 3.00622 -1.36699 -0.68041 
3.00622 -1.36699 0.27984 3.00622 -0.14791 -0.68041 3.00622 -0.14791 0.27984 
3.00865 -0.80675 -0.97266 3.00865 -0.80675 0.57209 3.00865 -0.70815 -0.97266 
3.00865 -0.70815 0.57209 3.00979 -0.75745 -0.9733 3.00979 -0.75745 0.57273 
3.01461 -1.18501 -0.8395 3.01461 -1.18501 0.43893 3.01461 -0.32989 -0.8395 
3.01461 -0.32989 0.43893 3.01497 -1.44822 -0.53761 3.01497 -1.44822 0.13704 
3.01497 -0.06668 -0.53761 3.01497 -0.06668 0.13704 3.01508 -1.27855 -0.76531 
3.01508 -1.27855 0.36474 3.01508 -0.23635 -0.76531 3.01508 -0.23635 0.36474 
3.01519 -1.0497 -0.9111 3.01519 -1.0497 0.51053 3.01519 -0.4652 -0.9111 
3.01519 -0.4652 0.51053 3.0247 -1.00213 -0.92038 3.0247 -1.00213 0.51981 
3.0247 -0.51277 -0.92038 3.0247 -0.51277 0.51981 3.02675 -1.32727 -0.70133 
3.02675 -1.32727 0.30076 3.02675 -0.18763 -0.70133 3.02675 -0.18763 0.30076 
3.02756 -1.46481 -0.47291 3.02756 -1.46481 0.07234 3.02756 -0.05009 -0.47291 
3.02756 -0.05009 0.07234 3.02868 -1.14013 -0.85357 3.02868 -1.14013 0.453 
3.02868 -0.37477 -0.85357 3.02868 -0.37477 0.453 3.03242 -0.9542 -0.92803 
3.03242 -0.9542 0.52746 3.03242 -0.5607 -0.92803 3.03242 -0.5607 0.52746 
3.03245 -1.236 -0.78275 3.03245 -1.236 0.38218 3.03245 -0.2789 -0.78275 
3.03245 -0.2789 0.38218 3.03474 -1.37132 -0.63436 3.03474 -1.37132 0.23379 
3.03474 -0.14358 -0.63436 3.03474 -0.14358 0.23379 3.03714 -1.47814 -0.40695 
3.03714 -1.47814 0.00638 3.03714 -0.03676 -0.40695 3.03714 -0.03676 0.00638 
3.03903 -0.90459 -0.93373 3.03903 -0.90459 0.53316 3.03903 -0.61031 -0.93373 
3.03903 -0.61031 0.53316 3.04117 -1.09434 -0.86606 3.04117 -1.09434 0.46549 
3.04117 -0.42056 -0.86606 3.04117 -0.42056 0.46549 3.04335 -0.85582 -0.93796 
3.04335 -0.85582 0.53739 3.04335 -0.65908 -0.93796 3.04335 -0.65908 0.53739 
3.0441 -1.48734 -0.34202 3.0441 -1.48734 -0.05855 3.0441 -0.02756 -0.34202 
3.0441 -0.02756 -0.05855 3.04606 -0.80658 -0.94042 3.04606 -0.80658 0.53985 
3.04606 -0.70832 -0.94042 3.04606 -0.70832 0.53985 3.04624 -1.2852 -0.72129 
3.04624 -1.2852 0.32072 3.04624 -0.2297 -0.72129 3.04624 -0.2297 0.32072 
3.04695 -0.75745 -0.94124 3.04695 -0.75745 0.54067 3.04816 -1.49337 -0.27648 
3.04816 -1.49337 -0.12409 3.04816 -0.02153 -0.27648 3.04816 -0.02153 -0.12409 
3.04836 -1.19206 -0.79882 3.04836 -1.19206 0.39825 3.04836 -0.32284 -0.79882 
3.04836 -0.32284 0.39825 3.05012 -1.49552 -0.20029 3.05012 -0.01938 -0.20029 
3.05063 -1.3933 -0.57412 3.05063 -1.3933 0.17355 3.05063 -0.1216 -0.57412 
3.05063 -0.1216 0.17355 3.05206 -1.04773 -0.87694 3.05206 -1.04773 0.47637 
3.05206 -0.46717 -0.87694 3.05206 -0.46717 0.47637 3.05563 -1.33188 -0.6556 
3.05563 -1.33188 0.25503 3.05563 -0.18302 -0.6556 3.05563 -0.18302 0.25503 
3.06131 -1.00043 -0.8862 3.06131 -1.00043 0.48563 3.06131 -0.51447 -0.8862 
3.06131 -0.51447 0.48563 3.06268 -1.14729 -0.8132 3.06268 -1.14729 0.41263 
3.06268 -0.36761 -0.8132 3.06268 -0.36761 0.41263 3.06402 -1.24179 -0.73992 
3.06402 -1.24179 0.33935 3.06402 -0.27311 -0.73992 3.06402 -0.27311 0.33935 
3.06535 -1.41137 -0.51069 3.06535 -1.41137 0.11012 3.06535 -0.10353 -0.51069 
3.06535 -0.10353 0.11012 3.06892 -0.95254 -0.8938 3.06892 -0.95254 0.49323 
3.06892 -0.56236 -0.8938 3.06892 -0.56236 0.49323 3.07485 -0.90418 -0.89974 
3.07485 -0.90418 0.49917 3.07485 -0.61072 -0.89974 3.07485 -0.61072 0.49917 
3.07527 -1.09632 -0.82905 3.07527 -1.09632 0.42848 3.07527 -0.41858 -0.82905 
3.07527 -0.41858 0.42848 3.07558 -1.29027 -0.67551 3.07558 -1.29027 0.27494 
3.07558 -0.22463 -0.67551 3.07558 -0.22463 0.27494 3.07683 -1.42673 -0.44535 
3.07683 -1.42673 0.04478 3.07683 -0.08817 -0.44535 3.07683 -0.08817 0.04478 
3.0791 -0.85547 -0.90399 3.0791 -0.85547 0.50342 3.0791 -0.65943 -0.90399 
3.0791 -0.65943 0.50342 3.08023 -1.1981 -0.75619 3.08023 -1.1981 0.35562 
3.08023 -0.3168 -0.75619 3.08023 -0.3168 0.35562 3.08165 -0.80652 -0.90654 
3.08165 -0.80652 0.50597 3.08165 -0.70838 -0.90654 3.08165 -0.70838 0.50597 
3.0825 -1.3348 -0.60853 3.0825 -1.3348 0.20796 3.0825 -0.75745 -0.90739 
3.0825 -0.75745 0.50682 3.0825 -0.1801 -0.60853 3.0825 -0.1801 0.20796 
3.08477 -1.43914 -0.3794 3.08477 -1.43914 -0.02117 3.08477 -0.07576 -0.3794 
3.08477 -0.07576 -0.02117 3.08621 -1.0497 -0.84008 3.08621 -1.0497 0.43951 
3.08621 -0.4652 -0.84008 3.08621 -0.4652 0.43951 3.09058 -1.44706 -0.31406 
3.09058 -1.44706 -0.08651 3.09058 -0.06784 -0.31406 3.09058 -0.06784 -0.08651 
3.09374 -1.24708 -0.6945 3.09374 -1.24708 0.29393 3.09374 -0.26782 -0.6945 
3.09374 -0.26782 0.29393 3.09473 -1.15334 -0.7711 3.09473 -1.15334 0.37053 
3.09473 -0.36156 -0.7711 3.09473 -0.36156 0.37053 3.09498 -1.4508 -0.23849 
3.09498 -1.4508 -0.16208 3.09498 -0.0641 -0.23849 3.09498 -0.0641 -0.16208 
3.09549 -1.00213 -0.84959 3.09549 -1.00213 0.44902 3.09549 -0.51277 -0.84959 
3.09549 -0.51277 0.44902 3.09917 -1.35451 -0.54623 3.09917 -1.35451 0.14566 
3.09917 -0.16039 -0.54623 3.09917 -0.16039 0.14566 3.10283 -1.29353 -0.62861 
3.10283 -1.29353 0.22804 3.10283 -0.22137 -0.62861 3.10283 -0.22137 0.22804 
3.10314 -0.9542 -0.85731 3.10314 -0.9542 0.45674 3.10314 -0.5607 -0.85731 
3.10314 -0.5607 0.45674 3.10775 -1.10265 -0.78722 3.10775 -1.10265 0.38665 
3.10775 -0.41225 -0.78722 3.10775 -0.41225 0.38665 3.10884 -0.90459 -0.86392 
3.10884 -0.90459 0.46335 3.10884 -0.61031 -0.86392 3.10884 -0.61031 0.46335 
3.10993 -1.20291 -0.71217 3.10993 -1.20291 0.3116 3.10993 -0.31199 -0.71217 
3.10993 -0.31199 0.3116 3.11254 -1.37151 -0.48235 3.11254 -1.37151 0.08178 
3.11254 -0.14339 -0.48235 3.11254 -0.14339 0.08178 3.11307 -0.85582 -0.86824 
3.11307 -0.85582 0.46767 3.11307 -0.65908 -0.86824 3.11307 -0.65908 0.46767 
3.11553 -0.80658 -0.87095 3.11553 -0.80658 0.47038 3.11553 -0.70832 -0.87095 
3.11553 -0.70832 0.47038 3.11635 -0.75745 -0.87184 3.11635 -0.75745 0.47127 
3.11857 -1.05092 -0.80159 3.11857 -1.05092 0.40102 3.11857 -0.46398 -0.80159 
3.11857 -0.46398 0.40102 3.12132 -1.25092 -0.6476 3.12132 -1.25092 0.24703 
3.12132 -0.26398 -0.6476 3.12132 -0.26398 0.24703 3.12255 -1.38571 -0.41719 
3.12255 -1.38571 0.01662 3.12255 -0.12919 -0.41719 3.12255 -0.12919 0.01662 
3.12474 -1.15827 -0.72738 3.12474 -1.15827 0.32681 3.12474 -0.35663 -0.72738 
3.12474 -0.35663 0.32681 3.12724 -1.2958 -0.58096 3.12724 -1.2958 0.18039 
3.12724 -0.2191 -0.58096 3.12724 -0.2191 0.18039 3.12797 -1.00344 -0.81112 
3.12797 -1.00344 0.41055 3.12797 -0.51146 -0.81112 3.12797 -0.51146 0.41055 
3.12917 -1.39705 -0.35104 3.12917 -1.39705 -0.04953 3.12917 -0.11785 -0.35104 
3.12917 -0.11785 -0.04953 3.13553 -0.95536 -0.81917 3.13553 -0.95536 0.4186 
3.13553 -0.55954 -0.81917 3.13553 -0.55954 0.4186 3.13571 -1.4026 -0.27588 
3.13571 -1.4026 -0.12469 3.13571 -0.1123 -0.27588 3.13571 -0.1123 -0.12469 
3.13789 -1.40445 -0.20029 3.13789 -0.11045 -0.20029 3.13793 -1.20706 -0.66546 
3.13793 -1.20706 0.26489 3.13793 -0.30784 -0.66546 3.13793 -0.30784 0.26489 
3.13834 -1.10797 -0.74348 3.13834 -1.10797 0.34291 3.13834 -0.40693 -0.74348 
3.13834 -0.40693 0.34291 3.14136 -0.90584 -0.82581 3.14136 -0.90584 0.42524 
3.14136 -0.60906 -0.82581 3.14136 -0.60906 0.42524 3.14272 -1.31451 -0.51791 
3.14272 -1.31451 0.11734 3.14272 -0.20039 -0.51791 3.14272 -0.20039 0.11734 
3.14525 -0.85594 -0.83086 3.14525 -0.85594 0.43029 3.14525 -0.65896 -0.83086 
3.14525 -0.65896 0.43029 3.14614 -1.25342 -0.60025 3.14614 -1.25342 0.19968 
3.14614 -0.26148 -0.60025 3.14614 -0.26148 0.19968 3.14777 -0.80675 -0.83354 
3.14777 -0.80675 0.43297 3.14777 -0.70815 -0.83354 3.14777 -0.70815 0.43297 
3.14841 -0.75745 -0.83468 3.14841 -0.75745 0.43411 3.14957 -1.05636 -0.75824 
3.14957 -1.05636 0.35767 3.14957 -0.45854 -0.75824 3.14957 -0.45854 0.35767 
3.15262 -1.16207 -0.68216 3.15262 -1.16207 0.28159 3.15262 -0.35283 -0.68216 
3.15262 -0.35283 0.28159 3.15499 -1.33052 -0.45291 3.15499 -1.33052 0.05234 
3.15499 -0.18438 -0.45291 3.15499 -0.18438 0.05234 3.15839 -1.00414 -0.7713 
3.15839 -1.00414 0.37073 3.15839 -0.51076 -0.7713 3.15839 -0.51076 0.37073 
3.16321 -1.20953 -0.61858 3.16321 -1.20953 0.21801 3.16321 -0.30537 -0.61858 
3.16321 -0.30537 0.21801 3.16373 -1.34362 -0.38721 3.16373 -1.34362 -0.01336 
3.16373 -0.17128 -0.38721 3.16373 -0.17128 -0.01336 3.16603 -0.95603 -0.77948 
3.16603 -0.95603 0.37891 3.16603 -0.55887 -0.77948 3.16603 -0.55887 0.37891 
3.16666 -1.11203 -0.69846 3.16666 -1.11203 0.29789 3.16666 -0.40287 -0.69846 
3.16666 -0.40287 0.29789 3.16875 -1.2545 -0.55175 3.16875 -1.2545 0.15118 
3.16875 -0.2604 -0.55175 3.16875 -0.2604 0.15118 3.17211 -0.90671 -0.78592 
3.17211 -0.90671 0.38535 3.17211 -0.60819 -0.78592 3.17211 -0.60819 0.38535 
3.17394 -1.34852 -0.31411 3.17394 -1.34852 -0.08646 3.17394 -0.16638 -0.31411 
3.17394 -0.16638 -0.08646 3.17607 -0.85676 -0.7911 3.17607 -0.85676 0.39053 
3.17607 -0.65814 -0.7911 3.17607 -0.65814 0.39053 3.17798 -0.80681 -0.79478 
3.17798 -0.80681 0.39421 3.17798 -0.70809 -0.79478 3.17798 -0.70809 0.39421 
3.1783 -1.16471 -0.63558 3.1783 -1.16471 0.23501 3.1783 -0.35019 -0.63558 
3.1783 -0.35019 0.23501 3.17834 -1.06094 -0.71329 3.17834 -1.06094 0.31272 
3.17834 -0.45396 -0.71329 3.17834 -0.45396 0.31272 3.17835 -1.35226 -0.23852 
3.17835 -1.35226 -0.16205 3.17835 -0.16264 -0.23852 3.17835 -0.16264 -0.16205 
3.1786 -0.75745 -0.79598 3.1786 -0.75745 0.39541 3.18327 -1.27196 -0.48773 
3.18327 -1.27196 0.08716 3.18327 -0.24294 -0.48773 3.18327 -0.24294 0.08716 
3.18626 -1.21093 -0.57023 3.18626 -1.21093 0.16966 3.18626 -0.30397 -0.57023 
3.18626 -0.30397 0.16966 3.18764 -1.00894 -0.7266 3.18764 -1.00894 0.32603 
3.18764 -0.50596 -0.7266 3.18764 -0.50596 0.32603 3.19332 -1.11548 -0.65064 
3.19332 -1.11548 0.25007 3.19332 -0.39942 -0.65064 3.19332 -0.39942 0.25007 
3.19406 -1.28704 -0.42238 3.19406 -1.28704 0.02181 3.19406 -0.22786 -0.42238 
3.19406 -0.22786 0.02181 3.19454 -0.95621 -0.73834 3.19454 -0.95621 0.33777 
3.19454 -0.55869 -0.73834 3.19454 -0.55869 0.33777 3.20073 -0.90696 -0.74478 
3.20073 -0.90696 0.34421 3.20073 -0.60794 -0.74478 3.20073 -0.60794 0.34421 
3.20171 -1.1662 -0.58776 3.20171 -1.1662 0.18719 3.20171 -0.3487 -0.58776 
3.20171 -0.3487 0.18719 3.20486 -0.85733 -0.74985 3.20486 -0.85733 0.34928 
3.20486 -0.65757 -0.74985 3.20486 -0.65757 0.34928 3.20545 -1.06451 -0.66582 
3.20545 -1.06451 0.26525 3.20545 -0.45039 -0.66582 3.20545 -0.45039 0.26525 
3.20636 -1.29329 -0.34986 3.20636 -1.29329 -0.05071 3.20636 -0.22161 -0.34986 
3.20636 -0.22161 -0.05071 3.20687 -1.21107 -0.52104 3.20687 -1.21107 0.12047 
3.20687 -0.75745 -0.75586 3.20687 -0.75745 0.35529 3.20687 -0.30383 -0.52104 
3.20687 -0.30383 0.12047 3.2069 -0.80745 -0.75355 3.2069 -0.80745 0.35298 
3.2069 -0.70745 -0.75355 3.2069 -0.70745 0.35298 3.21414 -1.29661 -0.27653 
3.21414 -1.29661 -0.12404 3.21414 -0.21829 -0.27653 3.21414 -0.21829 -0.12404 
3.21519 -1.01232 -0.67964 3.21519 -1.01232 0.27907 3.21519 -0.50258 -0.67964 
3.21519 -0.50258 0.27907 3.21659 -1.29819 -0.20029 3.21659 -0.21671 -0.20029 
3.21709 -1.1172 -0.60293 3.21709 -1.1172 0.20236 3.21709 -0.3977 -0.60293 
3.21709 -0.3977 0.20236 3.22 -1.22763 -0.45635 3.22 -1.22763 0.05578 
3.22 -0.28727 -0.45635 3.22 -0.28727 0.05578 3.22251 -0.95964 -0.69173 
3.22251 -0.95964 0.29116 3.22251 -0.55526 -0.69173 3.22251 -0.55526 0.29116 
3.22277 -1.16653 -0.53884 3.22277 -1.16653 0.13827 3.22277 -0.34837 -0.53884 
3.22277 -0.34837 0.13827 3.22684 -0.90734 -0.70285 3.22684 -0.90734 0.30228 
3.22684 -0.60756 -0.70285 3.22684 -0.60756 0.30228 3.23007 -1.06716 -0.61696 
3.23007 -1.06716 0.21639 3.23007 -0.44774 -0.61696 3.23007 -0.44774 0.21639 
3.23104 -0.85767 -0.70805 3.23104 -0.85767 0.30748 3.23104 -0.65723 -0.70805 
3.23104 -0.65723 0.30748 3.23311 -0.80751 -0.71197 3.23311 -0.80751 0.3114 
3.23311 -0.70739 -0.71197 3.23311 -0.70739 0.3114 3.23312 -0.75745 -0.71439 
3.23312 -0.75745 0.31382 3.23465 -1.23455 -0.38482 3.23465 -1.23455 -0.01575 
3.23465 -0.28035 -0.38482 3.23465 -0.28035 -0.01575 3.23861 -1.11785 -0.55381 
3.23861 -1.11785 0.15324 3.23861 -0.39705 -0.55381 3.23861 -0.39705 0.15324 
3.24032 -1.0152 -0.63096 3.24032 -1.0152 0.23039 3.24032 -0.4997 -0.63096 
3.24032 -0.4997 0.23039 3.24142 -1.1657 -0.48896 3.24142 -1.1657 0.08839 
3.24142 -0.3492 -0.48896 3.24142 -0.3492 0.08839 3.24456 -1.23926 -0.31166 
3.24456 -1.23926 -0.08891 3.24456 -0.27564 -0.31166 3.24456 -0.27564 -0.08891 
3.24797 -0.96247 -0.64366 3.24797 -0.96247 0.24309 3.24797 -0.55243 -0.64366 
3.24797 -0.55243 0.24309 3.24954 -1.24162 -0.23852 3.24954 -1.24162 -0.16205 
3.24954 -0.27328 -0.23852 3.24954 -0.27328 -0.16205 3.25195 -1.0679 -0.56808 
3.25195 -1.0679 0.16751 3.25195 -0.447 -0.56808 3.25195 -0.447 0.16751 
3.25282 -0.91034 -0.65499 3.25282 -0.91034 0.25442 3.25282 -0.60456 -0.65499 
3.25282 -0.60456 0.25442 3.25515 -0.85777 -0.66501 3.25515 -0.85777 0.26444 
3.25515 -0.65713 -0.66501 3.25515 -0.65713 0.26444 3.25732 -0.75745 -0.67168 
3.25732 -0.75745 0.27111 3.25735 -0.80767 -0.66894 3.25735 -0.80767 0.26837 
3.25735 -0.70723 -0.66894 3.25735 -0.70723 0.26837 3.25762 -1.11724 -0.50398 
3.25762 -1.11724 0.10341 3.25762 -0.39766 -0.50398 3.25762 -0.39766 0.10341 
3.2582 -1.17361 -0.41816 3.2582 -1.17361 0.01759 3.2582 -0.34129 -0.41816 
3.2582 -0.34129 0.01759 3.2627 -1.01736 -0.58126 3.2627 -1.01736 0.18069 
3.2627 -0.49754 -0.58126 3.2627 -0.49754 0.18069 3.27025 -1.17929 -0.34618 
3.27025 -1.17929 -0.05439 3.27025 -0.33561 -0.34618 3.27025 -0.33561 -0.05439 
3.27084 -0.96469 -0.59428 3.27084 -0.96469 0.19371 3.27084 -0.55021 -0.59428 
3.27084 -0.55021 0.19371 3.27132 -1.06776 -0.51815 3.27132 -1.06776 0.11758 
3.27132 -0.44714 -0.51815 3.27132 -0.44714 0.11758 3.27227 -1.11858 -0.45564 
3.27227 -1.11858 0.05507 3.27227 -0.39632 -0.45564 3.27227 -0.39632 0.05507 
3.27632 -0.91283 -0.6055 3.27632 -0.91283 0.20493 3.27632 -0.60207 -0.6055 
3.27632 -0.60207 0.20493 3.27751 -1.18271 -0.27343 3.27751 -1.18271 -0.12714 
3.27751 -0.33219 -0.27343 3.27751 -0.33219 -0.12714 3.27913 -0.86027 -0.61584 
3.27913 -0.86027 0.21527 3.27913 -0.65463 -0.61584 3.27913 -0.65463 0.21527 
3.27933 -0.80773 -0.62499 3.27933 -0.80773 0.22442 3.27933 -0.70717 -0.62499 
3.27933 -0.70717 0.22442 3.27939 -0.75745 -0.62784 3.27939 -0.75745 0.22727 
3.27993 -1.18385 -0.20029 3.27993 -0.33105 -0.20029 3.28247 -1.0174 -0.53141 
3.28247 -1.0174 0.13084 3.28247 -0.4975 -0.53141 3.28247 -0.4975 0.13084 
3.28646 -1.06923 -0.47003 3.28646 -1.06923 0.06946 3.28646 -0.44567 -0.47003 
3.28646 -0.44567 0.06946 3.28687 -1.12545 -0.38413 3.28687 -1.12545 -0.01644 
3.28687 -0.38945 -0.38413 3.28687 -0.38945 -0.01644 3.29105 -0.9663 -0.54373 
3.29105 -0.9663 0.14316 3.29105 -0.5486 -0.54373 3.29105 -0.5486 0.14316 
3.29673 -1.13007 -0.31118 3.29673 -1.13007 -0.08939 3.29673 -0.38483 -0.31118 
3.29673 -0.38483 -0.08939 3.29704 -0.91461 -0.55508 3.29704 -0.91461 0.15451 
3.29704 -0.60029 -0.55508 3.29704 -0.60029 0.15451 3.29812 -1.01874 -0.48367 
3.29812 -1.01874 0.0831 3.29812 -0.49616 -0.48367 3.29812 -0.49616 0.0831 
3.29928 -1.06991 -0.42123 3.29928 -1.06991 0.02066 3.29928 -0.75745 -0.58297 
3.29928 -0.75745 0.1824 3.29928 -0.44499 -0.42123 3.29928 -0.44499 0.02066 
3.30041 -0.86247 -0.56542 3.30041 -0.86247 0.16485 3.30041 -0.65243 -0.56542 
3.30041 -0.65243 0.16485 3.30115 -0.81003 -0.57472 3.30115 -0.81003 0.17415 
3.30115 -0.70487 -0.57472 3.30115 -0.70487 0.17415 3.30167 -1.1324 -0.23807 
3.30167 -1.1324 -0.1625 3.30167 -0.3825 -0.23807 3.30167 -0.3825 -0.1625 
3.30717 -0.96771 -0.49622 3.30717 -0.96771 0.09565 3.30717 -0.54719 -0.49622 
3.30717 -0.54719 0.09565 3.31145 -1.01963 -0.43493 3.31145 -1.01963 0.03436 
3.31145 -0.49527 -0.43493 3.31145 -0.49527 0.03436 3.31178 -1.07544 -0.34886 
3.31178 -1.07544 -0.05171 3.31178 -0.43946 -0.34886 3.31178 -0.43946 -0.05171 
3.31359 -0.91489 -0.50851 3.31359 -0.91489 0.10794 3.31359 -0.60001 -0.50851 
3.31359 -0.60001 0.10794 3.31694 -0.75745 -0.53717 3.31694 -0.75745 0.1366 
3.31736 -0.86276 -0.51907 3.31736 -0.86276 0.1185 3.31736 -0.65214 -0.51907 
3.31736 -0.65214 0.1185 3.31846 -0.81008 -0.52872 3.31846 -0.81008 0.12815 
3.31846 -0.70482 -0.52872 3.31846 -0.70482 0.12815 3.3192 -1.07924 -0.27568 
3.3192 -1.07924 -0.12489 3.3192 -0.43566 -0.27568 3.3192 -0.43566 -0.12489 
3.32095 -0.9686 -0.44797 3.32095 -0.9686 0.0474 3.32095 -0.5463 -0.44797 
3.32095 -0.5463 0.0474 3.3219 -1.08016 -0.20029 3.3219 -0.43474 -0.20029 
3.32233 -1.0199 -0.38587 3.32233 -1.0199 -0.0147 3.32233 -0.495 -0.38587 
3.32233 -0.495 -0.0147 3.3279 -0.91593 -0.46034 3.3279 -0.91593 0.05977 
3.3279 -0.59897 -0.46034 3.3279 -0.59897 0.05977 3.33201 -0.8628 -0.47194 
3.33201 -0.8628 0.07137 3.33201 -0.6521 -0.47194 3.33201 -0.6521 0.07137 
3.33234 -0.75745 -0.49057 3.33234 -0.75745 0.09 3.33234 -0.96895 -0.39909 
3.33234 -0.96895 -0.00148 3.33234 -0.54595 -0.39909 3.33234 -0.54595 -0.00148 
3.33244 -1.02461 -0.31296 3.33244 -1.02461 -0.08761 3.33244 -0.49029 -0.31296 
3.33244 -0.49029 -0.08761 3.33354 -0.8102 -0.48166 3.33354 -0.8102 0.08109 
3.33354 -0.7047 -0.48166 3.33354 -0.7047 0.08109 3.33797 -1.02583 -0.23807 
3.33797 -1.02583 -0.1625 3.33797 -0.48907 -0.23807 3.33797 -0.48907 -0.1625 
3.33986 -0.91652 -0.41123 3.33986 -0.91652 0.01066 3.33986 -0.59838 -0.41123 
3.33986 -0.59838 0.01066 3.34132 -0.96877 -0.34971 3.34132 -0.96877 -0.05086 
3.34132 -0.54613 -0.34971 3.34132 -0.54613 -0.05086 3.3445 -0.8634 -0.42303 
3.3445 -0.8634 0.02246 3.3445 -0.6515 -0.42303 3.3445 -0.6515 0.02246 
3.34543 -0.75745 -0.44327 3.34543 -0.75745 0.0427 3.34623 -0.81024 -0.43417 
3.34623 -0.81024 0.0336 3.34623 -0.70466 -0.43417 3.34623 -0.70466 0.0336 
3.34935 -0.91649 -0.36188 3.34935 -0.91649 -0.03869 3.34935 -0.59841 -0.36188 
3.34935 -0.59841 -0.03869 3.34954 -0.97057 -0.27521 3.34954 -0.97057 -0.12536 
3.34954 -0.54433 -0.27521 3.34954 -0.54433 -0.12536 3.35229 -0.97117 -0.20029 
3.35229 -0.54373 -0.20029 3.35452 -0.86374 -0.37357 3.35452 -0.86374 -0.027 
3.35452 -0.65116 -0.37357 3.35452 -0.65116 -0.027 3.35618 -0.91674 -0.31292 
3.35618 -0.91674 -0.08765 3.35618 -0.75745 -0.39538 3.35618 -0.75745 -0.00519 
3.35618 -0.59816 -0.31292 3.35618 -0.59816 -0.08765 3.35679 -0.81067 -0.38474 
3.35679 -0.81067 -0.01583 3.35679 -0.70423 -0.38474 3.35679 -0.70423 -0.01583 
3.36171 -0.91795 -0.23805 3.36171 -0.91795 -0.16252 3.36171 -0.59695 -0.23805 
3.36171 -0.59695 -0.16252 3.36188 -0.86401 -0.32476 3.36188 -0.86401 -0.07581 
3.36188 -0.65089 -0.32476 3.36188 -0.65089 -0.07581 3.36457 -0.75745 -0.34702 
3.36457 -0.75745 -0.05355 3.36468 -0.81071 -0.33623 3.36468 -0.81071 -0.06434 
3.36468 -0.70419 -0.33623 3.36468 -0.70419 -0.06434 3.36684 -0.86402 -0.27564 
3.36684 -0.86402 -0.12493 3.36684 -0.65088 -0.27564 3.36684 -0.65088 -0.12493 
3.36967 -0.86433 -0.20029 3.36967 -0.65057 -0.20029 3.37019 -0.81082 -0.2871 
3.37019 -0.81082 -0.11347 3.37019 -0.70408 -0.2871 3.37019 -0.70408 -0.11347 
3.37058 -0.75745 -0.2983 3.37058 -0.75745 -0.10227 3.37325 -0.81085 -0.23805 
3.37325 -0.81085 -0.16252 3.37325 -0.70405 -0.23805 3.37325 -0.70405 -0.16252 
3.37419 -0.75745 -0.24935 3.37419 -0.75745 -0.15122 3.3754 -0.75745 -0.20029 
-0.22453 -1.52831 0.49606 -0.22453 -1.42281 0.49606 -0.22332 -1.47556 0.50498 
-0.22299 -1.58091 0.48634 -0.22299 -1.37021 0.48634 -0.21888 -1.63404 0.47475 
-0.21193 -1.68671 0.46238 -0.20944 -1.52819 0.54313 -0.20944 -1.42294 0.54313 
-0.20834 -1.58087 0.53347 -0.20834 -1.37025 0.53347 -0.20792 -1.47556 0.55158 
-0.20457 -1.633 0.52292 -0.20276 -1.79355 0.36327 -0.20244 -1.73774 0.44934 
-0.19816 -1.68582 0.51063 -0.19214 -1.52814 0.58913 -0.19214 -1.42298 0.58913 
-0.19139 -1.58058 0.57983 -0.19139 -1.37054 0.57983 -0.19026 -1.78802 0.43564 
-0.19026 -1.47556 0.59738 -0.1891 -1.73685 0.49808 -0.18802 -1.63272 0.56949 
-0.18802 -1.31841 0.56949 -0.18771 -1.84818 0.32558 -0.18204 -1.68441 0.55814 
-0.17785 -1.84356 0.39854 -0.17744 -1.78734 0.48444 -0.17346 -1.73551 0.54582 
-0.17091 -1.90196 0.21469 -0.17037 -1.47556 0.64225 -0.17032 -1.52584 0.63939 
-0.17032 -1.42528 0.63939 -0.17012 -1.57838 0.63025 -0.17012 -1.37274 0.63025 
-0.16849 -1.90082 0.14155 -0.16849 -1.90082 0.28784 -0.1673 -1.63095 0.61991 
-0.1673 -1.32018 0.61991 -0.16325 -1.83669 0.47005 -0.1623 -1.78587 0.53256 
-0.16182 -1.6828 0.60869 -0.16124 -1.8974 0.06879 -0.16124 -1.8974 0.36059 
-0.15368 -1.73547 0.59567 -0.14919 -1.89172 -0.00318 -0.14919 -1.89172 0.43256 
-0.1486 -1.83535 0.51839 -0.14833 -1.52578 0.68335 -0.14833 -1.42534 0.68335 
-0.1483 -1.47556 0.68609 -0.14613 -1.57588 0.67942 -0.14613 -1.37524 0.67942 
-0.1438 -1.62845 0.6694 -0.1438 -1.32267 0.6694 -0.14293 -1.78602 0.58249 
-0.14052 -1.95973 0.17646 -0.14052 -1.95973 0.25293 -0.13895 -1.68058 0.65807 
-0.13895 -1.27054 0.65807 -0.13555 -1.95737 0.10332 -0.13555 -1.95737 0.32607 
-0.13241 -1.88381 -0.07398 -0.13241 -1.88381 0.50337 -0.1313 -1.73331 0.64536 
-0.12959 -1.83596 -0.13883 -0.12959 -1.83596 0.56822 -0.12564 -1.95266 0.03016 
-0.12564 -1.95266 0.39922 -0.12411 -1.47556 0.7288 -0.12409 -1.52562 0.72638 
-0.12409 -1.4255 0.72638 -0.12203 -1.57578 0.72246 -0.12203 -1.37534 0.72246 
-0.12105 -1.78527 -0.20198 -0.12105 -1.78527 0.63136 -0.11782 -1.62545 -0.28788 
-0.11782 -1.62545 0.71726 -0.11782 -1.32567 0.71726 -0.11375 -1.88464 -0.12386 
-0.11375 -1.88464 0.55325 -0.11349 -1.67775 -0.27675 -0.11349 -1.67775 0.70614 
-0.11349 -1.27337 0.70614 -0.11099 -1.94574 -0.04138 -0.11099 -1.94574 0.47076 
-0.10808 -1.83531 -0.18796 -0.10808 -1.83531 0.61734 -0.10757 -2.0163 0.21469 
-0.10618 -1.73043 -0.26466 -0.10618 -1.73043 0.69405 -0.10618 -1.22069 0.69405 
-0.10512 -2.01472 0.13844 -0.10512 -2.01472 0.29094 -0.09789 -1.52556 -0.33857 
-0.09789 -1.52556 0.76795 -0.09789 -1.42556 -0.33857 -0.09789 -1.42556 0.76795 
-0.09785 -1.92918 -0.10607 -0.09785 -1.92918 0.53545 -0.09785 -1.47556 -0.34088 
-0.09785 -1.47556 0.77026 -0.09735 -2.0114 0.06511 -0.09735 -2.0114 0.36427 
-0.09643 -1.78262 -0.25084 -0.09643 -1.78262 0.68023 -0.09584 -1.57544 -0.33487 
-0.09584 -1.57544 0.76426 -0.09584 -1.37568 0.76426 -0.09269 -1.88431 -0.17278 
-0.09269 -1.88431 0.60216 -0.09171 -1.62507 -0.3298 -0.09171 -1.62507 0.75919 
-0.09171 -1.32606 0.75919 -0.08552 -1.67432 -0.32336 -0.08552 -1.67432 0.75275 
-0.08552 -1.2768 0.75275 -0.08504 -2.00515 -0.0074 -0.08504 -2.00515 0.43678 
-0.0843 -1.83359 -0.23567 -0.0843 -1.83359 0.66505 -0.07863 -1.72706 -0.31162 
-0.07863 -1.72706 0.74101 -0.07863 -1.22407 0.74101 -0.07724 -1.92904 -0.15525 
-0.07724 -1.92904 0.58463 -0.07425 -1.99007 -0.07275 -0.07425 -1.99007 0.50214 
-0.06959 -1.47556 -0.38101 -0.06959 -1.47556 0.81039 -0.06934 -2.07037 0.17646 
-0.06934 -2.07037 0.25293 -0.06933 -1.77905 -0.29831 -0.06933 -1.77905 0.7277 
-0.06929 -1.88282 -0.2206 -0.06929 -1.88282 0.64998 -0.06896 -1.52492 -0.3798 
-0.06896 -1.52492 0.80919 -0.06896 -1.4262 -0.3798 -0.06896 -1.4262 0.80919 
-0.06705 -1.57487 -0.37612 -0.06705 -1.57487 0.80551 -0.06705 -1.37625 0.80551 
-0.06493 -2.06664 0.10086 -0.06493 -2.06664 0.32852 -0.06309 -1.62482 -0.37094 
-0.06309 -1.62482 0.80033 -0.06309 -1.32631 0.80033 -0.05973 -1.97261 -0.13678 
-0.05973 -1.97261 0.56616 -0.05764 -1.83014 -0.28349 -0.05764 -1.83014 0.71287 
-0.05701 -1.67415 -0.3645 -0.05701 -1.67415 0.79389 -0.05701 -1.27698 0.79389 
-0.05471 -2.06173 0.02777 -0.05471 -2.06173 0.40162 -0.05419 -1.92764 -0.2036 
-0.05419 -1.92764 0.63299 -0.04937 -1.72225 -0.35633 -0.04937 -1.72225 0.78571 
-0.04937 -1.22887 0.78571 -0.04598 -2.04863 -0.03793 -0.04598 -2.04863 0.46732 
-0.04361 -1.88018 -0.26718 -0.04361 -1.88018 0.69657 -0.04055 -1.77447 -0.34326 
-0.04055 -1.77447 0.77265 -0.04055 -1.17665 0.77265 -0.03939 -1.47556 -0.4197 
-0.03939 -1.47556 0.84909 -0.03875 -1.52486 -0.41856 -0.03875 -1.52486 0.84795 
-0.03875 -1.42626 -0.41856 -0.03875 -1.42626 0.84795 -0.03712 -1.97153 -0.18527 
-0.03712 -1.97153 0.61466 -0.03624 -1.57405 -0.41588 -0.03624 -1.57405 0.84527 
-0.03624 -1.37707 -0.41588 -0.03624 -1.37707 0.84527 -0.03371 -2.03263 -0.10294 
-0.03371 -2.03263 0.53232 -0.03235 -1.62395 -0.41083 -0.03235 -1.62395 0.84022 
-0.03235 -1.32717 0.84022 -0.02932 -1.82608 -0.3285 -0.02932 -1.82608 0.75789 
-0.02892 -1.92517 -0.25049 -0.02892 -1.92517 0.67987 -0.02887 -2.12256 0.21469 
-0.02669 -2.12071 0.1391 -0.02669 -2.12071 0.29029 -0.02652 -1.67348 -0.40419 
-0.02652 -1.67348 0.83358 -0.02652 -1.27765 0.83358 -0.02016 -2.11516 0.06394 
-0.02016 -2.11516 0.36545 -0.01895 -1.72155 -0.39615 -0.01895 -1.72155 0.82553 
-0.01895 -1.22957 0.82553 -0.01822 -2.01391 -0.16598 -0.01822 -2.01391 0.59537 
-0.01572 -1.87638 -0.3124 -0.01572 -1.87638 0.74178 -0.01354 -2.10382 -0.00221 
-0.01354 -2.10382 0.4316 -0.0123 -1.96903 -0.23262 -0.0123 -1.96903 0.66201 
-0.00956 -1.76903 -0.38661 -0.00956 -1.76903 0.816 -0.00956 -1.18209 0.816 
-0.00733 -1.47556 -0.45687 -0.00733 -1.47556 0.88625 -0.00652 -1.52469 -0.45597 
-0.00652 -1.52469 0.88535 -0.00652 -1.42643 -0.45597 -0.00652 -1.42643 0.88535 
-0.00406 -1.57393 -0.45326 -0.00406 -1.57393 0.88264 -0.00406 -1.37719 -0.45326 
-0.00406 -1.37719 0.88264 -0.00352 -2.08962 -0.06737 -0.00352 -2.08962 0.49676 
-0.00092 -1.92102 -0.29719 -0.00092 -1.92102 0.72657 0.00018 -1.6227 -0.44894 
0.00018 -1.6227 0.87833 0.00018 -1.32842 0.87833 0.00127 -1.82076 -0.37225 
0.00127 -1.82076 0.80163 0.00127 -1.13036 0.80163 0.00588 -1.67231 -0.44233 
0.00588 -1.67231 0.87172 0.00588 -1.27881 0.87172 0.00619 -2.01164 -0.21363 
0.00619 -2.01164 0.64301 0.00985 -2.07262 -0.13125 0.00985 -2.07262 0.56064 
0.01352 -1.72024 -0.43461 0.01352 -1.72024 0.864 0.01352 -1.23088 0.864 
0.01403 -2.16891 0.17649 0.01403 -2.16891 0.25289 0.01429 -1.87145 -0.35612 
0.01429 -1.87145 0.78551 0.01528 -1.96519 -0.27952 0.01528 -1.96519 0.7089 
0.01843 -2.16517 0.10091 0.01843 -2.16517 0.32847 0.0228 -1.76781 -0.4251 
0.0228 -1.76781 0.85448 0.0228 -1.18331 0.85448 0.02425 -2.15726 0.03558 
0.02425 -2.15726 0.39381 0.02651 -2.05291 -0.19356 0.02651 -2.05291 0.62294 
0.02651 -1.47556 -0.49241 0.02651 -1.47556 0.9218 0.02736 -1.52463 -0.49156 
0.02736 -1.52463 0.92095 0.02736 -1.42649 -0.49156 0.02736 -1.42649 0.92095 
0.02878 -1.91622 -0.34121 0.02878 -1.91622 0.7706 0.02992 -1.57358 -0.48901 
0.02992 -1.57358 0.91839 0.02992 -1.37754 -0.48901 0.02992 -1.37754 0.91839 
0.03218 -2.14484 -0.03037 0.03218 -2.14484 0.45976 0.03343 -2.00838 -0.26054 
0.03343 -2.00838 0.68992 0.03375 -1.81443 -0.41407 0.03375 -1.81443 0.84346 
0.03375 -1.13669 0.84346 0.03417 -1.62229 -0.48476 0.03417 -1.62229 0.91415 
0.03417 -1.32883 -0.48476 0.03417 -1.32883 0.91415 0.0401 -1.67065 -0.47883 
0.0401 -1.67065 0.90821 0.0401 -1.28047 0.90821 0.04367 -2.12948 -0.09572 
0.04367 -2.12948 0.5251 0.045 -1.9599 -0.32495 0.045 -1.9599 0.75433 
0.04634 -1.8654 -0.39822 0.04634 -1.8654 0.82761 0.04634 -1.08572 0.82761 
0.0477 -1.71854 -0.47122 0.0477 -1.71854 0.90061 0.0477 -1.23258 0.90061 
0.05339 -2.04999 -0.24062 0.05339 -2.04999 0.67001 0.05696 -1.76585 -0.46197 
0.05696 -1.76585 0.89135 0.05696 -1.18528 0.89135 0.05838 -2.11141 -0.15914 
0.05838 -2.11141 0.58853 0.0589 -2.21363 0.21469 0.06066 -1.91017 -0.38384 
0.06066 -1.91017 0.81323 0.06086 -2.21149 0.1385 0.06086 -2.21149 0.29089 
0.06206 -1.47556 -0.52626 0.06206 -1.47556 0.95564 0.06277 -2.00331 -0.30631 
0.06277 -2.00331 0.7357 0.06296 -1.52469 -0.52544 0.06296 -1.52469 0.95483 
0.06296 -1.42643 -0.52544 0.06296 -1.42643 0.95483 0.06491 -2.20545 0.07296 
0.06491 -2.20545 0.35643 0.06567 -1.57393 -0.52298 0.06567 -1.57393 0.95237 
0.06567 -1.37719 -0.52298 0.06567 -1.37719 0.95237 0.06785 -1.81245 -0.45108 
0.06785 -1.81245 0.88047 0.06785 -1.13867 0.88047 0.06999 -1.6227 -0.51875 
0.06999 -1.6227 0.94814 0.06999 -1.32842 -0.51875 0.06999 -1.32842 0.94814 
0.07188 -2.19625 0.00803 0.07188 -2.19625 0.42136 0.07427 -2.08944 -0.21938 
0.07427 -2.08944 0.64877 0.07656 -1.95412 -0.36777 0.07656 -1.95412 0.79715 
0.07659 -1.67231 -0.51305 0.07659 -1.67231 0.94243 0.07659 -1.27881 0.94243 
0.08034 -1.85824 -0.43859 0.08034 -1.85824 0.86797 0.08034 -1.09288 0.86797 
0.08146 -2.18292 -0.05793 0.08146 -2.18292 0.48732 0.08226 -2.04538 -0.28635 
0.08226 -2.04538 0.71574 0.08432 -1.72024 -0.5054 0.08432 -1.72024 0.93479 
0.08432 -1.23088 0.93479 0.09383 -1.76781 -0.49612 0.09383 -1.76781 0.92551 
0.09383 -1.18331 0.92551 0.09393 -1.99666 -0.35034 0.09393 -1.99666 0.77972 
0.09405 -2.16633 -0.12263 0.09405 -2.16633 0.55201 0.0944 -1.90312 -0.42452 
0.0944 -1.90312 0.85391 0.0944 -1.04801 0.85391 0.09923 -1.47556 -0.55832 
0.09923 -1.47556 0.9877 0.10037 -1.52486 -0.55768 0.10037 -1.52486 0.98707 
0.10037 -1.42626 -0.55768 0.10037 -1.42626 0.98707 0.10279 -2.0851 -0.26543 
0.10279 -2.0851 0.69482 0.10305 -1.57405 -0.55516 0.10305 -1.57405 0.98455 
0.10305 -1.37707 -0.55516 0.10305 -1.37707 0.98455 0.10485 -1.81443 -0.48518 
0.10485 -1.81443 0.91456 0.10485 -1.13669 0.91456 0.10688 -2.25386 0.17649 
0.10688 -2.25386 0.25289 0.10809 -2.14629 -0.18386 0.10809 -2.14629 0.61324 
0.1081 -1.62395 -0.55127 0.1081 -1.62395 0.98066 0.1081 -1.32717 -0.55127 
0.1081 -1.32717 0.98066 0.10959 -2.25007 0.11109 0.10959 -2.25007 0.31829 
0.11001 -1.94696 -0.40892 0.11001 -1.94696 0.83831 0.11306 -2.03908 -0.3306 
0.11306 -2.03908 0.75999 0.11473 -1.67348 -0.54544 0.11473 -1.67348 0.97483 
0.11473 -1.27765 -0.54544 0.11473 -1.27765 0.97483 0.11487 -2.24274 0.04564 
0.11487 -2.24274 0.38375 0.1207 -1.8654 -0.47259 0.1207 -1.8654 0.90197 
0.1207 -1.08572 0.90197 0.12252 -2.23196 -0.01858 0.12252 -2.23196 0.44797 
0.12278 -1.72155 -0.53788 0.12278 -1.72155 0.96726 0.12278 -1.22957 0.96726 
0.12486 -2.12333 -0.24335 0.12486 -2.12333 0.67274 0.12711 -1.98966 -0.39181 
0.12711 -1.98966 0.8212 0.13232 -1.76903 -0.52848 0.13232 -1.76903 0.95787 
0.13232 -1.18209 0.95787 0.13331 -2.21737 -0.08422 0.13331 -2.21737 0.5136 
0.13335 -2.07897 -0.31026 0.13335 -2.07897 0.73965 0.13508 -1.91017 -0.45827 
0.13508 -1.91017 0.88765 0.13508 -1.04096 0.88765 0.13792 -1.47556 -0.58851 
0.13792 -1.47556 1.0179 0.13913 -1.52492 -0.58789 0.13913 -1.52492 1.01728 
0.13913 -1.4262 -0.58789 0.13913 -1.4262 1.01728 0.1428 -1.57487 -0.58598 
0.1428 -1.57487 1.01536 0.1428 -1.37625 -0.58598 0.1428 -1.37625 1.01536 
0.14568 -2.03113 -0.37324 0.14568 -2.03113 0.80263 0.14585 -2.19969 -0.14609 
0.14585 -2.19969 0.57548 0.14668 -1.82076 -0.51766 0.14668 -1.82076 0.94705 
0.14668 -1.13036 0.94705 0.14798 -1.62482 -0.58202 0.14798 -1.62482 1.01141 
0.14798 -1.32631 -0.58202 0.14798 -1.32631 1.01141 0.15116 -1.95412 -0.44237 
0.15116 -1.95412 0.87175 0.15116 -0.99701 0.87175 0.15442 -1.67415 -0.57594 
0.15442 -1.67415 1.00532 0.15442 -1.27698 -0.57594 0.15442 -1.27698 1.00532 
0.15508 -2.1176 -0.28838 0.15508 -2.1176 0.71776 0.15627 -2.29206 0.21469 
0.15751 -2.29031 0.14929 0.15751 -2.29031 0.2801 0.16091 -2.17862 -0.20687 
0.16091 -2.17862 0.63625 0.16121 -2.28507 0.08417 0.16121 -2.28507 0.34522 
0.1626 -1.72225 -0.5683 0.1626 -1.72225 0.99769 0.1626 -1.22887 0.99769 
0.16281 -1.87145 -0.50464 0.16281 -1.87145 0.93403 0.16281 -1.07967 0.93403 
0.16567 -2.07126 -0.35326 0.16567 -2.07126 0.78265 0.16736 -2.27637 0.0196 
0.16736 -2.27637 0.40978 0.16859 -1.99666 -0.42499 0.16859 -1.99666 0.85438 
0.17566 -1.77447 -0.55948 0.17566 -1.77447 0.98886 0.17566 -1.17665 0.98886 
0.17594 -2.26424 -0.04413 0.17594 -2.26424 0.47351 0.17772 -1.91622 -0.49014 
0.17772 -1.91622 0.91953 0.17772 -1.03491 0.91953 0.17805 -2.15445 -0.26536 
0.17805 -2.15445 0.69474 0.17805 -1.47556 -0.61678 0.17805 -1.47556 1.04616 
0.18036 -1.52556 -0.61681 0.18036 -1.52556 1.0462 0.18036 -1.42556 -0.61681 
0.18036 -1.42556 1.0462 0.18405 -1.57544 -0.61477 0.18405 -1.57544 1.04415 
0.18405 -1.37568 -0.61477 0.18405 -1.37568 1.04415 0.18691 -2.24873 -0.10675 
0.18691 -2.24873 0.53613 0.18702 -2.10995 -0.33191 0.18702 -2.10995 0.76129 
0.18833 -2.03908 -0.40587 0.18833 -2.03908 0.83525 0.18913 -1.62507 -0.61064 
0.18913 -1.62507 1.04003 0.18913 -1.32606 -0.61064 0.18913 -1.32606 1.04003 
0.18995 -2.31414 0.17984 0.18995 -2.31414 0.24955 0.19043 -1.82608 -0.54825 
0.19043 -1.82608 0.97763 0.19043 -1.12504 0.97763 0.1925 -2.31052 0.1145 
0.1925 -2.31052 0.31489 0.19398 -1.9599 -0.47393 0.19398 -1.9599 0.90332 
0.19398 -0.99122 0.90332 0.19556 -1.67432 -0.60445 0.19556 -1.67432 1.03383 
0.19556 -1.2768 -0.60445 0.19556 -1.2768 1.03383 0.19753 -2.30337 0.04938 
0.19753 -2.30337 0.38001 0.20022 -2.22991 -0.16799 0.20022 -2.22991 0.59738 
0.205 -2.2928 -0.01482 0.205 -2.2928 0.44421 0.20653 -1.87638 -0.53465 
0.20653 -1.87638 0.96404 0.20653 -1.07474 0.96404 0.20731 -1.72706 -0.59755 
0.20731 -1.72706 1.02694 0.20731 -1.22407 -0.59755 0.20731 -1.22407 1.02694 
0.20867 -2.07897 -0.38558 0.20867 -2.07897 0.81497 0.20969 -2.14712 -0.30924 
0.20969 -2.14712 0.73862 0.21261 -2.00331 -0.45615 0.21261 -2.00331 0.88554 
0.21261 -0.94781 0.88554 0.21498 -2.27852 -0.07903 0.21498 -2.27852 0.50842 
0.21581 -2.20785 -0.2276 0.21581 -2.20785 0.65698 0.21952 -1.47556 -0.64304 
0.21952 -1.47556 1.07242 0.22061 -1.77905 -0.58825 0.22061 -1.77905 1.01764 
0.22061 -1.17208 1.01764 0.22174 -1.92102 -0.51985 0.22174 -1.92102 0.94923 
0.22174 -1.0301 0.94923 0.22193 -1.52562 -0.64302 0.22193 -1.52562 1.07241 
0.22193 -1.4255 -0.64302 0.22193 -1.4255 1.07241 0.22393 -2.33592 0.21469 
0.22517 -2.33383 0.14508 0.22517 -2.33383 0.2843 0.22586 -1.57578 -0.64095 
0.22586 -1.57578 1.07034 0.22586 -1.37534 -0.64095 0.22586 -1.37534 1.07034 
0.22726 -2.26113 -0.14096 0.22726 -2.26113 0.57035 0.22919 -2.32841 0.07978 
0.22919 -2.32841 0.3496 0.23055 -2.1176 -0.36385 0.23055 -2.1176 0.79323 
0.23105 -1.62545 -0.63675 0.23105 -1.62545 1.06614 0.23105 -1.32567 -0.63675 
0.23105 -1.32567 1.06614 0.23258 -2.04538 -0.43666 0.23258 -2.04538 0.86605 
0.23362 -2.18267 -0.28531 0.23362 -2.18267 0.71469 0.23538 -2.31931 0.01506 
0.23538 -2.31931 0.41432 0.23544 -1.83014 -0.57657 0.23544 -1.83014 1.00595 
0.23544 -1.12098 1.00595 0.23941 -1.96519 -0.50365 0.23941 -1.96519 0.93303 
0.23941 -0.98593 0.93303 0.2419 -2.24038 -0.20156 0.2419 -2.24038 0.63095 
0.24217 -1.67775 -0.63242 0.24217 -1.67775 1.06181 0.24217 -1.27337 -0.63242 
0.24217 -1.27337 1.06181 0.24438 -2.30671 -0.04959 0.24438 -2.30671 0.47897 
0.25175 -1.88018 -0.56254 0.25175 -1.88018 0.99192 0.25175 -1.07095 0.99192 
0.25349 -2.0851 -0.41613 0.25349 -2.0851 0.84552 0.25357 -2.15445 -0.34088 
0.25357 -2.15445 0.77026 0.25426 -1.73043 -0.6251 0.25426 -1.73043 1.05449 
0.25426 -1.22069 -0.6251 0.25426 -1.22069 1.05449 0.25554 -2.29043 -0.11307 
0.25554 -2.29043 0.54246 0.25839 -2.00838 -0.48549 0.25839 -2.00838 0.91488 
0.25839 -0.94274 0.91488 0.25876 -2.21651 -0.26017 0.25876 -2.21651 0.68956 
0.25972 -2.35545 0.17984 0.25972 -2.35545 0.24955 0.26183 -2.3511 0.11053 
0.26183 -2.3511 0.31886 0.26222 -1.47556 -0.66723 0.26222 -1.47556 1.09661 
0.26497 -1.52578 -0.66726 0.26497 -1.52578 1.09665 0.26497 -1.42534 -0.66726 
0.26497 -1.42534 1.09665 0.26702 -2.34369 0.04545 0.26702 -2.34369 0.38394 
0.26808 -1.78262 -0.61536 0.26808 -1.78262 1.04475 0.26808 -1.1685 -0.61536 
0.26808 -1.1685 1.04475 0.26844 -1.92517 -0.54784 0.26844 -1.92517 0.97723 
0.26844 -1.02595 0.97723 0.2689 -1.57588 -0.66506 0.2689 -1.57588 1.09445 
0.2689 -1.37524 -0.66506 0.2689 -1.37524 1.09445 0.26929 -2.27122 -0.17432 
0.26929 -2.27122 0.6037 0.27533 -2.33297 -0.01946 0.27533 -2.33297 0.44885 
0.27558 -2.12333 -0.39407 0.27558 -2.12333 0.82345 0.2783 -2.04999 -0.46554 
0.2783 -2.04999 0.89493 0.2783 -0.90113 0.89493 0.27892 -1.62845 -0.66273 
0.27892 -1.62845 1.09212 0.27892 -1.32267 -0.66273 0.27892 -1.32267 1.09212 
0.28326 -1.83359 -0.60323 0.28326 -1.83359 1.03261 0.28326 -1.11753 1.03261 
0.28504 -2.24857 -0.23389 0.28504 -2.24857 0.66328 0.28552 -2.31833 -0.08356 
0.28552 -2.31833 0.51295 0.28631 -1.96903 -0.53123 0.28631 -1.96903 0.96062 
0.28631 -0.98209 0.96062 0.29024 -1.68058 -0.65788 0.29024 -1.68058 1.08727 
0.29024 -1.27054 -0.65788 0.29024 -1.27054 1.08727 0.29133 -2.20785 -0.30312 
0.29133 -2.20785 0.7325 0.29562 -2.37454 0.21469 0.29668 -2.37237 0.14531 
0.29668 -2.37237 0.28407 0.29752 -2.29995 -0.14614 0.29752 -2.29995 0.57553 
0.29833 -1.88282 -0.58822 0.29833 -1.88282 1.0176 0.29833 -1.0683 1.0176 
0.29955 -2.08944 -0.44465 0.29955 -2.08944 0.87404 0.29984 -2.36588 0.07626 
0.29984 -2.36588 0.35312 0.30295 -1.73331 -0.65023 0.30295 -1.73331 1.07961 
0.30295 -1.21781 -0.65023 0.30295 -1.21781 1.07961 0.3053 -2.01164 -0.51274 
0.3053 -2.01164 0.94212 0.3053 -0.93948 0.94212 0.30606 -1.47556 -0.6893 
0.30606 -1.47556 1.11868 0.30731 -2.35691 0.01104 0.30731 -2.35691 0.41835 
0.30892 -1.52584 -0.68924 0.30892 -1.52584 1.11863 0.30892 -1.42528 -0.68924 
0.30892 -1.42528 1.11863 0.31206 -2.17862 -0.35802 0.31206 -2.17862 0.7874 
0.3124 -2.27877 -0.20653 0.3124 -2.27877 0.63592 0.31533 -1.92764 -0.57312 
0.31533 -1.92764 1.00251 0.31533 -1.02348 1.00251 0.31665 -2.34407 -0.0533 
0.31665 -2.34407 0.48268 0.31695 -1.78527 -0.63998 0.31695 -1.78527 1.06936 
0.31695 -1.16585 -0.63998 0.31695 -1.16585 1.06936 0.31737 -2.24038 -0.27703 
0.31737 -2.24038 0.70642 0.31807 -1.57838 -0.68905 0.31807 -1.57838 1.11843 
0.31807 -1.37274 -0.68905 0.31807 -1.37274 1.11843 0.32537 -2.05291 -0.49241 
0.32537 -2.05291 0.9218 0.32537 -0.89821 0.9218 0.32782 -2.32742 -0.11645 
0.32782 -2.32742 0.54584 0.32841 -1.63095 -0.68623 0.32841 -1.63095 1.11561 
0.32841 -1.32018 -0.68623 0.32841 -1.32018 1.11561 0.33097 -1.83531 -0.62701 
0.33097 -1.83531 1.05639 0.33097 -1.11581 1.05639 0.33366 -1.97153 -0.55605 
0.33366 -1.97153 0.98543 0.33366 -0.97959 0.98543 0.33424 -2.39168 0.17983 
0.33424 -2.39168 0.24956 0.33507 -2.14629 -0.41083 0.33507 -2.14629 0.84022 
0.33636 -2.38733 0.11051 0.33636 -2.38733 0.31888 0.33907 -2.37814 0.04239 
0.33907 -2.37814 0.38699 0.33962 -1.6828 -0.68075 0.33962 -1.6828 1.11014 
0.33962 -1.26832 -0.68075 0.33962 -1.26832 1.11014 0.34077 -2.30703 -0.17815 
0.34077 -2.30703 0.60754 0.34461 -2.27122 -0.24964 0.34461 -2.27122 0.67902 
0.34615 -1.88431 -0.61162 0.34615 -1.88431 1.041 0.34615 -1.06681 1.041 
0.34756 -2.36704 -0.02243 0.34756 -2.36704 0.45182 0.35094 -2.22991 -0.31871 
0.35094 -2.22991 0.7481 0.35094 -1.47556 -0.70919 0.35094 -1.47556 1.13857 
0.35264 -1.73547 -0.67261 0.35264 -1.73547 1.102 0.35264 -1.21566 -0.67261 
0.35264 -1.21566 1.102 0.35295 -2.01391 -0.53715 0.35295 -2.01391 0.96653 
0.35295 -0.93721 0.96653 0.35793 -2.35203 -0.0864 0.35793 -2.35203 0.51578 
0.35918 -1.52814 -0.71107 0.35918 -1.52814 1.14045 0.35918 -1.42298 -0.71107 
0.35918 -1.42298 1.14045 0.35978 -2.11141 -0.46054 0.35978 -2.11141 0.88993 
0.35978 -0.83971 0.88993 0.36368 -1.92904 -0.59617 0.36368 -1.92904 1.02556 
0.36368 -1.02208 1.02556 0.36583 -1.78602 -0.66186 0.36583 -1.78602 1.09125 
0.36583 -1.16511 -0.66186 0.36583 -1.16511 1.09125 0.36849 -1.58058 -0.71032 
0.36849 -1.58058 1.13971 0.36849 -1.37054 -0.71032 0.36849 -1.37054 1.13971 
0.37009 -2.33329 -0.14883 0.37009 -2.33329 0.57822 0.37278 -2.29995 -0.22141 
0.37278 -2.29995 0.6508 0.37283 -2.19969 -0.37307 0.37283 -2.19969 0.80246 
0.37318 -2.40834 0.21469 0.37405 -2.40608 0.14507 0.37405 -2.40608 0.28432 
0.37589 -2.39914 0.07671 0.37589 -2.39914 0.35267 0.37796 -2.26113 -0.29166 
0.37796 -2.26113 0.72105 0.37883 -1.63272 -0.70695 0.37883 -1.63272 1.13634 
0.37883 -1.31841 -0.70695 0.37883 -1.31841 1.13634 0.37942 -2.38783 0.00901 
0.37942 -2.38783 0.42037 0.3801 -1.83596 -0.64852 0.3801 -1.83596 1.0779 
0.3801 -1.11516 -0.64852 0.3801 -1.11516 1.0779 0.38215 -1.97261 -0.57866 
0.38215 -1.97261 1.00805 0.38215 -0.97851 1.00805 0.38768 -2.07262 -0.50908 
0.38768 -2.07262 0.93846 0.38768 -0.8785 0.93846 0.3891 -2.37464 -0.05541 
0.3891 -2.37464 0.48479 0.39017 -1.68441 -0.70096 0.39017 -1.68441 1.13035 
0.39017 -1.26671 -0.70096 0.39017 -1.26671 1.13035 0.39507 -1.88464 -0.63268 
0.39507 -1.88464 1.06206 0.39507 -1.06648 1.06206 0.3963 -2.16633 -0.42488 
0.3963 -2.16633 0.85427 0.39673 -1.47556 -0.72685 0.39673 -1.47556 1.15624 
0.40029 -2.35748 -0.11863 0.40029 -2.35748 0.54802 0.40247 -2.32742 -0.19111 
0.40247 -2.32742 0.62049 0.4025 -1.73551 -0.69238 0.4025 -1.73551 1.12177 
0.4025 -1.21562 -0.69238 0.4025 -1.21562 1.12177 0.40519 -1.52819 -0.72837 
0.40519 -1.52819 1.15775 0.40519 -1.42294 -0.72837 0.40519 -1.42294 1.15775 
0.40586 -2.29043 -0.26338 0.40586 -2.29043 0.69277 0.41218 -2.24873 -0.33202 
0.41218 -2.24873 0.7614 0.41282 -2.42207 0.17983 0.41282 -2.42207 0.24956 
0.41286 -1.92918 -0.61678 0.41286 -1.92918 1.04616 0.41286 -1.02194 1.04616 
0.41415 -2.41752 0.11144 0.41415 -2.41752 0.31794 0.41484 -1.58087 -0.72727 
0.41484 -1.58087 1.15665 0.41484 -1.37025 -0.72727 0.41484 -1.37025 1.15665 
0.41576 -1.78587 -0.68123 0.41576 -1.78587 1.11061 0.41576 -1.16525 -0.68123 
0.41576 -1.16525 1.11061 0.41599 -2.03263 -0.55263 0.41599 -2.03263 0.98202 
0.41599 -0.9185 0.98202 0.41682 -2.40844 0.04331 0.41682 -2.40844 0.38608 
0.42078 -2.39494 -0.02378 0.42078 -2.39494 0.45317 0.42321 -2.12948 -0.47526 
0.42321 -2.12948 0.90464 0.42321 -0.82164 0.90464 0.4254 -1.633 -0.7235 
0.4254 -1.633 1.15289 0.4254 -1.31812 -0.7235 0.4254 -1.31812 1.15289 
0.42992 -1.83535 -0.66753 0.42992 -1.83535 1.09692 0.42992 -1.11577 -0.66753 
0.42992 -1.11577 1.09692 0.43129 -2.37955 -0.08763 0.43129 -2.37955 0.51702 
0.43253 -2.35203 -0.161 0.43253 -2.35203 0.59038 0.43471 -2.21737 -0.38562 
0.43471 -2.21737 0.81501 0.43536 -2.31833 -0.2334 0.43536 -2.31833 0.66279 
0.43768 -1.68582 -0.71709 0.43768 -1.68582 1.14647 0.43768 -1.2653 -0.71709 
0.43768 -1.2653 1.14647 0.4399 -2.27852 -0.30395 0.4399 -2.27852 0.73333 
0.44334 -1.47556 -0.74225 0.44334 -1.47556 1.17163 0.44494 -1.88381 -0.65133 
0.44494 -1.88381 1.08072 0.44494 -1.06731 -0.65133 0.44494 -1.06731 1.08072 
0.44618 -1.99007 -0.59318 0.44618 -1.99007 1.02256 0.44618 -0.96105 1.02256 
0.45024 -1.73685 -0.70803 0.45024 -1.73685 1.13742 0.45024 -1.21427 -0.70803 
0.45024 -1.21427 1.13742 0.45156 -2.08962 -0.52245 0.45156 -2.08962 0.95183 
0.45156 -0.86151 0.95183 0.45225 -1.52831 -0.74346 0.45225 -1.52831 1.17284 
0.45225 -1.42281 -0.74346 0.45225 -1.42281 1.17284 0.45254 -2.43524 0.21469 
0.45319 -2.43299 0.14624 0.45319 -2.43299 0.28314 0.45517 -2.42625 0.07811 
0.45517 -2.42625 0.35127 0.45845 -2.41505 0.01063 0.45845 -2.41505 0.41876 
0.461 -2.18292 -0.43747 0.461 -2.18292 0.86686 0.461 -0.7682 0.86686 
0.46197 -1.58091 -0.74192 0.46197 -1.58091 1.17131 0.46197 -1.37021 -0.74192 
0.46197 -1.37021 1.17131 0.46302 -2.39944 -0.05591 0.46302 -2.39944 0.48529 
0.46352 -2.37464 -0.12983 0.46352 -2.37464 0.55922 0.46387 -1.78734 -0.69637 
0.46387 -1.78734 1.12575 0.46387 -1.16378 -0.69637 0.46387 -1.16378 1.12575 
0.46563 -2.34407 -0.20228 0.46563 -2.34407 0.63167 0.46934 -2.30671 -0.27455 
0.46934 -2.30671 0.70393 0.47357 -1.63404 -0.73781 0.47357 -1.63404 1.16719 
0.47357 -1.31708 -0.73781 0.47357 -1.31708 1.16719 0.4748 -2.26424 -0.34298 
0.4748 -2.26424 0.77237 0.47755 -1.94574 -0.62991 0.47755 -1.94574 1.0593 
0.47755 -1.00538 -0.62991 0.47755 -1.00538 1.0593 0.47826 -1.83669 -0.68218 
0.47826 -1.83669 1.11157 0.47826 -1.11443 -0.68218 0.47826 -1.11443 1.11157 
0.48099 -2.04863 -0.5649 0.48099 -2.04863 0.99429 0.48099 -0.90249 0.99429 
0.48594 -1.68671 -0.73086 0.48594 -1.68671 1.16025 0.48594 -1.26441 -0.73086 
0.48594 -1.26441 1.16025 0.48748 -2.44417 0.17999 0.48748 -2.44417 0.2494 
0.48856 -2.14484 -0.48674 0.48856 -2.14484 0.91613 0.48856 -0.80628 0.91613 
0.48881 -2.43964 0.11162 0.48881 -2.43964 0.31777 0.49064 -1.47556 -0.75534 
0.49064 -1.47556 1.18472 0.49146 -2.43058 0.04356 0.49146 -2.43058 0.38583 
0.49514 -2.39494 -0.09815 0.49514 -2.39494 0.52753 0.4954 -2.41711 -0.02352 
0.4954 -2.41711 0.45291 0.4965 -2.36704 -0.17136 0.4965 -2.36704 0.60075
[truncated: 685,685 more chars]
