# Supplementary material for: Visualizing electron delocalization in contorted polycyclic aromatic hydrocarbons
Source: Chem Sci. 2021 Sep 8;12(39):13092–100. doi: 10.1039/d1sc03368a (PMC8513938; doi:10.1039/d1sc03368a)
Supplement: SC-012-D1SC03368A-s038 [file SC-012-D1SC03368A-s038.vtk]

# vtk DataFile Version 5.1
vtk output
ASCII
DATASET POLYDATA
POINTS 25293 double
-0.87067 0.50238 0.82533 -0.87067 0.80139 -0.82533 -0.87067 0.80139 0.82533 
-0.86937 0.30137 -0.76294 -0.86937 0.30137 0.76294 -0.86937 1.00241 -0.76294 
-0.86937 1.00241 0.76294 -0.86582 0.16755 -0.68862 -0.86582 0.16755 0.68862 
-0.86424 0.45313 -0.81914 -0.86424 0.45313 0.81914 -0.86424 0.85065 -0.81914 
-0.86424 0.85065 0.81914 -0.85327 0.25107 -0.74934 -0.85327 0.25107 0.74934 
-0.85249 0.40039 -0.81225 -0.85249 0.40039 0.81225 -0.85249 0.90338 -0.81225 
-0.85249 0.90338 0.81225 -0.84719 0.12414 -0.67085 -0.84719 0.12414 0.67085 
-0.84028 0.65189 -0.85773 -0.84028 0.65189 0.85773 -0.83919 0.3484 -0.80295 
-0.83919 0.3484 0.80295 -0.83919 0.95537 -0.80295 -0.83919 0.95537 0.80295 
-0.83806 0.20643 -0.73454 -0.83806 0.20643 0.73454 -0.83787 0.60183 -0.85771 
-0.83787 0.60183 0.85771 -0.83787 0.70195 -0.85771 -0.83787 0.70195 0.85771 
-0.83394 0.55167 -0.85565 -0.83394 0.55167 0.85565 -0.83394 0.75211 -0.85565 
-0.83394 0.75211 0.85565 -0.82875 0.502 -0.85144 -0.82875 0.502 0.85144 
-0.82875 0.80178 -0.85144 -0.82875 0.80178 0.85144 -0.82436 0.29731 -0.79126 
-0.82436 0.29731 0.79126 -0.82436 1.00647 -0.79126 -0.82436 1.00647 0.79126 
-0.82039 0.16226 -0.71834 -0.82039 0.16226 0.71834 -0.81763 0.4497 -0.84711 
-0.81763 0.4497 0.84711 -0.81763 0.85408 -0.84711 -0.81763 0.85408 0.84711 
-0.80805 0.24727 -0.77723 -0.80805 0.24727 0.77723 -0.80554 0.39702 -0.8398 
-0.80554 0.39702 0.8398 -0.80554 0.90676 -0.8398 -0.80554 0.90676 0.8398 
-0.80141 0.11907 -0.70019 -0.80141 0.11907 0.70019 -0.79758 0.65189 -0.88192 
-0.79758 0.65189 0.88192 -0.79483 0.60167 -0.88195 -0.79483 0.60167 0.88195 
-0.79483 0.70211 -0.88195 -0.79483 0.70211 0.88195 -0.79172 0.34483 -0.83005 
-0.79172 0.34483 0.83005 -0.79172 0.95895 -0.83005 -0.79172 0.95895 0.83005 
-0.79136 0.20228 -0.76254 -0.79136 0.20228 0.76254 -0.7909 0.55157 -0.87975 
-0.7909 0.55157 0.87975 -0.7909 0.75221 -0.87975 -0.7909 0.75221 0.87975 
-0.78088 0.499 -0.87742 -0.78088 0.499 0.87742 -0.78088 0.80478 -0.87742 
-0.78088 0.80478 0.87742 -0.77654 0.29386 -0.81792 -0.77654 0.29386 0.81792 
-0.77654 1.00992 -0.81792 -0.77654 1.00992 0.81792 -0.77349 0.15842 -0.74592 
-0.77349 0.15842 0.74592 -0.76956 0.44687 -0.87257 -0.76956 0.44687 0.87257 
-0.76956 0.85691 -0.87257 -0.76956 0.85691 0.87257 -0.76147 0.24463 -0.80291 
-0.76147 0.24463 0.80291 -0.75685 0.39414 -0.86492 -0.75685 0.39414 0.86492 
-0.75685 0.90964 -0.86492 -0.75685 0.90964 0.86492 -0.7545 0.11581 -0.72743 
-0.7545 0.11581 0.72743 -0.75374 0.65189 -0.90399 -0.75374 0.65189 0.90399 
-0.75088 0.60161 -0.90394 -0.75088 0.60161 0.90394 -0.75088 0.70217 -0.90394 
-0.75088 0.70217 0.90394 -0.74447 0.19981 -0.78781 -0.74447 0.19981 0.78781 
-0.74285 0.34218 -0.85467 -0.74285 0.34218 0.85467 -0.74285 0.9616 -0.85467 
-0.74285 0.9616 0.85467 -0.74173 0.54907 -0.90374 -0.74173 0.54907 0.90374 
-0.74173 0.75471 -0.90374 -0.74173 0.75471 0.90374 -0.73139 0.4965 -0.90092 
-0.73139 0.4965 0.90092 -0.73139 0.80727 -0.90092 -0.73139 0.80727 0.90092 
-0.72883 0.29214 -0.8417 -0.72883 0.29214 0.8417 -0.72883 1.01164 -0.8417 
-0.72883 1.01164 0.8417 -0.72614 0.15592 -0.77074 -0.72614 0.15592 0.77074 
-0.72018 0.44465 -0.89544 -0.72018 0.44465 0.89544 -0.72018 0.85913 -0.89544 
-0.72018 0.85913 0.89544 -0.71365 0.24314 -0.82631 -0.71365 0.24314 0.82631 
-0.70886 0.65189 -0.92388 -0.70886 0.65189 0.92388 -0.70716 0.39198 -0.8873 
-0.70716 0.39198 0.8873 -0.70716 0.91179 -0.8873 -0.70716 0.91179 0.8873 
-0.70685 0.11354 -0.75184 -0.70685 0.11354 0.75184 -0.70062 0.59931 -0.92576 
-0.70062 0.59931 0.92576 -0.70062 0.70447 -0.92576 -0.70062 0.70447 0.92576 
-0.69612 0.19841 -0.81086 -0.69612 0.19841 0.81086 -0.69397 0.34143 -0.87655 
-0.69397 0.34143 0.87655 -0.69397 0.96234 -0.87655 -0.69397 0.96234 0.87655 
-0.69131 0.54687 -0.92501 -0.69131 0.54687 0.92501 -0.69131 0.75691 -0.92501 
-0.69131 0.75691 0.92501 -0.68097 0.49473 -0.92164 -0.68097 0.49473 0.92164 
-0.68097 0.80904 -0.92164 -0.68097 0.80904 0.92164 -0.6797 0.29149 -0.86321 
-0.6797 0.29149 0.86321 -0.6797 1.01229 -0.86321 -0.6797 1.01229 0.86321 
-0.67765 0.15484 -0.79335 -0.67765 0.15484 0.79335 -0.66963 0.44304 -0.91566 
-0.66963 0.44304 0.91566 -0.66963 0.86074 -0.91566 -0.66963 0.86074 0.91566 
-0.66473 0.24281 -0.84737 -0.66473 0.24281 0.84737 -0.66307 0.65189 -0.94154 
-0.66307 0.65189 0.94154 -0.6573 0.39194 -0.90708 -0.6573 0.39194 0.90708 
-0.6573 0.91183 -0.90708 -0.6573 0.91183 0.90708 -0.65461 0.59926 -0.94306 
-0.65461 0.59926 0.94306 -0.65461 0.70451 -0.94306 -0.65461 0.70451 0.94306 
-0.64694 0.19827 -0.83147 -0.64694 0.19827 0.83147 -0.64496 0.54658 -0.94196 
-0.64496 0.54658 0.94196 -0.64496 0.7572 -0.94196 -0.64496 0.7572 0.94196 
-0.64404 0.34158 -0.89592 -0.64404 0.34158 0.89592 -0.64404 0.9622 -0.89592 
-0.64404 0.9622 0.89592 -0.64381 0.09482 -0.76733 -0.64381 0.09482 0.76733 
-0.6344 0.49445 -0.93819 -0.6344 0.49445 0.93819 -0.6344 0.80933 -0.93819 
-0.6344 0.80933 0.93819 -0.62988 0.2921 -0.88222 -0.62988 0.2921 0.88222 
-0.62988 1.01168 -0.88222 -0.62988 1.01168 0.88222 -0.62212 0.44163 -0.93178 
-0.62212 0.44163 0.93178 -0.62212 0.86215 -0.93178 -0.62212 0.86215 0.93178 
-0.61646 0.65189 -0.95694 -0.61646 0.65189 0.95694 -0.61486 0.24364 -0.86603 
-0.61486 0.24364 0.86603 -0.61362 0.13738 -0.80787 -0.61362 0.13738 0.80787 
-0.60956 0.3906 -0.92272 -0.60956 0.3906 0.92272 -0.60956 0.91318 -0.92272 
-0.60956 0.91318 0.92272 -0.60755 0.59914 -0.95815 -0.60755 0.59914 0.95815 
-0.60755 0.70464 -0.95815 -0.60755 0.70464 0.95815 -0.59783 0.54654 -0.95661 
-0.59783 0.54654 0.95661 -0.59783 0.75724 -0.95661 -0.59783 0.75724 0.95661 
-0.59593 0.34011 -0.91106 -0.59593 0.34011 0.91106 -0.59593 0.96367 -0.91106 
-0.59593 0.96367 0.91106 -0.58623 0.49341 -0.9525 -0.58623 0.49341 0.9525 
-0.58623 0.81037 -0.9525 -0.58623 0.81037 0.9525 -0.58225 0.18171 -0.84461 
-0.58225 0.18171 0.84461 -0.58154 0.29076 -0.89687 -0.58154 0.29076 0.89687 
-0.58154 1.01302 -0.89687 -0.58154 1.01302 0.89687 -0.57881 0.07882 -0.7796 
-0.57881 0.07882 0.7796 -0.57386 0.44074 -0.94555 -0.57386 0.44074 0.94555 
-0.57386 0.86304 -0.94555 -0.57386 0.86304 0.94555 -0.56916 0.65189 -0.97003 
-0.56916 0.65189 0.97003 -0.56083 0.38971 -0.93606 -0.56083 0.38971 0.93606 
-0.56083 0.91407 -0.93606 -0.56083 0.91407 0.93606 -0.56006 0.5991 -0.97083 
-0.56006 0.5991 0.97083 -0.56006 0.70468 -0.97083 -0.56006 0.70468 0.97083 
-0.54893 0.54594 -0.9691 -0.54893 0.54594 0.9691 -0.54893 0.75784 -0.9691 
-0.54893 0.75784 0.9691 -0.54827 0.1223 -0.81866 -0.54827 0.1223 0.81866 
-0.54712 0.33943 -0.92388 -0.54712 0.33943 0.92388 -0.54712 0.96435 -0.92388 
-0.54712 0.96435 0.92388 -0.54405 0.23573 -0.88281 -0.54405 0.23573 0.88281 
-0.53713 0.49282 -0.96447 -0.53713 0.49282 0.96447 -0.53713 0.81096 -0.96447 
-0.53713 0.81096 0.96447 -0.52499 0.44039 -0.95694 -0.52499 0.44039 0.95694 
-0.52499 0.86339 -0.95694 -0.52499 0.86339 0.95694 -0.52127 0.65189 -0.98079 
-0.52127 0.65189 0.98079 -0.5131 0.06572 -0.78833 -0.5131 0.06572 0.78833 
-0.51176 0.38943 -0.94693 -0.51176 0.38943 0.94693 -0.51176 0.91434 -0.94693 
-0.51176 0.91434 0.94693 -0.51071 0.17479 -0.85926 -0.51071 0.17479 0.85926 
-0.51064 0.59867 -0.9814 -0.51064 0.59867 0.9814 -0.51064 0.70511 -0.9814 
-0.51064 0.70511 0.9814 -0.51002 0.28389 -0.91147 -0.51002 0.28389 0.91147 
-0.51002 1.01989 -0.91147 -0.51002 1.01989 0.91147 -0.49946 0.5456 -0.97912 
-0.49946 0.5456 0.97912 -0.49946 0.75818 -0.97912 -0.49946 0.75818 0.97912 
-0.48777 0.49285 -0.97396 -0.48777 0.49285 0.97396 -0.48777 0.81093 -0.97396 
-0.48777 0.81093 0.97396 -0.47576 0.11605 -0.83097 -0.47576 0.11605 0.83097 
-0.47561 0.44056 -0.96593 -0.47561 0.44056 0.96593 -0.47561 0.86321 -0.96593 
-0.47561 0.86321 0.96593 -0.47475 0.3339 -0.93638 -0.47475 0.3339 0.93638 
-0.47475 0.96987 -0.93638 -0.47475 0.96987 0.93638 -0.47291 0.65189 -0.98918 
-0.47291 0.65189 0.98918 -0.47208 0.23005 -0.89486 -0.47208 0.23005 0.89486 
-0.46212 0.59863 -0.98928 -0.46212 0.59863 0.98928 -0.46212 0.70515 -0.98928 
-0.46212 0.70515 0.98928 -0.45065 0.54533 -0.98648 -0.45065 0.54533 0.98648 
-0.45065 0.75845 -0.98648 -0.45065 0.75845 0.98648 -0.44001 0.06081 -0.79855 
-0.44001 0.06081 0.79855 -0.43885 0.38473 -0.95704 -0.43885 0.38473 0.95704 
-0.43885 0.91905 -0.95704 -0.43885 0.91905 0.95704 -0.43882 0.4926 -0.98079 
-0.43882 0.4926 0.98079 -0.43882 0.81118 -0.98079 -0.43882 0.81118 0.98079 
-0.43756 0.17008 -0.86917 -0.43756 0.17008 0.86917 -0.43707 0.27927 -0.92133 
-0.43707 0.27927 0.92133 -0.43707 1.02451 -0.92133 -0.43707 1.02451 0.92133 
-0.4242 0.65189 -0.99518 -0.4242 0.65189 0.99518 -0.413 0.59852 -0.99479 
-0.413 0.59852 0.99479 -0.413 0.70526 -0.99479 -0.413 0.70526 0.99479 
-0.40243 0.11273 -0.83874 -0.40243 0.11273 0.83874 -0.40177 0.00674 -0.76031 
-0.40177 0.00674 0.76031 -0.40158 0.3301 -0.94381 -0.40158 0.3301 0.94381 
-0.40158 0.97368 -0.94381 -0.40158 0.97368 0.94381 -0.40154 0.54531 -0.99144 
-0.40154 0.54531 0.99144 -0.40154 0.75846 -0.99144 -0.40154 0.75846 0.99144 
-0.40111 0.43877 -0.97415 -0.40111 0.43877 0.97415 -0.40111 0.86501 -0.97415 
-0.40111 0.86501 0.97415 -0.39933 0.22663 -0.90211 -0.39933 0.22663 0.90211 
-0.37525 0.65189 -0.9988 -0.37525 0.65189 0.9988 -0.36442 0.05708 -0.80296 
-0.36442 0.05708 0.80296 -0.36441 0.16772 -0.87414 -0.36441 0.16772 0.87414 
-0.36397 0.38351 -0.96257 -0.36397 0.38351 0.96257 -0.36397 0.92026 -0.96257 
-0.36397 0.92026 0.96257 -0.36397 0.27694 -0.92628 -0.36397 0.27694 0.92628 
-0.36397 1.02684 -0.92628 -0.36397 1.02684 0.92628 -0.36394 0.49139 -0.98631 
-0.36394 0.49139 0.98631 -0.36394 0.81239 -0.98631 -0.36394 0.81239 0.98631 
-0.36394 0.59849 -0.99786 -0.36394 0.59849 0.99786 -0.36394 0.70529 -0.99786 
-0.36394 0.70529 0.99786 -0.32618 0.00489 -0.76249 -0.32618 0.00489 0.76249 
-0.32618 0.11115 -0.84119 -0.32618 0.11115 0.84119 -0.32618 0.22549 -0.90453 
-0.32618 0.22549 0.90453 -0.32618 0.32918 -0.9465 -0.32618 0.32918 0.9465 
-0.32618 0.43816 -0.97689 -0.32618 0.43816 0.97689 -0.32618 0.54501 -0.99427 
-0.32618 0.54501 0.99427 -0.32618 0.65189 -1 -0.32618 0.65189 1 
-0.32618 0.75877 -0.99427 -0.32618 0.75877 0.99427 -0.32618 0.86561 -0.97689 
-0.32618 0.86561 0.97689 -0.32618 0.97459 -0.9465 -0.32618 0.97459 0.9465 
-0.28842 0.59849 -0.99786 -0.28842 0.59849 0.99786 -0.28842 0.70529 -0.99786 
-0.28842 0.70529 0.99786 -0.28842 0.49139 -0.98631 -0.28842 0.49139 0.98631 
-0.28842 0.81239 -0.98631 -0.28842 0.81239 0.98631 -0.28839 0.27694 -0.92628 
-0.28839 0.27694 0.92628 -0.28839 1.02684 -0.92628 -0.28839 1.02684 0.92628 
-0.28839 0.38351 -0.96257 -0.28839 0.38351 0.96257 -0.28839 0.92026 -0.96257 
-0.28839 0.92026 0.96257 -0.28795 0.16772 -0.87414 -0.28795 0.16772 0.87414 
-0.28794 0.05708 -0.80296 -0.28794 0.05708 0.80296 -0.27711 0.65189 -0.9988 
-0.27711 0.65189 0.9988 -0.25303 0.22663 -0.90211 -0.25303 0.22663 0.90211 
-0.25125 0.43877 -0.97415 -0.25125 0.43877 0.97415 -0.25125 0.86501 -0.97415 
-0.25125 0.86501 0.97415 -0.25082 0.54531 -0.99144 -0.25082 0.54531 0.99144 
-0.25082 0.75846 -0.99144 -0.25082 0.75846 0.99144 -0.25078 0.3301 -0.94381 
-0.25078 0.3301 0.94381 -0.25078 0.97368 -0.94381 -0.25078 0.97368 0.94381 
-0.25059 0.00674 -0.76031 -0.25059 0.00674 0.76031 -0.24993 0.11273 -0.83874 
-0.24993 0.11273 0.83874 -0.23936 0.59852 -0.99479 -0.23936 0.59852 0.99479 
-0.23936 0.70526 -0.99479 -0.23936 0.70526 0.99479 -0.22816 0.65189 -0.99518 
-0.22816 0.65189 0.99518 -0.21529 0.27927 -0.92133 -0.21529 0.27927 0.92133 
-0.21529 1.02451 -0.92133 -0.21529 1.02451 0.92133 -0.2148 0.17008 -0.86917 
-0.2148 0.17008 0.86917 -0.21354 0.4926 -0.98079 -0.21354 0.4926 0.98079 
-0.21354 0.81118 -0.98079 -0.21354 0.81118 0.98079 -0.21351 0.38473 -0.95704 
-0.21351 0.38473 0.95704 -0.21351 0.91905 -0.95704 -0.21351 0.91905 0.95704 
-0.2124 -0.03772 -0.71519 -0.2124 -0.03772 0.71519 -0.21235 0.06081 -0.79855 
-0.21235 0.06081 0.79855 -0.20171 0.54533 -0.98648 -0.20171 0.54533 0.98648 
-0.20171 0.75845 -0.98648 -0.20171 0.75845 0.98648 -0.19024 0.59863 -0.98928 
-0.19024 0.59863 0.98928 -0.19024 0.70515 -0.98928 -0.19024 0.70515 0.98928 
-0.18028 0.23005 -0.89486 -0.18028 0.23005 0.89486 -0.18028 1.07373 -0.89486 
-0.18028 1.07373 0.89486 -0.17945 0.65189 -0.98918 -0.17945 0.65189 0.98918 
-0.17761 0.3339 -0.93638 -0.17761 0.3339 0.93638 -0.17761 0.96987 -0.93638 
-0.17761 0.96987 0.93638 -0.17675 0.44056 -0.96593 -0.17675 0.44056 0.96593 
-0.17675 0.86321 -0.96593 -0.17675 0.86321 0.96593 -0.1766 0.11605 -0.83097 
-0.1766 0.11605 0.83097 -0.17542 0.01229 -0.75378 -0.17542 0.01229 0.75378 
-0.16459 0.49285 -0.97396 -0.16459 0.49285 0.97396 -0.16459 0.81093 -0.97396 
-0.16459 0.81093 0.97396 -0.1529 0.5456 -0.97912 -0.1529 0.5456 0.97912 
-0.1529 0.75818 -0.97912 -0.1529 0.75818 0.97912 -0.14706 -0.02981 -0.70937 
-0.14706 -0.02981 0.70937 -0.14234 0.28389 -0.91147 -0.14234 0.28389 0.91147 
-0.14234 1.01989 -0.91147 -0.14234 1.01989 0.91147 -0.14172 0.59867 -0.9814 
-0.14172 0.59867 0.9814 -0.14172 0.70511 -0.9814 -0.14172 0.70511 0.9814 
-0.14165 0.17479 -0.85926 -0.14165 0.17479 0.85926 -0.1406 0.38943 -0.94693 
-0.1406 0.38943 0.94693 -0.1406 0.91434 -0.94693 -0.1406 0.91434 0.94693 
-0.13926 0.06572 -0.78833 -0.13926 0.06572 0.78833 -0.13109 0.65189 -0.98079 
-0.13109 0.65189 0.98079 -0.12737 0.44039 -0.95694 -0.12737 0.44039 0.95694 
-0.12737 0.86339 -0.95694 -0.12737 0.86339 0.95694 -0.11523 0.49282 -0.96447 
-0.11523 0.49282 0.96447 -0.11523 0.81096 -0.96447 -0.11523 0.81096 0.96447 
-0.10928 0.02363 -0.74716 -0.10928 0.02363 0.74716 -0.10831 0.23573 -0.88281 
-0.10831 0.23573 0.88281 -0.10831 1.06805 -0.88281 -0.10831 1.06805 0.88281 
-0.10524 0.33943 -0.92388 -0.10524 0.33943 0.92388 -0.10524 0.96435 -0.92388 
-0.10524 0.96435 0.92388 -0.10409 0.1223 -0.81866 -0.10409 0.1223 0.81866 
-0.10343 0.54594 -0.9691 -0.10343 0.54594 0.9691 -0.10343 0.75784 -0.9691 
-0.10343 0.75784 0.9691 -0.0923 0.5991 -0.97083 -0.0923 0.5991 0.97083 
-0.0923 0.70468 -0.97083 -0.0923 0.70468 0.97083 -0.09153 0.38971 -0.93606 
-0.09153 0.38971 0.93606 -0.09153 0.91407 -0.93606 -0.09153 0.91407 0.93606 
-0.0832 0.65189 -0.97003 -0.0832 0.65189 0.97003 -0.08112 -0.01739 -0.70144 
-0.08112 -0.01739 0.70144 -0.0785 0.44074 -0.94555 -0.0785 0.44074 0.94555 
-0.0785 0.86304 -0.94555 -0.0785 0.86304 0.94555 -0.07355 0.07882 -0.7796 
-0.07355 0.07882 0.7796 -0.07082 0.29076 -0.89687 -0.07082 0.29076 0.89687 
-0.07082 1.01302 -0.89687 -0.07082 1.01302 0.89687 -0.07011 0.18171 -0.84461 
-0.07011 0.18171 0.84461 -0.06613 0.49341 -0.9525 -0.06613 0.49341 0.9525 
-0.06613 0.81037 -0.9525 -0.06613 0.81037 0.9525 -0.05643 0.34011 -0.91106 
-0.05643 0.34011 0.91106 -0.05643 0.96367 -0.91106 -0.05643 0.96367 0.91106 
-0.05453 0.54654 -0.95661 -0.05453 0.54654 0.95661 -0.05453 0.75724 -0.95661 
-0.05453 0.75724 0.95661 -0.04481 0.59914 -0.95815 -0.04481 0.59914 0.95815 
-0.04481 0.70464 -0.95815 -0.04481 0.70464 0.95815 -0.04412 0.03783 -0.73714 
-0.04412 0.03783 0.73714 -0.0428 0.3906 -0.92272 -0.0428 0.3906 0.92272 
-0.0428 0.91318 -0.92272 -0.0428 0.91318 0.92272 -0.03874 0.13738 -0.80787 
-0.03874 0.13738 0.80787 -0.0375 0.24364 -0.86603 -0.0375 0.24364 0.86603 
-0.0375 1.06014 -0.86603 -0.0375 1.06014 0.86603 -0.0359 0.65189 -0.95694 
-0.0359 0.65189 0.95694 -0.03024 0.44163 -0.93178 -0.03024 0.44163 0.93178 
-0.03024 0.86215 -0.93178 -0.03024 0.86215 0.93178 -0.02248 0.2921 -0.88222 
-0.02248 0.2921 0.88222 -0.02248 1.01168 -0.88222 -0.02248 1.01168 0.88222 
-0.01796 0.49445 -0.93819 -0.01796 0.49445 0.93819 -0.01796 0.80933 -0.93819 
-0.01796 0.80933 0.93819 -0.01577 -0.00203 -0.68995 -0.01577 -0.00203 0.68995 
-0.00855 0.09482 -0.76733 -0.00855 0.09482 0.76733 -0.00832 0.34158 -0.89592 
-0.00832 0.34158 0.89592 -0.00832 0.9622 -0.89592 -0.00832 0.9622 0.89592 
-0.0074 0.54658 -0.94196 -0.0074 0.54658 0.94196 -0.0074 0.7572 -0.94196 
-0.0074 0.7572 0.94196 -0.00542 0.19827 -0.83147 -0.00542 0.19827 0.83147 
0.00225 0.59926 -0.94306 0.00225 0.59926 0.94306 0.00225 0.70451 -0.94306 
0.00225 0.70451 0.94306 0.00494 0.39194 -0.90708 0.00494 0.39194 0.90708 
0.00494 0.91183 -0.90708 0.00494 0.91183 0.90708 0.01071 0.65189 -0.94154 
0.01071 0.65189 0.94154 0.01237 0.24281 -0.84737 0.01237 0.24281 0.84737 
0.01237 1.06097 -0.84737 0.01237 1.06097 0.84737 0.01727 0.44304 -0.91566 
0.01727 0.44304 0.91566 0.01727 0.86074 -0.91566 0.01727 0.86074 0.91566 
0.01976 0.05483 -0.72377 0.01976 0.05483 0.72377 0.02529 0.15484 -0.79335 
0.02529 0.15484 0.79335 0.02734 0.29149 -0.86321 0.02734 0.29149 0.86321 
0.02734 1.01229 -0.86321 0.02734 1.01229 0.86321 0.02861 0.49473 -0.92164 
0.02861 0.49473 0.92164 0.02861 0.80904 -0.92164 0.02861 0.80904 0.92164 
0.03895 0.54687 -0.92501 0.03895 0.54687 0.92501 0.03895 0.75691 -0.92501 
0.03895 0.75691 0.92501 0.04161 0.34143 -0.87655 0.04161 0.34143 0.87655 
0.04161 0.96234 -0.87655 0.04161 0.96234 0.87655 0.04376 0.19841 -0.81086 
0.04376 0.19841 0.81086 0.04826 0.59931 -0.92576 0.04826 0.59931 0.92576 
0.04826 0.70447 -0.92576 0.04826 0.70447 0.92576 0.05449 0.11354 -0.75184 
0.05449 0.11354 0.75184 0.0548 0.39198 -0.8873 0.0548 0.39198 0.8873 
0.0548 0.91179 -0.8873 0.0548 0.91179 0.8873 0.0565 0.65189 -0.92388 
0.0565 0.65189 0.92388 0.06129 0.24314 -0.82631 0.06129 0.24314 0.82631 
0.06129 1.06064 -0.82631 0.06129 1.06064 0.82631 0.06782 0.44465 -0.89544 
0.06782 0.44465 0.89544 0.06782 0.85913 -0.89544 0.06782 0.85913 0.89544 
0.07378 0.15592 -0.77074 0.07378 0.15592 0.77074 0.07647 0.29214 -0.8417 
0.07647 0.29214 0.8417 0.07647 1.01164 -0.8417 0.07647 1.01164 0.8417 
0.07903 0.4965 -0.90092 0.07903 0.4965 0.90092 0.07903 0.80727 -0.90092 
0.07903 0.80727 0.90092 0.08207 0.07454 -0.70711 0.08207 0.07454 0.70711 
0.08937 0.54907 -0.90374 0.08937 0.54907 0.90374 0.08937 0.75471 -0.90374 
0.08937 0.75471 0.90374 0.09049 0.34218 -0.85467 0.09049 0.34218 0.85467 
0.09049 0.9616 -0.85467 0.09049 0.9616 0.85467 0.09211 0.19981 -0.78781 
0.09211 0.19981 0.78781 0.09211 1.10397 -0.78781 0.09211 1.10397 0.78781 
0.09852 0.60161 -0.90394 0.09852 0.60161 0.90394 0.09852 0.70217 -0.90394 
0.09852 0.70217 0.90394 0.10138 0.65189 -0.90399 0.10138 0.65189 0.90399 
0.10214 0.11581 -0.72743 0.10214 0.11581 0.72743 0.10449 0.39414 -0.86492 
0.10449 0.39414 0.86492 0.10449 0.90964 -0.86492 0.10449 0.90964 0.86492 
0.10911 0.24463 -0.80291 0.10911 0.24463 0.80291 0.10911 1.05915 -0.80291 
0.10911 1.05915 0.80291 0.1172 0.44687 -0.87257 0.1172 0.44687 0.87257 
0.1172 0.85691 -0.87257 0.1172 0.85691 0.87257 0.12113 0.15842 -0.74592 
0.12113 0.15842 0.74592 0.12418 0.29386 -0.81792 0.12418 0.29386 0.81792 
0.12418 1.00992 -0.81792 0.12418 1.00992 0.81792 0.12852 0.499 -0.87742 
0.12852 0.499 0.87742 0.12852 0.80478 -0.87742 0.12852 0.80478 0.87742 
0.12914 0.07746 -0.68023 0.12914 0.07746 0.68023 0.13854 0.55157 -0.87975 
0.13854 0.55157 0.87975 0.13854 0.75221 -0.87975 0.13854 0.75221 0.87975 
0.139 1.1015 -0.76254 0.139 1.1015 0.76254 0.13936 0.34483 -0.83005 
0.13936 0.34483 0.83005 0.13936 0.95895 -0.83005 0.13936 0.95895 0.83005 
0.14247 0.60167 -0.88195 0.14247 0.60167 0.88195 0.14247 0.70211 -0.88195 
0.14247 0.70211 0.88195 0.14522 0.65189 -0.88192 0.14522 0.65189 0.88192 
0.15318 0.90676 -0.8398 0.15318 0.90676 0.8398 0.15569 1.0565 -0.77723 
0.15569 1.0565 0.77723 -0.15569 -1.0565 -0.77723 -0.15569 -1.0565 0.77723 
-0.15318 -0.90676 -0.8398 -0.15318 -0.90676 0.8398 -0.14522 -0.65189 -0.88192 
-0.14522 -0.65189 0.88192 -0.14247 -0.70211 -0.88195 -0.14247 -0.70211 0.88195 
-0.14247 -0.60167 -0.88195 -0.14247 -0.60167 0.88195 -0.13936 -0.95895 -0.83005 
-0.13936 -0.95895 0.83005 -0.13936 -0.34483 -0.83005 -0.13936 -0.34483 0.83005 
-0.139 -1.1015 -0.76254 -0.139 -1.1015 0.76254 -0.13854 -0.75221 -0.87975 
-0.13854 -0.75221 0.87975 -0.13854 -0.55157 -0.87975 -0.13854 -0.55157 0.87975 
-0.12914 -0.07746 -0.68023 -0.12914 -0.07746 0.68023 -0.12852 -0.80478 -0.87742 
-0.12852 -0.80478 0.87742 -0.12852 -0.499 -0.87742 -0.12852 -0.499 0.87742 
-0.12418 -1.00992 -0.81792 -0.12418 -1.00992 0.81792 -0.12418 -0.29386 -0.81792 
-0.12418 -0.29386 0.81792 -0.12113 -0.15842 -0.74592 -0.12113 -0.15842 0.74592 
-0.1172 -0.85691 -0.87257 -0.1172 -0.85691 0.87257 -0.1172 -0.44687 -0.87257 
-0.1172 -0.44687 0.87257 -0.10911 -1.05915 -0.80291 -0.10911 -1.05915 0.80291 
-0.10911 -0.24463 -0.80291 -0.10911 -0.24463 0.80291 -0.10449 -0.90964 -0.86492 
-0.10449 -0.90964 0.86492 -0.10449 -0.39414 -0.86492 -0.10449 -0.39414 0.86492 
-0.10214 -0.11581 -0.72743 -0.10214 -0.11581 0.72743 -0.10138 -0.65189 -0.90399 
-0.10138 -0.65189 0.90399 -0.09852 -0.70217 -0.90394 -0.09852 -0.70217 0.90394 
-0.09852 -0.60161 -0.90394 -0.09852 -0.60161 0.90394 -0.09211 -1.10397 -0.78781 
-0.09211 -1.10397 0.78781 -0.09211 -0.19981 -0.78781 -0.09211 -0.19981 0.78781 
-0.09049 -0.9616 -0.85467 -0.09049 -0.9616 0.85467 -0.09049 -0.34218 -0.85467 
-0.09049 -0.34218 0.85467 -0.08937 -0.75471 -0.90374 -0.08937 -0.75471 0.90374 
-0.08937 -0.54907 -0.90374 -0.08937 -0.54907 0.90374 -0.08207 -0.07454 -0.70711 
-0.08207 -0.07454 0.70711 -0.07903 -0.80727 -0.90092 -0.07903 -0.80727 0.90092 
-0.07903 -0.4965 -0.90092 -0.07903 -0.4965 0.90092 -0.07647 -1.01164 -0.8417 
-0.07647 -1.01164 0.8417 -0.07647 -0.29214 -0.8417 -0.07647 -0.29214 0.8417 
-0.07378 -0.15592 -0.77074 -0.07378 -0.15592 0.77074 -0.06782 -0.85913 -0.89544 
-0.06782 -0.85913 0.89544 -0.06782 -0.44465 -0.89544 -0.06782 -0.44465 0.89544 
-0.06129 -1.06064 -0.82631 -0.06129 -1.06064 0.82631 -0.06129 -0.24314 -0.82631 
-0.06129 -0.24314 0.82631 -0.0565 -0.65189 -0.92388 -0.0565 -0.65189 0.92388 
-0.0548 -0.91179 -0.8873 -0.0548 -0.91179 0.8873 -0.0548 -0.39198 -0.8873 
-0.0548 -0.39198 0.8873 -0.05449 -0.11354 -0.75184 -0.05449 -0.11354 0.75184 
-0.04826 -0.70447 -0.92576 -0.04826 -0.70447 0.92576 -0.04826 -0.59931 -0.92576 
-0.04826 -0.59931 0.92576 -0.04376 -0.19841 -0.81086 -0.04376 -0.19841 0.81086 
-0.04161 -0.96234 -0.87655 -0.04161 -0.96234 0.87655 -0.04161 -0.34143 -0.87655 
-0.04161 -0.34143 0.87655 -0.03895 -0.75691 -0.92501 -0.03895 -0.75691 0.92501 
-0.03895 -0.54687 -0.92501 -0.03895 -0.54687 0.92501 -0.02861 -0.80904 -0.92164 
-0.02861 -0.80904 0.92164 -0.02861 -0.49473 -0.92164 -0.02861 -0.49473 0.92164 
-0.02734 -1.01229 -0.86321 -0.02734 -1.01229 0.86321 -0.02734 -0.29149 -0.86321 
-0.02734 -0.29149 0.86321 -0.02529 -0.15484 -0.79335 -0.02529 -0.15484 0.79335 
-0.01976 -0.05483 -0.72377 -0.01976 -0.05483 0.72377 -0.01727 -0.86074 -0.91566 
-0.01727 -0.86074 0.91566 -0.01727 -0.44304 -0.91566 -0.01727 -0.44304 0.91566 
-0.01237 -1.06097 -0.84737 -0.01237 -1.06097 0.84737 -0.01237 -0.24281 -0.84737 
-0.01237 -0.24281 0.84737 -0.01071 -0.65189 -0.94154 -0.01071 -0.65189 0.94154 
-0.00494 -0.91183 -0.90708 -0.00494 -0.91183 0.90708 -0.00494 -0.39194 -0.90708 
-0.00494 -0.39194 0.90708 -0.00225 -0.70451 -0.94306 -0.00225 -0.70451 0.94306 
-0.00225 -0.59926 -0.94306 -0.00225 -0.59926 0.94306 0.00542 -0.19827 -0.83147 
0.00542 -0.19827 0.83147 0.0074 -0.7572 -0.94196 0.0074 -0.7572 0.94196 
0.0074 -0.54658 -0.94196 0.0074 -0.54658 0.94196 0.00832 -0.9622 -0.89592 
0.00832 -0.9622 0.89592 0.00832 -0.34158 -0.89592 0.00832 -0.34158 0.89592 
0.00855 -0.09482 -0.76733 0.00855 -0.09482 0.76733 0.01577 0.00203 -0.68995 
0.01577 0.00203 0.68995 0.01796 -0.80933 -0.93819 0.01796 -0.80933 0.93819 
0.01796 -0.49445 -0.93819 0.01796 -0.49445 0.93819 0.02248 -1.01168 -0.88222 
0.02248 -1.01168 0.88222 0.02248 -0.2921 -0.88222 0.02248 -0.2921 0.88222 
0.03024 -0.86215 -0.93178 0.03024 -0.86215 0.93178 0.03024 -0.44163 -0.93178 
0.03024 -0.44163 0.93178 0.0359 -0.65189 -0.95694 0.0359 -0.65189 0.95694 
0.0375 -1.06014 -0.86603 0.0375 -1.06014 0.86603 0.0375 -0.24364 -0.86603 
0.0375 -0.24364 0.86603 0.03874 -0.13738 -0.80787 0.03874 -0.13738 0.80787 
0.0428 -0.91318 -0.92272 0.0428 -0.91318 0.92272 0.0428 -0.3906 -0.92272 
0.0428 -0.3906 0.92272 0.04412 -0.03783 -0.73714 0.04412 -0.03783 0.73714 
0.04481 -0.70464 -0.95815 0.04481 -0.70464 0.95815 0.04481 -0.59914 -0.95815 
0.04481 -0.59914 0.95815 0.05453 -0.75724 -0.95661 0.05453 -0.75724 0.95661 
0.05453 -0.54654 -0.95661 0.05453 -0.54654 0.95661 0.05643 -0.96367 -0.91106 
0.05643 -0.96367 0.91106 0.05643 -0.34011 -0.91106 0.05643 -0.34011 0.91106 
0.06613 -0.81037 -0.9525 0.06613 -0.81037 0.9525 0.06613 -0.49341 -0.9525 
0.06613 -0.49341 0.9525 0.07011 -0.18171 -0.84461 0.07011 -0.18171 0.84461 
0.07082 -1.01302 -0.89687 0.07082 -1.01302 0.89687 0.07082 -0.29076 -0.89687 
0.07082 -0.29076 0.89687 0.07355 -0.07882 -0.7796 0.07355 -0.07882 0.7796 
0.0785 -0.86304 -0.94555 0.0785 -0.86304 0.94555 0.0785 -0.44074 -0.94555 
0.0785 -0.44074 0.94555 0.08112 0.01739 -0.70144 0.08112 0.01739 0.70144 
0.0832 -0.65189 -0.97003 0.0832 -0.65189 0.97003 0.09153 -0.91407 -0.93606 
0.09153 -0.91407 0.93606 0.09153 -0.38971 -0.93606 0.09153 -0.38971 0.93606 
0.0923 -0.70468 -0.97083 0.0923 -0.70468 0.97083 0.0923 -0.5991 -0.97083 
0.0923 -0.5991 0.97083 0.10343 -0.75784 -0.9691 0.10343 -0.75784 0.9691 
0.10343 -0.54594 -0.9691 0.10343 -0.54594 0.9691 0.10409 -0.1223 -0.81866 
0.10409 -0.1223 0.81866 0.10524 -0.96435 -0.92388 0.10524 -0.96435 0.92388 
0.10524 -0.33943 -0.92388 0.10524 -0.33943 0.92388 0.10831 -1.06805 -0.88281 
0.10831 -1.06805 0.88281 0.10831 -0.23573 -0.88281 0.10831 -0.23573 0.88281 
0.10928 -0.02363 -0.74716 0.10928 -0.02363 0.74716 0.11523 -0.81096 -0.96447 
0.11523 -0.81096 0.96447 0.11523 -0.49282 -0.96447 0.11523 -0.49282 0.96447 
0.12737 -0.86339 -0.95694 0.12737 -0.86339 0.95694 0.12737 -0.44039 -0.95694 
0.12737 -0.44039 0.95694 0.13109 -0.65189 -0.98079 0.13109 -0.65189 0.98079 
0.13926 -0.06572 -0.78833 0.13926 -0.06572 0.78833 0.1406 -0.91434 -0.94693 
0.1406 -0.91434 0.94693 0.1406 -0.38943 -0.94693 0.1406 -0.38943 0.94693 
0.14165 -0.17479 -0.85926 0.14165 -0.17479 0.85926 0.14172 -0.70511 -0.9814 
0.14172 -0.70511 0.9814 0.14172 -0.59867 -0.9814 0.14172 -0.59867 0.9814 
0.14234 -1.01989 -0.91147 0.14234 -1.01989 0.91147 0.14234 -0.28389 -0.91147 
0.14234 -0.28389 0.91147 0.14706 0.02981 -0.70937 0.14706 0.02981 0.70937 
0.1529 -0.75818 -0.97912 0.1529 -0.75818 0.97912 0.1529 -0.5456 -0.97912 
0.1529 -0.5456 0.97912 0.16459 -0.81093 -0.97396 0.16459 -0.81093 0.97396 
0.16459 -0.49285 -0.97396 0.16459 -0.49285 0.97396 0.17542 -0.01229 -0.75378 
0.17542 -0.01229 0.75378 0.1766 -0.11605 -0.83097 0.1766 -0.11605 0.83097 
0.17675 -0.86321 -0.96593 0.17675 -0.86321 0.96593 0.17675 -0.44056 -0.96593 
0.17675 -0.44056 0.96593 0.17761 -0.96987 -0.93638 0.17761 -0.96987 0.93638 
0.17761 -0.3339 -0.93638 0.17761 -0.3339 0.93638 0.17945 -0.65189 -0.98918 
0.17945 -0.65189 0.98918 0.18028 -1.07373 -0.89486 0.18028 -1.07373 0.89486 
0.18028 -0.23005 -0.89486 0.18028 -0.23005 0.89486 0.19024 -0.70515 -0.98928 
0.19024 -0.70515 0.98928 0.19024 -0.59863 -0.98928 0.19024 -0.59863 0.98928 
0.20171 -0.75845 -0.98648 0.20171 -0.75845 0.98648 0.20171 -0.54533 -0.98648 
0.20171 -0.54533 0.98648 0.21235 -0.06081 -0.79855 0.21235 -0.06081 0.79855 
0.2124 0.03772 -0.71519 0.2124 0.03772 0.71519 0.21351 -0.91905 -0.95704 
0.21351 -0.91905 0.95704 0.21351 -0.38473 -0.95704 0.21351 -0.38473 0.95704 
0.21354 -0.81118 -0.98079 0.21354 -0.81118 0.98079 0.21354 -0.4926 -0.98079 
0.21354 -0.4926 0.98079 0.2148 -0.17008 -0.86917 0.2148 -0.17008 0.86917 
0.21529 -1.02451 -0.92133 0.21529 -1.02451 0.92133 0.21529 -0.27927 -0.92133 
0.21529 -0.27927 0.92133 0.22816 -0.65189 -0.99518 0.22816 -0.65189 0.99518 
0.23936 -0.70526 -0.99479 0.23936 -0.70526 0.99479 0.23936 -0.59852 -0.99479 
0.23936 -0.59852 0.99479 0.24993 -0.11273 -0.83874 0.24993 -0.11273 0.83874 
0.25059 -0.00674 -0.76031 0.25059 -0.00674 0.76031 0.25078 -0.97368 -0.94381 
0.25078 -0.97368 0.94381 0.25078 -0.3301 -0.94381 0.25078 -0.3301 0.94381 
0.25082 -0.75846 -0.99144 0.25082 -0.75846 0.99144 0.25082 -0.54531 -0.99144 
0.25082 -0.54531 0.99144 0.25125 -0.86501 -0.97415 0.25125 -0.86501 0.97415 
0.25125 -0.43877 -0.97415 0.25125 -0.43877 0.97415 0.25303 -0.22663 -0.90211 
0.25303 -0.22663 0.90211 0.27711 -0.65189 -0.9988 0.27711 -0.65189 0.9988 
0.28794 -0.05708 -0.80296 0.28794 -0.05708 0.80296 0.28795 -0.16772 -0.87414 
0.28795 -0.16772 0.87414 0.28839 -0.92026 -0.96257 0.28839 -0.92026 0.96257 
0.28839 -0.38351 -0.96257 0.28839 -0.38351 0.96257 0.28839 -1.02684 -0.92628 
0.28839 -1.02684 0.92628 0.28839 -0.27694 -0.92628 0.28839 -0.27694 0.92628 
0.28842 -0.81239 -0.98631 0.28842 -0.81239 0.98631 0.28842 -0.49139 -0.98631 
0.28842 -0.49139 0.98631 0.28842 -0.70529 -0.99786 0.28842 -0.70529 0.99786 
0.28842 -0.59849 -0.99786 0.28842 -0.59849 0.99786 0.32618 -0.97459 -0.9465 
0.32618 -0.97459 0.9465 0.32618 -0.86561 -0.97689 0.32618 -0.86561 0.97689 
0.32618 -0.75877 -0.99427 0.32618 -0.75877 0.99427 0.32618 -0.65189 -1 
0.32618 -0.65189 1 0.32618 -0.54501 -0.99427 0.32618 -0.54501 0.99427 
0.32618 -0.43816 -0.97689 0.32618 -0.43816 0.97689 0.32618 -0.32918 -0.9465 
0.32618 -0.32918 0.9465 0.32618 -0.22549 -0.90453 0.32618 -0.22549 0.90453 
0.32618 -0.11115 -0.84119 0.32618 -0.11115 0.84119 0.32618 -0.00489 -0.76249 
0.32618 -0.00489 0.76249 0.36394 -0.70529 -0.99786 0.36394 -0.70529 0.99786 
0.36394 -0.59849 -0.99786 0.36394 -0.59849 0.99786 0.36394 -0.81239 -0.98631 
0.36394 -0.81239 0.98631 0.36394 -0.49139 -0.98631 0.36394 -0.49139 0.98631 
0.36397 -1.02684 -0.92628 0.36397 -1.02684 0.92628 0.36397 -0.27694 -0.92628 
0.36397 -0.27694 0.92628 0.36397 -0.92026 -0.96257 0.36397 -0.92026 0.96257 
0.36397 -0.38351 -0.96257 0.36397 -0.38351 0.96257 0.36441 -0.16772 -0.87414 
0.36441 -0.16772 0.87414 0.36442 -0.05708 -0.80296 0.36442 -0.05708 0.80296 
0.37525 -0.65189 -0.9988 0.37525 -0.65189 0.9988 0.39933 -0.22663 -0.90211 
0.39933 -0.22663 0.90211 0.40111 -0.86501 -0.97415 0.40111 -0.86501 0.97415 
0.40111 -0.43877 -0.97415 0.40111 -0.43877 0.97415 0.40154 -0.75846 -0.99144 
0.40154 -0.75846 0.99144 0.40154 -0.54531 -0.99144 0.40154 -0.54531 0.99144 
0.40158 -0.97368 -0.94381 0.40158 -0.97368 0.94381 0.40158 -0.3301 -0.94381 
0.40158 -0.3301 0.94381 0.40177 -0.00674 -0.76031 0.40177 -0.00674 0.76031 
0.40243 -0.11273 -0.83874 0.40243 -0.11273 0.83874 0.413 -0.70526 -0.99479 
0.413 -0.70526 0.99479 0.413 -0.59852 -0.99479 0.413 -0.59852 0.99479 
0.4242 -0.65189 -0.99518 0.4242 -0.65189 0.99518 0.43707 -1.02451 -0.92133 
0.43707 -1.02451 0.92133 0.43707 -0.27927 -0.92133 0.43707 -0.27927 0.92133 
0.43756 -0.17008 -0.86917 0.43756 -0.17008 0.86917 0.43882 -0.81118 -0.98079 
0.43882 -0.81118 0.98079 0.43882 -0.4926 -0.98079 0.43882 -0.4926 0.98079 
0.43885 -0.91905 -0.95704 0.43885 -0.91905 0.95704 0.43885 -0.38473 -0.95704 
0.43885 -0.38473 0.95704 0.44001 -0.06081 -0.79855 0.44001 -0.06081 0.79855 
0.45065 -0.75845 -0.98648 0.45065 -0.75845 0.98648 0.45065 -0.54533 -0.98648 
0.45065 -0.54533 0.98648 0.46212 -0.70515 -0.98928 0.46212 -0.70515 0.98928 
0.46212 -0.59863 -0.98928 0.46212 -0.59863 0.98928 0.47208 -0.23005 -0.89486 
0.47208 -0.23005 0.89486 0.47291 -0.65189 -0.98918 0.47291 -0.65189 0.98918 
0.47475 -0.96987 -0.93638 0.47475 -0.96987 0.93638 0.47475 -0.3339 -0.93638 
0.47475 -0.3339 0.93638 0.47561 -0.86321 -0.96593 0.47561 -0.86321 0.96593 
0.47561 -0.44056 -0.96593 0.47561 -0.44056 0.96593 0.47576 -0.11605 -0.83097 
0.47576 -0.11605 0.83097 0.48777 -0.81093 -0.97396 0.48777 -0.81093 0.97396 
0.48777 -0.49285 -0.97396 0.48777 -0.49285 0.97396 0.49946 -0.75818 -0.97912 
0.49946 -0.75818 0.97912 0.49946 -0.5456 -0.97912 0.49946 -0.5456 0.97912 
0.51002 -1.01989 -0.91147 0.51002 -1.01989 0.91147 0.51002 -0.28389 -0.91147 
0.51002 -0.28389 0.91147 0.51064 -0.70511 -0.9814 0.51064 -0.70511 0.9814 
0.51064 -0.59867 -0.9814 0.51064 -0.59867 0.9814 0.51071 -0.17479 -0.85926 
0.51071 -0.17479 0.85926 0.51176 -0.91434 -0.94693 0.51176 -0.91434 0.94693 
0.51176 -0.38943 -0.94693 0.51176 -0.38943 0.94693 0.5131 -0.06572 -0.78833 
0.5131 -0.06572 0.78833 0.52127 -0.65189 -0.98079 0.52127 -0.65189 0.98079 
0.52499 -0.86339 -0.95694 0.52499 -0.86339 0.95694 0.52499 -0.44039 -0.95694 
0.52499 -0.44039 0.95694 0.53713 -0.81096 -0.96447 0.53713 -0.81096 0.96447 
0.53713 -0.49282 -0.96447 0.53713 -0.49282 0.96447 0.54405 -0.23573 -0.88281 
0.54405 -0.23573 0.88281 0.54712 -0.96435 -0.92388 0.54712 -0.96435 0.92388 
0.54712 -0.33943 -0.92388 0.54712 -0.33943 0.92388 0.54827 -0.1223 -0.81866 
0.54827 -0.1223 0.81866 0.54893 -0.75784 -0.9691 0.54893 -0.75784 0.9691 
0.54893 -0.54594 -0.9691 0.54893 -0.54594 0.9691 0.56006 -0.70468 -0.97083 
0.56006 -0.70468 0.97083 0.56006 -0.5991 -0.97083 0.56006 -0.5991 0.97083 
0.56083 -0.91407 -0.93606 0.56083 -0.91407 0.93606 0.56083 -0.38971 -0.93606 
0.56083 -0.38971 0.93606 0.56916 -0.65189 -0.97003 0.56916 -0.65189 0.97003 
0.57386 -0.86304 -0.94555 0.57386 -0.86304 0.94555 0.57386 -0.44074 -0.94555 
0.57386 -0.44074 0.94555 0.57881 -0.07882 -0.7796 0.57881 -0.07882 0.7796 
0.58154 -1.01302 -0.89687 0.58154 -1.01302 0.89687 0.58154 -0.29076 -0.89687 
0.58154 -0.29076 0.89687 0.58225 -0.18171 -0.84461 0.58225 -0.18171 0.84461 
0.58623 -0.81037 -0.9525 0.58623 -0.81037 0.9525 0.58623 -0.49341 -0.9525 
0.58623 -0.49341 0.9525 0.59593 -0.96367 -0.91106 0.59593 -0.96367 0.91106 
0.59593 -0.34011 -0.91106 0.59593 -0.34011 0.91106 0.59783 -0.75724 -0.95661 
0.59783 -0.75724 0.95661 0.59783 -0.54654 -0.95661 0.59783 -0.54654 0.95661 
0.60755 -0.70464 -0.95815 0.60755 -0.70464 0.95815 0.60755 -0.59914 -0.95815 
0.60755 -0.59914 0.95815 0.60956 -0.91318 -0.92272 0.60956 -0.91318 0.92272 
0.60956 -0.3906 -0.92272 0.60956 -0.3906 0.92272 0.61362 -0.13738 -0.80787 
0.61362 -0.13738 0.80787 0.61486 -0.24364 -0.86603 0.61486 -0.24364 0.86603 
0.61646 -0.65189 -0.95694 0.61646 -0.65189 0.95694 0.62212 -0.86215 -0.93178 
0.62212 -0.86215 0.93178 0.62212 -0.44163 -0.93178 0.62212 -0.44163 0.93178 
0.62988 -1.01168 -0.88222 0.62988 -1.01168 0.88222 0.62988 -0.2921 -0.88222 
0.62988 -0.2921 0.88222 0.6344 -0.80933 -0.93819 0.6344 -0.80933 0.93819 
0.6344 -0.49445 -0.93819 0.6344 -0.49445 0.93819 0.64381 -0.09482 -0.76733 
0.64381 -0.09482 0.76733 0.64404 -0.9622 -0.89592 0.64404 -0.9622 0.89592 
0.64404 -0.34158 -0.89592 0.64404 -0.34158 0.89592 0.64496 -0.7572 -0.94196 
0.64496 -0.7572 0.94196 0.64496 -0.54658 -0.94196 0.64496 -0.54658 0.94196 
0.64694 -0.19827 -0.83147 0.64694 -0.19827 0.83147 0.65461 -0.70451 -0.94306 
0.65461 -0.70451 0.94306 0.65461 -0.59926 -0.94306 0.65461 -0.59926 0.94306 
0.6573 -0.91183 -0.90708 0.6573 -0.91183 0.90708 0.6573 -0.39194 -0.90708 
0.6573 -0.39194 0.90708 0.66307 -0.65189 -0.94154 0.66307 -0.65189 0.94154 
0.66473 -0.24281 -0.84737 0.66473 -0.24281 0.84737 0.66963 -0.86074 -0.91566 
0.66963 -0.86074 0.91566 0.66963 -0.44304 -0.91566 0.66963 -0.44304 0.91566 
0.67765 -0.15484 -0.79335 0.67765 -0.15484 0.79335 0.6797 -1.01229 -0.86321 
0.6797 -1.01229 0.86321 0.6797 -0.29149 -0.86321 0.6797 -0.29149 0.86321 
0.68097 -0.80904 -0.92164 0.68097 -0.80904 0.92164 0.68097 -0.49473 -0.92164 
0.68097 -0.49473 0.92164 0.69131 -0.75691 -0.92501 0.69131 -0.75691 0.92501 
0.69131 -0.54687 -0.92501 0.69131 -0.54687 0.92501 0.69397 -0.96234 -0.87655 
0.69397 -0.96234 0.87655 0.69397 -0.34143 -0.87655 0.69397 -0.34143 0.87655 
0.69612 -0.19841 -0.81086 0.69612 -0.19841 0.81086 0.70062 -0.70447 -0.92576 
0.70062 -0.70447 0.92576 0.70062 -0.59931 -0.92576 0.70062 -0.59931 0.92576 
0.70685 -0.11354 -0.75184 0.70685 -0.11354 0.75184 0.70716 -0.91179 -0.8873 
0.70716 -0.91179 0.8873 0.70716 -0.39198 -0.8873 0.70716 -0.39198 0.8873 
0.70886 -0.65189 -0.92388 0.70886 -0.65189 0.92388 0.71365 -0.24314 -0.82631 
0.71365 -0.24314 0.82631 0.72018 -0.85913 -0.89544 0.72018 -0.85913 0.89544 
0.72018 -0.44465 -0.89544 0.72018 -0.44465 0.89544 0.72614 -0.15592 -0.77074 
0.72614 -0.15592 0.77074 0.72883 -1.01164 -0.8417 0.72883 -1.01164 0.8417 
0.72883 -0.29214 -0.8417 0.72883 -0.29214 0.8417 0.73139 -0.80727 -0.90092 
0.73139 -0.80727 0.90092 0.73139 -0.4965 -0.90092 0.73139 -0.4965 0.90092 
0.74173 -0.75471 -0.90374 0.74173 -0.75471 0.90374 0.74173 -0.54907 -0.90374 
0.74173 -0.54907 0.90374 0.74285 -0.9616 -0.85467 0.74285 -0.9616 0.85467 
0.74285 -0.34218 -0.85467 0.74285 -0.34218 0.85467 0.74447 -0.19981 -0.78781 
0.74447 -0.19981 0.78781 0.75088 -0.70217 -0.90394 0.75088 -0.70217 0.90394 
0.75088 -0.60161 -0.90394 0.75088 -0.60161 0.90394 0.75374 -0.65189 -0.90399 
0.75374 -0.65189 0.90399 0.7545 -0.11581 -0.72743 0.7545 -0.11581 0.72743 
0.75685 -0.90964 -0.86492 0.75685 -0.90964 0.86492 0.75685 -0.39414 -0.86492 
0.75685 -0.39414 0.86492 0.76147 -0.24463 -0.80291 0.76147 -0.24463 0.80291 
0.76956 -0.85691 -0.87257 0.76956 -0.85691 0.87257 0.76956 -0.44687 -0.87257 
0.76956 -0.44687 0.87257 0.77349 -0.15842 -0.74592 0.77349 -0.15842 0.74592 
0.77654 -1.00992 -0.81792 0.77654 -1.00992 0.81792 0.77654 -0.29386 -0.81792 
0.77654 -0.29386 0.81792 0.78088 -0.80478 -0.87742 0.78088 -0.80478 0.87742 
0.78088 -0.499 -0.87742 0.78088 -0.499 0.87742 0.7909 -0.75221 -0.87975 
0.7909 -0.75221 0.87975 0.7909 -0.55157 -0.87975 0.7909 -0.55157 0.87975 
0.79136 -0.20228 -0.76254 0.79136 -0.20228 0.76254 0.79172 -0.95895 -0.83005 
0.79172 -0.95895 0.83005 0.79172 -0.34483 -0.83005 0.79172 -0.34483 0.83005 
0.79483 -0.70211 -0.88195 0.79483 -0.70211 0.88195 0.79483 -0.60167 -0.88195 
0.79483 -0.60167 0.88195 0.79758 -0.65189 -0.88192 0.79758 -0.65189 0.88192 
0.80141 -0.11907 -0.70019 0.80141 -0.11907 0.70019 0.80554 -0.90676 -0.8398 
0.80554 -0.90676 0.8398 0.80554 -0.39702 -0.8398 0.80554 -0.39702 0.8398 
0.80805 -0.24727 -0.77723 0.80805 -0.24727 0.77723 0.81763 -0.85408 -0.84711 
0.81763 -0.85408 0.84711 0.81763 -0.4497 -0.84711 0.81763 -0.4497 0.84711 
0.82039 -0.16226 -0.71834 0.82039 -0.16226 0.71834 0.82436 -1.00647 -0.79126 
0.82436 -1.00647 0.79126 0.82436 -0.29731 -0.79126 0.82436 -0.29731 0.79126 
0.82875 -0.80178 -0.85144 0.82875 -0.80178 0.85144 0.82875 -0.502 -0.85144 
0.82875 -0.502 0.85144 0.83394 -0.75211 -0.85565 0.83394 -0.75211 0.85565 
0.83394 -0.55167 -0.85565 0.83394 -0.55167 0.85565 0.83787 -0.70195 -0.85771 
0.83787 -0.70195 0.85771 0.83787 -0.60183 -0.85771 0.83787 -0.60183 0.85771 
0.83806 -0.20643 -0.73454 0.83806 -0.20643 0.73454 0.83919 -0.95537 -0.80295 
0.83919 -0.95537 0.80295 0.83919 -0.3484 -0.80295 0.83919 -0.3484 0.80295 
0.84028 -0.65189 -0.85773 0.84028 -0.65189 0.85773 0.84719 -0.12414 -0.67085 
0.84719 -0.12414 0.67085 0.85249 -0.90338 -0.81225 0.85249 -0.90338 0.81225 
0.85249 -0.40039 -0.81225 0.85249 -0.40039 0.81225 0.85327 -0.25107 -0.74934 
0.85327 -0.25107 0.74934 0.86424 -0.85065 -0.81914 0.86424 -0.85065 0.81914 
0.86424 -0.45313 -0.81914 0.86424 -0.45313 0.81914 0.86582 -0.16755 -0.68862 
0.86582 -0.16755 0.68862 0.86937 -1.00241 -0.76294 0.86937 -1.00241 0.76294 
0.86937 -0.30137 -0.76294 0.86937 -0.30137 0.76294 0.87067 -0.80139 -0.82533 
0.87067 -0.80139 0.82533 0.87067 -0.50238 -0.82533 0.87067 -0.50238 0.82533 
-0.23178 2.12423 -0.77417 -0.23178 2.12423 0.77417 -0.21188 2.02408 -0.81914 
-0.21188 2.02408 0.81914 -0.20013 2.07682 -0.81225 -0.20013 2.07682 0.81225 
-0.18683 2.12881 -0.80295 -0.18683 2.12881 0.80295 -0.17639 1.97521 -0.85144 
-0.17639 1.97521 0.85144 -0.16527 2.02751 -0.84711 -0.16527 2.02751 0.84711 
-0.15318 2.08019 -0.8398 -0.15318 2.08019 0.8398 -0.14247 1.87555 -0.88195 
-0.14247 1.87555 0.88195 -0.13936 2.13238 -0.83005 -0.13936 2.13238 0.83005 
-0.13854 1.92564 -0.87975 -0.13854 1.92564 0.87975 -0.12852 1.97821 -0.87742 
-0.12852 1.97821 0.87742 -0.12418 2.18335 -0.81792 -0.12418 2.18335 0.81792 
-0.1172 2.03034 -0.87257 -0.1172 2.03034 0.87257 -0.10449 2.08308 -0.86492 
-0.10449 2.08308 0.86492 -0.10138 1.82533 -0.90399 -0.10138 1.82533 0.90399 
-0.09852 1.77505 -0.90394 -0.09852 1.77505 0.90394 -0.09852 1.8756 -0.90394 
-0.09852 1.8756 0.90394 -0.09049 2.13504 -0.85467 -0.09049 2.13504 0.85467 
-0.08937 1.92815 -0.90374 -0.08937 1.92815 0.90374 -0.07903 1.98071 -0.90092 
-0.07903 1.98071 0.90092 -0.07647 2.18507 -0.8417 -0.07647 2.18507 0.8417 
-0.06782 2.03256 -0.89544 -0.06782 2.03256 0.89544 -0.06129 2.23407 -0.82631 
-0.06129 2.23407 0.82631 -0.0565 1.82533 -0.92388 -0.0565 1.82533 0.92388 
-0.0548 2.08523 -0.8873 -0.0548 2.08523 0.8873 -0.04826 1.77274 -0.92576 
-0.04826 1.77274 0.92576 -0.04826 1.87791 -0.92576 -0.04826 1.87791 0.92576 
-0.04161 2.13578 -0.87655 -0.04161 2.13578 0.87655 -0.03895 1.72031 -0.92501 
-0.03895 1.72031 0.92501 -0.03895 1.93034 -0.92501 -0.03895 1.93034 0.92501 
-0.02861 1.66817 -0.92164 -0.02861 1.66817 0.92164 -0.02861 1.98248 -0.92164 
-0.02861 1.98248 0.92164 -0.02734 2.18573 -0.86321 -0.02734 2.18573 0.86321 
-0.01727 1.61648 -0.91566 -0.01727 1.61648 0.91566 -0.01727 2.03417 -0.91566 
-0.01727 2.03417 0.91566 -0.01237 2.2344 -0.84737 -0.01237 2.2344 0.84737 
-0.01071 1.82533 -0.94154 -0.01071 1.82533 0.94154 -0.00494 2.08527 -0.90708 
-0.00494 2.08527 0.90708 -0.00225 1.7727 -0.94306 -0.00225 1.7727 0.94306 
-0.00225 1.87795 -0.94306 -0.00225 1.87795 0.94306 0.0074 1.72001 -0.94196 
0.0074 1.72001 0.94196 0.0074 1.93064 -0.94196 0.0074 1.93064 0.94196 
0.00832 2.13563 -0.89592 0.00832 2.13563 0.89592 0.01796 1.66788 -0.93819 
0.01796 1.66788 0.93819 0.01796 1.98277 -0.93819 0.01796 1.98277 0.93819 
0.02248 2.18511 -0.88222 0.02248 2.18511 0.88222 0.03024 1.61506 -0.93178 
0.03024 1.61506 0.93178 0.03024 2.03559 -0.93178 0.03024 2.03559 0.93178 
0.0359 1.82533 -0.95694 0.0359 1.82533 0.95694 0.0375 2.23357 -0.86603 
0.0375 2.23357 0.86603 0.0428 1.56403 -0.92272 0.0428 1.56403 0.92272 
0.0428 2.08662 -0.92272 0.0428 2.08662 0.92272 0.04481 1.77258 -0.95815 
0.04481 1.77258 0.95815 0.04481 1.87807 -0.95815 0.04481 1.87807 0.95815 
0.05453 1.71998 -0.95661 0.05453 1.71998 0.95661 0.05453 1.93067 -0.95661 
0.05453 1.93067 0.95661 0.05643 1.51354 -0.91106 0.05643 1.51354 0.91106 
0.05643 2.13711 -0.91106 0.05643 2.13711 0.91106 0.06613 1.66684 -0.9525 
0.06613 1.66684 0.9525 0.06613 1.98381 -0.9525 0.06613 1.98381 0.9525 
0.07011 2.2955 -0.84461 0.07011 2.2955 0.84461 0.07082 1.4642 -0.89687 
0.07082 1.4642 0.89687 0.07082 2.18645 -0.89687 0.07082 2.18645 0.89687 
0.0785 1.61418 -0.94555 0.0785 1.61418 0.94555 0.0785 2.03647 -0.94555 
0.0785 2.03647 0.94555 0.0832 1.82533 -0.97003 0.0832 1.82533 0.97003 
0.09153 1.56315 -0.93606 0.09153 1.56315 0.93606 0.09153 2.0875 -0.93606 
0.09153 2.0875 0.93606 0.0923 1.77254 -0.97083 0.0923 1.77254 0.97083 
0.0923 1.87811 -0.97083 0.0923 1.87811 0.97083 0.10343 1.71937 -0.9691 
0.10343 1.71937 0.9691 0.10343 1.93128 -0.9691 0.10343 1.93128 0.9691 
0.10524 1.51287 -0.92388 0.10524 1.51287 0.92388 0.10524 2.13778 -0.92388 
0.10524 2.13778 0.92388 0.10831 1.40917 -0.88281 0.10831 1.40917 0.88281 
0.10831 2.24148 -0.88281 0.10831 2.24148 0.88281 0.11523 1.66625 -0.96447 
0.11523 1.66625 0.96447 0.11523 1.9844 -0.96447 0.11523 1.9844 0.96447 
0.12737 1.61382 -0.95694 0.12737 1.61382 0.95694 0.12737 2.03683 -0.95694 
0.12737 2.03683 0.95694 0.13109 1.82533 -0.98079 0.13109 1.82533 0.98079 
0.1406 1.56287 -0.94693 0.1406 1.56287 0.94693 0.1406 2.08778 -0.94693 
0.1406 2.08778 0.94693 0.14165 1.34822 -0.85926 0.14165 1.34822 0.85926 
0.14165 2.30243 -0.85926 0.14165 2.30243 0.85926 0.14172 1.7721 -0.9814 
0.14172 1.7721 0.9814 0.14172 1.87855 -0.9814 0.14172 1.87855 0.9814 
0.14234 1.45733 -0.91147 0.14234 1.45733 0.91147 0.14234 2.19332 -0.91147 
0.14234 2.19332 0.91147 0.1529 1.71904 -0.97912 0.1529 1.71904 0.97912 
0.1529 1.93161 -0.97912 0.1529 1.93161 0.97912 0.16459 1.66628 -0.97396 
0.16459 1.66628 0.97396 0.16459 1.98437 -0.97396 0.16459 1.98437 0.97396 
0.1766 1.28949 -0.83097 0.1766 1.28949 0.83097 0.1766 2.36116 -0.83097 
0.1766 2.36116 0.83097 0.17675 1.614 -0.96593 0.17675 1.614 0.96593 
0.17675 2.03665 -0.96593 0.17675 2.03665 0.96593 0.17761 1.50734 -0.93638 
0.17761 1.50734 0.93638 0.17761 2.14331 -0.93638 0.17761 2.14331 0.93638 
0.17945 1.82533 -0.98918 0.17945 1.82533 0.98918 0.18028 1.40349 -0.89486 
0.18028 1.40349 0.89486 0.18028 2.24716 -0.89486 0.18028 2.24716 0.89486 
0.19024 1.77207 -0.98928 0.19024 1.77207 0.98928 0.19024 1.87858 -0.98928 
0.19024 1.87858 0.98928 0.20171 1.71876 -0.98648 0.20171 1.71876 0.98648 
0.20171 1.93189 -0.98648 0.20171 1.93189 0.98648 0.21235 1.23425 -0.79855 
0.21235 1.23425 0.79855 0.21351 1.55816 -0.95704 0.21351 1.55816 0.95704 
0.21351 2.09249 -0.95704 0.21351 2.09249 0.95704 0.21354 1.66603 -0.98079 
0.21354 1.66603 0.98079 0.21354 1.98462 -0.98079 0.21354 1.98462 0.98079 
0.2148 1.34351 -0.86917 0.2148 1.34351 0.86917 0.2148 2.30714 -0.86917 
0.2148 2.30714 0.86917 0.21529 1.4527 -0.92133 0.21529 1.4527 0.92133 
0.21529 2.19795 -0.92133 0.21529 2.19795 0.92133 0.22816 1.82533 -0.99518 
0.22816 1.82533 0.99518 0.23936 1.77196 -0.99479 0.23936 1.77196 0.99479 
0.23936 1.87869 -0.99479 0.23936 1.87869 0.99479 0.24993 1.28616 -0.83874 
0.24993 1.28616 0.83874 0.24993 2.36449 -0.83874 0.24993 2.36449 0.83874 
0.25059 1.18018 -0.76031 0.25059 1.18018 0.76031 0.25078 1.50354 -0.94381 
0.25078 1.50354 0.94381 0.25078 2.14711 -0.94381 0.25078 2.14711 0.94381 
0.25082 1.71875 -0.99144 0.25082 1.71875 0.99144 0.25082 1.9319 -0.99144 
0.25082 1.9319 0.99144 0.25125 1.6122 -0.97415 0.25125 1.6122 0.97415 
0.25125 2.03845 -0.97415 0.25125 2.03845 0.97415 0.25303 1.40007 -0.90211 
0.25303 1.40007 0.90211 0.25303 2.25058 -0.90211 0.25303 2.25058 0.90211 
0.27711 1.82533 -0.9988 0.27711 1.82533 0.9988 0.28794 1.23051 -0.80296 
0.28794 1.23051 0.80296 0.28794 2.42014 -0.80296 0.28794 2.42014 0.80296 
0.28795 1.34116 -0.87414 0.28795 1.34116 0.87414 0.28795 2.30949 -0.87414 
0.28795 2.30949 0.87414 0.28839 1.55695 -0.96257 0.28839 1.55695 0.96257 
0.28839 2.0937 -0.96257 0.28839 2.0937 0.96257 0.28839 1.45038 -0.92628 
0.28839 1.45038 0.92628 0.28839 2.20027 -0.92628 0.28839 2.20027 0.92628 
0.28842 1.66483 -0.98631 0.28842 1.66483 0.98631 0.28842 1.98582 -0.98631 
0.28842 1.98582 0.98631 0.28842 1.77192 -0.99786 0.28842 1.77192 0.99786 
0.28842 1.87873 -0.99786 0.28842 1.87873 0.99786 0.32618 1.28459 -0.84119 
0.32618 1.28459 0.84119 0.32618 1.39892 -0.90453 0.32618 1.39892 0.90453 
0.32618 1.50262 -0.9465 0.32618 1.50262 0.9465 0.32618 1.6116 -0.97689 
0.32618 1.6116 0.97689 0.32618 1.71845 -0.99427 0.32618 1.71845 0.99427 
0.32618 1.82533 -1 0.32618 1.82533 1 0.32618 1.9322 -0.99427 
0.32618 1.9322 0.99427 0.32618 2.03905 -0.97689 0.32618 2.03905 0.97689 
0.32618 2.14803 -0.9465 0.32618 2.14803 0.9465 0.32618 2.25173 -0.90453 
0.32618 2.25173 0.90453 0.32618 2.36606 -0.84119 0.32618 2.36606 0.84119 
0.36394 1.77192 -0.99786 0.36394 1.77192 0.99786 0.36394 1.87873 -0.99786 
0.36394 1.87873 0.99786 0.36394 1.66483 -0.98631 0.36394 1.66483 0.98631 
0.36394 1.98582 -0.98631 0.36394 1.98582 0.98631 0.36397 1.45038 -0.92628 
0.36397 1.45038 0.92628 0.36397 2.20027 -0.92628 0.36397 2.20027 0.92628 
0.36397 1.55695 -0.96257 0.36397 1.55695 0.96257 0.36397 2.0937 -0.96257 
0.36397 2.0937 0.96257 0.36441 1.34116 -0.87414 0.36441 1.34116 0.87414 
0.36441 2.30949 -0.87414 0.36441 2.30949 0.87414 0.36442 1.23051 -0.80296 
0.36442 1.23051 0.80296 0.36442 2.42014 -0.80296 0.36442 2.42014 0.80296 
0.37525 1.82533 -0.9988 0.37525 1.82533 0.9988 0.39933 1.40007 -0.90211 
0.39933 1.40007 0.90211 0.39933 2.25058 -0.90211 0.39933 2.25058 0.90211 
0.40111 1.6122 -0.97415 0.40111 1.6122 0.97415 0.40111 2.03845 -0.97415 
0.40111 2.03845 0.97415 0.40154 1.71875 -0.99144 0.40154 1.71875 0.99144 
0.40154 1.9319 -0.99144 0.40154 1.9319 0.99144 0.40158 1.50354 -0.94381 
0.40158 1.50354 0.94381 0.40158 2.14711 -0.94381 0.40158 2.14711 0.94381 
0.40177 2.47047 -0.76031 0.40177 2.47047 0.76031 0.40243 1.28616 -0.83874 
0.40243 1.28616 0.83874 0.40243 2.36449 -0.83874 0.40243 2.36449 0.83874 
0.413 1.77196 -0.99479 0.413 1.77196 0.99479 0.413 1.87869 -0.99479 
0.413 1.87869 0.99479 0.4242 1.82533 -0.99518 0.4242 1.82533 0.99518 
0.43707 1.4527 -0.92133 0.43707 1.4527 0.92133 0.43707 2.19795 -0.92133 
0.43707 2.19795 0.92133 0.43756 1.34351 -0.86917 0.43756 1.34351 0.86917 
0.43756 2.30714 -0.86917 0.43756 2.30714 0.86917 0.43882 1.66603 -0.98079 
0.43882 1.66603 0.98079 0.43882 1.98462 -0.98079 0.43882 1.98462 0.98079 
0.43885 1.55816 -0.95704 0.43885 1.55816 0.95704 0.43885 2.09249 -0.95704 
0.43885 2.09249 0.95704 0.43996 2.51494 -0.71519 0.43996 2.51494 0.71519 
0.44001 1.23425 -0.79855 0.44001 1.23425 0.79855 0.44001 2.4164 -0.79855 
0.44001 2.4164 0.79855 0.45065 1.71876 -0.98648 0.45065 1.71876 0.98648 
0.45065 1.93189 -0.98648 0.45065 1.93189 0.98648 0.46212 1.77207 -0.98928 
0.46212 1.77207 0.98928 0.46212 1.87858 -0.98928 0.46212 1.87858 0.98928 
0.47208 1.40349 -0.89486 0.47208 1.40349 0.89486 0.47208 2.24716 -0.89486 
0.47208 2.24716 0.89486 0.47291 1.82533 -0.98918 0.47291 1.82533 0.98918 
0.47475 1.50734 -0.93638 0.47475 1.50734 0.93638 0.47475 2.14331 -0.93638 
0.47475 2.14331 0.93638 0.47561 1.614 -0.96593 0.47561 1.614 0.96593 
0.47561 2.03665 -0.96593 0.47561 2.03665 0.96593 0.47576 1.28949 -0.83097 
0.47576 1.28949 0.83097 0.47576 2.36116 -0.83097 0.47576 2.36116 0.83097 
0.47694 2.46493 -0.75378 0.47694 2.46493 0.75378 0.48777 1.66628 -0.97396 
0.48777 1.66628 0.97396 0.48777 1.98437 -0.97396 0.48777 1.98437 0.97396 
0.49946 1.71904 -0.97912 0.49946 1.71904 0.97912 0.49946 1.93161 -0.97912 
0.49946 1.93161 0.97912 0.5053 2.50702 -0.70937 0.5053 2.50702 0.70937 
0.51002 1.45733 -0.91147 0.51002 1.45733 0.91147 0.51002 2.19332 -0.91147 
0.51002 2.19332 0.91147 0.51064 1.7721 -0.9814 0.51064 1.7721 0.9814 
0.51064 1.87855 -0.9814 0.51064 1.87855 0.9814 0.51071 1.34822 -0.85926 
0.51071 1.34822 0.85926 0.51071 2.30243 -0.85926 0.51071 2.30243 0.85926 
0.51176 1.56287 -0.94693 0.51176 1.56287 0.94693 0.51176 2.08778 -0.94693 
0.51176 2.08778 0.94693 0.5131 1.23916 -0.78833 0.5131 1.23916 0.78833 
0.5131 2.41149 -0.78833 0.5131 2.41149 0.78833 0.52127 1.82533 -0.98079 
0.52127 1.82533 0.98079 0.52499 1.61382 -0.95694 0.52499 1.61382 0.95694 
0.52499 2.03683 -0.95694 0.52499 2.03683 0.95694 0.53285 2.54601 -0.66174 
0.53285 2.54601 0.66174 0.53713 1.66625 -0.96447 0.53713 1.66625 0.96447 
0.53713 1.9844 -0.96447 0.53713 1.9844 0.96447 0.54308 2.45358 -0.74716 
0.54308 2.45358 0.74716 0.54405 1.40917 -0.88281 0.54405 1.40917 0.88281 
0.54405 2.24148 -0.88281 0.54405 2.24148 0.88281 0.54712 1.51287 -0.92388 
0.54712 1.51287 0.92388 0.54712 2.13778 -0.92388 0.54712 2.13778 0.92388 
0.54827 1.29573 -0.81866 0.54827 1.29573 0.81866 0.54827 2.35492 -0.81866 
0.54827 2.35492 0.81866 0.54893 1.71937 -0.9691 0.54893 1.71937 0.9691 
0.54893 1.93128 -0.9691 0.54893 1.93128 0.9691 0.55945 2.58173 -0.6111 
0.55945 2.58173 0.6111 0.56006 1.77254 -0.97083 0.56006 1.77254 0.97083 
0.56006 1.87811 -0.97083 0.56006 1.87811 0.97083 0.56083 1.56315 -0.93606 
0.56083 1.56315 0.93606 0.56083 2.0875 -0.93606 0.56083 2.0875 0.93606 
0.56916 1.82533 -0.97003 0.56916 1.82533 0.97003 0.57124 2.4946 -0.70144 
0.57124 2.4946 0.70144 0.57386 1.61418 -0.94555 0.57386 1.61418 0.94555 
0.57386 2.03647 -0.94555 0.57386 2.03647 0.94555 0.57881 1.25226 -0.7796 
0.57881 1.25226 0.7796 0.57881 2.39839 -0.7796 0.57881 2.39839 0.7796 
0.58154 1.4642 -0.89687 0.58154 1.4642 0.89687 0.58154 2.18645 -0.89687 
0.58154 2.18645 0.89687 0.58225 1.35515 -0.84461 0.58225 1.35515 0.84461 
0.58225 2.2955 -0.84461 0.58225 2.2955 0.84461 0.58623 1.66684 -0.9525 
0.58623 1.66684 0.9525 0.58623 1.98381 -0.9525 0.58623 1.98381 0.9525 
0.59593 1.51354 -0.91106 0.59593 1.51354 0.91106 0.59593 2.13711 -0.91106 
0.59593 2.13711 0.91106 0.59783 1.71998 -0.95661 0.59783 1.71998 0.95661 
0.59783 1.93067 -0.95661 0.59783 1.93067 0.95661 0.5988 2.53269 -0.65216 
0.5988 2.53269 0.65216 0.60755 1.77258 -0.95815 0.60755 1.77258 0.95815 
0.60755 1.87807 -0.95815 0.60755 1.87807 0.95815 0.60824 2.43938 -0.73714 
0.60824 2.43938 0.73714 0.60956 1.56403 -0.92272 0.60956 1.56403 0.92272 
0.60956 2.08662 -0.92272 0.60956 2.08662 0.92272 0.61362 1.31082 -0.80787 
0.61362 1.31082 0.80787 0.61362 2.33983 -0.80787 0.61362 2.33983 0.80787 
0.61486 1.41708 -0.86603 0.61486 1.41708 0.86603 0.61486 2.23357 -0.86603 
0.61486 2.23357 0.86603 0.61646 1.82533 -0.95694 0.61646 1.82533 0.95694 
0.62212 1.61506 -0.93178 0.62212 1.61506 0.93178 0.62212 2.03559 -0.93178 
0.62212 2.03559 0.93178 0.62509 2.56713 -0.60031 0.62509 2.56713 0.60031 
0.62988 1.46554 -0.88222 0.62988 1.46554 0.88222 0.62988 2.18511 -0.88222 
0.62988 2.18511 0.88222 0.6344 1.66788 -0.93819 0.6344 1.66788 0.93819 
0.6344 1.98277 -0.93819 0.6344 1.98277 0.93819 0.63659 2.47925 -0.68995 
0.63659 2.47925 0.68995 0.64381 1.26826 -0.76733 0.64381 1.26826 0.76733 
0.64381 2.38239 -0.76733 0.64381 2.38239 0.76733 0.64404 1.51502 -0.89592 
0.64404 1.51502 0.89592 0.64404 2.13563 -0.89592 0.64404 2.13563 0.89592 
0.64496 1.72001 -0.94196 0.64496 1.72001 0.94196 0.64496 1.93064 -0.94196 
0.64496 1.93064 0.94196 0.64694 1.3717 -0.83147 0.64694 1.3717 0.83147 
0.64694 2.27895 -0.83147 0.64694 2.27895 0.83147 0.64762 2.59849 -0.54671 
0.64762 2.59849 0.54671 0.65461 1.7727 -0.94306 0.65461 1.7727 0.94306 
0.65461 1.87795 -0.94306 0.65461 1.87795 0.94306 0.6573 1.56538 -0.90708 
0.6573 1.56538 0.90708 0.6573 2.08527 -0.90708 0.6573 2.08527 0.90708 
0.66307 1.82533 -0.94154 0.66307 1.82533 0.94154 0.6635 2.51609 -0.63957 
0.6635 2.51609 0.63957 0.66473 1.41625 -0.84737 0.66473 1.41625 0.84737 
0.66473 2.2344 -0.84737 0.66473 2.2344 0.84737 0.66963 1.61648 -0.91566 
0.66963 1.61648 0.91566 0.66963 2.03417 -0.91566 0.66963 2.03417 0.91566 
0.67212 2.42239 -0.72377 0.67212 2.42239 0.72377 0.67765 1.32827 -0.79335 
0.67765 1.32827 0.79335 0.67765 2.32238 -0.79335 0.67765 2.32238 0.79335 
0.6797 1.46492 -0.86321 0.6797 1.46492 0.86321 0.6797 2.18573 -0.86321 
0.6797 2.18573 0.86321 0.68097 1.66817 -0.92164 0.68097 1.66817 0.92164 
0.68097 1.98248 -0.92164 0.68097 1.98248 0.92164 0.68184 2.61089 -0.50636 
0.68184 2.61089 0.50636 0.68697 2.54946 -0.58777 0.68697 2.54946 0.58777 
0.68702 2.64971 -0.4361 0.68702 2.64971 0.4361 0.69131 1.72031 -0.92501 
0.69131 1.72031 0.92501 0.69131 1.93034 -0.92501 0.69131 1.93034 0.92501 
0.69397 1.51487 -0.87655 0.69397 1.51487 0.87655 0.69397 2.13578 -0.87655 
0.69397 2.13578 0.87655 0.69612 1.37185 -0.81086 0.69612 1.37185 0.81086 
0.69612 2.2788 -0.81086 0.69612 2.2788 0.81086 0.70002 2.46117 -0.67524 
0.70002 2.46117 0.67524 0.70062 1.77274 -0.92576 0.70062 1.77274 0.92576 
0.70062 1.87791 -0.92576 0.70062 1.87791 0.92576 0.70685 1.28697 -0.75184 
0.70685 1.28697 0.75184 0.70685 2.36368 -0.75184 0.70685 2.36368 0.75184 
0.70716 1.56542 -0.8873 0.70716 1.56542 0.8873 0.70716 2.08523 -0.8873 
0.70716 2.08523 0.8873 0.70886 1.82533 -0.92388 0.70886 1.82533 0.92388 
0.70886 2.57967 -0.5334 0.70886 2.57967 0.5334 0.71365 1.41658 -0.82631 
0.71365 1.41658 0.82631 0.71365 2.23407 -0.82631 0.71365 2.23407 0.82631 
0.71519 2.62098 -0.46433 0.71519 2.62098 0.46433 0.71903 2.65679 -0.39285 
0.71903 2.65679 0.39285 0.72018 1.61809 -0.89544 0.72018 1.61809 0.89544 
0.72018 2.03256 -0.89544 0.72018 2.03256 0.89544 0.72473 2.49605 -0.62553 
0.72473 2.49605 0.62553 0.72614 1.32936 -0.77074 0.72614 1.32936 0.77074 
0.72614 2.32129 -0.77074 0.72614 2.32129 0.77074 0.72883 1.46558 -0.8417 
0.72883 1.46558 0.8417 0.72883 2.18507 -0.8417 0.72883 2.18507 0.8417 
0.73139 1.66994 -0.90092 0.73139 1.66994 0.90092 0.73139 1.98071 -0.90092 
0.73139 1.98071 0.90092 0.73198 2.67719 -0.33115 0.73198 2.67719 0.33115 
0.73443 2.40268 -0.70711 0.73443 2.40268 0.70711 0.74173 1.7225 -0.90374 
0.74173 1.7225 0.90374 0.74173 1.92815 -0.90374 0.74173 1.92815 0.90374 
0.74243 2.59014 -0.49172 0.74243 2.59014 0.49172 0.74285 1.51561 -0.85467 
0.74285 1.51561 0.85467 0.74285 2.13504 -0.85467 0.74285 2.13504 0.85467 
0.74447 1.37324 -0.78781 0.74447 1.37324 0.78781 0.74447 2.27741 -0.78781 
0.74447 2.27741 0.78781 0.7474 2.62853 -0.42122 0.7474 2.62853 0.42122 
0.74774 2.52838 -0.57271 0.74774 2.52838 0.57271 0.75088 1.77505 -0.90394 
0.75088 1.77505 0.90394 0.75088 1.8756 -0.90394 0.75088 1.8756 0.90394 
0.75374 1.82533 -0.90399 0.75374 1.82533 0.90399 0.7545 1.28924 -0.72743 
0.7545 1.28924 0.72743 0.7545 2.36141 -0.72743 0.7545 2.36141 0.72743 
0.75685 1.56757 -0.86492 0.75685 1.56757 0.86492 0.75685 2.08308 -0.86492 
0.75685 2.08308 0.86492 0.76025 2.4392 -0.65935 0.76025 2.4392 0.65935 
0.76147 1.41807 -0.80291 0.76147 1.41807 0.80291 0.76147 2.23258 -0.80291 
0.76147 2.23258 0.80291 0.76228 2.64971 -0.36084 0.76228 2.64971 0.36084 
0.76847 2.55762 -0.51781 0.76847 2.55762 0.51781 0.76956 1.62031 -0.87257 
0.76956 1.62031 0.87257 0.76956 2.03034 -0.87257 0.76956 2.03034 0.87257 
0.77349 1.33186 -0.74592 0.77349 1.33186 0.74592 0.77349 2.31879 -0.74592 
0.77349 2.31879 0.74592 0.77428 2.66809 -0.29826 0.77428 2.66809 0.29826 
0.77476 2.59834 -0.44858 0.77476 2.59834 0.44858 0.77654 1.4673 -0.81792 
0.77654 1.4673 0.81792 0.77654 2.18335 -0.81792 0.77654 2.18335 0.81792 
0.78088 1.67244 -0.87742 0.78088 1.67244 0.87742 0.78088 1.97821 -0.87742 
0.78088 1.97821 0.87742 0.7815 2.39975 -0.68023 0.7815 2.39975 0.68023 
0.78422 2.4731 -0.60876 0.78422 2.4731 0.60876 0.78447 2.68273 -0.23416 
0.78447 2.68273 0.23416 0.79051 2.62098 -0.38901 0.79051 2.62098 0.38901 
0.7909 1.72501 -0.87975 0.7909 1.72501 0.87975 0.7909 1.92564 -0.87975 
0.7909 1.92564 0.87975 0.79136 1.37572 -0.76254 0.79136 1.37572 0.76254 
0.79136 2.27493 -0.76254 0.79136 2.27493 0.76254 0.79172 1.51827 -0.83005 
0.79172 1.51827 0.83005 0.79172 2.13238 -0.83005 0.79172 2.13238 0.83005 
0.79278 2.69345 -0.16924 0.79278 2.69345 0.16924 0.79483 1.7751 -0.88195 
0.79483 1.7751 0.88195 0.79483 1.87555 -0.88195 0.79483 1.87555 0.88195 
0.79758 1.82533 -0.88192 0.79758 1.82533 0.88192 0.79797 2.70086 -0.10417 
0.79797 2.70086 0.10417 0.80008 2.70521 -0.03485 0.80008 2.70521 0.03485 
0.80104 2.56628 -0.47486 0.80104 2.56628 0.47486 0.80141 2.35814 -0.70019 
0.80141 2.35814 0.70019 0.80426 2.6402 -0.32776 0.80426 2.6402 0.32776 
0.80554 1.57046 -0.8398 0.80554 1.57046 0.8398 0.80554 2.08019 -0.8398 
0.80554 2.08019 0.8398 0.80623 2.50422 -0.55557 0.80623 2.50422 0.55557 
0.80631 2.43486 -0.63083 0.80631 2.43486 0.63083 0.80805 1.42071 -0.77723 
0.80805 1.42071 0.77723 0.80805 2.22994 -0.77723 0.80805 2.22994 0.77723 
0.81542 2.65647 -0.26428 0.81542 2.65647 0.26428 0.81763 1.62314 -0.84711 
0.81763 1.62314 0.84711 0.81763 2.02751 -0.84711 0.81763 2.02751 0.84711 
0.8179 2.59014 -0.41625 0.8179 2.59014 0.41625 0.82039 1.33569 -0.71834 
0.82039 1.33569 0.71834 0.82039 2.31496 -0.71834 0.82039 2.31496 0.71834 
0.82436 1.47075 -0.79126 0.82436 1.47075 0.79126 0.82436 2.1799 -0.79126 
0.82436 2.1799 0.79126 0.82442 2.66907 -0.19963 0.82442 2.66907 0.19963 
0.82618 2.53243 -0.5 0.82618 2.53243 0.5 0.82722 2.39514 -0.65136 
0.82722 2.39514 0.65136 0.82875 1.67544 -0.85144 0.82875 1.67544 0.85144 
0.82875 1.97521 -0.85144 0.82875 1.97521 0.85144 0.82925 2.46736 -0.57854 
0.82925 2.46736 0.57854 0.83061 2.67817 -0.13491 0.83061 2.67817 0.13491 
0.83254 2.61089 -0.35566 0.83254 2.61089 0.35566 0.83394 1.7251 -0.85565 
0.83394 1.7251 0.85565 0.83394 1.92555 -0.85565 0.83394 1.92555 0.85565 
0.83463 2.6836 -0.06961 0.83463 2.6836 0.06961 0.83587 2.68569 0 
0.83787 1.77527 -0.85771 0.83787 1.77527 0.85771 0.83787 1.87538 -0.85771 
0.83787 1.87538 0.85771 0.83806 1.37987 -0.73454 0.83806 1.37987 0.73454 
0.83806 2.27078 -0.73454 0.83806 2.27078 0.73454 0.83919 1.52184 -0.80295 
0.83919 1.52184 0.80295 0.83919 2.12881 -0.80295 0.83919 2.12881 0.80295 
0.84028 1.82533 -0.85773 0.84028 1.82533 0.85773 0.84399 2.55762 -0.44229 
0.84399 2.55762 0.44229 0.84719 2.35308 -0.67085 0.84719 2.35308 0.67085 
0.85249 1.57383 -0.81225 0.85249 1.57383 0.81225 0.85249 2.07682 -0.81225 
0.85249 2.07682 0.81225 0.85327 1.4245 -0.74934 0.85327 1.4245 0.74934 
0.85327 2.22615 -0.74934 0.85327 2.22615 0.74934 0.86424 1.62657 -0.81914 
0.86424 1.62657 0.81914 0.86424 2.02408 -0.81914 0.86424 2.02408 0.81914 
0.86582 1.34098 -0.68862 0.86582 1.34098 0.68862 0.86937 1.47481 -0.76294 
0.86937 1.47481 0.76294 0.87067 1.67582 -0.82533 0.87067 1.67582 0.82533 
0.87575 1.72545 -0.82946 0.87575 1.72545 0.82946 0.88208 1.38467 -0.70484 
0.88208 1.38467 0.70484 0.88414 1.52642 -0.77417 0.88414 1.52642 0.77417 
-0.88414 -1.52642 -0.77417 -0.88414 -1.52642 0.77417 -0.88208 -1.38467 -0.70484 
-0.88208 -1.38467 0.70484 -0.87575 -1.72545 -0.82946 -0.87575 -1.72545 0.82946 
-0.87067 -1.67582 -0.82533 -0.87067 -1.67582 0.82533 -0.86937 -1.47481 -0.76294 
-0.86937 -1.47481 0.76294 -0.86582 -1.34098 -0.68862 -0.86582 -1.34098 0.68862 
-0.86424 -2.02408 -0.81914 -0.86424 -2.02408 0.81914 -0.86424 -1.62657 -0.81914 
-0.86424 -1.62657 0.81914 -0.85327 -2.22615 -0.74934 -0.85327 -2.22615 0.74934 
-0.85327 -1.4245 -0.74934 -0.85327 -1.4245 0.74934 -0.85249 -2.07682 -0.81225 
-0.85249 -2.07682 0.81225 -0.85249 -1.57383 -0.81225 -0.85249 -1.57383 0.81225 
-0.84719 -2.35308 -0.67085 -0.84719 -2.35308 0.67085 -0.84399 -2.55762 -0.44229 
-0.84399 -2.55762 0.44229 -0.84028 -1.82533 -0.85773 -0.84028 -1.82533 0.85773 
-0.83919 -2.12881 -0.80295 -0.83919 -2.12881 0.80295 -0.83919 -1.52184 -0.80295 
-0.83919 -1.52184 0.80295 -0.83806 -2.27078 -0.73454 -0.83806 -2.27078 0.73454 
-0.83806 -1.37987 -0.73454 -0.83806 -1.37987 0.73454 -0.83787 -1.87538 -0.85771 
-0.83787 -1.87538 0.85771 -0.83787 -1.77527 -0.85771 -0.83787 -1.77527 0.85771 
-0.83587 -2.68569 0 -0.83463 -2.6836 -0.06961 -0.83463 -2.6836 0.06961 
-0.83394 -1.92555 -0.85565 -0.83394 -1.92555 0.85565 -0.83394 -1.7251 -0.85565 
-0.83394 -1.7251 0.85565 -0.83254 -2.61089 -0.35566 -0.83254 -2.61089 0.35566 
-0.83061 -2.67817 -0.13491 -0.83061 -2.67817 0.13491 -0.82925 -2.46736 -0.57854 
-0.82925 -2.46736 0.57854 -0.82875 -1.97521 -0.85144 -0.82875 -1.97521 0.85144 
-0.82875 -1.67544 -0.85144 -0.82875 -1.67544 0.85144 -0.82722 -2.39514 -0.65136 
-0.82722 -2.39514 0.65136 -0.82618 -2.53243 -0.5 -0.82618 -2.53243 0.5 
-0.82442 -2.66907 -0.19963 -0.82442 -2.66907 0.19963 -0.82436 -2.1799 -0.79126 
-0.82436 -2.1799 0.79126 -0.82436 -1.47075 -0.79126 -0.82436 -1.47075 0.79126 
-0.82039 -2.31496 -0.71834 -0.82039 -2.31496 0.71834 -0.82039 -1.33569 -0.71834 
-0.82039 -1.33569 0.71834 -0.8179 -2.59014 -0.41625 -0.8179 -2.59014 0.41625 
-0.81763 -2.02751 -0.84711 -0.81763 -2.02751 0.84711 -0.81763 -1.62314 -0.84711 
-0.81763 -1.62314 0.84711 -0.81542 -2.65647 -0.26428 -0.81542 -2.65647 0.26428 
-0.80805 -2.22994 -0.77723 -0.80805 -2.22994 0.77723 -0.80805 -1.42071 -0.77723 
-0.80805 -1.42071 0.77723 -0.80631 -2.43486 -0.63083 -0.80631 -2.43486 0.63083 
-0.80623 -2.50422 -0.55557 -0.80623 -2.50422 0.55557 -0.80554 -2.08019 -0.8398 
-0.80554 -2.08019 0.8398 -0.80554 -1.57046 -0.8398 -0.80554 -1.57046 0.8398 
-0.80426 -2.6402 -0.32776 -0.80426 -2.6402 0.32776 -0.80141 -2.35814 -0.70019 
-0.80141 -2.35814 0.70019 -0.80104 -2.56628 -0.47486 -0.80104 -2.56628 0.47486 
-0.80008 -2.70521 -0.03485 -0.80008 -2.70521 0.03485 -0.79797 -2.70086 -0.10417 
-0.79797 -2.70086 0.10417 -0.79758 -1.82533 -0.88192 -0.79758 -1.82533 0.88192 
-0.79483 -1.87555 -0.88195 -0.79483 -1.87555 0.88195 -0.79483 -1.7751 -0.88195 
-0.79483 -1.7751 0.88195 -0.79278 -2.69345 -0.16924 -0.79278 -2.69345 0.16924 
-0.79172 -2.13238 -0.83005 -0.79172 -2.13238 0.83005 -0.79172 -1.51827 -0.83005 
-0.79172 -1.51827 0.83005 -0.79136 -2.27493 -0.76254 -0.79136 -2.27493 0.76254 
-0.79136 -1.37572 -0.76254 -0.79136 -1.37572 0.76254 -0.7909 -1.92564 -0.87975 
-0.7909 -1.92564 0.87975 -0.7909 -1.72501 -0.87975 -0.7909 -1.72501 0.87975 
-0.79051 -2.62098 -0.38901 -0.79051 -2.62098 0.38901 -0.78447 -2.68273 -0.23416 
-0.78447 -2.68273 0.23416 -0.78422 -2.4731 -0.60876 -0.78422 -2.4731 0.60876 
-0.7815 -2.39975 -0.68023 -0.7815 -2.39975 0.68023 -0.78088 -1.97821 -0.87742 
-0.78088 -1.97821 0.87742 -0.78088 -1.67244 -0.87742 -0.78088 -1.67244 0.87742 
-0.77654 -2.18335 -0.81792 -0.77654 -2.18335 0.81792 -0.77654 -1.4673 -0.81792 
-0.77654 -1.4673 0.81792 -0.77476 -2.59834 -0.44858 -0.77476 -2.59834 0.44858 
-0.77428 -2.66809 -0.29826 -0.77428 -2.66809 0.29826 -0.77349 -2.31879 -0.74592 
-0.77349 -2.31879 0.74592 -0.77349 -1.33186 -0.74592 -0.77349 -1.33186 0.74592 
-0.76956 -2.03034 -0.87257 -0.76956 -2.03034 0.87257 -0.76956 -1.62031 -0.87257 
-0.76956 -1.62031 0.87257 -0.76847 -2.55762 -0.51781 -0.76847 -2.55762 0.51781 
-0.76228 -2.64971 -0.36084 -0.76228 -2.64971 0.36084 -0.76147 -2.23258 -0.80291 
-0.76147 -2.23258 0.80291 -0.76147 -1.41807 -0.80291 -0.76147 -1.41807 0.80291 
-0.76025 -2.4392 -0.65935 -0.76025 -2.4392 0.65935 -0.75685 -2.08308 -0.86492 
-0.75685 -2.08308 0.86492 -0.75685 -1.56757 -0.86492 -0.75685 -1.56757 0.86492 
-0.7545 -2.36141 -0.72743 -0.7545 -2.36141 0.72743 -0.7545 -1.28924 -0.72743 
-0.7545 -1.28924 0.72743 -0.75374 -1.82533 -0.90399 -0.75374 -1.82533 0.90399 
-0.75088 -1.8756 -0.90394 -0.75088 -1.8756 0.90394 -0.75088 -1.77505 -0.90394 
-0.75088 -1.77505 0.90394 -0.74774 -2.52838 -0.57271 -0.74774 -2.52838 0.57271 
-0.7474 -2.62853 -0.42122 -0.7474 -2.62853 0.42122 -0.74447 -2.27741 -0.78781 
-0.74447 -2.27741 0.78781 -0.74447 -1.37324 -0.78781 -0.74447 -1.37324 0.78781 
-0.74285 -2.13504 -0.85467 -0.74285 -2.13504 0.85467 -0.74285 -1.51561 -0.85467 
-0.74285 -1.51561 0.85467 -0.74243 -2.59014 -0.49172 -0.74243 -2.59014 0.49172 
-0.74173 -1.92815 -0.90374 -0.74173 -1.92815 0.90374 -0.74173 -1.7225 -0.90374 
-0.74173 -1.7225 0.90374 -0.73443 -2.40268 -0.70711 -0.73443 -2.40268 0.70711 
-0.73198 -2.67719 -0.33115 -0.73198 -2.67719 0.33115 -0.73139 -1.98071 -0.90092 
-0.73139 -1.98071 0.90092 -0.73139 -1.66994 -0.90092 -0.73139 -1.66994 0.90092 
-0.72883 -2.18507 -0.8417 -0.72883 -2.18507 0.8417 -0.72883 -1.46558 -0.8417 
-0.72883 -1.46558 0.8417 -0.72614 -2.32129 -0.77074 -0.72614 -2.32129 0.77074 
-0.72614 -1.32936 -0.77074 -0.72614 -1.32936 0.77074 -0.72473 -2.49605 -0.62553 
-0.72473 -2.49605 0.62553 -0.72018 -2.03256 -0.89544 -0.72018 -2.03256 0.89544 
-0.72018 -1.61809 -0.89544 -0.72018 -1.61809 0.89544 -0.71903 -2.65679 -0.39285 
-0.71903 -2.65679 0.39285 -0.71519 -2.62098 -0.46433 -0.71519 -2.62098 0.46433 
-0.71365 -2.23407 -0.82631 -0.71365 -2.23407 0.82631 -0.71365 -1.41658 -0.82631 
-0.71365 -1.41658 0.82631 -0.70886 -2.57967 -0.5334 -0.70886 -2.57967 0.5334 
-0.70886 -1.82533 -0.92388 -0.70886 -1.82533 0.92388 -0.70716 -2.08523 -0.8873 
-0.70716 -2.08523 0.8873 -0.70716 -1.56542 -0.8873 -0.70716 -1.56542 0.8873 
-0.70685 -2.36368 -0.75184 -0.70685 -2.36368 0.75184 -0.70685 -1.28697 -0.75184 
-0.70685 -1.28697 0.75184 -0.70062 -1.87791 -0.92576 -0.70062 -1.87791 0.92576 
-0.70062 -1.77274 -0.92576 -0.70062 -1.77274 0.92576 -0.70002 -2.46117 -0.67524 
-0.70002 -2.46117 0.67524 -0.69612 -2.2788 -0.81086 -0.69612 -2.2788 0.81086 
-0.69612 -1.37185 -0.81086 -0.69612 -1.37185 0.81086 -0.69397 -2.13578 -0.87655 
-0.69397 -2.13578 0.87655 -0.69397 -1.51487 -0.87655 -0.69397 -1.51487 0.87655 
-0.69131 -1.93034 -0.92501 -0.69131 -1.93034 0.92501 -0.69131 -1.72031 -0.92501 
-0.69131 -1.72031 0.92501 -0.68702 -2.64971 -0.4361 -0.68702 -2.64971 0.4361 
-0.68697 -2.54946 -0.58777 -0.68697 -2.54946 0.58777 -0.68184 -2.61089 -0.50636 
-0.68184 -2.61089 0.50636 -0.68097 -1.98248 -0.92164 -0.68097 -1.98248 0.92164 
-0.68097 -1.66817 -0.92164 -0.68097 -1.66817 0.92164 -0.6797 -2.18573 -0.86321 
-0.6797 -2.18573 0.86321 -0.6797 -1.46492 -0.86321 -0.6797 -1.46492 0.86321 
-0.67765 -2.32238 -0.79335 -0.67765 -2.32238 0.79335 -0.67765 -1.32827 -0.79335 
-0.67765 -1.32827 0.79335 -0.67212 -2.42239 -0.72377 -0.67212 -2.42239 0.72377 
-0.66963 -2.03417 -0.91566 -0.66963 -2.03417 0.91566 -0.66963 -1.61648 -0.91566 
-0.66963 -1.61648 0.91566 -0.66473 -2.2344 -0.84737 -0.66473 -2.2344 0.84737 
-0.66473 -1.41625 -0.84737 -0.66473 -1.41625 0.84737 -0.6635 -2.51609 -0.63957 
-0.6635 -2.51609 0.63957 -0.66307 -1.82533 -0.94154 -0.66307 -1.82533 0.94154 
-0.6573 -2.08527 -0.90708 -0.6573 -2.08527 0.90708 -0.6573 -1.56538 -0.90708 
-0.6573 -1.56538 0.90708 -0.65461 -1.87795 -0.94306 -0.65461 -1.87795 0.94306 
-0.65461 -1.7727 -0.94306 -0.65461 -1.7727 0.94306 -0.64762 -2.59849 -0.54671 
-0.64762 -2.59849 0.54671 -0.64694 -2.27895 -0.83147 -0.64694 -2.27895 0.83147 
-0.64694 -1.3717 -0.83147 -0.64694 -1.3717 0.83147 -0.64496 -1.93064 -0.94196 
-0.64496 -1.93064 0.94196 -0.64496 -1.72001 -0.94196 -0.64496 -1.72001 0.94196 
-0.64404 -2.13563 -0.89592 -0.64404 -2.13563 0.89592 -0.64404 -1.51502 -0.89592 
-0.64404 -1.51502 0.89592 -0.64381 -2.38239 -0.76733 -0.64381 -2.38239 0.76733 
-0.64381 -1.26826 -0.76733 -0.64381 -1.26826 0.76733 -0.63659 -2.47925 -0.68995 
-0.63659 -2.47925 0.68995 -0.6344 -1.98277 -0.93819 -0.6344 -1.98277 0.93819 
-0.6344 -1.66788 -0.93819 -0.6344 -1.66788 0.93819 -0.62988 -2.18511 -0.88222 
-0.62988 -2.18511 0.88222 -0.62988 -1.46554 -0.88222 -0.62988 -1.46554 0.88222 
-0.62509 -2.56713 -0.60031 -0.62509 -2.56713 0.60031 -0.62212 -2.03559 -0.93178 
-0.62212 -2.03559 0.93178 -0.62212 -1.61506 -0.93178 -0.62212 -1.61506 0.93178 
-0.61646 -1.82533 -0.95694 -0.61646 -1.82533 0.95694 -0.61486 -2.23357 -0.86603 
-0.61486 -2.23357 0.86603 -0.61486 -1.41708 -0.86603 -0.61486 -1.41708 0.86603 
-0.61362 -2.33983 -0.80787 -0.61362 -2.33983 0.80787 -0.61362 -1.31082 -0.80787 
-0.61362 -1.31082 0.80787 -0.60956 -2.08662 -0.92272 -0.60956 -2.08662 0.92272 
-0.60956 -1.56403 -0.92272 -0.60956 -1.56403 0.92272 -0.60824 -2.43938 -0.73714 
-0.60824 -2.43938 0.73714 -0.60755 -1.87807 -0.95815 -0.60755 -1.87807 0.95815 
-0.60755 -1.77258 -0.95815 -0.60755 -1.77258 0.95815 -0.5988 -2.53269 -0.65216 
-0.5988 -2.53269 0.65216 -0.59783 -1.93067 -0.95661 -0.59783 -1.93067 0.95661 
-0.59783 -1.71998 -0.95661 -0.59783 -1.71998 0.95661 -0.59593 -2.13711 -0.91106 
-0.59593 -2.13711 0.91106 -0.59593 -1.51354 -0.91106 -0.59593 -1.51354 0.91106 
-0.58623 -1.98381 -0.9525 -0.58623 -1.98381 0.9525 -0.58623 -1.66684 -0.9525 
-0.58623 -1.66684 0.9525 -0.58225 -2.2955 -0.84461 -0.58225 -2.2955 0.84461 
-0.58225 -1.35515 -0.84461 -0.58225 -1.35515 0.84461 -0.58154 -2.18645 -0.89687 
-0.58154 -2.18645 0.89687 -0.58154 -1.4642 -0.89687 -0.58154 -1.4642 0.89687 
-0.57881 -2.39839 -0.7796 -0.57881 -2.39839 0.7796 -0.57881 -1.25226 -0.7796 
-0.57881 -1.25226 0.7796 -0.57386 -2.03647 -0.94555 -0.57386 -2.03647 0.94555 
-0.57386 -1.61418 -0.94555 -0.57386 -1.61418 0.94555 -0.57124 -2.4946 -0.70144 
-0.57124 -2.4946 0.70144 -0.56916 -1.82533 -0.97003 -0.56916 -1.82533 0.97003 
-0.56083 -2.0875 -0.93606 -0.56083 -2.0875 0.93606 -0.56083 -1.56315 -0.93606 
-0.56083 -1.56315 0.93606 -0.56006 -1.87811 -0.97083 -0.56006 -1.87811 0.97083 
-0.56006 -1.77254 -0.97083 -0.56006 -1.77254 0.97083 -0.55945 -2.58173 -0.6111 
-0.55945 -2.58173 0.6111 -0.54893 -1.93128 -0.9691 -0.54893 -1.93128 0.9691 
-0.54893 -1.71937 -0.9691 -0.54893 -1.71937 0.9691 -0.54827 -2.35492 -0.81866 
-0.54827 -2.35492 0.81866 -0.54827 -1.29573 -0.81866 -0.54827 -1.29573 0.81866 
-0.54712 -2.13778 -0.92388 -0.54712 -2.13778 0.92388 -0.54712 -1.51287 -0.92388 
-0.54712 -1.51287 0.92388 -0.54405 -2.24148 -0.88281 -0.54405 -2.24148 0.88281 
-0.54405 -1.40917 -0.88281 -0.54405 -1.40917 0.88281 -0.54308 -2.45358 -0.74716 
-0.54308 -2.45358 0.74716 -0.53713 -1.9844 -0.96447 -0.53713 -1.9844 0.96447 
-0.53713 -1.66625 -0.96447 -0.53713 -1.66625 0.96447 -0.53285 -2.54601 -0.66174 
-0.53285 -2.54601 0.66174 -0.52499 -2.03683 -0.95694 -0.52499 -2.03683 0.95694 
-0.52499 -1.61382 -0.95694 -0.52499 -1.61382 0.95694 -0.52127 -1.82533 -0.98079 
-0.52127 -1.82533 0.98079 -0.5131 -2.41149 -0.78833 -0.5131 -2.41149 0.78833 
-0.5131 -1.23916 -0.78833 -0.5131 -1.23916 0.78833 -0.51176 -2.08778 -0.94693 
-0.51176 -2.08778 0.94693 -0.51176 -1.56287 -0.94693 -0.51176 -1.56287 0.94693 
-0.51071 -2.30243 -0.85926 -0.51071 -2.30243 0.85926 -0.51071 -1.34822 -0.85926 
-0.51071 -1.34822 0.85926 -0.51064 -1.87855 -0.9814 -0.51064 -1.87855 0.9814 
-0.51064 -1.7721 -0.9814 -0.51064 -1.7721 0.9814 -0.51002 -2.19332 -0.91147 
-0.51002 -2.19332 0.91147 -0.51002 -1.45733 -0.91147 -0.51002 -1.45733 0.91147 
-0.5053 -2.50702 -0.70937 -0.5053 -2.50702 0.70937 -0.49946 -1.93161 -0.97912 
-0.49946 -1.93161 0.97912 -0.49946 -1.71904 -0.97912 -0.49946 -1.71904 0.97912 
-0.48777 -1.98437 -0.97396 -0.48777 -1.98437 0.97396 -0.48777 -1.66628 -0.97396 
-0.48777 -1.66628 0.97396 -0.47694 -2.46493 -0.75378 -0.47694 -2.46493 0.75378 
-0.47576 -2.36116 -0.83097 -0.47576 -2.36116 0.83097 -0.47576 -1.28949 -0.83097 
-0.47576 -1.28949 0.83097 -0.47561 -2.03665 -0.96593 -0.47561 -2.03665 0.96593 
-0.47561 -1.614 -0.96593 -0.47561 -1.614 0.96593 -0.47475 -2.14331 -0.93638 
-0.47475 -2.14331 0.93638 -0.47475 -1.50734 -0.93638 -0.47475 -1.50734 0.93638 
-0.47291 -1.82533 -0.98918 -0.47291 -1.82533 0.98918 -0.47208 -2.24716 -0.89486 
-0.47208 -2.24716 0.89486 -0.47208 -1.40349 -0.89486 -0.47208 -1.40349 0.89486 
-0.46212 -1.87858 -0.98928 -0.46212 -1.87858 0.98928 -0.46212 -1.77207 -0.98928 
-0.46212 -1.77207 0.98928 -0.45065 -1.93189 -0.98648 -0.45065 -1.93189 0.98648 
-0.45065 -1.71876 -0.98648 -0.45065 -1.71876 0.98648 -0.44001 -2.4164 -0.79855 
-0.44001 -2.4164 0.79855 -0.44001 -1.23425 -0.79855 -0.44001 -1.23425 0.79855 
-0.43996 -2.51494 -0.71519 -0.43996 -2.51494 0.71519 -0.43885 -2.09249 -0.95704 
-0.43885 -2.09249 0.95704 -0.43885 -1.55816 -0.95704 -0.43885 -1.55816 0.95704 
-0.43882 -1.98462 -0.98079 -0.43882 -1.98462 0.98079 -0.43882 -1.66603 -0.98079 
-0.43882 -1.66603 0.98079 -0.43756 -2.30714 -0.86917 -0.43756 -2.30714 0.86917 
-0.43756 -1.34351 -0.86917 -0.43756 -1.34351 0.86917 -0.43707 -2.19795 -0.92133 
-0.43707 -2.19795 0.92133 -0.43707 -1.4527 -0.92133 -0.43707 -1.4527 0.92133 
-0.4242 -1.82533 -0.99518 -0.4242 -1.82533 0.99518 -0.413 -1.87869 -0.99479 
-0.413 -1.87869 0.99479 -0.413 -1.77196 -0.99479 -0.413 -1.77196 0.99479 
-0.40243 -2.36449 -0.83874 -0.40243 -2.36449 0.83874 -0.40243 -1.28616 -0.83874 
-0.40243 -1.28616 0.83874 -0.40177 -2.47047 -0.76031 -0.40177 -2.47047 0.76031 
-0.40158 -2.14711 -0.94381 -0.40158 -2.14711 0.94381 -0.40158 -1.50354 -0.94381 
-0.40158 -1.50354 0.94381 -0.40154 -1.9319 -0.99144 -0.40154 -1.9319 0.99144 
-0.40154 -1.71875 -0.99144 -0.40154 -1.71875 0.99144 -0.40111 -2.03845 -0.97415 
-0.40111 -2.03845 0.97415 -0.40111 -1.6122 -0.97415 -0.40111 -1.6122 0.97415 
-0.39933 -2.25058 -0.90211 -0.39933 -2.25058 0.90211 -0.39933 -1.40007 -0.90211 
-0.39933 -1.40007 0.90211 -0.37525 -1.82533 -0.9988 -0.37525 -1.82533 0.9988 
-0.36442 -2.42014 -0.80296 -0.36442 -2.42014 0.80296 -0.36442 -1.23051 -0.80296 
-0.36442 -1.23051 0.80296 -0.36441 -2.30949 -0.87414 -0.36441 -2.30949 0.87414 
-0.36441 -1.34116 -0.87414 -0.36441 -1.34116 0.87414 -0.36397 -2.0937 -0.96257 
-0.36397 -2.0937 0.96257 -0.36397 -1.55695 -0.96257 -0.36397 -1.55695 0.96257 
-0.36397 -2.20027 -0.92628 -0.36397 -2.20027 0.92628 -0.36397 -1.45038 -0.92628 
-0.36397 -1.45038 0.92628 -0.36394 -1.98582 -0.98631 -0.36394 -1.98582 0.98631 
-0.36394 -1.66483 -0.98631 -0.36394 -1.66483 0.98631 -0.36394 -1.87873 -0.99786 
-0.36394 -1.87873 0.99786 -0.36394 -1.77192 -0.99786 -0.36394 -1.77192 0.99786 
-0.32618 -2.36606 -0.84119 -0.32618 -2.36606 0.84119 -0.32618 -2.25173 -0.90453 
-0.32618 -2.25173 0.90453 -0.32618 -2.14803 -0.9465 -0.32618 -2.14803 0.9465 
-0.32618 -2.03905 -0.97689 -0.32618 -2.03905 0.97689 -0.32618 -1.9322 -0.99427 
-0.32618 -1.9322 0.99427 -0.32618 -1.82533 -1 -0.32618 -1.82533 1 
-0.32618 -1.71845 -0.99427 -0.32618 -1.71845 0.99427 -0.32618 -1.6116 -0.97689 
-0.32618 -1.6116 0.97689 -0.32618 -1.50262 -0.9465 -0.32618 -1.50262 0.9465 
-0.32618 -1.39892 -0.90453 -0.32618 -1.39892 0.90453 -0.32618 -1.28459 -0.84119 
-0.32618 -1.28459 0.84119 -0.28842 -1.87873 -0.99786 -0.28842 -1.87873 0.99786 
-0.28842 -1.77192 -0.99786 -0.28842 -1.77192 0.99786 -0.28842 -1.98582 -0.98631 
-0.28842 -1.98582 0.98631 -0.28842 -1.66483 -0.98631 -0.28842 -1.66483 0.98631 
-0.28839 -2.20027 -0.92628 -0.28839 -2.20027 0.92628 -0.28839 -1.45038 -0.92628 
-0.28839 -1.45038 0.92628 -0.28839 -2.0937 -0.96257 -0.28839 -2.0937 0.96257 
-0.28839 -1.55695 -0.96257 -0.28839 -1.55695 0.96257 -0.28795 -2.30949 -0.87414 
-0.28795 -2.30949 0.87414 -0.28795 -1.34116 -0.87414 -0.28795 -1.34116 0.87414 
-0.28794 -2.42014 -0.80296 -0.28794 -2.42014 0.80296 -0.28794 -1.23051 -0.80296 
-0.28794 -1.23051 0.80296 -0.27711 -1.82533 -0.9988 -0.27711 -1.82533 0.9988 
-0.25303 -2.25058 -0.90211 -0.25303 -2.25058 0.90211 -0.25303 -1.40007 -0.90211 
-0.25303 -1.40007 0.90211 -0.25125 -2.03845 -0.97415 -0.25125 -2.03845 0.97415 
-0.25125 -1.6122 -0.97415 -0.25125 -1.6122 0.97415 -0.25082 -1.9319 -0.99144 
-0.25082 -1.9319 0.99144 -0.25082 -1.71875 -0.99144 -0.25082 -1.71875 0.99144 
-0.25078 -2.14711 -0.94381 -0.25078 -2.14711 0.94381 -0.25078 -1.50354 -0.94381 
-0.25078 -1.50354 0.94381 -0.25059 -1.18018 -0.76031 -0.25059 -1.18018 0.76031 
-0.24993 -2.36449 -0.83874 -0.24993 -2.36449 0.83874 -0.24993 -1.28616 -0.83874 
-0.24993 -1.28616 0.83874 -0.23936 -1.87869 -0.99479 -0.23936 -1.87869 0.99479 
-0.23936 -1.77196 -0.99479 -0.23936 -1.77196 0.99479 -0.22816 -1.82533 -0.99518 
-0.22816 -1.82533 0.99518 -0.21529 -2.19795 -0.92133 -0.21529 -2.19795 0.92133 
-0.21529 -1.4527 -0.92133 -0.21529 -1.4527 0.92133 -0.2148 -2.30714 -0.86917 
-0.2148 -2.30714 0.86917 -0.2148 -1.34351 -0.86917 -0.2148 -1.34351 0.86917 
-0.21354 -1.98462 -0.98079 -0.21354 -1.98462 0.98079 -0.21354 -1.66603 -0.98079 
-0.21354 -1.66603 0.98079 -0.21351 -2.09249 -0.95704 -0.21351 -2.09249 0.95704 
-0.21351 -1.55816 -0.95704 -0.21351 -1.55816 0.95704 -0.21235 -1.23425 -0.79855 
-0.21235 -1.23425 0.79855 -0.20171 -1.93189 -0.98648 -0.20171 -1.93189 0.98648 
-0.20171 -1.71876 -0.98648 -0.20171 -1.71876 0.98648 -0.19024 -1.87858 -0.98928 
-0.19024 -1.87858 0.98928 -0.19024 -1.77207 -0.98928 -0.19024 -1.77207 0.98928 
-0.18028 -2.24716 -0.89486 -0.18028 -2.24716 0.89486 -0.18028 -1.40349 -0.89486 
-0.18028 -1.40349 0.89486 -0.17945 -1.82533 -0.98918 -0.17945 -1.82533 0.98918 
-0.17761 -2.14331 -0.93638 -0.17761 -2.14331 0.93638 -0.17761 -1.50734 -0.93638 
-0.17761 -1.50734 0.93638 -0.17675 -2.03665 -0.96593 -0.17675 -2.03665 0.96593 
-0.17675 -1.614 -0.96593 -0.17675 -1.614 0.96593 -0.1766 -2.36116 -0.83097 
-0.1766 -2.36116 0.83097 -0.1766 -1.28949 -0.83097 -0.1766 -1.28949 0.83097 
-0.16459 -1.98437 -0.97396 -0.16459 -1.98437 0.97396 -0.16459 -1.66628 -0.97396 
-0.16459 -1.66628 0.97396 -0.1529 -1.93161 -0.97912 -0.1529 -1.93161 0.97912 
-0.1529 -1.71904 -0.97912 -0.1529 -1.71904 0.97912 -0.14234 -2.19332 -0.91147 
-0.14234 -2.19332 0.91147 -0.14234 -1.45733 -0.91147 -0.14234 -1.45733 0.91147 
-0.14172 -1.87855 -0.9814 -0.14172 -1.87855 0.9814 -0.14172 -1.7721 -0.9814 
-0.14172 -1.7721 0.9814 -0.14165 -2.30243 -0.85926 -0.14165 -2.30243 0.85926 
-0.14165 -1.34822 -0.85926 -0.14165 -1.34822 0.85926 -0.1406 -2.08778 -0.94693 
-0.1406 -2.08778 0.94693 -0.1406 -1.56287 -0.94693 -0.1406 -1.56287 0.94693 
-0.13109 -1.82533 -0.98079 -0.13109 -1.82533 0.98079 -0.12737 -2.03683 -0.95694 
-0.12737 -2.03683 0.95694 -0.12737 -1.61382 -0.95694 -0.12737 -1.61382 0.95694 
-0.11523 -1.9844 -0.96447 -0.11523 -1.9844 0.96447 -0.11523 -1.66625 -0.96447 
-0.11523 -1.66625 0.96447 -0.10831 -2.24148 -0.88281 -0.10831 -2.24148 0.88281 
-0.10831 -1.40917 -0.88281 -0.10831 -1.40917 0.88281 -0.10524 -2.13778 -0.92388 
-0.10524 -2.13778 0.92388 -0.10524 -1.51287 -0.92388 -0.10524 -1.51287 0.92388 
-0.10343 -1.93128 -0.9691 -0.10343 -1.93128 0.9691 -0.10343 -1.71937 -0.9691 
-0.10343 -1.71937 0.9691 -0.0923 -1.87811 -0.97083 -0.0923 -1.87811 0.97083 
-0.0923 -1.77254 -0.97083 -0.0923 -1.77254 0.97083 -0.09153 -2.0875 -0.93606 
-0.09153 -2.0875 0.93606 -0.09153 -1.56315 -0.93606 -0.09153 -1.56315 0.93606 
-0.0832 -1.82533 -0.97003 -0.0832 -1.82533 0.97003 -0.0785 -2.03647 -0.94555 
-0.0785 -2.03647 0.94555 -0.0785 -1.61418 -0.94555 -0.0785 -1.61418 0.94555 
-0.07082 -2.18645 -0.89687 -0.07082 -2.18645 0.89687 -0.07082 -1.4642 -0.89687 
-0.07082 -1.4642 0.89687 -0.07011 -2.2955 -0.84461 -0.07011 -2.2955 0.84461 
-0.06613 -1.98381 -0.9525 -0.06613 -1.98381 0.9525 -0.06613 -1.66684 -0.9525 
-0.06613 -1.66684 0.9525 -0.05643 -2.13711 -0.91106 -0.05643 -2.13711 0.91106 
-0.05643 -1.51354 -0.91106 -0.05643 -1.51354 0.91106 -0.05453 -1.93067 -0.95661 
-0.05453 -1.93067 0.95661 -0.05453 -1.71998 -0.95661 -0.05453 -1.71998 0.95661 
-0.04481 -1.87807 -0.95815 -0.04481 -1.87807 0.95815 -0.04481 -1.77258 -0.95815 
-0.04481 -1.77258 0.95815 -0.0428 -2.08662 -0.92272 -0.0428 -2.08662 0.92272 
-0.0428 -1.56403 -0.92272 -0.0428 -1.56403 0.92272 -0.0375 -2.23357 -0.86603 
-0.0375 -2.23357 0.86603 -0.0359 -1.82533 -0.95694 -0.0359 -1.82533 0.95694 
-0.03024 -2.03559 -0.93178 -0.03024 -2.03559 0.93178 -0.03024 -1.61506 -0.93178 
-0.03024 -1.61506 0.93178 -0.02248 -2.18511 -0.88222 -0.02248 -2.18511 0.88222 
-0.01796 -1.98277 -0.93819 -0.01796 -1.98277 0.93819 -0.01796 -1.66788 -0.93819 
-0.01796 -1.66788 0.93819 -0.00832 -2.13563 -0.89592 -0.00832 -2.13563 0.89592 
-0.0074 -1.93064 -0.94196 -0.0074 -1.93064 0.94196 -0.0074 -1.72001 -0.94196 
-0.0074 -1.72001 0.94196 0.00225 -1.87795 -0.94306 0.00225 -1.87795 0.94306 
0.00225 -1.7727 -0.94306 0.00225 -1.7727 0.94306 0.00494 -2.08527 -0.90708 
0.00494 -2.08527 0.90708 0.01071 -1.82533 -0.94154 0.01071 -1.82533 0.94154 
0.01237 -2.2344 -0.84737 0.01237 -2.2344 0.84737 0.01727 -2.03417 -0.91566 
0.01727 -2.03417 0.91566 0.01727 -1.61648 -0.91566 0.01727 -1.61648 0.91566 
0.02734 -2.18573 -0.86321 0.02734 -2.18573 0.86321 0.02861 -1.98248 -0.92164 
0.02861 -1.98248 0.92164 0.02861 -1.66817 -0.92164 0.02861 -1.66817 0.92164 
0.03895 -1.93034 -0.92501 0.03895 -1.93034 0.92501 0.03895 -1.72031 -0.92501 
0.03895 -1.72031 0.92501 0.04161 -2.13578 -0.87655 0.04161 -2.13578 0.87655 
0.04826 -1.87791 -0.92576 0.04826 -1.87791 0.92576 0.04826 -1.77274 -0.92576 
0.04826 -1.77274 0.92576 0.0548 -2.08523 -0.8873 0.0548 -2.08523 0.8873 
0.0565 -1.82533 -0.92388 0.0565 -1.82533 0.92388 0.06129 -2.23407 -0.82631 
0.06129 -2.23407 0.82631 0.06782 -2.03256 -0.89544 0.06782 -2.03256 0.89544 
0.07647 -2.18507 -0.8417 0.07647 -2.18507 0.8417 0.07903 -1.98071 -0.90092 
0.07903 -1.98071 0.90092 0.08937 -1.92815 -0.90374 0.08937 -1.92815 0.90374 
0.09049 -2.13504 -0.85467 0.09049 -2.13504 0.85467 0.09852 -1.8756 -0.90394 
0.09852 -1.8756 0.90394 0.09852 -1.77505 -0.90394 0.09852 -1.77505 0.90394 
0.10138 -1.82533 -0.90399 0.10138 -1.82533 0.90399 0.10449 -2.08308 -0.86492 
0.10449 -2.08308 0.86492 0.1172 -2.03034 -0.87257 0.1172 -2.03034 0.87257 
0.12418 -2.18335 -0.81792 0.12418 -2.18335 0.81792 0.12852 -1.97821 -0.87742 
0.12852 -1.97821 0.87742 0.13854 -1.92564 -0.87975 0.13854 -1.92564 0.87975 
0.13936 -2.13238 -0.83005 0.13936 -2.13238 0.83005 0.14247 -1.87555 -0.88195 
0.14247 -1.87555 0.88195 0.15318 -2.08019 -0.8398 0.15318 -2.08019 0.8398 
0.16527 -2.02751 -0.84711 0.16527 -2.02751 0.84711 0.17639 -1.97521 -0.85144 
0.17639 -1.97521 0.85144 0.18683 -2.12881 -0.80295 0.18683 -2.12881 0.80295 
0.20013 -2.07682 -0.81225 0.20013 -2.07682 0.81225 0.21188 -2.02408 -0.81914 
0.21188 -2.02408 0.81914 0.23178 -2.12423 -0.77417 0.23178 -2.12423 0.77417 
-2.42311 0.64616 0 -2.42191 0.64616 -0.04907 -2.42191 0.64616 0.04907 
-2.42097 0.59276 -0.03776 -2.42097 0.59276 0.03776 -2.42097 0.69956 -0.03776 
-2.42097 0.69956 0.03776 -2.4183 0.64616 -0.09802 -2.4183 0.64616 0.09802 
-2.41791 0.59279 -0.08682 -2.41791 0.59279 0.08682 -2.41791 0.69952 -0.08682 
-2.41791 0.69952 0.08682 -2.41738 0.53928 0 -2.41738 0.75304 0 
-2.41456 0.53958 -0.07536 -2.41456 0.53958 0.07536 -2.41456 0.75273 -0.07536 
-2.41456 0.75273 0.07536 -2.4124 0.5929 -0.13594 -2.4124 0.5929 0.13594 
-2.4124 0.69942 -0.13594 -2.4124 0.69942 0.13594 -2.41229 0.64616 -0.14673 
-2.41229 0.64616 0.14673 -2.4096 0.5396 -0.12447 -2.4096 0.5396 0.12447 
-2.4096 0.75272 -0.12447 -2.4096 0.75272 0.12447 -2.40943 0.48566 -0.03776 
-2.40943 0.48566 0.03776 -2.40943 0.80666 -0.03776 -2.40943 0.80666 0.03776 
-2.40451 0.59294 -0.18446 -2.40451 0.59294 0.18446 -2.40451 0.69938 -0.18446 
-2.40451 0.69938 0.18446 -2.4039 0.48687 -0.11264 -2.4039 0.48687 0.11264 
-2.4039 0.64616 -0.19509 -2.4039 0.64616 0.19509 -2.4039 0.80545 -0.11264 
-2.4039 0.80545 0.11264 -2.40223 0.53987 -0.17328 -2.40223 0.53987 0.17328 
-2.40223 0.75245 -0.17328 -2.40223 0.75245 0.17328 -2.40001 0.43243 0 
-2.40001 0.85988 0 -2.39726 0.43303 -0.07493 -2.39726 0.43303 0.07493 
-2.39726 0.85928 -0.07493 -2.39726 0.85928 0.07493 -2.39707 0.48712 -0.16159 
-2.39707 0.48712 0.16159 -2.39707 0.8052 -0.16159 -2.39707 0.8052 0.16159 
-2.39394 0.59337 -0.23388 -2.39394 0.59337 0.23388 -2.39394 0.69895 -0.23388 
-2.39394 0.69895 0.23388 -2.39314 0.64616 -0.24298 -2.39314 0.64616 0.24298 
-2.39221 0.54021 -0.22275 -2.39221 0.54021 0.22275 -2.39221 0.75211 -0.22275 
-2.39221 0.75211 0.22275 -2.38904 0.43483 -0.14943 -2.38904 0.43483 0.14943 
-2.38904 0.85748 -0.14943 -2.38904 0.85748 0.14943 -2.38758 0.48709 -0.21095 
-2.38758 0.48709 0.21095 -2.38758 0.80523 -0.21095 -2.38758 0.80523 0.21095 
-2.38568 0.37778 -0.03779 -2.38568 0.37778 0.03779 -2.38568 0.91453 -0.03779 
-2.38568 0.91453 0.03779 -2.38126 0.59341 -0.28137 -2.38126 0.59341 0.28137 
-2.38126 0.69891 -0.28137 -2.38126 0.69891 0.28137 -2.38015 0.37899 -0.11267 
-2.38015 0.37899 0.11267 -2.38015 0.91332 -0.11267 -2.38015 0.91332 0.11267 
-2.38006 0.43465 -0.19881 -2.38006 0.43465 0.19881 -2.38006 0.85766 -0.19881 
-2.38006 0.85766 0.19881 -2.38005 0.64616 -0.29028 -2.38005 0.64616 0.29028 
-2.37972 0.54081 -0.27165 -2.37972 0.54081 0.27165 -2.37972 0.75151 -0.27165 
-2.37972 0.75151 0.27165 -2.37561 0.48767 -0.26005 -2.37561 0.48767 0.26005 
-2.37561 0.80464 -0.26005 -2.37561 0.80464 0.26005 -2.37004 0.3837 -0.18558 
-2.37004 0.3837 0.18558 -2.37004 0.90861 -0.18558 -2.37004 0.90861 0.18558 
-2.36961 0.32345 0 -2.36961 0.96886 0 -2.36866 0.43501 -0.24768 
-2.36866 0.43501 0.24768 -2.36866 0.85731 -0.24768 -2.36866 0.85731 0.24768 
-2.36692 0.32437 -0.0754 -2.36692 0.32437 0.0754 -2.36692 0.96794 -0.0754 
-2.36692 0.96794 0.0754 -2.36617 0.59353 -0.32843 -2.36617 0.59353 0.32843 
-2.36617 0.69878 -0.32843 -2.36617 0.69878 0.32843 -2.36507 0.54085 -0.31878 
-2.36507 0.54085 0.31878 -2.36507 0.75147 -0.31878 -2.36507 0.75147 0.31878 
-2.36466 0.64616 -0.33689 -2.36466 0.64616 0.33689 -2.36131 0.48872 -0.30822 
-2.36131 0.48872 0.30822 -2.36131 0.8036 -0.30822 -2.36131 0.8036 0.30822 
-2.35949 0.32817 -0.14857 -2.35949 0.32817 0.14857 -2.35949 0.96414 -0.14857 
-2.35949 0.96414 0.14857 -2.35917 0.38398 -0.23465 -2.35917 0.38398 0.23465 
-2.35917 0.90834 -0.23465 -2.35917 0.90834 0.23465 -2.35489 0.4359 -0.29594 
-2.35489 0.4359 0.29594 -2.35489 0.85642 -0.29594 -2.35489 0.85642 0.29594 
-2.34939 0.27121 -0.03779 -2.34939 0.27121 0.03779 -2.34939 1.0211 -0.03779 
-2.34939 1.0211 0.03779 -2.34887 0.59357 -0.37444 -2.34887 0.59357 0.37444 
-2.34887 0.69874 -0.37444 -2.34887 0.69874 0.37444 -2.34812 0.54114 -0.36513 
-2.34812 0.54114 0.36513 -2.34812 0.75118 -0.36513 -2.34812 0.75118 0.36513 
-2.34699 0.3337 -0.22094 -2.34699 0.3337 0.22094 -2.34699 0.64616 -0.38268 
-2.34699 0.64616 0.38268 -2.34699 0.95862 -0.22094 -2.34699 0.95862 0.22094 
-2.34584 0.38487 -0.28338 -2.34584 0.38487 0.28338 -2.34584 0.90745 -0.28338 
-2.34584 0.90745 0.28338 -2.34475 0.489 -0.35479 -2.34475 0.489 0.35479 
-2.34475 0.80331 -0.35479 -2.34475 0.80331 0.35479 -2.34445 0.27353 -0.11089 
-2.34445 0.27353 0.11089 -2.34445 1.01878 -0.11089 -2.34445 1.01878 0.11089 
-2.33877 0.43731 -0.34345 -2.33877 0.43731 0.34345 -2.33877 0.855 -0.34345 
-2.33877 0.855 0.34345 -2.33458 0.27816 -0.18384 -2.33458 0.27816 0.18384 
-2.33458 1.01416 -0.18384 -2.33458 1.01416 0.18384 -2.33417 0.33438 -0.26975 
-2.33417 0.33438 0.26975 -2.33417 0.95794 -0.26975 -2.33417 0.95794 0.26975 
-2.33019 0.38621 -0.33112 -2.33019 0.38621 0.33112 -2.33019 0.9061 -0.33112 
-2.33019 0.9061 0.33112 -2.32765 0.21976 0 -2.32765 1.07256 0 
-2.3271 0.64616 -0.42756 -2.3271 0.64616 0.42756 -2.32705 0.59588 -0.4247 
-2.32705 0.59588 0.4247 -2.32705 0.69644 -0.4247 -2.32705 0.69644 0.4247 
-2.32685 0.54334 -0.41555 -2.32685 0.54334 0.41555 -2.32685 0.74898 -0.41555 
-2.32685 0.74898 0.41555 -2.32522 0.2209 -0.07315 -2.32522 0.2209 0.07315 
-2.32522 1.07142 -0.07315 -2.32522 1.07142 0.07315 -2.32403 0.49077 -0.40521 
-2.32403 0.49077 0.40521 -2.32403 0.80154 -0.40521 -2.32403 0.80154 0.40521 
-2.31998 0.28503 -0.25536 -2.31998 0.28503 0.25536 -2.31998 1.00729 -0.25536 
-2.31998 1.00729 0.25536 -2.31903 0.33585 -0.31786 -2.31903 0.33585 0.31786 
-2.31903 0.95646 -0.31786 -2.31903 0.95646 0.31786 -2.31856 0.43892 -0.394 
-2.31856 0.43892 0.394 -2.31856 0.8534 -0.394 -2.31856 0.8534 0.394 
-2.31797 0.22432 -0.1459 -2.31797 0.22432 0.1459 -2.31797 1.068 -0.1459 
-2.31797 1.068 0.1459 -2.31041 0.38625 -0.38098 -2.31041 0.38625 0.38098 
-2.31041 0.90606 -0.38098 -2.31041 0.90606 0.38098 -2.30592 0.23 -0.21787 
-2.30592 0.23 0.21787 -2.30592 1.06232 -0.21787 -2.30592 1.06232 0.21787 
-2.30534 0.28637 -0.3037 -2.30534 0.28637 0.3037 -2.30534 1.00595 -0.3037 
-2.30534 1.00595 0.3037 -2.30507 0.59594 -0.46865 -2.30507 0.59594 0.46865 
-2.30507 0.69638 -0.46865 -2.30507 0.69638 0.46865 -2.30503 0.64616 -0.4714 
-2.30503 0.64616 0.4714 -2.30287 0.54584 -0.46472 -2.30287 0.54584 0.46472 
-2.30287 0.74648 -0.46472 -2.30287 0.74648 0.46472 -2.30053 0.49327 -0.4547 
-2.30053 0.49327 0.4547 -2.30053 0.79905 -0.4547 -2.30053 0.79905 0.4547 
-2.29966 0.3357 -0.36779 -2.29966 0.3357 0.36779 -2.29966 0.95661 -0.36779 
-2.29966 0.95661 0.36779 -2.29725 0.16199 -0.03823 -2.29725 0.16199 0.03823 
-2.29725 1.13033 -0.03823 -2.29725 1.13033 0.03823 -2.29568 0.44114 -0.44338 
-2.29568 0.44114 0.44338 -2.29568 0.85118 -0.44338 -2.29568 0.85118 0.44338 
-2.29228 0.16434 -0.11138 -2.29228 0.16434 0.11138 -2.29228 1.12797 -0.11138 
-2.29228 1.12797 0.11138 -2.28914 0.23791 -0.28868 -2.28914 0.23791 0.28868 
-2.28914 1.05441 -0.28868 -2.28914 1.05441 0.28868 -2.28803 0.38841 -0.43067 
-2.28803 0.38841 0.43067 -2.28803 0.90391 -0.43067 -2.28803 0.90391 0.43067 
-2.28632 0.28576 -0.35352 -2.28632 0.28576 0.35352 -2.28632 1.00656 -0.35352 
-2.28632 1.00656 0.35352 -2.28237 0.16906 -0.18453 -2.28237 0.16906 0.18453 
-2.28237 1.12326 -0.18453 -2.28237 1.12326 0.18453 -2.28084 0.64616 -0.5141 
-2.28084 0.64616 0.5141 -2.28082 0.5961 -0.51169 -2.28082 0.5961 0.51169 
-2.28082 0.69622 -0.51169 -2.28082 0.69622 0.51169 -2.27876 0.54594 -0.50776 
-2.27876 0.54594 0.50776 -2.27876 0.74638 -0.50776 -2.27876 0.74638 0.50776 
-2.27778 0.33645 -0.41667 -2.27778 0.33645 0.41667 -2.27778 0.95587 -0.41667 
-2.27778 0.95587 0.41667 -2.27456 0.49627 -0.50257 -2.27456 0.49627 0.50257 
-2.27456 0.79605 -0.50257 -2.27456 0.79605 0.50257 -2.27048 0.23708 -0.33855 
-2.27048 0.23708 0.33855 -2.27048 1.05524 -0.33855 -2.27048 1.05524 0.33855 
-2.27023 0.44397 -0.49145 -2.27023 0.44397 0.49145 -2.27023 0.84834 -0.49145 
-2.27023 0.84834 0.49145 -2.26772 0.17598 -0.25607 -2.26772 0.17598 0.25607 
-2.26772 1.11634 -0.25607 -2.26772 1.11634 0.25607 -2.26481 0.28641 -0.40265 
-2.26481 0.28641 0.40265 -2.26481 1.0059 -0.40265 -2.26481 1.0059 0.40265 
-2.2643 0.10542 0 -2.2643 1.1869 0 -2.26291 0.39129 -0.47936 
-2.26291 0.39129 0.47936 -2.26291 0.90103 -0.47936 -2.26291 0.90103 0.47936 
-2.26185 0.10699 -0.07625 -2.26185 0.10699 0.07625 -2.26185 1.18532 -0.07625 
-2.26185 1.18532 0.07625 -2.25462 0.59616 -0.55326 -2.25462 0.59616 0.55326 
-2.25462 0.69616 -0.55326 -2.25462 0.69616 0.55326 -2.25458 0.19254 -0.32076 
-2.25458 0.19254 0.32076 -2.25458 0.64616 -0.55557 -2.25458 0.64616 0.55557 
-2.25458 1.09978 -0.32076 -2.25458 1.09978 0.32076 -2.25408 0.11032 -0.14958 
-2.25408 0.11032 0.14958 -2.25408 1.182 -0.14958 -2.25408 1.182 0.14958 
-2.25317 0.3391 -0.46554 -2.25317 0.3391 0.46554 -2.25317 0.95322 -0.46554 
-2.25317 0.95322 0.46554 -2.25257 0.54628 -0.54957 -2.25257 0.54628 0.54957 
-2.25257 0.74604 -0.54957 -2.25257 0.74604 0.54957 -2.24942 0.23741 -0.38747 
-2.24942 0.23741 0.38747 -2.24942 1.05491 -0.38747 -2.24942 1.05491 0.38747 
-2.24845 0.49665 -0.54449 -2.24845 0.49665 0.54449 -2.24845 0.79566 -0.54449 
-2.24845 0.79566 0.54449 -2.24225 0.4474 -0.53806 -2.24225 0.4474 0.53806 
-2.24225 0.84491 -0.53806 -2.24225 0.84491 0.53806 -2.24177 0.11657 -0.22209 
-2.24177 0.11657 0.22209 -2.24177 1.17575 -0.22209 -2.24177 1.17575 0.22209 
-2.24103 0.28813 -0.45036 -2.24103 0.28813 0.45036 -2.24103 1.00418 -0.45036 
-2.24103 1.00418 0.45036 -2.23536 0.39466 -0.52631 -2.23536 0.39466 0.52631 
-2.23536 0.89765 -0.52631 -2.23536 0.89765 0.52631 -2.23398 0.19268 -0.36994 
-2.23398 0.19268 0.36994 -2.23398 1.09964 -0.36994 -2.23398 1.09964 0.36994 
-2.23098 0.13165 -0.28744 -2.23098 0.13165 0.28744 -2.23098 1.16067 -0.28744 
-2.23098 1.16067 0.28744 -2.22632 0.64616 -0.5957 -2.22632 0.64616 0.5957 
-2.22607 0.05135 -0.03824 -2.22607 0.05135 0.03824 -2.22607 1.24097 -0.03824 
-2.22607 1.24097 0.03824 -2.22606 0.34267 -0.51301 -2.22606 0.34267 0.51301 
-2.22606 0.94964 -0.51301 -2.22606 0.94964 0.51301 -2.22602 0.2389 -0.43529 
-2.22602 0.2389 0.43529 -2.22602 1.05342 -0.43529 -2.22602 1.05342 0.43529 
-2.2257 0.5968 -0.59449 -2.2257 0.5968 0.59449 -2.2257 0.69552 -0.59449 
-2.2257 0.69552 0.59449 -2.22378 0.54685 -0.59082 -2.22378 0.54685 0.59082 
-2.22378 0.74547 -0.59082 -2.22378 0.74547 0.59082 -2.22166 0.05508 -0.11383 
-2.22166 0.05508 0.11383 -2.22166 1.23723 -0.11383 -2.22166 1.23723 0.11383 
-2.21983 0.4969 -0.58564 -2.21983 0.4969 0.58564 -2.21983 0.79541 -0.58564 
-2.21983 0.79541 0.58564 -2.21647 0.14911 -0.35147 -2.21647 0.14911 0.35147 
-2.21647 1.14321 -0.35147 -2.21647 1.14321 0.35147 -2.21437 0.29158 -0.49818 
-2.21437 0.29158 0.49818 -2.21437 1.00073 -0.49818 -2.21437 1.00073 0.49818 
-2.21374 0.44757 -0.5792 -2.21374 0.44757 0.5792 -2.21374 0.84474 -0.5792 
-2.21374 0.84474 0.5792 -2.21144 0.05999 -0.18692 -2.21144 0.05999 0.18692 
-2.21144 1.23233 -0.18692 -2.21144 1.23233 0.18692 -2.21093 0.19408 -0.41829 
-2.21093 0.19408 0.41829 -2.21093 1.09824 -0.41829 -2.21093 1.09824 0.41829 
-2.20611 0.39947 -0.57102 -2.20611 0.39947 0.57102 -2.20611 0.89285 -0.57102 
-2.20611 0.89285 0.57102 -2.20271 0.07309 -0.25263 -2.20271 0.07309 0.25263 
-2.20271 1.21923 -0.25263 -2.20271 1.21923 0.25263 -2.20034 0.24154 -0.48187 
-2.20034 0.24154 0.48187 -2.20034 1.05077 -0.48187 -2.20034 1.05077 0.48187 
-2.19728 0.34725 -0.55796 -2.19728 0.34725 0.55796 -2.19728 0.94506 -0.55796 
-2.19728 0.94506 0.55796 -2.19612 0.64616 -0.63439 -2.19612 0.64616 0.63439 
-2.19548 0.59685 -0.63325 -2.19548 0.59685 0.63325 -2.19548 0.69546 -0.63325 
-2.19548 0.69546 0.63325 -2.19385 0.15019 -0.39996 -2.19385 0.15019 0.39996 
-2.19385 1.14213 -0.39996 -2.19385 1.14213 0.39996 -2.19297 0.54767 -0.63057 
-2.19297 0.54767 0.63057 -2.19297 0.74464 -0.63057 -2.19297 0.74464 0.63057 
-2.19044 0.08909 -0.31763 -2.19044 0.08909 0.31763 -2.19044 1.20322 -0.31763 
-2.19044 1.20322 0.31763 -2.18908 0.49777 -0.62552 -2.18908 0.49777 0.62552 
-2.18908 0.79455 -0.62552 -2.18908 0.79455 0.62552 -2.18605 0.29564 -0.54319 
-2.18605 0.29564 0.54319 -2.18605 0.99668 -0.54319 -2.18605 0.99668 0.54319 
-2.18565 0.19655 -0.46518 -2.18565 0.19655 0.46518 -2.18565 1.09577 -0.46518 
-2.18565 1.09577 0.46518 -2.1856 -0.00084 0 -2.1856 1.29315 0 
-2.18342 0.00101 -0.07559 -2.18342 0.00101 0.07559 -2.18342 1.2913 -0.07559 
-2.18342 1.2913 0.07559 -2.18325 0.44824 -0.61889 -2.18325 0.44824 0.61889 
-2.18325 0.84407 -0.61889 -2.18325 0.84407 0.61889 -2.17689 0.00656 -0.15076 
-2.17689 0.00656 0.15076 -2.17689 1.28576 -0.15076 -2.17689 1.28576 0.15076 
-2.17568 0.40017 -0.61084 -2.17568 0.40017 0.61084 -2.17568 0.89215 -0.61084 
-2.17568 0.89215 0.61084 -2.17495 0.1078 -0.38067 -2.17495 0.1078 0.38067 
-2.17495 1.18451 -0.38067 -2.17495 1.18451 0.38067 -2.17246 0.24534 -0.52709 
-2.17246 0.24534 0.52709 -2.17246 1.04698 -0.52709 -2.17246 1.04698 0.52709 
-2.17027 0.0179 -0.2169 -2.17027 0.0179 0.2169 -2.17027 1.27442 -0.2169 
-2.17027 1.27442 0.2169 -2.16903 0.15269 -0.44731 -2.16903 0.15269 0.44731 
-2.16903 1.13963 -0.44731 -2.16903 1.13963 0.44731 -2.16629 0.35269 -0.6013 
-2.16629 0.35269 0.6013 -2.16629 0.93963 -0.6013 -2.16629 0.93963 0.6013 
-2.16406 0.64616 -0.67156 -2.16406 0.64616 0.67156 -2.16325 0.59703 -0.67066 
-2.16325 0.59703 0.67066 -2.16325 0.69528 -0.67066 -2.16325 0.69528 0.67066 
-2.16079 0.54779 -0.66795 -2.16079 0.54779 0.66795 -2.16079 0.74453 -0.66795 
-2.16079 0.74453 0.66795 -2.16025 0.0321 -0.28206 -2.16025 0.0321 0.28206 
-2.16025 1.26021 -0.28206 -2.16025 1.26021 0.28206 -2.15765 0.2007 -0.51188 
-2.15765 0.2007 0.51188 -2.15765 1.09161 -0.51188 -2.15765 1.09161 0.51188 
-2.15655 0.49902 -0.66364 -2.15655 0.49902 0.66364 -2.15655 0.7933 -0.66364 
-2.15655 0.7933 0.66364 -2.15546 0.30096 -0.58694 -2.15546 0.30096 0.58694 
-2.15546 0.99136 -0.58694 -2.15546 0.99136 0.58694 -2.15085 0.44941 -0.65703 
-2.15085 0.44941 0.65703 -2.15085 0.84291 -0.65703 -2.15085 0.84291 0.65703 
-2.15054 0.11007 -0.42832 -2.15054 0.11007 0.42832 -2.15054 1.18224 -0.42832 
-2.15054 1.18224 0.42832 -2.14688 0.0491 -0.34594 -2.14688 0.0491 0.34594 
-2.14688 1.24322 -0.34594 -2.14688 1.24322 0.34594 -2.14321 0.40148 -0.6493 
-2.14321 0.40148 0.6493 -2.14321 0.89083 -0.6493 -2.14321 0.89083 0.6493 
-2.1427 -0.04719 -0.0382 -2.1427 -0.04719 0.0382 -2.1427 1.33951 -0.0382 
-2.1427 1.33951 0.0382 -2.14244 0.25026 -0.57081 -2.14244 0.25026 0.57081 
-2.14244 1.04205 -0.57081 -2.14244 1.04205 0.57081 -2.14145 0.15653 -0.49421 
-2.14145 0.15653 0.49421 -2.14145 1.13579 -0.49421 -2.14145 1.13579 0.49421 
-2.1383 -0.04345 -0.11378 -2.1383 -0.04345 0.11378 -2.1383 1.33577 -0.11378 
-2.1383 1.33577 0.11378 -2.13393 0.35391 -0.63979 -2.13393 0.35391 0.63979 
-2.13393 0.93841 -0.63979 -2.13393 0.93841 0.63979 -2.13248 -0.03554 -0.17912 
-2.13248 -0.03554 0.17912 -2.13248 1.32785 -0.17912 -2.13248 1.32785 0.17912 
-2.13022 0.06881 -0.40825 -2.13022 0.06881 0.40825 -2.13022 0.64616 -0.70711 
-2.13022 0.64616 0.70711 -2.13022 1.22351 -0.40825 -2.13022 1.22351 0.40825 
-2.12937 0.59709 -0.70626 -2.12937 0.59709 0.70626 -2.12937 0.69523 -0.70626 
-2.12937 0.69523 0.70626 -2.12795 0.2055 -0.5559 -2.12795 0.2055 0.5559 
-2.12795 1.08681 -0.5559 -2.12795 1.08681 0.5559 -2.12681 0.54814 -0.7037 
-2.12681 0.54814 0.7037 -2.12681 0.74418 -0.7037 -2.12681 0.74418 0.7037 
-2.12455 -0.02312 -0.24506 -2.12455 -0.02312 0.24506 -2.12455 1.31543 -0.24506 
-2.12455 1.31543 0.24506 -2.1233 0.11334 -0.47523 -2.1233 0.11334 0.47523 
-2.1233 1.17898 -0.47523 -2.1233 1.17898 0.47523 -2.12298 0.30729 -0.62877 
-2.12298 0.30729 0.62877 -2.12298 0.98503 -0.62877 -2.12298 0.98503 0.62877 
-2.12257 0.49943 -0.69945 -2.12257 0.49943 0.69945 -2.12257 0.79289 -0.69945 
-2.12257 0.79289 0.69945 -2.11663 0.45107 -0.69352 -2.11663 0.45107 0.69352 
-2.11663 0.84125 -0.69352 -2.11663 0.84125 0.69352 -2.11306 -0.00776 -0.31041 
-2.11306 -0.00776 0.31041 -2.11306 1.30008 -0.31041 -2.11306 1.30008 0.31041 
-2.11174 0.16182 -0.53964 -2.11174 0.16182 0.53964 -2.11174 1.1305 -0.53964 
-2.11174 1.1305 0.53964 -2.11039 0.25632 -0.61292 -2.11039 0.25632 0.61292 
-2.11039 1.036 -0.61292 -2.11039 1.036 0.61292 -2.10903 0.40318 -0.68592 
-2.10903 0.40318 0.68592 -2.10903 0.88914 -0.68592 -2.10903 0.88914 0.68592 
-2.10335 0.07173 -0.45532 -2.10335 0.07173 0.45532 -2.10335 1.22059 -0.45532 
-2.10335 1.22059 0.45532 -2.09977 0.35587 -0.67666 -2.09977 0.35587 0.67666 
-2.09977 0.93644 -0.67666 -2.09977 0.93644 0.67666 -2.09835 0.01031 -0.37384 
-2.09835 0.01031 0.37384 -2.09835 1.282 -0.37384 -2.09835 1.282 0.37384 
-2.09784 -0.09191 0 -2.09784 1.38423 0 -2.09607 0.21155 -0.59854 
-2.09607 0.21155 0.59854 -2.09607 1.08076 -0.59854 -2.09607 1.08076 0.59854 
-2.09588 -0.08977 -0.07619 -2.09588 -0.08977 0.07619 -2.09588 1.38208 -0.07619 
-2.09588 1.38208 0.07619 -2.09467 0.64616 -0.74095 -2.09467 0.64616 0.74095 
-2.09396 0.11841 -0.52101 -2.09396 0.11841 0.52101 -2.09396 1.17391 -0.52101 
-2.09396 1.17391 0.52101 -2.09377 0.59703 -0.74014 -2.09377 0.59703 0.74014 
-2.09377 0.69528 -0.74014 -2.09377 0.69528 0.74014 -2.09182 -0.08373 -0.14174 
-2.09182 -0.08373 0.14174 -2.09182 1.37605 -0.14174 -2.09182 1.37605 0.14174 
-2.09106 0.54779 -0.73768 -2.09106 0.54779 0.73768 -2.09106 0.74453 -0.73768 
-2.09106 0.74453 0.73768 -2.08888 0.30927 -0.66577 -2.08888 0.30927 0.66577 
-2.08888 0.98305 -0.66577 -2.08888 0.98305 0.66577 -2.08675 0.49902 -0.73344 
-2.08675 0.49902 0.73344 -2.08675 0.7933 -0.73344 -2.08675 0.7933 0.73344 
-2.08485 -0.07453 -0.20667 -2.08485 -0.07453 0.20667 -2.08485 1.36684 -0.20667 
-2.08485 1.36684 0.20667 -2.08246 0.03228 -0.43407 -2.08246 0.03228 0.43407 
-2.08246 1.26003 -0.43407 -2.08246 1.26003 0.43407 -2.08017 0.1676 -0.58246 
-2.08017 0.1676 0.58246 -2.08017 1.12471 -0.58246 -2.08017 1.12471 0.58246 
-2.08014 0.44941 -0.72774 -2.08014 0.44941 0.72774 -2.08014 0.84291 -0.72774 
-2.08014 0.84291 0.72774 -2.07639 0.26347 -0.65328 -2.07639 0.26347 0.65328 
-2.07639 1.02884 -0.65328 -2.07639 1.02884 0.65328 -2.07528 -0.0612 -0.27262 
-2.07528 -0.0612 0.27262 -2.07528 1.35352 -0.27262 -2.07528 1.35352 0.27262 
-2.07447 0.07634 -0.50104 -2.07447 0.07634 0.50104 -2.07447 1.21597 -0.50104 
-2.07447 1.21597 0.50104 -2.07242 0.40148 -0.7201 -2.07242 0.40148 0.7201 
-2.07242 0.89083 -0.7201 -2.07242 0.89083 0.7201 -2.0629 0.35391 -0.71082 
-2.0629 0.35391 0.71082 -2.0629 0.93841 -0.71082 -2.0629 0.93841 0.71082 
-2.0628 0.12506 -0.56503 -2.0628 0.12506 0.56503 -2.0628 1.16726 -0.56503 
-2.0628 1.16726 0.56503 -2.06269 -0.04461 -0.33732 -2.06269 -0.04461 0.33732 
-2.06269 1.33693 -0.33732 -2.06269 1.33693 0.33732 -2.06233 0.2186 -0.63922 
-2.06233 0.2186 0.63922 -2.06233 1.07371 -0.63922 -2.06233 1.07371 0.63922 
-2.05751 0.64616 -0.77301 -2.05751 0.64616 0.77301 -2.05637 0.59685 -0.77237 
-2.05637 0.59685 0.77237 -2.05637 0.69546 -0.77237 -2.05637 0.69546 0.77237 
-2.05394 0.03662 -0.48013 -2.05394 0.03662 0.48013 -2.05394 1.25569 -0.48013 
-2.05394 1.25569 0.48013 -2.05369 0.54767 -0.76986 -2.05369 0.54767 0.76986 
-2.05369 0.74464 -0.76986 -2.05369 0.74464 0.76986 -2.05188 0.30729 -0.69987 
-2.05188 0.30729 0.69987 -2.05188 0.98503 -0.69987 -2.05188 0.98503 0.69987 
-2.04985 -0.13214 -0.0382 -2.04985 -0.13214 0.0382 -2.04985 1.42445 -0.0382 
-2.04985 1.42445 0.0382 -2.04864 -0.02457 -0.39855 -2.04864 -0.02457 0.39855 
-2.04864 1.31689 -0.39855 -2.04864 1.31689 0.39855 -2.04863 0.49777 -0.76597 
-2.04863 0.49777 0.76597 -2.04863 0.79455 -0.76597 -2.04863 0.79455 0.76597 
-2.04714 -0.12835 -0.1036 -2.04714 -0.12835 0.1036 -2.04714 1.42066 -0.1036 
-2.04714 1.42066 0.1036 -2.04672 0.17476 -0.62361 -2.04672 0.17476 0.62361 
-2.04672 1.11755 -0.62361 -2.04672 1.11755 0.62361 -2.04367 0.08264 -0.54529 
-2.04367 0.08264 0.54529 -2.04367 1.20968 -0.54529 -2.04367 1.20968 0.54529 
-2.042 0.44824 -0.76014 -2.042 0.44824 0.76014 -2.042 0.84407 -0.76014 
-2.042 0.84407 0.76014 -2.04187 -0.12102 -0.16905 -2.04187 -0.12102 0.16905 
-2.04187 1.41334 -0.16905 -2.04187 1.41334 0.16905 -2.03603 0.25632 -0.68728 
-2.03603 0.25632 0.68728 -2.03603 1.036 -0.68728 -2.03603 1.036 0.68728 
-2.03421 -0.11024 -0.23327 -2.03421 -0.11024 0.23327 -2.03421 1.40256 -0.23327 
-2.03421 1.40256 0.23327 -2.03395 0.40017 -0.75257 -2.03395 0.40017 0.75257 
-2.03395 0.89215 -0.75257 -2.03395 0.89215 0.75257 -2.03187 -0.00161 -0.45804 
-2.03187 -0.00161 0.45804 -2.03187 1.29393 -0.45804 -2.03187 1.29393 0.45804 
-2.02962 0.13206 -0.60651 -2.02962 0.13206 0.60651 -2.02962 1.16026 -0.60651 
-2.02962 1.16026 0.60651 -2.02442 0.35269 -0.74318 -2.02442 0.35269 0.74318 
-2.02442 0.93963 -0.74318 -2.02442 0.93963 0.74318 -2.02342 -0.09565 -0.29891 
-2.02342 -0.09565 0.29891 -2.02342 1.38796 -0.29891 -2.02342 1.38796 0.29891 
-2.02338 0.04275 -0.52495 -2.02338 0.04275 0.52495 -2.02338 1.24956 -0.52495 
-2.02338 1.24956 0.52495 -2.02165 0.21155 -0.67296 -2.02165 0.21155 0.67296 
-2.02165 1.08076 -0.67296 -2.02165 1.08076 0.67296 -2.01881 0.64616 -0.80321 
-2.01881 0.64616 0.80321 -2.01761 0.5968 -0.80258 -2.01761 0.5968 0.80258 
-2.01761 0.69552 -0.80258 -2.01761 0.69552 0.80258 -2.01393 0.54685 -0.80067 
-2.01393 0.54685 0.80067 -2.01393 0.74547 -0.80067 -2.01393 0.74547 0.80067 
-2.01105 0.09059 -0.58794 -2.01105 0.09059 0.58794 -2.01105 1.20173 -0.58794 
-2.01105 1.20173 0.58794 -2.01088 -0.07797 -0.36079 -2.01088 -0.07797 0.36079 
-2.01088 1.37029 -0.36079 -2.01088 1.37029 0.36079 -2.01005 0.30096 -0.73235 
-2.01005 0.30096 0.73235 -2.01005 0.99136 -0.73235 -2.01005 0.99136 0.73235 
-2.00875 0.4969 -0.79671 -2.00875 0.4969 0.79671 -2.00875 0.79541 -0.79671 
-2.00875 0.79541 0.79671 -2.00557 0.1676 -0.65706 -2.00557 0.1676 0.65706 
-2.00557 1.12471 -0.65706 -2.00557 1.12471 0.65706 -2.00231 0.44757 -0.79063 
-2.00231 0.44757 0.79063 -2.00231 0.84474 -0.79063 -2.00231 0.84474 0.79063 
-2.00165 0.00412 -0.50307 -2.00165 0.00412 0.50307 -2.00165 1.28819 -0.50307 
-2.00165 1.28819 0.50307 -2.00046 -0.17034 0 -2.00046 1.46265 0 
-1.99923 -0.16859 -0.0654 -1.99923 -0.16859 0.0654 -1.99923 1.46091 -0.0654 
-1.99923 1.46091 0.0654 -1.99582 -0.0569 -0.42156 -1.99582 -0.0569 0.42156 
-1.99582 1.34921 -0.42156 -1.99582 1.34921 0.42156 -1.99552 -0.16335 -0.13053 
-1.99552 -0.16335 0.13053 -1.99552 1.45567 -0.13053 -1.99552 1.45567 0.13053 
-1.99413 0.39947 -0.78299 -1.99413 0.39947 0.78299 -1.99413 0.89285 -0.78299 
-1.99413 0.89285 0.78299 -1.99393 0.25026 -0.71933 -1.99393 0.25026 0.71933 
-1.99393 1.04205 -0.71933 -1.99393 1.04205 0.71933 -1.99107 0.05046 -0.56795 
-1.99107 0.05046 0.56795 -1.99107 1.24186 -0.56795 -1.99107 1.24186 0.56795 
-1.98937 -0.15465 -0.19509 -1.98937 -0.15465 0.19509 -1.98937 1.44697 -0.19509 
-1.98937 1.44697 0.19509 -1.98814 0.12506 -0.63969 -1.98814 0.12506 0.63969 
-1.98814 1.16726 -0.63969 -1.98814 1.16726 0.63969 -1.98107 0.34725 -0.77417 
-1.98107 0.34725 0.77417 -1.98107 0.94506 -0.77417 -1.98107 0.94506 0.77417 
-1.98079 -0.14252 -0.25882 -1.98079 -0.14252 0.25882 -1.98079 1.43483 -0.25882 
-1.98079 1.43483 0.25882 -1.97902 0.2055 -0.70484 -1.97902 0.2055 0.70484 
-1.97902 1.08681 -0.70484 -1.97902 1.08681 0.70484 -1.97868 -0.03273 -0.48005 
-1.97868 -0.03273 0.48005 -1.97868 0.64616 -0.83147 -1.97868 0.64616 0.83147 
-1.97868 1.32505 -0.48005 -1.97868 1.32505 0.48005 -1.97637 0.59616 -0.83151 
-1.97637 0.59616 0.83151 -1.97637 0.69616 -0.83151 -1.97637 0.69616 0.83151 
-1.97268 0.54628 -0.82946 -1.97268 0.54628 0.82946 -1.97268 0.74604 -0.82946 
-1.97268 0.74604 0.82946 -1.96982 -0.12701 -0.32144 -1.96982 -0.12701 0.32144 
-1.96982 1.41932 -0.32144 -1.96982 1.41932 0.32144 -1.96971 0.01176 -0.5466 
-1.96971 0.01176 0.5466 -1.96971 1.28055 -0.5466 -1.96971 1.28055 0.5466 
-1.96841 0.08264 -0.62056 -1.96841 0.08264 0.62056 -1.96841 1.20968 -0.62056 
-1.96841 1.20968 0.62056 -1.9676 0.49665 -0.82533 -1.9676 0.49665 0.82533 
-1.9676 0.79566 -0.82533 -1.9676 0.79566 0.82533 -1.96678 -0.19242 -0.03485 
-1.96678 -0.19242 0.03485 -1.96678 1.48473 -0.03485 -1.96678 1.48473 0.03485 
-1.96631 0.29564 -0.76294 -1.96631 0.29564 0.76294 -1.96631 0.99668 -0.76294 
-1.96631 0.99668 0.76294 -1.96423 -0.1888 -0.1002 -1.96423 -0.1888 0.1002 
-1.96423 1.48111 -0.1002 -1.96423 1.48111 0.1002 -1.96275 0.16182 -0.68862 
-1.96275 0.16182 0.68862 -1.96275 1.1305 -0.68862 -1.96275 1.1305 0.68862 
-1.96117 0.4474 -0.81914 -1.96117 0.4474 0.81914 -1.96117 0.84491 -0.81914 
-1.96117 0.84491 0.81914 -1.9592 -0.18166 -0.16531 -1.9592 -0.18166 0.16531 
-1.9592 1.47397 -0.16531 -1.9592 1.47397 0.16531 -1.95651 -0.10819 -0.38268 
-1.95651 -0.10819 0.38268 -1.95651 1.4005 -0.38268 -1.95651 1.4005 0.38268 
-1.95174 -0.17108 -0.22951 -1.95174 -0.17108 0.22951 -1.95174 1.4634 -0.22951 
-1.95174 1.4634 0.22951 -1.9502 0.24534 -0.74934 -1.9502 0.24534 0.74934 
-1.9502 1.04698 -0.74934 -1.9502 1.04698 0.74934 -1.94942 0.39466 -0.81225 
-1.94942 0.39466 0.81225 -1.94942 0.89765 -0.81225 -1.94942 0.89765 0.81225 
-1.94807 0.04275 -0.60027 -1.94807 0.04275 0.60027 -1.94807 1.24956 -0.60027 
-1.94807 1.24956 0.60027 -1.94704 -0.0254 -0.52393 -1.94704 -0.0254 0.52393 
-1.94704 1.31772 -0.52393 -1.94704 1.31772 0.52393 -1.94412 0.11841 -0.67085 
-1.94412 0.11841 0.67085 -1.94412 1.17391 -0.67085 -1.94412 1.17391 0.67085 
-1.94175 -0.1568 -0.29372 -1.94175 -0.1568 0.29372 -1.94175 1.44911 -0.29372 
-1.94175 1.44911 0.29372 -1.94092 -0.08614 -0.44229 -1.94092 -0.08614 0.44229 
-1.94092 1.37845 -0.44229 -1.94092 1.37845 0.44229 -1.93721 0.64616 -0.85773 
-1.93721 0.64616 0.85773 -1.93612 0.34267 -0.80295 -1.93612 0.34267 0.80295 
-1.93612 0.94964 -0.80295 -1.93612 0.94964 0.80295 -1.93499 0.2007 -0.73454 
-1.93499 0.2007 0.73454 -1.93499 1.09161 -0.73454 -1.93499 1.09161 0.73454 
-1.9348 0.5961 -0.85771 -1.9348 0.5961 0.85771 -1.9348 0.69622 -0.85771 
-1.9348 0.69622 0.85771 -1.9328 -0.2142 0 -1.9328 1.50652 0 
-1.93156 -0.21212 -0.06961 -1.93156 -0.21212 0.06961 -1.93156 1.50443 -0.06961 
-1.93156 1.50443 0.06961 -1.93087 0.54594 -0.85565 -1.93087 0.54594 0.85565 
-1.93087 0.74638 -0.85565 -1.93087 0.74638 0.85565 -1.92947 -0.13941 -0.35566 
-1.92947 -0.13941 0.35566 -1.92947 1.43172 -0.35566 -1.92947 1.43172 0.35566 
-1.92754 -0.20669 -0.13491 -1.92754 -0.20669 0.13491 -1.92754 1.49901 -0.13491 
-1.92754 1.49901 0.13491 -1.92618 0.00412 -0.57854 -1.92618 0.00412 0.57854 
-1.92618 1.28819 -0.57854 -1.92618 1.28819 0.57854 -1.92568 0.49627 -0.85144 
-1.92568 0.49627 0.85144 -1.92568 0.79605 -0.85144 -1.92568 0.79605 0.85144 
-1.92416 0.07634 -0.65136 -1.92416 0.07634 0.65136 -1.92416 1.21597 -0.65136 
-1.92416 1.21597 0.65136 -1.92311 -0.06095 -0.5 -1.92311 -0.06095 0.5 
-1.92311 1.35326 -0.5 -1.92311 1.35326 0.5 -1.92135 -0.19759 -0.19963 
-1.92135 -0.19759 0.19963 -1.92135 1.4899 -0.19963 -1.92135 1.4899 0.19963 
-1.92129 0.29158 -0.79126 -1.92129 0.29158 0.79126 -1.92129 1.00073 -0.79126 
-1.92129 1.00073 0.79126 -1.91732 0.15653 -0.71834 -1.91732 0.15653 0.71834 
-1.91732 1.13579 -0.71834 -1.91732 1.13579 0.71834 -1.91484 -0.11866 -0.41625 
-1.91484 -0.11866 0.41625 -1.91484 1.41097 -0.41625 -1.91484 1.41097 0.41625 
-1.91456 0.44397 -0.84711 -1.91456 0.44397 0.84711 -1.91456 0.84834 -0.84711 
-1.91456 0.84834 0.84711 -1.91235 -0.18499 -0.26428 -1.91235 -0.18499 0.26428 
-1.91235 1.4773 -0.26428 -1.91235 1.4773 0.26428 -1.90499 0.24154 -0.77723 
-1.90499 0.24154 0.77723 -1.90499 1.05077 -0.77723 -1.90499 1.05077 0.77723 
-1.90324 0.03662 -0.63083 -1.90324 0.03662 0.63083 -1.90324 1.25569 -0.63083 
-1.90324 1.25569 0.63083 -1.90316 -0.03273 -0.55557 -1.90316 -0.03273 0.55557 
-1.90316 1.32505 -0.55557 -1.90316 1.32505 0.55557 -1.90247 0.39129 -0.8398 
-1.90247 0.39129 0.8398 -1.90247 0.90103 -0.8398 -1.90247 0.90103 0.8398 
-1.90119 -0.16871 -0.32776 -1.90119 -0.16871 0.32776 -1.90119 1.46103 -0.32776 
-1.90119 1.46103 0.32776 -1.89834 0.11334 -0.70019 -1.89834 0.11334 0.70019 
-1.89834 1.17898 -0.70019 -1.89834 1.17898 0.70019 -1.89798 -0.09479 -0.47486 
-1.89798 -0.09479 0.47486 -1.89798 1.38711 -0.47486 -1.89798 1.38711 0.47486 
-1.89702 -0.23373 -0.03485 -1.89702 -0.23373 0.03485 -1.89702 1.52604 -0.03485 
-1.89702 1.52604 0.03485 -1.8949 -0.22938 -0.10417 -1.8949 -0.22938 0.10417 
-1.8949 1.5217 -0.10417 -1.8949 1.5217 0.10417 -1.89451 0.64616 -0.88192 
-1.89451 0.64616 0.88192 -1.89177 0.59594 -0.88195 -1.89177 0.59594 0.88195 
-1.89177 0.69638 -0.88195 -1.89177 0.69638 0.88195 -1.88971 -0.22197 -0.16924 
-1.88971 -0.22197 0.16924 -1.88971 1.51428 -0.16924 -1.88971 1.51428 0.16924 
-1.88865 0.3391 -0.83005 -1.88865 0.3391 0.83005 -1.88865 0.95322 -0.83005 
-1.88865 0.95322 0.83005 -1.88829 0.19655 -0.76254 -1.88829 0.19655 0.76254 
-1.88829 1.09577 -0.76254 -1.88829 1.09577 0.76254 -1.88784 0.54584 -0.87975 
-1.88784 0.54584 0.87975 -1.88784 0.74648 -0.87975 -1.88784 0.74648 0.87975 
-1.88744 -0.1495 -0.38901 -1.88744 -0.1495 0.38901 -1.88744 1.44181 -0.38901 
-1.88744 1.44181 0.38901 -1.8814 -0.21125 -0.23416 -1.8814 -0.21125 0.23416 
-1.8814 1.50356 -0.23416 -1.8814 1.50356 0.23416 -1.88115 -0.00161 -0.60876 
-1.88115 -0.00161 0.60876 -1.88115 1.29393 -0.60876 -1.88115 1.29393 0.60876 
-1.87843 0.07173 -0.68023 -1.87843 0.07173 0.68023 -1.87843 1.22059 -0.68023 
-1.87843 1.22059 0.68023 -1.87782 0.49327 -0.87742 -1.87782 0.49327 0.87742 
-1.87782 0.79905 -0.87742 -1.87782 0.79905 0.87742 -1.87347 0.28813 -0.81792 
-1.87347 0.28813 0.81792 -1.87347 1.00418 -0.81792 -1.87347 1.00418 0.81792 
-1.8717 -0.12685 -0.44858 -1.8717 -0.12685 0.44858 -1.8717 1.41917 -0.44858 
-1.8717 1.41917 0.44858 -1.87121 -0.19661 -0.29826 -1.87121 -0.19661 0.29826 
-1.87121 1.48892 -0.29826 -1.87121 1.48892 0.29826 -1.87043 0.15269 -0.74592 
-1.87043 0.15269 0.74592 -1.87043 1.13963 -0.74592 -1.87043 1.13963 0.74592 
-1.86649 0.44114 -0.87257 -1.86649 0.44114 0.87257 -1.86649 0.85118 -0.87257 
-1.86649 0.85118 0.87257 -1.8654 -0.08614 -0.51781 -1.8654 -0.08614 0.51781 
-1.8654 1.37845 -0.51781 -1.8654 1.37845 0.51781 -1.86111 -0.25282 0 
-1.86111 1.54513 0 -1.86006 -0.25065 -0.06938 -1.86006 -0.25065 0.06938 
-1.86006 1.54297 -0.06938 -1.86006 1.54297 0.06938 -1.85922 -0.17823 -0.36084 
-1.85922 -0.17823 0.36084 -1.85922 1.47054 -0.36084 -1.85922 1.47054 0.36084 
-1.8584 0.2389 -0.80291 -1.8584 0.2389 0.80291 -1.8584 1.05342 -0.80291 
-1.8584 1.05342 0.80291 -1.85719 0.03228 -0.65935 -1.85719 0.03228 0.65935 
-1.85719 1.26003 -0.65935 -1.85719 1.26003 0.65935 -1.85689 -0.24416 -0.13843 
-1.85689 -0.24416 0.13843 -1.85689 1.53648 -0.13843 -1.85689 1.53648 0.13843 
-1.85378 0.38841 -0.86492 -1.85378 0.38841 0.86492 -1.85378 0.90391 -0.86492 
-1.85378 0.90391 0.86492 -1.85143 0.11007 -0.72743 -1.85143 0.11007 0.72743 
-1.85143 1.18224 -0.72743 -1.85143 1.18224 0.72743 -1.85067 0.64616 -0.90399 
-1.85067 0.64616 0.90399 -1.84943 -0.23519 -0.20366 -1.84943 -0.23519 0.20366 
-1.84943 1.52751 -0.20366 -1.84943 1.52751 0.20366 -1.84781 0.59588 -0.90394 
-1.84781 0.59588 0.90394 -1.84781 0.69644 -0.90394 -1.84781 0.69644 0.90394 
-1.84467 -0.0569 -0.57271 -1.84467 -0.0569 0.57271 -1.84467 1.34921 -0.57271 
-1.84467 1.34921 0.57271 -1.84434 -0.15705 -0.42122 -1.84434 -0.15705 0.42122 
-1.84434 1.44937 -0.42122 -1.84434 1.44937 0.42122 -1.84141 0.19408 -0.78781 
-1.84141 0.19408 0.78781 -1.84141 1.09824 -0.78781 -1.84141 1.09824 0.78781 
-1.84008 -0.22236 -0.26799 -1.84008 -0.22236 0.26799 -1.84008 1.51467 -0.26799 
-1.84008 1.51467 0.26799 -1.83978 0.33645 -0.85467 -1.83978 0.33645 0.85467 
-1.83978 0.95587 -0.85467 -1.83978 0.95587 0.85467 -1.83936 -0.11866 -0.49172 
-1.83936 -0.11866 0.49172 -1.83936 1.41097 -0.49172 -1.83936 1.41097 0.49172 
-1.83866 0.54334 -0.90374 -1.83866 0.54334 0.90374 -1.83866 0.74898 -0.90374 
-1.83866 0.74898 0.90374 -1.83136 0.06881 -0.70711 -1.83136 0.06881 0.70711 
-1.83136 1.22351 -0.70711 -1.83136 1.22351 0.70711 -1.82891 -0.2057 -0.33115 
-1.82891 -0.2057 0.33115 -1.82891 1.49802 -0.33115 -1.82891 1.49802 0.33115 
-1.82833 0.49077 -0.90092 -1.82833 0.49077 0.90092 -1.82833 0.80154 -0.90092 
-1.82833 0.80154 0.90092 -1.82576 0.28641 -0.8417 -1.82576 0.28641 0.8417 
-1.82576 1.0059 -0.8417 -1.82576 1.0059 0.8417 -1.82308 0.15019 -0.77074 
-1.82308 0.15019 0.77074 -1.82308 1.14213 -0.77074 -1.82308 1.14213 0.77074 
-1.82249 -0.26996 -0.03487 -1.82249 -0.26996 0.03487 -1.82249 1.56228 -0.03487 
-1.82249 1.56228 0.03487 -1.82166 -0.02457 -0.62553 -1.82166 -0.02457 0.62553 
-1.82166 1.31689 -0.62553 -1.82166 1.31689 0.62553 -1.82038 -0.26561 -0.10418 
-1.82038 -0.26561 0.10418 -1.82038 1.55793 -0.10418 -1.82038 1.55793 0.10418 
-1.81766 -0.25642 -0.1723 -1.81766 -0.25642 0.1723 -1.81766 1.54873 -0.1723 
-1.81766 1.54873 0.1723 -1.81711 0.43892 -0.89544 -1.81711 0.43892 0.89544 
-1.81711 0.8534 -0.89544 -1.81711 0.8534 0.89544 -1.81596 -0.18531 -0.39285 
-1.81596 -0.18531 0.39285 -1.81596 1.47763 -0.39285 -1.81596 1.47763 0.39285 
-1.81212 -0.1495 -0.46433 -1.81212 -0.1495 0.46433 -1.81212 1.44181 -0.46433 
-1.81212 1.44181 0.46433 -1.81058 0.23741 -0.82631 -1.81058 0.23741 0.82631 
-1.81058 1.05491 -0.82631 -1.81058 1.05491 0.82631 -1.80917 -0.24532 -0.23712 
-1.80917 -0.24532 0.23712 -1.80917 1.53764 -0.23712 -1.80917 1.53764 0.23712 
-1.8058 -0.10819 -0.5334 -1.8058 -0.10819 0.5334 -1.8058 0.64616 -0.92388 
-1.8058 0.64616 0.92388 -1.8058 1.4005 -0.5334 -1.8058 1.4005 0.5334 
-1.80409 0.38625 -0.8873 -1.80409 0.38625 0.8873 -1.80409 0.90606 -0.8873 
-1.80409 0.90606 0.8873 -1.80379 0.1078 -0.75184 -1.80379 0.1078 0.75184 
-1.80379 1.18451 -0.75184 -1.80379 1.18451 0.75184 -1.7988 -0.23031 -0.30109 
-1.7988 -0.23031 0.30109 -1.7988 1.52263 -0.30109 -1.7988 1.52263 0.30109 
-1.79755 0.59357 -0.92576 -1.79755 0.59357 0.92576 -1.79755 0.69874 -0.92576 
-1.79755 0.69874 0.92576 -1.79695 0.01031 -0.67524 -1.79695 0.01031 0.67524 
-1.79695 1.282 -0.67524 -1.79695 1.282 0.67524 -1.79305 0.19268 -0.81086 
-1.79305 0.19268 0.81086 -1.79305 1.09964 -0.81086 -1.79305 1.09964 0.81086 
-1.79091 0.3357 -0.87655 -1.79091 0.3357 0.87655 -1.79091 0.95661 -0.87655 
-1.79091 0.95661 0.87655 -1.78825 0.54114 -0.92501 -1.78825 0.54114 0.92501 
-1.78825 0.75118 -0.92501 -1.78825 0.75118 0.92501 -1.78664 -0.21157 -0.36353 
-1.78664 -0.21157 0.36353 -1.78664 1.50389 -0.36353 -1.78664 1.50389 0.36353 
-1.78395 -0.17823 -0.4361 -1.78395 -0.17823 0.4361 -1.78395 1.47054 -0.4361 
-1.78395 1.47054 0.4361 -1.7839 -0.07797 -0.58777 -1.7839 -0.07797 0.58777 
-1.7839 1.37029 -0.58777 -1.7839 1.37029 0.58777 -1.78355 -0.28662 0 
-1.78355 1.57894 0 -1.78268 -0.28436 -0.06963 -1.78268 -0.28436 0.06963 
-1.78268 1.57668 -0.06963 -1.78268 1.57668 0.06963 -1.78084 -0.27742 -0.13798 
-1.78084 -0.27742 0.13798 -1.78084 1.56973 -0.13798 -1.78084 1.56973 0.13798 
-1.77877 -0.13941 -0.50636 -1.77877 -0.13941 0.50636 -1.77877 1.43172 -0.50636 
-1.77877 1.43172 0.50636 -1.77791 0.489 -0.92164 -1.77791 0.489 0.92164 
-1.77791 0.80331 -0.92164 -1.77791 0.80331 0.92164 -1.77731 -0.26611 -0.20568 
-1.77731 -0.26611 0.20568 -1.77731 1.55843 -0.20568 -1.77731 1.55843 0.20568 
-1.77664 0.28576 -0.86321 -1.77664 0.28576 0.86321 -1.77664 1.00656 -0.86321 
-1.77664 1.00656 0.86321 -1.77458 0.14911 -0.79335 -1.77458 0.14911 0.79335 
-1.77458 1.14321 -0.79335 -1.77458 1.14321 0.79335 -1.76906 0.0491 -0.72377 
-1.76906 0.0491 0.72377 -1.76906 1.24322 -0.72377 -1.76906 1.24322 0.72377 
-1.76764 -0.25292 -0.2701 -1.76764 -0.25292 0.2701 -1.76764 1.54524 -0.2701 
-1.76764 1.54524 0.2701 -1.76656 0.43731 -0.91566 -1.76656 0.43731 0.91566 
-1.76656 0.855 -0.91566 -1.76656 0.855 0.91566 -1.76167 0.23708 -0.84737 
-1.76167 0.23708 0.84737 -1.76167 1.05524 -0.84737 -1.76167 1.05524 0.84737 
-1.76043 -0.04461 -0.63957 -1.76043 -0.04461 0.63957 -1.76043 1.33693 -0.63957 
-1.76043 1.33693 0.63957 -1.76 0.64616 -0.94154 -1.76 0.64616 0.94154 
-1.75644 -0.23576 -0.33333 -1.75644 -0.23576 0.33333 -1.75644 1.52808 -0.33333 
-1.75644 1.52808 0.33333 -1.75426 -0.2057 -0.4058 -1.75426 -0.2057 0.4058 
-1.75426 1.49802 -0.4058 -1.75426 1.49802 0.4058 -1.75424 0.38621 -0.90708 
-1.75424 0.38621 0.90708 -1.75424 0.9061 -0.90708 -1.75424 0.9061 0.90708 
-1.75155 0.59353 -0.94306 -1.75155 0.59353 0.94306 -1.75155 0.69878 -0.94306 
-1.75155 0.69878 0.94306 -1.75088 -0.16871 -0.47808 -1.75088 -0.16871 0.47808 
-1.75088 1.46103 -0.47808 -1.75088 1.46103 0.47808 -1.74455 -0.12701 -0.54671 
-1.74455 -0.12701 0.54671 -1.74455 1.41932 -0.54671 -1.74455 1.41932 0.54671 
-1.74391 -0.30035 -0.03487 -1.74391 -0.30035 0.03487 -1.74391 1.59266 -0.03487 
-1.74391 1.59266 0.03487 -1.74387 0.19254 -0.83147 -1.74387 0.19254 0.83147 
-1.74387 1.09978 -0.83147 -1.74387 1.09978 0.83147 -1.74258 -0.2958 -0.10325 
-1.74258 -0.2958 0.10325 -1.74258 1.58811 -0.10325 -1.74258 1.58811 0.10325 
-1.74189 0.54085 -0.94196 -1.74189 0.54085 0.94196 -1.74189 0.75147 -0.94196 
-1.74189 0.75147 0.94196 -1.74097 0.33585 -0.89592 -1.74097 0.33585 0.89592 
-1.74097 0.95646 -0.89592 -1.74097 0.95646 0.89592 -1.74074 0.08909 -0.76733 
-1.74074 0.08909 0.76733 -1.74074 1.20322 -0.76733 -1.74074 1.20322 0.76733 
-1.73991 -0.28672 -0.17139 -1.73991 -0.28672 0.17139 -1.73991 1.57904 -0.17139 
-1.73991 1.57904 0.17139 -1.73595 -0.27322 -0.23848 -1.73595 -0.27322 0.23848 
-1.73595 1.56554 -0.23848 -1.73595 1.56554 0.23848 -1.73352 -0.00776 -0.68995 
-1.73352 -0.00776 0.68995 -1.73352 1.30008 -0.68995 -1.73352 1.30008 0.68995 
-1.73134 0.48872 -0.93819 -1.73134 0.48872 0.93819 -1.73134 0.8036 -0.93819 
-1.73134 0.8036 0.93819 -1.72681 0.28637 -0.88222 -1.72681 0.28637 0.88222 
-1.72681 1.00595 -0.88222 -1.72681 1.00595 0.88222 -1.72544 -0.25783 -0.30233 
-1.72544 -0.25783 0.30233 -1.72544 1.55015 -0.30233 -1.72544 1.55015 0.30233 
-1.7242 -0.23031 -0.37569 -1.7242 -0.23031 0.37569 -1.7242 1.52263 -0.37569 
-1.7242 1.52263 0.37569 -1.72202 -0.09565 -0.60031 -1.72202 -0.09565 0.60031 
-1.72202 1.38796 -0.60031 -1.72202 1.38796 0.60031 -1.72137 -0.19661 -0.4481 
-1.72137 -0.19661 0.4481 -1.72137 1.48892 -0.4481 -1.72137 1.48892 0.4481 
-1.71905 0.4359 -0.93178 -1.71905 0.4359 0.93178 -1.71905 0.85642 -0.93178 
-1.71905 0.85642 0.93178 -1.71684 -0.1568 -0.51864 -1.71684 -0.1568 0.51864 
-1.71684 1.44911 -0.51864 -1.71684 1.44911 0.51864 -1.7134 0.64616 -0.95694 
-1.7134 0.64616 0.95694 -1.71179 0.23791 -0.86603 -1.71179 0.23791 0.86603 
-1.71179 1.05441 -0.86603 -1.71179 1.05441 0.86603 -1.71056 0.13165 -0.80787 
-1.71056 0.13165 0.80787 -1.71056 1.16067 -0.80787 -1.71056 1.16067 0.80787 
-1.7065 0.38487 -0.92272 -1.7065 0.38487 0.92272 -1.7065 0.90745 -0.92272 
-1.7065 0.90745 0.92272 -1.70518 0.0321 -0.73714 -1.70518 0.0321 0.73714 
-1.70518 1.26021 -0.73714 -1.70518 1.26021 0.73714 -1.70448 0.59341 -0.95815 
-1.70448 0.59341 0.95815 -1.70448 0.69891 -0.95815 -1.70448 0.69891 0.95815 
-1.7042 -0.31352 0 -1.7042 1.60584 0 -1.70354 -0.31127 -0.06845 
-1.70354 -0.31127 0.06845 -1.70354 1.60359 -0.06845 -1.70354 1.60359 0.06845 
-1.70156 -0.30453 -0.13658 -1.70156 -0.30453 0.13658 -1.70156 1.59685 -0.13658 
-1.70156 1.59685 0.13658 -1.69828 -0.29333 -0.20407 -1.69828 -0.29333 0.20407 
-1.69828 1.58565 -0.20407 -1.69828 1.58565 0.20407 -1.69573 -0.0612 -0.65216 
-1.69573 -0.0612 0.65216 -1.69573 1.35352 -0.65216 -1.69573 1.35352 0.65216 
-1.69476 0.54081 -0.95661 -1.69476 0.54081 0.95661 -1.69476 0.75151 -0.95661 
-1.69476 0.75151 0.95661 -1.69371 -0.27772 -0.2706 -1.69371 -0.27772 0.2706 
-1.69371 1.57004 -0.2706 -1.69371 1.57004 0.2706 -1.69321 -0.25292 -0.34452 
-1.69321 -0.25292 0.34452 -1.69321 1.54524 -0.34452 -1.69321 1.54524 0.34452 
-1.69286 0.33438 -0.91106 -1.69286 0.33438 0.91106 -1.69286 0.95794 -0.91106 
-1.69286 0.95794 0.91106 -1.6911 -0.22236 -0.41697 -1.6911 -0.22236 0.41697 
-1.6911 1.51467 -0.41697 -1.6911 1.51467 0.41697 -1.68739 -0.18499 -0.48924 
-1.68739 -0.18499 0.48924 -1.68739 1.4773 -0.48924 -1.68739 1.4773 0.48924 
-1.68317 0.48767 -0.9525 -1.68317 0.48767 0.9525 -1.68317 0.80464 -0.9525 
-1.68317 0.80464 0.9525 -1.68193 -0.14252 -0.55768 -1.68193 -0.14252 0.55768 
-1.68193 1.43483 -0.55768 -1.68193 1.43483 0.55768 -1.67918 0.17598 -0.84461 
-1.67918 0.17598 0.84461 -1.67918 1.11634 -0.84461 -1.67918 1.11634 0.84461 
-1.67847 0.28503 -0.89687 -1.67847 0.28503 0.89687 -1.67847 1.00729 -0.89687 
-1.67847 1.00729 0.89687 -1.67574 0.07309 -0.7796 -1.67574 0.07309 0.7796 
-1.67574 1.21923 -0.7796 -1.67574 1.21923 0.7796 -1.6708 0.43501 -0.94555 
-1.6708 0.43501 0.94555 -1.6708 0.85731 -0.94555 -1.6708 0.85731 0.94555 
-1.66925 -0.32246 -0.0347 -1.66925 -0.32246 0.0347 -1.66925 1.61477 -0.0347 
-1.66925 1.61477 0.0347 -1.66817 -0.02312 -0.70144 -1.66817 -0.02312 0.70144 
-1.66817 1.31543 -0.70144 -1.66817 1.31543 0.70144 -1.66792 -0.31792 -0.10308 
-1.66792 -0.31792 0.10308 -1.66792 1.61023 -0.10308 -1.66792 1.61023 0.10308 
-1.66609 0.64616 -0.97003 -1.66609 0.64616 0.97003 -1.66527 -0.30887 -0.17114 
-1.66527 -0.30887 0.17114 -1.66527 1.60118 -0.17114 -1.66527 1.60118 0.17114 
-1.66159 -0.27322 -0.31284 -1.66159 -0.27322 0.31284 -1.66159 1.56554 -0.31284 
-1.66159 1.56554 0.31284 -1.66133 -0.29539 -0.23822 -1.66133 -0.29539 0.23822 
-1.66133 1.5877 -0.23822 -1.66133 1.5877 0.23822 -1.66024 -0.24532 -0.38606 
-1.66024 -0.24532 0.38606 -1.66024 1.53764 -0.38606 -1.66024 1.53764 0.38606 
-1.65776 0.38398 -0.93606 -1.65776 0.38398 0.93606 -1.65776 0.90834 -0.93606 
-1.65776 0.90834 0.93606 -1.65727 -0.21125 -0.45829 -1.65727 -0.21125 0.45829 
-1.65727 1.50356 -0.45829 -1.65727 1.50356 0.45829 -1.657 0.59337 -0.97083 
-1.657 0.59337 0.97083 -1.657 0.69895 -0.97083 -1.657 0.69895 0.97083 
-1.65638 -0.11024 -0.6111 -1.65638 -0.11024 0.6111 -1.65638 1.40256 -0.6111 
-1.65638 1.40256 0.6111 -1.65263 -0.17108 -0.52862 -1.65263 -0.17108 0.52862 
-1.65263 1.4634 -0.52862 -1.65263 1.4634 0.52862 -1.64586 0.54021 -0.9691 
-1.64586 0.54021 0.9691 -1.64586 0.75211 -0.9691 -1.64586 0.75211 0.9691 
-1.6452 0.11657 -0.81866 -1.6452 0.11657 0.81866 -1.6452 1.17575 -0.81866 
-1.6452 1.17575 0.81866 -1.64405 0.3337 -0.92388 -1.64405 0.3337 0.92388 
-1.64405 0.95862 -0.92388 -1.64405 0.95862 0.92388 -1.64098 0.23 -0.88281 
-1.64098 0.23 0.88281 -1.64098 1.06232 -0.88281 -1.64098 1.06232 0.88281 
-1.64002 0.0179 -0.74716 -1.64002 0.0179 0.74716 -1.64002 1.27442 -0.74716 
-1.64002 1.27442 0.74716 -1.63419 -0.33131 0 -1.63419 1.62363 0 
-1.63406 0.48709 -0.96447 -1.63406 0.48709 0.96447 -1.63406 0.80523 -0.96447 
-1.63406 0.80523 0.96447 -1.63368 -0.32896 -0.06932 -1.63368 -0.32896 0.06932 
-1.63368 1.62128 -0.06932 -1.63368 1.62128 0.06932 -1.63152 -0.32215 -0.13762 
-1.63152 -0.32215 0.13762 -1.63152 1.61447 -0.13762 -1.63152 1.61447 0.13762 
-1.62978 -0.07453 -0.66174 -1.62978 -0.07453 0.66174 -1.62978 1.36684 -0.66174 
-1.62978 1.36684 0.66174 -1.62879 -0.26611 -0.3542 -1.62879 -0.26611 0.3542 
-1.62879 1.55843 -0.3542 -1.62879 1.55843 0.3542 -1.62837 -0.31078 -0.20526 
-1.62837 -0.31078 0.20526 -1.62837 1.6031 -0.20526 -1.62837 1.6031 0.20526 
-1.62718 -0.29333 -0.27517 -1.62718 -0.29333 0.27517 -1.62718 1.58565 -0.27517 
-1.62718 1.58565 0.27517 -1.62677 -0.23519 -0.42631 -1.62677 -0.23519 0.42631 
-1.62677 1.52751 -0.42631 -1.62677 1.52751 0.42631 -1.62274 -0.19759 -0.49824 
-1.62274 -0.19759 0.49824 -1.62274 1.4899 -0.49824 -1.62274 1.4899 0.49824 
-1.62192 0.43465 -0.95694 -1.62192 0.43465 0.95694 -1.62192 0.85766 -0.95694 
-1.62192 0.85766 0.95694 -1.6182 -0.15465 -0.56626 -1.6182 -0.15465 0.56626 
-1.6182 0.64616 -0.98079 -1.6182 0.64616 0.98079 -1.6182 1.44697 -0.56626 
-1.6182 1.44697 0.56626 -1.61004 0.05999 -0.78833 -1.61004 0.05999 0.78833 
-1.61004 1.23233 -0.78833 -1.61004 1.23233 0.78833 -1.6087 0.3837 -0.94693 
-1.6087 0.3837 0.94693 -1.6087 0.90861 -0.94693 -1.6087 0.90861 0.94693 
-1.60764 0.16906 -0.85926 -1.60764 0.16906 0.85926 -1.60764 1.12326 -0.85926 
-1.60764 1.12326 0.85926 -1.60757 0.59294 -0.9814 -1.60757 0.59294 0.9814 
-1.60757 0.69938 -0.9814 -1.60757 0.69938 0.9814 -1.60696 0.27816 -0.91147 
-1.60696 0.27816 0.91147 -1.60696 1.01416 -0.91147 -1.60696 1.01416 0.91147 
-1.60223 -0.03554 -0.70937 -1.60223 -0.03554 0.70937 -1.60223 1.32785 -0.70937 
-1.60223 1.32785 0.70937 -1.59826 -0.33777 -0.0347 -1.59826 -0.33777 0.0347 
-1.59826 1.63009 -0.0347 -1.59826 1.63009 0.0347 -1.59759 -0.33302 -0.10377 
-1.59759 -0.33302 0.10377 -1.59759 1.62534 -0.10377 -1.59759 1.62534 0.10377 
-1.59639 0.53987 -0.97912 -1.59639 0.53987 0.97912 -1.59639 0.75245 -0.97912 
-1.59639 0.75245 0.97912 -1.59541 -0.25642 -0.39455 -1.59541 -0.25642 0.39455 
-1.59541 1.54873 -0.39455 -1.59541 1.54873 0.39455 -1.59492 -0.32387 -0.17181 
-1.59492 -0.32387 0.17181 -1.59492 1.61619 -0.17181 -1.59492 1.61619 0.17181 
-1.5945 -0.28672 -0.3168 -1.5945 -0.28672 0.3168 -1.5945 1.57904 -0.3168 
-1.5945 1.57904 0.3168 -1.59425 -0.30887 -0.24216 -1.59425 -0.30887 0.24216 
-1.59425 1.60118 -0.24216 -1.59425 1.60118 0.24216 -1.59235 -0.22197 -0.4666 
-1.59235 -0.22197 0.4666 -1.59235 1.51428 -0.4666 -1.59235 1.51428 0.4666 
-1.59217 -0.12102 -0.61875 -1.59217 -0.12102 0.61875 -1.59217 1.41334 -0.61875 
-1.59217 1.41334 0.61875 -1.58843 -0.18166 -0.53609 -1.58843 -0.18166 0.53609 
-1.58843 1.47397 -0.53609 -1.58843 1.47397 0.53609 -1.5847 0.48712 -0.97396 
-1.5847 0.48712 0.97396 -1.5847 0.8052 -0.97396 -1.5847 0.8052 0.97396 
-1.57387 0.00656 -0.75378 -1.57387 0.00656 0.75378 -1.57387 1.28576 -0.75378 
-1.57387 1.28576 0.75378 -1.57269 0.11032 -0.83097 -1.57269 0.11032 0.83097 
-1.57269 1.182 -0.83097 -1.57269 1.182 0.83097 -1.57254 0.43483 -0.96593 
-1.57254 0.43483 0.96593 -1.57254 0.85748 -0.96593 -1.57254 0.85748 0.96593 
-1.57169 0.32817 -0.93638 -1.57169 0.32817 0.93638 -1.57169 0.96414 -0.93638 
-1.57169 0.96414 0.93638 -1.56984 0.64616 -0.98918 -1.56984 0.64616 0.98918 
-1.56901 0.22432 -0.89486 -1.56901 0.22432 0.89486 -1.56901 1.068 -0.89486 
-1.56901 1.068 0.89486 -1.56485 -0.08373 -0.66871 -1.56485 -0.08373 0.66871 
-1.56485 1.37605 -0.66871 -1.56485 1.37605 0.66871 -1.56239 1.63641 0 
-1.56206 1.63404 -0.06914 -1.56206 1.63404 0.06914 -1.56154 -0.24416 -0.43378 
-1.56154 -0.24416 0.43378 -1.56154 1.53648 -0.43378 -1.56154 1.53648 0.43378 
-1.56109 -0.27742 -0.35773 -1.56109 -0.27742 0.35773 -1.56109 1.56973 -0.35773 
-1.56109 1.56973 0.35773 -1.56106 1.62694 -0.13795 -1.56106 1.62694 0.13795 
-1.56073 1.61447 -0.20841 -1.56073 1.61447 0.20841 -1.55969 -0.30453 -0.27845 
-1.55969 -0.30453 0.27845 -1.55969 1.59685 -0.27845 -1.55969 1.59685 0.27845 
-1.55905 0.5929 -0.98928 -1.55905 0.5929 0.98928 -1.55905 0.69942 -0.98928 
-1.55905 0.69942 0.98928 -1.55802 -0.20669 -0.50443 -1.55802 -0.20669 0.50443 
-1.55802 1.49901 -0.50443 -1.55802 1.49901 0.50443 -1.55364 -0.16335 -0.57241 
-1.55364 -0.16335 0.57241 -1.55364 1.45567 -0.57241 -1.55364 1.45567 0.57241 
-1.54758 0.5396 -0.98648 -1.54758 0.5396 0.98648 -1.54758 0.75272 -0.98648 
-1.54758 0.75272 0.98648 -1.53694 0.05508 -0.79855 -1.53694 0.05508 0.79855 
-1.53694 1.23723 -0.79855 -1.53694 1.23723 0.79855 -1.53689 -0.04345 -0.71519 
-1.53689 -0.04345 0.71519 -1.53689 1.33577 -0.71519 -1.53689 1.33577 0.71519 
-1.53578 0.37899 -0.95704 -1.53578 0.37899 0.95704 -1.53578 0.91332 -0.95704 
-1.53578 0.91332 0.95704 -1.53575 0.48687 -0.98079 -1.53575 0.48687 0.98079 
-1.53575 0.80545 -0.98079 -1.53575 0.80545 0.98079 -1.53449 0.16434 -0.86917 
-1.53449 0.16434 0.86917 -1.53449 1.12797 -0.86917 -1.53449 1.12797 0.86917 
-1.534 0.27353 -0.92133 -1.534 0.27353 0.92133 -1.534 1.01878 -0.92133 
-1.534 1.01878 0.92133 -1.52753 1.64009 -0.0347 -1.52753 1.64009 0.0347 
-1.52729 -0.26561 -0.39726 -1.52729 -0.26561 0.39726 -1.52729 1.55793 -0.39726 
-1.52729 1.55793 0.39726 -1.52728 -0.22938 -0.47179 -1.52728 -0.22938 0.47179 
-1.52728 1.5217 -0.47179 -1.52728 1.5217 0.47179 -1.52688 1.62534 -0.17448 
-1.52688 1.62534 0.17448 -1.52687 1.63533 -0.10375 -1.52687 1.63533 0.10375 
-1.52671 -0.12835 -0.62403 -1.52671 -0.12835 0.62403 -1.52671 1.42066 -0.62403 
-1.52671 1.42066 0.62403 -1.52636 1.58811 -0.31947 -1.52636 1.58811 0.31947 
-1.52619 1.61023 -0.24481 -1.52619 1.61023 0.24481 -1.52331 -0.1888 -0.54112 
-1.52331 -0.1888 0.54112 -1.52331 1.48111 -0.54112 -1.52331 1.48111 0.54112 
-1.52113 0.64616 -0.99518 -1.52113 0.64616 0.99518 -1.50993 0.59279 -0.99479 
-1.50993 0.59279 0.99479 -1.50993 0.69952 -0.99479 -1.50993 0.69952 0.99479 
-1.49936 0.10699 -0.83874 -1.49936 0.10699 0.83874 -1.49936 1.18532 -0.83874 
-1.49936 1.18532 0.83874 -1.49931 -0.08977 -0.67276 -1.49931 -0.08977 0.67276 
-1.49931 1.38208 -0.67276 -1.49931 1.38208 0.67276 -1.49871 0.00101 -0.76031 
-1.49871 0.00101 0.76031 -1.49871 1.2913 -0.76031 -1.49871 1.2913 0.76031 
-1.49851 0.32437 -0.94381 -1.49851 0.32437 0.94381 -1.49851 0.96794 -0.94381 
-1.49851 0.96794 0.94381 -1.49847 0.53958 -0.99144 -1.49847 0.53958 0.99144 
-1.49847 0.75273 -0.99144 -1.49847 0.75273 0.99144 -1.49804 0.43303 -0.97415 
-1.49804 0.43303 0.97415 -1.49804 0.85928 -0.97415 -1.49804 0.85928 0.97415 
-1.49626 0.2209 -0.90211 -1.49626 0.2209 0.90211 -1.49626 1.07142 -0.90211 
-1.49626 1.07142 0.90211 -1.49274 1.57668 -0.35957 -1.49274 1.57668 0.35957 
-1.49272 -0.21212 -0.50845 -1.49272 -0.21212 0.50845 -1.49272 1.50443 -0.50845 
-1.49272 1.50443 0.50845 -1.49259 1.64374 0 -1.49249 -0.25065 -0.43694 
-1.49249 -0.25065 0.43694 -1.49249 1.54297 -0.43694 -1.49249 1.54297 0.43694 
-1.49243 1.62128 -0.21057 -1.49243 1.62128 0.21057 -1.49242 1.64134 -0.06931 
-1.49242 1.64134 0.06931 -1.49225 1.63404 -0.13895 -1.49225 1.63404 0.13895 
-1.49156 1.60359 -0.28043 -1.49156 1.60359 0.28043 -1.48852 -0.16859 -0.57611 
-1.48852 -0.16859 0.57611 -1.48852 1.46091 -0.57611 -1.48852 1.46091 0.57611 
-1.47218 0.64616 -0.9988 -1.47218 0.64616 0.9988 -1.46135 0.05135 -0.80296 
-1.46135 0.05135 0.80296 -1.46135 1.24097 -0.80296 -1.46135 1.24097 0.80296 
-1.46135 0.16199 -0.87414 -1.46135 0.16199 0.87414 -1.46135 1.13033 -0.87414 
-1.46135 1.13033 0.87414 -1.46131 -0.04719 -0.71959 -1.46131 -0.04719 0.71959 
-1.46131 1.33951 -0.71959 -1.46131 1.33951 0.71959 -1.46131 -0.13214 -0.62674 
-1.46131 -0.13214 0.62674 -1.46131 1.42445 -0.62674 -1.46131 1.42445 0.62674 
-1.4609 0.37778 -0.96257 -1.4609 0.37778 0.96257 -1.4609 0.91453 -0.96257 
-1.4609 0.91453 0.96257 -1.4609 0.27121 -0.92628 -1.4609 0.27121 0.92628 
-1.4609 1.0211 -0.92628 -1.4609 1.0211 0.92628 -1.46087 0.48566 -0.98631 
-1.46087 0.48566 0.98631 -1.46087 0.80666 -0.98631 -1.46087 0.80666 0.98631 
-1.46087 0.59276 -0.99786 -1.46087 0.59276 0.99786 -1.46087 0.69956 -0.99786 
-1.46087 0.69956 0.99786 -1.45798 1.56228 -0.39938 -1.45798 1.56228 0.39938 
-1.45798 1.59266 -0.3208 -1.45798 1.59266 0.3208 -1.45797 -0.23373 -0.4739 
-1.45797 -0.23373 0.4739 -1.45797 1.52604 -0.4739 -1.45797 1.52604 0.4739 
-1.45797 -0.19242 -0.54367 -1.45797 -0.19242 0.54367 -1.45797 1.48473 -0.54367 
-1.45797 1.48473 0.54367 -1.45782 1.63009 -0.17515 -1.45782 1.63009 0.17515 
-1.45782 1.61477 -0.24614 -1.45782 1.61477 0.24614 -1.45781 1.64009 -0.10442 
-1.45781 1.64009 0.10442 -1.45781 1.64495 -0.0347 -1.45781 1.64495 0.0347 
-1.42311 -0.2142 -0.50969 -1.42311 -0.2142 0.50969 -1.42311 -0.17034 -0.57735 
-1.42311 -0.17034 0.57735 -1.42311 -0.09191 -0.67472 -1.42311 -0.09191 0.67472 
-1.42311 -0.00084 -0.76249 -1.42311 -0.00084 0.76249 -1.42311 0.10542 -0.84119 
-1.42311 0.10542 0.84119 -1.42311 0.21976 -0.90453 -1.42311 0.21976 0.90453 
-1.42311 0.32345 -0.9465 -1.42311 0.32345 0.9465 -1.42311 0.43243 -0.97689 
-1.42311 0.43243 0.97689 -1.42311 0.53928 -0.99427 -1.42311 0.53928 0.99427 
-1.42311 0.64616 -1 -1.42311 0.64616 1 -1.42311 0.75304 -0.99427 
-1.42311 0.75304 0.99427 -1.42311 0.85988 -0.97689 -1.42311 0.85988 0.97689 
-1.42311 0.96886 -0.9465 -1.42311 0.96886 0.9465 -1.42311 1.07256 -0.90453 
-1.42311 1.07256 0.90453 -1.42311 1.1869 -0.84119 -1.42311 1.1869 0.84119 
-1.42311 1.29315 -0.76249 -1.42311 1.29315 0.76249 -1.42311 1.38423 -0.67472 
-1.42311 1.38423 0.67472 -1.42311 1.46265 -0.57735 -1.42311 1.46265 0.57735 
-1.42311 1.50652 -0.50969 -1.42311 1.50652 0.50969 -1.42311 1.54513 -0.438 
-1.42311 1.54513 0.438 -1.42311 1.57894 -0.36044 -1.42311 1.57894 0.36044 
-1.42311 1.60584 -0.28108 -1.42311 1.60584 0.28108 -1.42311 1.62363 -0.21108 
-1.42311 1.62363 0.21108 -1.42311 1.63641 -0.13928 -1.42311 1.63641 0.13928 
-1.42311 1.64374 -0.06948 -1.42311 1.64374 0.06948 -1.42311 1.64616 0 
-1.38841 1.61477 -0.24614 -1.38841 1.61477 0.24614 -1.38841 1.63009 -0.17515 
-1.38841 1.63009 0.17515 -1.38826 -0.19242 -0.54367 -1.38826 -0.19242 0.54367 
-1.38826 1.48473 -0.54367 -1.38826 1.48473 0.54367 -1.38826 1.52604 -0.4739 
-1.38826 1.52604 0.4739 -1.38825 1.59266 -0.3208 -1.38825 1.59266 0.3208 
-1.38825 1.56228 -0.39938 -1.38825 1.56228 0.39938 -1.38535 0.59276 -0.99786 
-1.38535 0.59276 0.99786 -1.38535 0.69956 -0.99786 -1.38535 0.69956 0.99786 
-1.38535 0.48566 -0.98631 -1.38535 0.48566 0.98631 -1.38535 0.80666 -0.98631 
-1.38535 0.80666 0.98631 -1.38533 0.27121 -0.92628 -1.38533 0.27121 0.92628 
-1.38533 1.0211 -0.92628 -1.38533 1.0211 0.92628 -1.38532 0.37778 -0.96257 
-1.38532 0.37778 0.96257 -1.38532 0.91453 -0.96257 -1.38532 0.91453 0.96257 
-1.38491 -0.13214 -0.62674 -1.38491 -0.13214 0.62674 -1.38491 1.42445 -0.62674 
-1.38491 1.42445 0.62674 -1.38491 -0.04719 -0.71959 -1.38491 -0.04719 0.71959 
-1.38491 1.33951 -0.71959 -1.38491 1.33951 0.71959 -1.38488 0.16199 -0.87414 
-1.38488 0.16199 0.87414 -1.38488 1.13033 -0.87414 -1.38488 1.13033 0.87414 
-1.38488 0.05135 -0.80296 -1.38488 0.05135 0.80296 -1.38488 1.24097 -0.80296 
-1.38488 1.24097 0.80296 -1.37404 0.64616 -0.9988 -1.37404 0.64616 0.9988 
-1.35771 -0.16859 -0.57611 -1.35771 -0.16859 0.57611 -1.35771 1.46091 -0.57611 
-1.35771 1.46091 0.57611 -1.35373 1.54297 -0.43694 -1.35373 1.54297 0.43694 
-1.3535 1.50443 -0.50845 -1.3535 1.50443 0.50845 -1.35348 1.57668 -0.35957 
-1.35348 1.57668 0.35957 -1.34997 0.2209 -0.90211 -1.34997 0.2209 0.90211 
-1.34997 1.07142 -0.90211 -1.34997 1.07142 0.90211 -1.34819 0.43303 -0.97415 
-1.34819 0.43303 0.97415 -1.34819 0.85928 -0.97415 -1.34819 0.85928 0.97415 
-1.34775 0.53958 -0.99144 -1.34775 0.53958 0.99144 -1.34775 0.75273 -0.99144 
-1.34775 0.75273 0.99144 -1.34771 0.32437 -0.94381 -1.34771 0.32437 0.94381 
-1.34771 0.96794 -0.94381 -1.34771 0.96794 0.94381 -1.34752 0.00101 -0.76031 
-1.34752 0.00101 0.76031 -1.34752 1.2913 -0.76031 -1.34752 1.2913 0.76031 
-1.34692 -0.08977 -0.67276 -1.34692 -0.08977 0.67276 -1.34692 1.38208 -0.67276 
-1.34692 1.38208 0.67276 -1.34686 0.10699 -0.83874 -1.34686 0.10699 0.83874 
-1.34686 1.18532 -0.83874 -1.34686 1.18532 0.83874 -1.33629 0.59279 -0.99479 
-1.33629 0.59279 0.99479 -1.33629 0.69952 -0.99479 -1.33629 0.69952 0.99479 
-1.32509 0.64616 -0.99518 -1.32509 0.64616 0.99518 -1.32292 1.48111 -0.54112 
-1.32292 1.48111 0.54112 -1.31951 -0.12835 -0.62403 -1.31951 -0.12835 0.62403 
-1.31951 1.42066 -0.62403 -1.31951 1.42066 0.62403 -1.31895 1.5217 -0.47179 
-1.31895 1.5217 0.47179 -1.31222 0.27353 -0.92133 -1.31222 0.27353 0.92133 
-1.31222 1.01878 -0.92133 -1.31222 1.01878 0.92133 -1.31173 0.16434 -0.86917 
-1.31173 0.16434 0.86917 -1.31173 1.12797 -0.86917 -1.31173 1.12797 0.86917 
-1.31048 0.48687 -0.98079 -1.31048 0.48687 0.98079 -1.31048 0.80545 -0.98079 
-1.31048 0.80545 0.98079 -1.31044 0.37899 -0.95704 -1.31044 0.37899 0.95704 
-1.31044 0.91332 -0.95704 -1.31044 0.91332 0.95704 -1.30933 -0.04345 -0.71519 
-1.30933 -0.04345 0.71519 -1.30933 1.33577 -0.71519 -1.30933 1.33577 0.71519 
-1.30928 0.05508 -0.79855 -1.30928 0.05508 0.79855 -1.30928 1.23723 -0.79855 
-1.30928 1.23723 0.79855 -1.29864 0.5396 -0.98648 -1.29864 0.5396 0.98648 
-1.29864 0.75272 -0.98648 -1.29864 0.75272 0.98648 -1.29259 1.45567 -0.57241 
-1.29259 1.45567 0.57241 -1.2882 1.49901 -0.50443 -1.2882 1.49901 0.50443 
-1.28717 0.5929 -0.98928 -1.28717 0.5929 0.98928 -1.28717 0.69942 -0.98928 
-1.28717 0.69942 0.98928 -1.28137 -0.08373 -0.66871 -1.28137 -0.08373 0.66871 
-1.28137 1.37605 -0.66871 -1.28137 1.37605 0.66871 -1.27721 0.22432 -0.89486 
-1.27721 0.22432 0.89486 -1.27721 1.068 -0.89486 -1.27721 1.068 0.89486 
-1.27638 0.64616 -0.98918 -1.27638 0.64616 0.98918 -1.27454 0.32817 -0.93638 
-1.27454 0.32817 0.93638 -1.27454 0.96414 -0.93638 -1.27454 0.96414 0.93638 
-1.27368 0.43483 -0.96593 -1.27368 0.43483 0.96593 -1.27368 0.85748 -0.96593 
-1.27368 0.85748 0.96593 -1.27353 0.11032 -0.83097 -1.27353 0.11032 0.83097 
-1.27353 1.182 -0.83097 -1.27353 1.182 0.83097 -1.27236 0.00656 -0.75378 
-1.27236 0.00656 0.75378 -1.27236 1.28576 -0.75378 -1.27236 1.28576 0.75378 
-1.26152 0.48712 -0.97396 -1.26152 0.48712 0.97396 -1.26152 0.8052 -0.97396 
-1.26152 0.8052 0.97396 -1.2578 1.47397 -0.53609 -1.2578 1.47397 0.53609 
-1.25406 -0.12102 -0.61875 -1.25406 -0.12102 0.61875 -1.25406 1.41334 -0.61875 
-1.25406 1.41334 0.61875 -1.24983 0.53987 -0.97912 -1.24983 0.53987 0.97912 
-1.24983 0.75245 -0.97912 -1.24983 0.75245 0.97912 -1.24399 -0.03554 -0.70937 
-1.24399 -0.03554 0.70937 -1.24399 1.32785 -0.70937 -1.24399 1.32785 0.70937 
-1.23927 0.27816 -0.91147 -1.23927 0.27816 0.91147 -1.23927 1.01416 -0.91147 
-1.23927 1.01416 0.91147 -1.23866 0.59294 -0.9814 -1.23866 0.59294 0.9814 
-1.23866 0.69938 -0.9814 -1.23866 0.69938 0.9814 -1.23858 0.16906 -0.85926 
-1.23858 0.16906 0.85926 -1.23858 1.12326 -0.85926 -1.23858 1.12326 0.85926 
-1.23753 0.3837 -0.94693 -1.23753 0.3837 0.94693 -1.23753 0.90861 -0.94693 
-1.23753 0.90861 0.94693 -1.23619 0.05999 -0.78833 -1.23619 0.05999 0.78833 
-1.23619 1.23233 -0.78833 -1.23619 1.23233 0.78833 -1.22802 0.64616 -0.98079 
-1.22802 0.64616 0.98079 -1.2243 0.43465 -0.95694 -1.2243 0.43465 0.95694 
-1.2243 0.85766 -0.95694 -1.2243 0.85766 0.95694 -1.21645 -0.07453 -0.66174 
-1.21645 -0.07453 0.66174 -1.21645 1.36684 -0.66174 -1.21645 1.36684 0.66174 
-1.21216 0.48709 -0.96447 -1.21216 0.48709 0.96447 -1.21216 0.80523 -0.96447 
-1.21216 0.80523 0.96447 -1.20621 0.0179 -0.74716 -1.20621 0.0179 0.74716 
-1.20621 1.27442 -0.74716 -1.20621 1.27442 0.74716 -1.20524 0.23 -0.88281 
-1.20524 0.23 0.88281 -1.20524 1.06232 -0.88281 -1.20524 1.06232 0.88281 
-1.20217 0.3337 -0.92388 -1.20217 0.3337 0.92388 -1.20217 0.95862 -0.92388 
-1.20217 0.95862 0.92388 -1.20102 0.11657 -0.81866 -1.20102 0.11657 0.81866 
-1.20102 1.17575 -0.81866 -1.20102 1.17575 0.81866 -1.20036 0.54021 -0.9691 
-1.20036 0.54021 0.9691 -1.20036 0.75211 -0.9691 -1.20036 0.75211 0.9691 
-1.18923 0.59337 -0.97083 -1.18923 0.59337 0.97083 -1.18923 0.69895 -0.97083 
-1.18923 0.69895 0.97083 -1.18846 0.38398 -0.93606 -1.18846 0.38398 0.93606 
-1.18846 0.90834 -0.93606 -1.18846 0.90834 0.93606 -1.18013 0.64616 -0.97003 
-1.18013 0.64616 0.97003 -1.17805 -0.02312 -0.70144 -1.17805 -0.02312 0.70144 
-1.17805 1.31543 -0.70144 -1.17805 1.31543 0.70144 -1.17543 0.43501 -0.94555 
-1.17543 0.43501 0.94555 -1.17543 0.85731 -0.94555 -1.17543 0.85731 0.94555 
-1.17048 0.07309 -0.7796 -1.17048 0.07309 0.7796 -1.17048 1.21923 -0.7796 
-1.17048 1.21923 0.7796 -1.16776 0.28503 -0.89687 -1.16776 0.28503 0.89687 
-1.16776 1.00729 -0.89687 -1.16776 1.00729 0.89687 -1.16704 0.17598 -0.84461 
-1.16704 0.17598 0.84461 -1.16704 1.11634 -0.84461 -1.16704 1.11634 0.84461 
-1.16306 0.48767 -0.9525 -1.16306 0.48767 0.9525 -1.16306 0.80464 -0.9525 
-1.16306 0.80464 0.9525 -1.15337 0.33438 -0.91106 -1.15337 0.33438 0.91106 
-1.15337 0.95794 -0.91106 -1.15337 0.95794 0.91106 -1.15146 0.54081 -0.95661 
-1.15146 0.54081 0.95661 -1.15146 0.75151 -0.95661 -1.15146 0.75151 0.95661 
-1.14174 0.59341 -0.95815 -1.14174 0.59341 0.95815 -1.14174 0.69891 -0.95815 
-1.14174 0.69891 0.95815 -1.14105 0.0321 -0.73714 -1.14105 0.0321 0.73714 
-1.14105 1.26021 -0.73714 -1.14105 1.26021 0.73714 -1.13973 0.38487 -0.92272 
-1.13973 0.38487 0.92272 -1.13973 0.90745 -0.92272 -1.13973 0.90745 0.92272 
-1.13567 0.13165 -0.80787 -1.13567 0.13165 0.80787 -1.13567 1.16067 -0.80787 
-1.13567 1.16067 0.80787 -1.13444 0.23791 -0.86603 -1.13444 0.23791 0.86603 
-1.13444 1.05441 -0.86603 -1.13444 1.05441 0.86603 -1.13283 0.64616 -0.95694 
-1.13283 0.64616 0.95694 -1.12717 0.4359 -0.93178 -1.12717 0.4359 0.93178 
-1.12717 0.85642 -0.93178 -1.12717 0.85642 0.93178 -1.11941 0.28637 -0.88222 
-1.11941 0.28637 0.88222 -1.11941 1.00595 -0.88222 -1.11941 1.00595 0.88222 
-1.11489 0.48872 -0.93819 -1.11489 0.48872 0.93819 -1.11489 0.8036 -0.93819 
-1.11489 0.8036 0.93819 -1.1127 -0.00776 -0.68995 -1.1127 -0.00776 0.68995 
-1.1127 1.30008 -0.68995 -1.1127 1.30008 0.68995 -1.10548 0.08909 -0.76733 
-1.10548 0.08909 0.76733 -1.10548 1.20322 -0.76733 -1.10548 1.20322 0.76733 
-1.10525 0.33585 -0.89592 -1.10525 0.33585 0.89592 -1.10525 0.95646 -0.89592 
-1.10525 0.95646 0.89592 -1.10433 0.54085 -0.94196 -1.10433 0.54085 0.94196 
-1.10433 0.75147 -0.94196 -1.10433 0.75147 0.94196 -1.10235 0.19254 -0.83147 
-1.10235 0.19254 0.83147 -1.10235 1.09978 -0.83147 -1.10235 1.09978 0.83147 
-1.09468 0.59353 -0.94306 -1.09468 0.59353 0.94306 -1.09468 0.69878 -0.94306 
-1.09468 0.69878 0.94306 -1.09199 0.38621 -0.90708 -1.09199 0.38621 0.90708 
-1.09199 0.9061 -0.90708 -1.09199 0.9061 0.90708 -1.08622 0.64616 -0.94154 
-1.08622 0.64616 0.94154 -1.08456 0.23708 -0.84737 -1.08456 0.23708 0.84737 
-1.08456 1.05524 -0.84737 -1.08456 1.05524 0.84737 -1.07967 0.43731 -0.91566 
-1.07967 0.43731 0.91566 -1.07967 0.855 -0.91566 -1.07967 0.855 0.91566 
-1.07717 0.0491 -0.72377 -1.07717 0.0491 0.72377 -1.07717 1.24322 -0.72377 
-1.07717 1.24322 0.72377 -1.07164 0.14911 -0.79335 -1.07164 0.14911 0.79335 
-1.07164 1.14321 -0.79335 -1.07164 1.14321 0.79335 -1.06959 0.28576 -0.86321 
-1.06959 0.28576 0.86321 -1.06959 1.00656 -0.86321 -1.06959 1.00656 0.86321 
-1.06832 0.489 -0.92164 -1.06832 0.489 0.92164 -1.06832 0.80331 -0.92164 
-1.06832 0.80331 0.92164 -1.05798 0.54114 -0.92501 -1.05798 0.54114 0.92501 
-1.05798 0.75118 -0.92501 -1.05798 0.75118 0.92501 -1.05532 0.3357 -0.87655 
-1.05532 0.3357 0.87655 -1.05532 0.95661 -0.87655 -1.05532 0.95661 0.87655 
-1.05317 0.19268 -0.81086 -1.05317 0.19268 0.81086 -1.05317 1.09964 -0.81086 
-1.05317 1.09964 0.81086 -1.04928 0.01031 -0.67524 -1.04928 0.01031 0.67524 
-1.04867 0.59357 -0.92576 -1.04867 0.59357 0.92576 -1.04867 0.69874 -0.92576 
-1.04867 0.69874 0.92576 -1.04244 0.1078 -0.75184 -1.04244 0.1078 0.75184 
-1.04244 1.18451 -0.75184 -1.04244 1.18451 0.75184 -1.04214 0.38625 -0.8873 
-1.04214 0.38625 0.8873 -1.04214 0.90606 -0.8873 -1.04214 0.90606 0.8873 
-1.04043 0.64616 -0.92388 -1.04043 0.64616 0.92388 -1.03564 0.23741 -0.82631 
-1.03564 0.23741 0.82631 -1.03564 1.05491 -0.82631 -1.03564 1.05491 0.82631 
-1.02912 0.43892 -0.89544 -1.02912 0.43892 0.89544 -1.02912 0.8534 -0.89544 
-1.02912 0.8534 0.89544 -1.02315 0.15019 -0.77074 -1.02315 0.15019 0.77074 
-1.02315 1.14213 -0.77074 -1.02315 1.14213 0.77074 -1.02046 0.28641 -0.8417 
-1.02046 0.28641 0.8417 -1.02046 1.0059 -0.8417 -1.02046 1.0059 0.8417 
-1.0179 0.49077 -0.90092 -1.0179 0.49077 0.90092 -1.0179 0.80154 -0.90092 
-1.0179 0.80154 0.90092 -1.01486 0.06881 -0.70711 -1.01486 0.06881 0.70711 
-1.00756 0.54334 -0.90374 -1.00756 0.54334 0.90374 -1.00756 0.74898 -0.90374 
-1.00756 0.74898 0.90374 -1.00644 0.33645 -0.85467 -1.00644 0.33645 0.85467 
-1.00644 0.95587 -0.85467 -1.00644 0.95587 0.85467 -1.00482 0.19408 -0.78781 
-1.00482 0.19408 0.78781 -1.00482 1.09824 -0.78781 -1.00482 1.09824 0.78781 
-0.99841 0.59588 -0.90394 -0.99841 0.59588 0.90394 -0.99841 0.69644 -0.90394 
-0.99841 0.69644 0.90394 -0.99556 0.64616 -0.90399 -0.99556 0.64616 0.90399 
-0.99479 0.11007 -0.72743 -0.99479 0.11007 0.72743 -0.99244 0.38841 -0.86492 
-0.99244 0.38841 0.86492 -0.99244 0.90391 -0.86492 -0.99244 0.90391 0.86492 
-0.98782 0.2389 -0.80291 -0.98782 0.2389 0.80291 -0.98782 1.05342 -0.80291 
-0.98782 1.05342 0.80291 -0.97973 0.44114 -0.87257 -0.97973 0.44114 0.87257 
-0.97973 0.85118 -0.87257 -0.97973 0.85118 0.87257 -0.9758 0.15269 -0.74592 
-0.9758 0.15269 0.74592 -0.97275 0.28813 -0.81792 -0.97275 0.28813 0.81792 
-0.97275 1.00418 -0.81792 -0.97275 1.00418 0.81792 -0.96841 0.49327 -0.87742 
-0.96841 0.49327 0.87742 -0.96841 0.79905 -0.87742 -0.96841 0.79905 0.87742 
-0.9678 0.07173 -0.68023 -0.9678 0.07173 0.68023 -0.95839 0.54584 -0.87975 
-0.95839 0.54584 0.87975 -0.95839 0.74648 -0.87975 -0.95839 0.74648 0.87975 
-0.95793 0.19655 -0.76254 -0.95793 0.19655 0.76254 -0.95793 1.09577 -0.76254 
-0.95793 1.09577 0.76254 -0.95757 0.3391 -0.83005 -0.95757 0.3391 0.83005 
-0.95757 0.95322 -0.83005 -0.95757 0.95322 0.83005 -0.95446 0.59594 -0.88195 
-0.95446 0.59594 0.88195 -0.95446 0.69638 -0.88195 -0.95446 0.69638 0.88195 
-0.95172 0.64616 -0.88192 -0.95172 0.64616 0.88192 -0.94788 0.11334 -0.70019 
-0.94788 0.11334 0.70019 -0.94376 0.39129 -0.8398 -0.94376 0.39129 0.8398 
-0.94376 0.90103 -0.8398 -0.94376 0.90103 0.8398 -0.94124 0.24154 -0.77723 
-0.94124 0.24154 0.77723 -0.94124 1.05077 -0.77723 -0.94124 1.05077 0.77723 
-0.93167 0.44397 -0.84711 -0.93167 0.44397 0.84711 -0.93167 0.84834 -0.84711 
-0.93167 0.84834 0.84711 -0.9289 0.15653 -0.71834 -0.9289 0.15653 0.71834 
-0.92493 0.29158 -0.79126 -0.92493 0.29158 0.79126 -0.92493 1.00073 -0.79126 
-0.92493 1.00073 0.79126 -0.92054 0.49627 -0.85144 -0.92054 0.49627 0.85144 
-0.92054 0.79605 -0.85144 -0.92054 0.79605 0.85144 -0.91535 0.54594 -0.85565 
-0.91535 0.54594 0.85565 -0.91535 0.74638 -0.85565 -0.91535 0.74638 0.85565 
-0.91142 0.5961 -0.85771 -0.91142 0.5961 0.85771 -0.91142 0.69622 -0.85771 
-0.91142 0.69622 0.85771 -0.91123 0.2007 -0.73454 -0.91123 0.2007 0.73454 
-0.91011 0.34267 -0.80295 -0.91011 0.34267 0.80295 -0.91011 0.94964 -0.80295 
-0.91011 0.94964 0.80295 -0.90901 0.64616 -0.85773 -0.90901 0.64616 0.85773 
-0.90211 0.11841 -0.67085 -0.90211 0.11841 0.67085 -0.8968 0.39466 -0.81225 
-0.8968 0.39466 0.81225 -0.8968 0.89765 -0.81225 -0.8968 0.89765 0.81225 
-0.89602 0.24534 -0.74934 -0.89602 0.24534 0.74934 -0.88506 0.4474 -0.81914 
-0.88506 0.4474 0.81914 -0.88506 0.84491 -0.81914 -0.88506 0.84491 0.81914 
-0.88347 0.16182 -0.68862 -0.88347 0.16182 0.68862 -0.87992 0.29564 -0.76294 
-0.87992 0.29564 0.76294 -0.87992 0.99668 -0.76294 -0.87992 0.99668 0.76294 
-0.87862 0.49665 -0.82533 -0.87862 0.49665 0.82533 -0.87862 0.79566 -0.82533 
-0.87862 0.79566 0.82533 0.87862 -0.79566 -0.82533 0.87862 -0.79566 0.82533 
0.87862 -0.49665 -0.82533 0.87862 -0.49665 0.82533 0.87992 -0.99668 -0.76294 
0.87992 -0.99668 0.76294 0.87992 -0.29564 -0.76294 0.87992 -0.29564 0.76294 
0.88347 -0.16182 -0.68862 0.88347 -0.16182 0.68862 0.88506 -0.84491 -0.81914 
0.88506 -0.84491 0.81914 0.88506 -0.4474 -0.81914 0.88506 -0.4474 0.81914 
0.89602 -0.24534 -0.74934 0.89602 -0.24534 0.74934 0.8968 -0.89765 -0.81225 
0.8968 -0.89765 0.81225 0.8968 -0.39466 -0.81225 0.8968 -0.39466 0.81225 
0.90211 -0.11841 -0.67085 0.90211 -0.11841 0.67085 0.90901 -0.64616 -0.85773 
0.90901 -0.64616 0.85773 0.91011 -0.94964 -0.80295 0.91011 -0.94964 0.80295 
0.91011 -0.34267 -0.80295 0.91011 -0.34267 0.80295 0.91123 -0.2007 -0.73454 
0.91123 -0.2007 0.73454 0.91142 -0.69622 -0.85771 0.91142 -0.69622 0.85771 
0.91142 -0.5961 -0.85771 0.91142 -0.5961 0.85771 0.91535 -0.74638 -0.85565 
0.91535 -0.74638 0.85565 0.91535 -0.54594 -0.85565 0.91535 -0.54594 0.85565 
0.92054 -0.79605 -0.85144 0.92054 -0.79605 0.85144 0.92054 -0.49627 -0.85144 
0.92054 -0.49627 0.85144 0.92493 -1.00073 -0.79126 0.92493 -1.00073 0.79126 
0.92493 -0.29158 -0.79126 0.92493 -0.29158 0.79126 0.9289 -0.15653 -0.71834 
0.9289 -0.15653 0.71834 0.93167 -0.84834 -0.84711 0.93167 -0.84834 0.84711 
0.93167 -0.44397 -0.84711 0.93167 -0.44397 0.84711 0.94124 -1.05077 -0.77723 
0.94124 -1.05077 0.77723 0.94124 -0.24154 -0.77723 0.94124 -0.24154 0.77723 
0.94376 -0.90103 -0.8398 0.94376 -0.90103 0.8398 0.94376 -0.39129 -0.8398 
0.94376 -0.39129 0.8398 0.94788 -0.11334 -0.70019 0.94788 -0.11334 0.70019 
0.95172 -0.64616 -0.88192 0.95172 -0.64616 0.88192 0.95446 -0.69638 -0.88195 
0.95446 -0.69638 0.88195 0.95446 -0.59594 -0.88195 0.95446 -0.59594 0.88195 
0.95757 -0.95322 -0.83005 0.95757 -0.95322 0.83005 0.95757 -0.3391 -0.83005 
0.95757 -0.3391 0.83005 0.95793 -1.09577 -0.76254 0.95793 -1.09577 0.76254 
0.95793 -0.19655 -0.76254 0.95793 -0.19655 0.76254 0.95839 -0.74648 -0.87975 
0.95839 -0.74648 0.87975 0.95839 -0.54584 -0.87975 0.95839 -0.54584 0.87975 
0.9678 -0.07173 -0.68023 0.9678 -0.07173 0.68023 0.96841 -0.79905 -0.87742 
0.96841 -0.79905 0.87742 0.96841 -0.49327 -0.87742 0.96841 -0.49327 0.87742 
0.97275 -1.00418 -0.81792 0.97275 -1.00418 0.81792 0.97275 -0.28813 -0.81792 
0.97275 -0.28813 0.81792 0.9758 -0.15269 -0.74592 0.9758 -0.15269 0.74592 
0.97973 -0.85118 -0.87257 0.97973 -0.85118 0.87257 0.97973 -0.44114 -0.87257 
0.97973 -0.44114 0.87257 0.98782 -1.05342 -0.80291 0.98782 -1.05342 0.80291 
0.98782 -0.2389 -0.80291 0.98782 -0.2389 0.80291 0.99244 -0.90391 -0.86492 
0.99244 -0.90391 0.86492 0.99244 -0.38841 -0.86492 0.99244 -0.38841 0.86492 
0.99479 -0.11007 -0.72743 0.99479 -0.11007 0.72743 0.99556 -0.64616 -0.90399 
0.99556 -0.64616 0.90399 0.99841 -0.69644 -0.90394 0.99841 -0.69644 0.90394 
0.99841 -0.59588 -0.90394 0.99841 -0.59588 0.90394 1.00482 -1.09824 -0.78781 
1.00482 -1.09824 0.78781 1.00482 -0.19408 -0.78781 1.00482 -0.19408 0.78781 
1.00644 -0.95587 -0.85467 1.00644 -0.95587 0.85467 1.00644 -0.33645 -0.85467 
1.00644 -0.33645 0.85467 1.00756 -0.74898 -0.90374 1.00756 -0.74898 0.90374 
1.00756 -0.54334 -0.90374 1.00756 -0.54334 0.90374 1.01486 -0.06881 -0.70711 
1.01486 -0.06881 0.70711 1.0179 -0.80154 -0.90092 1.0179 -0.80154 0.90092 
1.0179 -0.49077 -0.90092 1.0179 -0.49077 0.90092 1.02046 -1.0059 -0.8417 
1.02046 -1.0059 0.8417 1.02046 -0.28641 -0.8417 1.02046 -0.28641 0.8417 
1.02315 -1.14213 -0.77074 1.02315 -1.14213 0.77074 1.02315 -0.15019 -0.77074 
1.02315 -0.15019 0.77074 1.02912 -0.8534 -0.89544 1.02912 -0.8534 0.89544 
1.02912 -0.43892 -0.89544 1.02912 -0.43892 0.89544 1.03564 -1.05491 -0.82631 
1.03564 -1.05491 0.82631 1.03564 -0.23741 -0.82631 1.03564 -0.23741 0.82631 
1.04043 -0.64616 -0.92388 1.04043 -0.64616 0.92388 1.04214 -0.90606 -0.8873 
1.04214 -0.90606 0.8873 1.04214 -0.38625 -0.8873 1.04214 -0.38625 0.8873 
1.04244 -1.18451 -0.75184 1.04244 -1.18451 0.75184 1.04244 -0.1078 -0.75184 
1.04244 -0.1078 0.75184 1.04867 -0.69874 -0.92576 1.04867 -0.69874 0.92576 
1.04867 -0.59357 -0.92576 1.04867 -0.59357 0.92576 1.04928 -0.01031 -0.67524 
1.04928 -0.01031 0.67524 1.05317 -1.09964 -0.81086 1.05317 -1.09964 0.81086 
1.05317 -0.19268 -0.81086 1.05317 -0.19268 0.81086 1.05532 -0.95661 -0.87655 
1.05532 -0.95661 0.87655 1.05532 -0.3357 -0.87655 1.05532 -0.3357 0.87655 
1.05798 -0.75118 -0.92501 1.05798 -0.75118 0.92501 1.05798 -0.54114 -0.92501 
1.05798 -0.54114 0.92501 1.06832 -0.80331 -0.92164 1.06832 -0.80331 0.92164 
1.06832 -0.489 -0.92164 1.06832 -0.489 0.92164 1.06959 -1.00656 -0.86321 
1.06959 -1.00656 0.86321 1.06959 -0.28576 -0.86321 1.06959 -0.28576 0.86321 
1.07164 -1.14321 -0.79335 1.07164 -1.14321 0.79335 1.07164 -0.14911 -0.79335 
1.07164 -0.14911 0.79335 1.07717 -1.24322 -0.72377 1.07717 -1.24322 0.72377 
1.07717 -0.0491 -0.72377 1.07717 -0.0491 0.72377 1.07967 -0.855 -0.91566 
1.07967 -0.855 0.91566 1.07967 -0.43731 -0.91566 1.07967 -0.43731 0.91566 
1.08456 -1.05524 -0.84737 1.08456 -1.05524 0.84737 1.08456 -0.23708 -0.84737 
1.08456 -0.23708 0.84737 1.08622 -0.64616 -0.94154 1.08622 -0.64616 0.94154 
1.09199 -0.9061 -0.90708 1.09199 -0.9061 0.90708 1.09199 -0.38621 -0.90708 
1.09199 -0.38621 0.90708 1.09468 -0.69878 -0.94306 1.09468 -0.69878 0.94306 
1.09468 -0.59353 -0.94306 1.09468 -0.59353 0.94306 1.10235 -1.09978 -0.83147 
1.10235 -1.09978 0.83147 1.10235 -0.19254 -0.83147 1.10235 -0.19254 0.83147 
1.10433 -0.75147 -0.94196 1.10433 -0.75147 0.94196 1.10433 -0.54085 -0.94196 
1.10433 -0.54085 0.94196 1.10525 -0.95646 -0.89592 1.10525 -0.95646 0.89592 
1.10525 -0.33585 -0.89592 1.10525 -0.33585 0.89592 1.10548 -1.20322 -0.76733 
1.10548 -1.20322 0.76733 1.10548 -0.08909 -0.76733 1.10548 -0.08909 0.76733 
1.1127 -1.30008 -0.68995 1.1127 -1.30008 0.68995 1.1127 0.00776 -0.68995 
1.1127 0.00776 0.68995 1.11489 -0.8036 -0.93819 1.11489 -0.8036 0.93819 
1.11489 -0.48872 -0.93819 1.11489 -0.48872 0.93819 1.11941 -1.00595 -0.88222 
1.11941 -1.00595 0.88222 1.11941 -0.28637 -0.88222 1.11941 -0.28637 0.88222 
1.12717 -0.85642 -0.93178 1.12717 -0.85642 0.93178 1.12717 -0.4359 -0.93178 
1.12717 -0.4359 0.93178 1.13283 -0.64616 -0.95694 1.13283 -0.64616 0.95694 
1.13444 -1.05441 -0.86603 1.13444 -1.05441 0.86603 1.13444 -0.23791 -0.86603 
1.13444 -0.23791 0.86603 1.13567 -1.16067 -0.80787 1.13567 -1.16067 0.80787 
1.13567 -0.13165 -0.80787 1.13567 -0.13165 0.80787 1.13973 -0.90745 -0.92272 
1.13973 -0.90745 0.92272 1.13973 -0.38487 -0.92272 1.13973 -0.38487 0.92272 
1.14105 -1.26021 -0.73714 1.14105 -1.26021 0.73714 1.14105 -0.0321 -0.73714 
1.14105 -0.0321 0.73714 1.14174 -0.69891 -0.95815 1.14174 -0.69891 0.95815 
1.14174 -0.59341 -0.95815 1.14174 -0.59341 0.95815 1.15146 -0.75151 -0.95661 
1.15146 -0.75151 0.95661 1.15146 -0.54081 -0.95661 1.15146 -0.54081 0.95661 
1.15337 -0.95794 -0.91106 1.15337 -0.95794 0.91106 1.15337 -0.33438 -0.91106 
1.15337 -0.33438 0.91106 1.16306 -0.80464 -0.9525 1.16306 -0.80464 0.9525 
1.16306 -0.48767 -0.9525 1.16306 -0.48767 0.9525 1.16704 -1.11634 -0.84461 
1.16704 -1.11634 0.84461 1.16704 -0.17598 -0.84461 1.16704 -0.17598 0.84461 
1.16776 -1.00729 -0.89687 1.16776 -1.00729 0.89687 1.16776 -0.28503 -0.89687 
1.16776 -0.28503 0.89687 1.17048 -1.21923 -0.7796 1.17048 -1.21923 0.7796 
1.17048 -0.07309 -0.7796 1.17048 -0.07309 0.7796 1.17543 -0.85731 -0.94555 
1.17543 -0.85731 0.94555 1.17543 -0.43501 -0.94555 1.17543 -0.43501 0.94555 
1.17805 -1.31543 -0.70144 1.17805 -1.31543 0.70144 1.17805 0.02312 -0.70144 
1.17805 0.02312 0.70144 1.18013 -0.64616 -0.97003 1.18013 -0.64616 0.97003 
1.18846 -0.90834 -0.93606 1.18846 -0.90834 0.93606 1.18846 -0.38398 -0.93606 
1.18846 -0.38398 0.93606 1.18923 -0.69895 -0.97083 1.18923 -0.69895 0.97083 
1.18923 -0.59337 -0.97083 1.18923 -0.59337 0.97083 1.20036 -0.75211 -0.9691 
1.20036 -0.75211 0.9691 1.20036 -0.54021 -0.9691 1.20036 -0.54021 0.9691 
1.20102 -1.17575 -0.81866 1.20102 -1.17575 0.81866 1.20102 -0.11657 -0.81866 
1.20102 -0.11657 0.81866 1.20217 -0.95862 -0.92388 1.20217 -0.95862 0.92388 
1.20217 -0.3337 -0.92388 1.20217 -0.3337 0.92388 1.20524 -1.06232 -0.88281 
1.20524 -1.06232 0.88281 1.20524 -0.23 -0.88281 1.20524 -0.23 0.88281 
1.20621 -1.27442 -0.74716 1.20621 -1.27442 0.74716 1.20621 -0.0179 -0.74716 
1.20621 -0.0179 0.74716 1.21216 -0.80523 -0.96447 1.21216 -0.80523 0.96447 
1.21216 -0.48709 -0.96447 1.21216 -0.48709 0.96447 1.21645 -1.36684 -0.66174 
1.21645 -1.36684 0.66174 1.21645 0.07453 -0.66174 1.21645 0.07453 0.66174 
1.2243 -0.85766 -0.95694 1.2243 -0.85766 0.95694 1.2243 -0.43465 -0.95694 
1.2243 -0.43465 0.95694 1.22802 -0.64616 -0.98079 1.22802 -0.64616 0.98079 
1.23619 -1.23233 -0.78833 1.23619 -1.23233 0.78833 1.23619 -0.05999 -0.78833 
1.23619 -0.05999 0.78833 1.23753 -0.90861 -0.94693 1.23753 -0.90861 0.94693 
1.23753 -0.3837 -0.94693 1.23753 -0.3837 0.94693 1.23858 -1.12326 -0.85926 
1.23858 -1.12326 0.85926 1.23858 -0.16906 -0.85926 1.23858 -0.16906 0.85926 
1.23866 -0.69938 -0.9814 1.23866 -0.69938 0.9814 1.23866 -0.59294 -0.9814 
1.23866 -0.59294 0.9814 1.23927 -1.01416 -0.91147 1.23927 -1.01416 0.91147 
1.23927 -0.27816 -0.91147 1.23927 -0.27816 0.91147 1.24399 -1.32785 -0.70937 
1.24399 -1.32785 0.70937 1.24399 0.03554 -0.70937 1.24399 0.03554 0.70937 
1.24983 -0.75245 -0.97912 1.24983 -0.75245 0.97912 1.24983 -0.53987 -0.97912 
1.24983 -0.53987 0.97912 1.25406 -1.41334 -0.61875 1.25406 -1.41334 0.61875 
1.25406 0.12102 -0.61875 1.25406 0.12102 0.61875 1.2578 -1.47397 -0.53609 
1.2578 -1.47397 0.53609 1.26152 -0.8052 -0.97396 1.26152 -0.8052 0.97396 
1.26152 -0.48712 -0.97396 1.26152 -0.48712 0.97396 1.27236 -1.28576 -0.75378 
1.27236 -1.28576 0.75378 1.27236 -0.00656 -0.75378 1.27236 -0.00656 0.75378 
1.27353 -1.182 -0.83097 1.27353 -1.182 0.83097 1.27353 -0.11032 -0.83097 
1.27353 -0.11032 0.83097 1.27368 -0.85748 -0.96593 1.27368 -0.85748 0.96593 
1.27368 -0.43483 -0.96593 1.27368 -0.43483 0.96593 1.27454 -0.96414 -0.93638 
1.27454 -0.96414 0.93638 1.27454 -0.32817 -0.93638 1.27454 -0.32817 0.93638 
1.27638 -0.64616 -0.98918 1.27638 -0.64616 0.98918 1.27721 -1.068 -0.89486 
1.27721 -1.068 0.89486 1.27721 -0.22432 -0.89486 1.27721 -0.22432 0.89486 
1.28137 -1.37605 -0.66871 1.28137 -1.37605 0.66871 1.28137 0.08373 -0.66871 
1.28137 0.08373 0.66871 1.28717 -0.69942 -0.98928 1.28717 -0.69942 0.98928 
1.28717 -0.5929 -0.98928 1.28717 -0.5929 0.98928 1.2882 -1.49901 -0.50443 
1.2882 -1.49901 0.50443 1.29259 -1.45567 -0.57241 1.29259 -1.45567 0.57241 
1.29864 -0.75272 -0.98648 1.29864 -0.75272 0.98648 1.29864 -0.5396 -0.98648 
1.29864 -0.5396 0.98648 1.30928 -1.23723 -0.79855 1.30928 -1.23723 0.79855 
1.30928 -0.05508 -0.79855 1.30928 -0.05508 0.79855 1.30933 -1.33577 -0.71519 
1.30933 -1.33577 0.71519 1.30933 0.04345 -0.71519 1.30933 0.04345 0.71519 
1.31044 -0.91332 -0.95704 1.31044 -0.91332 0.95704 1.31044 -0.37899 -0.95704 
1.31044 -0.37899 0.95704 1.31048 -0.80545 -0.98079 1.31048 -0.80545 0.98079 
1.31048 -0.48687 -0.98079 1.31048 -0.48687 0.98079 1.31173 -1.12797 -0.86917 
1.31173 -1.12797 0.86917 1.31173 -0.16434 -0.86917 1.31173 -0.16434 0.86917 
1.31222 -1.01878 -0.92133 1.31222 -1.01878 0.92133 1.31222 -0.27353 -0.92133 
1.31222 -0.27353 0.92133 1.31895 -1.5217 -0.47179 1.31895 -1.5217 0.47179 
1.31951 -1.42066 -0.62403 1.31951 -1.42066 0.62403 1.31951 0.12835 -0.62403 
1.31951 0.12835 0.62403 1.32292 -1.48111 -0.54112 1.32292 -1.48111 0.54112 
1.32509 -0.64616 -0.99518 1.32509 -0.64616 0.99518 1.33629 -0.69952 -0.99479 
1.33629 -0.69952 0.99479 1.33629 -0.59279 -0.99479 1.33629 -0.59279 0.99479 
1.34686 -1.18532 -0.83874 1.34686 -1.18532 0.83874 1.34686 -0.10699 -0.83874 
1.34686 -0.10699 0.83874 1.34692 -1.38208 -0.67276 1.34692 -1.38208 0.67276 
1.34692 0.08977 -0.67276 1.34692 0.08977 0.67276 1.34752 -1.2913 -0.76031 
1.34752 -1.2913 0.76031 1.34752 -0.00101 -0.76031 1.34752 -0.00101 0.76031 
1.34771 -0.96794 -0.94381 1.34771 -0.96794 0.94381 1.34771 -0.32437 -0.94381 
1.34771 -0.32437 0.94381 1.34775 -0.75273 -0.99144 1.34775 -0.75273 0.99144 
1.34775 -0.53958 -0.99144 1.34775 -0.53958 0.99144 1.34819 -0.85928 -0.97415 
1.34819 -0.85928 0.97415 1.34819 -0.43303 -0.97415 1.34819 -0.43303 0.97415 
1.34997 -1.07142 -0.90211 1.34997 -1.07142 0.90211 1.34997 -0.2209 -0.90211 
1.34997 -0.2209 0.90211 1.35348 -1.57668 -0.35957 1.35348 -1.57668 0.35957 
1.3535 -1.50443 -0.50845 1.3535 -1.50443 0.50845 1.35373 -1.54297 -0.43694 
1.35373 -1.54297 0.43694 1.35771 -1.46091 -0.57611 1.35771 -1.46091 0.57611 
1.35771 0.16859 -0.57611 1.35771 0.16859 0.57611 1.37404 -0.64616 -0.9988 
1.37404 -0.64616 0.9988 1.38488 -1.24097 -0.80296 1.38488 -1.24097 0.80296 
1.38488 -0.05135 -0.80296 1.38488 -0.05135 0.80296 1.38488 -1.13033 -0.87414 
1.38488 -1.13033 0.87414 1.38488 -0.16199 -0.87414 1.38488 -0.16199 0.87414 
1.38491 -1.33951 -0.71959 1.38491 -1.33951 0.71959 1.38491 0.04719 -0.71959 
1.38491 0.04719 0.71959 1.38491 -1.42445 -0.62674 1.38491 -1.42445 0.62674 
1.38491 0.13214 -0.62674 1.38491 0.13214 0.62674 1.38532 -0.91453 -0.96257 
1.38532 -0.91453 0.96257 1.38532 -0.37778 -0.96257 1.38532 -0.37778 0.96257 
1.38533 -1.0211 -0.92628 1.38533 -1.0211 0.92628 1.38533 -0.27121 -0.92628 
1.38533 -0.27121 0.92628 1.38535 -0.80666 -0.98631 1.38535 -0.80666 0.98631 
1.38535 -0.48566 -0.98631 1.38535 -0.48566 0.98631 1.38535 -0.69956 -0.99786 
1.38535 -0.69956 0.99786 1.38535 -0.59276 -0.99786 1.38535 -0.59276 0.99786 
1.38825 -1.56228 -0.39938 1.38825 -1.56228 0.39938 1.38825 -1.59266 -0.3208 
1.38825 -1.59266 0.3208 1.38826 -1.52604 -0.4739 1.38826 -1.52604 0.4739 
1.38826 -1.48473 -0.54367 1.38826 -1.48473 0.54367 1.38826 0.19242 -0.54367 
1.38826 0.19242 0.54367 1.38841 -1.63009 -0.17515 1.38841 -1.63009 0.17515 
1.38841 -1.61477 -0.24614 1.38841 -1.61477 0.24614 1.42311 -1.64616 0 
1.42311 -1.64374 -0.06948 1.42311 -1.64374 0.06948 1.42311 -1.63641 -0.13928 
1.42311 -1.63641 0.13928 1.42311 -1.62363 -0.21108 1.42311 -1.62363 0.21108 
1.42311 -1.60584 -0.28108 1.42311 -1.60584 0.28108 1.42311 -1.57894 -0.36044 
1.42311 -1.57894 0.36044 1.42311 -1.54513 -0.438 1.42311 -1.54513 0.438 
1.42311 -1.50652 -0.50969 1.42311 -1.50652 0.50969 1.42311 -1.46265 -0.57735 
1.42311 -1.46265 0.57735 1.42311 -1.38423 -0.67472 1.42311 -1.38423 0.67472 
1.42311 -1.29315 -0.76249 1.42311 -1.29315 0.76249 1.42311 -1.1869 -0.84119 
1.42311 -1.1869 0.84119 1.42311 -1.07256 -0.90453 1.42311 -1.07256 0.90453 
1.42311 -0.96886 -0.9465 1.42311 -0.96886 0.9465 1.42311 -0.85988 -0.97689 
1.42311 -0.85988 0.97689 1.42311 -0.75304 -0.99427 1.42311 -0.75304 0.99427 
1.42311 -0.64616 -1 1.42311 -0.64616 1 1.42311 -0.53928 -0.99427 
1.42311 -0.53928 0.99427 1.42311 -0.43243 -0.97689 1.42311 -0.43243 0.97689 
1.42311 -0.32345 -0.9465 1.42311 -0.32345 0.9465 1.42311 -0.21976 -0.90453 
1.42311 -0.21976 0.90453 1.42311 -0.10542 -0.84119 1.42311 -0.10542 0.84119 
1.42311 0.00084 -0.76249 1.42311 0.00084 0.76249 1.42311 0.09191 -0.67472 
1.42311 0.09191 0.67472 1.42311 0.17034 -0.57735 1.42311 0.17034 0.57735 
1.42311 0.2142 -0.50969 1.42311 0.2142 0.50969 1.45781 -1.64495 -0.0347 
1.45781 -1.64495 0.0347 1.45781 -1.64009 -0.10442 1.45781 -1.64009 0.10442 
1.45782 -1.61477 -0.24614 1.45782 -1.61477 0.24614 1.45782 -1.63009 -0.17515 
1.45782 -1.63009 0.17515 1.45797 -1.48473 -0.54367 1.45797 -1.48473 0.54367 
1.45797 0.19242 -0.54367 1.45797 0.19242 0.54367 1.45797 -1.52604 -0.4739 
1.45797 -1.52604 0.4739 1.45797 0.23373 -0.4739 1.45797 0.23373 0.4739 
1.45798 -1.59266 -0.3208 1.45798 -1.59266 0.3208 1.45798 -1.56228 -0.39938 
1.45798 -1.56228 0.39938 1.46087 -0.69956 -0.99786 1.46087 -0.69956 0.99786 
1.46087 -0.59276 -0.99786 1.46087 -0.59276 0.99786 1.46087 -0.80666 -0.98631 
1.46087 -0.80666 0.98631 1.46087 -0.48566 -0.98631 1.46087 -0.48566 0.98631 
1.4609 -1.0211 -0.92628 1.4609 -1.0211 0.92628 1.4609 -0.27121 -0.92628 
1.4609 -0.27121 0.92628 1.4609 -0.91453 -0.96257 1.4609 -0.91453 0.96257 
1.4609 -0.37778 -0.96257 1.4609 -0.37778 0.96257 1.46131 -1.42445 -0.62674 
1.46131 -1.42445 0.62674 1.46131 0.13214 -0.62674 1.46131 0.13214 0.62674 
1.46131 -1.33951 -0.71959 1.46131 -1.33951 0.71959 1.46131 0.04719 -0.71959 
1.46131 0.04719 0.71959 1.46135 -1.13033 -0.87414 1.46135 -1.13033 0.87414 
1.46135 -0.16199 -0.87414 1.46135 -0.16199 0.87414 1.46135 -1.24097 -0.80296 
1.46135 -1.24097 0.80296 1.46135 -0.05135 -0.80296 1.46135 -0.05135 0.80296 
1.47218 -0.64616 -0.9988 1.47218 -0.64616 0.9988 1.48852 -1.46091 -0.57611 
1.48852 -1.46091 0.57611 1.48852 0.16859 -0.57611 1.48852 0.16859 0.57611 
1.49156 -1.60359 -0.28043 1.49156 -1.60359 0.28043 1.49225 -1.63404 -0.13895 
1.49225 -1.63404 0.13895 1.49242 -1.64134 -0.06931 1.49242 -1.64134 0.06931 
1.49243 -1.62128 -0.21057 1.49243 -1.62128 0.21057 1.49249 -1.54297 -0.43694 
1.49249 -1.54297 0.43694 1.49249 0.25065 -0.43694 1.49249 0.25065 0.43694 
1.49259 -1.64374 0 1.49272 -1.50443 -0.50845 1.49272 -1.50443 0.50845 
1.49272 0.21212 -0.50845 1.49272 0.21212 0.50845 1.49274 -1.57668 -0.35957 
1.49274 -1.57668 0.35957 1.49626 -1.07142 -0.90211 1.49626 -1.07142 0.90211 
1.49626 -0.2209 -0.90211 1.49626 -0.2209 0.90211 1.49804 -0.85928 -0.97415 
1.49804 -0.85928 0.97415 1.49804 -0.43303 -0.97415 1.49804 -0.43303 0.97415 
1.49847 -0.75273 -0.99144 1.49847 -0.75273 0.99144 1.49847 -0.53958 -0.99144 
1.49847 -0.53958 0.99144 1.49851 -0.96794 -0.94381 1.49851 -0.96794 0.94381 
1.49851 -0.32437 -0.94381 1.49851 -0.32437 0.94381 1.49871 -1.2913 -0.76031 
1.49871 -1.2913 0.76031 1.49871 -0.00101 -0.76031 1.49871 -0.00101 0.76031 
1.49931 -1.38208 -0.67276 1.49931 -1.38208 0.67276 1.49931 0.08977 -0.67276 
1.49931 0.08977 0.67276 1.49936 -1.18532 -0.83874 1.49936 -1.18532 0.83874 
1.49936 -0.10699 -0.83874 1.49936 -0.10699 0.83874 1.50993 -0.69952 -0.99479 
1.50993 -0.69952 0.99479 1.50993 -0.59279 -0.99479 1.50993 -0.59279 0.99479 
1.52113 -0.64616 -0.99518 1.52113 -0.64616 0.99518 1.52331 -1.48111 -0.54112 
1.52331 -1.48111 0.54112 1.52331 0.1888 -0.54112 1.52331 0.1888 0.54112 
1.52619 -1.61023 -0.24481 1.52619 -1.61023 0.24481 1.52636 -1.58811 -0.31947 
1.52636 -1.58811 0.31947 1.52671 -1.42066 -0.62403 1.52671 -1.42066 0.62403 
1.52671 0.12835 -0.62403 1.52671 0.12835 0.62403 1.52687 -1.63533 -0.10375 
1.52687 -1.63533 0.10375 1.52688 -1.62534 -0.17448 1.52688 -1.62534 0.17448 
1.52728 -1.5217 -0.47179 1.52728 -1.5217 0.47179 1.52728 0.22938 -0.47179 
1.52728 0.22938 0.47179 1.52729 -1.55793 -0.39726 1.52729 -1.55793 0.39726 
1.52729 0.26561 -0.39726 1.52729 0.26561 0.39726 1.52753 -1.64009 -0.0347 
1.52753 -1.64009 0.0347 1.534 -1.01878 -0.92133 1.534 -1.01878 0.92133 
1.534 -0.27353 -0.92133 1.534 -0.27353 0.92133 1.53449 -1.12797 -0.86917 
1.53449 -1.12797 0.86917 1.53449 -0.16434 -0.86917 1.53449 -0.16434 0.86917 
1.53575 -0.80545 -0.98079 1.53575 -0.80545 0.98079 1.53575 -0.48687 -0.98079 
1.53575 -0.48687 0.98079 1.53578 -0.91332 -0.95704 1.53578 -0.91332 0.95704 
1.53578 -0.37899 -0.95704 1.53578 -0.37899 0.95704 1.53689 -1.33577 -0.71519 
1.53689 -1.33577 0.71519 1.53689 0.04345 -0.71519 1.53689 0.04345 0.71519 
1.53694 -1.23723 -0.79855 1.53694 -1.23723 0.79855 1.53694 -0.05508 -0.79855 
1.53694 -0.05508 0.79855 1.54758 -0.75272 -0.98648 1.54758 -0.75272 0.98648 
1.54758 -0.5396 -0.98648 1.54758 -0.5396 0.98648 1.55364 -1.45567 -0.57241 
1.55364 -1.45567 0.57241 1.55364 0.16335 -0.57241 1.55364 0.16335 0.57241 
1.55802 -1.49901 -0.50443 1.55802 -1.49901 0.50443 1.55802 0.20669 -0.50443 
1.55802 0.20669 0.50443 1.55905 -0.69942 -0.98928 1.55905 -0.69942 0.98928 
1.55905 -0.5929 -0.98928 1.55905 -0.5929 0.98928 1.55969 -1.59685 -0.27845 
1.55969 -1.59685 0.27845 1.55969 0.30453 -0.27845 1.55969 0.30453 0.27845 
1.56073 -1.61447 -0.20841 1.56073 -1.61447 0.20841 1.56106 -1.62694 -0.13795 
1.56106 -1.62694 0.13795 1.56109 -1.56973 -0.35773 1.56109 -1.56973 0.35773 
1.56109 0.27742 -0.35773 1.56109 0.27742 0.35773 1.56154 -1.53648 -0.43378 
1.56154 -1.53648 0.43378 1.56154 0.24416 -0.43378 1.56154 0.24416 0.43378 
1.56206 -1.63404 -0.06914 1.56206 -1.63404 0.06914 1.56239 -1.63641 0 
1.56485 -1.37605 -0.66871 1.56485 -1.37605 0.66871 1.56485 0.08373 -0.66871 
1.56485 0.08373 0.66871 1.56901 -1.068 -0.89486 1.56901 -1.068 0.89486 
1.56901 -0.22432 -0.89486 1.56901 -0.22432 0.89486 1.56984 -0.64616 -0.98918 
1.56984 -0.64616 0.98918 1.57169 -0.96414 -0.93638 1.57169 -0.96414 0.93638 
1.57169 -0.32817 -0.93638 1.57169 -0.32817 0.93638 1.57254 -0.85748 -0.96593 
1.57254 -0.85748 0.96593 1.57254 -0.43483 -0.96593 1.57254 -0.43483 0.96593 
1.57269 -1.182 -0.83097 1.57269 -1.182 0.83097 1.57269 -0.11032 -0.83097 
1.57269 -0.11032 0.83097 1.57387 -1.28576 -0.75378 1.57387 -1.28576 0.75378 
1.57387 -0.00656 -0.75378 1.57387 -0.00656 0.75378 1.5847 -0.8052 -0.97396 
1.5847 -0.8052 0.97396 1.5847 -0.48712 -0.97396 1.5847 -0.48712 0.97396 
1.58843 -1.47397 -0.53609 1.58843 -1.47397 0.53609 1.58843 0.18166 -0.53609 
1.58843 0.18166 0.53609 1.59217 -1.41334 -0.61875 1.59217 -1.41334 0.61875 
1.59217 0.12102 -0.61875 1.59217 0.12102 0.61875 1.59235 -1.51428 -0.4666 
1.59235 -1.51428 0.4666 1.59235 0.22197 -0.4666 1.59235 0.22197 0.4666 
1.59425 -1.60118 -0.24216 1.59425 -1.60118 0.24216 1.59425 0.30887 -0.24216 
1.59425 0.30887 0.24216 1.5945 -1.57904 -0.3168 1.5945 -1.57904 0.3168 
1.5945 0.28672 -0.3168 1.5945 0.28672 0.3168 1.59492 -1.61619 -0.17181 
1.59492 -1.61619 0.17181 1.59492 0.32387 -0.17181 1.59492 0.32387 0.17181 
1.59541 -1.54873 -0.39455 1.59541 -1.54873 0.39455 1.59541 0.25642 -0.39455 
1.59541 0.25642 0.39455 1.59639 -0.75245 -0.97912 1.59639 -0.75245 0.97912 
1.59639 -0.53987 -0.97912 1.59639 -0.53987 0.97912 1.59759 -1.62534 -0.10377 
1.59759 -1.62534 0.10377 1.59759 0.33302 -0.10377 1.59759 0.33302 0.10377 
1.59826 -1.63009 -0.0347 1.59826 -1.63009 0.0347 1.59826 0.33777 -0.0347 
1.59826 0.33777 0.0347 1.60223 -1.32785 -0.70937 1.60223 -1.32785 0.70937 
1.60223 0.03554 -0.70937 1.60223 0.03554 0.70937 1.60696 -1.01416 -0.91147 
1.60696 -1.01416 0.91147 1.60696 -0.27816 -0.91147 1.60696 -0.27816 0.91147 
1.60757 -0.69938 -0.9814 1.60757 -0.69938 0.9814 1.60757 -0.59294 -0.9814 
1.60757 -0.59294 0.9814 1.60764 -1.12326 -0.85926 1.60764 -1.12326 0.85926 
1.60764 -0.16906 -0.85926 1.60764 -0.16906 0.85926 1.6087 -0.90861 -0.94693 
1.6087 -0.90861 0.94693 1.6087 -0.3837 -0.94693 1.6087 -0.3837 0.94693 
1.61004 -1.23233 -0.78833 1.61004 -1.23233 0.78833 1.61004 -0.05999 -0.78833 
1.61004 -0.05999 0.78833 1.6182 -1.44697 -0.56626 1.6182 -1.44697 0.56626 
1.6182 -0.64616 -0.98079 1.6182 -0.64616 0.98079 1.6182 0.15465 -0.56626 
1.6182 0.15465 0.56626 1.62192 -0.85766 -0.95694 1.62192 -0.85766 0.95694 
1.62192 -0.43465 -0.95694 1.62192 -0.43465 0.95694 1.62274 -1.4899 -0.49824 
1.62274 -1.4899 0.49824 1.62274 0.19759 -0.49824 1.62274 0.19759 0.49824 
1.62677 -1.52751 -0.42631 1.62677 -1.52751 0.42631 1.62677 0.23519 -0.42631 
1.62677 0.23519 0.42631 1.62718 -1.58565 -0.27517 1.62718 -1.58565 0.27517 
1.62718 0.29333 -0.27517 1.62718 0.29333 0.27517 1.62837 -1.6031 -0.20526 
1.62837 -1.6031 0.20526 1.62837 0.31078 -0.20526 1.62837 0.31078 0.20526 
1.62879 -1.55843 -0.3542 1.62879 -1.55843 0.3542 1.62879 0.26611 -0.3542 
1.62879 0.26611 0.3542 1.62978 -1.36684 -0.66174 1.62978 -1.36684 0.66174 
1.62978 0.07453 -0.66174 1.62978 0.07453 0.66174 1.63152 -1.61447 -0.13762 
1.63152 -1.61447 0.13762 1.63152 0.32215 -0.13762 1.63152 0.32215 0.13762 
1.63368 -1.62128 -0.06932 1.63368 -1.62128 0.06932 1.63368 0.32896 -0.06932 
1.63368 0.32896 0.06932 1.63406 -0.80523 -0.96447 1.63406 -0.80523 0.96447 
1.63406 -0.48709 -0.96447 1.63406 -0.48709 0.96447 1.63419 -1.62363 0 
1.63419 0.33131 0 1.64002 -1.27442 -0.74716 1.64002 -1.27442 0.74716 
1.64002 -0.0179 -0.74716 1.64002 -0.0179 0.74716 1.64098 -1.06232 -0.88281 
1.64098 -1.06232 0.88281 1.64098 -0.23 -0.88281 1.64098 -0.23 0.88281 
1.64405 -0.95862 -0.92388 1.64405 -0.95862 0.92388 1.64405 -0.3337 -0.92388 
1.64405 -0.3337 0.92388 1.6452 -1.17575 -0.81866 1.6452 -1.17575 0.81866 
1.6452 -0.11657 -0.81866 1.6452 -0.11657 0.81866 1.64586 -0.75211 -0.9691 
1.64586 -0.75211 0.9691 1.64586 -0.54021 -0.9691 1.64586 -0.54021 0.9691 
1.65263 -1.4634 -0.52862 1.65263 -1.4634 0.52862 1.65263 0.17108 -0.52862 
1.65263 0.17108 0.52862 1.65638 -1.40256 -0.6111 1.65638 -1.40256 0.6111 
1.65638 0.11024 -0.6111 1.65638 0.11024 0.6111 1.657 -0.69895 -0.97083 
1.657 -0.69895 0.97083 1.657 -0.59337 -0.97083 1.657 -0.59337 0.97083 
1.65727 -1.50356 -0.45829 1.65727 -1.50356 0.45829 1.65727 0.21125 -0.45829 
1.65727 0.21125 0.45829 1.65776 -0.90834 -0.93606 1.65776 -0.90834 0.93606 
1.65776 -0.38398 -0.93606 1.65776 -0.38398 0.93606 1.66024 -1.53764 -0.38606 
1.66024 -1.53764 0.38606 1.66024 0.24532 -0.38606 1.66024 0.24532 0.38606 
1.66133 -1.5877 -0.23822 1.66133 -1.5877 0.23822 1.66133 0.29539 -0.23822 
1.66133 0.29539 0.23822 1.66159 -1.56554 -0.31284 1.66159 -1.56554 0.31284 
1.66159 0.27322 -0.31284 1.66159 0.27322 0.31284 1.66527 -1.60118 -0.17114 
1.66527 -1.60118 0.17114 1.66527 0.30887 -0.17114 1.66527 0.30887 0.17114 
1.66609 -0.64616 -0.97003 1.66609 -0.64616 0.97003 1.66792 -1.61023 -0.10308 
1.66792 -1.61023 0.10308 1.66792 0.31792 -0.10308 1.66792 0.31792 0.10308 
1.66817 -1.31543 -0.70144 1.66817 -1.31543 0.70144 1.66817 0.02312 -0.70144 
1.66817 0.02312 0.70144 1.66925 -1.61477 -0.0347 1.66925 -1.61477 0.0347 
1.66925 0.32246 -0.0347 1.66925 0.32246 0.0347 1.6708 -0.85731 -0.94555 
1.6708 -0.85731 0.94555 1.6708 -0.43501 -0.94555 1.6708 -0.43501 0.94555 
1.67574 -1.21923 -0.7796 1.67574 -1.21923 0.7796 1.67574 -0.07309 -0.7796 
1.67574 -0.07309 0.7796 1.67847 -1.00729 -0.89687 1.67847 -1.00729 0.89687 
1.67847 -0.28503 -0.89687 1.67847 -0.28503 0.89687 1.67918 -1.11634 -0.84461 
1.67918 -1.11634 0.84461 1.67918 -0.17598 -0.84461 1.67918 -0.17598 0.84461 
1.68193 -1.43483 -0.55768 1.68193 -1.43483 0.55768 1.68193 0.14252 -0.55768 
1.68193 0.14252 0.55768 1.68317 -0.80464 -0.9525 1.68317 -0.80464 0.9525 
1.68317 -0.48767 -0.9525 1.68317 -0.48767 0.9525 1.68739 -1.4773 -0.48924 
1.68739 -1.4773 0.48924 1.68739 0.18499 -0.48924 1.68739 0.18499 0.48924 
1.6911 -1.51467 -0.41697 1.6911 -1.51467 0.41697 1.6911 0.22236 -0.41697 
1.6911 0.22236 0.41697 1.69286 -0.95794 -0.91106 1.69286 -0.95794 0.91106 
1.69286 -0.33438 -0.91106 1.69286 -0.33438 0.91106 1.69321 -1.54524 -0.34452 
1.69321 -1.54524 0.34452 1.69321 0.25292 -0.34452 1.69321 0.25292 0.34452 
1.69371 -1.57004 -0.2706 1.69371 -1.57004 0.2706 1.69371 0.27772 -0.2706 
1.69371 0.27772 0.2706 1.69476 -0.75151 -0.95661 1.69476 -0.75151 0.95661 
1.69476 -0.54081 -0.95661 1.69476 -0.54081 0.95661 1.69573 -1.35352 -0.65216 
1.69573 -1.35352 0.65216 1.69573 0.0612 -0.65216 1.69573 0.0612 0.65216 
1.69828 -1.58565 -0.20407 1.69828 -1.58565 0.20407 1.69828 0.29333 -0.20407 
1.69828 0.29333 0.20407 1.70156 -1.59685 -0.13658 1.70156 -1.59685 0.13658 
1.70156 0.30453 -0.13658 1.70156 0.30453 0.13658 1.70354 -1.60359 -0.06845 
1.70354 -1.60359 0.06845 1.70354 0.31127 -0.06845 1.70354 0.31127 0.06845 
1.7042 -1.60584 0 1.7042 0.31352 0 1.70448 -0.69891 -0.95815 
1.70448 -0.69891 0.95815 1.70448 -0.59341 -0.95815 1.70448 -0.59341 0.95815 
1.70518 -1.26021 -0.73714 1.70518 -1.26021 0.73714 1.70518 -0.0321 -0.73714 
1.70518 -0.0321 0.73714 1.7065 -0.90745 -0.92272 1.7065 -0.90745 0.92272 
1.7065 -0.38487 -0.92272 1.7065 -0.38487 0.92272 1.71056 -1.16067 -0.80787 
1.71056 -1.16067 0.80787 1.71056 -0.13165 -0.80787 1.71056 -0.13165 0.80787 
1.71179 -1.05441 -0.86603 1.71179 -1.05441 0.86603 1.71179 -0.23791 -0.86603 
1.71179 -0.23791 0.86603 1.7134 -0.64616 -0.95694 1.7134 -0.64616 0.95694 
1.71684 -1.44911 -0.51864 1.71684 -1.44911 0.51864 1.71684 0.1568 -0.51864 
1.71684 0.1568 0.51864 1.71905 -0.85642 -0.93178 1.71905 -0.85642 0.93178 
1.71905 -0.4359 -0.93178 1.71905 -0.4359 0.93178 1.72137 -1.48892 -0.4481 
1.72137 -1.48892 0.4481 1.72137 0.19661 -0.4481 1.72137 0.19661 0.4481 
1.72202 -1.38796 -0.60031 1.72202 -1.38796 0.60031 1.72202 0.09565 -0.60031 
1.72202 0.09565 0.60031 1.7242 -1.52263 -0.37569 1.7242 -1.52263 0.37569 
1.7242 0.23031 -0.37569 1.7242 0.23031 0.37569 1.72544 -1.55015 -0.30233 
1.72544 -1.55015 0.30233 1.72544 0.25783 -0.30233 1.72544 0.25783 0.30233 
1.72681 -1.00595 -0.88222 1.72681 -1.00595 0.88222 1.72681 -0.28637 -0.88222 
1.72681 -0.28637 0.88222 1.73134 -0.8036 -0.93819 1.73134 -0.8036 0.93819 
1.73134 -0.48872 -0.93819 1.73134 -0.48872 0.93819 1.73352 -1.30008 -0.68995 
1.73352 -1.30008 0.68995 1.73352 0.00776 -0.68995 1.73352 0.00776 0.68995 
1.73595 -1.56554 -0.23848 1.73595 -1.56554 0.23848 1.73595 0.27322 -0.23848 
1.73595 0.27322 0.23848 1.73991 -1.57904 -0.17139 1.73991 -1.57904 0.17139 
1.73991 0.28672 -0.17139 1.73991 0.28672 0.17139 1.74074 -1.20322 -0.76733 
1.74074 -1.20322 0.76733 1.74074 -0.08909 -0.76733 1.74074 -0.08909 0.76733 
1.74097 -0.95646 -0.89592 1.74097 -0.95646 0.89592 1.74097 -0.33585 -0.89592 
1.74097 -0.33585 0.89592 1.74189 -0.75147 -0.94196 1.74189 -0.75147 0.94196 
1.74189 -0.54085 -0.94196 1.74189 -0.54085 0.94196 1.74258 -1.58811 -0.10325 
1.74258 -1.58811 0.10325 1.74258 0.2958 -0.10325 1.74258 0.2958 0.10325 
1.74387 -1.09978 -0.83147 1.74387 -1.09978 0.83147 1.74387 -0.19254 -0.83147 
1.74387 -0.19254 0.83147 1.74391 -1.59266 -0.03487 1.74391 -1.59266 0.03487 
1.74391 0.30035 -0.03487 1.74391 0.30035 0.03487 1.74455 -1.41932 -0.54671 
1.74455 -1.41932 0.54671 1.74455 0.12701 -0.54671 1.74455 0.12701 0.54671 
1.75088 -1.46103 -0.47808 1.75088 -1.46103 0.47808 1.75088 0.16871 -0.47808 
1.75088 0.16871 0.47808 1.75155 -0.69878 -0.94306 1.75155 -0.69878 0.94306 
1.75155 -0.59353 -0.94306 1.75155 -0.59353 0.94306 1.75424 -0.9061 -0.90708 
1.75424 -0.9061 0.90708 1.75424 -0.38621 -0.90708 1.75424 -0.38621 0.90708 
1.75426 -1.49802 -0.4058 1.75426 -1.49802 0.4058 1.75426 0.2057 -0.4058 
1.75426 0.2057 0.4058 1.75644 -1.52808 -0.33333 1.75644 -1.52808 0.33333 
1.75644 0.23576 -0.33333 1.75644 0.23576 0.33333 1.76 -0.64616 -0.94154 
1.76 -0.64616 0.94154 1.76043 -1.33693 -0.63957 1.76043 -1.33693 0.63957 
1.76043 0.04461 -0.63957 1.76043 0.04461 0.63957 1.76167 -1.05524 -0.84737 
1.76167 -1.05524 0.84737 1.76167 -0.23708 -0.84737 1.76167 -0.23708 0.84737 
1.76656 -0.855 -0.91566 1.76656 -0.855 0.91566 1.76656 -0.43731 -0.91566 
1.76656 -0.43731 0.91566 1.76764 -1.54524 -0.2701 1.76764 -1.54524 0.2701 
1.76764 0.25292 -0.2701 1.76764 0.25292 0.2701 1.76906 -1.24322 -0.72377 
1.76906 -1.24322 0.72377 1.76906 -0.0491 -0.72377 1.76906 -0.0491 0.72377 
1.77458 -1.14321 -0.79335 1.77458 -1.14321 0.79335 1.77458 -0.14911 -0.79335 
1.77458 -0.14911 0.79335 1.77664 -1.00656 -0.86321 1.77664 -1.00656 0.86321 
1.77664 -0.28576 -0.86321 1.77664 -0.28576 0.86321 1.77731 -1.55843 -0.20568 
1.77731 -1.55843 0.20568 1.77731 0.26611 -0.20568 1.77731 0.26611 0.20568 
1.77791 -0.80331 -0.92164 1.77791 -0.80331 0.92164 1.77791 -0.489 -0.92164 
1.77791 -0.489 0.92164 1.77877 -1.43172 -0.50636 1.77877 -1.43172 0.50636 
1.77877 0.13941 -0.50636 1.77877 0.13941 0.50636 1.78084 -1.56973 -0.13798 
1.78084 -1.56973 0.13798 1.78084 0.27742 -0.13798 1.78084 0.27742 0.13798 
1.78268 -1.57668 -0.06963 1.78268 -1.57668 0.06963 1.78268 0.28436 -0.06963 
1.78268 0.28436 0.06963 1.78355 -1.57894 0 1.78355 0.28662 0 
1.7839 -1.37029 -0.58777 1.7839 -1.37029 0.58777 1.7839 0.07797 -0.58777 
1.7839 0.07797 0.58777 1.78395 -1.47054 -0.4361 1.78395 -1.47054 0.4361 
1.78395 0.17823 -0.4361 1.78395 0.17823 0.4361 1.78664 -1.50389 -0.36353 
1.78664 -1.50389 0.36353 1.78664 0.21157 -0.36353 1.78664 0.21157 0.36353 
1.78825 -0.75118 -0.92501 1.78825 -0.75118 0.92501 1.78825 -0.54114 -0.92501 
1.78825 -0.54114 0.92501 1.79091 -0.95661 -0.87655 1.79091 -0.95661 0.87655 
1.79091 -0.3357 -0.87655 1.79091 -0.3357 0.87655 1.79305 -1.09964 -0.81086 
1.79305 -1.09964 0.81086 1.79305 -0.19268 -0.81086 1.79305 -0.19268 0.81086 
1.79695 -1.282 -0.67524 1.79695 -1.282 0.67524 1.79695 -0.01031 -0.67524 
1.79695 -0.01031 0.67524 1.79755 -0.69874 -0.92576 1.79755 -0.69874 0.92576 
1.79755 -0.59357 -0.92576 1.79755 -0.59357 0.92576 1.7988 -1.52263 -0.30109 
1.7988 -1.52263 0.30109 1.7988 0.23031 -0.30109 1.7988 0.23031 0.30109 
1.80379 -1.18451 -0.75184 1.80379 -1.18451 0.75184 1.80379 -0.1078 -0.75184 
1.80379 -0.1078 0.75184 1.80409 -0.90606 -0.8873 1.80409 -0.90606 0.8873 
1.80409 -0.38625 -0.8873 1.80409 -0.38625 0.8873 1.8058 -1.4005 -0.5334 
1.8058 -1.4005 0.5334 1.8058 -0.64616 -0.92388 1.8058 -0.64616 0.92388 
1.8058 0.10819 -0.5334 1.8058 0.10819 0.5334 1.80917 -1.53764 -0.23712 
1.80917 -1.53764 0.23712 1.80917 0.24532 -0.23712 1.80917 0.24532 0.23712 
1.81058 -1.05491 -0.82631 1.81058 -1.05491 0.82631 1.81058 -0.23741 -0.82631 
1.81058 -0.23741 0.82631 1.81212 -1.44181 -0.46433 1.81212 -1.44181 0.46433 
1.81212 0.1495 -0.46433 1.81212 0.1495 0.46433 1.81596 -1.47763 -0.39285 
1.81596 -1.47763 0.39285 1.81596 0.18531 -0.39285 1.81596 0.18531 0.39285 
1.81711 -0.8534 -0.89544 1.81711 -0.8534 0.89544 1.81711 -0.43892 -0.89544 
1.81711 -0.43892 0.89544 1.81766 -1.54873 -0.1723 1.81766 -1.54873 0.1723 
1.81766 0.25642 -0.1723 1.81766 0.25642 0.1723 1.82038 -1.55793 -0.10418 
1.82038 -1.55793 0.10418 1.82038 0.26561 -0.10418 1.82038 0.26561 0.10418 
1.82166 -1.31689 -0.62553 1.82166 -1.31689 0.62553 1.82166 0.02457 -0.62553 
1.82166 0.02457 0.62553 1.82249 -1.56228 -0.03487 1.82249 -1.56228 0.03487 
1.82249 0.26996 -0.03487 1.82249 0.26996 0.03487 1.82308 -1.14213 -0.77074 
1.82308 -1.14213 0.77074 1.82308 -0.15019 -0.77074 1.82308 -0.15019 0.77074 
1.82576 -1.0059 -0.8417 1.82576 -1.0059 0.8417 1.82576 -0.28641 -0.8417 
1.82576 -0.28641 0.8417 1.82833 -0.80154 -0.90092 1.82833 -0.80154 0.90092 
1.82833 -0.49077 -0.90092 1.82833 -0.49077 0.90092 1.82891 -1.49802 -0.33115 
1.82891 -1.49802 0.33115 1.82891 0.2057 -0.33115 1.82891 0.2057 0.33115 
1.83136 -1.22351 -0.70711 1.83136 -1.22351 0.70711 1.83136 -0.06881 -0.70711 
1.83136 -0.06881 0.70711 1.83866 -0.74898 -0.90374 1.83866 -0.74898 0.90374 
1.83866 -0.54334 -0.90374 1.83866 -0.54334 0.90374 1.83936 -1.41097 -0.49172 
1.83936 -1.41097 0.49172 1.83936 0.11866 -0.49172 1.83936 0.11866 0.49172 
1.83978 -0.95587 -0.85467 1.83978 -0.95587 0.85467 1.83978 -0.33645 -0.85467 
1.83978 -0.33645 0.85467 1.84008 -1.51467 -0.26799 1.84008 -1.51467 0.26799 
1.84008 0.22236 -0.26799 1.84008 0.22236 0.26799 1.84141 -1.09824 -0.78781 
1.84141 -1.09824 0.78781 1.84141 -0.19408 -0.78781 1.84141 -0.19408 0.78781 
1.84434 -1.44937 -0.42122 1.84434 -1.44937 0.42122 1.84434 0.15705 -0.42122 
1.84434 0.15705 0.42122 1.84467 -1.34921 -0.57271 1.84467 -1.34921 0.57271 
1.84467 0.0569 -0.57271 1.84467 0.0569 0.57271 1.84781 -0.69644 -0.90394 
1.84781 -0.69644 0.90394 1.84781 -0.59588 -0.90394 1.84781 -0.59588 0.90394 
1.84943 -1.52751 -0.20366 1.84943 -1.52751 0.20366 1.84943 0.23519 -0.20366 
1.84943 0.23519 0.20366 1.85067 -0.64616 -0.90399 1.85067 -0.64616 0.90399 
1.85143 -1.18224 -0.72743 1.85143 -1.18224 0.72743 1.85143 -0.11007 -0.72743 
1.85143 -0.11007 0.72743 1.85378 -0.90391 -0.86492 1.85378 -0.90391 0.86492 
1.85378 -0.38841 -0.86492 1.85378 -0.38841 0.86492 1.85689 -1.53648 -0.13843 
1.85689 -1.53648 0.13843 1.85689 0.24416 -0.13843 1.85689 0.24416 0.13843 
1.85719 -1.26003 -0.65935 1.85719 -1.26003 0.65935 1.85719 -0.03228 -0.65935 
1.85719 -0.03228 0.65935 1.8584 -1.05342 -0.80291 1.8584 -1.05342 0.80291 
1.8584 -0.2389 -0.80291 1.8584 -0.2389 0.80291 1.85922 -1.47054 -0.36084 
1.85922 -1.47054 0.36084 1.85922 0.17823 -0.36084 1.85922 0.17823 0.36084 
1.86006 -1.54297 -0.06938 1.86006 -1.54297 0.06938 1.86006 0.25065 -0.06938 
1.86006 0.25065 0.06938 1.86111 -1.54513 0 1.86111 0.25282 0 
1.8654 -1.37845 -0.51781 1.8654 -1.37845 0.51781 1.8654 0.08614 -0.51781 
1.8654 0.08614 0.51781 1.86649 -0.85118 -0.87257 1.86649 -0.85118 0.87257 
1.86649 -0.44114 -0.87257 1.86649 -0.44114 0.87257 1.87043 -1.13963 -0.74592 
1.87043 -1.13963 0.74592 1.87043 -0.15269 -0.74592 1.87043 -0.15269 0.74592 
1.87121 -1.48892 -0.29826 1.87121 -1.48892 0.29826 1.87121 0.19661 -0.29826 
1.87121 0.19661 0.29826 1.8717 -1.41917 -0.44858 1.8717 -1.41917 0.44858 
1.8717 0.12685 -0.44858 1.8717 0.12685 0.44858 1.87347 -1.00418 -0.81792 
1.87347 -1.00418 0.81792 1.87347 -0.28813 -0.81792 1.87347 -0.28813 0.81792 
1.87782 -0.79905 -0.87742 1.87782 -0.79905 0.87742 1.87782 -0.49327 -0.87742 
1.87782 -0.49327 0.87742 1.87843 -1.22059 -0.68023 1.87843 -1.22059 0.68023 
1.87843 -0.07173 -0.68023 1.87843 -0.07173 0.68023 1.88115 -1.29393 -0.60876 
1.88115 -1.29393 0.60876 1.88115 0.00161 -0.60876 1.88115 0.00161 0.60876 
1.8814 -1.50356 -0.23416 1.8814 -1.50356 0.23416 1.8814 0.21125 -0.23416 
1.8814 0.21125 0.23416 1.88744 -1.44181 -0.38901 1.88744 -1.44181 0.38901 
1.88744 0.1495 -0.38901 1.88744 0.1495 0.38901 1.88784 -0.74648 -0.87975 
1.88784 -0.74648 0.87975 1.88784 -0.54584 -0.87975 1.88784 -0.54584 0.87975 
1.88829 -1.09577 -0.76254 1.88829 -1.09577 0.76254 1.88829 -0.19655 -0.76254 
1.88829 -0.19655 0.76254 1.88865 -0.95322 -0.83005 1.88865 -0.95322 0.83005 
1.88865 -0.3391 -0.83005 1.88865 -0.3391 0.83005 1.88971 -1.51428 -0.16924 
1.88971 -1.51428 0.16924 1.88971 0.22197 -0.16924 1.88971 0.22197 0.16924 
1.89177 -0.69638 -0.88195 1.89177 -0.69638 0.88195 1.89177 -0.59594 -0.88195 
1.89177 -0.59594 0.88195 1.89451 -0.64616 -0.88192 1.89451 -0.64616 0.88192 
1.8949 -1.5217 -0.10417 1.8949 -1.5217 0.10417 1.8949 0.22938 -0.10417 
1.8949 0.22938 0.10417 1.89702 -1.52604 -0.03485 1.89702 -1.52604 0.03485 
1.89702 0.23373 -0.03485 1.89702 0.23373 0.03485 1.89798 -1.38711 -0.47486 
1.89798 -1.38711 0.47486 1.89798 0.09479 -0.47486 1.89798 0.09479 0.47486 
1.89834 -1.17898 -0.70019 1.89834 -1.17898 0.70019 1.89834 -0.11334 -0.70019 
1.89834 -0.11334 0.70019 1.90119 -1.46103 -0.32776 1.90119 -1.46103 0.32776 
1.90119 0.16871 -0.32776 1.90119 0.16871 0.32776 1.90247 -0.90103 -0.8398 
1.90247 -0.90103 0.8398 1.90247 -0.39129 -0.8398 1.90247 -0.39129 0.8398 
1.90316 -1.32505 -0.55557 1.90316 -1.32505 0.55557 1.90316 0.03273 -0.55557 
1.90316 0.03273 0.55557 1.90324 -1.25569 -0.63083 1.90324 -1.25569 0.63083 
1.90324 -0.03662 -0.63083 1.90324 -0.03662 0.63083 1.90499 -1.05077 -0.77723 
1.90499 -1.05077 0.77723 1.90499 -0.24154 -0.77723 1.90499 -0.24154 0.77723 
1.91235 -1.4773 -0.26428 1.91235 -1.4773 0.26428 1.91235 0.18499 -0.26428 
1.91235 0.18499 0.26428 1.91456 -0.84834 -0.84711 1.91456 -0.84834 0.84711 
1.91456 -0.44397 -0.84711 1.91456 -0.44397 0.84711 1.91484 -1.41097 -0.41625 
1.91484 -1.41097 0.41625 1.91484 0.11866 -0.41625 1.91484 0.11866 0.41625 
1.91732 -1.13579 -0.71834 1.91732 -1.13579 0.71834 1.91732 -0.15653 -0.71834 
1.91732 -0.15653 0.71834 1.92129 -1.00073 -0.79126 1.92129 -1.00073 0.79126 
1.92129 -0.29158 -0.79126 1.92129 -0.29158 0.79126 1.92135 -1.4899 -0.19963 
1.92135 -1.4899 0.19963 1.92135 0.19759 -0.19963 1.92135 0.19759 0.19963 
1.92311 -1.35326 -0.5 1.92311 -1.35326 0.5 1.92311 0.06095 -0.5 
1.92311 0.06095 0.5 1.92416 -1.21597 -0.65136 1.92416 -1.21597 0.65136 
1.92416 -0.07634 -0.65136 1.92416 -0.07634 0.65136 1.92568 -0.79605 -0.85144 
1.92568 -0.79605 0.85144 1.92568 -0.49627 -0.85144 1.92568 -0.49627 0.85144 
1.92618 -1.28819 -0.57854 1.92618 -1.28819 0.57854 1.92618 -0.00412 -0.57854 
1.92618 -0.00412 0.57854 1.92754 -1.49901 -0.13491 1.92754 -1.49901 0.13491 
1.92754 0.20669 -0.13491 1.92754 0.20669 0.13491 1.92947 -1.43172 -0.35566 
1.92947 -1.43172 0.35566 1.92947 0.13941 -0.35566 1.92947 0.13941 0.35566 
1.93087 -0.74638 -0.85565 1.93087 -0.74638 0.85565 1.93087 -0.54594 -0.85565 
1.93087 -0.54594 0.85565 1.93156 -1.50443 -0.06961 1.93156 -1.50443 0.06961 
1.93156 0.21212 -0.06961 1.93156 0.21212 0.06961 1.9328 -1.50652 0 
1.9328 0.2142 0 1.9348 -0.69622 -0.85771 1.9348 -0.69622 0.85771 
1.9348 -0.5961 -0.85771 1.9348 -0.5961 0.85771 1.93499 -1.09161 -0.73454 
1.93499 -1.09161 0.73454 1.93499 -0.2007 -0.73454 1.93499 -0.2007 0.73454 
1.93612 -0.94964 -0.80295 1.93612 -0.94964 0.80295 1.93612 -0.34267 -0.80295 
1.93612 -0.34267 0.80295 1.93721 -0.64616 -0.85773 1.93721 -0.64616 0.85773 
1.94092 -1.37845 -0.44229 1.94092 -1.37845 0.44229 1.94092 0.08614 -0.44229 
1.94092 0.08614 0.44229 1.94175 -1.44911 -0.29372 1.94175 -1.44911 0.29372 
1.94175 0.1568 -0.29372 1.94175 0.1568 0.29372 1.94412 -1.17391 -0.67085 
1.94412 -1.17391 0.67085 1.94412 -0.11841 -0.67085 1.94412 -0.11841 0.67085 
1.94704 -1.31772 -0.52393 1.94704 -1.31772 0.52393 1.94704 0.0254 -0.52393 
1.94704 0.0254 0.52393 1.94807 -1.24956 -0.60027 1.94807 -1.24956 0.60027 
1.94807 -0.04275 -0.60027 1.94807 -0.04275 0.60027 1.94942 -0.89765 -0.81225 
1.94942 -0.89765 0.81225 1.94942 -0.39466 -0.81225 1.94942 -0.39466 0.81225 
1.9502 -1.04698 -0.74934 1.9502 -1.04698 0.74934 1.9502 -0.24534 -0.74934 
1.9502 -0.24534 0.74934 1.95174 -1.4634 -0.22951 1.95174 -1.4634 0.22951 
1.95174 0.17108 -0.22951 1.95174 0.17108 0.22951 1.95651 -1.4005 -0.38268 
1.95651 -1.4005 0.38268 1.95651 0.10819 -0.38268 1.95651 0.10819 0.38268 
1.9592 -1.47397 -0.16531 1.9592 -1.47397 0.16531 1.9592 0.18166 -0.16531 
1.9592 0.18166 0.16531 1.96117 -0.84491 -0.81914 1.96117 -0.84491 0.81914 
1.96117 -0.4474 -0.81914 1.96117 -0.4474 0.81914 1.96275 -1.1305 -0.68862 
1.96275 -1.1305 0.68862 1.96275 -0.16182 -0.68862 1.96275 -0.16182 0.68862 
1.96423 -1.48111 -0.1002 1.96423 -1.48111 0.1002 1.96423 0.1888 -0.1002 
1.96423 0.1888 0.1002 1.96631 -0.99668 -0.76294 1.96631 -0.99668 0.76294 
1.96631 -0.29564 -0.76294 1.96631 -0.29564 0.76294 1.96678 -1.48473 -0.03485 
1.96678 -1.48473 0.03485 1.96678 0.19242 -0.03485 1.96678 0.19242 0.03485 
1.9676 -0.79566 -0.82533 1.9676 -0.79566 0.82533 1.9676 -0.49665 -0.82533 
1.9676 -0.49665 0.82533 1.96841 -1.20968 -0.62056 1.96841 -1.20968 0.62056 
1.96841 -0.08264 -0.62056 1.96841 -0.08264 0.62056 1.96971 -1.28055 -0.5466 
1.96971 -1.28055 0.5466 1.96971 -0.01176 -0.5466 1.96971 -0.01176 0.5466 
1.96982 -1.41932 -0.32144 1.96982 -1.41932 0.32144 1.96982 0.12701 -0.32144 
1.96982 0.12701 0.32144 1.97268 -0.74604 -0.82946 1.97268 -0.74604 0.82946 
1.97268 -0.54628 -0.82946 1.97268 -0.54628 0.82946 1.97637 -0.69616 -0.83151 
1.97637 -0.69616 0.83151 1.97637 -0.59616 -0.83151 1.97637 -0.59616 0.83151 
1.97868 -1.32505 -0.48005 1.97868 -1.32505 0.48005 1.97868 -0.64616 -0.83147 
1.97868 -0.64616 0.83147 1.97868 0.03273 -0.48005 1.97868 0.03273 0.48005 
1.97902 -1.08681 -0.70484 1.97902 -1.08681 0.70484 1.97902 -0.2055 -0.70484 
1.97902 -0.2055 0.70484 1.98079 -1.43483 -0.25882 1.98079 -1.43483 0.25882 
1.98079 0.14252 -0.25882 1.98079 0.14252 0.25882 1.98107 -0.94506 -0.77417 
1.98107 -0.94506 0.77417 1.98107 -0.34725 -0.77417 1.98107 -0.34725 0.77417 
1.98814 -1.16726 -0.63969 1.98814 -1.16726 0.63969 1.98814 -0.12506 -0.63969 
1.98814 -0.12506 0.63969 1.98937 -1.44697 -0.19509 1.98937 -1.44697 0.19509 
1.98937 0.15465 -0.19509 1.98937 0.15465 0.19509 1.99107 -1.24186 -0.56795 
1.99107 -1.24186 0.56795 1.99107 -0.05046 -0.56795 1.99107 -0.05046 0.56795 
1.99393 -1.04205 -0.71933 1.99393 -1.04205 0.71933 1.99393 -0.25026 -0.71933 
1.99393 -0.25026 0.71933 1.99413 -0.89285 -0.78299 1.99413 -0.89285 0.78299 
1.99413 -0.39947 -0.78299 1.99413 -0.39947 0.78299 1.99552 -1.45567 -0.13053 
1.99552 -1.45567 0.13053 1.99552 0.16335 -0.13053 1.99552 0.16335 0.13053 
1.99582 -1.34921 -0.42156 1.99582 -1.34921 0.42156 1.99582 0.0569 -0.42156 
1.99582 0.0569 0.42156 1.99923 -1.46091 -0.0654 1.99923 -1.46091 0.0654 
1.99923 0.16859 -0.0654 1.99923 0.16859 0.0654 2.00046 -1.46265 0 
2.00046 0.17034 0 2.00165 -1.28819 -0.50307 2.00165 -1.28819 0.50307 
2.00165 -0.00412 -0.50307 2.00165 -0.00412 0.50307 2.00231 -0.84474 -0.79063 
2.00231 -0.84474 0.79063 2.00231 -0.44757 -0.79063 2.00231 -0.44757 0.79063 
2.00557 -1.12471 -0.65706 2.00557 -1.12471 0.65706 2.00557 -0.1676 -0.65706 
2.00557 -0.1676 0.65706 2.00875 -0.79541 -0.79671 2.00875 -0.79541 0.79671 
2.00875 -0.4969 -0.79671 2.00875 -0.4969 0.79671 2.01005 -0.99136 -0.73235 
2.01005 -0.99136 0.73235 2.01005 -0.30096 -0.73235 2.01005 -0.30096 0.73235 
2.01088 -1.37029 -0.36079 2.01088 -1.37029 0.36079 2.01088 0.07797 -0.36079 
2.01088 0.07797 0.36079 2.01105 -1.20173 -0.58794 2.01105 -1.20173 0.58794 
2.01105 -0.09059 -0.58794 2.01105 -0.09059 0.58794 2.01393 -0.74547 -0.80067 
2.01393 -0.74547 0.80067 2.01393 -0.54685 -0.80067 2.01393 -0.54685 0.80067 
2.01761 -0.69552 -0.80258 2.01761 -0.69552 0.80258 2.01761 -0.5968 -0.80258 
2.01761 -0.5968 0.80258 2.01881 -0.64616 -0.80321 2.01881 -0.64616 0.80321 
2.02165 -1.08076 -0.67296 2.02165 -1.08076 0.67296 2.02165 -0.21155 -0.67296 
2.02165 -0.21155 0.67296 2.02338 -1.24956 -0.52495 2.02338 -1.24956 0.52495 
2.02338 -0.04275 -0.52495 2.02338 -0.04275 0.52495 2.02342 -1.38796 -0.29891 
2.02342 -1.38796 0.29891 2.02342 0.09565 -0.29891 2.02342 0.09565 0.29891 
2.02442 -0.93963 -0.74318 2.02442 -0.93963 0.74318 2.02442 -0.35269 -0.74318 
2.02442 -0.35269 0.74318 2.02962 -1.16026 -0.60651 2.02962 -1.16026 0.60651 
2.02962 -0.13206 -0.60651 2.02962 -0.13206 0.60651 2.03187 -1.29393 -0.45804 
2.03187 -1.29393 0.45804 2.03187 0.00161 -0.45804 2.03187 0.00161 0.45804 
2.03395 -0.89215 -0.75257 2.03395 -0.89215 0.75257 2.03395 -0.40017 -0.75257 
2.03395 -0.40017 0.75257 2.03421 -1.40256 -0.23327 2.03421 -1.40256 0.23327 
2.03421 0.11024 -0.23327 2.03421 0.11024 0.23327 2.03603 -1.036 -0.68728 
2.03603 -1.036 0.68728 2.03603 -0.25632 -0.68728 2.03603 -0.25632 0.68728 
2.04187 -1.41334 -0.16905 2.04187 -1.41334 0.16905 2.04187 0.12102 -0.16905 
2.04187 0.12102 0.16905 2.042 -0.84407 -0.76014 2.042 -0.84407 0.76014 
2.042 -0.44824 -0.76014 2.042 -0.44824 0.76014 2.04367 -1.20968 -0.54529 
2.04367 -1.20968 0.54529 2.04367 -0.08264 -0.54529 2.04367 -0.08264 0.54529 
2.04672 -1.11755 -0.62361 2.04672 -1.11755 0.62361 2.04672 -0.17476 -0.62361 
2.04672 -0.17476 0.62361 2.04714 -1.42066 -0.1036 2.04714 -1.42066 0.1036 
2.04714 0.12835 -0.1036 2.04714 0.12835 0.1036 2.04863 -0.79455 -0.76597 
2.04863 -0.79455 0.76597 2.04863 -0.49777 -0.76597 2.04863 -0.49777 0.76597 
2.04864 -1.31689 -0.39855 2.04864 -1.31689 0.39855 2.04864 0.02457 -0.39855 
2.04864 0.02457 0.39855 2.04985 -1.42445 -0.0382 2.04985 -1.42445 0.0382 
2.04985 0.13214 -0.0382 2.04985 0.13214 0.0382 2.05188 -0.98503 -0.69987 
2.05188 -0.98503 0.69987 2.05188 -0.30729 -0.69987 2.05188 -0.30729 0.69987 
2.05369 -0.74464 -0.76986 2.05369 -0.74464 0.76986 2.05369 -0.54767 -0.76986 
2.05369 -0.54767 0.76986 2.05394 -1.25569 -0.48013 2.05394 -1.25569 0.48013 
2.05394 -0.03662 -0.48013 2.05394 -0.03662 0.48013 2.05637 -0.69546 -0.77237 
2.05637 -0.69546 0.77237 2.05637 -0.59685 -0.77237 2.05637 -0.59685 0.77237 
2.05751 -0.64616 -0.77301 2.05751 -0.64616 0.77301 2.06233 -1.07371 -0.63922 
2.06233 -1.07371 0.63922 2.06233 -0.2186 -0.63922 2.06233 -0.2186 0.63922 
2.06269 -1.33693 -0.33732 2.06269 -1.33693 0.33732 2.06269 0.04461 -0.33732 
2.06269 0.04461 0.33732 2.0628 -1.16726 -0.56503 2.0628 -1.16726 0.56503 
2.0628 -0.12506 -0.56503 2.0628 -0.12506 0.56503 2.0629 -0.93841 -0.71082 
2.0629 -0.93841 0.71082 2.0629 -0.35391 -0.71082 2.0629 -0.35391 0.71082 
2.07242 -0.89083 -0.7201 2.07242 -0.89083 0.7201 2.07242 -0.40148 -0.7201 
2.07242 -0.40148 0.7201 2.07447 -1.21597 -0.50104 2.07447 -1.21597 0.50104 
2.07447 -0.07634 -0.50104 2.07447 -0.07634 0.50104 2.07528 -1.35352 -0.27262 
2.07528 -1.35352 0.27262 2.07528 0.0612 -0.27262 2.07528 0.0612 0.27262 
2.07639 -1.02884 -0.65328 2.07639 -1.02884 0.65328 2.07639 -0.26347 -0.65328 
2.07639 -0.26347 0.65328 2.08014 -0.84291 -0.72774 2.08014 -0.84291 0.72774 
2.08014 -0.44941 -0.72774 2.08014 -0.44941 0.72774 2.08017 -1.12471 -0.58246 
2.08017 -1.12471 0.58246 2.08017 -0.1676 -0.58246 2.08017 -0.1676 0.58246 
2.08246 -1.26003 -0.43407 2.08246 -1.26003 0.43407 2.08246 -0.03228 -0.43407 
2.08246 -0.03228 0.43407 2.08485 -1.36684 -0.20667 2.08485 -1.36684 0.20667 
2.08485 0.07453 -0.20667 2.08485 0.07453 0.20667 2.08675 -0.7933 -0.73344 
2.08675 -0.7933 0.73344 2.08675 -0.49902 -0.73344 2.08675 -0.49902 0.73344 
2.08888 -0.98305 -0.66577 2.08888 -0.98305 0.66577 2.08888 -0.30927 -0.66577 
2.08888 -0.30927 0.66577 2.09106 -0.74453 -0.73768 2.09106 -0.74453 0.73768 
2.09106 -0.54779 -0.73768 2.09106 -0.54779 0.73768 2.09182 -1.37605 -0.14174 
2.09182 -1.37605 0.14174 2.09182 0.08373 -0.14174 2.09182 0.08373 0.14174 
2.09377 -0.69528 -0.74014 2.09377 -0.69528 0.74014 2.09377 -0.59703 -0.74014 
2.09377 -0.59703 0.74014 2.09396 -1.17391 -0.52101 2.09396 -1.17391 0.52101 
2.09396 -0.11841 -0.52101 2.09396 -0.11841 0.52101 2.09467 -0.64616 -0.74095 
2.09467 -0.64616 0.74095 2.09588 -1.38208 -0.07619 2.09588 -1.38208 0.07619 
2.09588 0.08977 -0.07619 2.09588 0.08977 0.07619 2.09607 -1.08076 -0.59854 
2.09607 -1.08076 0.59854 2.09607 -0.21155 -0.59854 2.09607 -0.21155 0.59854 
2.09784 -1.38423 0 2.09784 0.09191 0 2.09835 -1.282 -0.37384 
2.09835 -1.282 0.37384 2.09835 -0.01031 -0.37384 2.09835 -0.01031 0.37384 
2.09977 -0.93644 -0.67666 2.09977 -0.93644 0.67666 2.09977 -0.35587 -0.67666 
2.09977 -0.35587 0.67666 2.10335 -1.22059 -0.45532 2.10335 -1.22059 0.45532 
2.10335 -0.07173 -0.45532 2.10335 -0.07173 0.45532 2.10903 -0.88914 -0.68592 
2.10903 -0.88914 0.68592 2.10903 -0.40318 -0.68592 2.10903 -0.40318 0.68592 
2.11039 -1.036 -0.61292 2.11039 -1.036 0.61292 2.11039 -0.25632 -0.61292 
2.11039 -0.25632 0.61292 2.11174 -1.1305 -0.53964 2.11174 -1.1305 0.53964 
2.11174 -0.16182 -0.53964 2.11174 -0.16182 0.53964 2.11306 -1.30008 -0.31041 
2.11306 -1.30008 0.31041 2.11306 0.00776 -0.31041 2.11306 0.00776 0.31041 
2.11663 -0.84125 -0.69352 2.11663 -0.84125 0.69352 2.11663 -0.45107 -0.69352 
2.11663 -0.45107 0.69352 2.12257 -0.79289 -0.69945 2.12257 -0.79289 0.69945 
2.12257 -0.49943 -0.69945 2.12257 -0.49943 0.69945 2.12298 -0.98503 -0.62877 
2.12298 -0.98503 0.62877 2.12298 -0.30729 -0.62877 2.12298 -0.30729 0.62877 
2.1233 -1.17898 -0.47523 2.1233 -1.17898 0.47523 2.1233 -0.11334 -0.47523 
2.1233 -0.11334 0.47523 2.12455 -1.31543 -0.24506 2.12455 -1.31543 0.24506 
2.12455 0.02312 -0.24506 2.12455 0.02312 0.24506 2.12681 -0.74418 -0.7037 
2.12681 -0.74418 0.7037 2.12681 -0.54814 -0.7037 2.12681 -0.54814 0.7037 
2.12795 -1.08681 -0.5559 2.12795 -1.08681 0.5559 2.12795 -0.2055 -0.5559 
2.12795 -0.2055 0.5559 2.12937 -0.69523 -0.70626 2.12937 -0.69523 0.70626 
2.12937 -0.59709 -0.70626 2.12937 -0.59709 0.70626 2.13022 -1.22351 -0.40825 
2.13022 -1.22351 0.40825 2.13022 -0.64616 -0.70711 2.13022 -0.64616 0.70711 
2.13022 -0.06881 -0.40825 2.13022 -0.06881 0.40825 2.13248 -1.32785 -0.17912 
2.13248 -1.32785 0.17912 2.13248 0.03554 -0.17912 2.13248 0.03554 0.17912 
2.13393 -0.93841 -0.63979 2.13393 -0.93841 0.63979 2.13393 -0.35391 -0.63979 
2.13393 -0.35391 0.63979 2.1383 -1.33577 -0.11378 2.1383 -1.33577 0.11378 
2.1383 0.04345 -0.11378 2.1383 0.04345 0.11378 2.14145 -1.13579 -0.49421 
2.14145 -1.13579 0.49421 2.14145 -0.15653 -0.49421 2.14145 -0.15653 0.49421 
2.14244 -1.04205 -0.57081 2.14244 -1.04205 0.57081 2.14244 -0.25026 -0.57081 
2.14244 -0.25026 0.57081 2.1427 -1.33951 -0.0382 2.1427 -1.33951 0.0382 
2.1427 0.04719 -0.0382 2.1427 0.04719 0.0382 2.14321 -0.89083 -0.6493 
2.14321 -0.89083 0.6493 2.14321 -0.40148 -0.6493 2.14321 -0.40148 0.6493 
2.14688 -1.24322 -0.34594 2.14688 -1.24322 0.34594 2.14688 -0.0491 -0.34594 
2.14688 -0.0491 0.34594 2.15054 -1.18224 -0.42832 2.15054 -1.18224 0.42832 
2.15054 -0.11007 -0.42832 2.15054 -0.11007 0.42832 2.15085 -0.84291 -0.65703 
2.15085 -0.84291 0.65703 2.15085 -0.44941 -0.65703 2.15085 -0.44941 0.65703 
2.15546 -0.99136 -0.58694 2.15546 -0.99136 0.58694 2.15546 -0.30096 -0.58694 
2.15546 -0.30096 0.58694 2.15655 -0.7933 -0.66364 2.15655 -0.7933 0.66364 
2.15655 -0.49902 -0.66364 2.15655 -0.49902 0.66364 2.15765 -1.09161 -0.51188 
2.15765 -1.09161 0.51188 2.15765 -0.2007 -0.51188 2.15765 -0.2007 0.51188 
2.16025 -1.26021 -0.28206 2.16025 -1.26021 0.28206 2.16025 -0.0321 -0.28206 
2.16025 -0.0321 0.28206 2.16079 -0.74453 -0.66795 2.16079 -0.74453 0.66795 
2.16079 -0.54779 -0.66795 2.16079 -0.54779 0.66795 2.16325 -0.69528 -0.67066 
2.16325 -0.69528 0.67066 2.16325 -0.59703 -0.67066 2.16325 -0.59703 0.67066 
2.16406 -0.64616 -0.67156 2.16406 -0.64616 0.67156 2.16629 -0.93963 -0.6013 
2.16629 -0.93963 0.6013 2.16629 -0.35269 -0.6013 2.16629 -0.35269 0.6013 
2.16903 -1.13963 -0.44731 2.16903 -1.13963 0.44731 2.16903 -0.15269 -0.44731 
2.16903 -0.15269 0.44731 2.17027 -1.27442 -0.2169 2.17027 -1.27442 0.2169 
2.17027 -0.0179 -0.2169 2.17027 -0.0179 0.2169 2.17246 -1.04698 -0.52709 
2.17246 -1.04698 0.52709 2.17246 -0.24534 -0.52709 2.17246 -0.24534 0.52709 
2.17495 -1.18451 -0.38067 2.17495 -1.18451 0.38067 2.17495 -0.1078 -0.38067 
2.17495 -0.1078 0.38067 2.17568 -0.89215 -0.61084 2.17568 -0.89215 0.61084 
2.17568 -0.40017 -0.61084 2.17568 -0.40017 0.61084 2.17689 -1.28576 -0.15076 
2.17689 -1.28576 0.15076 2.17689 -0.00656 -0.15076 2.17689 -0.00656 0.15076 
2.18325 -0.84407 -0.61889 2.18325 -0.84407 0.61889 2.18325 -0.44824 -0.61889 
2.18325 -0.44824 0.61889 2.18342 -1.2913 -0.07559 2.18342 -1.2913 0.07559 
2.18342 -0.00101 -0.07559 2.18342 -0.00101 0.07559 2.1856 -1.29315 0 
2.1856 0.00084 0 2.18565 -1.09577 -0.46518 2.18565 -1.09577 0.46518 
2.18565 -0.19655 -0.46518 2.18565 -0.19655 0.46518 2.18605 -0.99668 -0.54319 
2.18605 -0.99668 0.54319 2.18605 -0.29564 -0.54319 2.18605 -0.29564 0.54319 
2.18908 -0.79455 -0.62552 2.18908 -0.79455 0.62552 2.18908 -0.49777 -0.62552 
2.18908 -0.49777 0.62552 2.19044 -1.20322 -0.31763 2.19044 -1.20322 0.31763 
2.19044 -0.08909 -0.31763 2.19044 -0.08909 0.31763 2.19297 -0.74464 -0.63057 
2.19297 -0.74464 0.63057 2.19297 -0.54767 -0.63057 2.19297 -0.54767 0.63057 
2.19385 -1.14213 -0.39996 2.19385 -1.14213 0.39996 2.19385 -0.15019 -0.39996 
2.19385 -0.15019 0.39996 2.19548 -0.69546 -0.63325 2.19548 -0.69546 0.63325 
2.19548 -0.59685 -0.63325 2.19548 -0.59685 0.63325 2.19612 -0.64616 -0.63439 
2.19612 -0.64616 0.63439 2.19728 -0.94506 -0.55796 2.19728 -0.94506 0.55796 
2.19728 -0.34725 -0.55796 2.19728 -0.34725 0.55796 2.20034 -1.05077 -0.48187 
2.20034 -1.05077 0.48187 2.20034 -0.24154 -0.48187 2.20034 -0.24154 0.48187 
2.20271 -1.21923 -0.25263 2.20271 -1.21923 0.25263 2.20271 -0.07309 -0.25263 
2.20271 -0.07309 0.25263 2.20611 -0.89285 -0.57102 2.20611 -0.89285 0.57102 
2.20611 -0.39947 -0.57102 2.20611 -0.39947 0.57102 2.21093 -1.09824 -0.41829 
2.21093 -1.09824 0.41829 2.21093 -0.19408 -0.41829 2.21093 -0.19408 0.41829 
2.21144 -1.23233 -0.18692 2.21144 -1.23233 0.18692 2.21144 -0.05999 -0.18692 
2.21144 -0.05999 0.18692 2.21374 -0.84474 -0.5792 2.21374 -0.84474 0.5792 
2.21374 -0.44757 -0.5792 2.21374 -0.44757 0.5792 2.21437 -1.00073 -0.49818 
2.21437 -1.00073 0.49818 2.21437 -0.29158 -0.49818 2.21437 -0.29158 0.49818 
2.21647 -1.14321 -0.35147 2.21647 -1.14321 0.35147 2.21647 -0.14911 -0.35147 
2.21647 -0.14911 0.35147 2.21983 -0.79541 -0.58564 2.21983 -0.79541 0.58564 
2.21983 -0.4969 -0.58564 2.21983 -0.4969 0.58564 2.22166 -1.23723 -0.11383 
2.22166 -1.23723 0.11383 2.22166 -0.05508 -0.11383 2.22166 -0.05508 0.11383 
2.22378 -0.74547 -0.59082 2.22378 -0.74547 0.59082 2.22378 -0.54685 -0.59082 
2.22378 -0.54685 0.59082 2.2257 -0.69552 -0.59449 2.2257 -0.69552 0.59449 
2.2257 -0.5968 -0.59449 2.2257 -0.5968 0.59449 2.22602 -1.05342 -0.43529 
2.22602 -1.05342 0.43529 2.22602 -0.2389 -0.43529 2.22602 -0.2389 0.43529 
2.22606 -0.94964 -0.51301 2.22606 -0.94964 0.51301 2.22606 -0.34267 -0.51301 
2.22606 -0.34267 0.51301 2.22607 -1.24097 -0.03824 2.22607 -1.24097 0.03824 
2.22607 -0.05135 -0.03824 2.22607 -0.05135 0.03824 2.22632 -0.64616 -0.5957 
2.22632 -0.64616 0.5957 2.23098 -1.16067 -0.28744 2.23098 -1.16067 0.28744 
2.23098 -0.13165 -0.28744 2.23098 -0.13165 0.28744 2.23398 -1.09964 -0.36994 
2.23398 -1.09964 0.36994 2.23398 -0.19268 -0.36994 2.23398 -0.19268 0.36994 
2.23536 -0.89765 -0.52631 2.23536 -0.89765 0.52631 2.23536 -0.39466 -0.52631 
2.23536 -0.39466 0.52631 2.24103 -1.00418 -0.45036 2.24103 -1.00418 0.45036 
2.24103 -0.28813 -0.45036 2.24103 -0.28813 0.45036 2.24177 -1.17575 -0.22209 
2.24177 -1.17575 0.22209 2.24177 -0.11657 -0.22209 2.24177 -0.11657 0.22209 
2.24225 -0.84491 -0.53806 2.24225 -0.84491 0.53806 2.24225 -0.4474 -0.53806 
2.24225 -0.4474 0.53806 2.24845 -0.79566 -0.54449 2.24845 -0.79566 0.54449 
2.24845 -0.49665 -0.54449 2.24845 -0.49665 0.54449 2.24942 -1.05491 -0.38747 
2.24942 -1.05491 0.38747 2.24942 -0.23741 -0.38747 2.24942 -0.23741 0.38747 
2.25257 -0.74604 -0.54957 2.25257 -0.74604 0.54957 2.25257 -0.54628 -0.54957 
2.25257 -0.54628 0.54957 2.25317 -0.95322 -0.46554 2.25317 -0.95322 0.46554 
2.25317 -0.3391 -0.46554 2.25317 -0.3391 0.46554 2.25408 -1.182 -0.14958 
2.25408 -1.182 0.14958 2.25408 -0.11032 -0.14958 2.25408 -0.11032 0.14958 
2.25458 -1.09978 -0.32076 2.25458 -1.09978 0.32076 2.25458 -0.64616 -0.55557 
2.25458 -0.64616 0.55557 2.25458 -0.19254 -0.32076 2.25458 -0.19254 0.32076 
2.25462 -0.69616 -0.55326 2.25462 -0.69616 0.55326 2.25462 -0.59616 -0.55326 
2.25462 -0.59616 0.55326 2.26185 -1.18532 -0.07625 2.26185 -1.18532 0.07625 
2.26185 -0.10699 -0.07625 2.26185 -0.10699 0.07625 2.26291 -0.90103 -0.47936 
2.26291 -0.90103 0.47936 2.26291 -0.39129 -0.47936 2.26291 -0.39129 0.47936 
2.2643 -1.1869 0 2.2643 -0.10542 0 2.26481 -1.0059 -0.40265 
2.26481 -1.0059 0.40265 2.26481 -0.28641 -0.40265 2.26481 -0.28641 0.40265 
2.26772 -1.11634 -0.25607 2.26772 -1.11634 0.25607 2.26772 -0.17598 -0.25607 
2.26772 -0.17598 0.25607 2.27023 -0.84834 -0.49145 2.27023 -0.84834 0.49145 
2.27023 -0.44397 -0.49145 2.27023 -0.44397 0.49145 2.27048 -1.05524 -0.33855 
2.27048 -1.05524 0.33855 2.27048 -0.23708 -0.33855 2.27048 -0.23708 0.33855 
2.27456 -0.79605 -0.50257 2.27456 -0.79605 0.50257 2.27456 -0.49627 -0.50257 
2.27456 -0.49627 0.50257 2.27778 -0.95587 -0.41667 2.27778 -0.95587 0.41667 
2.27778 -0.33645 -0.41667 2.27778 -0.33645 0.41667 2.27876 -0.74638 -0.50776 
2.27876 -0.74638 0.50776 2.27876 -0.54594 -0.50776 2.27876 -0.54594 0.50776 
2.28082 -0.69622 -0.51169 2.28082 -0.69622 0.51169 2.28082 -0.5961 -0.51169 
2.28082 -0.5961 0.51169 2.28084 -0.64616 -0.5141 2.28084 -0.64616 0.5141 
2.28237 -1.12326 -0.18453 2.28237 -1.12326 0.18453 2.28237 -0.16906 -0.18453 
2.28237 -0.16906 0.18453 2.28632 -1.00656 -0.35352 2.28632 -1.00656 0.35352 
2.28632 -0.28576 -0.35352 2.28632 -0.28576 0.35352 2.28803 -0.90391 -0.43067 
2.28803 -0.90391 0.43067 2.28803 -0.38841 -0.43067 2.28803 -0.38841 0.43067 
2.28914 -1.05441 -0.28868 2.28914 -1.05441 0.28868 2.28914 -0.23791 -0.28868 
2.28914 -0.23791 0.28868 2.29228 -1.12797 -0.11138 2.29228 -1.12797 0.11138 
2.29228 -0.16434 -0.11138 2.29228 -0.16434 0.11138 2.29568 -0.85118 -0.44338 
2.29568 -0.85118 0.44338 2.29568 -0.44114 -0.44338 2.29568 -0.44114 0.44338 
2.29725 -1.13033 -0.03823 2.29725 -1.13033 0.03823 2.29725 -0.16199 -0.03823 
2.29725 -0.16199 0.03823 2.29966 -0.95661 -0.36779 2.29966 -0.95661 0.36779 
2.29966 -0.3357 -0.36779 2.29966 -0.3357 0.36779 2.30053 -0.79905 -0.4547 
2.30053 -0.79905 0.4547 2.30053 -0.49327 -0.4547 2.30053 -0.49327 0.4547 
2.30287 -0.74648 -0.46472 2.30287 -0.74648 0.46472 2.30287 -0.54584 -0.46472 
2.30287 -0.54584 0.46472 2.30503 -0.64616 -0.4714 2.30503 -0.64616 0.4714 
2.30507 -0.69638 -0.46865 2.30507 -0.69638 0.46865 2.30507 -0.59594 -0.46865 
2.30507 -0.59594 0.46865 2.30534 -1.00595 -0.3037 2.30534 -1.00595 0.3037 
2.30534 -0.28637 -0.3037 2.30534 -0.28637 0.3037 2.30592 -1.06232 -0.21787 
2.30592 -1.06232 0.21787 2.30592 -0.23 -0.21787 2.30592 -0.23 0.21787 
2.31041 -0.90606 -0.38098 2.31041 -0.90606 0.38098 2.31041 -0.38625 -0.38098 
2.31041 -0.38625 0.38098 2.31797 -1.068 -0.1459 2.31797 -1.068 0.1459 
2.31797 -0.22432 -0.1459 2.31797 -0.22432 0.1459 2.31856 -0.8534 -0.394 
2.31856 -0.8534 0.394 2.31856 -0.43892 -0.394 2.31856 -0.43892 0.394 
2.31903 -0.95646 -0.31786 2.31903 -0.95646 0.31786 2.31903 -0.33585 -0.31786 
2.31903 -0.33585 0.31786 2.31998 -1.00729 -0.25536 2.31998 -1.00729 0.25536 
2.31998 -0.28503 -0.25536 2.31998 -0.28503 0.25536 2.32403 -0.80154 -0.40521 
2.32403 -0.80154 0.40521 2.32403 -0.49077 -0.40521 2.32403 -0.49077 0.40521 
2.32522 -1.07142 -0.07315 2.32522 -1.07142 0.07315 2.32522 -0.2209 -0.07315 
2.32522 -0.2209 0.07315 2.32685 -0.74898 -0.41555 2.32685 -0.74898 0.41555 
2.32685 -0.54334 -0.41555 2.32685 -0.54334 0.41555 2.32705 -0.69644 -0.4247 
2.32705 -0.69644 0.4247 2.32705 -0.59588 -0.4247 2.32705 -0.59588 0.4247 
2.3271 -0.64616 -0.42756 2.3271 -0.64616 0.42756 2.32765 -1.07256 0 
2.32765 -0.21976 0 2.33019 -0.9061 -0.33112 2.33019 -0.9061 0.33112 
2.33019 -0.38621 -0.33112 2.33019 -0.38621 0.33112 2.33417 -0.95794 -0.26975 
2.33417 -0.95794 0.26975 2.33417 -0.33438 -0.26975 2.33417 -0.33438 0.26975 
2.33458 -1.01416 -0.18384 2.33458 -1.01416 0.18384 2.33458 -0.27816 -0.18384 
2.33458 -0.27816 0.18384 2.33877 -0.855 -0.34345 2.33877 -0.855 0.34345 
2.33877 -0.43731 -0.34345 2.33877 -0.43731 0.34345 2.34445 -1.01878 -0.11089 
2.34445 -1.01878 0.11089 2.34445 -0.27353 -0.11089 2.34445 -0.27353 0.11089 
2.34475 -0.80331 -0.35479 2.34475 -0.80331 0.35479 2.34475 -0.489 -0.35479 
2.34475 -0.489 0.35479 2.34584 -0.90745 -0.28338 2.34584 -0.90745 0.28338 
2.34584 -0.38487 -0.28338 2.34584 -0.38487 0.28338 2.34699 -0.95862 -0.22094 
2.34699 -0.95862 0.22094 2.34699 -0.64616 -0.38268 2.34699 -0.64616 0.38268 
2.34699 -0.3337 -0.22094 2.34699 -0.3337 0.22094 2.34812 -0.75118 -0.36513 
2.34812 -0.75118 0.36513 2.34812 -0.54114 -0.36513 2.34812 -0.54114 0.36513 
2.34887 -0.69874 -0.37444 2.34887 -0.69874 0.37444 2.34887 -0.59357 -0.37444 
2.34887 -0.59357 0.37444 2.34939 -1.0211 -0.03779 2.34939 -1.0211 0.03779 
2.34939 -0.27121 -0.03779 2.34939 -0.27121 0.03779 2.35489 -0.85642 -0.29594 
2.35489 -0.85642 0.29594 2.35489 -0.4359 -0.29594 2.35489 -0.4359 0.29594 
2.35917 -0.90834 -0.23465 2.35917 -0.90834 0.23465 2.35917 -0.38398 -0.23465 
2.35917 -0.38398 0.23465 2.35949 -0.96414 -0.14857 2.35949 -0.96414 0.14857 
2.35949 -0.32817 -0.14857 2.35949 -0.32817 0.14857 2.36131 -0.8036 -0.30822 
2.36131 -0.8036 0.30822 2.36131 -0.48872 -0.30822 2.36131 -0.48872 0.30822 
2.36466 -0.64616 -0.33689 2.36466 -0.64616 0.33689 2.36507 -0.75147 -0.31878 
2.36507 -0.75147 0.31878 2.36507 -0.54085 -0.31878 2.36507 -0.54085 0.31878 
2.36617 -0.69878 -0.32843 2.36617 -0.69878 0.32843 2.36617 -0.59353 -0.32843 
2.36617 -0.59353 0.32843 2.36692 -0.96794 -0.0754 2.36692 -0.96794 0.0754 
2.36692 -0.32437 -0.0754 2.36692 -0.32437 0.0754 2.36866 -0.85731 -0.24768 
2.36866 -0.85731 0.24768 2.36866 -0.43501 -0.24768 2.36866 -0.43501 0.24768 
2.36961 -0.96886 0 2.36961 -0.32345 0 2.37004 -0.90861 -0.18558 
2.37004 -0.90861 0.18558 2.37004 -0.3837 -0.18558 2.37004 -0.3837 0.18558 
2.37561 -0.80464 -0.26005 2.37561 -0.80464 0.26005 2.37561 -0.48767 -0.26005 
2.37561 -0.48767 0.26005 2.37972 -0.75151 -0.27165 2.37972 -0.75151 0.27165 
2.37972 -0.54081 -0.27165 2.37972 -0.54081 0.27165 2.38005 -0.64616 -0.29028 
2.38005 -0.64616 0.29028 2.38006 -0.85766 -0.19881 2.38006 -0.85766 0.19881 
2.38006 -0.43465 -0.19881 2.38006 -0.43465 0.19881 2.38015 -0.91332 -0.11267 
2.38015 -0.91332 0.11267 2.38015 -0.37899 -0.11267 2.38015 -0.37899 0.11267 
2.38126 -0.69891 -0.28137 2.38126 -0.69891 0.28137 2.38126 -0.59341 -0.28137 
2.38126 -0.59341 0.28137 2.38568 -0.91453 -0.03779 2.38568 -0.91453 0.03779 
2.38568 -0.37778 -0.03779 2.38568 -0.37778 0.03779 2.38758 -0.80523 -0.21095 
2.38758 -0.80523 0.21095 2.38758 -0.48709 -0.21095 2.38758 -0.48709 0.21095 
2.38904 -0.85748 -0.14943 2.38904 -0.85748 0.14943 2.38904 -0.43483 -0.14943 
2.38904 -0.43483 0.14943 2.39221 -0.75211 -0.22275 2.39221 -0.75211 0.22275 
2.39221 -0.54021 -0.22275 2.39221 -0.54021 0.22275 2.39314 -0.64616 -0.24298 
2.39314 -0.64616 0.24298 2.39394 -0.69895 -0.23388 2.39394 -0.69895 0.23388 
2.39394 -0.59337 -0.23388 2.39394 -0.59337 0.23388 2.39707 -0.8052 -0.16159 
2.39707 -0.8052 0.16159 2.39707 -0.48712 -0.16159 2.39707 -0.48712 0.16159 
2.39726 -0.85928 -0.07493 2.39726 -0.85928 0.07493 2.39726 -0.43303 -0.07493 
2.39726 -0.43303 0.07493 2.40001 -0.85988 0 2.40001 -0.43243 0 
2.40223 -0.75245 -0.17328 2.40223 -0.75245 0.17328 2.40223 -0.53987 -0.17328 
2.40223 -0.53987 0.17328 2.4039 -0.80545 -0.11264 2.4039 -0.80545 0.11264 
2.4039 -0.64616 -0.19509 2.4039 -0.64616 0.19509 2.4039 -0.48687 -0.11264 
2.4039 -0.48687 0.11264 2.40451 -0.69938 -0.18446 2.40451 -0.69938 0.18446 
2.40451 -0.59294 -0.18446 2.40451 -0.59294 0.18446 2.40943 -0.80666 -0.03776 
2.40943 -0.80666 0.03776 2.40943 -0.48566 -0.03776 2.40943 -0.48566 0.03776 
2.4096 -0.75272 -0.12447 2.4096 -0.75272 0.12447 2.4096 -0.5396 -0.12447 
2.4096 -0.5396 0.12447 2.41229 -0.64616 -0.14673 2.41229 -0.64616 0.14673 
2.4124 -0.69942 -0.13594 2.4124 -0.69942 0.13594 2.4124 -0.5929 -0.13594 
2.4124 -0.5929 0.13594 2.41456 -0.75273 -0.07536 2.41456 -0.75273 0.07536 
2.41456 -0.53958 -0.07536 2.41456 -0.53958 0.07536 2.41738 -0.75304 0 
2.41738 -0.53928 0 2.41791 -0.69952 -0.08682 2.41791 -0.69952 0.08682 
2.41791 -0.59279 -0.08682 2.41791 -0.59279 0.08682 2.4183 -0.64616 -0.09802 
2.4183 -0.64616 0.09802 2.42097 -0.69956 -0.03776 2.42097 -0.69956 0.03776 
2.42097 -0.59276 -0.03776 2.42097 -0.59276 0.03776 2.42191 -0.64616 -0.04907 
2.42191 -0.64616 0.04907 2.42311 -0.64616 0 -1.20825 2.77834 0 
-1.20705 2.77834 -0.04907 -1.20705 2.77834 0.04907 -1.20611 2.72494 -0.03776 
-1.20611 2.72494 0.03776 -1.20611 2.83175 -0.03776 -1.20611 2.83175 0.03776 
-1.20344 2.77834 -0.09802 -1.20344 2.77834 0.09802 -1.20305 2.72498 -0.08682 
-1.20305 2.72498 0.08682 -1.20305 2.83171 -0.08682 -1.20305 2.83171 0.08682 
-1.20252 2.67147 0 -1.20252 2.88522 0 -1.1997 2.67177 -0.07536 
-1.1997 2.67177 0.07536 -1.1997 2.88492 -0.07536 -1.1997 2.88492 0.07536 
-1.19754 2.72509 -0.13594 -1.19754 2.72509 0.13594 -1.19754 2.8316 -0.13594 
-1.19754 2.8316 0.13594 -1.19743 2.77834 -0.14673 -1.19743 2.77834 0.14673 
-1.19474 2.67178 -0.12447 -1.19474 2.67178 0.12447 -1.19474 2.88491 -0.12447 
-1.19474 2.88491 0.12447 -1.19457 2.61785 -0.03776 -1.19457 2.61785 0.03776 
-1.19457 2.93884 -0.03776 -1.19457 2.93884 0.03776 -1.18965 2.72512 -0.18446 
-1.18965 2.72512 0.18446 -1.18965 2.83157 -0.18446 -1.18965 2.83157 0.18446 
-1.18904 2.61905 -0.11264 -1.18904 2.61905 0.11264 -1.18904 2.77834 -0.19509 
-1.18904 2.77834 0.19509 -1.18904 2.93763 -0.11264 -1.18904 2.93763 0.11264 
-1.18737 2.67206 -0.17328 -1.18737 2.67206 0.17328 -1.18737 2.88463 -0.17328 
-1.18737 2.88463 0.17328 -1.18515 2.56462 0 -1.18515 2.99207 0 
-1.1824 2.56522 -0.07493 -1.1824 2.56522 0.07493 -1.1824 2.99147 -0.07493 
-1.1824 2.99147 0.07493 -1.18221 2.6193 -0.16159 -1.18221 2.6193 0.16159 
-1.18221 2.93738 -0.16159 -1.18221 2.93738 0.16159 -1.17908 2.72555 -0.23388 
-1.17908 2.72555 0.23388 -1.17908 2.83113 -0.23388 -1.17908 2.83113 0.23388 
-1.17828 2.77834 -0.24298 -1.17828 2.77834 0.24298 -1.17735 2.67239 -0.22275 
-1.17735 2.67239 0.22275 -1.17735 2.8843 -0.22275 -1.17735 2.8843 0.22275 
-1.17418 2.56702 -0.14943 -1.17418 2.56702 0.14943 -1.17418 2.98967 -0.14943 
-1.17418 2.98967 0.14943 -1.17272 2.61927 -0.21095 -1.17272 2.61927 0.21095 
-1.17272 2.93741 -0.21095 -1.17272 2.93741 0.21095 -1.17082 2.50997 -0.03779 
-1.17082 2.50997 0.03779 -1.17082 3.04672 -0.03779 -1.17082 3.04672 0.03779 
-1.1664 2.72559 -0.28137 -1.1664 2.72559 0.28137 -1.1664 2.83109 -0.28137 
-1.1664 2.83109 0.28137 -1.16529 2.51118 -0.11267 -1.16529 2.51118 0.11267 
-1.16529 3.04551 -0.11267 -1.16529 3.04551 0.11267 -1.1652 2.56684 -0.19881 
-1.1652 2.56684 0.19881 -1.1652 2.98985 -0.19881 -1.1652 2.98985 0.19881 
-1.16519 2.77834 -0.29028 -1.16519 2.77834 0.29028 -1.16486 2.673 -0.27165 
-1.16486 2.673 0.27165 -1.16486 2.88369 -0.27165 -1.16486 2.88369 0.27165 
-1.16075 2.61986 -0.26005 -1.16075 2.61986 0.26005 -1.16075 2.93683 -0.26005 
-1.16075 2.93683 0.26005 -1.15518 2.51589 -0.18558 -1.15518 2.51589 0.18558 
-1.15518 3.0408 -0.18558 -1.15518 3.0408 0.18558 -1.15475 2.45564 0 
-1.15475 3.10105 0 -1.1538 2.5672 -0.24768 -1.1538 2.5672 0.24768 
-1.1538 2.98949 -0.24768 -1.1538 2.98949 0.24768 -1.15206 2.45656 -0.0754 
-1.15206 2.45656 0.0754 -1.15206 3.10013 -0.0754 -1.15206 3.10013 0.0754 
-1.15131 2.72572 -0.32843 -1.15131 2.72572 0.32843 -1.15131 2.83097 -0.32843 
-1.15131 2.83097 0.32843 -1.15021 2.67303 -0.31878 -1.15021 2.67303 0.31878 
-1.15021 2.88366 -0.31878 -1.15021 2.88366 0.31878 -1.1498 2.77834 -0.33689 
-1.1498 2.77834 0.33689 -1.14645 2.6209 -0.30822 -1.14645 2.6209 0.30822 
-1.14645 2.93579 -0.30822 -1.14645 2.93579 0.30822 -1.14463 2.46036 -0.14857 
-1.14463 2.46036 0.14857 -1.14463 3.09633 -0.14857 -1.14463 3.09633 0.14857 
-1.14431 2.51616 -0.23465 -1.14431 2.51616 0.23465 -1.14431 3.04052 -0.23465 
-1.14431 3.04052 0.23465 -1.14003 2.56808 -0.29594 -1.14003 2.56808 0.29594 
-1.14003 2.98861 -0.29594 -1.14003 2.98861 0.29594 -1.13453 2.4034 -0.03779 
-1.13453 2.4034 0.03779 -1.13453 3.15329 -0.03779 -1.13453 3.15329 0.03779 
-1.13401 2.72576 -0.37444 -1.13401 2.72576 0.37444 -1.13401 2.83093 -0.37444 
-1.13401 2.83093 0.37444 -1.13326 2.67333 -0.36513 -1.13326 2.67333 0.36513 
-1.13326 2.88336 -0.36513 -1.13326 2.88336 0.36513 -1.13213 2.46588 -0.22094 
-1.13213 2.46588 0.22094 -1.13213 2.77834 -0.38268 -1.13213 2.77834 0.38268 
-1.13213 3.0908 -0.22094 -1.13213 3.0908 0.22094 -1.13098 2.51705 -0.28338 
-1.13098 2.51705 0.28338 -1.13098 3.03963 -0.28338 -1.13098 3.03963 0.28338 
-1.12989 2.62119 -0.35479 -1.12989 2.62119 0.35479 -1.12989 2.9355 -0.35479 
-1.12989 2.9355 0.35479 -1.12959 2.40572 -0.11089 -1.12959 2.40572 0.11089 
-1.12959 3.15097 -0.11089 -1.12959 3.15097 0.11089 -1.12391 2.5695 -0.34345 
-1.12391 2.5695 0.34345 -1.12391 2.98719 -0.34345 -1.12391 2.98719 0.34345 
-1.11972 2.41035 -0.18384 -1.11972 2.41035 0.18384 -1.11972 3.14634 -0.18384 
-1.11972 3.14634 0.18384 -1.11931 2.46656 -0.26975 -1.11931 2.46656 0.26975 
-1.11931 3.09012 -0.26975 -1.11931 3.09012 0.26975 -1.11533 2.5184 -0.33112 
-1.11533 2.5184 0.33112 -1.11533 3.03829 -0.33112 -1.11533 3.03829 0.33112 
-1.11279 2.35194 0 -1.11279 3.20475 0 -1.11224 2.77834 -0.42756 
-1.11224 2.77834 0.42756 -1.11219 2.72807 -0.4247 -1.11219 2.72807 0.4247 
-1.11219 2.82862 -0.4247 -1.11219 2.82862 0.4247 -1.11199 2.67552 -0.41555 
-1.11199 2.67552 0.41555 -1.11199 2.88117 -0.41555 -1.11199 2.88117 0.41555 
-1.11036 2.35308 -0.07315 -1.11036 2.35308 0.07315 -1.11036 3.2036 -0.07315 
-1.11036 3.2036 0.07315 -1.10917 2.62296 -0.40521 -1.10917 2.62296 0.40521 
-1.10917 2.93373 -0.40521 -1.10917 2.93373 0.40521 -1.10512 2.41722 -0.25536 
-1.10512 2.41722 0.25536 -1.10512 3.13947 -0.25536 -1.10512 3.13947 0.25536 
-1.10417 2.46804 -0.31786 -1.10417 2.46804 0.31786 -1.10417 3.08865 -0.31786 
-1.10417 3.08865 0.31786 -1.1037 2.5711 -0.394 -1.1037 2.5711 0.394 
-1.1037 2.98558 -0.394 -1.1037 2.98558 0.394 -1.10311 2.35651 -0.1459 
-1.10311 2.35651 0.1459 -1.10311 3.20018 -0.1459 -1.10311 3.20018 0.1459 
-1.09555 2.51844 -0.38098 -1.09555 2.51844 0.38098 -1.09555 3.03825 -0.38098 
-1.09555 3.03825 0.38098 -1.09106 2.36219 -0.21787 -1.09106 2.36219 0.21787 
-1.09106 3.1945 -0.21787 -1.09106 3.1945 0.21787 -1.09048 2.41856 -0.3037 
-1.09048 2.41856 0.3037 -1.09048 3.13813 -0.3037 -1.09048 3.13813 0.3037 
-1.09021 2.72812 -0.46865 -1.09021 2.72812 0.46865 -1.09021 2.82857 -0.46865 
-1.09021 2.82857 0.46865 -1.09017 2.77834 -0.4714 -1.09017 2.77834 0.4714 
-1.08801 2.67803 -0.46472 -1.08801 2.67803 0.46472 -1.08801 2.87866 -0.46472 
-1.08801 2.87866 0.46472 -1.08567 2.62546 -0.4547 -1.08567 2.62546 0.4547 
-1.08567 2.93123 -0.4547 -1.08567 2.93123 0.4547 -1.0848 2.46789 -0.36779 
-1.0848 2.46789 0.36779 -1.0848 3.0888 -0.36779 -1.0848 3.0888 0.36779 
-1.08239 2.29418 -0.03823 -1.08239 2.29418 0.03823 -1.08239 3.26251 -0.03823 
-1.08239 3.26251 0.03823 -1.08082 2.57333 -0.44338 -1.08082 2.57333 0.44338 
-1.08082 2.98336 -0.44338 -1.08082 2.98336 0.44338 -1.07742 2.29653 -0.11138 
-1.07742 2.29653 0.11138 -1.07742 3.26016 -0.11138 -1.07742 3.26016 0.11138 
-1.07428 2.3701 -0.28868 -1.07428 2.3701 0.28868 -1.07428 3.18659 -0.28868 
-1.07428 3.18659 0.28868 -1.07317 2.52059 -0.43067 -1.07317 2.52059 0.43067 
-1.07317 3.0361 -0.43067 -1.07317 3.0361 0.43067 -1.07146 2.41794 -0.35352 
-1.07146 2.41794 0.35352 -1.07146 3.13875 -0.35352 -1.07146 3.13875 0.35352 
-1.06751 2.30124 -0.18453 -1.06751 2.30124 0.18453 -1.06751 3.25545 -0.18453 
-1.06751 3.25545 0.18453 -1.06598 2.77834 -0.5141 -1.06598 2.77834 0.5141 
-1.06596 2.72829 -0.51169 -1.06596 2.72829 0.51169 -1.06596 2.8284 -0.51169 
-1.06596 2.8284 0.51169 -1.0639 2.67812 -0.50776 -1.0639 2.67812 0.50776 
-1.0639 2.87856 -0.50776 -1.0639 2.87856 0.50776 -1.06292 2.46863 -0.41667 
-1.06292 2.46863 0.41667 -1.06292 3.08806 -0.41667 -1.06292 3.08806 0.41667 
-1.0597 2.62845 -0.50257 -1.0597 2.62845 0.50257 -1.0597 2.92823 -0.50257 
-1.0597 2.92823 0.50257 -1.05562 2.36927 -0.33855 -1.05562 2.36927 0.33855 
-1.05562 3.18742 -0.33855 -1.05562 3.18742 0.33855 -1.05537 2.57616 -0.49145 
-1.05537 2.57616 0.49145 -1.05537 2.98053 -0.49145 -1.05537 2.98053 0.49145 
-1.05286 2.30816 -0.25607 -1.05286 2.30816 0.25607 -1.05286 3.24852 -0.25607 
-1.05286 3.24852 0.25607 -1.04995 2.4186 -0.40265 -1.04995 2.4186 0.40265 
-1.04995 3.13809 -0.40265 -1.04995 3.13809 0.40265 -1.04944 3.31908 0 
-1.04805 2.52347 -0.47936 -1.04805 2.52347 0.47936 -1.04805 3.03321 -0.47936 
-1.04805 3.03321 0.47936 -1.04699 3.31751 -0.07625 -1.04699 3.31751 0.07625 
-1.03976 2.72834 -0.55326 -1.03976 2.72834 0.55326 -1.03976 2.82835 -0.55326 
-1.03976 2.82835 0.55326 -1.03972 2.32472 -0.32076 -1.03972 2.32472 0.32076 
-1.03972 2.77834 -0.55557 -1.03972 2.77834 0.55557 -1.03972 3.23197 -0.32076 
-1.03972 3.23197 0.32076 -1.03922 2.24251 -0.14958 -1.03922 2.24251 0.14958 
-1.03922 3.31418 -0.14958 -1.03922 3.31418 0.14958 -1.03831 2.47128 -0.46554 
-1.03831 2.47128 0.46554 -1.03831 3.0854 -0.46554 -1.03831 3.0854 0.46554 
-1.03771 2.67847 -0.54957 -1.03771 2.67847 0.54957 -1.03771 2.87822 -0.54957 
-1.03771 2.87822 0.54957 -1.03456 2.3696 -0.38747 -1.03456 2.3696 0.38747 
-1.03456 3.18709 -0.38747 -1.03456 3.18709 0.38747 -1.03359 2.62884 -0.54449 
-1.03359 2.62884 0.54449 -1.03359 2.92785 -0.54449 -1.03359 2.92785 0.54449 
-1.02739 2.57959 -0.53806 -1.02739 2.57959 0.53806 -1.02739 2.9771 -0.53806 
-1.02739 2.9771 0.53806 -1.02691 2.24875 -0.22209 -1.02691 2.24875 0.22209 
-1.02691 3.30794 -0.22209 -1.02691 3.30794 0.22209 -1.02617 2.42032 -0.45036 
-1.02617 2.42032 0.45036 -1.02617 3.13637 -0.45036 -1.02617 3.13637 0.45036 
-1.0205 2.52685 -0.52631 -1.0205 2.52685 0.52631 -1.0205 3.02984 -0.52631 
-1.0205 3.02984 0.52631 -1.01912 2.32487 -0.36994 -1.01912 2.32487 0.36994 
-1.01912 3.23182 -0.36994 -1.01912 3.23182 0.36994 -1.01612 2.26383 -0.28744 
-1.01612 2.26383 0.28744 -1.01612 3.29285 -0.28744 -1.01612 3.29285 0.28744 
-1.01146 2.77834 -0.5957 -1.01146 2.77834 0.5957 -1.01121 3.37316 -0.03824 
-1.01121 3.37316 0.03824 -1.0112 2.47486 -0.51301 -1.0112 2.47486 0.51301 
-1.0112 3.08183 -0.51301 -1.0112 3.08183 0.51301 -1.01116 2.37108 -0.43529 
-1.01116 2.37108 0.43529 -1.01116 3.1856 -0.43529 -1.01116 3.1856 0.43529 
-1.01084 2.72898 -0.59449 -1.01084 2.72898 0.59449 -1.01084 2.82771 -0.59449 
-1.01084 2.82771 0.59449 -1.00892 2.67904 -0.59082 -1.00892 2.67904 0.59082 
-1.00892 2.87765 -0.59082 -1.00892 2.87765 0.59082 -1.0068 3.36942 -0.11383 
-1.0068 3.36942 0.11383 -1.00497 2.62909 -0.58564 -1.00497 2.62909 0.58564 
-1.00497 2.9276 -0.58564 -1.00497 2.9276 0.58564 -1.00161 2.28129 -0.35147 
-1.00161 2.28129 0.35147 -1.00161 3.2754 -0.35147 -1.00161 3.2754 0.35147 
-0.99951 2.42377 -0.49818 -0.99951 2.42377 0.49818 -0.99951 3.13292 -0.49818 
-0.99951 3.13292 0.49818 -0.99888 2.57976 -0.5792 -0.99888 2.57976 0.5792 
-0.99888 2.97693 -0.5792 -0.99888 2.97693 0.5792 -0.99658 3.36451 -0.18692 
-0.99658 3.36451 0.18692 -0.99607 2.32626 -0.41829 -0.99607 2.32626 0.41829 
-0.99607 3.23043 -0.41829 -0.99607 3.23043 0.41829 -0.99125 2.53165 -0.57102 
-0.99125 2.53165 0.57102 -0.99125 3.02504 -0.57102 -0.99125 3.02504 0.57102 
-0.98785 3.35141 -0.25263 -0.98785 3.35141 0.25263 -0.98548 2.37373 -0.48187 
-0.98548 2.37373 0.48187 -0.98548 3.18296 -0.48187 -0.98548 3.18296 0.48187 
-0.98242 2.47944 -0.55796 -0.98242 2.47944 0.55796 -0.98242 3.07725 -0.55796 
-0.98242 3.07725 0.55796 -0.98126 2.77834 -0.63439 -0.98126 2.77834 0.63439 
-0.98062 2.72904 -0.63325 -0.98062 2.72904 0.63325 -0.98062 2.82765 -0.63325 
-0.98062 2.82765 0.63325 -0.97899 2.28237 -0.39996 -0.97899 2.28237 0.39996 
-0.97899 3.27431 -0.39996 -0.97899 3.27431 0.39996 -0.97811 2.67986 -0.63057 
-0.97811 2.67986 0.63057 -0.97811 2.87683 -0.63057 -0.97811 2.87683 0.63057 
-0.97558 3.33541 -0.31763 -0.97558 3.33541 0.31763 -0.97422 2.62996 -0.62552 
-0.97422 2.62996 0.62552 -0.97422 2.92673 -0.62552 -0.97422 2.92673 0.62552 
-0.97119 2.42783 -0.54319 -0.97119 2.42783 0.54319 -0.97119 3.12886 -0.54319 
-0.97119 3.12886 0.54319 -0.97079 2.32874 -0.46518 -0.97079 2.32874 0.46518 
-0.97079 3.22795 -0.46518 -0.97079 3.22795 0.46518 -0.97074 3.42534 0 
-0.96856 3.42349 -0.07559 -0.96856 3.42349 0.07559 -0.96839 2.58043 -0.61889 
-0.96839 2.58043 0.61889 -0.96839 2.97626 -0.61889 -0.96839 2.97626 0.61889 
-0.96203 3.41795 -0.15076 -0.96203 3.41795 0.15076 -0.96082 2.53235 -0.61084 
-0.96082 2.53235 0.61084 -0.96082 3.02434 -0.61084 -0.96082 3.02434 0.61084 
-0.96009 2.23999 -0.38067 -0.96009 2.23999 0.38067 -0.96009 3.3167 -0.38067 
-0.96009 3.3167 0.38067 -0.9576 2.37752 -0.52709 -0.9576 2.37752 0.52709 
-0.9576 3.17917 -0.52709 -0.9576 3.17917 0.52709 -0.95541 3.4066 -0.2169 
-0.95541 3.4066 0.2169 -0.95417 2.28488 -0.44731 -0.95417 2.28488 0.44731 
-0.95417 3.27181 -0.44731 -0.95417 3.27181 0.44731 -0.95143 2.48487 -0.6013 
-0.95143 2.48487 0.6013 -0.95143 3.07181 -0.6013 -0.95143 3.07181 0.6013 
-0.9492 2.77834 -0.67156 -0.9492 2.77834 0.67156 -0.94839 2.72922 -0.67066 
-0.94839 2.72922 0.67066 -0.94839 2.82747 -0.67066 -0.94839 2.82747 0.67066 
-0.94593 2.67997 -0.66795 -0.94593 2.67997 0.66795 -0.94593 2.87672 -0.66795 
-0.94593 2.87672 0.66795 -0.94539 3.3924 -0.28206 -0.94539 3.3924 0.28206 
-0.94279 2.33289 -0.51188 -0.94279 2.33289 0.51188 -0.94279 3.2238 -0.51188 
-0.94279 3.2238 0.51188 -0.94169 2.6312 -0.66364 -0.94169 2.6312 0.66364 
-0.94169 2.92548 -0.66364 -0.94169 2.92548 0.66364 -0.9406 2.43314 -0.58694 
-0.9406 2.43314 0.58694 -0.9406 3.12354 -0.58694 -0.9406 3.12354 0.58694 
-0.93599 2.58159 -0.65703 -0.93599 2.58159 0.65703 -0.93599 2.97509 -0.65703 
-0.93599 2.97509 0.65703 -0.93568 2.24226 -0.42832 -0.93568 2.24226 0.42832 
-0.93568 3.31443 -0.42832 -0.93568 3.31443 0.42832 -0.93202 3.3754 -0.34594 
-0.93202 3.3754 0.34594 -0.92835 2.53367 -0.6493 -0.92835 2.53367 0.6493 
-0.92835 3.02302 -0.6493 -0.92835 3.02302 0.6493 -0.92784 3.47169 -0.0382 
-0.92784 3.47169 0.0382 -0.92758 2.38245 -0.57081 -0.92758 2.38245 0.57081 
-0.92758 3.17424 -0.57081 -0.92758 3.17424 0.57081 -0.92659 2.28871 -0.49421 
-0.92659 2.28871 0.49421 -0.92659 3.26798 -0.49421 -0.92659 3.26798 0.49421 
-0.92344 3.46795 -0.11378 -0.92344 3.46795 0.11378 -0.91907 2.4861 -0.63979 
-0.91907 2.4861 0.63979 -0.91907 3.07059 -0.63979 -0.91907 3.07059 0.63979 
-0.91762 3.46004 -0.17912 -0.91762 3.46004 0.17912 -0.91536 2.77834 -0.70711 
-0.91536 2.77834 0.70711 -0.91536 3.35569 -0.40825 -0.91536 3.35569 0.40825 
-0.91451 2.72928 -0.70626 -0.91451 2.72928 0.70626 -0.91451 2.82741 -0.70626 
-0.91451 2.82741 0.70626 -0.91309 2.33769 -0.5559 -0.91309 2.33769 0.5559 
-0.91309 3.219 -0.5559 -0.91309 3.219 0.5559 -0.91195 2.68033 -0.7037 
-0.91195 2.68033 0.7037 -0.91195 2.87636 -0.7037 -0.91195 2.87636 0.7037 
-0.90969 3.44762 -0.24506 -0.90969 3.44762 0.24506 -0.90844 2.24553 -0.47523 
-0.90844 2.24553 0.47523 -0.90844 3.31116 -0.47523 -0.90844 3.31116 0.47523 
-0.90812 2.43947 -0.62877 -0.90812 2.43947 0.62877 -0.90812 3.11722 -0.62877 
-0.90812 3.11722 0.62877 -0.90771 2.63161 -0.69945 -0.90771 2.63161 0.69945 
-0.90771 2.92507 -0.69945 -0.90771 2.92507 0.69945 -0.90177 2.58325 -0.69352 
-0.90177 2.58325 0.69352 -0.90177 2.97343 -0.69352 -0.90177 2.97343 0.69352 
-0.8982 3.43227 -0.31041 -0.8982 3.43227 0.31041 -0.89688 2.294 -0.53964 
-0.89688 2.294 0.53964 -0.89688 3.26269 -0.53964 -0.89688 3.26269 0.53964 
-0.89553 2.3885 -0.61292 -0.89553 2.3885 0.61292 -0.89553 3.16819 -0.61292 
-0.89553 3.16819 0.61292 -0.89417 2.53536 -0.68592 -0.89417 2.53536 0.68592 
-0.89417 3.02132 -0.68592 -0.89417 3.02132 0.68592 -0.88849 3.35277 -0.45532 
-0.88849 3.35277 0.45532 -0.88491 2.48806 -0.67666 -0.88491 2.48806 0.67666 
-0.88491 3.06863 -0.67666 -0.88491 3.06863 0.67666 -0.88349 3.41419 -0.37384 
-0.88349 3.41419 0.37384 -0.88298 3.51641 0 -0.88121 2.34374 -0.59854 
-0.88121 2.34374 0.59854 -0.88121 3.21295 -0.59854 -0.88121 3.21295 0.59854 
-0.88102 3.51427 -0.07619 -0.88102 3.51427 0.07619 -0.87981 2.77834 -0.74095 
-0.87981 2.77834 0.74095 -0.8791 2.25059 -0.52101 -0.8791 2.25059 0.52101 
-0.8791 3.30609 -0.52101 -0.8791 3.30609 0.52101 -0.87891 2.72922 -0.74014 
-0.87891 2.72922 0.74014 -0.87891 2.82747 -0.74014 -0.87891 2.82747 0.74014 
-0.87696 3.50824 -0.14174 -0.87696 3.50824 0.14174 -0.8762 2.67997 -0.73768 
-0.8762 2.67997 0.73768 -0.8762 2.87672 -0.73768 -0.8762 2.87672 0.73768 
-0.87402 2.44145 -0.66577 -0.87402 2.44145 0.66577 -0.87402 3.11523 -0.66577 
-0.87402 3.11523 0.66577 -0.87189 2.6312 -0.73344 -0.87189 2.6312 0.73344 
-0.87189 2.92548 -0.73344 -0.87189 2.92548 0.73344 -0.86999 3.49903 -0.20667 
-0.86999 3.49903 0.20667 -0.8676 3.39222 -0.43407 -0.8676 3.39222 0.43407 
-0.86531 2.29979 -0.58246 -0.86531 2.29979 0.58246 -0.86531 3.2569 -0.58246 
-0.86531 3.2569 0.58246 -0.86528 2.58159 -0.72774 -0.86528 2.58159 0.72774 
-0.86528 2.97509 -0.72774 -0.86528 2.97509 0.72774 -0.86153 2.39566 -0.65328 
-0.86153 2.39566 0.65328 -0.86153 3.16103 -0.65328 -0.86153 3.16103 0.65328 
-0.86042 3.48571 -0.27262 -0.86042 3.48571 0.27262 -0.85961 3.34816 -0.50104 
-0.85961 3.34816 0.50104 -0.85756 2.53367 -0.7201 -0.85756 2.53367 0.7201 
-0.85756 3.02302 -0.7201 -0.85756 3.02302 0.7201 -0.84804 2.4861 -0.71082 
-0.84804 2.4861 0.71082 -0.84804 3.07059 -0.71082 -0.84804 3.07059 0.71082 
-0.84794 2.25724 -0.56503 -0.84794 2.25724 0.56503 -0.84794 3.29944 -0.56503 
-0.84794 3.29944 0.56503 -0.84783 3.46911 -0.33732 -0.84783 3.46911 0.33732 
-0.84747 2.35079 -0.63922 -0.84747 2.35079 0.63922 -0.84747 3.2059 -0.63922 
-0.84747 3.2059 0.63922 -0.84265 2.77834 -0.77301 -0.84265 2.77834 0.77301 
-0.84151 2.72904 -0.77237 -0.84151 2.72904 0.77237 -0.84151 2.82765 -0.77237 
-0.84151 2.82765 0.77237 -0.83908 3.38788 -0.48013 -0.83908 3.38788 0.48013 
-0.83883 2.67986 -0.76986 -0.83883 2.67986 0.76986 -0.83883 2.87683 -0.76986 
-0.83883 2.87683 0.76986 -0.83702 2.43947 -0.69987 -0.83702 2.43947 0.69987 
-0.83702 3.11722 -0.69987 -0.83702 3.11722 0.69987 -0.83499 3.55664 -0.0382 
-0.83499 3.55664 0.0382 -0.83378 3.44907 -0.39855 -0.83378 3.44907 0.39855 
-0.83377 2.62996 -0.76597 -0.83377 2.62996 0.76597 -0.83377 2.92673 -0.76597 
-0.83377 2.92673 0.76597 -0.83228 3.55285 -0.1036 -0.83228 3.55285 0.1036 
-0.83186 2.30695 -0.62361 -0.83186 2.30695 0.62361 -0.83186 3.24974 -0.62361 
-0.83186 3.24974 0.62361 -0.82881 2.21482 -0.54529 -0.82881 2.21482 0.54529 
-0.82881 3.34187 -0.54529 -0.82881 3.34187 0.54529 -0.82714 2.58043 -0.76014 
-0.82714 2.58043 0.76014 -0.82714 2.97626 -0.76014 -0.82714 2.97626 0.76014 
-0.82701 3.54552 -0.16905 -0.82701 3.54552 0.16905 -0.82117 2.3885 -0.68728 
-0.82117 2.3885 0.68728 -0.82117 3.16819 -0.68728 -0.82117 3.16819 0.68728 
-0.81935 3.53474 -0.23327 -0.81935 3.53474 0.23327 -0.81909 2.53235 -0.75257 
-0.81909 2.53235 0.75257 -0.81909 3.02434 -0.75257 -0.81909 3.02434 0.75257 
-0.81701 3.42611 -0.45804 -0.81701 3.42611 0.45804 -0.81476 2.26424 -0.60651 
-0.81476 2.26424 0.60651 -0.81476 3.29245 -0.60651 -0.81476 3.29245 0.60651 
-0.80956 2.48487 -0.74318 -0.80956 2.48487 0.74318 -0.80956 3.07181 -0.74318 
-0.80956 3.07181 0.74318 -0.80856 3.52015 -0.29891 -0.80856 3.52015 0.29891 
-0.80852 3.38175 -0.52495 -0.80852 3.38175 0.52495 -0.80679 2.34374 -0.67296 
-0.80679 2.34374 0.67296 -0.80679 3.21295 -0.67296 -0.80679 3.21295 0.67296 
-0.80395 2.77834 -0.80321 -0.80395 2.77834 0.80321 -0.80275 2.72898 -0.80258 
-0.80275 2.72898 0.80258 -0.80275 2.82771 -0.80258 -0.80275 2.82771 0.80258 
-0.79907 2.67904 -0.80067 -0.79907 2.67904 0.80067 -0.79907 2.87765 -0.80067 
-0.79907 2.87765 0.80067 -0.79619 2.22277 -0.58794 -0.79619 2.22277 0.58794 
-0.79619 3.33391 -0.58794 -0.79619 3.33391 0.58794 -0.79602 3.50247 -0.36079 
-0.79602 3.50247 0.36079 -0.79519 2.43314 -0.73235 -0.79519 2.43314 0.73235 
-0.79519 3.12354 -0.73235 -0.79519 3.12354 0.73235 -0.79389 2.62909 -0.79671 
-0.79389 2.62909 0.79671 -0.79389 2.9276 -0.79671 -0.79389 2.9276 0.79671 
-0.79071 2.29979 -0.65706 -0.79071 2.29979 0.65706 -0.79071 3.2569 -0.65706 
-0.79071 3.2569 0.65706 -0.78745 2.57976 -0.79063 -0.78745 2.57976 0.79063 
-0.78745 2.97693 -0.79063 -0.78745 2.97693 0.79063 -0.78679 3.42038 -0.50307 
-0.78679 3.42038 0.50307 -0.7856 3.59484 0 -0.78437 3.59309 -0.0654 
-0.78437 3.59309 0.0654 -0.78096 3.4814 -0.42156 -0.78096 3.4814 0.42156 
-0.78066 3.58786 -0.13053 -0.78066 3.58786 0.13053 -0.77927 2.53165 -0.78299 
-0.77927 2.53165 0.78299 -0.77927 3.02504 -0.78299 -0.77927 3.02504 0.78299 
-0.77907 2.38245 -0.71933 -0.77907 2.38245 0.71933 -0.77907 3.17424 -0.71933 
-0.77907 3.17424 0.71933 -0.77621 3.37404 -0.56795 -0.77621 3.37404 0.56795 
-0.77451 3.57915 -0.19509 -0.77451 3.57915 0.19509 -0.77328 2.25724 -0.63969 
-0.77328 2.25724 0.63969 -0.77328 3.29944 -0.63969 -0.77328 3.29944 0.63969 
-0.76621 2.47944 -0.77417 -0.76621 2.47944 0.77417 -0.76621 3.07725 -0.77417 
-0.76621 3.07725 0.77417 -0.76593 3.56702 -0.25882 -0.76593 3.56702 0.25882 
-0.76416 2.33769 -0.70484 -0.76416 2.33769 0.70484 -0.76416 3.219 -0.70484 
-0.76416 3.219 0.70484 -0.76382 2.77834 -0.83147 -0.76382 2.77834 0.83147 
-0.76382 3.45724 -0.48005 -0.76382 3.45724 0.48005 -0.76151 2.72834 -0.83151 
-0.76151 2.72834 0.83151 -0.76151 2.82835 -0.83151 -0.76151 2.82835 0.83151 
-0.75782 2.67847 -0.82946 -0.75782 2.67847 0.82946 -0.75782 2.87822 -0.82946 
-0.75782 2.87822 0.82946 -0.75496 3.55151 -0.32144 -0.75496 3.55151 0.32144 
-0.75485 3.41274 -0.5466 -0.75485 3.41274 0.5466 -0.75355 2.21482 -0.62056 
-0.75355 2.21482 0.62056 -0.75355 3.34187 -0.62056 -0.75355 3.34187 0.62056 
-0.75274 2.62884 -0.82533 -0.75274 2.62884 0.82533 -0.75274 2.92785 -0.82533 
-0.75274 2.92785 0.82533 -0.75192 3.61692 -0.03485 -0.75192 3.61692 0.03485 
-0.75145 2.42783 -0.76294 -0.75145 2.42783 0.76294 -0.75145 3.12886 -0.76294 
-0.75145 3.12886 0.76294 -0.74937 3.6133 -0.1002 -0.74937 3.6133 0.1002 
-0.74789 2.294 -0.68862 -0.74789 2.294 0.68862 -0.74789 3.26269 -0.68862 
-0.74789 3.26269 0.68862 -0.74631 2.57959 -0.81914 -0.74631 2.57959 0.81914 
-0.74631 2.9771 -0.81914 -0.74631 2.9771 0.81914 -0.74434 3.60616 -0.16531 
-0.74434 3.60616 0.16531 -0.74165 3.53269 -0.38268 -0.74165 3.53269 0.38268 
-0.73688 3.59558 -0.22951 -0.73688 3.59558 0.22951 -0.73534 2.37752 -0.74934 
-0.73534 2.37752 0.74934 -0.73534 3.17917 -0.74934 -0.73534 3.17917 0.74934 
-0.73456 2.52685 -0.81225 -0.73456 2.52685 0.81225 -0.73456 3.02984 -0.81225 
-0.73456 3.02984 0.81225 -0.73321 3.38175 -0.60027 -0.73321 3.38175 0.60027 
-0.73218 3.4499 -0.52393 -0.73218 3.4499 0.52393 -0.72926 2.25059 -0.67085 
-0.72926 2.25059 0.67085 -0.72926 3.30609 -0.67085 -0.72926 3.30609 0.67085 
-0.72689 3.5813 -0.29372 -0.72689 3.5813 0.29372 -0.72606 3.51064 -0.44229 
-0.72606 3.51064 0.44229 -0.72235 2.77834 -0.85773 -0.72235 2.77834 0.85773 
-0.72126 2.47486 -0.80295 -0.72126 2.47486 0.80295 -0.72126 3.08183 -0.80295 
-0.72126 3.08183 0.80295 -0.72013 2.33289 -0.73454 -0.72013 2.33289 0.73454 
-0.72013 3.2238 -0.73454 -0.72013 3.2238 0.73454 -0.71994 2.72829 -0.85771 
-0.71994 2.72829 0.85771 -0.71994 2.8284 -0.85771 -0.71994 2.8284 0.85771 
-0.71794 3.6387 0 -0.7167 3.63662 -0.06961 -0.7167 3.63662 0.06961 
-0.71601 2.67812 -0.85565 -0.71601 2.67812 0.85565 -0.71601 2.87856 -0.85565 
-0.71601 2.87856 0.85565 -0.71461 3.56391 -0.35566 -0.71461 3.56391 0.35566 
-0.71268 3.63119 -0.13491 -0.71268 3.63119 0.13491 -0.71132 3.42038 -0.57854 
-0.71132 3.42038 0.57854 -0.71082 2.62845 -0.85144 -0.71082 2.62845 0.85144 
-0.71082 2.92823 -0.85144 -0.71082 2.92823 0.85144 -0.7093 2.20853 -0.65136 
-0.7093 2.20853 0.65136 -0.7093 3.34816 -0.65136 -0.7093 3.34816 0.65136 
-0.70825 3.48545 -0.5 -0.70825 3.48545 0.5 -0.70649 3.62209 -0.19963 
-0.70649 3.62209 0.19963 -0.70643 2.42377 -0.79126 -0.70643 2.42377 0.79126 
-0.70643 3.13292 -0.79126 -0.70643 3.13292 0.79126 -0.70246 2.28871 -0.71834 
-0.70246 2.28871 0.71834 -0.70246 3.26798 -0.71834 -0.70246 3.26798 0.71834 
-0.69998 3.54316 -0.41625 -0.69998 3.54316 0.41625 -0.6997 2.57616 -0.84711 
-0.6997 2.57616 0.84711 -0.6997 2.98053 -0.84711 -0.6997 2.98053 0.84711 
-0.69749 3.60949 -0.26428 -0.69749 3.60949 0.26428 -0.69013 2.37373 -0.77723 
-0.69013 2.37373 0.77723 -0.69013 3.18296 -0.77723 -0.69013 3.18296 0.77723 
-0.68838 3.38788 -0.63083 -0.68838 3.38788 0.63083 -0.6883 3.45724 -0.55557 
-0.6883 3.45724 0.55557 -0.68761 2.52347 -0.8398 -0.68761 2.52347 0.8398 
-0.68761 3.03321 -0.8398 -0.68761 3.03321 0.8398 -0.68633 3.59321 -0.32776 
-0.68633 3.59321 0.32776 -0.68348 2.24553 -0.70019 -0.68348 2.24553 0.70019 
-0.68348 3.31116 -0.70019 -0.68348 3.31116 0.70019 -0.68312 3.5193 -0.47486 
-0.68312 3.5193 0.47486 -0.68216 3.65823 -0.03485 -0.68216 3.65823 0.03485 
-0.68004 3.65388 -0.10417 -0.68004 3.65388 0.10417 -0.67965 2.77834 -0.88192 
-0.67965 2.77834 0.88192 -0.67691 2.72812 -0.88195 -0.67691 2.72812 0.88195 
-0.67691 2.82857 -0.88195 -0.67691 2.82857 0.88195 -0.67485 3.64647 -0.16924 
-0.67485 3.64647 0.16924 -0.67379 2.47128 -0.83005 -0.67379 2.47128 0.83005 
-0.67379 3.0854 -0.83005 -0.67379 3.0854 0.83005 -0.67343 2.32874 -0.76254 
-0.67343 2.32874 0.76254 -0.67343 3.22795 -0.76254 -0.67343 3.22795 0.76254 
-0.67298 2.67803 -0.87975 -0.67298 2.67803 0.87975 -0.67298 2.87866 -0.87975 
-0.67298 2.87866 0.87975 -0.67258 3.574 -0.38901 -0.67258 3.574 0.38901 
-0.66654 3.63575 -0.23416 -0.66654 3.63575 0.23416 -0.66629 3.42611 -0.60876 
-0.66629 3.42611 0.60876 -0.66357 2.20392 -0.68023 -0.66357 2.20392 0.68023 
-0.66357 3.35277 -0.68023 -0.66357 3.35277 0.68023 -0.66296 2.62546 -0.87742 
-0.66296 2.62546 0.87742 -0.66296 2.93123 -0.87742 -0.66296 2.93123 0.87742 
-0.65861 2.42032 -0.81792 -0.65861 2.42032 0.81792 -0.65861 3.13637 -0.81792 
-0.65861 3.13637 0.81792 -0.65684 3.55135 -0.44858 -0.65684 3.55135 0.44858 
-0.65635 3.62111 -0.29826 -0.65635 3.62111 0.29826 -0.65557 2.28488 -0.74592 
-0.65557 2.28488 0.74592 -0.65557 3.27181 -0.74592 -0.65557 3.27181 0.74592 
-0.65163 2.57333 -0.87257 -0.65163 2.57333 0.87257 -0.65163 2.98336 -0.87257 
-0.65163 2.98336 0.87257 -0.65054 3.51064 -0.51781 -0.65054 3.51064 0.51781 
-0.64625 3.67732 0 -0.6452 3.67515 -0.06938 -0.6452 3.67515 0.06938 
-0.64436 3.60273 -0.36084 -0.64436 3.60273 0.36084 -0.64354 2.37108 -0.80291 
-0.64354 2.37108 0.80291 -0.64354 3.1856 -0.80291 -0.64354 3.1856 0.80291 
-0.64233 3.39222 -0.65935 -0.64233 3.39222 0.65935 -0.64203 3.66866 -0.13843 
-0.64203 3.66866 0.13843 -0.63892 2.52059 -0.86492 -0.63892 2.52059 0.86492 
-0.63892 3.0361 -0.86492 -0.63892 3.0361 0.86492 -0.63657 2.24226 -0.72743 
-0.63657 2.24226 0.72743 -0.63657 3.31443 -0.72743 -0.63657 3.31443 0.72743 
-0.63581 2.77834 -0.90399 -0.63581 2.77834 0.90399 -0.63457 3.6597 -0.20366 
-0.63457 3.6597 0.20366 -0.63295 2.72807 -0.90394 -0.63295 2.72807 0.90394 
-0.63295 2.82862 -0.90394 -0.63295 2.82862 0.90394 -0.62981 3.4814 -0.57271 
-0.62981 3.4814 0.57271 -0.62948 3.58155 -0.42122 -0.62948 3.58155 0.42122 
-0.62655 2.32626 -0.78781 -0.62655 2.32626 0.78781 -0.62655 3.23043 -0.78781 
-0.62655 3.23043 0.78781 -0.62522 3.64686 -0.26799 -0.62522 3.64686 0.26799 
-0.62492 2.46863 -0.85467 -0.62492 2.46863 0.85467 -0.62492 3.08806 -0.85467 
-0.62492 3.08806 0.85467 -0.6245 3.54316 -0.49172 -0.6245 3.54316 0.49172 
-0.6238 2.67552 -0.90374 -0.6238 2.67552 0.90374 -0.6238 2.88117 -0.90374 
-0.6238 2.88117 0.90374 -0.6165 2.20099 -0.70711 -0.6165 2.20099 0.70711 
-0.6165 3.35569 -0.70711 -0.6165 3.35569 0.70711 -0.61405 3.63021 -0.33115 
-0.61405 3.63021 0.33115 -0.61347 2.62296 -0.90092 -0.61347 2.62296 0.90092 
-0.61347 2.93373 -0.90092 -0.61347 2.93373 0.90092 -0.6109 2.4186 -0.8417 
-0.6109 2.4186 0.8417 -0.6109 3.13809 -0.8417 -0.6109 3.13809 0.8417 
-0.60822 2.28237 -0.77074 -0.60822 2.28237 0.77074 -0.60822 3.27431 -0.77074 
-0.60822 3.27431 0.77074 -0.60763 3.69447 -0.03487 -0.60763 3.69447 0.03487 
-0.6068 3.44907 -0.62553 -0.6068 3.44907 0.62553 -0.60552 3.69012 -0.10418 
-0.60552 3.69012 0.10418 -0.6028 3.68092 -0.1723 -0.6028 3.68092 0.1723 
-0.60225 2.5711 -0.89544 -0.60225 2.5711 0.89544 -0.60225 2.98558 -0.89544 
-0.60225 2.98558 0.89544 -0.6011 3.60981 -0.39285 -0.6011 3.60981 0.39285 
-0.59726 3.574 -0.46433 -0.59726 3.574 0.46433 -0.59572 2.3696 -0.82631 
-0.59572 2.3696 0.82631 -0.59572 3.18709 -0.82631 -0.59572 3.18709 0.82631 
-0.59431 3.66982 -0.23712 -0.59431 3.66982 0.23712 -0.59094 2.77834 -0.92388 
-0.59094 2.77834 0.92388 -0.59094 3.53269 -0.5334 -0.59094 3.53269 0.5334 
-0.58923 2.51844 -0.8873 -0.58923 2.51844 0.8873 -0.58923 3.03825 -0.8873 
-0.58923 3.03825 0.8873 -0.58893 2.23999 -0.75184 -0.58893 2.23999 0.75184 
-0.58893 3.3167 -0.75184 -0.58893 3.3167 0.75184 -0.58394 3.65482 -0.30109 
-0.58394 3.65482 0.30109 -0.58269 2.72576 -0.92576 -0.58269 2.72576 0.92576 
-0.58269 2.83093 -0.92576 -0.58269 2.83093 0.92576 -0.58209 3.41419 -0.67524 
-0.58209 3.41419 0.67524 -0.57819 2.32487 -0.81086 -0.57819 2.32487 0.81086 
-0.57819 3.23182 -0.81086 -0.57819 3.23182 0.81086 -0.57605 2.46789 -0.87655 
-0.57605 2.46789 0.87655 -0.57605 3.0888 -0.87655 -0.57605 3.0888 0.87655 
-0.57339 2.67333 -0.92501 -0.57339 2.67333 0.92501 -0.57339 2.88336 -0.92501 
-0.57339 2.88336 0.92501 -0.57178 3.63607 -0.36353 -0.57178 3.63607 0.36353 
-0.56909 3.60273 -0.4361 -0.56909 3.60273 0.4361 -0.56904 3.50247 -0.58777 
-0.56904 3.50247 0.58777 -0.56869 3.71113 0 -0.56782 3.70886 -0.06963 
-0.56782 3.70886 0.06963 -0.56598 3.70192 -0.13798 -0.56598 3.70192 0.13798 
-0.56391 3.56391 -0.50636 -0.56391 3.56391 0.50636 -0.56305 2.62119 -0.92164 
-0.56305 2.62119 0.92164 -0.56305 2.9355 -0.92164 -0.56305 2.9355 0.92164 
-0.56245 3.69062 -0.20568 -0.56245 3.69062 0.20568 -0.56178 2.41794 -0.86321 
-0.56178 2.41794 0.86321 -0.56178 3.13875 -0.86321 -0.56178 3.13875 0.86321 
-0.55972 2.28129 -0.79335 -0.55972 2.28129 0.79335 -0.55972 3.2754 -0.79335 
-0.55972 3.2754 0.79335 -0.5542 2.18128 -0.72377 -0.5542 2.18128 0.72377 
-0.5542 3.3754 -0.72377 -0.5542 3.3754 0.72377 -0.55278 3.67743 -0.2701 
-0.55278 3.67743 0.2701 -0.5517 2.5695 -0.91566 -0.5517 2.5695 0.91566 
-0.5517 2.98719 -0.91566 -0.5517 2.98719 0.91566 -0.54681 2.36927 -0.84737 
-0.54681 2.36927 0.84737 -0.54681 3.18742 -0.84737 -0.54681 3.18742 0.84737 
-0.54557 3.46911 -0.63957 -0.54557 3.46911 0.63957 -0.54514 2.77834 -0.94154 
-0.54514 2.77834 0.94154 -0.54158 3.66027 -0.33333 -0.54158 3.66027 0.33333 
-0.5394 3.63021 -0.4058 -0.5394 3.63021 0.4058 -0.53938 2.5184 -0.90708 
-0.53938 2.5184 0.90708 -0.53938 3.03829 -0.90708 -0.53938 3.03829 0.90708 
-0.53669 2.72572 -0.94306 -0.53669 2.72572 0.94306 -0.53669 2.83097 -0.94306 
-0.53669 2.83097 0.94306 -0.53602 3.59321 -0.47808 -0.53602 3.59321 0.47808 
-0.52969 3.55151 -0.54671 -0.52969 3.55151 0.54671 -0.52905 3.72485 -0.03487 
-0.52905 3.72485 0.03487 -0.52901 2.32472 -0.83147 -0.52901 2.32472 0.83147 
-0.52901 3.23197 -0.83147 -0.52901 3.23197 0.83147 -0.52772 3.7203 -0.10325 
-0.52772 3.7203 0.10325 -0.52703 2.67303 -0.94196 -0.52703 2.67303 0.94196 
-0.52703 2.88366 -0.94196 -0.52703 2.88366 0.94196 -0.52611 2.46804 -0.89592 
-0.52611 2.46804 0.89592 -0.52611 3.08865 -0.89592 -0.52611 3.08865 0.89592 
-0.52588 2.22128 -0.76733 -0.52588 2.22128 0.76733 -0.52588 3.33541 -0.76733 
-0.52588 3.33541 0.76733 -0.52505 3.71122 -0.17139 -0.52505 3.71122 0.17139 
-0.52109 3.69772 -0.23848 -0.52109 3.69772 0.23848 -0.51866 3.43227 -0.68995 
-0.51866 3.43227 0.68995 -0.51648 2.6209 -0.93819 -0.51648 2.6209 0.93819 
-0.51648 2.93579 -0.93819 -0.51648 2.93579 0.93819 -0.51195 2.41856 -0.88222 
-0.51195 2.41856 0.88222 -0.51195 3.13813 -0.88222 -0.51195 3.13813 0.88222 
-0.51058 3.68233 -0.30233 -0.51058 3.68233 0.30233 -0.50934 3.65482 -0.37569 
-0.50934 3.65482 0.37569 -0.50716 3.52015 -0.60031 -0.50716 3.52015 0.60031 
-0.50651 3.62111 -0.4481 -0.50651 3.62111 0.4481 -0.50419 2.56808 -0.93178 
-0.50419 2.56808 0.93178 -0.50419 2.98861 -0.93178 -0.50419 2.98861 0.93178 
-0.50198 3.5813 -0.51864 -0.50198 3.5813 0.51864 -0.49854 2.77834 -0.95694 
-0.49854 2.77834 0.95694 -0.49693 2.3701 -0.86603 -0.49693 2.3701 0.86603 
-0.49693 3.18659 -0.86603 -0.49693 3.18659 0.86603 -0.4957 2.26383 -0.80787 
-0.4957 2.26383 0.80787 -0.4957 3.29285 -0.80787 -0.4957 3.29285 0.80787 
-0.49164 2.51705 -0.92272 -0.49164 2.51705 0.92272 -0.49164 3.03963 -0.92272 
-0.49164 3.03963 0.92272 -0.49032 2.16429 -0.73714 -0.49032 2.16429 0.73714 
-0.49032 3.3924 -0.73714 -0.49032 3.3924 0.73714 -0.48962 2.72559 -0.95815 
-0.48962 2.72559 0.95815 -0.48962 2.83109 -0.95815 -0.48962 2.83109 0.95815 
-0.48934 3.73803 0 -0.48868 3.73578 -0.06845 -0.48868 3.73578 0.06845 
-0.4867 3.72903 -0.13658 -0.4867 3.72903 0.13658 -0.48342 3.71783 -0.20407 
-0.48342 3.71783 0.20407 -0.48087 3.48571 -0.65216 -0.48087 3.48571 0.65216 
-0.4799 2.673 -0.95661 -0.4799 2.673 0.95661 -0.4799 2.88369 -0.95661 
-0.4799 2.88369 0.95661 -0.47885 3.70222 -0.2706 -0.47885 3.70222 0.2706 
-0.47835 3.67743 -0.34452 -0.47835 3.67743 0.34452 -0.478 2.46656 -0.91106 
-0.478 2.46656 0.91106 -0.478 3.09012 -0.91106 -0.478 3.09012 0.91106 
-0.47624 3.64686 -0.41697 -0.47624 3.64686 0.41697 -0.47253 3.60949 -0.48924 
-0.47253 3.60949 0.48924 -0.46831 2.61986 -0.9525 -0.46831 2.61986 0.9525 
-0.46831 2.93683 -0.9525 -0.46831 2.93683 0.9525 -0.46707 3.56702 -0.55768 
-0.46707 3.56702 0.55768 -0.46432 2.30816 -0.84461 -0.46432 2.30816 0.84461 
-0.46432 3.24852 -0.84461 -0.46432 3.24852 0.84461 -0.46361 2.41722 -0.89687 
-0.46361 2.41722 0.89687 -0.46361 3.13947 -0.89687 -0.46361 3.13947 0.89687 
-0.46088 2.20527 -0.7796 -0.46088 2.20527 0.7796 -0.46088 3.35141 -0.7796 
-0.46088 3.35141 0.7796 -0.45594 2.5672 -0.94555 -0.45594 2.5672 0.94555 
-0.45594 2.98949 -0.94555 -0.45594 2.98949 0.94555 -0.45439 3.74696 -0.0347 
-0.45439 3.74696 0.0347 -0.45331 3.44762 -0.70144 -0.45331 3.44762 0.70144 
-0.45306 3.74242 -0.10308 -0.45306 3.74242 0.10308 -0.45123 2.77834 -0.97003 
-0.45123 2.77834 0.97003 -0.45041 3.73337 -0.17114 -0.45041 3.73337 0.17114 
-0.44673 3.69772 -0.31284 -0.44673 3.69772 0.31284 -0.44647 3.71989 -0.23822 
-0.44647 3.71989 0.23822 -0.44538 3.66982 -0.38606 -0.44538 3.66982 0.38606 
-0.4429 2.51616 -0.93606 -0.4429 2.51616 0.93606 -0.4429 3.04052 -0.93606 
-0.4429 3.04052 0.93606 -0.44241 3.63575 -0.45829 -0.44241 3.63575 0.45829 
-0.44214 2.72555 -0.97083 -0.44214 2.72555 0.97083 -0.44214 2.83113 -0.97083 
-0.44214 2.83113 0.97083 -0.44152 3.53474 -0.6111 -0.44152 3.53474 0.6111 
-0.43777 3.59558 -0.52862 -0.43777 3.59558 0.52862 -0.431 2.67239 -0.9691 
-0.431 2.67239 0.9691 -0.431 2.8843 -0.9691 -0.431 2.8843 0.9691 
-0.43034 2.24875 -0.81866 -0.43034 2.24875 0.81866 -0.43034 3.30794 -0.81866 
-0.43034 3.30794 0.81866 -0.42919 2.46588 -0.92388 -0.42919 2.46588 0.92388 
-0.42919 3.0908 -0.92388 -0.42919 3.0908 0.92388 -0.42612 2.36219 -0.88281 
-0.42612 2.36219 0.88281 -0.42612 3.1945 -0.88281 -0.42612 3.1945 0.88281 
-0.42516 2.15009 -0.74716 -0.42516 2.15009 0.74716 -0.42516 3.4066 -0.74716 
-0.42516 3.4066 0.74716 -0.41933 3.75581 0 -0.4192 2.61927 -0.96447 
-0.4192 2.61927 0.96447 -0.4192 2.93741 -0.96447 -0.4192 2.93741 0.96447 
-0.41882 3.75346 -0.06932 -0.41882 3.75346 0.06932 -0.41666 3.74666 -0.13762 
-0.41666 3.74666 0.13762 -0.41492 3.49903 -0.66174 -0.41492 3.49903 0.66174 
-0.41393 3.69062 -0.3542 -0.41393 3.69062 0.3542 -0.41351 3.73528 -0.20526 
-0.41351 3.73528 0.20526 -0.41232 3.71783 -0.27517 -0.41232 3.71783 0.27517 
-0.41191 3.6597 -0.42631 -0.41191 3.6597 0.42631 -0.40788 3.62209 -0.49824 
-0.40788 3.62209 0.49824 -0.40706 2.56684 -0.95694 -0.40706 2.56684 0.95694 
-0.40706 2.98985 -0.95694 -0.40706 2.98985 0.95694 -0.40334 2.77834 -0.98079 
-0.40334 2.77834 0.98079 -0.40334 3.57915 -0.56626 -0.40334 3.57915 0.56626 
-0.39518 2.19218 -0.78833 -0.39518 2.19218 0.78833 -0.39518 3.36451 -0.78833 
-0.39518 3.36451 0.78833 -0.39384 2.51589 -0.94693 -0.39384 2.51589 0.94693 
-0.39384 3.0408 -0.94693 -0.39384 3.0408 0.94693 -0.39278 2.30124 -0.85926 
-0.39278 2.30124 0.85926 -0.39278 3.25545 -0.85926 -0.39278 3.25545 0.85926 
-0.39271 2.72512 -0.9814 -0.39271 2.72512 0.9814 -0.39271 2.83157 -0.9814 
-0.39271 2.83157 0.9814 -0.3921 2.41035 -0.91147 -0.3921 2.41035 0.91147 
-0.3921 3.14634 -0.91147 -0.3921 3.14634 0.91147 -0.38737 3.46004 -0.70937 
-0.38737 3.46004 0.70937 -0.3834 3.76227 -0.0347 -0.3834 3.76227 0.0347 
-0.38273 3.75752 -0.10377 -0.38273 3.75752 0.10377 -0.38153 2.67206 -0.97912 
-0.38153 2.67206 0.97912 -0.38153 2.88463 -0.97912 -0.38153 2.88463 0.97912 
-0.38055 3.68092 -0.39455 -0.38055 3.68092 0.39455 -0.38006 3.74838 -0.17181 
-0.38006 3.74838 0.17181 -0.37964 3.71122 -0.3168 -0.37964 3.71122 0.3168 
-0.37939 3.73337 -0.24216 -0.37939 3.73337 0.24216 -0.37749 3.64647 -0.4666 
-0.37749 3.64647 0.4666 -0.37731 3.54552 -0.61875 -0.37731 3.54552 0.61875 
-0.37357 3.60616 -0.53609 -0.37357 3.60616 0.53609 -0.36984 2.6193 -0.97396 
-0.36984 2.6193 0.97396 -0.36984 2.93738 -0.97396 -0.36984 2.93738 0.97396 
-0.35901 2.13874 -0.75378 -0.35901 2.13874 0.75378 -0.35901 3.41795 -0.75378 
-0.35901 3.41795 0.75378 -0.35783 2.24251 -0.83097 -0.35783 2.24251 0.83097 
-0.35783 3.31418 -0.83097 -0.35783 3.31418 0.83097 -0.35768 2.56702 -0.96593 
-0.35768 2.56702 0.96593 -0.35768 2.98967 -0.96593 -0.35768 2.98967 0.96593 
-0.35683 2.46036 -0.93638 -0.35683 2.46036 0.93638 -0.35683 3.09633 -0.93638 
-0.35683 3.09633 0.93638 -0.35498 2.77834 -0.98918 -0.35498 2.77834 0.98918 
-0.35415 2.35651 -0.89486 -0.35415 2.35651 0.89486 -0.35415 3.20018 -0.89486 
-0.35415 3.20018 0.89486 -0.34999 3.50824 -0.66871 -0.34999 3.50824 0.66871 
-0.34753 3.7686 0 -0.3472 3.76623 -0.06914 -0.3472 3.76623 0.06914 
-0.34668 3.66866 -0.43378 -0.34668 3.66866 0.43378 -0.34623 3.70192 -0.35773 
-0.34623 3.70192 0.35773 -0.3462 3.75913 -0.13795 -0.3462 3.75913 0.13795 
-0.34587 3.74666 -0.20841 -0.34587 3.74666 0.20841 -0.34483 3.72903 -0.27845 
-0.34483 3.72903 0.27845 -0.34419 2.72509 -0.98928 -0.34419 2.72509 0.98928 
-0.34419 2.8316 -0.98928 -0.34419 2.8316 0.98928 -0.34316 3.63119 -0.50443 
-0.34316 3.63119 0.50443 -0.33878 3.58786 -0.57241 -0.33878 3.58786 0.57241 
-0.33272 2.67178 -0.98648 -0.33272 2.67178 0.98648 -0.33272 2.88491 -0.98648 
-0.33272 2.88491 0.98648 -0.32208 2.18727 -0.79855 -0.32208 2.18727 0.79855 
-0.32208 3.36942 -0.79855 -0.32208 3.36942 0.79855 -0.32203 3.46795 -0.71519 
-0.32203 3.46795 0.71519 -0.32092 2.51118 -0.95704 -0.32092 2.51118 0.95704 
-0.32092 3.04551 -0.95704 -0.32092 3.04551 0.95704 -0.32089 2.61905 -0.98079 
-0.32089 2.61905 0.98079 -0.32089 2.93763 -0.98079 -0.32089 2.93763 0.98079 
-0.31963 2.29653 -0.86917 -0.31963 2.29653 0.86917 -0.31963 3.26016 -0.86917 
-0.31963 3.26016 0.86917 -0.31914 2.40572 -0.92133 -0.31914 2.40572 0.92133 
-0.31914 3.15097 -0.92133 -0.31914 3.15097 0.92133 -0.31267 3.77227 -0.0347 
-0.31267 3.77227 0.0347 -0.31243 3.69012 -0.39726 -0.31243 3.69012 0.39726 
-0.31242 3.65388 -0.47179 -0.31242 3.65388 0.47179 -0.31202 3.75752 -0.17448 
-0.31202 3.75752 0.17448 -0.31201 3.76752 -0.10375 -0.31201 3.76752 0.10375 
-0.31185 3.55285 -0.62403 -0.31185 3.55285 0.62403 -0.3115 3.7203 -0.31947 
-0.3115 3.7203 0.31947 -0.31133 3.74242 -0.24481 -0.31133 3.74242 0.24481 
-0.30845 3.6133 -0.54112 -0.30845 3.6133 0.54112 -0.30627 2.77834 -0.99518 
-0.30627 2.77834 0.99518 -0.29507 2.72498 -0.99479 -0.29507 2.72498 0.99479 
-0.29507 2.83171 -0.99479 -0.29507 2.83171 0.99479 -0.2845 2.23918 -0.83874 
-0.2845 2.23918 0.83874 -0.2845 3.31751 -0.83874 -0.2845 3.31751 0.83874 
-0.28445 3.51427 -0.67276 -0.28445 3.51427 0.67276 -0.28385 2.1332 -0.76031 
-0.28385 2.1332 0.76031 -0.28385 3.42349 -0.76031 -0.28385 3.42349 0.76031 
-0.28365 2.45656 -0.94381 -0.28365 2.45656 0.94381 -0.28365 3.10013 -0.94381 
-0.28365 3.10013 0.94381 -0.28361 2.67177 -0.99144 -0.28361 2.67177 0.99144 
-0.28361 2.88492 -0.99144 -0.28361 2.88492 0.99144 -0.28318 2.56522 -0.97415 
-0.28318 2.56522 0.97415 -0.28318 2.99147 -0.97415 -0.28318 2.99147 0.97415 
-0.2814 2.35308 -0.90211 -0.2814 2.35308 0.90211 -0.2814 3.2036 -0.90211 
-0.2814 3.2036 0.90211 -0.27788 3.70886 -0.35957 -0.27788 3.70886 0.35957 
-0.27786 3.63662 -0.50845 -0.27786 3.63662 0.50845 -0.27773 3.77593 0 
-0.27763 3.67515 -0.43694 -0.27763 3.67515 0.43694 -0.27757 3.75346 -0.21057 
-0.27757 3.75346 0.21057 -0.27756 3.77353 -0.06931 -0.27756 3.77353 0.06931 
-0.27739 3.76623 -0.13895 -0.27739 3.76623 0.13895 -0.2767 3.73578 -0.28043 
-0.2767 3.73578 0.28043 -0.27366 3.59309 -0.57611 -0.27366 3.59309 0.57611 
-0.25732 2.77834 -0.9988 -0.25732 2.77834 0.9988 -0.24649 2.18353 -0.80296 
-0.24649 2.18353 0.80296 -0.24649 3.37316 -0.80296 -0.24649 3.37316 0.80296 
-0.24649 2.29418 -0.87414 -0.24649 2.29418 0.87414 -0.24649 3.26251 -0.87414 
-0.24649 3.26251 0.87414 -0.24645 3.47169 -0.71959 -0.24645 3.47169 0.71959 
-0.24645 3.55664 -0.62674 -0.24645 3.55664 0.62674 -0.24604 2.50997 -0.96257 
-0.24604 2.50997 0.96257 -0.24604 3.04672 -0.96257 -0.24604 3.04672 0.96257 
-0.24604 2.4034 -0.92628 -0.24604 2.4034 0.92628 -0.24604 3.15329 -0.92628 
-0.24604 3.15329 0.92628 -0.24601 2.61785 -0.98631 -0.24601 2.61785 0.98631 
-0.24601 2.93884 -0.98631 -0.24601 2.93884 0.98631 -0.24601 2.72494 -0.99786 
-0.24601 2.72494 0.99786 -0.24601 2.83175 -0.99786 -0.24601 2.83175 0.99786 
-0.24312 3.69447 -0.39938 -0.24312 3.69447 0.39938 -0.24312 3.72485 -0.3208 
-0.24312 3.72485 0.3208 -0.24311 3.65823 -0.4739 -0.24311 3.65823 0.4739 
-0.24311 3.61692 -0.54367 -0.24311 3.61692 0.54367 -0.24296 3.76227 -0.17515 
-0.24296 3.76227 0.17515 -0.24296 3.74696 -0.24614 -0.24296 3.74696 0.24614 
-0.24295 3.77227 -0.10442 -0.24295 3.77227 0.10442 -0.24295 3.77714 -0.0347 
-0.24295 3.77714 0.0347 -0.20825 2.23761 -0.84119 -0.20825 2.23761 0.84119 
-0.20825 2.35194 -0.90453 -0.20825 2.35194 0.90453 -0.20825 2.45564 -0.9465 
-0.20825 2.45564 0.9465 -0.20825 2.56462 -0.97689 -0.20825 2.56462 0.97689 
-0.20825 2.67147 -0.99427 -0.20825 2.67147 0.99427 -0.20825 2.77834 -1 
-0.20825 2.77834 1 -0.20825 2.88522 -0.99427 -0.20825 2.88522 0.99427 
-0.20825 2.99207 -0.97689 -0.20825 2.99207 0.97689 -0.20825 3.10105 -0.9465 
-0.20825 3.10105 0.9465 -0.20825 3.20475 -0.90453 -0.20825 3.20475 0.90453 
-0.20825 3.31908 -0.84119 -0.20825 3.31908 0.84119 -0.20825 3.42534 -0.76249 
-0.20825 3.42534 0.76249 -0.20825 3.51641 -0.67472 -0.20825 3.51641 0.67472 
-0.20825 3.59484 -0.57735 -0.20825 3.59484 0.57735 -0.20825 3.6387 -0.50969 
-0.20825 3.6387 0.50969 -0.20825 3.67732 -0.438 -0.20825 3.67732 0.438 
-0.20825 3.71113 -0.36044 -0.20825 3.71113 0.36044 -0.20825 3.73803 -0.28108 
-0.20825 3.73803 0.28108 -0.20825 3.75581 -0.21108 -0.20825 3.75581 0.21108 
-0.20825 3.7686 -0.13928 -0.20825 3.7686 0.13928 -0.20825 3.77593 -0.06948 
-0.20825 3.77593 0.06948 -0.20825 3.77834 0 -0.17356 3.77714 -0.0347 
-0.17356 3.77714 0.0347 -0.17356 3.77227 -0.10442 -0.17356 3.77227 0.10442 
-0.17355 3.74696 -0.24614 -0.17355 3.74696 0.24614 -0.17355 3.76227 -0.17515 
-0.17355 3.76227 0.17515 -0.1734 3.61692 -0.54367 -0.1734 3.61692 0.54367 
-0.1734 3.65823 -0.4739 -0.1734 3.65823 0.4739 -0.17339 3.72485 -0.3208 
-0.17339 3.72485 0.3208 -0.17339 3.69447 -0.39938 -0.17339 3.69447 0.39938 
-0.17049 2.72494 -0.99786 -0.17049 2.72494 0.99786 -0.17049 2.83175 -0.99786 
-0.17049 2.83175 0.99786 -0.17049 2.61785 -0.98631 -0.17049 2.61785 0.98631 
-0.17049 2.93884 -0.98631 -0.17049 2.93884 0.98631 -0.17047 2.4034 -0.92628 
-0.17047 2.4034 0.92628 -0.17047 3.15329 -0.92628 -0.17047 3.15329 0.92628 
-0.17046 2.50997 -0.96257 -0.17046 2.50997 0.96257 -0.17046 3.04672 -0.96257 
-0.17046 3.04672 0.96257 -0.17005 3.55664 -0.62674 -0.17005 3.55664 0.62674 
-0.17005 3.47169 -0.71959 -0.17005 3.47169 0.71959 -0.17002 2.29418 -0.87414 
-0.17002 2.29418 0.87414 -0.17002 3.26251 -0.87414 -0.17002 3.26251 0.87414 
-0.17002 2.18353 -0.80296 -0.17002 2.18353 0.80296 -0.17002 3.37316 -0.80296 
-0.17002 3.37316 0.80296 -0.15918 2.77834 -0.9988 -0.15918 2.77834 0.9988 
-0.14285 3.59309 -0.57611 -0.14285 3.59309 0.57611 -0.1398 3.73578 -0.28043 
-0.1398 3.73578 0.28043 -0.13911 3.76623 -0.13895 -0.13911 3.76623 0.13895 
-0.13894 3.77353 -0.06931 -0.13894 3.77353 0.06931 -0.13893 3.75346 -0.21057 
-0.13893 3.75346 0.21057 -0.13887 3.67515 -0.43694 -0.13887 3.67515 0.43694 
-0.13878 3.77593 0 -0.13864 3.63662 -0.50845 -0.13864 3.63662 0.50845 
-0.13862 3.70886 -0.35957 -0.13862 3.70886 0.35957 -0.13511 2.35308 -0.90211 
-0.13511 2.35308 0.90211 -0.13511 3.2036 -0.90211 -0.13511 3.2036 0.90211 
-0.13333 2.56522 -0.97415 -0.13333 2.56522 0.97415 -0.13333 2.99147 -0.97415 
-0.13333 2.99147 0.97415 -0.13289 2.67177 -0.99144 -0.13289 2.67177 0.99144 
-0.13289 2.88492 -0.99144 -0.13289 2.88492 0.99144 -0.13285 2.45656 -0.94381 
-0.13285 2.45656 0.94381 -0.13285 3.10013 -0.94381 -0.13285 3.10013 0.94381 
-0.13266 3.42349 -0.76031 -0.13266 3.42349 0.76031 -0.13206 3.51427 -0.67276 
-0.13206 3.51427 0.67276 -0.132 2.23918 -0.83874 -0.132 2.23918 0.83874 
-0.132 3.31751 -0.83874 -0.132 3.31751 0.83874 -0.12143 2.72498 -0.99479 
-0.12143 2.72498 0.99479 -0.12143 2.83171 -0.99479 -0.12143 2.83171 0.99479 
-0.11023 2.77834 -0.99518 -0.11023 2.77834 0.99518 -0.10806 3.6133 -0.54112 
-0.10806 3.6133 0.54112 -0.10518 3.74242 -0.24481 -0.10518 3.74242 0.24481 
-0.105 3.7203 -0.31947 -0.105 3.7203 0.31947 -0.10465 3.55285 -0.62403 
-0.10465 3.55285 0.62403 -0.1045 3.76752 -0.10375 -0.1045 3.76752 0.10375 
-0.10449 3.75752 -0.17448 -0.10449 3.75752 0.17448 -0.10409 3.65388 -0.47179 
-0.10409 3.65388 0.47179 -0.10407 3.69012 -0.39726 -0.10407 3.69012 0.39726 
-0.10383 3.77227 -0.0347 -0.10383 3.77227 0.0347 -0.09736 2.40572 -0.92133 
-0.09736 2.40572 0.92133 -0.09736 3.15097 -0.92133 -0.09736 3.15097 0.92133 
-0.09687 2.29653 -0.86917 -0.09687 2.29653 0.86917 -0.09687 3.26016 -0.86917 
-0.09687 3.26016 0.86917 -0.09562 2.61905 -0.98079 -0.09562 2.61905 0.98079 
-0.09562 2.93763 -0.98079 -0.09562 2.93763 0.98079 -0.09558 2.51118 -0.95704 
-0.09558 2.51118 0.95704 -0.09558 3.04551 -0.95704 -0.09558 3.04551 0.95704 
-0.09447 3.46795 -0.71519 -0.09447 3.46795 0.71519 -0.09442 3.36942 -0.79855 
-0.09442 3.36942 0.79855 -0.08378 2.67178 -0.98648 -0.08378 2.67178 0.98648 
-0.08378 2.88491 -0.98648 -0.08378 2.88491 0.98648 -0.07773 3.58786 -0.57241 
-0.07773 3.58786 0.57241 -0.07334 3.63119 -0.50443 -0.07334 3.63119 0.50443 
-0.07231 2.72509 -0.98928 -0.07231 2.72509 0.98928 -0.07231 2.8316 -0.98928 
-0.07231 2.8316 0.98928 -0.07167 3.72903 -0.27845 -0.07167 3.72903 0.27845 
-0.07064 3.74666 -0.20841 -0.07064 3.74666 0.20841 -0.0703 3.75913 -0.13795 
-0.0703 3.75913 0.13795 -0.07027 3.70192 -0.35773 -0.07027 3.70192 0.35773 
-0.06982 3.66866 -0.43378 -0.06982 3.66866 0.43378 -0.0693 3.76623 -0.06914 
-0.0693 3.76623 0.06914 -0.06897 3.7686 0 -0.06651 3.50824 -0.66871 
-0.06651 3.50824 0.66871 -0.06235 2.35651 -0.89486 -0.06235 2.35651 0.89486 
-0.06235 3.20018 -0.89486 -0.06235 3.20018 0.89486 -0.06152 2.77834 -0.98918 
-0.06152 2.77834 0.98918 -0.05968 2.46036 -0.93638 -0.05968 2.46036 0.93638 
-0.05968 3.09633 -0.93638 -0.05968 3.09633 0.93638 -0.05882 2.56702 -0.96593 
-0.05882 2.56702 0.96593 -0.05882 2.98967 -0.96593 -0.05882 2.98967 0.96593 
-0.05867 2.24251 -0.83097 -0.05867 2.24251 0.83097 -0.05867 3.31418 -0.83097 
-0.05867 3.31418 0.83097 -0.0575 3.41795 -0.75378 -0.0575 3.41795 0.75378 
-0.04666 2.6193 -0.97396 -0.04666 2.6193 0.97396 -0.04666 2.93738 -0.97396 
-0.04666 2.93738 0.97396 -0.04294 3.60616 -0.53609 -0.04294 3.60616 0.53609 
-0.0392 3.54552 -0.61875 -0.0392 3.54552 0.61875 -0.03901 3.64647 -0.4666 
-0.03901 3.64647 0.4666 -0.03711 3.73337 -0.24216 -0.03711 3.73337 0.24216 
-0.03687 3.71122 -0.3168 -0.03687 3.71122 0.3168 -0.03644 3.74838 -0.17181 
-0.03644 3.74838 0.17181 -0.03595 3.68092 -0.39455 -0.03595 3.68092 0.39455 
-0.03497 2.67206 -0.97912 -0.03497 2.67206 0.97912 -0.03497 2.88463 -0.97912 
-0.03497 2.88463 0.97912 -0.03377 3.75752 -0.10377 -0.03377 3.75752 0.10377 
-0.0331 3.76227 -0.0347 -0.0331 3.76227 0.0347 -0.02913 3.46004 -0.70937 
-0.02913 3.46004 0.70937 -0.02441 2.41035 -0.91147 -0.02441 2.41035 0.91147 
-0.02441 3.14634 -0.91147 -0.02441 3.14634 0.91147 -0.0238 2.72512 -0.9814 
-0.0238 2.72512 0.9814 -0.0238 2.83157 -0.9814 -0.0238 2.83157 0.9814 
-0.02372 2.30124 -0.85926 -0.02372 2.30124 0.85926 -0.02372 3.25545 -0.85926 
-0.02372 3.25545 0.85926 -0.02267 2.51589 -0.94693 -0.02267 2.51589 0.94693 
-0.02267 3.0408 -0.94693 -0.02267 3.0408 0.94693 -0.02133 3.36451 -0.78833 
-0.02133 3.36451 0.78833 -0.01316 2.77834 -0.98079 -0.01316 2.77834 0.98079 
-0.01316 3.57915 -0.56626 -0.01316 3.57915 0.56626 -0.00944 2.56684 -0.95694 
-0.00944 2.56684 0.95694 -0.00944 2.98985 -0.95694 -0.00944 2.98985 0.95694 
-0.00862 3.62209 -0.49824 -0.00862 3.62209 0.49824 -0.0046 3.6597 -0.42631 
-0.0046 3.6597 0.42631 -0.00418 3.71783 -0.27517 -0.00418 3.71783 0.27517 
-0.00299 3.73528 -0.20526 -0.00299 3.73528 0.20526 -0.00257 3.69062 -0.3542 
-0.00257 3.69062 0.3542 -0.00159 3.49903 -0.66174 -0.00159 3.49903 0.66174 
0.00016 3.74666 -0.13762 0.00016 3.74666 0.13762 0.00232 3.75346 -0.06932 
0.00232 3.75346 0.06932 0.0027 2.61927 -0.96447 0.0027 2.61927 0.96447 
0.0027 2.93741 -0.96447 0.0027 2.93741 0.96447 0.00283 3.75581 0 
0.00865 3.4066 -0.74716 0.00865 3.4066 0.74716 0.00962 2.36219 -0.88281 
0.00962 2.36219 0.88281 0.00962 3.1945 -0.88281 0.00962 3.1945 0.88281 
0.01269 2.46588 -0.92388 0.01269 2.46588 0.92388 0.01269 3.0908 -0.92388 
0.01269 3.0908 0.92388 0.01384 3.30794 -0.81866 0.01384 3.30794 0.81866 
0.0145 2.67239 -0.9691 0.0145 2.67239 0.9691 0.0145 2.8843 -0.9691 
0.0145 2.8843 0.9691 0.02126 3.59558 -0.52862 0.02126 3.59558 0.52862 
0.02502 3.53474 -0.6111 0.02502 3.53474 0.6111 0.02563 2.72555 -0.97083 
0.02563 2.72555 0.97083 0.02563 2.83113 -0.97083 0.02563 2.83113 0.97083 
0.02591 3.63575 -0.45829 0.02591 3.63575 0.45829 0.0264 2.51616 -0.93606 
0.0264 2.51616 0.93606 0.0264 3.04052 -0.93606 0.0264 3.04052 0.93606 
0.02887 3.66982 -0.38606 0.02887 3.66982 0.38606 0.02997 3.71989 -0.23822 
0.02997 3.71989 0.23822 0.03023 3.69772 -0.31284 0.03023 3.69772 0.31284 
0.03391 3.73337 -0.17114 0.03391 3.73337 0.17114 0.03473 2.77834 -0.97003 
0.03473 2.77834 0.97003 0.03656 3.74242 -0.10308 0.03656 3.74242 0.10308 
0.03681 3.44762 -0.70144 0.03681 3.44762 0.70144 0.03788 3.74696 -0.0347 
0.03788 3.74696 0.0347 0.03943 2.5672 -0.94555 0.03943 2.5672 0.94555 
0.03943 2.98949 -0.94555 0.03943 2.98949 0.94555 0.04438 3.35141 -0.7796 
0.04438 3.35141 0.7796 0.0471 2.41722 -0.89687 0.0471 2.41722 0.89687 
0.0471 3.13947 -0.89687 0.0471 3.13947 0.89687 0.04782 2.30816 -0.84461 
0.04782 2.30816 0.84461 0.04782 3.24852 -0.84461 0.04782 3.24852 0.84461 
0.05057 3.56702 -0.55768 0.05057 3.56702 0.55768 0.0518 2.61986 -0.9525 
0.0518 2.61986 0.9525 0.0518 2.93683 -0.9525 0.0518 2.93683 0.9525 
0.05603 3.60949 -0.48924 0.05603 3.60949 0.48924 0.05974 3.64686 -0.41697 
0.05974 3.64686 0.41697 0.06149 2.46656 -0.91106 0.06149 2.46656 0.91106 
0.06149 3.09012 -0.91106 0.06149 3.09012 0.91106 0.06185 3.67743 -0.34452 
0.06185 3.67743 0.34452 0.06235 3.70222 -0.2706 0.06235 3.70222 0.2706 
0.0634 2.673 -0.95661 0.0634 2.673 0.95661 0.0634 2.88369 -0.95661 
0.0634 2.88369 0.95661 0.06437 3.48571 -0.65216 0.06437 3.48571 0.65216 
0.06692 3.71783 -0.20407 0.06692 3.71783 0.20407 0.0702 3.72903 -0.13658 
0.0702 3.72903 0.13658 0.07217 3.73578 -0.06845 0.07217 3.73578 0.06845 
0.07283 3.73803 0 0.07312 2.72559 -0.95815 0.07312 2.72559 0.95815 
0.07312 2.83109 -0.95815 0.07312 2.83109 0.95815 0.07381 3.3924 -0.73714 
0.07381 3.3924 0.73714 0.07513 2.51705 -0.92272 0.07513 2.51705 0.92272 
0.07513 3.03963 -0.92272 0.07513 3.03963 0.92272 0.07919 3.29285 -0.80787 
0.07919 3.29285 0.80787 0.08042 2.3701 -0.86603 0.08042 2.3701 0.86603 
0.08042 3.18659 -0.86603 0.08042 3.18659 0.86603 0.08203 2.77834 -0.95694 
0.08203 2.77834 0.95694 0.08547 3.5813 -0.51864 0.08547 3.5813 0.51864 
0.08769 2.56808 -0.93178 0.08769 2.56808 0.93178 0.08769 2.98861 -0.93178 
0.08769 2.98861 0.93178 0.09 3.62111 -0.4481 0.09 3.62111 0.4481 
0.09066 3.52015 -0.60031 0.09066 3.52015 0.60031 0.09284 3.65482 -0.37569 
0.09284 3.65482 0.37569 0.09408 3.68233 -0.30233 0.09408 3.68233 0.30233 
0.09545 2.41856 -0.88222 0.09545 2.41856 0.88222 0.09545 3.13813 -0.88222 
0.09545 3.13813 0.88222 0.09997 2.6209 -0.93819 0.09997 2.6209 0.93819 
0.09997 2.93579 -0.93819 0.09997 2.93579 0.93819 0.10216 3.43227 -0.68995 
0.10216 3.43227 0.68995 0.10459 3.69772 -0.23848 0.10459 3.69772 0.23848 
0.10855 3.71122 -0.17139 0.10855 3.71122 0.17139 0.10938 3.33541 -0.76733 
0.10938 3.33541 0.76733 0.10961 2.46804 -0.89592 0.10961 2.46804 0.89592 
0.10961 3.08865 -0.89592 0.10961 3.08865 0.89592 0.11053 2.67303 -0.94196 
0.11053 2.67303 0.94196 0.11053 2.88366 -0.94196 0.11053 2.88366 0.94196 
0.11121 3.7203 -0.10325 0.11121 3.7203 0.10325 0.11251 3.23197 -0.83147 
0.11251 3.23197 0.83147 0.11255 3.72485 -0.03487 0.11255 3.72485 0.03487 
0.11319 3.55151 -0.54671 0.11319 3.55151 0.54671 0.11951 3.59321 -0.47808 
0.11951 3.59321 0.47808 0.12018 2.72572 -0.94306 0.12018 2.72572 0.94306 
0.12018 2.83097 -0.94306 0.12018 2.83097 0.94306 0.12287 2.5184 -0.90708 
0.12287 2.5184 0.90708 0.12287 3.03829 -0.90708 0.12287 3.03829 0.90708 
0.12289 3.63021 -0.4058 0.12289 3.63021 0.4058 0.12508 3.66027 -0.33333 
0.12508 3.66027 0.33333 0.12864 2.77834 -0.94154 0.12864 2.77834 0.94154 
0.12907 3.46911 -0.63957 0.12907 3.46911 0.63957 0.1303 2.36927 -0.84737 
0.1303 2.36927 0.84737 0.1303 3.18742 -0.84737 0.1303 3.18742 0.84737 
0.13519 2.5695 -0.91566 0.13519 2.5695 0.91566 0.13519 2.98719 -0.91566 
0.13519 2.98719 0.91566 0.13627 3.67743 -0.2701 0.13627 3.67743 0.2701 
0.13769 3.3754 -0.72377 0.13769 3.3754 0.72377 0.14322 3.2754 -0.79335 
0.14322 3.2754 0.79335 0.14527 2.41794 -0.86321 0.14527 2.41794 0.86321 
0.14527 3.13875 -0.86321 0.14527 3.13875 0.86321 0.14595 3.69062 -0.20568 
0.14595 3.69062 0.20568 0.14654 2.62119 -0.92164 0.14654 2.62119 0.92164 
0.14654 2.9355 -0.92164 0.14654 2.9355 0.92164 0.1474 3.56391 -0.50636 
0.1474 3.56391 0.50636 0.14947 3.70192 -0.13798 0.14947 3.70192 0.13798 
0.15131 3.70886 -0.06963 0.15131 3.70886 0.06963 0.15219 3.71113 0 
0.15253 3.50247 -0.58777 0.15253 3.50247 0.58777 0.15258 3.60273 -0.4361 
0.15258 3.60273 0.4361 0.15527 3.63607 -0.36353 0.15527 3.63607 0.36353 
0.15688 2.67333 -0.92501 0.15688 2.67333 0.92501 0.15688 2.88336 -0.92501 
0.15688 2.88336 0.92501 0.15954 2.46789 -0.87655 0.15954 2.46789 0.87655 
0.15954 3.0888 -0.87655 0.15954 3.0888 0.87655 0.16169 3.23182 -0.81086 
0.16169 3.23182 0.81086 0.16558 3.41419 -0.67524 0.16558 3.41419 0.67524 
0.16619 2.72576 -0.92576 0.16619 2.72576 0.92576 0.16619 2.83093 -0.92576 
0.16619 2.83093 0.92576 0.16744 3.65482 -0.30109 0.16744 3.65482 0.30109 
0.17242 3.3167 -0.75184 0.17242 3.3167 0.75184 0.17272 2.51844 -0.8873 
0.17272 2.51844 0.8873 0.17272 3.03825 -0.8873 0.17272 3.03825 0.8873 
0.17443 2.77834 -0.92388 0.17443 2.77834 0.92388 0.17443 3.53269 -0.5334 
0.17443 3.53269 0.5334 0.1778 3.66982 -0.23712 0.1778 3.66982 0.23712 
0.17922 2.3696 -0.82631 0.17922 2.3696 0.82631 0.17922 3.18709 -0.82631 
0.17922 3.18709 0.82631 0.18076 3.574 -0.46433 0.18076 3.574 0.46433 
0.1846 3.60981 -0.39285 0.1846 3.60981 0.39285 0.18574 2.5711 -0.89544 
0.18574 2.5711 0.89544 0.18574 2.98558 -0.89544 0.18574 2.98558 0.89544 
0.1863 3.68092 -0.1723 0.1863 3.68092 0.1723 0.18901 3.69012 -0.10418 
0.18901 3.69012 0.10418 0.1903 3.44907 -0.62553 0.1903 3.44907 0.62553 
0.19113 3.69447 -0.03487 0.19113 3.69447 0.03487 0.19171 3.27431 -0.77074 
0.19171 3.27431 0.77074 0.1944 2.4186 -0.8417 0.1944 2.4186 0.8417 
0.1944 3.13809 -0.8417 0.1944 3.13809 0.8417 0.19696 2.62296 -0.90092 
0.19696 2.62296 0.90092 0.19696 2.93373 -0.90092 0.19696 2.93373 0.90092 
0.19755 3.63021 -0.33115 0.19755 3.63021 0.33115 0.2 3.35569 -0.70711 
0.2 3.35569 0.70711 0.2073 2.67552 -0.90374 0.2073 2.67552 0.90374 
0.2073 2.88117 -0.90374 0.2073 2.88117 0.90374 0.208 3.54316 -0.49172 
0.208 3.54316 0.49172 0.20842 2.46863 -0.85467 0.20842 2.46863 0.85467 
0.20842 3.08806 -0.85467 0.20842 3.08806 0.85467 0.20872 3.64686 -0.26799 
0.20872 3.64686 0.26799 0.21004 3.23043 -0.78781 0.21004 3.23043 0.78781 
0.21297 3.58155 -0.42122 0.21297 3.58155 0.42122 0.21331 3.4814 -0.57271 
0.21331 3.4814 0.57271 0.21645 2.72807 -0.90394 0.21645 2.72807 0.90394 
0.21645 2.82862 -0.90394 0.21645 2.82862 0.90394 0.21806 3.6597 -0.20366 
0.21806 3.6597 0.20366 0.2193 2.77834 -0.90399 0.2193 2.77834 0.90399 
0.22007 3.31443 -0.72743 0.22007 3.31443 0.72743 0.22242 2.52059 -0.86492 
0.22242 2.52059 0.86492 0.22242 3.0361 -0.86492 0.22242 3.0361 0.86492 
0.22553 3.66866 -0.13843 0.22553 3.66866 0.13843 0.22582 3.39222 -0.65935 
0.22582 3.39222 0.65935 0.22704 3.1856 -0.80291 0.22704 3.1856 0.80291 
0.22785 3.60273 -0.36084 0.22785 3.60273 0.36084 0.22869 3.67515 -0.06938 
0.22869 3.67515 0.06938 0.22975 3.67732 0 0.23404 3.51064 -0.51781 
0.23404 3.51064 0.51781 0.23513 2.57333 -0.87257 0.23513 2.57333 0.87257 
0.23513 2.98336 -0.87257 0.23513 2.98336 0.87257 0.23906 3.27181 -0.74592 
0.23906 3.27181 0.74592 0.23984 3.62111 -0.29826 0.23984 3.62111 0.29826 
0.24033 3.55135 -0.44858 0.24033 3.55135 0.44858 0.24211 2.42032 -0.81792 
0.24211 2.42032 0.81792 0.24211 3.13637 -0.81792 0.24211 3.13637 0.81792 
0.24645 2.62546 -0.87742 0.24645 2.62546 0.87742 0.24645 2.93123 -0.87742 
0.24645 2.93123 0.87742 0.24706 3.35277 -0.68023 0.24706 3.35277 0.68023 
0.24979 3.42611 -0.60876 0.24979 3.42611 0.60876 0.25004 3.63575 -0.23416 
0.25004 3.63575 0.23416 0.25608 3.574 -0.38901 0.25608 3.574 0.38901 
0.25647 2.67803 -0.87975 0.25647 2.67803 0.87975 0.25647 2.87866 -0.87975 
0.25647 2.87866 0.87975 0.25693 3.22795 -0.76254 0.25693 3.22795 0.76254 
0.25729 2.47128 -0.83005 0.25729 2.47128 0.83005 0.25729 3.0854 -0.83005 
0.25729 3.0854 0.83005 0.25835 3.64647 -0.16924 0.25835 3.64647 0.16924 
0.2604 2.72812 -0.88195 0.2604 2.72812 0.88195 0.2604 2.82857 -0.88195 
0.2604 2.82857 0.88195 0.26314 2.77834 -0.88192 0.26314 2.77834 0.88192 
0.26353 3.65388 -0.10417 0.26353 3.65388 0.10417 0.26565 3.65823 -0.03485 
0.26565 3.65823 0.03485 0.26661 3.5193 -0.47486 0.26661 3.5193 0.47486 
0.26698 3.31116 -0.70019 0.26698 3.31116 0.70019 0.26983 3.59321 -0.32776 
0.26983 3.59321 0.32776 0.2711 2.52347 -0.8398 0.2711 2.52347 0.8398 
0.2711 3.03321 -0.8398 0.2711 3.03321 0.8398 0.2718 3.45724 -0.55557 
0.2718 3.45724 0.55557 0.27188 3.38788 -0.63083 0.27188 3.38788 0.63083 
0.27362 3.18296 -0.77723 0.27362 3.18296 0.77723 0.28099 3.60949 -0.26428 
0.28099 3.60949 0.26428 0.28319 2.57616 -0.84711 0.28319 2.57616 0.84711 
0.28319 2.98053 -0.84711 0.28319 2.98053 0.84711 0.28347 3.54316 -0.41625 
0.28347 3.54316 0.41625 0.28596 3.26798 -0.71834 0.28596 3.26798 0.71834 
0.28993 3.13292 -0.79126 0.28993 3.13292 0.79126 0.28999 3.62209 -0.19963 
0.28999 3.62209 0.19963 0.29175 3.48545 -0.5 0.29175 3.48545 0.5 
0.29279 3.34816 -0.65136 0.29279 3.34816 0.65136 0.29432 2.62845 -0.85144 
0.29432 2.62845 0.85144 0.29432 2.92823 -0.85144 0.29432 2.92823 0.85144 
0.29482 3.42038 -0.57854 0.29482 3.42038 0.57854 0.29618 3.63119 -0.13491 
0.29618 3.63119 0.13491 0.2981 3.56391 -0.35566 0.2981 3.56391 0.35566 
0.29951 2.67812 -0.85565 0.29951 2.67812 0.85565 0.29951 2.87856 -0.85565 
0.29951 2.87856 0.85565 0.3002 3.63662 -0.06961 0.3002 3.63662 0.06961 
0.30143 3.6387 0 0.30344 2.72829 -0.85771 0.30344 2.72829 0.85771 
0.30344 2.8284 -0.85771 0.30344 2.8284 0.85771 0.30363 3.2238 -0.73454 
0.30363 3.2238 0.73454 0.30475 2.47486 -0.80295 0.30475 2.47486 0.80295 
0.30475 3.08183 -0.80295 0.30475 3.08183 0.80295 0.30585 2.77834 -0.85773 
0.30585 2.77834 0.85773 0.30956 3.51064 -0.44229 0.30956 3.51064 0.44229 
0.31039 3.5813 -0.29372 0.31039 3.5813 0.29372 0.31275 3.30609 -0.67085 
0.31275 3.30609 0.67085 0.31568 3.4499 -0.52393 0.31568 3.4499 0.52393 
0.3167 3.38175 -0.60027 0.3167 3.38175 0.60027 0.31806 2.52685 -0.81225 
0.31806 2.52685 0.81225 0.31806 3.02984 -0.81225 0.31806 3.02984 0.81225 
0.31884 3.17917 -0.74934 0.31884 3.17917 0.74934 0.32037 3.59558 -0.22951 
0.32037 3.59558 0.22951 0.32515 3.53269 -0.38268 0.32515 3.53269 0.38268 
0.32784 3.60616 -0.16531 0.32784 3.60616 0.16531 0.3298 2.57959 -0.81914 
0.3298 2.57959 0.81914 0.3298 2.9771 -0.81914 0.3298 2.9771 0.81914 
0.33139 3.26269 -0.68862 0.33139 3.26269 0.68862 0.33287 3.6133 -0.1002 
0.33287 3.6133 0.1002 0.33494 3.12886 -0.76294 0.33494 3.12886 0.76294 
0.33542 3.61692 -0.03485 0.33542 3.61692 0.03485 0.33624 2.62884 -0.82533 
0.33624 2.62884 0.82533 0.33624 2.92785 -0.82533 0.33624 2.92785 0.82533 
0.33704 3.34187 -0.62056 0.33704 3.34187 0.62056 0.33835 3.41274 -0.5466 
0.33835 3.41274 0.5466 0.33846 3.55151 -0.32144 0.33846 3.55151 0.32144 
0.34131 2.67847 -0.82946 0.34131 2.67847 0.82946 0.34131 2.87822 -0.82946 
0.34131 2.87822 0.82946 0.34501 2.72834 -0.83151 0.34501 2.72834 0.83151 
0.34501 2.82835 -0.83151 0.34501 2.82835 0.83151 0.34732 2.77834 -0.83147 
0.34732 2.77834 0.83147 0.34732 3.45724 -0.48005 0.34732 3.45724 0.48005 
0.34765 3.219 -0.70484 0.34765 3.219 0.70484 0.34943 3.56702 -0.25882 
0.34943 3.56702 0.25882 0.3497 2.47944 -0.77417 0.3497 2.47944 0.77417 
0.3497 3.07725 -0.77417 0.3497 3.07725 0.77417 0.35678 3.29944 -0.63969 
0.35678 3.29944 0.63969 0.358 3.57915 -0.19509 0.358 3.57915 0.19509 
0.3597 3.37404 -0.56795 0.3597 3.37404 0.56795 0.36256 3.17424 -0.71933 
0.36256 3.17424 0.71933 0.36277 2.53165 -0.78299 0.36277 2.53165 0.78299 
0.36277 3.02504 -0.78299 0.36277 3.02504 0.78299 0.36416 3.58786 -0.13053 
0.36416 3.58786 0.13053 0.36446 3.4814 -0.42156 0.36446 3.4814 0.42156 
0.36786 3.59309 -0.0654 0.36786 3.59309 0.0654 0.3691 3.59484 0 
0.37029 3.42038 -0.50307 0.37029 3.42038 0.50307 0.37095 2.57976 -0.79063 
0.37095 2.57976 0.79063 0.37095 2.97693 -0.79063 0.37095 2.97693 0.79063 
0.37421 3.2569 -0.65706 0.37421 3.2569 0.65706 0.37738 2.62909 -0.79671 
0.37738 2.62909 0.79671 0.37738 2.9276 -0.79671 0.37738 2.9276 0.79671 
0.37869 3.12354 -0.73235 0.37869 3.12354 0.73235 0.37951 3.50247 -0.36079 
0.37951 3.50247 0.36079 0.37969 3.33391 -0.58794 0.37969 3.33391 0.58794 
0.38257 2.67904 -0.80067 0.38257 2.67904 0.80067 0.38257 2.87765 -0.80067 
0.38257 2.87765 0.80067 0.38624 2.72898 -0.80258 0.38624 2.72898 0.80258 
0.38624 2.82771 -0.80258 0.38624 2.82771 0.80258 0.38745 2.77834 -0.80321 
0.38745 2.77834 0.80321 0.39028 3.21295 -0.67296 0.39028 3.21295 0.67296 
0.39202 3.38175 -0.52495 0.39202 3.38175 0.52495 0.39206 3.52015 -0.29891 
0.39206 3.52015 0.29891 0.39305 3.07181 -0.74318 0.39305 3.07181 0.74318 
0.39825 3.29245 -0.60651 0.39825 3.29245 0.60651 0.40051 3.42611 -0.45804 
0.40051 3.42611 0.45804 0.40259 2.53235 -0.75257 0.40259 2.53235 0.75257 
0.40259 3.02434 -0.75257 0.40259 3.02434 0.75257 0.40285 3.53474 -0.23327 
0.40285 3.53474 0.23327 0.40467 3.16819 -0.68728 0.40467 3.16819 0.68728 
0.4105 3.54552 -0.16905 0.4105 3.54552 0.16905 0.41064 2.58043 -0.76014 
0.41064 2.58043 0.76014 0.41064 2.97626 -0.76014 0.41064 2.97626 0.76014 
0.41231 3.34187 -0.54529 0.41231 3.34187 0.54529 0.41536 3.24974 -0.62361 
0.41536 3.24974 0.62361 0.41577 3.55285 -0.1036 0.41577 3.55285 0.1036 
0.41727 2.62996 -0.76597 0.41727 2.62996 0.76597 0.41727 2.92673 -0.76597 
0.41727 2.92673 0.76597 0.41728 3.44907 -0.39855 0.41728 3.44907 0.39855 
0.41848 3.55664 -0.0382 0.41848 3.55664 0.0382 0.42052 3.11722 -0.69987 
0.42052 3.11722 0.69987 0.42232 2.67986 -0.76986 0.42232 2.67986 0.76986 
0.42232 2.87683 -0.76986 0.42232 2.87683 0.76986 0.42258 3.38788 -0.48013 
0.42258 3.38788 0.48013 0.425 2.72904 -0.77237 0.425 2.72904 0.77237 
0.425 2.82765 -0.77237 0.425 2.82765 0.77237 0.42614 2.77834 -0.77301 
0.42614 2.77834 0.77301 0.43096 3.2059 -0.63922 0.43096 3.2059 0.63922 
0.43132 3.46911 -0.33732 0.43132 3.46911 0.33732 0.43143 3.29944 -0.56503 
0.43143 3.29944 0.56503 0.43154 3.07059 -0.71082 0.43154 3.07059 0.71082 
0.44105 2.53367 -0.7201 0.44105 2.53367 0.7201 0.44105 3.02302 -0.7201 
0.44105 3.02302 0.7201 0.44311 3.34816 -0.50104 0.44311 3.34816 0.50104 
0.44391 3.48571 -0.27262 0.44391 3.48571 0.27262 0.44503 3.16103 -0.65328 
0.44503 3.16103 0.65328 0.44877 2.58159 -0.72774 0.44877 2.58159 0.72774 
0.44877 2.97509 -0.72774 0.44877 2.97509 0.72774 0.44881 3.2569 -0.58246 
0.44881 3.2569 0.58246 0.45109 3.39222 -0.43407 0.45109 3.39222 0.43407 
0.45349 3.49903 -0.20667 0.45349 3.49903 0.20667 0.45538 2.6312 -0.73344 
0.45538 2.6312 0.73344 0.45538 2.92548 -0.73344 0.45538 2.92548 0.73344 
0.45752 3.11523 -0.66577 0.45752 3.11523 0.66577 0.4597 2.67997 -0.73768 
0.4597 2.67997 0.73768 0.4597 2.87672 -0.73768 0.4597 2.87672 0.73768 
0.46045 3.50824 -0.14174 0.46045 3.50824 0.14174 0.46241 2.72922 -0.74014 
0.46241 2.72922 0.74014 0.46241 2.82747 -0.74014 0.46241 2.82747 0.74014 
0.46259 3.30609 -0.52101 0.46259 3.30609 0.52101 0.46331 2.77834 -0.74095 
0.46331 2.77834 0.74095 0.46451 3.51427 -0.07619 0.46451 3.51427 0.07619 
0.46471 3.21295 -0.59854 0.46471 3.21295 0.59854 0.46647 3.51641 0 
0.46699 3.41419 -0.37384 0.46699 3.41419 0.37384 0.46841 3.06863 -0.67666 
0.46841 3.06863 0.67666 0.47198 3.35277 -0.45532 0.47198 3.35277 0.45532 
0.47766 3.02132 -0.68592 0.47766 3.02132 0.68592 0.47903 3.16819 -0.61292 
0.47903 3.16819 0.61292 0.48037 3.26269 -0.53964 0.48037 3.26269 0.53964 
0.4817 3.43227 -0.31041 0.4817 3.43227 0.31041 0.48527 2.58325 -0.69352 
0.48527 2.58325 0.69352 0.48527 2.97343 -0.69352 0.48527 2.97343 0.69352 
0.4912 2.63161 -0.69945 0.4912 2.63161 0.69945 0.4912 2.92507 -0.69945 
0.4912 2.92507 0.69945 0.49162 3.11722 -0.62877 0.49162 3.11722 0.62877 
0.49194 3.31116 -0.47523 0.49194 3.31116 0.47523 0.49318 3.44762 -0.24506 
0.49318 3.44762 0.24506 0.49545 2.68033 -0.7037 0.49545 2.68033 0.7037 
0.49545 2.87636 -0.7037 0.49545 2.87636 0.7037 0.49658 3.219 -0.5559 
0.49658 3.219 0.5559 0.498 2.72928 -0.70626 0.498 2.72928 0.70626 
0.498 2.82741 -0.70626 0.498 2.82741 0.70626 0.49885 2.77834 -0.70711 
0.49885 2.77834 0.70711 0.49885 3.35569 -0.40825 0.49885 3.35569 0.40825 
0.50112 3.46004 -0.17912 0.50112 3.46004 0.17912 0.50256 3.07059 -0.63979 
0.50256 3.07059 0.63979 0.50693 3.46795 -0.11378 0.50693 3.46795 0.11378 
0.51009 3.26798 -0.49421 0.51009 3.26798 0.49421 0.51108 3.17424 -0.57081 
0.51108 3.17424 0.57081 0.51134 3.47169 -0.0382 0.51134 3.47169 0.0382 
0.51184 3.02302 -0.6493 0.51184 3.02302 0.6493 0.51552 3.3754 -0.34594 
0.51552 3.3754 0.34594 0.51918 3.31443 -0.42832 0.51918 3.31443 0.42832 
0.51949 2.58159 -0.65703 0.51949 2.58159 0.65703 0.51949 2.97509 -0.65703 
0.51949 2.97509 0.65703 0.5241 3.12354 -0.58694 0.5241 3.12354 0.58694 
0.52519 2.6312 -0.66364 0.52519 2.6312 0.66364 0.52519 2.92548 -0.66364 
0.52519 2.92548 0.66364 0.52629 3.2238 -0.51188 0.52629 3.2238 0.51188 
0.52889 3.3924 -0.28206 0.52889 3.3924 0.28206 0.52942 2.67997 -0.66795 
0.52942 2.67997 0.66795 0.52942 2.87672 -0.66795 0.52942 2.87672 0.66795 
0.53188 2.72922 -0.67066 0.53188 2.72922 0.67066 0.53188 2.82747 -0.67066 
0.53188 2.82747 0.67066 0.5327 2.77834 -0.67156 0.5327 2.77834 0.67156 
0.53492 3.07181 -0.6013 0.53492 3.07181 0.6013 0.53767 3.27181 -0.44731 
0.53767 3.27181 0.44731 0.53891 3.4066 -0.2169 0.53891 3.4066 0.2169 
0.54109 3.17917 -0.52709 0.54109 3.17917 0.52709 0.54359 3.3167 -0.38067 
0.54359 3.3167 0.38067 0.54432 3.02434 -0.61084 0.54432 3.02434 0.61084 
0.54553 3.41795 -0.15076 0.54553 3.41795 0.15076 0.55189 2.58043 -0.61889 
0.55189 2.58043 0.61889 0.55189 2.97626 -0.61889 0.55189 2.97626 0.61889 
0.55206 3.42349 -0.07559 0.55206 3.42349 0.07559 0.55424 3.42534 0 
0.55428 3.22795 -0.46518 0.55428 3.22795 0.46518 0.55469 3.12886 -0.54319 
0.55469 3.12886 0.54319 0.55771 2.62996 -0.62552 0.55771 2.62996 0.62552 
0.55771 2.92673 -0.62552 0.55771 2.92673 0.62552 0.55908 3.33541 -0.31763 
0.55908 3.33541 0.31763 0.5616 2.67986 -0.63057 0.5616 2.67986 0.63057 
0.5616 2.87683 -0.63057 0.5616 2.87683 0.63057 0.56249 3.27431 -0.39996 
0.56249 3.27431 0.39996 0.56412 2.72904 -0.63325 0.56412 2.72904 0.63325 
0.56412 2.82765 -0.63325 0.56412 2.82765 0.63325 0.56476 2.77834 -0.63439 
0.56476 2.77834 0.63439 0.56592 3.07725 -0.55796 0.56592 3.07725 0.55796 
0.56898 3.18296 -0.48187 0.56898 3.18296 0.48187 0.57134 3.35141 -0.25263 
0.57134 3.35141 0.25263 0.57474 3.02504 -0.57102 0.57474 3.02504 0.57102 
0.57956 3.23043 -0.41829 0.57956 3.23043 0.41829 0.58008 3.36451 -0.18692 
0.58008 3.36451 0.18692 0.58238 2.97693 -0.5792 0.58238 2.97693 0.5792 
0.58301 3.13292 -0.49818 0.58301 3.13292 0.49818 0.5851 3.2754 -0.35147 
0.5851 3.2754 0.35147 0.58846 2.62909 -0.58564 0.58846 2.62909 0.58564 
0.58846 2.9276 -0.58564 0.58846 2.9276 0.58564 0.59029 3.36942 -0.11383 
0.59029 3.36942 0.11383 0.59242 2.67904 -0.59082 0.59242 2.67904 0.59082 
0.59242 2.87765 -0.59082 0.59242 2.87765 0.59082 0.59433 2.72898 -0.59449 
0.59433 2.72898 0.59449 0.59433 2.82771 -0.59449 0.59433 2.82771 0.59449 
0.59466 3.1856 -0.43529 0.59466 3.1856 0.43529 0.59469 3.08183 -0.51301 
0.59469 3.08183 0.51301 0.5947 3.37316 -0.03824 0.5947 3.37316 0.03824 
0.59496 2.77834 -0.5957 0.59496 2.77834 0.5957 0.59962 3.29285 -0.28744 
0.59962 3.29285 0.28744 0.60261 3.23182 -0.36994 0.60261 3.23182 0.36994 
0.604 3.02984 -0.52631 0.604 3.02984 0.52631 0.60967 3.13637 -0.45036 
0.60967 3.13637 0.45036 0.61041 3.30794 -0.22209 0.61041 3.30794 0.22209 
0.61089 2.9771 -0.53806 0.61089 2.9771 0.53806 0.61708 2.62884 -0.54449 
0.61708 2.62884 0.54449 0.61708 2.92785 -0.54449 0.61708 2.92785 0.54449 
0.61806 3.18709 -0.38747 0.61806 3.18709 0.38747 0.62121 2.67847 -0.54957 
0.62121 2.67847 0.54957 0.62121 2.87822 -0.54957 0.62121 2.87822 0.54957 
0.6218 3.0854 -0.46554 0.6218 3.0854 0.46554 0.62271 3.31418 -0.14958 
0.62271 3.31418 0.14958 0.62322 2.77834 -0.55557 0.62322 2.77834 0.55557 
0.62322 3.23197 -0.32076 0.62322 3.23197 0.32076 0.62325 2.72834 -0.55326 
0.62325 2.72834 0.55326 0.62325 2.82835 -0.55326 0.62325 2.82835 0.55326 
0.63049 3.31751 -0.07625 0.63049 3.31751 0.07625 0.63154 3.03321 -0.47936 
0.63154 3.03321 0.47936 0.63294 3.31908 0 0.63345 3.13809 -0.40265 
0.63345 3.13809 0.40265 0.63635 3.24852 -0.25607 0.63635 3.24852 0.25607 
0.63886 2.98053 -0.49145 0.63886 2.98053 0.49145 0.63912 3.18742 -0.33855 
0.63912 3.18742 0.33855 0.64319 2.92823 -0.50257 0.64319 2.92823 0.50257 
0.64642 3.08806 -0.41667 0.64642 3.08806 0.41667 0.6474 2.67812 -0.50776 
0.6474 2.67812 0.50776 0.6474 2.87856 -0.50776 0.6474 2.87856 0.50776 
0.64946 2.72829 -0.51169 0.64946 2.72829 0.51169 0.64946 2.8284 -0.51169 
0.64946 2.8284 0.51169 0.64948 2.77834 -0.5141 0.64948 2.77834 0.5141 
0.651 3.25545 -0.18453 0.651 3.25545 0.18453 0.65496 3.13875 -0.35352 
0.65496 3.13875 0.35352 0.65667 3.0361 -0.43067 0.65667 3.0361 0.43067 
0.65777 3.18659 -0.28868 0.65777 3.18659 0.28868 0.66091 3.26016 -0.11138 
0.66091 3.26016 0.11138 0.66432 2.98336 -0.44338 0.66432 2.98336 0.44338 
0.66589 3.26251 -0.03823 0.66589 3.26251 0.03823 0.6683 3.0888 -0.36779 
0.6683 3.0888 0.36779 0.66917 2.93123 -0.4547 0.66917 2.93123 0.4547 
0.6715 2.67803 -0.46472 0.6715 2.67803 0.46472 0.6715 2.87866 -0.46472 
0.6715 2.87866 0.46472 0.67367 2.77834 -0.4714 0.67367 2.77834 0.4714 
0.6737 2.72812 -0.46865 0.6737 2.72812 0.46865 0.6737 2.82857 -0.46865 
0.6737 2.82857 0.46865 0.67397 3.13813 -0.3037 0.67397 3.13813 0.3037 
0.67455 3.1945 -0.21787 0.67455 3.1945 0.21787 0.67905 3.03825 -0.38098 
0.67905 3.03825 0.38098 0.6866 3.20018 -0.1459 0.6866 3.20018 0.1459 
0.68719 2.98558 -0.394 0.68719 2.98558 0.394 0.68767 3.08865 -0.31786 
0.68767 3.08865 0.31786 0.68862 3.13947 -0.25536 0.68862 3.13947 0.25536 
0.69267 2.93373 -0.40521 0.69267 2.93373 0.40521 0.69386 3.2036 -0.07315 
0.69386 3.2036 0.07315 0.69549 2.67552 -0.41555 0.69549 2.67552 0.41555 
0.69549 2.88117 -0.41555 0.69549 2.88117 0.41555 0.69568 2.72807 -0.4247 
0.69568 2.72807 0.4247 0.69568 2.82862 -0.4247 0.69568 2.82862 0.4247 
0.69574 2.77834 -0.42756 0.69574 2.77834 0.42756 0.69628 3.20475 0 
0.69882 3.03829 -0.33112 0.69882 3.03829 0.33112 0.70281 3.09012 -0.26975 
0.70281 3.09012 0.26975 0.70322 3.14634 -0.18384 0.70322 3.14634 0.18384 
0.70741 2.98719 -0.34345 0.70741 2.98719 0.34345 0.71308 3.15097 -0.11089 
0.71308 3.15097 0.11089 0.71339 2.9355 -0.35479 0.71339 2.9355 0.35479 
0.71447 3.03963 -0.28338 0.71447 3.03963 0.28338 0.71563 2.77834 -0.38268 
0.71563 2.77834 0.38268 0.71563 3.0908 -0.22094 0.71563 3.0908 0.22094 
0.71676 2.67333 -0.36513 0.71676 2.67333 0.36513 0.71676 2.88336 -0.36513 
0.71676 2.88336 0.36513 0.71751 2.72576 -0.37444 0.71751 2.72576 0.37444 
0.71751 2.83093 -0.37444 0.71751 2.83093 0.37444 0.71802 3.15329 -0.03779 
0.71802 3.15329 0.03779 0.72353 2.98861 -0.29594 0.72353 2.98861 0.29594 
0.7278 3.04052 -0.23465 0.7278 3.04052 0.23465 0.72813 3.09633 -0.14857 
0.72813 3.09633 0.14857 0.72994 2.93579 -0.30822 0.72994 2.93579 0.30822 
0.73329 2.77834 -0.33689 0.73329 2.77834 0.33689 0.73371 2.88366 -0.31878 
0.73371 2.88366 0.31878 0.73481 2.72572 -0.32843 0.73481 2.72572 0.32843 
0.73481 2.83097 -0.32843 0.73481 2.83097 0.32843 0.73555 3.10013 -0.0754 
0.73555 3.10013 0.0754 0.7373 2.98949 -0.24768 0.7373 2.98949 0.24768 
0.73825 3.10105 0 0.73868 3.0408 -0.18558 0.73868 3.0408 0.18558 
0.74425 2.93683 -0.26005 0.74425 2.93683 0.26005 0.74836 2.88369 -0.27165 
0.74836 2.88369 0.27165 0.74869 2.77834 -0.29028 0.74869 2.77834 0.29028 
0.74869 2.98985 -0.19881 0.74869 2.98985 0.19881 0.74879 3.04551 -0.11267 
0.74879 3.04551 0.11267 0.7499 2.72559 -0.28137 0.7499 2.72559 0.28137 
0.7499 2.83109 -0.28137 0.7499 2.83109 0.28137 0.75432 3.04672 -0.03779 
0.75432 3.04672 0.03779 0.75622 2.93741 -0.21095 0.75622 2.93741 0.21095 
0.75767 2.98967 -0.14943 0.75767 2.98967 0.14943 0.76085 2.8843 -0.22275 
0.76085 2.8843 0.22275 0.76178 2.77834 -0.24298 0.76178 2.77834 0.24298 
0.76258 2.72555 -0.23388 0.76258 2.72555 0.23388 0.76258 2.83113 -0.23388 
0.76258 2.83113 0.23388 0.76571 2.93738 -0.16159 0.76571 2.93738 0.16159 
0.7659 2.99147 -0.07493 0.7659 2.99147 0.07493 0.76864 2.99207 0 
0.77087 2.88463 -0.17328 0.77087 2.88463 0.17328 0.77253 2.77834 -0.19509 
0.77253 2.77834 0.19509 0.77253 2.93763 -0.11264 0.77253 2.93763 0.11264 
0.77315 2.72512 -0.18446 0.77315 2.72512 0.18446 0.77315 2.83157 -0.18446 
0.77315 2.83157 0.18446 0.77806 2.93884 -0.03776 0.77806 2.93884 0.03776 
0.77823 2.88491 -0.12447 0.77823 2.88491 0.12447 0.78092 2.77834 -0.14673 
0.78092 2.77834 0.14673 0.78103 2.72509 -0.13594 0.78103 2.72509 0.13594 
0.78103 2.8316 -0.13594 0.78103 2.8316 0.13594 0.78319 2.88492 -0.07536 
0.78319 2.88492 0.07536 0.78602 2.88522 0 0.78654 2.72498 -0.08682 
0.78654 2.72498 0.08682 0.78654 2.83171 -0.08682 0.78654 2.83171 0.08682 
0.78693 2.77834 -0.09802 0.78693 2.77834 0.09802 0.78961 2.72494 -0.03776 
0.78961 2.72494 0.03776 0.78961 2.83175 -0.03776 0.78961 2.83175 0.03776 
0.79054 2.77834 -0.04907 0.79054 2.77834 0.04907 0.79175 2.77834 0 
0.84277 2.68358 0 0.844 2.68183 -0.0654 0.844 2.68183 0.0654 
0.84741 2.57014 -0.42156 0.84741 2.57014 0.42156 0.84771 2.67659 -0.13053 
0.84771 2.67659 0.13053 0.85216 2.46278 -0.56795 0.85216 2.46278 0.56795 
0.85386 2.66789 -0.19509 0.85386 2.66789 0.19509 0.85509 2.38818 -0.63969 
0.85509 2.38818 0.63969 0.86216 2.16599 -0.77417 0.86216 2.16599 0.77417 
0.86244 2.65575 -0.25882 0.86244 2.65575 0.25882 0.86421 2.30773 -0.70484 
0.86421 2.30773 0.70484 0.86455 2.54597 -0.48005 0.86455 2.54597 0.48005 
0.87055 1.96696 -0.82946 0.87055 1.96696 0.82946 0.87341 2.64024 -0.32144 
0.87341 2.64024 0.32144 0.87352 2.50147 -0.5466 0.87352 2.50147 0.5466 
0.87482 2.4306 -0.62056 0.87482 2.4306 0.62056 0.87562 2.01658 -0.82533 
0.87562 2.01658 0.82533 0.87645 2.70565 -0.03485 0.87645 2.70565 0.03485 
0.87692 2.2176 -0.76294 0.87692 2.2176 0.76294 0.879 2.70203 -0.1002 
0.879 2.70203 0.1002 0.88048 2.35142 -0.68862 0.88048 2.35142 0.68862 
0.88206 1.66832 -0.81914 0.88206 1.66832 0.81914 0.88206 2.06584 -0.81914 
0.88206 2.06584 0.81914 0.88402 2.69489 -0.16531 0.88402 2.69489 0.16531 
0.88671 2.62142 -0.38268 0.88671 2.62142 0.38268 0.89149 2.68432 -0.22951 
0.89149 2.68432 0.22951 0.89303 1.46626 -0.74934 0.89303 1.46626 0.74934 
0.89303 2.2679 -0.74934 0.89303 2.2679 0.74934 0.8938 1.61558 -0.81225 
0.8938 1.61558 0.81225 0.8938 2.11857 -0.81225 0.8938 2.11857 0.81225 
0.89516 2.47048 -0.60027 0.89516 2.47048 0.60027 0.89619 2.53864 -0.52393 
0.89619 2.53864 0.52393 0.89911 1.33933 -0.67085 0.89911 1.33933 0.67085 
0.89911 2.39483 -0.67085 0.89911 2.39483 0.67085 0.90148 2.67003 -0.29372 
0.90148 2.67003 0.29372 0.90231 2.59937 -0.44229 0.90231 2.59937 0.44229 
0.90601 1.86708 -0.85773 0.90601 1.86708 0.85773 0.90711 1.56359 -0.80295 
0.90711 1.56359 0.80295 0.90711 2.17056 -0.80295 0.90711 2.17056 0.80295 
0.90824 1.42162 -0.73454 0.90824 1.42162 0.73454 0.90824 2.31254 -0.73454 
0.90824 2.31254 0.73454 0.90843 1.81702 -0.85771 0.90843 1.81702 0.85771 
0.90843 1.91714 -0.85771 0.90843 1.91714 0.85771 0.91043 2.72744 0 
0.91167 2.72535 -0.06961 0.91167 2.72535 0.06961 0.91235 1.76686 -0.85565 
0.91235 1.76686 0.85565 0.91235 1.9673 -0.85565 0.91235 1.9673 0.85565 
0.91376 2.65264 -0.35566 0.91376 2.65264 0.35566 0.91569 2.71993 -0.13491 
0.91569 2.71993 0.13491 0.91705 2.50912 -0.57854 0.91705 2.50912 0.57854 
0.91755 1.71719 -0.85144 0.91755 1.71719 0.85144 0.91755 2.01697 -0.85144 
0.91755 2.01697 0.85144 0.91907 2.43689 -0.65136 0.91907 2.43689 0.65136 
0.92012 2.57419 -0.5 0.92012 2.57419 0.5 0.92188 2.71082 -0.19963 
0.92188 2.71082 0.19963 0.92194 1.5125 -0.79126 0.92194 1.5125 0.79126 
0.92194 2.22166 -0.79126 0.92194 2.22166 0.79126 0.92591 1.37745 -0.71834 
0.92591 1.37745 0.71834 0.92591 2.35671 -0.71834 0.92591 2.35671 0.71834 
0.92839 2.63189 -0.41625 0.92839 2.63189 0.41625 0.92867 1.66489 -0.84711 
0.92867 1.66489 0.84711 0.92867 2.06927 -0.84711 0.92867 2.06927 0.84711 
0.93088 2.69822 -0.26428 0.93088 2.69822 0.26428 0.93824 1.46246 -0.77723 
0.93824 1.46246 0.77723 0.93824 2.27169 -0.77723 0.93824 2.27169 0.77723 
0.93999 2.47661 -0.63083 0.93999 2.47661 0.63083 0.94007 2.54597 -0.55557 
0.94007 2.54597 0.55557 0.94076 1.61221 -0.8398 0.94076 1.61221 0.8398 
0.94076 2.12195 -0.8398 0.94076 2.12195 0.8398 0.94204 2.68195 -0.32776 
0.94204 2.68195 0.32776 0.94489 1.33426 -0.70019 0.94489 1.33426 0.70019 
0.94489 2.3999 -0.70019 0.94489 2.3999 0.70019 0.94525 2.60803 -0.47486 
0.94525 2.60803 0.47486 0.94621 2.74697 -0.03485 0.94621 2.74697 0.03485 
0.94833 2.74262 -0.10417 0.94833 2.74262 0.10417 0.94872 1.86708 -0.88192 
0.94872 1.86708 0.88192 0.95146 1.81686 -0.88195 0.95146 1.81686 0.88195 
0.95146 1.9173 -0.88195 0.95146 1.9173 0.88195 0.95352 2.73521 -0.16924 
0.95352 2.73521 0.16924 0.95458 1.56002 -0.83005 0.95458 1.56002 0.83005 
0.95458 2.17414 -0.83005 0.95458 2.17414 0.83005 0.95494 1.41747 -0.76254 
0.95494 1.41747 0.76254 0.95494 2.31669 -0.76254 0.95494 2.31669 0.76254 
0.95539 1.76676 -0.87975 0.95539 1.76676 0.87975 0.95539 1.9674 -0.87975 
0.95539 1.9674 0.87975 0.95579 2.66273 -0.38901 0.95579 2.66273 0.38901 
0.96183 2.72448 -0.23416 0.96183 2.72448 0.23416 0.96207 2.51485 -0.60876 
0.96207 2.51485 0.60876 0.9648 1.29265 -0.68023 0.9648 1.29265 0.68023 
0.9648 2.44151 -0.68023 0.9648 2.44151 0.68023 0.96541 1.71419 -0.87742 
0.96541 1.71419 0.87742 0.96541 2.01997 -0.87742 0.96541 2.01997 0.87742 
0.96976 1.50905 -0.81792 0.96976 1.50905 0.81792 0.96976 2.22511 -0.81792 
0.96976 2.22511 0.81792 0.97153 2.64009 -0.44858 0.97153 2.64009 0.44858 
0.97202 2.70984 -0.29826 0.97202 2.70984 0.29826 0.9728 1.37361 -0.74592 
0.9728 1.37361 0.74592 0.9728 2.36055 -0.74592 0.9728 2.36055 0.74592 
0.97674 1.66206 -0.87257 0.97674 1.66206 0.87257 0.97674 2.0721 -0.87257 
0.97674 2.0721 0.87257 0.97783 2.59937 -0.51781 0.97783 2.59937 0.51781 
0.98212 2.76605 0 0.98317 2.76389 -0.06938 0.98317 2.76389 0.06938 
0.98401 2.69146 -0.36084 0.98401 2.69146 0.36084 0.98483 1.45982 -0.80291 
0.98483 1.45982 0.80291 0.98483 2.27434 -0.80291 0.98483 2.27434 0.80291 
0.98604 2.48095 -0.65935 0.98604 2.48095 0.65935 0.98633 2.7574 -0.13843 
0.98633 2.7574 0.13843 0.98945 1.60933 -0.86492 0.98945 1.60933 0.86492 
0.98945 2.12483 -0.86492 0.98945 2.12483 0.86492 0.9918 1.331 -0.72743 
0.9918 1.331 0.72743 0.9918 2.40316 -0.72743 0.9918 2.40316 0.72743 
0.99256 1.86708 -0.90399 0.99256 1.86708 0.90399 0.9938 2.74843 -0.20366 
0.9938 2.74843 0.20366 0.99542 1.8168 -0.90394 0.99542 1.8168 0.90394 
0.99542 1.91736 -0.90394 0.99542 1.91736 0.90394 0.99856 2.57014 -0.57271 
0.99856 2.57014 0.57271 0.99889 2.67029 -0.42122 0.99889 2.67029 0.42122 
1.00182 1.415 -0.78781 1.00182 1.415 0.78781 1.00182 2.31916 -0.78781 
1.00182 2.31916 0.78781 1.00314 2.73559 -0.26799 1.00314 2.73559 0.26799 
1.00345 1.55737 -0.85467 1.00345 1.55737 0.85467 1.00345 2.17679 -0.85467 
1.00345 2.17679 0.85467 1.00386 2.63189 -0.49172 1.00386 2.63189 0.49172 
1.00456 1.76426 -0.90374 1.00456 1.76426 0.90374 1.00456 1.9699 -0.90374 
1.00456 1.9699 0.90374 1.01187 1.28973 -0.70711 1.01187 1.28973 0.70711 
1.01187 2.44443 -0.70711 1.01187 2.44443 0.70711 1.01432 2.71894 -0.33115 
1.01432 2.71894 0.33115 1.0149 1.71169 -0.90092 1.0149 1.71169 0.90092 
1.0149 2.02246 -0.90092 1.0149 2.02246 0.90092 1.01747 1.50733 -0.8417 
1.01747 1.50733 0.8417 1.01747 2.22683 -0.8417 1.01747 2.22683 0.8417 
1.02015 1.37111 -0.77074 1.02015 1.37111 0.77074 1.02015 2.36305 -0.77074 
1.02015 2.36305 0.77074 1.02074 2.7832 -0.03487 1.02074 2.7832 0.03487 
1.02157 2.53781 -0.62553 1.02157 2.53781 0.62553 1.02285 2.77885 -0.10418 
1.02285 2.77885 0.10418 1.02557 2.76965 -0.1723 1.02557 2.76965 0.1723 
1.02612 1.65984 -0.89544 1.02612 1.65984 0.89544 1.02612 2.07432 -0.89544 
1.02612 2.07432 0.89544 1.02727 2.69855 -0.39285 1.02727 2.69855 0.39285 
1.03111 2.66273 -0.46433 1.03111 2.66273 0.46433 1.03265 1.45833 -0.82631 
1.03265 1.45833 0.82631 1.03265 2.27583 -0.82631 1.03265 2.27583 0.82631 
1.03406 2.75856 -0.23712 1.03406 2.75856 0.23712 1.03743 1.86708 -0.92388 
1.03743 1.86708 0.92388 1.03743 2.62142 -0.5334 1.03743 2.62142 0.5334 
1.03914 1.60717 -0.8873 1.03914 1.60717 0.8873 1.03914 2.12698 -0.8873 
1.03914 2.12698 0.8873 1.03944 1.32873 -0.75184 1.03944 1.32873 0.75184 
1.03944 2.40543 -0.75184 1.03944 2.40543 0.75184 1.04443 2.74355 -0.30109 
1.04443 2.74355 0.30109 1.04568 1.8145 -0.92576 1.04568 1.8145 0.92576 
1.04568 1.91966 -0.92576 1.04568 1.91966 0.92576 1.04628 1.23123 -0.67524 
1.04628 1.23123 0.67524 1.04628 2.50293 -0.67524 1.04628 2.50293 0.67524 
1.05018 1.4136 -0.81086 1.05018 1.4136 0.81086 1.05018 2.32056 -0.81086 
1.05018 2.32056 0.81086 1.05232 1.55662 -0.87655 1.05232 1.55662 0.87655 
1.05232 2.17753 -0.87655 1.05232 2.17753 0.87655 1.05498 1.76206 -0.92501 
1.05498 1.76206 0.92501 1.05498 1.9721 -0.92501 1.05498 1.9721 0.92501 
1.05659 2.72481 -0.36353 1.05659 2.72481 0.36353 1.05928 2.69146 -0.4361 
1.05928 2.69146 0.4361 1.05933 2.59121 -0.58777 1.05933 2.59121 0.58777 
1.05968 2.79986 0 1.06055 2.7976 -0.06963 1.06055 2.7976 0.06963 
1.06239 2.79066 -0.13798 1.06239 2.79066 0.13798 1.06446 2.65264 -0.50636 
1.06446 2.65264 0.50636 1.06532 1.70992 -0.92164 1.06532 1.70992 0.92164 
1.06532 2.02423 -0.92164 1.06532 2.02423 0.92164 1.06592 2.77935 -0.20568 
1.06592 2.77935 0.20568 1.06659 1.50668 -0.86321 1.06659 1.50668 0.86321 
1.06659 2.22748 -0.86321 1.06659 2.22748 0.86321 1.06865 1.37003 -0.79335 
1.06865 1.37003 0.79335 1.06865 2.36413 -0.79335 1.06865 2.36413 0.79335 
1.07417 1.27002 -0.72377 1.07417 1.27002 0.72377 1.07417 2.46414 -0.72377 
1.07417 2.46414 0.72377 1.07559 2.76616 -0.2701 1.07559 2.76616 0.2701 
1.07667 1.65823 -0.91566 1.07667 1.65823 0.91566 1.07667 2.07593 -0.91566 
1.07667 2.07593 0.91566 1.08156 1.458 -0.84737 1.08156 1.458 0.84737 
1.08156 2.27616 -0.84737 1.08156 2.27616 0.84737 1.0828 2.55785 -0.63957 
1.0828 2.55785 0.63957 1.08323 1.86708 -0.94154 1.08323 1.86708 0.94154 
1.08679 2.749 -0.33333 1.08679 2.749 0.33333 1.08897 2.71894 -0.4058 
1.08897 2.71894 0.4058 1.08899 1.60713 -0.90708 1.08899 1.60713 0.90708 
1.08899 2.12702 -0.90708 1.08899 2.12702 0.90708 1.09168 1.81445 -0.94306 
1.09168 1.81445 0.94306 1.09168 1.9197 -0.94306 1.09168 1.9197 0.94306 
1.09235 2.68195 -0.47808 1.09235 2.68195 0.47808 1.09868 2.64024 -0.54671 
1.09868 2.64024 0.54671 1.09932 2.81358 -0.03487 1.09932 2.81358 0.03487 
1.09936 1.41346 -0.83147 1.09936 1.41346 0.83147 1.09936 2.3207 -0.83147 
1.09936 2.3207 0.83147 1.10065 2.80903 -0.10325 1.10065 2.80903 0.10325 
1.10134 1.76177 -0.94196 1.10134 1.76177 0.94196 1.10134 1.97239 -0.94196 
1.10134 1.97239 0.94196 1.10225 1.55677 -0.89592 1.10225 1.55677 0.89592 
1.10225 2.17739 -0.89592 1.10225 2.17739 0.89592 1.10249 1.31001 -0.76733 
1.10249 1.31001 0.76733 1.10249 2.42414 -0.76733 1.10249 2.42414 0.76733 
1.10332 2.79996 -0.17139 1.10332 2.79996 0.17139 1.10728 2.78646 -0.23848 
1.10728 2.78646 0.23848 1.10971 1.21316 -0.68995 1.10971 1.21316 0.68995 
1.10971 2.521 -0.68995 1.10971 2.521 0.68995 1.11189 1.70964 -0.93819 
1.11189 1.70964 0.93819 1.11189 2.02452 -0.93819 1.11189 2.02452 0.93819 
1.11642 1.50729 -0.88222 1.11642 1.50729 0.88222 1.11642 2.22687 -0.88222 
1.11642 2.22687 0.88222 1.11779 2.77107 -0.30233 1.11779 2.77107 0.30233 
1.11903 2.74355 -0.37569 1.11903 2.74355 0.37569 1.12121 2.60889 -0.60031 
1.12121 2.60889 0.60031 1.12186 2.70984 -0.4481 1.12186 2.70984 0.4481 
1.12418 1.65682 -0.93178 1.12418 1.65682 0.93178 1.12418 2.07734 -0.93178 
1.12418 2.07734 0.93178 1.12639 2.67003 -0.51864 1.12639 2.67003 0.51864 
1.12983 1.86708 -0.95694 1.12983 1.86708 0.95694 1.13144 1.45883 -0.86603 
1.13144 1.45883 0.86603 1.13144 2.27533 -0.86603 1.13144 2.27533 0.86603 
1.13267 1.35257 -0.80787 1.13267 1.35257 0.80787 1.13267 2.38159 -0.80787 
1.13267 2.38159 0.80787 1.13673 1.60579 -0.92272 1.13673 1.60579 0.92272 
1.13673 2.12837 -0.92272 1.13673 2.12837 0.92272 1.13805 1.25302 -0.73714 
1.13805 1.25302 0.73714 1.13805 2.48113 -0.73714 1.13805 2.48113 0.73714 
1.13875 1.81433 -0.95815 1.13875 1.81433 0.95815 1.13875 1.91983 -0.95815 
1.13875 1.91983 0.95815 1.13903 2.82676 0 1.13969 2.82451 -0.06845 
1.13969 2.82451 0.06845 1.14167 2.81777 -0.13658 1.14167 2.81777 0.13658 
1.14495 2.80657 -0.20407 1.14495 2.80657 0.20407 1.14749 2.57444 -0.65216 
1.14749 2.57444 0.65216 1.14847 1.76173 -0.95661 1.14847 1.76173 0.95661 
1.14847 1.97243 -0.95661 1.14847 1.97243 0.95661 1.14952 2.79096 -0.2706 
1.14952 2.79096 0.2706 1.15002 2.76616 -0.34452 1.15002 2.76616 0.34452 
1.15037 1.5553 -0.91106 1.15037 1.5553 0.91106 1.15037 2.17886 -0.91106 
1.15037 2.17886 0.91106 1.15213 2.73559 -0.41697 1.15213 2.73559 0.41697 
1.15584 2.69822 -0.48924 1.15584 2.69822 0.48924 1.16006 1.7086 -0.9525 
1.16006 1.7086 0.9525 1.16006 2.02556 -0.9525 1.16006 2.02556 0.9525 
1.1613 2.65575 -0.55768 1.1613 2.65575 0.55768 1.16405 1.3969 -0.84461 
1.16405 1.3969 0.84461 1.16405 2.33726 -0.84461 1.16405 2.33726 0.84461 
1.16476 1.50595 -0.89687 1.16476 1.50595 0.89687 1.16476 2.22821 -0.89687 
1.16476 2.22821 0.89687 1.16749 1.29401 -0.7796 1.16749 1.29401 0.7796 
1.16749 2.44015 -0.7796 1.16749 2.44015 0.7796 1.17243 1.65593 -0.94555 
1.17243 1.65593 0.94555 1.17243 2.07823 -0.94555 1.17243 2.07823 0.94555 
1.17398 2.83569 -0.0347 1.17398 2.83569 0.0347 1.17505 1.1978 -0.70144 
1.17505 1.1978 0.70144 1.17505 2.53636 -0.70144 1.17505 2.53636 0.70144 
1.17531 2.83116 -0.10308 1.17531 2.83116 0.10308 1.17714 1.86708 -0.97003 
1.17714 1.86708 0.97003 1.17795 2.8221 -0.17114 1.17795 2.8221 0.17114 
1.18164 2.78646 -0.31284 1.18164 2.78646 0.31284 1.1819 2.80862 -0.23822 
1.1819 2.80862 0.23822 1.18299 2.75856 -0.38606 1.18299 2.75856 0.38606 
1.18547 1.6049 -0.93606 1.18547 1.6049 0.93606 1.18547 2.12926 -0.93606 
1.18547 2.12926 0.93606 1.18596 2.72448 -0.45829 1.18596 2.72448 0.45829 
1.18623 1.81429 -0.97083 1.18623 1.81429 0.97083 1.18623 1.91987 -0.97083 
1.18623 1.91987 0.97083 1.18684 2.62348 -0.6111 1.18684 2.62348 0.6111 
1.1906 2.68432 -0.52862 1.1906 2.68432 0.52862 1.19737 1.76113 -0.9691 
1.19737 1.76113 0.9691 1.19737 1.97303 -0.9691 1.19737 1.97303 0.9691 
1.19803 1.33749 -0.81866 1.19803 1.33749 0.81866 1.19803 2.39667 -0.81866 
1.19803 2.39667 0.81866 1.19917 1.55462 -0.92388 1.19917 1.55462 0.92388 
1.19917 2.17954 -0.92388 1.19917 2.17954 0.92388 1.20225 1.45092 -0.88281 
1.20225 1.45092 0.88281 1.20225 2.28324 -0.88281 1.20225 2.28324 0.88281 
1.20321 1.23882 -0.74716 1.20321 1.23882 0.74716 1.20321 2.49534 -0.74716 
1.20321 2.49534 0.74716 1.20904 2.84455 0 1.20917 1.70801 -0.96447 
1.20917 1.70801 0.96447 1.20917 2.02615 -0.96447 1.20917 2.02615 0.96447 
1.20955 2.8422 -0.06932 1.20955 2.8422 0.06932 1.21171 2.83539 -0.13762 
1.21171 2.83539 0.13762 1.21345 1.14639 -0.66174 1.21345 1.14639 0.66174 
1.21345 2.58777 -0.66174 1.21345 2.58777 0.66174 1.21444 2.77935 -0.3542 
1.21444 2.77935 0.3542 1.21485 2.82402 -0.20526 1.21485 2.82402 0.20526 
1.21605 2.80657 -0.27517 1.21605 2.80657 0.27517 1.21646 2.74843 -0.42631 
1.21646 2.74843 0.42631 1.22049 2.71082 -0.49824 1.22049 2.71082 0.49824 
1.22131 1.65558 -0.95694 1.22131 1.65558 0.95694 1.22131 2.07858 -0.95694 
1.22131 2.07858 0.95694 1.22503 1.86708 -0.98079 1.22503 1.86708 0.98079 
1.22503 2.66789 -0.56626 1.22503 2.66789 0.56626 1.23319 1.28091 -0.78833 
1.23319 1.28091 0.78833 1.23319 2.45325 -0.78833 1.23319 2.45325 0.78833 
1.23453 1.60462 -0.94693 1.23453 1.60462 0.94693 1.23453 2.12953 -0.94693 
1.23453 2.12953 0.94693 1.23559 1.38998 -0.85926 1.23559 1.38998 0.85926 
1.23559 2.34418 -0.85926 1.23559 2.34418 0.85926 1.23566 1.81386 -0.9814 
1.23566 1.81386 0.9814 1.23566 1.9203 -0.9814 1.23566 1.9203 0.9814 
1.23627 1.49908 -0.91147 1.23627 1.49908 0.91147 1.23627 2.23508 -0.91147 
1.23627 2.23508 0.91147 1.241 1.18538 -0.70937 1.241 1.18538 0.70937 
1.241 2.54877 -0.70937 1.241 2.54877 0.70937 1.24497 2.85101 -0.0347 
1.24497 2.85101 0.0347 1.24564 2.84626 -0.10377 1.24564 2.84626 0.10377 
1.24684 1.76079 -0.97912 1.24684 1.76079 0.97912 1.24684 1.97337 -0.97912 
1.24684 1.97337 0.97912 1.24782 2.76965 -0.39455 1.24782 2.76965 0.39455 
1.2483 2.83711 -0.17181 1.2483 2.83711 0.17181 1.24873 2.79996 -0.3168 
1.24873 2.79996 0.3168 1.24898 2.8221 -0.24216 1.24898 2.8221 0.24216 
1.25087 2.73521 -0.4666 1.25087 2.73521 0.4666 1.25106 1.0999 -0.61875 
1.25106 1.0999 0.61875 1.25106 2.63426 -0.61875 1.25106 2.63426 0.61875 
1.2548 2.69489 -0.53609 1.2548 2.69489 0.53609 1.25852 1.70804 -0.97396 
1.25852 1.70804 0.97396 1.25852 2.02612 -0.97396 1.25852 2.02612 0.97396 
1.26936 1.22748 -0.75378 1.26936 1.22748 0.75378 1.26936 2.50668 -0.75378 
1.26936 2.50668 0.75378 1.27054 1.33124 -0.83097 1.27054 1.33124 0.83097 
1.27054 2.40292 -0.83097 1.27054 2.40292 0.83097 1.27069 1.65575 -0.96593 
1.27069 1.65575 0.96593 1.27069 2.0784 -0.96593 1.27069 2.0784 0.96593 
1.27154 1.54909 -0.93638 1.27154 1.54909 0.93638 1.27154 2.18506 -0.93638 
1.27154 2.18506 0.93638 1.27339 1.86708 -0.98918 1.27339 1.86708 0.98918 
1.27422 1.44524 -0.89486 1.27422 1.44524 0.89486 1.27422 2.28892 -0.89486 
1.27422 2.28892 0.89486 1.27838 1.13719 -0.66871 1.27838 1.13719 0.66871 
1.27838 2.59697 -0.66871 1.27838 2.59697 0.66871 1.28084 2.85733 0 
1.28117 2.85496 -0.06914 1.28117 2.85496 0.06914 1.28169 2.7574 -0.43378 
1.28169 2.7574 0.43378 1.28214 2.79066 -0.35773 1.28214 2.79066 0.35773 
1.28217 2.84786 -0.13795 1.28217 2.84786 0.13795 1.2825 2.83539 -0.20841 
1.2825 2.83539 0.20841 1.28354 2.81777 -0.27845 1.28354 2.81777 0.27845 
1.28418 1.81382 -0.98928 1.28418 1.81382 0.98928 1.28418 1.92034 -0.98928 
1.28418 1.92034 0.98928 1.28521 2.71993 -0.50443 1.28521 2.71993 0.50443 
1.28959 2.67659 -0.57241 1.28959 2.67659 0.57241 1.29565 1.76052 -0.98648 
1.29565 1.76052 0.98648 1.29565 1.97364 -0.98648 1.29565 1.97364 0.98648 
1.30629 1.276 -0.79855 1.30629 1.276 0.79855 1.30629 2.45815 -0.79855 
1.30629 2.45815 0.79855 1.30634 1.17747 -0.71519 1.30634 1.17747 0.71519 
1.30634 2.55669 -0.71519 1.30634 2.55669 0.71519 1.30745 1.59992 -0.95704 
1.30745 1.59992 0.95704 1.30745 2.13424 -0.95704 1.30745 2.13424 0.95704 
1.30748 1.70779 -0.98079 1.30748 1.70779 0.98079 1.30748 2.02637 -0.98079 
1.30748 2.02637 0.98079 1.30874 1.38527 -0.86917 1.30874 1.38527 0.86917 
1.30874 2.34889 -0.86917 1.30874 2.34889 0.86917 1.30923 1.49446 -0.92133 
1.30923 1.49446 0.92133 1.30923 2.2397 -0.92133 1.30923 2.2397 0.92133 
1.3157 2.86101 -0.0347 1.3157 2.86101 0.0347 1.31593 2.77885 -0.39726 
1.31593 2.77885 0.39726 1.31595 2.74262 -0.47179 1.31595 2.74262 0.47179 
1.31635 2.84626 -0.17448 1.31635 2.84626 0.17448 1.31636 2.85626 -0.10375 
1.31636 2.85626 0.10375 1.31652 1.09257 -0.62403 1.31652 1.09257 0.62403 
1.31652 2.64158 -0.62403 1.31652 2.64158 0.62403 1.31687 2.80903 -0.31947 
1.31687 2.80903 0.31947 1.31704 2.83116 -0.24481 1.31704 2.83116 0.24481 
1.31992 2.70203 -0.54112 1.31992 2.70203 0.54112 1.3221 1.86708 -0.99518 
1.3221 1.86708 0.99518 1.3333 1.81371 -0.99479 1.3333 1.81371 0.99479 
1.3333 1.92045 -0.99479 1.3333 1.92045 0.99479 1.34387 1.32792 -0.83874 
1.34387 1.32792 0.83874 1.34387 2.40624 -0.83874 1.34387 2.40624 0.83874 
1.34392 1.13115 -0.67276 1.34392 1.13115 0.67276 1.34392 2.603 -0.67276 
1.34392 2.603 0.67276 1.34452 1.22193 -0.76031 1.34452 1.22193 0.76031 
1.34452 2.51222 -0.76031 1.34452 2.51222 0.76031 1.34472 1.54529 -0.94381 
1.34472 1.54529 0.94381 1.34472 2.18887 -0.94381 1.34472 2.18887 0.94381 
1.34476 1.7605 -0.99144 1.34476 1.7605 0.99144 1.34476 1.97365 -0.99144 
1.34476 1.97365 0.99144 1.34519 1.65396 -0.97415 1.34519 1.65396 0.97415 
1.34519 2.0802 -0.97415 1.34519 2.0802 0.97415 1.34697 1.44182 -0.90211 
1.34697 1.44182 0.90211 1.34697 2.29234 -0.90211 1.34697 2.29234 0.90211 
1.35049 2.7976 -0.35957 1.35049 2.7976 0.35957 1.35051 2.72535 -0.50845 
1.35051 2.72535 0.50845 1.35064 2.86466 0 1.35074 2.76389 -0.43694 
1.35074 2.76389 0.43694 1.3508 2.8422 -0.21057 1.3508 2.8422 0.21057 
1.35081 2.86226 -0.06931 1.35081 2.86226 0.06931 1.35098 2.85496 -0.13895 
1.35098 2.85496 0.13895 1.35167 2.82451 -0.28043 1.35167 2.82451 0.28043 
1.35471 1.05233 -0.57611 1.35471 1.05233 0.57611 1.35471 2.68183 -0.57611 
1.35471 2.68183 0.57611 1.37105 1.86708 -0.9988 1.37105 1.86708 0.9988 
1.38188 1.27227 -0.80296 1.38188 1.27227 0.80296 1.38188 2.46189 -0.80296 
1.38188 2.46189 0.80296 1.38188 1.38291 -0.87414 1.38188 1.38291 0.87414 
1.38188 2.35125 -0.87414 1.38188 2.35125 0.87414 1.38192 1.17373 -0.71959 
1.38192 1.17373 0.71959 1.38192 2.56043 -0.71959 1.38192 2.56043 0.71959 
1.38192 1.08878 -0.62674 1.38192 1.08878 0.62674 1.38192 2.64537 -0.62674 
1.38192 2.64537 0.62674 1.38233 1.5987 -0.96257 1.38233 1.5987 0.96257 
1.38233 2.13545 -0.96257 1.38233 2.13545 0.96257 1.38233 1.49213 -0.92628 
1.38233 1.49213 0.92628 1.38233 2.24203 -0.92628 1.38233 2.24203 0.92628 
1.38236 1.70658 -0.98631 1.38236 1.70658 0.98631 1.38236 2.02758 -0.98631 
1.38236 2.02758 0.98631 1.38236 1.81368 -0.99786 1.38236 1.81368 0.99786 
1.38236 1.92048 -0.99786 1.38236 1.92048 0.99786 1.38525 2.7832 -0.39938 
1.38525 2.7832 0.39938 1.38525 2.81358 -0.3208 1.38525 2.81358 0.3208 
1.38526 2.74697 -0.4739 1.38526 2.74697 0.4739 1.38526 1.0285 -0.54367 
1.38526 1.0285 0.54367 1.38526 2.70565 -0.54367 1.38526 2.70565 0.54367 
1.38541 2.85101 -0.17515 1.38541 2.85101 0.17515 1.38541 2.83569 -0.24614 
1.38541 2.83569 0.24614 1.38542 2.86101 -0.10442 1.38542 2.86101 0.10442 
1.38542 2.86587 -0.0347 1.38542 2.86587 0.0347 1.42012 1.00672 -0.50969 
1.42012 1.00672 0.50969 1.42012 1.05058 -0.57735 1.42012 1.05058 0.57735 
1.42012 1.12901 -0.67472 1.42012 1.12901 0.67472 1.42012 1.22008 -0.76249 
1.42012 1.22008 0.76249 1.42012 1.32634 -0.84119 1.42012 1.32634 0.84119 
1.42012 1.44068 -0.90453 1.42012 1.44068 0.90453 1.42012 1.54437 -0.9465 
1.42012 1.54437 0.9465 1.42012 1.65335 -0.97689 1.42012 1.65335 0.97689 
1.42012 1.7602 -0.99427 1.42012 1.7602 0.99427 1.42012 1.86708 -1 
1.42012 1.86708 1 1.42012 1.97396 -0.99427 1.42012 1.97396 0.99427 
1.42012 2.0808 -0.97689 1.42012 2.0808 0.97689 1.42012 2.18978 -0.9465 
1.42012 2.18978 0.9465 1.42012 2.29348 -0.90453 1.42012 2.29348 0.90453 
1.42012 2.40782 -0.84119 1.42012 2.40782 0.84119 1.42012 2.51408 -0.76249 
1.42012 2.51408 0.76249 1.42012 2.60515 -0.67472 1.42012 2.60515 0.67472 
1.42012 2.68358 -0.57735 1.42012 2.68358 0.57735 1.42012 2.72744 -0.50969 
1.42012 2.72744 0.50969 1.42012 2.76605 -0.438 1.42012 2.76605 0.438 
1.42012 2.79986 -0.36044 1.42012 2.79986 0.36044 1.42012 2.82676 -0.28108 
1.42012 2.82676 0.28108 1.42012 2.84455 -0.21108 1.42012 2.84455 0.21108 
1.42012 2.85733 -0.13928 1.42012 2.85733 0.13928 1.42012 2.86466 -0.06948 
1.42012 2.86466 0.06948 1.42012 2.86708 0 1.45481 2.86587 -0.0347 
1.45481 2.86587 0.0347 1.45481 2.86101 -0.10442 1.45481 2.86101 0.10442 
1.45482 2.83569 -0.24614 1.45482 2.83569 0.24614 1.45482 2.85101 -0.17515 
1.45482 2.85101 0.17515 1.45497 1.0285 -0.54367 1.45497 1.0285 0.54367 
1.45497 2.70565 -0.54367 1.45497 2.70565 0.54367 1.45497 0.98719 -0.4739 
1.45497 0.98719 0.4739 1.45497 2.74697 -0.4739 1.45497 2.74697 0.4739 
1.45498 2.81358 -0.3208 1.45498 2.81358 0.3208 1.45498 2.7832 -0.39938 
1.45498 2.7832 0.39938 1.45788 1.81368 -0.99786 1.45788 1.81368 0.99786 
1.45788 1.92048 -0.99786 1.45788 1.92048 0.99786 1.45788 1.70658 -0.98631 
1.45788 1.70658 0.98631 1.45788 2.02758 -0.98631 1.45788 2.02758 0.98631 
1.4579 1.49213 -0.92628 1.4579 1.49213 0.92628 1.4579 2.24203 -0.92628 
1.4579 2.24203 0.92628 1.4579 1.5987 -0.96257 1.4579 1.5987 0.96257 
1.4579 2.13545 -0.96257 1.4579 2.13545 0.96257 1.45832 1.08878 -0.62674 
1.45832 1.08878 0.62674 1.45832 2.64537 -0.62674 1.45832 2.64537 0.62674 
1.45832 1.17373 -0.71959 1.45832 1.17373 0.71959 1.45832 2.56043 -0.71959 
1.45832 2.56043 0.71959 1.45835 1.38291 -0.87414 1.45835 1.38291 0.87414 
1.45835 2.35125 -0.87414 1.45835 2.35125 0.87414 1.45835 1.27227 -0.80296 
1.45835 1.27227 0.80296 1.45835 2.46189 -0.80296 1.45835 2.46189 0.80296 
1.46918 1.86708 -0.9988 1.46918 1.86708 0.9988 1.48552 1.05233 -0.57611 
1.48552 1.05233 0.57611 1.48552 2.68183 -0.57611 1.48552 2.68183 0.57611 
1.48857 2.82451 -0.28043 1.48857 2.82451 0.28043 1.48926 2.85496 -0.13895 
1.48926 2.85496 0.13895 1.48943 2.86226 -0.06931 1.48943 2.86226 0.06931 
1.48944 2.8422 -0.21057 1.48944 2.8422 0.21057 1.4895 0.97027 -0.43694 
1.4895 0.97027 0.43694 1.4895 2.76389 -0.43694 1.4895 2.76389 0.43694 
1.48959 2.86466 0 1.48973 1.00881 -0.50845 1.48973 1.00881 0.50845 
1.48973 2.72535 -0.50845 1.48973 2.72535 0.50845 1.48974 2.7976 -0.35957 
1.48974 2.7976 0.35957 1.49326 1.44182 -0.90211 1.49326 1.44182 0.90211 
1.49326 2.29234 -0.90211 1.49326 2.29234 0.90211 1.49504 1.65396 -0.97415 
1.49504 1.65396 0.97415 1.49504 2.0802 -0.97415 1.49504 2.0802 0.97415 
1.49548 1.7605 -0.99144 1.49548 1.7605 0.99144 1.49548 1.97365 -0.99144 
1.49548 1.97365 0.99144 1.49552 1.54529 -0.94381 1.49552 1.54529 0.94381 
1.49552 2.18887 -0.94381 1.49552 2.18887 0.94381 1.49571 1.22193 -0.76031 
1.49571 1.22193 0.76031 1.49571 2.51222 -0.76031 1.49571 2.51222 0.76031 
1.49631 1.13115 -0.67276 1.49631 1.13115 0.67276 1.49631 2.603 -0.67276 
1.49631 2.603 0.67276 1.49637 1.32792 -0.83874 1.49637 1.32792 0.83874 
1.49637 2.40624 -0.83874 1.49637 2.40624 0.83874 1.50693 1.81371 -0.99479 
1.50693 1.81371 0.99479 1.50693 1.92045 -0.99479 1.50693 1.92045 0.99479 
1.51813 1.86708 -0.99518 1.51813 1.86708 0.99518 1.52031 1.03212 -0.54112 
1.52031 1.03212 0.54112 1.52031 2.70203 -0.54112 1.52031 2.70203 0.54112 
1.52319 2.83116 -0.24481 1.52319 2.83116 0.24481 1.52337 2.80903 -0.31947 
1.52337 2.80903 0.31947 1.52372 1.09257 -0.62403 1.52372 1.09257 0.62403 
1.52372 2.64158 -0.62403 1.52372 2.64158 0.62403 1.52387 2.85626 -0.10375 
1.52387 2.85626 0.10375 1.52388 2.84626 -0.17448 1.52388 2.84626 0.17448 
1.52428 0.99154 -0.47179 1.52428 0.99154 0.47179 1.52428 2.74262 -0.47179 
1.52428 2.74262 0.47179 1.5243 0.95531 -0.39726 1.5243 0.95531 0.39726 
1.5243 2.77885 -0.39726 1.5243 2.77885 0.39726 1.52454 2.86101 -0.0347 
1.52454 2.86101 0.0347 1.53101 1.49446 -0.92133 1.53101 1.49446 0.92133 
1.53101 2.2397 -0.92133 1.53101 2.2397 0.92133 1.53149 1.38527 -0.86917 
1.53149 1.38527 0.86917 1.53149 2.34889 -0.86917 1.53149 2.34889 0.86917 
1.53275 1.70779 -0.98079 1.53275 1.70779 0.98079 1.53275 2.02637 -0.98079 
1.53275 2.02637 0.98079 1.53279 1.59992 -0.95704 1.53279 1.59992 0.95704 
1.53279 2.13424 -0.95704 1.53279 2.13424 0.95704 1.5339 1.17747 -0.71519 
1.5339 1.17747 0.71519 1.5339 2.55669 -0.71519 1.5339 2.55669 0.71519 
1.53395 1.276 -0.79855 1.53395 1.276 0.79855 1.53395 2.45815 -0.79855 
1.53395 2.45815 0.79855 1.54459 1.76052 -0.98648 1.54459 1.76052 0.98648 
1.54459 1.97364 -0.98648 1.54459 1.97364 0.98648 1.55064 1.05757 -0.57241 
1.55064 1.05757 0.57241 1.55064 2.67659 -0.57241 1.55064 2.67659 0.57241 
1.55503 1.01423 -0.50443 1.55503 1.01423 0.50443 1.55503 2.71993 -0.50443 
1.55503 2.71993 0.50443 1.55606 1.81382 -0.98928 1.55606 1.81382 0.98928 
1.55606 1.92034 -0.98928 1.55606 1.92034 0.98928 1.5567 0.91639 -0.27845 
1.5567 0.91639 0.27845 1.5567 2.81777 -0.27845 1.5567 2.81777 0.27845 
1.55773 2.83539 -0.20841 1.55773 2.83539 0.20841 1.55807 2.84786 -0.13795 
1.55807 2.84786 0.13795 1.5581 0.9435 -0.35773 1.5581 0.9435 0.35773 
1.5581 2.79066 -0.35773 1.5581 2.79066 0.35773 1.55855 0.97676 -0.43378 
1.55855 0.97676 0.43378 1.55855 2.7574 -0.43378 1.55855 2.7574 0.43378 
1.55907 2.85496 -0.06914 1.55907 2.85496 0.06914 1.5594 2.85733 0 
1.56185 1.13719 -0.66871 1.56185 1.13719 0.66871 1.56185 2.59697 -0.66871 
1.56185 2.59697 0.66871 1.56602 1.44524 -0.89486 1.56602 1.44524 0.89486 
1.56602 2.28892 -0.89486 1.56602 2.28892 0.89486 1.56685 1.86708 -0.98918 
1.56685 1.86708 0.98918 1.56869 1.54909 -0.93638 1.56869 1.54909 0.93638 
1.56869 2.18506 -0.93638 1.56869 2.18506 0.93638 1.56955 1.65575 -0.96593 
1.56955 1.65575 0.96593 1.56955 2.0784 -0.96593 1.56955 2.0784 0.96593 
1.5697 1.33124 -0.83097 1.5697 1.33124 0.83097 1.5697 2.40292 -0.83097 
1.5697 2.40292 0.83097 1.57087 1.22748 -0.75378 1.57087 1.22748 0.75378 
1.57087 2.50668 -0.75378 1.57087 2.50668 0.75378 1.58171 1.70804 -0.97396 
1.58171 1.70804 0.97396 1.58171 2.02612 -0.97396 1.58171 2.02612 0.97396 
1.58543 1.03927 -0.53609 1.58543 1.03927 0.53609 1.58543 2.69489 -0.53609 
1.58543 2.69489 0.53609 1.58917 1.0999 -0.61875 1.58917 1.0999 0.61875 
1.58917 2.63426 -0.61875 1.58917 2.63426 0.61875 1.58936 0.99895 -0.4666 
1.58936 0.99895 0.4666 1.58936 2.73521 -0.4666 1.58936 2.73521 0.4666 
1.59125 0.91206 -0.24216 1.59125 0.91206 0.24216 1.59125 2.8221 -0.24216 
1.59125 2.8221 0.24216 1.5915 0.9342 -0.3168 1.5915 0.9342 0.3168 
1.5915 2.79996 -0.3168 1.5915 2.79996 0.3168 1.59193 0.89705 -0.17181 
1.59193 0.89705 0.17181 1.59193 2.83711 -0.17181 1.59193 2.83711 0.17181 
1.59242 0.9645 -0.39455 1.59242 0.9645 0.39455 1.59242 2.76965 -0.39455 
1.59242 2.76965 0.39455 1.5934 1.76079 -0.97912 1.5934 1.76079 0.97912 
1.5934 1.97337 -0.97912 1.5934 1.97337 0.97912 1.5946 0.8879 -0.10377 
1.5946 0.8879 0.10377 1.5946 2.84626 -0.10377 1.5946 2.84626 0.10377 
1.59527 0.88315 -0.0347 1.59527 0.88315 0.0347 1.59527 2.85101 -0.0347 
1.59527 2.85101 0.0347 1.59923 1.18538 -0.70937 1.59923 1.18538 0.70937 
1.59923 2.54877 -0.70937 1.59923 2.54877 0.70937 1.60396 1.49908 -0.91147 
1.60396 1.49908 0.91147 1.60396 2.23508 -0.91147 1.60396 2.23508 0.91147 
1.60457 1.81386 -0.9814 1.60457 1.81386 0.9814 1.60457 1.9203 -0.9814 
1.60457 1.9203 0.9814 1.60465 1.38998 -0.85926 1.60465 1.38998 0.85926 
1.60465 2.34418 -0.85926 1.60465 2.34418 0.85926 1.6057 1.60462 -0.94693 
1.6057 1.60462 0.94693 1.6057 2.12953 -0.94693 1.6057 2.12953 0.94693 
1.60704 1.28091 -0.78833 1.60704 1.28091 0.78833 1.60704 2.45325 -0.78833 
1.60704 2.45325 0.78833 1.61521 1.06627 -0.56626 1.61521 1.06627 0.56626 
1.61521 1.86708 -0.98079 1.61521 1.86708 0.98079 1.61521 2.66789 -0.56626 
1.61521 2.66789 0.56626 1.61892 1.65558 -0.95694 1.61892 1.65558 0.95694 
1.61892 2.07858 -0.95694 1.61892 2.07858 0.95694 1.61975 1.02333 -0.49824 
1.61975 1.02333 0.49824 1.61975 2.71082 -0.49824 1.61975 2.71082 0.49824 
1.62377 0.98573 -0.42631 1.62377 0.98573 0.42631 1.62377 2.74843 -0.42631 
1.62377 2.74843 0.42631 1.62418 0.92759 -0.27517 1.62418 0.92759 0.27517 
1.62418 2.80657 -0.27517 1.62418 2.80657 0.27517 1.62538 0.91014 -0.20526 
1.62538 0.91014 0.20526 1.62538 2.82402 -0.20526 1.62538 2.82402 0.20526 
1.6258 0.95481 -0.3542 1.6258 0.95481 0.3542 1.6258 2.77935 -0.3542 
1.6258 2.77935 0.3542 1.62678 1.14639 -0.66174 1.62678 1.14639 0.66174 
1.62678 2.58777 -0.66174 1.62678 2.58777 0.66174 1.62853 0.89877 -0.13762 
1.62853 0.89877 0.13762 1.62853 2.83539 -0.13762 1.62853 2.83539 0.13762 
1.63069 0.89196 -0.06932 1.63069 0.89196 0.06932 1.63069 2.8422 -0.06932 
1.63069 2.8422 0.06932 1.63107 1.70801 -0.96447 1.63107 1.70801 0.96447 
1.63107 2.02615 -0.96447 1.63107 2.02615 0.96447 1.6312 0.88961 0 
1.6312 2.84455 0 1.63702 1.23882 -0.74716 1.63702 1.23882 0.74716 
1.63702 2.49534 -0.74716 1.63702 2.49534 0.74716 1.63799 1.45092 -0.88281 
1.63799 1.45092 0.88281 1.63799 2.28324 -0.88281 1.63799 2.28324 0.88281 
1.64106 1.55462 -0.92388 1.64106 1.55462 0.92388 1.64106 2.17954 -0.92388 
1.64106 2.17954 0.92388 1.64221 1.33749 -0.81866 1.64221 1.33749 0.81866 
1.64221 2.39667 -0.81866 1.64221 2.39667 0.81866 1.64287 1.76113 -0.9691 
1.64287 1.76113 0.9691 1.64287 1.97303 -0.9691 1.64287 1.97303 0.9691 
1.64963 1.04984 -0.52862 1.64963 1.04984 0.52862 1.64963 2.68432 -0.52862 
1.64963 2.68432 0.52862 1.65339 1.11068 -0.6111 1.65339 1.11068 0.6111 
1.65339 2.62348 -0.6111 1.65339 2.62348 0.6111 1.654 1.81429 -0.97083 
1.654 1.81429 0.97083 1.654 1.91987 -0.97083 1.654 1.91987 0.97083 
1.65427 1.00967 -0.45829 1.65427 1.00967 0.45829 1.65427 2.72448 -0.45829 
1.65427 2.72448 0.45829 1.65477 1.6049 -0.93606 1.65477 1.6049 0.93606 
1.65477 2.12926 -0.93606 1.65477 2.12926 0.93606 1.65724 0.9756 -0.38606 
1.65724 0.9756 0.38606 1.65724 2.75856 -0.38606 1.65724 2.75856 0.38606 
1.65833 0.92553 -0.23822 1.65833 0.92553 0.23822 1.65833 2.80862 -0.23822 
1.65833 2.80862 0.23822 1.65859 0.9477 -0.31284 1.65859 0.9477 0.31284 
1.65859 2.78646 -0.31284 1.65859 2.78646 0.31284 1.66228 0.91206 -0.17114 
1.66228 0.91206 0.17114 1.66228 2.8221 -0.17114 1.66228 2.8221 0.17114 
1.6631 1.86708 -0.97003 1.6631 1.86708 0.97003 1.66493 0.903 -0.10308 
1.66493 0.903 0.10308 1.66493 2.83116 -0.10308 1.66493 2.83116 0.10308 
1.66518 1.1978 -0.70144 1.66518 1.1978 0.70144 1.66518 2.53636 -0.70144 
1.66518 2.53636 0.70144 1.66625 0.89847 -0.0347 1.66625 0.89847 0.0347 
1.66625 2.83569 -0.0347 1.66625 2.83569 0.0347 1.6678 1.65593 -0.94555 
1.6678 1.65593 0.94555 1.6678 2.07823 -0.94555 1.6678 2.07823 0.94555 
1.67274 1.29401 -0.7796 1.67274 1.29401 0.7796 1.67274 2.44015 -0.7796 
1.67274 2.44015 0.7796 1.67547 1.50595 -0.89687 1.67547 1.50595 0.89687 
1.67547 2.22821 -0.89687 1.67547 2.22821 0.89687 1.67619 1.3969 -0.84461 
1.67619 1.3969 0.84461 1.67619 2.33726 -0.84461 1.67619 2.33726 0.84461 
1.67894 1.0784 -0.55768 1.67894 1.0784 0.55768 1.67894 2.65575 -0.55768 
1.67894 2.65575 0.55768 1.68017 1.7086 -0.9525 1.68017 1.7086 0.9525 
1.68017 2.02556 -0.9525 1.68017 2.02556 0.9525 1.6844 1.03593 -0.48924 
1.6844 1.03593 0.48924 1.6844 2.69822 -0.48924 1.6844 2.69822 0.48924 
1.68811 0.99857 -0.41697 1.68811 0.99857 0.41697 1.68811 2.73559 -0.41697 
1.68811 2.73559 0.41697 1.68986 1.5553 -0.91106 1.68986 1.5553 0.91106 
1.68986 2.17886 -0.91106 1.68986 2.17886 0.91106 1.69022 0.968 -0.34452 
1.69022 0.968 0.34452 1.69022 2.76616 -0.34452 1.69022 2.76616 0.34452 
1.69072 0.9432 -0.2706 1.69072 0.9432 0.2706 1.69072 2.79096 -0.2706 
1.69072 2.79096 0.2706 1.69177 1.76173 -0.95661 1.69177 1.76173 0.95661 
1.69177 1.97243 -0.95661 1.69177 1.97243 0.95661 1.69274 1.15972 -0.65216 
1.69274 1.15972 0.65216 1.69274 2.57444 -0.65216 1.69274 2.57444 0.65216 
1.69529 0.92759 -0.20407 1.69529 0.92759 0.20407 1.69529 2.80657 -0.20407 
1.69529 2.80657 0.20407 1.69857 0.91639 -0.13658 1.69857 0.91639 0.13658 
1.69857 2.81777 -0.13658 1.69857 2.81777 0.13658 1.70054 0.90965 -0.06845 
1.70054 0.90965 0.06845 1.70054 2.82451 -0.06845 1.70054 2.82451 0.06845 
1.7012 0.9074 0 1.7012 2.82676 0 1.70149 1.81433 -0.95815 
1.70149 1.81433 0.95815 1.70149 1.91983 -0.95815 1.70149 1.91983 0.95815 
1.70218 1.25302 -0.73714 1.70218 1.25302 0.73714 1.70218 2.48113 -0.73714 
1.70218 2.48113 0.73714 1.7035 1.60579 -0.92272 1.7035 1.60579 0.92272 
1.7035 2.12837 -0.92272 1.7035 2.12837 0.92272 1.70756 1.35257 -0.80787 
1.70756 1.35257 0.80787 1.70756 2.38159 -0.80787 1.70756 2.38159 0.80787 
1.70879 1.45883 -0.86603 1.70879 1.45883 0.86603 1.70879 2.27533 -0.86603 
1.70879 2.27533 0.86603 1.7104 1.86708 -0.95694 1.7104 1.86708 0.95694 
1.71384 1.06412 -0.51864 1.71384 1.06412 0.51864 1.71384 2.67003 -0.51864 
1.71384 2.67003 0.51864 1.71605 1.65682 -0.93178 1.71605 1.65682 0.93178 
1.71605 2.07734 -0.93178 1.71605 2.07734 0.93178 1.71837 1.02431 -0.4481 
1.71837 1.02431 0.4481 1.71837 2.70984 -0.4481 1.71837 2.70984 0.4481 
1.71903 1.12527 -0.60031 1.71903 1.12527 0.60031 1.71903 2.60889 -0.60031 
1.71903 2.60889 0.60031 1.72121 0.99061 -0.37569 1.72121 0.99061 0.37569 
1.72121 2.74355 -0.37569 1.72121 2.74355 0.37569 1.72244 0.96309 -0.30233 
1.72244 0.96309 0.30233 1.72244 2.77107 -0.30233 1.72244 2.77107 0.30233 
1.72382 1.50729 -0.88222 1.72382 1.50729 0.88222 1.72382 2.22687 -0.88222 
1.72382 2.22687 0.88222 1.72834 1.70964 -0.93819 1.72834 1.70964 0.93819 
1.72834 2.02452 -0.93819 1.72834 2.02452 0.93819 1.73053 1.21316 -0.68995 
1.73053 1.21316 0.68995 1.73053 2.521 -0.68995 1.73053 2.521 0.68995 
1.73296 0.9477 -0.23848 1.73296 0.9477 0.23848 1.73296 2.78646 -0.23848 
1.73296 2.78646 0.23848 1.73692 0.9342 -0.17139 1.73692 0.9342 0.17139 
1.73692 2.79996 -0.17139 1.73692 2.79996 0.17139 1.73775 1.31001 -0.76733 
1.73775 1.31001 0.76733 1.73775 2.42414 -0.76733 1.73775 2.42414 0.76733 
1.73798 1.55677 -0.89592 1.73798 1.55677 0.89592 1.73798 2.17739 -0.89592 
1.73798 2.17739 0.89592 1.7389 1.76177 -0.94196 1.7389 1.76177 0.94196 
1.7389 1.97239 -0.94196 1.7389 1.97239 0.94196 1.73958 0.92512 -0.10325 
1.73958 0.92512 0.10325 1.73958 2.80903 -0.10325 1.73958 2.80903 0.10325 
1.74088 1.41346 -0.83147 1.74088 1.41346 0.83147 1.74088 2.3207 -0.83147 
1.74088 2.3207 0.83147 1.74092 0.92057 -0.03487 1.74092 0.92057 0.03487 
1.74092 2.81358 -0.03487 1.74092 2.81358 0.03487 1.74156 1.09391 -0.54671 
1.74156 1.09391 0.54671 1.74156 2.64024 -0.54671 1.74156 2.64024 0.54671 
1.74788 1.05221 -0.47808 1.74788 1.05221 0.47808 1.74788 2.68195 -0.47808 
1.74788 2.68195 0.47808 1.74855 1.81445 -0.94306 1.74855 1.81445 0.94306 
1.74855 1.9197 -0.94306 1.74855 1.9197 0.94306 1.75124 1.60713 -0.90708 
1.75124 1.60713 0.90708 1.75124 2.12702 -0.90708 1.75124 2.12702 0.90708 
1.75126 1.01522 -0.4058 1.75126 1.01522 0.4058 1.75126 2.71894 -0.4058 
1.75126 2.71894 0.4058 1.75344 0.98516 -0.33333 1.75344 0.98516 0.33333 
1.75344 2.749 -0.33333 1.75344 2.749 0.33333 1.75701 1.86708 -0.94154 
1.75701 1.86708 0.94154 1.75744 1.17631 -0.63957 1.75744 1.17631 0.63957 
1.75744 2.55785 -0.63957 1.75744 2.55785 0.63957 1.75867 1.458 -0.84737 
1.75867 1.458 0.84737 1.75867 2.27616 -0.84737 1.75867 2.27616 0.84737 
1.76356 1.65823 -0.91566 1.76356 1.65823 0.91566 1.76356 2.07593 -0.91566 
1.76356 2.07593 0.91566 1.76464 0.968 -0.2701 1.76464 0.968 0.2701 
1.76464 2.76616 -0.2701 1.76464 2.76616 0.2701 1.76606 1.27002 -0.72377 
1.76606 1.27002 0.72377 1.76606 2.46414 -0.72377 1.76606 2.46414 0.72377 
1.77159 1.37003 -0.79335 1.77159 1.37003 0.79335 1.77159 2.36413 -0.79335 
1.77159 2.36413 0.79335 1.77364 1.50668 -0.86321 1.77364 1.50668 0.86321 
1.77364 2.22748 -0.86321 1.77364 2.22748 0.86321 1.77432 0.95481 -0.20568 
1.77432 0.95481 0.20568 1.77432 2.77935 -0.20568 1.77432 2.77935 0.20568 
1.77491 1.70992 -0.92164 1.77491 1.70992 0.92164 1.77491 2.02423 -0.92164 
1.77491 2.02423 0.92164 1.77577 1.08151 -0.50636 1.77577 1.08151 0.50636 
1.77577 2.65264 -0.50636 1.77577 2.65264 0.50636 1.77784 0.9435 -0.13798 
1.77784 0.9435 0.13798 1.77784 2.79066 -0.13798 1.77784 2.79066 0.13798 
1.77968 0.93656 -0.06963 1.77968 0.93656 0.06963 1.77968 2.7976 -0.06963 
1.77968 2.7976 0.06963 1.78056 0.9343 0 1.78056 2.79986 0 
1.7809 1.14295 -0.58777 1.7809 1.14295 0.58777 1.7809 2.59121 -0.58777 
1.7809 2.59121 0.58777 1.78095 1.04269 -0.4361 1.78095 1.04269 0.4361 
1.78095 2.69146 -0.4361 1.78095 2.69146 0.4361 1.78364 1.00935 -0.36353 
1.78364 1.00935 0.36353 1.78364 2.72481 -0.36353 1.78364 2.72481 0.36353 
1.78525 1.76206 -0.92501 1.78525 1.76206 0.92501 1.78525 1.9721 -0.92501 
1.78525 1.9721 0.92501 1.78791 1.55662 -0.87655 1.78791 1.55662 0.87655 
1.78791 2.17753 -0.87655 1.78791 2.17753 0.87655 1.79006 1.4136 -0.81086 
1.79006 1.4136 0.81086 1.79006 2.32056 -0.81086 1.79006 2.32056 0.81086 
1.79395 1.23123 -0.67524 1.79395 1.23123 0.67524 1.79395 2.50293 -0.67524 
1.79395 2.50293 0.67524 1.79456 1.8145 -0.92576 1.79456 1.8145 0.92576 
1.79456 1.91966 -0.92576 1.79456 1.91966 0.92576 1.79581 0.99061 -0.30109 
1.79581 0.99061 0.30109 1.79581 2.74355 -0.30109 1.79581 2.74355 0.30109 
1.80079 1.32873 -0.75184 1.80079 1.32873 0.75184 1.80079 2.40543 -0.75184 
1.80079 2.40543 0.75184 1.80109 1.60717 -0.8873 1.80109 1.60717 0.8873 
1.80109 2.12698 -0.8873 1.80109 2.12698 0.8873 1.8028 1.11273 -0.5334 
1.8028 1.11273 0.5334 1.8028 1.86708 -0.92388 1.8028 1.86708 0.92388 
1.8028 2.62142 -0.5334 1.8028 2.62142 0.5334 1.80617 0.9756 -0.23712 
1.80617 0.9756 0.23712 1.80617 2.75856 -0.23712 1.80617 2.75856 0.23712 
1.80759 1.45833 -0.82631 1.80759 1.45833 0.82631 1.80759 2.27583 -0.82631 
1.80759 2.27583 0.82631 1.80913 1.07142 -0.46433 1.80913 1.07142 0.46433 
1.80913 2.66273 -0.46433 1.80913 2.66273 0.46433 1.81296 1.03561 -0.39285 
1.81296 1.03561 0.39285 1.81296 2.69855 -0.39285 1.81296 2.69855 0.39285 
1.81411 1.65984 -0.89544 1.81411 1.65984 0.89544 1.81411 2.07432 -0.89544 
1.81411 2.07432 0.89544 1.81467 0.9645 -0.1723 1.81467 0.9645 0.1723 
1.81467 2.76965 -0.1723 1.81467 2.76965 0.1723 1.81738 0.95531 -0.10418 
1.81738 0.95531 0.10418 1.81738 2.77885 -0.10418 1.81738 2.77885 0.10418 
1.81867 1.19635 -0.62553 1.81867 1.19635 0.62553 1.81867 2.53781 -0.62553 
1.81867 2.53781 0.62553 1.8195 0.95096 -0.03487 1.8195 0.95096 0.03487 
1.8195 2.7832 -0.03487 1.8195 2.7832 0.03487 1.82008 1.37111 -0.77074 
1.82008 1.37111 0.77074 1.82008 2.36305 -0.77074 1.82008 2.36305 0.77074 
1.82277 1.50733 -0.8417 1.82277 1.50733 0.8417 1.82277 2.22683 -0.8417 
1.82277 2.22683 0.8417 1.82533 1.71169 -0.90092 1.82533 1.71169 0.90092 
1.82533 2.02246 -0.90092 1.82533 2.02246 0.90092 1.82592 1.01522 -0.33115 
1.82592 1.01522 0.33115 1.82592 2.71894 -0.33115 1.82592 2.71894 0.33115 
1.82837 1.28973 -0.70711 1.82837 1.28973 0.70711 1.82837 2.44443 -0.70711 
1.82837 2.44443 0.70711 1.83567 1.76426 -0.90374 1.83567 1.76426 0.90374 
1.83567 1.9699 -0.90374 1.83567 1.9699 0.90374 1.83637 1.10226 -0.49172 
1.83637 1.10226 0.49172 1.83637 2.63189 -0.49172 1.83637 2.63189 0.49172 
1.83679 1.55737 -0.85467 1.83679 1.55737 0.85467 1.83679 2.17679 -0.85467 
1.83679 2.17679 0.85467 1.83709 0.99857 -0.26799 1.83709 0.99857 0.26799 
1.83709 2.73559 -0.26799 1.83709 2.73559 0.26799 1.83841 1.415 -0.78781 
1.83841 1.415 0.78781 1.83841 2.31916 -0.78781 1.83841 2.31916 0.78781 
1.84134 1.06387 -0.42122 1.84134 1.06387 0.42122 1.84134 2.67029 -0.42122 
1.84134 2.67029 0.42122 1.84168 1.16402 -0.57271 1.84168 1.16402 0.57271 
1.84168 2.57014 -0.57271 1.84168 2.57014 0.57271 1.84482 1.8168 -0.90394 
1.84482 1.8168 0.90394 1.84482 1.91736 -0.90394 1.84482 1.91736 0.90394 
1.84643 0.98573 -0.20366 1.84643 0.98573 0.20366 1.84643 2.74843 -0.20366 
1.84643 2.74843 0.20366 1.84767 1.86708 -0.90399 1.84767 1.86708 0.90399 
1.84844 1.331 -0.72743 1.84844 1.331 0.72743 1.84844 2.40316 -0.72743 
1.84844 2.40316 0.72743 1.85079 1.60933 -0.86492 1.85079 1.60933 0.86492 
1.85079 2.12483 -0.86492 1.85079 2.12483 0.86492 1.8539 0.97676 -0.13843 
1.8539 0.97676 0.13843 1.8539 2.7574 -0.13843 1.8539 2.7574 0.13843 
1.85419 1.2532 -0.65935 1.85419 1.2532 0.65935 1.85419 2.48095 -0.65935 
1.85419 2.48095 0.65935 1.85541 1.45982 -0.80291 1.85541 1.45982 0.80291 
1.85541 2.27434 -0.80291 1.85541 2.27434 0.80291 1.85622 1.04269 -0.36084 
1.85622 1.04269 0.36084 1.85622 2.69146 -0.36084 1.85622 2.69146 0.36084 
1.85706 0.97027 -0.06938 1.85706 0.97027 0.06938 1.85706 2.76389 -0.06938 
1.85706 2.76389 0.06938 1.85812 0.9681 0 1.85812 2.76605 0 
1.86241 1.13479 -0.51781 1.86241 1.13479 0.51781 1.86241 2.59937 -0.51781 
1.86241 2.59937 0.51781 1.8635 1.66206 -0.87257 1.8635 1.66206 0.87257 
1.8635 2.0721 -0.87257 1.8635 2.0721 0.87257 1.86743 1.37361 -0.74592 
1.86743 1.37361 0.74592 1.86743 2.36055 -0.74592 1.86743 2.36055 0.74592 
1.86821 1.02431 -0.29826 1.86821 1.02431 0.29826 1.86821 2.70984 -0.29826 
1.86821 2.70984 0.29826 1.8687 1.09407 -0.44858 1.8687 1.09407 0.44858 
1.8687 2.64009 -0.44858 1.8687 2.64009 0.44858 1.87048 1.50905 -0.81792 
1.87048 1.50905 0.81792 1.87048 2.22511 -0.81792 1.87048 2.22511 0.81792 
1.87482 1.71419 -0.87742 1.87482 1.71419 0.87742 1.87482 2.01997 -0.87742 
1.87482 2.01997 0.87742 1.87543 1.29265 -0.68023 1.87543 1.29265 0.68023 
1.87543 2.44151 -0.68023 1.87543 2.44151 0.68023 1.87816 1.21931 -0.60876 
1.87816 1.21931 0.60876 1.87816 2.51485 -0.60876 1.87816 2.51485 0.60876 
1.8784 1.00967 -0.23416 1.8784 1.00967 0.23416 1.8784 2.72448 -0.23416 
1.8784 2.72448 0.23416 1.88445 1.07142 -0.38901 1.88445 1.07142 0.38901 
1.88445 2.66273 -0.38901 1.88445 2.66273 0.38901 1.88484 1.76676 -0.87975 
1.88484 1.76676 0.87975 1.88484 1.9674 -0.87975 1.88484 1.9674 0.87975 
1.8853 1.41747 -0.76254 1.8853 1.41747 0.76254 1.8853 2.31669 -0.76254 
1.8853 2.31669 0.76254 1.88565 1.56002 -0.83005 1.88565 1.56002 0.83005 
1.88565 2.17414 -0.83005 1.88565 2.17414 0.83005 1.88672 0.99895 -0.16924 
1.88672 0.99895 0.16924 1.88672 2.73521 -0.16924 1.88672 2.73521 0.16924 
1.88877 1.81686 -0.88195 1.88877 1.81686 0.88195 1.88877 1.9173 -0.88195 
1.88877 1.9173 0.88195 1.89151 1.86708 -0.88192 1.89151 1.86708 0.88192 
1.8919 0.99154 -0.10417 1.8919 0.99154 0.10417 1.8919 2.74262 -0.10417 
1.8919 2.74262 0.10417 1.89402 0.98719 -0.03485 1.89402 0.98719 0.03485 
1.89402 2.74697 -0.03485 1.89402 2.74697 0.03485 1.89498 1.12613 -0.47486 
1.89498 1.12613 0.47486 1.89498 2.60803 -0.47486 1.89498 2.60803 0.47486 
1.89535 1.33426 -0.70019 1.89535 1.33426 0.70019 1.89535 2.3999 -0.70019 
1.89535 2.3999 0.70019 1.89819 1.05221 -0.32776 1.89819 1.05221 0.32776 
1.89819 2.68195 -0.32776 1.89819 2.68195 0.32776 1.89947 1.61221 -0.8398 
1.89947 1.61221 0.8398 1.89947 2.12195 -0.8398 1.89947 2.12195 0.8398 
1.90017 1.18819 -0.55557 1.90017 1.18819 0.55557 1.90017 2.54597 -0.55557 
1.90017 2.54597 0.55557 1.90024 1.25754 -0.63083 1.90024 1.25754 0.63083 
1.90024 2.47661 -0.63083 1.90024 2.47661 0.63083 1.90199 1.46246 -0.77723 
1.90199 1.46246 0.77723 1.90199 2.27169 -0.77723 1.90199 2.27169 0.77723 
1.90936 1.03593 -0.26428 1.90936 1.03593 0.26428 1.90936 2.69822 -0.26428 
1.90936 2.69822 0.26428 1.91156 1.66489 -0.84711 1.91156 1.66489 0.84711 
1.91156 2.06927 -0.84711 1.91156 2.06927 0.84711 1.91184 1.10226 -0.41625 
1.91184 1.10226 0.41625 1.91184 2.63189 -0.41625 1.91184 2.63189 0.41625 
1.91433 1.37745 -0.71834 1.91433 1.37745 0.71834 1.91433 2.35671 -0.71834 
1.91433 2.35671 0.71834 1.9183 1.5125 -0.79126 1.9183 1.5125 0.79126 
1.9183 2.22166 -0.79126 1.9183 2.22166 0.79126 1.91836 1.02333 -0.19963 
1.91836 1.02333 0.19963 1.91836 2.71082 -0.19963 1.91836 2.71082 0.19963 
1.92012 1.15997 -0.5 1.92012 1.15997 0.5 1.92012 2.57419 -0.5 
1.92012 2.57419 0.5 1.92116 1.29726 -0.65136 1.92116 1.29726 0.65136 
1.92116 2.43689 -0.65136 1.92116 2.43689 0.65136 1.92269 1.71719 -0.85144 
1.92269 1.71719 0.85144 1.92269 2.01697 -0.85144 1.92269 2.01697 0.85144 
1.92319 1.22504 -0.57854 1.92319 1.22504 0.57854 1.92319 2.50912 -0.57854 
1.92319 2.50912 0.57854 1.92455 1.01423 -0.13491 1.92455 1.01423 0.13491 
1.92455 2.71993 -0.13491 1.92455 2.71993 0.13491 1.92647 1.08151 -0.35566 
1.92647 1.08151 0.35566 1.92647 2.65264 -0.35566 1.92647 2.65264 0.35566 
1.92788 1.76686 -0.85565 1.92788 1.76686 0.85565 1.92788 1.9673 -0.85565 
1.92788 1.9673 0.85565 1.92857 1.00881 -0.06961 1.92857 1.00881 0.06961 
1.92857 2.72535 -0.06961 1.92857 2.72535 0.06961 1.9298 1.00672 0 
1.9298 2.72744 0 1.9318 1.81702 -0.85771 1.9318 1.81702 0.85771 
1.9318 1.91714 -0.85771 1.9318 1.91714 0.85771 1.932 1.42162 -0.73454 
1.932 1.42162 0.73454 1.932 2.31254 -0.73454 1.932 2.31254 0.73454 
1.93312 1.56359 -0.80295 1.93312 1.56359 0.80295 1.93312 2.17056 -0.80295 
1.93312 2.17056 0.80295 1.93422 1.86708 -0.85773 1.93422 1.86708 0.85773 
1.93793 1.13479 -0.44229 1.93793 1.13479 0.44229 1.93793 2.59937 -0.44229 
1.93793 2.59937 0.44229 1.93876 1.06412 -0.29372 1.93876 1.06412 0.29372 
1.93876 2.67003 -0.29372 1.93876 2.67003 0.29372 1.94112 1.33933 -0.67085 
1.94112 1.33933 0.67085 1.94112 2.39483 -0.67085 1.94112 2.39483 0.67085 
1.94405 1.19552 -0.52393 1.94405 1.19552 0.52393 1.94405 2.53864 -0.52393 
1.94405 2.53864 0.52393 1.94507 1.26367 -0.60027 1.94507 1.26367 0.60027 
1.94507 2.47048 -0.60027 1.94507 2.47048 0.60027 1.94643 1.61558 -0.81225 
1.94643 1.61558 0.81225 1.94643 2.11857 -0.81225 1.94643 2.11857 0.81225 
1.94721 1.46626 -0.74934 1.94721 1.46626 0.74934 1.94721 2.2679 -0.74934 
1.94721 2.2679 0.74934 1.94874 1.04984 -0.22951 1.94874 1.04984 0.22951 
1.94874 2.68432 -0.22951 1.94874 2.68432 0.22951 1.95352 1.11273 -0.38268 
1.95352 1.11273 0.38268 1.95352 2.62142 -0.38268 1.95352 2.62142 0.38268 
1.95621 1.03927 -0.16531 1.95621 1.03927 0.16531 1.95621 2.69489 -0.16531 
1.95621 2.69489 0.16531 1.95817 1.66832 -0.81914 1.95817 1.66832 0.81914 
1.95817 2.06584 -0.81914 1.95817 2.06584 0.81914 1.95976 1.38274 -0.68862 
1.95976 1.38274 0.68862 1.95976 2.35142 -0.68862 1.95976 2.35142 0.68862 
1.96124 1.03212 -0.1002 1.96124 1.03212 0.1002 1.96124 2.70203 -0.1002 
1.96124 2.70203 0.1002 1.96331 1.51656 -0.76294 1.96331 1.51656 0.76294 
1.96331 2.2176 -0.76294 1.96331 2.2176 0.76294 1.96379 1.0285 -0.03485 
1.96379 1.0285 0.03485 1.96379 2.70565 -0.03485 1.96379 2.70565 0.03485 
1.96461 1.71757 -0.82533 1.96461 1.71757 0.82533 1.96461 2.01658 -0.82533 
1.96461 2.01658 0.82533 1.96541 1.30356 -0.62056 1.96541 1.30356 0.62056 
1.96541 2.4306 -0.62056 1.96541 2.4306 0.62056 1.96672 1.23269 -0.5466 
1.96672 1.23269 0.5466 1.96672 2.50147 -0.5466 1.96672 2.50147 0.5466 
1.96683 1.09391 -0.32144 1.96683 1.09391 0.32144 1.96683 2.64024 -0.32144 
1.96683 2.64024 0.32144 1.96968 1.7672 -0.82946 1.96968 1.7672 0.82946 
1.96968 1.96696 -0.82946 1.96968 1.96696 0.82946 1.97338 1.81708 -0.83151 
1.97338 1.81708 0.83151 1.97338 1.91708 -0.83151 1.97338 1.91708 0.83151 
1.97569 1.18819 -0.48005 1.97569 1.18819 0.48005 1.97569 1.86708 -0.83147 
1.97569 1.86708 0.83147 1.97569 2.54597 -0.48005 1.97569 2.54597 0.48005 
1.97602 1.42642 -0.70484 1.97602 1.42642 0.70484 1.97602 2.30773 -0.70484 
1.97602 2.30773 0.70484 1.97779 1.0784 -0.25882 1.97779 1.0784 0.25882 
1.97779 2.65575 -0.25882 1.97779 2.65575 0.25882 1.97807 1.56817 -0.77417 
1.97807 1.56817 0.77417 1.97807 2.16599 -0.77417 1.97807 2.16599 0.77417 
1.98515 1.34598 -0.63969 1.98515 1.34598 0.63969 1.98515 2.38818 -0.63969 
1.98515 2.38818 0.63969 1.98637 1.06627 -0.19509 1.98637 1.06627 0.19509 
1.98637 2.66789 -0.19509 1.98637 2.66789 0.19509 1.98807 1.27138 -0.56795 
1.98807 1.27138 0.56795 1.98807 2.46278 -0.56795 1.98807 2.46278 0.56795 
1.99093 1.47119 -0.71933 1.99093 1.47119 0.71933 1.99093 2.26297 -0.71933 
1.99093 2.26297 0.71933 1.99114 1.62039 -0.78299 1.99114 1.62039 0.78299 
1.99114 2.11377 -0.78299 1.99114 2.11377 0.78299 1.99253 1.05757 -0.13053 
1.99253 1.05757 0.13053 1.99253 2.67659 -0.13053 1.99253 2.67659 0.13053 
1.99283 1.16402 -0.42156 1.99283 1.16402 0.42156 1.99283 2.57014 -0.42156 
1.99283 2.57014 0.42156 1.99623 1.05233 -0.0654 1.99623 1.05233 0.0654 
1.99623 2.68183 -0.0654 1.99623 2.68183 0.0654 1.99747 1.05058 0 
1.99747 2.68358 0 1.99866 1.22504 -0.50307 1.99866 1.22504 0.50307 
1.99866 2.50912 -0.50307 1.99866 2.50912 0.50307 1.99931 1.66849 -0.79063 
1.99931 1.66849 0.79063 1.99931 2.06566 -0.79063 1.99931 2.06566 0.79063 
2.00258 1.38852 -0.65706 2.00258 1.38852 0.65706 2.00258 2.34563 -0.65706 
2.00258 2.34563 0.65706 2.00575 1.71782 -0.79671 2.00575 1.71782 0.79671 
2.00575 2.01633 -0.79671 2.00575 2.01633 0.79671 2.00706 1.52188 -0.73235 
2.00706 1.52188 0.73235 2.00706 2.21228 -0.73235 2.00706 2.21228 0.73235 
2.00788 1.14295 -0.36079 2.00788 1.14295 0.36079 2.00788 2.59121 -0.36079 
2.00788 2.59121 0.36079 2.00805 1.31151 -0.58794 2.00805 1.31151 0.58794 
2.00805 2.42265 -0.58794 2.00805 2.42265 0.58794 2.01093 1.76777 -0.80067 
2.01093 1.76777 0.80067 2.01093 1.96639 -0.80067 2.01093 1.96639 0.80067 
2.01461 1.81772 -0.80258 2.01461 1.81772 0.80258 2.01461 1.91644 -0.80258 
2.01461 1.91644 0.80258 2.01582 1.86708 -0.80321 2.01582 1.86708 0.80321 
2.01865 1.43247 -0.67296 2.01865 1.43247 0.67296 2.01865 2.30168 -0.67296 
2.01865 2.30168 0.67296 2.02039 1.26367 -0.52495 2.02039 1.26367 0.52495 
2.02039 2.47048 -0.52495 2.02039 2.47048 0.52495 2.02043 1.12527 -0.29891 
2.02043 1.12527 0.29891 2.02043 2.60889 -0.29891 2.02043 2.60889 0.29891 
2.02142 1.57361 -0.74318 2.02142 1.57361 0.74318 2.02142 2.16055 -0.74318 
2.02142 2.16055 0.74318 2.02662 1.35298 -0.60651 2.02662 1.35298 0.60651 
2.02662 2.38118 -0.60651 2.02662 2.38118 0.60651 2.02888 1.21931 -0.45804 
2.02888 1.21931 0.45804 2.02888 2.51485 -0.45804 2.02888 2.51485 0.45804 
2.03096 1.62109 -0.75257 2.03096 1.62109 0.75257 2.03096 2.11307 -0.75257 
2.03096 2.11307 0.75257 2.03122 1.11068 -0.23327 2.03122 1.11068 0.23327 
2.03122 2.62348 -0.23327 2.03122 2.62348 0.23327 2.03303 1.47724 -0.68728 
2.03303 1.47724 0.68728 2.03303 2.25692 -0.68728 2.03303 2.25692 0.68728 
2.03887 1.0999 -0.16905 2.03887 1.0999 0.16905 2.03887 2.63426 -0.16905 
2.03887 2.63426 0.16905 2.039 1.66916 -0.76014 2.039 1.66916 0.76014 
2.039 2.06499 -0.76014 2.039 2.06499 0.76014 2.04068 1.30356 -0.54529 
2.04068 1.30356 0.54529 2.04068 2.4306 -0.54529 2.04068 2.4306 0.54529 
2.04373 1.39568 -0.62361 2.04373 1.39568 0.62361 2.04373 2.33848 -0.62361 
2.04373 2.33848 0.62361 2.04414 1.09257 -0.1036 2.04414 1.09257 0.1036 
2.04414 2.64158 -0.1036 2.04414 2.64158 0.1036 2.04564 1.71869 -0.76597 
2.04564 1.71869 0.76597 2.04564 2.01547 -0.76597 2.04564 2.01547 0.76597 
2.04564 1.19635 -0.39855 2.04564 1.19635 0.39855 2.04564 2.53781 -0.39855 
2.04564 2.53781 0.39855 2.04685 1.08878 -0.0382 2.04685 1.08878 0.0382 
2.04685 2.64537 -0.0382 2.04685 2.64537 0.0382 2.04888 1.52821 -0.69987 
2.04888 1.52821 0.69987 2.04888 2.20595 -0.69987 2.04888 2.20595 0.69987 
2.05069 1.76859 -0.76986 2.05069 1.76859 0.76986 2.05069 1.96557 -0.76986 
2.05069 1.96557 0.76986 2.05094 1.25754 -0.48013 2.05094 1.25754 0.48013 
2.05094 2.47661 -0.48013 2.05094 2.47661 0.48013 2.05337 1.81778 -0.77237 
2.05337 1.81778 0.77237 2.05337 1.91638 -0.77237 2.05337 1.91638 0.77237 
2.05451 1.86708 -0.77301 2.05451 1.86708 0.77301 2.05933 1.43952 -0.63922 
2.05933 1.43952 0.63922 2.05933 2.29463 -0.63922 2.05933 2.29463 0.63922 
2.05969 1.17631 -0.33732 2.05969 1.17631 0.33732 2.05969 2.55785 -0.33732 
2.05969 2.55785 0.33732 2.0598 1.34598 -0.56503 2.0598 1.34598 0.56503 
2.0598 2.38818 -0.56503 2.0598 2.38818 0.56503 2.05991 1.57483 -0.71082 
2.05991 1.57483 0.71082 2.05991 2.15933 -0.71082 2.05991 2.15933 0.71082 
2.06942 1.6224 -0.7201 2.06942 1.6224 0.7201 2.06942 2.11176 -0.7201 
2.06942 2.11176 0.7201 2.07147 1.29726 -0.50104 2.07147 1.29726 0.50104 
2.07147 2.43689 -0.50104 2.07147 2.43689 0.50104 2.07228 1.15972 -0.27262 
2.07228 1.15972 0.27262 2.07228 2.57444 -0.27262 2.07228 2.57444 0.27262 
2.0734 1.4844 -0.65328 2.0734 1.4844 0.65328 2.0734 2.24976 -0.65328 
2.0734 2.24976 0.65328 2.07714 1.67033 -0.72774 2.07714 1.67033 0.72774 
2.07714 2.06383 -0.72774 2.07714 2.06383 0.72774 2.07718 1.38852 -0.58246 
2.07718 1.38852 0.58246 2.07718 2.34563 -0.58246 2.07718 2.34563 0.58246 
2.07946 1.2532 -0.43407 2.07946 1.2532 0.43407 2.07946 2.48095 -0.43407 
2.07946 2.48095 0.43407 2.08186 1.14639 -0.20667 2.08186 1.14639 0.20667 
2.08186 2.58777 -0.20667 2.08186 2.58777 0.20667 2.08375 1.71994 -0.73344 
2.08375 1.71994 0.73344 2.08375 2.01422 -0.73344 2.08375 2.01422 0.73344 
2.08589 1.53019 -0.66577 2.08589 1.53019 0.66577 2.08589 2.20397 -0.66577 
2.08589 2.20397 0.66577 2.08807 1.76871 -0.73768 2.08807 1.76871 0.73768 
2.08807 1.96545 -0.73768 2.08807 1.96545 0.73768 2.08882 1.13719 -0.14174 
2.08882 1.13719 0.14174 2.08882 2.59697 -0.14174 2.08882 2.59697 0.14174 
2.09078 1.81795 -0.74014 2.09078 1.81795 0.74014 2.09078 1.91621 -0.74014 
2.09078 1.91621 0.74014 2.09096 1.33933 -0.52101 2.09096 1.33933 0.52101 
2.09096 2.39483 -0.52101 2.09096 2.39483 0.52101 2.09168 1.86708 -0.74095 
2.09168 1.86708 0.74095 2.09288 1.13115 -0.07619 2.09288 1.13115 0.07619 
2.09288 2.603 -0.07619 2.09288 2.603 0.07619 2.09308 1.43247 -0.59854 
2.09308 1.43247 0.59854 2.09308 2.30168 -0.59854 2.09308 2.30168 0.59854 
2.09484 1.12901 0 2.09484 2.60515 0 2.09535 1.23123 -0.37384 
2.09535 1.23123 0.37384 2.09535 2.50293 -0.37384 2.09535 2.50293 0.37384 
2.09678 1.57679 -0.67666 2.09678 1.57679 0.67666 2.09678 2.15736 -0.67666 
2.09678 2.15736 0.67666 2.10035 1.29265 -0.45532 2.10035 1.29265 0.45532 
2.10035 2.44151 -0.45532 2.10035 2.44151 0.45532 2.10603 1.6241 -0.68592 
2.10603 1.6241 0.68592 2.10603 2.11006 -0.68592 2.10603 2.11006 0.68592 
2.1074 1.47724 -0.61292 2.1074 1.47724 0.61292 2.1074 2.25692 -0.61292 
2.1074 2.25692 0.61292 2.10874 1.38274 -0.53964 2.10874 1.38274 0.53964 
2.10874 2.35142 -0.53964 2.10874 2.35142 0.53964 2.11007 1.21316 -0.31041 
2.11007 1.21316 0.31041 2.11007 2.521 -0.31041 2.11007 2.521 0.31041 
2.11364 1.67199 -0.69352 2.11364 1.67199 0.69352 2.11364 2.06217 -0.69352 
2.11364 2.06217 0.69352 2.11957 1.72035 -0.69945 2.11957 1.72035 0.69945 
2.11957 2.01381 -0.69945 2.11957 2.01381 0.69945 2.11999 1.52821 -0.62877 
2.11999 1.52821 0.62877 2.11999 2.20595 -0.62877 2.11999 2.20595 0.62877 
2.1203 1.33426 -0.47523 2.1203 1.33426 0.47523 2.1203 2.3999 -0.47523 
2.1203 2.3999 0.47523 2.12155 1.1978 -0.24506 2.12155 1.1978 0.24506 
2.12155 2.53636 -0.24506 2.12155 2.53636 0.24506 2.12382 1.76906 -0.7037 
2.12382 1.76906 0.7037 2.12382 1.9651 -0.7037 2.12382 1.9651 0.7037 
2.12495 1.42642 -0.5559 2.12495 1.42642 0.5559 2.12495 2.30773 -0.5559 
2.12495 2.30773 0.5559 2.12637 1.81801 -0.70626 2.12637 1.81801 0.70626 
2.12637 1.91615 -0.70626 2.12637 1.91615 0.70626 2.12722 1.28973 -0.40825 
2.12722 1.28973 0.40825 2.12722 1.86708 -0.70711 2.12722 1.86708 0.70711 
2.12722 2.44443 -0.40825 2.12722 2.44443 0.40825 2.12949 1.18538 -0.17912 
2.12949 1.18538 0.17912 2.12949 2.54877 -0.17912 2.12949 2.54877 0.17912 
2.13093 1.57483 -0.63979 2.13093 1.57483 0.63979 2.13093 2.15933 -0.63979 
2.13093 2.15933 0.63979 2.1353 1.17747 -0.11378 2.1353 1.17747 0.11378 
2.1353 2.55669 -0.11378 2.1353 2.55669 0.11378 2.13846 1.37745 -0.49421 
2.13846 1.37745 0.49421 2.13846 2.35671 -0.49421 2.13846 2.35671 0.49421 
2.13945 1.47119 -0.57081 2.13945 1.47119 0.57081 2.13945 2.26297 -0.57081 
2.13945 2.26297 0.57081 2.13971 1.17373 -0.0382 2.13971 1.17373 0.0382 
2.13971 2.56043 -0.0382 2.13971 2.56043 0.0382 2.14021 1.6224 -0.6493 
2.14021 1.6224 0.6493 2.14021 2.11176 -0.6493 2.14021 2.11176 0.6493 
2.14389 1.27002 -0.34594 2.14389 1.27002 0.34594 2.14389 2.46414 -0.34594 
2.14389 2.46414 0.34594 2.14755 1.331 -0.42832 2.14755 1.331 0.42832 
2.14755 2.40316 -0.42832 2.14755 2.40316 0.42832 2.14786 1.67033 -0.65703 
2.14786 1.67033 0.65703 2.14786 2.06383 -0.65703 2.14786 2.06383 0.65703 
2.15247 1.52188 -0.58694 2.15247 1.52188 0.58694 2.15247 2.21228 -0.58694 
2.15247 2.21228 0.58694 2.15356 1.71994 -0.66364 2.15356 1.71994 0.66364 
2.15356 2.01422 -0.66364 2.15356 2.01422 0.66364 2.15466 1.42162 -0.51188 
2.15466 1.42162 0.51188 2.15466 2.31254 -0.51188 2.15466 2.31254 0.51188 
2.15726 1.25302 -0.28206 2.15726 1.25302 0.28206 2.15726 2.48113 -0.28206 
2.15726 2.48113 0.28206 2.15779 1.76871 -0.66795 2.15779 1.76871 0.66795 
2.15779 1.96545 -0.66795 2.15779 1.96545 0.66795 2.16025 1.81795 -0.67066 
2.16025 1.81795 0.67066 2.16025 1.91621 -0.67066 2.16025 1.91621 0.67066 
2.16107 1.86708 -0.67156 2.16107 1.86708 0.67156 2.16329 1.57361 -0.6013 
2.16329 1.57361 0.6013 2.16329 2.16055 -0.6013 2.16329 2.16055 0.6013 
2.16604 1.37361 -0.44731 2.16604 1.37361 0.44731 2.16604 2.36055 -0.44731 
2.16604 2.36055 0.44731 2.16728 1.23882 -0.2169 2.16728 1.23882 0.2169 
2.16728 2.49534 -0.2169 2.16728 2.49534 0.2169 2.16946 1.46626 -0.52709 
2.16946 1.46626 0.52709 2.16946 2.2679 -0.52709 2.16946 2.2679 0.52709 
2.17196 1.32873 -0.38067 2.17196 1.32873 0.38067 2.17196 2.40543 -0.38067 
2.17196 2.40543 0.38067 2.17269 1.62109 -0.61084 2.17269 1.62109 0.61084 
2.17269 2.11307 -0.61084 2.17269 2.11307 0.61084 2.1739 1.22748 -0.15076 
2.1739 1.22748 0.15076 2.1739 2.50668 -0.15076 2.1739 2.50668 0.15076 
2.18025 1.66916 -0.61889 2.18025 1.66916 0.61889 2.18025 2.06499 -0.61889 
2.18025 2.06499 0.61889 2.18043 1.22193 -0.07559 2.18043 1.22193 0.07559 
2.18043 2.51222 -0.07559 2.18043 2.51222 0.07559 2.18261 1.22008 0 
2.18261 2.51408 0 2.18265 1.41747 -0.46518 2.18265 1.41747 0.46518 
2.18265 2.31669 -0.46518 2.18265 2.31669 0.46518 2.18306 1.51656 -0.54319 
2.18306 1.51656 0.54319 2.18306 2.2176 -0.54319 2.18306 2.2176 0.54319 
2.18608 1.71869 -0.62552 2.18608 1.71869 0.62552 2.18608 2.01547 -0.62552 
2.18608 2.01547 0.62552 2.18744 1.31001 -0.31763 2.18744 1.31001 0.31763 
2.18744 2.42414 -0.31763 2.18744 2.42414 0.31763 2.18997 1.76859 -0.63057 
2.18997 1.76859 0.63057 2.18997 1.96557 -0.63057 2.18997 1.96557 0.63057 
2.19086 1.37111 -0.39996 2.19086 1.37111 0.39996 2.19086 2.36305 -0.39996 
2.19086 2.36305 0.39996 2.19249 1.81778 -0.63325 2.19249 1.81778 0.63325 
2.19249 1.91638 -0.63325 2.19249 1.91638 0.63325 2.19313 1.86708 -0.63439 
2.19313 1.86708 0.63439 2.19429 1.56817 -0.55796 2.19429 1.56817 0.55796 
2.19429 2.16599 -0.55796 2.19429 2.16599 0.55796 2.19735 1.46246 -0.48187 
2.19735 1.46246 0.48187 2.19735 2.27169 -0.48187 2.19735 2.27169 0.48187 
2.19971 1.29401 -0.25263 2.19971 1.29401 0.25263 2.19971 2.44015 -0.25263 
2.19971 2.44015 0.25263 2.20311 1.62039 -0.57102 2.20311 1.62039 0.57102 
2.20311 2.11377 -0.57102 2.20311 2.11377 0.57102 2.20793 1.415 -0.41829 
2.20793 1.415 0.41829 2.20793 2.31916 -0.41829 2.20793 2.31916 0.41829 
2.20845 1.28091 -0.18692 2.20845 1.28091 0.18692 2.20845 2.45325 -0.18692 
2.20845 2.45325 0.18692 2.21075 1.66849 -0.5792 2.21075 1.66849 0.5792 
2.21075 2.06566 -0.5792 2.21075 2.06566 0.5792 2.21138 1.5125 -0.49818 
2.21138 1.5125 0.49818 2.21138 2.22166 -0.49818 2.21138 2.22166 0.49818 
2.21347 1.37003 -0.35147 2.21347 1.37003 0.35147 2.21347 2.36413 -0.35147 
2.21347 2.36413 0.35147 2.21683 1.71782 -0.58564 2.21683 1.71782 0.58564 
2.21683 2.01633 -0.58564 2.21683 2.01633 0.58564 2.21866 1.276 -0.11383 
2.21866 1.276 0.11383 2.21866 2.45815 -0.11383 2.21866 2.45815 0.11383 
2.22079 1.76777 -0.59082 2.22079 1.76777 0.59082 2.22079 1.96639 -0.59082 
2.22079 1.96639 0.59082 2.2227 1.81772 -0.59449 2.2227 1.81772 0.59449 
2.2227 1.91644 -0.59449 2.2227 1.91644 0.59449 2.22303 1.45982 -0.43529 
2.22303 1.45982 0.43529 2.22303 2.27434 -0.43529 2.22303 2.27434 0.43529 
2.22306 1.56359 -0.51301 2.22306 1.56359 0.51301 2.22306 2.17056 -0.51301 
2.22306 2.17056 0.51301 2.22307 1.27227 -0.03824 2.22307 1.27227 0.03824 
2.22307 2.46189 -0.03824 2.22307 2.46189 0.03824 2.22332 1.86708 -0.5957 
2.22332 1.86708 0.5957 2.22799 1.35257 -0.28744 2.22799 1.35257 0.28744 
2.22799 2.38159 -0.28744 2.22799 2.38159 0.28744 2.23098 1.4136 -0.36994 
2.23098 1.4136 0.36994 2.23098 2.32056 -0.36994 2.23098 2.32056 0.36994 
2.23236 1.61558 -0.52631 2.23236 1.61558 0.52631 2.23236 2.11857 -0.52631 
2.23236 2.11857 0.52631 2.23804 1.50905 -0.45036 2.23804 1.50905 0.45036 
2.23804 2.22511 -0.45036 2.23804 2.22511 0.45036 2.23878 1.33749 -0.22209 
2.23878 1.33749 0.22209 2.23878 2.39667 -0.22209 2.23878 2.39667 0.22209 
2.23926 1.66832 -0.53806 2.23926 1.66832 0.53806 2.23926 2.06584 -0.53806 
2.23926 2.06584 0.53806 2.24545 1.71757 -0.54449 2.24545 1.71757 0.54449 
2.24545 2.01658 -0.54449 2.24545 2.01658 0.54449 2.24643 1.45833 -0.38747 
2.24643 1.45833 0.38747 2.24643 2.27583 -0.38747 2.24643 2.27583 0.38747 
2.24958 1.7672 -0.54957 2.24958 1.7672 0.54957 2.24958 1.96696 -0.54957 
2.24958 1.96696 0.54957 2.25017 1.56002 -0.46554 2.25017 1.56002 0.46554 
2.25017 2.17414 -0.46554 2.25017 2.17414 0.46554 2.25108 1.33124 -0.14958 
2.25108 1.33124 0.14958 2.25108 2.40292 -0.14958 2.25108 2.40292 0.14958 
2.25159 1.41346 -0.32076 2.25159 1.41346 0.32076 2.25159 1.86708 -0.55557 
2.25159 1.86708 0.55557 2.25159 2.3207 -0.32076 2.25159 2.3207 0.32076 
2.25162 1.81708 -0.55326 2.25162 1.81708 0.55326 2.25162 1.91708 -0.55326 
2.25162 1.91708 0.55326 2.25886 1.32792 -0.07625 2.25886 1.32792 0.07625 
2.25886 2.40624 -0.07625 2.25886 2.40624 0.07625 2.25991 1.61221 -0.47936 
2.25991 1.61221 0.47936 2.25991 2.12195 -0.47936 2.25991 2.12195 0.47936 
2.26131 1.32634 0 2.26131 2.40782 0 2.26182 1.50733 -0.40265 
2.26182 1.50733 0.40265 2.26182 2.22683 -0.40265 2.26182 2.22683 0.40265 
2.26472 1.3969 -0.25607 2.26472 1.3969 0.25607 2.26472 2.33726 -0.25607 
2.26472 2.33726 0.25607 2.26723 1.66489 -0.49145 2.26723 1.66489 0.49145 
2.26723 2.06927 -0.49145 2.26723 2.06927 0.49145 2.26749 1.458 -0.33855 
2.26749 1.458 0.33855 2.26749 2.27616 -0.33855 2.26749 2.27616 0.33855 
2.27156 1.71719 -0.50257 2.27156 1.71719 0.50257 2.27156 2.01697 -0.50257 
2.27156 2.01697 0.50257 2.27479 1.55737 -0.41667 2.27479 1.55737 0.41667 
2.27479 2.17679 -0.41667 2.27479 2.17679 0.41667 2.27576 1.76686 -0.50776 
2.27576 1.76686 0.50776 2.27576 1.9673 -0.50776 2.27576 1.9673 0.50776 
2.27783 1.81702 -0.51169 2.27783 1.81702 0.51169 2.27783 1.91714 -0.51169 
2.27783 1.91714 0.51169 2.27785 1.86708 -0.5141 2.27785 1.86708 0.5141 
2.27937 1.38998 -0.18453 2.27937 1.38998 0.18453 2.27937 2.34418 -0.18453 
2.27937 2.34418 0.18453 2.28333 1.50668 -0.35352 2.28333 1.50668 0.35352 
2.28333 2.22748 -0.35352 2.28333 2.22748 0.35352 2.28504 1.60933 -0.43067 
2.28504 1.60933 0.43067 2.28504 2.12483 -0.43067 2.28504 2.12483 0.43067 
2.28614 1.45883 -0.28868 2.28614 1.45883 0.28868 2.28614 2.27533 -0.28868 
2.28614 2.27533 0.28868 2.28928 1.38527 -0.11138 2.28928 1.38527 0.11138 
2.28928 2.34889 -0.11138 2.28928 2.34889 0.11138 2.29269 1.66206 -0.44338 
2.29269 1.66206 0.44338 2.29269 2.0721 -0.44338 2.29269 2.0721 0.44338 
2.29426 1.38291 -0.03823 2.29426 1.38291 0.03823 2.29426 2.35125 -0.03823 
2.29426 2.35125 0.03823 2.29667 1.55662 -0.36779 2.29667 1.55662 0.36779 
2.29667 2.17753 -0.36779 2.29667 2.17753 0.36779 2.29754 1.71419 -0.4547 
2.29754 1.71419 0.4547 2.29754 2.01997 -0.4547 2.29754 2.01997 0.4547 
2.29987 1.76676 -0.46472 2.29987 1.76676 0.46472 2.29987 1.9674 -0.46472 
2.29987 1.9674 0.46472 2.30204 1.86708 -0.4714 2.30204 1.86708 0.4714 
2.30207 1.81686 -0.46865 2.30207 1.81686 0.46865 2.30207 1.9173 -0.46865 
2.30207 1.9173 0.46865 2.30234 1.50729 -0.3037 2.30234 1.50729 0.3037 
2.30234 2.22687 -0.3037 2.30234 2.22687 0.3037 2.30292 1.45092 -0.21787 
2.30292 1.45092 0.21787 2.30292 2.28324 -0.21787 2.30292 2.28324 0.21787 
2.30742 1.60717 -0.38098 2.30742 1.60717 0.38098 2.30742 2.12698 -0.38098 
2.30742 2.12698 0.38098 2.31497 1.44524 -0.1459 2.31497 1.44524 0.1459 
2.31497 2.28892 -0.1459 2.31497 2.28892 0.1459 2.31556 1.65984 -0.394 
2.31556 1.65984 0.394 2.31556 2.07432 -0.394 2.31556 2.07432 0.394 
2.31604 1.55677 -0.31786 2.31604 1.55677 0.31786 2.31604 2.17739 -0.31786 
2.31604 2.17739 0.31786 2.31699 1.50595 -0.25536 2.31699 1.50595 0.25536 
2.31699 2.22821 -0.25536 2.31699 2.22821 0.25536 2.32104 1.71169 -0.40521 
2.32104 1.71169 0.40521 2.32104 2.02246 -0.40521 2.32104 2.02246 0.40521 
2.32223 1.44182 -0.07315 2.32223 1.44182 0.07315 2.32223 2.29234 -0.07315 
2.32223 2.29234 0.07315 2.32386 1.76426 -0.41555 2.32386 1.76426 0.41555 
2.32386 1.9699 -0.41555 2.32386 1.9699 0.41555 2.32405 1.8168 -0.4247 
2.32405 1.8168 0.4247 2.32405 1.91736 -0.4247 2.32405 1.91736 0.4247 
2.32411 1.86708 -0.42756 2.32411 1.86708 0.42756 2.32465 1.44068 0 
2.32465 2.29348 0 2.32719 1.60713 -0.33112 2.32719 1.60713 0.33112 
2.32719 2.12702 -0.33112 2.32719 2.12702 0.33112 2.33118 1.5553 -0.26975 
2.33118 1.5553 0.26975 2.33118 2.17886 -0.26975 2.33118 2.17886 0.26975 
2.33159 1.49908 -0.18384 2.33159 1.49908 0.18384 2.33159 2.23508 -0.18384 
2.33159 2.23508 0.18384 2.33577 1.65823 -0.34345 2.33577 1.65823 0.34345 
2.33577 2.07593 -0.34345 2.33577 2.07593 0.34345 2.34145 1.49446 -0.11089 
2.34145 1.49446 0.11089 2.34145 2.2397 -0.11089 2.34145 2.2397 0.11089 
2.34176 1.70992 -0.35479 2.34176 1.70992 0.35479 2.34176 2.02423 -0.35479 
2.34176 2.02423 0.35479 2.34284 1.60579 -0.28338 2.34284 1.60579 0.28338 
2.34284 2.12837 -0.28338 2.34284 2.12837 0.28338 2.344 1.55462 -0.22094 
2.344 1.55462 0.22094 2.344 1.86708 -0.38268 2.344 1.86708 0.38268 
2.344 2.17954 -0.22094 2.344 2.17954 0.22094 2.34513 1.76206 -0.36513 
2.34513 1.76206 0.36513 2.34513 1.9721 -0.36513 2.34513 1.9721 0.36513 
2.34588 1.8145 -0.37444 2.34588 1.8145 0.37444 2.34588 1.91966 -0.37444 
2.34588 1.91966 0.37444 2.34639 1.49213 -0.03779 2.34639 1.49213 0.03779 
2.34639 2.24203 -0.03779 2.34639 2.24203 0.03779 2.3519 1.65682 -0.29594 
2.3519 1.65682 0.29594 2.3519 2.07734 -0.29594 2.3519 2.07734 0.29594 
2.35617 1.6049 -0.23465 2.35617 1.6049 0.23465 2.35617 2.12926 -0.23465 
2.35617 2.12926 0.23465 2.3565 1.54909 -0.14857 2.3565 1.54909 0.14857 
2.3565 2.18506 -0.14857 2.3565 2.18506 0.14857 2.35831 1.70964 -0.30822 
2.35831 1.70964 0.30822 2.35831 2.02452 -0.30822 2.35831 2.02452 0.30822 
2.36166 1.86708 -0.33689 2.36166 1.86708 0.33689 2.36208 1.76177 -0.31878 
2.36208 1.76177 0.31878 2.36208 1.97239 -0.31878 2.36208 1.97239 0.31878 
2.36318 1.81445 -0.32843 2.36318 1.81445 0.32843 2.36318 1.9197 -0.32843 
2.36318 1.9197 0.32843 2.36392 1.54529 -0.0754 2.36392 1.54529 0.0754 
2.36392 2.18887 -0.0754 2.36392 2.18887 0.0754 2.36567 1.65593 -0.24768 
2.36567 1.65593 0.24768 2.36567 2.07823 -0.24768 2.36567 2.07823 0.24768 
2.36662 1.54437 0 2.36662 2.18978 0 2.36705 1.60462 -0.18558 
2.36705 1.60462 0.18558 2.36705 2.12953 -0.18558 2.36705 2.12953 0.18558 
2.37262 1.7086 -0.26005 2.37262 1.7086 0.26005 2.37262 2.02556 -0.26005 
2.37262 2.02556 0.26005 2.37673 1.76173 -0.27165 2.37673 1.76173 0.27165 
2.37673 1.97243 -0.27165 2.37673 1.97243 0.27165 2.37706 1.86708 -0.29028 
2.37706 1.86708 0.29028 2.37706 1.65558 -0.19881 2.37706 1.65558 0.19881 
2.37706 2.07858 -0.19881 2.37706 2.07858 0.19881 2.37716 1.59992 -0.11267 
2.37716 1.59992 0.11267 2.37716 2.13424 -0.11267 2.37716 2.13424 0.11267 
2.37827 1.81433 -0.28137 2.37827 1.81433 0.28137 2.37827 1.91983 -0.28137 
2.37827 1.91983 0.28137 2.38269 1.5987 -0.03779 2.38269 1.5987 0.03779 
2.38269 2.13545 -0.03779 2.38269 2.13545 0.03779 2.38458 1.70801 -0.21095 
2.38458 1.70801 0.21095 2.38458 2.02615 -0.21095 2.38458 2.02615 0.21095 
2.38604 1.65575 -0.14943 2.38604 1.65575 0.14943 2.38604 2.0784 -0.14943 
2.38604 2.0784 0.14943 2.38922 1.76113 -0.22275 2.38922 1.76113 0.22275 
2.38922 1.97303 -0.22275 2.38922 1.97303 0.22275 2.39015 1.86708 -0.24298 
2.39015 1.86708 0.24298 2.39095 1.81429 -0.23388 2.39095 1.81429 0.23388 
2.39095 1.91987 -0.23388 2.39095 1.91987 0.23388 2.39407 1.70804 -0.16159 
2.39407 1.70804 0.16159 2.39407 2.02612 -0.16159 2.39407 2.02612 0.16159 
2.39427 1.65396 -0.07493 2.39427 1.65396 0.07493 2.39427 2.0802 -0.07493 
2.39427 2.0802 0.07493 2.39701 1.65335 0 2.39701 2.0808 0 
2.39924 1.76079 -0.17328 2.39924 1.76079 0.17328 2.39924 1.97337 -0.17328 
2.39924 1.97337 0.17328 2.4009 1.70779 -0.11264 2.4009 1.70779 0.11264 
2.4009 1.86708 -0.19509 2.4009 1.86708 0.19509 2.4009 2.02637 -0.11264 
2.4009 2.02637 0.11264 2.40152 1.81386 -0.18446 2.40152 1.81386 0.18446 
2.40152 1.9203 -0.18446 2.40152 1.9203 0.18446 2.40643 1.70658 -0.03776 
2.40643 1.70658 0.03776 2.40643 2.02758 -0.03776 2.40643 2.02758 0.03776 
2.4066 1.76052 -0.12447 2.4066 1.76052 0.12447 2.4066 1.97364 -0.12447 
2.4066 1.97364 0.12447 2.40929 1.86708 -0.14673 2.40929 1.86708 0.14673 
2.4094 1.81382 -0.13594 2.4094 1.81382 0.13594 2.4094 1.92034 -0.13594 
2.4094 1.92034 0.13594 2.41156 1.7605 -0.07536 2.41156 1.7605 0.07536 
2.41156 1.97365 -0.07536 2.41156 1.97365 0.07536 2.41439 1.7602 0 
2.41439 1.97396 0 2.41491 1.81371 -0.08682 2.41491 1.81371 0.08682 
2.41491 1.92045 -0.08682 2.41491 1.92045 0.08682 2.4153 1.86708 -0.09802 
2.4153 1.86708 0.09802 2.41798 1.81368 -0.03776 2.41798 1.81368 0.03776 
2.41798 1.92048 -0.03776 2.41798 1.92048 0.03776 2.41891 1.86708 -0.04907 
2.41891 1.86708 0.04907 2.42012 1.86708 0 -0.79175 -2.77834 0 
-0.79054 -2.77834 -0.04907 -0.79054 -2.77834 0.04907 -0.78961 -2.83175 -0.03776 
-0.78961 -2.83175 0.03776 -0.78961 -2.72494 -0.03776 -0.78961 -2.72494 0.03776 
-0.78693 -2.77834 -0.09802 -0.78693 -2.77834 0.09802 -0.78654 -2.83171 -0.08682 
-0.78654 -2.83171 0.08682 -0.78654 -2.72498 -0.08682 -0.78654 -2.72498 0.08682 
-0.78602 -2.88522 0 -0.78319 -2.88492 -0.07536 -0.78319 -2.88492 0.07536 
-0.78103 -2.8316 -0.13594 -0.78103 -2.8316 0.13594 -0.78103 -2.72509 -0.13594 
-0.78103 -2.72509 0.13594 -0.78092 -2.77834 -0.14673 -0.78092 -2.77834 0.14673 
-0.77823 -2.88491 -0.12447 -0.77823 -2.88491 0.12447 -0.77806 -2.93884 -0.03776 
-0.77806 -2.93884 0.03776 -0.77315 -2.83157 -0.18446 -0.77315 -2.83157 0.18446 
-0.77315 -2.72512 -0.18446 -0.77315 -2.72512 0.18446 -0.77253 -2.93763 -0.11264 
-0.77253 -2.93763 0.11264 -0.77253 -2.77834 -0.19509 -0.77253 -2.77834 0.19509 
-0.77087 -2.88463 -0.17328 -0.77087 -2.88463 0.17328 -0.76864 -2.99207 0 
-0.7659 -2.99147 -0.07493 -0.7659 -2.99147 0.07493 -0.76571 -2.93738 -0.16159 
-0.76571 -2.93738 0.16159 -0.76258 -2.83113 -0.23388 -0.76258 -2.83113 0.23388 
-0.76258 -2.72555 -0.23388 -0.76258 -2.72555 0.23388 -0.76178 -2.77834 -0.24298 
-0.76178 -2.77834 0.24298 -0.76085 -2.8843 -0.22275 -0.76085 -2.8843 0.22275 
-0.75767 -2.98967 -0.14943 -0.75767 -2.98967 0.14943 -0.75622 -2.93741 -0.21095 
-0.75622 -2.93741 0.21095 -0.75432 -3.04672 -0.03779 -0.75432 -3.04672 0.03779 
-0.7499 -2.83109 -0.28137 -0.7499 -2.83109 0.28137 -0.7499 -2.72559 -0.28137 
-0.7499 -2.72559 0.28137 -0.74879 -3.04551 -0.11267 -0.74879 -3.04551 0.11267 
-0.74869 -2.98985 -0.19881 -0.74869 -2.98985 0.19881 -0.74869 -2.77834 -0.29028 
-0.74869 -2.77834 0.29028 -0.74836 -2.88369 -0.27165 -0.74836 -2.88369 0.27165 
-0.74425 -2.93683 -0.26005 -0.74425 -2.93683 0.26005 -0.73868 -3.0408 -0.18558 
-0.73868 -3.0408 0.18558 -0.73825 -3.10105 0 -0.7373 -2.98949 -0.24768 
-0.7373 -2.98949 0.24768 -0.73555 -3.10013 -0.0754 -0.73555 -3.10013 0.0754 
-0.73481 -2.83097 -0.32843 -0.73481 -2.83097 0.32843 -0.73481 -2.72572 -0.32843 
-0.73481 -2.72572 0.32843 -0.73371 -2.88366 -0.31878 -0.73371 -2.88366 0.31878 
-0.73329 -2.77834 -0.33689 -0.73329 -2.77834 0.33689 -0.72994 -2.93579 -0.30822 
-0.72994 -2.93579 0.30822 -0.72813 -3.09633 -0.14857 -0.72813 -3.09633 0.14857 
-0.7278 -3.04052 -0.23465 -0.7278 -3.04052 0.23465 -0.72353 -2.98861 -0.29594 
-0.72353 -2.98861 0.29594 -0.71802 -3.15329 -0.03779 -0.71802 -3.15329 0.03779 
-0.71751 -2.83093 -0.37444 -0.71751 -2.83093 0.37444 -0.71751 -2.72576 -0.37444 
-0.71751 -2.72576 0.37444 -0.71676 -2.88336 -0.36513 -0.71676 -2.88336 0.36513 
-0.71676 -2.67333 -0.36513 -0.71676 -2.67333 0.36513 -0.71563 -3.0908 -0.22094 
-0.71563 -3.0908 0.22094 -0.71563 -2.77834 -0.38268 -0.71563 -2.77834 0.38268 
-0.71447 -3.03963 -0.28338 -0.71447 -3.03963 0.28338 -0.71339 -2.9355 -0.35479 
-0.71339 -2.9355 0.35479 -0.71308 -3.15097 -0.11089 -0.71308 -3.15097 0.11089 
-0.70741 -2.98719 -0.34345 -0.70741 -2.98719 0.34345 -0.70322 -3.14634 -0.18384 
-0.70322 -3.14634 0.18384 -0.70281 -3.09012 -0.26975 -0.70281 -3.09012 0.26975 
-0.69882 -3.03829 -0.33112 -0.69882 -3.03829 0.33112 -0.69628 -3.20475 0 
-0.69574 -2.77834 -0.42756 -0.69574 -2.77834 0.42756 -0.69568 -2.82862 -0.4247 
-0.69568 -2.82862 0.4247 -0.69568 -2.72807 -0.4247 -0.69568 -2.72807 0.4247 
-0.69549 -2.88117 -0.41555 -0.69549 -2.88117 0.41555 -0.69549 -2.67552 -0.41555 
-0.69549 -2.67552 0.41555 -0.69386 -3.2036 -0.07315 -0.69386 -3.2036 0.07315 
-0.69267 -2.93373 -0.40521 -0.69267 -2.93373 0.40521 -0.68862 -3.13947 -0.25536 
-0.68862 -3.13947 0.25536 -0.68767 -3.08865 -0.31786 -0.68767 -3.08865 0.31786 
-0.68719 -2.98558 -0.394 -0.68719 -2.98558 0.394 -0.6866 -3.20018 -0.1459 
-0.6866 -3.20018 0.1459 -0.67905 -3.03825 -0.38098 -0.67905 -3.03825 0.38098 
-0.67455 -3.1945 -0.21787 -0.67455 -3.1945 0.21787 -0.67397 -3.13813 -0.3037 
-0.67397 -3.13813 0.3037 -0.6737 -2.82857 -0.46865 -0.6737 -2.82857 0.46865 
-0.6737 -2.72812 -0.46865 -0.6737 -2.72812 0.46865 -0.67367 -2.77834 -0.4714 
-0.67367 -2.77834 0.4714 -0.6715 -2.87866 -0.46472 -0.6715 -2.87866 0.46472 
-0.6715 -2.67803 -0.46472 -0.6715 -2.67803 0.46472 -0.66917 -2.93123 -0.4547 
-0.66917 -2.93123 0.4547 -0.6683 -3.0888 -0.36779 -0.6683 -3.0888 0.36779 
-0.66589 -3.26251 -0.03823 -0.66589 -3.26251 0.03823 -0.66432 -2.98336 -0.44338 
-0.66432 -2.98336 0.44338 -0.66091 -3.26016 -0.11138 -0.66091 -3.26016 0.11138 
-0.65777 -3.18659 -0.28868 -0.65777 -3.18659 0.28868 -0.65667 -3.0361 -0.43067 
-0.65667 -3.0361 0.43067 -0.65496 -3.13875 -0.35352 -0.65496 -3.13875 0.35352 
-0.651 -3.25545 -0.18453 -0.651 -3.25545 0.18453 -0.64948 -2.77834 -0.5141 
-0.64948 -2.77834 0.5141 -0.64946 -2.8284 -0.51169 -0.64946 -2.8284 0.51169 
-0.64946 -2.72829 -0.51169 -0.64946 -2.72829 0.51169 -0.6474 -2.87856 -0.50776 
-0.6474 -2.87856 0.50776 -0.6474 -2.67812 -0.50776 -0.6474 -2.67812 0.50776 
-0.64642 -3.08806 -0.41667 -0.64642 -3.08806 0.41667 -0.64319 -2.92823 -0.50257 
-0.64319 -2.92823 0.50257 -0.63912 -3.18742 -0.33855 -0.63912 -3.18742 0.33855 
-0.63886 -2.98053 -0.49145 -0.63886 -2.98053 0.49145 -0.63635 -3.24852 -0.25607 
-0.63635 -3.24852 0.25607 -0.63345 -3.13809 -0.40265 -0.63345 -3.13809 0.40265 
-0.63294 -3.31908 0 -0.63154 -3.03321 -0.47936 -0.63154 -3.03321 0.47936 
-0.63049 -3.31751 -0.07625 -0.63049 -3.31751 0.07625 -0.62325 -2.82835 -0.55326 
-0.62325 -2.82835 0.55326 -0.62325 -2.72834 -0.55326 -0.62325 -2.72834 0.55326 
-0.62322 -3.23197 -0.32076 -0.62322 -3.23197 0.32076 -0.62322 -2.77834 -0.55557 
-0.62322 -2.77834 0.55557 -0.62271 -3.31418 -0.14958 -0.62271 -3.31418 0.14958 
-0.6218 -3.0854 -0.46554 -0.6218 -3.0854 0.46554 -0.62121 -2.87822 -0.54957 
-0.62121 -2.87822 0.54957 -0.62121 -2.67847 -0.54957 -0.62121 -2.67847 0.54957 
-0.61806 -3.18709 -0.38747 -0.61806 -3.18709 0.38747 -0.61708 -2.92785 -0.54449 
-0.61708 -2.92785 0.54449 -0.61708 -2.62884 -0.54449 -0.61708 -2.62884 0.54449 
-0.61089 -2.9771 -0.53806 -0.61089 -2.9771 0.53806 -0.61041 -3.30794 -0.22209 
-0.61041 -3.30794 0.22209 -0.60967 -3.13637 -0.45036 -0.60967 -3.13637 0.45036 
-0.604 -3.02984 -0.52631 -0.604 -3.02984 0.52631 -0.60261 -3.23182 -0.36994 
-0.60261 -3.23182 0.36994 -0.59962 -3.29285 -0.28744 -0.59962 -3.29285 0.28744 
-0.59496 -2.77834 -0.5957 -0.59496 -2.77834 0.5957 -0.5947 -3.37316 -0.03824 
-0.5947 -3.37316 0.03824 -0.59469 -3.08183 -0.51301 -0.59469 -3.08183 0.51301 
-0.59466 -3.1856 -0.43529 -0.59466 -3.1856 0.43529 -0.59433 -2.82771 -0.59449 
-0.59433 -2.82771 0.59449 -0.59433 -2.72898 -0.59449 -0.59433 -2.72898 0.59449 
-0.59242 -2.87765 -0.59082 -0.59242 -2.87765 0.59082 -0.59242 -2.67904 -0.59082 
-0.59242 -2.67904 0.59082 -0.59029 -3.36942 -0.11383 -0.59029 -3.36942 0.11383 
-0.58846 -2.9276 -0.58564 -0.58846 -2.9276 0.58564 -0.58846 -2.62909 -0.58564 
-0.58846 -2.62909 0.58564 -0.5851 -3.2754 -0.35147 -0.5851 -3.2754 0.35147 
-0.58301 -3.13292 -0.49818 -0.58301 -3.13292 0.49818 -0.58238 -2.97693 -0.5792 
-0.58238 -2.97693 0.5792 -0.58008 -3.36451 -0.18692 -0.58008 -3.36451 0.18692 
-0.57956 -3.23043 -0.41829 -0.57956 -3.23043 0.41829 -0.57474 -3.02504 -0.57102 
-0.57474 -3.02504 0.57102 -0.57134 -3.35141 -0.25263 -0.57134 -3.35141 0.25263 
-0.56898 -3.18296 -0.48187 -0.56898 -3.18296 0.48187 -0.56592 -3.07725 -0.55796 
-0.56592 -3.07725 0.55796 -0.56476 -2.77834 -0.63439 -0.56476 -2.77834 0.63439 
-0.56412 -2.82765 -0.63325 -0.56412 -2.82765 0.63325 -0.56412 -2.72904 -0.63325 
-0.56412 -2.72904 0.63325 -0.56249 -3.27431 -0.39996 -0.56249 -3.27431 0.39996 
-0.5616 -2.87683 -0.63057 -0.5616 -2.87683 0.63057 -0.5616 -2.67986 -0.63057 
-0.5616 -2.67986 0.63057 -0.55908 -3.33541 -0.31763 -0.55908 -3.33541 0.31763 
-0.55771 -2.92673 -0.62552 -0.55771 -2.92673 0.62552 -0.55771 -2.62996 -0.62552 
-0.55771 -2.62996 0.62552 -0.55469 -3.12886 -0.54319 -0.55469 -3.12886 0.54319 
-0.55428 -3.22795 -0.46518 -0.55428 -3.22795 0.46518 -0.55424 -3.42534 0 
-0.55206 -3.42349 -0.07559 -0.55206 -3.42349 0.07559 -0.55189 -2.97626 -0.61889 
-0.55189 -2.97626 0.61889 -0.55189 -2.58043 -0.61889 -0.55189 -2.58043 0.61889 
-0.54553 -3.41795 -0.15076 -0.54553 -3.41795 0.15076 -0.54432 -3.02434 -0.61084 
-0.54432 -3.02434 0.61084 -0.54359 -3.3167 -0.38067 -0.54359 -3.3167 0.38067 
-0.54109 -3.17917 -0.52709 -0.54109 -3.17917 0.52709 -0.53891 -3.4066 -0.2169 
-0.53891 -3.4066 0.2169 -0.53767 -3.27181 -0.44731 -0.53767 -3.27181 0.44731 
-0.53492 -3.07181 -0.6013 -0.53492 -3.07181 0.6013 -0.5327 -2.77834 -0.67156 
-0.5327 -2.77834 0.67156 -0.53188 -2.82747 -0.67066 -0.53188 -2.82747 0.67066 
-0.53188 -2.72922 -0.67066 -0.53188 -2.72922 0.67066 -0.52942 -2.87672 -0.66795 
-0.52942 -2.87672 0.66795 -0.52942 -2.67997 -0.66795 -0.52942 -2.67997 0.66795 
-0.52889 -3.3924 -0.28206 -0.52889 -3.3924 0.28206 -0.52629 -3.2238 -0.51188 
-0.52629 -3.2238 0.51188 -0.52519 -2.92548 -0.66364 -0.52519 -2.92548 0.66364 
-0.52519 -2.6312 -0.66364 -0.52519 -2.6312 0.66364 -0.5241 -3.12354 -0.58694 
-0.5241 -3.12354 0.58694 -0.51949 -2.97509 -0.65703 -0.51949 -2.97509 0.65703 
-0.51949 -2.58159 -0.65703 -0.51949 -2.58159 0.65703 -0.51918 -3.31443 -0.42832 
-0.51918 -3.31443 0.42832 -0.51552 -3.3754 -0.34594 -0.51552 -3.3754 0.34594 
-0.51184 -3.02302 -0.6493 -0.51184 -3.02302 0.6493 -0.51134 -3.47169 -0.0382 
-0.51134 -3.47169 0.0382 -0.51108 -3.17424 -0.57081 -0.51108 -3.17424 0.57081 
-0.51009 -3.26798 -0.49421 -0.51009 -3.26798 0.49421 -0.50693 -3.46795 -0.11378 
-0.50693 -3.46795 0.11378 -0.50256 -3.07059 -0.63979 -0.50256 -3.07059 0.63979 
-0.50112 -3.46004 -0.17912 -0.50112 -3.46004 0.17912 -0.49885 -3.35569 -0.40825 
-0.49885 -3.35569 0.40825 -0.49885 -2.77834 -0.70711 -0.49885 -2.77834 0.70711 
-0.498 -2.82741 -0.70626 -0.498 -2.82741 0.70626 -0.498 -2.72928 -0.70626 
-0.498 -2.72928 0.70626 -0.49658 -3.219 -0.5559 -0.49658 -3.219 0.5559 
-0.49545 -2.87636 -0.7037 -0.49545 -2.87636 0.7037 -0.49545 -2.68033 -0.7037 
-0.49545 -2.68033 0.7037 -0.49318 -3.44762 -0.24506 -0.49318 -3.44762 0.24506 
-0.49194 -3.31116 -0.47523 -0.49194 -3.31116 0.47523 -0.49162 -3.11722 -0.62877 
-0.49162 -3.11722 0.62877 -0.4912 -2.92507 -0.69945 -0.4912 -2.92507 0.69945 
-0.4912 -2.63161 -0.69945 -0.4912 -2.63161 0.69945 -0.48527 -2.97343 -0.69352 
-0.48527 -2.97343 0.69352 -0.48527 -2.58325 -0.69352 -0.48527 -2.58325 0.69352 
-0.4817 -3.43227 -0.31041 -0.4817 -3.43227 0.31041 -0.48037 -3.26269 -0.53964 
-0.48037 -3.26269 0.53964 -0.47903 -3.16819 -0.61292 -0.47903 -3.16819 0.61292 
-0.47766 -3.02132 -0.68592 -0.47766 -3.02132 0.68592 -0.47198 -3.35277 -0.45532 
-0.47198 -3.35277 0.45532 -0.46841 -3.06863 -0.67666 -0.46841 -3.06863 0.67666 
-0.46699 -3.41419 -0.37384 -0.46699 -3.41419 0.37384 -0.46647 -3.51641 0 
-0.46471 -3.21295 -0.59854 -0.46471 -3.21295 0.59854 -0.46451 -3.51427 -0.07619 
-0.46451 -3.51427 0.07619 -0.46331 -2.77834 -0.74095 -0.46331 -2.77834 0.74095 
-0.46259 -3.30609 -0.52101 -0.46259 -3.30609 0.52101 -0.46241 -2.82747 -0.74014 
-0.46241 -2.82747 0.74014 -0.46241 -2.72922 -0.74014 -0.46241 -2.72922 0.74014 
-0.46045 -3.50824 -0.14174 -0.46045 -3.50824 0.14174 -0.4597 -2.87672 -0.73768 
-0.4597 -2.87672 0.73768 -0.4597 -2.67997 -0.73768 -0.4597 -2.67997 0.73768 
-0.45752 -3.11523 -0.66577 -0.45752 -3.11523 0.66577 -0.45538 -2.92548 -0.73344 
-0.45538 -2.92548 0.73344 -0.45538 -2.6312 -0.73344 -0.45538 -2.6312 0.73344 
-0.45349 -3.49903 -0.20667 -0.45349 -3.49903 0.20667 -0.45109 -3.39222 -0.43407 
-0.45109 -3.39222 0.43407 -0.44881 -3.2569 -0.58246 -0.44881 -3.2569 0.58246 
-0.44877 -2.97509 -0.72774 -0.44877 -2.97509 0.72774 -0.44877 -2.58159 -0.72774 
-0.44877 -2.58159 0.72774 -0.44503 -3.16103 -0.65328 -0.44503 -3.16103 0.65328 
-0.44391 -3.48571 -0.27262 -0.44391 -3.48571 0.27262 -0.44311 -3.34816 -0.50104 
-0.44311 -3.34816 0.50104 -0.44105 -3.02302 -0.7201 -0.44105 -3.02302 0.7201 
-0.44105 -2.53367 -0.7201 -0.44105 -2.53367 0.7201 -0.43154 -3.07059 -0.71082 
-0.43154 -3.07059 0.71082 -0.43143 -3.29944 -0.56503 -0.43143 -3.29944 0.56503 
-0.43132 -3.46911 -0.33732 -0.43132 -3.46911 0.33732 -0.43096 -3.2059 -0.63922 
-0.43096 -3.2059 0.63922 -0.42614 -2.77834 -0.77301 -0.42614 -2.77834 0.77301 
-0.425 -2.82765 -0.77237 -0.425 -2.82765 0.77237 -0.425 -2.72904 -0.77237 
-0.425 -2.72904 0.77237 -0.42258 -3.38788 -0.48013 -0.42258 -3.38788 0.48013 
-0.42232 -2.87683 -0.76986 -0.42232 -2.87683 0.76986 -0.42232 -2.67986 -0.76986 
-0.42232 -2.67986 0.76986 -0.42052 -3.11722 -0.69987 -0.42052 -3.11722 0.69987 
-0.41848 -3.55664 -0.0382 -0.41848 -3.55664 0.0382 -0.41728 -3.44907 -0.39855 
-0.41728 -3.44907 0.39855 -0.41727 -2.92673 -0.76597 -0.41727 -2.92673 0.76597 
-0.41727 -2.62996 -0.76597 -0.41727 -2.62996 0.76597 -0.41577 -3.55285 -0.1036 
-0.41577 -3.55285 0.1036 -0.41536 -3.24974 -0.62361 -0.41536 -3.24974 0.62361 
-0.41231 -3.34187 -0.54529 -0.41231 -3.34187 0.54529 -0.41064 -2.97626 -0.76014 
-0.41064 -2.97626 0.76014 -0.41064 -2.58043 -0.76014 -0.41064 -2.58043 0.76014 
-0.4105 -3.54552 -0.16905 -0.4105 -3.54552 0.16905 -0.40467 -3.16819 -0.68728 
-0.40467 -3.16819 0.68728 -0.40285 -3.53474 -0.23327 -0.40285 -3.53474 0.23327 
-0.40259 -3.02434 -0.75257 -0.40259 -3.02434 0.75257 -0.40259 -2.53235 -0.75257 
-0.40259 -2.53235 0.75257 -0.40051 -3.42611 -0.45804 -0.40051 -3.42611 0.45804 
-0.39825 -3.29245 -0.60651 -0.39825 -3.29245 0.60651 -0.39305 -3.07181 -0.74318 
-0.39305 -3.07181 0.74318 -0.39206 -3.52015 -0.29891 -0.39206 -3.52015 0.29891 
-0.39202 -3.38175 -0.52495 -0.39202 -3.38175 0.52495 -0.39028 -3.21295 -0.67296 
-0.39028 -3.21295 0.67296 -0.38745 -2.77834 -0.80321 -0.38745 -2.77834 0.80321 
-0.38624 -2.82771 -0.80258 -0.38624 -2.82771 0.80258 -0.38624 -2.72898 -0.80258 
-0.38624 -2.72898 0.80258 -0.38257 -2.87765 -0.80067 -0.38257 -2.87765 0.80067 
-0.38257 -2.67904 -0.80067 -0.38257 -2.67904 0.80067 -0.37969 -3.33391 -0.58794 
-0.37969 -3.33391 0.58794 -0.37951 -3.50247 -0.36079 -0.37951 -3.50247 0.36079 
-0.37869 -3.12354 -0.73235 -0.37869 -3.12354 0.73235 -0.37738 -2.9276 -0.79671 
-0.37738 -2.9276 0.79671 -0.37738 -2.62909 -0.79671 -0.37738 -2.62909 0.79671 
-0.37421 -3.2569 -0.65706 -0.37421 -3.2569 0.65706 -0.37095 -2.97693 -0.79063 
-0.37095 -2.97693 0.79063 -0.37095 -2.57976 -0.79063 -0.37095 -2.57976 0.79063 
-0.37029 -3.42038 -0.50307 -0.37029 -3.42038 0.50307 -0.3691 -3.59484 0 
-0.36786 -3.59309 -0.0654 -0.36786 -3.59309 0.0654 -0.36446 -3.4814 -0.42156 
-0.36446 -3.4814 0.42156 -0.36416 -3.58786 -0.13053 -0.36416 -3.58786 0.13053 
-0.36277 -3.02504 -0.78299 -0.36277 -3.02504 0.78299 -0.36277 -2.53165 -0.78299 
-0.36277 -2.53165 0.78299 -0.36256 -3.17424 -0.71933 -0.36256 -3.17424 0.71933 
-0.3597 -3.37404 -0.56795 -0.3597 -3.37404 0.56795 -0.358 -3.57915 -0.19509 
-0.358 -3.57915 0.19509 -0.35678 -3.29944 -0.63969 -0.35678 -3.29944 0.63969 
-0.3497 -3.07725 -0.77417 -0.3497 -3.07725 0.77417 -0.3497 -2.47944 -0.77417 
-0.3497 -2.47944 0.77417 -0.34943 -3.56702 -0.25882 -0.34943 -3.56702 0.25882 
-0.34765 -3.219 -0.70484 -0.34765 -3.219 0.70484 -0.34732 -3.45724 -0.48005 
-0.34732 -3.45724 0.48005 -0.34732 -2.77834 -0.83147 -0.34732 -2.77834 0.83147 
-0.34501 -2.82835 -0.83151 -0.34501 -2.82835 0.83151 -0.34501 -2.72834 -0.83151 
-0.34501 -2.72834 0.83151 -0.34131 -2.87822 -0.82946 -0.34131 -2.87822 0.82946 
-0.34131 -2.67847 -0.82946 -0.34131 -2.67847 0.82946 -0.33846 -3.55151 -0.32144 
-0.33846 -3.55151 0.32144 -0.33835 -3.41274 -0.5466 -0.33835 -3.41274 0.5466 
-0.33704 -3.34187 -0.62056 -0.33704 -3.34187 0.62056 -0.33624 -2.92785 -0.82533 
-0.33624 -2.92785 0.82533 -0.33624 -2.62884 -0.82533 -0.33624 -2.62884 0.82533 
-0.33542 -3.61692 -0.03485 -0.33542 -3.61692 0.03485 -0.33494 -3.12886 -0.76294 
-0.33494 -3.12886 0.76294 -0.33287 -3.6133 -0.1002 -0.33287 -3.6133 0.1002 
-0.33139 -3.26269 -0.68862 -0.33139 -3.26269 0.68862 -0.3298 -2.9771 -0.81914 
-0.3298 -2.9771 0.81914 -0.3298 -2.57959 -0.81914 -0.3298 -2.57959 0.81914 
-0.32784 -3.60616 -0.16531 -0.32784 -3.60616 0.16531 -0.32515 -3.53269 -0.38268 
-0.32515 -3.53269 0.38268 -0.32037 -3.59558 -0.22951 -0.32037 -3.59558 0.22951 
-0.31884 -3.17917 -0.74934 -0.31884 -3.17917 0.74934 -0.31806 -3.02984 -0.81225 
-0.31806 -3.02984 0.81225 -0.31806 -2.52685 -0.81225 -0.31806 -2.52685 0.81225 
-0.3167 -3.38175 -0.60027 -0.3167 -3.38175 0.60027 -0.31568 -3.4499 -0.52393 
-0.31568 -3.4499 0.52393 -0.31275 -3.30609 -0.67085 -0.31275 -3.30609 0.67085 
-0.31039 -3.5813 -0.29372 -0.31039 -3.5813 0.29372 -0.30956 -3.51064 -0.44229 
-0.30956 -3.51064 0.44229 -0.30585 -2.77834 -0.85773 -0.30585 -2.77834 0.85773 
-0.30475 -3.08183 -0.80295 -0.30475 -3.08183 0.80295 -0.30475 -2.47486 -0.80295 
-0.30475 -2.47486 0.80295 -0.30363 -3.2238 -0.73454 -0.30363 -3.2238 0.73454 
-0.30344 -2.8284 -0.85771 -0.30344 -2.8284 0.85771 -0.30344 -2.72829 -0.85771 
-0.30344 -2.72829 0.85771 -0.30143 -3.6387 0 -0.3002 -3.63662 -0.06961 
-0.3002 -3.63662 0.06961 -0.29951 -2.87856 -0.85565 -0.29951 -2.87856 0.85565 
-0.29951 -2.67812 -0.85565 -0.29951 -2.67812 0.85565 -0.2981 -3.56391 -0.35566 
-0.2981 -3.56391 0.35566 -0.29618 -3.63119 -0.13491 -0.29618 -3.63119 0.13491 
-0.29482 -3.42038 -0.57854 -0.29482 -3.42038 0.57854 -0.29432 -2.92823 -0.85144 
-0.29432 -2.92823 0.85144 -0.29432 -2.62845 -0.85144 -0.29432 -2.62845 0.85144 
-0.29279 -3.34816 -0.65136 -0.29279 -3.34816 0.65136 -0.29175 -3.48545 -0.5 
-0.29175 -3.48545 0.5 -0.28999 -3.62209 -0.19963 -0.28999 -3.62209 0.19963 
-0.28993 -3.13292 -0.79126 -0.28993 -3.13292 0.79126 -0.28596 -3.26798 -0.71834 
-0.28596 -3.26798 0.71834 -0.28347 -3.54316 -0.41625 -0.28347 -3.54316 0.41625 
-0.28319 -2.98053 -0.84711 -0.28319 -2.98053 0.84711 -0.28319 -2.57616 -0.84711 
-0.28319 -2.57616 0.84711 -0.28099 -3.60949 -0.26428 -0.28099 -3.60949 0.26428 
-0.27362 -3.18296 -0.77723 -0.27362 -3.18296 0.77723 -0.27188 -3.38788 -0.63083 
-0.27188 -3.38788 0.63083 -0.2718 -3.45724 -0.55557 -0.2718 -3.45724 0.55557 
-0.2711 -3.03321 -0.8398 -0.2711 -3.03321 0.8398 -0.2711 -2.52347 -0.8398 
-0.2711 -2.52347 0.8398 -0.26983 -3.59321 -0.32776 -0.26983 -3.59321 0.32776 
-0.26698 -3.31116 -0.70019 -0.26698 -3.31116 0.70019 -0.26661 -3.5193 -0.47486 
-0.26661 -3.5193 0.47486 -0.26565 -3.65823 -0.03485 -0.26565 -3.65823 0.03485 
-0.26353 -3.65388 -0.10417 -0.26353 -3.65388 0.10417 -0.26314 -2.77834 -0.88192 
-0.26314 -2.77834 0.88192 -0.2604 -2.82857 -0.88195 -0.2604 -2.82857 0.88195 
-0.2604 -2.72812 -0.88195 -0.2604 -2.72812 0.88195 -0.25835 -3.64647 -0.16924 
-0.25835 -3.64647 0.16924 -0.25729 -3.0854 -0.83005 -0.25729 -3.0854 0.83005 
-0.25729 -2.47128 -0.83005 -0.25729 -2.47128 0.83005 -0.25693 -3.22795 -0.76254 
-0.25693 -3.22795 0.76254 -0.25647 -2.87866 -0.87975 -0.25647 -2.87866 0.87975 
-0.25647 -2.67803 -0.87975 -0.25647 -2.67803 0.87975 -0.25608 -3.574 -0.38901 
-0.25608 -3.574 0.38901 -0.25004 -3.63575 -0.23416 -0.25004 -3.63575 0.23416 
-0.24979 -3.42611 -0.60876 -0.24979 -3.42611 0.60876 -0.24706 -3.35277 -0.68023 
-0.24706 -3.35277 0.68023 -0.24645 -2.93123 -0.87742 -0.24645 -2.93123 0.87742 
-0.24645 -2.62546 -0.87742 -0.24645 -2.62546 0.87742 -0.24211 -3.13637 -0.81792 
-0.24211 -3.13637 0.81792 -0.24211 -2.42032 -0.81792 -0.24211 -2.42032 0.81792 
-0.24033 -3.55135 -0.44858 -0.24033 -3.55135 0.44858 -0.23984 -3.62111 -0.29826 
-0.23984 -3.62111 0.29826 -0.23906 -3.27181 -0.74592 -0.23906 -3.27181 0.74592 
-0.23513 -2.98336 -0.87257 -0.23513 -2.98336 0.87257 -0.23513 -2.57333 -0.87257 
-0.23513 -2.57333 0.87257 -0.23404 -3.51064 -0.51781 -0.23404 -3.51064 0.51781 
-0.22975 -3.67732 0 -0.22869 -3.67515 -0.06938 -0.22869 -3.67515 0.06938 
-0.22785 -3.60273 -0.36084 -0.22785 -3.60273 0.36084 -0.22704 -3.1856 -0.80291 
-0.22704 -3.1856 0.80291 -0.22582 -3.39222 -0.65935 -0.22582 -3.39222 0.65935 
-0.22553 -3.66866 -0.13843 -0.22553 -3.66866 0.13843 -0.22242 -3.0361 -0.86492 
-0.22242 -3.0361 0.86492 -0.22242 -2.52059 -0.86492 -0.22242 -2.52059 0.86492 
-0.22007 -3.31443 -0.72743 -0.22007 -3.31443 0.72743 -0.2193 -2.77834 -0.90399 
-0.2193 -2.77834 0.90399 -0.21806 -3.6597 -0.20366 -0.21806 -3.6597 0.20366 
-0.21645 -2.82862 -0.90394 -0.21645 -2.82862 0.90394 -0.21645 -2.72807 -0.90394 
-0.21645 -2.72807 0.90394 -0.21331 -3.4814 -0.57271 -0.21331 -3.4814 0.57271 
-0.21297 -3.58155 -0.42122 -0.21297 -3.58155 0.42122 -0.21004 -3.23043 -0.78781 
-0.21004 -3.23043 0.78781 -0.20872 -3.64686 -0.26799 -0.20872 -3.64686 0.26799 
-0.20842 -3.08806 -0.85467 -0.20842 -3.08806 0.85467 -0.20842 -2.46863 -0.85467 
-0.20842 -2.46863 0.85467 -0.208 -3.54316 -0.49172 -0.208 -3.54316 0.49172 
-0.2073 -2.88117 -0.90374 -0.2073 -2.88117 0.90374 -0.2073 -2.67552 -0.90374 
-0.2073 -2.67552 0.90374 -0.2 -3.35569 -0.70711 -0.2 -3.35569 0.70711 
-0.19755 -3.63021 -0.33115 -0.19755 -3.63021 0.33115 -0.19696 -2.93373 -0.90092 
-0.19696 -2.93373 0.90092 -0.19696 -2.62296 -0.90092 -0.19696 -2.62296 0.90092 
-0.1944 -3.13809 -0.8417 -0.1944 -3.13809 0.8417 -0.1944 -2.4186 -0.8417 
-0.1944 -2.4186 0.8417 -0.19171 -3.27431 -0.77074 -0.19171 -3.27431 0.77074 
-0.19113 -3.69447 -0.03487 -0.19113 -3.69447 0.03487 -0.1903 -3.44907 -0.62553 
-0.1903 -3.44907 0.62553 -0.18901 -3.69012 -0.10418 -0.18901 -3.69012 0.10418 
-0.1863 -3.68092 -0.1723 -0.1863 -3.68092 0.1723 -0.18574 -2.98558 -0.89544 
-0.18574 -2.98558 0.89544 -0.18574 -2.5711 -0.89544 -0.18574 -2.5711 0.89544 
-0.1846 -3.60981 -0.39285 -0.1846 -3.60981 0.39285 -0.18076 -3.574 -0.46433 
-0.18076 -3.574 0.46433 -0.17922 -3.18709 -0.82631 -0.17922 -3.18709 0.82631 
-0.17922 -2.3696 -0.82631 -0.17922 -2.3696 0.82631 -0.1778 -3.66982 -0.23712 
-0.1778 -3.66982 0.23712 -0.17443 -3.53269 -0.5334 -0.17443 -3.53269 0.5334 
-0.17443 -2.77834 -0.92388 -0.17443 -2.77834 0.92388 -0.17272 -3.03825 -0.8873 
-0.17272 -3.03825 0.8873 -0.17272 -2.51844 -0.8873 -0.17272 -2.51844 0.8873 
-0.17242 -3.3167 -0.75184 -0.17242 -3.3167 0.75184 -0.16744 -3.65482 -0.30109 
-0.16744 -3.65482 0.30109 -0.16619 -2.83093 -0.92576 -0.16619 -2.83093 0.92576 
-0.16619 -2.72576 -0.92576 -0.16619 -2.72576 0.92576 -0.16558 -3.41419 -0.67524 
-0.16558 -3.41419 0.67524 -0.16169 -3.23182 -0.81086 -0.16169 -3.23182 0.81086 
-0.15954 -3.0888 -0.87655 -0.15954 -3.0888 0.87655 -0.15954 -2.46789 -0.87655 
-0.15954 -2.46789 0.87655 -0.15688 -2.88336 -0.92501 -0.15688 -2.88336 0.92501 
-0.15688 -2.67333 -0.92501 -0.15688 -2.67333 0.92501 -0.15527 -3.63607 -0.36353 
-0.15527 -3.63607 0.36353 -0.15258 -3.60273 -0.4361 -0.15258 -3.60273 0.4361 
-0.15253 -3.50247 -0.58777 -0.15253 -3.50247 0.58777 -0.15219 -3.71113 0 
-0.15131 -3.70886 -0.06963 -0.15131 -3.70886 0.06963 -0.14947 -3.70192 -0.13798 
-0.14947 -3.70192 0.13798 -0.1474 -3.56391 -0.50636 -0.1474 -3.56391 0.50636 
-0.14654 -2.9355 -0.92164 -0.14654 -2.9355 0.92164 -0.14654 -2.62119 -0.92164 
-0.14654 -2.62119 0.92164 -0.14595 -3.69062 -0.20568 -0.14595 -3.69062 0.20568 
-0.14527 -3.13875 -0.86321 -0.14527 -3.13875 0.86321 -0.14527 -2.41794 -0.86321 
-0.14527 -2.41794 0.86321 -0.14322 -3.2754 -0.79335 -0.14322 -3.2754 0.79335 
-0.13769 -3.3754 -0.72377 -0.13769 -3.3754 0.72377 -0.13627 -3.67743 -0.2701 
-0.13627 -3.67743 0.2701 -0.13519 -2.98719 -0.91566 -0.13519 -2.98719 0.91566 
-0.13519 -2.5695 -0.91566 -0.13519 -2.5695 0.91566 -0.1303 -3.18742 -0.84737 
-0.1303 -3.18742 0.84737 -0.1303 -2.36927 -0.84737 -0.1303 -2.36927 0.84737 
-0.12907 -3.46911 -0.63957 -0.12907 -3.46911 0.63957 -0.12864 -2.77834 -0.94154 
-0.12864 -2.77834 0.94154 -0.12508 -3.66027 -0.33333 -0.12508 -3.66027 0.33333 
-0.12289 -3.63021 -0.4058 -0.12289 -3.63021 0.4058 -0.12287 -3.03829 -0.90708 
-0.12287 -3.03829 0.90708 -0.12287 -2.5184 -0.90708 -0.12287 -2.5184 0.90708 
-0.12018 -2.83097 -0.94306 -0.12018 -2.83097 0.94306 -0.12018 -2.72572 -0.94306 
-0.12018 -2.72572 0.94306 -0.11951 -3.59321 -0.47808 -0.11951 -3.59321 0.47808 
-0.11319 -3.55151 -0.54671 -0.11319 -3.55151 0.54671 -0.11255 -3.72485 -0.03487 
-0.11255 -3.72485 0.03487 -0.11251 -3.23197 -0.83147 -0.11251 -3.23197 0.83147 
-0.11121 -3.7203 -0.10325 -0.11121 -3.7203 0.10325 -0.11053 -2.88366 -0.94196 
-0.11053 -2.88366 0.94196 -0.11053 -2.67303 -0.94196 -0.11053 -2.67303 0.94196 
-0.10961 -3.08865 -0.89592 -0.10961 -3.08865 0.89592 -0.10961 -2.46804 -0.89592 
-0.10961 -2.46804 0.89592 -0.10938 -3.33541 -0.76733 -0.10938 -3.33541 0.76733 
-0.10855 -3.71122 -0.17139 -0.10855 -3.71122 0.17139 -0.10459 -3.69772 -0.23848 
-0.10459 -3.69772 0.23848 -0.10216 -3.43227 -0.68995 -0.10216 -3.43227 0.68995 
-0.09997 -2.93579 -0.93819 -0.09997 -2.93579 0.93819 -0.09997 -2.6209 -0.93819 
-0.09997 -2.6209 0.93819 -0.09545 -3.13813 -0.88222 -0.09545 -3.13813 0.88222 
-0.09545 -2.41856 -0.88222 -0.09545 -2.41856 0.88222 -0.09408 -3.68233 -0.30233 
-0.09408 -3.68233 0.30233 -0.09284 -3.65482 -0.37569 -0.09284 -3.65482 0.37569 
-0.09066 -3.52015 -0.60031 -0.09066 -3.52015 0.60031 -0.09 -3.62111 -0.4481 
-0.09 -3.62111 0.4481 -0.08769 -2.98861 -0.93178 -0.08769 -2.98861 0.93178 
-0.08769 -2.56808 -0.93178 -0.08769 -2.56808 0.93178 -0.08547 -3.5813 -0.51864 
-0.08547 -3.5813 0.51864 -0.08203 -2.77834 -0.95694 -0.08203 -2.77834 0.95694 
-0.08042 -3.18659 -0.86603 -0.08042 -3.18659 0.86603 -0.08042 -2.3701 -0.86603 
-0.08042 -2.3701 0.86603 -0.07919 -3.29285 -0.80787 -0.07919 -3.29285 0.80787 
-0.07513 -3.03963 -0.92272 -0.07513 -3.03963 0.92272 -0.07513 -2.51705 -0.92272 
-0.07513 -2.51705 0.92272 -0.07381 -3.3924 -0.73714 -0.07381 -3.3924 0.73714 
-0.07312 -2.83109 -0.95815 -0.07312 -2.83109 0.95815 -0.07312 -2.72559 -0.95815 
-0.07312 -2.72559 0.95815 -0.07283 -3.73803 0 -0.07217 -3.73578 -0.06845 
-0.07217 -3.73578 0.06845 -0.0702 -3.72903 -0.13658 -0.0702 -3.72903 0.13658 
-0.06692 -3.71783 -0.20407 -0.06692 -3.71783 0.20407 -0.06437 -3.48571 -0.65216 
-0.06437 -3.48571 0.65216 -0.0634 -2.88369 -0.95661 -0.0634 -2.88369 0.95661 
-0.0634 -2.673 -0.95661 -0.0634 -2.673 0.95661 -0.06235 -3.70222 -0.2706 
-0.06235 -3.70222 0.2706 -0.06185 -3.67743 -0.34452 -0.06185 -3.67743 0.34452 
-0.06149 -3.09012 -0.91106 -0.06149 -3.09012 0.91106 -0.06149 -2.46656 -0.91106 
-0.06149 -2.46656 0.91106 -0.05974 -3.64686 -0.41697 -0.05974 -3.64686 0.41697 
-0.05603 -3.60949 -0.48924 -0.05603 -3.60949 0.48924 -0.0518 -2.93683 -0.9525 
-0.0518 -2.93683 0.9525 -0.0518 -2.61986 -0.9525 -0.0518 -2.61986 0.9525 
-0.05057 -3.56702 -0.55768 -0.05057 -3.56702 0.55768 -0.04782 -3.24852 -0.84461 
-0.04782 -3.24852 0.84461 -0.04782 -2.30816 -0.84461 -0.04782 -2.30816 0.84461 
-0.0471 -3.13947 -0.89687 -0.0471 -3.13947 0.89687 -0.0471 -2.41722 -0.89687 
-0.0471 -2.41722 0.89687 -0.04438 -3.35141 -0.7796 -0.04438 -3.35141 0.7796 
-0.03943 -2.98949 -0.94555 -0.03943 -2.98949 0.94555 -0.03943 -2.5672 -0.94555 
-0.03943 -2.5672 0.94555 -0.03788 -3.74696 -0.0347 -0.03788 -3.74696 0.0347 
-0.03681 -3.44762 -0.70144 -0.03681 -3.44762 0.70144 -0.03656 -3.74242 -0.10308 
-0.03656 -3.74242 0.10308 -0.03473 -2.77834 -0.97003 -0.03473 -2.77834 0.97003 
-0.03391 -3.73337 -0.17114 -0.03391 -3.73337 0.17114 -0.03023 -3.69772 -0.31284 
-0.03023 -3.69772 0.31284 -0.02997 -3.71989 -0.23822 -0.02997 -3.71989 0.23822 
-0.02887 -3.66982 -0.38606 -0.02887 -3.66982 0.38606 -0.0264 -3.04052 -0.93606 
-0.0264 -3.04052 0.93606 -0.0264 -2.51616 -0.93606 -0.0264 -2.51616 0.93606 
-0.02591 -3.63575 -0.45829 -0.02591 -3.63575 0.45829 -0.02563 -2.83113 -0.97083 
-0.02563 -2.83113 0.97083 -0.02563 -2.72555 -0.97083 -0.02563 -2.72555 0.97083 
-0.02502 -3.53474 -0.6111 -0.02502 -3.53474 0.6111 -0.02126 -3.59558 -0.52862 
-0.02126 -3.59558 0.52862 -0.0145 -2.8843 -0.9691 -0.0145 -2.8843 0.9691 
-0.0145 -2.67239 -0.9691 -0.0145 -2.67239 0.9691 -0.01384 -3.30794 -0.81866 
-0.01384 -3.30794 0.81866 -0.01269 -3.0908 -0.92388 -0.01269 -3.0908 0.92388 
-0.01269 -2.46588 -0.92388 -0.01269 -2.46588 0.92388 -0.00962 -3.1945 -0.88281 
-0.00962 -3.1945 0.88281 -0.00962 -2.36219 -0.88281 -0.00962 -2.36219 0.88281 
-0.00865 -3.4066 -0.74716 -0.00865 -3.4066 0.74716 -0.00283 -3.75581 0 
-0.0027 -2.93741 -0.96447 -0.0027 -2.93741 0.96447 -0.0027 -2.61927 -0.96447 
-0.0027 -2.61927 0.96447 -0.00232 -3.75346 -0.06932 -0.00232 -3.75346 0.06932 
-0.00016 -3.74666 -0.13762 -0.00016 -3.74666 0.13762 0.00159 -3.49903 -0.66174 
0.00159 -3.49903 0.66174 0.00257 -3.69062 -0.3542 0.00257 -3.69062 0.3542 
0.00299 -3.73528 -0.20526 0.00299 -3.73528 0.20526 0.00418 -3.71783 -0.27517 
0.00418 -3.71783 0.27517 0.0046 -3.6597 -0.42631 0.0046 -3.6597 0.42631 
0.00862 -3.62209 -0.49824 0.00862 -3.62209 0.49824 0.00944 -2.98985 -0.95694 
0.00944 -2.98985 0.95694 0.00944 -2.56684 -0.95694 0.00944 -2.56684 0.95694 
0.01316 -3.57915 -0.56626 0.01316 -3.57915 0.56626 0.01316 -2.77834 -0.98079 
0.01316 -2.77834 0.98079 0.02133 -3.36451 -0.78833 0.02133 -3.36451 0.78833 
0.02267 -3.0408 -0.94693 0.02267 -3.0408 0.94693 0.02267 -2.51589 -0.94693 
0.02267 -2.51589 0.94693 0.02372 -3.25545 -0.85926 0.02372 -3.25545 0.85926 
0.02372 -2.30124 -0.85926 0.02372 -2.30124 0.85926 0.0238 -2.83157 -0.9814 
0.0238 -2.83157 0.9814 0.0238 -2.72512 -0.9814 0.0238 -2.72512 0.9814 
0.02441 -3.14634 -0.91147 0.02441 -3.14634 0.91147 0.02441 -2.41035 -0.91147 
0.02441 -2.41035 0.91147 0.02913 -3.46004 -0.70937 0.02913 -3.46004 0.70937 
0.0331 -3.76227 -0.0347 0.0331 -3.76227 0.0347 0.03377 -3.75752 -0.10377 
0.03377 -3.75752 0.10377 0.03497 -2.88463 -0.97912 0.03497 -2.88463 0.97912 
0.03497 -2.67206 -0.97912 0.03497 -2.67206 0.97912 0.03595 -3.68092 -0.39455 
0.03595 -3.68092 0.39455 0.03644 -3.74838 -0.17181 0.03644 -3.74838 0.17181 
0.03687 -3.71122 -0.3168 0.03687 -3.71122 0.3168 0.03711 -3.73337 -0.24216 
0.03711 -3.73337 0.24216 0.03901 -3.64647 -0.4666 0.03901 -3.64647 0.4666 
0.0392 -3.54552 -0.61875 0.0392 -3.54552 0.61875 0.04294 -3.60616 -0.53609 
0.04294 -3.60616 0.53609 0.04666 -2.93738 -0.97396 0.04666 -2.93738 0.97396 
0.04666 -2.6193 -0.97396 0.04666 -2.6193 0.97396 0.0575 -3.41795 -0.75378 
0.0575 -3.41795 0.75378 0.05867 -3.31418 -0.83097 0.05867 -3.31418 0.83097 
0.05867 -2.24251 -0.83097 0.05867 -2.24251 0.83097 0.05882 -2.98967 -0.96593 
0.05882 -2.98967 0.96593 0.05882 -2.56702 -0.96593 0.05882 -2.56702 0.96593 
0.05968 -3.09633 -0.93638 0.05968 -3.09633 0.93638 0.05968 -2.46036 -0.93638 
0.05968 -2.46036 0.93638 0.06152 -2.77834 -0.98918 0.06152 -2.77834 0.98918 
0.06235 -3.20018 -0.89486 0.06235 -3.20018 0.89486 0.06235 -2.35651 -0.89486 
0.06235 -2.35651 0.89486 0.06651 -3.50824 -0.66871 0.06651 -3.50824 0.66871 
0.06897 -3.7686 0 0.0693 -3.76623 -0.06914 0.0693 -3.76623 0.06914 
0.06982 -3.66866 -0.43378 0.06982 -3.66866 0.43378 0.07027 -3.70192 -0.35773 
0.07027 -3.70192 0.35773 0.0703 -3.75913 -0.13795 0.0703 -3.75913 0.13795 
0.07064 -3.74666 -0.20841 0.07064 -3.74666 0.20841 0.07167 -3.72903 -0.27845 
0.07167 -3.72903 0.27845 0.07231 -2.8316 -0.98928 0.07231 -2.8316 0.98928 
0.07231 -2.72509 -0.98928 0.07231 -2.72509 0.98928 0.07334 -3.63119 -0.50443 
0.07334 -3.63119 0.50443 0.07773 -3.58786 -0.57241 0.07773 -3.58786 0.57241 
0.08378 -2.88491 -0.98648 0.08378 -2.88491 0.98648 0.08378 -2.67178 -0.98648 
0.08378 -2.67178 0.98648 0.09442 -3.36942 -0.79855 0.09442 -3.36942 0.79855 
0.09447 -3.46795 -0.71519 0.09447 -3.46795 0.71519 0.09558 -3.04551 -0.95704 
0.09558 -3.04551 0.95704 0.09558 -2.51118 -0.95704 0.09558 -2.51118 0.95704 
0.09562 -2.93763 -0.98079 0.09562 -2.93763 0.98079 0.09562 -2.61905 -0.98079 
0.09562 -2.61905 0.98079 0.09687 -3.26016 -0.86917 0.09687 -3.26016 0.86917 
0.09687 -2.29653 -0.86917 0.09687 -2.29653 0.86917 0.09736 -3.15097 -0.92133 
0.09736 -3.15097 0.92133 0.09736 -2.40572 -0.92133 0.09736 -2.40572 0.92133 
0.10383 -3.77227 -0.0347 0.10383 -3.77227 0.0347 0.10407 -3.69012 -0.39726 
0.10407 -3.69012 0.39726 0.10409 -3.65388 -0.47179 0.10409 -3.65388 0.47179 
0.10449 -3.75752 -0.17448 0.10449 -3.75752 0.17448 0.1045 -3.76752 -0.10375 
0.1045 -3.76752 0.10375 0.10465 -3.55285 -0.62403 0.10465 -3.55285 0.62403 
0.105 -3.7203 -0.31947 0.105 -3.7203 0.31947 0.10518 -3.74242 -0.24481 
0.10518 -3.74242 0.24481 0.10806 -3.6133 -0.54112 0.10806 -3.6133 0.54112 
0.11023 -2.77834 -0.99518 0.11023 -2.77834 0.99518 0.12143 -2.83171 -0.99479 
0.12143 -2.83171 0.99479 0.12143 -2.72498 -0.99479 0.12143 -2.72498 0.99479 
0.132 -3.31751 -0.83874 0.132 -3.31751 0.83874 0.132 -2.23918 -0.83874 
0.132 -2.23918 0.83874 0.13206 -3.51427 -0.67276 0.13206 -3.51427 0.67276 
0.13266 -3.42349 -0.76031 0.13266 -3.42349 0.76031 0.13285 -3.10013 -0.94381 
0.13285 -3.10013 0.94381 0.13285 -2.45656 -0.94381 0.13285 -2.45656 0.94381 
0.13289 -2.88492 -0.99144 0.13289 -2.88492 0.99144 0.13289 -2.67177 -0.99144 
0.13289 -2.67177 0.99144 0.13333 -2.99147 -0.97415 0.13333 -2.99147 0.97415 
0.13333 -2.56522 -0.97415 0.13333 -2.56522 0.97415 0.13511 -3.2036 -0.90211 
0.13511 -3.2036 0.90211 0.13511 -2.35308 -0.90211 0.13511 -2.35308 0.90211 
0.13862 -3.70886 -0.35957 0.13862 -3.70886 0.35957 0.13864 -3.63662 -0.50845 
0.13864 -3.63662 0.50845 0.13878 -3.77593 0 0.13887 -3.67515 -0.43694 
0.13887 -3.67515 0.43694 0.13893 -3.75346 -0.21057 0.13893 -3.75346 0.21057 
0.13894 -3.77353 -0.06931 0.13894 -3.77353 0.06931 0.13911 -3.76623 -0.13895 
0.13911 -3.76623 0.13895 0.1398 -3.73578 -0.28043 0.1398 -3.73578 0.28043 
0.14285 -3.59309 -0.57611 0.14285 -3.59309 0.57611 0.15918 -2.77834 -0.9988 
0.15918 -2.77834 0.9988 0.17002 -3.37316 -0.80296 0.17002 -3.37316 0.80296 
0.17002 -2.18353 -0.80296 0.17002 -2.18353 0.80296 0.17002 -3.26251 -0.87414 
0.17002 -3.26251 0.87414 0.17002 -2.29418 -0.87414 0.17002 -2.29418 0.87414 
0.17005 -3.47169 -0.71959 0.17005 -3.47169 0.71959 0.17005 -3.55664 -0.62674 
0.17005 -3.55664 0.62674 0.17046 -3.04672 -0.96257 0.17046 -3.04672 0.96257 
0.17046 -2.50997 -0.96257 0.17046 -2.50997 0.96257 0.17047 -3.15329 -0.92628 
0.17047 -3.15329 0.92628 0.17047 -2.4034 -0.92628 0.17047 -2.4034 0.92628 
0.17049 -2.93884 -0.98631 0.17049 -2.93884 0.98631 0.17049 -2.61785 -0.98631 
0.17049 -2.61785 0.98631 0.17049 -2.83175 -0.99786 0.17049 -2.83175 0.99786 
0.17049 -2.72494 -0.99786 0.17049 -2.72494 0.99786 0.17339 -3.69447 -0.39938 
0.17339 -3.69447 0.39938 0.17339 -3.72485 -0.3208 0.17339 -3.72485 0.3208 
0.1734 -3.65823 -0.4739 0.1734 -3.65823 0.4739 0.1734 -3.61692 -0.54367 
0.1734 -3.61692 0.54367 0.17355 -3.76227 -0.17515 0.17355 -3.76227 0.17515 
0.17355 -3.74696 -0.24614 0.17355 -3.74696 0.24614 0.17356 -3.77227 -0.10442 
0.17356 -3.77227 0.10442 0.17356 -3.77714 -0.0347 0.17356 -3.77714 0.0347 
0.20825 -3.77834 0 0.20825 -3.77593 -0.06948 0.20825 -3.77593 0.06948 
0.20825 -3.7686 -0.13928 0.20825 -3.7686 0.13928 0.20825 -3.75581 -0.21108 
0.20825 -3.75581 0.21108 0.20825 -3.73803 -0.28108 0.20825 -3.73803 0.28108 
0.20825 -3.71113 -0.36044 0.20825 -3.71113 0.36044 0.20825 -3.67732 -0.438 
0.20825 -3.67732 0.438 0.20825 -3.6387 -0.50969 0.20825 -3.6387 0.50969 
0.20825 -3.59484 -0.57735 0.20825 -3.59484 0.57735 0.20825 -3.51641 -0.67472 
0.20825 -3.51641 0.67472 0.20825 -3.42534 -0.76249 0.20825 -3.42534 0.76249 
0.20825 -3.31908 -0.84119 0.20825 -3.31908 0.84119 0.20825 -3.20475 -0.90453 
0.20825 -3.20475 0.90453 0.20825 -3.10105 -0.9465 0.20825 -3.10105 0.9465 
0.20825 -2.99207 -0.97689 0.20825 -2.99207 0.97689 0.20825 -2.88522 -0.99427 
0.20825 -2.88522 0.99427 0.20825 -2.77834 -1 0.20825 -2.77834 1 
0.20825 -2.67147 -0.99427 0.20825 -2.67147 0.99427 0.20825 -2.56462 -0.97689 
0.20825 -2.56462 0.97689 0.20825 -2.45564 -0.9465 0.20825 -2.45564 0.9465 
0.20825 -2.35194 -0.90453 0.20825 -2.35194 0.90453 0.20825 -2.23761 -0.84119 
0.20825 -2.23761 0.84119 0.24295 -3.77714 -0.0347 0.24295 -3.77714 0.0347 
0.24295 -3.77227 -0.10442 0.24295 -3.77227 0.10442 0.24296 -3.74696 -0.24614 
0.24296 -3.74696 0.24614 0.24296 -3.76227 -0.17515 0.24296 -3.76227 0.17515 
0.24311 -3.61692 -0.54367 0.24311 -3.61692 0.54367 0.24311 -3.65823 -0.4739 
0.24311 -3.65823 0.4739 0.24312 -3.72485 -0.3208 0.24312 -3.72485 0.3208 
0.24312 -3.69447 -0.39938 0.24312 -3.69447 0.39938 0.24601 -2.83175 -0.99786 
0.24601 -2.83175 0.99786 0.24601 -2.72494 -0.99786 0.24601 -2.72494 0.99786 
0.24601 -2.93884 -0.98631 0.24601 -2.93884 0.98631 0.24601 -2.61785 -0.98631 
0.24601 -2.61785 0.98631 0.24604 -3.15329 -0.92628 0.24604 -3.15329 0.92628 
0.24604 -2.4034 -0.92628 0.24604 -2.4034 0.92628 0.24604 -3.04672 -0.96257 
0.24604 -3.04672 0.96257 0.24604 -2.50997 -0.96257 0.24604 -2.50997 0.96257 
0.24645 -3.55664 -0.62674 0.24645 -3.55664 0.62674 0.24645 -3.47169 -0.71959 
0.24645 -3.47169 0.71959 0.24649 -3.26251 -0.87414 0.24649 -3.26251 0.87414 
0.24649 -2.29418 -0.87414 0.24649 -2.29418 0.87414 0.24649 -3.37316 -0.80296 
0.24649 -3.37316 0.80296 0.24649 -2.18353 -0.80296 0.24649 -2.18353 0.80296 
0.25732 -2.77834 -0.9988 0.25732 -2.77834 0.9988 0.27366 -3.59309 -0.57611 
0.27366 -3.59309 0.57611 0.2767 -3.73578 -0.28043 0.2767 -3.73578 0.28043 
0.27739 -3.76623 -0.13895 0.27739 -3.76623 0.13895 0.27756 -3.77353 -0.06931 
0.27756 -3.77353 0.06931 0.27757 -3.75346 -0.21057 0.27757 -3.75346 0.21057 
0.27763 -3.67515 -0.43694 0.27763 -3.67515 0.43694 0.27773 -3.77593 0 
0.27786 -3.63662 -0.50845 0.27786 -3.63662 0.50845 0.27788 -3.70886 -0.35957 
0.27788 -3.70886 0.35957 0.2814 -3.2036 -0.90211 0.2814 -3.2036 0.90211 
0.2814 -2.35308 -0.90211 0.2814 -2.35308 0.90211 0.28318 -2.99147 -0.97415 
0.28318 -2.99147 0.97415 0.28318 -2.56522 -0.97415 0.28318 -2.56522 0.97415 
0.28361 -2.88492 -0.99144 0.28361 -2.88492 0.99144 0.28361 -2.67177 -0.99144 
0.28361 -2.67177 0.99144 0.28365 -3.10013 -0.94381 0.28365 -3.10013 0.94381 
0.28365 -2.45656 -0.94381 0.28365 -2.45656 0.94381 0.28385 -3.42349 -0.76031 
0.28385 -3.42349 0.76031 0.28385 -2.1332 -0.76031 0.28385 -2.1332 0.76031 
0.28445 -3.51427 -0.67276 0.28445 -3.51427 0.67276 0.2845 -3.31751 -0.83874 
0.2845 -3.31751 0.83874 0.2845 -2.23918 -0.83874 0.2845 -2.23918 0.83874 
0.29507 -2.83171 -0.99479 0.29507 -2.83171 0.99479 0.29507 -2.72498 -0.99479 
0.29507 -2.72498 0.99479 0.30627 -2.77834 -0.99518 0.30627 -2.77834 0.99518 
0.30845 -3.6133 -0.54112 0.30845 -3.6133 0.54112 0.31133 -3.74242 -0.24481 
0.31133 -3.74242 0.24481 0.3115 -3.7203 -0.31947 0.3115 -3.7203 0.31947 
0.31185 -3.55285 -0.62403 0.31185 -3.55285 0.62403 0.31201 -3.76752 -0.10375 
0.31201 -3.76752 0.10375 0.31202 -3.75752 -0.17448 0.31202 -3.75752 0.17448 
0.31242 -3.65388 -0.47179 0.31242 -3.65388 0.47179 0.31243 -3.69012 -0.39726 
0.31243 -3.69012 0.39726 0.31267 -3.77227 -0.0347 0.31267 -3.77227 0.0347 
0.31914 -3.15097 -0.92133 0.31914 -3.15097 0.92133 0.31914 -2.40572 -0.92133 
0.31914 -2.40572 0.92133 0.31963 -3.26016 -0.86917 0.31963 -3.26016 0.86917 
0.31963 -2.29653 -0.86917 0.31963 -2.29653 0.86917 0.32089 -2.93763 -0.98079 
0.32089 -2.93763 0.98079 0.32089 -2.61905 -0.98079 0.32089 -2.61905 0.98079 
0.32092 -3.04551 -0.95704 0.32092 -3.04551 0.95704 0.32092 -2.51118 -0.95704 
0.32092 -2.51118 0.95704 0.32203 -3.46795 -0.71519 0.32203 -3.46795 0.71519 
0.32208 -3.36942 -0.79855 0.32208 -3.36942 0.79855 0.32208 -2.18727 -0.79855 
0.32208 -2.18727 0.79855 0.33272 -2.88491 -0.98648 0.33272 -2.88491 0.98648 
0.33272 -2.67178 -0.98648 0.33272 -2.67178 0.98648 0.33878 -3.58786 -0.57241 
0.33878 -3.58786 0.57241 0.34316 -3.63119 -0.50443 0.34316 -3.63119 0.50443 
0.34419 -2.8316 -0.98928 0.34419 -2.8316 0.98928 0.34419 -2.72509 -0.98928 
0.34419 -2.72509 0.98928 0.34483 -3.72903 -0.27845 0.34483 -3.72903 0.27845 
0.34587 -3.74666 -0.20841 0.34587 -3.74666 0.20841 0.3462 -3.75913 -0.13795 
0.3462 -3.75913 0.13795 0.34623 -3.70192 -0.35773 0.34623 -3.70192 0.35773 
0.34668 -3.66866 -0.43378 0.34668 -3.66866 0.43378 0.3472 -3.76623 -0.06914 
0.3472 -3.76623 0.06914 0.34753 -3.7686 0 0.34999 -3.50824 -0.66871 
0.34999 -3.50824 0.66871 0.35415 -3.20018 -0.89486 0.35415 -3.20018 0.89486 
0.35415 -2.35651 -0.89486 0.35415 -2.35651 0.89486 0.35498 -2.77834 -0.98918 
0.35498 -2.77834 0.98918 0.35683 -3.09633 -0.93638 0.35683 -3.09633 0.93638 
0.35683 -2.46036 -0.93638 0.35683 -2.46036 0.93638 0.35768 -2.98967 -0.96593 
0.35768 -2.98967 0.96593 0.35768 -2.56702 -0.96593 0.35768 -2.56702 0.96593 
0.35783 -3.31418 -0.83097 0.35783 -3.31418 0.83097 0.35783 -2.24251 -0.83097 
0.35783 -2.24251 0.83097 0.35901 -3.41795 -0.75378 0.35901 -3.41795 0.75378 
0.35901 -2.13874 -0.75378 0.35901 -2.13874 0.75378 0.36984 -2.93738 -0.97396 
0.36984 -2.93738 0.97396 0.36984 -2.6193 -0.97396 0.36984 -2.6193 0.97396 
0.37357 -3.60616 -0.53609 0.37357 -3.60616 0.53609 0.37731 -3.54552 -0.61875 
0.37731 -3.54552 0.61875 0.37749 -3.64647 -0.4666 0.37749 -3.64647 0.4666 
0.37939 -3.73337 -0.24216 0.37939 -3.73337 0.24216 0.37964 -3.71122 -0.3168 
0.37964 -3.71122 0.3168 0.38006 -3.74838 -0.17181 0.38006 -3.74838 0.17181 
0.38055 -3.68092 -0.39455 0.38055 -3.68092 0.39455 0.38153 -2.88463 -0.97912 
0.38153 -2.88463 0.97912 0.38153 -2.67206 -0.97912 0.38153 -2.67206 0.97912 
0.38273 -3.75752 -0.10377 0.38273 -3.75752 0.10377 0.3834 -3.76227 -0.0347 
0.3834 -3.76227 0.0347 0.38737 -3.46004 -0.70937 0.38737 -3.46004 0.70937 
0.3921 -3.14634 -0.91147 0.3921 -3.14634 0.91147 0.3921 -2.41035 -0.91147 
0.3921 -2.41035 0.91147 0.39271 -2.83157 -0.9814 0.39271 -2.83157 0.9814 
0.39271 -2.72512 -0.9814 0.39271 -2.72512 0.9814 0.39278 -3.25545 -0.85926 
0.39278 -3.25545 0.85926 0.39278 -2.30124 -0.85926 0.39278 -2.30124 0.85926 
0.39384 -3.0408 -0.94693 0.39384 -3.0408 0.94693 0.39384 -2.51589 -0.94693 
0.39384 -2.51589 0.94693 0.39518 -3.36451 -0.78833 0.39518 -3.36451 0.78833 
0.39518 -2.19218 -0.78833 0.39518 -2.19218 0.78833 0.40334 -3.57915 -0.56626 
0.40334 -3.57915 0.56626 0.40334 -2.77834 -0.98079 0.40334 -2.77834 0.98079 
0.40706 -2.98985 -0.95694 0.40706 -2.98985 0.95694 0.40706 -2.56684 -0.95694 
0.40706 -2.56684 0.95694 0.40788 -3.62209 -0.49824 0.40788 -3.62209 0.49824 
0.41191 -3.6597 -0.42631 0.41191 -3.6597 0.42631 0.41232 -3.71783 -0.27517 
0.41232 -3.71783 0.27517 0.41351 -3.73528 -0.20526 0.41351 -3.73528 0.20526 
0.41393 -3.69062 -0.3542 0.41393 -3.69062 0.3542 0.41492 -3.49903 -0.66174 
0.41492 -3.49903 0.66174 0.41666 -3.74666 -0.13762 0.41666 -3.74666 0.13762 
0.41882 -3.75346 -0.06932 0.41882 -3.75346 0.06932 0.4192 -2.93741 -0.96447 
0.4192 -2.93741 0.96447 0.4192 -2.61927 -0.96447 0.4192 -2.61927 0.96447 
0.41933 -3.75581 0 0.42516 -3.4066 -0.74716 0.42516 -3.4066 0.74716 
0.42516 -2.15009 -0.74716 0.42516 -2.15009 0.74716 0.42612 -3.1945 -0.88281 
0.42612 -3.1945 0.88281 0.42612 -2.36219 -0.88281 0.42612 -2.36219 0.88281 
0.42919 -3.0908 -0.92388 0.42919 -3.0908 0.92388 0.42919 -2.46588 -0.92388 
0.42919 -2.46588 0.92388 0.43034 -3.30794 -0.81866 0.43034 -3.30794 0.81866 
0.43034 -2.24875 -0.81866 0.43034 -2.24875 0.81866 0.431 -2.8843 -0.9691
[truncated: 711,366 more chars]
