# Supplementary material for: Visualizing electron delocalization in contorted polycyclic aromatic hydrocarbons
Source: Chem Sci. 2021 Sep 8;12(39):13092–100. doi: 10.1039/d1sc03368a (PMC8513938; doi:10.1039/d1sc03368a)
Supplement: SC-012-D1SC03368A-s039 [file SC-012-D1SC03368A-s039.vtk]

# vtk DataFile Version 5.1
vtk output
ASCII
DATASET POLYDATA
POINTS 34767 double
-0.70204 0.53027 0.69945 -0.69611 0.48191 -0.69352 -0.69611 0.48191 0.69352 
-0.67054 0.57863 -0.73768 -0.67054 0.57863 0.73768 -0.66623 0.52986 -0.73344 
-0.66623 0.52986 0.73344 -0.65962 0.48025 -0.72774 -0.65962 0.48025 0.72774 
-0.65189 0.43232 -0.7201 -0.65189 0.43232 0.7201 -0.63584 0.62769 -0.77237 
-0.63584 0.62769 0.77237 -0.63316 0.57851 -0.76986 -0.63316 0.57851 0.76986 
-0.62811 0.52861 -0.76597 -0.62811 0.52861 0.76597 -0.62148 0.47908 -0.76014 
-0.62148 0.47908 0.76014 -0.61343 0.43101 -0.75257 -0.61343 0.43101 0.75257 
-0.60389 0.38353 -0.74318 -0.60389 0.38353 0.74318 -0.59829 0.677 -0.80321 
-0.59829 0.677 0.80321 -0.59709 0.62764 -0.80258 -0.59709 0.62764 0.80258 
-0.59709 0.72636 -0.80258 -0.59709 0.72636 0.80258 -0.59341 0.57769 -0.80067 
-0.59341 0.57769 0.80067 -0.58823 0.52774 -0.79671 -0.58823 0.52774 0.79671 
-0.58179 0.47841 -0.79063 -0.58179 0.47841 0.79063 -0.57361 0.4303 -0.78299 
-0.57361 0.4303 0.78299 -0.56055 0.37809 -0.77417 -0.56055 0.37809 0.77417 
-0.55816 0.677 -0.83147 -0.55816 0.677 0.83147 -0.55585 0.627 -0.83151 
-0.55585 0.627 0.83151 -0.55585 0.727 -0.83151 -0.55585 0.727 0.83151 
-0.55216 0.57712 -0.82946 -0.55216 0.57712 0.82946 -0.55216 0.77688 -0.82946 
-0.55216 0.77688 0.82946 -0.54708 0.52749 -0.82533 -0.54708 0.52749 0.82533 
-0.54578 0.32648 -0.76294 -0.54578 0.32648 0.76294 -0.54065 0.47824 -0.81914 
-0.54065 0.47824 0.81914 -0.5289 0.4255 -0.81225 -0.5289 0.4255 0.81225 
-0.51669 0.677 -0.85773 -0.51669 0.677 0.85773 -0.5156 0.37351 -0.80295 
-0.5156 0.37351 0.80295 -0.51428 0.62694 -0.85771 -0.51428 0.62694 0.85771 
-0.51428 0.72705 -0.85771 -0.51428 0.72705 0.85771 -0.51035 0.57678 -0.85565 
-0.51035 0.57678 0.85565 -0.51035 0.77722 -0.85565 -0.51035 0.77722 0.85565 
-0.50516 0.52711 -0.85144 -0.50516 0.52711 0.85144 -0.50516 0.82689 -0.85144 
-0.50516 0.82689 0.85144 -0.50077 0.32242 -0.79126 -0.50077 0.32242 0.79126 
-0.49404 0.47481 -0.84711 -0.49404 0.47481 0.84711 -0.49404 0.87918 -0.84711 
-0.49404 0.87918 0.84711 -0.48447 0.27238 -0.77723 -0.48447 0.27238 0.77723 
-0.48195 0.42213 -0.8398 -0.48195 0.42213 0.8398 -0.48195 0.93187 -0.8398 
-0.48195 0.93187 0.8398 -0.47399 0.677 -0.88192 -0.47399 0.677 0.88192 
-0.47124 0.62677 -0.88195 -0.47124 0.62677 0.88195 -0.47124 0.72722 -0.88195 
-0.47124 0.72722 0.88195 -0.46813 0.36994 -0.83005 -0.46813 0.36994 0.83005 
-0.46732 0.57668 -0.87975 -0.46732 0.57668 0.87975 -0.46732 0.77732 -0.87975 
-0.46732 0.77732 0.87975 -0.4573 0.52411 -0.87742 -0.4573 0.52411 0.87742 
-0.4573 0.82988 -0.87742 -0.4573 0.82988 0.87742 -0.45295 0.31897 -0.81792 
-0.45295 0.31897 0.81792 -0.44597 0.47198 -0.87257 -0.44597 0.47198 0.87257 
-0.44597 0.88201 -0.87257 -0.44597 0.88201 0.87257 -0.43788 0.26974 -0.80291 
-0.43788 0.26974 0.80291 -0.43326 0.41925 -0.86492 -0.43326 0.41925 0.86492 
-0.43326 0.93475 -0.86492 -0.43326 0.93475 0.86492 -0.43015 0.677 -0.90399 
-0.43015 0.677 0.90399 -0.42729 0.62672 -0.90394 -0.42729 0.62672 0.90394 
-0.42729 0.72727 -0.90394 -0.42729 0.72727 0.90394 -0.42088 0.22491 -0.78781 
-0.42088 0.22491 0.78781 -0.41926 0.36728 -0.85467 -0.41926 0.36728 0.85467 
-0.41926 0.98671 -0.85467 -0.41926 0.98671 0.85467 -0.41814 0.57417 -0.90374 
-0.41814 0.57417 0.90374 -0.41814 0.77982 -0.90374 -0.41814 0.77982 0.90374 
-0.4078 0.52161 -0.90092 -0.4078 0.52161 0.90092 -0.4078 0.83238 -0.90092 
-0.4078 0.83238 0.90092 -0.40524 0.31725 -0.8417 -0.40524 0.31725 0.8417 
-0.40524 1.03674 -0.8417 -0.40524 1.03674 0.8417 -0.39659 0.46976 -0.89544 
-0.39659 0.46976 0.89544 -0.39659 0.88424 -0.89544 -0.39659 0.88424 0.89544 
-0.39006 0.26825 -0.82631 -0.39006 0.26825 0.82631 -0.39006 1.08575 -0.82631 
-0.39006 1.08575 0.82631 -0.38527 0.677 -0.92388 -0.38527 0.677 0.92388 
-0.38357 0.41709 -0.8873 -0.38357 0.41709 0.8873 -0.38357 0.9369 -0.8873 
-0.38357 0.9369 0.8873 -0.37703 0.62441 -0.92576 -0.37703 0.62441 0.92576 
-0.37703 0.72958 -0.92576 -0.37703 0.72958 0.92576 -0.37253 0.22352 -0.81086 
-0.37253 0.22352 0.81086 -0.37253 1.13047 -0.81086 -0.37253 1.13047 0.81086 
-0.37039 0.36654 -0.87655 -0.37039 0.36654 0.87655 -0.37039 0.98745 -0.87655 
-0.37039 0.98745 0.87655 -0.36773 0.57198 -0.92501 -0.36773 0.57198 0.92501 
-0.36773 0.78202 -0.92501 -0.36773 0.78202 0.92501 -0.35738 0.51984 -0.92164 
-0.35738 0.51984 0.92164 -0.35738 0.83415 -0.92164 -0.35738 0.83415 0.92164 
-0.35612 0.3166 -0.86321 -0.35612 0.3166 0.86321 -0.35612 1.0374 -0.86321 
-0.35612 1.0374 0.86321 -0.35406 0.17995 -0.79335 -0.35406 0.17995 0.79335 
-0.35406 1.17405 -0.79335 -0.35406 1.17405 0.79335 -0.34604 0.46815 -0.91566 
-0.34604 0.46815 0.91566 -0.34604 0.88584 -0.91566 -0.34604 0.88584 0.91566 
-0.34114 0.26792 -0.84737 -0.34114 0.26792 0.84737 -0.34114 1.08608 -0.84737 
-0.34114 1.08608 0.84737 -0.33948 0.677 -0.94154 -0.33948 0.677 0.94154 
-0.33371 0.41705 -0.90708 -0.33371 0.41705 0.90708 -0.33371 0.93694 -0.90708 
-0.33371 0.93694 0.90708 -0.33103 0.62437 -0.94306 -0.33103 0.62437 0.94306 
-0.33103 0.72962 -0.94306 -0.33103 0.72962 0.94306 -0.32335 0.22338 -0.83147 
-0.32335 0.22338 0.83147 -0.32335 1.13062 -0.83147 -0.32335 1.13062 0.83147 
-0.32137 0.57169 -0.94196 -0.32137 0.57169 0.94196 -0.32137 0.78231 -0.94196 
-0.32137 0.78231 0.94196 -0.32045 0.36669 -0.89592 -0.32045 0.36669 0.89592 
-0.32045 0.9873 -0.89592 -0.32045 0.9873 0.89592 -0.32022 0.11993 -0.76733 
-0.32022 0.11993 0.76733 -0.32022 1.23406 -0.76733 -0.32022 1.23406 0.76733 
-0.31082 0.51955 -0.93819 -0.31082 0.51955 0.93819 -0.31082 0.83444 -0.93819 
-0.31082 0.83444 0.93819 -0.30629 0.31721 -0.88222 -0.30629 0.31721 0.88222 
-0.30629 1.03678 -0.88222 -0.30629 1.03678 0.88222 -0.29853 0.46673 -0.93178 
-0.29853 0.46673 0.93178 -0.29853 0.88726 -0.93178 -0.29853 0.88726 0.93178 
-0.29288 0.677 -0.95694 -0.29288 0.677 0.95694 -0.29127 0.26875 -0.86603 
-0.29127 0.26875 0.86603 -0.29127 1.08525 -0.86603 -0.29127 1.08525 0.86603 
-0.29003 0.16249 -0.80787 -0.29003 0.16249 0.80787 -0.29003 1.19151 -0.80787 
-0.29003 1.19151 0.80787 -0.28597 0.41571 -0.92272 -0.28597 0.41571 0.92272 
-0.28597 0.93829 -0.92272 -0.28597 0.93829 0.92272 -0.28466 1.29105 -0.73714 
-0.28466 1.29105 0.73714 -0.28396 0.62425 -0.95815 -0.28396 0.62425 0.95815 
-0.28396 0.72975 -0.95815 -0.28396 0.72975 0.95815 -0.27424 0.57165 -0.95661 
-0.27424 0.57165 0.95661 -0.27424 0.78234 -0.95661 -0.27424 0.78234 0.95661 
-0.27234 0.36522 -0.91106 -0.27234 0.36522 0.91106 -0.27234 0.98878 -0.91106 
-0.27234 0.98878 0.91106 -0.26265 0.51851 -0.9525 -0.26265 0.51851 0.9525 
-0.26265 0.83548 -0.9525 -0.26265 0.83548 0.9525 -0.25866 0.20682 -0.84461 
-0.25866 0.20682 0.84461 -0.25866 1.14718 -0.84461 -0.25866 1.14718 0.84461 
-0.25795 0.31587 -0.89687 -0.25795 0.31587 0.89687 -0.25795 1.03812 -0.89687 
-0.25795 1.03812 0.89687 -0.25522 0.10393 -0.7796 -0.25522 0.10393 0.7796 
-0.25522 1.25007 -0.7796 -0.25522 1.25007 0.7796 -0.25028 0.46585 -0.94555 
-0.25028 0.46585 0.94555 -0.25028 0.88815 -0.94555 -0.25028 0.88815 0.94555 
-0.24765 1.34627 -0.70144 -0.24765 1.34627 0.70144 -0.24557 0.677 -0.97003 
-0.24557 0.677 0.97003 -0.23724 0.41482 -0.93606 -0.23724 0.41482 0.93606 
-0.23724 0.93918 -0.93606 -0.23724 0.93918 0.93606 -0.23647 0.62421 -0.97083 
-0.23647 0.62421 0.97083 -0.23647 0.72979 -0.97083 -0.23647 0.72979 0.97083 
-0.22534 0.57104 -0.9691 -0.22534 0.57104 0.9691 -0.22534 0.78295 -0.9691 
-0.22534 0.78295 0.9691 -0.22468 0.1474 -0.81866 -0.22468 0.1474 0.81866 
-0.22468 1.20659 -0.81866 -0.22468 1.20659 0.81866 -0.22353 0.36454 -0.92388 
-0.22353 0.36454 0.92388 -0.22353 0.98946 -0.92388 -0.22353 0.98946 0.92388 
-0.22046 0.26084 -0.88281 -0.22046 0.26084 0.88281 -0.22046 1.09316 -0.88281 
-0.22046 1.09316 0.88281 -0.21949 0.04874 -0.74716 -0.21949 0.04874 0.74716 
-0.21949 1.30525 -0.74716 -0.21949 1.30525 0.74716 -0.21354 0.51793 -0.96447 
-0.21354 0.51793 0.96447 -0.21354 0.83607 -0.96447 -0.21354 0.83607 0.96447 
-0.20926 1.39768 -0.66174 -0.20926 1.39768 0.66174 -0.2014 0.46549 -0.95694 
-0.2014 0.46549 0.95694 -0.2014 0.8885 -0.95694 -0.2014 0.8885 0.95694 
-0.19768 0.677 -0.98079 -0.19768 0.677 0.98079 -0.18952 0.09083 -0.78833 
-0.18952 0.09083 0.78833 -0.18952 1.26316 -0.78833 -0.18952 1.26316 0.78833 
-0.18817 0.41454 -0.94693 -0.18817 0.41454 0.94693 -0.18817 0.93945 -0.94693 
-0.18817 0.93945 0.94693 -0.18712 0.19989 -0.85926 -0.18712 0.19989 0.85926 
-0.18712 1.1541 -0.85926 -0.18712 1.1541 0.85926 -0.18705 0.62377 -0.9814 
-0.18705 0.62377 0.9814 -0.18705 0.73022 -0.9814 -0.18705 0.73022 0.9814 
-0.18644 0.309 -0.91147 -0.18644 0.309 0.91147 -0.18644 1.045 -0.91147 
-0.18644 1.045 0.91147 -0.18171 1.35869 -0.70937 -0.18171 1.35869 0.70937 
-0.17587 0.57071 -0.97912 -0.17587 0.57071 0.97912 -0.17587 0.78329 -0.97912 
-0.17587 0.78329 0.97912 -0.16418 0.51796 -0.97396 -0.16418 0.51796 0.97396 
-0.16418 0.83604 -0.97396 -0.16418 0.83604 0.97396 -0.15335 0.03739 -0.75378 
-0.15335 0.03739 0.75378 -0.15335 1.3166 -0.75378 -0.15335 1.3166 0.75378 
-0.15217 0.14116 -0.83097 -0.15217 0.14116 0.83097 -0.15217 1.21283 -0.83097 
-0.15217 1.21283 0.83097 -0.15202 0.46567 -0.96593 -0.15202 0.46567 0.96593 
-0.15202 0.88832 -0.96593 -0.15202 0.88832 0.96593 -0.15116 0.35901 -0.93638 
-0.15116 0.35901 0.93638 -0.15116 0.99498 -0.93638 -0.15116 0.99498 0.93638 
-0.14932 0.677 -0.98918 -0.14932 0.677 0.98918 -0.14849 0.25516 -0.89486 
-0.14849 0.25516 0.89486 -0.14849 1.09884 -0.89486 -0.14849 1.09884 0.89486 
-0.13853 0.62374 -0.98928 -0.13853 0.62374 0.98928 -0.13853 0.73026 -0.98928 
-0.13853 0.73026 0.98928 -0.12706 0.57044 -0.98648 -0.12706 0.57044 0.98648 
-0.12706 0.78356 -0.98648 -0.12706 0.78356 0.98648 -0.11642 0.08592 -0.79855 
-0.11642 0.08592 0.79855 -0.11642 1.26807 -0.79855 -0.11642 1.26807 0.79855 
-0.11637 1.36661 -0.71519 -0.11637 1.36661 0.71519 -0.11526 0.40983 -0.95704 
-0.11526 0.40983 0.95704 -0.11526 0.94416 -0.95704 -0.11526 0.94416 0.95704 
-0.11523 0.51771 -0.98079 -0.11523 0.51771 0.98079 -0.11523 0.83629 -0.98079 
-0.11523 0.83629 0.98079 -0.11397 0.19518 -0.86917 -0.11397 0.19518 0.86917 
-0.11397 1.15881 -0.86917 -0.11397 1.15881 0.86917 -0.11348 0.30437 -0.92133 
-0.11348 0.30437 0.92133 -0.11348 1.04962 -0.92133 -0.11348 1.04962 0.92133 
-0.10061 0.677 -0.99518 -0.10061 0.677 0.99518 -0.08941 0.62363 -0.99479 
-0.08941 0.62363 0.99479 -0.08941 0.73036 -0.99479 -0.08941 0.73036 0.99479 
-0.07884 0.13783 -0.83874 -0.07884 0.13783 0.83874 -0.07884 1.21616 -0.83874 
-0.07884 1.21616 0.83874 -0.07819 0.03185 -0.76031 -0.07819 0.03185 0.76031 
-0.07819 1.32214 -0.76031 -0.07819 1.32214 0.76031 -0.07799 0.35521 -0.94381 
-0.07799 0.35521 0.94381 -0.07799 0.99878 -0.94381 -0.07799 0.99878 0.94381 
-0.07795 0.57042 -0.99144 -0.07795 0.57042 0.99144 -0.07795 0.78357 -0.99144 
-0.07795 0.78357 0.99144 -0.07752 0.46387 -0.97415 -0.07752 0.46387 0.97415 
-0.07752 0.89012 -0.97415 -0.07752 0.89012 0.97415 -0.07574 0.25174 -0.90211 
-0.07574 0.25174 0.90211 -0.07574 1.10226 -0.90211 -0.07574 1.10226 0.90211 
-0.05166 0.677 -0.9988 -0.05166 0.677 0.9988 -0.04083 0.08219 -0.80296 
-0.04083 0.08219 0.80296 -0.04083 1.27181 -0.80296 -0.04083 1.27181 0.80296 
-0.04083 0.19283 -0.87414 -0.04083 0.19283 0.87414 -0.04083 1.16117 -0.87414 
-0.04083 1.16117 0.87414 -0.04038 0.40862 -0.96257 -0.04038 0.40862 0.96257 
-0.04038 0.94537 -0.96257 -0.04038 0.94537 0.96257 -0.04038 0.30205 -0.92628 
-0.04038 0.30205 0.92628 -0.04038 1.05194 -0.92628 -0.04038 1.05194 0.92628 
-0.04035 0.5165 -0.98631 -0.04035 0.5165 0.98631 -0.04035 0.8375 -0.98631 
-0.04035 0.8375 0.98631 -0.04035 0.6236 -0.99786 -0.04035 0.6236 0.99786 
-0.04035 0.7304 -0.99786 -0.04035 0.7304 0.99786 -0.00259 0.03 -0.76249 
-0.00259 0.03 0.76249 -0.00259 0.13626 -0.84119 -0.00259 0.13626 0.84119 
-0.00259 0.2506 -0.90453 -0.00259 0.2506 0.90453 -0.00259 0.35429 -0.9465 
-0.00259 0.35429 0.9465 -0.00259 0.46327 -0.97689 -0.00259 0.46327 0.97689 
-0.00259 0.57012 -0.99427 -0.00259 0.57012 0.99427 -0.00259 0.677 -1 
-0.00259 0.677 1 -0.00259 0.78388 -0.99427 -0.00259 0.78388 0.99427 
-0.00259 0.89072 -0.97689 -0.00259 0.89072 0.97689 -0.00259 0.9997 -0.9465 
-0.00259 0.9997 0.9465 -0.00259 1.1034 -0.90453 -0.00259 1.1034 0.90453 
-0.00259 1.21774 -0.84119 -0.00259 1.21774 0.84119 -0.00259 1.32399 -0.76249 
-0.00259 1.32399 0.76249 0.03517 0.6236 -0.99786 0.03517 0.6236 0.99786 
0.03517 0.7304 -0.99786 0.03517 0.7304 0.99786 0.03517 0.5165 -0.98631 
0.03517 0.5165 0.98631 0.03517 0.8375 -0.98631 0.03517 0.8375 0.98631 
0.03519 0.30205 -0.92628 0.03519 0.30205 0.92628 0.03519 1.05194 -0.92628 
0.03519 1.05194 0.92628 0.0352 0.40862 -0.96257 0.0352 0.40862 0.96257 
0.0352 0.94537 -0.96257 0.0352 0.94537 0.96257 0.03564 0.19283 -0.87414 
0.03564 0.19283 0.87414 0.03564 1.16117 -0.87414 0.03564 1.16117 0.87414 
0.03564 0.08219 -0.80296 0.03564 0.08219 0.80296 0.03564 1.27181 -0.80296 
0.03564 1.27181 0.80296 0.04648 0.677 -0.9988 0.04648 0.677 0.9988 
0.07055 0.25174 -0.90211 0.07055 0.25174 0.90211 0.07055 1.10226 -0.90211 
0.07055 1.10226 0.90211 0.07233 0.46387 -0.97415 0.07233 0.46387 0.97415 
0.07233 0.89012 -0.97415 0.07233 0.89012 0.97415 0.07277 0.57042 -0.99144 
0.07277 0.57042 0.99144 0.07277 0.78357 -0.99144 0.07277 0.78357 0.99144 
0.07281 0.35521 -0.94381 0.07281 0.35521 0.94381 0.07281 0.99878 -0.94381 
0.07281 0.99878 0.94381 0.073 0.03185 -0.76031 0.073 0.03185 0.76031 
0.073 1.32214 -0.76031 0.073 1.32214 0.76031 0.07366 0.13783 -0.83874 
0.07366 0.13783 0.83874 0.07366 1.21616 -0.83874 0.07366 1.21616 0.83874 
0.08423 0.62363 -0.99479 0.08423 0.62363 0.99479 0.08423 0.73036 -0.99479 
0.08423 0.73036 0.99479 0.09543 0.677 -0.99518 0.09543 0.677 0.99518 
0.1083 0.30437 -0.92133 0.1083 0.30437 0.92133 0.1083 1.04962 -0.92133 
0.1083 1.04962 0.92133 0.10879 0.19518 -0.86917 0.10879 0.19518 0.86917 
0.10879 1.15881 -0.86917 0.10879 1.15881 0.86917 0.11004 0.51771 -0.98079 
0.11004 0.51771 0.98079 0.11004 0.83629 -0.98079 0.11004 0.83629 0.98079 
0.11008 0.40983 -0.95704 0.11008 0.40983 0.95704 0.11008 0.94416 -0.95704 
0.11008 0.94416 0.95704 0.11124 0.08592 -0.79855 0.11124 0.08592 0.79855 
0.11124 1.26807 -0.79855 0.11124 1.26807 0.79855 0.12188 0.57044 -0.98648 
0.12188 0.57044 0.98648 0.12188 0.78356 -0.98648 0.12188 0.78356 0.98648 
0.13335 0.62374 -0.98928 0.13335 0.62374 0.98928 0.13335 0.73026 -0.98928 
0.13335 0.73026 0.98928 0.14331 0.25516 -0.89486 0.14331 0.25516 0.89486 
0.14331 1.09884 -0.89486 0.14331 1.09884 0.89486 0.14414 0.677 -0.98918 
0.14414 0.677 0.98918 0.14598 0.35901 -0.93638 0.14598 0.35901 0.93638 
0.14598 0.99498 -0.93638 0.14598 0.99498 0.93638 0.14684 0.46567 -0.96593 
0.14684 0.46567 0.96593 0.14684 0.88832 -0.96593 0.14684 0.88832 0.96593 
0.14699 0.14116 -0.83097 0.14699 0.14116 0.83097 0.14699 1.21283 -0.83097 
0.14699 1.21283 0.83097 0.14816 0.03739 -0.75378 0.14816 0.03739 0.75378 
0.159 0.51796 -0.97396 0.159 0.51796 0.97396 0.159 0.83604 -0.97396 
0.159 0.83604 0.97396 0.17069 0.57071 -0.97912 0.17069 0.57071 0.97912 
0.17069 0.78329 -0.97912 0.17069 0.78329 0.97912 0.18125 0.309 -0.91147 
0.18125 0.309 0.91147 0.18125 1.045 -0.91147 0.18125 1.045 0.91147 
0.18187 0.62377 -0.9814 0.18187 0.62377 0.9814 0.18187 0.73022 -0.9814 
0.18187 0.73022 0.9814 0.18194 0.19989 -0.85926 0.18194 0.19989 0.85926 
0.18194 1.1541 -0.85926 0.18194 1.1541 0.85926 0.18299 0.41454 -0.94693 
0.18299 0.41454 0.94693 0.18299 0.93945 -0.94693 0.18299 0.93945 0.94693 
0.18433 0.09083 -0.78833 0.18433 0.09083 0.78833 0.18433 1.26316 -0.78833 
0.18433 1.26316 0.78833 0.1925 0.677 -0.98079 0.1925 0.677 0.98079 
0.19622 0.46549 -0.95694 0.19622 0.46549 0.95694 0.19622 0.8885 -0.95694 
0.19622 0.8885 0.95694 0.20836 0.51793 -0.96447 0.20836 0.51793 0.96447 
0.20836 0.83607 -0.96447 0.20836 0.83607 0.96447 0.21431 0.04874 -0.74716 
0.21431 0.04874 0.74716 0.21528 0.26084 -0.88281 0.21528 0.26084 0.88281 
0.21528 1.09316 -0.88281 0.21528 1.09316 0.88281 0.21835 0.36454 -0.92388 
0.21835 0.36454 0.92388 0.21835 0.98946 -0.92388 0.21835 0.98946 0.92388 
0.2195 0.1474 -0.81866 0.2195 0.1474 0.81866 0.2195 1.20659 -0.81866 
0.2195 1.20659 0.81866 0.22016 0.57104 -0.9691 0.22016 0.57104 0.9691 
0.22016 0.78295 -0.9691 0.22016 0.78295 0.9691 0.23129 0.62421 -0.97083 
0.23129 0.62421 0.97083 0.23129 0.72979 -0.97083 0.23129 0.72979 0.97083 
0.23206 0.41482 -0.93606 0.23206 0.41482 0.93606 0.23206 0.93918 -0.93606 
0.23206 0.93918 0.93606 0.24039 0.677 -0.97003 0.24039 0.677 0.97003 
0.24509 0.46585 -0.94555 0.24509 0.46585 0.94555 0.24509 0.88815 -0.94555 
0.24509 0.88815 0.94555 0.25004 0.10393 -0.7796 0.25004 0.10393 0.7796 
0.25004 1.25007 -0.7796 0.25004 1.25007 0.7796 0.25276 0.31587 -0.89687 
0.25276 0.31587 0.89687 0.25276 1.03812 -0.89687 0.25276 1.03812 0.89687 
0.25348 0.20682 -0.84461 0.25348 0.20682 0.84461 0.25348 1.14718 -0.84461 
0.25348 1.14718 0.84461 0.25746 0.51851 -0.9525 0.25746 0.51851 0.9525 
0.25746 0.83548 -0.9525 0.25746 0.83548 0.9525 0.26715 0.36522 -0.91106 
0.26715 0.36522 0.91106 0.26715 0.98878 -0.91106 0.26715 0.98878 0.91106 
0.26906 0.57165 -0.95661 0.26906 0.57165 0.95661 0.26906 0.78234 -0.95661 
0.26906 0.78234 0.95661 0.27878 0.62425 -0.95815 0.27878 0.62425 0.95815 
0.27878 0.72975 -0.95815 0.27878 0.72975 0.95815 0.28079 0.41571 -0.92272 
0.28079 0.41571 0.92272 0.28079 0.93829 -0.92272 0.28079 0.93829 0.92272 
0.28485 1.19151 -0.80787 0.28485 1.19151 0.80787 0.28608 0.26875 -0.86603 
0.28608 0.26875 0.86603 0.28608 1.08525 -0.86603 0.28608 1.08525 0.86603 
0.28769 0.677 -0.95694 0.28769 0.677 0.95694 0.29335 0.46673 -0.93178 
0.29335 0.46673 0.93178 0.29335 0.88726 -0.93178 0.29335 0.88726 0.93178 
0.30111 0.31721 -0.88222 0.30111 0.31721 0.88222 0.30111 1.03678 -0.88222 
0.30111 1.03678 0.88222 0.30563 0.51955 -0.93819 0.30563 0.51955 0.93819 
0.30563 0.83444 -0.93819 0.30563 0.83444 0.93819 0.31504 1.23406 -0.76733 
0.31504 1.23406 0.76733 0.31527 0.36669 -0.89592 0.31527 0.36669 0.89592 
0.31527 0.9873 -0.89592 0.31527 0.9873 0.89592 0.31619 0.57169 -0.94196 
0.31619 0.57169 0.94196 0.31619 0.78231 -0.94196 0.31619 0.78231 0.94196 
0.31817 1.13062 -0.83147 0.31817 1.13062 0.83147 0.32584 0.62437 -0.94306 
0.32584 0.62437 0.94306 0.32584 0.72962 -0.94306 0.32584 0.72962 0.94306 
0.32853 0.41705 -0.90708 0.32853 0.41705 0.90708 0.32853 0.93694 -0.90708 
0.32853 0.93694 0.90708 0.3343 0.677 -0.94154 0.3343 0.677 0.94154 
0.33596 1.08608 -0.84737 0.33596 1.08608 0.84737 0.34085 0.46815 -0.91566 
0.34085 0.46815 0.91566 0.34085 0.88584 -0.91566 0.34085 0.88584 0.91566 
0.34888 1.17405 -0.79335 0.34888 1.17405 0.79335 0.35093 0.3166 -0.86321 
0.35093 0.3166 0.86321 0.35093 1.0374 -0.86321 0.35093 1.0374 0.86321 
0.3522 0.51984 -0.92164 0.3522 0.51984 0.92164 0.3522 0.83415 -0.92164 
0.3522 0.83415 0.92164 0.36254 0.57198 -0.92501 0.36254 0.57198 0.92501 
0.36254 0.78202 -0.92501 0.36254 0.78202 0.92501 0.3652 0.36654 -0.87655 
0.3652 0.36654 0.87655 0.3652 0.98745 -0.87655 0.3652 0.98745 0.87655 
0.36735 1.13047 -0.81086 0.36735 1.13047 0.81086 0.37185 0.62441 -0.92576 
0.37185 0.62441 0.92576 0.37185 0.72958 -0.92576 0.37185 0.72958 0.92576 
0.37808 1.21535 -0.75184 0.37808 1.21535 0.75184 0.37839 0.41709 -0.8873 
0.37839 0.41709 0.8873 0.37839 0.9369 -0.8873 0.37839 0.9369 0.8873 
0.38009 0.677 -0.92388 0.38009 0.677 0.92388 0.38488 1.08575 -0.82631 
0.38488 1.08575 0.82631 0.39141 0.46976 -0.89544 0.39141 0.46976 0.89544 
0.39141 0.88424 -0.89544 0.39141 0.88424 0.89544 0.39737 1.17297 -0.77074 
0.39737 1.17297 0.77074 0.40006 1.03674 -0.8417 0.40006 1.03674 0.8417 
0.40262 0.52161 -0.90092 0.40262 0.52161 0.90092 0.40262 0.83238 -0.90092 
0.40262 0.83238 0.90092 0.41296 0.57417 -0.90374 0.41296 0.57417 0.90374 
0.41296 0.77982 -0.90374 0.41296 0.77982 0.90374 0.41408 0.98671 -0.85467 
0.41408 0.98671 0.85467 0.4157 1.12908 -0.78781 0.4157 1.12908 0.78781 
0.42211 0.62672 -0.90394 0.42211 0.62672 0.90394 0.42211 0.72727 -0.90394 
0.42211 0.72727 0.90394 0.42496 0.677 -0.90399 0.42496 0.677 0.90399 
0.42573 1.21308 -0.72743 0.42573 1.21308 0.72743 0.42808 0.93475 -0.86492 
0.42808 0.93475 0.86492 0.4327 1.08426 -0.80291 0.4327 1.08426 0.80291 
0.44079 0.88201 -0.87257 0.44079 0.88201 0.87257 0.44472 1.17046 -0.74592 
0.44472 1.17046 0.74592 0.44777 1.03502 -0.81792 0.44777 1.03502 0.81792 
0.45211 0.52411 -0.87742 0.45211 0.52411 0.87742 0.45211 0.82988 -0.87742 
0.45211 0.82988 0.87742 0.46213 0.57668 -0.87975 0.46213 0.57668 0.87975 
0.46213 0.77732 -0.87975 0.46213 0.77732 0.87975 0.46259 1.1266 -0.76254 
0.46259 1.1266 0.76254 0.46295 0.98406 -0.83005 0.46295 0.98406 0.83005 
0.46606 0.62677 -0.88195 0.46606 0.62677 0.88195 0.46606 0.72722 -0.88195 
0.46606 0.72722 0.88195 0.46881 0.677 -0.88192 0.46881 0.677 0.88192 
0.47264 1.20982 -0.70019 0.47264 1.20982 0.70019 0.47677 0.93187 -0.8398 
0.47677 0.93187 0.8398 0.47928 1.08161 -0.77723 0.47928 1.08161 0.77723 
0.48886 0.87918 -0.84711 0.48886 0.87918 0.84711 0.49162 1.16663 -0.71834 
0.49162 1.16663 0.71834 0.49559 1.03157 -0.79126 0.49559 1.03157 0.79126 
0.49998 0.82689 -0.85144 0.49998 0.82689 0.85144 0.50517 0.77722 -0.85565 
0.50517 0.77722 0.85565 0.5091 0.62694 -0.85771 0.5091 0.62694 0.85771 
0.5091 0.72705 -0.85771 0.5091 0.72705 0.85771 0.50929 1.12245 -0.73454 
0.50929 1.12245 0.73454 0.51042 0.98048 -0.80295 0.51042 0.98048 0.80295 
0.51151 0.677 -0.85773 0.51151 0.677 0.85773 0.52372 0.92849 -0.81225 
0.52372 0.92849 0.81225 0.5245 1.07782 -0.74934 0.5245 1.07782 0.74934 
0.53547 0.87575 -0.81914 0.53547 0.87575 0.81914 0.53705 1.16134 -0.68862 
0.53705 1.16134 0.68862 0.5406 1.02751 -0.76294 0.5406 1.02751 0.76294 
0.5419 0.8265 -0.82533 0.5419 0.8265 0.82533 0.54697 0.77688 -0.82946 
0.54697 0.77688 0.82946 0.55067 0.727 -0.83151 0.55067 0.727 0.83151 
0.55331 1.11765 -0.70484 0.55331 1.11765 0.70484 0.55536 0.9759 -0.77417 
0.55536 0.9759 0.77417 0.56822 1.07289 -0.71933 0.56822 1.07289 0.71933 
0.56843 0.92369 -0.78299 0.56843 0.92369 0.78299 0.57661 0.87558 -0.79063 
0.57661 0.87558 0.79063 0.58304 0.82625 -0.79671 0.58304 0.82625 0.79671 
0.58435 1.0222 -0.73235 0.58435 1.0222 0.73235 0.59871 0.97047 -0.74318 
0.59871 0.97047 0.74318 0.60825 0.92299 -0.75257 0.60825 0.92299 0.75257 
0.6163 0.87491 -0.76014 0.6163 0.87491 0.76014 0.62618 1.01587 -0.69987 
0.62618 1.01587 0.69987 0.6372 0.96924 -0.71082 0.6372 0.96924 0.71082 
0.64671 0.92167 -0.7201 0.64671 0.92167 0.7201 0.67407 0.96728 -0.67666 
0.67407 0.96728 0.67666 -0.67407 -0.96728 -0.67666 -0.67407 -0.96728 0.67666 
-0.64671 -0.92167 -0.7201 -0.64671 -0.92167 0.7201 -0.6372 -0.96924 -0.71082 
-0.6372 -0.96924 0.71082 -0.62618 -1.01587 -0.69987 -0.62618 -1.01587 0.69987 
-0.6163 -0.87491 -0.76014 -0.6163 -0.87491 0.76014 -0.60825 -0.92299 -0.75257 
-0.60825 -0.92299 0.75257 -0.59871 -0.97047 -0.74318 -0.59871 -0.97047 0.74318 
-0.58435 -1.0222 -0.73235 -0.58435 -1.0222 0.73235 -0.58304 -0.82625 -0.79671 
-0.58304 -0.82625 0.79671 -0.57661 -0.87558 -0.79063 -0.57661 -0.87558 0.79063 
-0.56843 -0.92369 -0.78299 -0.56843 -0.92369 0.78299 -0.56822 -1.07289 -0.71933 
-0.56822 -1.07289 0.71933 -0.55536 -0.9759 -0.77417 -0.55536 -0.9759 0.77417 
-0.55331 -1.11765 -0.70484 -0.55331 -1.11765 0.70484 -0.55067 -0.727 -0.83151 
-0.55067 -0.727 0.83151 -0.54697 -0.77688 -0.82946 -0.54697 -0.77688 0.82946 
-0.5419 -0.8265 -0.82533 -0.5419 -0.8265 0.82533 -0.5406 -1.02751 -0.76294 
-0.5406 -1.02751 0.76294 -0.53705 -1.16134 -0.68862 -0.53705 -1.16134 0.68862 
-0.53547 -0.87575 -0.81914 -0.53547 -0.87575 0.81914 -0.5245 -1.07782 -0.74934 
-0.5245 -1.07782 0.74934 -0.52372 -0.92849 -0.81225 -0.52372 -0.92849 0.81225 
-0.51151 -0.677 -0.85773 -0.51151 -0.677 0.85773 -0.51042 -0.98048 -0.80295 
-0.51042 -0.98048 0.80295 -0.50929 -1.12245 -0.73454 -0.50929 -1.12245 0.73454 
-0.5091 -0.72705 -0.85771 -0.5091 -0.72705 0.85771 -0.5091 -0.62694 -0.85771 
-0.5091 -0.62694 0.85771 -0.50517 -0.77722 -0.85565 -0.50517 -0.77722 0.85565 
-0.49998 -0.82689 -0.85144 -0.49998 -0.82689 0.85144 -0.49559 -1.03157 -0.79126 
-0.49559 -1.03157 0.79126 -0.49162 -1.16663 -0.71834 -0.49162 -1.16663 0.71834 
-0.48886 -0.87918 -0.84711 -0.48886 -0.87918 0.84711 -0.47928 -1.08161 -0.77723 
-0.47928 -1.08161 0.77723 -0.47677 -0.93187 -0.8398 -0.47677 -0.93187 0.8398 
-0.47264 -1.20982 -0.70019 -0.47264 -1.20982 0.70019 -0.46881 -0.677 -0.88192 
-0.46881 -0.677 0.88192 -0.46606 -0.72722 -0.88195 -0.46606 -0.72722 0.88195 
-0.46606 -0.62677 -0.88195 -0.46606 -0.62677 0.88195 -0.46295 -0.98406 -0.83005 
-0.46295 -0.98406 0.83005 -0.46259 -1.1266 -0.76254 -0.46259 -1.1266 0.76254 
-0.46213 -0.77732 -0.87975 -0.46213 -0.77732 0.87975 -0.46213 -0.57668 -0.87975 
-0.46213 -0.57668 0.87975 -0.45211 -0.82988 -0.87742 -0.45211 -0.82988 0.87742 
-0.45211 -0.52411 -0.87742 -0.45211 -0.52411 0.87742 -0.44777 -1.03502 -0.81792 
-0.44777 -1.03502 0.81792 -0.44472 -1.17046 -0.74592 -0.44472 -1.17046 0.74592 
-0.44079 -0.88201 -0.87257 -0.44079 -0.88201 0.87257 -0.4327 -1.08426 -0.80291 
-0.4327 -1.08426 0.80291 -0.42808 -0.93475 -0.86492 -0.42808 -0.93475 0.86492 
-0.42573 -1.21308 -0.72743 -0.42573 -1.21308 0.72743 -0.42496 -0.677 -0.90399 
-0.42496 -0.677 0.90399 -0.42211 -0.72727 -0.90394 -0.42211 -0.72727 0.90394 
-0.42211 -0.62672 -0.90394 -0.42211 -0.62672 0.90394 -0.4157 -1.12908 -0.78781 
-0.4157 -1.12908 0.78781 -0.41408 -0.98671 -0.85467 -0.41408 -0.98671 0.85467 
-0.41296 -0.77982 -0.90374 -0.41296 -0.77982 0.90374 -0.41296 -0.57417 -0.90374 
-0.41296 -0.57417 0.90374 -0.40262 -0.83238 -0.90092 -0.40262 -0.83238 0.90092 
-0.40262 -0.52161 -0.90092 -0.40262 -0.52161 0.90092 -0.40006 -1.03674 -0.8417 
-0.40006 -1.03674 0.8417 -0.39737 -1.17297 -0.77074 -0.39737 -1.17297 0.77074 
-0.39141 -0.88424 -0.89544 -0.39141 -0.88424 0.89544 -0.39141 -0.46976 -0.89544 
-0.39141 -0.46976 0.89544 -0.38488 -1.08575 -0.82631 -0.38488 -1.08575 0.82631 
-0.38009 -0.677 -0.92388 -0.38009 -0.677 0.92388 -0.37839 -0.9369 -0.8873 
-0.37839 -0.9369 0.8873 -0.37839 -0.41709 -0.8873 -0.37839 -0.41709 0.8873 
-0.37808 -1.21535 -0.75184 -0.37808 -1.21535 0.75184 -0.37185 -0.72958 -0.92576 
-0.37185 -0.72958 0.92576 -0.37185 -0.62441 -0.92576 -0.37185 -0.62441 0.92576 
-0.36735 -1.13047 -0.81086 -0.36735 -1.13047 0.81086 -0.3652 -0.98745 -0.87655 
-0.3652 -0.98745 0.87655 -0.3652 -0.36654 -0.87655 -0.3652 -0.36654 0.87655 
-0.36254 -0.78202 -0.92501 -0.36254 -0.78202 0.92501 -0.36254 -0.57198 -0.92501 
-0.36254 -0.57198 0.92501 -0.3522 -0.83415 -0.92164 -0.3522 -0.83415 0.92164 
-0.3522 -0.51984 -0.92164 -0.3522 -0.51984 0.92164 -0.35093 -1.0374 -0.86321 
-0.35093 -1.0374 0.86321 -0.35093 -0.3166 -0.86321 -0.35093 -0.3166 0.86321 
-0.34888 -1.17405 -0.79335 -0.34888 -1.17405 0.79335 -0.34085 -0.88584 -0.91566 
-0.34085 -0.88584 0.91566 -0.34085 -0.46815 -0.91566 -0.34085 -0.46815 0.91566 
-0.33596 -1.08608 -0.84737 -0.33596 -1.08608 0.84737 -0.3343 -0.677 -0.94154 
-0.3343 -0.677 0.94154 -0.32853 -0.93694 -0.90708 -0.32853 -0.93694 0.90708 
-0.32853 -0.41705 -0.90708 -0.32853 -0.41705 0.90708 -0.32584 -0.72962 -0.94306 
-0.32584 -0.72962 0.94306 -0.32584 -0.62437 -0.94306 -0.32584 -0.62437 0.94306 
-0.31817 -1.13062 -0.83147 -0.31817 -1.13062 0.83147 -0.31619 -0.78231 -0.94196 
-0.31619 -0.78231 0.94196 -0.31619 -0.57169 -0.94196 -0.31619 -0.57169 0.94196 
-0.31527 -0.9873 -0.89592 -0.31527 -0.9873 0.89592 -0.31527 -0.36669 -0.89592 
-0.31527 -0.36669 0.89592 -0.31504 -1.23406 -0.76733 -0.31504 -1.23406 0.76733 
-0.30563 -0.83444 -0.93819 -0.30563 -0.83444 0.93819 -0.30563 -0.51955 -0.93819 
-0.30563 -0.51955 0.93819 -0.30111 -1.03678 -0.88222 -0.30111 -1.03678 0.88222 
-0.30111 -0.31721 -0.88222 -0.30111 -0.31721 0.88222 -0.29335 -0.88726 -0.93178 
-0.29335 -0.88726 0.93178 -0.29335 -0.46673 -0.93178 -0.29335 -0.46673 0.93178 
-0.28769 -0.677 -0.95694 -0.28769 -0.677 0.95694 -0.28608 -1.08525 -0.86603 
-0.28608 -1.08525 0.86603 -0.28608 -0.26875 -0.86603 -0.28608 -0.26875 0.86603 
-0.28485 -1.19151 -0.80787 -0.28485 -1.19151 0.80787 -0.28079 -0.93829 -0.92272 
-0.28079 -0.93829 0.92272 -0.28079 -0.41571 -0.92272 -0.28079 -0.41571 0.92272 
-0.27878 -0.72975 -0.95815 -0.27878 -0.72975 0.95815 -0.27878 -0.62425 -0.95815 
-0.27878 -0.62425 0.95815 -0.26906 -0.78234 -0.95661 -0.26906 -0.78234 0.95661 
-0.26906 -0.57165 -0.95661 -0.26906 -0.57165 0.95661 -0.26715 -0.98878 -0.91106 
-0.26715 -0.98878 0.91106 -0.26715 -0.36522 -0.91106 -0.26715 -0.36522 0.91106 
-0.25746 -0.83548 -0.9525 -0.25746 -0.83548 0.9525 -0.25746 -0.51851 -0.9525 
-0.25746 -0.51851 0.9525 -0.25348 -1.14718 -0.84461 -0.25348 -1.14718 0.84461 
-0.25348 -0.20682 -0.84461 -0.25348 -0.20682 0.84461 -0.25276 -1.03812 -0.89687 
-0.25276 -1.03812 0.89687 -0.25276 -0.31587 -0.89687 -0.25276 -0.31587 0.89687 
-0.25004 -1.25007 -0.7796 -0.25004 -1.25007 0.7796 -0.25004 -0.10393 -0.7796 
-0.25004 -0.10393 0.7796 -0.24509 -0.88815 -0.94555 -0.24509 -0.88815 0.94555 
-0.24509 -0.46585 -0.94555 -0.24509 -0.46585 0.94555 -0.24039 -0.677 -0.97003 
-0.24039 -0.677 0.97003 -0.23206 -0.93918 -0.93606 -0.23206 -0.93918 0.93606 
-0.23206 -0.41482 -0.93606 -0.23206 -0.41482 0.93606 -0.23129 -0.72979 -0.97083 
-0.23129 -0.72979 0.97083 -0.23129 -0.62421 -0.97083 -0.23129 -0.62421 0.97083 
-0.22016 -0.78295 -0.9691 -0.22016 -0.78295 0.9691 -0.22016 -0.57104 -0.9691 
-0.22016 -0.57104 0.9691 -0.2195 -1.20659 -0.81866 -0.2195 -1.20659 0.81866 
-0.2195 -0.1474 -0.81866 -0.2195 -0.1474 0.81866 -0.21835 -0.98946 -0.92388 
-0.21835 -0.98946 0.92388 -0.21835 -0.36454 -0.92388 -0.21835 -0.36454 0.92388 
-0.21528 -1.09316 -0.88281 -0.21528 -1.09316 0.88281 -0.21528 -0.26084 -0.88281 
-0.21528 -0.26084 0.88281 -0.21431 -0.04874 -0.74716 -0.21431 -0.04874 0.74716 
-0.20836 -0.83607 -0.96447 -0.20836 -0.83607 0.96447 -0.20836 -0.51793 -0.96447 
-0.20836 -0.51793 0.96447 -0.19622 -0.8885 -0.95694 -0.19622 -0.8885 0.95694 
-0.19622 -0.46549 -0.95694 -0.19622 -0.46549 0.95694 -0.1925 -0.677 -0.98079 
-0.1925 -0.677 0.98079 -0.18433 -1.26316 -0.78833 -0.18433 -1.26316 0.78833 
-0.18433 -0.09083 -0.78833 -0.18433 -0.09083 0.78833 -0.18299 -0.93945 -0.94693 
-0.18299 -0.93945 0.94693 -0.18299 -0.41454 -0.94693 -0.18299 -0.41454 0.94693 
-0.18194 -1.1541 -0.85926 -0.18194 -1.1541 0.85926 -0.18194 -0.19989 -0.85926 
-0.18194 -0.19989 0.85926 -0.18187 -0.73022 -0.9814 -0.18187 -0.73022 0.9814 
-0.18187 -0.62377 -0.9814 -0.18187 -0.62377 0.9814 -0.18125 -1.045 -0.91147 
-0.18125 -1.045 0.91147 -0.18125 -0.309 -0.91147 -0.18125 -0.309 0.91147 
-0.17069 -0.78329 -0.97912 -0.17069 -0.78329 0.97912 -0.17069 -0.57071 -0.97912 
-0.17069 -0.57071 0.97912 -0.159 -0.83604 -0.97396 -0.159 -0.83604 0.97396 
-0.159 -0.51796 -0.97396 -0.159 -0.51796 0.97396 -0.14816 -0.03739 -0.75378 
-0.14816 -0.03739 0.75378 -0.14699 -1.21283 -0.83097 -0.14699 -1.21283 0.83097 
-0.14699 -0.14116 -0.83097 -0.14699 -0.14116 0.83097 -0.14684 -0.88832 -0.96593 
-0.14684 -0.88832 0.96593 -0.14684 -0.46567 -0.96593 -0.14684 -0.46567 0.96593 
-0.14598 -0.99498 -0.93638 -0.14598 -0.99498 0.93638 -0.14598 -0.35901 -0.93638 
-0.14598 -0.35901 0.93638 -0.14414 -0.677 -0.98918 -0.14414 -0.677 0.98918 
-0.14331 -1.09884 -0.89486 -0.14331 -1.09884 0.89486 -0.14331 -0.25516 -0.89486 
-0.14331 -0.25516 0.89486 -0.13335 -0.73026 -0.98928 -0.13335 -0.73026 0.98928 
-0.13335 -0.62374 -0.98928 -0.13335 -0.62374 0.98928 -0.12188 -0.78356 -0.98648 
-0.12188 -0.78356 0.98648 -0.12188 -0.57044 -0.98648 -0.12188 -0.57044 0.98648 
-0.11124 -1.26807 -0.79855 -0.11124 -1.26807 0.79855 -0.11124 -0.08592 -0.79855 
-0.11124 -0.08592 0.79855 -0.11008 -0.94416 -0.95704 -0.11008 -0.94416 0.95704 
-0.11008 -0.40983 -0.95704 -0.11008 -0.40983 0.95704 -0.11004 -0.83629 -0.98079 
-0.11004 -0.83629 0.98079 -0.11004 -0.51771 -0.98079 -0.11004 -0.51771 0.98079 
-0.10879 -1.15881 -0.86917 -0.10879 -1.15881 0.86917 -0.10879 -0.19518 -0.86917 
-0.10879 -0.19518 0.86917 -0.1083 -1.04962 -0.92133 -0.1083 -1.04962 0.92133 
-0.1083 -0.30437 -0.92133 -0.1083 -0.30437 0.92133 -0.09543 -0.677 -0.99518 
-0.09543 -0.677 0.99518 -0.08423 -0.73036 -0.99479 -0.08423 -0.73036 0.99479 
-0.08423 -0.62363 -0.99479 -0.08423 -0.62363 0.99479 -0.07366 -1.21616 -0.83874 
-0.07366 -1.21616 0.83874 -0.07366 -0.13783 -0.83874 -0.07366 -0.13783 0.83874 
-0.073 -1.32214 -0.76031 -0.073 -1.32214 0.76031 -0.073 -0.03185 -0.76031 
-0.073 -0.03185 0.76031 -0.07281 -0.99878 -0.94381 -0.07281 -0.99878 0.94381 
-0.07281 -0.35521 -0.94381 -0.07281 -0.35521 0.94381 -0.07277 -0.78357 -0.99144 
-0.07277 -0.78357 0.99144 -0.07277 -0.57042 -0.99144 -0.07277 -0.57042 0.99144 
-0.07233 -0.89012 -0.97415 -0.07233 -0.89012 0.97415 -0.07233 -0.46387 -0.97415 
-0.07233 -0.46387 0.97415 -0.07055 -1.10226 -0.90211 -0.07055 -1.10226 0.90211 
-0.07055 -0.25174 -0.90211 -0.07055 -0.25174 0.90211 -0.04648 -0.677 -0.9988 
-0.04648 -0.677 0.9988 -0.03564 -1.27181 -0.80296 -0.03564 -1.27181 0.80296 
-0.03564 -0.08219 -0.80296 -0.03564 -0.08219 0.80296 -0.03564 -1.16117 -0.87414 
-0.03564 -1.16117 0.87414 -0.03564 -0.19283 -0.87414 -0.03564 -0.19283 0.87414 
-0.0352 -0.94537 -0.96257 -0.0352 -0.94537 0.96257 -0.0352 -0.40862 -0.96257 
-0.0352 -0.40862 0.96257 -0.03519 -1.05194 -0.92628 -0.03519 -1.05194 0.92628 
-0.03519 -0.30205 -0.92628 -0.03519 -0.30205 0.92628 -0.03517 -0.8375 -0.98631 
-0.03517 -0.8375 0.98631 -0.03517 -0.5165 -0.98631 -0.03517 -0.5165 0.98631 
-0.03517 -0.7304 -0.99786 -0.03517 -0.7304 0.99786 -0.03517 -0.6236 -0.99786 
-0.03517 -0.6236 0.99786 0.00259 -1.32399 -0.76249 0.00259 -1.32399 0.76249 
0.00259 -1.21774 -0.84119 0.00259 -1.21774 0.84119 0.00259 -1.1034 -0.90453 
0.00259 -1.1034 0.90453 0.00259 -0.9997 -0.9465 0.00259 -0.9997 0.9465 
0.00259 -0.89072 -0.97689 0.00259 -0.89072 0.97689 0.00259 -0.78388 -0.99427 
0.00259 -0.78388 0.99427 0.00259 -0.677 -1 0.00259 -0.677 1 
0.00259 -0.57012 -0.99427 0.00259 -0.57012 0.99427 0.00259 -0.46327 -0.97689 
0.00259 -0.46327 0.97689 0.00259 -0.35429 -0.9465 0.00259 -0.35429 0.9465 
0.00259 -0.2506 -0.90453 0.00259 -0.2506 0.90453 0.00259 -0.13626 -0.84119 
0.00259 -0.13626 0.84119 0.00259 -0.03 -0.76249 0.00259 -0.03 0.76249 
0.04035 -0.7304 -0.99786 0.04035 -0.7304 0.99786 0.04035 -0.6236 -0.99786 
0.04035 -0.6236 0.99786 0.04035 -0.8375 -0.98631 0.04035 -0.8375 0.98631 
0.04035 -0.5165 -0.98631 0.04035 -0.5165 0.98631 0.04038 -1.05194 -0.92628 
0.04038 -1.05194 0.92628 0.04038 -0.30205 -0.92628 0.04038 -0.30205 0.92628 
0.04038 -0.94537 -0.96257 0.04038 -0.94537 0.96257 0.04038 -0.40862 -0.96257 
0.04038 -0.40862 0.96257 0.04083 -1.16117 -0.87414 0.04083 -1.16117 0.87414 
0.04083 -0.19283 -0.87414 0.04083 -0.19283 0.87414 0.04083 -1.27181 -0.80296 
0.04083 -1.27181 0.80296 0.04083 -0.08219 -0.80296 0.04083 -0.08219 0.80296 
0.05166 -0.677 -0.9988 0.05166 -0.677 0.9988 0.07574 -1.10226 -0.90211 
0.07574 -1.10226 0.90211 0.07574 -0.25174 -0.90211 0.07574 -0.25174 0.90211 
0.07752 -0.89012 -0.97415 0.07752 -0.89012 0.97415 0.07752 -0.46387 -0.97415 
0.07752 -0.46387 0.97415 0.07795 -0.78357 -0.99144 0.07795 -0.78357 0.99144 
0.07795 -0.57042 -0.99144 0.07795 -0.57042 0.99144 0.07799 -0.99878 -0.94381 
0.07799 -0.99878 0.94381 0.07799 -0.35521 -0.94381 0.07799 -0.35521 0.94381 
0.07819 -1.32214 -0.76031 0.07819 -1.32214 0.76031 0.07819 -0.03185 -0.76031 
0.07819 -0.03185 0.76031 0.07884 -1.21616 -0.83874 0.07884 -1.21616 0.83874 
0.07884 -0.13783 -0.83874 0.07884 -0.13783 0.83874 0.08941 -0.73036 -0.99479 
0.08941 -0.73036 0.99479 0.08941 -0.62363 -0.99479 0.08941 -0.62363 0.99479 
0.10061 -0.677 -0.99518 0.10061 -0.677 0.99518 0.11348 -1.04962 -0.92133 
0.11348 -1.04962 0.92133 0.11348 -0.30437 -0.92133 0.11348 -0.30437 0.92133 
0.11397 -1.15881 -0.86917 0.11397 -1.15881 0.86917 0.11397 -0.19518 -0.86917 
0.11397 -0.19518 0.86917 0.11523 -0.83629 -0.98079 0.11523 -0.83629 0.98079 
0.11523 -0.51771 -0.98079 0.11523 -0.51771 0.98079 0.11526 -0.94416 -0.95704 
0.11526 -0.94416 0.95704 0.11526 -0.40983 -0.95704 0.11526 -0.40983 0.95704 
0.11637 -1.36661 -0.71519 0.11637 -1.36661 0.71519 0.11642 -1.26807 -0.79855 
0.11642 -1.26807 0.79855 0.11642 -0.08592 -0.79855 0.11642 -0.08592 0.79855 
0.12706 -0.78356 -0.98648 0.12706 -0.78356 0.98648 0.12706 -0.57044 -0.98648 
0.12706 -0.57044 0.98648 0.13853 -0.73026 -0.98928 0.13853 -0.73026 0.98928 
0.13853 -0.62374 -0.98928 0.13853 -0.62374 0.98928 0.14849 -1.09884 -0.89486 
0.14849 -1.09884 0.89486 0.14849 -0.25516 -0.89486 0.14849 -0.25516 0.89486 
0.14932 -0.677 -0.98918 0.14932 -0.677 0.98918 0.15116 -0.99498 -0.93638 
0.15116 -0.99498 0.93638 0.15116 -0.35901 -0.93638 0.15116 -0.35901 0.93638 
0.15202 -0.88832 -0.96593 0.15202 -0.88832 0.96593 0.15202 -0.46567 -0.96593 
0.15202 -0.46567 0.96593 0.15217 -1.21283 -0.83097 0.15217 -1.21283 0.83097 
0.15217 -0.14116 -0.83097 0.15217 -0.14116 0.83097 0.15335 -1.3166 -0.75378 
0.15335 -1.3166 0.75378 0.15335 -0.03739 -0.75378 0.15335 -0.03739 0.75378 
0.16418 -0.83604 -0.97396 0.16418 -0.83604 0.97396 0.16418 -0.51796 -0.97396 
0.16418 -0.51796 0.97396 0.17587 -0.78329 -0.97912 0.17587 -0.78329 0.97912 
0.17587 -0.57071 -0.97912 0.17587 -0.57071 0.97912 0.18171 -1.35869 -0.70937 
0.18171 -1.35869 0.70937 0.18644 -1.045 -0.91147 0.18644 -1.045 0.91147 
0.18644 -0.309 -0.91147 0.18644 -0.309 0.91147 0.18705 -0.73022 -0.9814 
0.18705 -0.73022 0.9814 0.18705 -0.62377 -0.9814 0.18705 -0.62377 0.9814 
0.18712 -1.1541 -0.85926 0.18712 -1.1541 0.85926 0.18712 -0.19989 -0.85926 
0.18712 -0.19989 0.85926 0.18817 -0.93945 -0.94693 0.18817 -0.93945 0.94693 
0.18817 -0.41454 -0.94693 0.18817 -0.41454 0.94693 0.18952 -1.26316 -0.78833 
0.18952 -1.26316 0.78833 0.18952 -0.09083 -0.78833 0.18952 -0.09083 0.78833 
0.19768 -0.677 -0.98079 0.19768 -0.677 0.98079 0.2014 -0.8885 -0.95694 
0.2014 -0.8885 0.95694 0.2014 -0.46549 -0.95694 0.2014 -0.46549 0.95694 
0.20926 -1.39768 -0.66174 0.20926 -1.39768 0.66174 0.21354 -0.83607 -0.96447 
0.21354 -0.83607 0.96447 0.21354 -0.51793 -0.96447 0.21354 -0.51793 0.96447 
0.21949 -1.30525 -0.74716 0.21949 -1.30525 0.74716 0.21949 -0.04874 -0.74716 
0.21949 -0.04874 0.74716 0.22046 -1.09316 -0.88281 0.22046 -1.09316 0.88281 
0.22046 -0.26084 -0.88281 0.22046 -0.26084 0.88281 0.22353 -0.98946 -0.92388 
0.22353 -0.98946 0.92388 0.22353 -0.36454 -0.92388 0.22353 -0.36454 0.92388 
0.22468 -1.20659 -0.81866 0.22468 -1.20659 0.81866 0.22468 -0.1474 -0.81866 
0.22468 -0.1474 0.81866 0.22534 -0.78295 -0.9691 0.22534 -0.78295 0.9691 
0.22534 -0.57104 -0.9691 0.22534 -0.57104 0.9691 0.23647 -0.72979 -0.97083 
0.23647 -0.72979 0.97083 0.23647 -0.62421 -0.97083 0.23647 -0.62421 0.97083 
0.23724 -0.93918 -0.93606 0.23724 -0.93918 0.93606 0.23724 -0.41482 -0.93606 
0.23724 -0.41482 0.93606 0.24557 -0.677 -0.97003 0.24557 -0.677 0.97003 
0.24765 -1.34627 -0.70144 0.24765 -1.34627 0.70144 0.25028 -0.88815 -0.94555 
0.25028 -0.88815 0.94555 0.25028 -0.46585 -0.94555 0.25028 -0.46585 0.94555 
0.25522 -1.25007 -0.7796 0.25522 -1.25007 0.7796 0.25522 -0.10393 -0.7796 
0.25522 -0.10393 0.7796 0.25795 -1.03812 -0.89687 0.25795 -1.03812 0.89687 
0.25795 -0.31587 -0.89687 0.25795 -0.31587 0.89687 0.25866 -1.14718 -0.84461 
0.25866 -1.14718 0.84461 0.25866 -0.20682 -0.84461 0.25866 -0.20682 0.84461 
0.26265 -0.83548 -0.9525 0.26265 -0.83548 0.9525 0.26265 -0.51851 -0.9525 
0.26265 -0.51851 0.9525 0.27234 -0.98878 -0.91106 0.27234 -0.98878 0.91106 
0.27234 -0.36522 -0.91106 0.27234 -0.36522 0.91106 0.27424 -0.78234 -0.95661 
0.27424 -0.78234 0.95661 0.27424 -0.57165 -0.95661 0.27424 -0.57165 0.95661 
0.28396 -0.72975 -0.95815 0.28396 -0.72975 0.95815 0.28396 -0.62425 -0.95815 
0.28396 -0.62425 0.95815 0.28466 -1.29105 -0.73714 0.28466 -1.29105 0.73714 
0.28597 -0.93829 -0.92272 0.28597 -0.93829 0.92272 0.28597 -0.41571 -0.92272 
0.28597 -0.41571 0.92272 0.29003 -1.19151 -0.80787 0.29003 -1.19151 0.80787 
0.29003 -0.16249 -0.80787 0.29003 -0.16249 0.80787 0.29127 -1.08525 -0.86603 
0.29127 -1.08525 0.86603 0.29127 -0.26875 -0.86603 0.29127 -0.26875 0.86603 
0.29288 -0.677 -0.95694 0.29288 -0.677 0.95694 0.29853 -0.88726 -0.93178 
0.29853 -0.88726 0.93178 0.29853 -0.46673 -0.93178 0.29853 -0.46673 0.93178 
0.30629 -1.03678 -0.88222 0.30629 -1.03678 0.88222 0.30629 -0.31721 -0.88222 
0.30629 -0.31721 0.88222 0.31082 -0.83444 -0.93819 0.31082 -0.83444 0.93819 
0.31082 -0.51955 -0.93819 0.31082 -0.51955 0.93819 0.32022 -1.23406 -0.76733 
0.32022 -1.23406 0.76733 0.32022 -0.11993 -0.76733 0.32022 -0.11993 0.76733 
0.32045 -0.9873 -0.89592 0.32045 -0.9873 0.89592 0.32045 -0.36669 -0.89592 
0.32045 -0.36669 0.89592 0.32137 -0.78231 -0.94196 0.32137 -0.78231 0.94196 
0.32137 -0.57169 -0.94196 0.32137 -0.57169 0.94196 0.32335 -1.13062 -0.83147 
0.32335 -1.13062 0.83147 0.32335 -0.22338 -0.83147 0.32335 -0.22338 0.83147 
0.33103 -0.72962 -0.94306 0.33103 -0.72962 0.94306 0.33103 -0.62437 -0.94306 
0.33103 -0.62437 0.94306 0.33371 -0.93694 -0.90708 0.33371 -0.93694 0.90708 
0.33371 -0.41705 -0.90708 0.33371 -0.41705 0.90708 0.33948 -0.677 -0.94154 
0.33948 -0.677 0.94154 0.34114 -1.08608 -0.84737 0.34114 -1.08608 0.84737 
0.34114 -0.26792 -0.84737 0.34114 -0.26792 0.84737 0.34604 -0.88584 -0.91566 
0.34604 -0.88584 0.91566 0.34604 -0.46815 -0.91566 0.34604 -0.46815 0.91566 
0.35406 -1.17405 -0.79335 0.35406 -1.17405 0.79335 0.35406 -0.17995 -0.79335 
0.35406 -0.17995 0.79335 0.35612 -1.0374 -0.86321 0.35612 -1.0374 0.86321 
0.35612 -0.3166 -0.86321 0.35612 -0.3166 0.86321 0.35738 -0.83415 -0.92164 
0.35738 -0.83415 0.92164 0.35738 -0.51984 -0.92164 0.35738 -0.51984 0.92164 
0.36773 -0.78202 -0.92501 0.36773 -0.78202 0.92501 0.36773 -0.57198 -0.92501 
0.36773 -0.57198 0.92501 0.37039 -0.98745 -0.87655 0.37039 -0.98745 0.87655 
0.37039 -0.36654 -0.87655 0.37039 -0.36654 0.87655 0.37253 -1.13047 -0.81086 
0.37253 -1.13047 0.81086 0.37253 -0.22352 -0.81086 0.37253 -0.22352 0.81086 
0.37703 -0.72958 -0.92576 0.37703 -0.72958 0.92576 0.37703 -0.62441 -0.92576 
0.37703 -0.62441 0.92576 0.38357 -0.9369 -0.8873 0.38357 -0.9369 0.8873 
0.38357 -0.41709 -0.8873 0.38357 -0.41709 0.8873 0.38527 -0.677 -0.92388 
0.38527 -0.677 0.92388 0.39006 -1.08575 -0.82631 0.39006 -1.08575 0.82631 
0.39006 -0.26825 -0.82631 0.39006 -0.26825 0.82631 0.39659 -0.88424 -0.89544 
0.39659 -0.88424 0.89544 0.39659 -0.46976 -0.89544 0.39659 -0.46976 0.89544 
0.40524 -1.03674 -0.8417 0.40524 -1.03674 0.8417 0.40524 -0.31725 -0.8417 
0.40524 -0.31725 0.8417 0.4078 -0.83238 -0.90092 0.4078 -0.83238 0.90092 
0.4078 -0.52161 -0.90092 0.4078 -0.52161 0.90092 0.41814 -0.77982 -0.90374 
0.41814 -0.77982 0.90374 0.41814 -0.57417 -0.90374 0.41814 -0.57417 0.90374 
0.41926 -0.98671 -0.85467 0.41926 -0.98671 0.85467 0.41926 -0.36728 -0.85467 
0.41926 -0.36728 0.85467 0.42088 -0.22491 -0.78781 0.42088 -0.22491 0.78781 
0.42729 -0.72727 -0.90394 0.42729 -0.72727 0.90394 0.42729 -0.62672 -0.90394 
0.42729 -0.62672 0.90394 0.43015 -0.677 -0.90399 0.43015 -0.677 0.90399 
0.43326 -0.93475 -0.86492 0.43326 -0.93475 0.86492 0.43326 -0.41925 -0.86492 
0.43326 -0.41925 0.86492 0.43788 -0.26974 -0.80291 0.43788 -0.26974 0.80291 
0.44597 -0.88201 -0.87257 0.44597 -0.88201 0.87257 0.44597 -0.47198 -0.87257 
0.44597 -0.47198 0.87257 0.45295 -0.31897 -0.81792 0.45295 -0.31897 0.81792 
0.4573 -0.82988 -0.87742 0.4573 -0.82988 0.87742 0.4573 -0.52411 -0.87742 
0.4573 -0.52411 0.87742 0.46732 -0.77732 -0.87975 0.46732 -0.77732 0.87975 
0.46732 -0.57668 -0.87975 0.46732 -0.57668 0.87975 0.46813 -0.36994 -0.83005 
0.46813 -0.36994 0.83005 0.47124 -0.72722 -0.88195 0.47124 -0.72722 0.88195 
0.47124 -0.62677 -0.88195 0.47124 -0.62677 0.88195 0.47399 -0.677 -0.88192 
0.47399 -0.677 0.88192 0.48195 -0.93187 -0.8398 0.48195 -0.93187 0.8398 
0.48195 -0.42213 -0.8398 0.48195 -0.42213 0.8398 0.48447 -0.27238 -0.77723 
0.48447 -0.27238 0.77723 0.49404 -0.87918 -0.84711 0.49404 -0.87918 0.84711 
0.49404 -0.47481 -0.84711 0.49404 -0.47481 0.84711 0.50077 -0.32242 -0.79126 
0.50077 -0.32242 0.79126 0.50516 -0.82689 -0.85144 0.50516 -0.82689 0.85144 
0.50516 -0.52711 -0.85144 0.50516 -0.52711 0.85144 0.51035 -0.77722 -0.85565 
0.51035 -0.77722 0.85565 0.51035 -0.57678 -0.85565 0.51035 -0.57678 0.85565 
0.51428 -0.72705 -0.85771 0.51428 -0.72705 0.85771 0.51428 -0.62694 -0.85771 
0.51428 -0.62694 0.85771 0.5156 -0.37351 -0.80295 0.5156 -0.37351 0.80295 
0.51669 -0.677 -0.85773 0.51669 -0.677 0.85773 0.5289 -0.4255 -0.81225 
0.5289 -0.4255 0.81225 0.54065 -0.47824 -0.81914 0.54065 -0.47824 0.81914 
0.54578 -0.32648 -0.76294 0.54578 -0.32648 0.76294 0.54708 -0.52749 -0.82533 
0.54708 -0.52749 0.82533 0.55216 -0.77688 -0.82946 0.55216 -0.77688 0.82946 
0.55216 -0.57712 -0.82946 0.55216 -0.57712 0.82946 0.55585 -0.727 -0.83151 
0.55585 -0.727 0.83151 0.55585 -0.627 -0.83151 0.55585 -0.627 0.83151 
0.55816 -0.677 -0.83147 0.55816 -0.677 0.83147 0.56055 -0.37809 -0.77417 
0.56055 -0.37809 0.77417 0.57361 -0.4303 -0.78299 0.57361 -0.4303 0.78299 
0.58179 -0.47841 -0.79063 0.58179 -0.47841 0.79063 0.58823 -0.52774 -0.79671 
0.58823 -0.52774 0.79671 0.59341 -0.57769 -0.80067 0.59341 -0.57769 0.80067 
0.59709 -0.72636 -0.80258 0.59709 -0.72636 0.80258 0.59709 -0.62764 -0.80258 
0.59709 -0.62764 0.80258 0.59829 -0.677 -0.80321 0.59829 -0.677 0.80321 
0.60389 -0.38353 -0.74318 0.60389 -0.38353 0.74318 0.61343 -0.43101 -0.75257 
0.61343 -0.43101 0.75257 0.62148 -0.47908 -0.76014 0.62148 -0.47908 0.76014 
0.62811 -0.52861 -0.76597 0.62811 -0.52861 0.76597 0.63316 -0.57851 -0.76986 
0.63316 -0.57851 0.76986 0.63584 -0.62769 -0.77237 0.63584 -0.62769 0.77237 
0.65189 -0.43232 -0.7201 0.65189 -0.43232 0.7201 0.65962 -0.48025 -0.72774 
0.65962 -0.48025 0.72774 0.66623 -0.52986 -0.73344 0.66623 -0.52986 0.73344 
0.67054 -0.57863 -0.73768 0.67054 -0.57863 0.73768 0.69611 -0.48191 -0.69352 
0.69611 -0.48191 0.69352 0.70204 -0.53027 -0.69945 0.70204 -0.53027 0.69945 
0.51553 1.20839 -0.67666 0.51553 1.20839 0.67666 0.54288 1.254 -0.7201 
0.54288 1.254 0.7201 0.5524 1.20643 -0.71082 0.5524 1.20643 0.71082 
0.56342 1.15981 -0.69987 0.56342 1.15981 0.69987 0.5733 1.30076 -0.76014 
0.5733 1.30076 0.76014 0.58135 1.25269 -0.75257 0.58135 1.25269 0.75257 
0.59088 1.20521 -0.74318 0.59088 1.20521 0.74318 0.60525 1.15348 -0.73235 
0.60525 1.15348 0.73235 0.60655 1.34942 -0.79671 0.60655 1.34942 0.79671 
0.61299 1.30009 -0.79063 0.61299 1.30009 0.79063 0.62117 1.25199 -0.78299 
0.62117 1.25199 0.78299 0.62137 1.10278 -0.71933 0.62137 1.10278 0.71933 
0.63423 1.19977 -0.77417 0.63423 1.19977 0.77417 0.63628 1.05802 -0.70484 
0.63628 1.05802 0.70484 0.63893 1.44868 -0.83151 0.63893 1.44868 0.83151 
0.64262 1.3988 -0.82946 0.64262 1.3988 0.82946 0.6477 1.34917 -0.82533 
0.6477 1.34917 0.82533 0.64899 1.14816 -0.76294 0.64899 1.14816 0.76294 
0.65255 1.01434 -0.68862 0.65255 1.01434 0.68862 0.65413 1.29992 -0.81914 
0.65413 1.29992 0.81914 0.6651 1.09786 -0.74934 0.6651 1.09786 0.74934 
0.66588 1.24718 -0.81225 0.66588 1.24718 0.81225 0.67809 1.49868 -0.85773 
0.67809 1.49868 0.85773 0.67918 1.19519 -0.80295 0.67918 1.19519 0.80295 
0.68031 1.05322 -0.73454 0.68031 1.05322 0.73454 0.6805 1.44862 -0.85771 
0.6805 1.44862 0.85771 0.68443 1.39846 -0.85565 0.68443 1.39846 0.85565 
0.68962 1.34879 -0.85144 0.68962 1.34879 0.85144 0.69401 1.1441 -0.79126 
0.69401 1.1441 0.79126 0.69798 1.00905 -0.71834 0.69798 1.00905 0.71834 
0.70074 1.29649 -0.84711 0.70074 1.29649 0.84711 0.71031 1.09406 -0.77723 
0.71031 1.09406 0.77723 0.71283 1.24381 -0.8398 0.71283 1.24381 0.8398 
0.71696 0.96586 -0.70019 0.71696 0.96586 0.70019 0.72079 1.49868 -0.88192 
0.72079 1.49868 0.88192 0.72353 1.44846 -0.88195 0.72353 1.44846 0.88195 
0.72353 1.5489 -0.88195 0.72353 1.5489 0.88195 0.72665 1.19162 -0.83005 
0.72665 1.19162 0.83005 0.72701 1.04907 -0.76254 0.72701 1.04907 0.76254 
0.72746 1.39836 -0.87975 0.72746 1.39836 0.87975 0.72746 1.599 -0.87975 
0.72746 1.599 0.87975 0.73748 1.34579 -0.87742 0.73748 1.34579 0.87742 
0.73748 1.65157 -0.87742 0.73748 1.65157 0.87742 0.74183 1.14065 -0.81792 
0.74183 1.14065 0.81792 0.74487 1.00521 -0.74592 0.74487 1.00521 0.74592 
0.74881 1.29366 -0.87257 0.74881 1.29366 0.87257 0.7569 1.09142 -0.80291 
0.7569 1.09142 0.80291 0.76152 1.24093 -0.86492 0.76152 1.24093 0.86492 
0.76387 0.96259 -0.72743 0.76387 0.96259 0.72743 0.76463 1.49868 -0.90399 
0.76463 1.49868 0.90399 0.76749 1.4484 -0.90394 0.76749 1.4484 0.90394 
0.76749 1.54896 -0.90394 0.76749 1.54896 0.90394 0.77389 1.0466 -0.78781 
0.77389 1.0466 0.78781 0.77552 1.18897 -0.85467 0.77552 1.18897 0.85467 
0.77664 1.39586 -0.90374 0.77664 1.39586 0.90374 0.77664 1.6015 -0.90374 
0.77664 1.6015 0.90374 0.78697 1.34329 -0.90092 0.78697 1.34329 0.90092 
0.78697 1.65406 -0.90092 0.78697 1.65406 0.90092 0.78954 1.13893 -0.8417 
0.78954 1.13893 0.8417 0.79222 1.00271 -0.77074 0.79222 1.00271 0.77074 
0.79819 1.29144 -0.89544 0.79819 1.29144 0.89544 0.79819 1.70592 -0.89544 
0.79819 1.70592 0.89544 0.80472 1.08993 -0.82631 0.80472 1.08993 0.82631 
0.8095 1.49868 -0.92388 0.8095 1.49868 0.92388 0.81121 1.23877 -0.8873 
0.81121 1.23877 0.8873 0.81121 1.75858 -0.8873 0.81121 1.75858 0.8873 
0.81151 0.96032 -0.75184 0.81151 0.96032 0.75184 0.81775 1.44609 -0.92576 
0.81775 1.44609 0.92576 0.81775 1.55126 -0.92576 0.81775 1.55126 0.92576 
0.82225 1.0452 -0.81086 0.82225 1.0452 0.81086 0.82439 1.18822 -0.87655 
0.82439 1.18822 0.87655 0.82439 1.80913 -0.87655 0.82439 1.80913 0.87655 
0.82705 1.39366 -0.92501 0.82705 1.39366 0.92501 0.82705 1.6037 -0.92501 
0.82705 1.6037 0.92501 0.83739 1.34152 -0.92164 0.83739 1.34152 0.92164 
0.83739 1.65583 -0.92164 0.83739 1.65583 0.92164 0.83866 1.13828 -0.86321 
0.83866 1.13828 0.86321 0.83866 1.85908 -0.86321 0.83866 1.85908 0.86321 
0.84072 1.00163 -0.79335 0.84072 1.00163 0.79335 0.84874 1.28983 -0.91566 
0.84874 1.28983 0.91566 0.84874 1.70752 -0.91566 0.84874 1.70752 0.91566 
0.85363 1.0896 -0.84737 0.85363 1.0896 0.84737 0.8553 1.49868 -0.94154 
0.8553 1.49868 0.94154 0.86106 1.23873 -0.90708 0.86106 1.23873 0.90708 
0.86106 1.75862 -0.90708 0.86106 1.75862 0.90708 0.86375 1.44605 -0.94306 
0.86375 1.44605 0.94306 0.86375 1.5513 -0.94306 0.86375 1.5513 0.94306 
0.87143 1.04506 -0.83147 0.87143 1.04506 0.83147 0.87341 1.39337 -0.94196 
0.87341 1.39337 0.94196 0.87341 1.60399 -0.94196 0.87341 1.60399 0.94196 
0.87433 1.18837 -0.89592 0.87433 1.18837 0.89592 0.87433 1.80898 -0.89592 
0.87433 1.80898 0.89592 0.87456 0.94161 -0.76733 0.87456 0.94161 0.76733 
0.88396 1.34124 -0.93819 0.88396 1.34124 0.93819 0.88396 1.65612 -0.93819 
0.88396 1.65612 0.93819 0.88849 1.13889 -0.88222 0.88849 1.13889 0.88222 
0.88849 1.85847 -0.88222 0.88849 1.85847 0.88222 0.89625 1.28842 -0.93178 
0.89625 1.28842 0.93178 0.89625 1.70894 -0.93178 0.89625 1.70894 0.93178 
0.9019 1.49868 -0.95694 0.9019 1.49868 0.95694 0.90351 1.09043 -0.86603 
0.90351 1.09043 0.86603 0.90351 1.90693 -0.86603 0.90351 1.90693 0.86603 
0.90474 0.98417 -0.80787 0.90474 0.98417 0.80787 0.9088 1.23739 -0.92272 
0.9088 1.23739 0.92272 0.9088 1.75997 -0.92272 0.9088 1.75997 0.92272 
0.91082 1.44593 -0.95815 0.91082 1.44593 0.95815 0.91082 1.55143 -0.95815 
0.91082 1.55143 0.95815 0.92054 1.39333 -0.95661 0.92054 1.39333 0.95661 
0.92054 1.60403 -0.95661 0.92054 1.60403 0.95661 0.92244 1.1869 -0.91106 
0.92244 1.1869 0.91106 0.92244 1.81046 -0.91106 0.92244 1.81046 0.91106 
0.93213 1.34019 -0.9525 0.93213 1.34019 0.9525 0.93213 1.65716 -0.9525 
0.93213 1.65716 0.9525 0.93612 1.0285 -0.84461 0.93612 1.0285 0.84461 
0.93612 1.96886 -0.84461 0.93612 1.96886 0.84461 0.93683 1.13755 -0.89687 
0.93683 1.13755 0.89687 0.93683 1.85981 -0.89687 0.93683 1.85981 0.89687 
0.93956 0.92561 -0.7796 0.93956 0.92561 0.7796 0.9445 1.28753 -0.94555 
0.9445 1.28753 0.94555 0.9445 1.70983 -0.94555 0.9445 1.70983 0.94555 
0.94921 1.49868 -0.97003 0.94921 1.49868 0.97003 0.95754 1.2365 -0.93606 
0.95754 1.2365 0.93606 0.95754 1.76086 -0.93606 0.95754 1.76086 0.93606 
0.9583 1.44589 -0.97083 0.9583 1.44589 0.97083 0.9583 1.55147 -0.97083 
0.9583 1.55147 0.97083 0.96944 1.39273 -0.9691 0.96944 1.39273 0.9691 
0.96944 1.60463 -0.9691 0.96944 1.60463 0.9691 0.9701 0.96909 -0.81866 
0.9701 0.96909 0.81866 0.9701 2.02827 -0.81866 0.9701 2.02827 0.81866 
0.97125 1.18622 -0.92388 0.97125 1.18622 0.92388 0.97125 1.81114 -0.92388 
0.97125 1.81114 0.92388 0.97432 1.08252 -0.88281 0.97432 1.08252 0.88281 
0.97432 1.91484 -0.88281 0.97432 1.91484 0.88281 0.97528 2.12694 -0.74716 
0.97528 2.12694 0.74716 0.98124 1.33961 -0.96447 0.98124 1.33961 0.96447 
0.98124 1.65775 -0.96447 0.98124 1.65775 0.96447 0.99338 1.28717 -0.95694 
0.99338 1.28717 0.95694 0.99338 1.71018 -0.95694 0.99338 1.71018 0.95694 
0.9971 1.49868 -0.98079 0.9971 1.49868 0.98079 1.00526 0.91251 -0.78833 
1.00526 0.91251 0.78833 1.00526 2.08485 -0.78833 1.00526 2.08485 0.78833 
1.0066 1.23622 -0.94693 1.0066 1.23622 0.94693 1.0066 1.76113 -0.94693 
1.0066 1.76113 0.94693 1.00766 1.02158 -0.85926 1.00766 1.02158 0.85926 
1.00766 1.97578 -0.85926 1.00766 1.97578 0.85926 1.00773 1.44546 -0.9814 
1.00773 1.44546 0.9814 1.00773 1.5519 -0.9814 1.00773 1.5519 0.9814 
1.00834 1.13068 -0.91147 1.00834 1.13068 0.91147 1.00834 1.86668 -0.91147 
1.00834 1.86668 0.91147 1.01891 1.39239 -0.97912 1.01891 1.39239 0.97912 
1.01891 1.60497 -0.97912 1.01891 1.60497 0.97912 1.0306 1.33964 -0.97396 
1.0306 1.33964 0.97396 1.0306 1.65772 -0.97396 1.0306 1.65772 0.97396 
1.04261 0.96284 -0.83097 1.04261 0.96284 0.83097 1.04261 2.03452 -0.83097 
1.04261 2.03452 0.83097 1.04276 1.28735 -0.96593 1.04276 1.28735 0.96593 
1.04276 1.71 -0.96593 1.04276 1.71 0.96593 1.04361 1.18069 -0.93638 
1.04361 1.18069 0.93638 1.04361 1.81666 -0.93638 1.04361 1.81666 0.93638 
1.04546 1.49868 -0.98918 1.04546 1.49868 0.98918 1.04629 1.07684 -0.89486 
1.04629 1.07684 0.89486 1.04629 1.92052 -0.89486 1.04629 1.92052 0.89486 
1.05625 1.44542 -0.98928 1.05625 1.44542 0.98928 1.05625 1.55194 -0.98928 
1.05625 1.55194 0.98928 1.06772 1.39212 -0.98648 1.06772 1.39212 0.98648 
1.06772 1.60524 -0.98648 1.06772 1.60524 0.98648 1.07836 0.9076 -0.79855 
1.07836 0.9076 0.79855 1.07952 1.23151 -0.95704 1.07952 1.23151 0.95704 
1.07952 1.76584 -0.95704 1.07952 1.76584 0.95704 1.07955 1.33939 -0.98079 
1.07955 1.33939 0.98079 1.07955 1.65797 -0.98079 1.07955 1.65797 0.98079 
1.08081 1.01686 -0.86917 1.08081 1.01686 0.86917 1.08081 1.98049 -0.86917 
1.08081 1.98049 0.86917 1.0813 1.12605 -0.92133 1.0813 1.12605 0.92133 
1.0813 1.8713 -0.92133 1.0813 1.8713 0.92133 1.09417 1.49868 -0.99518 
1.09417 1.49868 0.99518 1.10537 1.44531 -0.99479 1.10537 1.44531 0.99479 
1.10537 1.55204 -0.99479 1.10537 1.55204 0.99479 1.11594 0.95951 -0.83874 
1.11594 0.95951 0.83874 1.11594 2.03784 -0.83874 1.11594 2.03784 0.83874 
1.11659 0.85353 -0.76031 1.11659 0.85353 0.76031 1.11679 1.17689 -0.94381 
1.11679 1.17689 0.94381 1.11679 1.82046 -0.94381 1.11679 1.82046 0.94381 
1.11683 1.3921 -0.99144 1.11683 1.3921 0.99144 1.11683 1.60525 -0.99144 
1.11683 1.60525 0.99144 1.11726 1.28555 -0.97415 1.11726 1.28555 0.97415 
1.11726 1.7118 -0.97415 1.11726 1.7118 0.97415 1.11904 1.07342 -0.90211 
1.11904 1.07342 0.90211 1.11904 1.92394 -0.90211 1.11904 1.92394 0.90211 
1.14312 1.49868 -0.9988 1.14312 1.49868 0.9988 1.15395 0.90387 -0.80296 
1.15395 0.90387 0.80296 1.15395 1.01451 -0.87414 1.15395 1.01451 0.87414 
1.15395 1.98285 -0.87414 1.15395 1.98285 0.87414 1.1544 1.2303 -0.96257 
1.1544 1.2303 0.96257 1.1544 1.76705 -0.96257 1.1544 1.76705 0.96257 
1.1544 1.12373 -0.92628 1.1544 1.12373 0.92628 1.1544 1.87362 -0.92628 
1.1544 1.87362 0.92628 1.15443 1.33818 -0.98631 1.15443 1.33818 0.98631 
1.15443 1.65918 -0.98631 1.15443 1.65918 0.98631 1.15443 1.44528 -0.99786 
1.15443 1.44528 0.99786 1.15443 1.55208 -0.99786 1.15443 1.55208 0.99786 
1.19219 0.85168 -0.76249 1.19219 0.85168 0.76249 1.19219 0.95794 -0.84119 
1.19219 0.95794 0.84119 1.19219 1.07228 -0.90453 1.19219 1.07228 0.90453 
1.19219 1.17597 -0.9465 1.19219 1.17597 0.9465 1.19219 1.28495 -0.97689 
1.19219 1.28495 0.97689 1.19219 1.3918 -0.99427 1.19219 1.3918 0.99427 
1.19219 1.49868 -1 1.19219 1.49868 1 1.19219 1.60556 -0.99427 
1.19219 1.60556 0.99427 1.19219 1.7124 -0.97689 1.19219 1.7124 0.97689 
1.19219 1.82138 -0.9465 1.19219 1.82138 0.9465 1.19219 1.92508 -0.90453 
1.19219 1.92508 0.90453 1.22995 1.44528 -0.99786 1.22995 1.44528 0.99786 
1.22995 1.55208 -0.99786 1.22995 1.55208 0.99786 1.22995 1.33818 -0.98631 
1.22995 1.33818 0.98631 1.22995 1.65918 -0.98631 1.22995 1.65918 0.98631 
1.22997 1.12373 -0.92628 1.22997 1.12373 0.92628 1.22997 1.87362 -0.92628 
1.22997 1.87362 0.92628 1.22998 1.2303 -0.96257 1.22998 1.2303 0.96257 
1.22998 1.76705 -0.96257 1.22998 1.76705 0.96257 1.23042 1.01451 -0.87414 
1.23042 1.01451 0.87414 1.23042 0.90387 -0.80296 1.23042 0.90387 0.80296 
1.24126 1.49868 -0.9988 1.24126 1.49868 0.9988 1.26533 1.07342 -0.90211 
1.26533 1.07342 0.90211 1.26533 1.92394 -0.90211 1.26533 1.92394 0.90211 
1.26711 1.28555 -0.97415 1.26711 1.28555 0.97415 1.26711 1.7118 -0.97415 
1.26711 1.7118 0.97415 1.26755 1.3921 -0.99144 1.26755 1.3921 0.99144 
1.26755 1.60525 -0.99144 1.26755 1.60525 0.99144 1.26759 1.17689 -0.94381 
1.26759 1.17689 0.94381 1.26759 1.82046 -0.94381 1.26759 1.82046 0.94381 
1.26778 0.85353 -0.76031 1.26778 0.85353 0.76031 1.26844 0.95951 -0.83874 
1.26844 0.95951 0.83874 1.27901 1.44531 -0.99479 1.27901 1.44531 0.99479 
1.27901 1.55204 -0.99479 1.27901 1.55204 0.99479 1.29021 1.49868 -0.99518 
1.29021 1.49868 0.99518 1.30308 1.12605 -0.92133 1.30308 1.12605 0.92133 
1.30308 1.8713 -0.92133 1.30308 1.8713 0.92133 1.30357 1.01686 -0.86917 
1.30357 1.01686 0.86917 1.30482 1.33939 -0.98079 1.30482 1.33939 0.98079 
1.30482 1.65797 -0.98079 1.30482 1.65797 0.98079 1.30486 1.23151 -0.95704 
1.30486 1.23151 0.95704 1.30486 1.76584 -0.95704 1.30486 1.76584 0.95704 
1.30597 0.80907 -0.71519 1.30597 0.80907 0.71519 1.30602 0.9076 -0.79855 
1.30602 0.9076 0.79855 1.31666 1.39212 -0.98648 1.31666 1.39212 0.98648 
1.31666 1.60524 -0.98648 1.31666 1.60524 0.98648 1.32813 1.44542 -0.98928 
1.32813 1.44542 0.98928 1.32813 1.55194 -0.98928 1.32813 1.55194 0.98928 
1.33809 1.07684 -0.89486 1.33809 1.07684 0.89486 1.33892 1.49868 -0.98918 
1.33892 1.49868 0.98918 1.34076 1.18069 -0.93638 1.34076 1.18069 0.93638 
1.34076 1.81666 -0.93638 1.34076 1.81666 0.93638 1.34162 1.28735 -0.96593 
1.34162 1.28735 0.96593 1.34162 1.71 -0.96593 1.34162 1.71 0.96593 
1.34177 0.96284 -0.83097 1.34177 0.96284 0.83097 1.34294 0.85908 -0.75378 
1.34294 0.85908 0.75378 1.35378 1.33964 -0.97396 1.35378 1.33964 0.97396 
1.35378 1.65772 -0.97396 1.35378 1.65772 0.97396 1.36547 1.39239 -0.97912 
1.36547 1.39239 0.97912 1.36547 1.60497 -0.97912 1.36547 1.60497 0.97912 
1.37131 0.81698 -0.70937 1.37131 0.81698 0.70937 1.37603 1.13068 -0.91147 
1.37603 1.13068 0.91147 1.37603 1.86668 -0.91147 1.37603 1.86668 0.91147 
1.37664 1.44546 -0.9814 1.37664 1.44546 0.9814 1.37664 1.5519 -0.9814 
1.37664 1.5519 0.9814 1.37672 1.02158 -0.85926 1.37672 1.02158 0.85926 
1.37777 1.23622 -0.94693 1.37777 1.23622 0.94693 1.37777 1.76113 -0.94693 
1.37777 1.76113 0.94693 1.37911 0.91251 -0.78833 1.37911 0.91251 0.78833 
1.38728 1.49868 -0.98079 1.38728 1.49868 0.98079 1.391 1.28717 -0.95694 
1.391 1.28717 0.95694 1.391 1.71018 -0.95694 1.391 1.71018 0.95694 
1.39885 0.77799 -0.66174 1.39885 0.77799 0.66174 1.40314 1.33961 -0.96447 
1.40314 1.33961 0.96447 1.40314 1.65775 -0.96447 1.40314 1.65775 0.96447 
1.40909 0.87042 -0.74716 1.40909 0.87042 0.74716 1.41006 1.08252 -0.88281 
1.41006 1.08252 0.88281 1.41313 1.18622 -0.92388 1.41313 1.18622 0.92388 
1.41313 1.81114 -0.92388 1.41313 1.81114 0.92388 1.41428 0.96909 -0.81866 
1.41428 0.96909 0.81866 1.41494 1.39273 -0.9691 1.41494 1.39273 0.9691 
1.41494 1.60463 -0.9691 1.41494 1.60463 0.9691 1.42607 1.44589 -0.97083 
1.42607 1.44589 0.97083 1.42607 1.55147 -0.97083 1.42607 1.55147 0.97083 
1.42684 1.2365 -0.93606 1.42684 1.2365 0.93606 1.42684 1.76086 -0.93606 
1.42684 1.76086 0.93606 1.43517 1.49868 -0.97003 1.43517 1.49868 0.97003 
1.43725 0.8294 -0.70144 1.43725 0.8294 0.70144 1.43987 1.28753 -0.94555 
1.43987 1.28753 0.94555 1.43987 1.70983 -0.94555 1.43987 1.70983 0.94555 
1.44482 0.92561 -0.7796 1.44482 0.92561 0.7796 1.44754 1.13755 -0.89687 
1.44754 1.13755 0.89687 1.44826 1.0285 -0.84461 1.44826 1.0285 0.84461 
1.45224 1.34019 -0.9525 1.45224 1.34019 0.9525 1.45224 1.65716 -0.9525 
1.45224 1.65716 0.9525 1.46193 1.1869 -0.91106 1.46193 1.1869 0.91106 
1.46193 1.81046 -0.91106 1.46193 1.81046 0.91106 1.46384 1.39333 -0.95661 
1.46384 1.39333 0.95661 1.46384 1.60403 -0.95661 1.46384 1.60403 0.95661 
1.47356 1.44593 -0.95815 1.47356 1.44593 0.95815 1.47356 1.55143 -0.95815 
1.47356 1.55143 0.95815 1.47425 0.88462 -0.73714 1.47425 0.88462 0.73714 
1.47557 1.23739 -0.92272 1.47557 1.23739 0.92272 1.47557 1.75997 -0.92272 
1.47557 1.75997 0.92272 1.47963 0.98417 -0.80787 1.47963 0.98417 0.80787 
1.48086 1.09043 -0.86603 1.48086 1.09043 0.86603 1.48247 1.49868 -0.95694 
1.48247 1.49868 0.95694 1.48813 1.28842 -0.93178 1.48813 1.28842 0.93178 
1.48813 1.70894 -0.93178 1.48813 1.70894 0.93178 1.49589 1.13889 -0.88222 
1.49589 1.13889 0.88222 1.50041 1.34124 -0.93819 1.50041 1.34124 0.93819 
1.50041 1.65612 -0.93819 1.50041 1.65612 0.93819 1.51005 1.18837 -0.89592 
1.51005 1.18837 0.89592 1.51097 1.39337 -0.94196 1.51097 1.39337 0.94196 
1.51097 1.60399 -0.94196 1.51097 1.60399 0.94196 1.51295 1.04506 -0.83147 
1.51295 1.04506 0.83147 1.52062 1.44605 -0.94306 1.52062 1.44605 0.94306 
1.52062 1.5513 -0.94306 1.52062 1.5513 0.94306 1.52331 1.23873 -0.90708 
1.52331 1.23873 0.90708 1.52331 1.75862 -0.90708 1.52331 1.75862 0.90708 
1.52908 1.49868 -0.94154 1.52908 1.49868 0.94154 1.53074 1.0896 -0.84737 
1.53074 1.0896 0.84737 1.53563 1.28983 -0.91566 1.53563 1.28983 0.91566 
1.53563 1.70752 -0.91566 1.53563 1.70752 0.91566 1.54571 1.13828 -0.86321 
1.54571 1.13828 0.86321 1.54698 1.34152 -0.92164 1.54698 1.34152 0.92164 
1.54698 1.65583 -0.92164 1.54698 1.65583 0.92164 1.55732 1.39366 -0.92501 
1.55732 1.39366 0.92501 1.55732 1.6037 -0.92501 1.55732 1.6037 0.92501 
1.55998 1.18822 -0.87655 1.55998 1.18822 0.87655 1.56213 1.0452 -0.81086 
1.56213 1.0452 0.81086 1.56663 1.44609 -0.92576 1.56663 1.44609 0.92576 
1.56663 1.55126 -0.92576 1.56663 1.55126 0.92576 1.57316 1.23877 -0.8873 
1.57316 1.23877 0.8873 1.57487 1.49868 -0.92388 1.57487 1.49868 0.92388 
1.57966 1.08993 -0.82631 1.57966 1.08993 0.82631 1.58618 1.29144 -0.89544 
1.58618 1.29144 0.89544 1.58618 1.70592 -0.89544 1.58618 1.70592 0.89544 
1.59484 1.13893 -0.8417 1.59484 1.13893 0.8417 1.5974 1.34329 -0.90092 
1.5974 1.34329 0.90092 1.5974 1.65406 -0.90092 1.5974 1.65406 0.90092 
1.60774 1.39586 -0.90374 1.60774 1.39586 0.90374 1.60774 1.6015 -0.90374 
1.60774 1.6015 0.90374 1.60886 1.18897 -0.85467 1.60886 1.18897 0.85467 
1.61689 1.4484 -0.90394 1.61689 1.4484 0.90394 1.61689 1.54896 -0.90394 
1.61689 1.54896 0.90394 1.61974 1.49868 -0.90399 1.61974 1.49868 0.90399 
1.62286 1.24093 -0.86492 1.62286 1.24093 0.86492 1.63557 1.29366 -0.87257 
1.63557 1.29366 0.87257 1.64689 1.34579 -0.87742 1.64689 1.34579 0.87742 
1.64689 1.65157 -0.87742 1.64689 1.65157 0.87742 1.65691 1.39836 -0.87975 
1.65691 1.39836 0.87975 1.65691 1.599 -0.87975 1.65691 1.599 0.87975 
1.66084 1.44846 -0.88195 1.66084 1.44846 0.88195 1.66084 1.5489 -0.88195 
1.66084 1.5489 0.88195 1.66358 1.49868 -0.88192 1.66358 1.49868 0.88192 
1.67154 1.24381 -0.8398 1.67154 1.24381 0.8398 1.68363 1.29649 -0.84711 
1.68363 1.29649 0.84711 1.69476 1.34879 -0.85144 1.69476 1.34879 0.85144 
1.69476 1.64857 -0.85144 1.69476 1.64857 0.85144 1.69995 1.39846 -0.85565 
1.69995 1.39846 0.85565 1.69995 1.5989 -0.85565 1.69995 1.5989 0.85565 
1.70388 1.44862 -0.85771 1.70388 1.44862 0.85771 1.70388 1.54874 -0.85771 
1.70388 1.54874 0.85771 1.70629 1.49868 -0.85773 1.70629 1.49868 0.85773 
1.73668 1.34917 -0.82533 1.73668 1.34917 0.82533 1.74175 1.3988 -0.82946 
1.74175 1.3988 0.82946 1.74175 1.59856 -0.82946 1.74175 1.59856 0.82946 
1.74545 1.44868 -0.83151 1.74545 1.44868 0.83151 1.74545 1.54868 -0.83151 
1.74545 1.54868 0.83151 1.74776 1.49868 -0.83147 1.74776 1.49868 0.83147 
1.78668 1.44932 -0.80258 1.78668 1.44932 0.80258 1.78668 1.54804 -0.80258 
1.78668 1.54804 0.80258 1.78789 1.49868 -0.80321 1.78789 1.49868 0.80321 
1.82544 1.54798 -0.77237 1.82544 1.54798 0.77237 -1.82544 -1.54798 -0.77237 
-1.82544 -1.54798 0.77237 -1.78789 -1.49868 -0.80321 -1.78789 -1.49868 0.80321 
-1.78668 -1.54804 -0.80258 -1.78668 -1.54804 0.80258 -1.78668 -1.44932 -0.80258 
-1.78668 -1.44932 0.80258 -1.74776 -1.49868 -0.83147 -1.74776 -1.49868 0.83147 
-1.74545 -1.54868 -0.83151 -1.74545 -1.54868 0.83151 -1.74545 -1.44868 -0.83151 
-1.74545 -1.44868 0.83151 -1.74175 -1.59856 -0.82946 -1.74175 -1.59856 0.82946 
-1.74175 -1.3988 -0.82946 -1.74175 -1.3988 0.82946 -1.73668 -1.34917 -0.82533 
-1.73668 -1.34917 0.82533 -1.70629 -1.49868 -0.85773 -1.70629 -1.49868 0.85773 
-1.70388 -1.54874 -0.85771 -1.70388 -1.54874 0.85771 -1.70388 -1.44862 -0.85771 
-1.70388 -1.44862 0.85771 -1.69995 -1.5989 -0.85565 -1.69995 -1.5989 0.85565 
-1.69995 -1.39846 -0.85565 -1.69995 -1.39846 0.85565 -1.69476 -1.64857 -0.85144 
-1.69476 -1.64857 0.85144 -1.69476 -1.34879 -0.85144 -1.69476 -1.34879 0.85144 
-1.68363 -1.29649 -0.84711 -1.68363 -1.29649 0.84711 -1.67154 -1.24381 -0.8398 
-1.67154 -1.24381 0.8398 -1.66358 -1.49868 -0.88192 -1.66358 -1.49868 0.88192 
-1.66084 -1.5489 -0.88195 -1.66084 -1.5489 0.88195 -1.66084 -1.44846 -0.88195 
-1.66084 -1.44846 0.88195 -1.65691 -1.599 -0.87975 -1.65691 -1.599 0.87975 
-1.65691 -1.39836 -0.87975 -1.65691 -1.39836 0.87975 -1.64689 -1.65157 -0.87742 
-1.64689 -1.65157 0.87742 -1.64689 -1.34579 -0.87742 -1.64689 -1.34579 0.87742 
-1.63557 -1.29366 -0.87257 -1.63557 -1.29366 0.87257 -1.62286 -1.24093 -0.86492 
-1.62286 -1.24093 0.86492 -1.61974 -1.49868 -0.90399 -1.61974 -1.49868 0.90399 
-1.61689 -1.54896 -0.90394 -1.61689 -1.54896 0.90394 -1.61689 -1.4484 -0.90394 
-1.61689 -1.4484 0.90394 -1.60886 -1.18897 -0.85467 -1.60886 -1.18897 0.85467 
-1.60774 -1.6015 -0.90374 -1.60774 -1.6015 0.90374 -1.60774 -1.39586 -0.90374 
-1.60774 -1.39586 0.90374 -1.5974 -1.65406 -0.90092 -1.5974 -1.65406 0.90092 
-1.5974 -1.34329 -0.90092 -1.5974 -1.34329 0.90092 -1.59484 -1.13893 -0.8417 
-1.59484 -1.13893 0.8417 -1.58618 -1.70592 -0.89544 -1.58618 -1.70592 0.89544 
-1.58618 -1.29144 -0.89544 -1.58618 -1.29144 0.89544 -1.57966 -1.08993 -0.82631 
-1.57966 -1.08993 0.82631 -1.57487 -1.49868 -0.92388 -1.57487 -1.49868 0.92388 
-1.57316 -1.23877 -0.8873 -1.57316 -1.23877 0.8873 -1.56663 -1.55126 -0.92576 
-1.56663 -1.55126 0.92576 -1.56663 -1.44609 -0.92576 -1.56663 -1.44609 0.92576 
-1.56213 -1.0452 -0.81086 -1.56213 -1.0452 0.81086 -1.55998 -1.18822 -0.87655 
-1.55998 -1.18822 0.87655 -1.55732 -1.6037 -0.92501 -1.55732 -1.6037 0.92501 
-1.55732 -1.39366 -0.92501 -1.55732 -1.39366 0.92501 -1.54698 -1.65583 -0.92164 
-1.54698 -1.65583 0.92164 -1.54698 -1.34152 -0.92164 -1.54698 -1.34152 0.92164 
-1.54571 -1.13828 -0.86321 -1.54571 -1.13828 0.86321 -1.53563 -1.70752 -0.91566 
-1.53563 -1.70752 0.91566 -1.53563 -1.28983 -0.91566 -1.53563 -1.28983 0.91566 
-1.53074 -1.0896 -0.84737 -1.53074 -1.0896 0.84737 -1.52908 -1.49868 -0.94154 
-1.52908 -1.49868 0.94154 -1.52331 -1.75862 -0.90708 -1.52331 -1.75862 0.90708 
-1.52331 -1.23873 -0.90708 -1.52331 -1.23873 0.90708 -1.52062 -1.5513 -0.94306 
-1.52062 -1.5513 0.94306 -1.52062 -1.44605 -0.94306 -1.52062 -1.44605 0.94306 
-1.51295 -1.04506 -0.83147 -1.51295 -1.04506 0.83147 -1.51097 -1.60399 -0.94196 
-1.51097 -1.60399 0.94196 -1.51097 -1.39337 -0.94196 -1.51097 -1.39337 0.94196 
-1.51005 -1.18837 -0.89592 -1.51005 -1.18837 0.89592 -1.50041 -1.65612 -0.93819 
-1.50041 -1.65612 0.93819 -1.50041 -1.34124 -0.93819 -1.50041 -1.34124 0.93819 
-1.49589 -1.13889 -0.88222 -1.49589 -1.13889 0.88222 -1.48813 -1.70894 -0.93178 
-1.48813 -1.70894 0.93178 -1.48813 -1.28842 -0.93178 -1.48813 -1.28842 0.93178 
-1.48247 -1.49868 -0.95694 -1.48247 -1.49868 0.95694 -1.48086 -1.09043 -0.86603 
-1.48086 -1.09043 0.86603 -1.47963 -0.98417 -0.80787 -1.47963 -0.98417 0.80787 
-1.47557 -1.75997 -0.92272 -1.47557 -1.75997 0.92272 -1.47557 -1.23739 -0.92272 
-1.47557 -1.23739 0.92272 -1.47425 -0.88462 -0.73714 -1.47425 -0.88462 0.73714 
-1.47356 -1.55143 -0.95815 -1.47356 -1.55143 0.95815 -1.47356 -1.44593 -0.95815 
-1.47356 -1.44593 0.95815 -1.46384 -1.60403 -0.95661 -1.46384 -1.60403 0.95661 
-1.46384 -1.39333 -0.95661 -1.46384 -1.39333 0.95661 -1.46193 -1.81046 -0.91106 
-1.46193 -1.81046 0.91106 -1.46193 -1.1869 -0.91106 -1.46193 -1.1869 0.91106 
-1.45224 -1.65716 -0.9525 -1.45224 -1.65716 0.9525 -1.45224 -1.34019 -0.9525 
-1.45224 -1.34019 0.9525 -1.44826 -1.0285 -0.84461 -1.44826 -1.0285 0.84461 
-1.44754 -1.13755 -0.89687 -1.44754 -1.13755 0.89687 -1.44482 -0.92561 -0.7796 
-1.44482 -0.92561 0.7796 -1.43987 -1.70983 -0.94555 -1.43987 -1.70983 0.94555 
-1.43987 -1.28753 -0.94555 -1.43987 -1.28753 0.94555 -1.43725 -0.8294 -0.70144 
-1.43725 -0.8294 0.70144 -1.43517 -1.49868 -0.97003 -1.43517 -1.49868 0.97003 
-1.42684 -1.76086 -0.93606 -1.42684 -1.76086 0.93606 -1.42684 -1.2365 -0.93606 
-1.42684 -1.2365 0.93606 -1.42607 -1.55147 -0.97083 -1.42607 -1.55147 0.97083 
-1.42607 -1.44589 -0.97083 -1.42607 -1.44589 0.97083 -1.41494 -1.60463 -0.9691 
-1.41494 -1.60463 0.9691 -1.41494 -1.39273 -0.9691 -1.41494 -1.39273 0.9691 
-1.41428 -0.96909 -0.81866 -1.41428 -0.96909 0.81866 -1.41313 -1.81114 -0.92388 
-1.41313 -1.81114 0.92388 -1.41313 -1.18622 -0.92388 -1.41313 -1.18622 0.92388 
-1.41006 -1.08252 -0.88281 -1.41006 -1.08252 0.88281 -1.40909 -0.87042 -0.74716 
-1.40909 -0.87042 0.74716 -1.40314 -1.65775 -0.96447 -1.40314 -1.65775 0.96447 
-1.40314 -1.33961 -0.96447 -1.40314 -1.33961 0.96447 -1.39885 -0.77799 -0.66174 
-1.39885 -0.77799 0.66174 -1.391 -1.71018 -0.95694 -1.391 -1.71018 0.95694 
-1.391 -1.28717 -0.95694 -1.391 -1.28717 0.95694 -1.38728 -1.49868 -0.98079 
-1.38728 -1.49868 0.98079 -1.37911 -0.91251 -0.78833 -1.37911 -0.91251 0.78833 
-1.37777 -1.76113 -0.94693 -1.37777 -1.76113 0.94693 -1.37777 -1.23622 -0.94693 
-1.37777 -1.23622 0.94693 -1.37672 -1.02158 -0.85926 -1.37672 -1.02158 0.85926 
-1.37664 -1.5519 -0.9814 -1.37664 -1.5519 0.9814 -1.37664 -1.44546 -0.9814 
-1.37664 -1.44546 0.9814 -1.37603 -1.86668 -0.91147 -1.37603 -1.86668 0.91147 
-1.37603 -1.13068 -0.91147 -1.37603 -1.13068 0.91147 -1.37131 -0.81698 -0.70937 
-1.37131 -0.81698 0.70937 -1.36547 -1.60497 -0.97912 -1.36547 -1.60497 0.97912 
-1.36547 -1.39239 -0.97912 -1.36547 -1.39239 0.97912 -1.35378 -1.65772 -0.97396 
-1.35378 -1.65772 0.97396 -1.35378 -1.33964 -0.97396 -1.35378 -1.33964 0.97396 
-1.34294 -0.85908 -0.75378 -1.34294 -0.85908 0.75378 -1.34177 -0.96284 -0.83097 
-1.34177 -0.96284 0.83097 -1.34162 -1.71 -0.96593 -1.34162 -1.71 0.96593 
-1.34162 -1.28735 -0.96593 -1.34162 -1.28735 0.96593 -1.34076 -1.81666 -0.93638 
-1.34076 -1.81666 0.93638 -1.34076 -1.18069 -0.93638 -1.34076 -1.18069 0.93638 
-1.33892 -1.49868 -0.98918 -1.33892 -1.49868 0.98918 -1.33809 -1.07684 -0.89486 
-1.33809 -1.07684 0.89486 -1.32813 -1.55194 -0.98928 -1.32813 -1.55194 0.98928 
-1.32813 -1.44542 -0.98928 -1.32813 -1.44542 0.98928 -1.31666 -1.60524 -0.98648 
-1.31666 -1.60524 0.98648 -1.31666 -1.39212 -0.98648 -1.31666 -1.39212 0.98648 
-1.30602 -0.9076 -0.79855 -1.30602 -0.9076 0.79855 -1.30597 -0.80907 -0.71519 
-1.30597 -0.80907 0.71519 -1.30486 -1.76584 -0.95704 -1.30486 -1.76584 0.95704 
-1.30486 -1.23151 -0.95704 -1.30486 -1.23151 0.95704 -1.30482 -1.65797 -0.98079 
-1.30482 -1.65797 0.98079 -1.30482 -1.33939 -0.98079 -1.30482 -1.33939 0.98079 
-1.30357 -1.01686 -0.86917 -1.30357 -1.01686 0.86917 -1.30308 -1.8713 -0.92133 
-1.30308 -1.8713 0.92133 -1.30308 -1.12605 -0.92133 -1.30308 -1.12605 0.92133 
-1.29021 -1.49868 -0.99518 -1.29021 -1.49868 0.99518 -1.27901 -1.55204 -0.99479 
-1.27901 -1.55204 0.99479 -1.27901 -1.44531 -0.99479 -1.27901 -1.44531 0.99479 
-1.26844 -0.95951 -0.83874 -1.26844 -0.95951 0.83874 -1.26778 -0.85353 -0.76031 
-1.26778 -0.85353 0.76031 -1.26759 -1.82046 -0.94381 -1.26759 -1.82046 0.94381 
-1.26759 -1.17689 -0.94381 -1.26759 -1.17689 0.94381 -1.26755 -1.60525 -0.99144 
-1.26755 -1.60525 0.99144 -1.26755 -1.3921 -0.99144 -1.26755 -1.3921 0.99144 
-1.26711 -1.7118 -0.97415 -1.26711 -1.7118 0.97415 -1.26711 -1.28555 -0.97415 
-1.26711 -1.28555 0.97415 -1.26533 -1.92394 -0.90211 -1.26533 -1.92394 0.90211 
-1.26533 -1.07342 -0.90211 -1.26533 -1.07342 0.90211 -1.24126 -1.49868 -0.9988 
-1.24126 -1.49868 0.9988 -1.23042 -0.90387 -0.80296 -1.23042 -0.90387 0.80296 
-1.23042 -1.01451 -0.87414 -1.23042 -1.01451 0.87414 -1.22998 -1.76705 -0.96257 
-1.22998 -1.76705 0.96257 -1.22998 -1.2303 -0.96257 -1.22998 -1.2303 0.96257 
-1.22997 -1.87362 -0.92628 -1.22997 -1.87362 0.92628 -1.22997 -1.12373 -0.92628 
-1.22997 -1.12373 0.92628 -1.22995 -1.65918 -0.98631 -1.22995 -1.65918 0.98631 
-1.22995 -1.33818 -0.98631 -1.22995 -1.33818 0.98631 -1.22995 -1.55208 -0.99786 
-1.22995 -1.55208 0.99786 -1.22995 -1.44528 -0.99786 -1.22995 -1.44528 0.99786 
-1.19219 -1.92508 -0.90453 -1.19219 -1.92508 0.90453 -1.19219 -1.82138 -0.9465 
-1.19219 -1.82138 0.9465 -1.19219 -1.7124 -0.97689 -1.19219 -1.7124 0.97689 
-1.19219 -1.60556 -0.99427 -1.19219 -1.60556 0.99427 -1.19219 -1.49868 -1 
-1.19219 -1.49868 1 -1.19219 -1.3918 -0.99427 -1.19219 -1.3918 0.99427 
-1.19219 -1.28495 -0.97689 -1.19219 -1.28495 0.97689 -1.19219 -1.17597 -0.9465 
-1.19219 -1.17597 0.9465 -1.19219 -1.07228 -0.90453 -1.19219 -1.07228 0.90453 
-1.19219 -0.95794 -0.84119 -1.19219 -0.95794 0.84119 -1.19219 -0.85168 -0.76249 
-1.19219 -0.85168 0.76249 -1.15443 -1.55208 -0.99786 -1.15443 -1.55208 0.99786 
-1.15443 -1.44528 -0.99786 -1.15443 -1.44528 0.99786 -1.15443 -1.65918 -0.98631 
-1.15443 -1.65918 0.98631 -1.15443 -1.33818 -0.98631 -1.15443 -1.33818 0.98631 
-1.1544 -1.87362 -0.92628 -1.1544 -1.87362 0.92628 -1.1544 -1.12373 -0.92628 
-1.1544 -1.12373 0.92628 -1.1544 -1.76705 -0.96257 -1.1544 -1.76705 0.96257 
-1.1544 -1.2303 -0.96257 -1.1544 -1.2303 0.96257 -1.15395 -1.98285 -0.87414 
-1.15395 -1.98285 0.87414 -1.15395 -1.01451 -0.87414 -1.15395 -1.01451 0.87414 
-1.15395 -0.90387 -0.80296 -1.15395 -0.90387 0.80296 -1.14312 -1.49868 -0.9988 
-1.14312 -1.49868 0.9988 -1.11904 -1.92394 -0.90211 -1.11904 -1.92394 0.90211 
-1.11904 -1.07342 -0.90211 -1.11904 -1.07342 0.90211 -1.11726 -1.7118 -0.97415 
-1.11726 -1.7118 0.97415 -1.11726 -1.28555 -0.97415 -1.11726 -1.28555 0.97415 
-1.11683 -1.60525 -0.99144 -1.11683 -1.60525 0.99144 -1.11683 -1.3921 -0.99144 
-1.11683 -1.3921 0.99144 -1.11679 -1.82046 -0.94381 -1.11679 -1.82046 0.94381 
-1.11679 -1.17689 -0.94381 -1.11679 -1.17689 0.94381 -1.11659 -0.85353 -0.76031 
-1.11659 -0.85353 0.76031 -1.11594 -2.03784 -0.83874 -1.11594 -2.03784 0.83874 
-1.11594 -0.95951 -0.83874 -1.11594 -0.95951 0.83874 -1.10537 -1.55204 -0.99479 
-1.10537 -1.55204 0.99479 -1.10537 -1.44531 -0.99479 -1.10537 -1.44531 0.99479 
-1.09417 -1.49868 -0.99518 -1.09417 -1.49868 0.99518 -1.0813 -1.8713 -0.92133 
-1.0813 -1.8713 0.92133 -1.0813 -1.12605 -0.92133 -1.0813 -1.12605 0.92133 
-1.08081 -1.98049 -0.86917 -1.08081 -1.98049 0.86917 -1.08081 -1.01686 -0.86917 
-1.08081 -1.01686 0.86917 -1.07955 -1.65797 -0.98079 -1.07955 -1.65797 0.98079 
-1.07955 -1.33939 -0.98079 -1.07955 -1.33939 0.98079 -1.07952 -1.76584 -0.95704 
-1.07952 -1.76584 0.95704 -1.07952 -1.23151 -0.95704 -1.07952 -1.23151 0.95704 
-1.07836 -0.9076 -0.79855 -1.07836 -0.9076 0.79855 -1.06772 -1.60524 -0.98648 
-1.06772 -1.60524 0.98648 -1.06772 -1.39212 -0.98648 -1.06772 -1.39212 0.98648 
-1.05625 -1.55194 -0.98928 -1.05625 -1.55194 0.98928 -1.05625 -1.44542 -0.98928 
-1.05625 -1.44542 0.98928 -1.04629 -1.92052 -0.89486 -1.04629 -1.92052 0.89486 
-1.04629 -1.07684 -0.89486 -1.04629 -1.07684 0.89486 -1.04546 -1.49868 -0.98918 
-1.04546 -1.49868 0.98918 -1.04361 -1.81666 -0.93638 -1.04361 -1.81666 0.93638 
-1.04361 -1.18069 -0.93638 -1.04361 -1.18069 0.93638 -1.04276 -1.71 -0.96593 
-1.04276 -1.71 0.96593 -1.04276 -1.28735 -0.96593 -1.04276 -1.28735 0.96593 
-1.04261 -2.03452 -0.83097 -1.04261 -2.03452 0.83097 -1.04261 -0.96284 -0.83097 
-1.04261 -0.96284 0.83097 -1.0306 -1.65772 -0.97396 -1.0306 -1.65772 0.97396 
-1.0306 -1.33964 -0.97396 -1.0306 -1.33964 0.97396 -1.01891 -1.60497 -0.97912 
-1.01891 -1.60497 0.97912 -1.01891 -1.39239 -0.97912 -1.01891 -1.39239 0.97912 
-1.00834 -1.86668 -0.91147 -1.00834 -1.86668 0.91147 -1.00834 -1.13068 -0.91147 
-1.00834 -1.13068 0.91147 -1.00773 -1.5519 -0.9814 -1.00773 -1.5519 0.9814 
-1.00773 -1.44546 -0.9814 -1.00773 -1.44546 0.9814 -1.00766 -1.97578 -0.85926 
-1.00766 -1.97578 0.85926 -1.00766 -1.02158 -0.85926 -1.00766 -1.02158 0.85926 
-1.0066 -1.76113 -0.94693 -1.0066 -1.76113 0.94693 -1.0066 -1.23622 -0.94693 
-1.0066 -1.23622 0.94693 -1.00526 -2.08485 -0.78833 -1.00526 -2.08485 0.78833 
-1.00526 -0.91251 -0.78833 -1.00526 -0.91251 0.78833 -0.9971 -1.49868 -0.98079 
-0.9971 -1.49868 0.98079 -0.99338 -1.71018 -0.95694 -0.99338 -1.71018 0.95694 
-0.99338 -1.28717 -0.95694 -0.99338 -1.28717 0.95694 -0.98124 -1.65775 -0.96447 
-0.98124 -1.65775 0.96447 -0.98124 -1.33961 -0.96447 -0.98124 -1.33961 0.96447 
-0.97528 -2.12694 -0.74716 -0.97528 -2.12694 0.74716 -0.97432 -1.91484 -0.88281 
-0.97432 -1.91484 0.88281 -0.97432 -1.08252 -0.88281 -0.97432 -1.08252 0.88281 
-0.97125 -1.81114 -0.92388 -0.97125 -1.81114 0.92388 -0.97125 -1.18622 -0.92388 
-0.97125 -1.18622 0.92388 -0.9701 -2.02827 -0.81866 -0.9701 -2.02827 0.81866 
-0.9701 -0.96909 -0.81866 -0.9701 -0.96909 0.81866 -0.96944 -1.60463 -0.9691 
-0.96944 -1.60463 0.9691 -0.96944 -1.39273 -0.9691 -0.96944 -1.39273 0.9691 
-0.9583 -1.55147 -0.97083 -0.9583 -1.55147 0.97083 -0.9583 -1.44589 -0.97083 
-0.9583 -1.44589 0.97083 -0.95754 -1.76086 -0.93606 -0.95754 -1.76086 0.93606 
-0.95754 -1.2365 -0.93606 -0.95754 -1.2365 0.93606 -0.94921 -1.49868 -0.97003 
-0.94921 -1.49868 0.97003 -0.9445 -1.70983 -0.94555 -0.9445 -1.70983 0.94555 
-0.9445 -1.28753 -0.94555 -0.9445 -1.28753 0.94555 -0.93956 -0.92561 -0.7796 
-0.93956 -0.92561 0.7796 -0.93683 -1.85981 -0.89687 -0.93683 -1.85981 0.89687 
-0.93683 -1.13755 -0.89687 -0.93683 -1.13755 0.89687 -0.93612 -1.96886 -0.84461 
-0.93612 -1.96886 0.84461 -0.93612 -1.0285 -0.84461 -0.93612 -1.0285 0.84461 
-0.93213 -1.65716 -0.9525 -0.93213 -1.65716 0.9525 -0.93213 -1.34019 -0.9525 
-0.93213 -1.34019 0.9525 -0.92244 -1.81046 -0.91106 -0.92244 -1.81046 0.91106 
-0.92244 -1.1869 -0.91106 -0.92244 -1.1869 0.91106 -0.92054 -1.60403 -0.95661 
-0.92054 -1.60403 0.95661 -0.92054 -1.39333 -0.95661 -0.92054 -1.39333 0.95661 
-0.91082 -1.55143 -0.95815 -0.91082 -1.55143 0.95815 -0.91082 -1.44593 -0.95815 
-0.91082 -1.44593 0.95815 -0.9088 -1.75997 -0.92272 -0.9088 -1.75997 0.92272 
-0.9088 -1.23739 -0.92272 -0.9088 -1.23739 0.92272 -0.90474 -0.98417 -0.80787 
-0.90474 -0.98417 0.80787 -0.90351 -1.90693 -0.86603 -0.90351 -1.90693 0.86603 
-0.90351 -1.09043 -0.86603 -0.90351 -1.09043 0.86603 -0.9019 -1.49868 -0.95694 
-0.9019 -1.49868 0.95694 -0.89625 -1.70894 -0.93178 -0.89625 -1.70894 0.93178 
-0.89625 -1.28842 -0.93178 -0.89625 -1.28842 0.93178 -0.88849 -1.85847 -0.88222 
-0.88849 -1.85847 0.88222 -0.88849 -1.13889 -0.88222 -0.88849 -1.13889 0.88222 
-0.88396 -1.65612 -0.93819 -0.88396 -1.65612 0.93819 -0.88396 -1.34124 -0.93819 
-0.88396 -1.34124 0.93819 -0.87456 -0.94161 -0.76733 -0.87456 -0.94161 0.76733 
-0.87433 -1.80898 -0.89592 -0.87433 -1.80898 0.89592 -0.87433 -1.18837 -0.89592 
-0.87433 -1.18837 0.89592 -0.87341 -1.60399 -0.94196 -0.87341 -1.60399 0.94196 
-0.87341 -1.39337 -0.94196 -0.87341 -1.39337 0.94196 -0.87143 -1.04506 -0.83147 
-0.87143 -1.04506 0.83147 -0.86375 -1.5513 -0.94306 -0.86375 -1.5513 0.94306 
-0.86375 -1.44605 -0.94306 -0.86375 -1.44605 0.94306 -0.86106 -1.75862 -0.90708 
-0.86106 -1.75862 0.90708 -0.86106 -1.23873 -0.90708 -0.86106 -1.23873 0.90708 
-0.8553 -1.49868 -0.94154 -0.8553 -1.49868 0.94154 -0.85363 -1.0896 -0.84737 
-0.85363 -1.0896 0.84737 -0.84874 -1.70752 -0.91566 -0.84874 -1.70752 0.91566 
-0.84874 -1.28983 -0.91566 -0.84874 -1.28983 0.91566 -0.84072 -1.00163 -0.79335 
-0.84072 -1.00163 0.79335 -0.83866 -1.85908 -0.86321 -0.83866 -1.85908 0.86321 
-0.83866 -1.13828 -0.86321 -0.83866 -1.13828 0.86321 -0.83739 -1.65583 -0.92164 
-0.83739 -1.65583 0.92164 -0.83739 -1.34152 -0.92164 -0.83739 -1.34152 0.92164 
-0.82705 -1.6037 -0.92501 -0.82705 -1.6037 0.92501 -0.82705 -1.39366 -0.92501 
-0.82705 -1.39366 0.92501 -0.82439 -1.80913 -0.87655 -0.82439 -1.80913 0.87655 
-0.82439 -1.18822 -0.87655 -0.82439 -1.18822 0.87655 -0.82225 -1.0452 -0.81086 
-0.82225 -1.0452 0.81086 -0.81775 -1.55126 -0.92576 -0.81775 -1.55126 0.92576 
-0.81775 -1.44609 -0.92576 -0.81775 -1.44609 0.92576 -0.81151 -0.96032 -0.75184 
-0.81151 -0.96032 0.75184 -0.81121 -1.75858 -0.8873 -0.81121 -1.75858 0.8873 
-0.81121 -1.23877 -0.8873 -0.81121 -1.23877 0.8873 -0.8095 -1.49868 -0.92388 
-0.8095 -1.49868 0.92388 -0.80472 -1.08993 -0.82631 -0.80472 -1.08993 0.82631 
-0.79819 -1.70592 -0.89544 -0.79819 -1.70592 0.89544 -0.79819 -1.29144 -0.89544 
-0.79819 -1.29144 0.89544 -0.79222 -1.00271 -0.77074 -0.79222 -1.00271 0.77074 
-0.78954 -1.13893 -0.8417 -0.78954 -1.13893 0.8417 -0.78697 -1.65406 -0.90092 
-0.78697 -1.65406 0.90092 -0.78697 -1.34329 -0.90092 -0.78697 -1.34329 0.90092 
-0.77664 -1.6015 -0.90374 -0.77664 -1.6015 0.90374 -0.77664 -1.39586 -0.90374 
-0.77664 -1.39586 0.90374 -0.77552 -1.18897 -0.85467 -0.77552 -1.18897 0.85467 
-0.77389 -1.0466 -0.78781 -0.77389 -1.0466 0.78781 -0.76749 -1.54896 -0.90394 
-0.76749 -1.54896 0.90394 -0.76749 -1.4484 -0.90394 -0.76749 -1.4484 0.90394 
-0.76463 -1.49868 -0.90399 -0.76463 -1.49868 0.90399 -0.76387 -0.96259 -0.72743 
-0.76387 -0.96259 0.72743 -0.76152 -1.24093 -0.86492 -0.76152 -1.24093 0.86492 
-0.7569 -1.09142 -0.80291 -0.7569 -1.09142 0.80291 -0.74881 -1.29366 -0.87257 
-0.74881 -1.29366 0.87257 -0.74487 -1.00521 -0.74592 -0.74487 -1.00521 0.74592 
-0.74183 -1.14065 -0.81792 -0.74183 -1.14065 0.81792 -0.73748 -1.65157 -0.87742 
-0.73748 -1.65157 0.87742 -0.73748 -1.34579 -0.87742 -0.73748 -1.34579 0.87742 
-0.72746 -1.599 -0.87975 -0.72746 -1.599 0.87975 -0.72746 -1.39836 -0.87975 
-0.72746 -1.39836 0.87975 -0.72701 -1.04907 -0.76254 -0.72701 -1.04907 0.76254 
-0.72665 -1.19162 -0.83005 -0.72665 -1.19162 0.83005 -0.72353 -1.5489 -0.88195 
-0.72353 -1.5489 0.88195 -0.72353 -1.44846 -0.88195 -0.72353 -1.44846 0.88195 
-0.72079 -1.49868 -0.88192 -0.72079 -1.49868 0.88192 -0.71696 -0.96586 -0.70019 
-0.71696 -0.96586 0.70019 -0.71283 -1.24381 -0.8398 -0.71283 -1.24381 0.8398 
-0.71031 -1.09406 -0.77723 -0.71031 -1.09406 0.77723 -0.70074 -1.29649 -0.84711 
-0.70074 -1.29649 0.84711 -0.69798 -1.00905 -0.71834 -0.69798 -1.00905 0.71834 
-0.69401 -1.1441 -0.79126 -0.69401 -1.1441 0.79126 -0.68962 -1.34879 -0.85144 
-0.68962 -1.34879 0.85144 -0.68443 -1.39846 -0.85565 -0.68443 -1.39846 0.85565 
-0.6805 -1.44862 -0.85771 -0.6805 -1.44862 0.85771 -0.68031 -1.05322 -0.73454 
-0.68031 -1.05322 0.73454 -0.67918 -1.19519 -0.80295 -0.67918 -1.19519 0.80295 
-0.67809 -1.49868 -0.85773 -0.67809 -1.49868 0.85773 -0.66588 -1.24718 -0.81225 
-0.66588 -1.24718 0.81225 -0.6651 -1.09786 -0.74934 -0.6651 -1.09786 0.74934 
-0.65413 -1.29992 -0.81914 -0.65413 -1.29992 0.81914 -0.65255 -1.01434 -0.68862 
-0.65255 -1.01434 0.68862 -0.64899 -1.14816 -0.76294 -0.64899 -1.14816 0.76294 
-0.6477 -1.34917 -0.82533 -0.6477 -1.34917 0.82533 -0.64262 -1.3988 -0.82946 
-0.64262 -1.3988 0.82946 -0.63893 -1.44868 -0.83151 -0.63893 -1.44868 0.83151 
-0.63628 -1.05802 -0.70484 -0.63628 -1.05802 0.70484 -0.63423 -1.19977 -0.77417 
-0.63423 -1.19977 0.77417 -0.62137 -1.10278 -0.71933 -0.62137 -1.10278 0.71933 
-0.62117 -1.25199 -0.78299 -0.62117 -1.25199 0.78299 -0.61299 -1.30009 -0.79063 
-0.61299 -1.30009 0.79063 -0.60655 -1.34942 -0.79671 -0.60655 -1.34942 0.79671 
-0.60525 -1.15348 -0.73235 -0.60525 -1.15348 0.73235 -0.59088 -1.20521 -0.74318 
-0.59088 -1.20521 0.74318 -0.58135 -1.25269 -0.75257 -0.58135 -1.25269 0.75257 
-0.5733 -1.30076 -0.76014 -0.5733 -1.30076 0.76014 -0.56342 -1.15981 -0.69987 
-0.56342 -1.15981 0.69987 -0.5524 -1.20643 -0.71082 -0.5524 -1.20643 0.71082 
-0.54288 -1.254 -0.7201 -0.54288 -1.254 0.7201 -0.51553 -1.20839 -0.67666 
-0.51553 -1.20839 0.67666 0.49273 2.69701 -0.69945 0.49273 2.69701 0.69945 
0.49867 2.64865 -0.69352 0.49867 2.64865 0.69352 0.52424 2.74537 -0.73768 
0.52424 2.74537 0.73768 0.52855 2.6966 -0.73344 0.52855 2.6966 0.73344 
0.53516 2.64699 -0.72774 0.53516 2.64699 0.72774 0.54288 2.59907 -0.7201 
0.54288 2.59907 0.7201 0.55779 2.84374 -0.77301 0.55779 2.84374 0.77301 
0.55893 2.79444 -0.77237 0.55893 2.79444 0.77237 0.56161 2.74526 -0.76986 
0.56161 2.74526 0.76986 0.56667 2.69535 -0.76597 0.56667 2.69535 0.76597 
0.5733 2.64583 -0.76014 0.5733 2.64583 0.76014 0.58135 2.59775 -0.75257 
0.58135 2.59775 0.75257 0.59088 2.55027 -0.74318 0.59088 2.55027 0.74318 
0.59649 2.84374 -0.80321 0.59649 2.84374 0.80321 0.59769 2.79438 -0.80258 
0.59769 2.79438 0.80258 0.59769 2.8931 -0.80258 0.59769 2.8931 0.80258 
0.60137 2.74443 -0.80067 0.60137 2.74443 0.80067 0.60655 2.69449 -0.79671 
0.60655 2.69449 0.79671 0.61299 2.64516 -0.79063 0.61299 2.64516 0.79063 
0.62117 2.59705 -0.78299 0.62117 2.59705 0.78299 0.63423 2.54484 -0.77417 
0.63423 2.54484 0.77417 0.63662 2.84374 -0.83147 0.63662 2.84374 0.83147 
0.63893 2.79374 -0.83151 0.63893 2.79374 0.83151 0.63893 2.89374 -0.83151 
0.63893 2.89374 0.83151 0.64262 2.74386 -0.82946 0.64262 2.74386 0.82946 
0.64262 2.94362 -0.82946 0.64262 2.94362 0.82946 0.6477 2.69424 -0.82533 
0.6477 2.69424 0.82533 0.6477 2.99325 -0.82533 0.6477 2.99325 0.82533 
0.64899 2.49322 -0.76294 0.64899 2.49322 0.76294 0.65413 2.64499 -0.81914 
0.65413 2.64499 0.81914 0.66588 2.59225 -0.81225 0.66588 2.59225 0.81225 
0.67809 2.84374 -0.85773 0.67809 2.84374 0.85773 0.67918 2.54026 -0.80295 
0.67918 2.54026 0.80295 0.6805 2.79368 -0.85771 0.6805 2.79368 0.85771 
0.6805 2.8938 -0.85771 0.6805 2.8938 0.85771 0.68443 2.74352 -0.85565 
0.68443 2.74352 0.85565 0.68443 2.94396 -0.85565 0.68443 2.94396 0.85565 
0.68962 2.69385 -0.85144 0.68962 2.69385 0.85144 0.68962 2.99363 -0.85144 
0.68962 2.99363 0.85144 0.69401 2.48917 -0.79126 0.69401 2.48917 0.79126 
0.70074 2.64156 -0.84711 0.70074 2.64156 0.84711 0.70074 3.04593 -0.84711 
0.70074 3.04593 0.84711 0.71031 2.43913 -0.77723 0.71031 2.43913 0.77723 
0.71283 2.58887 -0.8398 0.71283 2.58887 0.8398 0.71283 3.09861 -0.8398 
0.71283 3.09861 0.8398 0.72079 2.84374 -0.88192 0.72079 2.84374 0.88192 
0.72353 2.79352 -0.88195 0.72353 2.79352 0.88195 0.72353 2.89396 -0.88195 
0.72353 2.89396 0.88195 0.72665 2.53668 -0.83005 0.72665 2.53668 0.83005 
0.72746 2.74342 -0.87975 0.72746 2.74342 0.87975 0.72746 2.94406 -0.87975 
0.72746 2.94406 0.87975 0.73748 2.69085 -0.87742 0.73748 2.69085 0.87742 
0.73748 2.99663 -0.87742 0.73748 2.99663 0.87742 0.74183 2.48572 -0.81792 
0.74183 2.48572 0.81792 0.74881 2.63872 -0.87257 0.74881 2.63872 0.87257 
0.74881 3.04876 -0.87257 0.74881 3.04876 0.87257 0.7569 2.43648 -0.80291 
0.7569 2.43648 0.80291 0.76152 2.58599 -0.86492 0.76152 2.58599 0.86492 
0.76152 3.10149 -0.86492 0.76152 3.10149 0.86492 0.76463 2.84374 -0.90399 
0.76463 2.84374 0.90399 0.76749 2.79346 -0.90394 0.76749 2.79346 0.90394 
0.76749 2.89402 -0.90394 0.76749 2.89402 0.90394 0.77389 2.39166 -0.78781 
0.77389 2.39166 0.78781 0.77552 2.53403 -0.85467 0.77552 2.53403 0.85467 
0.77552 3.15345 -0.85467 0.77552 3.15345 0.85467 0.77664 2.74092 -0.90374 
0.77664 2.74092 0.90374 0.77664 2.94656 -0.90374 0.77664 2.94656 0.90374 
0.78697 2.68836 -0.90092 0.78697 2.68836 0.90092 0.78697 2.99913 -0.90092 
0.78697 2.99913 0.90092 0.78954 2.484 -0.8417 0.78954 2.484 0.8417 
0.78954 3.20349 -0.8417 0.78954 3.20349 0.8417 0.79819 2.6365 -0.89544 
0.79819 2.6365 0.89544 0.79819 3.05098 -0.89544 0.79819 3.05098 0.89544 
0.80472 2.43499 -0.82631 0.80472 2.43499 0.82631 0.80472 3.25249 -0.82631 
0.80472 3.25249 0.82631 0.8095 2.84374 -0.92388 0.8095 2.84374 0.92388 
0.81121 2.58384 -0.8873 0.81121 2.58384 0.8873 0.81121 3.10365 -0.8873 
0.81121 3.10365 0.8873 0.81775 2.79116 -0.92576 0.81775 2.79116 0.92576 
0.81775 2.89633 -0.92576 0.81775 2.89633 0.92576 0.82225 2.39026 -0.81086 
0.82225 2.39026 0.81086 0.82439 2.53329 -0.87655 0.82439 2.53329 0.87655 
0.82439 3.1542 -0.87655 0.82439 3.1542 0.87655 0.82705 2.73872 -0.92501 
0.82705 2.73872 0.92501 0.82705 2.94876 -0.92501 0.82705 2.94876 0.92501 
0.83739 2.68659 -0.92164 0.83739 2.68659 0.92164 0.83739 3.0009 -0.92164 
0.83739 3.0009 0.92164 0.83866 2.48334 -0.86321 0.83866 2.48334 0.86321 
0.83866 3.20414 -0.86321 0.83866 3.20414 0.86321 0.84072 2.34669 -0.79335 
0.84072 2.34669 0.79335 0.84874 2.6349 -0.91566 0.84874 2.6349 0.91566 
0.84874 3.05259 -0.91566 0.84874 3.05259 0.91566 0.85363 2.43466 -0.84737 
0.85363 2.43466 0.84737 0.85363 3.25282 -0.84737 0.85363 3.25282 0.84737 
0.8553 2.84374 -0.94154 0.8553 2.84374 0.94154 0.86106 2.5838 -0.90708 
0.86106 2.5838 0.90708 0.86106 3.10369 -0.90708 0.86106 3.10369 0.90708 
0.86375 2.79112 -0.94306 0.86375 2.79112 0.94306 0.86375 2.89637 -0.94306 
0.86375 2.89637 0.94306 0.87143 2.39012 -0.83147 0.87143 2.39012 0.83147 
0.87143 3.29736 -0.83147 0.87143 3.29736 0.83147 0.87341 2.73843 -0.94196 
0.87341 2.73843 0.94196 0.87341 2.94905 -0.94196 0.87341 2.94905 0.94196 
0.87433 2.53344 -0.89592 0.87433 2.53344 0.89592 0.87433 3.15405 -0.89592 
0.87433 3.15405 0.89592 0.87456 2.28668 -0.76733 0.87456 2.28668 0.76733 
0.88396 2.6863 -0.93819 0.88396 2.6863 0.93819 0.88396 3.00118 -0.93819 
0.88396 3.00118 0.93819 0.88849 2.48395 -0.88222 0.88849 2.48395 0.88222 
0.88849 3.20353 -0.88222 0.88849 3.20353 0.88222 0.89625 2.63348 -0.93178 
0.89625 2.63348 0.93178 0.89625 3.054 -0.93178 0.89625 3.054 0.93178 
0.9019 2.84374 -0.95694 0.9019 2.84374 0.95694 0.90351 2.43549 -0.86603 
0.90351 2.43549 0.86603 0.90351 3.25199 -0.86603 0.90351 3.25199 0.86603 
0.90474 2.32923 -0.80787 0.90474 2.32923 0.80787 0.90474 3.35825 -0.80787 
0.90474 3.35825 0.80787 0.9088 2.58245 -0.92272 0.9088 2.58245 0.92272 
0.9088 3.10503 -0.92272 0.9088 3.10503 0.92272 0.91082 2.79099 -0.95815 
0.91082 2.79099 0.95815 0.91082 2.89649 -0.95815 0.91082 2.89649 0.95815 
0.92054 2.73839 -0.95661 0.92054 2.73839 0.95661 0.92054 2.94909 -0.95661 
0.92054 2.94909 0.95661 0.92244 2.53196 -0.91106 0.92244 2.53196 0.91106 
0.92244 3.15552 -0.91106 0.92244 3.15552 0.91106 0.93213 2.68526 -0.9525 
0.93213 2.68526 0.9525 0.93213 3.00223 -0.9525 0.93213 3.00223 0.9525 
0.93612 2.37356 -0.84461 0.93612 2.37356 0.84461 0.93612 3.31392 -0.84461 
0.93612 3.31392 0.84461 0.93683 2.48261 -0.89687 0.93683 2.48261 0.89687 
0.93683 3.20487 -0.89687 0.93683 3.20487 0.89687 0.93956 2.27067 -0.7796 
0.93956 2.27067 0.7796 0.93956 3.41681 -0.7796 0.93956 3.41681 0.7796 
0.9445 2.63259 -0.94555 0.9445 2.63259 0.94555 0.9445 3.05489 -0.94555 
0.9445 3.05489 0.94555 0.94921 2.84374 -0.97003 0.94921 2.84374 0.97003 
0.95754 2.58156 -0.93606 0.95754 2.58156 0.93606 0.95754 3.10592 -0.93606 
0.95754 3.10592 0.93606 0.9583 2.79095 -0.97083 0.9583 2.79095 0.97083 
0.9583 2.89653 -0.97083 0.9583 2.89653 0.97083 0.96944 2.73779 -0.9691 
0.96944 2.73779 0.9691 0.96944 2.94969 -0.9691 0.96944 2.94969 0.9691 
0.9701 2.31415 -0.81866 0.9701 2.31415 0.81866 0.9701 3.37333 -0.81866 
0.9701 3.37333 0.81866 0.97125 2.53128 -0.92388 0.97125 2.53128 0.92388 
0.97125 3.1562 -0.92388 0.97125 3.1562 0.92388 0.97432 2.42758 -0.88281 
0.97432 2.42758 0.88281 0.97432 3.2599 -0.88281 0.97432 3.2599 0.88281 
0.97528 2.21548 -0.74716 0.97528 2.21548 0.74716 0.97528 3.472 -0.74716 
0.97528 3.472 0.74716 0.98124 2.68467 -0.96447 0.98124 2.68467 0.96447 
0.98124 3.00281 -0.96447 0.98124 3.00281 0.96447 0.99338 2.63224 -0.95694 
0.99338 2.63224 0.95694 0.99338 3.05525 -0.95694 0.99338 3.05525 0.95694 
0.9971 2.84374 -0.98079 0.9971 2.84374 0.98079 1.00526 2.25757 -0.78833 
1.00526 2.25757 0.78833 1.00526 3.42991 -0.78833 1.00526 3.42991 0.78833 
1.0066 2.58129 -0.94693 1.0066 2.58129 0.94693 1.0066 3.1062 -0.94693 
1.0066 3.1062 0.94693 1.00766 2.36664 -0.85926 1.00766 2.36664 0.85926 
1.00766 3.32084 -0.85926 1.00766 3.32084 0.85926 1.00773 2.79052 -0.9814 
1.00773 2.79052 0.9814 1.00773 2.89696 -0.9814 1.00773 2.89696 0.9814 
1.00834 2.47574 -0.91147 1.00834 2.47574 0.91147 1.00834 3.21174 -0.91147 
1.00834 3.21174 0.91147 1.01307 3.52544 -0.70937 1.01307 3.52544 0.70937 
1.01891 2.73745 -0.97912 1.01891 2.73745 0.97912 1.01891 2.95003 -0.97912 
1.01891 2.95003 0.97912 1.02313 3.61092 -0.61875 1.02313 3.61092 0.61875 
1.0306 2.6847 -0.97396 1.0306 2.6847 0.97396 1.0306 3.00278 -0.97396 
1.0306 3.00278 0.97396 1.04143 3.48334 -0.75378 1.04143 3.48334 0.75378 
1.04261 2.3079 -0.83097 1.04261 2.3079 0.83097 1.04261 3.37958 -0.83097 
1.04261 3.37958 0.83097 1.04276 2.63242 -0.96593 1.04276 2.63242 0.96593 
1.04276 3.05507 -0.96593 1.04276 3.05507 0.96593 1.04361 2.52576 -0.93638 
1.04361 2.52576 0.93638 1.04361 3.16173 -0.93638 1.04361 3.16173 0.93638 
1.04546 2.84374 -0.98918 1.04546 2.84374 0.98918 1.04629 2.4219 -0.89486 
1.04629 2.4219 0.89486 1.04629 3.26558 -0.89486 1.04629 3.26558 0.89486 
1.05045 3.57363 -0.66871 1.05045 3.57363 0.66871 1.05625 2.79048 -0.98928 
1.05625 2.79048 0.98928 1.05625 2.897 -0.98928 1.05625 2.897 0.98928 
1.06166 3.65325 -0.57241 1.06166 3.65325 0.57241 1.06772 2.73718 -0.98648 
1.06772 2.73718 0.98648 1.06772 2.9503 -0.98648 1.06772 2.9503 0.98648 
1.07836 3.43482 -0.79855 1.07836 3.43482 0.79855 1.07841 3.53335 -0.71519 
1.07841 3.53335 0.71519 1.07952 2.57658 -0.95704 1.07952 2.57658 0.95704 
1.07952 3.11091 -0.95704 1.07952 3.11091 0.95704 1.07955 2.68445 -0.98079 
1.07955 2.68445 0.98079 1.07955 3.00303 -0.98079 1.07955 3.00303 0.98079 
1.08081 2.36193 -0.86917 1.08081 2.36193 0.86917 1.08081 3.32556 -0.86917 
1.08081 3.32556 0.86917 1.0813 2.47112 -0.92133 1.0813 2.47112 0.92133 
1.0813 3.21637 -0.92133 1.0813 3.21637 0.92133 1.08802 3.71928 -0.47179 
1.08802 3.71928 0.47179 1.08859 3.61825 -0.62403 1.08859 3.61825 0.62403 
1.09199 3.6787 -0.54112 1.09199 3.6787 0.54112 1.09417 2.84374 -0.99518 
1.09417 2.84374 0.99518 1.10537 2.79038 -0.99479 1.10537 2.79038 0.99479 
1.10537 2.89711 -0.99479 1.10537 2.89711 0.99479 1.11594 2.30458 -0.83874 
1.11594 2.30458 0.83874 1.11594 3.38291 -0.83874 1.11594 3.38291 0.83874 
1.11599 3.57967 -0.67276 1.11599 3.57967 0.67276 1.11659 3.48889 -0.76031 
1.11659 3.48889 0.76031 1.11679 2.52196 -0.94381 1.11679 2.52196 0.94381 
1.11679 3.16553 -0.94381 1.11679 3.16553 0.94381 1.11683 2.73717 -0.99144 
1.11683 2.73717 0.99144 1.11683 2.95032 -0.99144 1.11683 2.95032 0.99144 
1.11726 2.63062 -0.97415 1.11726 2.63062 0.97415 1.11726 3.05687 -0.97415 
1.11726 3.05687 0.97415 1.11904 2.41848 -0.90211 1.11904 2.41848 0.90211 
1.11904 3.269 -0.90211 1.11904 3.269 0.90211 1.12256 3.77426 -0.35957 
1.12256 3.77426 0.35957 1.12258 3.70202 -0.50845 1.12258 3.70202 0.50845 
1.12281 3.74055 -0.43694 1.12281 3.74055 0.43694 1.12678 3.65849 -0.57611 
1.12678 3.65849 0.57611 1.14312 2.84374 -0.9988 1.14312 2.84374 0.9988 
1.15395 3.43855 -0.80296 1.15395 3.43855 0.80296 1.15395 2.35957 -0.87414 
1.15395 2.35957 0.87414 1.15395 3.32791 -0.87414 1.15395 3.32791 0.87414 
1.15399 3.53709 -0.71959 1.15399 3.53709 0.71959 1.15399 3.62204 -0.62674 
1.15399 3.62204 0.62674 1.1544 2.57537 -0.96257 1.1544 2.57537 0.96257 
1.1544 3.11212 -0.96257 1.1544 3.11212 0.96257 1.1544 2.4688 -0.92628 
1.1544 2.4688 0.92628 1.1544 3.21869 -0.92628 1.1544 3.21869 0.92628 
1.15443 2.68324 -0.98631 1.15443 2.68324 0.98631 1.15443 3.00424 -0.98631 
1.15443 3.00424 0.98631 1.15443 2.79034 -0.99786 1.15443 2.79034 0.99786 
1.15443 2.89714 -0.99786 1.15443 2.89714 0.99786 1.15732 3.75986 -0.39938 
1.15732 3.75986 0.39938 1.15732 3.79025 -0.3208 1.15732 3.79025 0.3208 
1.15733 3.72363 -0.4739 1.15733 3.72363 0.4739 1.15733 3.68232 -0.54367 
1.15733 3.68232 0.54367 1.15748 3.82767 -0.17515 1.15748 3.82767 0.17515 
1.15748 3.81236 -0.24614 1.15748 3.81236 0.24614 1.15749 3.83767 -0.10442 
1.15749 3.83767 0.10442 1.19219 2.41734 -0.90453 1.19219 2.41734 0.90453 
1.19219 2.52104 -0.9465 1.19219 2.52104 0.9465 1.19219 2.63002 -0.97689 
1.19219 2.63002 0.97689 1.19219 2.73686 -0.99427 1.19219 2.73686 0.99427 
1.19219 2.84374 -1 1.19219 2.84374 1 1.19219 2.95062 -0.99427 
1.19219 2.95062 0.99427 1.19219 3.05747 -0.97689 1.19219 3.05747 0.97689 
1.19219 3.16645 -0.9465 1.19219 3.16645 0.9465 1.19219 3.27014 -0.90453 
1.19219 3.27014 0.90453 1.19219 3.38448 -0.84119 1.19219 3.38448 0.84119 
1.19219 3.49074 -0.76249 1.19219 3.49074 0.76249 1.19219 3.58181 -0.67472 
1.19219 3.58181 0.67472 1.19219 3.66024 -0.57735 1.19219 3.66024 0.57735 
1.19219 3.7041 -0.50969 1.19219 3.7041 0.50969 1.19219 3.74272 -0.438 
1.19219 3.74272 0.438 1.19219 3.77652 -0.36044 1.19219 3.77652 0.36044 
1.19219 3.80342 -0.28108 1.19219 3.80342 0.28108 1.19219 3.82121 -0.21108 
1.19219 3.82121 0.21108 1.19219 3.83399 -0.13928 1.19219 3.83399 0.13928 
1.19219 3.84133 -0.06948 1.19219 3.84133 0.06948 1.19219 3.84374 0 
1.22689 3.81236 -0.24614 1.22689 3.81236 0.24614 1.22689 3.82767 -0.17515 
1.22689 3.82767 0.17515 1.22704 3.68232 -0.54367 1.22704 3.68232 0.54367 
1.22704 3.72363 -0.4739 1.22704 3.72363 0.4739 1.22705 3.79025 -0.3208 
1.22705 3.79025 0.3208 1.22705 3.75986 -0.39938 1.22705 3.75986 0.39938 
1.22995 2.79034 -0.99786 1.22995 2.79034 0.99786 1.22995 2.89714 -0.99786 
1.22995 2.89714 0.99786 1.22995 2.68324 -0.98631 1.22995 2.68324 0.98631 
1.22995 3.00424 -0.98631 1.22995 3.00424 0.98631 1.22997 2.4688 -0.92628 
1.22997 2.4688 0.92628 1.22997 3.21869 -0.92628 1.22997 3.21869 0.92628 
1.22998 2.57537 -0.96257 1.22998 2.57537 0.96257 1.22998 3.11212 -0.96257 
1.22998 3.11212 0.96257 1.23039 3.62204 -0.62674 1.23039 3.62204 0.62674 
1.23039 3.53709 -0.71959 1.23039 3.53709 0.71959 1.23042 3.32791 -0.87414 
1.23042 3.32791 0.87414 1.23042 3.43855 -0.80296 1.23042 3.43855 0.80296 
1.24126 2.84374 -0.9988 1.24126 2.84374 0.9988 1.25759 3.65849 -0.57611 
1.25759 3.65849 0.57611 1.26157 3.74055 -0.43694 1.26157 3.74055 0.43694 
1.2618 3.70202 -0.50845 1.2618 3.70202 0.50845 1.26533 2.41848 -0.90211 
1.26533 2.41848 0.90211 1.26533 3.269 -0.90211 1.26533 3.269 0.90211 
1.26711 2.63062 -0.97415 1.26711 2.63062 0.97415 1.26711 3.05687 -0.97415 
1.26711 3.05687 0.97415 1.26755 2.73717 -0.99144 1.26755 2.73717 0.99144 
1.26755 2.95032 -0.99144 1.26755 2.95032 0.99144 1.26759 2.52196 -0.94381 
1.26759 2.52196 0.94381 1.26759 3.16553 -0.94381 1.26759 3.16553 0.94381 
1.26778 3.48889 -0.76031 1.26778 3.48889 0.76031 1.26838 3.57967 -0.67276 
1.26838 3.57967 0.67276 1.26844 3.38291 -0.83874 1.26844 3.38291 0.83874 
1.27901 2.79038 -0.99479 1.27901 2.79038 0.99479 1.27901 2.89711 -0.99479 
1.27901 2.89711 0.99479 1.29021 2.84374 -0.99518 1.29021 2.84374 0.99518 
1.29238 3.6787 -0.54112 1.29238 3.6787 0.54112 1.29579 3.61825 -0.62403 
1.29579 3.61825 0.62403 1.30308 2.47112 -0.92133 1.30308 2.47112 0.92133 
1.30308 3.21637 -0.92133 1.30308 3.21637 0.92133 1.30357 3.32556 -0.86917 
1.30357 3.32556 0.86917 1.30482 2.68445 -0.98079 1.30482 2.68445 0.98079 
1.30482 3.00303 -0.98079 1.30482 3.00303 0.98079 1.30486 2.57658 -0.95704 
1.30486 2.57658 0.95704 1.30486 3.11091 -0.95704 1.30486 3.11091 0.95704 
1.30597 3.53335 -0.71519 1.30597 3.53335 0.71519 1.30602 3.43482 -0.79855 
1.30602 3.43482 0.79855 1.31666 2.73718 -0.98648 1.31666 2.73718 0.98648 
1.31666 2.9503 -0.98648 1.31666 2.9503 0.98648 1.32271 3.65325 -0.57241 
1.32271 3.65325 0.57241 1.32813 2.79048 -0.98928 1.32813 2.79048 0.98928 
1.32813 2.897 -0.98928 1.32813 2.897 0.98928 1.33393 3.57363 -0.66871 
1.33393 3.57363 0.66871 1.33809 3.26558 -0.89486 1.33809 3.26558 0.89486 
1.33892 2.84374 -0.98918 1.33892 2.84374 0.98918 1.34076 2.52576 -0.93638 
1.34076 2.52576 0.93638 1.34076 3.16173 -0.93638 1.34076 3.16173 0.93638 
1.34162 2.63242 -0.96593 1.34162 2.63242 0.96593 1.34162 3.05507 -0.96593 
1.34162 3.05507 0.96593 1.34177 3.37958 -0.83097 1.34177 3.37958 0.83097 
1.34294 3.48334 -0.75378 1.34294 3.48334 0.75378 1.35378 2.6847 -0.97396 
1.35378 2.6847 0.97396 1.35378 3.00278 -0.97396 1.35378 3.00278 0.97396 
1.36124 3.61092 -0.61875 1.36124 3.61092 0.61875 1.36547 2.73745 -0.97912 
1.36547 2.73745 0.97912 1.36547 2.95003 -0.97912 1.36547 2.95003 0.97912 
1.37131 3.52544 -0.70937 1.37131 3.52544 0.70937 1.37603 2.47574 -0.91147 
1.37603 2.47574 0.91147 1.37603 3.21174 -0.91147 1.37603 3.21174 0.91147 
1.37664 2.79052 -0.9814 1.37664 2.79052 0.9814 1.37664 2.89696 -0.9814 
1.37664 2.89696 0.9814 1.37672 3.32084 -0.85926 1.37672 3.32084 0.85926 
1.37777 2.58129 -0.94693 1.37777 2.58129 0.94693 1.37777 3.1062 -0.94693 
1.37777 3.1062 0.94693 1.37911 3.42991 -0.78833 1.37911 3.42991 0.78833 
1.38728 2.84374 -0.98079 1.38728 2.84374 0.98079 1.391 2.63224 -0.95694 
1.391 2.63224 0.95694 1.391 3.05525 -0.95694 1.391 3.05525 0.95694 
1.40314 2.68467 -0.96447 1.40314 2.68467 0.96447 1.40314 3.00281 -0.96447 
1.40314 3.00281 0.96447 1.40909 3.472 -0.74716 1.40909 3.472 0.74716 
1.41006 3.2599 -0.88281 1.41006 3.2599 0.88281 1.41313 2.53128 -0.92388 
1.41313 2.53128 0.92388 1.41313 3.1562 -0.92388 1.41313 3.1562 0.92388 
1.41428 3.37333 -0.81866 1.41428 3.37333 0.81866 1.41494 2.73779 -0.9691 
1.41494 2.73779 0.9691 1.41494 2.94969 -0.9691 1.41494 2.94969 0.9691 
1.42607 2.79095 -0.97083 1.42607 2.79095 0.97083 1.42607 2.89653 -0.97083 
1.42607 2.89653 0.97083 1.42684 2.58156 -0.93606 1.42684 2.58156 0.93606 
1.42684 3.10592 -0.93606 1.42684 3.10592 0.93606 1.43517 2.84374 -0.97003 
1.43517 2.84374 0.97003 1.43987 2.63259 -0.94555 1.43987 2.63259 0.94555 
1.43987 3.05489 -0.94555 1.43987 3.05489 0.94555 1.44482 3.41681 -0.7796 
1.44482 3.41681 0.7796 1.44754 3.20487 -0.89687 1.44754 3.20487 0.89687 
1.44826 3.31392 -0.84461 1.44826 3.31392 0.84461 1.45224 2.68526 -0.9525 
1.45224 2.68526 0.9525 1.45224 3.00223 -0.9525 1.45224 3.00223 0.9525 
1.46193 3.15552 -0.91106 1.46193 3.15552 0.91106 1.46384 2.73839 -0.95661 
1.46384 2.73839 0.95661 1.46384 2.94909 -0.95661 1.46384 2.94909 0.95661 
1.47356 2.79099 -0.95815 1.47356 2.79099 0.95815 1.47356 2.89649 -0.95815 
1.47356 2.89649 0.95815 1.47557 2.58245 -0.92272 1.47557 2.58245 0.92272 
1.47557 3.10503 -0.92272 1.47557 3.10503 0.92272 1.47963 3.35825 -0.80787 
1.47963 3.35825 0.80787 1.48086 3.25199 -0.86603 1.48086 3.25199 0.86603 
1.48247 2.84374 -0.95694 1.48247 2.84374 0.95694 1.48813 2.63348 -0.93178 
1.48813 2.63348 0.93178 1.48813 3.054 -0.93178 1.48813 3.054 0.93178 
1.49589 3.20353 -0.88222 1.49589 3.20353 0.88222 1.50041 2.6863 -0.93819 
1.50041 2.6863 0.93819 1.50041 3.00118 -0.93819 1.50041 3.00118 0.93819 
1.51005 3.15405 -0.89592 1.51005 3.15405 0.89592 1.51097 2.73843 -0.94196 
1.51097 2.73843 0.94196 1.51097 2.94905 -0.94196 1.51097 2.94905 0.94196 
1.51295 3.29736 -0.83147 1.51295 3.29736 0.83147 1.52062 2.79112 -0.94306 
1.52062 2.79112 0.94306 1.52062 2.89637 -0.94306 1.52062 2.89637 0.94306 
1.52331 2.5838 -0.90708 1.52331 2.5838 0.90708 1.52331 3.10369 -0.90708 
1.52331 3.10369 0.90708 1.52908 2.84374 -0.94154 1.52908 2.84374 0.94154 
1.53074 3.25282 -0.84737 1.53074 3.25282 0.84737 1.53563 2.6349 -0.91566 
1.53563 2.6349 0.91566 1.53563 3.05259 -0.91566 1.53563 3.05259 0.91566 
1.54571 3.20414 -0.86321 1.54571 3.20414 0.86321 1.54698 2.68659 -0.92164 
1.54698 2.68659 0.92164 1.54698 3.0009 -0.92164 1.54698 3.0009 0.92164 
1.55732 2.73872 -0.92501 1.55732 2.73872 0.92501 1.55732 2.94876 -0.92501 
1.55732 2.94876 0.92501 1.55998 3.1542 -0.87655 1.55998 3.1542 0.87655 
1.56663 2.79116 -0.92576 1.56663 2.79116 0.92576 1.56663 2.89633 -0.92576 
1.56663 2.89633 0.92576 1.57316 3.10365 -0.8873 1.57316 3.10365 0.8873 
1.57487 2.84374 -0.92388 1.57487 2.84374 0.92388 1.57966 3.25249 -0.82631 
1.57966 3.25249 0.82631 1.58618 2.6365 -0.89544 1.58618 2.6365 0.89544 
1.58618 3.05098 -0.89544 1.58618 3.05098 0.89544 1.59484 3.20349 -0.8417 
1.59484 3.20349 0.8417 1.5974 2.68836 -0.90092 1.5974 2.68836 0.90092 
1.5974 2.99913 -0.90092 1.5974 2.99913 0.90092 1.60774 2.74092 -0.90374 
1.60774 2.74092 0.90374 1.60774 2.94656 -0.90374 1.60774 2.94656 0.90374 
1.60886 3.15345 -0.85467 1.60886 3.15345 0.85467 1.61689 2.79346 -0.90394 
1.61689 2.79346 0.90394 1.61689 2.89402 -0.90394 1.61689 2.89402 0.90394 
1.61974 2.84374 -0.90399 1.61974 2.84374 0.90399 1.62286 3.10149 -0.86492 
1.62286 3.10149 0.86492 1.63557 3.04876 -0.87257 1.63557 3.04876 0.87257 
1.64689 2.69085 -0.87742 1.64689 2.69085 0.87742 1.64689 2.99663 -0.87742 
1.64689 2.99663 0.87742 1.65691 2.74342 -0.87975 1.65691 2.74342 0.87975 
1.65691 2.94406 -0.87975 1.65691 2.94406 0.87975 1.66084 2.79352 -0.88195 
1.66084 2.79352 0.88195 1.66084 2.89396 -0.88195 1.66084 2.89396 0.88195 
1.66358 2.84374 -0.88192 1.66358 2.84374 0.88192 1.67154 3.09861 -0.8398 
1.67154 3.09861 0.8398 1.68363 3.04593 -0.84711 1.68363 3.04593 0.84711 
1.69476 2.99363 -0.85144 1.69476 2.99363 0.85144 1.69995 2.74352 -0.85565 
1.69995 2.74352 0.85565 1.69995 2.94396 -0.85565 1.69995 2.94396 0.85565 
1.70388 2.79368 -0.85771 1.70388 2.79368 0.85771 1.70388 2.8938 -0.85771 
1.70388 2.8938 0.85771 1.70629 2.84374 -0.85773 1.70629 2.84374 0.85773 
1.73668 2.99325 -0.82533 1.73668 2.99325 0.82533 1.74175 2.74386 -0.82946 
1.74175 2.74386 0.82946 1.74175 2.94362 -0.82946 1.74175 2.94362 0.82946 
1.74545 2.79374 -0.83151 1.74545 2.79374 0.83151 1.74545 2.89374 -0.83151 
1.74545 2.89374 0.83151 1.74776 2.84374 -0.83147 1.74776 2.84374 0.83147 
1.78668 2.79438 -0.80258 1.78668 2.79438 0.80258 1.78668 2.8931 -0.80258 
1.78668 2.8931 0.80258 1.78789 2.84374 -0.80321 1.78789 2.84374 0.80321 
1.82658 2.84374 -0.77301 1.82658 2.84374 0.77301 -1.82658 -2.84374 -0.77301 
-1.82658 -2.84374 0.77301 -1.78789 -2.84374 -0.80321 -1.78789 -2.84374 0.80321 
-1.78668 -2.8931 -0.80258 -1.78668 -2.8931 0.80258 -1.78668 -2.79438 -0.80258 
-1.78668 -2.79438 0.80258 -1.74776 -2.84374 -0.83147 -1.74776 -2.84374 0.83147 
-1.74545 -2.89374 -0.83151 -1.74545 -2.89374 0.83151 -1.74545 -2.79374 -0.83151 
-1.74545 -2.79374 0.83151 -1.74175 -2.94362 -0.82946 -1.74175 -2.94362 0.82946 
-1.74175 -2.74386 -0.82946 -1.74175 -2.74386 0.82946 -1.73668 -2.99325 -0.82533 
-1.73668 -2.99325 0.82533 -1.70629 -2.84374 -0.85773 -1.70629 -2.84374 0.85773 
-1.70388 -2.8938 -0.85771 -1.70388 -2.8938 0.85771 -1.70388 -2.79368 -0.85771 
-1.70388 -2.79368 0.85771 -1.69995 -2.94396 -0.85565 -1.69995 -2.94396 0.85565 
-1.69995 -2.74352 -0.85565 -1.69995 -2.74352 0.85565 -1.69476 -2.99363 -0.85144 
-1.69476 -2.99363 0.85144 -1.68363 -3.04593 -0.84711 -1.68363 -3.04593 0.84711 
-1.67154 -3.09861 -0.8398 -1.67154 -3.09861 0.8398 -1.66358 -2.84374 -0.88192 
-1.66358 -2.84374 0.88192 -1.66084 -2.89396 -0.88195 -1.66084 -2.89396 0.88195 
-1.66084 -2.79352 -0.88195 -1.66084 -2.79352 0.88195 -1.65691 -2.94406 -0.87975 
-1.65691 -2.94406 0.87975 -1.65691 -2.74342 -0.87975 -1.65691 -2.74342 0.87975 
-1.64689 -2.99663 -0.87742 -1.64689 -2.99663 0.87742 -1.64689 -2.69085 -0.87742 
-1.64689 -2.69085 0.87742 -1.63557 -3.04876 -0.87257 -1.63557 -3.04876 0.87257 
-1.62286 -3.10149 -0.86492 -1.62286 -3.10149 0.86492 -1.61974 -2.84374 -0.90399 
-1.61974 -2.84374 0.90399 -1.61689 -2.89402 -0.90394 -1.61689 -2.89402 0.90394 
-1.61689 -2.79346 -0.90394 -1.61689 -2.79346 0.90394 -1.60886 -3.15345 -0.85467 
-1.60886 -3.15345 0.85467 -1.60774 -2.94656 -0.90374 -1.60774 -2.94656 0.90374 
-1.60774 -2.74092 -0.90374 -1.60774 -2.74092 0.90374 -1.5974 -2.99913 -0.90092 
-1.5974 -2.99913 0.90092 -1.5974 -2.68836 -0.90092 -1.5974 -2.68836 0.90092 
-1.59484 -3.20349 -0.8417 -1.59484 -3.20349 0.8417 -1.58618 -3.05098 -0.89544 
-1.58618 -3.05098 0.89544 -1.58618 -2.6365 -0.89544 -1.58618 -2.6365 0.89544 
-1.57966 -3.25249 -0.82631 -1.57966 -3.25249 0.82631 -1.57487 -2.84374 -0.92388 
-1.57487 -2.84374 0.92388 -1.57316 -3.10365 -0.8873 -1.57316 -3.10365 0.8873 
-1.56663 -2.89633 -0.92576 -1.56663 -2.89633 0.92576 -1.56663 -2.79116 -0.92576 
-1.56663 -2.79116 0.92576 -1.55998 -3.1542 -0.87655 -1.55998 -3.1542 0.87655 
-1.55732 -2.94876 -0.92501 -1.55732 -2.94876 0.92501 -1.55732 -2.73872 -0.92501 
-1.55732 -2.73872 0.92501 -1.54698 -3.0009 -0.92164 -1.54698 -3.0009 0.92164 
-1.54698 -2.68659 -0.92164 -1.54698 -2.68659 0.92164 -1.54571 -3.20414 -0.86321 
-1.54571 -3.20414 0.86321 -1.53563 -3.05259 -0.91566 -1.53563 -3.05259 0.91566 
-1.53563 -2.6349 -0.91566 -1.53563 -2.6349 0.91566 -1.53074 -3.25282 -0.84737 
-1.53074 -3.25282 0.84737 -1.52908 -2.84374 -0.94154 -1.52908 -2.84374 0.94154 
-1.52331 -3.10369 -0.90708 -1.52331 -3.10369 0.90708 -1.52331 -2.5838 -0.90708 
-1.52331 -2.5838 0.90708 -1.52062 -2.89637 -0.94306 -1.52062 -2.89637 0.94306 
-1.52062 -2.79112 -0.94306 -1.52062 -2.79112 0.94306 -1.51295 -3.29736 -0.83147 
-1.51295 -3.29736 0.83147 -1.51097 -2.94905 -0.94196 -1.51097 -2.94905 0.94196 
-1.51097 -2.73843 -0.94196 -1.51097 -2.73843 0.94196 -1.51005 -3.15405 -0.89592 
-1.51005 -3.15405 0.89592 -1.50041 -3.00118 -0.93819 -1.50041 -3.00118 0.93819 
-1.50041 -2.6863 -0.93819 -1.50041 -2.6863 0.93819 -1.49589 -3.20353 -0.88222 
-1.49589 -3.20353 0.88222 -1.48813 -3.054 -0.93178 -1.48813 -3.054 0.93178 
-1.48813 -2.63348 -0.93178 -1.48813 -2.63348 0.93178 -1.48247 -2.84374 -0.95694 
-1.48247 -2.84374 0.95694 -1.48086 -3.25199 -0.86603 -1.48086 -3.25199 0.86603 
-1.47963 -3.35825 -0.80787 -1.47963 -3.35825 0.80787 -1.47557 -3.10503 -0.92272 
-1.47557 -3.10503 0.92272 -1.47557 -2.58245 -0.92272 -1.47557 -2.58245 0.92272 
-1.47356 -2.89649 -0.95815 -1.47356 -2.89649 0.95815 -1.47356 -2.79099 -0.95815 
-1.47356 -2.79099 0.95815 -1.46384 -2.94909 -0.95661 -1.46384 -2.94909 0.95661 
-1.46384 -2.73839 -0.95661 -1.46384 -2.73839 0.95661 -1.46193 -3.15552 -0.91106 
-1.46193 -3.15552 0.91106 -1.45224 -3.00223 -0.9525 -1.45224 -3.00223 0.9525 
-1.45224 -2.68526 -0.9525 -1.45224 -2.68526 0.9525 -1.44826 -3.31392 -0.84461 
-1.44826 -3.31392 0.84461 -1.44754 -3.20487 -0.89687 -1.44754 -3.20487 0.89687 
-1.44482 -3.41681 -0.7796 -1.44482 -3.41681 0.7796 -1.43987 -3.05489 -0.94555 
-1.43987 -3.05489 0.94555 -1.43987 -2.63259 -0.94555 -1.43987 -2.63259 0.94555 
-1.43517 -2.84374 -0.97003 -1.43517 -2.84374 0.97003 -1.42684 -3.10592 -0.93606 
-1.42684 -3.10592 0.93606 -1.42684 -2.58156 -0.93606 -1.42684 -2.58156 0.93606 
-1.42607 -2.89653 -0.97083 -1.42607 -2.89653 0.97083 -1.42607 -2.79095 -0.97083 
-1.42607 -2.79095 0.97083 -1.41494 -2.94969 -0.9691 -1.41494 -2.94969 0.9691 
-1.41494 -2.73779 -0.9691 -1.41494 -2.73779 0.9691 -1.41428 -3.37333 -0.81866 
-1.41428 -3.37333 0.81866 -1.41313 -3.1562 -0.92388 -1.41313 -3.1562 0.92388 
-1.41313 -2.53128 -0.92388 -1.41313 -2.53128 0.92388 -1.41006 -3.2599 -0.88281 
-1.41006 -3.2599 0.88281 -1.40909 -3.472 -0.74716 -1.40909 -3.472 0.74716 
-1.40314 -3.00281 -0.96447 -1.40314 -3.00281 0.96447 -1.40314 -2.68467 -0.96447 
-1.40314 -2.68467 0.96447 -1.391 -3.05525 -0.95694 -1.391 -3.05525 0.95694 
-1.391 -2.63224 -0.95694 -1.391 -2.63224 0.95694 -1.38728 -2.84374 -0.98079 
-1.38728 -2.84374 0.98079 -1.37911 -3.42991 -0.78833 -1.37911 -3.42991 0.78833 
-1.37777 -3.1062 -0.94693 -1.37777 -3.1062 0.94693 -1.37777 -2.58129 -0.94693 
-1.37777 -2.58129 0.94693 -1.37672 -3.32084 -0.85926 -1.37672 -3.32084 0.85926 
-1.37664 -2.89696 -0.9814 -1.37664 -2.89696 0.9814 -1.37664 -2.79052 -0.9814 
-1.37664 -2.79052 0.9814 -1.37603 -3.21174 -0.91147 -1.37603 -3.21174 0.91147 
-1.37603 -2.47574 -0.91147 -1.37603 -2.47574 0.91147 -1.37131 -3.52544 -0.70937 
-1.37131 -3.52544 0.70937 -1.36547 -2.95003 -0.97912 -1.36547 -2.95003 0.97912 
-1.36547 -2.73745 -0.97912 -1.36547 -2.73745 0.97912 -1.36124 -3.61092 -0.61875 
-1.36124 -3.61092 0.61875 -1.35378 -3.00278 -0.97396 -1.35378 -3.00278 0.97396 
-1.35378 -2.6847 -0.97396 -1.35378 -2.6847 0.97396 -1.34294 -3.48334 -0.75378 
-1.34294 -3.48334 0.75378 -1.34177 -3.37958 -0.83097 -1.34177 -3.37958 0.83097 
-1.34162 -3.05507 -0.96593 -1.34162 -3.05507 0.96593 -1.34162 -2.63242 -0.96593 
-1.34162 -2.63242 0.96593 -1.34076 -3.16173 -0.93638 -1.34076 -3.16173 0.93638 
-1.34076 -2.52576 -0.93638 -1.34076 -2.52576 0.93638 -1.33892 -2.84374 -0.98918 
-1.33892 -2.84374 0.98918 -1.33809 -3.26558 -0.89486 -1.33809 -3.26558 0.89486 
-1.33393 -3.57363 -0.66871 -1.33393 -3.57363 0.66871 -1.32813 -2.897 -0.98928 
-1.32813 -2.897 0.98928 -1.32813 -2.79048 -0.98928 -1.32813 -2.79048 0.98928 
-1.32271 -3.65325 -0.57241 -1.32271 -3.65325 0.57241 -1.31666 -2.9503 -0.98648 
-1.31666 -2.9503 0.98648 -1.31666 -2.73718 -0.98648 -1.31666 -2.73718 0.98648 
-1.30602 -3.43482 -0.79855 -1.30602 -3.43482 0.79855 -1.30597 -3.53335 -0.71519 
-1.30597 -3.53335 0.71519 -1.30486 -3.11091 -0.95704 -1.30486 -3.11091 0.95704 
-1.30486 -2.57658 -0.95704 -1.30486 -2.57658 0.95704 -1.30482 -3.00303 -0.98079 
-1.30482 -3.00303 0.98079 -1.30482 -2.68445 -0.98079 -1.30482 -2.68445 0.98079 
-1.30357 -3.32556 -0.86917 -1.30357 -3.32556 0.86917 -1.30308 -3.21637 -0.92133 
-1.30308 -3.21637 0.92133 -1.30308 -2.47112 -0.92133 -1.30308 -2.47112 0.92133 
-1.29579 -3.61825 -0.62403 -1.29579 -3.61825 0.62403 -1.29238 -3.6787 -0.54112 
-1.29238 -3.6787 0.54112 -1.29021 -2.84374 -0.99518 -1.29021 -2.84374 0.99518 
-1.27901 -2.89711 -0.99479 -1.27901 -2.89711 0.99479 -1.27901 -2.79038 -0.99479 
-1.27901 -2.79038 0.99479 -1.26844 -3.38291 -0.83874 -1.26844 -3.38291 0.83874 
-1.26838 -3.57967 -0.67276 -1.26838 -3.57967 0.67276 -1.26778 -3.48889 -0.76031 
-1.26778 -3.48889 0.76031 -1.26759 -3.16553 -0.94381 -1.26759 -3.16553 0.94381 
-1.26759 -2.52196 -0.94381 -1.26759 -2.52196 0.94381 -1.26755 -2.95032 -0.99144 
-1.26755 -2.95032 0.99144 -1.26755 -2.73717 -0.99144 -1.26755 -2.73717 0.99144 
-1.26711 -3.05687 -0.97415 -1.26711 -3.05687 0.97415 -1.26711 -2.63062 -0.97415 
-1.26711 -2.63062 0.97415 -1.26533 -3.269 -0.90211 -1.26533 -3.269 0.90211 
-1.26533 -2.41848 -0.90211 -1.26533 -2.41848 0.90211 -1.2618 -3.70202 -0.50845 
-1.2618 -3.70202 0.50845 -1.26157 -3.74055 -0.43694 -1.26157 -3.74055 0.43694 
-1.25759 -3.65849 -0.57611 -1.25759 -3.65849 0.57611 -1.24126 -2.84374 -0.9988 
-1.24126 -2.84374 0.9988 -1.23042 -3.43855 -0.80296 -1.23042 -3.43855 0.80296 
-1.23042 -3.32791 -0.87414 -1.23042 -3.32791 0.87414 -1.23039 -3.53709 -0.71959 
-1.23039 -3.53709 0.71959 -1.23039 -3.62204 -0.62674 -1.23039 -3.62204 0.62674 
-1.22998 -3.11212 -0.96257 -1.22998 -3.11212 0.96257 -1.22998 -2.57537 -0.96257 
-1.22998 -2.57537 0.96257 -1.22997 -3.21869 -0.92628 -1.22997 -3.21869 0.92628 
-1.22997 -2.4688 -0.92628 -1.22997 -2.4688 0.92628 -1.22995 -3.00424 -0.98631 
-1.22995 -3.00424 0.98631 -1.22995 -2.68324 -0.98631 -1.22995 -2.68324 0.98631 
-1.22995 -2.89714 -0.99786 -1.22995 -2.89714 0.99786 -1.22995 -2.79034 -0.99786 
-1.22995 -2.79034 0.99786 -1.22705 -3.75986 -0.39938 -1.22705 -3.75986 0.39938 
-1.22705 -3.79025 -0.3208 -1.22705 -3.79025 0.3208 -1.22704 -3.72363 -0.4739 
-1.22704 -3.72363 0.4739 -1.22704 -3.68232 -0.54367 -1.22704 -3.68232 0.54367 
-1.22689 -3.82767 -0.17515 -1.22689 -3.82767 0.17515 -1.22689 -3.81236 -0.24614 
-1.22689 -3.81236 0.24614 -1.19219 -3.84374 0 -1.19219 -3.84133 -0.06948 
-1.19219 -3.84133 0.06948 -1.19219 -3.83399 -0.13928 -1.19219 -3.83399 0.13928 
-1.19219 -3.82121 -0.21108 -1.19219 -3.82121 0.21108 -1.19219 -3.80342 -0.28108 
-1.19219 -3.80342 0.28108 -1.19219 -3.77652 -0.36044 -1.19219 -3.77652 0.36044 
-1.19219 -3.74272 -0.438 -1.19219 -3.74272 0.438 -1.19219 -3.7041 -0.50969 
-1.19219 -3.7041 0.50969 -1.19219 -3.66024 -0.57735 -1.19219 -3.66024 0.57735 
-1.19219 -3.58181 -0.67472 -1.19219 -3.58181 0.67472 -1.19219 -3.49074 -0.76249 
-1.19219 -3.49074 0.76249 -1.19219 -3.38448 -0.84119 -1.19219 -3.38448 0.84119 
-1.19219 -3.27014 -0.90453 -1.19219 -3.27014 0.90453 -1.19219 -3.16645 -0.9465 
-1.19219 -3.16645 0.9465 -1.19219 -3.05747 -0.97689 -1.19219 -3.05747 0.97689 
-1.19219 -2.95062 -0.99427 -1.19219 -2.95062 0.99427 -1.19219 -2.84374 -1 
-1.19219 -2.84374 1 -1.19219 -2.73686 -0.99427 -1.19219 -2.73686 0.99427 
-1.19219 -2.63002 -0.97689 -1.19219 -2.63002 0.97689 -1.19219 -2.52104 -0.9465 
-1.19219 -2.52104 0.9465 -1.19219 -2.41734 -0.90453 -1.19219 -2.41734 0.90453 
-1.15749 -3.83767 -0.10442 -1.15749 -3.83767 0.10442 -1.15748 -3.81236 -0.24614 
-1.15748 -3.81236 0.24614 -1.15748 -3.82767 -0.17515 -1.15748 -3.82767 0.17515 
-1.15733 -3.68232 -0.54367 -1.15733 -3.68232 0.54367 -1.15733 -3.72363 -0.4739 
-1.15733 -3.72363 0.4739 -1.15732 -3.79025 -0.3208 -1.15732 -3.79025 0.3208 
-1.15732 -3.75986 -0.39938 -1.15732 -3.75986 0.39938 -1.15443 -2.89714 -0.99786 
-1.15443 -2.89714 0.99786 -1.15443 -2.79034 -0.99786 -1.15443 -2.79034 0.99786 
-1.15443 -3.00424 -0.98631 -1.15443 -3.00424 0.98631 -1.15443 -2.68324 -0.98631 
-1.15443 -2.68324 0.98631 -1.1544 -3.21869 -0.92628 -1.1544 -3.21869 0.92628 
-1.1544 -2.4688 -0.92628 -1.1544 -2.4688 0.92628 -1.1544 -3.11212 -0.96257 
-1.1544 -3.11212 0.96257 -1.1544 -2.57537 -0.96257 -1.1544 -2.57537 0.96257 
-1.15399 -3.62204 -0.62674 -1.15399 -3.62204 0.62674 -1.15399 -3.53709 -0.71959 
-1.15399 -3.53709 0.71959 -1.15395 -3.32791 -0.87414 -1.15395 -3.32791 0.87414 
-1.15395 -2.35957 -0.87414 -1.15395 -2.35957 0.87414 -1.15395 -3.43855 -0.80296 
-1.15395 -3.43855 0.80296 -1.14312 -2.84374 -0.9988 -1.14312 -2.84374 0.9988 
-1.12678 -3.65849 -0.57611 -1.12678 -3.65849 0.57611 -1.12281 -3.74055 -0.43694 
-1.12281 -3.74055 0.43694 -1.12258 -3.70202 -0.50845 -1.12258 -3.70202 0.50845 
-1.12256 -3.77426 -0.35957 -1.12256 -3.77426 0.35957 -1.11904 -3.269 -0.90211 
-1.11904 -3.269 0.90211 -1.11904 -2.41848 -0.90211 -1.11904 -2.41848 0.90211 
-1.11726 -3.05687 -0.97415 -1.11726 -3.05687 0.97415 -1.11726 -2.63062 -0.97415 
-1.11726 -2.63062 0.97415 -1.11683 -2.95032 -0.99144 -1.11683 -2.95032 0.99144 
-1.11683 -2.73717 -0.99144 -1.11683 -2.73717 0.99144 -1.11679 -3.16553 -0.94381 
-1.11679 -3.16553 0.94381 -1.11679 -2.52196 -0.94381 -1.11679 -2.52196 0.94381 
-1.11659 -3.48889 -0.76031 -1.11659 -3.48889 0.76031 -1.11599 -3.57967 -0.67276 
-1.11599 -3.57967 0.67276 -1.11594 -3.38291 -0.83874 -1.11594 -3.38291 0.83874 
-1.11594 -2.30458 -0.83874 -1.11594 -2.30458 0.83874 -1.10537 -2.89711 -0.99479 
-1.10537 -2.89711 0.99479 -1.10537 -2.79038 -0.99479 -1.10537 -2.79038 0.99479 
-1.09417 -2.84374 -0.99518 -1.09417 -2.84374 0.99518 -1.09199 -3.6787 -0.54112 
-1.09199 -3.6787 0.54112 -1.08859 -3.61825 -0.62403 -1.08859 -3.61825 0.62403 
-1.08802 -3.71928 -0.47179 -1.08802 -3.71928 0.47179 -1.0813 -3.21637 -0.92133 
-1.0813 -3.21637 0.92133 -1.0813 -2.47112 -0.92133 -1.0813 -2.47112 0.92133 
-1.08081 -3.32556 -0.86917 -1.08081 -3.32556 0.86917 -1.08081 -2.36193 -0.86917 
-1.08081 -2.36193 0.86917 -1.07955 -3.00303 -0.98079 -1.07955 -3.00303 0.98079 
-1.07955 -2.68445 -0.98079 -1.07955 -2.68445 0.98079 -1.07952 -3.11091 -0.95704 
-1.07952 -3.11091 0.95704 -1.07952 -2.57658 -0.95704 -1.07952 -2.57658 0.95704 
-1.07841 -3.53335 -0.71519 -1.07841 -3.53335 0.71519 -1.07836 -3.43482 -0.79855 
-1.07836 -3.43482 0.79855 -1.06772 -2.9503 -0.98648 -1.06772 -2.9503 0.98648 
-1.06772 -2.73718 -0.98648 -1.06772 -2.73718 0.98648 -1.06166 -3.65325 -0.57241 
-1.06166 -3.65325 0.57241 -1.05625 -2.897 -0.98928 -1.05625 -2.897 0.98928 
-1.05625 -2.79048 -0.98928 -1.05625 -2.79048 0.98928 -1.05045 -3.57363 -0.66871 
-1.05045 -3.57363 0.66871 -1.04629 -3.26558 -0.89486 -1.04629 -3.26558 0.89486 
-1.04629 -2.4219 -0.89486 -1.04629 -2.4219 0.89486 -1.04546 -2.84374 -0.98918 
-1.04546 -2.84374 0.98918 -1.04361 -3.16173 -0.93638 -1.04361 -3.16173 0.93638 
-1.04361 -2.52576 -0.93638 -1.04361 -2.52576 0.93638 -1.04276 -3.05507 -0.96593 
-1.04276 -3.05507 0.96593 -1.04276 -2.63242 -0.96593 -1.04276 -2.63242 0.96593 
-1.04261 -3.37958 -0.83097 -1.04261 -3.37958 0.83097 -1.04261 -2.3079 -0.83097 
-1.04261 -2.3079 0.83097 -1.04143 -3.48334 -0.75378 -1.04143 -3.48334 0.75378 
-1.0306 -3.00278 -0.97396 -1.0306 -3.00278 0.97396 -1.0306 -2.6847 -0.97396 
-1.0306 -2.6847 0.97396 -1.02313 -3.61092 -0.61875 -1.02313 -3.61092 0.61875 
-1.01891 -2.95003 -0.97912 -1.01891 -2.95003 0.97912 -1.01891 -2.73745 -0.97912 
-1.01891 -2.73745 0.97912 -1.01307 -3.52544 -0.70937 -1.01307 -3.52544 0.70937 
-1.00834 -3.21174 -0.91147 -1.00834 -3.21174 0.91147 -1.00834 -2.47574 -0.91147 
-1.00834 -2.47574 0.91147 -1.00773 -2.89696 -0.9814 -1.00773 -2.89696 0.9814 
-1.00773 -2.79052 -0.9814 -1.00773 -2.79052 0.9814 -1.00766 -3.32084 -0.85926 
-1.00766 -3.32084 0.85926 -1.00766 -2.36664 -0.85926 -1.00766 -2.36664 0.85926 
-1.0066 -3.1062 -0.94693 -1.0066 -3.1062 0.94693 -1.0066 -2.58129 -0.94693 
-1.0066 -2.58129 0.94693 -1.00526 -3.42991 -0.78833 -1.00526 -3.42991 0.78833 
-1.00526 -2.25757 -0.78833 -1.00526 -2.25757 0.78833 -0.9971 -2.84374 -0.98079 
-0.9971 -2.84374 0.98079 -0.99338 -3.05525 -0.95694 -0.99338 -3.05525 0.95694 
-0.99338 -2.63224 -0.95694 -0.99338 -2.63224 0.95694 -0.98124 -3.00281 -0.96447 
-0.98124 -3.00281 0.96447 -0.98124 -2.68467 -0.96447 -0.98124 -2.68467 0.96447 
-0.97528 -3.472 -0.74716 -0.97528 -3.472 0.74716 -0.97528 -2.21548 -0.74716 
-0.97528 -2.21548 0.74716 -0.97432 -3.2599 -0.88281 -0.97432 -3.2599 0.88281 
-0.97432 -2.42758 -0.88281 -0.97432 -2.42758 0.88281 -0.97125 -3.1562 -0.92388 
-0.97125 -3.1562 0.92388 -0.97125 -2.53128 -0.92388 -0.97125 -2.53128 0.92388 
-0.9701 -3.37333 -0.81866 -0.9701 -3.37333 0.81866 -0.9701 -2.31415 -0.81866 
-0.9701 -2.31415 0.81866 -0.96944 -2.94969 -0.9691 -0.96944 -2.94969 0.9691 
-0.96944 -2.73779 -0.9691 -0.96944 -2.73779 0.9691 -0.9583 -2.89653 -0.97083 
-0.9583 -2.89653 0.97083 -0.9583 -2.79095 -0.97083 -0.9583 -2.79095 0.97083 
-0.95754 -3.10592 -0.93606 -0.95754 -3.10592 0.93606 -0.95754 -2.58156 -0.93606 
-0.95754 -2.58156 0.93606 -0.94921 -2.84374 -0.97003 -0.94921 -2.84374 0.97003 
-0.9445 -3.05489 -0.94555 -0.9445 -3.05489 0.94555 -0.9445 -2.63259 -0.94555 
-0.9445 -2.63259 0.94555 -0.93956 -3.41681 -0.7796 -0.93956 -3.41681 0.7796 
-0.93956 -2.27067 -0.7796 -0.93956 -2.27067 0.7796 -0.93683 -3.20487 -0.89687 
-0.93683 -3.20487 0.89687 -0.93683 -2.48261 -0.89687 -0.93683 -2.48261 0.89687 
-0.93612 -3.31392 -0.84461 -0.93612 -3.31392 0.84461 -0.93612 -2.37356 -0.84461 
-0.93612 -2.37356 0.84461 -0.93213 -3.00223 -0.9525 -0.93213 -3.00223 0.9525 
-0.93213 -2.68526 -0.9525 -0.93213 -2.68526 0.9525 -0.92244 -3.15552 -0.91106 
-0.92244 -3.15552 0.91106 -0.92244 -2.53196 -0.91106 -0.92244 -2.53196 0.91106 
-0.92054 -2.94909 -0.95661 -0.92054 -2.94909 0.95661 -0.92054 -2.73839 -0.95661 
-0.92054 -2.73839 0.95661 -0.91082 -2.89649 -0.95815 -0.91082 -2.89649 0.95815 
-0.91082 -2.79099 -0.95815 -0.91082 -2.79099 0.95815 -0.9088 -3.10503 -0.92272 
-0.9088 -3.10503 0.92272 -0.9088 -2.58245 -0.92272 -0.9088 -2.58245 0.92272 
-0.90474 -3.35825 -0.80787 -0.90474 -3.35825 0.80787 -0.90474 -2.32923 -0.80787 
-0.90474 -2.32923 0.80787 -0.90351 -3.25199 -0.86603 -0.90351 -3.25199 0.86603 
-0.90351 -2.43549 -0.86603 -0.90351 -2.43549 0.86603 -0.9019 -2.84374 -0.95694 
-0.9019 -2.84374 0.95694 -0.89625 -3.054 -0.93178 -0.89625 -3.054 0.93178 
-0.89625 -2.63348 -0.93178 -0.89625 -2.63348 0.93178 -0.88849 -3.20353 -0.88222 
-0.88849 -3.20353 0.88222 -0.88849 -2.48395 -0.88222 -0.88849 -2.48395 0.88222 
-0.88396 -3.00118 -0.93819 -0.88396 -3.00118 0.93819 -0.88396 -2.6863 -0.93819 
-0.88396 -2.6863 0.93819 -0.87456 -2.28668 -0.76733 -0.87456 -2.28668 0.76733 
-0.87433 -3.15405 -0.89592 -0.87433 -3.15405 0.89592 -0.87433 -2.53344 -0.89592 
-0.87433 -2.53344 0.89592 -0.87341 -2.94905 -0.94196 -0.87341 -2.94905 0.94196 
-0.87341 -2.73843 -0.94196 -0.87341 -2.73843 0.94196 -0.87143 -3.29736 -0.83147 
-0.87143 -3.29736 0.83147 -0.87143 -2.39012 -0.83147 -0.87143 -2.39012 0.83147 
-0.86375 -2.89637 -0.94306 -0.86375 -2.89637 0.94306 -0.86375 -2.79112 -0.94306 
-0.86375 -2.79112 0.94306 -0.86106 -3.10369 -0.90708 -0.86106 -3.10369 0.90708 
-0.86106 -2.5838 -0.90708 -0.86106 -2.5838 0.90708 -0.8553 -2.84374 -0.94154 
-0.8553 -2.84374 0.94154 -0.85363 -3.25282 -0.84737 -0.85363 -3.25282 0.84737 
-0.85363 -2.43466 -0.84737 -0.85363 -2.43466 0.84737 -0.84874 -3.05259 -0.91566 
-0.84874 -3.05259 0.91566 -0.84874 -2.6349 -0.91566 -0.84874 -2.6349 0.91566 
-0.84072 -2.34669 -0.79335 -0.84072 -2.34669 0.79335 -0.83866 -3.20414 -0.86321 
-0.83866 -3.20414 0.86321 -0.83866 -2.48334 -0.86321 -0.83866 -2.48334 0.86321 
-0.83739 -3.0009 -0.92164 -0.83739 -3.0009 0.92164 -0.83739 -2.68659 -0.92164 
-0.83739 -2.68659 0.92164 -0.82705 -2.94876 -0.92501 -0.82705 -2.94876 0.92501 
-0.82705 -2.73872 -0.92501 -0.82705 -2.73872 0.92501 -0.82439 -3.1542 -0.87655 
-0.82439 -3.1542 0.87655 -0.82439 -2.53329 -0.87655 -0.82439 -2.53329 0.87655 
-0.82225 -2.39026 -0.81086 -0.82225 -2.39026 0.81086 -0.81775 -2.89633 -0.92576 
-0.81775 -2.89633 0.92576 -0.81775 -2.79116 -0.92576 -0.81775 -2.79116 0.92576 
-0.81121 -3.10365 -0.8873 -0.81121 -3.10365 0.8873 -0.81121 -2.58384 -0.8873 
-0.81121 -2.58384 0.8873 -0.8095 -2.84374 -0.92388 -0.8095 -2.84374 0.92388 
-0.80472 -3.25249 -0.82631 -0.80472 -3.25249 0.82631 -0.80472 -2.43499 -0.82631 
-0.80472 -2.43499 0.82631 -0.79819 -3.05098 -0.89544 -0.79819 -3.05098 0.89544 
-0.79819 -2.6365 -0.89544 -0.79819 -2.6365 0.89544 -0.78954 -3.20349 -0.8417 
-0.78954 -3.20349 0.8417 -0.78954 -2.484 -0.8417 -0.78954 -2.484 0.8417 
-0.78697 -2.99913 -0.90092 -0.78697 -2.99913 0.90092 -0.78697 -2.68836 -0.90092 
-0.78697 -2.68836 0.90092 -0.77664 -2.94656 -0.90374 -0.77664 -2.94656 0.90374 
-0.77664 -2.74092 -0.90374 -0.77664 -2.74092 0.90374 -0.77552 -3.15345 -0.85467 
-0.77552 -3.15345 0.85467 -0.77552 -2.53403 -0.85467 -0.77552 -2.53403 0.85467 
-0.77389 -2.39166 -0.78781 -0.77389 -2.39166 0.78781 -0.76749 -2.89402 -0.90394 
-0.76749 -2.89402 0.90394 -0.76749 -2.79346 -0.90394 -0.76749 -2.79346 0.90394 
-0.76463 -2.84374 -0.90399 -0.76463 -2.84374 0.90399 -0.76152 -3.10149 -0.86492 
-0.76152 -3.10149 0.86492 -0.76152 -2.58599 -0.86492 -0.76152 -2.58599 0.86492 
-0.7569 -2.43648 -0.80291 -0.7569 -2.43648 0.80291 -0.74881 -3.04876 -0.87257 
-0.74881 -3.04876 0.87257 -0.74881 -2.63872 -0.87257 -0.74881 -2.63872 0.87257 
-0.74183 -2.48572 -0.81792 -0.74183 -2.48572 0.81792 -0.73748 -2.99663 -0.87742 
-0.73748 -2.99663 0.87742 -0.73748 -2.69085 -0.87742 -0.73748 -2.69085 0.87742 
-0.72746 -2.94406 -0.87975 -0.72746 -2.94406 0.87975 -0.72746 -2.74342 -0.87975 
-0.72746 -2.74342 0.87975 -0.72665 -2.53668 -0.83005 -0.72665 -2.53668 0.83005 
-0.72353 -2.89396 -0.88195 -0.72353 -2.89396 0.88195 -0.72353 -2.79352 -0.88195 
-0.72353 -2.79352 0.88195 -0.72079 -2.84374 -0.88192 -0.72079 -2.84374 0.88192 
-0.71283 -3.09861 -0.8398 -0.71283 -3.09861 0.8398 -0.71283 -2.58887 -0.8398 
-0.71283 -2.58887 0.8398 -0.71031 -2.43913 -0.77723 -0.71031 -2.43913 0.77723 
-0.70074 -3.04593 -0.84711 -0.70074 -3.04593 0.84711 -0.70074 -2.64156 -0.84711 
-0.70074 -2.64156 0.84711 -0.69401 -2.48917 -0.79126 -0.69401 -2.48917 0.79126 
-0.68962 -2.99363 -0.85144 -0.68962 -2.99363 0.85144 -0.68962 -2.69385 -0.85144 
-0.68962 -2.69385 0.85144 -0.68443 -2.94396 -0.85565 -0.68443 -2.94396 0.85565 
-0.68443 -2.74352 -0.85565 -0.68443 -2.74352 0.85565 -0.6805 -2.8938 -0.85771 
-0.6805 -2.8938 0.85771 -0.6805 -2.79368 -0.85771 -0.6805 -2.79368 0.85771 
-0.67918 -2.54026 -0.80295 -0.67918 -2.54026 0.80295 -0.67809 -2.84374 -0.85773 
-0.67809 -2.84374 0.85773 -0.66588 -2.59225 -0.81225 -0.66588 -2.59225 0.81225 
-0.65413 -2.64499 -0.81914 -0.65413 -2.64499 0.81914 -0.64899 -2.49322 -0.76294 
-0.64899 -2.49322 0.76294 -0.6477 -2.99325 -0.82533 -0.6477 -2.99325 0.82533 
-0.6477 -2.69424 -0.82533 -0.6477 -2.69424 0.82533 -0.64262 -2.94362 -0.82946 
-0.64262 -2.94362 0.82946 -0.64262 -2.74386 -0.82946 -0.64262 -2.74386 0.82946 
-0.63893 -2.89374 -0.83151 -0.63893 -2.89374 0.83151 -0.63893 -2.79374 -0.83151 
-0.63893 -2.79374 0.83151 -0.63662 -2.84374 -0.83147 -0.63662 -2.84374 0.83147 
-0.63423 -2.54484 -0.77417 -0.63423 -2.54484 0.77417 -0.62117 -2.59705 -0.78299 
-0.62117 -2.59705 0.78299 -0.61299 -2.64516 -0.79063 -0.61299 -2.64516 0.79063 
-0.60655 -2.69449 -0.79671 -0.60655 -2.69449 0.79671 -0.60137 -2.74443 -0.80067 
-0.60137 -2.74443 0.80067 -0.59769 -2.8931 -0.80258 -0.59769 -2.8931 0.80258 
-0.59769 -2.79438 -0.80258 -0.59769 -2.79438 0.80258 -0.59649 -2.84374 -0.80321 
-0.59649 -2.84374 0.80321 -0.59088 -2.55027 -0.74318 -0.59088 -2.55027 0.74318 
-0.58135 -2.59775 -0.75257 -0.58135 -2.59775 0.75257 -0.5733 -2.64583 -0.76014 
-0.5733 -2.64583 0.76014 -0.56667 -2.69535 -0.76597 -0.56667 -2.69535 0.76597 
-0.56161 -2.74526 -0.76986 -0.56161 -2.74526 0.76986 -0.55893 -2.79444 -0.77237 
-0.55893 -2.79444 0.77237 -0.55779 -2.84374 -0.77301 -0.55779 -2.84374 0.77301 
-0.54288 -2.59907 -0.7201 -0.54288 -2.59907 0.7201 -0.53516 -2.64699 -0.72774 
-0.53516 -2.64699 0.72774 -0.52855 -2.6966 -0.73344 -0.52855 -2.6966 0.73344 
-0.52424 -2.74537 -0.73768 -0.52424 -2.74537 0.73768 -0.49867 -2.64865 -0.69352 
-0.49867 -2.64865 0.69352 -0.49273 -2.69701 -0.69945 -0.49273 -2.69701 0.69945 
0.23758 -1.39992 -0.65703 0.23758 -1.39992 0.65703 0.26587 -1.3499 -0.69945 
0.26587 -1.3499 0.69945 0.2718 -1.39826 -0.69352 0.2718 -1.39826 0.69352 
0.27941 -1.44615 -0.68592 0.27941 -1.44615 0.68592 0.28866 -1.49345 -0.67666 
0.28866 -1.49345 0.67666 0.29737 -1.30154 -0.73768 0.29737 -1.30154 0.73768 
0.30169 -1.35031 -0.73344 0.30169 -1.35031 0.73344 0.3083 -1.39992 -0.72774 
0.3083 -1.39992 0.72774 0.31602 -1.44784 -0.7201 0.31602 -1.44784 0.7201 
0.32553 -1.49541 -0.71082 0.32553 -1.49541 0.71082 0.33207 -1.25247 -0.77237 
0.33207 -1.25247 0.77237 0.33475 -1.30165 -0.76986 0.33475 -1.30165 0.76986 
0.33656 -1.54204 -0.69987 0.33656 -1.54204 0.69987 0.3398 -1.35156 -0.76597 
0.3398 -1.35156 0.76597 0.34644 -1.40108 -0.76014 0.34644 -1.40108 0.76014 
0.35241 -1.59301 -0.68728 0.35241 -1.59301 0.68728 0.35448 -1.44916 -0.75257 
0.35448 -1.44916 0.75257 0.36402 -1.49664 -0.74318 0.36402 -1.49664 0.74318 
0.36679 -1.63777 -0.67296 0.36679 -1.63777 0.67296 0.36962 -1.20317 -0.80321 
0.36962 -1.20317 0.80321 0.37083 -1.25253 -0.80258 0.37083 -1.25253 0.80258 
0.37083 -1.15381 -0.80258 0.37083 -1.15381 0.80258 0.37451 -1.30248 -0.80067 
0.37451 -1.30248 0.80067 0.37838 -1.54837 -0.73235 0.37838 -1.54837 0.73235 
0.37969 -1.35242 -0.79671 0.37969 -1.35242 0.79671 0.38286 -1.68172 -0.65706 
0.38286 -1.68172 0.65706 0.38613 -1.40175 -0.79063 0.38613 -1.40175 0.79063 
0.3943 -1.44986 -0.78299 0.3943 -1.44986 0.78299 0.39451 -1.59906 -0.71933 
0.39451 -1.59906 0.71933 0.40737 -1.50207 -0.77417 0.40737 -1.50207 0.77417 
0.40942 -1.64382 -0.70484 0.40942 -1.64382 0.70484 0.40975 -1.20317 -0.83147 
0.40975 -1.20317 0.83147 0.41206 -1.25317 -0.83151 0.41206 -1.25317 0.83151 
0.41206 -1.15317 -0.83151 0.41206 -1.15317 0.83151 0.41576 -1.30305 -0.82946 
0.41576 -1.30305 0.82946 0.41576 -1.10329 -0.82946 0.41576 -1.10329 0.82946 
0.42083 -1.35267 -0.82533 0.42083 -1.35267 0.82533 0.42213 -1.55368 -0.76294 
0.42213 -1.55368 0.76294 0.42568 -1.68751 -0.68862 0.42568 -1.68751 0.68862 
0.42727 -1.40192 -0.81914 0.42727 -1.40192 0.81914 0.43823 -1.60399 -0.74934 
0.43823 -1.60399 0.74934 0.43901 -1.45466 -0.81225 0.43901 -1.45466 0.81225 
0.44432 -1.73092 -0.67085 0.44432 -1.73092 0.67085 0.45122 -1.20317 -0.85773 
0.45122 -1.20317 0.85773 0.45232 -1.50665 -0.80295 0.45232 -1.50665 0.80295 
0.45344 -1.64862 -0.73454 0.45344 -1.64862 0.73454 0.45364 -1.25322 -0.85771 
0.45364 -1.25322 0.85771 0.45364 -1.15311 -0.85771 0.45364 -1.15311 0.85771 
0.45756 -1.30339 -0.85565 0.45756 -1.30339 0.85565 0.45756 -1.10295 -0.85565 
0.45756 -1.10295 0.85565 0.46275 -1.35306 -0.85144 0.46275 -1.35306 0.85144 
0.46275 -1.05328 -0.85144 0.46275 -1.05328 0.85144 0.46428 -1.77298 -0.65136 
0.46428 -1.77298 0.65136 0.46714 -1.55774 -0.79126 0.46714 -1.55774 0.79126 
0.47111 -1.6928 -0.71834 0.47111 -1.6928 0.71834 0.47388 -1.40535 -0.84711 
0.47388 -1.40535 0.84711 0.47388 -1.00098 -0.84711 0.47388 -1.00098 0.84711 
0.48345 -1.60778 -0.77723 0.48345 -1.60778 0.77723 0.4852 -1.8127 -0.63083 
0.4852 -1.8127 0.63083 0.48597 -1.45804 -0.8398 0.48597 -1.45804 0.8398 
0.48597 -0.9483 -0.8398 0.48597 -0.9483 0.8398 0.49009 -1.73599 -0.70019 
0.49009 -1.73599 0.70019 0.49393 -1.20317 -0.88192 0.49393 -1.20317 0.88192 
0.49667 -1.25339 -0.88195 0.49667 -1.25339 0.88195 0.49667 -1.15294 -0.88195 
0.49667 -1.15294 0.88195 0.49979 -1.51023 -0.83005 0.49979 -1.51023 0.83005 
0.50014 -1.65277 -0.76254 0.50014 -1.65277 0.76254 0.5006 -1.30349 -0.87975 
0.5006 -1.30349 0.87975 0.5006 -1.10285 -0.87975 0.5006 -1.10285 0.87975 
0.50728 -1.85094 -0.60876 0.50728 -1.85094 0.60876 0.51001 -1.7776 -0.68023 
0.51001 -1.7776 0.68023 0.51062 -1.35605 -0.87742 0.51062 -1.35605 0.87742 
0.51062 -1.05028 -0.87742 0.51062 -1.05028 0.87742 0.51496 -1.56119 -0.81792 
0.51496 -1.56119 0.81792 0.51801 -1.69663 -0.74592 0.51801 -1.69663 0.74592 
0.52194 -1.40818 -0.87257 0.52194 -1.40818 0.87257 0.52194 -0.99815 -0.87257 
0.52194 -0.99815 0.87257 0.52303 -1.93546 -0.51781 0.52303 -1.93546 0.51781 
0.53003 -1.61043 -0.80291 0.53003 -1.61043 0.80291 0.53125 -1.81704 -0.65935 
0.53125 -1.81704 0.65935 0.53465 -1.46092 -0.86492 0.53465 -1.46092 0.86492 
0.53465 -0.94542 -0.86492 0.53465 -0.94542 0.86492 0.537 -1.73925 -0.72743 
0.537 -1.73925 0.72743 0.53777 -1.20317 -0.90399 0.53777 -1.20317 0.90399 
0.54062 -1.25344 -0.90394 0.54062 -1.25344 0.90394 0.54062 -1.15289 -0.90394 
0.54062 -1.15289 0.90394 0.54376 -1.90622 -0.57271 0.54376 -1.90622 0.57271 
0.54703 -1.65525 -0.78781 0.54703 -1.65525 0.78781 0.54865 -1.51288 -0.85467 
0.54865 -1.51288 0.85467 0.54865 -0.89345 -0.85467 0.54865 -0.89345 0.85467 
0.54907 -1.96798 -0.49172 0.54907 -1.96798 0.49172 0.54977 -1.30599 -0.90374 
0.54977 -1.30599 0.90374 0.54977 -1.10034 -0.90374 0.54977 -1.10034 0.90374 
0.55707 -1.78052 -0.70711 0.55707 -1.78052 0.70711 0.56011 -1.35855 -0.90092 
0.56011 -1.35855 0.90092 0.56011 -1.04778 -0.90092 0.56011 -1.04778 0.90092 
0.56267 -1.56291 -0.8417 0.56267 -1.56291 0.8417 0.56267 -0.84342 -0.8417 
0.56267 -0.84342 0.8417 0.56536 -1.69914 -0.77074 0.56536 -1.69914 0.77074 
0.56677 -1.87389 -0.62553 0.56677 -1.87389 0.62553 0.57133 -1.41041 -0.89544 
0.57133 -1.41041 0.89544 0.57133 -0.99593 -0.89544 0.57133 -0.99593 0.89544 
0.57631 -1.99882 -0.46433 0.57631 -1.99882 0.46433 0.57785 -1.61192 -0.82631 
0.57785 -1.61192 0.82631 0.57785 -0.79442 -0.82631 0.57785 -0.79442 0.82631 
0.58264 -1.95751 -0.5334 0.58264 -1.95751 0.5334 0.58264 -1.20317 -0.92388 
0.58264 -1.20317 0.92388 0.58435 -1.46307 -0.8873 0.58435 -1.46307 0.8873 
0.58435 -0.94326 -0.8873 0.58435 -0.94326 0.8873 0.58465 -1.74152 -0.75184 
0.58465 -1.74152 0.75184 0.59088 -1.25575 -0.92576 0.59088 -1.25575 0.92576 
0.59088 -1.15058 -0.92576 0.59088 -1.15058 0.92576 0.59149 -1.83901 -0.67524 
0.59149 -1.83901 0.67524 0.59538 -1.65664 -0.81086 0.59538 -1.65664 0.81086 
0.59538 -0.74969 -0.81086 0.59538 -0.74969 0.81086 0.59753 -1.51362 -0.87655 
0.59753 -1.51362 0.87655 0.59753 -0.89271 -0.87655 0.59753 -0.89271 0.87655 
0.60019 -1.30819 -0.92501 0.60019 -1.30819 0.92501 0.60019 -1.09815 -0.92501 
0.60019 -1.09815 0.92501 0.6018 -2.0609 -0.36353 0.6018 -2.0609 0.36353 
0.60449 -2.02755 -0.4361 0.60449 -2.02755 0.4361 0.60454 -1.9273 -0.58777 
0.60454 -1.9273 0.58777 0.60967 -1.98873 -0.50636 0.60967 -1.98873 0.50636 
0.61053 -1.36032 -0.92164 0.61053 -1.36032 0.92164 0.61053 -1.04601 -0.92164 
0.61053 -1.04601 0.92164 0.6118 -1.56357 -0.86321 0.6118 -1.56357 0.86321 
0.6118 -0.84277 -0.86321 0.6118 -0.84277 0.86321 0.61385 -1.70022 -0.79335 
0.61385 -1.70022 0.79335 0.61385 -0.70612 -0.79335 0.61385 -0.70612 0.79335 
0.61938 -1.80023 -0.72377 0.61938 -1.80023 0.72377 0.6208 -2.10225 -0.2701 
0.6208 -2.10225 0.2701 0.62188 -1.41201 -0.91566 0.62188 -1.41201 0.91566 
0.62188 -0.99432 -0.91566 0.62188 -0.99432 0.91566 0.62677 -1.61225 -0.84737 
0.62677 -1.61225 0.84737 0.62677 -0.79409 -0.84737 0.62677 -0.79409 0.84737 
0.628 -1.89394 -0.63957 0.628 -1.89394 0.63957 0.62843 -1.20317 -0.94154 
0.62843 -1.20317 0.94154 0.632 -2.08509 -0.33333 0.632 -2.08509 0.33333 
0.63418 -2.05503 -0.4058 0.63418 -2.05503 0.4058 0.6342 -1.46311 -0.90708 
0.6342 -1.46311 0.90708 0.6342 -0.94322 -0.90708 0.6342 -0.94322 0.90708 
0.63689 -1.25579 -0.94306 0.63689 -1.25579 0.94306 0.63689 -1.15054 -0.94306 
0.63689 -1.15054 0.94306 0.63756 -2.01804 -0.47808 0.63756 -2.01804 0.47808 
0.64388 -1.97633 -0.54671 0.64388 -1.97633 0.54671 0.64452 -2.14967 -0.03487 
0.64452 -2.14967 0.03487 0.64456 -1.65679 -0.83147 0.64456 -1.65679 0.83147 
0.64456 -0.74955 -0.83147 0.64456 -0.74955 0.83147 0.64586 -2.14512 -0.10325 
0.64586 -2.14512 0.10325 0.64654 -1.30848 -0.94196 0.64654 -1.30848 0.94196 
0.64654 -1.09786 -0.94196 0.64654 -1.09786 0.94196 0.64746 -1.51347 -0.89592 
0.64746 -1.51347 0.89592 0.64746 -0.89286 -0.89592 0.64746 -0.89286 0.89592 
0.64769 -1.76023 -0.76733 0.64769 -1.76023 0.76733 0.64769 -0.6461 -0.76733 
0.64769 -0.6461 0.76733 0.64852 -2.13605 -0.17139 0.64852 -2.13605 0.17139 
0.65248 -2.12255 -0.23848 0.65248 -2.12255 0.23848 0.65491 -1.85709 -0.68995 
0.65491 -1.85709 0.68995 0.6571 -1.36061 -0.93819 0.6571 -1.36061 0.93819 
0.6571 -1.04572 -0.93819 0.6571 -1.04572 0.93819 0.66162 -1.56295 -0.88222 
0.66162 -1.56295 0.88222 0.66162 -0.84338 -0.88222 0.66162 -0.84338 0.88222 
0.663 -2.10716 -0.30233 0.663 -2.10716 0.30233 0.66423 -2.07964 -0.37569 
0.66423 -2.07964 0.37569 0.66641 -1.94497 -0.60031 0.66641 -1.94497 0.60031 
0.66707 -2.04593 -0.4481 0.66707 -2.04593 0.4481 0.66939 -1.41343 -0.93178 
0.66939 -1.41343 0.93178 0.66939 -0.9929 -0.93178 0.66939 -0.9929 0.93178 
0.6716 -2.00612 -0.51864 0.6716 -2.00612 0.51864 0.67504 -1.20317 -0.95694 
0.67504 -1.20317 0.95694 0.67665 -1.61142 -0.86603 0.67665 -1.61142 0.86603 
0.67665 -0.79492 -0.86603 0.67665 -0.79492 0.86603 0.67788 -1.71768 -0.80787 
0.67788 -1.71768 0.80787 0.67788 -0.68866 -0.80787 0.67788 -0.68866 0.80787 
0.68194 -1.46446 -0.92272 0.68194 -1.46446 0.92272 0.68194 -0.94188 -0.92272 
0.68194 -0.94188 0.92272 0.68326 -1.81722 -0.73714 0.68326 -1.81722 0.73714 
0.68326 -0.58911 -0.73714 0.68326 -0.58911 0.73714 0.68395 -1.25592 -0.95815 
0.68395 -1.25592 0.95815 0.68395 -1.15042 -0.95815 0.68395 -1.15042 0.95815 
0.68424 -2.16285 0 0.6849 -2.1606 -0.06845 0.6849 -2.1606 0.06845 
0.68687 -2.15386 -0.13658 0.68687 -2.15386 0.13658 0.69015 -2.14266 -0.20407 
0.69015 -2.14266 0.20407 0.6927 -1.91053 -0.65216 0.6927 -1.91053 0.65216 
0.69367 -1.30851 -0.95661 0.69367 -1.30851 0.95661 0.69367 -1.09782 -0.95661 
0.69367 -1.09782 0.95661 0.69472 -2.12705 -0.2706 0.69472 -2.12705 0.2706 
0.69522 -2.10225 -0.34452 0.69522 -2.10225 0.34452 0.69558 -1.51495 -0.91106 
0.69558 -1.51495 0.91106 0.69558 -0.89139 -0.91106 0.69558 -0.89139 0.91106 
0.69733 -2.07168 -0.41697 0.69733 -2.07168 0.41697 0.70104 -2.03431 -0.48924 
0.70104 -2.03431 0.48924 0.70527 -1.36165 -0.9525 0.70527 -1.36165 0.9525 
0.70527 -1.04468 -0.9525 0.70527 -1.04468 0.9525 0.7065 -1.99184 -0.55768 
0.7065 -1.99184 0.55768 0.70925 -1.67335 -0.84461 0.70925 -1.67335 0.84461 
0.70925 -0.73299 -0.84461 0.70925 -0.73299 0.84461 0.70997 -1.56429 -0.89687 
0.70997 -1.56429 0.89687 0.70997 -0.84204 -0.89687 0.70997 -0.84204 0.89687 
0.7127 -1.77624 -0.7796 0.7127 -1.77624 0.7796 0.7127 -0.6301 -0.7796 
0.7127 -0.6301 0.7796 0.71764 -1.41432 -0.94555 0.71764 -1.41432 0.94555 
0.71764 -0.99202 -0.94555 0.71764 -0.99202 0.94555 0.71919 -2.17178 -0.0347 
0.71919 -2.17178 0.0347 0.72026 -1.87244 -0.70144 0.72026 -1.87244 0.70144 
0.72026 -0.53389 -0.70144 0.72026 -0.53389 0.70144 0.72051 -2.16724 -0.10308 
0.72051 -2.16724 0.10308 0.72234 -1.20317 -0.97003 0.72234 -1.20317 0.97003 
0.72316 -2.15819 -0.17114 0.72316 -2.15819 0.17114 0.72685 -2.12255 -0.31284 
0.72685 -2.12255 0.31284 0.72711 -2.14471 -0.23822 0.72711 -2.14471 0.23822 
0.7282 -2.09465 -0.38606 0.7282 -2.09465 0.38606 0.73067 -1.46535 -0.93606 
0.73067 -1.46535 0.93606 0.73067 -0.94099 -0.93606 0.73067 -0.94099 0.93606 
0.73117 -2.06057 -0.45829 0.73117 -2.06057 0.45829 0.73144 -1.25596 -0.97083 
0.73144 -1.25596 0.97083 0.73144 -1.15038 -0.97083 0.73144 -1.15038 0.97083 
0.73205 -1.95957 -0.6111 0.73205 -1.95957 0.6111 0.73581 -2.02041 -0.52862 
0.73581 -2.02041 0.52862 0.74257 -1.30912 -0.9691 0.74257 -1.30912 0.9691 
0.74257 -1.09721 -0.9691 0.74257 -1.09721 0.9691 0.74323 -1.73276 -0.81866 
0.74323 -1.73276 0.81866 0.74323 -0.67357 -0.81866 0.74323 -0.67357 0.81866 
0.74438 -1.51563 -0.92388 0.74438 -1.51563 0.92388 0.74438 -0.89071 -0.92388 
0.74438 -0.89071 0.92388 0.74745 -1.61933 -0.88281 0.74745 -1.61933 0.88281 
0.74745 -0.78701 -0.88281 0.74745 -0.78701 0.88281 0.74842 -1.83142 -0.74716 
0.74842 -1.83142 0.74716 0.74842 -0.57491 -0.74716 0.74842 -0.57491 0.74716 
0.75424 -2.18064 0 0.75437 -1.36224 -0.96447 0.75437 -1.36224 0.96447 
0.75437 -1.0441 -0.96447 0.75437 -1.0441 0.96447 0.75475 -2.17828 -0.06932 
0.75475 -2.17828 0.06932 0.75691 -2.17148 -0.13762 0.75691 -2.17148 0.13762 
0.75866 -1.92385 -0.66174 0.75866 -1.92385 0.66174 0.75964 -2.11544 -0.3542 
0.75964 -2.11544 0.3542 0.76006 -2.16011 -0.20526 0.76006 -2.16011 0.20526 
0.76126 -2.14266 -0.27517 0.76126 -2.14266 0.27517 0.76167 -2.08452 -0.42631 
0.76167 -2.08452 0.42631 0.76569 -2.04691 -0.49824 0.76569 -2.04691 0.49824 
0.76652 -1.41467 -0.95694 0.76652 -1.41467 0.95694 0.76652 -0.99166 -0.95694 
0.76652 -0.99166 0.95694 0.77023 -2.00397 -0.56626 0.77023 -2.00397 0.56626 
0.77023 -1.20317 -0.98079 0.77023 -1.20317 0.98079 0.7784 -1.78933 -0.78833 
0.7784 -1.78933 0.78833 0.7784 -0.617 -0.78833 0.7784 -0.617 0.78833 
0.77974 -1.46562 -0.94693 0.77974 -1.46562 0.94693 0.77974 -0.94071 -0.94693 
0.77974 -0.94071 0.94693 0.78079 -1.68027 -0.85926 0.78079 -1.68027 0.85926 
0.78079 -0.72606 -0.85926 0.78079 -0.72606 0.85926 0.78087 -1.25639 -0.9814 
0.78087 -1.25639 0.9814 0.78087 -1.14994 -0.9814 0.78087 -1.14994 0.9814 
0.78148 -1.57117 -0.91147 0.78148 -1.57117 0.91147 0.78148 -0.83517 -0.91147 
0.78148 -0.83517 0.91147 0.78621 -1.88486 -0.70937 0.78621 -1.88486 0.70937 
0.78621 -0.52147 -0.70937 0.78621 -0.52147 0.70937 0.79017 -2.1871 -0.0347 
0.79017 -2.1871 0.0347 0.79084 -2.18235 -0.10377 0.79084 -2.18235 0.10377 
0.79204 -1.30946 -0.97912 0.79204 -1.30946 0.97912 0.79204 -1.09688 -0.97912 
0.79204 -1.09688 0.97912 0.79302 -2.10574 -0.39455 0.79302 -2.10574 0.39455 
0.79351 -2.1732 -0.17181 0.79351 -2.1732 0.17181 0.79394 -2.13605 -0.3168 
0.79394 -2.13605 0.3168 0.79419 -2.15819 -0.24216 0.79419 -2.15819 0.24216 
0.79608 -2.07129 -0.4666 0.79608 -2.07129 0.4666 0.79627 -1.97035 -0.61875 
0.79627 -1.97035 0.61875 0.80001 -2.03098 -0.53609 0.80001 -2.03098 0.53609 
0.80373 -1.36221 -0.97396 0.80373 -1.36221 0.97396 0.80373 -1.04413 -0.97396 
0.80373 -1.04413 0.97396 0.81457 -1.84277 -0.75378 0.81457 -1.84277 0.75378 
0.81457 -0.56356 -0.75378 0.81457 -0.56356 0.75378 0.81574 -1.739 -0.83097 
0.81574 -1.739 0.83097 0.81574 -0.66733 -0.83097 0.81574 -0.66733 0.83097 
0.81589 -1.41449 -0.96593 0.81589 -1.41449 0.96593 0.81589 -0.99184 -0.96593 
0.81589 -0.99184 0.96593 0.81675 -1.52115 -0.93638 0.81675 -1.52115 0.93638 
0.81675 -0.88518 -0.93638 0.81675 -0.88518 0.93638 0.81859 -1.20317 -0.98918 
0.81859 -1.20317 0.98918 0.81942 -1.62501 -0.89486 0.81942 -1.62501 0.89486 
0.81942 -0.78133 -0.89486 0.81942 -0.78133 0.89486 0.82359 -1.93306 -0.66871 
0.82359 -1.93306 0.66871 0.82604 -2.19342 0 0.82637 -2.19105 -0.06914 
0.82637 -2.19105 0.06914 0.82689 -2.09349 -0.43378 0.82689 -2.09349 0.43378 
0.82734 -2.12674 -0.35773 0.82734 -2.12674 0.35773 0.82737 -2.18395 -0.13795 
0.82737 -2.18395 0.13795 0.82771 -2.17148 -0.20841 0.82771 -2.17148 0.20841 
0.82874 -2.15386 -0.27845 0.82874 -2.15386 0.27845 0.82938 -1.25643 -0.98928 
0.82938 -1.25643 0.98928 0.82938 -1.14991 -0.98928 0.82938 -1.14991 0.98928 
0.83041 -2.05601 -0.50443 0.83041 -2.05601 0.50443 0.8348 -2.01268 -0.57241 
0.8348 -2.01268 0.57241 0.84085 -1.30973 -0.98648 0.84085 -1.30973 0.98648 
0.84085 -1.09661 -0.98648 0.84085 -1.09661 0.98648 0.85149 -1.79424 -0.79855 
0.85149 -1.79424 0.79855 0.85149 -0.61209 -0.79855 0.85149 -0.61209 0.79855 
0.85154 -1.89278 -0.71519 0.85154 -1.89278 0.71519 0.85154 -0.51356 -0.71519 
0.85154 -0.51356 0.71519 0.85265 -1.47033 -0.95704 0.85265 -1.47033 0.95704 
0.85265 -0.936 -0.95704 0.85265 -0.936 0.95704 0.85269 -1.36246 -0.98079 
0.85269 -1.36246 0.98079 0.85269 -1.04388 -0.98079 0.85269 -1.04388 0.98079 
0.85395 -1.68498 -0.86917 0.85395 -1.68498 0.86917 0.85395 -0.72135 -0.86917 
0.85395 -0.72135 0.86917 0.85443 -1.57579 -0.92133 0.85443 -1.57579 0.92133 
0.85443 -0.83054 -0.92133 0.85443 -0.83054 0.92133 0.8609 -2.19709 -0.0347 
0.8609 -2.19709 0.0347 0.86114 -2.11494 -0.39726 0.86114 -2.11494 0.39726 
0.86116 -2.07871 -0.47179 0.86116 -2.07871 0.47179 0.86156 -2.18235 -0.17448 
0.86156 -2.18235 0.17448 0.86157 -2.19234 -0.10375 0.86157 -2.19234 0.10375 
0.86172 -1.97767 -0.62403 0.86172 -1.97767 0.62403 0.86207 -2.14512 -0.31947 
0.86207 -2.14512 0.31947 0.86225 -2.16724 -0.24481 0.86225 -2.16724 0.24481 
0.86513 -2.03812 -0.54112 0.86513 -2.03812 0.54112 0.86731 -1.20317 -0.99518 
0.86731 -1.20317 0.99518 0.87851 -1.25653 -0.99479 0.87851 -1.25653 0.99479 
0.87851 -1.1498 -0.99479 0.87851 -1.1498 0.99479 0.88907 -1.74233 -0.83874 
0.88907 -1.74233 0.83874 0.88907 -0.664 -0.83874 0.88907 -0.664 0.83874 
0.88913 -1.93909 -0.67276 0.88913 -1.93909 0.67276 0.88973 -1.84831 -0.76031 
0.88973 -1.84831 0.76031 0.88973 -0.55802 -0.76031 0.88973 -0.55802 0.76031 
0.88992 -1.52495 -0.94381 0.88992 -1.52495 0.94381 0.88992 -0.88138 -0.94381 
0.88992 -0.88138 0.94381 0.88996 -1.30974 -0.99144 0.88996 -1.30974 0.99144 
0.88996 -1.09659 -0.99144 0.88996 -1.09659 0.99144 0.8904 -1.41629 -0.97415 
0.8904 -1.41629 0.97415 0.8904 -0.99004 -0.97415 0.8904 -0.99004 0.97415 
0.89218 -1.62843 -0.90211 0.89218 -1.62843 0.90211 0.89218 -0.77791 -0.90211 
0.89218 -0.77791 0.90211 0.8957 -2.13369 -0.35957 0.8957 -2.13369 0.35957 
0.89571 -2.06144 -0.50845 0.89571 -2.06144 0.50845 0.89585 -2.20075 0 
0.89594 -2.09998 -0.43694 0.89594 -2.09998 0.43694 0.896 -2.17828 -0.21057 
0.896 -2.17828 0.21057 0.89601 -2.19835 -0.06931 0.89601 -2.19835 0.06931 
0.89618 -2.19105 -0.13895 0.89618 -2.19105 0.13895 0.89687 -2.1606 -0.28043 
0.89687 -2.1606 0.28043 0.89992 -2.01792 -0.57611 0.89992 -2.01792 0.57611 
0.91626 -1.20317 -0.9988 0.91626 -1.20317 0.9988 0.92709 -1.79798 -0.80296 
0.92709 -1.79798 0.80296 0.92709 -0.60836 -0.80296 0.92709 -0.60836 0.80296 
0.92709 -1.68734 -0.87414 0.92709 -1.68734 0.87414 0.92709 -0.719 -0.87414 
0.92709 -0.719 0.87414 0.92712 -1.89652 -0.71959 0.92712 -1.89652 0.71959 
0.92712 -0.50982 -0.71959 0.92712 -0.50982 0.71959 0.92712 -1.98146 -0.62674 
0.92712 -1.98146 0.62674 0.92754 -1.47154 -0.96257 0.92754 -1.47154 0.96257 
0.92754 -0.93479 -0.96257 0.92754 -0.93479 0.96257 0.92754 -1.57811 -0.92628 
0.92754 -1.57811 0.92628 0.92754 -0.82822 -0.92628 0.92754 -0.82822 0.92628 
0.92756 -1.36367 -0.98631 0.92756 -1.36367 0.98631 0.92756 -1.04267 -0.98631 
0.92756 -1.04267 0.98631 0.92756 -1.25657 -0.99786 0.92756 -1.25657 0.99786 
0.92756 -1.14977 -0.99786 0.92756 -1.14977 0.99786 0.93046 -2.11929 -0.39938 
0.93046 -2.11929 0.39938 0.93046 -2.14967 -0.3208 0.93046 -2.14967 0.3208 
0.93047 -2.08305 -0.4739 0.93047 -2.08305 0.4739 0.93047 -2.04174 -0.54367 
0.93047 -2.04174 0.54367 0.93062 -2.1871 -0.17515 0.93062 -2.1871 0.17515 
0.93062 -2.17178 -0.24614 0.93062 -2.17178 0.24614 0.93063 -2.19709 -0.10442 
0.93063 -2.19709 0.10442 0.93063 -2.20196 -0.0347 0.93063 -2.20196 0.0347 
0.96532 -2.20317 0 0.96532 -2.20075 -0.06948 0.96532 -2.20075 0.06948 
0.96532 -2.19342 -0.13928 0.96532 -2.19342 0.13928 0.96532 -2.18064 -0.21108 
0.96532 -2.18064 0.21108 0.96532 -2.16285 -0.28108 0.96532 -2.16285 0.28108 
0.96532 -2.13595 -0.36044 0.96532 -2.13595 0.36044 0.96532 -2.10214 -0.438 
0.96532 -2.10214 0.438 0.96532 -2.06353 -0.50969 0.96532 -2.06353 0.50969 
0.96532 -2.01966 -0.57735 0.96532 -2.01966 0.57735 0.96532 -1.94124 -0.67472 
0.96532 -1.94124 0.67472 0.96532 -1.85016 -0.76249 0.96532 -1.85016 0.76249 
0.96532 -1.74391 -0.84119 0.96532 -1.74391 0.84119 0.96532 -1.62957 -0.90453 
0.96532 -1.62957 0.90453 0.96532 -1.52587 -0.9465 0.96532 -1.52587 0.9465 
0.96532 -1.41689 -0.97689 0.96532 -1.41689 0.97689 0.96532 -1.31005 -0.99427 
0.96532 -1.31005 0.99427 0.96532 -1.20317 -1 0.96532 -1.20317 1 
0.96532 -1.09629 -0.99427 0.96532 -1.09629 0.99427 0.96532 -0.98944 -0.97689 
0.96532 -0.98944 0.97689 0.96532 -0.88046 -0.9465 0.96532 -0.88046 0.9465 
0.96532 -0.77677 -0.90453 0.96532 -0.77677 0.90453 0.96532 -0.66243 -0.84119 
0.96532 -0.66243 0.84119 0.96532 -0.55617 -0.76249 0.96532 -0.55617 0.76249 
1.00002 -2.20196 -0.0347 1.00002 -2.20196 0.0347 1.00002 -2.19709 -0.10442 
1.00002 -2.19709 0.10442 1.00003 -2.17178 -0.24614 1.00003 -2.17178 0.24614 
1.00003 -2.1871 -0.17515 1.00003 -2.1871 0.17515 1.00018 -2.04174 -0.54367 
1.00018 -2.04174 0.54367 1.00018 -2.08305 -0.4739 1.00018 -2.08305 0.4739 
1.00019 -2.14967 -0.3208 1.00019 -2.14967 0.3208 1.00019 -2.11929 -0.39938 
1.00019 -2.11929 0.39938 1.00308 -1.25657 -0.99786 1.00308 -1.25657 0.99786 
1.00308 -1.14977 -0.99786 1.00308 -1.14977 0.99786 1.00308 -1.36367 -0.98631 
1.00308 -1.36367 0.98631 1.00308 -1.04267 -0.98631 1.00308 -1.04267 0.98631 
1.00311 -1.57811 -0.92628 1.00311 -1.57811 0.92628 1.00311 -0.82822 -0.92628 
1.00311 -0.82822 0.92628 1.00311 -1.47154 -0.96257 1.00311 -1.47154 0.96257 
1.00311 -0.93479 -0.96257 1.00311 -0.93479 0.96257 1.00352 -1.98146 -0.62674 
1.00352 -1.98146 0.62674 1.00352 -1.89652 -0.71959 1.00352 -1.89652 0.71959 
1.00352 -0.50982 -0.71959 1.00352 -0.50982 0.71959 1.00356 -1.68734 -0.87414 
1.00356 -1.68734 0.87414 1.00356 -0.719 -0.87414 1.00356 -0.719 0.87414 
1.00356 -1.79798 -0.80296 1.00356 -1.79798 0.80296 1.00356 -0.60836 -0.80296 
1.00356 -0.60836 0.80296 1.01439 -1.20317 -0.9988 1.01439 -1.20317 0.9988 
1.03073 -2.01792 -0.57611 1.03073 -2.01792 0.57611 1.03377 -2.1606 -0.28043 
1.03377 -2.1606 0.28043 1.03446 -2.19105 -0.13895 1.03446 -2.19105 0.13895 
1.03463 -2.19835 -0.06931 1.03463 -2.19835 0.06931 1.03465 -2.17828 -0.21057 
1.03465 -2.17828 0.21057 1.0347 -2.09998 -0.43694 1.0347 -2.09998 0.43694 
1.0348 -2.20075 0 1.03493 -2.06144 -0.50845 1.03493 -2.06144 0.50845 
1.03495 -2.13369 -0.35957 1.03495 -2.13369 0.35957 1.03847 -1.62843 -0.90211 
1.03847 -1.62843 0.90211 1.03847 -0.77791 -0.90211 1.03847 -0.77791 0.90211 
1.04025 -1.41629 -0.97415 1.04025 -1.41629 0.97415 1.04025 -0.99004 -0.97415 
1.04025 -0.99004 0.97415 1.04068 -1.30974 -0.99144 1.04068 -1.30974 0.99144 
1.04068 -1.09659 -0.99144 1.04068 -1.09659 0.99144 1.04072 -1.52495 -0.94381 
1.04072 -1.52495 0.94381 1.04072 -0.88138 -0.94381 1.04072 -0.88138 0.94381 
1.04092 -1.84831 -0.76031 1.04092 -1.84831 0.76031 1.04092 -0.55802 -0.76031 
1.04092 -0.55802 0.76031 1.04152 -1.93909 -0.67276 1.04152 -1.93909 0.67276 
1.04152 -0.46724 -0.67276 1.04152 -0.46724 0.67276 1.04157 -1.74233 -0.83874 
1.04157 -1.74233 0.83874 1.04157 -0.664 -0.83874 1.04157 -0.664 0.83874 
1.05214 -1.25653 -0.99479 1.05214 -1.25653 0.99479 1.05214 -1.1498 -0.99479 
1.05214 -1.1498 0.99479 1.06334 -1.20317 -0.99518 1.06334 -1.20317 0.99518 
1.06552 -2.03812 -0.54112 1.06552 -2.03812 0.54112 1.0684 -2.16724 -0.24481 
1.0684 -2.16724 0.24481 1.06857 -2.14512 -0.31947 1.06857 -2.14512 0.31947 
1.06892 -1.97767 -0.62403 1.06892 -1.97767 0.62403 1.06908 -2.19234 -0.10375 
1.06908 -2.19234 0.10375 1.06909 -2.18235 -0.17448 1.06909 -2.18235 0.17448 
1.06949 -2.07871 -0.47179 1.06949 -2.07871 0.47179 1.06951 -2.11494 -0.39726 
1.06951 -2.11494 0.39726 1.06974 -2.19709 -0.0347 1.06974 -2.19709 0.0347 
1.07621 -1.57579 -0.92133 1.07621 -1.57579 0.92133 1.07621 -0.83054 -0.92133 
1.07621 -0.83054 0.92133 1.0767 -1.68498 -0.86917 1.0767 -1.68498 0.86917 
1.0767 -0.72135 -0.86917 1.0767 -0.72135 0.86917 1.07796 -1.36246 -0.98079 
1.07796 -1.36246 0.98079 1.07796 -1.04388 -0.98079 1.07796 -1.04388 0.98079 
1.07799 -1.47033 -0.95704 1.07799 -1.47033 0.95704 1.07799 -0.936 -0.95704 
1.07799 -0.936 0.95704 1.0791 -1.89278 -0.71519 1.0791 -1.89278 0.71519 
1.0791 -0.51356 -0.71519 1.0791 -0.51356 0.71519 1.07915 -1.79424 -0.79855 
1.07915 -1.79424 0.79855 1.07915 -0.61209 -0.79855 1.07915 -0.61209 0.79855 
1.08979 -1.30973 -0.98648 1.08979 -1.30973 0.98648 1.08979 -1.09661 -0.98648 
1.08979 -1.09661 0.98648 1.09585 -2.01268 -0.57241 1.09585 -2.01268 0.57241 
1.10023 -2.05601 -0.50443 1.10023 -2.05601 0.50443 1.10126 -1.25643 -0.98928 
1.10126 -1.25643 0.98928 1.10126 -1.14991 -0.98928 1.10126 -1.14991 0.98928 
1.1019 -2.15386 -0.27845 1.1019 -2.15386 0.27845 1.10294 -2.17148 -0.20841 
1.10294 -2.17148 0.20841 1.10327 -2.18395 -0.13795 1.10327 -2.18395 0.13795 
1.1033 -2.12674 -0.35773 1.1033 -2.12674 0.35773 1.10375 -2.09349 -0.43378 
1.10375 -2.09349 0.43378 1.10427 -2.19105 -0.06914 1.10427 -2.19105 0.06914 
1.1046 -2.19342 0 1.10706 -1.93306 -0.66871 1.10706 -1.93306 0.66871 
1.10706 -0.47327 -0.66871 1.10706 -0.47327 0.66871 1.11122 -1.62501 -0.89486 
1.11122 -1.62501 0.89486 1.11122 -0.78133 -0.89486 1.11122 -0.78133 0.89486 
1.11205 -1.20317 -0.98918 1.11205 -1.20317 0.98918 1.1139 -1.52115 -0.93638 
1.1139 -1.52115 0.93638 1.1139 -0.88518 -0.93638 1.1139 -0.88518 0.93638 
1.11475 -1.41449 -0.96593 1.11475 -1.41449 0.96593 1.11475 -0.99184 -0.96593 
1.11475 -0.99184 0.96593 1.1149 -1.739 -0.83097 1.1149 -1.739 0.83097 
1.1149 -0.66733 -0.83097 1.1149 -0.66733 0.83097 1.11608 -1.84277 -0.75378 
1.11608 -1.84277 0.75378 1.11608 -0.56356 -0.75378 1.11608 -0.56356 0.75378 
1.12692 -1.36221 -0.97396 1.12692 -1.36221 0.97396 1.12692 -1.04413 -0.97396 
1.12692 -1.04413 0.97396 1.13064 -2.03098 -0.53609 1.13064 -2.03098 0.53609 
1.13438 -1.97035 -0.61875 1.13438 -1.97035 0.61875 1.13457 -2.07129 -0.4666 
1.13457 -2.07129 0.4666 1.13646 -2.15819 -0.24216 1.13646 -2.15819 0.24216 
1.13671 -2.13605 -0.3168 1.13671 -2.13605 0.3168 1.13714 -2.1732 -0.17181 
1.13714 -2.1732 0.17181 1.13762 -2.10574 -0.39455 1.13762 -2.10574 0.39455 
1.1386 -1.30946 -0.97912 1.1386 -1.30946 0.97912 1.1386 -1.09688 -0.97912 
1.1386 -1.09688 0.97912 1.1398 -2.18235 -0.10377 1.1398 -2.18235 0.10377 
1.14047 -2.1871 -0.0347 1.14047 -2.1871 0.0347 1.14444 -1.88486 -0.70937 
1.14444 -1.88486 0.70937 1.14444 -0.52147 -0.70937 1.14444 -0.52147 0.70937 
1.14917 -1.57117 -0.91147 1.14917 -1.57117 0.91147 1.14917 -0.83517 -0.91147 
1.14917 -0.83517 0.91147 1.14978 -1.25639 -0.9814 1.14978 -1.25639 0.9814 
1.14978 -1.14994 -0.9814 1.14978 -1.14994 0.9814 1.14985 -1.68027 -0.85926 
1.14985 -1.68027 0.85926 1.14985 -0.72606 -0.85926 1.14985 -0.72606 0.85926 
1.15091 -1.46562 -0.94693 1.15091 -1.46562 0.94693 1.15091 -0.94071 -0.94693 
1.15091 -0.94071 0.94693 1.15225 -1.78933 -0.78833 1.15225 -1.78933 0.78833 
1.15225 -0.617 -0.78833 1.15225 -0.617 0.78833 1.16041 -2.00397 -0.56626 
1.16041 -2.00397 0.56626 1.16041 -1.20317 -0.98079 1.16041 -1.20317 0.98079 
1.16413 -1.41467 -0.95694 1.16413 -1.41467 0.95694 1.16413 -0.99166 -0.95694 
1.16413 -0.99166 0.95694 1.16495 -2.04691 -0.49824 1.16495 -2.04691 0.49824 
1.16898 -2.08452 -0.42631 1.16898 -2.08452 0.42631 1.16939 -2.14266 -0.27517 
1.16939 -2.14266 0.27517 1.17059 -2.16011 -0.20526 1.17059 -2.16011 0.20526 
1.171 -2.11544 -0.3542 1.171 -2.11544 0.3542 1.17199 -1.92385 -0.66174 
1.17199 -1.92385 0.66174 1.17199 -0.48248 -0.66174 1.17199 -0.48248 0.66174 
1.17373 -2.17148 -0.13762 1.17373 -2.17148 0.13762 1.17589 -2.17828 -0.06932 
1.17589 -2.17828 0.06932 1.17627 -1.36224 -0.96447 1.17627 -1.36224 0.96447 
1.17627 -1.0441 -0.96447 1.17627 -1.0441 0.96447 1.1764 -2.18064 0 
1.18223 -1.83142 -0.74716 1.18223 -1.83142 0.74716 1.18223 -0.57491 -0.74716 
1.18223 -0.57491 0.74716 1.18319 -1.61933 -0.88281 1.18319 -1.61933 0.88281 
1.18319 -0.78701 -0.88281 1.18319 -0.78701 0.88281 1.18627 -1.51563 -0.92388 
1.18627 -1.51563 0.92388 1.18627 -0.89071 -0.92388 1.18627 -0.89071 0.92388 
1.18741 -1.73276 -0.81866 1.18741 -1.73276 0.81866 1.18741 -0.67357 -0.81866 
1.18741 -0.67357 0.81866 1.18807 -1.30912 -0.9691 1.18807 -1.30912 0.9691 
1.18807 -1.09721 -0.9691 1.18807 -1.09721 0.9691 1.19484 -2.02041 -0.52862 
1.19484 -2.02041 0.52862 1.1986 -1.95957 -0.6111 1.1986 -1.95957 0.6111 
1.19921 -1.25596 -0.97083 1.19921 -1.25596 0.97083 1.19921 -1.15038 -0.97083 
1.19921 -1.15038 0.97083 1.19948 -2.06057 -0.45829 1.19948 -2.06057 0.45829 
1.19997 -1.46535 -0.93606 1.19997 -1.46535 0.93606 1.19997 -0.94099 -0.93606 
1.19997 -0.94099 0.93606 1.20245 -2.09465 -0.38606 1.20245 -2.09465 0.38606 
1.20354 -2.14471 -0.23822 1.20354 -2.14471 0.23822 1.2038 -2.12255 -0.31284 
1.2038 -2.12255 0.31284 1.20749 -2.15819 -0.17114 1.20749 -2.15819 0.17114 
1.2083 -1.20317 -0.97003 1.2083 -1.20317 0.97003 1.21013 -2.16724 -0.10308 
1.21013 -2.16724 0.10308 1.21039 -1.87244 -0.70144 1.21039 -1.87244 0.70144 
1.21039 -0.53389 -0.70144 1.21039 -0.53389 0.70144 1.21146 -2.17178 -0.0347 
1.21146 -2.17178 0.0347 1.21301 -1.41432 -0.94555 1.21301 -1.41432 0.94555 
1.21301 -0.99202 -0.94555 1.21301 -0.99202 0.94555 1.21795 -1.77624 -0.7796 
1.21795 -1.77624 0.7796 1.21795 -0.6301 -0.7796 1.21795 -0.6301 0.7796 
1.22068 -1.56429 -0.89687 1.22068 -1.56429 0.89687 1.22068 -0.84204 -0.89687 
1.22068 -0.84204 0.89687 1.22139 -1.67335 -0.84461 1.22139 -1.67335 0.84461 
1.22139 -0.73299 -0.84461 1.22139 -0.73299 0.84461 1.22414 -1.99184 -0.55768 
1.22414 -1.99184 0.55768 1.22538 -1.36165 -0.9525 1.22538 -1.36165 0.9525 
1.22538 -1.04468 -0.9525 1.22538 -1.04468 0.9525 1.2296 -2.03431 -0.48924 
1.2296 -2.03431 0.48924 1.23331 -2.07168 -0.41697 1.23331 -2.07168 0.41697 
1.23507 -1.51495 -0.91106 1.23507 -1.51495 0.91106 1.23507 -0.89139 -0.91106 
1.23507 -0.89139 0.91106 1.23542 -2.10225 -0.34452 1.23542 -2.10225 0.34452 
1.23592 -2.12705 -0.2706 1.23592 -2.12705 0.2706 1.23697 -1.30851 -0.95661 
1.23697 -1.30851 0.95661 1.23697 -1.09782 -0.95661 1.23697 -1.09782 0.95661 
1.23795 -1.91053 -0.65216 1.23795 -1.91053 0.65216 1.23795 -0.49581 -0.65216 
1.23795 -0.49581 0.65216 1.24049 -2.14266 -0.20407 1.24049 -2.14266 0.20407 
1.24377 -2.15386 -0.13658 1.24377 -2.15386 0.13658 1.24575 -2.1606 -0.06845 
1.24575 -2.1606 0.06845 1.24641 -2.16285 0 1.24669 -1.25592 -0.95815 
1.24669 -1.25592 0.95815 1.24669 -1.15042 -0.95815 1.24669 -1.15042 0.95815 
1.24739 -1.81722 -0.73714 1.24739 -1.81722 0.73714 1.24739 -0.58911 -0.73714 
1.24739 -0.58911 0.73714 1.24871 -1.46446 -0.92272 1.24871 -1.46446 0.92272 
1.24871 -0.94188 -0.92272 1.24871 -0.94188 0.92272 1.25277 -1.71768 -0.80787 
1.25277 -1.71768 0.80787 1.25277 -0.68866 -0.80787 1.25277 -0.68866 0.80787 
1.254 -1.61142 -0.86603 1.254 -1.61142 0.86603 1.254 -0.79492 -0.86603 
1.254 -0.79492 0.86603 1.25561 -1.20317 -0.95694 1.25561 -1.20317 0.95694 
1.25905 -2.00612 -0.51864 1.25905 -2.00612 0.51864 1.26126 -1.41343 -0.93178 
1.26126 -1.41343 0.93178 1.26126 -0.9929 -0.93178 1.26126 -0.9929 0.93178 
1.26358 -2.04593 -0.4481 1.26358 -2.04593 0.4481 1.26423 -1.94497 -0.60031 
1.26423 -1.94497 0.60031 1.26423 -0.46136 -0.60031 1.26423 -0.46136 0.60031 
1.26641 -2.07964 -0.37569 1.26641 -2.07964 0.37569 1.26765 -2.10716 -0.30233 
1.26765 -2.10716 0.30233 1.26902 -1.56295 -0.88222 1.26902 -1.56295 0.88222 
1.26902 -0.84338 -0.88222 1.26902 -0.84338 0.88222 1.27355 -1.36061 -0.93819 
1.27355 -1.36061 0.93819 1.27355 -1.04572 -0.93819 1.27355 -1.04572 0.93819 
1.27573 -1.85709 -0.68995 1.27573 -1.85709 0.68995 1.27573 -0.54924 -0.68995 
1.27573 -0.54924 0.68995 1.27816 -2.12255 -0.23848 1.27816 -2.12255 0.23848 
1.28212 -2.13605 -0.17139 1.28212 -2.13605 0.17139 1.28295 -1.76023 -0.76733 
1.28295 -1.76023 0.76733 1.28295 -0.6461 -0.76733 1.28295 -0.6461 0.76733 
1.28319 -1.51347 -0.89592 1.28319 -1.51347 0.89592 1.28319 -0.89286 -0.89592 
1.28319 -0.89286 0.89592 1.2841 -1.30848 -0.94196 1.2841 -1.30848 0.94196 
1.2841 -1.09786 -0.94196 1.2841 -1.09786 0.94196 1.28479 -2.14512 -0.10325 
1.28479 -2.14512 0.10325 1.28608 -1.65679 -0.83147 1.28608 -1.65679 0.83147 
1.28608 -0.74955 -0.83147 1.28608 -0.74955 0.83147 1.28612 -2.14967 -0.03487 
1.28612 -2.14967 0.03487 1.28676 -1.97633 -0.54671 1.28676 -1.97633 0.54671 
1.29309 -2.01804 -0.47808 1.29309 -2.01804 0.47808 1.29376 -1.25579 -0.94306 
1.29376 -1.25579 0.94306 1.29376 -1.15054 -0.94306 1.29376 -1.15054 0.94306 
1.29645 -1.46311 -0.90708 1.29645 -1.46311 0.90708 1.29645 -0.94322 -0.90708 
1.29645 -0.94322 0.90708 1.29647 -2.05503 -0.4058 1.29647 -2.05503 0.4058 
1.29865 -2.08509 -0.33333 1.29865 -2.08509 0.33333 1.30221 -1.20317 -0.94154 
1.30221 -1.20317 0.94154 1.30264 -1.89394 -0.63957 1.30264 -1.89394 0.63957 
1.30264 -0.5124 -0.63957 1.30264 -0.5124 0.63957 1.30388 -1.61225 -0.84737 
1.30388 -1.61225 0.84737 1.30388 -0.79409 -0.84737 1.30388 -0.79409 0.84737 
1.30877 -1.41201 -0.91566 1.30877 -1.41201 0.91566 1.30877 -0.99432 -0.91566 
1.30877 -0.99432 0.91566 1.30985 -2.10225 -0.2701 1.30985 -2.10225 0.2701 
1.31127 -1.80023 -0.72377 1.31127 -1.80023 0.72377 1.31127 -0.60611 -0.72377 
1.31127 -0.60611 0.72377 1.31679 -1.70022 -0.79335 1.31679 -1.70022 0.79335 
1.31679 -0.70612 -0.79335 1.31679 -0.70612 0.79335 1.31885 -1.56357 -0.86321 
1.31885 -1.56357 0.86321 1.31885 -0.84277 -0.86321 1.31885 -0.84277 0.86321 
1.31952 -2.11544 -0.20568 1.31952 -2.11544 0.20568 1.32012 -1.36032 -0.92164 
1.32012 -1.36032 0.92164 1.32012 -1.04601 -0.92164 1.32012 -1.04601 0.92164 
1.32098 -1.98873 -0.50636 1.32098 -1.98873 0.50636 1.32305 -2.12674 -0.13798 
1.32305 -2.12674 0.13798 1.32489 -2.13369 -0.06963 1.32489 -2.13369 0.06963 
1.32576 -2.13595 0 1.32611 -1.9273 -0.58777 1.32611 -1.9273 0.58777 
1.32611 -0.47904 -0.58777 1.32611 -0.47904 0.58777 1.32616 -2.02755 -0.4361 
1.32616 -2.02755 0.4361 1.32885 -2.0609 -0.36353 1.32885 -2.0609 0.36353 
1.33046 -1.30819 -0.92501 1.33046 -1.30819 0.92501 1.33046 -1.09815 -0.92501 
1.33046 -1.09815 0.92501 1.33312 -1.51362 -0.87655 1.33312 -1.51362 0.87655 
1.33312 -0.89271 -0.87655 1.33312 -0.89271 0.87655 1.33526 -1.65664 -0.81086 
1.33526 -1.65664 0.81086 1.33526 -0.74969 -0.81086 1.33526 -0.74969 0.81086 
1.33916 -1.83901 -0.67524 1.33916 -1.83901 0.67524 1.33916 -0.56732 -0.67524 
1.33916 -0.56732 0.67524 1.33976 -1.25575 -0.92576 1.33976 -1.25575 0.92576 
1.33976 -1.15058 -0.92576 1.33976 -1.15058 0.92576 1.34101 -2.07964 -0.30109 
1.34101 -2.07964 0.30109 1.346 -1.74152 -0.75184 1.346 -1.74152 0.75184 
1.346 -0.66481 -0.75184 1.346 -0.66481 0.75184 1.3463 -1.46307 -0.8873 
1.3463 -1.46307 0.8873 1.3463 -0.94326 -0.8873 1.3463 -0.94326 0.8873 
1.34801 -1.95751 -0.5334 1.34801 -1.95751 0.5334 1.34801 -1.20317 -0.92388 
1.34801 -1.20317 0.92388 1.34801 -0.44882 -0.5334 1.34801 -0.44882 0.5334 
1.35138 -2.09465 -0.23712 1.35138 -2.09465 0.23712 1.35279 -1.61192 -0.82631 
1.35279 -1.61192 0.82631 1.35279 -0.79442 -0.82631 1.35279 -0.79442 0.82631 
1.35433 -1.99882 -0.46433 1.35433 -1.99882 0.46433 1.35817 -2.03464 -0.39285 
1.35817 -2.03464 0.39285 1.35932 -1.41041 -0.89544 1.35932 -1.41041 0.89544 
1.35932 -0.99593 -0.89544 1.35932 -0.99593 0.89544 1.35987 -2.10574 -0.1723 
1.35987 -2.10574 0.1723 1.36259 -2.11494 -0.10418 1.36259 -2.11494 0.10418 
1.36387 -1.87389 -0.62553 1.36387 -1.87389 0.62553 1.36387 -0.53244 -0.62553 
1.36387 -0.53244 0.62553 1.3647 -2.11929 -0.03487 1.3647 -2.11929 0.03487 
1.36529 -1.69914 -0.77074 1.36529 -1.69914 0.77074 1.36529 -0.7072 -0.77074 
1.36529 -0.7072 0.77074 1.36797 -1.56291 -0.8417 1.36797 -1.56291 0.8417 
1.36797 -0.84342 -0.8417 1.36797 -0.84342 0.8417 1.37054 -1.35855 -0.90092 
1.37054 -1.35855 0.90092 1.37054 -1.04778 -0.90092 1.37054 -1.04778 0.90092 
1.37112 -2.05503 -0.33115 1.37112 -2.05503 0.33115 1.37357 -1.78052 -0.70711 
1.37357 -1.78052 0.70711 1.37357 -0.62582 -0.70711 1.37357 -0.62582 0.70711 
1.38088 -1.30599 -0.90374 1.38088 -1.30599 0.90374 1.38088 -1.10034 -0.90374 
1.38088 -1.10034 0.90374 1.38158 -1.96798 -0.49172 1.38158 -1.96798 0.49172 
1.38199 -1.51288 -0.85467 1.38199 -1.51288 0.85467 1.38199 -0.89345 -0.85467 
1.38199 -0.89345 0.85467 1.3823 -2.07168 -0.26799 1.3823 -2.07168 0.26799 
1.38362 -1.65525 -0.78781 1.38362 -1.65525 0.78781 1.38362 -0.75108 -0.78781 
1.38362 -0.75108 0.78781 1.38655 -2.00637 -0.42122 1.38655 -2.00637 0.42122 
1.38688 -1.90622 -0.57271 1.38688 -1.90622 0.57271 1.38688 -0.50011 -0.57271 
1.38688 -0.50011 0.57271 1.39002 -1.25344 -0.90394 1.39002 -1.25344 0.90394 
1.39002 -1.15289 -0.90394 1.39002 -1.15289 0.90394 1.39164 -2.08452 -0.20366 
1.39164 -2.08452 0.20366 1.39288 -1.20317 -0.90399 1.39288 -1.20317 0.90399 
1.39364 -1.73925 -0.72743 1.39364 -1.73925 0.72743 1.39364 -0.66708 -0.72743 
1.39364 -0.66708 0.72743 1.39599 -1.46092 -0.86492 1.39599 -1.46092 0.86492 
1.39599 -0.94542 -0.86492 1.39599 -0.94542 0.86492 1.39911 -2.09349 -0.13843 
1.39911 -2.09349 0.13843 1.3994 -1.81704 -0.65935 1.3994 -1.81704 0.65935 
1.3994 -0.58929 -0.65935 1.3994 -0.58929 0.65935 1.40061 -1.61043 -0.80291 
1.40061 -1.61043 0.80291 1.40061 -0.79591 -0.80291 1.40061 -0.79591 0.80291 
1.40143 -2.02755 -0.36084 1.40143 -2.02755 0.36084 1.40227 -2.09998 -0.06938 
1.40227 -2.09998 0.06938 1.40332 -2.10214 0 1.40761 -1.93546 -0.51781 
1.40761 -1.93546 0.51781 1.40761 -0.47087 -0.51781 1.40761 -0.47087 0.51781 
1.4087 -1.40818 -0.87257 1.4087 -1.40818 0.87257 1.4087 -0.99815 -0.87257 
1.4087 -0.99815 0.87257 1.41264 -1.69663 -0.74592 1.41264 -1.69663 0.74592 
1.41264 -0.7097 -0.74592 1.41264 -0.7097 0.74592 1.41342 -2.04593 -0.29826 
1.41342 -2.04593 0.29826 1.41391 -1.97618 -0.44858 1.41391 -1.97618 0.44858 
1.41568 -1.56119 -0.81792 1.41568 -1.56119 0.81792 1.41568 -0.84514 -0.81792 
1.41568 -0.84514 0.81792 1.42003 -1.35605 -0.87742 1.42003 -1.35605 0.87742 
1.42003 -1.05028 -0.87742 1.42003 -1.05028 0.87742 1.42064 -1.7776 -0.68023 
1.42064 -1.7776 0.68023 1.42064 -0.62874 -0.68023 1.42064 -0.62874 0.68023 
1.42337 -1.85094 -0.60876 1.42337 -1.85094 0.60876 1.42337 -0.5554 -0.60876 
1.42337 -0.5554 0.60876 1.42361 -2.06057 -0.23416 1.42361 -2.06057 0.23416 
1.42965 -1.99882 -0.38901 1.42965 -1.99882 0.38901 1.43005 -1.30349 -0.87975 
1.43005 -1.30349 0.87975 1.43005 -1.10285 -0.87975 1.43005 -1.10285 0.87975 
1.4305 -1.65277 -0.76254 1.4305 -1.65277 0.76254 1.4305 -0.75356 -0.76254 
1.4305 -0.75356 0.76254 1.43086 -1.51023 -0.83005 1.43086 -1.51023 0.83005 
1.43086 -0.89611 -0.83005 1.43086 -0.89611 0.83005 1.43192 -2.07129 -0.16924 
1.43192 -2.07129 0.16924 1.43398 -1.25339 -0.88195 1.43398 -1.25339 0.88195 
1.43398 -1.15294 -0.88195 1.43398 -1.15294 0.88195 1.43672 -1.20317 -0.88192 
1.43672 -1.20317 0.88192 1.43711 -2.07871 -0.10417 1.43711 -2.07871 0.10417 
1.43923 -2.08305 -0.03485 1.43923 -2.08305 0.03485 1.44019 -1.94412 -0.47486 
1.44019 -1.94412 0.47486 1.44019 -0.46222 -0.47486 1.44019 -0.46222 0.47486 
1.44055 -1.73599 -0.70019 1.44055 -1.73599 0.70019 1.44055 -0.67035 -0.70019 
1.44055 -0.67035 0.70019 1.4434 -2.01804 -0.32776 1.4434 -2.01804 0.32776 
1.44468 -1.45804 -0.8398 1.44468 -1.45804 0.8398 1.44468 -0.9483 -0.8398 
1.44468 -0.9483 0.8398 1.44537 -1.88206 -0.55557 1.44537 -1.88206 0.55557 
1.44537 -0.52427 -0.55557 1.44537 -0.52427 0.55557 1.44545 -1.8127 -0.63083 
1.44545 -1.8127 0.63083 1.44545 -0.59363 -0.63083 1.44545 -0.59363 0.63083 
1.4472 -1.60778 -0.77723 1.4472 -1.60778 0.77723 1.4472 -0.79855 -0.77723 
1.4472 -0.79855 0.77723 1.45456 -2.03431 -0.26428 1.45456 -2.03431 0.26428 
1.45677 -1.40535 -0.84711 1.45677 -1.40535 0.84711 1.45677 -1.00098 -0.84711 
1.45677 -1.00098 0.84711 1.45705 -1.96798 -0.41625 1.45705 -1.96798 0.41625 
1.45705 -0.43835 -0.41625 1.45705 -0.43835 0.41625 1.45953 -1.6928 -0.71834 
1.45953 -1.6928 0.71834 1.45953 -0.71353 -0.71834 1.45953 -0.71353 0.71834 
1.4635 -1.55774 -0.79126 1.4635 -1.55774 0.79126 1.4635 -0.84859 -0.79126 
1.4635 -0.84859 0.79126 1.46356 -2.04691 -0.19963 1.46356 -2.04691 0.19963 
1.46532 -1.91027 -0.5 1.46532 -1.91027 0.5 1.46532 -0.49606 -0.5 
1.46532 -0.49606 0.5 1.46637 -1.77298 -0.65136 1.46637 -1.77298 0.65136 
1.46637 -0.63335 -0.65136 1.46637 -0.63335 0.65136 1.46789 -1.35306 -0.85144 
1.46789 -1.35306 0.85144 1.46789 -1.05328 -0.85144 1.46789 -1.05328 0.85144 
1.46839 -1.8452 -0.57854 1.46839 -1.8452 0.57854 1.46839 -0.56113 -0.57854 
1.46839 -0.56113 0.57854 1.46975 -2.05601 -0.13491 1.46975 -2.05601 0.13491 
1.47168 -1.98873 -0.35566 1.47168 -1.98873 0.35566 1.47309 -1.30339 -0.85565 
1.47309 -1.30339 0.85565 1.47309 -1.10295 -0.85565 1.47309 -1.10295 0.85565 
1.47377 -2.06144 -0.06961 1.47377 -2.06144 0.06961 1.47501 -2.06353 0 
1.47701 -1.25322 -0.85771 1.47701 -1.25322 0.85771 1.47701 -1.15311 -0.85771 
1.47701 -1.15311 0.85771 1.4772 -1.64862 -0.73454 1.4772 -1.64862 0.73454 
1.4772 -0.75771 -0.73454 1.4772 -0.75771 0.73454 1.47833 -1.50665 -0.80295 
1.47833 -1.50665 0.80295 1.47833 -0.89968 -0.80295 1.47833 -0.89968 0.80295 
1.47943 -1.20317 -0.85773 1.47943 -1.20317 0.85773 1.48313 -1.93546 -0.44229 
1.48313 -1.93546 0.44229 1.48313 -0.47087 -0.44229 1.48313 -0.47087 0.44229 
1.48396 -2.00612 -0.29372 1.48396 -2.00612 0.29372 1.48633 -1.73092 -0.67085 
1.48633 -1.73092 0.67085 1.48633 -0.67542 -0.67085 1.48633 -0.67542 0.67085 
1.48925 -1.87473 -0.52393 1.48925 -1.87473 0.52393 1.48925 -0.53161 -0.52393 
1.48925 -0.53161 0.52393 1.49028 -1.80657 -0.60027 1.49028 -1.80657 0.60027 
1.49028 -0.59976 -0.60027 1.49028 -0.59976 0.60027 1.49164 -1.45466 -0.81225 
1.49164 -1.45466 0.81225 1.49164 -0.95167 -0.81225 1.49164 -0.95167 0.81225 
1.49241 -1.60399 -0.74934 1.49241 -1.60399 0.74934 1.49241 -0.80234 -0.74934 
1.49241 -0.80234 0.74934 1.49395 -2.02041 -0.22951 1.49395 -2.02041 0.22951 
1.49873 -1.95751 -0.38268 1.49873 -1.95751 0.38268 1.49873 -0.44882 -0.38268 
1.49873 -0.44882 0.38268 1.50142 -2.03098 -0.16531 1.50142 -2.03098 0.16531 
1.50338 -1.40192 -0.81914 1.50338 -1.40192 0.81914 1.50338 -1.00441 -0.81914 
1.50338 -1.00441 0.81914 1.50496 -1.68751 -0.68862 1.50496 -1.68751 0.68862 
1.50496 -0.71883 -0.68862 1.50496 -0.71883 0.68862 1.50644 -2.03812 -0.1002 
1.50644 -2.03812 0.1002 1.50852 -1.55368 -0.76294 1.50852 -1.55368 0.76294 
1.50852 -0.85265 -0.76294 1.50852 -0.85265 0.76294 1.50899 -2.04174 -0.03485 
1.50899 -2.04174 0.03485 1.50982 -1.35267 -0.82533 1.50982 -1.35267 0.82533 
1.50982 -1.05366 -0.82533 1.50982 -1.05366 0.82533 1.51062 -1.76669 -0.62056 
1.51062 -1.76669 0.62056 1.51062 -0.63964 -0.62056 1.51062 -0.63964 0.62056 
1.51192 -1.83756 -0.5466 1.51192 -1.83756 0.5466 1.51192 -0.56877 -0.5466 
1.51192 -0.56877 0.5466 1.51203 -1.97633 -0.32144 1.51203 -1.97633 0.32144 
1.51489 -1.30305 -0.82946 1.51489 -1.30305 0.82946 1.51489 -1.10329 -0.82946 
1.51489 -1.10329 0.82946 1.51858 -1.25317 -0.83151 1.51858 -1.25317 0.83151 
1.51858 -1.15317 -0.83151 1.51858 -1.15317 0.83151 1.52089 -1.88206 -0.48005 
1.52089 -1.88206 0.48005 1.52089 -1.20317 -0.83147 1.52089 -1.20317 0.83147 
1.52089 -0.52427 -0.48005 1.52089 -0.52427 0.48005 1.52123 -1.64382 -0.70484 
1.52123 -1.64382 0.70484 1.52123 -0.76251 -0.70484 1.52123 -0.76251 0.70484 
1.523 -1.99184 -0.25882 1.523 -1.99184 0.25882 1.52328 -1.50207 -0.77417 
1.52328 -1.50207 0.77417 1.52328 -0.90426 -0.77417 1.52328 -0.90426 0.77417 
1.53035 -1.72427 -0.63969 1.53035 -1.72427 0.63969 1.53035 -0.68207 -0.63969 
1.53035 -0.68207 0.63969 1.53158 -2.00397 -0.19509 1.53158 -2.00397 0.19509 
1.53328 -1.79887 -0.56795 1.53328 -1.79887 0.56795 1.53328 -0.60747 -0.56795 
1.53328 -0.60747 0.56795 1.53614 -1.59906 -0.71933 1.53614 -1.59906 0.71933 
1.53614 -0.80727 -0.71933 1.53614 -0.80727 0.71933 1.53634 -1.44986 -0.78299 
1.53634 -1.44986 0.78299 1.53634 -0.95647 -0.78299 1.53634 -0.95647 0.78299 
1.53773 -2.01268 -0.13053 1.53773 -2.01268 0.13053 1.53803 -1.90622 -0.42156 
1.53803 -1.90622 0.42156 1.53803 -0.50011 -0.42156 1.53803 -0.50011 0.42156 
1.54144 -2.01792 -0.0654 1.54144 -2.01792 0.0654 1.54267 -2.01966 0 
1.54386 -1.8452 -0.50307 1.54386 -1.8452 0.50307 1.54386 -0.56113 -0.50307 
1.54386 -0.56113 0.50307 1.54452 -1.40175 -0.79063 1.54452 -1.40175 0.79063 
1.54452 -1.00458 -0.79063 1.54452 -1.00458 0.79063 1.54778 -1.68172 -0.65706 
1.54778 -1.68172 0.65706 1.54778 -0.72461 -0.65706 1.54778 -0.72461 0.65706 
1.55096 -1.35242 -0.79671 1.55096 -1.35242 0.79671 1.55096 -1.05391 -0.79671 
1.55096 -1.05391 0.79671 1.55226 -1.54837 -0.73235 1.55226 -1.54837 0.73235 
1.55226 -0.85797 -0.73235 1.55226 -0.85797 0.73235 1.55309 -1.9273 -0.36079 
1.55309 -1.9273 0.36079 1.55309 -0.47904 -0.36079 1.55309 -0.47904 0.36079 
1.55326 -1.75874 -0.58794 1.55326 -1.75874 0.58794 1.55326 -0.6476 -0.58794 
1.55326 -0.6476 0.58794 1.55614 -1.30248 -0.80067 1.55614 -1.30248 0.80067 
1.55614 -1.10386 -0.80067 1.55614 -1.10386 0.80067 1.55982 -1.25253 -0.80258 
1.55982 -1.25253 0.80258 1.55982 -1.15381 -0.80258 1.55982 -1.15381 0.80258 
1.56102 -1.20317 -0.80321 1.56102 -1.20317 0.80321 1.56386 -1.63777 -0.67296 
1.56386 -1.63777 0.67296 1.56386 -0.76856 -0.67296 1.56386 -0.76856 0.67296 
1.5656 -1.80657 -0.52495 1.5656 -1.80657 0.52495 1.5656 -0.59976 -0.52495 
1.5656 -0.59976 0.52495 1.56564 -1.94497 -0.29891 1.56564 -1.94497 0.29891 
1.56564 -0.46136 -0.29891 1.56564 -0.46136 0.29891 1.56663 -1.49664 -0.74318 
1.56663 -1.49664 0.74318 1.56663 -0.9097 -0.74318 1.56663 -0.9097 0.74318 
1.57183 -1.71727 -0.60651 1.57183 -1.71727 0.60651 1.57183 -0.68906 -0.60651 
1.57183 -0.68906 0.60651 1.57408 -1.85094 -0.45804 1.57408 -1.85094 0.45804 
1.57408 -0.5554 -0.45804 1.57408 -0.5554 0.45804 1.57616 -1.44916 -0.75257 
1.57616 -1.44916 0.75257 1.57616 -0.95718 -0.75257 1.57616 -0.95718 0.75257 
1.57642 -1.95957 -0.23327 1.57642 -1.95957 0.23327 1.57642 -0.44677 -0.23327 
1.57642 -0.44677 0.23327 1.57824 -1.59301 -0.68728 1.57824 -1.59301 0.68728 
1.57824 -0.81333 -0.68728 1.57824 -0.81333 0.68728 1.58408 -1.97035 -0.16905 
1.58408 -1.97035 0.16905 1.58408 -0.43599 -0.16905 1.58408 -0.43599 0.16905 
1.58421 -1.40108 -0.76014 1.58421 -1.40108 0.76014 1.58421 -1.00525 -0.76014 
1.58421 -1.00525 0.76014 1.58588 -1.76669 -0.54529 1.58588 -1.76669 0.54529 
1.58588 -0.63964 -0.54529 1.58588 -0.63964 0.54529 1.58894 -1.67456 -0.62361 
1.58894 -1.67456 0.62361 1.58894 -0.73177 -0.62361 1.58894 -0.73177 0.62361 
1.58935 -1.97767 -0.1036 1.58935 -1.97767 0.1036 1.58935 -0.42866 -0.1036 
1.58935 -0.42866 0.1036 1.59085 -1.35156 -0.76597 1.59085 -1.35156 0.76597 
1.59085 -1.05478 -0.76597 1.59085 -1.05478 0.76597 1.59085 -1.87389 -0.39855 
1.59085 -1.87389 0.39855 1.59085 -0.53244 -0.39855 1.59085 -0.53244 0.39855 
1.59206 -1.98146 -0.0382 1.59206 -1.98146 0.0382 1.59409 -1.54204 -0.69987 
1.59409 -1.54204 0.69987 1.59409 -0.8643 -0.69987 1.59409 -0.8643 0.69987 
1.5959 -1.30165 -0.76986 1.5959 -1.30165 0.76986 1.5959 -1.10468 -0.76986 
1.5959 -1.10468 0.76986 1.59615 -1.8127 -0.48013 1.59615 -1.8127 0.48013 
1.59615 -0.59363 -0.48013 1.59615 -0.59363 0.48013 1.59858 -1.25247 -0.77237 
1.59858 -1.25247 0.77237 1.59858 -1.15386 -0.77237 1.59858 -1.15386 0.77237 
1.59972 -1.20317 -0.77301 1.59972 -1.20317 0.77301 1.60454 -1.63072 -0.63922 
1.60454 -1.63072 0.63922 1.60454 -0.77561 -0.63922 1.60454 -0.77561 0.63922 
1.6049 -1.89394 -0.33732 1.6049 -1.89394 0.33732 1.6049 -0.5124 -0.33732 
1.6049 -0.5124 0.33732 1.60501 -1.72427 -0.56503 1.60501 -1.72427 0.56503 
1.60501 -0.68207 -0.56503 1.60501 -0.68207 0.56503 1.60511 -1.49541 -0.71082 
1.60511 -1.49541 0.71082 1.60511 -0.91092 -0.71082 1.60511 -0.91092 0.71082 
1.61463 -1.44784 -0.7201 1.61463 -1.44784 0.7201 1.61463 -0.95849 -0.7201 
1.61463 -0.95849 0.7201 1.61668 -1.77298 -0.50104 1.61668 -1.77298 0.50104 
1.61668 -0.63335 -0.50104 1.61668 -0.63335 0.50104 1.61749 -1.91053 -0.27262 
1.61749 -1.91053 0.27262 1.61749 -0.49581 -0.27262 1.61749 -0.49581 0.27262 
1.6186 -1.58585 -0.65328 1.6186 -1.58585 0.65328 1.6186 -0.82048 -0.65328 
1.6186 -0.82048 0.65328 1.62235 -1.39992 -0.72774 1.62235 -1.39992 0.72774 
1.62235 -1.00642 -0.72774 1.62235 -1.00642 0.72774 1.62238 -1.68172 -0.58246 
1.62238 -1.68172 0.58246 1.62238 -0.72461 -0.58246 1.62238 -0.72461 0.58246 
1.62467 -1.81704 -0.43407 1.62467 -1.81704 0.43407 1.62467 -0.58929 -0.43407 
1.62467 -0.58929 0.43407 1.62706 -1.92385 -0.20667 1.62706 -1.92385 0.20667 
1.62706 -0.48248 -0.20667 1.62706 -0.48248 0.20667 1.62896 -1.35031 -0.73344 
1.62896 -1.35031 0.73344 1.62896 -1.05603 -0.73344 1.62896 -1.05603 0.73344 
1.6311 -1.54006 -0.66577 1.6311 -1.54006 0.66577 1.6311 -0.86628 -0.66577 
1.6311 -0.86628 0.66577 1.63327 -1.30154 -0.73768 1.63327 -1.30154 0.73768 
1.63327 -1.1048 -0.73768 1.63327 -1.1048 0.73768 1.63403 -1.93306 -0.14174 
1.63403 -1.93306 0.14174 1.63403 -0.47327 -0.14174 1.63403 -0.47327 0.14174 
1.63598 -1.25229 -0.74014 1.63598 -1.25229 0.74014 1.63598 -1.15404 -0.74014 
1.63598 -1.15404 0.74014 1.63617 -1.73092 -0.52101 1.63617 -1.73092 0.52101 
1.63617 -0.67542 -0.52101 1.63617 -0.67542 0.52101 1.63688 -1.20317 -0.74095 
1.63688 -1.20317 0.74095 1.63809 -1.93909 -0.07619 1.63809 -1.93909 0.07619 
1.63809 -0.46724 -0.07619 1.63809 -0.46724 0.07619 1.63828 -1.63777 -0.59854 
1.63828 -1.63777 0.59854 1.63828 -0.76856 -0.59854 1.63828 -0.76856 0.59854 
1.64005 -1.94124 0 1.64005 -0.4651 0 1.64056 -1.83901 -0.37384 
1.64056 -1.83901 0.37384 1.64056 -0.56732 -0.37384 1.64056 -0.56732 0.37384 
1.64198 -1.49345 -0.67666 1.64198 -1.49345 0.67666 1.64198 -0.91288 -0.67666 
1.64198 -0.91288 0.67666 1.64556 -1.7776 -0.45532 1.64556 -1.7776 0.45532 
1.64556 -0.62874 -0.45532 1.64556 -0.62874 0.45532 1.65124 -1.44615 -0.68592 
1.65124 -1.44615 0.68592 1.65124 -0.96019 -0.68592 1.65124 -0.96019 0.68592 
1.6526 -1.59301 -0.61292 1.6526 -1.59301 0.61292 1.6526 -0.81333 -0.61292 
1.6526 -0.81333 0.61292 1.65395 -1.68751 -0.53964 1.65395 -1.68751 0.53964 
1.65395 -0.71883 -0.53964 1.65395 -0.71883 0.53964 1.65527 -1.85709 -0.31041 
1.65527 -1.85709 0.31041 1.65527 -0.54924 -0.31041 1.65527 -0.54924 0.31041 
1.65884 -1.39826 -0.69352 1.65884 -1.39826 0.69352 1.65884 -1.00808 -0.69352 
1.65884 -1.00808 0.69352 1.66478 -1.3499 -0.69945 1.66478 -1.3499 0.69945 
1.66478 -1.05644 -0.69945 1.66478 -1.05644 0.69945 1.66519 -1.54204 -0.62877 
1.66519 -1.54204 0.62877 1.66519 -0.8643 -0.62877 1.66519 -0.8643 0.62877 
1.66551 -1.73599 -0.47523 1.66551 -1.73599 0.47523 1.66551 -0.67035 -0.47523 
1.66551 -0.67035 0.47523 1.66676 -1.87244 -0.24506 1.66676 -1.87244 0.24506 
1.66676 -0.53389 -0.24506 1.66676 -0.53389 0.24506 1.66902 -1.30118 -0.7037 
1.66902 -1.30118 0.7037 1.66902 -1.10515 -0.7037 1.66902 -1.10515 0.7037 
1.67016 -1.64382 -0.5559 1.67016 -1.64382 0.5559 1.67016 -0.76251 -0.5559 
1.67016 -0.76251 0.5559 1.67158 -1.25223 -0.70626 1.67158 -1.25223 0.70626 
1.67158 -1.1541 -0.70626 1.67158 -1.1541 0.70626 1.67243 -1.78052 -0.40825 
1.67243 -1.78052 0.40825 1.67243 -1.20317 -0.70711 1.67243 -1.20317 0.70711 
1.67243 -0.62582 -0.40825 1.67243 -0.62582 0.40825 1.6747 -1.88486 -0.17912 
1.6747 -1.88486 0.17912 1.6747 -0.52147 -0.17912 1.6747 -0.52147 0.17912 
1.67614 -1.49541 -0.63979 1.67614 -1.49541 0.63979 1.67614 -0.91092 -0.63979 
1.67614 -0.91092 0.63979 1.68051 -1.89278 -0.11378 1.68051 -1.89278 0.11378 
1.68051 -0.51356 -0.11378 1.68051 -0.51356 0.11378 1.68366 -1.6928 -0.49421 
1.68366 -1.6928 0.49421 1.68366 -0.71353 -0.49421 1.68366 -0.71353 0.49421 
1.68466 -1.59906 -0.57081 1.68466 -1.59906 0.57081 1.68466 -0.80727 -0.57081 
1.68466 -0.80727 0.57081 1.68491 -1.89652 -0.0382 1.68491 -1.89652 0.0382 
1.68491 -0.50982 -0.0382 1.68491 -0.50982 0.0382 1.68542 -1.44784 -0.6493 
1.68542 -1.44784 0.6493 1.68542 -0.95849 -0.6493 1.68542 -0.95849 0.6493 
1.68909 -1.80023 -0.34594 1.68909 -1.80023 0.34594 1.68909 -0.60611 -0.34594 
1.68909 -0.60611 0.34594 1.69275 -1.73925 -0.42832 1.69275 -1.73925 0.42832 
1.69275 -0.66708 -0.42832 1.69275 -0.66708 0.42832 1.69306 -1.39992 -0.65703 
1.69306 -1.39992 0.65703 1.69306 -1.00642 -0.65703 1.69306 -1.00642 0.65703 
1.69768 -1.54837 -0.58694 1.69768 -1.54837 0.58694 1.69768 -0.85797 -0.58694 
1.69768 -0.85797 0.58694 1.69877 -1.35031 -0.66364 1.69877 -1.35031 0.66364 
1.69877 -1.05603 -0.66364 1.69877 -1.05603 0.66364 1.69986 -1.64862 -0.51188 
1.69986 -1.64862 0.51188 1.69986 -0.75771 -0.51188 1.69986 -0.75771 0.51188 
1.70246 -1.81722 -0.28206 1.70246 -1.81722 0.28206 1.70246 -0.58911 -0.28206 
1.70246 -0.58911 0.28206 1.703 -1.30154 -0.66795 1.703 -1.30154 0.66795 
1.703 -1.1048 -0.66795 1.703 -1.1048 0.66795 1.70546 -1.25229 -0.67066 
1.70546 -1.25229 0.67066 1.70546 -1.15404 -0.67066 1.70546 -1.15404 0.67066 
1.70627 -1.20317 -0.67156 1.70627 -1.20317 0.67156 1.7085 -1.49664 -0.6013 
1.7085 -1.49664 0.6013 1.7085 -0.9097 -0.6013 1.7085 -0.9097 0.6013 
1.71125 -1.69663 -0.44731 1.71125 -1.69663 0.44731 1.71125 -0.7097 -0.44731 
1.71125 -0.7097 0.44731 1.71248 -1.83142 -0.2169 1.71248 -1.83142 0.2169 
1.71248 -0.57491 -0.2169 1.71248 -0.57491 0.2169 1.71467 -1.60399 -0.52709 
1.71467 -1.60399 0.52709 1.71467 -0.80234 -0.52709 1.71467 -0.80234 0.52709 
1.71716 -1.74152 -0.38067 1.71716 -1.74152 0.38067 1.71716 -0.66481 -0.38067 
1.71716 -0.66481 0.38067 1.71789 -1.44916 -0.61084 1.71789 -1.44916 0.61084 
1.71789 -0.95718 -0.61084 1.71789 -0.95718 0.61084 1.7191 -1.84277 -0.15076 
1.7191 -1.84277 0.15076 1.7191 -0.56356 -0.15076 1.7191 -0.56356 0.15076 
1.72546 -1.40108 -0.61889 1.72546 -1.40108 0.61889 1.72546 -1.00525 -0.61889 
1.72546 -1.00525 0.61889 1.72563 -1.84831 -0.07559 1.72563 -1.84831 0.07559 
1.72563 -0.55802 -0.07559 1.72563 -0.55802 0.07559 1.72782 -1.85016 0 
1.72782 -0.55617 0 1.72786 -1.65277 -0.46518 1.72786 -1.65277 0.46518 
1.72786 -0.75356 -0.46518 1.72786 -0.75356 0.46518 1.72826 -1.55368 -0.54319 
1.72826 -1.55368 0.54319 1.72826 -0.85265 -0.54319 1.72826 -0.85265 0.54319 
1.73129 -1.35156 -0.62552 1.73129 -1.35156 0.62552 1.73129 -1.05478 -0.62552 
1.73129 -1.05478 0.62552 1.73265 -1.76023 -0.31763 1.73265 -1.76023 0.31763 
1.73265 -0.6461 -0.31763 1.73265 -0.6461 0.31763 1.73518 -1.30165 -0.63057 
1.73518 -1.30165 0.63057 1.73518 -1.10468 -0.63057 1.73518 -1.10468 0.63057 
1.73606 -1.69914 -0.39996 1.73606 -1.69914 0.39996 1.73606 -0.7072 -0.39996 
1.73606 -0.7072 0.39996 1.7377 -1.25247 -0.63325 1.7377 -1.25247 0.63325 
1.7377 -1.15386 -0.63325 1.7377 -1.15386 0.63325 1.73833 -1.20317 -0.63439 
1.73833 -1.20317 0.63439 1.73949 -1.50207 -0.55796 1.73949 -1.50207 0.55796 
1.73949 -0.90426 -0.55796 1.73949 -0.90426 0.55796 1.74255 -1.60778 -0.48187 
1.74255 -1.60778 0.48187 1.74255 -0.79855 -0.48187 1.74255 -0.79855 0.48187 
1.74492 -1.77624 -0.25263 1.74492 -1.77624 0.25263 1.74492 -0.6301 -0.25263 
1.74492 -0.6301 0.25263 1.74832 -1.44986 -0.57102 1.74832 -1.44986 0.57102 
1.74832 -0.95647 -0.57102 1.74832 -0.95647 0.57102 1.75314 -1.65525 -0.41829 
1.75314 -1.65525 0.41829 1.75314 -0.75108 -0.41829 1.75314 -0.75108 0.41829 
1.75365 -1.78933 -0.18692 1.75365 -1.78933 0.18692 1.75365 -0.617 -0.18692 
1.75365 -0.617 0.18692 1.75595 -1.40175 -0.5792 1.75595 -1.40175 0.5792 
1.75595 -1.00458 -0.5792 1.75595 -1.00458 0.5792 1.75658 -1.55774 -0.49818 
1.75658 -1.55774 0.49818 1.75658 -0.84859 -0.49818 1.75658 -0.84859 0.49818 
1.75868 -1.70022 -0.35147 1.75868 -1.70022 0.35147 1.75868 -0.70612 -0.35147 
1.75868 -0.70612 0.35147 1.76204 -1.35242 -0.58564 1.76204 -1.35242 0.58564 
1.76204 -1.05391 -0.58564 1.76204 -1.05391 0.58564 1.76387 -1.79424 -0.11383 
1.76387 -1.79424 0.11383 1.76387 -0.61209 -0.11383 1.76387 -0.61209 0.11383 
1.76599 -1.30248 -0.59082 1.76599 -1.30248 0.59082 1.76599 -1.10386 -0.59082 
1.76599 -1.10386 0.59082 1.76791 -1.25253 -0.59449 1.76791 -1.25253 0.59449 
1.76791 -1.15381 -0.59449 1.76791 -1.15381 0.59449 1.76823 -1.61043 -0.43529 
1.76823 -1.61043 0.43529 1.76823 -0.79591 -0.43529 1.76823 -0.79591 0.43529 
1.76827 -1.50665 -0.51301 1.76827 -1.50665 0.51301 1.76827 -0.89968 -0.51301 
1.76827 -0.89968 0.51301 1.76828 -1.79798 -0.03824 1.76828 -1.79798 0.03824 
1.76828 -0.60836 -0.03824 1.76828 -0.60836 0.03824 1.76853 -1.20317 -0.5957 
1.76853 -1.20317 0.5957 1.77319 -1.71768 -0.28744 1.77319 -1.71768 0.28744 
1.77319 -0.68866 -0.28744 1.77319 -0.68866 0.28744 1.77619 -1.65664 -0.36994 
1.77619 -1.65664 0.36994 1.77619 -0.74969 -0.36994 1.77619 -0.74969 0.36994 
1.77757 -1.45466 -0.52631 1.77757 -1.45466 0.52631 1.77757 -0.95167 -0.52631 
1.77757 -0.95167 0.52631 1.78324 -1.56119 -0.45036 1.78324 -1.56119 0.45036 
1.78324 -0.84514 -0.45036 1.78324 -0.84514 0.45036 1.78398 -1.73276 -0.22209 
1.78398 -1.73276 0.22209 1.78398 -0.67357 -0.22209 1.78398 -0.67357 0.22209 
1.78446 -1.40192 -0.53806 1.78446 -1.40192 0.53806 1.78446 -1.00441 -0.53806 
1.78446 -1.00441 0.53806 1.79066 -1.35267 -0.54449 1.79066 -1.35267 0.54449 
1.79066 -1.05366 -0.54449 1.79066 -1.05366 0.54449 1.79163 -1.61192 -0.38747 
1.79163 -1.61192 0.38747 1.79163 -0.79442 -0.38747 1.79163 -0.79442 0.38747 
1.79478 -1.30305 -0.54957 1.79478 -1.30305 0.54957 1.79478 -1.10329 -0.54957 
1.79478 -1.10329 0.54957 1.79538 -1.51023 -0.46554 1.79538 -1.51023 0.46554 
1.79538 -0.89611 -0.46554 1.79538 -0.89611 0.46554 1.79629 -1.739 -0.14958 
1.79629 -1.739 0.14958 1.79629 -0.66733 -0.14958 1.79629 -0.66733 0.14958 
1.79679 -1.65679 -0.32076 1.79679 -1.65679 0.32076 1.79679 -1.20317 -0.55557 
1.79679 -1.20317 0.55557 1.79679 -0.74955 -0.32076 1.79679 -0.74955 0.32076 
1.79683 -1.25317 -0.55326 1.79683 -1.25317 0.55326 1.79683 -1.15317 -0.55326 
1.79683 -1.15317 0.55326 1.80407 -1.74233 -0.07625 1.80407 -1.74233 0.07625 
1.80407 -0.664 -0.07625 1.80407 -0.664 0.07625 1.80512 -1.45804 -0.47936 
1.80512 -1.45804 0.47936 1.80512 -0.9483 -0.47936 1.80512 -0.9483 0.47936 
1.80651 -1.74391 0 1.80651 -0.66243 0 1.80702 -1.56291 -0.40265 
1.80702 -1.56291 0.40265 1.80702 -0.84342 -0.40265 1.80702 -0.84342 0.40265 
1.80993 -1.67335 -0.25607 1.80993 -1.67335 0.25607 1.80993 -0.73299 -0.25607 
1.80993 -0.73299 0.25607 1.81244 -1.40535 -0.49145 1.81244 -1.40535 0.49145 
1.81244 -1.00098 -0.49145 1.81244 -1.00098 0.49145 1.81269 -1.61225 -0.33855 
1.81269 -1.61225 0.33855 1.81269 -0.79409 -0.33855 1.81269 -0.79409 0.33855 
1.81677 -1.35306 -0.50257 1.81677 -1.35306 0.50257 1.81677 -1.05328 -0.50257 
1.81677 -1.05328 0.50257 1.81999 -1.51288 -0.41667 1.81999 -1.51288 0.41667 
1.81999 -0.89345 -0.41667 1.81999 -0.89345 0.41667 1.82097 -1.30339 -0.50776 
1.82097 -1.30339 0.50776 1.82097 -1.10295 -0.50776 1.82097 -1.10295 0.50776 
1.82304 -1.25322 -0.51169 1.82304 -1.25322 0.51169 1.82304 -1.15311 -0.51169 
1.82304 -1.15311 0.51169 1.82305 -1.20317 -0.5141 1.82305 -1.20317 0.5141 
1.82458 -1.68027 -0.18453 1.82458 -1.68027 0.18453 1.82458 -0.72606 -0.18453 
1.82458 -0.72606 0.18453 1.82853 -1.56357 -0.35352 1.82853 -1.56357 0.35352 
1.82853 -0.84277 -0.35352 1.82853 -0.84277 0.35352 1.83024 -1.46092 -0.43067 
1.83024 -1.46092 0.43067 1.83024 -0.94542 -0.43067 1.83024 -0.94542 0.43067 
1.83135 -1.61142 -0.28868 1.83135 -1.61142 0.28868 1.83135 -0.79492 -0.28868 
1.83135 -0.79492 0.28868 1.83449 -1.68498 -0.11138 1.83449 -1.68498 0.11138 
1.83449 -0.72135 -0.11138 1.83449 -0.72135 0.11138 1.8379 -1.40818 -0.44338 
1.8379 -1.40818 0.44338 1.8379 -0.99815 -0.44338 1.8379 -0.99815 0.44338 
1.83946 -1.68734 -0.03823 1.83946 -1.68734 0.03823 1.83946 -0.719 -0.03823 
1.83946 -0.719 0.03823 1.84188 -1.51362 -0.36779 1.84188 -1.51362 0.36779 
1.84188 -0.89271 -0.36779 1.84188 -0.89271 0.36779 1.84275 -1.35605 -0.4547 
1.84275 -1.35605 0.4547 1.84275 -1.05028 -0.4547 1.84275 -1.05028 0.4547 
1.84508 -1.30349 -0.46472 1.84508 -1.30349 0.46472 1.84508 -1.10285 -0.46472 
1.84508 -1.10285 0.46472 1.84724 -1.20317 -0.4714 1.84724 -1.20317 0.4714 
1.84728 -1.25339 -0.46865 1.84728 -1.25339 0.46865 1.84728 -1.15294 -0.46865 
1.84728 -1.15294 0.46865 1.84755 -1.56295 -0.3037 1.84755 -1.56295 0.3037 
1.84755 -0.84338 -0.3037 1.84755 -0.84338 0.3037 1.84813 -1.61933 -0.21787 
1.84813 -1.61933 0.21787 1.84813 -0.78701 -0.21787 1.84813 -0.78701 0.21787 
1.85263 -1.46307 -0.38098 1.85263 -1.46307 0.38098 1.85263 -0.94326 -0.38098 
1.85263 -0.94326 0.38098 1.86018 -1.62501 -0.1459 1.86018 -1.62501 0.1459 
1.86018 -0.78133 -0.1459 1.86018 -0.78133 0.1459 1.86077 -1.41041 -0.394 
1.86077 -1.41041 0.394 1.86077 -0.99593 -0.394 1.86077 -0.99593 0.394 
1.86124 -1.51347 -0.31786 1.86124 -1.51347 0.31786 1.86124 -0.89286 -0.31786 
1.86124 -0.89286 0.31786 1.8622 -1.56429 -0.25536 1.8622 -1.56429 0.25536 
1.8622 -0.84204 -0.25536 1.8622 -0.84204 0.25536 1.86624 -1.35855 -0.40521 
1.86624 -1.35855 0.40521 1.86624 -1.04778 -0.40521 1.86624 -1.04778 0.40521 
1.86743 -1.62843 -0.07315 1.86743 -1.62843 0.07315 1.86743 -0.77791 -0.07315 
1.86743 -0.77791 0.07315 1.86906 -1.30599 -0.41555 1.86906 -1.30599 0.41555 
1.86906 -1.10034 -0.41555 1.86906 -1.10034 0.41555 1.86926 -1.25344 -0.4247 
1.86926 -1.25344 0.4247 1.86926 -1.15289 -0.4247 1.86926 -1.15289 0.4247 
1.86931 -1.20317 -0.42756 1.86931 -1.20317 0.42756 1.86986 -1.62957 0 
1.86986 -0.77677 0 1.8724 -1.46311 -0.33112 1.8724 -1.46311 0.33112 
1.8724 -0.94322 -0.33112 1.8724 -0.94322 0.33112 1.87638 -1.51495 -0.26975 
1.87638 -1.51495 0.26975 1.87638 -0.89139 -0.26975 1.87638 -0.89139 0.26975 
1.87679 -1.57117 -0.18384 1.87679 -1.57117 0.18384 1.87679 -0.83517 -0.18384 
1.87679 -0.83517 0.18384 1.88098 -1.41201 -0.34345 1.88098 -1.41201 0.34345 
1.88098 -0.99432 -0.34345 1.88098 -0.99432 0.34345 1.88666 -1.57579 -0.11089 
1.88666 -1.57579 0.11089 1.88666 -0.83054 -0.11089 1.88666 -0.83054 0.11089 
1.88697 -1.36032 -0.35479 1.88697 -1.36032 0.35479 1.88697 -1.04601 -0.35479 
1.88697 -1.04601 0.35479 1.88805 -1.46446 -0.28338 1.88805 -1.46446 0.28338 
1.88805 -0.94188 -0.28338 1.88805 -0.94188 0.28338 1.8892 -1.51563 -0.22094 
1.8892 -1.51563 0.22094 1.8892 -1.20317 -0.38268 1.8892 -1.20317 0.38268 
1.8892 -0.89071 -0.22094 1.8892 -0.89071 0.22094 1.89034 -1.30819 -0.36513 
1.89034 -1.30819 0.36513 1.89034 -1.09815 -0.36513 1.89034 -1.09815 0.36513 
1.89108 -1.25575 -0.37444 1.89108 -1.25575 0.37444 1.89108 -1.15058 -0.37444 
1.89108 -1.15058 0.37444 1.8916 -1.57811 -0.03779 1.8916 -1.57811 0.03779 
1.8916 -0.82822 -0.03779 1.8916 -0.82822 0.03779 1.8971 -1.41343 -0.29594 
1.8971 -1.41343 0.29594 1.8971 -0.9929 -0.29594 1.8971 -0.9929 0.29594 
1.90138 -1.46535 -0.23465 1.90138 -1.46535 0.23465 1.90138 -0.94099 -0.23465 
1.90138 -0.94099 0.23465 1.9017 -1.52115 -0.14857 1.9017 -1.52115 0.14857 
1.9017 -0.88518 -0.14857 1.9017 -0.88518 0.14857 1.90352 -1.36061 -0.30822 
1.90352 -1.36061 0.30822 1.90352 -1.04572 -0.30822 1.90352 -1.04572 0.30822 
1.90687 -1.20317 -0.33689 1.90687 -1.20317 0.33689 1.90728 -1.30848 -0.31878 
1.90728 -1.30848 0.31878 1.90728 -1.09786 -0.31878 1.90728 -1.09786 0.31878 
1.90838 -1.25579 -0.32843 1.90838 -1.25579 0.32843 1.90838 -1.15054 -0.32843 
1.90838 -1.15054 0.32843 1.90913 -1.52495 -0.0754 1.90913 -1.52495 0.0754 
1.90913 -0.88138 -0.0754 1.90913 -0.88138 0.0754 1.91088 -1.41432 -0.24768 
1.91088 -1.41432 0.24768 1.91088 -0.99202 -0.24768 1.91088 -0.99202 0.24768 
1.91182 -1.52587 0 1.91182 -0.88046 0 1.91225 -1.46562 -0.18558 
1.91225 -1.46562 0.18558 1.91225 -0.94071 -0.18558 1.91225 -0.94071 0.18558 
1.91782 -1.36165 -0.26005 1.91782 -1.36165 0.26005 1.91782 -1.04468 -0.26005 
1.91782 -1.04468 0.26005 1.92194 -1.30851 -0.27165 1.92194 -1.30851 0.27165 
1.92194 -1.09782 -0.27165 1.92194 -1.09782 0.27165 1.92226 -1.20317 -0.29028 
1.92226 -1.20317 0.29028 1.92227 -1.41467 -0.19881 1.92227 -1.41467 0.19881 
1.92227 -0.99166 -0.19881 1.92227 -0.99166 0.19881 1.92236 -1.47033 -0.11267 
1.92236 -1.47033 0.11267 1.92236 -0.936 -0.11267 1.92236 -0.936 0.11267 
1.92347 -1.25592 -0.28137 1.92347 -1.25592 0.28137 1.92347 -1.15042 -0.28137 
1.92347 -1.15042 0.28137 1.9279 -1.47154 -0.03779 1.9279 -1.47154 0.03779 
1.9279 -0.93479 -0.03779 1.9279 -0.93479 0.03779 1.92979 -1.36224 -0.21095 
1.92979 -1.36224 0.21095 1.92979 -1.0441 -0.21095 1.92979 -1.0441 0.21095 
1.93125 -1.41449 -0.14943 1.93125 -1.41449 0.14943 1.93125 -0.99184 -0.14943 
1.93125 -0.99184 0.14943 1.93442 -1.30912 -0.22275 1.93442 -1.30912 0.22275 
1.93442 -1.09721 -0.22275 1.93442 -1.09721 0.22275 1.93535 -1.20317 -0.24298 
1.93535 -1.20317 0.24298 1.93615 -1.25596 -0.23388 1.93615 -1.25596 0.23388 
1.93615 -1.15038 -0.23388 1.93615 -1.15038 0.23388 1.93928 -1.36221 -0.16159 
1.93928 -1.36221 0.16159 1.93928 -1.04413 -0.16159 1.93928 -1.04413 0.16159 
1.93947 -1.41629 -0.07493 1.93947 -1.41629 0.07493 1.93947 -0.99004 -0.07493 
1.93947 -0.99004 0.07493 1.94222 -1.41689 0 1.94222 -0.98944 0 
1.94444 -1.30946 -0.17328 1.94444 -1.30946 0.17328 1.94444 -1.09688 -0.17328 
1.94444 -1.09688 0.17328 1.94611 -1.36246 -0.11264 1.94611 -1.36246 0.11264 
1.94611 -1.20317 -0.19509 1.94611 -1.20317 0.19509 1.94611 -1.04388 -0.11264 
1.94611 -1.04388 0.11264 1.94672 -1.25639 -0.18446 1.94672 -1.25639 0.18446 
1.94672 -1.14994 -0.18446 1.94672 -1.14994 0.18446 1.95164 -1.36367 -0.03776 
1.95164 -1.36367 0.03776 1.95164 -1.04267 -0.03776 1.95164 -1.04267 0.03776 
1.95181 -1.30973 -0.12447 1.95181 -1.30973 0.12447 1.95181 -1.09661 -0.12447 
1.95181 -1.09661 0.12447 1.9545 -1.20317 -0.14673 1.9545 -1.20317 0.14673 
1.95461 -1.25643 -0.13594 1.95461 -1.25643 0.13594 1.95461 -1.14991 -0.13594 
1.95461 -1.14991 0.13594 1.95677 -1.30974 -0.07536 1.95677 -1.30974 0.07536 
1.95677 -1.09659 -0.07536 1.95677 -1.09659 0.07536 1.9596 -1.31005 0 
1.9596 -1.09629 0 1.96012 -1.25653 -0.08682 1.96012 -1.25653 0.08682 
1.96012 -1.1498 -0.08682 1.96012 -1.1498 0.08682 1.96051 -1.20317 -0.09802 
1.96051 -1.20317 0.09802 1.96318 -1.25657 -0.03776 1.96318 -1.25657 0.03776 
1.96318 -1.14977 -0.03776 1.96318 -1.14977 0.03776 1.96412 -1.20317 -0.04907 
1.96412 -1.20317 0.04907 1.96532 -1.20317 0 -1.96532 1.20317 0 
-1.96412 1.20317 -0.04907 -1.96412 1.20317 0.04907 -1.96318 1.14977 -0.03776 
-1.96318 1.14977 0.03776 -1.96318 1.25657 -0.03776 -1.96318 1.25657 0.03776 
-1.96051 1.20317 -0.09802 -1.96051 1.20317 0.09802 -1.96012 1.1498 -0.08682 
-1.96012 1.1498 0.08682 -1.96012 1.25653 -0.08682 -1.96012 1.25653 0.08682 
-1.9596 1.09629 0 -1.9596 1.31005 0 -1.95677 1.09659 -0.07536 
-1.95677 1.09659 0.07536 -1.95677 1.30974 -0.07536 -1.95677 1.30974 0.07536 
-1.95461 1.14991 -0.13594 -1.95461 1.14991 0.13594 -1.95461 1.25643 -0.13594 
-1.95461 1.25643 0.13594 -1.9545 1.20317 -0.14673 -1.9545 1.20317 0.14673 
-1.95181 1.09661 -0.12447 -1.95181 1.09661 0.12447 -1.95181 1.30973 -0.12447 
-1.95181 1.30973 0.12447 -1.95164 1.04267 -0.03776 -1.95164 1.04267 0.03776 
-1.95164 1.36367 -0.03776 -1.95164 1.36367 0.03776 -1.94672 1.14994 -0.18446 
-1.94672 1.14994 0.18446 -1.94672 1.25639 -0.18446 -1.94672 1.25639 0.18446 
-1.94611 1.04388 -0.11264 -1.94611 1.04388 0.11264 -1.94611 1.20317 -0.19509 
-1.94611 1.20317 0.19509 -1.94611 1.36246 -0.11264 -1.94611 1.36246 0.11264 
-1.94444 1.09688 -0.17328 -1.94444 1.09688 0.17328 -1.94444 1.30946 -0.17328 
-1.94444 1.30946 0.17328 -1.94222 0.98944 0 -1.94222 1.41689 0 
-1.93947 0.99004 -0.07493 -1.93947 0.99004 0.07493 -1.93947 1.41629 -0.07493 
-1.93947 1.41629 0.07493 -1.93928 1.04413 -0.16159 -1.93928 1.04413 0.16159 
-1.93928 1.36221 -0.16159 -1.93928 1.36221 0.16159 -1.93615 1.15038 -0.23388 
-1.93615 1.15038 0.23388 -1.93615 1.25596 -0.23388 -1.93615 1.25596 0.23388 
-1.93535 1.20317 -0.24298 -1.93535 1.20317 0.24298 -1.93442 1.09721 -0.22275 
-1.93442 1.09721 0.22275 -1.93442 1.30912 -0.22275 -1.93442 1.30912 0.22275 
-1.93125 0.99184 -0.14943 -1.93125 0.99184 0.14943 -1.93125 1.41449 -0.14943 
-1.93125 1.41449 0.14943 -1.92979 1.0441 -0.21095 -1.92979 1.0441 0.21095 
-1.92979 1.36224 -0.21095 -1.92979 1.36224 0.21095 -1.9279 0.93479 -0.03779 
-1.9279 0.93479 0.03779 -1.9279 1.47154 -0.03779 -1.9279 1.47154 0.03779 
-1.92347 1.15042 -0.28137 -1.92347 1.15042 0.28137 -1.92347 1.25592 -0.28137 
-1.92347 1.25592 0.28137 -1.92236 0.936 -0.11267 -1.92236 0.936 0.11267 
-1.92236 1.47033 -0.11267 -1.92236 1.47033 0.11267 -1.92227 0.99166 -0.19881 
-1.92227 0.99166 0.19881 -1.92227 1.41467 -0.19881 -1.92227 1.41467 0.19881 
-1.92226 1.20317 -0.29028 -1.92226 1.20317 0.29028 -1.92194 1.09782 -0.27165 
-1.92194 1.09782 0.27165 -1.92194 1.30851 -0.27165 -1.92194 1.30851 0.27165 
-1.91782 1.04468 -0.26005 -1.91782 1.04468 0.26005 -1.91782 1.36165 -0.26005 
-1.91782 1.36165 0.26005 -1.91225 0.94071 -0.18558 -1.91225 0.94071 0.18558 
-1.91225 1.46562 -0.18558 -1.91225 1.46562 0.18558 -1.91182 0.88046 0 
-1.91182 1.52587 0 -1.91088 0.99202 -0.24768 -1.91088 0.99202 0.24768 
-1.91088 1.41432 -0.24768 -1.91088 1.41432 0.24768 -1.90913 0.88138 -0.0754 
-1.90913 0.88138 0.0754 -1.90913 1.52495 -0.0754 -1.90913 1.52495 0.0754 
-1.90838 1.15054 -0.32843 -1.90838 1.15054 0.32843 -1.90838 1.25579 -0.32843 
-1.90838 1.25579 0.32843 -1.90728 1.09786 -0.31878 -1.90728 1.09786 0.31878 
-1.90728 1.30848 -0.31878 -1.90728 1.30848 0.31878 -1.90687 1.20317 -0.33689 
-1.90687 1.20317 0.33689 -1.90352 1.04572 -0.30822 -1.90352 1.04572 0.30822 
-1.90352 1.36061 -0.30822 -1.90352 1.36061 0.30822 -1.9017 0.88518 -0.14857 
-1.9017 0.88518 0.14857 -1.9017 1.52115 -0.14857 -1.9017 1.52115 0.14857 
-1.90138 0.94099 -0.23465 -1.90138 0.94099 0.23465 -1.90138 1.46535 -0.23465 
-1.90138 1.46535 0.23465 -1.8971 0.9929 -0.29594 -1.8971 0.9929 0.29594 
-1.8971 1.41343 -0.29594 -1.8971 1.41343 0.29594 -1.8916 0.82822 -0.03779 
-1.8916 0.82822 0.03779 -1.8916 1.57811 -0.03779 -1.8916 1.57811 0.03779 
-1.89108 1.15058 -0.37444 -1.89108 1.15058 0.37444 -1.89108 1.25575 -0.37444 
-1.89108 1.25575 0.37444 -1.89034 1.09815 -0.36513 -1.89034 1.09815 0.36513 
-1.89034 1.30819 -0.36513 -1.89034 1.30819 0.36513 -1.8892 0.89071 -0.22094 
-1.8892 0.89071 0.22094 -1.8892 1.20317 -0.38268 -1.8892 1.20317 0.38268 
-1.8892 1.51563 -0.22094 -1.8892 1.51563 0.22094 -1.88805 0.94188 -0.28338 
-1.88805 0.94188 0.28338 -1.88805 1.46446 -0.28338 -1.88805 1.46446 0.28338 
-1.88697 1.04601 -0.35479 -1.88697 1.04601 0.35479 -1.88697 1.36032 -0.35479 
-1.88697 1.36032 0.35479 -1.88666 0.83054 -0.11089 -1.88666 0.83054 0.11089 
-1.88666 1.57579 -0.11089 -1.88666 1.57579 0.11089 -1.88098 0.99432 -0.34345 
-1.88098 0.99432 0.34345 -1.88098 1.41201 -0.34345 -1.88098 1.41201 0.34345 
-1.87679 0.83517 -0.18384 -1.87679 0.83517 0.18384 -1.87679 1.57117 -0.18384 
-1.87679 1.57117 0.18384 -1.87638 0.89139 -0.26975 -1.87638 0.89139 0.26975 
-1.87638 1.51495 -0.26975 -1.87638 1.51495 0.26975 -1.8724 0.94322 -0.33112 
-1.8724 0.94322 0.33112 -1.8724 1.46311 -0.33112 -1.8724 1.46311 0.33112 
-1.86986 0.77677 0 -1.86986 1.62957 0 -1.86931 1.20317 -0.42756 
-1.86931 1.20317 0.42756 -1.86926 1.15289 -0.4247 -1.86926 1.15289 0.4247 
-1.86926 1.25344 -0.4247 -1.86926 1.25344 0.4247 -1.86906 1.10034 -0.41555 
-1.86906 1.10034 0.41555 -1.86906 1.30599 -0.41555 -1.86906 1.30599 0.41555 
-1.86743 0.77791 -0.07315 -1.86743 0.77791 0.07315 -1.86743 1.62843 -0.07315 
-1.86743 1.62843 0.07315 -1.86624 1.04778 -0.40521 -1.86624 1.04778 0.40521 
-1.86624 1.35855 -0.40521 -1.86624 1.35855 0.40521 -1.8622 0.84204 -0.25536 
-1.8622 0.84204 0.25536 -1.8622 1.56429 -0.25536 -1.8622 1.56429 0.25536 
-1.86124 0.89286 -0.31786 -1.86124 0.89286 0.31786 -1.86124 1.51347 -0.31786 
-1.86124 1.51347 0.31786 -1.86077 0.99593 -0.394 -1.86077 0.99593 0.394 
-1.86077 1.41041 -0.394 -1.86077 1.41041 0.394 -1.86018 0.78133 -0.1459 
-1.86018 0.78133 0.1459 -1.86018 1.62501 -0.1459 -1.86018 1.62501 0.1459 
-1.85263 0.94326 -0.38098 -1.85263 0.94326 0.38098 -1.85263 1.46307 -0.38098 
-1.85263 1.46307 0.38098 -1.84813 0.78701 -0.21787 -1.84813 0.78701 0.21787 
-1.84813 1.61933 -0.21787 -1.84813 1.61933 0.21787 -1.84755 0.84338 -0.3037 
-1.84755 0.84338 0.3037 -1.84755 1.56295 -0.3037 -1.84755 1.56295 0.3037 
-1.84728 1.15294 -0.46865 -1.84728 1.15294 0.46865 -1.84728 1.25339 -0.46865 
-1.84728 1.25339 0.46865 -1.84724 1.20317 -0.4714 -1.84724 1.20317 0.4714 
-1.84508 1.10285 -0.46472 -1.84508 1.10285 0.46472 -1.84508 1.30349 -0.46472 
-1.84508 1.30349 0.46472 -1.84275 1.05028 -0.4547 -1.84275 1.05028 0.4547 
-1.84275 1.35605 -0.4547 -1.84275 1.35605 0.4547 -1.84188 0.89271 -0.36779 
-1.84188 0.89271 0.36779 -1.84188 1.51362 -0.36779 -1.84188 1.51362 0.36779 
-1.83946 0.719 -0.03823 -1.83946 0.719 0.03823 -1.83946 1.68734 -0.03823 
-1.83946 1.68734 0.03823 -1.8379 0.99815 -0.44338 -1.8379 0.99815 0.44338 
-1.8379 1.40818 -0.44338 -1.8379 1.40818 0.44338 -1.83449 0.72135 -0.11138 
-1.83449 0.72135 0.11138 -1.83449 1.68498 -0.11138 -1.83449 1.68498 0.11138 
-1.83135 0.79492 -0.28868 -1.83135 0.79492 0.28868 -1.83135 1.61142 -0.28868 
-1.83135 1.61142 0.28868 -1.83024 0.94542 -0.43067 -1.83024 0.94542 0.43067 
-1.83024 1.46092 -0.43067 -1.83024 1.46092 0.43067 -1.82853 0.84277 -0.35352 
-1.82853 0.84277 0.35352 -1.82853 1.56357 -0.35352 -1.82853 1.56357 0.35352 
-1.82458 0.72606 -0.18453 -1.82458 0.72606 0.18453 -1.82458 1.68027 -0.18453 
-1.82458 1.68027 0.18453 -1.82305 1.20317 -0.5141 -1.82305 1.20317 0.5141 
-1.82304 1.15311 -0.51169 -1.82304 1.15311 0.51169 -1.82304 1.25322 -0.51169 
-1.82304 1.25322 0.51169 -1.82097 1.10295 -0.50776 -1.82097 1.10295 0.50776 
-1.82097 1.30339 -0.50776 -1.82097 1.30339 0.50776 -1.81999 0.89345 -0.41667 
-1.81999 0.89345 0.41667 -1.81999 1.51288 -0.41667 -1.81999 1.51288 0.41667 
-1.81677 1.05328 -0.50257 -1.81677 1.05328 0.50257 -1.81677 1.35306 -0.50257 
-1.81677 1.35306 0.50257 -1.81269 0.79409 -0.33855 -1.81269 0.79409 0.33855 
-1.81269 1.61225 -0.33855 -1.81269 1.61225 0.33855 -1.81244 1.00098 -0.49145 
-1.81244 1.00098 0.49145 -1.81244 1.40535 -0.49145 -1.81244 1.40535 0.49145 
-1.80993 0.73299 -0.25607 -1.80993 0.73299 0.25607 -1.80993 1.67335 -0.25607 
-1.80993 1.67335 0.25607 -1.80702 0.84342 -0.40265 -1.80702 0.84342 0.40265 
-1.80702 1.56291 -0.40265 -1.80702 1.56291 0.40265 -1.80651 0.66243 0 
-1.80651 1.74391 0 -1.80512 0.9483 -0.47936 -1.80512 0.9483 0.47936 
-1.80512 1.45804 -0.47936 -1.80512 1.45804 0.47936 -1.80407 0.664 -0.07625 
-1.80407 0.664 0.07625 -1.80407 1.74233 -0.07625 -1.80407 1.74233 0.07625 
-1.79683 1.15317 -0.55326 -1.79683 1.15317 0.55326 -1.79683 1.25317 -0.55326 
-1.79683 1.25317 0.55326 -1.79679 0.74955 -0.32076 -1.79679 0.74955 0.32076 
-1.79679 1.20317 -0.55557 -1.79679 1.20317 0.55557 -1.79679 1.65679 -0.32076 
-1.79679 1.65679 0.32076 -1.79629 0.66733 -0.14958 -1.79629 0.66733 0.14958 
-1.79629 1.739 -0.14958 -1.79629 1.739 0.14958 -1.79538 0.89611 -0.46554 
-1.79538 0.89611 0.46554 -1.79538 1.51023 -0.46554 -1.79538 1.51023 0.46554 
-1.79478 1.10329 -0.54957 -1.79478 1.10329 0.54957 -1.79478 1.30305 -0.54957 
-1.79478 1.30305 0.54957 -1.79163 0.79442 -0.38747 -1.79163 0.79442 0.38747 
-1.79163 1.61192 -0.38747 -1.79163 1.61192 0.38747 -1.79066 1.05366 -0.54449 
-1.79066 1.05366 0.54449 -1.79066 1.35267 -0.54449 -1.79066 1.35267 0.54449 
-1.78446 1.00441 -0.53806 -1.78446 1.00441 0.53806 -1.78446 1.40192 -0.53806 
-1.78446 1.40192 0.53806 -1.78398 0.67357 -0.22209 -1.78398 0.67357 0.22209 
-1.78398 1.73276 -0.22209 -1.78398 1.73276 0.22209 -1.78324 0.84514 -0.45036 
-1.78324 0.84514 0.45036 -1.78324 1.56119 -0.45036 -1.78324 1.56119 0.45036 
-1.77757 0.95167 -0.52631 -1.77757 0.95167 0.52631 -1.77757 1.45466 -0.52631 
-1.77757 1.45466 0.52631 -1.77619 0.74969 -0.36994 -1.77619 0.74969 0.36994 
-1.77619 1.65664 -0.36994 -1.77619 1.65664 0.36994 -1.77319 0.68866 -0.28744 
-1.77319 0.68866 0.28744 -1.77319 1.71768 -0.28744 -1.77319 1.71768 0.28744 
-1.76853 1.20317 -0.5957 -1.76853 1.20317 0.5957 -1.76828 0.60836 -0.03824 
-1.76828 0.60836 0.03824 -1.76828 1.79798 -0.03824 -1.76828 1.79798 0.03824 
-1.76827 0.89968 -0.51301 -1.76827 0.89968 0.51301 -1.76827 1.50665 -0.51301 
-1.76827 1.50665 0.51301 -1.76823 0.79591 -0.43529 -1.76823 0.79591 0.43529 
-1.76823 1.61043 -0.43529 -1.76823 1.61043 0.43529 -1.76791 1.15381 -0.59449 
-1.76791 1.15381 0.59449 -1.76791 1.25253 -0.59449 -1.76791 1.25253 0.59449 
-1.76599 1.10386 -0.59082 -1.76599 1.10386 0.59082 -1.76599 1.30248 -0.59082 
-1.76599 1.30248 0.59082 -1.76387 0.61209 -0.11383 -1.76387 0.61209 0.11383 
-1.76387 1.79424 -0.11383 -1.76387 1.79424 0.11383 -1.76204 1.05391 -0.58564 
-1.76204 1.05391 0.58564 -1.76204 1.35242 -0.58564 -1.76204 1.35242 0.58564 
-1.75868 0.70612 -0.35147 -1.75868 0.70612 0.35147 -1.75868 1.70022 -0.35147 
-1.75868 1.70022 0.35147 -1.75658 0.84859 -0.49818 -1.75658 0.84859 0.49818 
-1.75658 1.55774 -0.49818 -1.75658 1.55774 0.49818 -1.75595 1.00458 -0.5792 
-1.75595 1.00458 0.5792 -1.75595 1.40175 -0.5792 -1.75595 1.40175 0.5792 
-1.75365 0.617 -0.18692 -1.75365 0.617 0.18692 -1.75365 1.78933 -0.18692 
-1.75365 1.78933 0.18692 -1.75314 0.75108 -0.41829 -1.75314 0.75108 0.41829 
-1.75314 1.65525 -0.41829 -1.75314 1.65525 0.41829 -1.74832 0.95647 -0.57102 
-1.74832 0.95647 0.57102 -1.74832 1.44986 -0.57102 -1.74832 1.44986 0.57102 
-1.74492 0.6301 -0.25263 -1.74492 0.6301 0.25263 -1.74492 1.77624 -0.25263 
-1.74492 1.77624 0.25263 -1.74255 0.79855 -0.48187 -1.74255 0.79855 0.48187 
-1.74255 1.60778 -0.48187 -1.74255 1.60778 0.48187 -1.73949 0.90426 -0.55796 
-1.73949 0.90426 0.55796 -1.73949 1.50207 -0.55796 -1.73949 1.50207 0.55796 
-1.73833 1.20317 -0.63439 -1.73833 1.20317 0.63439 -1.7377 1.15386 -0.63325 
-1.7377 1.15386 0.63325 -1.7377 1.25247 -0.63325 -1.7377 1.25247 0.63325 
-1.73606 0.7072 -0.39996 -1.73606 0.7072 0.39996 -1.73606 1.69914 -0.39996 
-1.73606 1.69914 0.39996 -1.73518 1.10468 -0.63057 -1.73518 1.10468 0.63057 
-1.73518 1.30165 -0.63057 -1.73518 1.30165 0.63057 -1.73265 0.6461 -0.31763 
-1.73265 0.6461 0.31763 -1.73265 1.76023 -0.31763 -1.73265 1.76023 0.31763 
-1.73129 1.05478 -0.62552 -1.73129 1.05478 0.62552 -1.73129 1.35156 -0.62552 
-1.73129 1.35156 0.62552 -1.72826 0.85265 -0.54319 -1.72826 0.85265 0.54319 
-1.72826 1.55368 -0.54319 -1.72826 1.55368 0.54319 -1.72786 0.75356 -0.46518 
-1.72786 0.75356 0.46518 -1.72786 1.65277 -0.46518 -1.72786 1.65277 0.46518 
-1.72782 0.55617 0 -1.72782 1.85016 0 -1.72563 0.55802 -0.07559 
-1.72563 0.55802 0.07559 -1.72563 1.84831 -0.07559 -1.72563 1.84831 0.07559 
-1.72546 1.00525 -0.61889 -1.72546 1.00525 0.61889 -1.72546 1.40108 -0.61889 
-1.72546 1.40108 0.61889 -1.7191 0.56356 -0.15076 -1.7191 0.56356 0.15076 
-1.7191 1.84277 -0.15076 -1.7191 1.84277 0.15076 -1.71789 0.95718 -0.61084 
-1.71789 0.95718 0.61084 -1.71789 1.44916 -0.61084 -1.71789 1.44916 0.61084 
-1.71716 0.66481 -0.38067 -1.71716 0.66481 0.38067 -1.71716 1.74152 -0.38067 
-1.71716 1.74152 0.38067 -1.71467 0.80234 -0.52709 -1.71467 0.80234 0.52709 
-1.71467 1.60399 -0.52709 -1.71467 1.60399 0.52709 -1.71248 0.57491 -0.2169 
-1.71248 0.57491 0.2169 -1.71248 1.83142 -0.2169 -1.71248 1.83142 0.2169 
-1.71125 0.7097 -0.44731 -1.71125 0.7097 0.44731 -1.71125 1.69663 -0.44731 
-1.71125 1.69663 0.44731 -1.7085 0.9097 -0.6013 -1.7085 0.9097 0.6013 
-1.7085 1.49664 -0.6013 -1.7085 1.49664 0.6013 -1.70627 1.20317 -0.67156 
-1.70627 1.20317 0.67156 -1.70546 1.15404 -0.67066 -1.70546 1.15404 0.67066 
-1.70546 1.25229 -0.67066 -1.70546 1.25229 0.67066 -1.703 1.1048 -0.66795 
-1.703 1.1048 0.66795 -1.703 1.30154 -0.66795 -1.703 1.30154 0.66795 
-1.70246 0.58911 -0.28206 -1.70246 0.58911 0.28206 -1.70246 1.81722 -0.28206 
-1.70246 1.81722 0.28206 -1.69986 0.75771 -0.51188 -1.69986 0.75771 0.51188 
-1.69986 1.64862 -0.51188 -1.69986 1.64862 0.51188 -1.69877 1.05603 -0.66364 
-1.69877 1.05603 0.66364 -1.69877 1.35031 -0.66364 -1.69877 1.35031 0.66364 
-1.69768 0.85797 -0.58694 -1.69768 0.85797 0.58694 -1.69768 1.54837 -0.58694 
-1.69768 1.54837 0.58694 -1.69306 1.00642 -0.65703 -1.69306 1.00642 0.65703 
-1.69306 1.39992 -0.65703 -1.69306 1.39992 0.65703 -1.69275 0.66708 -0.42832 
-1.69275 0.66708 0.42832 -1.69275 1.73925 -0.42832 -1.69275 1.73925 0.42832 
-1.68909 0.60611 -0.34594 -1.68909 0.60611 0.34594 -1.68909 1.80023 -0.34594 
-1.68909 1.80023 0.34594 -1.68542 0.95849 -0.6493 -1.68542 0.95849 0.6493 
-1.68542 1.44784 -0.6493 -1.68542 1.44784 0.6493 -1.68491 0.50982 -0.0382 
-1.68491 0.50982 0.0382 -1.68491 1.89652 -0.0382 -1.68491 1.89652 0.0382 
-1.68466 0.80727 -0.57081 -1.68466 0.80727 0.57081 -1.68466 1.59906 -0.57081 
-1.68466 1.59906 0.57081 -1.68366 0.71353 -0.49421 -1.68366 0.71353 0.49421 
-1.68366 1.6928 -0.49421 -1.68366 1.6928 0.49421 -1.68051 0.51356 -0.11378 
-1.68051 0.51356 0.11378 -1.68051 1.89278 -0.11378 -1.68051 1.89278 0.11378 
-1.67614 0.91092 -0.63979 -1.67614 0.91092 0.63979 -1.67614 1.49541 -0.63979 
-1.67614 1.49541 0.63979 -1.6747 0.52147 -0.17912 -1.6747 0.52147 0.17912 
-1.6747 1.88486 -0.17912 -1.6747 1.88486 0.17912 -1.67243 0.62582 -0.40825 
-1.67243 0.62582 0.40825 -1.67243 1.20317 -0.70711 -1.67243 1.20317 0.70711 
-1.67243 1.78052 -0.40825 -1.67243 1.78052 0.40825 -1.67158 1.1541 -0.70626 
-1.67158 1.1541 0.70626 -1.67158 1.25223 -0.70626 -1.67158 1.25223 0.70626 
-1.67016 0.76251 -0.5559 -1.67016 0.76251 0.5559 -1.67016 1.64382 -0.5559 
-1.67016 1.64382 0.5559 -1.66902 1.10515 -0.7037 -1.66902 1.10515 0.7037 
-1.66902 1.30118 -0.7037 -1.66902 1.30118 0.7037 -1.66676 0.53389 -0.24506 
-1.66676 0.53389 0.24506 -1.66676 1.87244 -0.24506 -1.66676 1.87244 0.24506 
-1.66551 0.67035 -0.47523 -1.66551 0.67035 0.47523 -1.66551 1.73599 -0.47523 
-1.66551 1.73599 0.47523 -1.66519 0.8643 -0.62877 -1.66519 0.8643 0.62877 
-1.66519 1.54204 -0.62877 -1.66519 1.54204 0.62877 -1.66478 1.05644 -0.69945 
-1.66478 1.05644 0.69945 -1.66478 1.3499 -0.69945 -1.66478 1.3499 0.69945 
-1.65884 1.00808 -0.69352 -1.65884 1.00808 0.69352 -1.65884 1.39826 -0.69352 
-1.65884 1.39826 0.69352 -1.65527 0.54924 -0.31041 -1.65527 0.54924 0.31041 
-1.65527 1.85709 -0.31041 -1.65527 1.85709 0.31041 -1.65395 0.71883 -0.53964 
-1.65395 0.71883 0.53964 -1.65395 1.68751 -0.53964 -1.65395 1.68751 0.53964 
-1.6526 0.81333 -0.61292 -1.6526 0.81333 0.61292 -1.6526 1.59301 -0.61292 
-1.6526 1.59301 0.61292 -1.65124 0.96019 -0.68592 -1.65124 0.96019 0.68592 
-1.65124 1.44615 -0.68592 -1.65124 1.44615 0.68592 -1.64556 0.62874 -0.45532 
-1.64556 0.62874 0.45532 -1.64556 1.7776 -0.45532 -1.64556 1.7776 0.45532 
-1.64198 0.91288 -0.67666 -1.64198 0.91288 0.67666 -1.64198 1.49345 -0.67666 
-1.64198 1.49345 0.67666 -1.64056 0.56732 -0.37384 -1.64056 0.56732 0.37384 
-1.64056 1.83901 -0.37384 -1.64056 1.83901 0.37384 -1.64005 0.4651 0 
-1.64005 1.94124 0 -1.63828 0.76856 -0.59854 -1.63828 0.76856 0.59854 
-1.63828 1.63777 -0.59854 -1.63828 1.63777 0.59854 -1.63809 0.46724 -0.07619 
-1.63809 0.46724 0.07619 -1.63809 1.93909 -0.07619 -1.63809 1.93909 0.07619 
-1.63688 1.20317 -0.74095 -1.63688 1.20317 0.74095 -1.63617 0.67542 -0.52101 
-1.63617 0.67542 0.52101 -1.63617 1.73092 -0.52101 -1.63617 1.73092 0.52101 
-1.63598 1.15404 -0.74014 -1.63598 1.15404 0.74014 -1.63598 1.25229 -0.74014 
-1.63598 1.25229 0.74014 -1.63403 0.47327 -0.14174 -1.63403 0.47327 0.14174 
-1.63403 1.93306 -0.14174 -1.63403 1.93306 0.14174 -1.63327 1.1048 -0.73768 
-1.63327 1.1048 0.73768 -1.63327 1.30154 -0.73768 -1.63327 1.30154 0.73768 
-1.6311 0.86628 -0.66577 -1.6311 0.86628 0.66577 -1.6311 1.54006 -0.66577 
-1.6311 1.54006 0.66577 -1.62896 1.05603 -0.73344 -1.62896 1.05603 0.73344 
-1.62896 1.35031 -0.73344 -1.62896 1.35031 0.73344 -1.62706 0.48248 -0.20667 
-1.62706 0.48248 0.20667 -1.62706 1.92385 -0.20667 -1.62706 1.92385 0.20667 
-1.62467 0.58929 -0.43407 -1.62467 0.58929 0.43407 -1.62467 1.81704 -0.43407 
-1.62467 1.81704 0.43407 -1.62238 0.72461 -0.58246 -1.62238 0.72461 0.58246 
-1.62238 1.68172 -0.58246 -1.62238 1.68172 0.58246 -1.62235 1.00642 -0.72774 
-1.62235 1.00642 0.72774 -1.62235 1.39992 -0.72774 -1.62235 1.39992 0.72774 
-1.6186 0.82048 -0.65328 -1.6186 0.82048 0.65328 -1.6186 1.58585 -0.65328 
-1.6186 1.58585 0.65328 -1.61749 0.49581 -0.27262 -1.61749 0.49581 0.27262 
-1.61749 1.91053 -0.27262 -1.61749 1.91053 0.27262 -1.61668 0.63335 -0.50104 
-1.61668 0.63335 0.50104 -1.61668 1.77298 -0.50104 -1.61668 1.77298 0.50104 
-1.61463 0.95849 -0.7201 -1.61463 0.95849 0.7201 -1.61463 1.44784 -0.7201 
-1.61463 1.44784 0.7201 -1.60511 0.91092 -0.71082 -1.60511 0.91092 0.71082 
-1.60511 1.49541 -0.71082 -1.60511 1.49541 0.71082 -1.60501 0.68207 -0.56503 
-1.60501 0.68207 0.56503 -1.60501 1.72427 -0.56503 -1.60501 1.72427 0.56503 
-1.6049 0.5124 -0.33732 -1.6049 0.5124 0.33732 -1.6049 1.89394 -0.33732 
-1.6049 1.89394 0.33732 -1.60454 0.77561 -0.63922 -1.60454 0.77561 0.63922 
-1.60454 1.63072 -0.63922 -1.60454 1.63072 0.63922 -1.59972 1.20317 -0.77301 
-1.59972 1.20317 0.77301 -1.59858 1.15386 -0.77237 -1.59858 1.15386 0.77237 
-1.59858 1.25247 -0.77237 -1.59858 1.25247 0.77237 -1.59615 0.59363 -0.48013 
-1.59615 0.59363 0.48013 -1.59615 1.8127 -0.48013 -1.59615 1.8127 0.48013 
-1.5959 1.10468 -0.76986 -1.5959 1.10468 0.76986 -1.5959 1.30165 -0.76986 
-1.5959 1.30165 0.76986 -1.59409 0.8643 -0.69987 -1.59409 0.8643 0.69987 
-1.59409 1.54204 -0.69987 -1.59409 1.54204 0.69987 -1.59206 1.98146 -0.0382 
-1.59206 1.98146 0.0382 -1.59085 0.53244 -0.39855 -1.59085 0.53244 0.39855 
-1.59085 1.87389 -0.39855 -1.59085 1.87389 0.39855 -1.59085 1.05478 -0.76597 
-1.59085 1.05478 0.76597 -1.59085 1.35156 -0.76597 -1.59085 1.35156 0.76597 
-1.58935 0.42866 -0.1036 -1.58935 0.42866 0.1036 -1.58935 1.97767 -0.1036 
-1.58935 1.97767 0.1036 -1.58894 0.73177 -0.62361 -1.58894 0.73177 0.62361 
-1.58894 1.67456 -0.62361 -1.58894 1.67456 0.62361 -1.58588 0.63964 -0.54529 
-1.58588 0.63964 0.54529 -1.58588 1.76669 -0.54529 -1.58588 1.76669 0.54529 
-1.58421 1.00525 -0.76014 -1.58421 1.00525 0.76014 -1.58421 1.40108 -0.76014 
-1.58421 1.40108 0.76014 -1.58408 0.43599 -0.16905 -1.58408 0.43599 0.16905 
-1.58408 1.97035 -0.16905 -1.58408 1.97035 0.16905 -1.57824 0.81333 -0.68728 
-1.57824 0.81333 0.68728 -1.57824 1.59301 -0.68728 -1.57824 1.59301 0.68728 
-1.57642 0.44677 -0.23327 -1.57642 0.44677 0.23327 -1.57642 1.95957 -0.23327 
-1.57642 1.95957 0.23327 -1.57616 0.95718 -0.75257 -1.57616 0.95718 0.75257 
-1.57616 1.44916 -0.75257 -1.57616 1.44916 0.75257 -1.57408 0.5554 -0.45804 
-1.57408 0.5554 0.45804 -1.57408 1.85094 -0.45804 -1.57408 1.85094 0.45804 
-1.57183 0.68906 -0.60651 -1.57183 0.68906 0.60651 -1.57183 1.71727 -0.60651 
-1.57183 1.71727 0.60651 -1.56663 0.9097 -0.74318 -1.56663 0.9097 0.74318 
-1.56663 1.49664 -0.74318 -1.56663 1.49664 0.74318 -1.56564 0.46136 -0.29891 
-1.56564 0.46136 0.29891 -1.56564 1.94497 -0.29891 -1.56564 1.94497 0.29891 
-1.5656 0.59976 -0.52495 -1.5656 0.59976 0.52495 -1.5656 1.80657 -0.52495 
-1.5656 1.80657 0.52495 -1.56386 0.76856 -0.67296 -1.56386 0.76856 0.67296 
-1.56386 1.63777 -0.67296 -1.56386 1.63777 0.67296 -1.56102 1.20317 -0.80321 
-1.56102 1.20317 0.80321 -1.55982 1.15381 -0.80258 -1.55982 1.15381 0.80258 
-1.55982 1.25253 -0.80258 -1.55982 1.25253 0.80258 -1.55614 1.10386 -0.80067 
-1.55614 1.10386 0.80067 -1.55614 1.30248 -0.80067 -1.55614 1.30248 0.80067 
-1.55326 0.6476 -0.58794 -1.55326 0.6476 0.58794 -1.55326 1.75874 -0.58794 
-1.55326 1.75874 0.58794 -1.55309 0.47904 -0.36079 -1.55309 0.47904 0.36079 
-1.55309 1.9273 -0.36079 -1.55309 1.9273 0.36079 -1.55226 0.85797 -0.73235 
-1.55226 0.85797 0.73235 -1.55226 1.54837 -0.73235 -1.55226 1.54837 0.73235 
-1.55096 1.05391 -0.79671 -1.55096 1.05391 0.79671 -1.55096 1.35242 -0.79671 
-1.55096 1.35242 0.79671 -1.54778 0.72461 -0.65706 -1.54778 0.72461 0.65706 
-1.54778 1.68172 -0.65706 -1.54778 1.68172 0.65706 -1.54452 1.00458 -0.79063 
-1.54452 1.00458 0.79063 -1.54452 1.40175 -0.79063 -1.54452 1.40175 0.79063 
-1.54386 0.56113 -0.50307 -1.54386 0.56113 0.50307 -1.54386 1.8452 -0.50307 
-1.54386 1.8452 0.50307 -1.54267 2.01966 0 -1.54144 2.01792 -0.0654 
-1.54144 2.01792 0.0654 -1.53803 0.50011 -0.42156 -1.53803 0.50011 0.42156 
-1.53803 1.90622 -0.42156 -1.53803 1.90622 0.42156 -1.53773 2.01268 -0.13053 
-1.53773 2.01268 0.13053 -1.53634 0.95647 -0.78299 -1.53634 0.95647 0.78299 
-1.53634 1.44986 -0.78299 -1.53634 1.44986 0.78299 -1.53614 0.80727 -0.71933 
-1.53614 0.80727 0.71933 -1.53614 1.59906 -0.71933 -1.53614 1.59906 0.71933 
-1.53328 0.60747 -0.56795 -1.53328 0.60747 0.56795 -1.53328 1.79887 -0.56795 
-1.53328 1.79887 0.56795 -1.53158 2.00397 -0.19509 -1.53158 2.00397 0.19509 
-1.53035 0.68207 -0.63969 -1.53035 0.68207 0.63969 -1.53035 1.72427 -0.63969 
-1.53035 1.72427 0.63969 -1.52328 0.90426 -0.77417 -1.52328 0.90426 0.77417 
-1.52328 1.50207 -0.77417 -1.52328 1.50207 0.77417 -1.523 1.99184 -0.25882 
-1.523 1.99184 0.25882 -1.52123 0.76251 -0.70484 -1.52123 0.76251 0.70484 
-1.52123 1.64382 -0.70484 -1.52123 1.64382 0.70484 -1.52089 0.52427 -0.48005 
-1.52089 0.52427 0.48005 -1.52089 1.20317 -0.83147 -1.52089 1.20317 0.83147 
-1.52089 1.88206 -0.48005 -1.52089 1.88206 0.48005 -1.51858 1.15317 -0.83151 
-1.51858 1.15317 0.83151 -1.51858 1.25317 -0.83151 -1.51858 1.25317 0.83151 
-1.51489 1.10329 -0.82946 -1.51489 1.10329 0.82946 -1.51489 1.30305 -0.82946 
-1.51489 1.30305 0.82946 -1.51203 1.97633 -0.32144 -1.51203 1.97633 0.32144 
-1.51192 0.56877 -0.5466 -1.51192 0.56877 0.5466 -1.51192 1.83756 -0.5466 
-1.51192 1.83756 0.5466 -1.51062 0.63964 -0.62056 -1.51062 0.63964 0.62056 
-1.51062 1.76669 -0.62056 -1.51062 1.76669 0.62056 -1.50982 1.05366 -0.82533 
-1.50982 1.05366 0.82533 -1.50982 1.35267 -0.82533 -1.50982 1.35267 0.82533 
-1.50899 2.04174 -0.03485 -1.50899 2.04174 0.03485 -1.50852 0.85265 -0.76294 
-1.50852 0.85265 0.76294 -1.50852 1.55368 -0.76294 -1.50852 1.55368 0.76294 
-1.50644 2.03812 -0.1002 -1.50644 2.03812 0.1002 -1.50496 0.71883 -0.68862 
-1.50496 0.71883 0.68862 -1.50496 1.68751 -0.68862 -1.50496 1.68751 0.68862 
-1.50338 1.00441 -0.81914 -1.50338 1.00441 0.81914 -1.50338 1.40192 -0.81914 
-1.50338 1.40192 0.81914 -1.50142 2.03098 -0.16531 -1.50142 2.03098 0.16531 
-1.49873 0.44882 -0.38268 -1.49873 0.44882 0.38268 -1.49873 1.95751 -0.38268 
-1.49873 1.95751 0.38268 -1.49395 2.02041 -0.22951 -1.49395 2.02041 0.22951 
-1.49241 0.80234 -0.74934 -1.49241 0.80234 0.74934 -1.49241 1.60399 -0.74934 
-1.49241 1.60399 0.74934 -1.49164 0.95167 -0.81225 -1.49164 0.95167 0.81225 
-1.49164 1.45466 -0.81225 -1.49164 1.45466 0.81225 -1.49028 0.59976 -0.60027 
-1.49028 0.59976 0.60027 -1.49028 1.80657 -0.60027 -1.49028 1.80657 0.60027 
-1.48925 0.53161 -0.52393 -1.48925 0.53161 0.52393 -1.48925 1.87473 -0.52393 
-1.48925 1.87473 0.52393 -1.48633 0.67542 -0.67085 -1.48633 0.67542 0.67085 
-1.48633 1.73092 -0.67085 -1.48633 1.73092 0.67085 -1.48396 2.00612 -0.29372 
-1.48396 2.00612 0.29372 -1.48313 0.47087 -0.44229 -1.48313 0.47087 0.44229 
-1.48313 1.93546 -0.44229 -1.48313 1.93546 0.44229 -1.47943 1.20317 -0.85773 
-1.47943 1.20317 0.85773 -1.47833 0.89968 -0.80295 -1.47833 0.89968 0.80295 
-1.47833 1.50665 -0.80295 -1.47833 1.50665 0.80295 -1.4772 0.75771 -0.73454 
-1.4772 0.75771 0.73454 -1.4772 1.64862 -0.73454 -1.4772 1.64862 0.73454 
-1.47701 1.15311 -0.85771 -1.47701 1.15311 0.85771 -1.47701 1.25322 -0.85771 
-1.47701 1.25322 0.85771 -1.47501 2.06353 0 -1.47377 2.06144 -0.06961 
-1.47377 2.06144 0.06961 -1.47309 1.10295 -0.85565 -1.47309 1.10295 0.85565 
-1.47309 1.30339 -0.85565 -1.47309 1.30339 0.85565 -1.47168 1.98873 -0.35566 
-1.47168 1.98873 0.35566 -1.46975 2.05601 -0.13491 -1.46975 2.05601 0.13491 
-1.46839 0.56113 -0.57854 -1.46839 0.56113 0.57854 -1.46839 1.8452 -0.57854 
-1.46839 1.8452 0.57854 -1.46789 1.05328 -0.85144 -1.46789 1.05328 0.85144 
-1.46789 1.35306 -0.85144 -1.46789 1.35306 0.85144 -1.46637 0.63335 -0.65136 
-1.46637 0.63335 0.65136 -1.46637 1.77298 -0.65136 -1.46637 1.77298 0.65136 
-1.46532 0.49606 -0.5 -1.46532 0.49606 0.5 -1.46532 1.91027 -0.5 
-1.46532 1.91027 0.5 -1.46356 2.04691 -0.19963 -1.46356 2.04691 0.19963 
-1.4635 0.84859 -0.79126 -1.4635 0.84859 0.79126 -1.4635 1.55774 -0.79126 
-1.4635 1.55774 0.79126 -1.45953 0.71353 -0.71834 -1.45953 0.71353 0.71834 
-1.45953 1.6928 -0.71834 -1.45953 1.6928 0.71834 -1.45705 0.43835 -0.41625 
-1.45705 0.43835 0.41625 -1.45705 1.96798 -0.41625 -1.45705 1.96798 0.41625 
-1.45677 1.00098 -0.84711 -1.45677 1.00098 0.84711 -1.45677 1.40535 -0.84711 
-1.45677 1.40535 0.84711 -1.45456 2.03431 -0.26428 -1.45456 2.03431 0.26428 
-1.4472 0.79855 -0.77723 -1.4472 0.79855 0.77723 -1.4472 1.60778 -0.77723 
-1.4472 1.60778 0.77723 -1.44545 0.59363 -0.63083 -1.44545 0.59363 0.63083 
-1.44545 1.8127 -0.63083 -1.44545 1.8127 0.63083 -1.44537 0.52427 -0.55557 
-1.44537 0.52427 0.55557 -1.44537 1.88206 -0.55557 -1.44537 1.88206 0.55557 
-1.44468 0.9483 -0.8398 -1.44468 0.9483 0.8398 -1.44468 1.45804 -0.8398 
-1.44468 1.45804 0.8398 -1.4434 2.01804 -0.32776 -1.4434 2.01804 0.32776 
-1.44055 0.67035 -0.70019 -1.44055 0.67035 0.70019 -1.44055 1.73599 -0.70019 
-1.44055 1.73599 0.70019 -1.44019 0.46222 -0.47486 -1.44019 0.46222 0.47486 
-1.44019 1.94412 -0.47486 -1.44019 1.94412 0.47486 -1.43923 2.08305 -0.03485 
-1.43923 2.08305 0.03485 -1.43711 2.07871 -0.10417 -1.43711 2.07871 0.10417 
-1.43672 1.20317 -0.88192 -1.43672 1.20317 0.88192 -1.43398 1.15294 -0.88195 
-1.43398 1.15294 0.88195 -1.43398 1.25339 -0.88195 -1.43398 1.25339 0.88195 
-1.43192 2.07129 -0.16924 -1.43192 2.07129 0.16924 -1.43086 0.89611 -0.83005 
-1.43086 0.89611 0.83005 -1.43086 1.51023 -0.83005 -1.43086 1.51023 0.83005 
-1.4305 0.75356 -0.76254 -1.4305 0.75356 0.76254 -1.4305 1.65277 -0.76254 
-1.4305 1.65277 0.76254 -1.43005 1.10285 -0.87975 -1.43005 1.10285 0.87975 
-1.43005 1.30349 -0.87975 -1.43005 1.30349 0.87975 -1.42965 1.99882 -0.38901 
-1.42965 1.99882 0.38901 -1.42361 2.06057 -0.23416 -1.42361 2.06057 0.23416 
-1.42337 0.5554 -0.60876 -1.42337 0.5554 0.60876 -1.42337 1.85094 -0.60876 
-1.42337 1.85094 0.60876 -1.42064 0.62874 -0.68023 -1.42064 0.62874 0.68023 
-1.42064 1.7776 -0.68023 -1.42064 1.7776 0.68023 -1.42003 1.05028 -0.87742 
-1.42003 1.05028 0.87742 -1.42003 1.35605 -0.87742 -1.42003 1.35605 0.87742 
-1.41568 0.84514 -0.81792 -1.41568 0.84514 0.81792 -1.41568 1.56119 -0.81792 
-1.41568 1.56119 0.81792 -1.41391 1.97618 -0.44858 -1.41391 1.97618 0.44858 
-1.41342 2.04593 -0.29826 -1.41342 2.04593 0.29826 -1.41264 0.7097 -0.74592 
-1.41264 0.7097 0.74592 -1.41264 1.69663 -0.74592 -1.41264 1.69663 0.74592 
-1.4087 0.99815 -0.87257 -1.4087 0.99815 0.87257 -1.4087 1.40818 -0.87257 
-1.4087 1.40818 0.87257 -1.40761 0.47087 -0.51781 -1.40761 0.47087 0.51781 
-1.40761 1.93546 -0.51781 -1.40761 1.93546 0.51781 -1.40332 2.10214 0 
-1.40227 2.09998 -0.06938 -1.40227 2.09998 0.06938 -1.40143 2.02755 -0.36084 
-1.40143 2.02755 0.36084 -1.40061 0.79591 -0.80291 -1.40061 0.79591 0.80291 
-1.40061 1.61043 -0.80291 -1.40061 1.61043 0.80291 -1.3994 0.58929 -0.65935 
-1.3994 0.58929 0.65935 -1.3994 1.81704 -0.65935 -1.3994 1.81704 0.65935 
-1.39911 2.09349 -0.13843 -1.39911 2.09349 0.13843 -1.39599 0.94542 -0.86492 
-1.39599 0.94542 0.86492 -1.39599 1.46092 -0.86492 -1.39599 1.46092 0.86492 
-1.39364 0.66708 -0.72743 -1.39364 0.66708 0.72743 -1.39364 1.73925 -0.72743 
-1.39364 1.73925 0.72743 -1.39288 1.20317 -0.90399 -1.39288 1.20317 0.90399 
-1.39164 2.08452 -0.20366 -1.39164 2.08452 0.20366 -1.39002 1.15289 -0.90394 
-1.39002 1.15289 0.90394 -1.39002 1.25344 -0.90394 -1.39002 1.25344 0.90394 
-1.38688 0.50011 -0.57271 -1.38688 0.50011 0.57271 -1.38688 1.90622 -0.57271 
-1.38688 1.90622 0.57271 -1.38655 2.00637 -0.42122 -1.38655 2.00637 0.42122 
-1.38362 0.75108 -0.78781 -1.38362 0.75108 0.78781 -1.38362 1.65525 -0.78781 
-1.38362 1.65525 0.78781 -1.3823 2.07168 -0.26799 -1.3823 2.07168 0.26799 
-1.38199 0.89345 -0.85467 -1.38199 0.89345 0.85467 -1.38199 1.51288 -0.85467 
-1.38199 1.51288 0.85467 -1.38158 1.96798 -0.49172 -1.38158 1.96798 0.49172 
-1.38088 1.10034 -0.90374 -1.38088 1.10034 0.90374 -1.38088 1.30599 -0.90374 
-1.38088 1.30599 0.90374 -1.37357 0.62582 -0.70711 -1.37357 0.62582 0.70711 
-1.37357 1.78052 -0.70711 -1.37357 1.78052 0.70711 -1.37112 2.05503 -0.33115 
-1.37112 2.05503 0.33115 -1.37054 1.04778 -0.90092 -1.37054 1.04778 0.90092 
-1.37054 1.35855 -0.90092 -1.37054 1.35855 0.90092 -1.36797 0.84342 -0.8417 
-1.36797 0.84342 0.8417 -1.36797 1.56291 -0.8417 -1.36797 1.56291 0.8417 
-1.36529 0.7072 -0.77074 -1.36529 0.7072 0.77074 -1.36529 1.69914 -0.77074 
-1.36529 1.69914 0.77074 -1.3647 2.11929 -0.03487 -1.3647 2.11929 0.03487 
-1.36387 0.53244 -0.62553 -1.36387 0.53244 0.62553 -1.36387 1.87389 -0.62553 
-1.36387 1.87389 0.62553 -1.36259 2.11494 -0.10418 -1.36259 2.11494 0.10418 
-1.35987 2.10574 -0.1723 -1.35987 2.10574 0.1723 -1.35932 0.99593 -0.89544 
-1.35932 0.99593 0.89544 -1.35932 1.41041 -0.89544 -1.35932 1.41041 0.89544 
-1.35817 2.03464 -0.39285 -1.35817 2.03464 0.39285 -1.35433 1.99882 -0.46433 
-1.35433 1.99882 0.46433 -1.35279 0.79442 -0.82631 -1.35279 0.79442 0.82631 
-1.35279 1.61192 -0.82631 -1.35279 1.61192 0.82631 -1.35138 2.09465 -0.23712 
-1.35138 2.09465 0.23712 -1.34801 0.44882 -0.5334 -1.34801 0.44882 0.5334 
-1.34801 1.20317 -0.92388 -1.34801 1.20317 0.92388 -1.34801 1.95751 -0.5334 
-1.34801 1.95751 0.5334 -1.3463 0.94326 -0.8873 -1.3463 0.94326 0.8873 
-1.3463 1.46307 -0.8873 -1.3463 1.46307 0.8873 -1.346 0.66481 -0.75184 
-1.346 0.66481 0.75184 -1.346 1.74152 -0.75184 -1.346 1.74152 0.75184 
-1.34101 2.07964 -0.30109 -1.34101 2.07964 0.30109 -1.33976 1.15058 -0.92576 
-1.33976 1.15058 0.92576 -1.33976 1.25575 -0.92576 -1.33976 1.25575 0.92576 
-1.33916 0.56732 -0.67524 -1.33916 0.56732 0.67524 -1.33916 1.83901 -0.67524 
-1.33916 1.83901 0.67524 -1.33526 0.74969 -0.81086 -1.33526 0.74969 0.81086 
-1.33526 1.65664 -0.81086 -1.33526 1.65664 0.81086 -1.33312 0.89271 -0.87655 
-1.33312 0.89271 0.87655 -1.33312 1.51362 -0.87655 -1.33312 1.51362 0.87655 
-1.33046 1.09815 -0.92501 -1.33046 1.09815 0.92501 -1.33046 1.30819 -0.92501 
-1.33046 1.30819 0.92501 -1.32885 2.0609 -0.36353 -1.32885 2.0609 0.36353 
-1.32616 2.02755 -0.4361 -1.32616 2.02755 0.4361 -1.32611 0.47904 -0.58777 
-1.32611 0.47904 0.58777 -1.32611 1.9273 -0.58777 -1.32611 1.9273 0.58777 
-1.32576 2.13595 0 -1.32489 2.13369 -0.06963 -1.32489 2.13369 0.06963 
-1.32305 2.12674 -0.13798 -1.32305 2.12674 0.13798 -1.32098 1.98873 -0.50636 
-1.32098 1.98873 0.50636 -1.32012 1.04601 -0.92164 -1.32012 1.04601 0.92164 
-1.32012 1.36032 -0.92164 -1.32012 1.36032 0.92164 -1.31952 2.11544 -0.20568 
-1.31952 2.11544 0.20568 -1.31885 0.84277 -0.86321 -1.31885 0.84277 0.86321 
-1.31885 1.56357 -0.86321 -1.31885 1.56357 0.86321 -1.31679 0.70612 -0.79335 
-1.31679 0.70612 0.79335 -1.31679 1.70022 -0.79335 -1.31679 1.70022 0.79335 
-1.31127 0.60611 -0.72377 -1.31127 0.60611 0.72377 -1.31127 1.80023 -0.72377 
-1.31127 1.80023 0.72377 -1.30985 2.10225 -0.2701 -1.30985 2.10225 0.2701 
-1.30877 0.99432 -0.91566 -1.30877 0.99432 0.91566 -1.30877 1.41201 -0.91566 
-1.30877 1.41201 0.91566 -1.30388 0.79409 -0.84737 -1.30388 0.79409 0.84737 
-1.30388 1.61225 -0.84737 -1.30388 1.61225 0.84737 -1.30264 0.5124 -0.63957 
-1.30264 0.5124 0.63957 -1.30264 1.89394 -0.63957 -1.30264 1.89394 0.63957 
-1.30221 1.20317 -0.94154 -1.30221 1.20317 0.94154 -1.29865 2.08509 -0.33333 
-1.29865 2.08509 0.33333 -1.29647 2.05503 -0.4058 -1.29647 2.05503 0.4058 
-1.29645 0.94322 -0.90708 -1.29645 0.94322 0.90708 -1.29645 1.46311 -0.90708 
-1.29645 1.46311 0.90708 -1.29376 1.15054 -0.94306 -1.29376 1.15054 0.94306 
-1.29376 1.25579 -0.94306 -1.29376 1.25579 0.94306 -1.29309 2.01804 -0.47808 
-1.29309 2.01804 0.47808 -1.28676 1.97633 -0.54671 -1.28676 1.97633 0.54671 
-1.28612 2.14967 -0.03487 -1.28612 2.14967 0.03487 -1.28608 0.74955 -0.83147 
-1.28608 0.74955 0.83147 -1.28608 1.65679 -0.83147 -1.28608 1.65679 0.83147 
-1.28479 2.14512 -0.10325 -1.28479 2.14512 0.10325 -1.2841 1.09786 -0.94196 
-1.2841 1.09786 0.94196 -1.2841 1.30848 -0.94196 -1.2841 1.30848 0.94196 
-1.28319 0.89286 -0.89592 -1.28319 0.89286 0.89592 -1.28319 1.51347 -0.89592 
-1.28319 1.51347 0.89592 -1.28295 0.6461 -0.76733 -1.28295 0.6461 0.76733 
-1.28295 1.76023 -0.76733 -1.28295 1.76023 0.76733 -1.28212 2.13605 -0.17139 
-1.28212 2.13605 0.17139 -1.27816 2.12255 -0.23848 -1.27816 2.12255 0.23848 
-1.27573 0.54924 -0.68995 -1.27573 0.54924 0.68995 -1.27573 1.85709 -0.68995 
-1.27573 1.85709 0.68995 -1.27355 1.04572 -0.93819 -1.27355 1.04572 0.93819 
-1.27355 1.36061 -0.93819 -1.27355 1.36061 0.93819 -1.26902 0.84338 -0.88222 
-1.26902 0.84338 0.88222 -1.26902 1.56295 -0.88222 -1.26902 1.56295 0.88222 
-1.26765 2.10716 -0.30233 -1.26765 2.10716 0.30233 -1.26641 2.07964 -0.37569 
-1.26641 2.07964 0.37569 -1.26423 0.46136 -0.60031 -1.26423 0.46136 0.60031 
-1.26423 1.94497 -0.60031 -1.26423 1.94497 0.60031 -1.26358 2.04593 -0.4481 
-1.26358 2.04593 0.4481 -1.26126 0.9929 -0.93178 -1.26126 0.9929 0.93178 
-1.26126 1.41343 -0.93178 -1.26126 1.41343 0.93178 -1.25905 2.00612 -0.51864 
-1.25905 2.00612 0.51864 -1.25561 1.20317 -0.95694 -1.25561 1.20317 0.95694 
-1.254 0.79492 -0.86603 -1.254 0.79492 0.86603 -1.254 1.61142 -0.86603 
-1.254 1.61142 0.86603 -1.25277 0.68866 -0.80787 -1.25277 0.68866 0.80787 
-1.25277 1.71768 -0.80787 -1.25277 1.71768 0.80787 -1.24871 0.94188 -0.92272 
-1.24871 0.94188 0.92272 -1.24871 1.46446 -0.92272 -1.24871 1.46446 0.92272 
-1.24739 0.58911 -0.73714 -1.24739 0.58911 0.73714 -1.24739 1.81722 -0.73714 
-1.24739 1.81722 0.73714 -1.24669 1.15042 -0.95815 -1.24669 1.15042 0.95815 
-1.24669 1.25592 -0.95815 -1.24669 1.25592 0.95815 -1.24641 2.16285 0 
-1.24575 2.1606 -0.06845 -1.24575 2.1606 0.06845 -1.24377 2.15386 -0.13658 
-1.24377 2.15386 0.13658 -1.24049 2.14266 -0.20407 -1.24049 2.14266 0.20407 
-1.23795 0.49581 -0.65216 -1.23795 0.49581 0.65216 -1.23795 1.91053 -0.65216 
-1.23795 1.91053 0.65216 -1.23697 1.09782 -0.95661 -1.23697 1.09782 0.95661 
-1.23697 1.30851 -0.95661 -1.23697 1.30851 0.95661 -1.23592 2.12705 -0.2706 
-1.23592 2.12705 0.2706 -1.23542 2.10225 -0.34452 -1.23542 2.10225 0.34452 
-1.23507 0.89139 -0.91106 -1.23507 0.89139 0.91106 -1.23507 1.51495 -0.91106 
-1.23507 1.51495 0.91106 -1.23331 2.07168 -0.41697 -1.23331 2.07168 0.41697 
-1.2296 2.03431 -0.48924 -1.2296 2.03431 0.48924 -1.22538 1.04468 -0.9525 
-1.22538 1.04468 0.9525 -1.22538 1.36165 -0.9525 -1.22538 1.36165 0.9525 
-1.22414 1.99184 -0.55768 -1.22414 1.99184 0.55768 -1.22139 0.73299 -0.84461 
-1.22139 0.73299 0.84461 -1.22139 1.67335 -0.84461 -1.22139 1.67335 0.84461 
-1.22068 0.84204 -0.89687 -1.22068 0.84204 0.89687 -1.22068 1.56429 -0.89687 
-1.22068 1.56429 0.89687 -1.21795 0.6301 -0.7796 -1.21795 0.6301 0.7796 
-1.21795 1.77624 -0.7796 -1.21795 1.77624 0.7796 -1.21301 0.99202 -0.94555 
-1.21301 0.99202 0.94555 -1.21301 1.41432 -0.94555 -1.21301 1.41432 0.94555 
-1.21146 2.17178 -0.0347 -1.21146 2.17178 0.0347 -1.21039 0.53389 -0.70144 
-1.21039 0.53389 0.70144 -1.21039 1.87244 -0.70144 -1.21039 1.87244 0.70144 
-1.21013 2.16724 -0.10308 -1.21013 2.16724 0.10308 -1.2083 1.20317 -0.97003 
-1.2083 1.20317 0.97003 -1.20749 2.15819 -0.17114 -1.20749 2.15819 0.17114 
-1.2038 2.12255 -0.31284 -1.2038 2.12255 0.31284 -1.20354 2.14471 -0.23822 
-1.20354 2.14471 0.23822 -1.20245 2.09465 -0.38606 -1.20245 2.09465 0.38606 
-1.19997 0.94099 -0.93606 -1.19997 0.94099 0.93606 -1.19997 1.46535 -0.93606 
-1.19997 1.46535 0.93606 -1.19948 2.06057 -0.45829 -1.19948 2.06057 0.45829 
-1.19921 1.15038 -0.97083 -1.19921 1.15038 0.97083 -1.19921 1.25596 -0.97083 
-1.19921 1.25596 0.97083 -1.1986 1.95957 -0.6111 -1.1986 1.95957 0.6111 
-1.19484 2.02041 -0.52862 -1.19484 2.02041 0.52862 -1.18807 1.09721 -0.9691 
-1.18807 1.09721 0.9691 -1.18807 1.30912 -0.9691 -1.18807 1.30912 0.9691 
-1.18741 0.67357 -0.81866 -1.18741 0.67357 0.81866 -1.18741 1.73276 -0.81866 
-1.18741 1.73276 0.81866 -1.18627 0.89071 -0.92388 -1.18627 0.89071 0.92388 
-1.18627 1.51563 -0.92388 -1.18627 1.51563 0.92388 -1.18319 0.78701 -0.88281 
-1.18319 0.78701 0.88281 -1.18319 1.61933 -0.88281 -1.18319 1.61933 0.88281 
-1.18223 0.57491 -0.74716 -1.18223 0.57491 0.74716 -1.18223 1.83142 -0.74716 
-1.18223 1.83142 0.74716 -1.1764 2.18064 0 -1.17627 1.0441 -0.96447 
-1.17627 1.0441 0.96447 -1.17627 1.36224 -0.96447 -1.17627 1.36224 0.96447 
-1.17589 2.17828 -0.06932 -1.17589 2.17828 0.06932 -1.17373 2.17148 -0.13762 
-1.17373 2.17148 0.13762 -1.17199 0.48248 -0.66174 -1.17199 0.48248 0.66174 
-1.17199 1.92385 -0.66174 -1.17199 1.92385 0.66174 -1.171 2.11544 -0.3542 
-1.171 2.11544 0.3542 -1.17059 2.16011 -0.20526 -1.17059 2.16011 0.20526 
-1.16939 2.14266 -0.27517 -1.16939 2.14266 0.27517 -1.16898 2.08452 -0.42631 
-1.16898 2.08452 0.42631 -1.16495 2.04691 -0.49824 -1.16495 2.04691 0.49824 
-1.16413 0.99166 -0.95694 -1.16413 0.99166 0.95694 -1.16413 1.41467 -0.95694 
-1.16413 1.41467 0.95694 -1.16041 1.20317 -0.98079 -1.16041 1.20317 0.98079 
-1.16041 2.00397 -0.56626 -1.16041 2.00397 0.56626 -1.15225 0.617 -0.78833 
-1.15225 0.617 0.78833 -1.15225 1.78933 -0.78833 -1.15225 1.78933 0.78833 
-1.15091 0.94071 -0.94693 -1.15091 0.94071 0.94693 -1.15091 1.46562 -0.94693 
-1.15091 1.46562 0.94693 -1.14985 0.72606 -0.85926 -1.14985 0.72606 0.85926 
-1.14985 1.68027 -0.85926 -1.14985 1.68027 0.85926 -1.14978 1.14994 -0.9814 
-1.14978 1.14994 0.9814 -1.14978 1.25639 -0.9814 -1.14978 1.25639 0.9814 
-1.14917 0.83517 -0.91147 -1.14917 0.83517 0.91147 -1.14917 1.57117 -0.91147 
-1.14917 1.57117 0.91147 -1.14444 0.52147 -0.70937 -1.14444 0.52147 0.70937 
-1.14444 1.88486 -0.70937 -1.14444 1.88486 0.70937 -1.14047 2.1871 -0.0347 
-1.14047 2.1871 0.0347 -1.1398 2.18235 -0.10377 -1.1398 2.18235 0.10377 
-1.1386 1.09688 -0.97912 -1.1386 1.09688 0.97912 -1.1386 1.30946 -0.97912 
-1.1386 1.30946 0.97912 -1.13762 2.10574 -0.39455 -1.13762 2.10574 0.39455 
-1.13714 2.1732 -0.17181 -1.13714 2.1732 0.17181 -1.13671 2.13605 -0.3168 
-1.13671 2.13605 0.3168 -1.13646 2.15819 -0.24216 -1.13646 2.15819 0.24216 
-1.13457 2.07129 -0.4666 -1.13457 2.07129 0.4666 -1.13438 1.97035 -0.61875 
-1.13438 1.97035 0.61875 -1.13064 2.03098 -0.53609 -1.13064 2.03098 0.53609 
-1.12692 1.04413 -0.97396 -1.12692 1.04413 0.97396 -1.12692 1.36221 -0.97396 
-1.12692 1.36221 0.97396 -1.11608 0.56356 -0.75378 -1.11608 0.56356 0.75378 
-1.11608 1.84277 -0.75378 -1.11608 1.84277 0.75378 -1.1149 0.66733 -0.83097 
-1.1149 0.66733 0.83097 -1.1149 1.739 -0.83097 -1.1149 1.739 0.83097 
-1.11475 0.99184 -0.96593 -1.11475 0.99184 0.96593 -1.11475 1.41449 -0.96593 
-1.11475 1.41449 0.96593 -1.1139 0.88518 -0.93638 -1.1139 0.88518 0.93638 
-1.1139 1.52115 -0.93638 -1.1139 1.52115 0.93638 -1.11205 1.20317 -0.98918 
-1.11205 1.20317 0.98918 -1.11122 0.78133 -0.89486 -1.11122 0.78133 0.89486 
-1.11122 1.62501 -0.89486 -1.11122 1.62501 0.89486 -1.10706 0.47327 -0.66871 
-1.10706 0.47327 0.66871 -1.10706 1.93306 -0.66871 -1.10706 1.93306 0.66871 
-1.1046 2.19342 0 -1.10427 2.19105 -0.06914 -1.10427 2.19105 0.06914 
-1.10375 2.09349 -0.43378 -1.10375 2.09349 0.43378 -1.1033 2.12674 -0.35773 
-1.1033 2.12674 0.35773 -1.10327 2.18395 -0.13795 -1.10327 2.18395 0.13795 
-1.10294 2.17148 -0.20841 -1.10294 2.17148 0.20841 -1.1019 2.15386 -0.27845 
-1.1019 2.15386 0.27845 -1.10126 1.14991 -0.98928 -1.10126 1.14991 0.98928 
-1.10126 1.25643 -0.98928 -1.10126 1.25643 0.98928 -1.10023 2.05601 -0.50443 
-1.10023 2.05601 0.50443 -1.09585 2.01268 -0.57241 -1.09585 2.01268 0.57241 
-1.08979 1.09661 -0.98648 -1.08979 1.09661 0.98648 -1.08979 1.30973 -0.98648 
-1.08979 1.30973 0.98648 -1.07915 0.61209 -0.79855 -1.07915 0.61209 0.79855 
-1.07915 1.79424 -0.79855 -1.07915 1.79424 0.79855 -1.0791 0.51356 -0.71519 
-1.0791 0.51356 0.71519 -1.0791 1.89278 -0.71519 -1.0791 1.89278 0.71519 
-1.07799 0.936 -0.95704 -1.07799 0.936 0.95704 -1.07799 1.47033 -0.95704 
-1.07799 1.47033 0.95704 -1.07796 1.04388 -0.98079 -1.07796 1.04388 0.98079 
-1.07796 1.36246 -0.98079 -1.07796 1.36246 0.98079 -1.0767 0.72135 -0.86917 
-1.0767 0.72135 0.86917 -1.0767 1.68498 -0.86917 -1.0767 1.68498 0.86917 
-1.07621 0.83054 -0.92133 -1.07621 0.83054 0.92133 -1.07621 1.57579 -0.92133 
-1.07621 1.57579 0.92133 -1.06974 2.19709 -0.0347 -1.06974 2.19709 0.0347 
-1.06951 2.11494 -0.39726 -1.06951 2.11494 0.39726 -1.06949 2.07871 -0.47179 
-1.06949 2.07871 0.47179 -1.06909 2.18235 -0.17448 -1.06909 2.18235 0.17448 
-1.06908 2.19234 -0.10375 -1.06908 2.19234 0.10375 -1.06892 1.97767 -0.62403 
-1.06892 1.97767 0.62403 -1.06857 2.14512 -0.31947 -1.06857 2.14512 0.31947 
-1.0684 2.16724 -0.24481 -1.0684 2.16724 0.24481 -1.06552 2.03812 -0.54112 
-1.06552 2.03812 0.54112 -1.06334 1.20317 -0.99518 -1.06334 1.20317 0.99518 
-1.05214 1.1498 -0.99479 -1.05214 1.1498 0.99479 -1.05214 1.25653 -0.99479 
-1.05214 1.25653 0.99479 -1.04157 0.664 -0.83874 -1.04157 0.664 0.83874 
-1.04157 1.74233 -0.83874 -1.04157 1.74233 0.83874 -1.04152 0.46724 -0.67276 
-1.04152 0.46724 0.67276 -1.04152 1.93909 -0.67276 -1.04152 1.93909 0.67276 
-1.04092 0.55802 -0.76031 -1.04092 0.55802 0.76031 -1.04092 1.84831 -0.76031 
-1.04092 1.84831 0.76031 -1.04072 0.88138 -0.94381 -1.04072 0.88138 0.94381 
-1.04072 1.52495 -0.94381 -1.04072 1.52495 0.94381 -1.04068 1.09659 -0.99144 
-1.04068 1.09659 0.99144 -1.04068 1.30974 -0.99144 -1.04068 1.30974 0.99144 
-1.04025 0.99004 -0.97415 -1.04025 0.99004 0.97415 -1.04025 1.41629 -0.97415 
-1.04025 1.41629 0.97415 -1.03847 0.77791 -0.90211 -1.03847 0.77791 0.90211 
-1.03847 1.62843 -0.90211 -1.03847 1.62843 0.90211 -1.03495 2.13369 -0.35957 
-1.03495 2.13369 0.35957 -1.03493 2.06144 -0.50845 -1.03493 2.06144 0.50845 
-1.0348 2.20075 0 -1.0347 2.09998 -0.43694 -1.0347 2.09998 0.43694 
-1.03465 2.17828 -0.21057 -1.03465 2.17828 0.21057 -1.03463 2.19835 -0.06931 
-1.03463 2.19835 0.06931 -1.03446 2.19105 -0.13895 -1.03446 2.19105 0.13895 
-1.03377 2.1606 -0.28043 -1.03377 2.1606 0.28043 -1.03073 2.01792 -0.57611 
-1.03073 2.01792 0.57611 -1.01439 1.20317 -0.9988 -1.01439 1.20317 0.9988 
-1.00356 0.60836 -0.80296 -1.00356 0.60836 0.80296 -1.00356 1.79798 -0.80296 
-1.00356 1.79798 0.80296 -1.00356 0.719 -0.87414 -1.00356 0.719 0.87414 
-1.00356 1.68734 -0.87414 -1.00356 1.68734 0.87414 -1.00352 0.50982 -0.71959 
-1.00352 0.50982 0.71959 -1.00352 1.89652 -0.71959 -1.00352 1.89652 0.71959 
-1.00352 1.98146 -0.62674 -1.00352 1.98146 0.62674 -1.00311 0.93479 -0.96257 
-1.00311 0.93479 0.96257 -1.00311 1.47154 -0.96257 -1.00311 1.47154 0.96257 
-1.00311 0.82822 -0.92628 -1.00311 0.82822 0.92628 -1.00311 1.57811 -0.92628 
-1.00311 1.57811 0.92628 -1.00308 1.04267 -0.98631 -1.00308 1.04267 0.98631 
-1.00308 1.36367 -0.98631 -1.00308 1.36367 0.98631 -1.00308 1.14977 -0.99786 
-1.00308 1.14977 0.99786 -1.00308 1.25657 -0.99786 -1.00308 1.25657 0.99786 
-1.00019 2.11929 -0.39938 -1.00019 2.11929 0.39938 -1.00019 2.14967 -0.3208 
-1.00019 2.14967 0.3208 -1.00018 2.08305 -0.4739 -1.00018 2.08305 0.4739 
-1.00018 2.04174 -0.54367 -1.00018 2.04174 0.54367 -1.00003 2.1871 -0.17515 
-1.00003 2.1871 0.17515 -1.00003 2.17178 -0.24614 -1.00003 2.17178 0.24614 
-1.00002 2.19709 -0.10442 -1.00002 2.19709 0.10442 -1.00002 2.20196 -0.0347 
-1.00002 2.20196 0.0347 -0.96532 0.55617 -0.76249 -0.96532 0.55617 0.76249 
-0.96532 0.66243 -0.84119 -0.96532 0.66243 0.84119 -0.96532 0.77677 -0.90453 
-0.96532 0.77677 0.90453 -0.96532 0.88046 -0.9465 -0.96532 0.88046 0.9465 
-0.96532 0.98944 -0.97689 -0.96532 0.98944 0.97689 -0.96532 1.09629 -0.99427 
-0.96532 1.09629 0.99427 -0.96532 1.20317 -1 -0.96532 1.20317 1 
-0.96532 1.31005 -0.99427 -0.96532 1.31005 0.99427 -0.96532 1.41689 -0.97689 
-0.96532 1.41689 0.97689 -0.96532 1.52587 -0.9465 -0.96532 1.52587 0.9465 
-0.96532 1.62957 -0.90453 -0.96532 1.62957 0.90453 -0.96532 1.74391 -0.84119 
-0.96532 1.74391 0.84119 -0.96532 1.85016 -0.76249 -0.96532 1.85016 0.76249 
-0.96532 1.94124 -0.67472 -0.96532 1.94124 0.67472 -0.96532 2.01966 -0.57735 
-0.96532 2.01966 0.57735 -0.96532 2.06353 -0.50969 -0.96532 2.06353 0.50969 
-0.96532 2.10214 -0.438 -0.96532 2.10214 0.438 -0.96532 2.13595 -0.36044 
-0.96532 2.13595 0.36044 -0.96532 2.16285 -0.28108 -0.96532 2.16285 0.28108 
-0.96532 2.18064 -0.21108 -0.96532 2.18064 0.21108 -0.96532 2.19342 -0.13928 
-0.96532 2.19342 0.13928 -0.96532 2.20075 -0.06948 -0.96532 2.20075 0.06948 
-0.96532 2.20317 0 -0.93063 2.20196 -0.0347 -0.93063 2.20196 0.0347 
-0.93063 2.19709 -0.10442 -0.93063 2.19709 0.10442 -0.93062 2.17178 -0.24614 
-0.93062 2.17178 0.24614 -0.93062 2.1871 -0.17515 -0.93062 2.1871 0.17515 
-0.93047 2.04174 -0.54367 -0.93047 2.04174 0.54367 -0.93047 2.08305 -0.4739 
-0.93047 2.08305 0.4739 -0.93046 2.14967 -0.3208 -0.93046 2.14967 0.3208 
-0.93046 2.11929 -0.39938 -0.93046 2.11929 0.39938 -0.92756 1.14977 -0.99786 
-0.92756 1.14977 0.99786 -0.92756 1.25657 -0.99786 -0.92756 1.25657 0.99786 
-0.92756 1.04267 -0.98631 -0.92756 1.04267 0.98631 -0.92756 1.36367 -0.98631 
-0.92756 1.36367 0.98631 -0.92754 0.82822 -0.92628 -0.92754 0.82822 0.92628 
-0.92754 1.57811 -0.92628 -0.92754 1.57811 0.92628 -0.92754 0.93479 -0.96257 
-0.92754 0.93479 0.96257 -0.92754 1.47154 -0.96257 -0.92754 1.47154 0.96257 
-0.92712 1.98146 -0.62674 -0.92712 1.98146 0.62674 -0.92712 0.50982 -0.71959 
-0.92712 0.50982 0.71959 -0.92712 1.89652 -0.71959 -0.92712 1.89652 0.71959 
-0.92709 0.719 -0.87414 -0.92709 0.719 0.87414 -0.92709 1.68734 -0.87414 
-0.92709 1.68734 0.87414 -0.92709 0.60836 -0.80296 -0.92709 0.60836 0.80296 
-0.92709 1.79798 -0.80296 -0.92709 1.79798 0.80296 -0.91626 1.20317 -0.9988 
-0.91626 1.20317 0.9988 -0.89992 2.01792 -0.57611 -0.89992 2.01792 0.57611 
-0.89687 2.1606 -0.28043 -0.89687 2.1606 0.28043 -0.89618 2.19105 -0.13895 
-0.89618 2.19105 0.13895 -0.89601 2.19835 -0.06931 -0.89601 2.19835 0.06931 
-0.896 2.17828 -0.21057 -0.896 2.17828 0.21057 -0.89594 2.09998 -0.43694 
-0.89594 2.09998 0.43694 -0.89585 2.20075 0 -0.89571 2.06144 -0.50845 
-0.89571 2.06144 0.50845 -0.8957 2.13369 -0.35957 -0.8957 2.13369 0.35957 
-0.89218 0.77791 -0.90211 -0.89218 0.77791 0.90211 -0.89218 1.62843 -0.90211 
-0.89218 1.62843 0.90211 -0.8904 0.99004 -0.97415 -0.8904 0.99004 0.97415 
-0.8904 1.41629 -0.97415 -0.8904 1.41629 0.97415 -0.88996 1.09659 -0.99144 
-0.88996 1.09659 0.99144 -0.88996 1.30974 -0.99144 -0.88996 1.30974 0.99144 
-0.88992 0.88138 -0.94381 -0.88992 0.88138 0.94381 -0.88992 1.52495 -0.94381 
-0.88992 1.52495 0.94381 -0.88973 0.55802 -0.76031 -0.88973 0.55802 0.76031 
-0.88973 1.84831 -0.76031 -0.88973 1.84831 0.76031 -0.88913 1.93909 -0.67276 
-0.88913 1.93909 0.67276 -0.88907 0.664 -0.83874 -0.88907 0.664 0.83874 
-0.88907 1.74233 -0.83874 -0.88907 1.74233 0.83874 -0.87851 1.1498 -0.99479 
-0.87851 1.1498 0.99479 -0.87851 1.25653 -0.99479 -0.87851 1.25653 0.99479 
-0.86731 1.20317 -0.99518 -0.86731 1.20317 0.99518 -0.86513 2.03812 -0.54112 
-0.86513 2.03812 0.54112 -0.86225 2.16724 -0.24481 -0.86225 2.16724 0.24481 
-0.86207 2.14512 -0.31947 -0.86207 2.14512 0.31947 -0.86172 1.97767 -0.62403 
-0.86172 1.97767 0.62403 -0.86157 2.19234 -0.10375 -0.86157 2.19234 0.10375 
-0.86156 2.18235 -0.17448 -0.86156 2.18235 0.17448 -0.86116 2.07871 -0.47179 
-0.86116 2.07871 0.47179 -0.86114 2.11494 -0.39726 -0.86114 2.11494 0.39726 
-0.8609 2.19709 -0.0347 -0.8609 2.19709 0.0347 -0.85443 0.83054 -0.92133 
-0.85443 0.83054 0.92133 -0.85443 1.57579 -0.92133 -0.85443 1.57579 0.92133 
-0.85395 0.72135 -0.86917 -0.85395 0.72135 0.86917 -0.85395 1.68498 -0.86917 
-0.85395 1.68498 0.86917 -0.85269 1.04388 -0.98079 -0.85269 1.04388 0.98079 
-0.85269 1.36246 -0.98079 -0.85269 1.36246 0.98079 -0.85265 0.936 -0.95704 
-0.85265 0.936 0.95704 -0.85265 1.47033 -0.95704 -0.85265 1.47033 0.95704 
-0.85154 0.51356 -0.71519 -0.85154 0.51356 0.71519 -0.85154 1.89278 -0.71519 
-0.85154 1.89278 0.71519 -0.85149 0.61209 -0.79855 -0.85149 0.61209 0.79855 
-0.85149 1.79424 -0.79855 -0.85149 1.79424 0.79855 -0.84085 1.09661 -0.98648 
-0.84085 1.09661 0.98648 -0.84085 1.30973 -0.98648 -0.84085 1.30973 0.98648 
-0.8348 2.01268 -0.57241 -0.8348 2.01268 0.57241 -0.83041 2.05601 -0.50443 
-0.83041 2.05601 0.50443 -0.82938 1.14991 -0.98928 -0.82938 1.14991 0.98928 
-0.82938 1.25643 -0.98928 -0.82938 1.25643 0.98928 -0.82874 2.15386 -0.27845 
-0.82874 2.15386 0.27845 -0.82771 2.17148 -0.20841 -0.82771 2.17148 0.20841 
-0.82737 2.18395 -0.13795 -0.82737 2.18395 0.13795 -0.82734 2.12674 -0.35773 
-0.82734 2.12674 0.35773 -0.82689 2.09349 -0.43378 -0.82689 2.09349 0.43378 
-0.82637 2.19105 -0.06914 -0.82637 2.19105 0.06914 -0.82604 2.19342 0 
-0.82359 1.93306 -0.66871 -0.82359 1.93306 0.66871 -0.81942 0.78133 -0.89486 
-0.81942 0.78133 0.89486 -0.81942 1.62501 -0.89486 -0.81942 1.62501 0.89486 
-0.81859 1.20317 -0.98918 -0.81859 1.20317 0.98918 -0.81675 0.88518 -0.93638 
-0.81675 0.88518 0.93638 -0.81675 1.52115 -0.93638 -0.81675 1.52115 0.93638 
-0.81589 0.99184 -0.96593 -0.81589 0.99184 0.96593 -0.81589 1.41449 -0.96593 
-0.81589 1.41449 0.96593 -0.81574 0.66733 -0.83097 -0.81574 0.66733 0.83097 
-0.81574 1.739 -0.83097 -0.81574 1.739 0.83097 -0.81457 0.56356 -0.75378 
-0.81457 0.56356 0.75378 -0.81457 1.84277 -0.75378 -0.81457 1.84277 0.75378 
-0.80373 1.04413 -0.97396 -0.80373 1.04413 0.97396 -0.80373 1.36221 -0.97396 
-0.80373 1.36221 0.97396 -0.80001 2.03098 -0.53609 -0.80001 2.03098 0.53609 
-0.79627 1.97035 -0.61875 -0.79627 1.97035 0.61875 -0.79608 2.07129 -0.4666 
-0.79608 2.07129 0.4666 -0.79419 2.15819 -0.24216 -0.79419 2.15819 0.24216 
-0.79394 2.13605 -0.3168 -0.79394 2.13605 0.3168 -0.79351 2.1732 -0.17181 
-0.79351 2.1732 0.17181 -0.79302 2.10574 -0.39455 -0.79302 2.10574 0.39455 
-0.79204 1.09688 -0.97912 -0.79204 1.09688 0.97912 -0.79204 1.30946 -0.97912 
-0.79204 1.30946 0.97912 -0.79084 2.18235 -0.10377 -0.79084 2.18235 0.10377 
-0.79017 2.1871 -0.0347 -0.79017 2.1871 0.0347 -0.78621 0.52147 -0.70937 
-0.78621 0.52147 0.70937 -0.78621 1.88486 -0.70937 -0.78621 1.88486 0.70937 
-0.78148 0.83517 -0.91147 -0.78148 0.83517 0.91147 -0.78148 1.57117 -0.91147 
-0.78148 1.57117 0.91147 -0.78087 1.14994 -0.9814 -0.78087 1.14994 0.9814 
-0.78087 1.25639 -0.9814 -0.78087 1.25639 0.9814 -0.78079 0.72606 -0.85926 
-0.78079 0.72606 0.85926 -0.78079 1.68027 -0.85926 -0.78079 1.68027 0.85926 
-0.77974 0.94071 -0.94693 -0.77974 0.94071 0.94693 -0.77974 1.46562 -0.94693 
-0.77974 1.46562 0.94693 -0.7784 0.617 -0.78833 -0.7784 0.617 0.78833 
-0.7784 1.78933 -0.78833 -0.7784 1.78933 0.78833 -0.77023 1.20317 -0.98079 
-0.77023 1.20317 0.98079 -0.77023 2.00397 -0.56626 -0.77023 2.00397 0.56626 
-0.76652 0.99166 -0.95694 -0.76652 0.99166 0.95694 -0.76652 1.41467 -0.95694 
-0.76652 1.41467 0.95694 -0.76569 2.04691 -0.49824 -0.76569 2.04691 0.49824 
-0.76167 2.08452 -0.42631 -0.76167 2.08452 0.42631 -0.76126 2.14266 -0.27517 
-0.76126 2.14266 0.27517 -0.76006 2.16011 -0.20526 -0.76006 2.16011 0.20526 
-0.75964 2.11544 -0.3542 -0.75964 2.11544 0.3542 -0.75866 1.92385 -0.66174 
-0.75866 1.92385 0.66174 -0.75691 2.17148 -0.13762 -0.75691 2.17148 0.13762 
-0.75475 2.17828 -0.06932 -0.75475 2.17828 0.06932 -0.75437 1.0441 -0.96447 
-0.75437 1.0441 0.96447 -0.75437 1.36224 -0.96447 -0.75437 1.36224 0.96447 
-0.75424 2.18064 0 -0.74842 0.57491 -0.74716 -0.74842 0.57491 0.74716 
-0.74842 1.83142 -0.74716 -0.74842 1.83142 0.74716 -0.74745 0.78701 -0.88281 
-0.74745 0.78701 0.88281 -0.74745 1.61933 -0.88281 -0.74745 1.61933 0.88281 
-0.74438 0.89071 -0.92388 -0.74438 0.89071 0.92388 -0.74438 1.51563 -0.92388 
-0.74438 1.51563 0.92388 -0.74323 0.67357 -0.81866 -0.74323 0.67357 0.81866 
-0.74323 1.73276 -0.81866 -0.74323 1.73276 0.81866 -0.74257 1.09721 -0.9691 
-0.74257 1.09721 0.9691 -0.74257 1.30912 -0.9691 -0.74257 1.30912 0.9691 
-0.73581 2.02041 -0.52862 -0.73581 2.02041 0.52862 -0.73205 1.95957 -0.6111 
-0.73205 1.95957 0.6111 -0.73144 1.15038 -0.97083 -0.73144 1.15038 0.97083 
-0.73144 1.25596 -0.97083 -0.73144 1.25596 0.97083 -0.73117 2.06057 -0.45829 
-0.73117 2.06057 0.45829 -0.73067 0.94099 -0.93606 -0.73067 0.94099 0.93606 
-0.73067 1.46535 -0.93606 -0.73067 1.46535 0.93606 -0.7282 2.09465 -0.38606 
-0.7282 2.09465 0.38606 -0.72711 2.14471 -0.23822 -0.72711 2.14471 0.23822 
-0.72685 2.12255 -0.31284 -0.72685 2.12255 0.31284 -0.72316 2.15819 -0.17114 
-0.72316 2.15819 0.17114 -0.72234 1.20317 -0.97003 -0.72234 1.20317 0.97003 
-0.72051 2.16724 -0.10308 -0.72051 2.16724 0.10308 -0.72026 0.53389 -0.70144 
-0.72026 0.53389 0.70144 -0.72026 1.87244 -0.70144 -0.72026 1.87244 0.70144 
-0.71919 2.17178 -0.0347 -0.71919 2.17178 0.0347 -0.71764 0.99202 -0.94555 
-0.71764 0.99202 0.94555 -0.71764 1.41432 -0.94555 -0.71764 1.41432 0.94555 
-0.7127 0.6301 -0.7796 -0.7127 0.6301 0.7796 -0.7127 1.77624 -0.7796 
-0.7127 1.77624 0.7796 -0.70997 0.84204 -0.89687 -0.70997 0.84204 0.89687 
-0.70997 1.56429 -0.89687 -0.70997 1.56429 0.89687 -0.70925 0.73299 -0.84461 
-0.70925 0.73299 0.84461 -0.70925 1.67335 -0.84461 -0.70925 1.67335 0.84461 
-0.7065 1.99184 -0.55768 -0.7065 1.99184 0.55768 -0.70527 1.04468 -0.9525 
-0.70527 1.04468 0.9525 -0.70527 1.36165 -0.9525 -0.70527 1.36165 0.9525 
-0.70104 2.03431 -0.48924 -0.70104 2.03431 0.48924 -0.69733 2.07168 -0.41697 
-0.69733 2.07168 0.41697 -0.69558 0.89139 -0.91106 -0.69558 0.89139 0.91106 
-0.69558 1.51495 -0.91106 -0.69558 1.51495 0.91106 -0.69522 2.10225 -0.34452 
-0.69522 2.10225 0.34452 -0.69472 2.12705 -0.2706 -0.69472 2.12705 0.2706 
-0.69367 1.09782 -0.95661 -0.69367 1.09782 0.95661 -0.69367 1.30851 -0.95661 
-0.69367 1.30851 0.95661 -0.6927 1.91053 -0.65216 -0.6927 1.91053 0.65216 
-0.69015 2.14266 -0.20407 -0.69015 2.14266 0.20407 -0.68687 2.15386 -0.13658 
-0.68687 2.15386 0.13658 -0.6849 2.1606 -0.06845 -0.6849 2.1606 0.06845 
-0.68424 2.16285 0 -0.68395 1.15042 -0.95815 -0.68395 1.15042 0.95815 
-0.68395 1.25592 -0.95815 -0.68395 1.25592 0.95815 -0.68326 0.58911 -0.73714 
-0.68326 0.58911 0.73714 -0.68326 1.81722 -0.73714 -0.68326 1.81722 0.73714 
-0.68194 0.94188 -0.92272 -0.68194 0.94188 0.92272 -0.68194 1.46446 -0.92272 
-0.68194 1.46446 0.92272 -0.67788 0.68866 -0.80787 -0.67788 0.68866 0.80787 
-0.67788 1.71768 -0.80787 -0.67788 1.71768 0.80787 -0.67665 0.79492 -0.86603 
-0.67665 0.79492 0.86603 -0.67665 1.61142 -0.86603 -0.67665 1.61142 0.86603 
-0.67504 1.20317 -0.95694 -0.67504 1.20317 0.95694 -0.6716 2.00612 -0.51864 
-0.6716 2.00612 0.51864 -0.66939 0.9929 -0.93178 -0.66939 0.9929 0.93178 
-0.66939 1.41343 -0.93178 -0.66939 1.41343 0.93178 -0.66707 2.04593 -0.4481 
-0.66707 2.04593 0.4481 -0.66641 1.94497 -0.60031 -0.66641 1.94497 0.60031 
-0.66423 2.07964 -0.37569 -0.66423 2.07964 0.37569 -0.663 2.10716 -0.30233 
-0.663 2.10716 0.30233 -0.66162 0.84338 -0.88222 -0.66162 0.84338 0.88222 
-0.66162 1.56295 -0.88222 -0.66162 1.56295 0.88222 -0.6571 1.04572 -0.93819 
-0.6571 1.04572 0.93819 -0.6571 1.36061 -0.93819 -0.6571 1.36061 0.93819 
-0.65491 1.85709 -0.68995 -0.65491 1.85709 0.68995 -0.65248 2.12255 -0.23848 
-0.65248 2.12255 0.23848 -0.64852 2.13605 -0.17139 -0.64852 2.13605 0.17139 
-0.64769 0.6461 -0.76733 -0.64769 0.6461 0.76733 -0.64769 1.76023 -0.76733 
-0.64769 1.76023 0.76733 -0.64746 0.89286 -0.89592 -0.64746 0.89286 0.89592 
-0.64746 1.51347 -0.89592 -0.64746 1.51347 0.89592 -0.64654 1.09786 -0.94196 
-0.64654 1.09786 0.94196 -0.64654 1.30848 -0.94196 -0.64654 1.30848 0.94196 
-0.64586 2.14512 -0.10325 -0.64586 2.14512 0.10325 -0.64456 0.74955 -0.83147 
-0.64456 0.74955 0.83147 -0.64456 1.65679 -0.83147 -0.64456 1.65679 0.83147 
-0.64452 2.14967 -0.03487 -0.64452 2.14967 0.03487 -0.64388 1.97633 -0.54671 
-0.64388 1.97633 0.54671 -0.63756 2.01804 -0.47808 -0.63756 2.01804 0.47808 
-0.63689 1.15054 -0.94306 -0.63689 1.15054 0.94306 -0.63689 1.25579 -0.94306 
-0.63689 1.25579 0.94306 -0.6342 0.94322 -0.90708 -0.6342 0.94322 0.90708 
-0.6342 1.46311 -0.90708 -0.6342 1.46311 0.90708 -0.63418 2.05503 -0.4058 
-0.63418 2.05503 0.4058 -0.632 2.08509 -0.33333 -0.632 2.08509 0.33333 
-0.62843 1.20317 -0.94154 -0.62843 1.20317 0.94154 -0.628 1.89394 -0.63957 
-0.628 1.89394 0.63957 -0.62677 0.79409 -0.84737 -0.62677 0.79409 0.84737 
-0.62677 1.61225 -0.84737 -0.62677 1.61225 0.84737 -0.62188 0.99432 -0.91566 
-0.62188 0.99432 0.91566 -0.62188 1.41201 -0.91566 -0.62188 1.41201 0.91566 
-0.6208 2.10225 -0.2701 -0.6208 2.10225 0.2701 -0.61938 1.80023 -0.72377 
-0.61938 1.80023 0.72377 -0.61385 0.70612 -0.79335 -0.61385 0.70612 0.79335 
-0.61385 1.70022 -0.79335 -0.61385 1.70022 0.79335 -0.6118 0.84277 -0.86321 
-0.6118 0.84277 0.86321 -0.6118 1.56357 -0.86321 -0.6118 1.56357 0.86321 
-0.61053 1.04601 -0.92164 -0.61053 1.04601 0.92164 -0.61053 1.36032 -0.92164 
-0.61053 1.36032 0.92164 -0.60967 1.98873 -0.50636 -0.60967 1.98873 0.50636 
-0.60454 1.9273 -0.58777 -0.60454 1.9273 0.58777 -0.60449 2.02755 -0.4361 
-0.60449 2.02755 0.4361 -0.6018 2.0609 -0.36353 -0.6018 2.0609 0.36353 
-0.60019 1.09815 -0.92501 -0.60019 1.09815 0.92501 -0.60019 1.30819 -0.92501 
-0.60019 1.30819 0.92501 -0.59753 0.89271 -0.87655 -0.59753 0.89271 0.87655 
-0.59753 1.51362 -0.87655 -0.59753 1.51362 0.87655 -0.59538 0.74969 -0.81086 
-0.59538 0.74969 0.81086 -0.59538 1.65664 -0.81086 -0.59538 1.65664 0.81086 
-0.59149 1.83901 -0.67524 -0.59149 1.83901 0.67524 -0.59088 1.15058 -0.92576 
-0.59088 1.15058 0.92576 -0.59088 1.25575 -0.92576 -0.59088 1.25575 0.92576 
-0.58465 1.74152 -0.75184 -0.58465 1.74152 0.75184 -0.58435 0.94326 -0.8873 
-0.58435 0.94326 0.8873 -0.58435 1.46307 -0.8873 -0.58435 1.46307 0.8873 
-0.58264 1.20317 -0.92388 -0.58264 1.20317 0.92388 -0.58264 1.95751 -0.5334 
-0.58264 1.95751 0.5334 -0.57785 0.79442 -0.82631 -0.57785 0.79442 0.82631 
-0.57785 1.61192 -0.82631 -0.57785 1.61192 0.82631 -0.57631 1.99882 -0.46433 
-0.57631 1.99882 0.46433 -0.57133 0.99593 -0.89544 -0.57133 0.99593 0.89544 
-0.57133 1.41041 -0.89544 -0.57133 1.41041 0.89544 -0.56677 1.87389 -0.62553 
-0.56677 1.87389 0.62553 -0.56536 1.69914 -0.77074 -0.56536 1.69914 0.77074 
-0.56267 0.84342 -0.8417 -0.56267 0.84342 0.8417 -0.56267 1.56291 -0.8417 
-0.56267 1.56291 0.8417 -0.56011 1.04778 -0.90092 -0.56011 1.04778 0.90092 
-0.56011 1.35855 -0.90092 -0.56011 1.35855 0.90092 -0.55707 1.78052 -0.70711 
-0.55707 1.78052 0.70711 -0.54977 1.10034 -0.90374 -0.54977 1.10034 0.90374 
-0.54977 1.30599 -0.90374 -0.54977 1.30599 0.90374 -0.54907 1.96798 -0.49172 
-0.54907 1.96798 0.49172 -0.54865 0.89345 -0.85467 -0.54865 0.89345 0.85467 
-0.54865 1.51288 -0.85467 -0.54865 1.51288 0.85467 -0.54703 1.65525 -0.78781 
-0.54703 1.65525 0.78781 -0.54376 1.90622 -0.57271 -0.54376 1.90622 0.57271 
-0.54062 1.15289 -0.90394 -0.54062 1.15289 0.90394 -0.54062 1.25344 -0.90394 
-0.54062 1.25344 0.90394 -0.53777 1.20317 -0.90399 -0.53777 1.20317 0.90399 
-0.537 1.73925 -0.72743 -0.537 1.73925 0.72743 -0.53465 0.94542 -0.86492 
-0.53465 0.94542 0.86492 -0.53465 1.46092 -0.86492 -0.53465 1.46092 0.86492 
-0.53125 1.81704 -0.65935 -0.53125 1.81704 0.65935 -0.53003 1.61043 -0.80291 
-0.53003 1.61043 0.80291 -0.52303 1.93546 -0.51781 -0.52303 1.93546 0.51781 
-0.52194 0.99815 -0.87257 -0.52194 0.99815 0.87257 -0.52194 1.40818 -0.87257 
-0.52194 1.40818 0.87257 -0.51801 1.69663 -0.74592 -0.51801 1.69663 0.74592 
-0.51496 1.56119 -0.81792 -0.51496 1.56119 0.81792 -0.51062 1.05028 -0.87742 
-0.51062 1.05028 0.87742 -0.51062 1.35605 -0.87742 -0.51062 1.35605 0.87742 
-0.51001 1.7776 -0.68023 -0.51001 1.7776 0.68023 -0.50728 1.85094 -0.60876 
-0.50728 1.85094 0.60876 -0.5006 1.10285 -0.87975 -0.5006 1.10285 0.87975 
-0.5006 1.30349 -0.87975 -0.5006 1.30349 0.87975 -0.50014 1.65277 -0.76254 
-0.50014 1.65277 0.76254 -0.49979 1.51023 -0.83005 -0.49979 1.51023 0.83005 
-0.49667 1.15294 -0.88195 -0.49667 1.15294 0.88195 -0.49667 1.25339 -0.88195 
-0.49667 1.25339 0.88195 -0.49393 1.20317 -0.88192 -0.49393 1.20317 0.88192 
-0.49009 1.73599 -0.70019 -0.49009 1.73599 0.70019 -0.48597 0.9483 -0.8398 
-0.48597 0.9483 0.8398 -0.48597 1.45804 -0.8398 -0.48597 1.45804 0.8398 
-0.4852 1.8127 -0.63083 -0.4852 1.8127 0.63083 -0.48345 1.60778 -0.77723 
-0.48345 1.60778 0.77723 -0.47388 1.00098 -0.84711 -0.47388 1.00098 0.84711 
-0.47388 1.40535 -0.84711 -0.47388 1.40535 0.84711 -0.47111 1.6928 -0.71834 
-0.47111 1.6928 0.71834 -0.46714 1.55774 -0.79126 -0.46714 1.55774 0.79126 
-0.46428 1.77298 -0.65136 -0.46428 1.77298 0.65136 -0.46275 1.05328 -0.85144 
-0.46275 1.05328 0.85144 -0.46275 1.35306 -0.85144 -0.46275 1.35306 0.85144 
-0.45756 1.10295 -0.85565 -0.45756 1.10295 0.85565 -0.45756 1.30339 -0.85565 
-0.45756 1.30339 0.85565 -0.45364 1.15311 -0.85771 -0.45364 1.15311 0.85771 
-0.45364 1.25322 -0.85771 -0.45364 1.25322 0.85771 -0.45344 1.64862 -0.73454 
-0.45344 1.64862 0.73454 -0.45232 1.50665 -0.80295 -0.45232 1.50665 0.80295 
-0.45122 1.20317 -0.85773 -0.45122 1.20317 0.85773 -0.44432 1.73092 -0.67085 
-0.44432 1.73092 0.67085 -0.43901 1.45466 -0.81225 -0.43901 1.45466 0.81225 
-0.43823 1.60399 -0.74934 -0.43823 1.60399 0.74934 -0.42727 1.40192 -0.81914 
-0.42727 1.40192 0.81914 -0.42568 1.68751 -0.68862 -0.42568 1.68751 0.68862 
-0.42213 1.55368 -0.76294 -0.42213 1.55368 0.76294 -0.42083 1.35267 -0.82533 
-0.42083 1.35267 0.82533 -0.41576 1.10329 -0.82946 -0.41576 1.10329 0.82946 
-0.41576 1.30305 -0.82946 -0.41576 1.30305 0.82946 -0.41206 1.15317 -0.83151 
-0.41206 1.15317 0.83151 -0.41206 1.25317 -0.83151 -0.41206 1.25317 0.83151 
-0.40975 1.20317 -0.83147 -0.40975 1.20317 0.83147 -0.40942 1.64382 -0.70484 
-0.40942 1.64382 0.70484 -0.40737 1.50207 -0.77417 -0.40737 1.50207 0.77417 
-0.39451 1.59906 -0.71933 -0.39451 1.59906 0.71933 -0.3943 1.44986 -0.78299 
-0.3943 1.44986 0.78299 -0.38613 1.40175 -0.79063 -0.38613 1.40175 0.79063 
-0.38286 1.68172 -0.65706 -0.38286 1.68172 0.65706 -0.37969 1.35242 -0.79671 
-0.37969 1.35242 0.79671 -0.37838 1.54837 -0.73235 -0.37838 1.54837 0.73235 
-0.37451 1.30248 -0.80067 -0.37451 1.30248 0.80067 -0.37083 1.15381 -0.80258 
-0.37083 1.15381 0.80258 -0.37083 1.25253 -0.80258 -0.37083 1.25253 0.80258 
-0.36962 1.20317 -0.80321 -0.36962 1.20317 0.80321 -0.36679 1.63777 -0.67296 
-0.36679 1.63777 0.67296 -0.36402 1.49664 -0.74318 -0.36402 1.49664 0.74318 
-0.35448 1.44916 -0.75257 -0.35448 1.44916 0.75257 -0.35241 1.59301 -0.68728 
-0.35241 1.59301 0.68728 -0.34644 1.40108 -0.76014 -0.34644 1.40108 0.76014 
-0.3398 1.35156 -0.76597 -0.3398 1.35156 0.76597 -0.33656 1.54204 -0.69987 
-0.33656 1.54204 0.69987 -0.33475 1.30165 -0.76986 -0.33475 1.30165 0.76986 
-0.33207 1.25247 -0.77237 -0.33207 1.25247 0.77237 -0.32553 1.49541 -0.71082 
-0.32553 1.49541 0.71082 -0.31602 1.44784 -0.7201 -0.31602 1.44784 0.7201 
-0.3083 1.39992 -0.72774 -0.3083 1.39992 0.72774 -0.30169 1.35031 -0.73344 
-0.30169 1.35031 0.73344 -0.29737 1.30154 -0.73768 -0.29737 1.30154 0.73768 
-0.28866 1.49345 -0.67666 -0.28866 1.49345 0.67666 -0.27941 1.44615 -0.68592 
-0.27941 1.44615 0.68592 -0.2718 1.39826 -0.69352 -0.2718 1.39826 0.69352 
-0.26587 1.3499 -0.69945 -0.26587 1.3499 0.69945 -0.23758 1.39992 -0.65703 
-0.23758 1.39992 0.65703 1.42218 0.76732 -0.65703 1.42218 0.76732 0.65703 
1.45046 0.81733 -0.69945 1.45046 0.81733 0.69945 1.4564 0.76897 -0.69352 
1.4564 0.76897 0.69352 1.464 0.72108 -0.68592 1.464 0.72108 0.68592 
1.47326 0.67378 -0.67666 1.47326 0.67378 0.67666 1.48197 0.86569 -0.73768 
1.48197 0.86569 0.73768 1.48628 0.81692 -0.73344 1.48628 0.81692 0.73344 
1.49289 0.76732 -0.72774 1.49289 0.76732 0.72774 1.50061 0.71939 -0.7201 
1.50061 0.71939 0.7201 1.51013 0.67182 -0.71082 1.51013 0.67182 0.71082 
1.51666 0.91476 -0.77237 1.51666 0.91476 0.77237 1.51934 0.86558 -0.76986 
1.51934 0.86558 0.76986 1.52115 0.62519 -0.69987 1.52115 0.62519 0.69987 
1.5244 0.81568 -0.76597 1.5244 0.81568 0.76597 1.53103 0.76615 -0.76014 
1.53103 0.76615 0.76014 1.537 0.57422 -0.68728 1.537 0.57422 0.68728 
1.53908 0.71807 -0.75257 1.53908 0.71807 0.75257 1.54861 0.67059 -0.74318 
1.54861 0.67059 0.74318 1.55138 0.52946 -0.67296 1.55138 0.52946 0.67296 
1.55422 0.96407 -0.80321 1.55422 0.96407 0.80321 1.55542 0.9147 -0.80258 
1.55542 0.9147 0.80258 1.55542 1.01343 -0.80258 1.55542 1.01343 0.80258 
1.5591 0.86476 -0.80067 1.5591 0.86476 0.80067 1.56298 0.61887 -0.73235 
1.56298 0.61887 0.73235 1.56428 0.81481 -0.79671 1.56428 0.81481 0.79671 
1.57072 0.76548 -0.79063 1.57072 0.76548 0.79063 1.5789 0.71737 -0.78299 
1.5789 0.71737 0.78299 1.5791 0.56817 -0.71933 1.5791 0.56817 0.71933 
1.59196 0.66516 -0.77417 1.59196 0.66516 0.77417 1.59401 0.52341 -0.70484 
1.59401 0.52341 0.70484 1.59435 0.96407 -0.83147 1.59435 0.96407 0.83147 
1.59666 0.91406 -0.83151 1.59666 0.91406 0.83151 1.59666 1.01407 -0.83151 
1.59666 1.01407 0.83151 1.60035 0.86419 -0.82946 1.60035 0.86419 0.82946 
1.60035 1.06394 -0.82946 1.60035 1.06394 0.82946 1.60543 0.81456 -0.82533 
1.60543 0.81456 0.82533 1.60543 1.11357 -0.82533 1.60543 1.11357 0.82533 
1.60672 0.61355 -0.76294 1.60672 0.61355 0.76294 1.61028 0.47972 -0.68862 
1.61028 0.47972 0.68862 1.61186 0.76531 -0.81914 1.61186 0.76531 0.81914 
1.62283 0.56324 -0.74934 1.62283 0.56324 0.74934 1.62361 0.71257 -0.81225 
1.62361 0.71257 0.81225 1.62891 0.43631 -0.67085 1.62891 0.43631 0.67085 
1.63582 0.96407 -0.85773 1.63582 0.96407 0.85773 1.63691 0.66058 -0.80295 
1.63691 0.66058 0.80295 1.63804 0.51861 -0.73454 1.63804 0.51861 0.73454 
1.63823 0.91401 -0.85771 1.63823 0.91401 0.85771 1.63823 1.01412 -0.85771 
1.63823 1.01412 0.85771 1.64216 0.86384 -0.85565 1.64216 0.86384 0.85565 
1.64216 1.06429 -0.85565 1.64216 1.06429 0.85565 1.64735 0.81418 -0.85144 
1.64735 0.81418 0.85144 1.64735 1.11395 -0.85144 1.64735 1.11395 0.85144 
1.64887 0.39425 -0.65136 1.64887 0.39425 0.65136 1.65174 0.60949 -0.79126 
1.65174 0.60949 0.79126 1.65571 0.47443 -0.71834 1.65571 0.47443 0.71834 
1.65847 0.76188 -0.84711 1.65847 0.76188 0.84711 1.65847 1.16625 -0.84711 
1.65847 1.16625 0.84711 1.66804 0.55945 -0.77723 1.66804 0.55945 0.77723 
1.66979 0.35453 -0.63083 1.66979 0.35453 0.63083 1.67056 0.7092 -0.8398 
1.67056 0.7092 0.8398 1.67056 1.21893 -0.8398 1.67056 1.21893 0.8398 
1.67469 0.43125 -0.70019 1.67469 0.43125 0.70019 1.67852 0.96407 -0.88192 
1.67852 0.96407 0.88192 1.68126 0.91384 -0.88195 1.68126 0.91384 0.88195 
1.68126 1.01429 -0.88195 1.68126 1.01429 0.88195 1.68438 0.65701 -0.83005 
1.68438 0.65701 0.83005 1.68474 0.51446 -0.76254 1.68474 0.51446 0.76254 
1.68519 0.86375 -0.87975 1.68519 0.86375 0.87975 1.68519 1.06438 -0.87975 
1.68519 1.06438 0.87975 1.69188 0.31629 -0.60876 1.69188 0.31629 0.60876 
1.6946 0.38964 -0.68023 1.6946 0.38964 0.68023 1.69521 0.81118 -0.87742 
1.69521 0.81118 0.87742 1.69521 1.11695 -0.87742 1.69521 1.11695 0.87742 
1.69956 0.60604 -0.81792 1.69956 0.60604 0.81792 1.7026 0.4706 -0.74592 
1.7026 0.4706 0.74592 1.70654 0.75905 -0.87257 1.70654 0.75905 0.87257 
1.70654 1.16908 -0.87257 1.70654 1.16908 0.87257 1.71463 0.55681 -0.80291 
1.71463 0.55681 0.80291 1.71584 0.35019 -0.65935 1.71584 0.35019 0.65935 
1.71925 0.70631 -0.86492 1.71925 0.70631 0.86492 1.71925 1.22182 -0.86492 
1.71925 1.22182 0.86492 1.7216 0.42798 -0.72743 1.7216 0.42798 0.72743 
1.72236 0.96407 -0.90399 1.72236 0.96407 0.90399 1.72522 0.91379 -0.90394 
1.72522 0.91379 0.90394 1.72522 1.01434 -0.90394 1.72522 1.01434 0.90394 
1.72836 0.26101 -0.57271 1.72836 0.26101 0.57271 1.73162 0.51198 -0.78781 
1.73162 0.51198 0.78781 1.73325 0.65435 -0.85467 1.73325 0.65435 0.85467 
1.73325 1.27378 -0.85467 1.73325 1.27378 0.85467 1.73367 0.19925 -0.49172 
1.73367 0.19925 0.49172 1.73437 0.86124 -0.90374 1.73437 0.86124 0.90374 
1.73437 1.06689 -0.90374 1.73437 1.06689 0.90374 1.74167 0.38671 -0.70711 
1.74167 0.38671 0.70711 1.7447 0.80868 -0.90092 1.7447 0.80868 0.90092 
1.7447 1.11945 -0.90092 1.7447 1.11945 0.90092 1.74727 0.60432 -0.8417 
1.74727 0.60432 0.8417 1.74727 1.32381 -0.8417 1.74727 1.32381 0.8417 
1.74995 0.4681 -0.77074 1.74995 0.4681 0.77074 1.75137 0.29334 -0.62553 
1.75137 0.29334 0.62553 1.75592 0.75683 -0.89544 1.75592 0.75683 0.89544 
1.75592 1.1713 -0.89544 1.75592 1.1713 0.89544 1.76091 0.16841 -0.46433 
1.76091 0.16841 0.46433 1.76245 0.55532 -0.82631 1.76245 0.55532 0.82631 
1.76245 1.37281 -0.82631 1.76245 1.37281 0.82631 1.76723 0.20972 -0.5334 
1.76723 0.20972 0.5334 1.76723 0.96407 -0.92388 1.76723 0.96407 0.92388 
1.76894 0.70416 -0.8873 1.76894 0.70416 0.8873 1.76894 1.22397 -0.8873 
1.76894 1.22397 0.8873 1.76924 0.42571 -0.75184 1.76924 0.42571 0.75184 
1.77548 0.91148 -0.92576 1.77548 0.91148 0.92576 1.77548 1.01665 -0.92576 
1.77548 1.01665 0.92576 1.77608 0.32822 -0.67524 1.77608 0.32822 0.67524 
1.77998 0.51059 -0.81086 1.77998 0.51059 0.81086 1.77998 1.41754 -0.81086 
1.77998 1.41754 0.81086 1.78212 0.65361 -0.87655 1.78212 0.65361 0.87655 
1.78212 1.27452 -0.87655 1.78212 1.27452 0.87655 1.78478 0.85905 -0.92501 
1.78478 0.85905 0.92501 1.78478 1.06908 -0.92501 1.78478 1.06908 0.92501 
1.78639 0.10634 -0.36353 1.78639 0.10634 0.36353 1.78908 0.13968 -0.4361 
1.78908 0.13968 0.4361 1.78913 0.23993 -0.58777 1.78913 0.23993 0.58777 
1.79426 0.1785 -0.50636 1.79426 0.1785 0.50636 1.79512 0.80691 -0.92164 
1.79512 0.80691 0.92164 1.79512 1.12122 -0.92164 1.79512 1.12122 0.92164 
1.79639 0.60366 -0.86321 1.79639 0.60366 0.86321 1.79639 1.32447 -0.86321 
1.79639 1.32447 0.86321 1.79845 0.46701 -0.79335 1.79845 0.46701 0.79335 
1.80397 0.367 -0.72377 1.80397 0.367 0.72377 1.80647 0.75522 -0.91566 
1.80647 0.75522 0.91566 1.80647 1.17291 -0.91566 1.80647 1.17291 0.91566 
1.81136 0.55499 -0.84737 1.81136 0.55499 0.84737 1.81136 1.37314 -0.84737 
1.81136 1.37314 0.84737 1.8126 0.2733 -0.63957 1.8126 0.2733 0.63957 
1.81303 0.96407 -0.94154 1.81303 0.96407 0.94154 1.81659 0.08214 -0.33333 
1.81659 0.08214 0.33333 1.81877 0.1122 -0.4058 1.81877 0.1122 0.4058 
1.81879 0.70412 -0.90708 1.81879 0.70412 0.90708 1.81879 1.22401 -0.90708 
1.81879 1.22401 0.90708 1.82148 0.91144 -0.94306 1.82148 0.91144 0.94306 
1.82148 1.01669 -0.94306 1.82148 1.01669 0.94306 1.82215 0.14919 -0.47808 
1.82215 0.14919 0.47808 1.82848 0.1909 -0.54671 1.82848 0.1909 0.54671 
1.82916 0.51044 -0.83147 1.82916 0.51044 0.83147 1.82916 1.41769 -0.83147 
1.82916 1.41769 0.83147 1.83045 0.02211 -0.10325 1.83045 0.02211 0.10325 
1.83114 0.85875 -0.94196 1.83114 0.85875 0.94196 1.83114 1.06938 -0.94196 
1.83114 1.06938 0.94196 1.83206 0.65376 -0.89592 1.83206 0.65376 0.89592 
1.83206 1.27437 -0.89592 1.83206 1.27437 0.89592 1.83229 0.407 -0.76733 
1.83229 0.407 0.76733 1.83312 0.03119 -0.17139 1.83312 0.03119 0.17139 
1.83708 0.04469 -0.23848 1.83708 0.04469 0.23848 1.83951 0.31014 -0.68995 
1.83951 0.31014 0.68995 1.84169 0.80662 -0.93819 1.84169 0.80662 0.93819 
1.84169 1.12151 -0.93819 1.84169 1.12151 0.93819 1.84622 0.60428 -0.88222 
1.84622 0.60428 0.88222 1.84622 1.32385 -0.88222 1.84622 1.32385 0.88222 
1.84759 0.06008 -0.30233 1.84759 0.06008 0.30233 1.84883 0.08759 -0.37569 
1.84883 0.08759 0.37569 1.85101 0.22226 -0.60031 1.85101 0.22226 0.60031 
1.85166 0.1213 -0.4481 1.85166 0.1213 0.4481 1.85398 0.7538 -0.93178 
1.85398 0.7538 0.93178 1.85398 1.17433 -0.93178 1.85398 1.17433 0.93178 
1.85619 0.16111 -0.51864 1.85619 0.16111 0.51864 1.85963 0.96407 -0.95694 
1.85963 0.96407 0.95694 1.86124 0.55582 -0.86603 1.86124 0.55582 0.86603 
1.86124 1.37231 -0.86603 1.86124 1.37231 0.86603 1.86247 0.44956 -0.80787 
1.86247 0.44956 0.80787 1.86247 1.47857 -0.80787 1.86247 1.47857 0.80787 
1.86653 0.70277 -0.92272 1.86653 0.70277 0.92272 1.86653 1.22536 -0.92272 
1.86653 1.22536 0.92272 1.86785 0.35001 -0.73714 1.86785 0.35001 0.73714 
1.86855 0.91132 -0.95815 1.86855 0.91132 0.95815 1.86855 1.01681 -0.95815 
1.86855 1.01681 0.95815 1.86883 0.00438 0 1.86949 0.00663 -0.06845 
1.86949 0.00663 0.06845 1.87147 0.01338 -0.13658 1.87147 0.01338 0.13658 
1.87475 0.02458 -0.20407 1.87475 0.02458 0.20407 1.8773 0.2567 -0.65216 
1.8773 0.2567 0.65216 1.87827 0.85872 -0.95661 1.87827 0.85872 0.95661 
1.87827 1.06941 -0.95661 1.87827 1.06941 0.95661 1.87932 0.04019 -0.2706 
1.87932 0.04019 0.2706 1.87982 0.06498 -0.34452 1.87982 0.06498 0.34452 
1.88017 0.65228 -0.91106 1.88017 0.65228 0.91106 1.88017 1.27585 -0.91106 
1.88017 1.27585 0.91106 1.88193 0.09555 -0.41697 1.88193 0.09555 0.41697 
1.88564 0.13292 -0.48924 1.88564 0.13292 0.48924 1.88986 0.80558 -0.9525 
1.88986 0.80558 0.9525 1.88986 1.12255 -0.9525 1.88986 1.12255 0.9525 
1.8911 0.17539 -0.55768 1.8911 0.17539 0.55768 1.89385 0.49389 -0.84461 
1.89385 0.49389 0.84461 1.89385 1.43424 -0.84461 1.89385 1.43424 0.84461 
1.89456 0.60294 -0.89687 1.89456 0.60294 0.89687 1.89456 1.32519 -0.89687 
1.89456 1.32519 0.89687 1.89729 0.391 -0.7796 1.89729 0.391 0.7796 
1.89729 1.53713 -0.7796 1.89729 1.53713 0.7796 1.90223 0.75292 -0.94555 
1.90223 0.75292 0.94555 1.90223 1.17521 -0.94555 1.90223 1.17521 0.94555 
1.90378 -0.00455 -0.0347 1.90378 -0.00455 0.0347 1.90486 0.29479 -0.70144 
1.90486 0.29479 0.70144 1.90511 -1e-05 -0.10308 1.90511 -1e-05 0.10308 
1.90694 0.96407 -0.97003 1.90694 0.96407 0.97003 1.90776 0.00904 -0.17114 
1.90776 0.00904 0.17114 1.91144 0.04469 -0.31284 1.91144 0.04469 0.31284 
1.9117 0.02252 -0.23822 1.9117 0.02252 0.23822 1.91279 0.07259 -0.38606 
1.91279 0.07259 0.38606 1.91527 0.70189 -0.93606 1.91527 0.70189 0.93606 
1.91527 1.22624 -0.93606 1.91527 1.22624 0.93606 1.91576 0.10666 -0.45829 
1.91576 0.10666 0.45829 1.91603 0.91128 -0.97083 1.91603 0.91128 0.97083 
1.91603 1.01685 -0.97083 1.91603 1.01685 0.97083 1.91665 0.20766 -0.6111 
1.91665 0.20766 0.6111 1.9204 0.14683 -0.52862 1.9204 0.14683 0.52862 
1.92717 0.85811 -0.9691 1.92717 0.85811 0.9691 1.92717 1.07002 -0.9691 
1.92717 1.07002 0.9691 1.92783 0.43447 -0.81866 1.92783 0.43447 0.81866 
1.92783 1.49366 -0.81866 1.92783 1.49366 0.81866 1.92898 0.65161 -0.92388 
1.92898 0.65161 0.92388 1.92898 1.27652 -0.92388 1.92898 1.27652 0.92388 
1.93205 0.54791 -0.88281 1.93205 0.54791 0.88281 1.93205 1.38022 -0.88281 
1.93205 1.38022 0.88281 1.93301 0.33581 -0.74716 1.93301 0.33581 0.74716 
1.93884 -0.0134 0 1.93897 0.80499 -0.96447 1.93897 0.80499 0.96447 
1.93897 1.12314 -0.96447 1.93897 1.12314 0.96447 1.93935 -0.01105 -0.06932 
1.93935 -0.01105 0.06932 1.94151 -0.00425 -0.13762 1.94151 -0.00425 0.13762 
1.94325 0.24338 -0.66174 1.94325 0.24338 0.66174 1.94424 0.05179 -0.3542 
1.94424 0.05179 0.3542 1.94466 0.00712 -0.20526 1.94466 0.00712 0.20526 
1.94585 0.02458 -0.27517 1.94585 0.02458 0.27517 1.94626 0.08271 -0.42631 
1.94626 0.08271 0.42631 1.95029 0.12032 -0.49824 1.95029 0.12032 0.49824 
1.95111 0.75256 -0.95694 1.95111 0.75256 0.95694 1.95111 1.17557 -0.95694 
1.95111 1.17557 0.95694 1.95483 0.16326 -0.56626 1.95483 0.16326 0.56626 
1.95483 0.96407 -0.98079 1.95483 0.96407 0.98079 1.96299 0.3779 -0.78833 
1.96299 0.3779 0.78833 1.96299 1.55023 -0.78833 1.96299 1.55023 0.78833 
1.96433 0.70161 -0.94693 1.96433 0.70161 0.94693 1.96433 1.22652 -0.94693 
1.96433 1.22652 0.94693 1.96539 0.48696 -0.85926 1.96539 0.48696 0.85926 
1.96539 1.44117 -0.85926 1.96539 1.44117 0.85926 1.96546 0.91084 -0.9814 
1.96546 0.91084 0.9814 1.96546 1.01729 -0.9814 1.96546 1.01729 0.9814 
1.96607 0.59607 -0.91147 1.96607 0.59607 0.91147 1.96607 1.33206 -0.91147 
1.96607 1.33206 0.91147 1.9708 0.28237 -0.70937 1.9708 0.28237 0.70937 
1.97477 -0.01987 -0.0347 1.97477 -0.01987 0.0347 1.97544 -0.01511 -0.10377 
1.97544 -0.01511 0.10377 1.97664 0.85778 -0.97912 1.97664 0.85778 0.97912 
1.97664 1.07035 -0.97912 1.97664 1.07035 0.97912 1.97762 0.06149 -0.39455 
1.97762 0.06149 0.39455 1.97811 -0.00597 -0.17181 1.97811 -0.00597 0.17181 
1.97853 0.03119 -0.3168 1.97853 0.03119 0.3168 1.97878 0.00904 -0.24216 
1.97878 0.00904 0.24216 1.98068 0.09594 -0.4666 1.98068 0.09594 0.4666 
1.98086 0.19689 -0.61875 1.98086 0.19689 0.61875 1.9846 0.13625 -0.53609 
1.9846 0.13625 0.53609 1.98833 0.80502 -0.97396 1.98833 0.80502 0.97396 
1.98833 1.12311 -0.97396 1.98833 1.12311 0.97396 1.99916 0.32446 -0.75378 
1.99916 0.32446 0.75378 1.99916 1.60367 -0.75378 1.99916 1.60367 0.75378 
2.00034 0.42823 -0.83097 2.00034 0.42823 0.83097 2.00034 1.4999 -0.83097 
2.00034 1.4999 0.83097 2.00049 0.75274 -0.96593 2.00049 0.75274 0.96593 
2.00049 1.17539 -0.96593 2.00049 1.17539 0.96593 2.00134 0.64608 -0.93638 
2.00134 0.64608 0.93638 2.00134 1.28205 -0.93638 2.00134 1.28205 0.93638 
2.00319 0.96407 -0.98918 2.00319 0.96407 0.98918 2.00402 0.54223 -0.89486 
2.00402 0.54223 0.89486 2.00402 1.3859 -0.89486 2.00402 1.3859 0.89486 
2.00818 0.23417 -0.66871 2.00818 0.23417 0.66871 2.01064 -0.02619 0 
2.01097 -0.02382 -0.06914 2.01097 -0.02382 0.06914 2.01149 0.07374 -0.43378 
2.01149 0.07374 0.43378 2.01194 0.04049 -0.35773 2.01194 0.04049 0.35773 
2.01197 -0.01672 -0.13795 2.01197 -0.01672 0.13795 2.0123 -0.00425 -0.20841 
2.0123 -0.00425 0.20841 2.01334 0.01338 -0.27845 2.01334 0.01338 0.27845 
2.01398 0.91081 -0.98928 2.01398 0.91081 0.98928 2.01398 1.01732 -0.98928 
2.01398 1.01732 0.98928 2.01501 0.11122 -0.50443 2.01501 0.11122 0.50443 
2.01939 0.15455 -0.57241 2.01939 0.15455 0.57241 2.02545 0.8575 -0.98648 
2.02545 0.8575 0.98648 2.02545 1.07063 -0.98648 2.02545 1.07063 0.98648 
2.03609 0.37299 -0.79855 2.03609 0.37299 0.79855 2.03609 1.55514 -0.79855 
2.03609 1.55514 0.79855 2.03614 0.27445 -0.71519 2.03614 0.27445 0.71519 
2.03725 0.6969 -0.95704 2.03725 0.6969 0.95704 2.03725 1.23123 -0.95704 
2.03725 1.23123 0.95704 2.03728 0.80477 -0.98079 2.03728 0.80477 0.98079 
2.03728 1.12336 -0.98079 2.03728 1.12336 0.98079 2.03854 0.48225 -0.86917 
2.03854 0.48225 0.86917 2.03854 1.44588 -0.86917 2.03854 1.44588 0.86917 
2.03903 0.59144 -0.92133 2.03903 0.59144 0.92133 2.03903 1.33669 -0.92133 
2.03903 1.33669 0.92133 2.0455 -0.02986 -0.0347 2.0455 -0.02986 0.0347 
2.04574 0.05229 -0.39726 2.04574 0.05229 0.39726 2.04575 0.08853 -0.47179 
2.04575 0.08853 0.47179 2.04615 -0.01511 -0.17448 2.04615 -0.01511 0.17448 
2.04616 -0.02511 -0.10375 2.04616 -0.02511 0.10375 2.04632 0.18956 -0.62403 
2.04632 0.18956 0.62403 2.04667 0.02211 -0.31947 2.04667 0.02211 0.31947 
2.04684 -1e-05 -0.24481 2.04684 -1e-05 0.24481 2.04972 0.12911 -0.54112 
2.04972 0.12911 0.54112 2.0519 0.96407 -0.99518 2.0519 0.96407 0.99518 
2.0631 0.9107 -0.99479 2.0631 0.9107 0.99479 2.0631 1.01743 -0.99479 
2.0631 1.01743 0.99479 2.07367 0.4249 -0.83874 2.07367 0.4249 0.83874 
2.07367 1.50323 -0.83874 2.07367 1.50323 0.83874 2.07372 0.22814 -0.67276 
2.07372 0.22814 0.67276 2.07432 0.31892 -0.76031 2.07432 0.31892 0.76031 
2.07432 1.60921 -0.76031 2.07432 1.60921 0.76031 2.07452 0.64228 -0.94381 
2.07452 0.64228 0.94381 2.07452 1.28585 -0.94381 2.07452 1.28585 0.94381 
2.07456 0.85749 -0.99144 2.07456 0.85749 0.99144 2.07456 1.07064 -0.99144 
2.07456 1.07064 0.99144 2.07499 0.75094 -0.97415 2.07499 0.75094 0.97415 
2.07499 1.17719 -0.97415 2.07499 1.17719 0.97415 2.07677 0.53881 -0.90211 
2.07677 0.53881 0.90211 2.07677 1.38932 -0.90211 2.07677 1.38932 0.90211 
2.08029 0.03355 -0.35957 2.08029 0.03355 0.35957 2.08031 0.10579 -0.50845 
2.08031 0.10579 0.50845 2.08044 -0.03352 0 2.08054 0.06726 -0.43694 
2.08054 0.06726 0.43694 2.0806 -0.01105 -0.21057 2.0806 -0.01105 0.21057 
2.08061 -0.03112 -0.06931 2.08061 -0.03112 0.06931 2.08078 -0.02382 -0.13895 
2.08078 -0.02382 0.13895 2.08147 0.00663 -0.28043 2.08147 0.00663 0.28043 
2.08451 0.14932 -0.57611 2.08451 0.14932 0.57611 2.10085 0.96407 -0.9988 
2.10085 0.96407 0.9988 2.11168 0.36925 -0.80296 2.11168 0.36925 0.80296 
2.11168 1.55888 -0.80296 2.11168 1.55888 0.80296 2.11168 0.4799 -0.87414 
2.11168 0.4799 0.87414 2.11168 1.44823 -0.87414 2.11168 1.44823 0.87414 
2.11172 0.27072 -0.71959 2.11172 0.27072 0.71959 2.11172 0.18577 -0.62674 
2.11172 0.18577 0.62674 2.11213 0.69569 -0.96257 2.11213 0.69569 0.96257 
2.11213 1.23244 -0.96257 2.11213 1.23244 0.96257 2.11213 0.58912 -0.92628 
2.11213 0.58912 0.92628 2.11213 1.33901 -0.92628 2.11213 1.33901 0.92628 
2.11216 0.80357 -0.98631 2.11216 0.80357 0.98631 2.11216 1.12456 -0.98631 
2.11216 1.12456 0.98631 2.11216 0.91066 -0.99786 2.11216 0.91066 0.99786 
2.11216 1.01747 -0.99786 2.11216 1.01747 0.99786 2.11505 0.04794 -0.39938 
2.11505 0.04794 0.39938 2.11505 0.01756 -0.3208 2.11505 0.01756 0.3208 
2.11506 0.08418 -0.4739 2.11506 0.08418 0.4739 2.11506 0.12549 -0.54367 
2.11506 0.12549 0.54367 2.11521 -0.01987 -0.17515 2.11521 -0.01987 0.17515 
2.11521 -0.00455 -0.24614 2.11521 -0.00455 0.24614 2.11522 -0.02986 -0.10442 
2.11522 -0.02986 0.10442 2.11522 -0.03473 -0.0347 2.11522 -0.03473 0.0347 
2.14992 -0.03594 0 2.14992 -0.03352 -0.06948 2.14992 -0.03352 0.06948 
2.14992 -0.02619 -0.13928 2.14992 -0.02619 0.13928 2.14992 -0.0134 -0.21108 
2.14992 -0.0134 0.21108 2.14992 0.00438 -0.28108 2.14992 0.00438 0.28108 
2.14992 0.03128 -0.36044 2.14992 0.03128 0.36044 2.14992 0.06509 -0.438 
2.14992 0.06509 0.438 2.14992 0.1037 -0.50969 2.14992 0.1037 0.50969 
2.14992 0.14757 -0.57735 2.14992 0.14757 0.57735 2.14992 0.226 -0.67472 
2.14992 0.226 0.67472 2.14992 0.31707 -0.76249 2.14992 0.31707 0.76249 
2.14992 0.42333 -0.84119 2.14992 0.42333 0.84119 2.14992 0.53766 -0.90453 
2.14992 0.53766 0.90453 2.14992 0.64136 -0.9465 2.14992 0.64136 0.9465 
2.14992 0.75034 -0.97689 2.14992 0.75034 0.97689 2.14992 0.85719 -0.99427 
2.14992 0.85719 0.99427 2.14992 0.96407 -1 2.14992 0.96407 1 
2.14992 1.07094 -0.99427 2.14992 1.07094 0.99427 2.14992 1.17779 -0.97689 
2.14992 1.17779 0.97689 2.14992 1.28677 -0.9465 2.14992 1.28677 0.9465 
2.14992 1.39047 -0.90453 2.14992 1.39047 0.90453 2.14992 1.5048 -0.84119 
2.14992 1.5048 0.84119 2.14992 1.61106 -0.76249 2.14992 1.61106 0.76249 
2.18461 -0.03473 -0.0347 2.18461 -0.03473 0.0347 2.18461 -0.02986 -0.10442 
2.18461 -0.02986 0.10442 2.18462 -0.00455 -0.24614 2.18462 -0.00455 0.24614 
2.18462 -0.01987 -0.17515 2.18462 -0.01987 0.17515 2.18477 0.12549 -0.54367 
2.18477 0.12549 0.54367 2.18477 0.08418 -0.4739 2.18477 0.08418 0.4739 
2.18478 0.01756 -0.3208 2.18478 0.01756 0.3208 2.18478 0.04794 -0.39938 
2.18478 0.04794 0.39938 2.18768 0.91066 -0.99786 2.18768 0.91066 0.99786 
2.18768 1.01747 -0.99786 2.18768 1.01747 0.99786 2.18768 0.80357 -0.98631 
2.18768 0.80357 0.98631 2.18768 1.12456 -0.98631 2.18768 1.12456 0.98631 
2.1877 0.58912 -0.92628 2.1877 0.58912 0.92628 2.1877 1.33901 -0.92628 
2.1877 1.33901 0.92628 2.18771 0.69569 -0.96257 2.18771 0.69569 0.96257 
2.18771 1.23244 -0.96257 2.18771 1.23244 0.96257 2.18812 0.18577 -0.62674 
2.18812 0.18577 0.62674 2.18812 0.27072 -0.71959 2.18812 0.27072 0.71959 
2.18812 1.65741 -0.71959 2.18812 1.65741 0.71959 2.18815 0.4799 -0.87414 
2.18815 0.4799 0.87414 2.18815 1.44823 -0.87414 2.18815 1.44823 0.87414 
2.18815 0.36925 -0.80296 2.18815 0.36925 0.80296 2.18815 1.55888 -0.80296 
2.18815 1.55888 0.80296 2.19899 0.96407 -0.9988 2.19899 0.96407 0.9988 
2.21532 0.14932 -0.57611 2.21532 0.14932 0.57611 2.21837 0.00663 -0.28043 
2.21837 0.00663 0.28043 2.21906 -0.02382 -0.13895 2.21906 -0.02382 0.13895 
2.21923 -0.03112 -0.06931 2.21923 -0.03112 0.06931 2.21924 -0.01105 -0.21057 
2.21924 -0.01105 0.21057 2.2193 0.06726 -0.43694 2.2193 0.06726 0.43694 
2.21939 -0.03352 0 2.21953 0.10579 -0.50845 2.21953 0.10579 0.50845 
2.21955 0.03355 -0.35957 2.21955 0.03355 0.35957 2.22306 0.53881 -0.90211 
2.22306 0.53881 0.90211 2.22306 1.38932 -0.90211 2.22306 1.38932 0.90211 
2.22484 0.75094 -0.97415 2.22484 0.75094 0.97415 2.22484 1.17719 -0.97415 
2.22484 1.17719 0.97415 2.22528 0.85749 -0.99144 2.22528 0.85749 0.99144 
2.22528 1.07064 -0.99144 2.22528 1.07064 0.99144 2.22532 0.64228 -0.94381 
2.22532 0.64228 0.94381 2.22532 1.28585 -0.94381 2.22532 1.28585 0.94381 
2.22551 0.31892 -0.76031 2.22551 0.31892 0.76031 2.22551 1.60921 -0.76031 
2.22551 1.60921 0.76031 2.22611 0.22814 -0.67276 2.22611 0.22814 0.67276 
2.22617 0.4249 -0.83874 2.22617 0.4249 0.83874 2.22617 1.50323 -0.83874 
2.22617 1.50323 0.83874 2.23674 0.9107 -0.99479 2.23674 0.9107 0.99479 
2.23674 1.01743 -0.99479 2.23674 1.01743 0.99479 2.24794 0.96407 -0.99518 
2.24794 0.96407 0.99518 2.25011 0.12911 -0.54112 2.25011 0.12911 0.54112 
2.25299 -1e-05 -0.24481 2.25299 -1e-05 0.24481 2.25317 0.02211 -0.31947 
2.25317 0.02211 0.31947 2.25352 0.18956 -0.62403 2.25352 0.18956 0.62403 
2.25367 -0.02511 -0.10375 2.25367 -0.02511 0.10375 2.25368 -0.01511 -0.17448 
2.25368 -0.01511 0.17448 2.25408 0.08853 -0.47179 2.25408 0.08853 0.47179 
2.2541 0.05229 -0.39726 2.2541 0.05229 0.39726 2.25434 -0.02986 -0.0347 
2.25434 -0.02986 0.0347 2.26081 0.59144 -0.92133 2.26081 0.59144 0.92133 
2.26081 1.33669 -0.92133 2.26081 1.33669 0.92133 2.2613 0.48225 -0.86917 
2.2613 0.48225 0.86917 2.2613 1.44588 -0.86917 2.2613 1.44588 0.86917 
2.26255 0.80477 -0.98079 2.26255 0.80477 0.98079 2.26255 1.12336 -0.98079 
2.26255 1.12336 0.98079 2.26259 0.6969 -0.95704 2.26259 0.6969 0.95704 
2.26259 1.23123 -0.95704 2.26259 1.23123 0.95704 2.2637 0.27445 -0.71519 
2.2637 0.27445 0.71519 2.2637 1.65368 -0.71519 2.2637 1.65368 0.71519 
2.26375 0.37299 -0.79855 2.26375 0.37299 0.79855 2.26375 1.55514 -0.79855 
2.26375 1.55514 0.79855 2.27439 0.8575 -0.98648 2.27439 0.8575 0.98648 
2.27439 1.07063 -0.98648 2.27439 1.07063 0.98648 2.28044 0.15455 -0.57241 
2.28044 0.15455 0.57241 2.28483 0.11122 -0.50443 2.28483 0.11122 0.50443 
2.28586 0.91081 -0.98928 2.28586 0.91081 0.98928 2.28586 1.01732 -0.98928 
2.28586 1.01732 0.98928 2.2865 0.01338 -0.27845 2.2865 0.01338 0.27845 
2.28753 -0.00425 -0.20841 2.28753 -0.00425 0.20841 2.28787 -0.01672 -0.13795 
2.28787 -0.01672 0.13795 2.2879 0.04049 -0.35773 2.2879 0.04049 0.35773 
2.28835 0.07374 -0.43378 2.28835 0.07374 0.43378 2.28887 -0.02382 -0.06914 
2.28887 -0.02382 0.06914 2.2892 -0.02619 0 2.29166 0.23417 -0.66871 
2.29166 0.23417 0.66871 2.29166 1.69396 -0.66871 2.29166 1.69396 0.66871 
2.29582 0.54223 -0.89486 2.29582 0.54223 0.89486 2.29582 1.3859 -0.89486 
2.29582 1.3859 0.89486 2.29665 0.96407 -0.98918 2.29665 0.96407 0.98918 
2.29849 0.64608 -0.93638 2.29849 0.64608 0.93638 2.29849 1.28205 -0.93638 
2.29849 1.28205 0.93638 2.29935 0.75274 -0.96593 2.29935 0.75274 0.96593 
2.29935 1.17539 -0.96593 2.29935 1.17539 0.96593 2.2995 0.42823 -0.83097 
2.2995 0.42823 0.83097 2.2995 1.4999 -0.83097 2.2995 1.4999 0.83097 
2.30067 0.32446 -0.75378 2.30067 0.32446 0.75378 2.30067 1.60367 -0.75378 
2.30067 1.60367 0.75378 2.31151 0.80502 -0.97396 2.31151 0.80502 0.97396 
2.31151 1.12311 -0.97396 2.31151 1.12311 0.97396 2.31523 0.13625 -0.53609 
2.31523 0.13625 0.53609 2.31897 0.19689 -0.61875 2.31897 0.19689 0.61875 
2.31897 1.73124 -0.61875 2.31897 1.73124 0.61875 2.31916 0.09594 -0.4666 
2.31916 0.09594 0.4666 2.32106 0.00904 -0.24216 2.32106 0.00904 0.24216 
2.3213 0.03119 -0.3168 2.3213 0.03119 0.3168 2.32173 -0.00597 -0.17181 
2.32173 -0.00597 0.17181 2.32222 0.06149 -0.39455 2.32222 0.06149 0.39455 
2.3232 0.85778 -0.97912 2.3232 0.85778 0.97912 2.3232 1.07035 -0.97912 
2.3232 1.07035 0.97912 2.3244 -0.01511 -0.10377 2.3244 -0.01511 0.10377 
2.32507 -0.01987 -0.0347 2.32507 -0.01987 0.0347 2.32904 0.28237 -0.70937 
2.32904 0.28237 0.70937 2.32904 1.64576 -0.70937 2.32904 1.64576 0.70937 
2.33376 0.59607 -0.91147 2.33376 0.59607 0.91147 2.33376 1.33206 -0.91147 
2.33376 1.33206 0.91147 2.33437 0.91084 -0.9814 2.33437 0.91084 0.9814 
2.33437 1.01729 -0.9814 2.33437 1.01729 0.9814 2.33445 0.48696 -0.85926 
2.33445 0.48696 0.85926 2.33445 1.44117 -0.85926 2.33445 1.44117 0.85926 
2.3355 0.70161 -0.94693 2.3355 0.70161 0.94693 2.3355 1.22652 -0.94693 
2.3355 1.22652 0.94693 2.33684 0.3779 -0.78833 2.33684 0.3779 0.78833 
2.33684 1.55023 -0.78833 2.33684 1.55023 0.78833 2.34501 0.16326 -0.56626 
2.34501 0.16326 0.56626 2.34501 0.96407 -0.98079 2.34501 0.96407 0.98079 
2.34873 0.75256 -0.95694 2.34873 0.75256 0.95694 2.34873 1.17557 -0.95694 
2.34873 1.17557 0.95694 2.34955 0.12032 -0.49824 2.34955 0.12032 0.49824 
2.35357 0.08271 -0.42631 2.35357 0.08271 0.42631 2.35399 0.02458 -0.27517 
2.35399 0.02458 0.27517 2.35518 0.00712 -0.20526 2.35518 0.00712 0.20526 
2.3556 0.05179 -0.3542 2.3556 0.05179 0.3542 2.35658 0.24338 -0.66174 
2.35658 0.24338 0.66174 2.35658 1.68475 -0.66174 2.35658 1.68475 0.66174 
2.35833 -0.00425 -0.13762 2.35833 -0.00425 0.13762 2.36049 -0.01105 -0.06932 
2.36049 -0.01105 0.06932 2.36087 0.80499 -0.96447 2.36087 0.80499 0.96447 
2.36087 1.12314 -0.96447 2.36087 1.12314 0.96447 2.361 -0.0134 0 
2.36682 0.33581 -0.74716 2.36682 0.33581 0.74716 2.36682 1.59232 -0.74716 
2.36682 1.59232 0.74716 2.36779 0.54791 -0.88281 2.36779 0.54791 0.88281 
2.36779 1.38022 -0.88281 2.36779 1.38022 0.88281 2.37086 0.65161 -0.92388 
2.37086 0.65161 0.92388 2.37086 1.27652 -0.92388 2.37086 1.27652 0.92388 
2.37201 0.43447 -0.81866 2.37201 0.43447 0.81866 2.37201 1.49366 -0.81866 
2.37201 1.49366 0.81866 2.37267 0.85811 -0.9691 2.37267 0.85811 0.9691 
2.37267 1.07002 -0.9691 2.37267 1.07002 0.9691 2.37943 0.14683 -0.52862 
2.37943 0.14683 0.52862 2.38319 0.20766 -0.6111 2.38319 0.20766 0.6111 
2.38319 1.72047 -0.6111 2.38319 1.72047 0.6111 2.3838 0.91128 -0.97083 
2.3838 0.91128 0.97083 2.3838 1.01685 -0.97083 2.3838 1.01685 0.97083 
2.38408 0.10666 -0.45829 2.38408 0.10666 0.45829 2.38457 0.70189 -0.93606 
2.38457 0.70189 0.93606 2.38457 1.22624 -0.93606 2.38457 1.22624 0.93606 
2.38704 0.07259 -0.38606 2.38704 0.07259 0.38606 2.38814 0.02252 -0.23822 
2.38814 0.02252 0.23822 2.3884 0.04469 -0.31284 2.3884 0.04469 0.31284 
2.39208 0.00904 -0.17114 2.39208 0.00904 0.17114 2.3929 0.96407 -0.97003 
2.3929 0.96407 0.97003 2.39473 -1e-05 -0.10308 2.39473 -1e-05 0.10308 
2.39498 0.29479 -0.70144 2.39498 0.29479 0.70144 2.39498 1.63334 -0.70144 
2.39498 1.63334 0.70144 2.39605 -0.00455 -0.0347 2.39605 -0.00455 0.0347 
2.3976 0.75292 -0.94555 2.3976 0.75292 0.94555 2.3976 1.17521 -0.94555 
2.3976 1.17521 0.94555 2.40255 0.391 -0.7796 2.40255 0.391 0.7796 
2.40255 1.53713 -0.7796 2.40255 1.53713 0.7796 2.40527 0.60294 -0.89687 
2.40527 0.60294 0.89687 2.40527 1.32519 -0.89687 2.40527 1.32519 0.89687 
2.40599 0.49389 -0.84461 2.40599 0.49389 0.84461 2.40599 1.43424 -0.84461 
2.40599 1.43424 0.84461 2.40874 0.17539 -0.55768 2.40874 0.17539 0.55768 
2.40874 1.75274 -0.55768 2.40874 1.75274 0.55768 2.40997 0.80558 -0.9525 
2.40997 0.80558 0.9525 2.40997 1.12255 -0.9525 2.40997 1.12255 0.9525 
2.4142 0.13292 -0.48924 2.4142 0.13292 0.48924 2.41791 0.09555 -0.41697 
2.41791 0.09555 0.41697 2.41966 0.65228 -0.91106 2.41966 0.65228 0.91106 
2.41966 1.27585 -0.91106 2.41966 1.27585 0.91106 2.42002 0.06498 -0.34452 
2.42002 0.06498 0.34452 2.42052 0.04019 -0.2706 2.42052 0.04019 0.2706 
2.42157 0.85872 -0.95661 2.42157 0.85872 0.95661 2.42157 1.06941 -0.95661 
2.42157 1.06941 0.95661 2.42254 0.2567 -0.65216 2.42254 0.2567 0.65216 
2.42254 1.67143 -0.65216 2.42254 1.67143 0.65216 2.42509 0.02458 -0.20407 
2.42509 0.02458 0.20407 2.42837 0.01338 -0.13658 2.42837 0.01338 0.13658 
2.43034 0.00663 -0.06845 2.43034 0.00663 0.06845 2.431 0.00438 0 
2.43129 0.91132 -0.95815 2.43129 0.91132 0.95815 2.43129 1.01681 -0.95815 
2.43129 1.01681 0.95815 2.43198 0.35001 -0.73714 2.43198 0.35001 0.73714 
2.43198 1.57812 -0.73714 2.43198 1.57812 0.73714 2.4333 0.70277 -0.92272 
2.4333 0.70277 0.92272 2.4333 1.22536 -0.92272 2.4333 1.22536 0.92272 
2.43736 0.44956 -0.80787 2.43736 0.44956 0.80787 2.43736 1.47857 -0.80787 
2.43736 1.47857 0.80787 2.43859 0.55582 -0.86603 2.43859 0.55582 0.86603 
2.43859 1.37231 -0.86603 2.43859 1.37231 0.86603 2.4402 0.96407 -0.95694 
2.4402 0.96407 0.95694 2.44364 0.16111 -0.51864 2.44364 0.16111 0.51864 
2.44364 1.76702 -0.51864 2.44364 1.76702 0.51864 2.44586 0.7538 -0.93178 
2.44586 0.7538 0.93178 2.44586 1.17433 -0.93178 2.44586 1.17433 0.93178 
2.44817 0.1213 -0.4481 2.44817 0.1213 0.4481 2.44883 0.22226 -0.60031 
2.44883 0.22226 0.60031 2.44883 1.70587 -0.60031 2.44883 1.70587 0.60031 
2.45101 0.08759 -0.37569 2.45101 0.08759 0.37569 2.45225 0.06008 -0.30233 
2.45225 0.06008 0.30233 2.45362 0.60428 -0.88222 2.45362 0.60428 0.88222 
2.45362 1.32385 -0.88222 2.45362 1.32385 0.88222 2.45814 0.80662 -0.93819 
2.45814 0.80662 0.93819 2.45814 1.12151 -0.93819 2.45814 1.12151 0.93819 
2.46033 0.31014 -0.68995 2.46033 0.31014 0.68995 2.46033 1.61799 -0.68995 
2.46033 1.61799 0.68995 2.46276 0.04469 -0.23848 2.46276 0.04469 0.23848 
2.46672 0.03119 -0.17139 2.46672 0.03119 0.17139 2.46755 0.407 -0.76733 
2.46755 0.407 0.76733 2.46755 1.52113 -0.76733 2.46755 1.52113 0.76733 
2.46778 0.65376 -0.89592 2.46778 0.65376 0.89592 2.46778 1.27437 -0.89592 
2.46778 1.27437 0.89592 2.4687 0.85875 -0.94196 2.4687 0.85875 0.94196 
2.4687 1.06938 -0.94196 2.4687 1.06938 0.94196 2.46938 0.02211 -0.10325 
2.46938 0.02211 0.10325 2.47068 0.51044 -0.83147 2.47068 0.51044 0.83147 
2.47068 1.41769 -0.83147 2.47068 1.41769 0.83147 2.47072 0.01756 -0.03487 
2.47072 0.01756 0.03487 2.47136 0.1909 -0.54671 2.47136 0.1909 0.54671 
2.47136 1.73723 -0.54671 2.47136 1.73723 0.54671 2.47768 0.14919 -0.47808 
2.47768 0.14919 0.47808 2.47768 1.77894 -0.47808 2.47768 1.77894 0.47808 
2.47835 0.91144 -0.94306 2.47835 0.91144 0.94306 2.47835 1.01669 -0.94306 
2.47835 1.01669 0.94306 2.48104 0.70412 -0.90708 2.48104 0.70412 0.90708 
2.48104 1.22401 -0.90708 2.48104 1.22401 0.90708 2.48106 0.1122 -0.4058 
2.48106 0.1122 0.4058 2.48325 0.08214 -0.33333 2.48325 0.08214 0.33333 
2.48681 0.96407 -0.94154 2.48681 0.96407 0.94154 2.48724 0.2733 -0.63957 
2.48724 0.2733 0.63957 2.48724 1.65483 -0.63957 2.48724 1.65483 0.63957 
2.48847 0.55499 -0.84737 2.48847 0.55499 0.84737 2.48847 1.37314 -0.84737 
2.48847 1.37314 0.84737 2.49336 0.75522 -0.91566 2.49336 0.75522 0.91566 
2.49336 1.17291 -0.91566 2.49336 1.17291 0.91566 2.49444 0.06498 -0.2701 
2.49444 0.06498 0.2701 2.49586 0.367 -0.72377 2.49586 0.367 0.72377 
2.49586 1.56113 -0.72377 2.49586 1.56113 0.72377 2.50139 0.46701 -0.79335 
2.50139 0.46701 0.79335 2.50139 1.46112 -0.79335 2.50139 1.46112 0.79335 
2.50344 0.60366 -0.86321 2.50344 0.60366 0.86321 2.50344 1.32447 -0.86321 
2.50344 1.32447 0.86321 2.50412 0.05179 -0.20568 2.50412 0.05179 0.20568 
2.50471 0.80691 -0.92164 2.50471 0.80691 0.92164 2.50471 1.12122 -0.92164 
2.50471 1.12122 0.92164 2.50557 0.1785 -0.50636 2.50557 0.1785 0.50636 
2.50557 1.74963 -0.50636 2.50557 1.74963 0.50636 2.50764 0.04049 -0.13798 
2.50764 0.04049 0.13798 2.50948 0.03355 -0.06963 2.50948 0.03355 0.06963 
2.51036 0.03128 0 2.5107 0.23993 -0.58777 2.5107 0.23993 0.58777 
2.5107 1.6882 -0.58777 2.5107 1.6882 0.58777 2.51075 0.13968 -0.4361 
2.51075 0.13968 0.4361 2.51075 1.78845 -0.4361 2.51075 1.78845 0.4361 
2.51344 0.10634 -0.36353 2.51344 0.10634 0.36353 2.51505 0.85905 -0.92501 
2.51505 0.85905 0.92501 2.51505 1.06908 -0.92501 2.51505 1.06908 0.92501 
2.51771 0.65361 -0.87655 2.51771 0.65361 0.87655 2.51771 1.27452 -0.87655 
2.51771 1.27452 0.87655 2.51986 0.51059 -0.81086 2.51986 0.51059 0.81086 
2.51986 1.41754 -0.81086 2.51986 1.41754 0.81086 2.52375 0.32822 -0.67524 
2.52375 0.32822 0.67524 2.52375 1.59991 -0.67524 2.52375 1.59991 0.67524 
2.52436 0.91148 -0.92576 2.52436 0.91148 0.92576 2.52436 1.01665 -0.92576 
2.52436 1.01665 0.92576 2.52561 0.08759 -0.30109 2.52561 0.08759 0.30109 
2.53059 0.42571 -0.75184 2.53059 0.42571 0.75184 2.53059 1.50242 -0.75184 
2.53059 1.50242 0.75184 2.53089 0.70416 -0.8873 2.53089 0.70416 0.8873 
2.53089 1.22397 -0.8873 2.53089 1.22397 0.8873 2.5326 0.20972 -0.5334 
2.5326 0.20972 0.5334 2.5326 0.96407 -0.92388 2.5326 0.96407 0.92388 
2.5326 1.71841 -0.5334 2.5326 1.71841 0.5334 2.53597 0.07259 -0.23712 
2.53597 0.07259 0.23712 2.53739 0.55532 -0.82631 2.53739 0.55532 0.82631 
2.53739 1.37281 -0.82631 2.53739 1.37281 0.82631 2.53893 0.16841 -0.46433 
2.53893 0.16841 0.46433 2.53893 1.75972 -0.46433 2.53893 1.75972 0.46433 
2.54277 0.1326 -0.39285 2.54277 0.1326 0.39285 2.54277 1.79553 -0.39285 
2.54277 1.79553 0.39285 2.54391 0.75683 -0.89544 2.54391 0.75683 0.89544 
2.54391 1.1713 -0.89544 2.54391 1.1713 0.89544 2.54447 0.06149 -0.1723 
2.54447 0.06149 0.1723 2.54718 0.05229 -0.10418 2.54718 0.05229 0.10418 
2.54847 0.29334 -0.62553 2.54847 0.29334 0.62553 2.54847 1.63479 -0.62553 
2.54847 1.63479 0.62553 2.5493 0.04794 -0.03487 2.5493 0.04794 0.03487 
2.54988 0.4681 -0.77074 2.54988 0.4681 0.77074 2.54988 1.46003 -0.77074 
2.54988 1.46003 0.77074 2.55257 0.60432 -0.8417 2.55257 0.60432 0.8417 
2.55257 1.32381 -0.8417 2.55257 1.32381 0.8417 2.55513 0.80868 -0.90092 
2.55513 0.80868 0.90092 2.55513 1.11945 -0.90092 2.55513 1.11945 0.90092 
2.55572 0.1122 -0.33115 2.55572 0.1122 0.33115 2.55572 1.81593 -0.33115 
2.55572 1.81593 0.33115 2.55817 0.38671 -0.70711 2.55817 0.38671 0.70711 
2.55817 1.54142 -0.70711 2.55817 1.54142 0.70711 2.56547 0.86124 -0.90374 
2.56547 0.86124 0.90374 2.56547 1.06689 -0.90374 2.56547 1.06689 0.90374 
2.56617 0.19925 -0.49172 2.56617 0.19925 0.49172 2.56617 1.72888 -0.49172 
2.56617 1.72888 0.49172 2.56659 0.65435 -0.85467 2.56659 0.65435 0.85467 
2.56659 1.27378 -0.85467 2.56659 1.27378 0.85467 2.56689 0.09555 -0.26799 
2.56689 0.09555 0.26799 2.56689 1.83258 -0.26799 2.56689 1.83258 0.26799 
2.56821 0.51198 -0.78781 2.56821 0.51198 0.78781 2.56821 1.41615 -0.78781 
2.56821 1.41615 0.78781 2.57114 0.16086 -0.42122 2.57114 0.16086 0.42122 
2.57114 1.76727 -0.42122 2.57114 1.76727 0.42122 2.57148 0.26101 -0.57271 
2.57148 0.26101 0.57271 2.57148 1.66712 -0.57271 2.57148 1.66712 0.57271 
2.57462 0.91379 -0.90394 2.57462 0.91379 0.90394 2.57462 1.01434 -0.90394 
2.57462 1.01434 0.90394 2.57623 0.08271 -0.20366 2.57623 0.08271 0.20366 
2.57747 0.96407 -0.90399 2.57747 0.96407 0.90399 2.57824 0.42798 -0.72743 
2.57824 0.42798 0.72743 2.57824 1.50015 -0.72743 2.57824 1.50015 0.72743 
2.58059 0.70631 -0.86492 2.58059 0.70631 0.86492 2.58059 1.22182 -0.86492 
2.58059 1.22182 0.86492 2.5837 0.07374 -0.13843 2.5837 0.07374 0.13843 
2.58399 0.35019 -0.65935 2.58399 0.35019 0.65935 2.58399 1.57794 -0.65935 
2.58399 1.57794 0.65935 2.58521 0.55681 -0.80291 2.58521 0.55681 0.80291 
2.58521 1.37132 -0.80291 2.58521 1.37132 0.80291 2.58602 0.13968 -0.36084 
2.58602 0.13968 0.36084 2.58602 1.78845 -0.36084 2.58602 1.78845 0.36084 
2.58686 0.06726 -0.06938 2.58686 0.06726 0.06938 2.58792 0.06509 0 
2.59221 0.23177 -0.51781 2.59221 0.23177 0.51781 2.59221 1.69636 -0.51781 
2.59221 1.69636 0.51781 2.5933 0.75905 -0.87257 2.5933 0.75905 0.87257 
2.5933 1.16908 -0.87257 2.5933 1.16908 0.87257 2.59723 0.4706 -0.74592 
2.59723 0.4706 0.74592 2.59723 1.45753 -0.74592 2.59723 1.45753 0.74592 
2.59801 0.1213 -0.29826 2.59801 0.1213 0.29826 2.59801 1.80683 -0.29826 
2.59801 1.80683 0.29826 2.5985 0.19105 -0.44858 2.5985 0.19105 0.44858 
2.5985 1.73708 -0.44858 2.5985 1.73708 0.44858 2.60028 0.60604 -0.81792 
2.60028 0.60604 0.81792 2.60028 1.32209 -0.81792 2.60028 1.32209 0.81792 
2.60462 0.81118 -0.87742 2.60462 0.81118 0.87742 2.60462 1.11695 -0.87742 
2.60462 1.11695 0.87742 2.60523 0.38964 -0.68023 2.60523 0.38964 0.68023 
2.60523 1.53849 -0.68023 2.60523 1.53849 0.68023 2.60796 0.31629 -0.60876 
2.60796 0.31629 0.60876 2.60796 1.61184 -0.60876 2.60796 1.61184 0.60876 
2.60821 0.10666 -0.23416 2.60821 0.10666 0.23416 2.60821 1.82147 -0.23416 
2.60821 1.82147 0.23416 2.61425 0.16841 -0.38901 2.61425 0.16841 0.38901 
2.61425 1.75972 -0.38901 2.61425 1.75972 0.38901 2.61464 0.86375 -0.87975 
2.61464 0.86375 0.87975 2.61464 1.06438 -0.87975 2.61464 1.06438 0.87975 
2.6151 0.51446 -0.76254 2.6151 0.51446 0.76254 2.6151 1.41367 -0.76254 
2.6151 1.41367 0.76254 2.61546 0.65701 -0.83005 2.61546 0.65701 0.83005 
2.61546 1.27112 -0.83005 2.61546 1.27112 0.83005 2.61652 0.09594 -0.16924 
2.61652 0.09594 0.16924 2.61652 1.83219 -0.16924 2.61652 1.83219 0.16924 
2.61857 0.91384 -0.88195 2.61857 0.91384 0.88195 2.61857 1.01429 -0.88195 
2.61857 1.01429 0.88195 2.62131 0.96407 -0.88192 2.62131 0.96407 0.88192 
2.6217 0.08853 -0.10417 2.6217 0.08853 0.10417 2.6217 1.8396 -0.10417 
2.6217 1.8396 0.10417 2.62382 0.08418 -0.03485 2.62382 0.08418 0.03485 
2.62382 1.84395 -0.03485 2.62382 1.84395 0.03485 2.62478 0.22311 -0.47486 
2.62478 0.22311 0.47486 2.62478 1.70502 -0.47486 2.62478 1.70502 0.47486 
2.62515 0.43125 -0.70019 2.62515 0.43125 0.70019 2.62515 1.49688 -0.70019 
2.62515 1.49688 0.70019 2.628 0.14919 -0.32776 2.628 0.14919 0.32776 
2.628 1.77894 -0.32776 2.628 1.77894 0.32776 2.62927 0.7092 -0.8398 
2.62927 0.7092 0.8398 2.62927 1.21893 -0.8398 2.62927 1.21893 0.8398 
2.62997 0.28517 -0.55557 2.62997 0.28517 0.55557 2.62997 1.64296 -0.55557 
2.62997 1.64296 0.55557 2.63005 0.35453 -0.63083 2.63005 0.35453 0.63083 
2.63005 1.5736 -0.63083 2.63005 1.5736 0.63083 2.63179 0.55945 -0.77723 
2.63179 0.55945 0.77723 2.63179 1.36868 -0.77723 2.63179 1.36868 0.77723 
2.63916 0.13292 -0.26428 2.63916 0.13292 0.26428 2.63916 1.79521 -0.26428 
2.63916 1.79521 0.26428 2.64136 0.76188 -0.84711 2.64136 0.76188 0.84711 
2.64136 1.16625 -0.84711 2.64136 1.16625 0.84711 2.64164 0.19925 -0.41625 
2.64164 0.19925 0.41625 2.64164 1.72888 -0.41625 2.64164 1.72888 0.41625 
2.64413 0.47443 -0.71834 2.64413 0.47443 0.71834 2.64413 1.4537 -0.71834 
2.64413 1.4537 0.71834 2.6481 0.60949 -0.79126 2.6481 0.60949 0.79126 
2.6481 1.31864 -0.79126 2.6481 1.31864 0.79126 2.64816 0.12032 -0.19963 
2.64816 0.12032 0.19963 2.64816 1.80781 -0.19963 2.64816 1.80781 0.19963 
2.64992 0.25696 -0.5 2.64992 0.25696 0.5 2.64992 1.67117 -0.5 
2.64992 1.67117 0.5 2.65096 0.39425 -0.65136 2.65096 0.39425 0.65136 
2.65096 1.53388 -0.65136 2.65096 1.53388 0.65136 2.65249 0.81418 -0.85144 
2.65249 0.81418 0.85144 2.65249 1.11395 -0.85144 2.65249 1.11395 0.85144 
2.65299 0.32203 -0.57854 2.65299 0.32203 0.57854 2.65299 1.6061 -0.57854 
2.65299 1.6061 0.57854 2.65435 0.11122 -0.13491 2.65435 0.11122 0.13491 
2.65435 1.81691 -0.13491 2.65435 1.81691 0.13491 2.65627 0.1785 -0.35566 
2.65627 0.1785 0.35566 2.65627 1.74963 -0.35566 2.65627 1.74963 0.35566 
2.65768 0.86384 -0.85565 2.65768 0.86384 0.85565 2.65768 1.06429 -0.85565 
2.65768 1.06429 0.85565 2.65837 0.10579 -0.06961 2.65837 0.10579 0.06961 
2.65837 1.82234 -0.06961 2.65837 1.82234 0.06961 2.6596 0.1037 0 
2.6596 1.82443 0 2.66161 0.91401 -0.85771 2.66161 0.91401 0.85771 
2.66161 1.01412 -0.85771 2.66161 1.01412 0.85771 2.6618 0.51861 -0.73454 
2.6618 0.51861 0.73454 2.6618 1.40952 -0.73454 2.6618 1.40952 0.73454 
2.66292 0.66058 -0.80295 2.66292 0.66058 0.80295 2.66292 1.26755 -0.80295 
2.66292 1.26755 0.80295 2.66402 0.96407 -0.85773 2.66402 0.96407 0.85773 
2.66773 0.23177 -0.44229 2.66773 0.23177 0.44229 2.66773 1.69636 -0.44229 
2.66773 1.69636 0.44229 2.66856 0.16111 -0.29372 2.66856 0.16111 0.29372 
2.66856 1.76702 -0.29372 2.66856 1.76702 0.29372 2.67092 0.43631 -0.67085 
2.67092 0.43631 0.67085 2.67092 1.49182 -0.67085 2.67092 1.49182 0.67085 
2.67385 0.29251 -0.52393 2.67385 0.29251 0.52393 2.67385 1.63562 -0.52393 
2.67385 1.63562 0.52393 2.67487 0.36066 -0.60027 2.67487 0.36066 0.60027 
2.67487 1.56747 -0.60027 2.67487 1.56747 0.60027 2.67623 0.71257 -0.81225 
2.67623 0.71257 0.81225 2.67623 1.21556 -0.81225 2.67623 1.21556 0.81225 
2.67701 0.56324 -0.74934 2.67701 0.56324 0.74934 2.67701 1.36489 -0.74934 
2.67701 1.36489 0.74934 2.67854 0.14683 -0.22951 2.67854 0.14683 0.22951 
2.67854 1.7813 -0.22951 2.67854 1.7813 0.22951 2.68332 0.20972 -0.38268 
2.68332 0.20972 0.38268 2.68332 1.71841 -0.38268 2.68332 1.71841 0.38268 
2.68601 0.13625 -0.16531 2.68601 0.13625 0.16531 2.68601 1.79188 -0.16531 
2.68601 1.79188 0.16531 2.68797 0.76531 -0.81914 2.68797 0.76531 0.81914 
2.68797 1.16282 -0.81914 2.68797 1.16282 0.81914 2.68956 0.47972 -0.68862 
2.68956 0.47972 0.68862 2.68956 1.44841 -0.68862 2.68956 1.44841 0.68862 
2.69104 0.12911 -0.1002 2.69104 0.12911 0.1002 2.69104 1.79902 -0.1002 
2.69104 1.79902 0.1002 2.69311 0.61355 -0.76294 2.69311 0.61355 0.76294 
2.69311 1.31458 -0.76294 2.69311 1.31458 0.76294 2.69359 0.12549 -0.03485 
2.69359 0.12549 0.03485 2.69359 1.80264 -0.03485 2.69359 1.80264 0.03485 
2.69441 0.81456 -0.82533 2.69441 0.81456 0.82533 2.69441 1.11357 -0.82533 
2.69441 1.11357 0.82533 2.69521 0.40054 -0.62056 2.69521 0.40054 0.62056 
2.69521 1.52759 -0.62056 2.69521 1.52759 0.62056 2.69652 0.32967 -0.5466 
2.69652 0.32967 0.5466 2.69652 1.59846 -0.5466 2.69652 1.59846 0.5466 
2.69663 0.1909 -0.32144 2.69663 0.1909 0.32144 2.69663 1.73723 -0.32144 
2.69663 1.73723 0.32144 2.69948 0.86419 -0.82946 2.69948 0.86419 0.82946 
2.69948 1.06394 -0.82946 2.69948 1.06394 0.82946 2.70318 0.91406 -0.83151 
2.70318 0.91406 0.83151 2.70318 1.01407 -0.83151 2.70318 1.01407 0.83151 
2.70549 0.28517 -0.48005 2.70549 0.28517 0.48005 2.70549 0.96407 -0.83147 
2.70549 0.96407 0.83147 2.70549 1.64296 -0.48005 2.70549 1.64296 0.48005 
2.70582 0.52341 -0.70484 2.70582 0.52341 0.70484 2.70582 1.40472 -0.70484 
2.70582 1.40472 0.70484 2.7076 0.17539 -0.25882 2.7076 0.17539 0.25882 
2.7076 1.75274 -0.25882 2.7076 1.75274 0.25882 2.70787 0.66516 -0.77417 
2.70787 0.66516 0.77417 2.70787 1.26297 -0.77417 2.70787 1.26297 0.77417 
2.71495 0.44297 -0.63969 2.71495 0.44297 0.63969 2.71495 1.48516 -0.63969 
2.71495 1.48516 0.63969 2.71617 0.16326 -0.19509 2.71617 0.16326 0.19509 
2.71617 1.76487 -0.19509 2.71617 1.76487 0.19509 2.71787 0.36837 -0.56795 
2.71787 0.36837 0.56795 2.71787 1.55976 -0.56795 2.71787 1.55976 0.56795 
2.72073 0.56817 -0.71933 2.72073 0.56817 0.71933 2.72073 1.35996 -0.71933 
2.72073 1.35996 0.71933 2.72094 0.71737 -0.78299 2.72094 0.71737 0.78299 
2.72094 1.21076 -0.78299 2.72094 1.21076 0.78299 2.72233 0.15455 -0.13053 
2.72233 0.15455 0.13053 2.72233 1.77358 -0.13053 2.72233 1.77358 0.13053 
2.72263 0.26101 -0.42156 2.72263 0.26101 0.42156 2.72263 1.66712 -0.42156 
2.72263 1.66712 0.42156 2.72603 0.14932 -0.0654 2.72603 0.14932 0.0654 
2.72603 1.77881 -0.0654 2.72603 1.77881 0.0654 2.72727 0.14757 0 
2.72727 1.78056 0 2.72846 0.32203 -0.50307 2.72846 0.32203 0.50307 
2.72846 1.6061 -0.50307 2.72846 1.6061 0.50307 2.72912 0.76548 -0.79063 
2.72912 0.76548 0.79063 2.72912 1.16265 -0.79063 2.72912 1.16265 0.79063 
2.73238 0.48551 -0.65706 2.73238 0.48551 0.65706 2.73238 1.44262 -0.65706 
2.73238 1.44262 0.65706 2.73555 0.81481 -0.79671 2.73555 0.81481 0.79671 
2.73555 1.11332 -0.79671 2.73555 1.11332 0.79671 2.73686 0.61887 -0.73235 
2.73686 0.61887 0.73235 2.73686 1.30926 -0.73235 2.73686 1.30926 0.73235 
2.73768 0.23993 -0.36079 2.73768 0.23993 0.36079 2.73768 1.6882 -0.36079 
2.73768 1.6882 0.36079 2.73786 0.40849 -0.58794 2.73786 0.40849 0.58794 
2.73786 1.51964 -0.58794 2.73786 1.51964 0.58794 2.74074 0.86476 -0.80067 
2.74074 0.86476 0.80067 2.74074 1.06337 -0.80067 2.74074 1.06337 0.80067 
2.74441 0.9147 -0.80258 2.74441 0.9147 0.80258 2.74441 1.01343 -0.80258 
2.74441 1.01343 0.80258 2.74562 0.96407 -0.80321 2.74562 0.96407 0.80321 
2.74845 0.52946 -0.67296 2.74845 0.52946 0.67296 2.74845 1.39867 -0.67296 
2.74845 1.39867 0.67296 2.75019 0.36066 -0.52495 2.75019 0.36066 0.52495 
2.75019 1.56747 -0.52495 2.75019 1.56747 0.52495 2.75023 0.22226 -0.29891 
2.75023 0.22226 0.29891 2.75023 1.70587 -0.29891 2.75023 1.70587 0.29891 
2.75122 0.67059 -0.74318 2.75122 0.67059 0.74318 2.75122 1.25754 -0.74318 
2.75122 1.25754 0.74318 2.75642 0.44996 -0.60651 2.75642 0.44996 0.60651 
2.75642 1.47817 -0.60651 2.75642 1.47817 0.60651 2.75868 0.31629 -0.45804 
2.75868 0.31629 0.45804 2.75868 1.61184 -0.45804 2.75868 1.61184 0.45804 
2.76076 0.71807 -0.75257 2.76076 0.71807 0.75257 2.76076 1.21006 -0.75257 
2.76076 1.21006 0.75257 2.76102 0.20766 -0.23327 2.76102 0.20766 0.23327 
2.76102 1.72047 -0.23327 2.76102 1.72047 0.23327 2.76284 0.57422 -0.68728 
2.76284 0.57422 0.68728 2.76284 1.35391 -0.68728 2.76284 1.35391 0.68728 
2.76867 0.19689 -0.16905 2.76867 0.19689 0.16905 2.76867 1.73124 -0.16905 
2.76867 1.73124 0.16905 2.76881 0.76615 -0.76014 2.76881 0.76615 0.76014 
2.76881 1.16198 -0.76014 2.76881 1.16198 0.76014 2.77048 0.40054 -0.54529 
2.77048 0.40054 0.54529 2.77048 1.52759 -0.54529 2.77048 1.52759 0.54529 
2.77353 0.49267 -0.62361 2.77353 0.49267 0.62361 2.77353 1.43546 -0.62361 
2.77353 1.43546 0.62361 2.77394 0.18956 -0.1036 2.77394 0.18956 0.1036 
2.77394 1.73857 -0.1036 2.77394 1.73857 0.1036 2.77544 0.81568 -0.76597 
2.77544 0.81568 0.76597 2.77544 1.11245 -0.76597 2.77544 1.11245 0.76597 
2.77545 0.29334 -0.39855 2.77545 0.29334 0.39855 2.77545 1.63479 -0.39855 
2.77545 1.63479 0.39855 2.77665 0.18577 -0.0382 2.77665 0.18577 0.0382 
2.77665 1.74236 -0.0382 2.77665 1.74236 0.0382 2.77869 0.62519 -0.69987 
2.77869 0.62519 0.69987 2.77869 1.30294 -0.69987 2.77869 1.30294 0.69987 
2.78049 0.86558 -0.76986 2.78049 0.86558 0.76986 2.78049 1.06255 -0.76986 
2.78049 1.06255 0.76986 2.78075 0.35453 -0.48013 2.78075 0.35453 0.48013 
2.78075 1.5736 -0.48013 2.78075 1.5736 0.48013 2.78317 0.91476 -0.77237 
2.78317 0.91476 0.77237 2.78317 1.01337 -0.77237 2.78317 1.01337 0.77237 
2.78431 0.96407 -0.77301 2.78431 0.96407 0.77301 2.78913 0.53651 -0.63922 
2.78913 0.53651 0.63922 2.78913 1.39162 -0.63922 2.78913 1.39162 0.63922 
2.78949 0.2733 -0.33732 2.78949 0.2733 0.33732 2.78949 1.65483 -0.33732 
2.78949 1.65483 0.33732 2.7896 0.44297 -0.56503 2.7896 0.44297 0.56503 
2.7896 1.48516 -0.56503 2.7896 1.48516 0.56503 2.78971 0.67182 -0.71082 
2.78971 0.67182 0.71082 2.78971 1.25631 -0.71082 2.78971 1.25631 0.71082 
2.79922 0.71939 -0.7201 2.79922 0.71939 0.7201 2.79922 1.20874 -0.7201 
2.79922 1.20874 0.7201 2.80128 0.39425 -0.50104 2.80128 0.39425 0.50104 
2.80128 1.53388 -0.50104 2.80128 1.53388 0.50104 2.80208 0.2567 -0.27262 
2.80208 0.2567 0.27262 2.80208 1.67143 -0.27262 2.80208 1.67143 0.27262 
2.8032 0.58138 -0.65328 2.8032 0.58138 0.65328 2.8032 1.34675 -0.65328 
2.8032 1.34675 0.65328 2.80694 0.76732 -0.72774 2.80694 0.76732 0.72774 
2.80694 1.16081 -0.72774 2.80694 1.16081 0.72774 2.80698 0.48551 -0.58246 
2.80698 0.48551 0.58246 2.80698 1.44262 -0.58246 2.80698 1.44262 0.58246 
2.80926 0.35019 -0.43407 2.80926 0.35019 0.43407 2.80926 1.57794 -0.43407 
2.80926 1.57794 0.43407 2.81166 0.24338 -0.20667 2.81166 0.24338 0.20667 
2.81166 1.68475 -0.20667 2.81166 1.68475 0.20667 2.81355 0.81692 -0.73344 
2.81355 0.81692 0.73344 2.81355 1.11121 -0.73344 2.81355 1.11121 0.73344 
2.81569 0.62718 -0.66577 2.81569 0.62718 0.66577 2.81569 1.30095 -0.66577 
2.81569 1.30095 0.66577 2.81787 0.86569 -0.73768 2.81787 0.86569 0.73768 
2.81787 1.06244 -0.73768 2.81787 1.06244 0.73768 2.81862 0.23417 -0.14174 
2.81862 0.23417 0.14174 2.81862 1.69396 -0.14174 2.81862 1.69396 0.14174 
2.82058 0.91494 -0.74014 2.82058 0.91494 0.74014 2.82058 1.01319 -0.74014 
2.82058 1.01319 0.74014 2.82076 0.43631 -0.52101 2.82076 0.43631 0.52101 
2.82076 1.49182 -0.52101 2.82076 1.49182 0.52101 2.82148 0.96407 -0.74095 
2.82148 0.96407 0.74095 2.82268 0.22814 -0.07619 2.82268 0.22814 0.07619 
2.82268 1.69999 -0.07619 2.82268 1.69999 0.07619 2.82288 0.52946 -0.59854 
2.82288 0.52946 0.59854 2.82288 1.39867 -0.59854 2.82288 1.39867 0.59854 
2.82464 0.226 0 2.82464 1.70213 0 2.82516 0.32822 -0.37384 
2.82516 0.32822 0.37384 2.82516 1.59991 -0.37384 2.82516 1.59991 0.37384 
2.82658 0.67378 -0.67666 2.82658 0.67378 0.67666 2.82658 1.25435 -0.67666 
2.82658 1.25435 0.67666 2.83015 0.38964 -0.45532 2.83015 0.38964 0.45532 
2.83015 1.53849 -0.45532 2.83015 1.53849 0.45532 2.83583 0.72108 -0.68592 
2.83583 0.72108 0.68592 2.83583 1.20705 -0.68592 2.83583 1.20705 0.68592 
2.8372 0.57422 -0.61292 2.8372 0.57422 0.61292 2.8372 1.35391 -0.61292 
2.8372 1.35391 0.61292 2.83854 0.47972 -0.53964 2.83854 0.47972 0.53964 
2.83854 1.44841 -0.53964 2.83854 1.44841 0.53964 2.83987 0.31014 -0.31041 
2.83987 0.31014 0.31041 2.83987 1.61799 -0.31041 2.83987 1.61799 0.31041 
2.84344 0.76897 -0.69352 2.84344 0.76897 0.69352 2.84344 1.15916 -0.69352 
2.84344 1.15916 0.69352 2.84937 0.81733 -0.69945 2.84937 0.81733 0.69945 
2.84937 1.1108 -0.69945 2.84937 1.1108 0.69945 2.84979 0.62519 -0.62877 
2.84979 0.62519 0.62877 2.84979 1.30294 -0.62877 2.84979 1.30294 0.62877 
2.85011 0.43125 -0.47523 2.85011 0.43125 0.47523 2.85011 1.49688 -0.47523 
2.85011 1.49688 0.47523 2.85135 0.29479 -0.24506 2.85135 0.29479 0.24506 
2.85135 1.63334 -0.24506 2.85135 1.63334 0.24506 2.85362 0.86605 -0.7037 
2.85362 0.86605 0.7037 2.85362 1.06208 -0.7037 2.85362 1.06208 0.7037 
2.85475 0.52341 -0.5559 2.85475 0.52341 0.5559 2.85475 1.40472 -0.5559 
2.85475 1.40472 0.5559 2.85617 0.915 -0.70626 2.85617 0.915 0.70626 
2.85617 1.01313 -0.70626 2.85617 1.01313 0.70626 2.85702 0.38671 -0.40825 
2.85702 0.38671 0.40825 2.85702 0.96407 -0.70711 2.85702 0.96407 0.70711 
2.85702 1.54142 -0.40825 2.85702 1.54142 0.40825 2.85929 0.28237 -0.17912 
2.85929 0.28237 0.17912 2.85929 1.64576 -0.17912 2.85929 1.64576 0.17912 
2.86073 0.67182 -0.63979 2.86073 0.67182 0.63979 2.86073 1.25631 -0.63979 
2.86073 1.25631 0.63979 2.8651 0.27445 -0.11378 2.8651 0.27445 0.11378 
2.8651 1.65368 -0.11378 2.8651 1.65368 0.11378 2.86826 0.47443 -0.49421 
2.86826 0.47443 0.49421 2.86826 1.4537 -0.49421 2.86826 1.4537 0.49421 
2.86925 0.56817 -0.57081 2.86925 0.56817 0.57081 2.86925 1.35996 -0.57081 
2.86925 1.35996 0.57081 2.86951 0.27072 -0.0382 2.86951 0.27072 0.0382 
2.86951 1.65741 -0.0382 2.86951 1.65741 0.0382 2.87001 0.71939 -0.6493 
2.87001 0.71939 0.6493 2.87001 1.20874 -0.6493 2.87001 1.20874 0.6493 
2.87369 0.367 -0.34594 2.87369 0.367 0.34594 2.87369 1.56113 -0.34594 
2.87369 1.56113 0.34594 2.87735 0.42798 -0.42832 2.87735 0.42798 0.42832 
2.87735 1.50015 -0.42832 2.87735 1.50015 0.42832 2.87766 0.76732 -0.65703 
2.87766 0.76732 0.65703 2.87766 1.16081 -0.65703 2.87766 1.16081 0.65703 
2.88227 0.61887 -0.58694 2.88227 0.61887 0.58694 2.88227 1.30926 -0.58694 
2.88227 1.30926 0.58694 2.88336 0.81692 -0.66364 2.88336 0.81692 0.66364 
2.88336 1.11121 -0.66364 2.88336 1.11121 0.66364 2.88446 0.51861 -0.51188 
2.88446 0.51861 0.51188 2.88446 1.40952 -0.51188 2.88446 1.40952 0.51188 
2.88706 0.35001 -0.28206 2.88706 0.35001 0.28206 2.88706 1.57812 -0.28206 
2.88706 1.57812 0.28206 2.88759 0.86569 -0.66795 2.88759 0.86569 0.66795 
2.88759 1.06244 -0.66795 2.88759 1.06244 0.66795 2.89005 0.91494 -0.67066 
2.89005 0.91494 0.67066 2.89005 1.01319 -0.67066 2.89005 1.01319 0.67066 
2.89087 0.96407 -0.67156 2.89087 0.96407 0.67156 2.89309 0.67059 -0.6013 
2.89309 0.67059 0.6013 2.89309 1.25754 -0.6013 2.89309 1.25754 0.6013 
2.89584 0.4706 -0.44731 2.89584 0.4706 0.44731 2.89584 1.45753 -0.44731 
2.89584 1.45753 0.44731 2.89708 0.33581 -0.2169 2.89708 0.33581 0.2169 
2.89708 1.59232 -0.2169 2.89708 1.59232 0.2169 2.89926 0.56324 -0.52709 
2.89926 0.56324 0.52709 2.89926 1.36489 -0.52709 2.89926 1.36489 0.52709 
2.90176 0.42571 -0.38067 2.90176 0.42571 0.38067 2.90176 1.50242 -0.38067 
2.90176 1.50242 0.38067 2.90249 0.71807 -0.61084 2.90249 0.71807 0.61084 
2.90249 1.21006 -0.61084 2.90249 1.21006 0.61084 2.9037 0.32446 -0.15076 
2.9037 0.32446 0.15076 2.9037 1.60367 -0.15076 2.9037 1.60367 0.15076 
2.91006 0.76615 -0.61889 2.91006 0.76615 0.61889 2.91006 1.16198 -0.61889 
2.91006 1.16198 0.61889 2.91023 0.31892 -0.07559 2.91023 0.31892 0.07559 
2.91023 1.60921 -0.07559 2.91023 1.60921 0.07559 2.91241 0.31707 0 
2.91241 1.61106 0 2.91245 0.51446 -0.46518 2.91245 0.51446 0.46518 
2.91245 1.41367 -0.46518 2.91245 1.41367 0.46518 2.91286 0.61355 -0.54319 
2.91286 0.61355 0.54319 2.91286 1.31458 -0.54319 2.91286 1.31458 0.54319 
2.91588 0.81568 -0.62552 2.91588 0.81568 0.62552 2.91588 1.11245 -0.62552 
2.91588 1.11245 0.62552 2.91725 0.407 -0.31763 2.91725 0.407 0.31763 
2.91725 1.52113 -0.31763 2.91725 1.52113 0.31763 2.91977 0.86558 -0.63057 
2.91977 0.86558 0.63057 2.91977 1.06255 -0.63057 2.91977 1.06255 0.63057 
2.92066 0.4681 -0.39996 2.92066 0.4681 0.39996 2.92066 1.46003 -0.39996 
2.92066 1.46003 0.39996 2.92229 0.91476 -0.63325 2.92229 0.91476 0.63325 
2.92229 1.01337 -0.63325 2.92229 1.01337 0.63325 2.92293 0.96407 -0.63439 
2.92293 0.96407 0.63439 2.92409 0.66516 -0.55796 2.92409 0.66516 0.55796 
2.92409 1.26297 -0.55796 2.92409 1.26297 0.55796 2.92715 0.55945 -0.48187 
2.92715 0.55945 0.48187 2.92715 1.36868 -0.48187 2.92715 1.36868 0.48187 
2.92951 0.391 -0.25263 2.92951 0.391 0.25263 2.92951 1.53713 -0.25263 
2.92951 1.53713 0.25263 2.93291 0.71737 -0.57102 2.93291 0.71737 0.57102 
2.93291 1.21076 -0.57102 2.93291 1.21076 0.57102 2.93773 0.51198 -0.41829 
2.93773 0.51198 0.41829 2.93773 1.41615 -0.41829 2.93773 1.41615 0.41829 
2.93825 0.3779 -0.18692 2.93825 0.3779 0.18692 2.93825 1.55023 -0.18692 
2.93825 1.55023 0.18692 2.94055 0.76548 -0.5792 2.94055 0.76548 0.5792 
2.94055 1.16265 -0.5792 2.94055 1.16265 0.5792 2.94118 0.60949 -0.49818 
2.94118 0.60949 0.49818 2.94118 1.31864 -0.49818 2.94118 1.31864 0.49818 
2.94327 0.46701 -0.35147 2.94327 0.46701 0.35147 2.94327 1.46112 -0.35147 
2.94327 1.46112 0.35147 2.94663 0.81481 -0.58564 2.94663 0.81481 0.58564 
2.94663 1.11332 -0.58564 2.94663 1.11332 0.58564 2.94846 0.37299 -0.11383 
2.94846 0.37299 0.11383 2.94846 1.55514 -0.11383 2.94846 1.55514 0.11383 
2.95059 0.86476 -0.59082 2.95059 0.86476 0.59082 2.95059 1.06337 -0.59082 
2.95059 1.06337 0.59082 2.9525 0.9147 -0.59449 2.9525 0.9147 0.59449 
2.9525 1.01343 -0.59449 2.9525 1.01343 0.59449 2.95283 0.55681 -0.43529 
2.95283 0.55681 0.43529 2.95283 1.37132 -0.43529 2.95283 1.37132 0.43529 
2.95286 0.66058 -0.51301 2.95286 0.66058 0.51301 2.95286 1.26755 -0.51301 
2.95286 1.26755 0.51301 2.95287 0.36925 -0.03824 2.95287 0.36925 0.03824 
2.95287 1.55888 -0.03824 2.95287 1.55888 0.03824 2.95313 0.96407 -0.5957 
2.95313 0.96407 0.5957 2.95779 0.44956 -0.28744 2.95779 0.44956 0.28744 
2.95779 1.47857 -0.28744 2.95779 1.47857 0.28744 2.96078 0.51059 -0.36994 
2.96078 0.51059 0.36994 2.96078 1.41754 -0.36994 2.96078 1.41754 0.36994 
2.96217 0.71257 -0.52631 2.96217 0.71257 0.52631 2.96217 1.21556 -0.52631 
2.96217 1.21556 0.52631 2.96784 0.60604 -0.45036 2.96784 0.60604 0.45036 
2.96784 1.32209 -0.45036 2.96784 1.32209 0.45036 2.96858 0.43447 -0.22209 
2.96858 0.43447 0.22209 2.96858 1.49366 -0.22209 2.96858 1.49366 0.22209 
2.96906 0.76531 -0.53806 2.96906 0.76531 0.53806 2.96906 1.16282 -0.53806 
2.96906 1.16282 0.53806 2.97525 0.81456 -0.54449 2.97525 0.81456 0.54449 
2.97525 1.11357 -0.54449 2.97525 1.11357 0.54449 2.97623 0.55532 -0.38747 
2.97623 0.55532 0.38747 2.97623 1.37281 -0.38747 2.97623 1.37281 0.38747 
2.97938 0.86419 -0.54957 2.97938 0.86419 0.54957 2.97938 1.06394 -0.54957 
2.97938 1.06394 0.54957 2.97997 0.65701 -0.46554 2.97997 0.65701 0.46554 
2.97997 1.27112 -0.46554 2.97997 1.27112 0.46554 2.98088 0.42823 -0.14958 
2.98088 0.42823 0.14958 2.98088 1.4999 -0.14958 2.98088 1.4999 0.14958 
2.98139 0.51044 -0.32076 2.98139 0.51044 0.32076 2.98139 0.96407 -0.55557 
2.98139 0.96407 0.55557 2.98139 1.41769 -0.32076 2.98139 1.41769 0.32076 
2.98142 0.91406 -0.55326 2.98142 0.91406 0.55326 2.98142 1.01407 -0.55326 
2.98142 1.01407 0.55326 2.98866 0.4249 -0.07625 2.98866 0.4249 0.07625 
2.98866 1.50323 -0.07625 2.98866 1.50323 0.07625 2.98971 0.7092 -0.47936 
2.98971 0.7092 0.47936 2.98971 1.21893 -0.47936 2.98971 1.21893 0.47936 
2.99111 0.42333 0 2.99111 1.5048 0 2.99162 0.60432 -0.40265 
2.99162 0.60432 0.40265 2.99162 1.32381 -0.40265 2.99162 1.32381 0.40265 
2.99452 0.49389 -0.25607 2.99452 0.49389 0.25607 2.99452 1.43424 -0.25607 
2.99452 1.43424 0.25607 2.99703 0.76188 -0.49145 2.99703 0.76188 0.49145 
2.99703 1.16625 -0.49145 2.99703 1.16625 0.49145 2.99729 0.55499 -0.33855 
2.99729 0.55499 0.33855 2.99729 1.37314 -0.33855 2.99729 1.37314 0.33855 
3.00136 0.81418 -0.50257 3.00136 0.81418 0.50257 3.00136 1.11395 -0.50257 
3.00136 1.11395 0.50257 3.00459 0.65435 -0.41667 3.00459 0.65435 0.41667 
3.00459 1.27378 -0.41667 3.00459 1.27378 0.41667 3.00557 0.86384 -0.50776 
3.00557 0.86384 0.50776 3.00557 1.06429 -0.50776 3.00557 1.06429 0.50776 
3.00763 0.91401 -0.51169 3.00763 0.91401 0.51169 3.00763 1.01412 -0.51169 
3.00763 1.01412 0.51169 3.00765 0.96407 -0.5141 3.00765 0.96407 0.5141 
3.00917 0.48696 -0.18453 3.00917 0.48696 0.18453 3.00917 1.44117 -0.18453 
3.00917 1.44117 0.18453 3.01313 0.60366 -0.35352 3.01313 0.60366 0.35352 
3.01313 1.32447 -0.35352 3.01313 1.32447 0.35352 3.01484 0.70631 -0.43067 
3.01484 0.70631 0.43067 3.01484 1.22182 -0.43067 3.01484 1.22182 0.43067 
3.01594 0.55582 -0.28868 3.01594 0.55582 0.28868 3.01594 1.37231 -0.28868 
3.01594 1.37231 0.28868 3.01908 0.48225 -0.11138 3.01908 0.48225 0.11138 
3.01908 1.44588 -0.11138 3.01908 1.44588 0.11138 3.02249 0.75905 -0.44338 
3.02249 0.75905 0.44338 3.02249 1.16908 -0.44338 3.02249 1.16908 0.44338 
3.02406 0.4799 -0.03823 3.02406 0.4799 0.03823 3.02406 1.44823 -0.03823 
3.02406 1.44823 0.03823 3.02647 0.65361 -0.36779 3.02647 0.65361 0.36779 
3.02647 1.27452 -0.36779 3.02647 1.27452 0.36779 3.02734 0.81118 -0.4547 
3.02734 0.81118 0.4547 3.02734 1.11695 -0.4547 3.02734 1.11695 0.4547 
3.02967 0.86375 -0.46472 3.02967 0.86375 0.46472 3.02967 1.06438 -0.46472 
3.02967 1.06438 0.46472 3.03184 0.96407 -0.4714 3.03184 0.96407 0.4714 
3.03187 0.91384 -0.46865 3.03187 0.91384 0.46865 3.03187 1.01429 -0.46865 
3.03187 1.01429 0.46865 3.03214 0.60428 -0.3037 3.03214 0.60428 0.3037 
3.03214 1.32385 -0.3037 3.03214 1.32385 0.3037 3.03272 0.54791 -0.21787 
3.03272 0.54791 0.21787 3.03272 1.38022 -0.21787 3.03272 1.38022 0.21787 
3.03722 0.70416 -0.38098 3.03722 0.70416 0.38098 3.03722 1.22397 -0.38098 
3.03722 1.22397 0.38098 3.04477 0.54223 -0.1459 3.04477 0.54223 0.1459 
3.04477 1.3859 -0.1459 3.04477 1.3859 0.1459 3.04536 0.75683 -0.394 
3.04536 0.75683 0.394 3.04536 1.1713 -0.394 3.04536 1.1713 0.394 
3.04584 0.65376 -0.31786 3.04584 0.65376 0.31786 3.04584 1.27437 -0.31786 
3.04584 1.27437 0.31786 3.04679 0.60294 -0.25536 3.04679 0.60294 0.25536 
3.04679 1.32519 -0.25536 3.04679 1.32519 0.25536 3.05084 0.80868 -0.40521 
3.05084 0.80868 0.40521 3.05084 1.11945 -0.40521 3.05084 1.11945 0.40521 
3.05203 0.53881 -0.07315 3.05203 0.53881 0.07315 3.05203 1.38932 -0.07315 
3.05203 1.38932 0.07315 3.05366 0.86124 -0.41555 3.05366 0.86124 0.41555 
3.05366 1.06689 -0.41555 3.05366 1.06689 0.41555 3.05385 0.91379 -0.4247 
3.05385 0.91379 0.4247 3.05385 1.01434 -0.4247 3.05385 1.01434 0.4247 
3.05391 0.96407 -0.42756 3.05391 0.96407 0.42756 3.05445 0.53766 0 
3.05445 1.39047 0 3.05699 0.70412 -0.33112 3.05699 0.70412 0.33112 
3.05699 1.22401 -0.33112 3.05699 1.22401 0.33112 3.06098 0.65228 -0.26975 
3.06098 0.65228 0.26975 3.06098 1.27585 -0.26975 3.06098 1.27585 0.26975 
3.06139 0.59607 -0.18384 3.06139 0.59607 0.18384 3.06139 1.33206 -0.18384 
3.06139 1.33206 0.18384 3.06558 0.75522 -0.34345 3.06558 0.75522 0.34345 
3.06558 1.17291 -0.34345 3.06558 1.17291 0.34345 3.07125 0.59144 -0.11089 
3.07125 0.59144 0.11089 3.07125 1.33669 -0.11089 3.07125 1.33669 0.11089 
3.07156 0.80691 -0.35479 3.07156 0.80691 0.35479 3.07156 1.12122 -0.35479 
3.07156 1.12122 0.35479 3.07264 0.70277 -0.28338 3.07264 0.70277 0.28338 
3.07264 1.22536 -0.28338 3.07264 1.22536 0.28338 3.0738 0.65161 -0.22094 
3.0738 0.65161 0.22094 3.0738 0.96407 -0.38268 3.0738 0.96407 0.38268 
3.0738 1.27652 -0.22094 3.0738 1.27652 0.22094 3.07493 0.85905 -0.36513 
3.07493 0.85905 0.36513 3.07493 1.06908 -0.36513 3.07493 1.06908 0.36513 
3.07568 0.91148 -0.37444 3.07568 0.91148 0.37444 3.07568 1.01665 -0.37444 
3.07568 1.01665 0.37444 3.07619 0.58912 -0.03779 3.07619 0.58912 0.03779 
3.07619 1.33901 -0.03779 3.07619 1.33901 0.03779 3.0817 0.7538 -0.29594 
3.0817 0.7538 0.29594 3.0817 1.17433 -0.29594 3.0817 1.17433 0.29594 
3.08597 0.70189 -0.23465 3.08597 0.70189 0.23465 3.08597 1.22624 -0.23465 
3.08597 1.22624 0.23465 3.0863 0.64608 -0.14857 3.0863 0.64608 0.14857 
3.0863 1.28205 -0.14857 3.0863 1.28205 0.14857 3.08811 0.80662 -0.30822 
3.08811 0.80662 0.30822 3.08811 1.12151 -0.30822 3.08811 1.12151 0.30822 
3.09146 0.96407 -0.33689 3.09146 0.96407 0.33689 3.09188 0.85875 -0.31878 
3.09188 0.85875 0.31878 3.09188 1.06938 -0.31878 3.09188 1.06938 0.31878 
3.09298 0.91144 -0.32843 3.09298 0.91144 0.32843 3.09298 1.01669 -0.32843 
3.09298 1.01669 0.32843 3.09372 0.64228 -0.0754 3.09372 0.64228 0.0754 
3.09372 1.28585 -0.0754 3.09372 1.28585 0.0754 3.09547 0.75292 -0.24768 
3.09547 0.75292 0.24768 3.09547 1.17521 -0.24768 3.09547 1.17521 0.24768 
3.09642 0.64136 0 3.09642 1.28677 0 3.09685 0.70161 -0.18558 
3.09685 0.70161 0.18558 3.09685 1.22652 -0.18558 3.09685 1.22652 0.18558 
3.10242 0.80558 -0.26005 3.10242 0.80558 0.26005 3.10242 1.12255 -0.26005 
3.10242 1.12255 0.26005 3.10653 0.85872 -0.27165 3.10653 0.85872 0.27165 
3.10653 1.06941 -0.27165 3.10653 1.06941 0.27165 3.10686 0.96407 -0.29028 
3.10686 0.96407 0.29028 3.10686 0.75256 -0.19881 3.10686 0.75256 0.19881 
3.10686 1.17557 -0.19881 3.10686 1.17557 0.19881 3.10696 0.6969 -0.11267 
3.10696 0.6969 0.11267 3.10696 1.23123 -0.11267 3.10696 1.23123 0.11267 
3.10807 0.91132 -0.28137 3.10807 0.91132 0.28137 3.10807 1.01681 -0.28137 
3.10807 1.01681 0.28137 3.11249 0.69569 -0.03779 3.11249 0.69569 0.03779 
3.11249 1.23244 -0.03779 3.11249 1.23244 0.03779 3.11439 0.80499 -0.21095 
3.11439 0.80499 0.21095 3.11439 1.12314 -0.21095 3.11439 1.12314 0.21095 
3.11584 0.75274 -0.14943 3.11584 0.75274 0.14943 3.11584 1.17539 -0.14943 
3.11584 1.17539 0.14943 3.11902 0.85811 -0.22275 3.11902 0.85811 0.22275 
3.11902 1.07002 -0.22275 3.11902 1.07002 0.22275 3.11995 0.96407 -0.24298 
3.11995 0.96407 0.24298 3.12075 0.91128 -0.23388 3.12075 0.91128 0.23388 
3.12075 1.01685 -0.23388 3.12075 1.01685 0.23388 3.12388 0.80502 -0.16159 
3.12388 0.80502 0.16159 3.12388 1.12311 -0.16159 3.12388 1.12311 0.16159 
3.12407 0.75094 -0.07493 3.12407 0.75094 0.07493 3.12407 1.17719 -0.07493 
3.12407 1.17719 0.07493 3.12681 0.75034 0 3.12681 1.17779 0 
3.12904 0.85778 -0.17328 3.12904 0.85778 0.17328 3.12904 1.07035 -0.17328 
3.12904 1.07035 0.17328 3.1307 0.80477 -0.11264 3.1307 0.80477 0.11264 
3.1307 0.96407 -0.19509 3.1307 0.96407 0.19509 3.1307 1.12336 -0.11264 
3.1307 1.12336 0.11264 3.13132 0.91084 -0.18446 3.13132 0.91084 0.18446 
3.13132 1.01729 -0.18446 3.13132 1.01729 0.18446 3.13623 0.80357 -0.03776 
3.13623 0.80357 0.03776 3.13623 1.12456 -0.03776 3.13623 1.12456 0.03776 
3.1364 0.8575 -0.12447 3.1364 0.8575 0.12447 3.1364 1.07063 -0.12447 
3.1364 1.07063 0.12447 3.13909 0.96407 -0.14673 3.13909 0.96407 0.14673 
3.1392 0.91081 -0.13594 3.1392 0.91081 0.13594 3.1392 1.01732 -0.13594 
3.1392 1.01732 0.13594 3.14136 0.85749 -0.07536 3.14136 0.85749 0.07536 
3.14136 1.07064 -0.07536 3.14136 1.07064 0.07536 3.14419 0.85719 0 
3.14419 1.07094 0 3.14471 0.9107 -0.08682 3.14471 0.9107 0.08682 
3.14471 1.01743 -0.08682 3.14471 1.01743 0.08682 3.1451 0.96407 -0.09802 
3.1451 0.96407 0.09802 3.14778 0.91066 -0.03776 3.14778 0.91066 0.03776 
3.14778 1.01747 -0.03776 3.14778 1.01747 0.03776 3.14871 0.96407 -0.04907 
3.14871 0.96407 0.04907 3.14992 0.96407 0 -3.14992 -0.96407 0 
-3.14871 -0.96407 -0.04907 -3.14871 -0.96407 0.04907 -3.14778 -1.01747 -0.03776 
-3.14778 -1.01747 0.03776 -3.14778 -0.91066 -0.03776 -3.14778 -0.91066 0.03776 
-3.1451 -0.96407 -0.09802 -3.1451 -0.96407 0.09802 -3.14471 -1.01743 -0.08682 
-3.14471 -1.01743 0.08682 -3.14471 -0.9107 -0.08682 -3.14471 -0.9107 0.08682 
-3.14419 -1.07094 0 -3.14419 -0.85719 0 -3.14136 -1.07064 -0.07536 
-3.14136 -1.07064 0.07536 -3.14136 -0.85749 -0.07536 -3.14136 -0.85749 0.07536 
-3.1392 -1.01732 -0.13594 -3.1392 -1.01732 0.13594 -3.1392 -0.91081 -0.13594 
-3.1392 -0.91081 0.13594 -3.13909 -0.96407 -0.14673 -3.13909 -0.96407 0.14673 
-3.1364 -1.07063 -0.12447 -3.1364 -1.07063 0.12447 -3.1364 -0.8575 -0.12447 
-3.1364 -0.8575 0.12447 -3.13623 -1.12456 -0.03776 -3.13623 -1.12456 0.03776 
-3.13623 -0.80357 -0.03776 -3.13623 -0.80357 0.03776 -3.13132 -1.01729 -0.18446 
-3.13132 -1.01729 0.18446 -3.13132 -0.91084 -0.18446 -3.13132 -0.91084 0.18446 
-3.1307 -1.12336 -0.11264 -3.1307 -1.12336 0.11264 -3.1307 -0.96407 -0.19509 
-3.1307 -0.96407 0.19509 -3.1307 -0.80477 -0.11264 -3.1307 -0.80477 0.11264 
-3.12904 -1.07035 -0.17328 -3.12904 -1.07035 0.17328 -3.12904 -0.85778 -0.17328 
-3.12904 -0.85778 0.17328 -3.12681 -1.17779 0 -3.12681 -0.75034 0 
-3.12407 -1.17719 -0.07493 -3.12407 -1.17719 0.07493 -3.12407 -0.75094 -0.07493 
-3.12407 -0.75094 0.07493 -3.12388 -1.12311 -0.16159 -3.12388 -1.12311 0.16159 
-3.12388 -0.80502 -0.16159 -3.12388 -0.80502 0.16159 -3.12075 -1.01685 -0.23388 
-3.12075 -1.01685 0.23388 -3.12075 -0.91128 -0.23388 -3.12075 -0.91128 0.23388 
-3.11995 -0.96407 -0.24298 -3.11995 -0.96407 0.24298 -3.11902 -1.07002 -0.22275 
-3.11902 -1.07002 0.22275 -3.11902 -0.85811 -0.22275 -3.11902 -0.85811 0.22275 
-3.11584 -1.17539 -0.14943 -3.11584 -1.17539 0.14943 -3.11584 -0.75274 -0.14943 
-3.11584 -0.75274 0.14943 -3.11439 -1.12314 -0.21095 -3.11439 -1.12314 0.21095 
-3.11439 -0.80499 -0.21095 -3.11439 -0.80499 0.21095 -3.11249 -1.23244 -0.03779 
-3.11249 -1.23244 0.03779 -3.11249 -0.69569 -0.03779 -3.11249 -0.69569 0.03779 
-3.10807 -1.01681 -0.28137 -3.10807 -1.01681 0.28137 -3.10807 -0.91132 -0.28137 
-3.10807 -0.91132 0.28137 -3.10696 -1.23123 -0.11267 -3.10696 -1.23123 0.11267 
-3.10696 -0.6969 -0.11267 -3.10696 -0.6969 0.11267 -3.10686 -1.17557 -0.19881 
-3.10686 -1.17557 0.19881 -3.10686 -0.75256 -0.19881 -3.10686 -0.75256 0.19881 
-3.10686 -0.96407 -0.29028 -3.10686 -0.96407 0.29028 -3.10653 -1.06941 -0.27165 
-3.10653 -1.06941 0.27165 -3.10653 -0.85872 -0.27165 -3.10653 -0.85872 0.27165 
-3.10242 -1.12255 -0.26005 -3.10242 -1.12255 0.26005 -3.10242 -0.80558 -0.26005 
-3.10242 -0.80558 0.26005 -3.09685 -1.22652 -0.18558 -3.09685 -1.22652 0.18558 
-3.09685 -0.70161 -0.18558 -3.09685 -0.70161 0.18558 -3.09642 -1.28677 0 
-3.09642 -0.64136 0 -3.09547 -1.17521 -0.24768 -3.09547 -1.17521 0.24768 
-3.09547 -0.75292 -0.24768 -3.09547 -0.75292 0.24768 -3.09372 -1.28585 -0.0754 
-3.09372 -1.28585 0.0754 -3.09372 -0.64228 -0.0754 -3.09372 -0.64228 0.0754 
-3.09298 -1.01669 -0.32843 -3.09298 -1.01669 0.32843 -3.09298 -0.91144 -0.32843 
-3.09298 -0.91144 0.32843 -3.09188 -1.06938 -0.31878 -3.09188 -1.06938 0.31878 
-3.09188 -0.85875 -0.31878 -3.09188 -0.85875 0.31878 -3.09146 -0.96407 -0.33689 
-3.09146 -0.96407 0.33689 -3.08811 -1.12151 -0.30822 -3.08811 -1.12151 0.30822 
-3.08811 -0.80662 -0.30822 -3.08811 -0.80662 0.30822 -3.0863 -1.28205 -0.14857 
-3.0863 -1.28205 0.14857 -3.0863 -0.64608 -0.14857 -3.0863 -0.64608 0.14857 
-3.08597 -1.22624 -0.23465 -3.08597 -1.22624 0.23465 -3.08597 -0.70189 -0.23465 
-3.08597 -0.70189 0.23465 -3.0817 -1.17433 -0.29594 -3.0817 -1.17433 0.29594 
-3.0817 -0.7538 -0.29594 -3.0817 -0.7538 0.29594 -3.07619 -1.33901 -0.03779 
-3.07619 -1.33901 0.03779 -3.07619 -0.58912 -0.03779 -3.07619 -0.58912 0.03779 
-3.07568 -1.01665 -0.37444 -3.07568 -1.01665 0.37444 -3.07568 -0.91148 -0.37444 
-3.07568 -0.91148 0.37444 -3.07493 -1.06908 -0.36513 -3.07493 -1.06908 0.36513 
-3.07493 -0.85905 -0.36513 -3.07493 -0.85905 0.36513 -3.0738 -1.27652 -0.22094 
-3.0738 -1.27652 0.22094 -3.0738 -0.96407 -0.38268 -3.0738 -0.96407 0.38268 
-3.0738 -0.65161 -0.22094 -3.0738 -0.65161 0.22094 -3.07264 -1.22536 -0.28338 
-3.07264 -1.22536 0.28338 -3.07264 -0.70277 -0.28338 -3.07264 -0.70277 0.28338 
-3.07156 -1.12122 -0.35479 -3.07156 -1.12122 0.35479 -3.07156 -0.80691 -0.35479 
-3.07156 -0.80691 0.35479 -3.07125 -1.33669 -0.11089 -3.07125 -1.33669 0.11089 
-3.07125 -0.59144 -0.11089 -3.07125 -0.59144 0.11089 -3.06558 -1.17291 -0.34345 
-3.06558 -1.17291 0.34345 -3.06558 -0.75522 -0.34345 -3.06558 -0.75522 0.34345 
-3.06139 -1.33206 -0.18384 -3.06139 -1.33206 0.18384 -3.06139 -0.59607 -0.18384 
-3.06139 -0.59607 0.18384 -3.06098 -1.27585 -0.26975 -3.06098 -1.27585 0.26975 
-3.06098 -0.65228 -0.26975 -3.06098 -0.65228 0.26975 -3.05699 -1.22401 -0.33112 
-3.05699 -1.22401 0.33112 -3.05699 -0.70412 -0.33112 -3.05699 -0.70412 0.33112 
-3.05445 -1.39047 0 -3.05445 -0.53766 0 -3.05391 -0.96407 -0.42756 
-3.05391 -0.96407 0.42756 -3.05385 -1.01434 -0.4247 -3.05385 -1.01434 0.4247 
-3.05385 -0.91379 -0.4247 -3.05385 -0.91379 0.4247 -3.05366 -1.06689 -0.41555 
-3.05366 -1.06689 0.41555 -3.05366 -0.86124 -0.41555 -3.05366 -0.86124 0.41555 
-3.05203 -1.38932 -0.07315 -3.05203 -1.38932 0.07315 -3.05203 -0.53881 -0.07315 
-3.05203 -0.53881 0.07315 -3.05084 -1.11945 -0.40521 -3.05084 -1.11945 0.40521 
-3.05084 -0.80868 -0.40521 -3.05084 -0.80868 0.40521 -3.04679 -1.32519 -0.25536 
-3.04679 -1.32519 0.25536 -3.04679 -0.60294 -0.25536 -3.04679 -0.60294 0.25536 
-3.04584 -1.27437 -0.31786 -3.04584 -1.27437 0.31786 -3.04584 -0.65376 -0.31786 
-3.04584 -0.65376 0.31786 -3.04536 -1.1713 -0.394 -3.04536 -1.1713 0.394 
-3.04536 -0.75683 -0.394 -3.04536 -0.75683 0.394 -3.04477 -1.3859 -0.1459 
-3.04477 -1.3859 0.1459 -3.04477 -0.54223 -0.1459 -3.04477 -0.54223 0.1459 
-3.03722 -1.22397 -0.38098 -3.03722 -1.22397 0.38098 -3.03722 -0.70416 -0.38098 
-3.03722 -0.70416 0.38098 -3.03272 -1.38022 -0.21787 -3.03272 -1.38022 0.21787 
-3.03272 -0.54791 -0.21787 -3.03272 -0.54791 0.21787 -3.03214 -1.32385 -0.3037 
-3.03214 -1.32385 0.3037 -3.03214 -0.60428 -0.3037 -3.03214 -0.60428 0.3037 
-3.03187 -1.01429 -0.46865 -3.03187 -1.01429 0.46865 -3.03187 -0.91384 -0.46865 
-3.03187 -0.91384 0.46865 -3.03184 -0.96407 -0.4714 -3.03184 -0.96407 0.4714 
-3.02967 -1.06438 -0.46472 -3.02967 -1.06438 0.46472 -3.02967 -0.86375 -0.46472 
-3.02967 -0.86375 0.46472 -3.02734 -1.11695 -0.4547 -3.02734 -1.11695 0.4547 
-3.02734 -0.81118 -0.4547 -3.02734 -0.81118 0.4547 -3.02647 -1.27452 -0.36779 
-3.02647 -1.27452 0.36779 -3.02647 -0.65361 -0.36779 -3.02647 -0.65361 0.36779 
-3.02406 -1.44823 -0.03823 -3.02406 -1.44823 0.03823 -3.02406 -0.4799 -0.03823 
-3.02406 -0.4799 0.03823 -3.02249 -1.16908 -0.44338 -3.02249 -1.16908 0.44338 
-3.02249 -0.75905 -0.44338 -3.02249 -0.75905 0.44338 -3.01908 -1.44588 -0.11138 
-3.01908 -1.44588 0.11138 -3.01908 -0.48225 -0.11138 -3.01908 -0.48225 0.11138 
-3.01594 -1.37231 -0.28868 -3.01594 -1.37231 0.28868 -3.01594 -0.55582 -0.28868 
-3.01594 -0.55582 0.28868 -3.01484 -1.22182 -0.43067 -3.01484 -1.22182 0.43067 
-3.01484 -0.70631 -0.43067 -3.01484 -0.70631 0.43067 -3.01313 -1.32447 -0.35352 
-3.01313 -1.32447 0.35352 -3.01313 -0.60366 -0.35352 -3.01313 -0.60366 0.35352 
-3.00917 -1.44117 -0.18453 -3.00917 -1.44117 0.18453 -3.00917 -0.48696 -0.18453 
-3.00917 -0.48696 0.18453 -3.00765 -0.96407 -0.5141 -3.00765 -0.96407 0.5141 
-3.00763 -1.01412 -0.51169 -3.00763 -1.01412 0.51169 -3.00763 -0.91401 -0.51169 
-3.00763 -0.91401 0.51169 -3.00557 -1.06429 -0.50776 -3.00557 -1.06429 0.50776 
-3.00557 -0.86384 -0.50776 -3.00557 -0.86384 0.50776 -3.00459 -1.27378 -0.41667 
-3.00459 -1.27378 0.41667 -3.00459 -0.65435 -0.41667 -3.00459 -0.65435 0.41667 
-3.00136 -1.11395 -0.50257 -3.00136 -1.11395 0.50257 -3.00136 -0.81418 -0.50257 
-3.00136 -0.81418 0.50257 -2.99729 -1.37314 -0.33855 -2.99729 -1.37314 0.33855 
-2.99729 -0.55499 -0.33855 -2.99729 -0.55499 0.33855 -2.99703 -1.16625 -0.49145 
-2.99703 -1.16625 0.49145 -2.99703 -0.76188 -0.49145 -2.99703 -0.76188 0.49145 
-2.99452 -1.43424 -0.25607 -2.99452 -1.43424 0.25607 -2.99452 -0.49389 -0.25607 
-2.99452 -0.49389 0.25607 -2.99162 -1.32381 -0.40265 -2.99162 -1.32381 0.40265 
-2.99162 -0.60432 -0.40265 -2.99162 -0.60432 0.40265 -2.99111 -1.5048 0 
-2.99111 -0.42333 0 -2.98971 -1.21893 -0.47936 -2.98971 -1.21893 0.47936 
-2.98971 -0.7092 -0.47936 -2.98971 -0.7092 0.47936 -2.98866 -1.50323 -0.07625 
-2.98866 -1.50323 0.07625 -2.98866 -0.4249 -0.07625 -2.98866 -0.4249 0.07625 
-2.98142 -1.01407 -0.55326 -2.98142 -1.01407 0.55326 -2.98142 -0.91406 -0.55326 
-2.98142 -0.91406 0.55326 -2.98139 -1.41769 -0.32076 -2.98139 -1.41769 0.32076 
-2.98139 -0.96407 -0.55557 -2.98139 -0.96407 0.55557 -2.98139 -0.51044 -0.32076 
-2.98139 -0.51044 0.32076 -2.98088 -1.4999 -0.14958 -2.98088 -1.4999 0.14958 
-2.98088 -0.42823 -0.14958 -2.98088 -0.42823 0.14958 -2.97997 -1.27112 -0.46554 
-2.97997 -1.27112 0.46554 -2.97997 -0.65701 -0.46554 -2.97997 -0.65701 0.46554 
-2.97938 -1.06394 -0.54957 -2.97938 -1.06394 0.54957 -2.97938 -0.86419 -0.54957 
-2.97938 -0.86419 0.54957 -2.97623 -1.37281 -0.38747 -2.97623 -1.37281 0.38747 
-2.97623 -0.55532 -0.38747 -2.97623 -0.55532 0.38747 -2.97525 -1.11357 -0.54449 
-2.97525 -1.11357 0.54449 -2.97525 -0.81456 -0.54449 -2.97525 -0.81456 0.54449 
-2.96906 -1.16282 -0.53806 -2.96906 -1.16282 0.53806 -2.96906 -0.76531 -0.53806 
-2.96906 -0.76531 0.53806 -2.96858 -1.49366 -0.22209 -2.96858 -1.49366 0.22209 
-2.96858 -0.43447 -0.22209 -2.96858 -0.43447 0.22209 -2.96784 -1.32209 -0.45036 
-2.96784 -1.32209 0.45036 -2.96784 -0.60604 -0.45036 -2.96784 -0.60604 0.45036 
-2.96217 -1.21556 -0.52631 -2.96217 -1.21556 0.52631 -2.96217 -0.71257 -0.52631 
-2.96217 -0.71257 0.52631 -2.96078 -1.41754 -0.36994 -2.96078 -1.41754 0.36994 
-2.96078 -0.51059 -0.36994 -2.96078 -0.51059 0.36994 -2.95779 -1.47857 -0.28744 
-2.95779 -1.47857 0.28744 -2.95779 -0.44956 -0.28744 -2.95779 -0.44956 0.28744 
-2.95313 -0.96407 -0.5957 -2.95313 -0.96407 0.5957 -2.95287 -1.55888 -0.03824 
-2.95287 -1.55888 0.03824 -2.95287 -0.36925 -0.03824 -2.95287 -0.36925 0.03824 
-2.95286 -1.26755 -0.51301 -2.95286 -1.26755 0.51301 -2.95286 -0.66058 -0.51301 
-2.95286 -0.66058 0.51301 -2.95283 -1.37132 -0.43529 -2.95283 -1.37132 0.43529 
-2.95283 -0.55681 -0.43529 -2.95283 -0.55681 0.43529 -2.9525 -1.01343 -0.59449 
-2.9525 -1.01343 0.59449 -2.9525 -0.9147 -0.59449 -2.9525 -0.9147 0.59449 
-2.95059 -1.06337 -0.59082 -2.95059 -1.06337 0.59082 -2.95059 -0.86476 -0.59082 
-2.95059 -0.86476 0.59082 -2.94846 -1.55514 -0.11383 -2.94846 -1.55514 0.11383 
-2.94846 -0.37299 -0.11383 -2.94846 -0.37299 0.11383 -2.94663 -1.11332 -0.58564 
-2.94663 -1.11332 0.58564 -2.94663 -0.81481 -0.58564 -2.94663 -0.81481 0.58564 
-2.94327 -1.46112 -0.35147 -2.94327 -1.46112 0.35147 -2.94327 -0.46701 -0.35147 
-2.94327 -0.46701 0.35147 -2.94118 -1.31864 -0.49818 -2.94118 -1.31864 0.49818 
-2.94118 -0.60949 -0.49818 -2.94118 -0.60949 0.49818 -2.94055 -1.16265 -0.5792 
-2.94055 -1.16265 0.5792 -2.94055 -0.76548 -0.5792 -2.94055 -0.76548 0.5792 
-2.93825 -1.55023 -0.18692 -2.93825 -1.55023 0.18692 -2.93825 -0.3779 -0.18692 
-2.93825 -0.3779 0.18692 -2.93773 -1.41615 -0.41829 -2.93773 -1.41615 0.41829 
-2.93773 -0.51198 -0.41829 -2.93773 -0.51198 0.41829 -2.93291 -1.21076 -0.57102 
-2.93291 -1.21076 0.57102 -2.93291 -0.71737 -0.57102 -2.93291 -0.71737 0.57102 
-2.92951 -1.53713 -0.25263 -2.92951 -1.53713 0.25263 -2.92951 -0.391 -0.25263 
-2.92951 -0.391 0.25263 -2.92715 -1.36868 -0.48187 -2.92715 -1.36868 0.48187 
-2.92715 -0.55945 -0.48187 -2.92715 -0.55945 0.48187 -2.92409 -1.26297 -0.55796 
-2.92409 -1.26297 0.55796 -2.92409 -0.66516 -0.55796 -2.92409 -0.66516 0.55796 
-2.92293 -0.96407 -0.63439 -2.92293 -0.96407 0.63439 -2.92229 -1.01337 -0.63325 
-2.92229 -1.01337 0.63325 -2.92229 -0.91476 -0.63325 -2.92229 -0.91476 0.63325 
-2.92066 -1.46003 -0.39996 -2.92066 -1.46003 0.39996 -2.92066 -0.4681 -0.39996 
-2.92066 -0.4681 0.39996 -2.91977 -1.06255 -0.63057 -2.91977 -1.06255 0.63057 
-2.91977 -0.86558 -0.63057 -2.91977 -0.86558 0.63057 -2.91725 -1.52113 -0.31763 
-2.91725 -1.52113 0.31763 -2.91725 -0.407 -0.31763 -2.91725 -0.407 0.31763 
-2.91588 -1.11245 -0.62552 -2.91588 -1.11245 0.62552 -2.91588 -0.81568 -0.62552 
-2.91588 -0.81568 0.62552 -2.91286 -1.31458 -0.54319 -2.91286 -1.31458 0.54319 
-2.91286 -0.61355 -0.54319 -2.91286 -0.61355 0.54319 -2.91245 -1.41367 -0.46518 
-2.91245 -1.41367 0.46518 -2.91245 -0.51446 -0.46518 -2.91245 -0.51446 0.46518 
-2.91241 -1.61106 0 -2.91241 -0.31707 0 -2.91023 -1.60921 -0.07559 
-2.91023 -1.60921 0.07559 -2.91023 -0.31892 -0.07559 -2.91023 -0.31892 0.07559 
-2.91006 -1.16198 -0.61889 -2.91006 -1.16198 0.61889 -2.91006 -0.76615 -0.61889 
-2.91006 -0.76615 0.61889 -2.9037 -1.60367 -0.15076 -2.9037 -1.60367 0.15076 
-2.9037 -0.32446 -0.15076 -2.9037 -0.32446 0.15076 -2.90249 -1.21006 -0.61084 
-2.90249 -1.21006 0.61084 -2.90249 -0.71807 -0.61084 -2.90249 -0.71807 0.61084 
-2.90176 -1.50242 -0.38067 -2.90176 -1.50242 0.38067 -2.90176 -0.42571 -0.38067 
-2.90176 -0.42571 0.38067 -2.89926 -1.36489 -0.52709 -2.89926 -1.36489 0.52709 
-2.89926 -0.56324 -0.52709 -2.89926 -0.56324 0.52709 -2.89708 -1.59232 -0.2169 
-2.89708 -1.59232 0.2169 -2.89708 -0.33581 -0.2169 -2.89708 -0.33581 0.2169 
-2.89584 -1.45753 -0.44731 -2.89584 -1.45753 0.44731 -2.89584 -0.4706 -0.44731 
-2.89584 -0.4706 0.44731 -2.89309 -1.25754 -0.6013 -2.89309 -1.25754 0.6013 
-2.89309 -0.67059 -0.6013 -2.89309 -0.67059 0.6013 -2.89087 -0.96407 -0.67156 
-2.89087 -0.96407 0.67156 -2.89005 -1.01319 -0.67066 -2.89005 -1.01319 0.67066 
-2.89005 -0.91494 -0.67066 -2.89005 -0.91494 0.67066 -2.88759 -1.06244 -0.66795 
-2.88759 -1.06244 0.66795 -2.88759 -0.86569 -0.66795 -2.88759 -0.86569 0.66795 
-2.88706 -1.57812 -0.28206 -2.88706 -1.57812 0.28206 -2.88706 -0.35001 -0.28206 
-2.88706 -0.35001 0.28206 -2.88446 -1.40952 -0.51188 -2.88446 -1.40952 0.51188 
-2.88446 -0.51861 -0.51188 -2.88446 -0.51861 0.51188 -2.88336 -1.11121 -0.66364 
-2.88336 -1.11121 0.66364 -2.88336 -0.81692 -0.66364 -2.88336 -0.81692 0.66364 
-2.88227 -1.30926 -0.58694 -2.88227 -1.30926 0.58694 -2.88227 -0.61887 -0.58694 
-2.88227 -0.61887 0.58694 -2.87766 -1.16081 -0.65703 -2.87766 -1.16081 0.65703 
-2.87766 -0.76732 -0.65703 -2.87766 -0.76732 0.65703 -2.87735 -1.50015 -0.42832 
-2.87735 -1.50015 0.42832 -2.87735 -0.42798 -0.42832 -2.87735 -0.42798 0.42832 
-2.87369 -1.56113 -0.34594 -2.87369 -1.56113 0.34594 -2.87369 -0.367 -0.34594 
-2.87369 -0.367 0.34594 -2.87001 -1.20874 -0.6493 -2.87001 -1.20874 0.6493 
-2.87001 -0.71939 -0.6493 -2.87001 -0.71939 0.6493 -2.86951 -1.65741 -0.0382 
-2.86951 -1.65741 0.0382 -2.86951 -0.27072 -0.0382 -2.86951 -0.27072 0.0382 
-2.86925 -1.35996 -0.57081 -2.86925 -1.35996 0.57081 -2.86925 -0.56817 -0.57081 
-2.86925 -0.56817 0.57081 -2.86826 -1.4537 -0.49421 -2.86826 -1.4537 0.49421 
-2.86826 -0.47443 -0.49421 -2.86826 -0.47443 0.49421 -2.8651 -1.65368 -0.11378 
-2.8651 -1.65368 0.11378 -2.8651 -0.27445 -0.11378 -2.8651 -0.27445 0.11378 
-2.86073 -1.25631 -0.63979 -2.86073 -1.25631 0.63979 -2.86073 -0.67182 -0.63979 
-2.86073 -0.67182 0.63979 -2.85929 -1.64576 -0.17912 -2.85929 -1.64576 0.17912 
-2.85929 -0.28237 -0.17912 -2.85929 -0.28237 0.17912 -2.85702 -1.54142 -0.40825 
-2.85702 -1.54142 0.40825 -2.85702 -0.96407 -0.70711 -2.85702 -0.96407 0.70711 
-2.85702 -0.38671 -0.40825 -2.85702 -0.38671 0.40825 -2.85617 -1.01313 -0.70626 
-2.85617 -1.01313 0.70626 -2.85617 -0.915 -0.70626 -2.85617 -0.915 0.70626 
-2.85475 -1.40472 -0.5559 -2.85475 -1.40472 0.5559 -2.85475 -0.52341 -0.5559 
-2.85475 -0.52341 0.5559 -2.85362 -1.06208 -0.7037 -2.85362 -1.06208 0.7037 
-2.85362 -0.86605 -0.7037 -2.85362 -0.86605 0.7037 -2.85135 -1.63334 -0.24506 
-2.85135 -1.63334 0.24506 -2.85135 -0.29479 -0.24506 -2.85135 -0.29479 0.24506 
-2.85011 -1.49688 -0.47523 -2.85011 -1.49688 0.47523 -2.85011 -0.43125 -0.47523 
-2.85011 -0.43125 0.47523 -2.84979 -1.30294 -0.62877 -2.84979 -1.30294 0.62877 
-2.84979 -0.62519 -0.62877 -2.84979 -0.62519 0.62877 -2.84937 -1.1108 -0.69945 
-2.84937 -1.1108 0.69945 -2.84937 -0.81733 -0.69945 -2.84937 -0.81733 0.69945 
-2.84344 -1.15916 -0.69352 -2.84344 -1.15916 0.69352 -2.84344 -0.76897 -0.69352 
-2.84344 -0.76897 0.69352 -2.83987 -1.61799 -0.31041 -2.83987 -1.61799 0.31041 
-2.83987 -0.31014 -0.31041 -2.83987 -0.31014 0.31041 -2.83854 -1.44841 -0.53964 
-2.83854 -1.44841 0.53964 -2.83854 -0.47972 -0.53964 -2.83854 -0.47972 0.53964 
-2.8372 -1.35391 -0.61292 -2.8372 -1.35391 0.61292 -2.8372 -0.57422 -0.61292 
-2.8372 -0.57422 0.61292 -2.83583 -1.20705 -0.68592 -2.83583 -1.20705 0.68592 
-2.83583 -0.72108 -0.68592 -2.83583 -0.72108 0.68592 -2.83015 -1.53849 -0.45532 
-2.83015 -1.53849 0.45532 -2.83015 -0.38964 -0.45532 -2.83015 -0.38964 0.45532 
-2.82658 -1.25435 -0.67666 -2.82658 -1.25435 0.67666 -2.82658 -0.67378 -0.67666 
-2.82658 -0.67378 0.67666 -2.82516 -1.59991 -0.37384 -2.82516 -1.59991 0.37384 
-2.82516 -0.32822 -0.37384 -2.82516 -0.32822 0.37384 -2.82464 -1.70213 0 
-2.82464 -0.226 0 -2.82288 -1.39867 -0.59854 -2.82288 -1.39867 0.59854 
-2.82288 -0.52946 -0.59854 -2.82288 -0.52946 0.59854 -2.82268 -1.69999 -0.07619 
-2.82268 -1.69999 0.07619 -2.82268 -0.22814 -0.07619 -2.82268 -0.22814 0.07619 
-2.82148 -0.96407 -0.74095 -2.82148 -0.96407 0.74095 -2.82076 -1.49182 -0.52101 
-2.82076 -1.49182 0.52101 -2.82076 -0.43631 -0.52101 -2.82076 -0.43631 0.52101 
-2.82058 -1.01319 -0.74014 -2.82058 -1.01319 0.74014 -2.82058 -0.91494 -0.74014 
-2.82058 -0.91494 0.74014 -2.81862 -1.69396 -0.14174 -2.81862 -1.69396 0.14174 
-2.81862 -0.23417 -0.14174 -2.81862 -0.23417 0.14174 -2.81787 -1.06244 -0.73768 
-2.81787 -1.06244 0.73768 -2.81787 -0.86569 -0.73768 -2.81787 -0.86569 0.73768 
-2.81569 -1.30095 -0.66577 -2.81569 -1.30095 0.66577 -2.81569 -0.62718 -0.66577 
-2.81569 -0.62718 0.66577 -2.81355 -1.11121 -0.73344 -2.81355 -1.11121 0.73344 
-2.81355 -0.81692 -0.73344 -2.81355 -0.81692 0.73344 -2.81166 -1.68475 -0.20667 
-2.81166 -1.68475 0.20667 -2.81166 -0.24338 -0.20667 -2.81166 -0.24338 0.20667 
-2.80926 -1.57794 -0.43407 -2.80926 -1.57794 0.43407 -2.80926 -0.35019 -0.43407 
-2.80926 -0.35019 0.43407 -2.80698 -1.44262 -0.58246 -2.80698 -1.44262 0.58246 
-2.80698 -0.48551 -0.58246 -2.80698 -0.48551 0.58246 -2.80694 -1.16081 -0.72774 
-2.80694 -1.16081 0.72774 -2.80694 -0.76732 -0.72774 -2.80694 -0.76732 0.72774 
-2.8032 -1.34675 -0.65328 -2.8032 -1.34675 0.65328 -2.8032 -0.58138 -0.65328 
-2.8032 -0.58138 0.65328 -2.80208 -1.67143 -0.27262 -2.80208 -1.67143 0.27262 
-2.80208 -0.2567 -0.27262 -2.80208 -0.2567 0.27262 -2.80128 -1.53388 -0.50104 
-2.80128 -1.53388 0.50104 -2.80128 -0.39425 -0.50104 -2.80128 -0.39425 0.50104 
-2.79922 -1.20874 -0.7201 -2.79922 -1.20874 0.7201 -2.79922 -0.71939 -0.7201 
-2.79922 -0.71939 0.7201 -2.78971 -1.25631 -0.71082 -2.78971 -1.25631 0.71082 
-2.78971 -0.67182 -0.71082 -2.78971 -0.67182 0.71082 -2.7896 -1.48516 -0.56503 
-2.7896 -1.48516 0.56503 -2.7896 -0.44297 -0.56503 -2.7896 -0.44297 0.56503 
-2.78949 -1.65483 -0.33732 -2.78949 -1.65483 0.33732 -2.78949 -0.2733 -0.33732 
-2.78949 -0.2733 0.33732 -2.78913 -1.39162 -0.63922 -2.78913 -1.39162 0.63922 
-2.78913 -0.53651 -0.63922 -2.78913 -0.53651 0.63922 -2.78431 -0.96407 -0.77301 
-2.78431 -0.96407 0.77301 -2.78317 -1.01337 -0.77237 -2.78317 -1.01337 0.77237 
-2.78317 -0.91476 -0.77237 -2.78317 -0.91476 0.77237 -2.78075 -1.5736 -0.48013 
-2.78075 -1.5736 0.48013 -2.78075 -0.35453 -0.48013 -2.78075 -0.35453 0.48013 
-2.78049 -1.06255 -0.76986 -2.78049 -1.06255 0.76986 -2.78049 -0.86558 -0.76986 
-2.78049 -0.86558 0.76986 -2.77869 -1.30294 -0.69987 -2.77869 -1.30294 0.69987 
-2.77869 -0.62519 -0.69987 -2.77869 -0.62519 0.69987 -2.77665 -1.74236 -0.0382 
-2.77665 -1.74236 0.0382 -2.77665 -0.18577 -0.0382 -2.77665 -0.18577 0.0382 
-2.77545 -1.63479 -0.39855 -2.77545 -1.63479 0.39855 -2.77545 -0.29334 -0.39855 
-2.77545 -0.29334 0.39855 -2.77544 -1.11245 -0.76597 -2.77544 -1.11245 0.76597 
-2.77544 -0.81568 -0.76597 -2.77544 -0.81568 0.76597 -2.77394 -1.73857 -0.1036 
-2.77394 -1.73857 0.1036 -2.77394 -0.18956 -0.1036 -2.77394 -0.18956 0.1036 
-2.77353 -1.43546 -0.62361 -2.77353 -1.43546 0.62361 -2.77353 -0.49267 -0.62361 
-2.77353 -0.49267 0.62361 -2.77048 -1.52759 -0.54529 -2.77048 -1.52759 0.54529 
-2.77048 -0.40054 -0.54529 -2.77048 -0.40054 0.54529 -2.76881 -1.16198 -0.76014 
-2.76881 -1.16198 0.76014 -2.76881 -0.76615 -0.76014 -2.76881 -0.76615 0.76014 
-2.76867 -1.73124 -0.16905 -2.76867 -1.73124 0.16905 -2.76867 -0.19689 -0.16905 
-2.76867 -0.19689 0.16905 -2.76284 -1.35391 -0.68728 -2.76284 -1.35391 0.68728 
-2.76284 -0.57422 -0.68728 -2.76284 -0.57422 0.68728 -2.76102 -1.72047 -0.23327 
-2.76102 -1.72047 0.23327 -2.76102 -0.20766 -0.23327 -2.76102 -0.20766 0.23327 
-2.76076 -1.21006 -0.75257 -2.76076 -1.21006 0.75257 -2.76076 -0.71807 -0.75257 
-2.76076 -0.71807 0.75257 -2.75868 -1.61184 -0.45804 -2.75868 -1.61184 0.45804 
-2.75868 -0.31629 -0.45804 -2.75868 -0.31629 0.45804 -2.75642 -1.47817 -0.60651 
-2.75642 -1.47817 0.60651 -2.75642 -0.44996 -0.60651 -2.75642 -0.44996 0.60651 
-2.75122 -1.25754 -0.74318 -2.75122 -1.25754 0.74318 -2.75122 -0.67059 -0.74318 
-2.75122 -0.67059 0.74318 -2.75023 -1.70587 -0.29891 -2.75023 -1.70587 0.29891 
-2.75023 -0.22226 -0.29891 -2.75023 -0.22226 0.29891 -2.75019 -1.56747 -0.52495 
-2.75019 -1.56747 0.52495 -2.75019 -0.36066 -0.52495 -2.75019 -0.36066 0.52495 
-2.74845 -1.39867 -0.67296 -2.74845 -1.39867 0.67296 -2.74845 -0.52946 -0.67296 
-2.74845 -0.52946 0.67296 -2.74562 -0.96407 -0.80321 -2.74562 -0.96407 0.80321 
-2.74441 -1.01343 -0.80258 -2.74441 -1.01343 0.80258 -2.74441 -0.9147 -0.80258 
-2.74441 -0.9147 0.80258 -2.74074 -1.06337 -0.80067 -2.74074 -1.06337 0.80067 
-2.74074 -0.86476 -0.80067 -2.74074 -0.86476 0.80067 -2.73786 -1.51964 -0.58794 
-2.73786 -1.51964 0.58794 -2.73786 -0.40849 -0.58794 -2.73786 -0.40849 0.58794 
-2.73768 -1.6882 -0.36079 -2.73768 -1.6882 0.36079 -2.73768 -0.23993 -0.36079 
-2.73768 -0.23993 0.36079 -2.73686 -1.30926 -0.73235 -2.73686 -1.30926 0.73235 
-2.73686 -0.61887 -0.73235 -2.73686 -0.61887 0.73235 -2.73555 -1.11332 -0.79671 
-2.73555 -1.11332 0.79671 -2.73555 -0.81481 -0.79671 -2.73555 -0.81481 0.79671 
-2.73238 -1.44262 -0.65706 -2.73238 -1.44262 0.65706 -2.73238 -0.48551 -0.65706 
-2.73238 -0.48551 0.65706 -2.72912 -1.16265 -0.79063 -2.72912 -1.16265 0.79063 
-2.72912 -0.76548 -0.79063 -2.72912 -0.76548 0.79063 -2.72846 -1.6061 -0.50307 
-2.72846 -1.6061 0.50307 -2.72846 -0.32203 -0.50307 -2.72846 -0.32203 0.50307 
-2.72727 -1.78056 0 -2.72727 -0.14757 0 -2.72603 -1.77881 -0.0654 
-2.72603 -1.77881 0.0654 -2.72603 -0.14932 -0.0654 -2.72603 -0.14932 0.0654 
-2.72263 -1.66712 -0.42156 -2.72263 -1.66712 0.42156 -2.72263 -0.26101 -0.42156 
-2.72263 -0.26101 0.42156 -2.72233 -1.77358 -0.13053 -2.72233 -1.77358 0.13053 
-2.72233 -0.15455 -0.13053 -2.72233 -0.15455 0.13053 -2.72094 -1.21076 -0.78299 
-2.72094 -1.21076 0.78299 -2.72094 -0.71737 -0.78299 -2.72094 -0.71737 0.78299 
-2.72073 -1.35996 -0.71933 -2.72073 -1.35996 0.71933 -2.72073 -0.56817 -0.71933 
-2.72073 -0.56817 0.71933 -2.71787 -1.55976 -0.56795 -2.71787 -1.55976 0.56795 
-2.71787 -0.36837 -0.56795 -2.71787 -0.36837 0.56795 -2.71617 -1.76487 -0.19509 
-2.71617 -1.76487 0.19509 -2.71617 -0.16326 -0.19509 -2.71617 -0.16326 0.19509 
-2.71495 -1.48516 -0.63969 -2.71495 -1.48516 0.63969 -2.71495 -0.44297 -0.63969 
-2.71495 -0.44297 0.63969 -2.70787 -1.26297 -0.77417 -2.70787 -1.26297 0.77417 
-2.70787 -0.66516 -0.77417 -2.70787 -0.66516 0.77417 -2.7076 -1.75274 -0.25882 
-2.7076 -1.75274 0.25882 -2.7076 -0.17539 -0.25882 -2.7076 -0.17539 0.25882 
-2.70582 -1.40472 -0.70484 -2.70582 -1.40472 0.70484 -2.70582 -0.52341 -0.70484 
-2.70582 -0.52341 0.70484 -2.70549 -1.64296 -0.48005 -2.70549 -1.64296 0.48005 
-2.70549 -0.96407 -0.83147 -2.70549 -0.96407 0.83147 -2.70549 -0.28517 -0.48005 
-2.70549 -0.28517 0.48005 -2.70318 -1.01407 -0.83151 -2.70318 -1.01407 0.83151 
-2.70318 -0.91406 -0.83151 -2.70318 -0.91406 0.83151 -2.69948 -1.06394 -0.82946 
-2.69948 -1.06394 0.82946 -2.69948 -0.86419 -0.82946 -2.69948 -0.86419 0.82946 
-2.69663 -1.73723 -0.32144 -2.69663 -1.73723 0.32144 -2.69663 -0.1909 -0.32144 
-2.69663 -0.1909 0.32144 -2.69652 -1.59846 -0.5466 -2.69652 -1.59846 0.5466 
-2.69652 -0.32967 -0.5466 -2.69652 -0.32967 0.5466 -2.69521 -1.52759 -0.62056 
-2.69521 -1.52759 0.62056 -2.69521 -0.40054 -0.62056 -2.69521 -0.40054 0.62056 
-2.69441 -1.11357 -0.82533 -2.69441 -1.11357 0.82533 -2.69441 -0.81456 -0.82533 
-2.69441 -0.81456 0.82533 -2.69359 -1.80264 -0.03485 -2.69359 -1.80264 0.03485 
-2.69359 -0.12549 -0.03485 -2.69359 -0.12549 0.03485 -2.69311 -1.31458 -0.76294 
-2.69311 -1.31458 0.76294 -2.69311 -0.61355 -0.76294 -2.69311 -0.61355 0.76294 
-2.69104 -1.79902 -0.1002 -2.69104 -1.79902 0.1002 -2.69104 -0.12911 -0.1002 
-2.69104 -0.12911 0.1002 -2.68956 -1.44841 -0.68862 -2.68956 -1.44841 0.68862 
-2.68956 -0.47972 -0.68862 -2.68956 -0.47972 0.68862 -2.68797 -1.16282 -0.81914 
-2.68797 -1.16282 0.81914 -2.68797 -0.76531 -0.81914 -2.68797 -0.76531 0.81914 
-2.68601 -1.79188 -0.16531 -2.68601 -1.79188 0.16531 -2.68601 -0.13625 -0.16531 
-2.68601 -0.13625 0.16531 -2.68332 -1.71841 -0.38268 -2.68332 -1.71841 0.38268 
-2.68332 -0.20972 -0.38268 -2.68332 -0.20972 0.38268 -2.67854 -1.7813 -0.22951 
-2.67854 -1.7813 0.22951 -2.67854 -0.14683 -0.22951 -2.67854 -0.14683 0.22951 
-2.67701 -1.36489 -0.74934 -2.67701 -1.36489 0.74934 -2.67701 -0.56324 -0.74934 
-2.67701 -0.56324 0.74934 -2.67623 -1.21556 -0.81225 -2.67623 -1.21556 0.81225 
-2.67623 -0.71257 -0.81225 -2.67623 -0.71257 0.81225 -2.67487 -1.56747 -0.60027 
-2.67487 -1.56747 0.60027 -2.67487 -0.36066 -0.60027 -2.67487 -0.36066 0.60027 
-2.67385 -1.63562 -0.52393 -2.67385 -1.63562 0.52393 -2.67385 -0.29251 -0.52393 
-2.67385 -0.29251 0.52393 -2.67092 -1.49182 -0.67085 -2.67092 -1.49182 0.67085 
-2.67092 -0.43631 -0.67085 -2.67092 -0.43631 0.67085 -2.66856 -1.76702 -0.29372 
-2.66856 -1.76702 0.29372 -2.66856 -0.16111 -0.29372 -2.66856 -0.16111 0.29372 
-2.66773 -1.69636 -0.44229 -2.66773 -1.69636 0.44229 -2.66773 -0.23177 -0.44229 
-2.66773 -0.23177 0.44229 -2.66402 -0.96407 -0.85773 -2.66402 -0.96407 0.85773 
-2.66292 -1.26755 -0.80295 -2.66292 -1.26755 0.80295 -2.66292 -0.66058 -0.80295 
-2.66292 -0.66058 0.80295 -2.6618 -1.40952 -0.73454 -2.6618 -1.40952 0.73454 
-2.6618 -0.51861 -0.73454 -2.6618 -0.51861 0.73454 -2.66161 -1.01412 -0.85771 
-2.66161 -1.01412 0.85771 -2.66161 -0.91401 -0.85771 -2.66161 -0.91401 0.85771 
-2.6596 -1.82443 0 -2.6596 -0.1037 0 -2.65837 -1.82234 -0.06961 
-2.65837 -1.82234 0.06961 -2.65837 -0.10579 -0.06961 -2.65837 -0.10579 0.06961 
-2.65768 -1.06429 -0.85565 -2.65768 -1.06429 0.85565 -2.65768 -0.86384 -0.85565 
-2.65768 -0.86384 0.85565 -2.65627 -1.74963 -0.35566 -2.65627 -1.74963 0.35566 
-2.65627 -0.1785 -0.35566 -2.65627 -0.1785 0.35566 -2.65435 -1.81691 -0.13491 
-2.65435 -1.81691 0.13491 -2.65435 -0.11122 -0.13491 -2.65435 -0.11122 0.13491 
-2.65299 -1.6061 -0.57854 -2.65299 -1.6061 0.57854 -2.65299 -0.32203 -0.57854 
-2.65299 -0.32203 0.57854 -2.65249 -1.11395 -0.85144 -2.65249 -1.11395 0.85144 
-2.65249 -0.81418 -0.85144 -2.65249 -0.81418 0.85144 -2.65096 -1.53388 -0.65136 
-2.65096 -1.53388 0.65136 -2.65096 -0.39425 -0.65136 -2.65096 -0.39425 0.65136 
-2.64992 -1.67117 -0.5 -2.64992 -1.67117 0.5 -2.64992 -0.25696 -0.5 
-2.64992 -0.25696 0.5 -2.64816 -1.80781 -0.19963 -2.64816 -1.80781 0.19963 
-2.64816 -0.12032 -0.19963 -2.64816 -0.12032 0.19963 -2.6481 -1.31864 -0.79126 
-2.6481 -1.31864 0.79126 -2.6481 -0.60949 -0.79126 -2.6481 -0.60949 0.79126 
-2.64413 -1.4537 -0.71834 -2.64413 -1.4537 0.71834 -2.64413 -0.47443 -0.71834 
-2.64413 -0.47443 0.71834 -2.64164 -1.72888 -0.41625 -2.64164 -1.72888 0.41625 
-2.64164 -0.19925 -0.41625 -2.64164 -0.19925 0.41625 -2.64136 -1.16625 -0.84711 
-2.64136 -1.16625 0.84711 -2.64136 -0.76188 -0.84711 -2.64136 -0.76188 0.84711 
-2.63916 -1.79521 -0.26428 -2.63916 -1.79521 0.26428 -2.63916 -0.13292 -0.26428 
-2.63916 -0.13292 0.26428 -2.63179 -1.36868 -0.77723 -2.63179 -1.36868 0.77723 
-2.63179 -0.55945 -0.77723 -2.63179 -0.55945 0.77723 -2.63005 -1.5736 -0.63083 
-2.63005 -1.5736 0.63083 -2.63005 -0.35453 -0.63083 -2.63005 -0.35453 0.63083 
-2.62997 -1.64296 -0.55557 -2.62997 -1.64296 0.55557 -2.62997 -0.28517 -0.55557 
-2.62997 -0.28517 0.55557 -2.62927 -1.21893 -0.8398 -2.62927 -1.21893 0.8398 
-2.62927 -0.7092 -0.8398 -2.62927 -0.7092 0.8398 -2.628 -1.77894 -0.32776 
-2.628 -1.77894 0.32776 -2.628 -0.14919 -0.32776 -2.628 -0.14919 0.32776 
-2.62515 -1.49688 -0.70019 -2.62515 -1.49688 0.70019 -2.62515 -0.43125 -0.70019 
-2.62515 -0.43125 0.70019 -2.62478 -1.70502 -0.47486 -2.62478 -1.70502 0.47486 
-2.62478 -0.22311 -0.47486 -2.62478 -0.22311 0.47486 -2.62382 -1.84395 -0.03485 
-2.62382 -1.84395 0.03485 -2.62382 -0.08418 -0.03485 -2.62382 -0.08418 0.03485 
-2.6217 -1.8396 -0.10417 -2.6217 -1.8396 0.10417 -2.6217 -0.08853 -0.10417 
-2.6217 -0.08853 0.10417 -2.62131 -0.96407 -0.88192 -2.62131 -0.96407 0.88192 
-2.61857 -1.01429 -0.88195 -2.61857 -1.01429 0.88195 -2.61857 -0.91384 -0.88195 
-2.61857 -0.91384 0.88195 -2.61652 -1.83219 -0.16924 -2.61652 -1.83219 0.16924 
-2.61652 -0.09594 -0.16924 -2.61652 -0.09594 0.16924 -2.61546 -1.27112 -0.83005 
-2.61546 -1.27112 0.83005 -2.61546 -0.65701 -0.83005 -2.61546 -0.65701 0.83005 
-2.6151 -1.41367 -0.76254 -2.6151 -1.41367 0.76254 -2.6151 -0.51446 -0.76254 
-2.6151 -0.51446 0.76254 -2.61464 -1.06438 -0.87975 -2.61464 -1.06438 0.87975 
-2.61464 -0.86375 -0.87975 -2.61464 -0.86375 0.87975 -2.61425 -1.75972 -0.38901 
-2.61425 -1.75972 0.38901 -2.61425 -0.16841 -0.38901 -2.61425 -0.16841 0.38901 
-2.60821 -1.82147 -0.23416 -2.60821 -1.82147 0.23416 -2.60821 -0.10666 -0.23416 
-2.60821 -0.10666 0.23416 -2.60796 -1.61184 -0.60876 -2.60796 -1.61184 0.60876 
-2.60796 -0.31629 -0.60876 -2.60796 -0.31629 0.60876 -2.60523 -1.53849 -0.68023 
-2.60523 -1.53849 0.68023 -2.60523 -0.38964 -0.68023 -2.60523 -0.38964 0.68023 
-2.60462 -1.11695 -0.87742 -2.60462 -1.11695 0.87742 -2.60462 -0.81118 -0.87742 
-2.60462 -0.81118 0.87742 -2.60028 -1.32209 -0.81792 -2.60028 -1.32209 0.81792 
-2.60028 -0.60604 -0.81792 -2.60028 -0.60604 0.81792 -2.5985 -1.73708 -0.44858 
-2.5985 -1.73708 0.44858 -2.5985 -0.19105 -0.44858 -2.5985 -0.19105 0.44858 
-2.59801 -1.80683 -0.29826 -2.59801 -1.80683 0.29826 -2.59801 -0.1213 -0.29826 
-2.59801 -0.1213 0.29826 -2.59723 -1.45753 -0.74592 -2.59723 -1.45753 0.74592 
-2.59723 -0.4706 -0.74592 -2.59723 -0.4706 0.74592 -2.5933 -1.16908 -0.87257 
-2.5933 -1.16908 0.87257 -2.5933 -0.75905 -0.87257 -2.5933 -0.75905 0.87257 
-2.59221 -1.69636 -0.51781 -2.59221 -1.69636 0.51781 -2.59221 -0.23177 -0.51781 
-2.59221 -0.23177 0.51781 -2.58792 -0.06509 0 -2.58686 -0.06726 -0.06938 
-2.58686 -0.06726 0.06938 -2.58602 -1.78845 -0.36084 -2.58602 -1.78845 0.36084 
-2.58602 -0.13968 -0.36084 -2.58602 -0.13968 0.36084 -2.58521 -1.37132 -0.80291 
-2.58521 -1.37132 0.80291 -2.58521 -0.55681 -0.80291 -2.58521 -0.55681 0.80291 
-2.58399 -1.57794 -0.65935 -2.58399 -1.57794 0.65935 -2.58399 -0.35019 -0.65935 
-2.58399 -0.35019 0.65935 -2.5837 -0.07374 -0.13843 -2.5837 -0.07374 0.13843 
-2.58059 -1.22182 -0.86492 -2.58059 -1.22182 0.86492 -2.58059 -0.70631 -0.86492 
-2.58059 -0.70631 0.86492 -2.57824 -1.50015 -0.72743 -2.57824 -1.50015 0.72743 
-2.57824 -0.42798 -0.72743 -2.57824 -0.42798 0.72743 -2.57747 -0.96407 -0.90399 
-2.57747 -0.96407 0.90399 -2.57623 -0.08271 -0.20366 -2.57623 -0.08271 0.20366 
-2.57462 -1.01434 -0.90394 -2.57462 -1.01434 0.90394 -2.57462 -0.91379 -0.90394 
-2.57462 -0.91379 0.90394 -2.57148 -1.66712 -0.57271 -2.57148 -1.66712 0.57271 
-2.57148 -0.26101 -0.57271 -2.57148 -0.26101 0.57271 -2.57114 -1.76727 -0.42122 
-2.57114 -1.76727 0.42122 -2.57114 -0.16086 -0.42122 -2.57114 -0.16086 0.42122 
-2.56821 -1.41615 -0.78781 -2.56821 -1.41615 0.78781 -2.56821 -0.51198 -0.78781 
-2.56821 -0.51198 0.78781 -2.56689 -1.83258 -0.26799 -2.56689 -1.83258 0.26799 
-2.56689 -0.09555 -0.26799 -2.56689 -0.09555 0.26799 -2.56659 -1.27378 -0.85467 
-2.56659 -1.27378 0.85467 -2.56659 -0.65435 -0.85467 -2.56659 -0.65435 0.85467 
-2.56617 -1.72888 -0.49172 -2.56617 -1.72888 0.49172 -2.56617 -0.19925 -0.49172 
-2.56617 -0.19925 0.49172 -2.56547 -1.06689 -0.90374 -2.56547 -1.06689 0.90374 
-2.56547 -0.86124 -0.90374 -2.56547 -0.86124 0.90374 -2.55817 -1.54142 -0.70711 
-2.55817 -1.54142 0.70711 -2.55817 -0.38671 -0.70711 -2.55817 -0.38671 0.70711 
-2.55572 -1.81593 -0.33115 -2.55572 -1.81593 0.33115 -2.55572 -0.1122 -0.33115 
-2.55572 -0.1122 0.33115 -2.55513 -1.11945 -0.90092 -2.55513 -1.11945 0.90092 
-2.55513 -0.80868 -0.90092 -2.55513 -0.80868 0.90092 -2.55257 -1.32381 -0.8417 
-2.55257 -1.32381 0.8417 -2.55257 -0.60432 -0.8417 -2.55257 -0.60432 0.8417 
-2.54988 -1.46003 -0.77074 -2.54988 -1.46003 0.77074 -2.54988 -0.4681 -0.77074 
-2.54988 -0.4681 0.77074 -2.5493 -0.04794 -0.03487 -2.5493 -0.04794 0.03487 
-2.54847 -1.63479 -0.62553 -2.54847 -1.63479 0.62553 -2.54847 -0.29334 -0.62553 
-2.54847 -0.29334 0.62553 -2.54718 -0.05229 -0.10418 -2.54718 -0.05229 0.10418 
-2.54447 -0.06149 -0.1723 -2.54447 -0.06149 0.1723 -2.54391 -1.1713 -0.89544 
-2.54391 -1.1713 0.89544 -2.54391 -0.75683 -0.89544 -2.54391 -0.75683 0.89544 
-2.54277 -1.79553 -0.39285 -2.54277 -1.79553 0.39285 -2.54277 -0.1326 -0.39285 
-2.54277 -0.1326 0.39285 -2.53893 -1.75972 -0.46433 -2.53893 -1.75972 0.46433 
-2.53893 -0.16841 -0.46433 -2.53893 -0.16841 0.46433 -2.53739 -1.37281 -0.82631 
-2.53739 -1.37281 0.82631 -2.53739 -0.55532 -0.82631 -2.53739 -0.55532 0.82631 
-2.53597 -0.07259 -0.23712 -2.53597 -0.07259 0.23712 -2.5326 -1.71841 -0.5334 
-2.5326 -1.71841 0.5334 -2.5326 -0.96407 -0.92388 -2.5326 -0.96407 0.92388 
-2.5326 -0.20972 -0.5334 -2.5326 -0.20972 0.5334 -2.53089 -1.22397 -0.8873 
-2.53089 -1.22397 0.8873 -2.53089 -0.70416 -0.8873 -2.53089 -0.70416 0.8873 
-2.53059 -1.50242 -0.75184 -2.53059 -1.50242 0.75184 -2.53059 -0.42571 -0.75184 
-2.53059 -0.42571 0.75184 -2.52561 -0.08759 -0.30109 -2.52561 -0.08759 0.30109 
-2.52436 -1.01665 -0.92576 -2.52436 -1.01665 0.92576 -2.52436 -0.91148 -0.92576 
-2.52436 -0.91148 0.92576 -2.52375 -1.59991 -0.67524 -2.52375 -1.59991 0.67524 
-2.52375 -0.32822 -0.67524 -2.52375 -0.32822 0.67524 -2.51986 -1.41754 -0.81086 
-2.51986 -1.41754 0.81086 -2.51986 -0.51059 -0.81086 -2.51986 -0.51059 0.81086 
-2.51771 -1.27452 -0.87655 -2.51771 -1.27452 0.87655 -2.51771 -0.65361 -0.87655 
-2.51771 -0.65361 0.87655 -2.51505 -1.06908 -0.92501 -2.51505 -1.06908 0.92501 
-2.51505 -0.85905 -0.92501 -2.51505 -0.85905 0.92501 -2.51344 -0.10634 -0.36353 
-2.51344 -0.10634 0.36353 -2.51075 -1.78845 -0.4361 -2.51075 -1.78845 0.4361 
-2.51075 -0.13968 -0.4361 -2.51075 -0.13968 0.4361 -2.5107 -1.6882 -0.58777 
-2.5107 -1.6882 0.58777 -2.5107 -0.23993 -0.58777 -2.5107 -0.23993 0.58777 
-2.51036 -0.03128 0 -2.50948 -0.03355 -0.06963 -2.50948 -0.03355 0.06963 
-2.50764 -0.04049 -0.13798 -2.50764 -0.04049 0.13798 -2.50557 -1.74963 -0.50636 
-2.50557 -1.74963 0.50636 -2.50557 -0.1785 -0.50636 -2.50557 -0.1785 0.50636 
-2.50471 -1.12122 -0.92164 -2.50471 -1.12122 0.92164 -2.50471 -0.80691 -0.92164 
-2.50471 -0.80691 0.92164 -2.50412 -0.05179 -0.20568 -2.50412 -0.05179 0.20568 
-2.50344 -1.32447 -0.86321 -2.50344 -1.32447 0.86321 -2.50344 -0.60366 -0.86321 
-2.50344 -0.60366 0.86321 -2.50139 -1.46112 -0.79335 -2.50139 -1.46112 0.79335 
-2.50139 -0.46701 -0.79335 -2.50139 -0.46701 0.79335 -2.49586 -1.56113 -0.72377 
-2.49586 -1.56113 0.72377 -2.49586 -0.367 -0.72377 -2.49586 -0.367 0.72377 
-2.49444 -0.06498 -0.2701 -2.49444 -0.06498 0.2701 -2.49336 -1.17291 -0.91566 
-2.49336 -1.17291 0.91566 -2.49336 -0.75522 -0.91566 -2.49336 -0.75522 0.91566 
-2.48847 -1.37314 -0.84737 -2.48847 -1.37314 0.84737 -2.48847 -0.55499 -0.84737 
-2.48847 -0.55499 0.84737 -2.48724 -1.65483 -0.63957 -2.48724 -1.65483 0.63957 
-2.48724 -0.2733 -0.63957 -2.48724 -0.2733 0.63957 -2.48681 -0.96407 -0.94154 
-2.48681 -0.96407 0.94154 -2.48325 -0.08214 -0.33333 -2.48325 -0.08214 0.33333 
-2.48106 -0.1122 -0.4058 -2.48106 -0.1122 0.4058 -2.48104 -1.22401 -0.90708 
-2.48104 -1.22401 0.90708 -2.48104 -0.70412 -0.90708 -2.48104 -0.70412 0.90708 
-2.47835 -1.01669 -0.94306 -2.47835 -1.01669 0.94306 -2.47835 -0.91144 -0.94306 
-2.47835 -0.91144 0.94306 -2.47768 -1.77894 -0.47808 -2.47768 -1.77894 0.47808 
-2.47768 -0.14919 -0.47808 -2.47768 -0.14919 0.47808 -2.47136 -1.73723 -0.54671 
-2.47136 -1.73723 0.54671 -2.47136 -0.1909 -0.54671 -2.47136 -0.1909 0.54671 
-2.47072 -0.01756 -0.03487 -2.47072 -0.01756 0.03487 -2.47068 -1.41769 -0.83147 
-2.47068 -1.41769 0.83147 -2.47068 -0.51044 -0.83147 -2.47068 -0.51044 0.83147 
-2.46938 -0.02211 -0.10325 -2.46938 -0.02211 0.10325 -2.4687 -1.06938 -0.94196 
-2.4687 -1.06938 0.94196 -2.4687 -0.85875 -0.94196 -2.4687 -0.85875 0.94196 
-2.46778 -1.27437 -0.89592 -2.46778 -1.27437 0.89592 -2.46778 -0.65376 -0.89592 
-2.46778 -0.65376 0.89592 -2.46755 -1.52113 -0.76733 -2.46755 -1.52113 0.76733 
-2.46755 -0.407 -0.76733 -2.46755 -0.407 0.76733 -2.46672 -0.03119 -0.17139 
-2.46672 -0.03119 0.17139 -2.46276 -0.04469 -0.23848 -2.46276 -0.04469 0.23848 
-2.46033 -1.61799 -0.68995 -2.46033 -1.61799 0.68995 -2.46033 -0.31014 -0.68995 
-2.46033 -0.31014 0.68995 -2.45814 -1.12151 -0.93819 -2.45814 -1.12151 0.93819 
-2.45814 -0.80662 -0.93819 -2.45814 -0.80662 0.93819 -2.45362 -1.32385 -0.88222 
-2.45362 -1.32385 0.88222 -2.45362 -0.60428 -0.88222 -2.45362 -0.60428 0.88222 
-2.45225 -0.06008 -0.30233 -2.45225 -0.06008 0.30233 -2.45101 -0.08759 -0.37569 
-2.45101 -0.08759 0.37569 -2.44883 -1.70587 -0.60031 -2.44883 -1.70587 0.60031 
-2.44883 -0.22226 -0.60031 -2.44883 -0.22226 0.60031 -2.44817 -0.1213 -0.4481 
-2.44817 -0.1213 0.4481 -2.44586 -1.17433 -0.93178 -2.44586 -1.17433 0.93178 
-2.44586 -0.7538 -0.93178 -2.44586 -0.7538 0.93178 -2.44364 -1.76702 -0.51864 
-2.44364 -1.76702 0.51864 -2.44364 -0.16111 -0.51864 -2.44364 -0.16111 0.51864 
-2.4402 -0.96407 -0.95694 -2.4402 -0.96407 0.95694 -2.43859 -1.37231 -0.86603 
-2.43859 -1.37231 0.86603 -2.43859 -0.55582 -0.86603 -2.43859 -0.55582 0.86603 
-2.43736 -1.47857 -0.80787 -2.43736 -1.47857 0.80787 -2.43736 -0.44956 -0.80787 
-2.43736 -0.44956 0.80787 -2.4333 -1.22536 -0.92272 -2.4333 -1.22536 0.92272 
-2.4333 -0.70277 -0.92272 -2.4333 -0.70277 0.92272 -2.43198 -1.57812 -0.73714 
-2.43198 -1.57812 0.73714 -2.43198 -0.35001 -0.73714 -2.43198 -0.35001 0.73714 
-2.43129 -1.01681 -0.95815 -2.43129 -1.01681 0.95815 -2.43129 -0.91132 -0.95815 
-2.43129 -0.91132 0.95815 -2.431 -0.00438 0 -2.43034 -0.00663 -0.06845 
-2.43034 -0.00663 0.06845 -2.42837 -0.01338 -0.13658 -2.42837 -0.01338 0.13658 
-2.42509 -0.02458 -0.20407 -2.42509 -0.02458 0.20407 -2.42254 -1.67143 -0.65216 
-2.42254 -1.67143 0.65216 -2.42254 -0.2567 -0.65216 -2.42254 -0.2567 0.65216 
-2.42157 -1.06941 -0.95661 -2.42157 -1.06941 0.95661 -2.42157 -0.85872 -0.95661 
-2.42157 -0.85872 0.95661 -2.42052 -0.04019 -0.2706 -2.42052 -0.04019 0.2706 
-2.42002 -0.06498 -0.34452 -2.42002 -0.06498 0.34452 -2.41966 -1.27585 -0.91106 
-2.41966 -1.27585 0.91106 -2.41966 -0.65228 -0.91106 -2.41966 -0.65228 0.91106 
-2.41791 -0.09555 -0.41697 -2.41791 -0.09555 0.41697 -2.4142 -0.13292 -0.48924 
-2.4142 -0.13292 0.48924 -2.40997 -1.12255 -0.9525 -2.40997 -1.12255 0.9525 
-2.40997 -0.80558 -0.9525 -2.40997 -0.80558 0.9525 -2.40874 -1.75274 -0.55768 
-2.40874 -1.75274 0.55768 -2.40874 -0.17539 -0.55768 -2.40874 -0.17539 0.55768 
-2.40599 -1.43424 -0.84461 -2.40599 -1.43424 0.84461 -2.40599 -0.49389 -0.84461 
-2.40599 -0.49389 0.84461 -2.40527 -1.32519 -0.89687 -2.40527 -1.32519 0.89687 
-2.40527 -0.60294 -0.89687 -2.40527 -0.60294 0.89687 -2.40255 -1.53713 -0.7796 
-2.40255 -1.53713 0.7796 -2.40255 -0.391 -0.7796 -2.40255 -0.391 0.7796 
-2.3976 -1.17521 -0.94555 -2.3976 -1.17521 0.94555 -2.3976 -0.75292 -0.94555 
-2.3976 -0.75292 0.94555 -2.39605 0.00455 -0.0347 -2.39605 0.00455 0.0347 
-2.39498 -1.63334 -0.70144 -2.39498 -1.63334 0.70144 -2.39498 -0.29479 -0.70144 
-2.39498 -0.29479 0.70144 -2.39473 1e-05 -0.10308 -2.39473 1e-05 0.10308 
-2.3929 -0.96407 -0.97003 -2.3929 -0.96407 0.97003 -2.39208 -0.00904 -0.17114 
-2.39208 -0.00904 0.17114 -2.3884 -0.04469 -0.31284 -2.3884 -0.04469 0.31284 
-2.38814 -0.02252 -0.23822 -2.38814 -0.02252 0.23822 -2.38704 -0.07259 -0.38606 
-2.38704 -0.07259 0.38606 -2.38457 -1.22624 -0.93606 -2.38457 -1.22624 0.93606 
-2.38457 -0.70189 -0.93606 -2.38457 -0.70189 0.93606 -2.38408 -0.10666 -0.45829 
-2.38408 -0.10666 0.45829 -2.3838 -1.01685 -0.97083 -2.3838 -1.01685 0.97083 
-2.3838 -0.91128 -0.97083 -2.3838 -0.91128 0.97083 -2.38319 -1.72047 -0.6111 
-2.38319 -1.72047 0.6111 -2.38319 -0.20766 -0.6111 -2.38319 -0.20766 0.6111 
-2.37943 -0.14683 -0.52862 -2.37943 -0.14683 0.52862 -2.37267 -1.07002 -0.9691 
-2.37267 -1.07002 0.9691 -2.37267 -0.85811 -0.9691 -2.37267 -0.85811 0.9691 
-2.37201 -1.49366 -0.81866 -2.37201 -1.49366 0.81866 -2.37201 -0.43447 -0.81866 
-2.37201 -0.43447 0.81866 -2.37086 -1.27652 -0.92388 -2.37086 -1.27652 0.92388 
-2.37086 -0.65161 -0.92388 -2.37086 -0.65161 0.92388 -2.36779 -1.38022 -0.88281 
-2.36779 -1.38022 0.88281 -2.36779 -0.54791 -0.88281 -2.36779 -0.54791 0.88281 
-2.36682 -1.59232 -0.74716 -2.36682 -1.59232 0.74716 -2.36682 -0.33581 -0.74716 
-2.36682 -0.33581 0.74716 -2.361 0.0134 0 -2.36087 -1.12314 -0.96447 
-2.36087 -1.12314 0.96447 -2.36087 -0.80499 -0.96447 -2.36087 -0.80499 0.96447 
-2.36049 0.01105 -0.06932 -2.36049 0.01105 0.06932 -2.35833 0.00425 -0.13762 
-2.35833 0.00425 0.13762 -2.35658 -1.68475 -0.66174 -2.35658 -1.68475 0.66174 
-2.35658 -0.24338 -0.66174 -2.35658 -0.24338 0.66174 -2.3556 -0.05179 -0.3542 
-2.3556 -0.05179 0.3542 -2.35518 -0.00712 -0.20526 -2.35518 -0.00712 0.20526 
-2.35399 -0.02458 -0.27517 -2.35399 -0.02458 0.27517 -2.35357 -0.08271 -0.42631 
-2.35357 -0.08271 0.42631 -2.34955 -0.12032 -0.49824 -2.34955 -0.12032 0.49824 
-2.34873 -1.17557 -0.95694 -2.34873 -1.17557 0.95694 -2.34873 -0.75256 -0.95694 
-2.34873 -0.75256 0.95694 -2.34501 -0.96407 -0.98079 -2.34501 -0.96407 0.98079 
-2.34501 -0.16326 -0.56626 -2.34501 -0.16326 0.56626 -2.33684 -1.55023 -0.78833 
-2.33684 -1.55023 0.78833 -2.33684 -0.3779 -0.78833 -2.33684 -0.3779 0.78833 
-2.3355 -1.22652 -0.94693 -2.3355 -1.22652 0.94693 -2.3355 -0.70161 -0.94693 
-2.3355 -0.70161 0.94693 -2.33445 -1.44117 -0.85926 -2.33445 -1.44117 0.85926 
-2.33445 -0.48696 -0.85926 -2.33445 -0.48696 0.85926 -2.33437 -1.01729 -0.9814 
-2.33437 -1.01729 0.9814 -2.33437 -0.91084 -0.9814 -2.33437 -0.91084 0.9814 
-2.33376 -1.33206 -0.91147 -2.33376 -1.33206 0.91147 -2.33376 -0.59607 -0.91147 
-2.33376 -0.59607 0.91147 -2.32904 -1.64576 -0.70937 -2.32904 -1.64576 0.70937 
-2.32904 -0.28237 -0.70937 -2.32904 -0.28237 0.70937 -2.32507 0.01987 -0.0347 
-2.32507 0.01987 0.0347 -2.3244 0.01511 -0.10377 -2.3244 0.01511 0.10377 
-2.3232 -1.07035 -0.97912 -2.3232 -1.07035 0.97912 -2.3232 -0.85778 -0.97912 
-2.3232 -0.85778 0.97912 -2.32222 -0.06149 -0.39455 -2.32222 -0.06149 0.39455 
-2.32173 0.00597 -0.17181 -2.32173 0.00597 0.17181 -2.3213 -0.03119 -0.3168 
-2.3213 -0.03119 0.3168 -2.32106 -0.00904 -0.24216 -2.32106 -0.00904 0.24216 
-2.31916 -0.09594 -0.4666 -2.31916 -0.09594 0.4666 -2.31897 -1.73124 -0.61875 
-2.31897 -1.73124 0.61875 -2.31897 -0.19689 -0.61875 -2.31897 -0.19689 0.61875 
-2.31523 -0.13625 -0.53609 -2.31523 -0.13625 0.53609 -2.31151 -1.12311 -0.97396 
-2.31151 -1.12311 0.97396 -2.31151 -0.80502 -0.97396 -2.31151 -0.80502 0.97396 
-2.30067 -1.60367 -0.75378 -2.30067 -1.60367 0.75378 -2.30067 -0.32446 -0.75378 
-2.30067 -0.32446 0.75378 -2.2995 -1.4999 -0.83097 -2.2995 -1.4999 0.83097 
-2.2995 -0.42823 -0.83097 -2.2995 -0.42823 0.83097 -2.29935 -1.17539 -0.96593 
-2.29935 -1.17539 0.96593 -2.29935 -0.75274 -0.96593 -2.29935 -0.75274 0.96593 
-2.29849 -1.28205 -0.93638 -2.29849 -1.28205 0.93638 -2.29849 -0.64608 -0.93638 
-2.29849 -0.64608 0.93638 -2.29665 -0.96407 -0.98918 -2.29665 -0.96407 0.98918 
-2.29582 -1.3859 -0.89486 -2.29582 -1.3859 0.89486 -2.29582 -0.54223 -0.89486 
-2.29582 -0.54223 0.89486 -2.29166 -1.69396 -0.66871 -2.29166 -1.69396 0.66871 
-2.29166 -0.23417 -0.66871 -2.29166 -0.23417 0.66871 -2.2892 0.02619 0 
-2.28887 0.02382 -0.06914 -2.28887 0.02382 0.06914 -2.28835 -0.07374 -0.43378 
-2.28835 -0.07374 0.43378 -2.2879 -0.04049 -0.35773 -2.2879 -0.04049 0.35773 
-2.28787 0.01672 -0.13795 -2.28787 0.01672 0.13795 -2.28753 0.00425 -0.20841 
-2.28753 0.00425 0.20841 -2.2865 -0.01338 -0.27845 -2.2865 -0.01338 0.27845 
-2.28586 -1.01732 -0.98928 -2.28586 -1.01732 0.98928 -2.28586 -0.91081 -0.98928 
-2.28586 -0.91081 0.98928 -2.28483 -0.11122 -0.50443 -2.28483 -0.11122 0.50443 
-2.28044 -0.15455 -0.57241 -2.28044 -0.15455 0.57241 -2.27439 -1.07063 -0.98648 
-2.27439 -1.07063 0.98648 -2.27439 -0.8575 -0.98648 -2.27439 -0.8575 0.98648 
-2.26375 -1.55514 -0.79855 -2.26375 -1.55514 0.79855 -2.26375 -0.37299 -0.79855 
-2.26375 -0.37299 0.79855 -2.2637 -1.65368 -0.71519 -2.2637 -1.65368 0.71519 
-2.2637 -0.27445 -0.71519 -2.2637 -0.27445 0.71519 -2.26259 -1.23123 -0.95704 
-2.26259 -1.23123 0.95704 -2.26259 -0.6969 -0.95704 -2.26259 -0.6969 0.95704 
-2.26255 -1.12336 -0.98079 -2.26255 -1.12336 0.98079 -2.26255 -0.80477 -0.98079 
-2.26255 -0.80477 0.98079 -2.2613 -1.44588 -0.86917 -2.2613 -1.44588 0.86917 
-2.2613 -0.48225 -0.86917 -2.2613 -0.48225 0.86917 -2.26081 -1.33669 -0.92133 
-2.26081 -1.33669 0.92133 -2.26081 -0.59144 -0.92133 -2.26081 -0.59144 0.92133 
-2.25434 0.02986 -0.0347 -2.25434 0.02986 0.0347 -2.2541 -0.05229 -0.39726 
-2.2541 -0.05229 0.39726 -2.25408 -0.08853 -0.47179 -2.25408 -0.08853 0.47179 
-2.25368 0.01511 -0.17448 -2.25368 0.01511 0.17448 -2.25367 0.02511 -0.10375 
-2.25367 0.02511 0.10375 -2.25352 -0.18956 -0.62403 -2.25352 -0.18956 0.62403 
-2.25317 -0.02211 -0.31947 -2.25317 -0.02211 0.31947 -2.25299 1e-05 -0.24481 
-2.25299 1e-05 0.24481 -2.25011 -0.12911 -0.54112 -2.25011 -0.12911 0.54112 
-2.24794 -0.96407 -0.99518 -2.24794 -0.96407 0.99518 -2.23674 -1.01743 -0.99479 
-2.23674 -1.01743 0.99479 -2.23674 -0.9107 -0.99479 -2.23674 -0.9107 0.99479 
-2.22617 -1.50323 -0.83874 -2.22617 -1.50323 0.83874 -2.22617 -0.4249 -0.83874 
-2.22617 -0.4249 0.83874 -2.22611 -0.22814 -0.67276 -2.22611 -0.22814 0.67276 
-2.22551 -1.60921 -0.76031 -2.22551 -1.60921 0.76031 -2.22551 -0.31892 -0.76031 
-2.22551 -0.31892 0.76031 -2.22532 -1.28585 -0.94381 -2.22532 -1.28585 0.94381 
-2.22532 -0.64228 -0.94381 -2.22532 -0.64228 0.94381 -2.22528 -1.07064 -0.99144 
-2.22528 -1.07064 0.99144 -2.22528 -0.85749 -0.99144 -2.22528 -0.85749 0.99144 
-2.22484 -1.17719 -0.97415 -2.22484 -1.17719 0.97415 -2.22484 -0.75094 -0.97415 
-2.22484 -0.75094 0.97415 -2.22306 -1.38932 -0.90211 -2.22306 -1.38932 0.90211 
-2.22306 -0.53881 -0.90211 -2.22306 -0.53881 0.90211 -2.21955 -0.03355 -0.35957 
-2.21955 -0.03355 0.35957 -2.21953 -0.10579 -0.50845 -2.21953 -0.10579 0.50845 
-2.21939 0.03352 0 -2.2193 -0.06726 -0.43694 -2.2193 -0.06726 0.43694 
-2.21924 0.01105 -0.21057 -2.21924 0.01105 0.21057 -2.21923 0.03112 -0.06931 
-2.21923 0.03112 0.06931 -2.21906 0.02382 -0.13895 -2.21906 0.02382 0.13895 
-2.21837 -0.00663 -0.28043 -2.21837 -0.00663 0.28043 -2.21532 -0.14932 -0.57611 
-2.21532 -0.14932 0.57611 -2.19899 -0.96407 -0.9988 -2.19899 -0.96407 0.9988 
-2.18815 -1.55888 -0.80296 -2.18815 -1.55888 0.80296 -2.18815 -0.36925 -0.80296 
-2.18815 -0.36925 0.80296 -2.18815 -1.44823 -0.87414 -2.18815 -1.44823 0.87414 
-2.18815 -0.4799 -0.87414 -2.18815 -0.4799 0.87414 -2.18812 -1.65741 -0.71959 
-2.18812 -1.65741 0.71959 -2.18812 -0.27072 -0.71959 -2.18812 -0.27072 0.71959 
-2.18812 -0.18577 -0.62674 -2.18812 -0.18577 0.62674 -2.18771 -1.23244 -0.96257 
-2.18771 -1.23244 0.96257 -2.18771 -0.69569 -0.96257 -2.18771 -0.69569 0.96257 
-2.1877 -1.33901 -0.92628 -2.1877 -1.33901 0.92628 -2.1877 -0.58912 -0.92628 
-2.1877 -0.58912 0.92628 -2.18768 -1.12456 -0.98631 -2.18768 -1.12456 0.98631 
-2.18768 -0.80357 -0.98631 -2.18768 -0.80357 0.98631 -2.18768 -1.01747 -0.99786 
-2.18768 -1.01747 0.99786 -2.18768 -0.91066 -0.99786 -2.18768 -0.91066 0.99786 
-2.18478 -0.04794 -0.39938 -2.18478 -0.04794 0.39938 -2.18478 -0.01756 -0.3208 
-2.18478 -0.01756 0.3208 -2.18477 -0.08418 -0.4739 -2.18477 -0.08418 0.4739 
-2.18477 -0.12549 -0.54367 -2.18477 -0.12549 0.54367 -2.18462 0.01987 -0.17515 
-2.18462 0.01987 0.17515 -2.18462 0.00455 -0.24614 -2.18462 0.00455 0.24614 
-2.18461 0.02986 -0.10442 -2.18461 0.02986 0.10442 -2.18461 0.03473 -0.0347 
-2.18461 0.03473 0.0347 -2.14992 -1.61106 -0.76249 -2.14992 -1.61106 0.76249 
-2.14992 -1.5048 -0.84119 -2.14992 -1.5048 0.84119 -2.14992 -1.39047 -0.90453 
-2.14992 -1.39047 0.90453 -2.14992 -1.28677 -0.9465 -2.14992 -1.28677 0.9465 
-2.14992 -1.17779 -0.97689 -2.14992 -1.17779 0.97689 -2.14992 -1.07094 -0.99427 
-2.14992 -1.07094 0.99427 -2.14992 -0.96407 -1 -2.14992 -0.96407 1 
-2.14992 -0.85719 -0.99427 -2.14992 -0.85719 0.99427 -2.14992 -0.75034 -0.97689 
-2.14992 -0.75034 0.97689 -2.14992 -0.64136 -0.9465 -2.14992 -0.64136 0.9465 
-2.14992 -0.53766 -0.90453 -2.14992 -0.53766 0.90453 -2.14992 -0.42333 -0.84119 
-2.14992 -0.42333 0.84119 -2.14992 -0.31707 -0.76249 -2.14992 -0.31707 0.76249 
-2.14992 -0.226 -0.67472 -2.14992 -0.226 0.67472 -2.14992 -0.14757 -0.57735 
-2.14992 -0.14757 0.57735 -2.14992 -0.1037 -0.50969 -2.14992 -0.1037 0.50969 
-2.14992 -0.06509 -0.438 -2.14992 -0.06509 0.438 -2.14992 -0.03128 -0.36044 
-2.14992 -0.03128 0.36044 -2.14992 -0.00438 -0.28108 -2.14992 -0.00438 0.28108 
-2.14992 0.0134 -0.21108 -2.14992 0.0134 0.21108 -2.14992 0.02619 -0.13928 
-2.14992 0.02619 0.13928 -2.14992 0.03352 -0.06948 -2.14992 0.03352 0.06948 
-2.14992 0.03594 0 -2.11522 0.03473 -0.0347 -2.11522 0.03473 0.0347 
-2.11522 0.02986 -0.10442 -2.11522 0.02986 0.10442 -2.11521 0.00455 -0.24614 
-2.11521 0.00455 0.24614 -2.11521 0.01987 -0.17515 -2.11521 0.01987 0.17515 
-2.11506 -0.12549 -0.54367 -2.11506 -0.12549 0.54367 -2.11506 -0.08418 -0.4739 
-2.11506 -0.08418 0.4739 -2.11505 -0.01756 -0.3208 -2.11505 -0.01756 0.3208 
-2.11505 -0.04794 -0.39938 -2.11505 -0.04794 0.39938 -2.11216 -1.01747 -0.99786 
-2.11216 -1.01747 0.99786 -2.11216 -0.91066 -0.99786 -2.11216 -0.91066 0.99786 
-2.11216 -1.12456 -0.98631 -2.11216 -1.12456 0.98631 -2.11216 -0.80357 -0.98631 
-2.11216 -0.80357 0.98631 -2.11213 -1.33901 -0.92628 -2.11213 -1.33901 0.92628 
-2.11213 -0.58912 -0.92628 -2.11213 -0.58912 0.92628 -2.11213 -1.23244 -0.96257 
-2.11213 -1.23244 0.96257 -2.11213 -0.69569 -0.96257 -2.11213 -0.69569 0.96257 
-2.11172 -0.18577 -0.62674 -2.11172 -0.18577 0.62674 -2.11172 -0.27072 -0.71959 
-2.11172 -0.27072 0.71959 -2.11168 -1.44823 -0.87414 -2.11168 -1.44823 0.87414 
-2.11168 -0.4799 -0.87414 -2.11168 -0.4799 0.87414 -2.11168 -1.55888 -0.80296 
-2.11168 -1.55888 0.80296 -2.11168 -0.36925 -0.80296 -2.11168 -0.36925 0.80296 
-2.10085 -0.96407 -0.9988 -2.10085 -0.96407 0.9988 -2.08451 -0.14932 -0.57611 
-2.08451 -0.14932 0.57611 -2.08147 -0.00663 -0.28043 -2.08147 -0.00663 0.28043 
-2.08078 0.02382 -0.13895 -2.08078 0.02382 0.13895 -2.08061 0.03112 -0.06931 
-2.08061 0.03112 0.06931 -2.0806 0.01105 -0.21057 -2.0806 0.01105 0.21057 
-2.08054 -0.06726 -0.43694 -2.08054 -0.06726 0.43694 -2.08044 0.03352 0 
-2.08031 -0.10579 -0.50845 -2.08031 -0.10579 0.50845 -2.08029 -0.03355 -0.35957 
-2.08029 -0.03355 0.35957 -2.07677 -1.38932 -0.90211 -2.07677 -1.38932 0.90211 
-2.07677 -0.53881 -0.90211 -2.07677 -0.53881 0.90211 -2.07499 -1.17719 -0.97415 
-2.07499 -1.17719 0.97415 -2.07499 -0.75094 -0.97415 -2.07499 -0.75094 0.97415 
-2.07456 -1.07064 -0.99144 -2.07456 -1.07064 0.99144 -2.07456 -0.85749 -0.99144 
-2.07456 -0.85749 0.99144 -2.07452 -1.28585 -0.94381 -2.07452 -1.28585 0.94381 
-2.07452 -0.64228 -0.94381 -2.07452 -0.64228 0.94381 -2.07432 -1.60921 -0.76031 
-2.07432 -1.60921 0.76031 -2.07432 -0.31892 -0.76031 -2.07432 -0.31892 0.76031 
-2.07372 -0.22814 -0.67276 -2.07372 -0.22814 0.67276 -2.07367 -1.50323 -0.83874 
-2.07367 -1.50323 0.83874 -2.07367 -0.4249 -0.83874 -2.07367 -0.4249 0.83874 
-2.0631 -1.01743 -0.99479 -2.0631 -1.01743 0.99479 -2.0631 -0.9107 -0.99479 
-2.0631 -0.9107 0.99479 -2.0519 -0.96407 -0.99518 -2.0519 -0.96407 0.99518 
-2.04972 -0.12911 -0.54112 -2.04972 -0.12911 0.54112 -2.04684 1e-05 -0.24481 
-2.04684 1e-05 0.24481 -2.04667 -0.02211 -0.31947 -2.04667 -0.02211 0.31947 
-2.04632 -0.18956 -0.62403 -2.04632 -0.18956 0.62403 -2.04616 0.02511 -0.10375 
-2.04616 0.02511 0.10375 -2.04615 0.01511 -0.17448 -2.04615 0.01511 0.17448 
-2.04575 -0.08853 -0.47179 -2.04575 -0.08853 0.47179 -2.04574 -0.05229 -0.39726 
-2.04574 -0.05229 0.39726 -2.0455 0.02986 -0.0347 -2.0455 0.02986 0.0347 
-2.03903 -1.33669 -0.92133 -2.03903 -1.33669 0.92133 -2.03903 -0.59144 -0.92133 
-2.03903 -0.59144 0.92133 -2.03854 -1.44588 -0.86917 -2.03854 -1.44588 0.86917 
-2.03854 -0.48225 -0.86917 -2.03854 -0.48225 0.86917 -2.03728 -1.12336 -0.98079 
-2.03728 -1.12336 0.98079 -2.03728 -0.80477 -0.98079 -2.03728 -0.80477 0.98079 
-2.03725 -1.23123 -0.95704 -2.03725 -1.23123 0.95704 -2.03725 -0.6969 -0.95704 
-2.03725 -0.6969 0.95704 -2.03614 -0.27445 -0.71519 -2.03614 -0.27445 0.71519 
-2.03609 -1.55514 -0.79855 -2.03609 -1.55514 0.79855 -2.03609 -0.37299 -0.79855 
-2.03609 -0.37299 0.79855 -2.02545 -1.07063 -0.98648 -2.02545 -1.07063 0.98648 
-2.02545 -0.8575 -0.98648 -2.02545 -0.8575 0.98648 -2.01939 -0.15455 -0.57241 
-2.01939 -0.15455 0.57241 -2.01501 -0.11122 -0.50443 -2.01501 -0.11122 0.50443 
-2.01398 -1.01732 -0.98928 -2.01398 -1.01732 0.98928 -2.01398 -0.91081 -0.98928 
-2.01398 -0.91081 0.98928 -2.01334 -0.01338 -0.27845 -2.01334 -0.01338 0.27845 
-2.0123 0.00425 -0.20841 -2.0123 0.00425 0.20841 -2.01197 0.01672 -0.13795 
-2.01197 0.01672 0.13795 -2.01194 -0.04049 -0.35773 -2.01194 -0.04049 0.35773 
-2.01149 -0.07374 -0.43378 -2.01149 -0.07374 0.43378 -2.01097 0.02382 -0.06914 
-2.01097 0.02382 0.06914 -2.01064 0.02619 0 -2.00818 -0.23417 -0.66871 
-2.00818 -0.23417 0.66871 -2.00402 -1.3859 -0.89486 -2.00402 -1.3859 0.89486 
-2.00402 -0.54223 -0.89486 -2.00402 -0.54223 0.89486 -2.00319 -0.96407 -0.98918 
-2.00319 -0.96407 0.98918 -2.00134 -1.28205 -0.93638 -2.00134 -1.28205 0.93638 
-2.00134 -0.64608 -0.93638 -2.00134 -0.64608 0.93638 -2.00049 -1.17539 -0.96593 
-2.00049 -1.17539 0.96593 -2.00049 -0.75274 -0.96593 -2.00049 -0.75274 0.96593 
-2.00034 -1.4999 -0.83097 -2.00034 -1.4999 0.83097 -2.00034 -0.42823 -0.83097 
-2.00034 -0.42823 0.83097 -1.99916 -1.60367 -0.75378 -1.99916 -1.60367 0.75378 
-1.99916 -0.32446 -0.75378 -1.99916 -0.32446 0.75378 -1.98833 -1.12311 -0.97396 
-1.98833 -1.12311 0.97396 -1.98833 -0.80502 -0.97396 -1.98833 -0.80502 0.97396 
-1.9846 -0.13625 -0.53609 -1.9846 -0.13625 0.53609 -1.98086 -0.19689 -0.61875 
-1.98086 -0.19689 0.61875 -1.98068 -0.09594 -0.4666 -1.98068 -0.09594 0.4666 
-1.97878 -0.00904 -0.24216 -1.97878 -0.00904 0.24216 -1.97853 -0.03119 -0.3168 
-1.97853 -0.03119 0.3168 -1.97811 0.00597 -0.17181 -1.97811 0.00597 0.17181 
-1.97762 -0.06149 -0.39455 -1.97762 -0.06149 0.39455 -1.97664 -1.07035 -0.97912 
-1.97664 -1.07035 0.97912 -1.97664 -0.85778 -0.97912 -1.97664 -0.85778 0.97912 
-1.97544 0.01511 -0.10377 -1.97544 0.01511 0.10377 -1.97477 0.01987 -0.0347 
-1.97477 0.01987 0.0347 -1.9708 -0.28237 -0.70937 -1.9708 -0.28237 0.70937 
-1.96607 -1.33206 -0.91147 -1.96607 -1.33206 0.91147 -1.96607 -0.59607 -0.91147 
-1.96607 -0.59607 0.91147 -1.96546 -1.01729 -0.9814 -1.96546 -1.01729 0.9814 
-1.96546 -0.91084 -0.9814 -1.96546 -0.91084 0.9814 -1.96539 -1.44117 -0.85926 
-1.96539 -1.44117 0.85926 -1.96539 -0.48696 -0.85926 -1.96539 -0.48696 0.85926 
-1.96433 -1.22652 -0.94693 -1.96433 -1.22652 0.94693 -1.96433 -0.70161 -0.94693 
-1.96433 -0.70161 0.94693 -1.96299 -1.55023 -0.78833 -1.96299 -1.55023 0.78833 
-1.96299 -0.3779 -0.78833 -1.96299 -0.3779 0.78833 -1.95483 -0.96407 -0.98079 
-1.95483 -0.96407 0.98079 -1.95483 -0.16326 -0.56626 -1.95483 -0.16326 0.56626 
-1.95111 -1.17557 -0.95694 -1.95111 -1.17557 0.95694 -1.95111 -0.75256 -0.95694 
-1.95111 -0.75256 0.95694 -1.95029 -0.12032 -0.49824 -1.95029 -0.12032 0.49824 
-1.94626 -0.08271 -0.42631 -1.94626 -0.08271 0.42631 -1.94585 -0.02458 -0.27517 
-1.94585 -0.02458 0.27517 -1.94466 -0.00712 -0.20526 -1.94466 -0.00712 0.20526 
-1.94424 -0.05179 -0.3542 -1.94424 -0.05179 0.3542 -1.94325 -0.24338 -0.66174 
-1.94325 -0.24338 0.66174 -1.94151 0.00425 -0.13762 -1.94151 0.00425 0.13762 
-1.93935 0.01105 -0.06932 -1.93935 0.01105 0.06932 -1.93897 -1.12314 -0.96447 
-1.93897 -1.12314 0.96447 -1.93897 -0.80499 -0.96447 -1.93897 -0.80499 0.96447 
-1.93884 0.0134 0 -1.93301 -0.33581 -0.74716 -1.93301 -0.33581 0.74716 
-1.93205 -1.38022 -0.88281 -1.93205 -1.38022 0.88281 -1.93205 -0.54791 -0.88281 
-1.93205 -0.54791 0.88281 -1.92898 -1.27652 -0.92388 -1.92898 -1.27652 0.92388 
-1.92898 -0.65161 -0.92388 -1.92898 -0.65161 0.92388 -1.92783 -1.49366 -0.81866 
-1.92783 -1.49366 0.81866 -1.92783 -0.43447 -0.81866 -1.92783 -0.43447 0.81866 
-1.92717 -1.07002 -0.9691 -1.92717 -1.07002 0.9691 -1.92717 -0.85811 -0.9691 
-1.92717 -0.85811 0.9691 -1.9204 -0.14683 -0.52862 -1.9204 -0.14683 0.52862 
-1.91665 -0.20766 -0.6111 -1.91665 -0.20766 0.6111 -1.91603 -1.01685 -0.97083 
-1.91603 -1.01685 0.97083 -1.91603 -0.91128 -0.97083 -1.91603 -0.91128 0.97083 
-1.91576 -0.10666 -0.45829 -1.91576 -0.10666 0.45829 -1.91527 -1.22624 -0.93606 
-1.91527 -1.22624 0.93606 -1.91527 -0.70189 -0.93606 -1.91527 -0.70189 0.93606 
-1.91279 -0.07259 -0.38606 -1.91279 -0.07259 0.38606 -1.9117 -0.02252 -0.23822 
-1.9117 -0.02252 0.23822 -1.91144 -0.04469 -0.31284 -1.91144 -0.04469 0.31284 
-1.90776 -0.00904 -0.17114 -1.90776 -0.00904 0.17114 -1.90694 -0.96407 -0.97003 
-1.90694 -0.96407 0.97003 -1.90511 1e-05 -0.10308 -1.90511 1e-05 0.10308 
-1.90486 -0.29479 -0.70144 -1.90486 -0.29479 0.70144 -1.90378 0.00455 -0.0347 
-1.90378 0.00455 0.0347 -1.90223 -1.17521 -0.94555 -1.90223 -1.17521 0.94555 
-1.90223 -0.75292 -0.94555 -1.90223 -0.75292 0.94555 -1.89729 -1.53713 -0.7796 
-1.89729 -1.53713 0.7796 -1.89729 -0.391 -0.7796 -1.89729 -0.391 0.7796 
-1.89456 -1.32519 -0.89687 -1.89456 -1.32519 0.89687 -1.89456 -0.60294 -0.89687 
-1.89456 -0.60294 0.89687 -1.89385 -1.43424 -0.84461 -1.89385 -1.43424 0.84461 
-1.89385 -0.49389 -0.84461 -1.89385 -0.49389 0.84461 -1.8911 -0.17539 -0.55768 
-1.8911 -0.17539 0.55768 -1.88986 -1.12255 -0.9525 -1.88986 -1.12255 0.9525 
-1.88986 -0.80558 -0.9525 -1.88986 -0.80558 0.9525 -1.88564 -0.13292 -0.48924 
-1.88564 -0.13292 0.48924 -1.88193 -0.09555 -0.41697 -1.88193 -0.09555 0.41697 
-1.88017 -1.27585 -0.91106 -1.88017 -1.27585 0.91106 -1.88017 -0.65228 -0.91106 
-1.88017 -0.65228 0.91106 -1.87982 -0.06498 -0.34452 -1.87982 -0.06498 0.34452 
-1.87932 -0.04019 -0.2706 -1.87932 -0.04019 0.2706 -1.87827 -1.06941 -0.95661 
-1.87827 -1.06941 0.95661 -1.87827 -0.85872 -0.95661 -1.87827 -0.85872 0.95661 
-1.8773 -0.2567 -0.65216 -1.8773 -0.2567 0.65216 -1.87475 -0.02458 -0.20407 
-1.87475 -0.02458 0.20407 -1.87147 -0.01338 -0.13658 -1.87147 -0.01338 0.13658 
-1.86949 -0.00663 -0.06845 -1.86949 -0.00663 0.06845 -1.86883 -0.00438 0 
-1.86855 -1.01681 -0.95815 -1.86855 -1.01681 0.95815 -1.86855 -0.91132 -0.95815 
-1.86855 -0.91132 0.95815 -1.86785 -0.35001 -0.73714 -1.86785 -0.35001 0.73714 
-1.86653 -1.22536 -0.92272 -1.86653 -1.22536 0.92272 -1.86653 -0.70277 -0.92272 
-1.86653 -0.70277 0.92272 -1.86247 -1.47857 -0.80787 -1.86247 -1.47857 0.80787 
-1.86247 -0.44956 -0.80787 -1.86247 -0.44956 0.80787 -1.86124 -1.37231 -0.86603 
-1.86124 -1.37231 0.86603 -1.86124 -0.55582 -0.86603 -1.86124 -0.55582 0.86603 
-1.85963 -0.96407 -0.95694 -1.85963 -0.96407 0.95694 -1.85619 -0.16111 -0.51864 
-1.85619 -0.16111 0.51864 -1.85398 -1.17433 -0.93178 -1.85398 -1.17433 0.93178 
-1.85398 -0.7538 -0.93178 -1.85398 -0.7538 0.93178 -1.85166 -0.1213 -0.4481 
-1.85166 -0.1213 0.4481 -1.85101 -0.22226 -0.60031 -1.85101 -0.22226 0.60031 
-1.84883 -0.08759 -0.37569 -1.84883 -0.08759 0.37569 -1.84759 -0.06008 -0.30233 
-1.84759 -0.06008 0.30233 -1.84622 -1.32385 -0.88222 -1.84622 -1.32385 0.88222 
-1.84622 -0.60428 -0.88222 -1.84622 -0.60428 0.88222 -1.84169 -1.12151 -0.93819 
-1.84169 -1.12151 0.93819 -1.84169 -0.80662 -0.93819 -1.84169 -0.80662 0.93819 
-1.83951 -0.31014 -0.68995 -1.83951 -0.31014 0.68995 -1.83708 -0.04469 -0.23848 
-1.83708 -0.04469 0.23848 -1.83312 -0.03119 -0.17139 -1.83312 -0.03119 0.17139 
-1.83229 -0.407 -0.76733 -1.83229 -0.407 0.76733 -1.83206 -1.27437 -0.89592 
-1.83206 -1.27437 0.89592 -1.83206 -0.65376 -0.89592 -1.83206 -0.65376 0.89592 
-1.83114 -1.06938 -0.94196 -1.83114 -1.06938 0.94196 -1.83114 -0.85875 -0.94196 
-1.83114 -0.85875 0.94196 -1.83045 -0.02211 -0.10325 -1.83045 -0.02211 0.10325 
-1.82916 -1.41769 -0.83147 -1.82916 -1.41769 0.83147 -1.82916 -0.51044 -0.83147 
-1.82916 -0.51044 0.83147 -1.82848 -0.1909 -0.54671 -1.82848 -0.1909 0.54671 
-1.82215 -0.14919 -0.47808 -1.82215 -0.14919 0.47808 -1.82148 -1.01669 -0.94306 
-1.82148 -1.01669 0.94306 -1.82148 -0.91144 -0.94306 -1.82148 -0.91144 0.94306 
-1.81879 -1.22401 -0.90708 -1.81879 -1.22401 0.90708 -1.81879 -0.70412 -0.90708 
-1.81879 -0.70412 0.90708 -1.81877 -0.1122 -0.4058 -1.81877 -0.1122 0.4058 
-1.81659 -0.08214 -0.33333 -1.81659 -0.08214 0.33333 -1.81303 -0.96407 -0.94154 
-1.81303 -0.96407 0.94154 -1.8126 -0.2733 -0.63957 -1.8126 -0.2733 0.63957 
-1.81136 -1.37314 -0.84737 -1.81136 -1.37314 0.84737 -1.81136 -0.55499 -0.84737 
-1.81136 -0.55499 0.84737 -1.80647 -1.17291 -0.91566 -1.80647 -1.17291 0.91566 
-1.80647 -0.75522 -0.91566 -1.80647 -0.75522 0.91566 -1.80397 -0.367 -0.72377 
-1.80397 -0.367 0.72377 -1.79845 -0.46701 -0.79335 -1.79845 -0.46701 0.79335 
-1.79639 -1.32447 -0.86321 -1.79639 -1.32447 0.86321 -1.79639 -0.60366 -0.86321 
-1.79639 -0.60366 0.86321 -1.79512 -1.12122 -0.92164 -1.79512 -1.12122 0.92164 
-1.79512 -0.80691 -0.92164 -1.79512 -0.80691 0.92164 -1.79426 -0.1785 -0.50636 
-1.79426 -0.1785 0.50636 -1.78913 -0.23993 -0.58777 -1.78913 -0.23993 0.58777 
-1.78908 -0.13968 -0.4361 -1.78908 -0.13968 0.4361 -1.78639 -0.10634 -0.36353 
-1.78639 -0.10634 0.36353 -1.78478 -1.06908 -0.92501 -1.78478 -1.06908 0.92501 
-1.78478 -0.85905 -0.92501 -1.78478 -0.85905 0.92501 -1.78212 -1.27452 -0.87655 
-1.78212 -1.27452 0.87655 -1.78212 -0.65361 -0.87655 -1.78212 -0.65361 0.87655 
-1.77998 -1.41754 -0.81086 -1.77998 -1.41754 0.81086 -1.77998 -0.51059 -0.81086 
-1.77998 -0.51059 0.81086 -1.77608 -0.32822 -0.67524 -1.77608 -0.32822 0.67524 
-1.77548 -1.01665 -0.92576 -1.77548 -1.01665 0.92576 -1.77548 -0.91148 -0.92576 
-1.77548 -0.91148 0.92576 -1.76924 -0.42571 -0.75184 -1.76924 -0.42571 0.75184 
-1.76894 -1.22397 -0.8873 -1.76894 -1.22397 0.8873 -1.76894 -0.70416 -0.8873 
-1.76894 -0.70416 0.8873 -1.76723 -0.96407 -0.92388 -1.76723 -0.96407 0.92388 
-1.76723 -0.20972 -0.5334 -1.76723 -0.20972 0.5334 -1.76245 -1.37281 -0.82631 
-1.76245 -1.37281 0.82631 -1.76245 -0.55532 -0.82631 -1.76245 -0.55532 0.82631 
-1.76091 -0.16841 -0.46433 -1.76091 -0.16841 0.46433 -1.75592 -1.1713 -0.89544 
-1.75592 -1.1713 0.89544 -1.75592 -0.75683 -0.89544 -1.75592 -0.75683 0.89544 
-1.75137 -0.29334 -0.62553 -1.75137 -0.29334 0.62553 -1.74995 -0.4681 -0.77074 
-1.74995 -0.4681 0.77074 -1.74727 -1.32381 -0.8417 -1.74727 -1.32381 0.8417 
-1.74727 -0.60432 -0.8417 -1.74727 -0.60432 0.8417 -1.7447 -1.11945 -0.90092 
-1.7447 -1.11945 0.90092 -1.7447 -0.80868 -0.90092 -1.7447 -0.80868 0.90092 
-1.74167 -0.38671 -0.70711 -1.74167 -0.38671 0.70711 -1.73437 -1.06689 -0.90374 
-1.73437 -1.06689 0.90374 -1.73437 -0.86124 -0.90374 -1.73437 -0.86124 0.90374 
-1.73367 -0.19925 -0.49172 -1.73367 -0.19925 0.49172 -1.73325 -1.27378 -0.85467 
-1.73325 -1.27378 0.85467 -1.73325 -0.65435 -0.85467 -1.73325 -0.65435 0.85467 
-1.73162 -0.51198 -0.78781 -1.73162 -0.51198 0.78781 -1.72836 -0.26101 -0.57271 
-1.72836 -0.26101 0.57271 -1.72522 -1.01434 -0.90394 -1.72522 -1.01434 0.90394 
-1.72522 -0.91379 -0.90394 -1.72522 -0.91379 0.90394 -1.72236 -0.96407 -0.90399 
-1.72236 -0.96407 0.90399 -1.7216 -0.42798 -0.72743 -1.7216 -0.42798 0.72743 
-1.71925 -1.22182 -0.86492 -1.71925 -1.22182 0.86492 -1.71925 -0.70631 -0.86492 
-1.71925 -0.70631 0.86492 -1.71584 -0.35019 -0.65935 -1.71584 -0.35019 0.65935 
-1.71463 -0.55681 -0.80291 -1.71463 -0.55681 0.80291 -1.70654 -1.16908 -0.87257 
-1.70654 -1.16908 0.87257 -1.70654 -0.75905 -0.87257 -1.70654 -0.75905 0.87257 
-1.7026 -0.4706 -0.74592 -1.7026 -0.4706 0.74592 -1.69956 -0.60604 -0.81792 
-1.69956 -0.60604 0.81792 -1.69521 -1.11695 -0.87742 -1.69521 -1.11695 0.87742 
-1.69521 -0.81118 -0.87742 -1.69521 -0.81118 0.87742 -1.6946 -0.38964 -0.68023 
-1.6946 -0.38964 0.68023 -1.69188 -0.31629 -0.60876 -1.69188 -0.31629 0.60876 
-1.68519 -1.06438 -0.87975 -1.68519 -1.06438 0.87975 -1.68519 -0.86375 -0.87975 
-1.68519 -0.86375 0.87975 -1.68474 -0.51446 -0.76254 -1.68474 -0.51446 0.76254 
-1.68438 -0.65701 -0.83005 -1.68438 -0.65701 0.83005 -1.68126 -1.01429 -0.88195 
-1.68126 -1.01429 0.88195 -1.68126 -0.91384 -0.88195 -1.68126 -0.91384 0.88195 
-1.67852 -0.96407 -0.88192 -1.67852 -0.96407 0.88192 -1.67469 -0.43125 -0.70019 
-1.67469 -0.43125 0.70019 -1.67056 -1.21893 -0.8398 -1.67056 -1.21893 0.8398 
-1.67056 -0.7092 -0.8398 -1.67056 -0.7092 0.8398 -1.66979 -0.35453 -0.63083 
-1.66979 -0.35453 0.63083 -1.66804 -0.55945 -0.77723 -1.66804 -0.55945 0.77723 
-1.65847 -1.16625 -0.84711 -1.65847 -1.16625 0.84711 -1.65847 -0.76188 -0.84711 
-1.65847 -0.76188 0.84711 -1.65571 -0.47443 -0.71834 -1.65571 -0.47443 0.71834 
-1.65174 -0.60949 -0.79126 -1.65174 -0.60949 0.79126 -1.64887 -0.39425 -0.65136 
-1.64887 -0.39425 0.65136 -1.64735 -1.11395 -0.85144 -1.64735 -1.11395 0.85144 
-1.64735 -0.81418 -0.85144 -1.64735 -0.81418 0.85144 -1.64216 -1.06429 -0.85565 
-1.64216 -1.06429 0.85565 -1.64216 -0.86384 -0.85565 -1.64216 -0.86384 0.85565 
-1.63823 -1.01412 -0.85771 -1.63823 -1.01412 0.85771 -1.63823 -0.91401 -0.85771 
-1.63823 -0.91401 0.85771 -1.63804 -0.51861 -0.73454 -1.63804 -0.51861 0.73454 
-1.63691 -0.66058 -0.80295 -1.63691 -0.66058 0.80295 -1.63582 -0.96407 -0.85773 
-1.63582 -0.96407 0.85773 -1.62891 -0.43631 -0.67085 -1.62891 -0.43631 0.67085 
-1.62361 -0.71257 -0.81225 -1.62361 -0.71257 0.81225 -1.62283 -0.56324 -0.74934 
-1.62283 -0.56324 0.74934 -1.61186 -0.76531 -0.81914 -1.61186 -0.76531 0.81914 
-1.61028 -0.47972 -0.68862 -1.61028 -0.47972 0.68862 -1.60672 -0.61355 -0.76294 
-1.60672 -0.61355 0.76294 -1.60543 -1.11357 -0.82533 -1.60543 -1.11357 0.82533 
-1.60543 -0.81456 -0.82533 -1.60543 -0.81456 0.82533 -1.60035 -1.06394 -0.82946 
-1.60035 -1.06394 0.82946 -1.60035 -0.86419 -0.82946 -1.60035 -0.86419 0.82946 
-1.59666 -1.01407 -0.83151 -1.59666 -1.01407 0.83151 -1.59666 -0.91406 -0.83151 
-1.59666 -0.91406 0.83151 -1.59435 -0.96407 -0.83147 -1.59435 -0.96407 0.83147 
-1.59401 -0.52341 -0.70484 -1.59401 -0.52341 0.70484 -1.59196 -0.66516 -0.77417 
-1.59196 -0.66516 0.77417 -1.5791 -0.56817 -0.71933 -1.5791 -0.56817 0.71933 
-1.5789 -0.71737 -0.78299 -1.5789 -0.71737 0.78299 -1.57072 -0.76548 -0.79063 
-1.57072 -0.76548 0.79063 -1.56428 -0.81481 -0.79671 -1.56428 -0.81481 0.79671 
-1.56298 -0.61887 -0.73235 -1.56298 -0.61887 0.73235 -1.5591 -0.86476 -0.80067 
-1.5591 -0.86476 0.80067 -1.55542 -1.01343 -0.80258 -1.55542 -1.01343 0.80258 
-1.55542 -0.9147 -0.80258 -1.55542 -0.9147 0.80258 -1.55422 -0.96407 -0.80321 
-1.55422 -0.96407 0.80321 -1.55138 -0.52946 -0.67296 -1.55138 -0.52946 0.67296 
-1.54861 -0.67059 -0.74318 -1.54861 -0.67059 0.74318 -1.53908 -0.71807 -0.75257 
-1.53908 -0.71807 0.75257 -1.537 -0.57422 -0.68728 -1.537 -0.57422 0.68728 
-1.53103 -0.76615 -0.76014 -1.53103 -0.76615 0.76014 -1.5244 -0.81568 -0.76597 
-1.5244 -0.81568 0.76597 -1.52115 -0.62519 -0.69987 -1.52115 -0.62519 0.69987 
-1.51934 -0.86558 -0.76986 -1.51934 -0.86558 0.76986 -1.51666 -0.91476 -0.77237 
-1.51666 -0.91476 0.77237 -1.51013 -0.67182 -0.71082 -1.51013 -0.67182 0.71082 
-1.50061 -0.71939 -0.7201 -1.50061 -0.71939 0.7201 -1.49289 -0.76732 -0.72774 
-1.49289 -0.76732 0.72774 -1.48628 -0.81692 -0.73344 -1.48628 -0.81692 0.73344 
-1.48197 -0.86569 -0.73768 -1.48197 -0.86569 0.73768 -1.47326 -0.67378 -0.67666 
-1.47326 -0.67378 0.67666 -1.464 -0.72108 -0.68592 -1.464 -0.72108 0.68592 
-1.4564 -0.76897 -0.69352 -1.4564 -0.76897 0.69352 -1.45046 -0.81733 -0.69945 
-1.45046 -0.81733 0.69945 -1.42218 -0.76732 -0.65703 -1.42218 -0.76732 0.65703 
1.22071 3.84111 -0.07315 1.22071 3.84111 0.07315 1.22797 3.83769 -0.1459 
1.22797 3.83769 0.1459 1.24002 3.83201 -0.21787 1.24002 3.83201 0.21787 
1.24868 3.90002 -0.03823 1.24868 3.90002 0.03823 1.25366 3.89767 -0.11138 
1.25366 3.89767 0.11138 1.2568 3.8241 -0.28868 1.2568 3.8241 0.28868 
1.26357 3.89296 -0.18453 1.26357 3.89296 0.18453 1.27545 3.82493 -0.33855 
1.27545 3.82493 0.33855 1.27822 3.88603 -0.25607 1.27822 3.88603 0.25607 
1.28113 3.7756 -0.40265 1.28113 3.7756 0.40265 1.28163 3.95659 0 
1.28408 3.95502 -0.07625 1.28408 3.95502 0.07625 1.29135 3.86947 -0.32076 
1.29135 3.86947 0.32076 1.29186 3.95169 -0.14958 1.29186 3.95169 0.14958 
1.29651 3.8246 -0.38747 1.29651 3.8246 0.38747 1.30416 3.94545 -0.22209 
1.30416 3.94545 0.22209 1.3049 3.77388 -0.45036 1.3049 3.77388 0.45036 
1.31196 3.86933 -0.36994 1.31196 3.86933 0.36994 1.31495 3.93036 -0.28744 
1.31495 3.93036 0.28744 1.31987 4.01066 -0.03824 1.31987 4.01066 0.03824 
1.31988 3.71934 -0.51301 1.31988 3.71934 0.51301 1.31992 3.82311 -0.43529 
1.31992 3.82311 0.43529 1.32428 4.00693 -0.11383 1.32428 4.00693 0.11383 
1.32947 3.9129 -0.35147 1.32947 3.9129 0.35147 1.33156 3.77043 -0.49818 
1.33156 3.77043 0.49818 1.33449 4.00202 -0.18692 1.33449 4.00202 0.18692 
1.33501 3.86794 -0.41829 1.33501 3.86794 0.41829 1.33983 3.66255 -0.57102 
1.33983 3.66255 0.57102 1.34323 3.98892 -0.25263 1.34323 3.98892 0.25263 
1.3456 3.82047 -0.48187 1.3456 3.82047 0.48187 1.34865 3.71476 -0.55796 
1.34865 3.71476 0.55796 1.35208 3.91182 -0.39996 1.35208 3.91182 0.39996 
1.3555 3.97292 -0.31763 1.3555 3.97292 0.31763 1.35988 3.76637 -0.54319 
1.35988 3.76637 0.54319 1.36029 3.86546 -0.46518 1.36029 3.86546 0.46518 
1.36033 4.06285 0 1.36251 4.061 -0.07559 1.36251 4.061 0.07559 
1.36269 3.61377 -0.61889 1.36269 3.61377 0.61889 1.36905 4.05546 -0.15076 
1.36905 4.05546 0.15076 1.37025 3.66184 -0.61084 1.37025 3.66184 0.61084 
1.37098 3.95421 -0.38067 1.37098 3.95421 0.38067 1.37348 3.81668 -0.52709 
1.37348 3.81668 0.52709 1.37567 4.04411 -0.2169 1.37567 4.04411 0.2169 
1.3769 3.90932 -0.44731 1.3769 3.90932 0.44731 1.37965 3.70932 -0.6013 
1.37965 3.70932 0.6013 1.38568 4.02991 -0.28206 1.38568 4.02991 0.28206 
1.38829 3.86131 -0.51188 1.38829 3.86131 0.51188 1.39047 3.76105 -0.58694 
1.39047 3.76105 0.58694 1.39508 3.6126 -0.65703 1.39508 3.6126 0.65703 
1.39539 3.95194 -0.42832 1.39539 3.95194 0.42832 1.39905 4.01291 -0.34594 
1.39905 4.01291 0.34594 1.40273 3.66053 -0.6493 1.40273 3.66053 0.6493 
1.40324 4.1092 -0.0382 1.40324 4.1092 0.0382 1.40349 3.81175 -0.57081 
1.40349 3.81175 0.57081 1.40448 3.90549 -0.49421 1.40448 3.90549 0.49421 
1.40764 4.10546 -0.11378 1.40764 4.10546 0.11378 1.41201 3.7081 -0.63979 
1.41201 3.7081 0.63979 1.41345 4.09755 -0.17912 1.41345 4.09755 0.17912 
1.41572 3.9932 -0.40825 1.41572 3.9932 0.40825 1.41799 3.85651 -0.5559 
1.41799 3.85651 0.5559 1.42139 4.08513 -0.24506 1.42139 4.08513 0.24506 
1.42264 3.94867 -0.47523 1.42264 3.94867 0.47523 1.42295 3.75472 -0.62877 
1.42295 3.75472 0.62877 1.42337 3.56258 -0.69945 1.42337 3.56258 0.69945 
1.4293 3.61094 -0.69352 1.4293 3.61094 0.69352 1.43287 4.06978 -0.31041 
1.43287 4.06978 0.31041 1.4342 3.90019 -0.53964 1.4342 3.90019 0.53964 
1.43554 3.80569 -0.61292 1.43554 3.80569 0.61292 1.43691 3.65883 -0.68592 
1.43691 3.65883 0.68592 1.44259 3.99028 -0.45532 1.44259 3.99028 0.45532 
1.44617 3.70614 -0.67666 1.44617 3.70614 0.67666 1.44759 4.0517 -0.37384 
1.44759 4.0517 0.37384 1.4481 4.15392 0 1.44986 3.85046 -0.59854 
1.44986 3.85046 0.59854 1.45006 4.15178 -0.07619 1.45006 4.15178 0.07619 
1.45198 3.9436 -0.52101 1.45198 3.9436 0.52101 1.45216 3.46498 -0.74014 
1.45216 3.46498 0.74014 1.45412 4.14575 -0.14174 1.45412 4.14575 0.14174 
1.45487 3.51422 -0.73768 1.45487 3.51422 0.73768 1.45705 3.75274 -0.66577 
1.45705 3.75274 0.66577 1.45919 3.56299 -0.73344 1.45919 3.56299 0.73344 
1.46108 4.13654 -0.20667 1.46108 4.13654 0.20667 1.46348 4.02973 -0.43407 
1.46348 4.02973 0.43407 1.46577 3.89441 -0.58246 1.46577 3.89441 0.58246 
1.4658 3.6126 -0.72774 1.4658 3.6126 0.72774 1.46954 3.79854 -0.65328 
1.46954 3.79854 0.65328 1.47066 4.12321 -0.27262 1.47066 4.12321 0.27262 
1.47147 3.98567 -0.50104 1.47147 3.98567 0.50104 1.47352 3.66053 -0.7201 
1.47352 3.66053 0.7201 1.48303 3.7081 -0.71082 1.48303 3.7081 0.71082 
1.48314 3.93695 -0.56503 1.48314 3.93695 0.56503 1.48325 4.10662 -0.33732 
1.48325 4.10662 0.33732 1.48361 3.84341 -0.63922 1.48361 3.84341 0.63922 
1.48843 3.41585 -0.77301 1.48843 3.41585 0.77301 1.48957 3.46516 -0.77237 
1.48957 3.46516 0.77237 1.492 4.02539 -0.48013 1.492 4.02539 0.48013 
1.49225 3.51434 -0.76986 1.49225 3.51434 0.76986 1.49406 3.75472 -0.69987 
1.49406 3.75472 0.69987 1.49609 4.19415 -0.0382 1.49609 4.19415 0.0382 
1.4973 4.08658 -0.39855 1.4973 4.08658 0.39855 1.4973 3.56424 -0.76597 
1.4973 3.56424 0.76597 1.4988 4.19036 -0.1036 1.4988 4.19036 0.1036 
1.49921 3.88725 -0.62361 1.49921 3.88725 0.62361 1.50226 3.97938 -0.54529 
1.50226 3.97938 0.54529 1.50394 3.61377 -0.76014 1.50394 3.61377 0.76014 
1.50407 4.18303 -0.16905 1.50407 4.18303 0.16905 1.50991 3.80569 -0.68728 
1.50991 3.80569 0.68728 1.51173 4.17225 -0.23327 1.51173 4.17225 0.23327 
1.51199 3.66184 -0.75257 1.51199 3.66184 0.75257 1.51406 4.06362 -0.45804 
1.51406 4.06362 0.45804 1.51632 3.92996 -0.60651 1.51632 3.92996 0.60651 
1.52152 3.70932 -0.74318 1.52152 3.70932 0.74318 1.52251 4.15766 -0.29891 
1.52251 4.15766 0.29891 1.52255 4.01926 -0.52495 1.52255 4.01926 0.52495 
1.52429 3.85046 -0.67296 1.52429 3.85046 0.67296 1.52712 3.41585 -0.80321 
1.52712 3.41585 0.80321 1.52833 3.36649 -0.80258 1.52833 3.36649 0.80258 
1.52833 3.46521 -0.80258 1.52833 3.46521 0.80258 1.53201 3.51516 -0.80067 
1.53201 3.51516 0.80067 1.53489 3.97142 -0.58794 1.53489 3.97142 0.58794 
1.53506 4.13998 -0.36079 1.53506 4.13998 0.36079 1.53589 3.76105 -0.73235 
1.53589 3.76105 0.73235 1.53719 3.56511 -0.79671 1.53719 3.56511 0.79671 
1.54036 3.89441 -0.65706 1.54036 3.89441 0.65706 1.54363 3.61444 -0.79063 
1.54363 3.61444 0.79063 1.54428 4.05789 -0.50307 1.54428 4.05789 0.50307 
1.54547 4.23235 0 1.54671 4.2306 -0.0654 1.54671 4.2306 0.0654 
1.55011 4.11891 -0.42156 1.55011 4.11891 0.42156 1.55041 4.22536 -0.13053 
1.55041 4.22536 0.13053 1.5518 3.66255 -0.78299 1.5518 3.66255 0.78299 
1.55201 3.81175 -0.71933 1.55201 3.81175 0.71933 1.55487 4.01155 -0.56795 
1.55487 4.01155 0.56795 1.55657 4.21666 -0.19509 1.55657 4.21666 0.19509 
1.55779 3.93695 -0.63969 1.55779 3.93695 0.63969 1.56487 3.71476 -0.77417 
1.56487 3.71476 0.77417 1.56515 4.20453 -0.25882 1.56515 4.20453 0.25882 
1.56692 3.85651 -0.70484 1.56692 3.85651 0.70484 1.56725 3.41585 -0.83147 
1.56725 3.41585 0.83147 1.56725 4.09475 -0.48005 1.56725 4.09475 0.48005 
1.56956 3.36585 -0.83151 1.56956 3.36585 0.83151 1.56956 3.46585 -0.83151 
1.56956 3.46585 0.83151 1.57326 3.31597 -0.82946 1.57326 3.31597 0.82946 
1.57326 3.51573 -0.82946 1.57326 3.51573 0.82946 1.57611 4.18902 -0.32144 
1.57611 4.18902 0.32144 1.57622 4.05025 -0.5466 1.57622 4.05025 0.5466 
1.57753 3.97938 -0.62056 1.57753 3.97938 0.62056 1.57833 3.26635 -0.82533 
1.57833 3.26635 0.82533 1.57833 3.56536 -0.82533 1.57833 3.56536 0.82533 
1.57915 4.25443 -0.03485 1.57915 4.25443 0.03485 1.57963 3.76637 -0.76294 
1.57963 3.76637 0.76294 1.58171 4.25081 -0.1002 1.58171 4.25081 0.1002 
1.58318 3.90019 -0.68862 1.58318 3.90019 0.68862 1.58477 3.61461 -0.81914 
1.58477 3.61461 0.81914 1.58673 4.24367 -0.16531 1.58673 4.24367 0.16531 
1.58942 4.1702 -0.38268 1.58942 4.1702 0.38268 1.5942 4.23309 -0.22951 
1.5942 4.23309 0.22951 1.59573 3.81668 -0.74934 1.59573 3.81668 0.74934 
1.59651 3.66735 -0.81225 1.59651 3.66735 0.81225 1.59787 4.01926 -0.60027 
1.59787 4.01926 0.60027 1.59889 4.08741 -0.52393 1.59889 4.08741 0.52393 
1.60182 3.9436 -0.67085 1.60182 3.9436 0.67085 1.60418 4.21881 -0.29372 
1.60418 4.21881 0.29372 1.60501 4.14815 -0.44229 1.60501 4.14815 0.44229 
1.60872 3.41585 -0.85773 1.60872 3.41585 0.85773 1.60982 3.71934 -0.80295 
1.60982 3.71934 0.80295 1.61094 3.86131 -0.73454 1.61094 3.86131 0.73454 
1.61114 3.3658 -0.85771 1.61114 3.3658 0.85771 1.61114 3.46591 -0.85771 
1.61114 3.46591 0.85771 1.61314 4.27621 0 1.61437 4.27413 -0.06961 
1.61437 4.27413 0.06961 1.61506 3.31563 -0.85565 1.61506 3.31563 0.85565 
1.61506 3.51607 -0.85565 1.61506 3.51607 0.85565 1.61647 4.20142 -0.35566 
1.61647 4.20142 0.35566 1.61839 4.2687 -0.13491 1.61839 4.2687 0.13491 
1.61975 4.05789 -0.57854 1.61975 4.05789 0.57854 1.62025 3.26596 -0.85144 
1.62025 3.26596 0.85144 1.62025 3.56574 -0.85144 1.62025 3.56574 0.85144 
1.62178 3.98567 -0.65136 1.62178 3.98567 0.65136 1.62282 4.12296 -0.5 
1.62282 4.12296 0.5 1.62459 4.2596 -0.19963 1.62459 4.2596 0.19963 
1.62464 3.77043 -0.79126 1.62464 3.77043 0.79126 1.62861 3.90549 -0.71834 
1.62861 3.90549 0.71834 1.6311 4.18067 -0.41625 1.6311 4.18067 0.41625 
1.63138 3.21367 -0.84711 1.63138 3.21367 0.84711 1.63138 3.61804 -0.84711 
1.63138 3.61804 0.84711 1.63358 4.247 -0.26428 1.63358 4.247 0.26428 
1.64095 3.82047 -0.77723 1.64095 3.82047 0.77723 1.6427 4.02539 -0.63083 
1.6427 4.02539 0.63083 1.64277 4.09475 -0.55557 1.64277 4.09475 0.55557 
1.64347 3.16098 -0.8398 1.64347 3.16098 0.8398 1.64347 3.67072 -0.8398 
1.64347 3.67072 0.8398 1.64475 4.23072 -0.32776 1.64475 4.23072 0.32776 
1.6476 3.94867 -0.70019 1.6476 3.94867 0.70019 1.64796 4.1568 -0.47486 
1.64796 4.1568 0.47486 1.64892 4.29574 -0.03485 1.64892 4.29574 0.03485 
1.65104 4.29139 -0.10417 1.65104 4.29139 0.10417 1.65143 3.41585 -0.88192 
1.65143 3.41585 0.88192 1.65417 3.36563 -0.88195 1.65417 3.36563 0.88195 
1.65417 3.46608 -0.88195 1.65417 3.46608 0.88195 1.65623 4.28398 -0.16924 
1.65623 4.28398 0.16924 1.65729 3.72291 -0.83005 1.65729 3.72291 0.83005 
1.65764 3.86546 -0.76254 1.65764 3.86546 0.76254 1.6581 3.31553 -0.87975 
1.6581 3.31553 0.87975 1.6581 3.51617 -0.87975 1.6581 3.51617 0.87975 
1.65849 4.21151 -0.38901 1.65849 4.21151 0.38901 1.66454 4.27326 -0.23416 
1.66454 4.27326 0.23416 1.66478 4.06362 -0.60876 1.66478 4.06362 0.60876 
1.66751 3.99028 -0.68023 1.66751 3.99028 0.68023 1.66812 3.26297 -0.87742 
1.66812 3.26297 0.87742 1.66812 3.56874 -0.87742 1.66812 3.56874 0.87742 
1.67247 3.77388 -0.81792 1.67247 3.77388 0.81792 1.67424 4.18886 -0.44858 
1.67424 4.18886 0.44858 1.67473 4.25862 -0.29826 1.67473 4.25862 0.29826 
1.67551 3.90932 -0.74592 1.67551 3.90932 0.74592 1.67944 3.21084 -0.87257 
1.67944 3.21084 0.87257 1.67944 3.62087 -0.87257 1.67944 3.62087 0.87257 
1.68054 4.14815 -0.51781 1.68054 4.14815 0.51781 1.68482 4.31483 0 
1.68588 4.31266 -0.06938 1.68588 4.31266 0.06938 1.68672 4.24024 -0.36084 
1.68672 4.24024 0.36084 1.68753 3.82311 -0.80291 1.68753 3.82311 0.80291 
1.68875 4.02973 -0.65935 1.68875 4.02973 0.65935 1.68904 4.30617 -0.13843 
1.68904 4.30617 0.13843 1.69215 3.1581 -0.86492 1.69215 3.1581 0.86492
[truncated: 1,137,290 more chars]
