# Supplementary material for: Visualizing electron delocalization in contorted polycyclic aromatic hydrocarbons
Source: Chem Sci. 2021 Sep 8;12(39):13092–100. doi: 10.1039/d1sc03368a (PMC8513938; doi:10.1039/d1sc03368a)
Supplement: SC-012-D1SC03368A-s040 [file SC-012-D1SC03368A-s040.vtk]

# vtk DataFile Version 5.1
vtk output
ASCII
DATASET POLYDATA
POINTS 34743 double
-0.9988 0.67863 0.71592 -0.9988 0.67863 0.81406 -0.99786 0.62523 0.72723 
-0.99786 0.62523 0.80275 -0.99786 0.73203 0.72723 -0.99786 0.73203 0.80275 
-0.99518 0.67863 0.66697 -0.99518 0.67863 0.86301 -0.99479 0.62526 0.67817 
-0.99479 0.62526 0.85181 -0.99479 0.732 0.67817 -0.99479 0.732 0.85181 
-0.99427 0.57175 0.76499 -0.99427 0.78551 0.76499 -0.99144 0.57205 0.68963 
-0.99144 0.57205 0.84035 -0.99144 0.7852 0.68963 -0.99144 0.7852 0.84035 
-0.98928 0.62537 0.62905 -0.98928 0.62537 0.90093 -0.98928 0.73189 0.62905 
-0.98928 0.73189 0.90093 -0.98918 0.67863 0.61826 -0.98918 0.67863 0.91172 
-0.98648 0.57207 0.64052 -0.98648 0.57207 0.88946 -0.98648 0.78519 0.64052 
-0.98648 0.78519 0.88946 -0.98631 0.51813 0.72723 -0.98631 0.51813 0.80275 
-0.98631 0.83913 0.72723 -0.98631 0.83913 0.80275 -0.9814 0.62541 0.58053 
-0.9814 0.62541 0.94945 -0.9814 0.73185 0.58053 -0.9814 0.73185 0.94945 
-0.98079 0.51934 0.65235 -0.98079 0.51934 0.87762 -0.98079 0.67863 0.5699 
-0.98079 0.67863 0.96008 -0.98079 0.83792 0.65235 -0.98079 0.83792 0.87762 
-0.97912 0.57234 0.59171 -0.97912 0.57234 0.93827 -0.97912 0.78492 0.59171 
-0.97912 0.78492 0.93827 -0.97689 0.4649 0.76499 -0.97689 0.89235 0.76499 
-0.97415 0.46551 0.69006 -0.97415 0.46551 0.83991 -0.97415 0.89175 0.69006 
-0.97415 0.89175 0.83991 -0.97396 0.51959 0.6034 -0.97396 0.51959 0.92658 
-0.97396 0.83767 0.6034 -0.97396 0.83767 0.92658 -0.97083 0.62584 0.53111 
-0.97083 0.62584 0.99887 -0.97083 0.73142 0.53111 -0.97083 0.73142 0.99887 
-0.97003 0.67863 0.52201 -0.97003 0.67863 1.00797 -0.9691 0.57268 0.54224 
-0.9691 0.57268 0.98774 -0.9691 0.78458 0.54224 -0.9691 0.78458 0.98774 
-0.96593 0.4673 0.61556 -0.96593 0.4673 0.91442 -0.96593 0.88995 0.61556 
-0.96593 0.88995 0.91442 -0.96447 0.51956 0.55404 -0.96447 0.51956 0.97594 
-0.96447 0.8377 0.55404 -0.96447 0.8377 0.97594 -0.96257 0.41025 0.7272 
-0.96257 0.41025 0.80278 -0.96257 0.947 0.7272 -0.96257 0.947 0.80278 
-0.95815 0.62588 0.48362 -0.95815 0.62588 1.04636 -0.95815 0.73138 0.48362 
-0.95815 0.73138 1.04636 -0.95704 0.41147 0.65232 -0.95704 0.41147 0.87766 
-0.95704 0.94579 0.65232 -0.95704 0.94579 0.87766 -0.95694 0.46713 0.56618 
-0.95694 0.46713 0.9638 -0.95694 0.89013 0.56618 -0.95694 0.89013 0.9638 
-0.95694 0.67863 0.4747 -0.95694 0.67863 1.05527 -0.95661 0.57328 0.49334 
-0.95661 0.57328 1.03664 -0.95661 0.78398 0.49334 -0.95661 0.78398 1.03664 
-0.9525 0.52015 0.50493 -0.9525 0.52015 1.02504 -0.9525 0.83711 0.50493 
-0.9525 0.83711 1.02504 -0.94693 0.41617 0.57941 -0.94693 0.41617 0.95057 
-0.94693 0.94108 0.57941 -0.94693 0.94108 0.95057 -0.9465 0.35592 0.76499 
-0.9465 1.00133 0.76499 -0.94555 0.46748 0.5173 -0.94555 0.46748 1.01267 
-0.94555 0.88978 0.5173 -0.94555 0.88978 1.01267 -0.94381 0.35684 0.68959 
-0.94381 0.35684 0.84039 -0.94381 1.00042 0.68959 -0.94381 1.00042 0.84039 
-0.94306 0.626 0.43655 -0.94306 0.626 1.09342 -0.94306 0.73125 0.43655 
-0.94306 0.73125 1.09342 -0.94196 0.57332 0.44621 -0.94196 0.57332 1.08377 
-0.94196 0.78394 0.44621 -0.94196 0.78394 1.08377 -0.94154 0.67863 0.4281 
-0.94154 0.67863 1.10188 -0.93819 0.52119 0.45676 -0.93819 0.52119 1.07321 
-0.93819 0.83607 0.45676 -0.93819 0.83607 1.07321 -0.93638 0.36064 0.61642 
-0.93638 0.36064 0.91356 -0.93638 0.99661 0.61642 -0.93638 0.99661 0.91356 
-0.93606 0.41645 0.53034 -0.93606 0.41645 0.99964 -0.93606 0.94081 0.53034 
-0.93606 0.94081 0.99964 -0.93178 0.46837 0.46905 -0.93178 0.46837 1.06093 
-0.93178 0.88889 0.46905 -0.93178 0.88889 1.06093 -0.92628 0.30368 0.7272 
-0.92628 0.30368 0.80277 -0.92628 1.05358 0.7272 -0.92628 1.05358 0.80277 
-0.92576 0.62605 0.39055 -0.92576 0.62605 1.13943 -0.92576 0.73121 0.39055 
-0.92576 0.73121 1.13943 -0.92501 0.57361 0.39985 -0.92501 0.57361 1.13012 
-0.92501 0.78365 0.39985 -0.92501 0.78365 1.13012 -0.92388 0.36617 0.54405 
-0.92388 0.36617 0.98593 -0.92388 0.67863 0.38231 -0.92388 0.67863 1.14767 
-0.92388 0.99109 0.54405 -0.92388 0.99109 0.98593 -0.92272 0.41734 0.48161 
-0.92272 0.41734 1.04837 -0.92272 0.93992 0.48161 -0.92272 0.93992 1.04837 
-0.92164 0.52147 0.4102 -0.92164 0.52147 1.11978 -0.92164 0.83578 0.4102 
-0.92164 0.83578 1.11978 -0.92133 0.30601 0.6541 -0.92133 0.30601 0.87588 
-0.92133 1.05125 0.6541 -0.92133 1.05125 0.87588 -0.91566 0.46978 0.42154 
-0.91566 0.46978 1.10843 -0.91566 0.88748 0.42154 -0.91566 0.88748 1.10843 
-0.91147 0.31063 0.58114 -0.91147 0.31063 0.94883 -0.91147 1.04663 0.58114 
-0.91147 1.04663 0.94883 -0.91106 0.36685 0.49524 -0.91106 0.36685 1.03473 
-0.91106 0.99041 0.49524 -0.91106 0.99041 1.03473 -0.90708 0.41868 0.43387 
-0.90708 0.41868 1.09611 -0.90708 0.93857 0.43387 -0.90708 0.93857 1.09611 
-0.90453 0.25223 0.76499 -0.90453 1.10503 0.76499 -0.90399 0.67863 0.33743 
-0.90399 0.67863 1.19254 -0.90394 0.62835 0.34029 -0.90394 0.62835 1.18969 
-0.90394 0.72891 0.34029 -0.90394 0.72891 1.18969 -0.90374 0.57581 0.34944 
-0.90374 0.57581 1.18054 -0.90374 0.78145 0.34944 -0.90374 0.78145 1.18054 
-0.90211 0.25337 0.69184 -0.90211 0.25337 0.83813 -0.90211 1.10389 0.69184 
-0.90211 1.10389 0.83813 -0.90092 0.52324 0.35978 -0.90092 0.52324 1.1702 
-0.90092 0.83401 0.35978 -0.90092 0.83401 1.1702 -0.89687 0.3175 0.50963 
-0.89687 1.03976 0.50963 -0.89687 1.03976 1.02034 -0.89592 0.36832 0.44713 
-0.89592 0.98894 0.44713 -0.89592 0.98894 1.08285 -0.89544 0.47139 0.37099 
-0.89544 0.47139 1.15899 -0.89544 0.88587 0.37099 -0.89544 0.88587 1.15899 
-0.89486 0.25679 0.61909 -0.89486 1.10047 0.61909 -0.89486 1.10047 0.91089 
-0.8873 0.41872 0.38401 -0.8873 0.93853 0.38401 -0.8873 0.93853 1.14597 
-0.88281 0.26247 0.54712 -0.88281 1.09479 0.54712 -0.88281 1.09479 0.98286 
-0.88222 0.31884 0.46129 -0.88222 1.03842 0.46129 -0.88222 1.03842 1.06869 
-0.88195 0.62841 0.29634 -0.88195 0.62841 1.23364 -0.88195 0.72885 0.29634 
-0.88195 0.72885 1.23364 -0.88192 0.67863 0.29359 -0.88192 0.67863 1.23639 
-0.87975 0.57831 0.30026 -0.87975 0.57831 1.22971 -0.87975 0.77895 0.30026 
-0.87975 0.77895 1.22971 -0.87742 0.52574 0.31028 -0.87742 0.52574 1.21969 
-0.87742 0.83152 0.31028 -0.87742 0.83152 1.21969 -0.87655 0.36817 0.39719 
-0.87655 0.98908 0.39719 -0.87655 0.98908 1.13278 -0.87414 0.19446 0.72675 
-0.87414 0.19446 0.80322 -0.87414 1.1628 0.72675 -0.87414 1.1628 0.80322 
-0.87257 0.47361 0.32161 -0.87257 0.88365 0.32161 -0.87257 0.88365 1.20837 
-0.86917 0.19682 0.65361 -0.86917 1.16044 0.65361 -0.86917 1.16044 0.87637 
-0.86603 0.27038 0.47631 -0.86603 1.08688 0.47631 -0.86603 1.08688 1.05366 
-0.86492 0.42088 0.33432 -0.86492 0.93638 0.33432 -0.86492 0.93638 1.19566 
-0.86321 0.31823 0.41146 -0.86321 1.03903 0.41146 -0.86321 1.03903 1.11851 
-0.85926 0.20153 0.58046 -0.85926 1.15573 0.58046 -0.85926 1.15573 0.94952 
-0.85773 0.67863 0.25089 -0.85773 0.67863 1.27909 -0.85771 0.62857 0.2533 
-0.85771 0.62857 1.27668 -0.85771 0.72869 0.2533 -0.85771 0.72869 1.27668 
-0.85565 0.57841 0.25723 -0.85565 0.57841 1.27275 -0.85565 0.77885 0.25723 
-0.85565 0.77885 1.27275 -0.85467 0.36892 0.34832 -0.85467 0.98834 0.34832 
-0.85467 0.98834 1.18166 -0.85144 0.52874 0.26242 -0.85144 0.52874 1.26756 
-0.85144 0.82852 0.26242 -0.85144 0.82852 1.26756 -0.84737 0.26955 0.42644 
-0.84737 1.08771 0.42644 -0.84737 1.08771 1.10354 -0.84711 0.47644 0.27354 
-0.84711 0.88082 0.27354 -0.84711 0.88082 1.25644 -0.84461 0.20845 0.50892 
-0.84461 1.14881 0.50892 -0.84461 1.14881 1.02106 -0.8417 0.31888 0.36234 
-0.8417 1.03838 0.36234 -0.8417 1.03838 1.16764 -0.84119 1.21937 0.76499 
-0.8398 0.42376 0.28563 -0.8398 0.9335 0.28563 -0.8398 0.9335 1.24435 
-0.83874 0.13947 0.68874 -0.83874 1.21779 0.68874 -0.83874 1.21779 0.84124 
-0.83151 0.62863 0.21173 -0.83151 0.62863 1.31825 -0.83151 0.72863 0.21173 
-0.83151 0.72863 1.31825 -0.83147 0.22501 0.44423 -0.83147 0.67863 0.20942 
-0.83147 0.67863 1.32056 -0.83147 1.13225 0.44423 -0.83147 1.13225 1.08575 
-0.83097 0.14279 0.61541 -0.83097 1.21447 0.61541 -0.83097 1.21447 0.91457 
-0.83005 0.37157 0.29945 -0.83005 0.98569 0.29945 -0.82946 0.57875 0.21542 
-0.82946 0.57875 1.31455 -0.82946 0.77851 0.21542 -0.82946 0.77851 1.31455 
-0.82631 0.26988 0.37752 -0.82631 1.08738 0.37752 -0.82631 1.08738 1.15246 
-0.82533 0.52912 0.2205 -0.82533 0.82813 0.2205 -0.81914 0.47987 0.22693 
-0.81914 0.87739 0.22693 -0.81866 0.14904 0.5429 -0.81866 1.20822 0.5429 
-0.81866 1.20822 0.98708 -0.81792 0.3206 0.31463 -0.81792 1.03666 0.31463 
-0.81225 0.42713 0.23868 -0.81225 0.93012 0.23868 -0.81086 0.22515 0.39505 
-0.81086 1.13211 0.39505 -0.81086 1.13211 1.13493 -0.80787 0.16412 0.47755 
-0.80787 1.19314 0.47755 -0.80787 1.19314 1.05243 -0.80321 0.67863 0.16929 
-0.80321 0.67863 1.36069 -0.80296 1.27344 0.72675 -0.80296 1.27344 0.80322 
-0.80295 0.37514 0.25198 -0.80295 0.98211 0.25198 -0.80291 0.27137 0.3297 
-0.80291 1.08589 0.3297 -0.80258 0.62927 0.17049 -0.80258 0.62927 1.35948 
-0.80258 0.72799 0.17049 -0.80067 0.57932 0.17417 -0.80067 0.77794 0.17417 
-0.79855 0.08755 0.65116 -0.79855 1.2697 0.65116 -0.79855 1.2697 0.87882 
-0.79671 0.52937 0.17935 -0.79671 0.82788 0.17935 -0.79335 0.18158 0.41352 
-0.79335 1.17568 0.41352 -0.79335 1.17568 1.11646 -0.79126 0.32405 0.26681 
-0.79126 1.03321 0.26681 -0.79063 0.48004 0.18579 -0.79063 0.87721 0.18579 
-0.78833 0.09246 0.57806 -0.78833 1.2648 0.57806 -0.78833 1.2648 0.95191 
-0.78781 0.22655 0.3467 -0.78781 1.13071 0.3467 -0.78299 0.43194 0.19397 
-0.78299 0.92532 0.19397 -0.7796 0.10556 0.51236 -0.7796 1.2517 0.51236 
-0.7796 1.2517 1.01762 -0.77723 0.27401 0.28311 -0.77723 1.08324 0.28311 
-0.77417 0.37972 0.20703 -0.77417 0.97754 0.20703 -0.77301 0.67863 0.1306 
-0.77237 0.62933 0.13174 -0.77237 0.62933 1.39824 -0.77237 0.72793 0.13174 
-0.77074 0.18266 0.36503 -0.77074 1.1746 0.36503 -0.76986 0.58014 0.13442 
-0.76986 0.77712 0.13442 -0.76733 0.12156 0.44736 -0.76733 1.23569 0.44736 
-0.76733 1.23569 1.08262 -0.76597 0.53024 0.13947 -0.76597 0.82702 0.13947 
-0.76294 0.32811 0.2218 -0.76294 1.02915 0.2218 -0.76254 0.22902 0.29981 
-0.76254 1.12824 0.29981 -0.76249 1.32563 0.76499 -0.76031 1.32377 0.68939 
-0.76031 1.32377 0.84058 -0.76014 0.48071 0.1461 -0.76014 0.87654 0.1461 
-0.75378 1.31823 0.91574 -0.75257 0.92462 0.15415 -0.75184 0.14028 0.38432 
-0.75184 1.21698 0.38432 -0.74934 1.07945 0.2379 -0.74716 0.05037 0.54809 
-0.74716 1.30689 0.98189 -0.74592 0.18516 0.31768 -0.74592 1.1721 0.31768 
-0.74318 0.9721 0.16369 -0.74095 0.67863 0.09343 -0.74014 0.6295 0.09433 
-0.74014 0.72776 0.09433 -0.73768 0.58026 0.09704 -0.73768 0.777 0.09704 
-0.73714 0.06457 0.48292 -0.73714 1.29268 1.04705 -0.73454 1.12409 0.25311 
-0.73344 0.53149 0.10135 -0.73344 0.82577 0.10135 -0.73235 1.02383 0.17805 
-0.72774 0.87538 0.10796 -0.72743 0.14255 0.33667 -0.72743 1.21471 0.33667 
-0.72377 0.08157 0.41905 -0.7201 0.92331 0.11569 -0.71933 1.07452 0.19418 
-0.71834 1.16826 0.27078 -0.71082 0.97088 0.1252 -0.70937 1.36032 0.94411 
-0.70711 0.67863 0.05788 -0.70626 0.62956 0.05873 -0.70626 0.7277 0.05873 
-0.70484 1.11928 0.20909 -0.7037 0.77665 0.06129 -0.70144 0.00935 0.51993 
-0.70144 1.34791 1.01005 -0.70019 1.21145 0.28976 -0.69987 1.0175 0.13622 
-0.69945 0.82536 0.06554 -0.69352 0.87372 0.07147 -0.68995 0.02471 0.45458 
-0.68862 1.16297 0.22535 -0.68728 1.06847 0.15207 -0.68592 0.92161 0.07907 
-0.67666 0.96891 0.08833 -0.67156 0.67863 0.02404 -0.67066 0.72776 0.02485 
-0.66795 0.777 0.02731 -0.66364 0.82577 0.03155 -0.65703 0.87538 0.03725 
-0.6493 0.92331 0.04489 -0.63325 0.72793 -0.00738 -0.63057 0.77712 -0.00487 
-0.62552 0.82702 -0.00098 -0.59082 0.77794 -0.03568 0.59082 0.77794 -0.03568 
0.62552 0.82702 -0.00098 0.63057 0.77712 -0.00487 0.63325 0.72793 -0.00738 
0.6493 0.92331 0.04489 0.65703 0.87538 0.03725 0.66364 0.82577 0.03155 
0.66795 0.777 0.02731 0.67066 0.72776 0.02485 0.67156 0.67863 0.02404 
0.67666 0.96891 0.08833 0.68592 0.92161 0.07907 0.68728 1.06847 0.15207 
0.68862 1.16297 0.22535 0.68995 0.02471 0.45458 0.69352 0.87372 0.07147 
0.69945 0.82536 0.06554 0.69987 1.0175 0.13622 0.70019 1.21145 0.28976 
0.70144 0.00935 0.51993 0.70144 1.34791 1.01005 0.7037 0.77665 0.06129 
0.70484 1.11928 0.20909 0.70626 0.62956 0.05873 0.70626 0.7277 0.05873 
0.70711 0.67863 0.05788 0.70937 1.36032 0.94411 0.71082 0.97088 0.1252 
0.71834 1.16826 0.27078 0.71933 1.07452 0.19418 0.7201 0.92331 0.11569 
0.72377 0.08157 0.41905 0.72743 0.14255 0.33667 0.72743 1.21471 0.33667 
0.72774 0.87538 0.10796 0.73235 1.02383 0.17805 0.73344 0.53149 0.10135 
0.73344 0.82577 0.10135 0.73454 1.12409 0.25311 0.73714 0.06457 0.48292 
0.73714 1.29268 1.04705 0.73768 0.58026 0.09704 0.73768 0.777 0.09704 
0.74014 0.6295 0.09433 0.74014 0.72776 0.09433 0.74095 0.67863 0.09343 
0.74318 0.9721 0.16369 0.74592 0.18516 0.31768 0.74592 1.1721 0.31768 
0.74716 0.05037 0.54809 0.74716 1.30689 0.98189 0.74934 1.07945 0.2379 
0.75184 0.14028 0.38432 0.75184 1.21698 0.38432 0.75257 0.92462 0.15415 
0.75378 1.31823 0.91574 0.76014 0.48071 0.1461 0.76014 0.87654 0.1461 
0.76031 1.32377 0.68939 0.76031 1.32377 0.84058 0.76249 1.32563 0.76499 
0.76254 0.22902 0.29981 0.76254 1.12824 0.29981 0.76294 0.32811 0.2218 
0.76294 1.02915 0.2218 0.76597 0.53024 0.13947 0.76597 0.82702 0.13947 
0.76733 0.12156 0.44736 0.76733 1.23569 0.44736 0.76733 1.23569 1.08262 
0.76986 0.58014 0.13442 0.76986 0.77712 0.13442 0.77074 0.18266 0.36503 
0.77074 1.1746 0.36503 0.77237 0.62933 0.13174 0.77237 0.62933 1.39824 
0.77237 0.72793 0.13174 0.77301 0.67863 0.1306 0.77417 0.37972 0.20703 
0.77417 0.97754 0.20703 0.77723 0.27401 0.28311 0.77723 1.08324 0.28311 
0.7796 0.10556 0.51236 0.7796 1.2517 0.51236 0.7796 1.2517 1.01762 
0.78299 0.43194 0.19397 0.78299 0.92532 0.19397 0.78781 0.22655 0.3467 
0.78781 1.13071 0.3467 0.78833 0.09246 0.57806 0.78833 1.2648 0.57806 
0.78833 1.2648 0.95191 0.79063 0.48004 0.18579 0.79063 0.87721 0.18579 
0.79126 0.32405 0.26681 0.79126 1.03321 0.26681 0.79335 0.18158 0.41352 
0.79335 1.17568 0.41352 0.79335 1.17568 1.11646 0.79671 0.52937 0.17935 
0.79671 0.82788 0.17935 0.79855 0.08755 0.65116 0.79855 1.2697 0.65116 
0.79855 1.2697 0.87882 0.80067 0.57932 0.17417 0.80067 0.77794 0.17417 
0.80258 0.62927 0.17049 0.80258 0.62927 1.35948 0.80258 0.72799 0.17049 
0.80291 0.27137 0.3297 0.80291 1.08589 0.3297 0.80295 0.37514 0.25198 
0.80295 0.98211 0.25198 0.80296 1.27344 0.72675 0.80296 1.27344 0.80322 
0.80321 0.67863 0.16929 0.80321 0.67863 1.36069 0.80787 0.16412 0.47755 
0.80787 1.19314 0.47755 0.80787 1.19314 1.05243 0.81086 0.22515 0.39505 
0.81086 1.13211 0.39505 0.81086 1.13211 1.13493 0.81225 0.42713 0.23868 
0.81225 0.93012 0.23868 0.81792 0.3206 0.31463 0.81792 1.03666 0.31463 
0.81866 0.14904 0.5429 0.81866 1.20822 0.5429 0.81866 1.20822 0.98708 
0.81914 0.47987 0.22693 0.81914 0.87739 0.22693 0.82533 0.52912 0.2205 
0.82533 0.82813 0.2205 0.82631 0.26988 0.37752 0.82631 1.08738 0.37752 
0.82631 1.08738 1.15246 0.82946 0.57875 0.21542 0.82946 0.57875 1.31455 
0.82946 0.77851 0.21542 0.82946 0.77851 1.31455 0.83005 0.37157 0.29945 
0.83005 0.98569 0.29945 0.83097 0.14279 0.61541 0.83097 1.21447 0.61541 
0.83097 1.21447 0.91457 0.83147 0.22501 0.44423 0.83147 0.67863 0.20942 
0.83147 0.67863 1.32056 0.83147 1.13225 0.44423 0.83147 1.13225 1.08575 
0.83151 0.62863 0.21173 0.83151 0.62863 1.31825 0.83151 0.72863 0.21173 
0.83151 0.72863 1.31825 0.83874 0.13947 0.68874 0.83874 1.21779 0.68874 
0.83874 1.21779 0.84124 0.8398 0.42376 0.28563 0.8398 0.9335 0.28563 
0.8398 0.9335 1.24435 0.84119 1.21937 0.76499 0.8417 0.31888 0.36234 
0.8417 1.03838 0.36234 0.8417 1.03838 1.16764 0.84461 0.20845 0.50892 
0.84461 1.14881 0.50892 0.84461 1.14881 1.02106 0.84711 0.47644 0.27354 
0.84711 0.88082 0.27354 0.84711 0.88082 1.25644 0.84737 0.26955 0.42644 
0.84737 1.08771 0.42644 0.84737 1.08771 1.10354 0.85144 0.52874 0.26242 
0.85144 0.52874 1.26756 0.85144 0.82852 0.26242 0.85144 0.82852 1.26756 
0.85467 0.36892 0.34832 0.85467 0.98834 0.34832 0.85467 0.98834 1.18166 
0.85565 0.57841 0.25723 0.85565 0.57841 1.27275 0.85565 0.77885 0.25723 
0.85565 0.77885 1.27275 0.85771 0.62857 0.2533 0.85771 0.62857 1.27668 
0.85771 0.72869 0.2533 0.85771 0.72869 1.27668 0.85773 0.67863 0.25089 
0.85773 0.67863 1.27909 0.85926 0.20153 0.58046 0.85926 1.15573 0.58046 
0.85926 1.15573 0.94952 0.86321 0.31823 0.41146 0.86321 1.03903 0.41146 
0.86321 1.03903 1.11851 0.86492 0.42088 0.33432 0.86492 0.93638 0.33432 
0.86492 0.93638 1.19566 0.86603 0.27038 0.47631 0.86603 1.08688 0.47631 
0.86603 1.08688 1.05366 0.86917 0.19682 0.65361 0.86917 1.16044 0.65361 
0.86917 1.16044 0.87637 0.87257 0.47361 0.32161 0.87257 0.88365 0.32161 
0.87257 0.88365 1.20837 0.87414 0.19446 0.72675 0.87414 0.19446 0.80322 
0.87414 1.1628 0.72675 0.87414 1.1628 0.80322 0.87655 0.36817 0.39719 
0.87655 0.98908 0.39719 0.87655 0.98908 1.13278 0.87742 0.52574 0.31028 
0.87742 0.52574 1.21969 0.87742 0.83152 0.31028 0.87742 0.83152 1.21969 
0.87975 0.57831 0.30026 0.87975 0.57831 1.22971 0.87975 0.77895 0.30026 
0.87975 0.77895 1.22971 0.88192 0.67863 0.29359 0.88192 0.67863 1.23639 
0.88195 0.62841 0.29634 0.88195 0.62841 1.23364 0.88195 0.72885 0.29634 
0.88195 0.72885 1.23364 0.88222 0.31884 0.46129 0.88222 1.03842 0.46129 
0.88222 1.03842 1.06869 0.88281 0.26247 0.54712 0.88281 1.09479 0.54712 
0.88281 1.09479 0.98286 0.8873 0.41872 0.38401 0.8873 0.93853 0.38401 
0.8873 0.93853 1.14597 0.89486 0.25679 0.61909 0.89486 1.10047 0.61909 
0.89486 1.10047 0.91089 0.89544 0.47139 0.37099 0.89544 0.47139 1.15899 
0.89544 0.88587 0.37099 0.89544 0.88587 1.15899 0.89592 0.36832 0.44713 
0.89592 0.98894 0.44713 0.89592 0.98894 1.08285 0.89687 0.3175 0.50963 
0.89687 1.03976 0.50963 0.89687 1.03976 1.02034 0.90092 0.52324 0.35978 
0.90092 0.52324 1.1702 0.90092 0.83401 0.35978 0.90092 0.83401 1.1702 
0.90211 0.25337 0.69184 0.90211 0.25337 0.83813 0.90211 1.10389 0.69184 
0.90211 1.10389 0.83813 0.90374 0.57581 0.34944 0.90374 0.57581 1.18054 
0.90374 0.78145 0.34944 0.90374 0.78145 1.18054 0.90394 0.62835 0.34029 
0.90394 0.62835 1.18969 0.90394 0.72891 0.34029 0.90394 0.72891 1.18969 
0.90399 0.67863 0.33743 0.90399 0.67863 1.19254 0.90453 0.25223 0.76499 
0.90453 1.10503 0.76499 0.90708 0.41868 0.43387 0.90708 0.41868 1.09611 
0.90708 0.93857 0.43387 0.90708 0.93857 1.09611 0.91106 0.36685 0.49524 
0.91106 0.36685 1.03473 0.91106 0.99041 0.49524 0.91106 0.99041 1.03473 
0.91147 0.31063 0.58114 0.91147 0.31063 0.94883 0.91147 1.04663 0.58114 
0.91147 1.04663 0.94883 0.91566 0.46978 0.42154 0.91566 0.46978 1.10843 
0.91566 0.88748 0.42154 0.91566 0.88748 1.10843 0.92133 0.30601 0.6541 
0.92133 0.30601 0.87588 0.92133 1.05125 0.6541 0.92133 1.05125 0.87588 
0.92164 0.52147 0.4102 0.92164 0.52147 1.11978 0.92164 0.83578 0.4102 
0.92164 0.83578 1.11978 0.92272 0.41734 0.48161 0.92272 0.41734 1.04837 
0.92272 0.93992 0.48161 0.92272 0.93992 1.04837 0.92388 0.36617 0.54405 
0.92388 0.36617 0.98593 0.92388 0.67863 0.38231 0.92388 0.67863 1.14767 
0.92388 0.99109 0.54405 0.92388 0.99109 0.98593 0.92501 0.57361 0.39985 
0.92501 0.57361 1.13012 0.92501 0.78365 0.39985 0.92501 0.78365 1.13012 
0.92576 0.62605 0.39055 0.92576 0.62605 1.13943 0.92576 0.73121 0.39055 
0.92576 0.73121 1.13943 0.92628 0.30368 0.7272 0.92628 0.30368 0.80277 
0.92628 1.05358 0.7272 0.92628 1.05358 0.80277 0.93178 0.46837 0.46905 
0.93178 0.46837 1.06093 0.93178 0.88889 0.46905 0.93178 0.88889 1.06093 
0.93606 0.41645 0.53034 0.93606 0.41645 0.99964 0.93606 0.94081 0.53034 
0.93606 0.94081 0.99964 0.93638 0.36064 0.61642 0.93638 0.36064 0.91356 
0.93638 0.99661 0.61642 0.93638 0.99661 0.91356 0.93819 0.52119 0.45676 
0.93819 0.52119 1.07321 0.93819 0.83607 0.45676 0.93819 0.83607 1.07321 
0.94154 0.67863 0.4281 0.94154 0.67863 1.10188 0.94196 0.57332 0.44621 
0.94196 0.57332 1.08377 0.94196 0.78394 0.44621 0.94196 0.78394 1.08377 
0.94306 0.626 0.43655 0.94306 0.626 1.09342 0.94306 0.73125 0.43655 
0.94306 0.73125 1.09342 0.94381 0.35684 0.68959 0.94381 0.35684 0.84039 
0.94381 1.00042 0.68959 0.94381 1.00042 0.84039 0.94555 0.46748 0.5173 
0.94555 0.46748 1.01267 0.94555 0.88978 0.5173 0.94555 0.88978 1.01267 
0.9465 0.35592 0.76499 0.9465 1.00133 0.76499 0.94693 0.41617 0.57941 
0.94693 0.41617 0.95057 0.94693 0.94108 0.57941 0.94693 0.94108 0.95057 
0.9525 0.52015 0.50493 0.9525 0.52015 1.02504 0.9525 0.83711 0.50493 
0.9525 0.83711 1.02504 0.95661 0.57328 0.49334 0.95661 0.57328 1.03664 
0.95661 0.78398 0.49334 0.95661 0.78398 1.03664 0.95694 0.67863 0.4747 
0.95694 0.67863 1.05527 0.95694 0.46713 0.56618 0.95694 0.46713 0.9638 
0.95694 0.89013 0.56618 0.95694 0.89013 0.9638 0.95704 0.41147 0.65232 
0.95704 0.41147 0.87766 0.95704 0.94579 0.65232 0.95704 0.94579 0.87766 
0.95815 0.62588 0.48362 0.95815 0.62588 1.04636 0.95815 0.73138 0.48362 
0.95815 0.73138 1.04636 0.96257 0.41025 0.7272 0.96257 0.41025 0.80278 
0.96257 0.947 0.7272 0.96257 0.947 0.80278 0.96447 0.51956 0.55404 
0.96447 0.51956 0.97594 0.96447 0.8377 0.55404 0.96447 0.8377 0.97594 
0.96593 0.4673 0.61556 0.96593 0.4673 0.91442 0.96593 0.88995 0.61556 
0.96593 0.88995 0.91442 0.9691 0.57268 0.54224 0.9691 0.57268 0.98774 
0.9691 0.78458 0.54224 0.9691 0.78458 0.98774 0.97003 0.67863 0.52201 
0.97003 0.67863 1.00797 0.97083 0.62584 0.53111 0.97083 0.62584 0.99887 
0.97083 0.73142 0.53111 0.97083 0.73142 0.99887 0.97396 0.51959 0.6034 
0.97396 0.51959 0.92658 0.97396 0.83767 0.6034 0.97396 0.83767 0.92658 
0.97415 0.46551 0.69006 0.97415 0.46551 0.83991 0.97415 0.89175 0.69006 
0.97415 0.89175 0.83991 0.97689 0.4649 0.76499 0.97689 0.89235 0.76499 
0.97912 0.57234 0.59171 0.97912 0.57234 0.93827 0.97912 0.78492 0.59171 
0.97912 0.78492 0.93827 0.98079 0.51934 0.65235 0.98079 0.51934 0.87762 
0.98079 0.67863 0.5699 0.98079 0.67863 0.96008 0.98079 0.83792 0.65235 
0.98079 0.83792 0.87762 0.9814 0.62541 0.58053 0.9814 0.62541 0.94945 
0.9814 0.73185 0.58053 0.9814 0.73185 0.94945 0.98631 0.51813 0.72723 
0.98631 0.51813 0.80275 0.98631 0.83913 0.72723 0.98631 0.83913 0.80275 
0.98648 0.57207 0.64052 0.98648 0.57207 0.88946 0.98648 0.78519 0.64052 
0.98648 0.78519 0.88946 0.98918 0.67863 0.61826 0.98918 0.67863 0.91172 
0.98928 0.62537 0.62905 0.98928 0.62537 0.90093 0.98928 0.73189 0.62905 
0.98928 0.73189 0.90093 0.99144 0.57205 0.68963 0.99144 0.57205 0.84035 
0.99144 0.7852 0.68963 0.99144 0.7852 0.84035 0.99427 0.57175 0.76499 
0.99427 0.78551 0.76499 0.99479 0.62526 0.67817 0.99479 0.62526 0.85181 
0.99479 0.732 0.67817 0.99479 0.732 0.85181 0.99518 0.67863 0.66697 
0.99518 0.67863 0.86301 0.99786 0.62523 0.72723 0.99786 0.62523 0.80275 
0.99786 0.73203 0.72723 0.99786 0.73203 0.80275 0.9988 0.67863 0.71592 
0.9988 0.67863 0.81406 1 0.67863 0.76499 -1 -0.67863 0.76499 
-0.9988 -0.67863 0.71592 -0.9988 -0.67863 0.81406 -0.99786 -0.73203 0.72723 
-0.99786 -0.73203 0.80275 -0.99786 -0.62523 0.72723 -0.99786 -0.62523 0.80275 
-0.99518 -0.67863 0.66697 -0.99518 -0.67863 0.86301 -0.99479 -0.732 0.67817 
-0.99479 -0.732 0.85181 -0.99479 -0.62526 0.67817 -0.99479 -0.62526 0.85181 
-0.99427 -0.78551 0.76499 -0.99427 -0.57175 0.76499 -0.99144 -0.7852 0.68963 
-0.99144 -0.7852 0.84035 -0.99144 -0.57205 0.68963 -0.99144 -0.57205 0.84035 
-0.98928 -0.73189 0.62905 -0.98928 -0.73189 0.90093 -0.98928 -0.62537 0.62905 
-0.98928 -0.62537 0.90093 -0.98918 -0.67863 0.61826 -0.98918 -0.67863 0.91172 
-0.98648 -0.78519 0.64052 -0.98648 -0.78519 0.88946 -0.98648 -0.57207 0.64052 
-0.98648 -0.57207 0.88946 -0.98631 -0.83913 0.72723 -0.98631 -0.83913 0.80275 
-0.98631 -0.51813 0.72723 -0.98631 -0.51813 0.80275 -0.9814 -0.73185 0.58053 
-0.9814 -0.73185 0.94945 -0.9814 -0.62541 0.58053 -0.9814 -0.62541 0.94945 
-0.98079 -0.83792 0.65235 -0.98079 -0.83792 0.87762 -0.98079 -0.67863 0.5699 
-0.98079 -0.67863 0.96008 -0.98079 -0.51934 0.65235 -0.98079 -0.51934 0.87762 
-0.97912 -0.78492 0.59171 -0.97912 -0.78492 0.93827 -0.97912 -0.57234 0.59171 
-0.97912 -0.57234 0.93827 -0.97689 -0.89235 0.76499 -0.97689 -0.4649 0.76499 
-0.97415 -0.89175 0.69006 -0.97415 -0.89175 0.83991 -0.97415 -0.46551 0.69006 
-0.97415 -0.46551 0.83991 -0.97396 -0.83767 0.6034 -0.97396 -0.83767 0.92658 
-0.97396 -0.51959 0.6034 -0.97396 -0.51959 0.92658 -0.97083 -0.73142 0.53111 
-0.97083 -0.73142 0.99887 -0.97083 -0.62584 0.53111 -0.97083 -0.62584 0.99887 
-0.97003 -0.67863 0.52201 -0.97003 -0.67863 1.00797 -0.9691 -0.78458 0.54224 
-0.9691 -0.78458 0.98774 -0.9691 -0.57268 0.54224 -0.9691 -0.57268 0.98774 
-0.96593 -0.88995 0.61556 -0.96593 -0.88995 0.91442 -0.96593 -0.4673 0.61556 
-0.96593 -0.4673 0.91442 -0.96447 -0.8377 0.55404 -0.96447 -0.8377 0.97594 
-0.96447 -0.51956 0.55404 -0.96447 -0.51956 0.97594 -0.96257 -0.947 0.7272 
-0.96257 -0.947 0.80278 -0.96257 -0.41025 0.7272 -0.96257 -0.41025 0.80278 
-0.95815 -0.73138 0.48362 -0.95815 -0.73138 1.04636 -0.95815 -0.62588 0.48362 
-0.95815 -0.62588 1.04636 -0.95704 -0.94579 0.65232 -0.95704 -0.94579 0.87766 
-0.95704 -0.41147 0.65232 -0.95704 -0.41147 0.87766 -0.95694 -0.89013 0.56618 
-0.95694 -0.89013 0.9638 -0.95694 -0.46713 0.56618 -0.95694 -0.46713 0.9638 
-0.95694 -0.67863 0.4747 -0.95694 -0.67863 1.05527 -0.95661 -0.78398 0.49334 
-0.95661 -0.78398 1.03664 -0.95661 -0.57328 0.49334 -0.95661 -0.57328 1.03664 
-0.9525 -0.83711 0.50493 -0.9525 -0.83711 1.02504 -0.9525 -0.52015 0.50493 
-0.9525 -0.52015 1.02504 -0.94693 -0.94108 0.57941 -0.94693 -0.94108 0.95057 
-0.94693 -0.41617 0.57941 -0.94693 -0.41617 0.95057 -0.9465 -1.00133 0.76499 
-0.9465 -0.35592 0.76499 -0.94555 -0.88978 0.5173 -0.94555 -0.88978 1.01267 
-0.94555 -0.46748 0.5173 -0.94555 -0.46748 1.01267 -0.94381 -1.00042 0.68959 
-0.94381 -1.00042 0.84039 -0.94381 -0.35684 0.68959 -0.94381 -0.35684 0.84039 
-0.94306 -0.73125 0.43655 -0.94306 -0.73125 1.09342 -0.94306 -0.626 0.43655 
-0.94306 -0.626 1.09342 -0.94196 -0.78394 0.44621 -0.94196 -0.78394 1.08377 
-0.94196 -0.57332 0.44621 -0.94196 -0.57332 1.08377 -0.94154 -0.67863 0.4281 
-0.94154 -0.67863 1.10188 -0.93819 -0.83607 0.45676 -0.93819 -0.83607 1.07321 
-0.93819 -0.52119 0.45676 -0.93819 -0.52119 1.07321 -0.93638 -0.99661 0.61642 
-0.93638 -0.99661 0.91356 -0.93638 -0.36064 0.61642 -0.93638 -0.36064 0.91356 
-0.93606 -0.94081 0.53034 -0.93606 -0.94081 0.99964 -0.93606 -0.41645 0.53034 
-0.93606 -0.41645 0.99964 -0.93178 -0.88889 0.46905 -0.93178 -0.88889 1.06093 
-0.93178 -0.46837 0.46905 -0.93178 -0.46837 1.06093 -0.92628 -1.05358 0.7272 
-0.92628 -1.05358 0.80277 -0.92628 -0.30368 0.7272 -0.92628 -0.30368 0.80277 
-0.92576 -0.73121 0.39055 -0.92576 -0.73121 1.13943 -0.92576 -0.62605 0.39055 
-0.92576 -0.62605 1.13943 -0.92501 -0.78365 0.39985 -0.92501 -0.78365 1.13012 
-0.92501 -0.57361 0.39985 -0.92501 -0.57361 1.13012 -0.92388 -0.99109 0.54405 
-0.92388 -0.99109 0.98593 -0.92388 -0.67863 0.38231 -0.92388 -0.67863 1.14767 
-0.92388 -0.36617 0.54405 -0.92388 -0.36617 0.98593 -0.92272 -0.93992 0.48161 
-0.92272 -0.93992 1.04837 -0.92272 -0.41734 0.48161 -0.92272 -0.41734 1.04837 
-0.92164 -0.83578 0.4102 -0.92164 -0.83578 1.11978 -0.92164 -0.52147 0.4102 
-0.92164 -0.52147 1.11978 -0.92133 -1.05125 0.6541 -0.92133 -1.05125 0.87588 
-0.92133 -0.30601 0.6541 -0.92133 -0.30601 0.87588 -0.91566 -0.88748 0.42154 
-0.91566 -0.88748 1.10843 -0.91566 -0.46978 0.42154 -0.91566 -0.46978 1.10843 
-0.91147 -1.04663 0.58114 -0.91147 -1.04663 0.94883 -0.91147 -0.31063 0.58114 
-0.91147 -0.31063 0.94883 -0.91106 -0.99041 0.49524 -0.91106 -0.99041 1.03473 
-0.91106 -0.36685 0.49524 -0.91106 -0.36685 1.03473 -0.90708 -0.93857 0.43387 
-0.90708 -0.93857 1.09611 -0.90708 -0.41868 0.43387 -0.90708 -0.41868 1.09611 
-0.90453 -1.10503 0.76499 -0.90453 -0.25223 0.76499 -0.90399 -0.67863 0.33743 
-0.90399 -0.67863 1.19254 -0.90394 -0.72891 0.34029 -0.90394 -0.72891 1.18969 
-0.90394 -0.62835 0.34029 -0.90394 -0.62835 1.18969 -0.90374 -0.78145 0.34944 
-0.90374 -0.78145 1.18054 -0.90374 -0.57581 0.34944 -0.90374 -0.57581 1.18054 
-0.90211 -1.10389 0.69184 -0.90211 -1.10389 0.83813 -0.90211 -0.25337 0.69184 
-0.90211 -0.25337 0.83813 -0.90092 -0.83401 0.35978 -0.90092 -0.83401 1.1702 
-0.90092 -0.52324 0.35978 -0.90092 -0.52324 1.1702 -0.89687 -1.03976 0.50963 
-0.89687 -1.03976 1.02034 -0.89687 -0.3175 0.50963 -0.89592 -0.98894 0.44713 
-0.89592 -0.98894 1.08285 -0.89592 -0.36832 0.44713 -0.89544 -0.88587 0.37099 
-0.89544 -0.88587 1.15899 -0.89544 -0.47139 0.37099 -0.89544 -0.47139 1.15899 
-0.89486 -1.10047 0.61909 -0.89486 -1.10047 0.91089 -0.89486 -0.25679 0.61909 
-0.8873 -0.93853 0.38401 -0.8873 -0.93853 1.14597 -0.8873 -0.41872 0.38401 
-0.88281 -1.09479 0.54712 -0.88281 -1.09479 0.98286 -0.88281 -0.26247 0.54712 
-0.88222 -1.03842 0.46129 -0.88222 -1.03842 1.06869 -0.88222 -0.31884 0.46129 
-0.88195 -0.72885 0.29634 -0.88195 -0.72885 1.23364 -0.88195 -0.62841 0.29634 
-0.88195 -0.62841 1.23364 -0.88192 -0.67863 0.29359 -0.88192 -0.67863 1.23639 
-0.87975 -0.77895 0.30026 -0.87975 -0.77895 1.22971 -0.87975 -0.57831 0.30026 
-0.87975 -0.57831 1.22971 -0.87742 -0.83152 0.31028 -0.87742 -0.83152 1.21969 
-0.87742 -0.52574 0.31028 -0.87742 -0.52574 1.21969 -0.87655 -0.98908 0.39719 
-0.87655 -0.98908 1.13278 -0.87655 -0.36817 0.39719 -0.87414 -1.1628 0.72675 
-0.87414 -1.1628 0.80322 -0.87414 -0.19446 0.72675 -0.87414 -0.19446 0.80322 
-0.87257 -0.88365 0.32161 -0.87257 -0.88365 1.20837 -0.87257 -0.47361 0.32161 
-0.86917 -1.16044 0.65361 -0.86917 -1.16044 0.87637 -0.86917 -0.19682 0.65361 
-0.86603 -1.08688 0.47631 -0.86603 -1.08688 1.05366 -0.86603 -0.27038 0.47631 
-0.86492 -0.93638 0.33432 -0.86492 -0.93638 1.19566 -0.86492 -0.42088 0.33432 
-0.86321 -1.03903 0.41146 -0.86321 -1.03903 1.11851 -0.86321 -0.31823 0.41146 
-0.85926 -1.15573 0.58046 -0.85926 -1.15573 0.94952 -0.85926 -0.20153 0.58046 
-0.85773 -0.67863 0.25089 -0.85773 -0.67863 1.27909 -0.85771 -0.72869 0.2533 
-0.85771 -0.72869 1.27668 -0.85771 -0.62857 0.2533 -0.85771 -0.62857 1.27668 
-0.85565 -0.77885 0.25723 -0.85565 -0.77885 1.27275 -0.85565 -0.57841 0.25723 
-0.85565 -0.57841 1.27275 -0.85467 -0.98834 0.34832 -0.85467 -0.98834 1.18166 
-0.85467 -0.36892 0.34832 -0.85144 -0.82852 0.26242 -0.85144 -0.82852 1.26756 
-0.85144 -0.52874 0.26242 -0.85144 -0.52874 1.26756 -0.84737 -1.08771 0.42644 
-0.84737 -1.08771 1.10354 -0.84737 -0.26955 0.42644 -0.84711 -0.88082 0.27354 
-0.84711 -0.88082 1.25644 -0.84711 -0.47644 0.27354 -0.84461 -1.14881 0.50892 
-0.84461 -1.14881 1.02106 -0.84461 -0.20845 0.50892 -0.8417 -1.03838 0.36234 
-0.8417 -1.03838 1.16764 -0.8417 -0.31888 0.36234 -0.84119 -1.21937 0.76499 
-0.8398 -0.9335 0.28563 -0.8398 -0.9335 1.24435 -0.8398 -0.42376 0.28563 
-0.83874 -1.21779 0.68874 -0.83874 -1.21779 0.84124 -0.83874 -0.13947 0.68874 
-0.83151 -0.72863 0.21173 -0.83151 -0.72863 1.31825 -0.83151 -0.62863 0.21173 
-0.83151 -0.62863 1.31825 -0.83147 -1.13225 0.44423 -0.83147 -1.13225 1.08575 
-0.83147 -0.67863 0.20942 -0.83147 -0.67863 1.32056 -0.83147 -0.22501 0.44423 
-0.83097 -1.21447 0.61541 -0.83097 -1.21447 0.91457 -0.83097 -0.14279 0.61541 
-0.83005 -0.98569 0.29945 -0.83005 -0.37157 0.29945 -0.82946 -0.77851 0.21542 
-0.82946 -0.77851 1.31455 -0.82946 -0.57875 0.21542 -0.82946 -0.57875 1.31455 
-0.82631 -1.08738 0.37752 -0.82631 -1.08738 1.15246 -0.82631 -0.26988 0.37752 
-0.82533 -0.82813 0.2205 -0.82533 -0.52912 0.2205 -0.81914 -0.87739 0.22693 
-0.81914 -0.47987 0.22693 -0.81866 -1.20822 0.5429 -0.81866 -1.20822 0.98708 
-0.81866 -0.14904 0.5429 -0.81792 -1.03666 0.31463 -0.81792 -0.3206 0.31463 
-0.81225 -0.93012 0.23868 -0.81225 -0.42713 0.23868 -0.81086 -1.13211 0.39505 
-0.81086 -1.13211 1.13493 -0.81086 -0.22515 0.39505 -0.80787 -1.19314 0.47755 
-0.80787 -1.19314 1.05243 -0.80787 -0.16412 0.47755 -0.80321 -0.67863 0.16929 
-0.80321 -0.67863 1.36069 -0.80296 -1.27344 0.72675 -0.80296 -1.27344 0.80322 
-0.80295 -0.98211 0.25198 -0.80295 -0.37514 0.25198 -0.80291 -1.08589 0.3297 
-0.80291 -0.27137 0.3297 -0.80258 -0.72799 0.17049 -0.80258 -0.62927 0.17049 
-0.80258 -0.62927 1.35948 -0.80067 -0.77794 0.17417 -0.80067 -0.57932 0.17417 
-0.79855 -1.2697 0.65116 -0.79855 -1.2697 0.87882 -0.79855 -0.08755 0.65116 
-0.79671 -0.82788 0.17935 -0.79671 -0.52937 0.17935 -0.79335 -1.17568 0.41352 
-0.79335 -1.17568 1.11646 -0.79335 -0.18158 0.41352 -0.79126 -1.03321 0.26681 
-0.79126 -0.32405 0.26681 -0.79063 -0.87721 0.18579 -0.79063 -0.48004 0.18579 
-0.78833 -1.2648 0.57806 -0.78833 -1.2648 0.95191 -0.78833 -0.09246 0.57806 
-0.78781 -1.13071 0.3467 -0.78781 -0.22655 0.3467 -0.78299 -0.92532 0.19397 
-0.78299 -0.43194 0.19397 -0.7796 -1.2517 0.51236 -0.7796 -1.2517 1.01762 
-0.7796 -0.10556 0.51236 -0.77723 -1.08324 0.28311 -0.77723 -0.27401 0.28311 
-0.77417 -0.97754 0.20703 -0.77417 -0.37972 0.20703 -0.77301 -0.67863 0.1306 
-0.77237 -0.72793 0.13174 -0.77237 -0.62933 0.13174 -0.77237 -0.62933 1.39824 
-0.77074 -1.1746 0.36503 -0.77074 -0.18266 0.36503 -0.76986 -0.77712 0.13442 
-0.76986 -0.58014 0.13442 -0.76733 -1.23569 0.44736 -0.76733 -1.23569 1.08262 
-0.76733 -0.12156 0.44736 -0.76597 -0.82702 0.13947 -0.76597 -0.53024 0.13947 
-0.76294 -1.02915 0.2218 -0.76294 -0.32811 0.2218 -0.76254 -1.12824 0.29981 
-0.76254 -0.22902 0.29981 -0.76249 -1.32563 0.76499 -0.76031 -1.32377 0.68939 
-0.76031 -1.32377 0.84058 -0.76014 -0.87654 0.1461 -0.76014 -0.48071 0.1461 
-0.75378 -1.31823 0.91574 -0.75257 -0.92462 0.15415 -0.75184 -1.21698 0.38432 
-0.75184 -0.14028 0.38432 -0.74934 -1.07945 0.2379 -0.74716 -1.30689 0.98189 
-0.74716 -0.05037 0.54809 -0.74592 -1.1721 0.31768 -0.74592 -0.18516 0.31768 
-0.74318 -0.9721 0.16369 -0.74095 -0.67863 0.09343 -0.74014 -0.72776 0.09433 
-0.74014 -0.6295 0.09433 -0.73768 -0.777 0.09704 -0.73768 -0.58026 0.09704 
-0.73714 -1.29268 1.04705 -0.73714 -0.06457 0.48292 -0.73454 -1.12409 0.25311 
-0.73344 -0.82577 0.10135 -0.73344 -0.53149 0.10135 -0.73235 -1.02383 0.17805 
-0.72774 -0.87538 0.10796 -0.72743 -1.21471 0.33667 -0.72743 -0.14255 0.33667 
-0.72377 -0.08157 0.41905 -0.7201 -0.92331 0.11569 -0.71933 -1.07452 0.19418 
-0.71834 -1.16826 0.27078 -0.71082 -0.97088 0.1252 -0.70937 -1.36032 0.94411 
-0.70711 -0.67863 0.05788 -0.70626 -0.7277 0.05873 -0.70626 -0.62956 0.05873 
-0.70484 -1.11928 0.20909 -0.7037 -0.77665 0.06129 -0.70144 -1.34791 1.01005 
-0.70144 -0.00935 0.51993 -0.70019 -1.21145 0.28976 -0.69987 -1.0175 0.13622 
-0.69945 -0.82536 0.06554 -0.69352 -0.87372 0.07147 -0.68995 -0.02471 0.45458 
-0.68862 -1.16297 0.22535 -0.68728 -1.06847 0.15207 -0.68592 -0.92161 0.07907 
-0.67666 -0.96891 0.08833 -0.67156 -0.67863 0.02404 -0.67066 -0.72776 0.02485 
-0.66795 -0.777 0.02731 -0.66364 -0.82577 0.03155 -0.65703 -0.87538 0.03725 
-0.6493 -0.92331 0.04489 -0.63325 -0.72793 -0.00738 -0.63057 -0.77712 -0.00487 
-0.62552 -0.82702 -0.00098 -0.59082 -0.77794 -0.03568 0.59082 -0.77794 -0.03568 
0.62552 -0.82702 -0.00098 0.63057 -0.77712 -0.00487 0.63325 -0.72793 -0.00738 
0.6493 -0.92331 0.04489 0.65703 -0.87538 0.03725 0.66364 -0.82577 0.03155 
0.66795 -0.777 0.02731 0.67066 -0.72776 0.02485 0.67156 -0.67863 0.02404 
0.67666 -0.96891 0.08833 0.68592 -0.92161 0.07907 0.68728 -1.06847 0.15207 
0.68862 -1.16297 0.22535 0.68995 -0.02471 0.45458 0.69352 -0.87372 0.07147 
0.69945 -0.82536 0.06554 0.69987 -1.0175 0.13622 0.70019 -1.21145 0.28976 
0.70144 -1.34791 1.01005 0.70144 -0.00935 0.51993 0.7037 -0.77665 0.06129 
0.70484 -1.11928 0.20909 0.70626 -0.7277 0.05873 0.70626 -0.62956 0.05873 
0.70711 -0.67863 0.05788 0.70937 -1.36032 0.94411 0.71082 -0.97088 0.1252 
0.71834 -1.16826 0.27078 0.71933 -1.07452 0.19418 0.7201 -0.92331 0.11569 
0.72377 -0.08157 0.41905 0.72743 -1.21471 0.33667 0.72743 -0.14255 0.33667 
0.72774 -0.87538 0.10796 0.73235 -1.02383 0.17805 0.73344 -0.82577 0.10135 
0.73344 -0.53149 0.10135 0.73454 -1.12409 0.25311 0.73714 -1.29268 1.04705 
0.73714 -0.06457 0.48292 0.73768 -0.777 0.09704 0.73768 -0.58026 0.09704 
0.74014 -0.72776 0.09433 0.74014 -0.6295 0.09433 0.74095 -0.67863 0.09343 
0.74318 -0.9721 0.16369 0.74592 -1.1721 0.31768 0.74592 -0.18516 0.31768 
0.74716 -1.30689 0.98189 0.74716 -0.05037 0.54809 0.74934 -1.07945 0.2379 
0.75184 -1.21698 0.38432 0.75184 -0.14028 0.38432 0.75257 -0.92462 0.15415 
0.75378 -1.31823 0.91574 0.76014 -0.87654 0.1461 0.76014 -0.48071 0.1461 
0.76031 -1.32377 0.68939 0.76031 -1.32377 0.84058 0.76249 -1.32563 0.76499 
0.76254 -1.12824 0.29981 0.76254 -0.22902 0.29981 0.76294 -1.02915 0.2218 
0.76294 -0.32811 0.2218 0.76597 -0.82702 0.13947 0.76597 -0.53024 0.13947 
0.76733 -1.23569 0.44736 0.76733 -1.23569 1.08262 0.76733 -0.12156 0.44736 
0.76986 -0.77712 0.13442 0.76986 -0.58014 0.13442 0.77074 -1.1746 0.36503 
0.77074 -0.18266 0.36503 0.77237 -0.72793 0.13174 0.77237 -0.62933 0.13174 
0.77237 -0.62933 1.39824 0.77301 -0.67863 0.1306 0.77417 -0.97754 0.20703 
0.77417 -0.37972 0.20703 0.77723 -1.08324 0.28311 0.77723 -0.27401 0.28311 
0.7796 -1.2517 0.51236 0.7796 -1.2517 1.01762 0.7796 -0.10556 0.51236 
0.78299 -0.92532 0.19397 0.78299 -0.43194 0.19397 0.78781 -1.13071 0.3467 
0.78781 -0.22655 0.3467 0.78833 -1.2648 0.57806 0.78833 -1.2648 0.95191 
0.78833 -0.09246 0.57806 0.79063 -0.87721 0.18579 0.79063 -0.48004 0.18579 
0.79126 -1.03321 0.26681 0.79126 -0.32405 0.26681 0.79335 -1.17568 0.41352 
0.79335 -1.17568 1.11646 0.79335 -0.18158 0.41352 0.79671 -0.82788 0.17935 
0.79671 -0.52937 0.17935 0.79855 -1.2697 0.65116 0.79855 -1.2697 0.87882 
0.79855 -0.08755 0.65116 0.80067 -0.77794 0.17417 0.80067 -0.57932 0.17417 
0.80258 -0.72799 0.17049 0.80258 -0.62927 0.17049 0.80258 -0.62927 1.35948 
0.80291 -1.08589 0.3297 0.80291 -0.27137 0.3297 0.80295 -0.98211 0.25198 
0.80295 -0.37514 0.25198 0.80296 -1.27344 0.72675 0.80296 -1.27344 0.80322 
0.80321 -0.67863 0.16929 0.80321 -0.67863 1.36069 0.80787 -1.19314 0.47755 
0.80787 -1.19314 1.05243 0.80787 -0.16412 0.47755 0.81086 -1.13211 0.39505 
0.81086 -1.13211 1.13493 0.81086 -0.22515 0.39505 0.81225 -0.93012 0.23868 
0.81225 -0.42713 0.23868 0.81792 -1.03666 0.31463 0.81792 -0.3206 0.31463 
0.81866 -1.20822 0.5429 0.81866 -1.20822 0.98708 0.81866 -0.14904 0.5429 
0.81914 -0.87739 0.22693 0.81914 -0.47987 0.22693 0.82533 -0.82813 0.2205 
0.82533 -0.52912 0.2205 0.82631 -1.08738 0.37752 0.82631 -1.08738 1.15246 
0.82631 -0.26988 0.37752 0.82946 -0.77851 0.21542 0.82946 -0.77851 1.31455 
0.82946 -0.57875 0.21542 0.82946 -0.57875 1.31455 0.83005 -0.98569 0.29945 
0.83005 -0.37157 0.29945 0.83097 -1.21447 0.61541 0.83097 -1.21447 0.91457 
0.83097 -0.14279 0.61541 0.83147 -1.13225 0.44423 0.83147 -1.13225 1.08575 
0.83147 -0.67863 0.20942 0.83147 -0.67863 1.32056 0.83147 -0.22501 0.44423 
0.83151 -0.72863 0.21173 0.83151 -0.72863 1.31825 0.83151 -0.62863 0.21173 
0.83151 -0.62863 1.31825 0.83874 -1.21779 0.68874 0.83874 -1.21779 0.84124 
0.83874 -0.13947 0.68874 0.8398 -0.9335 0.28563 0.8398 -0.9335 1.24435 
0.8398 -0.42376 0.28563 0.84119 -1.21937 0.76499 0.8417 -1.03838 0.36234 
0.8417 -1.03838 1.16764 0.8417 -0.31888 0.36234 0.84461 -1.14881 0.50892 
0.84461 -1.14881 1.02106 0.84461 -0.20845 0.50892 0.84711 -0.88082 0.27354 
0.84711 -0.88082 1.25644 0.84711 -0.47644 0.27354 0.84737 -1.08771 0.42644 
0.84737 -1.08771 1.10354 0.84737 -0.26955 0.42644 0.85144 -0.82852 0.26242 
0.85144 -0.82852 1.26756 0.85144 -0.52874 0.26242 0.85144 -0.52874 1.26756 
0.85467 -0.98834 0.34832 0.85467 -0.98834 1.18166 0.85467 -0.36892 0.34832 
0.85565 -0.77885 0.25723 0.85565 -0.77885 1.27275 0.85565 -0.57841 0.25723 
0.85565 -0.57841 1.27275 0.85771 -0.72869 0.2533 0.85771 -0.72869 1.27668 
0.85771 -0.62857 0.2533 0.85771 -0.62857 1.27668 0.85773 -0.67863 0.25089 
0.85773 -0.67863 1.27909 0.85926 -1.15573 0.58046 0.85926 -1.15573 0.94952 
0.85926 -0.20153 0.58046 0.86321 -1.03903 0.41146 0.86321 -1.03903 1.11851 
0.86321 -0.31823 0.41146 0.86492 -0.93638 0.33432 0.86492 -0.93638 1.19566 
0.86492 -0.42088 0.33432 0.86603 -1.08688 0.47631 0.86603 -1.08688 1.05366 
0.86603 -0.27038 0.47631 0.86917 -1.16044 0.65361 0.86917 -1.16044 0.87637 
0.86917 -0.19682 0.65361 0.87257 -0.88365 0.32161 0.87257 -0.88365 1.20837 
0.87257 -0.47361 0.32161 0.87414 -1.1628 0.72675 0.87414 -1.1628 0.80322 
0.87414 -0.19446 0.72675 0.87414 -0.19446 0.80322 0.87655 -0.98908 0.39719 
0.87655 -0.98908 1.13278 0.87655 -0.36817 0.39719 0.87742 -0.83152 0.31028 
0.87742 -0.83152 1.21969 0.87742 -0.52574 0.31028 0.87742 -0.52574 1.21969 
0.87975 -0.77895 0.30026 0.87975 -0.77895 1.22971 0.87975 -0.57831 0.30026 
0.87975 -0.57831 1.22971 0.88192 -0.67863 0.29359 0.88192 -0.67863 1.23639 
0.88195 -0.72885 0.29634 0.88195 -0.72885 1.23364 0.88195 -0.62841 0.29634 
0.88195 -0.62841 1.23364 0.88222 -1.03842 0.46129 0.88222 -1.03842 1.06869 
0.88222 -0.31884 0.46129 0.88281 -1.09479 0.54712 0.88281 -1.09479 0.98286 
0.88281 -0.26247 0.54712 0.8873 -0.93853 0.38401 0.8873 -0.93853 1.14597 
0.8873 -0.41872 0.38401 0.89486 -1.10047 0.61909 0.89486 -1.10047 0.91089 
0.89486 -0.25679 0.61909 0.89544 -0.88587 0.37099 0.89544 -0.88587 1.15899 
0.89544 -0.47139 0.37099 0.89544 -0.47139 1.15899 0.89592 -0.98894 0.44713 
0.89592 -0.98894 1.08285 0.89592 -0.36832 0.44713 0.89687 -1.03976 0.50963 
0.89687 -1.03976 1.02034 0.89687 -0.3175 0.50963 0.90092 -0.83401 0.35978 
0.90092 -0.83401 1.1702 0.90092 -0.52324 0.35978 0.90092 -0.52324 1.1702 
0.90211 -1.10389 0.69184 0.90211 -1.10389 0.83813 0.90211 -0.25337 0.69184 
0.90211 -0.25337 0.83813 0.90374 -0.78145 0.34944 0.90374 -0.78145 1.18054 
0.90374 -0.57581 0.34944 0.90374 -0.57581 1.18054 0.90394 -0.72891 0.34029 
0.90394 -0.72891 1.18969 0.90394 -0.62835 0.34029 0.90394 -0.62835 1.18969 
0.90399 -0.67863 0.33743 0.90399 -0.67863 1.19254 0.90453 -1.10503 0.76499 
0.90453 -0.25223 0.76499 0.90708 -0.93857 0.43387 0.90708 -0.93857 1.09611 
0.90708 -0.41868 0.43387 0.90708 -0.41868 1.09611 0.91106 -0.99041 0.49524 
0.91106 -0.99041 1.03473 0.91106 -0.36685 0.49524 0.91106 -0.36685 1.03473 
0.91147 -1.04663 0.58114 0.91147 -1.04663 0.94883 0.91147 -0.31063 0.58114 
0.91147 -0.31063 0.94883 0.91566 -0.88748 0.42154 0.91566 -0.88748 1.10843 
0.91566 -0.46978 0.42154 0.91566 -0.46978 1.10843 0.92133 -1.05125 0.6541 
0.92133 -1.05125 0.87588 0.92133 -0.30601 0.6541 0.92133 -0.30601 0.87588 
0.92164 -0.83578 0.4102 0.92164 -0.83578 1.11978 0.92164 -0.52147 0.4102 
0.92164 -0.52147 1.11978 0.92272 -0.93992 0.48161 0.92272 -0.93992 1.04837 
0.92272 -0.41734 0.48161 0.92272 -0.41734 1.04837 0.92388 -0.99109 0.54405 
0.92388 -0.99109 0.98593 0.92388 -0.67863 0.38231 0.92388 -0.67863 1.14767 
0.92388 -0.36617 0.54405 0.92388 -0.36617 0.98593 0.92501 -0.78365 0.39985 
0.92501 -0.78365 1.13012 0.92501 -0.57361 0.39985 0.92501 -0.57361 1.13012 
0.92576 -0.73121 0.39055 0.92576 -0.73121 1.13943 0.92576 -0.62605 0.39055 
0.92576 -0.62605 1.13943 0.92628 -1.05358 0.7272 0.92628 -1.05358 0.80277 
0.92628 -0.30368 0.7272 0.92628 -0.30368 0.80277 0.93178 -0.88889 0.46905 
0.93178 -0.88889 1.06093 0.93178 -0.46837 0.46905 0.93178 -0.46837 1.06093 
0.93606 -0.94081 0.53034 0.93606 -0.94081 0.99964 0.93606 -0.41645 0.53034 
0.93606 -0.41645 0.99964 0.93638 -0.99661 0.61642 0.93638 -0.99661 0.91356 
0.93638 -0.36064 0.61642 0.93638 -0.36064 0.91356 0.93819 -0.83607 0.45676 
0.93819 -0.83607 1.07321 0.93819 -0.52119 0.45676 0.93819 -0.52119 1.07321 
0.94154 -0.67863 0.4281 0.94154 -0.67863 1.10188 0.94196 -0.78394 0.44621 
0.94196 -0.78394 1.08377 0.94196 -0.57332 0.44621 0.94196 -0.57332 1.08377 
0.94306 -0.73125 0.43655 0.94306 -0.73125 1.09342 0.94306 -0.626 0.43655 
0.94306 -0.626 1.09342 0.94381 -1.00042 0.68959 0.94381 -1.00042 0.84039 
0.94381 -0.35684 0.68959 0.94381 -0.35684 0.84039 0.94555 -0.88978 0.5173 
0.94555 -0.88978 1.01267 0.94555 -0.46748 0.5173 0.94555 -0.46748 1.01267 
0.9465 -1.00133 0.76499 0.9465 -0.35592 0.76499 0.94693 -0.94108 0.57941 
0.94693 -0.94108 0.95057 0.94693 -0.41617 0.57941 0.94693 -0.41617 0.95057 
0.9525 -0.83711 0.50493 0.9525 -0.83711 1.02504 0.9525 -0.52015 0.50493 
0.9525 -0.52015 1.02504 0.95661 -0.78398 0.49334 0.95661 -0.78398 1.03664 
0.95661 -0.57328 0.49334 0.95661 -0.57328 1.03664 0.95694 -0.67863 0.4747 
0.95694 -0.67863 1.05527 0.95694 -0.89013 0.56618 0.95694 -0.89013 0.9638 
0.95694 -0.46713 0.56618 0.95694 -0.46713 0.9638 0.95704 -0.94579 0.65232 
0.95704 -0.94579 0.87766 0.95704 -0.41147 0.65232 0.95704 -0.41147 0.87766 
0.95815 -0.73138 0.48362 0.95815 -0.73138 1.04636 0.95815 -0.62588 0.48362 
0.95815 -0.62588 1.04636 0.96257 -0.947 0.7272 0.96257 -0.947 0.80278 
0.96257 -0.41025 0.7272 0.96257 -0.41025 0.80278 0.96447 -0.8377 0.55404 
0.96447 -0.8377 0.97594 0.96447 -0.51956 0.55404 0.96447 -0.51956 0.97594 
0.96593 -0.88995 0.61556 0.96593 -0.88995 0.91442 0.96593 -0.4673 0.61556 
0.96593 -0.4673 0.91442 0.9691 -0.78458 0.54224 0.9691 -0.78458 0.98774 
0.9691 -0.57268 0.54224 0.9691 -0.57268 0.98774 0.97003 -0.67863 0.52201 
0.97003 -0.67863 1.00797 0.97083 -0.73142 0.53111 0.97083 -0.73142 0.99887 
0.97083 -0.62584 0.53111 0.97083 -0.62584 0.99887 0.97396 -0.83767 0.6034 
0.97396 -0.83767 0.92658 0.97396 -0.51959 0.6034 0.97396 -0.51959 0.92658 
0.97415 -0.89175 0.69006 0.97415 -0.89175 0.83991 0.97415 -0.46551 0.69006 
0.97415 -0.46551 0.83991 0.97689 -0.89235 0.76499 0.97689 -0.4649 0.76499 
0.97912 -0.78492 0.59171 0.97912 -0.78492 0.93827 0.97912 -0.57234 0.59171 
0.97912 -0.57234 0.93827 0.98079 -0.83792 0.65235 0.98079 -0.83792 0.87762 
0.98079 -0.67863 0.5699 0.98079 -0.67863 0.96008 0.98079 -0.51934 0.65235 
0.98079 -0.51934 0.87762 0.9814 -0.73185 0.58053 0.9814 -0.73185 0.94945 
0.9814 -0.62541 0.58053 0.9814 -0.62541 0.94945 0.98631 -0.83913 0.72723 
0.98631 -0.83913 0.80275 0.98631 -0.51813 0.72723 0.98631 -0.51813 0.80275 
0.98648 -0.78519 0.64052 0.98648 -0.78519 0.88946 0.98648 -0.57207 0.64052 
0.98648 -0.57207 0.88946 0.98918 -0.67863 0.61826 0.98918 -0.67863 0.91172 
0.98928 -0.73189 0.62905 0.98928 -0.73189 0.90093 0.98928 -0.62537 0.62905 
0.98928 -0.62537 0.90093 0.99144 -0.7852 0.68963 0.99144 -0.7852 0.84035 
0.99144 -0.57205 0.68963 0.99144 -0.57205 0.84035 0.99427 -0.78551 0.76499 
0.99427 -0.57175 0.76499 0.99479 -0.732 0.67817 0.99479 -0.732 0.85181 
0.99479 -0.62526 0.67817 0.99479 -0.62526 0.85181 0.99518 -0.67863 0.66697 
0.99518 -0.67863 0.86301 0.99786 -0.73203 0.72723 0.99786 -0.73203 0.80275 
0.99786 -0.62523 0.72723 0.99786 -0.62523 0.80275 0.9988 -0.67863 0.71592 
0.9988 -0.67863 0.81406 1 -0.67863 0.76499 -1 1.54837 -0.39817 
-0.9988 1.54837 -0.44723 -0.9988 1.54837 -0.3491 -0.99786 1.49497 -0.43593 
-0.99786 1.49497 -0.3604 -0.99786 1.60177 -0.43593 -0.99786 1.60177 -0.3604 
-0.99518 1.54837 -0.49618 -0.99518 1.54837 -0.30015 -0.99479 1.495 -0.48498 
-0.99479 1.495 -0.31135 -0.99479 1.60174 -0.48498 -0.99479 1.60174 -0.31135 
-0.99427 1.44149 -0.39817 -0.99427 1.65525 -0.39817 -0.99144 1.4418 -0.47352 
-0.99144 1.4418 -0.32281 -0.99144 1.65495 -0.47352 -0.99144 1.65495 -0.32281 
-0.98928 1.49511 -0.53411 -0.98928 1.49511 -0.26222 -0.98928 1.60163 -0.53411 
-0.98928 1.60163 -0.26222 -0.98918 1.54837 -0.5449 -0.98918 1.54837 -0.25143 
-0.98648 1.44181 -0.52264 -0.98648 1.44181 -0.27369 -0.98648 1.65493 -0.52264 
-0.98648 1.65493 -0.27369 -0.98631 1.38787 -0.43593 -0.98631 1.38787 -0.3604 
-0.98631 1.70887 -0.43593 -0.98631 1.70887 -0.3604 -0.9814 1.49515 -0.58262 
-0.9814 1.49515 -0.21371 -0.9814 1.60159 -0.58262 -0.9814 1.60159 -0.21371 
-0.98079 1.38908 -0.5108 -0.98079 1.38908 -0.28553 -0.98079 1.54837 -0.59326 
-0.98079 1.54837 -0.20307 -0.98079 1.70766 -0.5108 -0.98079 1.70766 -0.28553 
-0.97912 1.44208 -0.57145 -0.97912 1.44208 -0.22488 -0.97912 1.65466 -0.57145 
-0.97912 1.65466 -0.22488 -0.97689 1.33465 -0.39817 -0.97689 1.7621 -0.39817 
-0.97415 1.33525 -0.47309 -0.97415 1.33525 -0.32324 -0.97415 1.76149 -0.47309 
-0.97415 1.76149 -0.32324 -0.97396 1.38933 -0.55976 -0.97396 1.38933 -0.23657 
-0.97396 1.70741 -0.55976 -0.97396 1.70741 -0.23657 -0.97083 1.49558 -0.63205 
-0.97083 1.49558 -0.16428 -0.97083 1.60116 -0.63205 -0.97083 1.60116 -0.16428 
-0.97003 1.54837 -0.64115 -0.97003 1.54837 -0.15518 -0.9691 1.44242 -0.62091 
-0.9691 1.44242 -0.17542 -0.9691 1.65432 -0.62091 -0.9691 1.65432 -0.17542 
-0.96593 1.33705 -0.54759 -0.96593 1.33705 -0.24874 -0.96593 1.7597 -0.54759 
-0.96593 1.7597 -0.24874 -0.96447 1.3893 -0.60911 -0.96447 1.3893 -0.18722 
-0.96447 1.70744 -0.60911 -0.96447 1.70744 -0.18722 -0.96257 1.28 -0.43595 
-0.96257 1.28 -0.36038 -0.96257 1.81675 -0.43595 -0.96257 1.81675 -0.36038 
-0.95815 1.49562 -0.67954 -0.95815 1.49562 -0.11679 -0.95815 1.60112 -0.67954 
-0.95815 1.60112 -0.11679 -0.95704 1.28121 -0.51084 -0.95704 1.28121 -0.28549 
-0.95704 1.81553 -0.51084 -0.95704 1.81553 -0.28549 -0.95694 1.33687 -0.59697 
-0.95694 1.33687 -0.19936 -0.95694 1.75987 -0.59697 -0.95694 1.75987 -0.19936 
-0.95694 1.54837 -0.68845 -0.95694 1.54837 -0.10788 -0.95661 1.44302 -0.66982 
-0.95661 1.44302 -0.12651 -0.95661 1.65372 -0.66982 -0.95661 1.65372 -0.12651 
-0.9525 1.38989 -0.65822 -0.9525 1.38989 -0.13811 -0.9525 1.70685 -0.65822 
-0.9525 1.70685 -0.13811 -0.94693 1.28592 -0.58375 -0.94693 1.28592 -0.21258 
-0.94693 1.81083 -0.58375 -0.94693 1.81083 -0.21258 -0.9465 1.22567 -0.39817 
-0.9465 1.87108 -0.39817 -0.94555 1.33722 -0.64585 -0.94555 1.33722 -0.15048 
-0.94555 1.75952 -0.64585 -0.94555 1.75952 -0.15048 -0.94381 1.22658 -0.47356 
-0.94381 1.22658 -0.32277 -0.94381 1.87016 -0.47356 -0.94381 1.87016 -0.32277 
-0.94306 1.49575 -0.7266 -0.94306 1.49575 -0.06973 -0.94306 1.601 -0.7266 
-0.94306 1.601 -0.06973 -0.94196 1.44306 -0.71695 -0.94196 1.44306 -0.07938 
-0.94196 1.65368 -0.71695 -0.94196 1.65368 -0.07938 -0.94154 1.54837 -0.73505 
-0.94154 1.54837 -0.06128 -0.93819 1.39093 -0.70639 -0.93819 1.39093 -0.08994 
-0.93819 1.70581 -0.70639 -0.93819 1.70581 -0.08994 -0.93638 1.23039 -0.54674 
-0.93638 1.23039 -0.24959 -0.93638 1.86636 -0.54674 -0.93638 1.86636 -0.24959 
-0.93606 1.28619 -0.63281 -0.93606 1.28619 -0.16352 -0.93606 1.81055 -0.63281 
-0.93606 1.81055 -0.16352 -0.93178 1.33811 -0.6941 -0.93178 1.33811 -0.10223 
-0.93178 1.75863 -0.6941 -0.93178 1.75863 -0.10223 -0.92628 1.17342 -0.43595 
-0.92628 1.17342 -0.36038 -0.92628 1.92332 -0.43595 -0.92628 1.92332 -0.36038 
-0.92576 1.49579 -0.7726 -0.92576 1.49579 -0.02373 -0.92576 1.60095 -0.7726 
-0.92576 1.60095 -0.02373 -0.92501 1.44335 -0.7633 -0.92501 1.44335 -0.03303 
-0.92501 1.65339 -0.7633 -0.92501 1.65339 -0.03303 -0.92388 1.23591 -0.61911 
-0.92388 1.23591 -0.17722 -0.92388 1.54837 -0.78085 -0.92388 1.54837 -0.01548 
-0.92388 1.86083 -0.61911 -0.92388 1.86083 -0.17722 -0.92272 1.28708 -0.68155 
-0.92272 1.28708 -0.11478 -0.92272 1.80966 -0.68155 -0.92272 1.80966 -0.11478 
-0.92164 1.39122 -0.75296 -0.92164 1.39122 -0.04337 -0.92164 1.70553 -0.75296 
-0.92164 1.70553 -0.04337 -0.92133 1.17575 -0.50906 -0.92133 1.17575 -0.28727 
-0.92133 1.92099 -0.50906 -0.92133 1.92099 -0.28727 -0.91566 1.33952 -0.74161 
-0.91566 1.33952 -0.05472 -0.91566 1.75722 -0.74161 -0.91566 1.75722 -0.05472 
-0.91147 1.18037 -0.58201 -0.91147 1.18037 -0.21432 -0.91147 1.91637 -0.58201 
-0.91147 1.91637 -0.21432 -0.91106 1.23659 -0.66791 -0.91106 1.23659 -0.12842 
-0.91106 1.86015 -0.66791 -0.91106 1.86015 -0.12842 -0.90708 1.28843 -0.72929 
-0.90708 1.28843 -0.06704 -0.90708 1.80832 -0.72929 -0.90708 1.80832 -0.06704 
-0.90453 1.12197 -0.39817 -0.90453 1.97477 -0.39817 -0.90399 1.54837 -0.82572 
-0.90399 1.54837 0.02939 -0.90394 1.49809 -0.82287 -0.90394 1.49809 0.02654 
-0.90394 1.59865 -0.82287 -0.90394 1.59865 0.02654 -0.90374 1.44555 -0.81372 
-0.90374 1.44555 0.01739 -0.90374 1.65119 -0.81372 -0.90374 1.65119 0.01739 
-0.90211 1.12311 -0.47131 -0.90211 1.12311 -0.32502 -0.90211 1.97363 -0.47131 
-0.90211 1.97363 -0.32502 -0.90092 1.39299 -0.80338 -0.90092 1.39299 0.00705 
-0.90092 1.70376 -0.80338 -0.90092 1.70376 0.00705 -0.89687 1.18724 -0.65352 
-0.89687 1.18724 -0.14281 -0.89687 1.9095 -0.14281 -0.89592 1.23806 -0.71603 
-0.89592 1.23806 -0.0803 -0.89592 1.85868 -0.0803 -0.89544 1.34113 -0.79216 
-0.89544 1.34113 -0.00417 -0.89544 1.75561 -0.79216 -0.89544 1.75561 -0.00417 
-0.89486 1.12653 -0.54406 -0.89486 1.12653 -0.25227 -0.89486 1.97021 -0.25227 
-0.8873 1.28847 -0.77914 -0.8873 1.28847 -0.01719 -0.8873 1.80828 -0.01719 
-0.88281 1.13221 -0.61604 -0.88281 1.13221 -0.18029 -0.88281 1.96453 -0.18029 
-0.88222 1.18858 -0.70186 -0.88222 1.18858 -0.09447 -0.88222 1.90816 -0.09447 
-0.88195 1.49815 -0.86682 -0.88195 1.49815 0.07049 -0.88195 1.59859 -0.86682 
-0.88195 1.59859 0.07049 -0.88192 1.54837 -0.86956 -0.88192 1.54837 0.07323 
-0.87975 1.44805 -0.86289 -0.87975 1.44805 0.06656 -0.87975 1.64869 -0.86289 
-0.87975 1.64869 0.06656 -0.87742 1.39548 -0.85287 -0.87742 1.39548 0.05654 
-0.87742 1.70126 -0.85287 -0.87742 1.70126 0.05654 -0.87655 1.23792 -0.76596 
-0.87655 1.23792 -0.03037 -0.87655 1.85883 -0.03037 -0.87414 1.0642 -0.4364 
-0.87414 1.0642 -0.35993 -0.87414 2.03254 -0.35993 -0.87257 1.34335 -0.84154 
-0.87257 1.34335 0.04521 -0.87257 1.75339 -0.84154 -0.86917 1.06656 -0.50954 
-0.86917 1.06656 -0.28679 -0.86917 2.03018 -0.28679 -0.86603 1.14012 -0.68684 
-0.86603 1.14012 -0.10949 -0.86603 1.95662 -0.10949 -0.86492 1.29062 -0.82884 
-0.86492 1.29062 0.03251 -0.86321 1.18797 -0.75169 -0.86321 1.18797 -0.04464 
-0.86321 1.90877 -0.04464 -0.85926 1.07127 -0.5827 -0.85926 1.07127 -0.21363 
-0.85926 2.02547 -0.21363 -0.85773 1.54837 -0.91227 -0.85773 1.54837 0.11594 
-0.85771 1.49831 -0.90985 -0.85771 1.49831 0.11352 -0.85771 1.59843 -0.90985 
-0.85565 1.44815 -0.90593 -0.85565 1.44815 0.1096 -0.85565 1.64859 -0.90593 
-0.85467 1.23866 -0.81484 -0.85467 1.23866 0.01851 -0.85144 1.39848 -0.90073 
-0.85144 1.39848 0.1044 -0.85144 1.69826 -0.90073 -0.84737 1.13929 -0.73672 
-0.84737 1.13929 -0.05961 -0.84737 1.95745 -0.05961 -0.84711 1.34618 -0.88961 
-0.84711 1.34618 0.09328 -0.84461 1.07819 -0.65423 -0.84461 1.07819 -0.1421 
-0.84461 2.01855 -0.1421 -0.8417 1.18862 -0.80081 -0.8417 1.18862 0.00448 
-0.84119 1.00763 -0.39817 -0.8398 1.2935 -0.87752 -0.8398 1.2935 0.08119 
-0.83874 1.00921 -0.47441 -0.83874 1.00921 -0.32192 -0.83151 1.49837 -0.95143 
-0.83151 1.59837 -0.95143 -0.83147 1.09475 -0.71892 -0.83147 1.09475 -0.07741 
-0.83147 1.54837 -0.95374 -0.83147 2.00199 -0.07741 -0.83097 1.01253 -0.54774 
-0.83097 1.01253 -0.24859 -0.83097 2.08421 -0.24859 -0.83005 1.24131 0.06737 
-0.82946 1.44849 -0.94773 -0.82946 1.44849 0.1514 -0.82946 1.64825 -0.94773 
-0.82631 1.13962 -0.78564 -0.82631 1.13962 -0.01069 -0.82533 1.39887 0.14633 
-0.82533 1.69788 -0.94266 -0.81914 1.34961 0.13989 -0.81866 1.01878 -0.62026 
-0.81866 1.01878 -0.17607 -0.81866 2.07796 -0.17607 -0.81792 1.19034 0.05219 
-0.81225 1.29688 0.12815 -0.81086 1.09489 -0.76811 -0.81086 1.09489 -0.02822 
-0.80787 1.03386 -0.68561 -0.80787 1.03386 -0.11072 -0.80787 2.06288 -0.11072 
-0.80321 1.54837 -0.99386 -0.80296 0.95356 -0.4364 -0.80296 0.95356 -0.35993 
-0.80295 1.24489 0.11484 -0.80291 1.14111 0.03713 -0.80258 1.59773 -0.99266 
-0.80067 1.64768 -0.98898 -0.79855 0.9573 -0.51199 -0.79855 0.9573 -0.28434 
-0.79671 1.39912 0.18747 -0.79335 1.05132 -0.74963 -0.79335 1.05132 -0.0467 
-0.79126 1.19379 0.10001 -0.79063 1.34979 0.18103 -0.78833 0.9622 -0.58509 
-0.78833 0.9622 -0.21124 -0.78833 2.13454 -0.21124 -0.78781 1.09629 0.02013 
-0.78299 1.30168 0.17285 -0.7796 0.9753 -0.65079 -0.7796 0.9753 -0.14554 
-0.7796 2.12144 -0.14554 -0.77723 1.14376 0.08371 -0.77417 1.24946 0.15979 
-0.77074 1.0524 0.0018 -0.76986 1.64686 -1.02874 -0.76733 0.99131 -0.71579 
-0.76733 0.99131 -0.08054 -0.76294 1.19785 0.14503 -0.76254 1.09876 0.06701 
-0.76249 0.90137 -0.39817 -0.76031 0.90323 -0.47376 -0.76031 0.90323 -0.32257 
-0.75378 0.90877 -0.54892 -0.75378 0.90877 -0.24741 -0.75257 1.30238 0.21267 
-0.75184 1.01002 -0.01749 -0.74934 1.14755 0.12893 -0.74716 0.92011 -0.61507 
-0.74716 0.92011 -0.18126 -0.74592 1.0549 0.04915 -0.74318 1.2549 0.20314 
-0.73714 0.93432 -0.68023 -0.73714 0.93432 -0.1161 -0.73454 1.10291 0.11372 
-0.73235 1.20317 0.18877 -0.72743 1.01229 0.03016 -0.72377 0.95131 -0.05222 
-0.71959 0.85502 -0.43637 -0.71959 0.85502 -0.35996 -0.71933 1.15248 0.17265 
-0.71834 1.05874 0.09605 -0.71519 0.85876 -0.51194 -0.71519 0.85876 -0.28439 
-0.71082 1.25612 0.24163 -0.70937 0.86668 -0.57728 -0.70937 0.86668 -0.21905 
-0.70711 0.97102 0.01008 -0.70484 1.10772 0.15774 -0.70144 0.87909 -0.64323 
-0.70144 0.87909 -0.1531 -0.70019 1.01555 0.07706 -0.69987 1.2095 0.2306 
-0.68995 0.89445 -0.08776 -0.68862 1.06403 0.14147 -0.68728 1.15853 0.21475 
-0.68023 0.97394 0.05715 -0.67524 0.91252 -0.02433 -0.67472 0.8103 -0.39817 
-0.67276 0.81245 -0.47436 -0.67276 0.81245 -0.32197 -0.66871 0.81848 -0.5399 
-0.66871 0.81848 -0.25643 -0.66174 0.82768 -0.60483 -0.66174 0.82768 -0.1915 
-0.65935 0.9345 0.03591 -0.65216 0.84101 -0.12554 -0.63957 0.8576 -0.06084 
-0.62553 0.87764 0.00038 -0.62403 0.77387 -0.50176 -0.61875 0.78119 -0.56722 
-0.61875 0.78119 -0.22911 -0.6111 0.79197 -0.63144 -0.6111 0.79197 -0.16489 
-0.60031 0.80656 -0.09925 -0.58777 0.82424 -0.03738 0.58777 0.82424 -0.03738 
0.60031 0.80656 -0.09925 0.6111 0.79197 -0.63144 0.6111 0.79197 -0.16489 
0.61875 0.78119 -0.56722 0.61875 0.78119 -0.22911 0.62403 0.77387 -0.50176 
0.62553 0.87764 0.00038 0.63957 0.8576 -0.06084 0.65216 0.84101 -0.12554 
0.65935 0.9345 0.03591 0.66174 0.82768 -0.60483 0.66174 0.82768 -0.1915 
0.66871 0.81848 -0.5399 0.66871 0.81848 -0.25643 0.67276 0.81245 -0.47436 
0.67276 0.81245 -0.32197 0.67472 0.8103 -0.39817 0.67524 0.91252 -0.02433 
0.68023 0.97394 0.05715 0.68728 1.15853 0.21475 0.68862 1.06403 0.14147 
0.68995 0.89445 -0.08776 0.69987 1.2095 0.2306 0.70019 1.01555 0.07706 
0.70144 0.87909 -0.64323 0.70144 0.87909 -0.1531 0.70484 1.10772 0.15774 
0.70711 0.97102 0.01008 0.70937 0.86668 -0.57728 0.70937 0.86668 -0.21905 
0.71082 1.25612 0.24163 0.71519 0.85876 -0.51194 0.71519 0.85876 -0.28439 
0.71834 1.05874 0.09605 0.71933 1.15248 0.17265 0.71959 0.85502 -0.43637 
0.71959 0.85502 -0.35996 0.72377 0.95131 -0.05222 0.72743 1.01229 0.03016 
0.73235 1.20317 0.18877 0.73454 1.10291 0.11372 0.73714 0.93432 -0.68023 
0.73714 0.93432 -0.1161 0.74318 1.2549 0.20314 0.74592 1.0549 0.04915 
0.74716 0.92011 -0.61507 0.74716 0.92011 -0.18126 0.74934 1.14755 0.12893 
0.75184 1.01002 -0.01749 0.75257 1.30238 0.21267 0.75378 0.90877 -0.54892 
0.75378 0.90877 -0.24741 0.76031 0.90323 -0.47376 0.76031 0.90323 -0.32257 
0.76249 0.90137 -0.39817 0.76254 1.09876 0.06701 0.76294 1.19785 0.14503 
0.76733 0.99131 -0.71579 0.76733 0.99131 -0.08054 0.76986 1.64686 -1.02874 
0.77074 1.0524 0.0018 0.77417 1.24946 0.15979 0.77723 1.14376 0.08371 
0.7796 0.9753 -0.65079 0.7796 0.9753 -0.14554 0.7796 2.12144 -0.14554 
0.78299 1.30168 0.17285 0.78781 1.09629 0.02013 0.78833 0.9622 -0.58509 
0.78833 0.9622 -0.21124 0.78833 2.13454 -0.21124 0.79063 1.34979 0.18103 
0.79126 1.19379 0.10001 0.79335 1.05132 -0.74963 0.79335 1.05132 -0.0467 
0.79671 1.39912 0.18747 0.79855 0.9573 -0.51199 0.79855 0.9573 -0.28434 
0.80067 1.64768 -0.98898 0.80258 1.59773 -0.99266 0.80291 1.14111 0.03713 
0.80295 1.24489 0.11484 0.80296 0.95356 -0.4364 0.80296 0.95356 -0.35993 
0.80321 1.54837 -0.99386 0.80787 1.03386 -0.68561 0.80787 1.03386 -0.11072 
0.80787 2.06288 -0.11072 0.81086 1.09489 -0.76811 0.81086 1.09489 -0.02822 
0.81225 1.29688 0.12815 0.81792 1.19034 0.05219 0.81866 1.01878 -0.62026 
0.81866 1.01878 -0.17607 0.81866 2.07796 -0.17607 0.81914 1.34961 0.13989 
0.82533 1.39887 0.14633 0.82533 1.69788 -0.94266 0.82631 1.13962 -0.78564 
0.82631 1.13962 -0.01069 0.82946 1.44849 -0.94773 0.82946 1.44849 0.1514 
0.82946 1.64825 -0.94773 0.83005 1.24131 0.06737 0.83097 1.01253 -0.54774 
0.83097 1.01253 -0.24859 0.83097 2.08421 -0.24859 0.83147 1.09475 -0.71892 
0.83147 1.09475 -0.07741 0.83147 1.54837 -0.95374 0.83147 2.00199 -0.07741 
0.83151 1.49837 -0.95143 0.83151 1.59837 -0.95143 0.83874 1.00921 -0.47441 
0.83874 1.00921 -0.32192 0.8398 1.2935 -0.87752 0.8398 1.2935 0.08119 
0.84119 1.00763 -0.39817 0.8417 1.18862 -0.80081 0.8417 1.18862 0.00448 
0.84461 1.07819 -0.65423 0.84461 1.07819 -0.1421 0.84461 2.01855 -0.1421 
0.84711 1.34618 -0.88961 0.84711 1.34618 0.09328 0.84737 1.13929 -0.73672 
0.84737 1.13929 -0.05961 0.84737 1.95745 -0.05961 0.85144 1.39848 -0.90073 
0.85144 1.39848 0.1044 0.85144 1.69826 -0.90073 0.85467 1.23866 -0.81484 
0.85467 1.23866 0.01851 0.85565 1.44815 -0.90593 0.85565 1.44815 0.1096 
0.85565 1.64859 -0.90593 0.85771 1.49831 -0.90985 0.85771 1.49831 0.11352 
0.85771 1.59843 -0.90985 0.85773 1.54837 -0.91227 0.85773 1.54837 0.11594 
0.85926 1.07127 -0.5827 0.85926 1.07127 -0.21363 0.85926 2.02547 -0.21363 
0.86321 1.18797 -0.75169 0.86321 1.18797 -0.04464 0.86321 1.90877 -0.04464 
0.86492 1.29062 -0.82884 0.86492 1.29062 0.03251 0.86603 1.14012 -0.68684 
0.86603 1.14012 -0.10949 0.86603 1.95662 -0.10949 0.86917 1.06656 -0.50954 
0.86917 1.06656 -0.28679 0.86917 2.03018 -0.28679 0.87257 1.34335 -0.84154 
0.87257 1.34335 0.04521 0.87257 1.75339 -0.84154 0.87414 1.0642 -0.4364 
0.87414 1.0642 -0.35993 0.87414 2.03254 -0.35993 0.87655 1.23792 -0.76596 
0.87655 1.23792 -0.03037 0.87655 1.85883 -0.03037 0.87742 1.39548 -0.85287 
0.87742 1.39548 0.05654 0.87742 1.70126 -0.85287 0.87742 1.70126 0.05654 
0.87975 1.44805 -0.86289 0.87975 1.44805 0.06656 0.87975 1.64869 -0.86289 
0.87975 1.64869 0.06656 0.88192 1.54837 -0.86956 0.88192 1.54837 0.07323 
0.88195 1.49815 -0.86682 0.88195 1.49815 0.07049 0.88195 1.59859 -0.86682 
0.88195 1.59859 0.07049 0.88222 1.18858 -0.70186 0.88222 1.18858 -0.09447 
0.88222 1.90816 -0.09447 0.88281 1.13221 -0.61604 0.88281 1.13221 -0.18029 
0.88281 1.96453 -0.18029 0.8873 1.28847 -0.77914 0.8873 1.28847 -0.01719 
0.8873 1.80828 -0.01719 0.89486 1.12653 -0.54406 0.89486 1.12653 -0.25227 
0.89486 1.97021 -0.25227 0.89544 1.34113 -0.79216 0.89544 1.34113 -0.00417 
0.89544 1.75561 -0.79216 0.89544 1.75561 -0.00417 0.89592 1.23806 -0.71603 
0.89592 1.23806 -0.0803 0.89592 1.85868 -0.0803 0.89687 1.18724 -0.65352 
0.89687 1.18724 -0.14281 0.89687 1.9095 -0.14281 0.90092 1.39299 -0.80338 
0.90092 1.39299 0.00705 0.90092 1.70376 -0.80338 0.90092 1.70376 0.00705 
0.90211 1.12311 -0.47131 0.90211 1.12311 -0.32502 0.90211 1.97363 -0.47131 
0.90211 1.97363 -0.32502 0.90374 1.44555 -0.81372 0.90374 1.44555 0.01739 
0.90374 1.65119 -0.81372 0.90374 1.65119 0.01739 0.90394 1.49809 -0.82287 
0.90394 1.49809 0.02654 0.90394 1.59865 -0.82287 0.90394 1.59865 0.02654 
0.90399 1.54837 -0.82572 0.90399 1.54837 0.02939 0.90453 1.12197 -0.39817 
0.90453 1.97477 -0.39817 0.90708 1.28843 -0.72929 0.90708 1.28843 -0.06704 
0.90708 1.80832 -0.72929 0.90708 1.80832 -0.06704 0.91106 1.23659 -0.66791 
0.91106 1.23659 -0.12842 0.91106 1.86015 -0.66791 0.91106 1.86015 -0.12842 
0.91147 1.18037 -0.58201 0.91147 1.18037 -0.21432 0.91147 1.91637 -0.58201 
0.91147 1.91637 -0.21432 0.91566 1.33952 -0.74161 0.91566 1.33952 -0.05472 
0.91566 1.75722 -0.74161 0.91566 1.75722 -0.05472 0.92133 1.17575 -0.50906 
0.92133 1.17575 -0.28727 0.92133 1.92099 -0.50906 0.92133 1.92099 -0.28727 
0.92164 1.39122 -0.75296 0.92164 1.39122 -0.04337 0.92164 1.70553 -0.75296 
0.92164 1.70553 -0.04337 0.92272 1.28708 -0.68155 0.92272 1.28708 -0.11478 
0.92272 1.80966 -0.68155 0.92272 1.80966 -0.11478 0.92388 1.23591 -0.61911 
0.92388 1.23591 -0.17722 0.92388 1.54837 -0.78085 0.92388 1.54837 -0.01548 
0.92388 1.86083 -0.61911 0.92388 1.86083 -0.17722 0.92501 1.44335 -0.7633 
0.92501 1.44335 -0.03303 0.92501 1.65339 -0.7633 0.92501 1.65339 -0.03303 
0.92576 1.49579 -0.7726 0.92576 1.49579 -0.02373 0.92576 1.60095 -0.7726 
0.92576 1.60095 -0.02373 0.92628 1.17342 -0.43595 0.92628 1.17342 -0.36038 
0.92628 1.92332 -0.43595 0.92628 1.92332 -0.36038 0.93178 1.33811 -0.6941 
0.93178 1.33811 -0.10223 0.93178 1.75863 -0.6941 0.93178 1.75863 -0.10223 
0.93606 1.28619 -0.63281 0.93606 1.28619 -0.16352 0.93606 1.81055 -0.63281 
0.93606 1.81055 -0.16352 0.93638 1.23039 -0.54674 0.93638 1.23039 -0.24959 
0.93638 1.86636 -0.54674 0.93638 1.86636 -0.24959 0.93819 1.39093 -0.70639 
0.93819 1.39093 -0.08994 0.93819 1.70581 -0.70639 0.93819 1.70581 -0.08994 
0.94154 1.54837 -0.73505 0.94154 1.54837 -0.06128 0.94196 1.44306 -0.71695 
0.94196 1.44306 -0.07938 0.94196 1.65368 -0.71695 0.94196 1.65368 -0.07938 
0.94306 1.49575 -0.7266 0.94306 1.49575 -0.06973 0.94306 1.601 -0.7266 
0.94306 1.601 -0.06973 0.94381 1.22658 -0.47356 0.94381 1.22658 -0.32277 
0.94381 1.87016 -0.47356 0.94381 1.87016 -0.32277 0.94555 1.33722 -0.64585 
0.94555 1.33722 -0.15048 0.94555 1.75952 -0.64585 0.94555 1.75952 -0.15048 
0.9465 1.22567 -0.39817 0.9465 1.87108 -0.39817 0.94693 1.28592 -0.58375 
0.94693 1.28592 -0.21258 0.94693 1.81083 -0.58375 0.94693 1.81083 -0.21258 
0.9525 1.38989 -0.65822 0.9525 1.38989 -0.13811 0.9525 1.70685 -0.65822 
0.9525 1.70685 -0.13811 0.95661 1.44302 -0.66982 0.95661 1.44302 -0.12651 
0.95661 1.65372 -0.66982 0.95661 1.65372 -0.12651 0.95694 1.54837 -0.68845 
0.95694 1.54837 -0.10788 0.95694 1.33687 -0.59697 0.95694 1.33687 -0.19936 
0.95694 1.75987 -0.59697 0.95694 1.75987 -0.19936 0.95704 1.28121 -0.51084 
0.95704 1.28121 -0.28549 0.95704 1.81553 -0.51084 0.95704 1.81553 -0.28549 
0.95815 1.49562 -0.67954 0.95815 1.49562 -0.11679 0.95815 1.60112 -0.67954 
0.95815 1.60112 -0.11679 0.96257 1.28 -0.43595 0.96257 1.28 -0.36038 
0.96257 1.81675 -0.43595 0.96257 1.81675 -0.36038 0.96447 1.3893 -0.60911 
0.96447 1.3893 -0.18722 0.96447 1.70744 -0.60911 0.96447 1.70744 -0.18722 
0.96593 1.33705 -0.54759 0.96593 1.33705 -0.24874 0.96593 1.7597 -0.54759 
0.96593 1.7597 -0.24874 0.9691 1.44242 -0.62091 0.9691 1.44242 -0.17542 
0.9691 1.65432 -0.62091 0.9691 1.65432 -0.17542 0.97003 1.54837 -0.64115 
0.97003 1.54837 -0.15518 0.97083 1.49558 -0.63205 0.97083 1.49558 -0.16428 
0.97083 1.60116 -0.63205 0.97083 1.60116 -0.16428 0.97396 1.38933 -0.55976 
0.97396 1.38933 -0.23657 0.97396 1.70741 -0.55976 0.97396 1.70741 -0.23657 
0.97415 1.33525 -0.47309 0.97415 1.33525 -0.32324 0.97415 1.76149 -0.47309 
0.97415 1.76149 -0.32324 0.97689 1.33465 -0.39817 0.97689 1.7621 -0.39817 
0.97912 1.44208 -0.57145 0.97912 1.44208 -0.22488 0.97912 1.65466 -0.57145 
0.97912 1.65466 -0.22488 0.98079 1.38908 -0.5108 0.98079 1.38908 -0.28553 
0.98079 1.54837 -0.59326 0.98079 1.54837 -0.20307 0.98079 1.70766 -0.5108 
0.98079 1.70766 -0.28553 0.9814 1.49515 -0.58262 0.9814 1.49515 -0.21371 
0.9814 1.60159 -0.58262 0.9814 1.60159 -0.21371 0.98631 1.38787 -0.43593 
0.98631 1.38787 -0.3604 0.98631 1.70887 -0.43593 0.98631 1.70887 -0.3604 
0.98648 1.44181 -0.52264 0.98648 1.44181 -0.27369 0.98648 1.65493 -0.52264 
0.98648 1.65493 -0.27369 0.98918 1.54837 -0.5449 0.98918 1.54837 -0.25143 
0.98928 1.49511 -0.53411 0.98928 1.49511 -0.26222 0.98928 1.60163 -0.53411 
0.98928 1.60163 -0.26222 0.99144 1.4418 -0.47352 0.99144 1.4418 -0.32281 
0.99144 1.65495 -0.47352 0.99144 1.65495 -0.32281 0.99427 1.44149 -0.39817 
0.99427 1.65525 -0.39817 0.99479 1.495 -0.48498 0.99479 1.495 -0.31135 
0.99479 1.60174 -0.48498 0.99479 1.60174 -0.31135 0.99518 1.54837 -0.49618 
0.99518 1.54837 -0.30015 0.99786 1.49497 -0.43593 0.99786 1.49497 -0.3604 
0.99786 1.60177 -0.43593 0.99786 1.60177 -0.3604 0.9988 1.54837 -0.44723 
0.9988 1.54837 -0.3491 1 1.54837 -0.39817 -1 -1.54837 -0.39817 
-0.9988 -1.54837 -0.44723 -0.9988 -1.54837 -0.3491 -0.99786 -1.60177 -0.43593 
-0.99786 -1.60177 -0.3604 -0.99786 -1.49497 -0.43593 -0.99786 -1.49497 -0.3604 
-0.99518 -1.54837 -0.49618 -0.99518 -1.54837 -0.30015 -0.99479 -1.60174 -0.48498 
-0.99479 -1.60174 -0.31135 -0.99479 -1.495 -0.48498 -0.99479 -1.495 -0.31135 
-0.99427 -1.65525 -0.39817 -0.99427 -1.44149 -0.39817 -0.99144 -1.65495 -0.47352 
-0.99144 -1.65495 -0.32281 -0.99144 -1.4418 -0.47352 -0.99144 -1.4418 -0.32281 
-0.98928 -1.60163 -0.53411 -0.98928 -1.60163 -0.26222 -0.98928 -1.49511 -0.53411 
-0.98928 -1.49511 -0.26222 -0.98918 -1.54837 -0.5449 -0.98918 -1.54837 -0.25143 
-0.98648 -1.65493 -0.52264 -0.98648 -1.65493 -0.27369 -0.98648 -1.44181 -0.52264 
-0.98648 -1.44181 -0.27369 -0.98631 -1.70887 -0.43593 -0.98631 -1.70887 -0.3604 
-0.98631 -1.38787 -0.43593 -0.98631 -1.38787 -0.3604 -0.9814 -1.60159 -0.58262 
-0.9814 -1.60159 -0.21371 -0.9814 -1.49515 -0.58262 -0.9814 -1.49515 -0.21371 
-0.98079 -1.70766 -0.5108 -0.98079 -1.70766 -0.28553 -0.98079 -1.54837 -0.59326 
-0.98079 -1.54837 -0.20307 -0.98079 -1.38908 -0.5108 -0.98079 -1.38908 -0.28553 
-0.97912 -1.65466 -0.57145 -0.97912 -1.65466 -0.22488 -0.97912 -1.44208 -0.57145 
-0.97912 -1.44208 -0.22488 -0.97689 -1.7621 -0.39817 -0.97689 -1.33465 -0.39817 
-0.97415 -1.76149 -0.47309 -0.97415 -1.76149 -0.32324 -0.97415 -1.33525 -0.47309 
-0.97415 -1.33525 -0.32324 -0.97396 -1.70741 -0.55976 -0.97396 -1.70741 -0.23657 
-0.97396 -1.38933 -0.55976 -0.97396 -1.38933 -0.23657 -0.97083 -1.60116 -0.63205 
-0.97083 -1.60116 -0.16428 -0.97083 -1.49558 -0.63205 -0.97083 -1.49558 -0.16428 
-0.97003 -1.54837 -0.64115 -0.97003 -1.54837 -0.15518 -0.9691 -1.65432 -0.62091 
-0.9691 -1.65432 -0.17542 -0.9691 -1.44242 -0.62091 -0.9691 -1.44242 -0.17542 
-0.96593 -1.7597 -0.54759 -0.96593 -1.7597 -0.24874 -0.96593 -1.33705 -0.54759 
-0.96593 -1.33705 -0.24874 -0.96447 -1.70744 -0.60911 -0.96447 -1.70744 -0.18722 
-0.96447 -1.3893 -0.60911 -0.96447 -1.3893 -0.18722 -0.96257 -1.81675 -0.43595 
-0.96257 -1.81675 -0.36038 -0.96257 -1.28 -0.43595 -0.96257 -1.28 -0.36038 
-0.95815 -1.60112 -0.67954 -0.95815 -1.60112 -0.11679 -0.95815 -1.49562 -0.67954 
-0.95815 -1.49562 -0.11679 -0.95704 -1.81553 -0.51084 -0.95704 -1.81553 -0.28549 
-0.95704 -1.28121 -0.51084 -0.95704 -1.28121 -0.28549 -0.95694 -1.75987 -0.59697 
-0.95694 -1.75987 -0.19936 -0.95694 -1.33687 -0.59697 -0.95694 -1.33687 -0.19936 
-0.95694 -1.54837 -0.68845 -0.95694 -1.54837 -0.10788 -0.95661 -1.65372 -0.66982 
-0.95661 -1.65372 -0.12651 -0.95661 -1.44302 -0.66982 -0.95661 -1.44302 -0.12651 
-0.9525 -1.70685 -0.65822 -0.9525 -1.70685 -0.13811 -0.9525 -1.38989 -0.65822 
-0.9525 -1.38989 -0.13811 -0.94693 -1.81083 -0.58375 -0.94693 -1.81083 -0.21258 
-0.94693 -1.28592 -0.58375 -0.94693 -1.28592 -0.21258 -0.9465 -1.87108 -0.39817 
-0.9465 -1.22567 -0.39817 -0.94555 -1.75952 -0.64585 -0.94555 -1.75952 -0.15048 
-0.94555 -1.33722 -0.64585 -0.94555 -1.33722 -0.15048 -0.94381 -1.87016 -0.47356 
-0.94381 -1.87016 -0.32277 -0.94381 -1.22658 -0.47356 -0.94381 -1.22658 -0.32277 
-0.94306 -1.601 -0.7266 -0.94306 -1.601 -0.06973 -0.94306 -1.49575 -0.7266 
-0.94306 -1.49575 -0.06973 -0.94196 -1.65368 -0.71695 -0.94196 -1.65368 -0.07938 
-0.94196 -1.44306 -0.71695 -0.94196 -1.44306 -0.07938 -0.94154 -1.54837 -0.73505 
-0.94154 -1.54837 -0.06128 -0.93819 -1.70581 -0.70639 -0.93819 -1.70581 -0.08994 
-0.93819 -1.39093 -0.70639 -0.93819 -1.39093 -0.08994 -0.93638 -1.86636 -0.54674 
-0.93638 -1.86636 -0.24959 -0.93638 -1.23039 -0.54674 -0.93638 -1.23039 -0.24959 
-0.93606 -1.81055 -0.63281 -0.93606 -1.81055 -0.16352 -0.93606 -1.28619 -0.63281 
-0.93606 -1.28619 -0.16352 -0.93178 -1.75863 -0.6941 -0.93178 -1.75863 -0.10223 
-0.93178 -1.33811 -0.6941 -0.93178 -1.33811 -0.10223 -0.92628 -1.92332 -0.43595 
-0.92628 -1.92332 -0.36038 -0.92628 -1.17342 -0.43595 -0.92628 -1.17342 -0.36038 
-0.92576 -1.60095 -0.7726 -0.92576 -1.60095 -0.02373 -0.92576 -1.49579 -0.7726 
-0.92576 -1.49579 -0.02373 -0.92501 -1.65339 -0.7633 -0.92501 -1.65339 -0.03303 
-0.92501 -1.44335 -0.7633 -0.92501 -1.44335 -0.03303 -0.92388 -1.86083 -0.61911 
-0.92388 -1.86083 -0.17722 -0.92388 -1.54837 -0.78085 -0.92388 -1.54837 -0.01548 
-0.92388 -1.23591 -0.61911 -0.92388 -1.23591 -0.17722 -0.92272 -1.80966 -0.68155 
-0.92272 -1.80966 -0.11478 -0.92272 -1.28708 -0.68155 -0.92272 -1.28708 -0.11478 
-0.92164 -1.70553 -0.75296 -0.92164 -1.70553 -0.04337 -0.92164 -1.39122 -0.75296 
-0.92164 -1.39122 -0.04337 -0.92133 -1.92099 -0.50906 -0.92133 -1.92099 -0.28727 
-0.92133 -1.17575 -0.50906 -0.92133 -1.17575 -0.28727 -0.91566 -1.75722 -0.74161 
-0.91566 -1.75722 -0.05472 -0.91566 -1.33952 -0.74161 -0.91566 -1.33952 -0.05472 
-0.91147 -1.91637 -0.58201 -0.91147 -1.91637 -0.21432 -0.91147 -1.18037 -0.58201 
-0.91147 -1.18037 -0.21432 -0.91106 -1.86015 -0.66791 -0.91106 -1.86015 -0.12842 
-0.91106 -1.23659 -0.66791 -0.91106 -1.23659 -0.12842 -0.90708 -1.80832 -0.72929 
-0.90708 -1.80832 -0.06704 -0.90708 -1.28843 -0.72929 -0.90708 -1.28843 -0.06704 
-0.90453 -1.97477 -0.39817 -0.90453 -1.12197 -0.39817 -0.90399 -1.54837 -0.82572 
-0.90399 -1.54837 0.02939 -0.90394 -1.59865 -0.82287 -0.90394 -1.59865 0.02654 
-0.90394 -1.49809 -0.82287 -0.90394 -1.49809 0.02654 -0.90374 -1.65119 -0.81372 
-0.90374 -1.65119 0.01739 -0.90374 -1.44555 -0.81372 -0.90374 -1.44555 0.01739 
-0.90211 -1.97363 -0.47131 -0.90211 -1.97363 -0.32502 -0.90211 -1.12311 -0.47131 
-0.90211 -1.12311 -0.32502 -0.90092 -1.70376 -0.80338 -0.90092 -1.70376 0.00705 
-0.90092 -1.39299 -0.80338 -0.90092 -1.39299 0.00705 -0.89687 -1.9095 -0.14281 
-0.89687 -1.18724 -0.65352 -0.89687 -1.18724 -0.14281 -0.89592 -1.85868 -0.0803 
-0.89592 -1.23806 -0.71603 -0.89592 -1.23806 -0.0803 -0.89544 -1.75561 -0.79216 
-0.89544 -1.75561 -0.00417 -0.89544 -1.34113 -0.79216 -0.89544 -1.34113 -0.00417 
-0.89486 -1.97021 -0.25227 -0.89486 -1.12653 -0.54406 -0.89486 -1.12653 -0.25227 
-0.8873 -1.80828 -0.01719 -0.8873 -1.28847 -0.77914 -0.8873 -1.28847 -0.01719 
-0.88281 -1.96453 -0.18029 -0.88281 -1.13221 -0.61604 -0.88281 -1.13221 -0.18029 
-0.88222 -1.90816 -0.09447 -0.88222 -1.18858 -0.70186 -0.88222 -1.18858 -0.09447 
-0.88195 -1.59859 -0.86682 -0.88195 -1.59859 0.07049 -0.88195 -1.49815 -0.86682 
-0.88195 -1.49815 0.07049 -0.88192 -1.54837 -0.86956 -0.88192 -1.54837 0.07323 
-0.87975 -1.64869 -0.86289 -0.87975 -1.64869 0.06656 -0.87975 -1.44805 -0.86289 
-0.87975 -1.44805 0.06656 -0.87742 -1.70126 -0.85287 -0.87742 -1.70126 0.05654 
-0.87742 -1.39548 -0.85287 -0.87742 -1.39548 0.05654 -0.87655 -1.85883 -0.03037 
-0.87655 -1.23792 -0.76596 -0.87655 -1.23792 -0.03037 -0.87414 -2.03254 -0.35993 
-0.87414 -1.0642 -0.4364 -0.87414 -1.0642 -0.35993 -0.87257 -1.75339 -0.84154 
-0.87257 -1.34335 -0.84154 -0.87257 -1.34335 0.04521 -0.86917 -2.03018 -0.28679 
-0.86917 -1.06656 -0.50954 -0.86917 -1.06656 -0.28679 -0.86603 -1.95662 -0.10949 
-0.86603 -1.14012 -0.68684 -0.86603 -1.14012 -0.10949 -0.86492 -1.29062 -0.82884 
-0.86492 -1.29062 0.03251 -0.86321 -1.90877 -0.04464 -0.86321 -1.18797 -0.75169 
-0.86321 -1.18797 -0.04464 -0.85926 -2.02547 -0.21363 -0.85926 -1.07127 -0.5827 
-0.85926 -1.07127 -0.21363 -0.85773 -1.54837 -0.91227 -0.85773 -1.54837 0.11594 
-0.85771 -1.59843 -0.90985 -0.85771 -1.49831 -0.90985 -0.85771 -1.49831 0.11352 
-0.85565 -1.64859 -0.90593 -0.85565 -1.44815 -0.90593 -0.85565 -1.44815 0.1096 
-0.85467 -1.23866 -0.81484 -0.85467 -1.23866 0.01851 -0.85144 -1.69826 -0.90073 
-0.85144 -1.39848 -0.90073 -0.85144 -1.39848 0.1044 -0.84737 -1.95745 -0.05961 
-0.84737 -1.13929 -0.73672 -0.84737 -1.13929 -0.05961 -0.84711 -1.34618 -0.88961 
-0.84711 -1.34618 0.09328 -0.84461 -2.01855 -0.1421 -0.84461 -1.07819 -0.65423 
-0.84461 -1.07819 -0.1421 -0.8417 -1.18862 -0.80081 -0.8417 -1.18862 0.00448 
-0.84119 -1.00763 -0.39817 -0.8398 -1.2935 -0.87752 -0.8398 -1.2935 0.08119 
-0.83874 -1.00921 -0.47441 -0.83874 -1.00921 -0.32192 -0.83151 -1.59837 -0.95143 
-0.83151 -1.49837 -0.95143 -0.83147 -2.00199 -0.07741 -0.83147 -1.54837 -0.95374 
-0.83147 -1.09475 -0.71892 -0.83147 -1.09475 -0.07741 -0.83097 -2.08421 -0.24859 
-0.83097 -1.01253 -0.54774 -0.83097 -1.01253 -0.24859 -0.83005 -1.24131 0.06737 
-0.82946 -1.64825 -0.94773 -0.82946 -1.44849 -0.94773 -0.82946 -1.44849 0.1514 
-0.82631 -1.13962 -0.78564 -0.82631 -1.13962 -0.01069 -0.82533 -1.69788 -0.94266 
-0.82533 -1.39887 0.14633 -0.81914 -1.34961 0.13989 -0.81866 -2.07796 -0.17607 
-0.81866 -1.01878 -0.62026 -0.81866 -1.01878 -0.17607 -0.81792 -1.19034 0.05219 
-0.81225 -1.29688 0.12815 -0.81086 -1.09489 -0.76811 -0.81086 -1.09489 -0.02822 
-0.80787 -2.06288 -0.11072 -0.80787 -1.03386 -0.68561 -0.80787 -1.03386 -0.11072 
-0.80321 -1.54837 -0.99386 -0.80296 -0.95356 -0.4364 -0.80296 -0.95356 -0.35993 
-0.80295 -1.24489 0.11484 -0.80291 -1.14111 0.03713 -0.80258 -1.59773 -0.99266 
-0.80067 -1.64768 -0.98898 -0.79855 -0.9573 -0.51199 -0.79855 -0.9573 -0.28434 
-0.79671 -1.39912 0.18747 -0.79335 -1.05132 -0.74963 -0.79335 -1.05132 -0.0467 
-0.79126 -1.19379 0.10001 -0.79063 -1.34979 0.18103 -0.78833 -2.13454 -0.21124 
-0.78833 -0.9622 -0.58509 -0.78833 -0.9622 -0.21124 -0.78781 -1.09629 0.02013 
-0.78299 -1.30168 0.17285 -0.7796 -2.12144 -0.14554 -0.7796 -0.9753 -0.65079 
-0.7796 -0.9753 -0.14554 -0.77723 -1.14376 0.08371 -0.77417 -1.24946 0.15979 
-0.77074 -1.0524 0.0018 -0.76986 -1.64686 -1.02874 -0.76733 -0.99131 -0.71579 
-0.76733 -0.99131 -0.08054 -0.76294 -1.19785 0.14503 -0.76254 -1.09876 0.06701 
-0.76249 -0.90137 -0.39817 -0.76031 -0.90323 -0.47376 -0.76031 -0.90323 -0.32257 
-0.75378 -0.90877 -0.54892 -0.75378 -0.90877 -0.24741 -0.75257 -1.30238 0.21267 
-0.75184 -1.01002 -0.01749 -0.74934 -1.14755 0.12893 -0.74716 -0.92011 -0.61507 
-0.74716 -0.92011 -0.18126 -0.74592 -1.0549 0.04915 -0.74318 -1.2549 0.20314 
-0.73714 -0.93432 -0.68023 -0.73714 -0.93432 -0.1161 -0.73454 -1.10291 0.11372 
-0.73235 -1.20317 0.18877 -0.72743 -1.01229 0.03016 -0.72377 -0.95131 -0.05222 
-0.71959 -0.85502 -0.43637 -0.71959 -0.85502 -0.35996 -0.71933 -1.15248 0.17265 
-0.71834 -1.05874 0.09605 -0.71519 -0.85876 -0.51194 -0.71519 -0.85876 -0.28439 
-0.71082 -1.25612 0.24163 -0.70937 -0.86668 -0.57728 -0.70937 -0.86668 -0.21905 
-0.70711 -0.97102 0.01008 -0.70484 -1.10772 0.15774 -0.70144 -0.87909 -0.64323 
-0.70144 -0.87909 -0.1531 -0.70019 -1.01555 0.07706 -0.69987 -1.2095 0.2306 
-0.68995 -0.89445 -0.08776 -0.68862 -1.06403 0.14147 -0.68728 -1.15853 0.21475 
-0.68023 -0.97394 0.05715 -0.67524 -0.91252 -0.02433 -0.67472 -0.8103 -0.39817 
-0.67276 -0.81245 -0.47436 -0.67276 -0.81245 -0.32197 -0.66871 -0.81848 -0.5399 
-0.66871 -0.81848 -0.25643 -0.66174 -0.82768 -0.60483 -0.66174 -0.82768 -0.1915 
-0.65935 -0.9345 0.03591 -0.65216 -0.84101 -0.12554 -0.63957 -0.8576 -0.06084 
-0.62553 -0.87764 0.00038 -0.62403 -0.77387 -0.50176 -0.61875 -0.78119 -0.56722 
-0.61875 -0.78119 -0.22911 -0.6111 -0.79197 -0.63144 -0.6111 -0.79197 -0.16489 
-0.60031 -0.80656 -0.09925 -0.58777 -0.82424 -0.03738 0.58777 -0.82424 -0.03738 
0.60031 -0.80656 -0.09925 0.6111 -0.79197 -0.63144 0.6111 -0.79197 -0.16489 
0.61875 -0.78119 -0.56722 0.61875 -0.78119 -0.22911 0.62403 -0.77387 -0.50176 
0.62553 -0.87764 0.00038 0.63957 -0.8576 -0.06084 0.65216 -0.84101 -0.12554 
0.65935 -0.9345 0.03591 0.66174 -0.82768 -0.60483 0.66174 -0.82768 -0.1915 
0.66871 -0.81848 -0.5399 0.66871 -0.81848 -0.25643 0.67276 -0.81245 -0.47436 
0.67276 -0.81245 -0.32197 0.67472 -0.8103 -0.39817 0.67524 -0.91252 -0.02433 
0.68023 -0.97394 0.05715 0.68728 -1.15853 0.21475 0.68862 -1.06403 0.14147 
0.68995 -0.89445 -0.08776 0.69987 -1.2095 0.2306 0.70019 -1.01555 0.07706 
0.70144 -0.87909 -0.64323 0.70144 -0.87909 -0.1531 0.70484 -1.10772 0.15774 
0.70711 -0.97102 0.01008 0.70937 -0.86668 -0.57728 0.70937 -0.86668 -0.21905 
0.71082 -1.25612 0.24163 0.71519 -0.85876 -0.51194 0.71519 -0.85876 -0.28439 
0.71834 -1.05874 0.09605 0.71933 -1.15248 0.17265 0.71959 -0.85502 -0.43637 
0.71959 -0.85502 -0.35996 0.72377 -0.95131 -0.05222 0.72743 -1.01229 0.03016 
0.73235 -1.20317 0.18877 0.73454 -1.10291 0.11372 0.73714 -0.93432 -0.68023 
0.73714 -0.93432 -0.1161 0.74318 -1.2549 0.20314 0.74592 -1.0549 0.04915 
0.74716 -0.92011 -0.61507 0.74716 -0.92011 -0.18126 0.74934 -1.14755 0.12893 
0.75184 -1.01002 -0.01749 0.75257 -1.30238 0.21267 0.75378 -0.90877 -0.54892 
0.75378 -0.90877 -0.24741 0.76031 -0.90323 -0.47376 0.76031 -0.90323 -0.32257 
0.76249 -0.90137 -0.39817 0.76254 -1.09876 0.06701 0.76294 -1.19785 0.14503 
0.76733 -0.99131 -0.71579 0.76733 -0.99131 -0.08054 0.76986 -1.64686 -1.02874 
0.77074 -1.0524 0.0018 0.77417 -1.24946 0.15979 0.77723 -1.14376 0.08371 
0.7796 -2.12144 -0.14554 0.7796 -0.9753 -0.65079 0.7796 -0.9753 -0.14554 
0.78299 -1.30168 0.17285 0.78781 -1.09629 0.02013 0.78833 -2.13454 -0.21124 
0.78833 -0.9622 -0.58509 0.78833 -0.9622 -0.21124 0.79063 -1.34979 0.18103 
0.79126 -1.19379 0.10001 0.79335 -1.05132 -0.74963 0.79335 -1.05132 -0.0467 
0.79671 -1.39912 0.18747 0.79855 -0.9573 -0.51199 0.79855 -0.9573 -0.28434 
0.80067 -1.64768 -0.98898 0.80258 -1.59773 -0.99266 0.80291 -1.14111 0.03713 
0.80295 -1.24489 0.11484 0.80296 -0.95356 -0.4364 0.80296 -0.95356 -0.35993 
0.80321 -1.54837 -0.99386 0.80787 -2.06288 -0.11072 0.80787 -1.03386 -0.68561 
0.80787 -1.03386 -0.11072 0.81086 -1.09489 -0.76811 0.81086 -1.09489 -0.02822 
0.81225 -1.29688 0.12815 0.81792 -1.19034 0.05219 0.81866 -2.07796 -0.17607 
0.81866 -1.01878 -0.62026 0.81866 -1.01878 -0.17607 0.81914 -1.34961 0.13989 
0.82533 -1.69788 -0.94266 0.82533 -1.39887 0.14633 0.82631 -1.13962 -0.78564 
0.82631 -1.13962 -0.01069 0.82946 -1.64825 -0.94773 0.82946 -1.44849 -0.94773 
0.82946 -1.44849 0.1514 0.83005 -1.24131 0.06737 0.83097 -2.08421 -0.24859 
0.83097 -1.01253 -0.54774 0.83097 -1.01253 -0.24859 0.83147 -2.00199 -0.07741 
0.83147 -1.54837 -0.95374 0.83147 -1.09475 -0.71892 0.83147 -1.09475 -0.07741 
0.83151 -1.59837 -0.95143 0.83151 -1.49837 -0.95143 0.83874 -1.00921 -0.47441 
0.83874 -1.00921 -0.32192 0.8398 -1.2935 -0.87752 0.8398 -1.2935 0.08119 
0.84119 -1.00763 -0.39817 0.8417 -1.18862 -0.80081 0.8417 -1.18862 0.00448 
0.84461 -2.01855 -0.1421 0.84461 -1.07819 -0.65423 0.84461 -1.07819 -0.1421 
0.84711 -1.34618 -0.88961 0.84711 -1.34618 0.09328 0.84737 -1.95745 -0.05961 
0.84737 -1.13929 -0.73672 0.84737 -1.13929 -0.05961 0.85144 -1.69826 -0.90073 
0.85144 -1.39848 -0.90073 0.85144 -1.39848 0.1044 0.85467 -1.23866 -0.81484 
0.85467 -1.23866 0.01851 0.85565 -1.64859 -0.90593 0.85565 -1.44815 -0.90593 
0.85565 -1.44815 0.1096 0.85771 -1.59843 -0.90985 0.85771 -1.49831 -0.90985 
0.85771 -1.49831 0.11352 0.85773 -1.54837 -0.91227 0.85773 -1.54837 0.11594 
0.85926 -2.02547 -0.21363 0.85926 -1.07127 -0.5827 0.85926 -1.07127 -0.21363 
0.86321 -1.90877 -0.04464 0.86321 -1.18797 -0.75169 0.86321 -1.18797 -0.04464 
0.86492 -1.29062 -0.82884 0.86492 -1.29062 0.03251 0.86603 -1.95662 -0.10949 
0.86603 -1.14012 -0.68684 0.86603 -1.14012 -0.10949 0.86917 -2.03018 -0.28679 
0.86917 -1.06656 -0.50954 0.86917 -1.06656 -0.28679 0.87257 -1.75339 -0.84154 
0.87257 -1.34335 -0.84154 0.87257 -1.34335 0.04521 0.87414 -2.03254 -0.35993 
0.87414 -1.0642 -0.4364 0.87414 -1.0642 -0.35993 0.87655 -1.85883 -0.03037 
0.87655 -1.23792 -0.76596 0.87655 -1.23792 -0.03037 0.87742 -1.70126 -0.85287 
0.87742 -1.70126 0.05654 0.87742 -1.39548 -0.85287 0.87742 -1.39548 0.05654 
0.87975 -1.64869 -0.86289 0.87975 -1.64869 0.06656 0.87975 -1.44805 -0.86289 
0.87975 -1.44805 0.06656 0.88192 -1.54837 -0.86956 0.88192 -1.54837 0.07323 
0.88195 -1.59859 -0.86682 0.88195 -1.59859 0.07049 0.88195 -1.49815 -0.86682 
0.88195 -1.49815 0.07049 0.88222 -1.90816 -0.09447 0.88222 -1.18858 -0.70186 
0.88222 -1.18858 -0.09447 0.88281 -1.96453 -0.18029 0.88281 -1.13221 -0.61604 
0.88281 -1.13221 -0.18029 0.8873 -1.80828 -0.01719 0.8873 -1.28847 -0.77914 
0.8873 -1.28847 -0.01719 0.89486 -1.97021 -0.25227 0.89486 -1.12653 -0.54406 
0.89486 -1.12653 -0.25227 0.89544 -1.75561 -0.79216 0.89544 -1.75561 -0.00417 
0.89544 -1.34113 -0.79216 0.89544 -1.34113 -0.00417 0.89592 -1.85868 -0.0803 
0.89592 -1.23806 -0.71603 0.89592 -1.23806 -0.0803 0.89687 -1.9095 -0.14281 
0.89687 -1.18724 -0.65352 0.89687 -1.18724 -0.14281 0.90092 -1.70376 -0.80338 
0.90092 -1.70376 0.00705 0.90092 -1.39299 -0.80338 0.90092 -1.39299 0.00705 
0.90211 -1.97363 -0.47131 0.90211 -1.97363 -0.32502 0.90211 -1.12311 -0.47131 
0.90211 -1.12311 -0.32502 0.90374 -1.65119 -0.81372 0.90374 -1.65119 0.01739 
0.90374 -1.44555 -0.81372 0.90374 -1.44555 0.01739 0.90394 -1.59865 -0.82287 
0.90394 -1.59865 0.02654 0.90394 -1.49809 -0.82287 0.90394 -1.49809 0.02654 
0.90399 -1.54837 -0.82572 0.90399 -1.54837 0.02939 0.90453 -1.97477 -0.39817 
0.90453 -1.12197 -0.39817 0.90708 -1.80832 -0.72929 0.90708 -1.80832 -0.06704 
0.90708 -1.28843 -0.72929 0.90708 -1.28843 -0.06704 0.91106 -1.86015 -0.66791 
0.91106 -1.86015 -0.12842 0.91106 -1.23659 -0.66791 0.91106 -1.23659 -0.12842 
0.91147 -1.91637 -0.58201 0.91147 -1.91637 -0.21432 0.91147 -1.18037 -0.58201 
0.91147 -1.18037 -0.21432 0.91566 -1.75722 -0.74161 0.91566 -1.75722 -0.05472 
0.91566 -1.33952 -0.74161 0.91566 -1.33952 -0.05472 0.92133 -1.92099 -0.50906 
0.92133 -1.92099 -0.28727 0.92133 -1.17575 -0.50906 0.92133 -1.17575 -0.28727 
0.92164 -1.70553 -0.75296 0.92164 -1.70553 -0.04337 0.92164 -1.39122 -0.75296 
0.92164 -1.39122 -0.04337 0.92272 -1.80966 -0.68155 0.92272 -1.80966 -0.11478 
0.92272 -1.28708 -0.68155 0.92272 -1.28708 -0.11478 0.92388 -1.86083 -0.61911 
0.92388 -1.86083 -0.17722 0.92388 -1.54837 -0.78085 0.92388 -1.54837 -0.01548 
0.92388 -1.23591 -0.61911 0.92388 -1.23591 -0.17722 0.92501 -1.65339 -0.7633 
0.92501 -1.65339 -0.03303 0.92501 -1.44335 -0.7633 0.92501 -1.44335 -0.03303 
0.92576 -1.60095 -0.7726 0.92576 -1.60095 -0.02373 0.92576 -1.49579 -0.7726 
0.92576 -1.49579 -0.02373 0.92628 -1.92332 -0.43595 0.92628 -1.92332 -0.36038 
0.92628 -1.17342 -0.43595 0.92628 -1.17342 -0.36038 0.93178 -1.75863 -0.6941 
0.93178 -1.75863 -0.10223 0.93178 -1.33811 -0.6941 0.93178 -1.33811 -0.10223 
0.93606 -1.81055 -0.63281 0.93606 -1.81055 -0.16352 0.93606 -1.28619 -0.63281 
0.93606 -1.28619 -0.16352 0.93638 -1.86636 -0.54674 0.93638 -1.86636 -0.24959 
0.93638 -1.23039 -0.54674 0.93638 -1.23039 -0.24959 0.93819 -1.70581 -0.70639 
0.93819 -1.70581 -0.08994 0.93819 -1.39093 -0.70639 0.93819 -1.39093 -0.08994 
0.94154 -1.54837 -0.73505 0.94154 -1.54837 -0.06128 0.94196 -1.65368 -0.71695 
0.94196 -1.65368 -0.07938 0.94196 -1.44306 -0.71695 0.94196 -1.44306 -0.07938 
0.94306 -1.601 -0.7266 0.94306 -1.601 -0.06973 0.94306 -1.49575 -0.7266 
0.94306 -1.49575 -0.06973 0.94381 -1.87016 -0.47356 0.94381 -1.87016 -0.32277 
0.94381 -1.22658 -0.47356 0.94381 -1.22658 -0.32277 0.94555 -1.75952 -0.64585 
0.94555 -1.75952 -0.15048 0.94555 -1.33722 -0.64585 0.94555 -1.33722 -0.15048 
0.9465 -1.87108 -0.39817 0.9465 -1.22567 -0.39817 0.94693 -1.81083 -0.58375 
0.94693 -1.81083 -0.21258 0.94693 -1.28592 -0.58375 0.94693 -1.28592 -0.21258 
0.9525 -1.70685 -0.65822 0.9525 -1.70685 -0.13811 0.9525 -1.38989 -0.65822 
0.9525 -1.38989 -0.13811 0.95661 -1.65372 -0.66982 0.95661 -1.65372 -0.12651 
0.95661 -1.44302 -0.66982 0.95661 -1.44302 -0.12651 0.95694 -1.54837 -0.68845 
0.95694 -1.54837 -0.10788 0.95694 -1.75987 -0.59697 0.95694 -1.75987 -0.19936 
0.95694 -1.33687 -0.59697 0.95694 -1.33687 -0.19936 0.95704 -1.81553 -0.51084 
0.95704 -1.81553 -0.28549 0.95704 -1.28121 -0.51084 0.95704 -1.28121 -0.28549 
0.95815 -1.60112 -0.67954 0.95815 -1.60112 -0.11679 0.95815 -1.49562 -0.67954 
0.95815 -1.49562 -0.11679 0.96257 -1.81675 -0.43595 0.96257 -1.81675 -0.36038 
0.96257 -1.28 -0.43595 0.96257 -1.28 -0.36038 0.96447 -1.70744 -0.60911 
0.96447 -1.70744 -0.18722 0.96447 -1.3893 -0.60911 0.96447 -1.3893 -0.18722 
0.96593 -1.7597 -0.54759 0.96593 -1.7597 -0.24874 0.96593 -1.33705 -0.54759 
0.96593 -1.33705 -0.24874 0.9691 -1.65432 -0.62091 0.9691 -1.65432 -0.17542 
0.9691 -1.44242 -0.62091 0.9691 -1.44242 -0.17542 0.97003 -1.54837 -0.64115 
0.97003 -1.54837 -0.15518 0.97083 -1.60116 -0.63205 0.97083 -1.60116 -0.16428 
0.97083 -1.49558 -0.63205 0.97083 -1.49558 -0.16428 0.97396 -1.70741 -0.55976 
0.97396 -1.70741 -0.23657 0.97396 -1.38933 -0.55976 0.97396 -1.38933 -0.23657 
0.97415 -1.76149 -0.47309 0.97415 -1.76149 -0.32324 0.97415 -1.33525 -0.47309 
0.97415 -1.33525 -0.32324 0.97689 -1.7621 -0.39817 0.97689 -1.33465 -0.39817 
0.97912 -1.65466 -0.57145 0.97912 -1.65466 -0.22488 0.97912 -1.44208 -0.57145 
0.97912 -1.44208 -0.22488 0.98079 -1.70766 -0.5108 0.98079 -1.70766 -0.28553 
0.98079 -1.54837 -0.59326 0.98079 -1.54837 -0.20307 0.98079 -1.38908 -0.5108 
0.98079 -1.38908 -0.28553 0.9814 -1.60159 -0.58262 0.9814 -1.60159 -0.21371 
0.9814 -1.49515 -0.58262 0.9814 -1.49515 -0.21371 0.98631 -1.70887 -0.43593 
0.98631 -1.70887 -0.3604 0.98631 -1.38787 -0.43593 0.98631 -1.38787 -0.3604 
0.98648 -1.65493 -0.52264 0.98648 -1.65493 -0.27369 0.98648 -1.44181 -0.52264 
0.98648 -1.44181 -0.27369 0.98918 -1.54837 -0.5449 0.98918 -1.54837 -0.25143 
0.98928 -1.60163 -0.53411 0.98928 -1.60163 -0.26222 0.98928 -1.49511 -0.53411 
0.98928 -1.49511 -0.26222 0.99144 -1.65495 -0.47352 0.99144 -1.65495 -0.32281 
0.99144 -1.4418 -0.47352 0.99144 -1.4418 -0.32281 0.99427 -1.65525 -0.39817 
0.99427 -1.44149 -0.39817 0.99479 -1.60174 -0.48498 0.99479 -1.60174 -0.31135 
0.99479 -1.495 -0.48498 0.99479 -1.495 -0.31135 0.99518 -1.54837 -0.49618 
0.99518 -1.54837 -0.30015 0.99786 -1.60177 -0.43593 0.99786 -1.60177 -0.3604 
0.99786 -1.49497 -0.43593 0.99786 -1.49497 -0.3604 0.9988 -1.54837 -0.44723 
0.9988 -1.54837 -0.3491 1 -1.54837 -0.39817 -1 2.8916 -0.32702 
-0.9988 2.8916 -0.37609 -0.9988 2.8916 -0.27796 -0.99786 2.8382 -0.36478 
-0.99786 2.8382 -0.28926 -0.99786 2.945 -0.36478 -0.99786 2.945 -0.28926 
-0.99518 2.8916 -0.42504 -0.99518 2.8916 -0.22901 -0.99479 2.83823 -0.41384 
-0.99479 2.83823 -0.24021 -0.99479 2.94497 -0.41384 -0.99479 2.94497 -0.24021 
-0.99427 2.78472 -0.32702 -0.99427 2.99848 -0.32702 -0.99144 2.78502 -0.40238 
-0.99144 2.78502 -0.25166 -0.99144 2.99817 -0.40238 -0.99144 2.99817 -0.25166 
-0.98928 2.83834 -0.46297 -0.98928 2.83834 -0.19108 -0.98928 2.94486 -0.46297 
-0.98928 2.94486 -0.19108 -0.98918 2.8916 -0.47375 -0.98918 2.8916 -0.18029 
-0.98648 2.78504 -0.4515 -0.98648 2.78504 -0.20255 -0.98648 2.99816 -0.4515 
-0.98648 2.99816 -0.20255 -0.98631 2.7311 -0.36479 -0.98631 2.7311 -0.28926 
-0.98631 3.0521 -0.36479 -0.98631 3.0521 -0.28926 -0.9814 2.83838 -0.51148 
-0.9814 2.83838 -0.14257 -0.9814 2.94482 -0.51148 -0.9814 2.94482 -0.14257 
-0.98079 2.73231 -0.43966 -0.98079 2.73231 -0.21439 -0.98079 2.8916 -0.52211 
-0.98079 2.8916 -0.13193 -0.98079 3.05089 -0.43966 -0.98079 3.05089 -0.21439 
-0.97912 2.78531 -0.5003 -0.97912 2.78531 -0.15374 -0.97912 2.99789 -0.5003 
-0.97912 2.99789 -0.15374 -0.97689 2.67787 -0.32702 -0.97689 3.10532 -0.32702 
-0.97415 2.67848 -0.40195 -0.97415 2.67848 -0.2521 -0.97415 3.10472 -0.40195 
-0.97415 3.10472 -0.2521 -0.97396 2.73256 -0.48862 -0.97396 2.73256 -0.16543 
-0.97396 3.05064 -0.48862 -0.97396 3.05064 -0.16543 -0.97083 2.83881 -0.56091 
-0.97083 2.83881 -0.09314 -0.97083 2.94439 -0.56091 -0.97083 2.94439 -0.09314 
-0.97003 2.8916 -0.57 -0.97003 2.8916 -0.08404 -0.9691 2.78565 -0.54977 
-0.9691 2.78565 -0.10427 -0.9691 2.99755 -0.54977 -0.9691 2.99755 -0.10427 
-0.96593 2.68027 -0.47645 -0.96593 2.68027 -0.17759 -0.96593 3.10292 -0.47645 
-0.96593 3.10292 -0.17759 -0.96447 2.73253 -0.53797 -0.96447 2.73253 -0.11608 
-0.96447 3.05067 -0.53797 -0.96447 3.05067 -0.11608 -0.96257 2.62322 -0.36481 
-0.96257 2.62322 -0.28924 -0.96257 3.15997 -0.36481 -0.96257 3.15997 -0.28924 
-0.95815 2.83885 -0.60839 -0.95815 2.83885 -0.04565 -0.95815 2.94435 -0.60839 
-0.95815 2.94435 -0.04565 -0.95704 2.62444 -0.43969 -0.95704 2.62444 -0.21435 
-0.95704 3.15876 -0.43969 -0.95704 3.15876 -0.21435 -0.95694 2.6801 -0.52583 
-0.95694 2.6801 -0.12822 -0.95694 3.1031 -0.52583 -0.95694 3.1031 -0.12822 
-0.95694 2.8916 -0.61731 -0.95694 2.8916 -0.03674 -0.95661 2.78625 -0.59867 
-0.95661 2.78625 -0.05537 -0.95661 2.99695 -0.59867 -0.95661 2.99695 -0.05537 
-0.9525 2.73312 -0.58708 -0.9525 2.73312 -0.06697 -0.9525 3.05008 -0.58708 
-0.9525 3.05008 -0.06697 -0.94693 2.62914 -0.51261 -0.94693 2.62914 -0.14144 
-0.94693 3.15405 -0.51261 -0.94693 3.15405 -0.14144 -0.9465 2.56889 -0.32702 
-0.9465 3.2143 -0.32702 -0.94555 2.68045 -0.57471 -0.94555 2.68045 -0.07934 
-0.94555 3.10275 -0.57471 -0.94555 3.10275 -0.07934 -0.94381 2.56981 -0.40242 
-0.94381 2.56981 -0.25162 -0.94381 3.21339 -0.40242 -0.94381 3.21339 -0.25162 
-0.94306 2.83897 -0.65546 -0.94306 2.83897 0.00141 -0.94306 2.94422 -0.65546 
-0.94306 2.94422 0.00141 -0.94196 2.78629 -0.6458 -0.94196 2.78629 -0.00824 
-0.94196 2.99691 -0.6458 -0.94196 2.99691 -0.00824 -0.94154 2.8916 -0.66391 
-0.94154 2.8916 0.00987 -0.93819 2.73416 -0.63525 -0.93819 2.73416 -0.0188 
-0.93819 3.04904 -0.63525 -0.93819 3.04904 -0.0188 -0.93638 2.57361 -0.4756 
-0.93638 2.57361 -0.17845 -0.93638 3.20958 -0.4756 -0.93638 3.20958 -0.17845 
-0.93606 2.62942 -0.56167 -0.93606 2.62942 -0.09237 -0.93606 3.15378 -0.56167 
-0.93606 3.15378 -0.09237 -0.93178 2.68134 -0.62296 -0.93178 2.68134 -0.03109 
-0.93178 3.10186 -0.62296 -0.93178 3.10186 -0.03109 -0.92628 2.51665 -0.36481 
-0.92628 2.51665 -0.28924 -0.92628 3.26655 -0.36481 -0.92628 3.26655 -0.28924 
-0.92576 2.83902 -0.70146 -0.92576 2.83902 0.04742 -0.92576 2.94418 -0.70146 
-0.92576 2.94418 0.04742 -0.92501 2.78658 -0.69216 -0.92501 2.78658 0.03811 
-0.92501 2.99662 -0.69216 -0.92501 2.99662 0.03811 -0.92388 2.57914 -0.54797 
-0.92388 2.57914 -0.10608 -0.92388 2.8916 -0.70971 -0.92388 2.8916 0.05566 
-0.92388 3.20406 -0.54797 -0.92388 3.20406 -0.10608 -0.92272 2.63031 -0.61041 
-0.92272 2.63031 -0.04364 -0.92272 3.15289 -0.61041 -0.92272 3.15289 -0.04364 
-0.92164 2.73444 -0.68182 -0.92164 2.73444 0.02777 -0.92164 3.04875 -0.68182 
-0.92164 3.04875 0.02777 -0.92133 2.51898 -0.43791 -0.92133 2.51898 -0.21613 
-0.92133 3.26422 -0.43791 -0.92133 3.26422 -0.21613 -0.91566 2.68275 -0.67047 
-0.91566 2.68275 0.01642 -0.91566 3.10045 -0.67047 -0.91566 3.10045 0.01642 
-0.91147 2.5236 -0.51087 -0.91147 2.5236 -0.14318 -0.91147 3.2596 -0.51087 
-0.91147 3.2596 -0.14318 -0.91106 2.57982 -0.05728 -0.91106 3.20338 -0.59677 
-0.91106 3.20338 -0.05728 -0.90708 2.63165 0.0041 -0.90708 3.15154 -0.65815 
-0.90708 3.15154 0.0041 -0.90453 2.4652 -0.32702 -0.90453 3.318 -0.32702 
-0.90399 2.8916 -0.75458 -0.90399 2.8916 0.10053 -0.90394 2.84132 -0.75172 
-0.90394 2.84132 0.09768 -0.90394 2.94188 -0.75172 -0.90394 2.94188 0.09768 
-0.90374 2.78878 -0.74258 -0.90374 2.78878 0.08853 -0.90374 2.99442 -0.74258 
-0.90374 2.99442 0.08853 -0.90211 2.46634 -0.40017 -0.90211 2.46634 -0.25388 
-0.90211 3.31686 -0.40017 -0.90211 3.31686 -0.25388 -0.90092 2.73621 -0.73224 
-0.90092 2.73621 0.07819 -0.90092 3.04698 -0.73224 -0.90092 3.04698 0.07819 
-0.89687 2.53047 -0.07167 -0.89687 3.25273 -0.58238 -0.89687 3.25273 -0.07167 
-0.89592 2.58129 -0.00916 -0.89592 3.20191 -0.64489 -0.89592 3.20191 -0.00916 
-0.89544 2.68436 0.06697 -0.89544 3.09884 -0.72102 -0.89544 3.09884 0.06697 
-0.89486 2.46976 -0.18113 -0.89486 3.31344 -0.47292 -0.89486 3.31344 -0.18113 
-0.8873 2.63169 0.05395 -0.8873 3.1515 -0.708 -0.8873 3.1515 0.05395 
-0.88281 2.47544 -0.10915 -0.88281 3.30776 -0.54489 -0.88281 3.30776 -0.10915 
-0.88222 2.53181 -0.02332 -0.88222 3.25139 -0.63072 -0.88222 3.25139 -0.02332 
-0.88195 2.84138 -0.79568 -0.88195 2.84138 0.14163 -0.88195 2.94182 -0.79568 
-0.88195 2.94182 0.14163 -0.88192 2.8916 -0.79842 -0.88192 2.8916 0.14437 
-0.87975 2.79128 -0.79175 -0.87975 2.79128 0.1377 -0.87975 2.99192 -0.79175 
-0.87975 2.99192 0.1377 -0.87742 2.73871 -0.78173 -0.87742 2.73871 0.12768 
-0.87742 3.04449 -0.78173 -0.87742 3.04449 0.12768 -0.87655 2.58114 0.04077 
-0.87655 3.20205 -0.69482 -0.87655 3.20205 0.04077 -0.87414 2.40743 -0.36526 
-0.87414 2.40743 -0.28879 -0.87414 3.37577 -0.36526 -0.87414 3.37577 -0.28879 
-0.87257 2.68658 0.11636 -0.87257 3.09662 -0.7704 -0.87257 3.09662 0.11636 
-0.86917 2.40979 -0.21565 -0.86917 3.37341 -0.4384 -0.86917 3.37341 -0.21565 
-0.86603 2.48335 -0.03835 -0.86603 3.29985 -0.6157 -0.86603 3.29985 -0.03835 
-0.86492 2.63385 0.10365 -0.86492 3.14935 -0.7577 -0.86492 3.14935 0.10365 
-0.86321 2.5312 0.0265 -0.86321 3.252 -0.68055 -0.86321 3.252 0.0265 
-0.85926 2.4145 -0.14249 -0.85926 3.3687 -0.51156 -0.85926 3.3687 -0.14249 
-0.85773 2.8916 -0.84113 -0.85773 2.8916 0.18708 -0.85771 2.84154 -0.83871 
-0.85771 2.84154 0.18466 -0.85771 2.94166 -0.83871 -0.85771 2.94166 0.18466 
-0.85565 2.79138 -0.83479 -0.85565 2.79138 0.18074 -0.85565 2.99182 -0.83479 
-0.85565 2.99182 0.18074 -0.85467 2.58189 0.08965 -0.85467 3.20131 -0.7437 
-0.85467 3.20131 0.08965 -0.85144 2.74171 0.17555 -0.85144 3.04149 -0.82959 
-0.85144 3.04149 0.17555 -0.84737 2.48252 0.01153 -0.84737 3.30068 -0.66558 
-0.84737 3.30068 0.01153 -0.84711 2.68941 0.16442 -0.84711 3.09379 -0.81847 
-0.84711 3.09379 0.16442 -0.84461 2.42142 -0.07095 -0.84461 3.36178 -0.58309 
-0.84461 3.36178 -0.07095 -0.8417 2.53185 0.07562 -0.8417 3.25135 -0.72967 
-0.8417 3.25135 0.07562 -0.84119 3.43234 -0.32702 -0.8398 2.63673 0.15233 
-0.8398 3.14647 -0.80638 -0.8398 3.14647 0.15233 -0.83874 2.35244 -0.25077 
-0.83874 3.43076 -0.40327 -0.83874 3.43076 -0.25077 -0.83151 2.8416 -0.88028 
-0.83151 2.8416 0.22624 -0.83151 2.9416 -0.88028 -0.83151 2.9416 0.22624 
-0.83147 2.43798 -0.00627 -0.83147 2.8916 -0.88259 -0.83147 2.8916 0.22855 
-0.83147 3.34522 -0.64778 -0.83147 3.34522 -0.00627 -0.83097 2.35576 -0.17745 
-0.83097 3.42744 -0.4766 -0.83097 3.42744 -0.17745 -0.83005 2.58454 0.13851 
-0.82946 2.79172 0.22254 -0.82946 2.99148 -0.87659 -0.82946 2.99148 0.22254 
-0.82631 2.48285 0.06045 -0.82631 3.30035 0.06045 -0.82533 2.74209 0.21747 
-0.82533 3.0411 -0.87152 -0.81914 2.69284 0.21103 -0.81866 2.36201 -0.10493 
-0.81866 3.42119 -0.54912 -0.81866 3.42119 -0.10493 -0.81792 2.53357 0.12333 
-0.81225 2.6401 0.19929 -0.81086 2.43812 0.04292 -0.81086 3.34508 0.04292 
-0.80787 2.37709 -0.03958 -0.80787 3.40611 -0.61447 -0.80787 3.40611 -0.03958 
-0.80321 2.8916 -0.92272 -0.80321 2.8916 0.26868 -0.80296 3.48641 -0.36526 
-0.80296 3.48641 -0.28879 -0.80295 2.58811 0.18598 -0.80291 2.48434 0.10827 
-0.80258 2.84224 0.26747 -0.80258 2.94096 -0.92152 -0.80258 2.94096 0.26747 
-0.80067 2.79229 0.26379 -0.80067 2.99091 -0.91784 -0.79855 2.30052 -0.2132 
-0.79855 3.48267 -0.44085 -0.79855 3.48267 -0.2132 -0.79671 2.74234 0.25861 
-0.79335 2.39455 0.02444 -0.79335 3.38865 0.02444 -0.79126 2.53702 0.17116 
-0.79063 2.69301 0.25217 -0.78833 2.30543 -0.1401 -0.78833 3.47777 -0.51395 
-0.78833 3.47777 -0.1401 -0.78781 2.43952 0.09127 -0.78299 2.64491 0.244 
-0.7796 2.31853 -0.0744 -0.7796 3.46467 -0.57965 -0.7796 3.46467 -0.0744 
-0.77723 2.48698 0.15485 -0.77417 2.59269 0.23093 -0.77301 2.8916 -0.96142 
-0.77237 2.8423 0.30623 -0.76986 2.79311 0.30355 -0.76733 3.44866 -0.0094 
-0.76597 2.74321 0.2985 -0.76294 2.54108 0.21617 -0.76249 3.5386 -0.32702 
-0.76031 3.53674 -0.40262 -0.76031 3.53674 -0.25143 -0.76014 2.69368 0.29186 
-0.75378 2.252 -0.17627 -0.75378 3.5312 -0.47778 -0.75378 3.5312 -0.17627 
-0.75257 2.64561 0.28381 -0.74716 2.26334 -0.11012 -0.74716 3.51986 -0.54393 
-0.74716 3.51986 -0.11012 -0.74318 2.59813 0.27428 -0.73768 2.79323 0.34093 
-0.73714 3.50565 -0.04496 -0.73344 2.74446 0.33661 -0.72774 2.69485 0.33 
-0.7201 2.64692 0.32228 -0.71959 3.58495 -0.36522 -0.71959 3.58495 -0.28882 
-0.71519 3.58121 -0.4408 -0.71519 3.58121 -0.21324 -0.70937 3.57329 -0.50614 
-0.70937 3.57329 -0.14791 -0.70144 3.56088 -0.08196 -0.69945 2.74487 0.37243 
-0.69352 2.69651 0.3665 -0.67472 3.62967 -0.32702 -0.67276 3.62752 -0.40322 
-0.67276 3.62752 -0.25083 -0.66871 3.62149 -0.46876 -0.66871 3.62149 -0.18529 
-0.66174 3.61229 -0.12036 -0.62674 3.66989 -0.36522 -0.62674 3.66989 -0.28883 
-0.62403 3.6661 -0.43062 -0.62403 3.6661 -0.22343 -0.61875 3.65878 -0.15797 
-0.57735 3.7081 -0.32702 -0.57611 3.70635 -0.39243 -0.57611 3.70635 -0.26162 
-0.57241 3.70111 -0.1965 -0.54367 3.73017 -0.36188 -0.54367 3.73017 -0.29217 
-0.54112 3.72655 -0.22683 -0.53609 3.71941 -0.16171 -0.50969 3.75196 -0.32702 
-0.50845 3.74987 -0.39663 -0.50845 3.74987 -0.25741 -0.50443 3.74445 -0.19211 
-0.4739 3.77149 -0.36188 -0.4739 3.77149 -0.29217 -0.47179 3.76714 -0.22286 
-0.438 3.79057 -0.32702 -0.43694 3.78841 -0.25764 -0.43378 3.78192 -0.18859 
-0.39938 3.80772 -0.29216 -0.39726 3.80337 -0.22284 -0.36044 3.82438 -0.32702 
-0.35957 3.82212 -0.2574 -0.3208 3.8381 -0.29216 -0.31947 3.83355 -0.22377 
-0.28108 3.85128 -0.32702 -0.28043 3.84903 -0.25857 -0.24614 3.86021 -0.29232 
-0.24481 3.85568 -0.22395 -0.21057 3.86672 -0.2577 -0.17515 3.87553 -0.29232 
-0.13895 3.87948 -0.25788 -0.10442 3.88553 -0.29233 -0.06931 3.88678 -0.25772 
-0.0347 3.89039 -0.29233 0 3.88918 -0.25755 0.0347 3.89039 -0.29233 
0.06931 3.88678 -0.25772 0.10442 3.88553 -0.29233 0.13895 3.87948 -0.25788 
0.17515 3.87553 -0.29232 0.21057 3.86672 -0.2577 0.24481 3.85568 -0.22395 
0.24614 3.86021 -0.29232 0.28043 3.84903 -0.25857 0.28108 3.85128 -0.32702 
0.31947 3.83355 -0.22377 0.3208 3.8381 -0.29216 0.35957 3.82212 -0.2574 
0.36044 3.82438 -0.32702 0.39726 3.80337 -0.22284 0.39938 3.80772 -0.29216 
0.43378 3.78192 -0.18859 0.43694 3.78841 -0.25764 0.438 3.79057 -0.32702 
0.47179 3.76714 -0.22286 0.4739 3.77149 -0.36188 0.4739 3.77149 -0.29217 
0.50443 3.74445 -0.19211 0.50845 3.74987 -0.39663 0.50845 3.74987 -0.25741 
0.50969 3.75196 -0.32702 0.53609 3.71941 -0.16171 0.54112 3.72655 -0.22683 
0.54367 3.73017 -0.36188 0.54367 3.73017 -0.29217 0.57241 3.70111 -0.1965 
0.57611 3.70635 -0.39243 0.57611 3.70635 -0.26162 0.57735 3.7081 -0.32702 
0.61875 3.65878 -0.15797 0.62403 3.6661 -0.43062 0.62403 3.6661 -0.22343 
0.62674 3.66989 -0.36522 0.62674 3.66989 -0.28883 0.66174 3.61229 -0.12036 
0.66871 3.62149 -0.46876 0.66871 3.62149 -0.18529 0.67276 3.62752 -0.40322 
0.67276 3.62752 -0.25083 0.67472 3.62967 -0.32702 0.69352 2.69651 0.3665 
0.69945 2.74487 0.37243 0.70144 3.56088 -0.08196 0.70937 3.57329 -0.50614 
0.70937 3.57329 -0.14791 0.71519 3.58121 -0.4408 0.71519 3.58121 -0.21324 
0.71959 3.58495 -0.36522 0.71959 3.58495 -0.28882 0.7201 2.64692 0.32228 
0.72774 2.69485 0.33 0.73344 2.74446 0.33661 0.73714 3.50565 -0.04496 
0.73768 2.79323 0.34093 0.74318 2.59813 0.27428 0.74716 2.26334 -0.11012 
0.74716 3.51986 -0.54393 0.74716 3.51986 -0.11012 0.75257 2.64561 0.28381 
0.75378 2.252 -0.17627 0.75378 3.5312 -0.47778 0.75378 3.5312 -0.17627 
0.76014 2.69368 0.29186 0.76031 3.53674 -0.40262 0.76031 3.53674 -0.25143 
0.76249 3.5386 -0.32702 0.76294 2.54108 0.21617 0.76597 2.74321 0.2985 
0.76733 3.44866 -0.0094 0.76986 2.79311 0.30355 0.77237 2.8423 0.30623 
0.77301 2.8916 -0.96142 0.77417 2.59269 0.23093 0.77723 2.48698 0.15485 
0.7796 2.31853 -0.0744 0.7796 3.46467 -0.57965 0.7796 3.46467 -0.0744 
0.78299 2.64491 0.244 0.78781 2.43952 0.09127 0.78833 2.30543 -0.1401 
0.78833 3.47777 -0.51395 0.78833 3.47777 -0.1401 0.79063 2.69301 0.25217 
0.79126 2.53702 0.17116 0.79335 2.39455 0.02444 0.79335 3.38865 0.02444 
0.79671 2.74234 0.25861 0.79855 2.30052 -0.2132 0.79855 3.48267 -0.44085 
0.79855 3.48267 -0.2132 0.80067 2.79229 0.26379 0.80067 2.99091 -0.91784 
0.80258 2.84224 0.26747 0.80258 2.94096 -0.92152 0.80258 2.94096 0.26747 
0.80291 2.48434 0.10827 0.80295 2.58811 0.18598 0.80296 3.48641 -0.36526 
0.80296 3.48641 -0.28879 0.80321 2.8916 -0.92272 0.80321 2.8916 0.26868 
0.80787 2.37709 -0.03958 0.80787 3.40611 -0.61447 0.80787 3.40611 -0.03958 
0.81086 2.43812 0.04292 0.81086 3.34508 0.04292 0.81225 2.6401 0.19929 
0.81792 2.53357 0.12333 0.81866 2.36201 -0.10493 0.81866 3.42119 -0.54912 
0.81866 3.42119 -0.10493 0.81914 2.69284 0.21103 0.82533 2.74209 0.21747 
0.82533 3.0411 -0.87152 0.82631 2.48285 0.06045 0.82631 3.30035 0.06045 
0.82946 2.79172 0.22254 0.82946 2.99148 -0.87659 0.82946 2.99148 0.22254 
0.83005 2.58454 0.13851 0.83097 2.35576 -0.17745 0.83097 3.42744 -0.4766 
0.83097 3.42744 -0.17745 0.83147 2.43798 -0.00627 0.83147 2.8916 -0.88259 
0.83147 2.8916 0.22855 0.83147 3.34522 -0.64778 0.83147 3.34522 -0.00627 
0.83151 2.8416 -0.88028 0.83151 2.8416 0.22624 0.83151 2.9416 -0.88028 
0.83151 2.9416 0.22624 0.83874 2.35244 -0.25077 0.83874 3.43076 -0.40327 
0.83874 3.43076 -0.25077 0.8398 2.63673 0.15233 0.8398 3.14647 -0.80638 
0.8398 3.14647 0.15233 0.84119 3.43234 -0.32702 0.8417 2.53185 0.07562 
0.8417 3.25135 -0.72967 0.8417 3.25135 0.07562 0.84461 2.42142 -0.07095 
0.84461 3.36178 -0.58309 0.84461 3.36178 -0.07095 0.84711 2.68941 0.16442 
0.84711 3.09379 -0.81847 0.84711 3.09379 0.16442 0.84737 2.48252 0.01153 
0.84737 3.30068 -0.66558 0.84737 3.30068 0.01153 0.85144 2.74171 0.17555 
0.85144 3.04149 -0.82959 0.85144 3.04149 0.17555 0.85467 2.58189 0.08965 
0.85467 3.20131 -0.7437 0.85467 3.20131 0.08965 0.85565 2.79138 -0.83479 
0.85565 2.79138 0.18074 0.85565 2.99182 -0.83479 0.85565 2.99182 0.18074 
0.85771 2.84154 -0.83871 0.85771 2.84154 0.18466 0.85771 2.94166 -0.83871 
0.85771 2.94166 0.18466 0.85773 2.8916 -0.84113 0.85773 2.8916 0.18708 
0.85926 2.4145 -0.14249 0.85926 3.3687 -0.51156 0.85926 3.3687 -0.14249 
0.86321 2.5312 0.0265 0.86321 3.252 -0.68055 0.86321 3.252 0.0265 
0.86492 2.63385 0.10365 0.86492 3.14935 -0.7577 0.86492 3.14935 0.10365 
0.86603 2.48335 -0.03835 0.86603 3.29985 -0.6157 0.86603 3.29985 -0.03835 
0.86917 2.40979 -0.21565 0.86917 3.37341 -0.4384 0.86917 3.37341 -0.21565 
0.87257 2.68658 0.11636 0.87257 3.09662 -0.7704 0.87257 3.09662 0.11636 
0.87414 2.40743 -0.36526 0.87414 2.40743 -0.28879 0.87414 3.37577 -0.36526 
0.87414 3.37577 -0.28879 0.87655 2.58114 0.04077 0.87655 3.20205 -0.69482 
0.87655 3.20205 0.04077 0.87742 2.73871 -0.78173 0.87742 2.73871 0.12768 
0.87742 3.04449 -0.78173 0.87742 3.04449 0.12768 0.87975 2.79128 -0.79175 
0.87975 2.79128 0.1377 0.87975 2.99192 -0.79175 0.87975 2.99192 0.1377 
0.88192 2.8916 -0.79842 0.88192 2.8916 0.14437 0.88195 2.84138 -0.79568 
0.88195 2.84138 0.14163 0.88195 2.94182 -0.79568 0.88195 2.94182 0.14163 
0.88222 2.53181 -0.02332 0.88222 3.25139 -0.63072 0.88222 3.25139 -0.02332 
0.88281 2.47544 -0.10915 0.88281 3.30776 -0.54489 0.88281 3.30776 -0.10915 
0.8873 2.63169 0.05395 0.8873 3.1515 -0.708 0.8873 3.1515 0.05395 
0.89486 2.46976 -0.18113 0.89486 3.31344 -0.47292 0.89486 3.31344 -0.18113 
0.89544 2.68436 0.06697 0.89544 3.09884 -0.72102 0.89544 3.09884 0.06697 
0.89592 2.58129 -0.00916 0.89592 3.20191 -0.64489 0.89592 3.20191 -0.00916 
0.89687 2.53047 -0.07167 0.89687 3.25273 -0.58238 0.89687 3.25273 -0.07167 
0.90092 2.73621 -0.73224 0.90092 2.73621 0.07819 0.90092 3.04698 -0.73224 
0.90092 3.04698 0.07819 0.90211 2.46634 -0.40017 0.90211 2.46634 -0.25388 
0.90211 3.31686 -0.40017 0.90211 3.31686 -0.25388 0.90374 2.78878 -0.74258 
0.90374 2.78878 0.08853 0.90374 2.99442 -0.74258 0.90374 2.99442 0.08853 
0.90394 2.84132 -0.75172 0.90394 2.84132 0.09768 0.90394 2.94188 -0.75172 
0.90394 2.94188 0.09768 0.90399 2.8916 -0.75458 0.90399 2.8916 0.10053 
0.90453 2.4652 -0.32702 0.90453 3.318 -0.32702 0.90708 2.63165 0.0041 
0.90708 3.15154 -0.65815 0.90708 3.15154 0.0041 0.91106 2.57982 -0.05728 
0.91106 3.20338 -0.59677 0.91106 3.20338 -0.05728 0.91147 2.5236 -0.51087 
0.91147 2.5236 -0.14318 0.91147 3.2596 -0.51087 0.91147 3.2596 -0.14318 
0.91566 2.68275 -0.67047 0.91566 2.68275 0.01642 0.91566 3.10045 -0.67047 
0.91566 3.10045 0.01642 0.92133 2.51898 -0.43791 0.92133 2.51898 -0.21613 
0.92133 3.26422 -0.43791 0.92133 3.26422 -0.21613 0.92164 2.73444 -0.68182 
0.92164 2.73444 0.02777 0.92164 3.04875 -0.68182 0.92164 3.04875 0.02777 
0.92272 2.63031 -0.61041 0.92272 2.63031 -0.04364 0.92272 3.15289 -0.61041 
0.92272 3.15289 -0.04364 0.92388 2.57914 -0.54797 0.92388 2.57914 -0.10608 
0.92388 2.8916 -0.70971 0.92388 2.8916 0.05566 0.92388 3.20406 -0.54797 
0.92388 3.20406 -0.10608 0.92501 2.78658 -0.69216 0.92501 2.78658 0.03811 
0.92501 2.99662 -0.69216 0.92501 2.99662 0.03811 0.92576 2.83902 -0.70146 
0.92576 2.83902 0.04742 0.92576 2.94418 -0.70146 0.92576 2.94418 0.04742 
0.92628 2.51665 -0.36481 0.92628 2.51665 -0.28924 0.92628 3.26655 -0.36481 
0.92628 3.26655 -0.28924 0.93178 2.68134 -0.62296 0.93178 2.68134 -0.03109 
0.93178 3.10186 -0.62296 0.93178 3.10186 -0.03109 0.93606 2.62942 -0.56167 
0.93606 2.62942 -0.09237 0.93606 3.15378 -0.56167 0.93606 3.15378 -0.09237 
0.93638 2.57361 -0.4756 0.93638 2.57361 -0.17845 0.93638 3.20958 -0.4756 
0.93638 3.20958 -0.17845 0.93819 2.73416 -0.63525 0.93819 2.73416 -0.0188 
0.93819 3.04904 -0.63525 0.93819 3.04904 -0.0188 0.94154 2.8916 -0.66391 
0.94154 2.8916 0.00987 0.94196 2.78629 -0.6458 0.94196 2.78629 -0.00824 
0.94196 2.99691 -0.6458 0.94196 2.99691 -0.00824 0.94306 2.83897 -0.65546 
0.94306 2.83897 0.00141 0.94306 2.94422 -0.65546 0.94306 2.94422 0.00141 
0.94381 2.56981 -0.40242 0.94381 2.56981 -0.25162 0.94381 3.21339 -0.40242 
0.94381 3.21339 -0.25162 0.94555 2.68045 -0.57471 0.94555 2.68045 -0.07934 
0.94555 3.10275 -0.57471 0.94555 3.10275 -0.07934 0.9465 2.56889 -0.32702 
0.9465 3.2143 -0.32702 0.94693 2.62914 -0.51261 0.94693 2.62914 -0.14144 
0.94693 3.15405 -0.51261 0.94693 3.15405 -0.14144 0.9525 2.73312 -0.58708 
0.9525 2.73312 -0.06697 0.9525 3.05008 -0.58708 0.9525 3.05008 -0.06697 
0.95661 2.78625 -0.59867 0.95661 2.78625 -0.05537 0.95661 2.99695 -0.59867 
0.95661 2.99695 -0.05537 0.95694 2.8916 -0.61731 0.95694 2.8916 -0.03674 
0.95694 2.6801 -0.52583 0.95694 2.6801 -0.12822 0.95694 3.1031 -0.52583 
0.95694 3.1031 -0.12822 0.95704 2.62444 -0.43969 0.95704 2.62444 -0.21435 
0.95704 3.15876 -0.43969 0.95704 3.15876 -0.21435 0.95815 2.83885 -0.60839 
0.95815 2.83885 -0.04565 0.95815 2.94435 -0.60839 0.95815 2.94435 -0.04565 
0.96257 2.62322 -0.36481 0.96257 2.62322 -0.28924 0.96257 3.15997 -0.36481 
0.96257 3.15997 -0.28924 0.96447 2.73253 -0.53797 0.96447 2.73253 -0.11608 
0.96447 3.05067 -0.53797 0.96447 3.05067 -0.11608 0.96593 2.68027 -0.47645 
0.96593 2.68027 -0.17759 0.96593 3.10292 -0.47645 0.96593 3.10292 -0.17759 
0.9691 2.78565 -0.54977 0.9691 2.78565 -0.10427 0.9691 2.99755 -0.54977 
0.9691 2.99755 -0.10427 0.97003 2.8916 -0.57 0.97003 2.8916 -0.08404 
0.97083 2.83881 -0.56091 0.97083 2.83881 -0.09314 0.97083 2.94439 -0.56091 
0.97083 2.94439 -0.09314 0.97396 2.73256 -0.48862 0.97396 2.73256 -0.16543 
0.97396 3.05064 -0.48862 0.97396 3.05064 -0.16543 0.97415 2.67848 -0.40195 
0.97415 2.67848 -0.2521 0.97415 3.10472 -0.40195 0.97415 3.10472 -0.2521 
0.97689 2.67787 -0.32702 0.97689 3.10532 -0.32702 0.97912 2.78531 -0.5003 
0.97912 2.78531 -0.15374 0.97912 2.99789 -0.5003 0.97912 2.99789 -0.15374 
0.98079 2.73231 -0.43966 0.98079 2.73231 -0.21439 0.98079 2.8916 -0.52211 
0.98079 2.8916 -0.13193 0.98079 3.05089 -0.43966 0.98079 3.05089 -0.21439 
0.9814 2.83838 -0.51148 0.9814 2.83838 -0.14257 0.9814 2.94482 -0.51148 
0.9814 2.94482 -0.14257 0.98631 2.7311 -0.36479 0.98631 2.7311 -0.28926 
0.98631 3.0521 -0.36479 0.98631 3.0521 -0.28926 0.98648 2.78504 -0.4515 
0.98648 2.78504 -0.20255 0.98648 2.99816 -0.4515 0.98648 2.99816 -0.20255 
0.98918 2.8916 -0.47375 0.98918 2.8916 -0.18029 0.98928 2.83834 -0.46297 
0.98928 2.83834 -0.19108 0.98928 2.94486 -0.46297 0.98928 2.94486 -0.19108 
0.99144 2.78502 -0.40238 0.99144 2.78502 -0.25166 0.99144 2.99817 -0.40238 
0.99144 2.99817 -0.25166 0.99427 2.78472 -0.32702 0.99427 2.99848 -0.32702 
0.99479 2.83823 -0.41384 0.99479 2.83823 -0.24021 0.99479 2.94497 -0.41384 
0.99479 2.94497 -0.24021 0.99518 2.8916 -0.42504 0.99518 2.8916 -0.22901 
0.99786 2.8382 -0.36478 0.99786 2.8382 -0.28926 0.99786 2.945 -0.36478 
0.99786 2.945 -0.28926 0.9988 2.8916 -0.37609 0.9988 2.8916 -0.27796 
1 2.8916 -0.32702 -1 -2.8916 -0.32702 -0.9988 -2.8916 -0.37609 
-0.9988 -2.8916 -0.27796 -0.99786 -2.945 -0.36478 -0.99786 -2.945 -0.28926 
-0.99786 -2.8382 -0.36478 -0.99786 -2.8382 -0.28926 -0.99518 -2.8916 -0.42504 
-0.99518 -2.8916 -0.22901 -0.99479 -2.94497 -0.41384 -0.99479 -2.94497 -0.24021 
-0.99479 -2.83823 -0.41384 -0.99479 -2.83823 -0.24021 -0.99427 -2.99848 -0.32702 
-0.99427 -2.78472 -0.32702 -0.99144 -2.99817 -0.40238 -0.99144 -2.99817 -0.25166 
-0.99144 -2.78502 -0.40238 -0.99144 -2.78502 -0.25166 -0.98928 -2.94486 -0.46297 
-0.98928 -2.94486 -0.19108 -0.98928 -2.83834 -0.46297 -0.98928 -2.83834 -0.19108 
-0.98918 -2.8916 -0.47375 -0.98918 -2.8916 -0.18029 -0.98648 -2.99816 -0.4515 
-0.98648 -2.99816 -0.20255 -0.98648 -2.78504 -0.4515 -0.98648 -2.78504 -0.20255 
-0.98631 -3.0521 -0.36479 -0.98631 -3.0521 -0.28926 -0.98631 -2.7311 -0.36479 
-0.98631 -2.7311 -0.28926 -0.9814 -2.94482 -0.51148 -0.9814 -2.94482 -0.14257 
-0.9814 -2.83838 -0.51148 -0.9814 -2.83838 -0.14257 -0.98079 -3.05089 -0.43966 
-0.98079 -3.05089 -0.21439 -0.98079 -2.8916 -0.52211 -0.98079 -2.8916 -0.13193 
-0.98079 -2.73231 -0.43966 -0.98079 -2.73231 -0.21439 -0.97912 -2.99789 -0.5003 
-0.97912 -2.99789 -0.15374 -0.97912 -2.78531 -0.5003 -0.97912 -2.78531 -0.15374 
-0.97689 -3.10532 -0.32702 -0.97689 -2.67787 -0.32702 -0.97415 -3.10472 -0.40195 
-0.97415 -3.10472 -0.2521 -0.97415 -2.67848 -0.40195 -0.97415 -2.67848 -0.2521 
-0.97396 -3.05064 -0.48862 -0.97396 -3.05064 -0.16543 -0.97396 -2.73256 -0.48862 
-0.97396 -2.73256 -0.16543 -0.97083 -2.94439 -0.56091 -0.97083 -2.94439 -0.09314 
-0.97083 -2.83881 -0.56091 -0.97083 -2.83881 -0.09314 -0.97003 -2.8916 -0.57 
-0.97003 -2.8916 -0.08404 -0.9691 -2.99755 -0.54977 -0.9691 -2.99755 -0.10427 
-0.9691 -2.78565 -0.54977 -0.9691 -2.78565 -0.10427 -0.96593 -3.10292 -0.47645 
-0.96593 -3.10292 -0.17759 -0.96593 -2.68027 -0.47645 -0.96593 -2.68027 -0.17759 
-0.96447 -3.05067 -0.53797 -0.96447 -3.05067 -0.11608 -0.96447 -2.73253 -0.53797 
-0.96447 -2.73253 -0.11608 -0.96257 -3.15997 -0.36481 -0.96257 -3.15997 -0.28924 
-0.96257 -2.62322 -0.36481 -0.96257 -2.62322 -0.28924 -0.95815 -2.94435 -0.60839 
-0.95815 -2.94435 -0.04565 -0.95815 -2.83885 -0.60839 -0.95815 -2.83885 -0.04565 
-0.95704 -3.15876 -0.43969 -0.95704 -3.15876 -0.21435 -0.95704 -2.62444 -0.43969 
-0.95704 -2.62444 -0.21435 -0.95694 -3.1031 -0.52583 -0.95694 -3.1031 -0.12822 
-0.95694 -2.6801 -0.52583 -0.95694 -2.6801 -0.12822 -0.95694 -2.8916 -0.61731 
-0.95694 -2.8916 -0.03674 -0.95661 -2.99695 -0.59867 -0.95661 -2.99695 -0.05537 
-0.95661 -2.78625 -0.59867 -0.95661 -2.78625 -0.05537 -0.9525 -3.05008 -0.58708 
-0.9525 -3.05008 -0.06697 -0.9525 -2.73312 -0.58708 -0.9525 -2.73312 -0.06697 
-0.94693 -3.15405 -0.51261 -0.94693 -3.15405 -0.14144 -0.94693 -2.62914 -0.51261 
-0.94693 -2.62914 -0.14144 -0.9465 -3.2143 -0.32702 -0.9465 -2.56889 -0.32702 
-0.94555 -3.10275 -0.57471 -0.94555 -3.10275 -0.07934 -0.94555 -2.68045 -0.57471 
-0.94555 -2.68045 -0.07934 -0.94381 -3.21339 -0.40242 -0.94381 -3.21339 -0.25162 
-0.94381 -2.56981 -0.40242 -0.94381 -2.56981 -0.25162 -0.94306 -2.94422 -0.65546 
-0.94306 -2.94422 0.00141 -0.94306 -2.83897 -0.65546 -0.94306 -2.83897 0.00141 
-0.94196 -2.99691 -0.6458 -0.94196 -2.99691 -0.00824 -0.94196 -2.78629 -0.6458 
-0.94196 -2.78629 -0.00824 -0.94154 -2.8916 -0.66391 -0.94154 -2.8916 0.00987 
-0.93819 -3.04904 -0.63525 -0.93819 -3.04904 -0.0188 -0.93819 -2.73416 -0.63525 
-0.93819 -2.73416 -0.0188 -0.93638 -3.20958 -0.4756 -0.93638 -3.20958 -0.17845 
-0.93638 -2.57361 -0.4756 -0.93638 -2.57361 -0.17845 -0.93606 -3.15378 -0.56167 
-0.93606 -3.15378 -0.09237 -0.93606 -2.62942 -0.56167 -0.93606 -2.62942 -0.09237 
-0.93178 -3.10186 -0.62296 -0.93178 -3.10186 -0.03109 -0.93178 -2.68134 -0.62296 
-0.93178 -2.68134 -0.03109 -0.92628 -3.26655 -0.36481 -0.92628 -3.26655 -0.28924 
-0.92628 -2.51665 -0.36481 -0.92628 -2.51665 -0.28924 -0.92576 -2.94418 -0.70146 
-0.92576 -2.94418 0.04742 -0.92576 -2.83902 -0.70146 -0.92576 -2.83902 0.04742 
-0.92501 -2.99662 -0.69216 -0.92501 -2.99662 0.03811 -0.92501 -2.78658 -0.69216 
-0.92501 -2.78658 0.03811 -0.92388 -3.20406 -0.54797 -0.92388 -3.20406 -0.10608 
-0.92388 -2.8916 -0.70971 -0.92388 -2.8916 0.05566 -0.92388 -2.57914 -0.54797 
-0.92388 -2.57914 -0.10608 -0.92272 -3.15289 -0.61041 -0.92272 -3.15289 -0.04364 
-0.92272 -2.63031 -0.61041 -0.92272 -2.63031 -0.04364 -0.92164 -3.04875 -0.68182 
-0.92164 -3.04875 0.02777 -0.92164 -2.73444 -0.68182 -0.92164 -2.73444 0.02777 
-0.92133 -3.26422 -0.43791 -0.92133 -3.26422 -0.21613 -0.92133 -2.51898 -0.43791 
-0.92133 -2.51898 -0.21613 -0.91566 -3.10045 -0.67047 -0.91566 -3.10045 0.01642 
-0.91566 -2.68275 -0.67047 -0.91566 -2.68275 0.01642 -0.91147 -3.2596 -0.51087 
-0.91147 -3.2596 -0.14318 -0.91147 -2.5236 -0.51087 -0.91147 -2.5236 -0.14318 
-0.91106 -3.20338 -0.59677 -0.91106 -3.20338 -0.05728 -0.91106 -2.57982 -0.05728 
-0.90708 -3.15154 -0.65815 -0.90708 -3.15154 0.0041 -0.90708 -2.63165 0.0041 
-0.90453 -3.318 -0.32702 -0.90453 -2.4652 -0.32702 -0.90399 -2.8916 -0.75458 
-0.90399 -2.8916 0.10053 -0.90394 -2.94188 -0.75172 -0.90394 -2.94188 0.09768 
-0.90394 -2.84132 -0.75172 -0.90394 -2.84132 0.09768 -0.90374 -2.99442 -0.74258 
-0.90374 -2.99442 0.08853 -0.90374 -2.78878 -0.74258 -0.90374 -2.78878 0.08853 
-0.90211 -3.31686 -0.40017 -0.90211 -3.31686 -0.25388 -0.90211 -2.46634 -0.40017 
-0.90211 -2.46634 -0.25388 -0.90092 -3.04698 -0.73224 -0.90092 -3.04698 0.07819 
-0.90092 -2.73621 -0.73224 -0.90092 -2.73621 0.07819 -0.89687 -3.25273 -0.58238 
-0.89687 -3.25273 -0.07167 -0.89687 -2.53047 -0.07167 -0.89592 -3.20191 -0.64489 
-0.89592 -3.20191 -0.00916 -0.89592 -2.58129 -0.00916 -0.89544 -3.09884 -0.72102 
-0.89544 -3.09884 0.06697 -0.89544 -2.68436 0.06697 -0.89486 -3.31344 -0.47292 
-0.89486 -3.31344 -0.18113 -0.89486 -2.46976 -0.18113 -0.8873 -3.1515 -0.708 
-0.8873 -3.1515 0.05395 -0.8873 -2.63169 0.05395 -0.88281 -3.30776 -0.54489 
-0.88281 -3.30776 -0.10915 -0.88281 -2.47544 -0.10915 -0.88222 -3.25139 -0.63072 
-0.88222 -3.25139 -0.02332 -0.88222 -2.53181 -0.02332 -0.88195 -2.94182 -0.79568 
-0.88195 -2.94182 0.14163 -0.88195 -2.84138 -0.79568 -0.88195 -2.84138 0.14163 
-0.88192 -2.8916 -0.79842 -0.88192 -2.8916 0.14437 -0.87975 -2.99192 -0.79175 
-0.87975 -2.99192 0.1377 -0.87975 -2.79128 -0.79175 -0.87975 -2.79128 0.1377 
-0.87742 -3.04449 -0.78173 -0.87742 -3.04449 0.12768 -0.87742 -2.73871 -0.78173 
-0.87742 -2.73871 0.12768 -0.87655 -3.20205 -0.69482 -0.87655 -3.20205 0.04077 
-0.87655 -2.58114 0.04077 -0.87414 -3.37577 -0.36526 -0.87414 -3.37577 -0.28879 
-0.87414 -2.40743 -0.36526 -0.87414 -2.40743 -0.28879 -0.87257 -3.09662 -0.7704 
-0.87257 -3.09662 0.11636 -0.87257 -2.68658 0.11636 -0.86917 -3.37341 -0.4384 
-0.86917 -3.37341 -0.21565 -0.86917 -2.40979 -0.21565 -0.86603 -3.29985 -0.6157 
-0.86603 -3.29985 -0.03835 -0.86603 -2.48335 -0.03835 -0.86492 -3.14935 -0.7577 
-0.86492 -3.14935 0.10365 -0.86492 -2.63385 0.10365 -0.86321 -3.252 -0.68055 
-0.86321 -3.252 0.0265 -0.86321 -2.5312 0.0265 -0.85926 -3.3687 -0.51156 
-0.85926 -3.3687 -0.14249 -0.85926 -2.4145 -0.14249 -0.85773 -2.8916 -0.84113 
-0.85773 -2.8916 0.18708 -0.85771 -2.94166 -0.83871 -0.85771 -2.94166 0.18466 
-0.85771 -2.84154 -0.83871 -0.85771 -2.84154 0.18466 -0.85565 -2.99182 -0.83479 
-0.85565 -2.99182 0.18074 -0.85565 -2.79138 -0.83479 -0.85565 -2.79138 0.18074 
-0.85467 -3.20131 -0.7437 -0.85467 -3.20131 0.08965 -0.85467 -2.58189 0.08965 
-0.85144 -3.04149 -0.82959 -0.85144 -3.04149 0.17555 -0.85144 -2.74171 0.17555 
-0.84737 -3.30068 -0.66558 -0.84737 -3.30068 0.01153 -0.84737 -2.48252 0.01153 
-0.84711 -3.09379 -0.81847 -0.84711 -3.09379 0.16442 -0.84711 -2.68941 0.16442 
-0.84461 -3.36178 -0.58309 -0.84461 -3.36178 -0.07095 -0.84461 -2.42142 -0.07095 
-0.8417 -3.25135 -0.72967 -0.8417 -3.25135 0.07562 -0.8417 -2.53185 0.07562 
-0.84119 -3.43234 -0.32702 -0.8398 -3.14647 -0.80638 -0.8398 -3.14647 0.15233 
-0.8398 -2.63673 0.15233 -0.83874 -3.43076 -0.40327 -0.83874 -3.43076 -0.25077 
-0.83874 -2.35244 -0.25077 -0.83151 -2.9416 -0.88028 -0.83151 -2.9416 0.22624 
-0.83151 -2.8416 -0.88028 -0.83151 -2.8416 0.22624 -0.83147 -3.34522 -0.64778 
-0.83147 -3.34522 -0.00627 -0.83147 -2.8916 -0.88259 -0.83147 -2.8916 0.22855 
-0.83147 -2.43798 -0.00627 -0.83097 -3.42744 -0.4766 -0.83097 -3.42744 -0.17745 
-0.83097 -2.35576 -0.17745 -0.83005 -2.58454 0.13851 -0.82946 -2.99148 -0.87659 
-0.82946 -2.99148 0.22254 -0.82946 -2.79172 0.22254 -0.82631 -3.30035 0.06045 
-0.82631 -2.48285 0.06045 -0.82533 -3.0411 -0.87152 -0.82533 -2.74209 0.21747 
-0.81914 -2.69284 0.21103 -0.81866 -3.42119 -0.54912 -0.81866 -3.42119 -0.10493 
-0.81866 -2.36201 -0.10493 -0.81792 -2.53357 0.12333 -0.81225 -2.6401 0.19929 
-0.81086 -3.34508 0.04292 -0.81086 -2.43812 0.04292 -0.80787 -3.40611 -0.61447 
-0.80787 -3.40611 -0.03958 -0.80787 -2.37709 -0.03958 -0.80321 -2.8916 -0.92272 
-0.80321 -2.8916 0.26868 -0.80296 -3.48641 -0.36526 -0.80296 -3.48641 -0.28879 
-0.80295 -2.58811 0.18598 -0.80291 -2.48434 0.10827 -0.80258 -2.94096 -0.92152 
-0.80258 -2.94096 0.26747 -0.80258 -2.84224 0.26747 -0.80067 -2.99091 -0.91784 
-0.80067 -2.79229 0.26379 -0.79855 -3.48267 -0.44085 -0.79855 -3.48267 -0.2132 
-0.79855 -2.30052 -0.2132 -0.79671 -2.74234 0.25861 -0.79335 -3.38865 0.02444 
-0.79335 -2.39455 0.02444 -0.79126 -2.53702 0.17116 -0.79063 -2.69301 0.25217 
-0.78833 -3.47777 -0.51395 -0.78833 -3.47777 -0.1401 -0.78833 -2.30543 -0.1401 
-0.78781 -2.43952 0.09127 -0.78299 -2.64491 0.244 -0.7796 -3.46467 -0.57965 
-0.7796 -3.46467 -0.0744 -0.7796 -2.31853 -0.0744 -0.77723 -2.48698 0.15485 
-0.77417 -2.59269 0.23093 -0.77301 -2.8916 -0.96142 -0.77237 -2.8423 0.30623 
-0.76986 -2.79311 0.30355 -0.76733 -3.44866 -0.0094 -0.76597 -2.74321 0.2985 
-0.76294 -2.54108 0.21617 -0.76249 -3.5386 -0.32702 -0.76031 -3.53674 -0.40262 
-0.76031 -3.53674 -0.25143 -0.76014 -2.69368 0.29186 -0.75378 -3.5312 -0.47778 
-0.75378 -3.5312 -0.17627 -0.75378 -2.252 -0.17627 -0.75257 -2.64561 0.28381 
-0.74716 -3.51986 -0.54393 -0.74716 -3.51986 -0.11012 -0.74716 -2.26334 -0.11012 
-0.74318 -2.59813 0.27428 -0.73768 -2.79323 0.34093 -0.73714 -3.50565 -0.04496 
-0.73344 -2.74446 0.33661 -0.72774 -2.69485 0.33 -0.7201 -2.64692 0.32228 
-0.71959 -3.58495 -0.36522 -0.71959 -3.58495 -0.28882 -0.71519 -3.58121 -0.4408 
-0.71519 -3.58121 -0.21324 -0.70937 -3.57329 -0.50614 -0.70937 -3.57329 -0.14791 
-0.70144 -3.56088 -0.08196 -0.69945 -2.74487 0.37243 -0.69352 -2.69651 0.3665 
-0.67472 -3.62967 -0.32702 -0.67276 -3.62752 -0.40322 -0.67276 -3.62752 -0.25083 
-0.66871 -3.62149 -0.46876 -0.66871 -3.62149 -0.18529 -0.66174 -3.61229 -0.12036 
-0.62674 -3.66989 -0.36522 -0.62674 -3.66989 -0.28883 -0.62403 -3.6661 -0.43062 
-0.62403 -3.6661 -0.22343 -0.61875 -3.65878 -0.15797 -0.57735 -3.7081 -0.32702 
-0.57611 -3.70635 -0.39243 -0.57611 -3.70635 -0.26162 -0.57241 -3.70111 -0.1965 
-0.54367 -3.73017 -0.36188 -0.54367 -3.73017 -0.29217 -0.54112 -3.72655 -0.22683 
-0.53609 -3.71941 -0.16171 -0.50969 -3.75196 -0.32702 -0.50845 -3.74987 -0.39663 
-0.50845 -3.74987 -0.25741 -0.50443 -3.74445 -0.19211 -0.4739 -3.77149 -0.36188 
-0.4739 -3.77149 -0.29217 -0.47179 -3.76714 -0.22286 -0.438 -3.79057 -0.32702 
-0.43694 -3.78841 -0.25764 -0.43378 -3.78192 -0.18859 -0.39938 -3.80772 -0.29216 
-0.39726 -3.80337 -0.22284 -0.36044 -3.82438 -0.32702 -0.35957 -3.82212 -0.2574 
-0.3208 -3.8381 -0.29216 -0.31947 -3.83355 -0.22377 -0.28108 -3.85128 -0.32702 
-0.28043 -3.84903 -0.25857 -0.24614 -3.86021 -0.29232 -0.24481 -3.85568 -0.22395 
-0.21057 -3.86672 -0.2577 -0.17515 -3.87553 -0.29232 -0.13895 -3.87948 -0.25788 
-0.10442 -3.88553 -0.29233 -0.06931 -3.88678 -0.25772 -0.0347 -3.89039 -0.29233 
0 -3.88918 -0.25755 0.0347 -3.89039 -0.29233 0.06931 -3.88678 -0.25772 
0.10442 -3.88553 -0.29233 0.13895 -3.87948 -0.25788 0.17515 -3.87553 -0.29232 
0.21057 -3.86672 -0.2577 0.24481 -3.85568 -0.22395 0.24614 -3.86021 -0.29232 
0.28043 -3.84903 -0.25857 0.28108 -3.85128 -0.32702 0.31947 -3.83355 -0.22377 
0.3208 -3.8381 -0.29216 0.35957 -3.82212 -0.2574 0.36044 -3.82438 -0.32702 
0.39726 -3.80337 -0.22284 0.39938 -3.80772 -0.29216 0.43378 -3.78192 -0.18859 
0.43694 -3.78841 -0.25764 0.438 -3.79057 -0.32702 0.47179 -3.76714 -0.22286 
0.4739 -3.77149 -0.36188 0.4739 -3.77149 -0.29217 0.50443 -3.74445 -0.19211 
0.50845 -3.74987 -0.39663 0.50845 -3.74987 -0.25741 0.50969 -3.75196 -0.32702 
0.53609 -3.71941 -0.16171 0.54112 -3.72655 -0.22683 0.54367 -3.73017 -0.36188 
0.54367 -3.73017 -0.29217 0.57241 -3.70111 -0.1965 0.57611 -3.70635 -0.39243 
0.57611 -3.70635 -0.26162 0.57735 -3.7081 -0.32702 0.61875 -3.65878 -0.15797 
0.62403 -3.6661 -0.43062 0.62403 -3.6661 -0.22343 0.62674 -3.66989 -0.36522 
0.62674 -3.66989 -0.28883 0.66174 -3.61229 -0.12036 0.66871 -3.62149 -0.46876 
0.66871 -3.62149 -0.18529 0.67276 -3.62752 -0.40322 0.67276 -3.62752 -0.25083 
0.67472 -3.62967 -0.32702 0.69352 -2.69651 0.3665 0.69945 -2.74487 0.37243 
0.70144 -3.56088 -0.08196 0.70937 -3.57329 -0.50614 0.70937 -3.57329 -0.14791 
0.71519 -3.58121 -0.4408 0.71519 -3.58121 -0.21324 0.71959 -3.58495 -0.36522 
0.71959 -3.58495 -0.28882 0.7201 -2.64692 0.32228 0.72774 -2.69485 0.33 
0.73344 -2.74446 0.33661 0.73714 -3.50565 -0.04496 0.73768 -2.79323 0.34093 
0.74318 -2.59813 0.27428 0.74716 -3.51986 -0.54393 0.74716 -3.51986 -0.11012 
0.74716 -2.26334 -0.11012 0.75257 -2.64561 0.28381 0.75378 -3.5312 -0.47778 
0.75378 -3.5312 -0.17627 0.75378 -2.252 -0.17627 0.76014 -2.69368 0.29186 
0.76031 -3.53674 -0.40262 0.76031 -3.53674 -0.25143 0.76249 -3.5386 -0.32702 
0.76294 -2.54108 0.21617 0.76597 -2.74321 0.2985 0.76733 -3.44866 -0.0094 
0.76986 -2.79311 0.30355 0.77237 -2.8423 0.30623 0.77301 -2.8916 -0.96142 
0.77417 -2.59269 0.23093 0.77723 -2.48698 0.15485 0.7796 -3.46467 -0.57965 
0.7796 -3.46467 -0.0744 0.7796 -2.31853 -0.0744 0.78299 -2.64491 0.244 
0.78781 -2.43952 0.09127 0.78833 -3.47777 -0.51395 0.78833 -3.47777 -0.1401 
0.78833 -2.30543 -0.1401 0.79063 -2.69301 0.25217 0.79126 -2.53702 0.17116 
0.79335 -3.38865 0.02444 0.79335 -2.39455 0.02444 0.79671 -2.74234 0.25861 
0.79855 -3.48267 -0.44085 0.79855 -3.48267 -0.2132 0.79855 -2.30052 -0.2132 
0.80067 -2.99091 -0.91784 0.80067 -2.79229 0.26379 0.80258 -2.94096 -0.92152 
0.80258 -2.94096 0.26747 0.80258 -2.84224 0.26747 0.80291 -2.48434 0.10827 
0.80295 -2.58811 0.18598 0.80296 -3.48641 -0.36526 0.80296 -3.48641 -0.28879 
0.80321 -2.8916 -0.92272 0.80321 -2.8916 0.26868 0.80787 -3.40611 -0.61447 
0.80787 -3.40611 -0.03958 0.80787 -2.37709 -0.03958 0.81086 -3.34508 0.04292 
0.81086 -2.43812 0.04292 0.81225 -2.6401 0.19929 0.81792 -2.53357 0.12333 
0.81866 -3.42119 -0.54912 0.81866 -3.42119 -0.10493 0.81866 -2.36201 -0.10493 
0.81914 -2.69284 0.21103 0.82533 -3.0411 -0.87152 0.82533 -2.74209 0.21747 
0.82631 -3.30035 0.06045 0.82631 -2.48285 0.06045 0.82946 -2.99148 -0.87659 
0.82946 -2.99148 0.22254 0.82946 -2.79172 0.22254 0.83005 -2.58454 0.13851 
0.83097 -3.42744 -0.4766 0.83097 -3.42744 -0.17745 0.83097 -2.35576 -0.17745 
0.83147 -3.34522 -0.64778 0.83147 -3.34522 -0.00627 0.83147 -2.8916 -0.88259 
0.83147 -2.8916 0.22855 0.83147 -2.43798 -0.00627 0.83151 -2.9416 -0.88028 
0.83151 -2.9416 0.22624 0.83151 -2.8416 -0.88028 0.83151 -2.8416 0.22624 
0.83874 -3.43076 -0.40327 0.83874 -3.43076 -0.25077 0.83874 -2.35244 -0.25077 
0.8398 -3.14647 -0.80638 0.8398 -3.14647 0.15233 0.8398 -2.63673 0.15233 
0.84119 -3.43234 -0.32702 0.8417 -3.25135 -0.72967 0.8417 -3.25135 0.07562 
0.8417 -2.53185 0.07562 0.84461 -3.36178 -0.58309 0.84461 -3.36178 -0.07095 
0.84461 -2.42142 -0.07095 0.84711 -3.09379 -0.81847 0.84711 -3.09379 0.16442 
0.84711 -2.68941 0.16442 0.84737 -3.30068 -0.66558 0.84737 -3.30068 0.01153 
0.84737 -2.48252 0.01153 0.85144 -3.04149 -0.82959 0.85144 -3.04149 0.17555 
0.85144 -2.74171 0.17555 0.85467 -3.20131 -0.7437 0.85467 -3.20131 0.08965 
0.85467 -2.58189 0.08965 0.85565 -2.99182 -0.83479 0.85565 -2.99182 0.18074 
0.85565 -2.79138 -0.83479 0.85565 -2.79138 0.18074 0.85771 -2.94166 -0.83871 
0.85771 -2.94166 0.18466 0.85771 -2.84154 -0.83871 0.85771 -2.84154 0.18466 
0.85773 -2.8916 -0.84113 0.85773 -2.8916 0.18708 0.85926 -3.3687 -0.51156 
0.85926 -3.3687 -0.14249 0.85926 -2.4145 -0.14249 0.86321 -3.252 -0.68055 
0.86321 -3.252 0.0265 0.86321 -2.5312 0.0265 0.86492 -3.14935 -0.7577 
0.86492 -3.14935 0.10365 0.86492 -2.63385 0.10365 0.86603 -3.29985 -0.6157 
0.86603 -3.29985 -0.03835 0.86603 -2.48335 -0.03835 0.86917 -3.37341 -0.4384 
0.86917 -3.37341 -0.21565 0.86917 -2.40979 -0.21565 0.87257 -3.09662 -0.7704 
0.87257 -3.09662 0.11636 0.87257 -2.68658 0.11636 0.87414 -3.37577 -0.36526 
0.87414 -3.37577 -0.28879 0.87414 -2.40743 -0.36526 0.87414 -2.40743 -0.28879 
0.87655 -3.20205 -0.69482 0.87655 -3.20205 0.04077 0.87655 -2.58114 0.04077 
0.87742 -3.04449 -0.78173 0.87742 -3.04449 0.12768 0.87742 -2.73871 -0.78173 
0.87742 -2.73871 0.12768 0.87975 -2.99192 -0.79175 0.87975 -2.99192 0.1377 
0.87975 -2.79128 -0.79175 0.87975 -2.79128 0.1377 0.88192 -2.8916 -0.79842 
0.88192 -2.8916 0.14437 0.88195 -2.94182 -0.79568 0.88195 -2.94182 0.14163 
0.88195 -2.84138 -0.79568 0.88195 -2.84138 0.14163 0.88222 -3.25139 -0.63072 
0.88222 -3.25139 -0.02332 0.88222 -2.53181 -0.02332 0.88281 -3.30776 -0.54489 
0.88281 -3.30776 -0.10915 0.88281 -2.47544 -0.10915 0.8873 -3.1515 -0.708 
0.8873 -3.1515 0.05395 0.8873 -2.63169 0.05395 0.89486 -3.31344 -0.47292 
0.89486 -3.31344 -0.18113 0.89486 -2.46976 -0.18113 0.89544 -3.09884 -0.72102 
0.89544 -3.09884 0.06697 0.89544 -2.68436 0.06697 0.89592 -3.20191 -0.64489 
0.89592 -3.20191 -0.00916 0.89592 -2.58129 -0.00916 0.89687 -3.25273 -0.58238 
0.89687 -3.25273 -0.07167 0.89687 -2.53047 -0.07167 0.90092 -3.04698 -0.73224 
0.90092 -3.04698 0.07819 0.90092 -2.73621 -0.73224 0.90092 -2.73621 0.07819 
0.90211 -3.31686 -0.40017 0.90211 -3.31686 -0.25388 0.90211 -2.46634 -0.40017 
0.90211 -2.46634 -0.25388 0.90374 -2.99442 -0.74258 0.90374 -2.99442 0.08853 
0.90374 -2.78878 -0.74258 0.90374 -2.78878 0.08853 0.90394 -2.94188 -0.75172 
0.90394 -2.94188 0.09768 0.90394 -2.84132 -0.75172 0.90394 -2.84132 0.09768 
0.90399 -2.8916 -0.75458 0.90399 -2.8916 0.10053 0.90453 -3.318 -0.32702 
0.90453 -2.4652 -0.32702 0.90708 -3.15154 -0.65815 0.90708 -3.15154 0.0041 
0.90708 -2.63165 0.0041 0.91106 -3.20338 -0.59677 0.91106 -3.20338 -0.05728 
0.91106 -2.57982 -0.05728 0.91147 -3.2596 -0.51087 0.91147 -3.2596 -0.14318 
0.91147 -2.5236 -0.51087 0.91147 -2.5236 -0.14318 0.91566 -3.10045 -0.67047 
0.91566 -3.10045 0.01642 0.91566 -2.68275 -0.67047 0.91566 -2.68275 0.01642 
0.92133 -3.26422 -0.43791 0.92133 -3.26422 -0.21613 0.92133 -2.51898 -0.43791 
0.92133 -2.51898 -0.21613 0.92164 -3.04875 -0.68182 0.92164 -3.04875 0.02777 
0.92164 -2.73444 -0.68182 0.92164 -2.73444 0.02777 0.92272 -3.15289 -0.61041 
0.92272 -3.15289 -0.04364 0.92272 -2.63031 -0.61041 0.92272 -2.63031 -0.04364 
0.92388 -3.20406 -0.54797 0.92388 -3.20406 -0.10608 0.92388 -2.8916 -0.70971 
0.92388 -2.8916 0.05566 0.92388 -2.57914 -0.54797 0.92388 -2.57914 -0.10608 
0.92501 -2.99662 -0.69216 0.92501 -2.99662 0.03811 0.92501 -2.78658 -0.69216 
0.92501 -2.78658 0.03811 0.92576 -2.94418 -0.70146 0.92576 -2.94418 0.04742 
0.92576 -2.83902 -0.70146 0.92576 -2.83902 0.04742 0.92628 -3.26655 -0.36481 
0.92628 -3.26655 -0.28924 0.92628 -2.51665 -0.36481 0.92628 -2.51665 -0.28924 
0.93178 -3.10186 -0.62296 0.93178 -3.10186 -0.03109 0.93178 -2.68134 -0.62296 
0.93178 -2.68134 -0.03109 0.93606 -3.15378 -0.56167 0.93606 -3.15378 -0.09237 
0.93606 -2.62942 -0.56167 0.93606 -2.62942 -0.09237 0.93638 -3.20958 -0.4756 
0.93638 -3.20958 -0.17845 0.93638 -2.57361 -0.4756 0.93638 -2.57361 -0.17845 
0.93819 -3.04904 -0.63525 0.93819 -3.04904 -0.0188 0.93819 -2.73416 -0.63525 
0.93819 -2.73416 -0.0188 0.94154 -2.8916 -0.66391 0.94154 -2.8916 0.00987 
0.94196 -2.99691 -0.6458 0.94196 -2.99691 -0.00824 0.94196 -2.78629 -0.6458 
0.94196 -2.78629 -0.00824 0.94306 -2.94422 -0.65546 0.94306 -2.94422 0.00141 
0.94306 -2.83897 -0.65546 0.94306 -2.83897 0.00141 0.94381 -3.21339 -0.40242 
0.94381 -3.21339 -0.25162 0.94381 -2.56981 -0.40242 0.94381 -2.56981 -0.25162 
0.94555 -3.10275 -0.57471 0.94555 -3.10275 -0.07934 0.94555 -2.68045 -0.57471 
0.94555 -2.68045 -0.07934 0.9465 -3.2143 -0.32702 0.9465 -2.56889 -0.32702 
0.94693 -3.15405 -0.51261 0.94693 -3.15405 -0.14144 0.94693 -2.62914 -0.51261 
0.94693 -2.62914 -0.14144 0.9525 -3.05008 -0.58708 0.9525 -3.05008 -0.06697 
0.9525 -2.73312 -0.58708 0.9525 -2.73312 -0.06697 0.95661 -2.99695 -0.59867 
0.95661 -2.99695 -0.05537 0.95661 -2.78625 -0.59867 0.95661 -2.78625 -0.05537 
0.95694 -2.8916 -0.61731 0.95694 -2.8916 -0.03674 0.95694 -3.1031 -0.52583 
0.95694 -3.1031 -0.12822 0.95694 -2.6801 -0.52583 0.95694 -2.6801 -0.12822 
0.95704 -3.15876 -0.43969 0.95704 -3.15876 -0.21435 0.95704 -2.62444 -0.43969 
0.95704 -2.62444 -0.21435 0.95815 -2.94435 -0.60839 0.95815 -2.94435 -0.04565 
0.95815 -2.83885 -0.60839 0.95815 -2.83885 -0.04565 0.96257 -3.15997 -0.36481 
0.96257 -3.15997 -0.28924 0.96257 -2.62322 -0.36481 0.96257 -2.62322 -0.28924 
0.96447 -3.05067 -0.53797 0.96447 -3.05067 -0.11608 0.96447 -2.73253 -0.53797 
0.96447 -2.73253 -0.11608 0.96593 -3.10292 -0.47645 0.96593 -3.10292 -0.17759 
0.96593 -2.68027 -0.47645 0.96593 -2.68027 -0.17759 0.9691 -2.99755 -0.54977 
0.9691 -2.99755 -0.10427 0.9691 -2.78565 -0.54977 0.9691 -2.78565 -0.10427 
0.97003 -2.8916 -0.57 0.97003 -2.8916 -0.08404 0.97083 -2.94439 -0.56091 
0.97083 -2.94439 -0.09314 0.97083 -2.83881 -0.56091 0.97083 -2.83881 -0.09314 
0.97396 -3.05064 -0.48862 0.97396 -3.05064 -0.16543 0.97396 -2.73256 -0.48862 
0.97396 -2.73256 -0.16543 0.97415 -3.10472 -0.40195 0.97415 -3.10472 -0.2521 
0.97415 -2.67848 -0.40195 0.97415 -2.67848 -0.2521 0.97689 -3.10532 -0.32702 
0.97689 -2.67787 -0.32702 0.97912 -2.99789 -0.5003 0.97912 -2.99789 -0.15374 
0.97912 -2.78531 -0.5003 0.97912 -2.78531 -0.15374 0.98079 -3.05089 -0.43966 
0.98079 -3.05089 -0.21439 0.98079 -2.8916 -0.52211 0.98079 -2.8916 -0.13193 
0.98079 -2.73231 -0.43966 0.98079 -2.73231 -0.21439 0.9814 -2.94482 -0.51148 
0.9814 -2.94482 -0.14257 0.9814 -2.83838 -0.51148 0.9814 -2.83838 -0.14257 
0.98631 -3.0521 -0.36479 0.98631 -3.0521 -0.28926 0.98631 -2.7311 -0.36479 
0.98631 -2.7311 -0.28926 0.98648 -2.99816 -0.4515 0.98648 -2.99816 -0.20255 
0.98648 -2.78504 -0.4515 0.98648 -2.78504 -0.20255 0.98918 -2.8916 -0.47375 
0.98918 -2.8916 -0.18029 0.98928 -2.94486 -0.46297 0.98928 -2.94486 -0.19108 
0.98928 -2.83834 -0.46297 0.98928 -2.83834 -0.19108 0.99144 -2.99817 -0.40238 
0.99144 -2.99817 -0.25166 0.99144 -2.78502 -0.40238 0.99144 -2.78502 -0.25166 
0.99427 -2.99848 -0.32702 0.99427 -2.78472 -0.32702 0.99479 -2.94497 -0.41384 
0.99479 -2.94497 -0.24021 0.99479 -2.83823 -0.41384 0.99479 -2.83823 -0.24021 
0.99518 -2.8916 -0.42504 0.99518 -2.8916 -0.22901 0.99786 -2.945 -0.36478 
0.99786 -2.945 -0.28926 0.99786 -2.8382 -0.36478 0.99786 -2.8382 -0.28926 
0.9988 -2.8916 -0.37609 0.9988 -2.8916 -0.27796 1 -2.8916 -0.32702 
-1 1.18725 1.73548 -0.9988 1.18725 1.68641 -0.9988 1.18725 1.78454 
-0.99786 1.13385 1.69771 -0.99786 1.13385 1.77324 -0.99786 1.24065 1.69771 
-0.99786 1.24065 1.77324 -0.99518 1.18725 1.63746 -0.99518 1.18725 1.83349 
-0.99479 1.13388 1.64866 -0.99479 1.13388 1.82229 -0.99479 1.24062 1.64866 
-0.99479 1.24062 1.82229 -0.99427 1.08037 1.73548 -0.99427 1.29413 1.73548 
-0.99144 1.08068 1.66012 -0.99144 1.08068 1.81083 -0.99144 1.29383 1.66012 
-0.99144 1.29383 1.81083 -0.98928 1.13399 1.59953 -0.98928 1.13399 1.87142 
-0.98928 1.24051 1.59953 -0.98928 1.24051 1.87142 -0.98918 1.18725 1.58874 
-0.98918 1.18725 1.88221 -0.98648 1.08069 1.611 -0.98648 1.08069 1.85995 
-0.98648 1.29381 1.611 -0.98648 1.29381 1.85995 -0.98631 1.02675 1.69771 
-0.98631 1.02675 1.77324 -0.98631 1.34775 1.69771 -0.98631 1.34775 1.77324 
-0.9814 1.13403 1.55102 -0.9814 1.13403 1.91993 -0.9814 1.24047 1.55102 
-0.9814 1.24047 1.91993 -0.98079 1.02796 1.62284 -0.98079 1.02796 1.84811 
-0.98079 1.18725 1.54038 -0.98079 1.18725 1.93057 -0.98079 1.34654 1.62284 
-0.98079 1.34654 1.84811 -0.97912 1.08096 1.56219 -0.97912 1.08096 1.90876 
-0.97912 1.29354 1.56219 -0.97912 1.29354 1.90876 -0.97689 0.97353 1.73548 
-0.97689 1.40098 1.73548 -0.97415 0.97413 1.66055 -0.97415 0.97413 1.8104 
-0.97415 1.40037 1.66055 -0.97415 1.40037 1.8104 -0.97396 1.02821 1.57388 
-0.97396 1.02821 1.89707 -0.97396 1.34629 1.57388 -0.97396 1.34629 1.89707 
-0.97083 1.13446 1.50159 -0.97083 1.13446 1.96936 -0.97083 1.24004 1.50159 
-0.97083 1.24004 1.96936 -0.97003 1.18725 1.49249 -0.97003 1.18725 1.97846 
-0.9691 1.0813 1.51273 -0.9691 1.0813 1.95822 -0.9691 1.2932 1.51273 
-0.9691 1.2932 1.95822 -0.96593 0.97593 1.58605 -0.96593 0.97593 1.8849 
-0.96593 1.39858 1.58605 -0.96593 1.39858 1.8849 -0.96447 1.02818 1.52453 
-0.96447 1.02818 1.94642 -0.96447 1.34632 1.52453 -0.96447 1.34632 1.94642 
-0.96257 0.91888 1.69769 -0.96257 0.91888 1.77326 -0.96257 1.45563 1.69769 
-0.96257 1.45563 1.77326 -0.95815 1.1345 1.4541 -0.95815 1.1345 2.01685 
-0.95815 1.24 1.4541 -0.95815 1.24 2.01685 -0.95704 0.92009 1.6228 
-0.95704 0.92009 1.84815 -0.95704 1.45441 1.6228 -0.95704 1.45441 1.84815 
-0.95694 0.97575 1.53667 -0.95694 0.97575 1.93428 -0.95694 1.39875 1.53667 
-0.95694 1.39875 1.93428 -0.95694 1.18725 1.44519 -0.95694 1.18725 2.02576 
-0.95661 1.0819 1.46382 -0.95661 1.0819 2.00713 -0.95661 1.2926 1.46382 
-0.95661 1.2926 2.00713 -0.9525 1.02877 1.47542 -0.9525 1.02877 1.99553 
-0.9525 1.34573 1.47542 -0.9525 1.34573 1.99553 -0.94693 0.9248 1.54989 
-0.94693 0.9248 1.92106 -0.94693 1.44971 1.54989 -0.94693 1.44971 1.92106 
-0.9465 0.86455 1.73548 -0.9465 1.50996 1.73548 -0.94555 0.9761 1.48779 
-0.94555 0.9761 1.98316 -0.94555 1.3984 1.48779 -0.94555 1.3984 1.98316 
-0.94381 0.86546 1.66008 -0.94381 0.86546 1.81087 -0.94381 1.50904 1.66008 
-0.94381 1.50904 1.81087 -0.94306 1.13463 1.40704 -0.94306 1.13463 2.06391 
-0.94306 1.23988 1.40704 -0.94306 1.23988 2.06391 -0.94196 1.08194 1.41669 
-0.94196 1.08194 2.05426 -0.94196 1.29256 1.41669 -0.94196 1.29256 2.05426 
-0.94154 1.18725 1.39859 -0.94154 1.18725 2.07236 -0.93819 1.02981 1.42725 
-0.93819 1.02981 2.0437 -0.93819 1.34469 1.42725 -0.93819 1.34469 2.0437 
-0.93638 0.86927 1.5869 -0.93638 0.86927 1.88405 -0.93638 1.50524 1.5869 
-0.93638 1.50524 1.88405 -0.93606 0.92507 1.50083 -0.93606 0.92507 1.97012 
-0.93606 1.44943 1.50083 -0.93606 1.44943 1.97012 -0.93178 0.97699 1.43954 
-0.93178 0.97699 2.03141 -0.93178 1.39751 1.43954 -0.93178 1.39751 2.03141 
-0.92628 0.8123 1.69769 -0.92628 0.8123 1.77326 -0.92628 1.5622 1.69769 
-0.92628 1.5622 1.77326 -0.92576 1.13467 1.36104 -0.92576 1.13467 2.10991 
-0.92576 1.23983 1.36104 -0.92576 1.23983 2.10991 -0.92501 1.08223 1.37034 
-0.92501 1.08223 2.10061 -0.92501 1.29227 1.37034 -0.92501 1.29227 2.10061 
-0.92388 0.87479 1.51453 -0.92388 0.87479 1.95642 -0.92388 1.18725 1.35279 
-0.92388 1.18725 2.11816 -0.92388 1.49971 1.51453 -0.92388 1.49971 1.95642 
-0.92272 0.92596 1.45209 -0.92272 0.92596 2.01886 -0.92272 1.44854 1.45209 
-0.92272 1.44854 2.01886 -0.92164 1.0301 1.38068 -0.92164 1.0301 2.09027 
-0.92164 1.34441 1.38068 -0.92164 1.34441 2.09027 -0.92133 0.81463 1.62458 
-0.92133 0.81463 1.84637 -0.92133 1.55987 1.62458 -0.92133 1.55987 1.84637 
-0.91566 0.9784 1.39203 -0.91566 0.9784 2.07892 -0.91566 1.3961 1.39203 
-0.91566 1.3961 2.07892 -0.91147 0.81925 1.55163 -0.91147 0.81925 1.91932 
-0.91147 1.55525 1.55163 -0.91147 1.55525 1.91932 -0.91106 0.87547 1.46573 
-0.91106 0.87547 2.00522 -0.91106 1.49903 1.46573 -0.91106 1.49903 2.00522 
-0.90708 0.92731 1.40435 -0.90708 0.92731 2.0666 -0.90708 1.4472 1.40435 
-0.90708 1.4472 2.0666 -0.90453 0.76085 1.73548 -0.90453 1.61365 1.73548 
-0.90399 1.18725 1.30792 -0.90399 1.18725 2.16303 -0.90394 1.13697 1.31077 
-0.90394 1.13697 2.16018 -0.90394 1.23753 1.31077 -0.90394 1.23753 2.16018 
-0.90374 1.08443 1.31992 -0.90374 1.08443 2.15103 -0.90374 1.29007 1.31992 
-0.90374 1.29007 2.15103 -0.90211 0.76199 1.66233 -0.90211 0.76199 1.80862 
-0.90211 1.61251 1.66233 -0.90211 1.61251 1.80862 -0.90092 1.03187 1.33026 
-0.90092 1.03187 2.14069 -0.90092 1.34264 1.33026 -0.90092 1.34264 2.14069 
-0.89687 0.82612 1.48012 -0.89687 0.82612 1.99083 -0.89687 1.54838 1.48012 
-0.89687 1.54838 1.99083 -0.89592 0.87694 1.41761 -0.89592 0.87694 2.05334 
-0.89592 1.49756 1.41761 -0.89592 1.49756 2.05334 -0.89544 0.98001 1.34148 
-0.89544 0.98001 2.12947 -0.89544 1.39449 1.34148 -0.89544 1.39449 2.12947 
-0.89486 0.76541 1.58958 -0.89486 0.76541 1.88137 -0.89486 1.60909 1.58958 
-0.89486 1.60909 1.88137 -0.8873 0.92735 1.3545 -0.8873 0.92735 2.11645 
-0.8873 1.44716 1.3545 -0.8873 1.44716 2.11645 -0.88281 0.77109 1.5176 
-0.88281 0.77109 1.95335 -0.88281 1.60341 1.5176 -0.88281 1.60341 1.95335 
-0.88222 0.82746 1.43178 -0.88222 0.82746 2.03917 -0.88222 1.54704 1.43178 
-0.88222 1.54704 2.03917 -0.88195 1.13703 1.26682 -0.88195 1.13703 2.20413 
-0.88195 1.23747 1.26682 -0.88195 1.23747 2.20413 -0.88192 1.18725 1.26408 
-0.88192 1.18725 2.20687 -0.87975 1.08693 1.27075 -0.87975 1.08693 2.2002 
-0.87975 1.28757 1.27075 -0.87975 1.28757 2.2002 -0.87742 1.03436 1.28077 
-0.87742 1.03436 2.19018 -0.87742 1.34014 1.28077 -0.87742 1.34014 2.19018 
-0.87655 0.8768 1.36768 -0.87655 0.8768 2.10327 -0.87655 1.49771 1.36768 
-0.87655 1.49771 2.10327 -0.87414 0.70308 1.69724 -0.87414 0.70308 1.77371 
-0.87414 1.67142 1.69724 -0.87414 1.67142 1.77371 -0.87257 0.98223 1.2921 
-0.87257 0.98223 2.17885 -0.87257 1.39227 1.2921 -0.87257 1.39227 2.17885 
-0.86917 0.70544 1.6241 -0.86917 0.70544 1.84685 -0.86917 1.66906 1.6241 
-0.86917 1.66906 1.84685 -0.86603 0.779 1.4468 -0.86603 0.779 2.02415 
-0.86603 1.5955 1.4468 -0.86603 1.5955 2.02415 -0.86492 0.9295 1.3048 
-0.86492 0.9295 2.16615 -0.86492 1.445 1.3048 -0.86492 1.445 2.16615 
-0.86321 0.82685 1.38195 -0.86321 0.82685 2.089 -0.86321 1.54765 1.38195 
-0.86321 1.54765 2.089 -0.85926 0.71015 1.55094 -0.85926 0.71015 1.92001 
-0.85926 1.66435 1.55094 -0.85926 1.66435 1.92001 -0.85773 1.18725 1.22137 
-0.85773 1.18725 2.24958 -0.85771 1.13719 1.22379 -0.85771 1.13719 2.24716 
-0.85771 1.23731 1.22379 -0.85771 1.23731 2.24716 -0.85565 1.08703 1.22771 
-0.85565 1.08703 2.24324 -0.85565 1.28747 1.22771 -0.85565 1.28747 2.24324 
-0.85467 0.87754 1.3188 -0.85467 0.87754 2.15215 -0.85467 1.49696 1.3188 
-0.85467 1.49696 2.15215 -0.85144 1.03736 1.23291 -0.85144 1.03736 2.23804 
-0.85144 1.33714 1.23291 -0.85144 1.33714 2.23804 -0.84737 0.77817 1.39692 
-0.84737 0.77817 2.07403 -0.84737 1.59633 1.39692 -0.84737 1.59633 2.07403 
-0.84711 0.98506 1.24403 -0.84711 0.98506 2.22692 -0.84711 1.38944 1.24403 
-0.84711 1.38944 2.22692 -0.84461 0.71707 1.47941 -0.84461 0.71707 1.99154 
-0.84461 1.65743 1.47941 -0.84461 1.65743 1.99154 -0.8417 0.8275 1.33283 
-0.8417 0.8275 2.13812 -0.8417 1.547 1.33283 -0.8417 1.547 2.13812 
-0.84119 0.64651 1.73548 -0.84119 1.72799 1.73548 -0.8398 0.93238 1.25612 
-0.8398 0.93238 2.21483 -0.8398 1.44212 1.25612 -0.8398 1.44212 2.21483 
-0.83874 0.64809 1.65923 -0.83874 0.64809 1.81172 -0.83874 1.72641 1.65923 
-0.83874 1.72641 1.81172 -0.83151 1.13725 1.18221 -0.83151 1.13725 2.28874 
-0.83151 1.23725 1.18221 -0.83151 1.23725 2.28874 -0.83147 0.73363 1.41472 
-0.83147 0.73363 2.05623 -0.83147 1.18725 1.1799 -0.83147 1.18725 2.29105 
-0.83147 1.64087 1.41472 -0.83147 1.64087 2.05623 -0.83097 0.65141 1.5859 
-0.83097 0.65141 1.88505 -0.83097 1.72309 1.5859 -0.83097 1.72309 1.88505 
-0.83005 0.88019 2.20101 -0.83005 1.49431 1.26994 -0.83005 1.49431 2.20101 
-0.82946 1.08737 1.18591 -0.82946 1.08737 2.28504 -0.82946 1.28713 1.18591 
-0.82946 1.28713 2.28504 -0.82631 0.7785 1.348 -0.82631 0.7785 2.12295 
-0.82631 1.596 1.348 -0.82631 1.596 2.12295 -0.82533 1.03775 2.27997 
-0.82533 1.33676 1.19098 -0.82533 1.33676 2.27997 -0.81914 0.98849 2.27353 
-0.81914 1.38601 1.19742 -0.81914 1.38601 2.27353 -0.81866 0.65766 1.51338 
-0.81866 0.65766 1.95757 -0.81866 1.71684 1.51338 -0.81866 1.71684 1.95757 
-0.81792 0.82922 2.18583 -0.81792 1.54528 1.28512 -0.81792 1.54528 2.18583 
-0.81225 0.93576 2.26179 -0.81225 1.43875 1.20916 -0.81225 1.43875 2.26179 
-0.81086 0.73377 1.36553 -0.81086 0.73377 2.10542 -0.81086 1.64073 1.36553 
-0.81086 1.64073 2.10542 -0.80787 0.67274 1.44803 -0.80787 0.67274 2.02292 
-0.80787 1.70176 1.44803 -0.80787 1.70176 2.02292 -0.80321 1.18725 1.13978 
-0.80321 1.18725 2.33117 -0.80296 0.59244 1.69724 -0.80296 0.59244 1.77371 
-0.80296 1.78206 1.69724 -0.80296 1.78206 1.77371 -0.80295 0.88377 2.24848 
-0.80295 1.49074 1.22247 -0.80295 1.49074 2.24848 -0.80291 0.77999 2.17077 
-0.80291 1.59451 1.30018 -0.80291 1.59451 2.17077 -0.80258 1.13789 2.32997 
-0.80258 1.23661 1.14098 -0.80258 1.23661 2.32997 -0.80067 1.08794 2.32629 
-0.80067 1.28656 1.14466 -0.80067 1.28656 2.32629 -0.79855 0.59618 1.62165 
-0.79855 0.59618 1.8493 -0.79855 1.77833 1.62165 -0.79855 1.77833 1.8493 
-0.79671 1.038 2.32111 -0.79671 1.33651 1.14984 -0.79671 1.33651 2.32111 
-0.79335 0.6902 1.38401 -0.79335 0.6902 2.08694 -0.79335 1.6843 1.38401 
-0.79335 1.6843 2.08694 -0.79126 0.83267 2.23365 -0.79126 1.54183 1.2373 
-0.79126 1.54183 2.23365 -0.79063 0.98867 2.31467 -0.79063 1.38584 1.15628 
-0.79063 1.38584 2.31467 -0.78833 0.60108 1.54855 -0.78833 0.60108 1.9224 
-0.78833 1.77342 1.54855 -0.78833 1.77342 1.9224 -0.78781 0.73517 2.15377 
-0.78781 1.63933 1.31718 -0.78781 1.63933 2.15377 -0.78299 0.94056 2.30649 
-0.78299 1.43394 1.16446 -0.78299 1.43394 2.30649 -0.7796 0.61418 1.48285 
-0.7796 0.61418 1.9881 -0.7796 1.76032 1.48285 -0.7796 1.76032 1.9881 
-0.77723 0.78264 2.21735 -0.77723 1.59187 1.2536 -0.77723 1.59187 2.21735 
-0.77417 0.88834 2.29343 -0.77417 1.48616 1.17752 -0.77417 1.48616 2.29343 
-0.77301 1.18725 2.36987 -0.77237 1.13795 2.36873 -0.77237 1.23655 1.10222 
-0.77237 1.23655 2.36873 -0.77074 0.69128 2.13544 -0.77074 1.68322 1.33551 
-0.77074 1.68322 2.13544 -0.76986 1.08876 2.36605 -0.76986 1.28574 1.1049 
-0.76986 1.28574 2.36605 -0.76733 0.63019 1.41785 -0.76733 0.63019 2.0531 
-0.76733 1.74432 1.41785 -0.76733 1.74432 2.0531 -0.76597 1.03886 2.361 
-0.76597 1.33564 1.10995 -0.76597 1.33564 2.361 -0.76294 0.83673 2.27867 
-0.76294 1.53777 1.19228 -0.76294 1.53777 2.27867 -0.76254 0.73764 2.20065 
-0.76254 1.63686 1.2703 -0.76254 1.63686 2.20065 -0.76249 0.54025 1.73548 
-0.76249 1.83425 1.73548 -0.76031 0.54211 1.65988 -0.76031 0.54211 1.81107 
-0.76031 1.8324 1.65988 -0.76031 1.8324 1.81107 -0.76014 0.98934 2.35436 
-0.76014 1.38517 1.11659 -0.76014 1.38517 2.35436 -0.75378 0.54765 1.88623 
-0.75378 1.82685 1.58472 -0.75378 1.82685 1.88623 -0.75257 0.94126 2.34631 
-0.75257 1.43324 1.12464 -0.75257 1.43324 2.34631 -0.75184 0.6489 2.11615 
-0.75184 1.7256 1.3548 -0.75184 1.7256 2.11615 -0.74934 0.78643 2.26257 
-0.74934 1.58807 1.20838 -0.74934 1.58807 2.26257 -0.74716 0.55899 1.95238 
-0.74716 1.81551 1.51857 -0.74716 1.81551 1.95238 -0.74592 0.69378 2.18279 
-0.74592 1.68072 1.28816 -0.74592 1.68072 2.18279 -0.74318 0.89378 2.33678 
-0.74318 1.48072 1.13417 -0.74318 1.48072 2.33678 -0.74095 1.18725 2.40703 
-0.74014 1.13812 2.40614 -0.74014 1.23638 2.40614 -0.73768 1.08888 2.40343 
-0.73768 1.28562 1.06752 -0.73768 1.28562 2.40343 -0.73714 0.5732 2.01754 
-0.73714 1.80131 1.45341 -0.73714 1.80131 2.01754 -0.73454 0.74179 2.24736 
-0.73454 1.63271 1.22359 -0.73454 1.63271 2.24736 -0.73344 1.04011 2.39911 
-0.73344 1.33439 1.07184 -0.73344 1.33439 2.39911 -0.73235 0.84205 2.32241 
-0.73235 1.53245 1.14854 -0.73235 1.53245 2.32241 -0.72774 0.9905 2.3925 
-0.72774 1.384 1.07845 -0.72774 1.384 2.3925 -0.72743 0.65117 2.1638 
-0.72743 1.72333 1.30715 -0.72743 1.72333 2.1638 -0.72377 0.59019 2.08142 
-0.72377 1.78431 1.38953 -0.72377 1.78431 2.08142 -0.7201 0.94257 2.38478 
-0.7201 1.43193 1.08617 -0.7201 1.43193 2.38478 -0.71959 0.4939 1.77368 
-0.71959 1.8806 1.69727 -0.71959 1.8806 1.77368 -0.71933 0.79136 2.30629 
-0.71933 1.58314 1.16466 -0.71933 1.58314 2.30629 -0.71834 0.69762 2.22969 
-0.71834 1.67688 1.24126 -0.71834 1.67688 2.22969 -0.71519 0.49764 1.84925 
-0.71519 1.87686 1.6217 -0.71519 1.87686 1.84925 -0.71082 0.895 2.37527 
-0.71082 1.4795 1.09568 -0.71082 1.4795 2.37527 -0.70937 0.50556 1.91459 
-0.70937 1.86895 1.55636 -0.70937 1.86895 1.91459 -0.70711 0.6099 2.14372 
-0.70711 1.18725 2.44258 -0.70711 1.7646 1.32723 -0.70711 1.7646 2.14372 
-0.70626 1.13818 2.44173 -0.70626 1.23632 2.44173 -0.70484 0.7466 2.29138 
-0.70484 1.62791 1.17957 -0.70484 1.62791 2.29138 -0.7037 1.08923 2.43918 
-0.7037 1.28527 2.43918 -0.70144 0.51797 1.98054 -0.70144 1.85653 1.49041 
-0.70144 1.85653 1.98054 -0.70019 0.65443 2.2107 -0.70019 1.72007 1.26025 
-0.70019 1.72007 2.2107 -0.69987 0.84838 2.36424 -0.69987 1.52612 1.10671 
-0.69987 1.52612 2.36424 -0.69945 1.04052 2.43493 -0.69945 1.33398 2.43493 
-0.69352 0.99216 2.42899 -0.69352 1.38234 1.04196 -0.69352 1.38234 2.42899 
-0.68995 0.53333 2.04588 -0.68995 1.84117 1.42507 -0.68995 1.84117 2.04588 
-0.68862 0.70291 2.27511 -0.68862 1.67159 1.19584 -0.68862 1.67159 2.27511 
-0.68728 0.79741 2.34839 -0.68728 1.57709 1.12256 -0.68728 1.57709 2.34839 
-0.68592 0.94427 2.42139 -0.68592 1.43023 1.04956 -0.68592 1.43023 2.42139 
-0.68023 0.61282 2.19079 -0.68023 1.76168 1.28016 -0.68023 1.76168 2.19079 
-0.67666 0.89697 2.41213 -0.67666 1.47754 1.05882 -0.67666 1.47754 2.41213 
-0.67524 0.5514 2.10931 -0.67524 1.8231 1.36164 -0.67524 1.8231 2.10931 
-0.67472 1.92532 1.73548 -0.67296 0.75265 2.33401 -0.67296 1.62186 2.33401 
-0.67276 1.92318 1.65928 -0.67276 1.92318 1.81167 -0.67156 1.18725 2.47643 
-0.67085 0.6595 2.25648 -0.67085 1.715 1.21447 -0.67085 1.715 2.25648 
-0.67066 1.13812 2.47561 -0.67066 1.23638 2.47561 -0.66871 0.45736 1.87721 
-0.66871 1.91714 1.59374 -0.66871 1.91714 1.87721 -0.66795 1.08888 2.47315 
-0.66795 1.28562 2.47315 -0.66577 0.85036 2.40125 -0.66577 1.52414 2.40125 
-0.66364 1.04011 2.46892 -0.66364 1.33439 2.46892 -0.66174 0.46656 1.94214 
-0.66174 1.90794 1.52881 -0.66174 1.90794 1.94214 -0.65935 0.57338 2.16955 
-0.65935 1.80113 1.3014 -0.65935 1.80113 2.16955 -0.65706 0.7087 2.31794 
-0.65706 1.66581 2.31794 -0.65703 0.9905 2.46322 -0.65703 1.384 2.46322 
-0.65328 0.80457 2.38876 -0.65328 1.56993 2.38876 -0.65216 0.47989 2.0081 
-0.65216 1.89461 1.46285 -0.65216 1.89461 2.0081 -0.65136 0.61744 2.23652 
-0.65136 1.75707 1.23443 -0.65136 1.75707 2.23652 -0.6493 0.94257 2.45557 
-0.6493 1.43193 2.45557 -0.63979 0.895 2.44629 -0.63979 1.4795 2.44629 
-0.63969 0.66615 2.3005 -0.63969 1.70835 2.3005 -0.63957 0.49648 2.0728 
-0.63957 1.87802 1.39815 -0.63957 1.87802 2.0728 -0.63922 0.7597 2.37469 
-0.63922 1.61481 2.37469 -0.63439 1.18725 2.50849 -0.63325 1.13795 2.50785 
-0.63325 1.23655 2.50785 -0.63083 0.57772 2.2156 -0.63083 1.79679 1.25535 
-0.63083 1.79679 2.2156 -0.63057 1.08876 2.50533 -0.63057 1.28574 2.50533 
-0.62877 0.84838 2.43534 -0.62877 1.52612 2.43534 -0.62674 1.96555 1.69728 
-0.62674 1.96555 1.77367 -0.62553 0.51652 2.13402 -0.62553 1.85798 1.33693 
-0.62553 1.85798 2.13402 -0.62552 1.03886 2.50144 -0.62552 1.33564 2.50144 
-0.62403 1.96176 1.63188 -0.62403 1.96176 1.83907 -0.62361 0.71585 2.35909 
-0.62361 1.65865 2.35909 -0.62056 0.62373 2.28077 -0.62056 1.75077 2.28077 
-0.61889 0.98934 2.49561 -0.61889 1.38517 2.49561 -0.61875 1.95443 1.56642 
-0.61875 1.95443 1.90453 -0.61292 0.79741 2.42276 -0.61292 1.57709 2.42276 
-0.6111 0.43085 1.96875 -0.6111 1.94365 1.5022 -0.6111 1.94365 1.96875 
-0.61084 0.94126 2.48805 -0.61084 1.43324 2.48805 -0.60876 0.53948 2.19352 
-0.60876 1.83502 1.27743 -0.60876 1.83502 2.19352 -0.60651 0.67315 2.34198 
-0.60651 1.70135 2.34198 -0.6013 0.89378 2.47865 -0.6013 1.48072 2.47865 
-0.60031 0.44544 2.03439 -0.60031 1.92906 1.43656 -0.60031 1.92906 2.03439 
-0.60027 0.58385 2.26043 -0.60027 1.79066 2.26043 -0.59854 0.75265 2.40843 
-0.59854 1.62186 2.40843 -0.5957 1.18725 2.53868 -0.59449 1.13789 2.53806 
-0.59449 1.23661 2.53806 -0.59082 1.08794 2.53615 -0.59082 1.28656 2.53615 
-0.58794 0.63168 2.32341 -0.58794 1.74282 2.32341 -0.58777 0.46312 2.09626 
-0.58777 1.91138 1.37469 -0.58777 1.91138 2.09626 -0.58694 0.84205 2.46783 
-0.58694 1.53245 2.46783 -0.58564 1.038 2.53219 -0.58564 1.33651 2.53219 
-0.58246 0.7087 2.39253 -0.58246 1.66581 2.39253 -0.5792 0.98867 2.5261 
-0.5792 1.38584 2.5261 -0.57854 0.54521 2.23854 -0.57854 1.82929 2.23854 
-0.57735 2.00375 1.73548 -0.57611 2.002 1.67007 -0.57611 2.002 1.80088 
-0.57271 0.48419 2.15704 -0.57271 1.89031 1.31391 -0.57271 1.89031 2.15704 
-0.57241 1.99676 1.60495 -0.57241 1.99676 1.866 -0.57102 0.94056 2.51847 
-0.57102 1.43394 2.51847 -0.57081 0.79136 2.45481 -0.57081 1.58314 2.45481 
-0.56795 0.59155 2.30343 -0.56795 1.78295 2.30343 -0.56626 1.98806 1.54038 
-0.56626 1.98806 1.93057 -0.56503 0.66615 2.37516 -0.56503 1.70835 2.37516 
-0.55796 0.88834 2.50965 -0.55796 1.48616 2.50965 -0.55768 0.39858 1.99429 
-0.55768 1.97593 1.47666 -0.55768 1.97593 1.99429 -0.5559 0.7466 2.44031 
-0.5559 1.62791 2.44031 -0.55557 0.50836 2.21552 -0.55557 1.18725 2.56694 
-0.55557 1.86614 2.21552 -0.55326 1.13725 2.56698 -0.55326 1.23725 2.56698 
-0.54957 1.08737 2.56493 -0.54957 1.28713 2.56493 -0.54671 0.41409 2.05691 
-0.54671 1.96042 1.41404 -0.54671 1.96042 2.05691 -0.5466 0.55286 2.28208 
-0.5466 1.82164 2.28208 -0.54529 0.62373 2.35604 -0.54529 1.75077 2.35604 
-0.54449 1.03775 2.56081 -0.54449 1.33676 2.56081 -0.54367 2.02583 1.70062 
-0.54367 2.02583 1.77033 -0.54319 0.83673 2.49842 -0.54319 1.53777 2.49842 
-0.54112 2.02221 1.63528 -0.54112 2.02221 1.83567 -0.53964 0.70291 2.4241 
-0.53964 1.67159 2.4241 -0.53806 0.98849 2.55462 -0.53806 1.38601 2.55462 
-0.53609 2.01506 1.57016 -0.53609 2.01506 1.90079 -0.5334 0.43291 2.11816 
-0.5334 1.9416 1.35279 -0.5334 1.9416 2.11816 -0.52862 2.00449 1.50596 
-0.52862 2.00449 1.96499 -0.52709 0.78643 2.48482 -0.52709 1.58807 2.48482 
-0.52631 0.93576 2.54772 -0.52631 1.43875 2.54772 -0.52495 0.58385 2.33575 
-0.52495 1.79066 2.33575 -0.52393 0.51569 2.25941 -0.52393 1.85881 2.25941 
-0.52101 0.6595 2.40632 -0.52101 1.715 2.40632 -0.51864 0.3843 2.0292 
-0.51864 1.99021 1.44175 -0.51864 1.99021 2.0292 -0.51781 0.45496 2.17776 
-0.51781 1.91954 2.17776 -0.5141 1.18725 2.5932 -0.51301 0.88377 2.53842 
-0.51301 1.49074 2.53842 -0.51188 0.74179 2.47001 -0.51188 1.63271 2.47001 
-0.51169 1.13719 2.59319 -0.51169 1.23731 2.59319 -0.50969 2.04761 1.73548 
-0.50845 2.04552 1.66587 -0.50845 2.04552 1.80508 -0.50776 1.08703 2.59112 
-0.50776 1.28747 2.59112 -0.50636 0.40169 2.09113 -0.50636 1.97282 1.37982 
-0.50636 1.97282 2.09113 -0.50443 2.0401 1.60057 -0.50443 2.0401 1.87038 
-0.50307 0.54521 2.31402 -0.50307 1.82929 2.31402 -0.50257 1.03736 2.58692 
-0.50257 1.33714 2.58692 -0.50104 0.61744 2.38683 -0.50104 1.75707 2.38683 
-0.5 0.48014 2.23548 -0.5 1.89436 2.23548 -0.49824 2.031 1.53585 
-0.49824 2.031 1.9351 -0.49818 0.83267 2.52674 -0.49818 1.54183 2.52674 
-0.49421 0.69762 2.45382 -0.49421 1.67688 2.45382 -0.49172 0.42244 2.15173 
-0.49172 1.95207 2.15173 -0.49145 0.98506 2.58259 -0.49145 1.38944 2.58259 
-0.48924 2.0184 1.47119 -0.48924 2.0184 1.99976 -0.48187 0.78264 2.5127 
-0.48187 1.59187 2.5127 -0.48013 0.57772 2.3663 -0.48013 1.79679 2.3663 
-0.48005 0.50836 2.29105 -0.48005 1.86614 2.29105 -0.47936 0.93238 2.57527 
-0.47936 1.44212 2.57527 -0.47808 0.37238 2.06324 -0.47808 2.00212 1.40771 
-0.47808 2.00212 2.06324 -0.47523 0.65443 2.43566 -0.47523 1.72007 2.43566 
-0.47486 0.4463 2.21034 -0.47486 1.9282 2.21034 -0.4739 2.06714 1.70062 
-0.4739 2.06714 1.77033 -0.47179 2.06279 1.63131 -0.47179 2.06279 1.83964 
-0.4714 1.18725 2.6174 -0.46865 1.13703 2.61743 -0.46865 1.23747 2.61743 
-0.4666 2.05538 1.56623 -0.4666 2.05538 1.90472 -0.46554 0.88019 2.56553 
-0.46554 1.49431 2.56553 -0.46518 0.73764 2.49801 -0.46518 1.63686 2.49801 
-0.46472 1.08693 2.61523 -0.46472 1.28757 2.61523 -0.46433 0.3916 2.12449 
-0.46433 1.98291 2.12449 -0.45829 2.04466 1.50132 -0.45829 2.04466 1.96963 
-0.45804 0.53948 2.34424 -0.45804 1.83502 2.34424 -0.45532 0.61282 2.41571 
-0.45532 1.76168 2.41571 -0.4547 1.03436 2.6129 -0.4547 1.34014 2.6129 
-0.45036 0.82922 2.5534 -0.45036 1.54528 2.5534 -0.44858 0.41424 2.18406 
-0.44858 1.96026 2.18406 -0.4481 2.03002 1.43722 -0.4481 2.03002 2.03373 
-0.44731 0.69378 2.4814 -0.44731 1.68072 2.4814 -0.44338 0.98223 2.60805 
-0.44338 1.39227 2.60805 -0.44229 0.45496 2.25328 -0.44229 1.91954 2.25328 
-0.438 2.08623 1.73548 -0.43694 2.08406 1.66609 -0.43694 2.08406 1.80486 
-0.4361 0.36287 2.09631 -0.4361 2.01164 2.09631 -0.43529 0.77999 2.53838 
-0.43529 1.59451 2.53838 -0.43407 0.57338 2.39482 -0.43407 1.80113 2.39482 
-0.43378 2.07757 1.59705 -0.43378 2.07757 1.8739 -0.43067 0.9295 2.60039 
-0.43067 1.445 2.60039 -0.42832 0.65117 2.46291 -0.42832 1.72333 2.46291 
-0.42756 1.18725 2.63946 -0.42631 2.0686 1.53182 -0.42631 2.0686 1.93913 
-0.4247 1.13697 2.63941 -0.4247 1.23753 2.63941 -0.42156 0.48419 2.30819 
-0.42156 1.89031 2.30819 -0.42122 0.38404 2.1567 -0.42122 1.99046 2.1567 
-0.41829 0.73517 2.52329 -0.41829 1.63933 2.52329 -0.41697 2.05576 1.46749 
-0.41697 2.05576 2.00346 -0.41667 0.87754 2.59015 -0.41667 1.49696 2.59015 
-0.41625 0.42244 2.2272 -0.41625 1.95207 2.2272 -0.41555 1.08443 2.63921 
-0.41555 1.29007 2.63921 -0.40825 0.6099 2.44258 -0.40825 1.7646 2.44258 
-0.4058 2.03911 1.40433 -0.4058 2.03911 2.06662 -0.40521 1.03187 2.6364 
-0.40521 1.34264 2.6364 -0.40265 0.8275 2.57717 -0.40265 1.547 2.57717 
-0.39996 0.69128 2.50622 -0.39996 1.68322 2.50622 -0.39938 2.10337 1.70061 
-0.39938 2.10337 1.77034 -0.39855 0.51652 2.361 -0.39855 1.85798 2.361 
-0.39726 2.09902 1.63129 -0.39726 2.09902 1.83966 -0.39455 2.08983 1.56318 
-0.39455 2.08983 1.90777 -0.394 0.98001 2.63092 -0.394 1.39449 2.63092 
-0.39285 0.35578 2.12832 -0.39285 2.01872 2.12832 -0.38901 0.3916 2.19981 
-0.38901 1.98291 2.19981 -0.38747 0.7785 2.56179 -0.38747 1.596 2.56179 
-0.38606 2.07873 1.49835 -0.38606 2.07873 1.9726 -0.38268 0.43291 2.26888 
-0.38268 1.18725 2.65935 -0.38268 1.9416 2.26888 -0.38098 0.92735 2.62278 
-0.38098 1.44716 2.62278 -0.38067 0.6489 2.48731 -0.38067 1.7256 2.48731 
-0.37569 2.06372 1.43439 -0.37569 2.06372 2.03656 -0.37444 1.13467 2.66123 
-0.37444 1.23983 2.66123 -0.37384 0.5514 2.41071 -0.37384 1.8231 2.41071 
-0.36994 0.73377 2.54634 -0.36994 1.64073 2.54634 -0.36779 0.8768 2.61203 
-0.36779 1.49771 2.61203 -0.36513 1.08223 2.66049 -0.36513 1.29227 2.66049 
-0.36353 2.04498 2.099 -0.36084 0.36287 2.17158 -0.36084 2.01164 2.17158 
-0.36079 0.46312 2.32324 -0.36079 1.91138 2.32324 -0.36044 2.12003 1.73548 
-0.35957 2.11777 1.66585 -0.35957 2.11777 1.8051 -0.35773 2.11083 1.5975 
-0.35773 2.11083 1.87345 -0.35566 0.40169 2.24183 -0.35566 1.97282 2.24183 
-0.35479 1.0301 2.65712 -0.35479 1.34441 2.65712 -0.3542 2.09952 1.5298 
-0.3542 2.09952 1.94115 -0.35352 0.82685 2.59868 -0.35352 1.54765 2.59868 
-0.35147 0.6902 2.52883 -0.35147 1.6843 2.52883 -0.34594 0.59019 2.45924 
-0.34594 1.78431 2.45924 -0.34452 2.08633 1.46537 -0.34452 2.08633 2.00558 
-0.34345 0.9784 2.65113 -0.34345 1.3961 2.65113 -0.33855 0.77817 2.58285 
-0.33855 1.59633 2.58285 -0.33732 0.49648 2.37505 -0.33732 1.87802 2.37505 
-0.33689 1.18725 2.67702 -0.33333 2.06917 2.0688 -0.33115 0.33539 2.14128 
-0.33115 2.03911 2.14128 -0.33112 0.92731 2.64255 -0.33112 1.4472 2.64255 
-0.32843 1.13463 2.67853 -0.32843 1.23988 2.67853 -0.32776 0.37238 2.21355 
-0.32776 2.00212 2.21355 -0.32144 0.41409 2.28219 -0.32144 1.96042 2.28219 
-0.3208 2.13376 1.70061 -0.3208 2.13376 1.77034 -0.32076 0.73363 2.56694 
-0.32076 1.64087 2.56694 -0.31947 2.12921 1.63222 -0.31947 2.12921 1.83873 
-0.31878 1.08194 2.67743 -0.31878 1.29256 2.67743 -0.31786 0.87694 2.6314 
-0.31786 1.49756 2.6314 -0.31763 0.63019 2.5028 -0.31763 1.74432 2.5028 
-0.3168 2.12013 1.56409 -0.3168 2.12013 1.90686 -0.31284 2.10663 1.497 
-0.31284 2.10663 1.97395 -0.31041 0.53333 2.42543 -0.31041 1.84117 2.42543 
-0.30822 1.02981 2.67367 -0.30822 1.34469 2.67367 -0.3037 0.82746 2.6177 
-0.3037 1.54704 2.6177 -0.30233 2.09124 1.43315 -0.30233 2.09124 2.0378 
-0.30109 2.06372 2.11116 -0.29891 0.44544 2.33579 -0.29891 1.92906 2.33579 
-0.29826 0.34449 2.18357 -0.29826 2.03002 2.18357 -0.29594 0.97699 2.66725 
-0.29594 1.39751 2.66725 -0.29372 0.3843 2.25412 -0.29372 1.99021 2.25412 
-0.29028 1.18725 2.69242 -0.28868 0.779 2.6015 -0.28868 1.5955 2.6015 
-0.28744 0.67274 2.54335 -0.28744 1.70176 2.54335 -0.28338 0.92596 2.6582 
-0.28338 1.44854 2.6582 -0.28206 0.5732 2.47262 -0.28206 1.80131 2.47262 
-0.28137 1.1345 2.69362 -0.28137 1.24 2.69362 -0.28108 2.14693 1.73548 
-0.28043 2.14468 1.66703 -0.28043 2.14468 1.80392 -0.27845 2.13794 1.5989 
-0.27845 2.13794 1.87205 -0.27517 2.12674 1.53141 -0.27517 2.12674 1.93954 
-0.27262 0.47989 2.38764 -0.27262 1.89461 2.38764 -0.27165 1.0819 2.69209 
-0.27165 1.2926 2.69209 -0.2706 2.11113 1.46488 -0.2706 2.11113 2.00607 
-0.2701 2.08633 2.08 -0.26975 0.87547 2.64654 -0.26975 1.49903 2.64654 
-0.26799 2.05576 2.15245 -0.26428 0.35611 2.22471 -0.26428 2.0184 2.22471 
-0.26005 1.02877 2.68797 -0.26005 1.34573 2.68797 -0.25882 0.39858 2.29315 
-0.25882 1.97593 2.29315 -0.25607 0.71707 2.58008 -0.25607 1.65743 2.58008 
-0.25536 0.82612 2.63235 -0.25536 1.54838 2.63235 -0.25263 0.61418 2.51507 
-0.25263 1.76032 2.51507 -0.24768 0.9761 2.68103 -0.24768 1.3984 2.68103 
-0.24614 2.15586 1.70077 -0.24614 2.15586 1.77018 -0.24506 0.51797 2.43691 
-0.24506 1.85653 2.43691 -0.24481 2.15133 1.6324 -0.24481 2.15133 1.83855 
-0.24298 1.18725 2.70551 -0.24216 2.14227 1.56434 -0.24216 2.14227 1.90661 
-0.23848 2.10663 2.04832 -0.23822 2.1288 1.49726 -0.23822 2.1288 1.97369 
-0.23712 2.07873 2.12153 -0.23465 0.92507 2.67153 -0.23465 1.44943 2.67153 
-0.23416 0.32985 2.19376 -0.23416 2.04466 2.19376 -0.23388 1.13446 2.70631 
-0.23388 1.24004 2.70631 -0.23327 0.43085 2.34657 -0.23327 1.94365 2.34657 
-0.22951 0.37001 2.2641 -0.22951 2.00449 2.2641 -0.22275 1.0813 2.70458 
-0.22275 1.2932 2.70458 -0.22209 0.65766 2.55414 -0.22209 1.71684 2.55414 
-0.22094 0.87479 2.65935 -0.22094 1.49971 2.65935 -0.21787 0.77109 2.61828 
-0.21787 1.60341 2.61828 -0.2169 0.55899 2.48263 -0.2169 1.81551 2.48263 
-0.21108 2.16472 1.73548 -0.21095 1.02818 2.69994 -0.21095 1.34632 2.69994 
-0.21057 2.16237 1.66615 -0.21057 2.16237 1.8048 -0.20841 2.15556 1.59786 
-0.20841 2.15556 1.87309 -0.20667 0.46656 2.39722 -0.20667 1.90794 2.39722 
-0.20568 2.09952 2.08967 -0.20526 2.14419 1.53021 -0.20526 2.14419 1.94074 
-0.20407 2.12674 1.46031 -0.20407 2.12674 2.01064 -0.20366 2.0686 2.16179 
-0.19963 0.34351 2.23371 -0.19963 2.031 2.23371 -0.19881 0.97575 2.69242 
-0.19881 1.39875 2.69242 -0.19509 0.38644 2.30173 -0.19509 1.18725 2.71626 
-0.19509 1.98806 2.30173 -0.18692 0.60108 2.52381 -0.18692 1.77342 2.52381 
-0.18558 0.9248 2.68241 -0.18558 1.44971 2.68241 -0.18453 0.71015 2.59473 
-0.18453 1.66435 2.59473 -0.18446 1.13403 2.71687 -0.18446 1.24047 2.71687 
-0.18384 0.81925 2.64695 -0.18384 1.55525 2.64695 -0.17912 0.50556 2.44485 
-0.17912 1.86895 2.44485 -0.17515 2.17118 1.70077 -0.17515 2.17118 1.77018 
-0.17448 2.16643 1.63171 -0.17448 2.16643 1.83924 -0.17328 1.08096 2.7146 
-0.17328 1.29354 2.7146 -0.1723 2.08983 2.13003 -0.17181 2.15728 1.56366 
-0.17181 2.15728 1.90729 -0.17139 2.12013 2.05227 -0.17114 2.14227 1.49331 
-0.17114 2.14227 1.97764 -0.16924 0.31912 2.20207 -0.16924 2.05538 2.20207 
-0.16905 0.42007 2.35423 -0.16905 1.95443 2.35423 -0.16531 0.35944 2.27157 
-0.16531 2.01506 2.27157 -0.16159 1.02821 2.70943 -0.16159 1.34629 2.70943 
-0.15076 0.54765 2.48925 -0.15076 1.82685 2.48925 -0.14958 0.65141 2.56644 
-0.14958 1.72309 2.56644 -0.14943 0.97593 2.7014 -0.14943 1.39858 2.7014 
-0.14857 0.86927 2.67186 -0.14857 1.50524 2.67186 -0.14673 1.18725 2.72465 
-0.1459 0.76541 2.63033 -0.1459 1.60909 2.63033 -0.14174 0.45736 2.40418 
-0.14174 1.91714 2.40418 -0.13928 2.1775 1.73548 -0.13895 2.17513 1.66633 
-0.13895 2.17513 1.80462 -0.13843 2.07757 2.16926 -0.13798 2.11083 2.0932 
-0.13795 2.16804 1.59753 -0.13795 2.16804 1.87342 -0.13762 2.15556 1.52707 
-0.13762 2.15556 1.94388 -0.13658 2.13794 1.45702 -0.13658 2.13794 2.01393 
-0.13594 1.13399 2.72476 -0.13594 1.24051 2.72476 -0.13491 0.3344 2.23991 
-0.13491 2.0401 2.23991 -0.13053 0.37774 2.30789 -0.13053 1.99676 2.30789 
-0.12447 1.08069 2.72196 -0.12447 1.29381 2.72196 -0.11383 0.59618 2.53402 
-0.11383 1.77833 2.53402 -0.11378 0.49764 2.45066 -0.11378 1.87686 2.45066 
-0.11267 0.92009 2.69252 -0.11267 1.45441 2.69252 -0.11264 1.02796 2.71626 
-0.11264 1.34654 2.71626 -0.11138 0.70544 2.60464 -0.11138 1.66906 2.60464 
-0.11089 0.81463 2.65681 -0.11089 1.55987 2.65681 -0.10442 2.18118 1.70078 
-0.10442 2.18118 1.77017 -0.10418 2.09902 2.13274 -0.10417 0.31171 2.20726 
-0.10417 2.06279 2.20726 -0.10377 2.16643 1.561 -0.10377 2.16643 1.90995 
-0.10375 2.17643 1.63172 -0.10375 2.17643 1.83923 -0.1036 0.41275 2.3595 
-0.1036 1.96176 2.3595 -0.10325 2.12921 2.05494 -0.10308 2.15133 1.49067 
-0.10308 2.15133 1.98028 -0.1002 0.3523 2.27659 -0.1002 2.02221 2.27659 
-0.09802 1.18725 2.73066 -0.08682 1.13388 2.73027 -0.08682 1.24062 2.73027 
-0.07625 0.64809 2.57422 -0.07625 1.72641 2.57422 -0.07619 0.45133 2.40824 
-0.07619 1.92318 2.40824 -0.07559 0.54211 2.49579 -0.07559 1.8324 2.49579 
-0.0754 0.86546 2.67928 -0.0754 1.50904 2.67928 -0.07536 1.08068 2.72692 
-0.07536 1.29383 2.72692 -0.07493 0.97413 2.70962 -0.07493 1.40037 2.70962 
-0.07315 0.76199 2.63759 -0.07315 1.61251 2.63759 -0.06963 2.11777 2.09504 
-0.06961 0.32898 2.24392 -0.06961 2.04552 2.24392 -0.06948 2.18483 1.73548 
-0.06938 2.08406 2.17242 -0.06932 2.16237 1.5249 -0.06932 2.16237 1.94605 
-0.06931 2.18244 1.66617 -0.06931 2.18244 1.80478 -0.06914 2.17513 1.59653 
-0.06914 2.17513 1.87442 -0.06845 2.14468 2.0159 -0.0654 0.3725 2.31159 
-0.0654 2.002 2.31159 -0.04907 1.18725 2.73427 -0.03824 0.59244 2.53843 
-0.03824 1.78206 2.53843 -0.03823 0.70308 2.60961 -0.03823 1.67142 2.60961 
-0.0382 0.4939 2.45506 -0.0382 1.8806 2.45506 -0.0382 0.40896 2.36221 
-0.0382 1.96555 2.36221 -0.03779 0.91888 2.69805 -0.03779 1.45563 2.69805 
-0.03779 0.8123 2.66175 -0.03779 1.5622 2.66175 -0.03776 1.02675 2.72179 
-0.03776 1.34775 2.72179 -0.03776 1.13385 2.73333 -0.03776 1.24065 2.73333 
-0.03487 2.10337 2.13486 -0.03487 2.13376 2.05628 -0.03485 0.30736 2.20938 
-0.03485 2.06714 2.20938 -0.03485 0.34868 2.27915 -0.03485 2.02583 2.27915 
-0.0347 2.17118 1.56033 -0.0347 2.17118 1.91062 -0.0347 2.15586 1.48934 
-0.0347 2.15586 1.98161 -0.0347 2.18118 1.63105 -0.0347 2.18118 1.8399 
-0.0347 2.18605 1.70078 -0.0347 2.18605 1.77017 0 0.32689 2.24516 
0 0.37075 2.31283 0 0.44918 2.4102 0 0.54025 2.49797 
0 0.64651 2.57667 0 0.76085 2.64001 0 0.86455 2.68197 
0 0.97353 2.71237 0 1.08037 2.72975 0 1.18725 2.73548 
0 1.29413 2.72975 0 1.40098 2.71237 0 1.50996 2.68197 
0 1.61365 2.64001 0 1.72799 2.57667 0 1.83425 2.49797 
0 1.92532 2.4102 0 2.00375 2.31283 0 2.04761 2.24516 
0 2.08623 2.17347 0 2.12003 2.09592 0 2.14693 2.01656 
0 2.16472 1.5244 0 2.16472 1.94655 0 2.1775 1.59619 
0 2.1775 1.87476 0 2.18483 1.666 0 2.18483 1.80495 
0 2.18725 1.73548 0.0347 2.18605 1.70078 0.0347 2.18605 1.77017 
0.0347 2.18118 1.63105 0.0347 2.18118 1.8399 0.0347 2.15586 1.48934 
0.0347 2.15586 1.98161 0.0347 2.17118 1.56033 0.0347 2.17118 1.91062 
0.03485 0.34868 2.27915 0.03485 2.02583 2.27915 0.03485 0.30736 2.20938 
0.03485 2.06714 2.20938 0.03487 2.13376 2.05628 0.03487 2.10337 2.13486 
0.03776 1.13385 2.73333 0.03776 1.24065 2.73333 0.03776 1.02675 2.72179 
0.03776 1.34775 2.72179 0.03779 0.8123 2.66175 0.03779 1.5622 2.66175 
0.03779 0.91888 2.69805 0.03779 1.45563 2.69805 0.0382 0.40896 2.36221 
0.0382 1.96555 2.36221 0.0382 0.4939 2.45506 0.0382 1.8806 2.45506 
0.03823 0.70308 2.60961 0.03823 1.67142 2.60961 0.03824 0.59244 2.53843 
0.03824 1.78206 2.53843 0.04907 1.18725 2.73427 0.0654 0.3725 2.31159 
0.0654 2.002 2.31159 0.06845 2.14468 2.0159 0.06914 2.17513 1.59653 
0.06914 2.17513 1.87442 0.06931 2.18244 1.66617 0.06931 2.18244 1.80478 
0.06932 2.16237 1.5249 0.06932 2.16237 1.94605 0.06938 2.08406 2.17242 
0.06948 2.18483 1.73548 0.06961 0.32898 2.24392 0.06961 2.04552 2.24392 
0.06963 2.11777 2.09504 0.07315 0.76199 2.63759 0.07315 1.61251 2.63759 
0.07493 0.97413 2.70962 0.07493 1.40037 2.70962 0.07536 1.08068 2.72692 
0.07536 1.29383 2.72692 0.0754 0.86546 2.67928 0.0754 1.50904 2.67928 
0.07559 0.54211 2.49579 0.07559 1.8324 2.49579 0.07619 0.45133 2.40824 
0.07619 1.92318 2.40824 0.07625 0.64809 2.57422 0.07625 1.72641 2.57422 
0.08682 1.13388 2.73027 0.08682 1.24062 2.73027 0.09802 1.18725 2.73066 
0.1002 0.3523 2.27659 0.1002 2.02221 2.27659 0.10308 2.15133 1.49067 
0.10308 2.15133 1.98028 0.10325 2.12921 2.05494 0.1036 0.41275 2.3595 
0.1036 1.96176 2.3595 0.10375 2.17643 1.63172 0.10375 2.17643 1.83923 
0.10377 2.16643 1.561 0.10377 2.16643 1.90995 0.10417 0.31171 2.20726 
0.10417 2.06279 2.20726 0.10418 2.09902 2.13274 0.10442 2.18118 1.70078 
0.10442 2.18118 1.77017 0.11089 0.81463 2.65681 0.11089 1.55987 2.65681 
0.11138 0.70544 2.60464 0.11138 1.66906 2.60464 0.11264 1.02796 2.71626 
0.11264 1.34654 2.71626 0.11267 0.92009 2.69252 0.11267 1.45441 2.69252 
0.11378 0.49764 2.45066 0.11378 1.87686 2.45066 0.11383 0.59618 2.53402 
0.11383 1.77833 2.53402 0.12447 1.08069 2.72196 0.12447 1.29381 2.72196 
0.13053 0.37774 2.30789 0.13053 1.99676 2.30789 0.13491 0.3344 2.23991 
0.13491 2.0401 2.23991 0.13594 1.13399 2.72476 0.13594 1.24051 2.72476 
0.13658 2.13794 1.45702 0.13658 2.13794 2.01393 0.13762 2.15556 1.52707 
0.13762 2.15556 1.94388 0.13795 2.16804 1.59753 0.13795 2.16804 1.87342 
0.13798 2.11083 2.0932 0.13843 2.07757 2.16926 0.13895 2.17513 1.66633 
0.13895 2.17513 1.80462 0.13928 2.1775 1.73548 0.14174 0.45736 2.40418 
0.14174 1.91714 2.40418 0.1459 0.76541 2.63033 0.1459 1.60909 2.63033 
0.14673 1.18725 2.72465 0.14857 0.86927 2.67186 0.14857 1.50524 2.67186 
0.14943 0.97593 2.7014 0.14943 1.39858 2.7014 0.14958 0.65141 2.56644 
0.14958 1.72309 2.56644 0.15076 0.54765 2.48925 0.15076 1.82685 2.48925 
0.16159 1.02821 2.70943 0.16159 1.34629 2.70943 0.16531 0.35944 2.27157 
0.16531 2.01506 2.27157 0.16905 0.42007 2.35423 0.16905 1.95443 2.35423 
0.16924 0.31912 2.20207 0.16924 2.05538 2.20207 0.17114 2.14227 1.49331 
0.17114 2.14227 1.97764 0.17139 2.12013 2.05227 0.17181 2.15728 1.56366 
0.17181 2.15728 1.90729 0.1723 2.08983 2.13003 0.17328 1.08096 2.7146 
0.17328 1.29354 2.7146 0.17448 2.16643 1.63171 0.17448 2.16643 1.83924 
0.17515 2.17118 1.70077 0.17515 2.17118 1.77018 0.17912 0.50556 2.44485 
0.17912 1.86895 2.44485 0.18384 0.81925 2.64695 0.18384 1.55525 2.64695 
0.18446 1.13403 2.71687 0.18446 1.24047 2.71687 0.18453 0.71015 2.59473 
0.18453 1.66435 2.59473 0.18558 0.9248 2.68241 0.18558 1.44971 2.68241 
0.18692 0.60108 2.52381 0.18692 1.77342 2.52381 0.19509 0.38644 2.30173 
0.19509 1.18725 2.71626 0.19509 1.98806 2.30173 0.19881 0.97575 2.69242 
0.19881 1.39875 2.69242 0.19963 0.34351 2.23371 0.19963 2.031 2.23371 
0.20366 2.0686 2.16179 0.20407 2.12674 1.46031 0.20407 2.12674 2.01064 
0.20526 2.14419 1.53021 0.20526 2.14419 1.94074 0.20568 2.09952 2.08967 
0.20667 0.46656 2.39722 0.20667 1.90794 2.39722 0.20841 2.15556 1.59786 
0.20841 2.15556 1.87309 0.21057 2.16237 1.66615 0.21057 2.16237 1.8048 
0.21095 1.02818 2.69994 0.21095 1.34632 2.69994 0.21108 2.16472 1.73548 
0.2169 0.55899 2.48263 0.2169 1.81551 2.48263 0.21787 0.77109 2.61828 
0.21787 1.60341 2.61828 0.22094 0.87479 2.65935 0.22094 1.49971 2.65935 
0.22209 0.65766 2.55414 0.22209 1.71684 2.55414 0.22275 1.0813 2.70458 
0.22275 1.2932 2.70458 0.22951 0.37001 2.2641 0.22951 2.00449 2.2641 
0.23327 0.43085 2.34657 0.23327 1.94365 2.34657 0.23388 1.13446 2.70631 
0.23388 1.24004 2.70631 0.23416 0.32985 2.19376 0.23416 2.04466 2.19376 
0.23465 0.92507 2.67153 0.23465 1.44943 2.67153 0.23712 2.07873 2.12153 
0.23822 2.1288 1.49726 0.23822 2.1288 1.97369 0.23848 2.10663 2.04832 
0.24216 2.14227 1.56434 0.24216 2.14227 1.90661 0.24298 1.18725 2.70551 
0.24481 2.15133 1.6324 0.24481 2.15133 1.83855 0.24506 0.51797 2.43691 
0.24506 1.85653 2.43691 0.24614 2.15586 1.70077 0.24614 2.15586 1.77018 
0.24768 0.9761 2.68103 0.24768 1.3984 2.68103 0.25263 0.61418 2.51507 
0.25263 1.76032 2.51507 0.25536 0.82612 2.63235 0.25536 1.54838 2.63235 
0.25607 0.71707 2.58008 0.25607 1.65743 2.58008 0.25882 0.39858 2.29315 
0.25882 1.97593 2.29315 0.26005 1.02877 2.68797 0.26005 1.34573 2.68797 
0.26428 0.35611 2.22471 0.26428 2.0184 2.22471 0.26799 2.05576 2.15245 
0.26975 0.87547 2.64654 0.26975 1.49903 2.64654 0.2701 2.08633 2.08 
0.2706 2.11113 1.46488 0.2706 2.11113 2.00607 0.27165 1.0819 2.69209 
0.27165 1.2926 2.69209 0.27262 0.47989 2.38764 0.27262 1.89461 2.38764 
0.27517 2.12674 1.53141 0.27517 2.12674 1.93954 0.27845 2.13794 1.5989 
0.27845 2.13794 1.87205 0.28043 2.14468 1.66703 0.28043 2.14468 1.80392 
0.28108 2.14693 1.73548 0.28137 1.1345 2.69362 0.28137 1.24 2.69362 
0.28206 0.5732 2.47262 0.28206 1.80131 2.47262 0.28338 0.92596 2.6582 
0.28338 1.44854 2.6582 0.28744 0.67274 2.54335 0.28744 1.70176 2.54335 
0.28868 0.779 2.6015 0.28868 1.5955 2.6015 0.29028 1.18725 2.69242 
0.29372 0.3843 2.25412 0.29372 1.99021 2.25412 0.29594 0.97699 2.66725 
0.29594 1.39751 2.66725 0.29826 0.34449 2.18357 0.29826 2.03002 2.18357 
0.29891 0.44544 2.33579 0.29891 1.92906 2.33579 0.30109 2.06372 2.11116 
0.30233 2.09124 1.43315 0.30233 2.09124 2.0378 0.3037 0.82746 2.6177 
0.3037 1.54704 2.6177 0.30822 1.02981 2.67367 0.30822 1.34469 2.67367 
0.31041 0.53333 2.42543 0.31041 1.84117 2.42543 0.31284 2.10663 1.497 
0.31284 2.10663 1.97395 0.3168 2.12013 1.56409 0.3168 2.12013 1.90686 
0.31763 0.63019 2.5028 0.31763 1.74432 2.5028 0.31786 0.87694 2.6314 
0.31786 1.49756 2.6314 0.31878 1.08194 2.67743 0.31878 1.29256 2.67743 
0.31947 2.12921 1.63222 0.31947 2.12921 1.83873 0.32076 0.73363 2.56694 
0.32076 1.64087 2.56694 0.3208 2.13376 1.70061 0.3208 2.13376 1.77034 
0.32144 0.41409 2.28219 0.32144 1.96042 2.28219 0.32776 0.37238 2.21355 
0.32776 2.00212 2.21355 0.32843 1.13463 2.67853 0.32843 1.23988 2.67853 
0.33112 0.92731 2.64255 0.33112 1.4472 2.64255 0.33115 0.33539 2.14128 
0.33115 2.03911 2.14128 0.33333 2.06917 2.0688 0.33689 1.18725 2.67702 
0.33732 0.49648 2.37505 0.33732 1.87802 2.37505 0.33855 0.77817 2.58285 
0.33855 1.59633 2.58285 0.34345 0.9784 2.65113 0.34345 1.3961 2.65113 
0.34452 2.08633 1.46537 0.34452 2.08633 2.00558 0.34594 0.59019 2.45924 
0.34594 1.78431 2.45924 0.35147 0.6902 2.52883 0.35147 1.6843 2.52883 
0.35352 0.82685 2.59868 0.35352 1.54765 2.59868 0.3542 2.09952 1.5298 
0.3542 2.09952 1.94115 0.35479 1.0301 2.65712 0.35479 1.34441 2.65712 
0.35566 0.40169 2.24183 0.35566 1.97282 2.24183 0.35773 2.11083 1.5975 
0.35773 2.11083 1.87345 0.35957 2.11777 1.66585 0.35957 2.11777 1.8051 
0.36044 2.12003 1.73548 0.36079 0.46312 2.32324 0.36079 1.91138 2.32324 
0.36084 0.36287 2.17158 0.36084 2.01164 2.17158 0.36353 2.04498 2.099 
0.36513 1.08223 2.66049 0.36513 1.29227 2.66049 0.36779 0.8768 2.61203 
0.36779 1.49771 2.61203 0.36994 0.73377 2.54634 0.36994 1.64073 2.54634 
0.37384 0.5514 2.41071 0.37384 1.8231 2.41071 0.37444 1.13467 2.66123 
0.37444 1.23983 2.66123 0.37569 2.06372 1.43439 0.37569 2.06372 2.03656 
0.38067 0.6489 2.48731 0.38067 1.7256 2.48731 0.38098 0.92735 2.62278 
0.38098 1.44716 2.62278 0.38268 0.43291 2.26888 0.38268 1.18725 2.65935 
0.38268 1.9416 2.26888 0.38606 2.07873 1.49835 0.38606 2.07873 1.9726 
0.38747 0.7785 2.56179 0.38747 1.596 2.56179 0.38901 0.3916 2.19981 
0.38901 1.98291 2.19981 0.39285 0.35578 2.12832 0.39285 2.01872 2.12832 
0.394 0.98001 2.63092 0.394 1.39449 2.63092 0.39455 2.08983 1.56318 
0.39455 2.08983 1.90777 0.39726 2.09902 1.63129 0.39726 2.09902 1.83966 
0.39855 0.51652 2.361 0.39855 1.85798 2.361 0.39938 2.10337 1.70061 
0.39938 2.10337 1.77034 0.39996 0.69128 2.50622 0.39996 1.68322 2.50622 
0.40265 0.8275 2.57717 0.40265 1.547 2.57717 0.40521 1.03187 2.6364 
0.40521 1.34264 2.6364 0.4058 2.03911 1.40433 0.4058 2.03911 2.06662 
0.40825 0.6099 2.44258 0.40825 1.7646 2.44258 0.41555 1.08443 2.63921 
0.41555 1.29007 2.63921 0.41625 0.42244 2.2272 0.41625 1.95207 2.2272 
0.41667 0.87754 2.59015 0.41667 1.49696 2.59015 0.41697 2.05576 1.46749 
0.41697 2.05576 2.00346 0.41829 0.73517 2.52329 0.41829 1.63933 2.52329 
0.42122 0.38404 2.1567 0.42122 1.99046 2.1567 0.42156 0.48419 2.30819 
0.42156 1.89031 2.30819 0.4247 1.13697 2.63941 0.4247 1.23753 2.63941 
0.42631 2.0686 1.53182 0.42631 2.0686 1.93913 0.42756 1.18725 2.63946 
0.42832 0.65117 2.46291 0.42832 1.72333 2.46291 0.43067 0.9295 2.60039 
0.43067 1.445 2.60039 0.43378 2.07757 1.59705 0.43378 2.07757 1.8739 
0.43407 0.57338 2.39482 0.43407 1.80113 2.39482 0.43529 0.77999 2.53838 
0.43529 1.59451 2.53838 0.4361 0.36287 2.09631 0.4361 2.01164 2.09631 
0.43694 2.08406 1.66609 0.43694 2.08406 1.80486 0.438 2.08623 1.73548 
0.44229 0.45496 2.25328 0.44229 1.91954 2.25328 0.44338 0.98223 2.60805 
0.44338 1.39227 2.60805 0.44731 0.69378 2.4814 0.44731 1.68072 2.4814 
0.4481 2.03002 1.43722 0.4481 2.03002 2.03373 0.44858 0.41424 2.18406 
0.44858 1.96026 2.18406 0.45036 0.82922 2.5534 0.45036 1.54528 2.5534 
0.4547 1.03436 2.6129 0.4547 1.34014 2.6129 0.45532 0.61282 2.41571 
0.45532 1.76168 2.41571 0.45804 0.53948 2.34424 0.45804 1.83502 2.34424 
0.45829 2.04466 1.50132 0.45829 2.04466 1.96963 0.46433 0.3916 2.12449 
0.46433 1.98291 2.12449 0.46472 1.08693 2.61523 0.46472 1.28757 2.61523 
0.46518 0.73764 2.49801 0.46518 1.63686 2.49801 0.46554 0.88019 2.56553 
0.46554 1.49431 2.56553 0.4666 2.05538 1.56623 0.4666 2.05538 1.90472 
0.46865 1.13703 2.61743 0.46865 1.23747 2.61743 0.4714 1.18725 2.6174 
0.47179 2.06279 1.63131 0.47179 2.06279 1.83964 0.4739 2.06714 1.70062 
0.4739 2.06714 1.77033 0.47486 0.4463 2.21034 0.47486 1.9282 2.21034 
0.47523 0.65443 2.43566 0.47523 1.72007 2.43566 0.47808 0.37238 2.06324 
0.47808 2.00212 1.40771 0.47808 2.00212 2.06324 0.47936 0.93238 2.57527 
0.47936 1.44212 2.57527 0.48005 0.50836 2.29105 0.48005 1.86614 2.29105 
0.48013 0.57772 2.3663 0.48013 1.79679 2.3663 0.48187 0.78264 2.5127 
0.48187 1.59187 2.5127 0.48924 2.0184 1.47119 0.48924 2.0184 1.99976 
0.49145 0.98506 2.58259 0.49145 1.38944 2.58259 0.49172 0.42244 2.15173 
0.49172 1.95207 2.15173 0.49421 0.69762 2.45382 0.49421 1.67688 2.45382 
0.49818 0.83267 2.52674 0.49818 1.54183 2.52674 0.49824 2.031 1.53585 
0.49824 2.031 1.9351 0.5 0.48014 2.23548 0.5 1.89436 2.23548 
0.50104 0.61744 2.38683 0.50104 1.75707 2.38683 0.50257 1.03736 2.58692 
0.50257 1.33714 2.58692 0.50307 0.54521 2.31402 0.50307 1.82929 2.31402 
0.50443 2.0401 1.60057 0.50443 2.0401 1.87038 0.50636 0.40169 2.09113 
0.50636 1.97282 1.37982 0.50636 1.97282 2.09113 0.50776 1.08703 2.59112 
0.50776 1.28747 2.59112 0.50845 2.04552 1.66587 0.50845 2.04552 1.80508 
0.50969 2.04761 1.73548 0.51169 1.13719 2.59319 0.51169 1.23731 2.59319 
0.51188 0.74179 2.47001 0.51188 1.63271 2.47001 0.51301 0.88377 2.53842 
0.51301 1.49074 2.53842 0.5141 1.18725 2.5932 0.51781 0.45496 2.17776 
0.51781 1.91954 2.17776 0.51864 0.3843 2.0292 0.51864 1.99021 1.44175 
0.51864 1.99021 2.0292 0.52101 0.6595 2.40632 0.52101 1.715 2.40632 
0.52393 0.51569 2.25941 0.52393 1.85881 2.25941 0.52495 0.58385 2.33575 
0.52495 1.79066 2.33575 0.52631 0.93576 2.54772 0.52631 1.43875 2.54772 
0.52709 0.78643 2.48482 0.52709 1.58807 2.48482 0.52862 2.00449 1.50596 
0.52862 2.00449 1.96499 0.5334 0.43291 2.11816 0.5334 1.9416 1.35279 
0.5334 1.9416 2.11816 0.53609 2.01506 1.57016 0.53609 2.01506 1.90079 
0.53806 0.98849 2.55462 0.53806 1.38601 2.55462 0.53964 0.70291 2.4241 
0.53964 1.67159 2.4241 0.54112 2.02221 1.63528 0.54112 2.02221 1.83567 
0.54319 0.83673 2.49842 0.54319 1.53777 2.49842 0.54367 2.02583 1.70062 
0.54367 2.02583 1.77033 0.54449 1.03775 2.56081 0.54449 1.33676 2.56081 
0.54529 0.62373 2.35604 0.54529 1.75077 2.35604 0.5466 0.55286 2.28208 
0.5466 1.82164 2.28208 0.54671 0.41409 2.05691 0.54671 1.96042 1.41404 
0.54671 1.96042 2.05691 0.54957 1.08737 2.56493 0.54957 1.28713 2.56493 
0.55326 1.13725 2.56698 0.55326 1.23725 2.56698 0.55557 0.50836 2.21552 
0.55557 1.18725 2.56694 0.55557 1.86614 2.21552 0.5559 0.7466 2.44031 
0.5559 1.62791 2.44031 0.55768 0.39858 1.99429 0.55768 1.97593 1.47666 
0.55768 1.97593 1.99429 0.55796 0.88834 2.50965 0.55796 1.48616 2.50965 
0.56503 0.66615 2.37516 0.56503 1.70835 2.37516 0.56626 1.98806 1.54038 
0.56626 1.98806 1.93057 0.56795 0.59155 2.30343 0.56795 1.78295 2.30343 
0.57081 0.79136 2.45481 0.57081 1.58314 2.45481 0.57102 0.94056 2.51847 
0.57102 1.43394 2.51847 0.57241 1.99676 1.60495 0.57241 1.99676 1.866 
0.57271 0.48419 2.15704 0.57271 1.89031 1.31391 0.57271 1.89031 2.15704 
0.57611 2.002 1.67007 0.57611 2.002 1.80088 0.57735 2.00375 1.73548 
0.57854 0.54521 2.23854 0.57854 1.82929 2.23854 0.5792 0.98867 2.5261 
0.5792 1.38584 2.5261 0.58246 0.7087 2.39253 0.58246 1.66581 2.39253 
0.58564 1.038 2.53219 0.58564 1.33651 2.53219 0.58694 0.84205 2.46783 
0.58694 1.53245 2.46783 0.58777 0.46312 2.09626 0.58777 1.91138 1.37469 
0.58777 1.91138 2.09626 0.58794 0.63168 2.32341 0.58794 1.74282 2.32341 
0.59082 1.08794 2.53615 0.59082 1.28656 2.53615 0.59449 1.13789 2.53806 
0.59449 1.23661 2.53806 0.5957 1.18725 2.53868 0.59854 0.75265 2.40843 
0.59854 1.62186 2.40843 0.60027 0.58385 2.26043 0.60027 1.79066 2.26043 
0.60031 0.44544 2.03439 0.60031 1.92906 1.43656 0.60031 1.92906 2.03439 
0.6013 0.89378 2.47865 0.6013 1.48072 2.47865 0.60651 0.67315 2.34198 
0.60651 1.70135 2.34198 0.60876 0.53948 2.19352 0.60876 1.83502 1.27743 
0.60876 1.83502 2.19352 0.61084 0.94126 2.48805 0.61084 1.43324 2.48805 
0.6111 0.43085 1.96875 0.6111 1.94365 1.5022 0.6111 1.94365 1.96875 
0.61292 0.79741 2.42276 0.61292 1.57709 2.42276 0.61875 1.95443 1.56642 
0.61875 1.95443 1.90453 0.61889 0.98934 2.49561 0.61889 1.38517 2.49561 
0.62056 0.62373 2.28077 0.62056 1.75077 2.28077 0.62361 0.71585 2.35909 
0.62361 1.65865 2.35909 0.62403 1.96176 1.63188 0.62403 1.96176 1.83907 
0.62552 1.03886 2.50144 0.62552 1.33564 2.50144 0.62553 0.51652 2.13402 
0.62553 1.85798 1.33693 0.62553 1.85798 2.13402 0.62674 1.96555 1.69728 
0.62674 1.96555 1.77367 0.62877 0.84838 2.43534 0.62877 1.52612 2.43534 
0.63057 1.08876 2.50533 0.63057 1.28574 2.50533 0.63083 0.57772 2.2156 
0.63083 1.79679 1.25535 0.63083 1.79679 2.2156 0.63325 1.13795 2.50785 
0.63325 1.23655 2.50785 0.63439 1.18725 2.50849 0.63922 0.7597 2.37469 
0.63922 1.61481 2.37469 0.63957 0.49648 2.0728 0.63957 1.87802 1.39815 
0.63957 1.87802 2.0728 0.63969 0.66615 2.3005 0.63969 1.70835 2.3005 
0.63979 0.895 2.44629 0.63979 1.4795 2.44629 0.6493 0.94257 2.45557 
0.6493 1.43193 2.45557 0.65136 0.61744 2.23652 0.65136 1.75707 1.23443 
0.65136 1.75707 2.23652 0.65216 0.47989 2.0081 0.65216 1.89461 1.46285 
0.65216 1.89461 2.0081 0.65328 0.80457 2.38876 0.65328 1.56993 2.38876 
0.65703 0.9905 2.46322 0.65703 1.384 2.46322 0.65706 0.7087 2.31794 
0.65706 1.66581 2.31794 0.65935 0.57338 2.16955 0.65935 1.80113 1.3014 
0.65935 1.80113 2.16955 0.66174 0.46656 1.94214 0.66174 1.90794 1.52881 
0.66174 1.90794 1.94214 0.66364 1.04011 2.46892 0.66364 1.33439 2.46892 
0.66577 0.85036 2.40125 0.66577 1.52414 2.40125 0.66795 1.08888 2.47315 
0.66795 1.28562 2.47315 0.66871 0.45736 1.87721 0.66871 1.91714 1.59374 
0.66871 1.91714 1.87721 0.67066 1.13812 2.47561 0.67066 1.23638 2.47561 
0.67085 0.6595 2.25648 0.67085 1.715 1.21447 0.67085 1.715 2.25648 
0.67156 1.18725 2.47643 0.67276 1.92318 1.65928 0.67276 1.92318 1.81167 
0.67296 0.75265 2.33401 0.67296 1.62186 2.33401 0.67472 1.92532 1.73548 
0.67524 0.5514 2.10931 0.67524 1.8231 1.36164 0.67524 1.8231 2.10931 
0.67666 0.89697 2.41213 0.67666 1.47754 1.05882 0.67666 1.47754 2.41213 
0.68023 0.61282 2.19079 0.68023 1.76168 1.28016 0.68023 1.76168 2.19079 
0.68592 0.94427 2.42139 0.68592 1.43023 1.04956 0.68592 1.43023 2.42139 
0.68728 0.79741 2.34839 0.68728 1.57709 1.12256 0.68728 1.57709 2.34839 
0.68862 0.70291 2.27511 0.68862 1.67159 1.19584 0.68862 1.67159 2.27511 
0.68995 0.53333 2.04588 0.68995 1.84117 1.42507 0.68995 1.84117 2.04588 
0.69352 0.99216 2.42899 0.69352 1.38234 1.04196 0.69352 1.38234 2.42899 
0.69945 1.04052 2.43493 0.69945 1.33398 2.43493 0.69987 0.84838 2.36424 
0.69987 1.52612 1.10671 0.69987 1.52612 2.36424 0.70019 0.65443 2.2107 
0.70019 1.72007 1.26025 0.70019 1.72007 2.2107 0.70144 0.51797 1.98054 
0.70144 1.85653 1.49041 0.70144 1.85653 1.98054 0.7037 1.08923 2.43918 
0.7037 1.28527 2.43918 0.70484 0.7466 2.29138 0.70484 1.62791 1.17957 
0.70484 1.62791 2.29138 0.70626 1.13818 2.44173 0.70626 1.23632 2.44173 
0.70711 0.6099 2.14372 0.70711 1.18725 2.44258 0.70711 1.7646 1.32723 
0.70711 1.7646 2.14372 0.70937 0.50556 1.91459 0.70937 1.86895 1.55636 
0.70937 1.86895 1.91459 0.71082 0.895 2.37527 0.71082 1.4795 1.09568 
0.71082 1.4795 2.37527 0.71519 0.49764 1.84925 0.71519 1.87686 1.6217 
0.71519 1.87686 1.84925 0.71834 0.69762 2.22969 0.71834 1.67688 1.24126 
0.71834 1.67688 2.22969 0.71933 0.79136 2.30629 0.71933 1.58314 1.16466 
0.71933 1.58314 2.30629 0.71959 0.4939 1.77368 0.71959 1.8806 1.69727 
0.71959 1.8806 1.77368 0.7201 0.94257 2.38478 0.7201 1.43193 1.08617 
0.7201 1.43193 2.38478 0.72377 0.59019 2.08142 0.72377 1.78431 1.38953 
0.72377 1.78431 2.08142 0.72743 0.65117 2.1638 0.72743 1.72333 1.30715 
0.72743 1.72333 2.1638 0.72774 0.9905 2.3925 0.72774 1.384 1.07845 
0.72774 1.384 2.3925 0.73235 0.84205 2.32241 0.73235 1.53245 1.14854 
0.73235 1.53245 2.32241 0.73344 1.04011 2.39911 0.73344 1.33439 1.07184 
0.73344 1.33439 2.39911 0.73454 0.74179 2.24736 0.73454 1.63271 1.22359 
0.73454 1.63271 2.24736 0.73714 0.5732 2.01754 0.73714 1.80131 1.45341 
0.73714 1.80131 2.01754 0.73768 1.08888 2.40343 0.73768 1.28562 1.06752 
0.73768 1.28562 2.40343 0.74014 1.13812 2.40614 0.74014 1.23638 2.40614 
0.74095 1.18725 2.40703 0.74318 0.89378 2.33678 0.74318 1.48072 1.13417 
0.74318 1.48072 2.33678 0.74592 0.69378 2.18279 0.74592 1.68072 1.28816 
0.74592 1.68072 2.18279 0.74716 0.55899 1.95238 0.74716 1.81551 1.51857 
0.74716 1.81551 1.95238 0.74934 0.78643 2.26257 0.74934 1.58807 1.20838 
0.74934 1.58807 2.26257 0.75184 0.6489 2.11615 0.75184 1.7256 1.3548 
0.75184 1.7256 2.11615 0.75257 0.94126 2.34631 0.75257 1.43324 1.12464 
0.75257 1.43324 2.34631 0.75378 0.54765 1.88623 0.75378 1.82685 1.58472 
0.75378 1.82685 1.88623 0.76014 0.98934 2.35436 0.76014 1.38517 1.11659 
0.76014 1.38517 2.35436 0.76031 0.54211 1.65988 0.76031 0.54211 1.81107 
0.76031 1.8324 1.65988 0.76031 1.8324 1.81107 0.76249 0.54025 1.73548 
0.76249 1.83425 1.73548 0.76254 0.73764 2.20065 0.76254 1.63686 1.2703 
0.76254 1.63686 2.20065 0.76294 0.83673 2.27867 0.76294 1.53777 1.19228 
0.76294 1.53777 2.27867 0.76597 1.03886 2.361 0.76597 1.33564 1.10995 
0.76597 1.33564 2.361 0.76733 0.63019 1.41785 0.76733 0.63019 2.0531 
0.76733 1.74432 1.41785 0.76733 1.74432 2.0531 0.76986 1.08876 2.36605 
0.76986 1.28574 1.1049 0.76986 1.28574 2.36605 0.77074 0.69128 2.13544 
0.77074 1.68322 1.33551 0.77074 1.68322 2.13544 0.77237 1.13795 2.36873 
0.77237 1.23655 1.10222 0.77237 1.23655 2.36873 0.77301 1.18725 2.36987 
0.77417 0.88834 2.29343 0.77417 1.48616 1.17752 0.77417 1.48616 2.29343 
0.77723 0.78264 2.21735 0.77723 1.59187 1.2536 0.77723 1.59187 2.21735 
0.7796 0.61418 1.48285 0.7796 0.61418 1.9881 0.7796 1.76032 1.48285 
0.7796 1.76032 1.9881 0.78299 0.94056 2.30649 0.78299 1.43394 1.16446 
0.78299 1.43394 2.30649 0.78781 0.73517 2.15377 0.78781 1.63933 1.31718 
0.78781 1.63933 2.15377 0.78833 0.60108 1.54855 0.78833 0.60108 1.9224 
0.78833 1.77342 1.54855 0.78833 1.77342 1.9224 0.79063 0.98867 2.31467 
0.79063 1.38584 1.15628 0.79063 1.38584 2.31467 0.79126 0.83267 2.23365 
0.79126 1.54183 1.2373 0.79126 1.54183 2.23365 0.79335 0.6902 1.38401 
0.79335 0.6902 2.08694 0.79335 1.6843 1.38401 0.79335 1.6843 2.08694 
0.79671 1.038 2.32111 0.79671 1.33651 1.14984 0.79671 1.33651 2.32111 
0.79855 0.59618 1.62165 0.79855 0.59618 1.8493 0.79855 1.77833 1.62165 
0.79855 1.77833 1.8493 0.80067 1.08794 2.32629 0.80067 1.28656 1.14466 
0.80067 1.28656 2.32629 0.80258 1.13789 2.32997 0.80258 1.23661 1.14098 
0.80258 1.23661 2.32997 0.80291 0.77999 2.17077 0.80291 1.59451 1.30018 
0.80291 1.59451 2.17077 0.80295 0.88377 2.24848 0.80295 1.49074 1.22247 
0.80295 1.49074 2.24848 0.80296 0.59244 1.69724 0.80296 0.59244 1.77371 
0.80296 1.78206 1.69724 0.80296 1.78206 1.77371 0.80321 1.18725 1.13978 
0.80321 1.18725 2.33117 0.80787 0.67274 1.44803 0.80787 0.67274 2.02292 
0.80787 1.70176 1.44803 0.80787 1.70176 2.02292 0.81086 0.73377 1.36553 
0.81086 0.73377 2.10542 0.81086 1.64073 1.36553 0.81086 1.64073 2.10542 
0.81225 0.93576 2.26179 0.81225 1.43875 1.20916 0.81225 1.43875 2.26179 
0.81792 0.82922 2.18583 0.81792 1.54528 1.28512 0.81792 1.54528 2.18583 
0.81866 0.65766 1.51338 0.81866 0.65766 1.95757 0.81866 1.71684 1.51338 
0.81866 1.71684 1.95757 0.81914 0.98849 2.27353 0.81914 1.38601 1.19742 
0.81914 1.38601 2.27353 0.82533 1.03775 2.27997 0.82533 1.33676 1.19098 
0.82533 1.33676 2.27997 0.82631 0.7785 1.348 0.82631 0.7785 2.12295 
0.82631 1.596 1.348 0.82631 1.596 2.12295 0.82946 1.08737 1.18591 
0.82946 1.08737 2.28504 0.82946 1.28713 1.18591 0.82946 1.28713 2.28504 
0.83005 0.88019 2.20101 0.83005 1.49431 1.26994 0.83005 1.49431 2.20101 
0.83097 0.65141 1.5859 0.83097 0.65141 1.88505 0.83097 1.72309 1.5859 
0.83097 1.72309 1.88505 0.83147 0.73363 1.41472 0.83147 0.73363 2.05623 
0.83147 1.18725 1.1799 0.83147 1.18725 2.29105 0.83147 1.64087 1.41472 
0.83147 1.64087 2.05623 0.83151 1.13725 1.18221 0.83151 1.13725 2.28874 
0.83151 1.23725 1.18221 0.83151 1.23725 2.28874 0.83874 0.64809 1.65923 
0.83874 0.64809 1.81172 0.83874 1.72641 1.65923 0.83874 1.72641 1.81172 
0.8398 0.93238 1.25612 0.8398 0.93238 2.21483 0.8398 1.44212 1.25612 
0.8398 1.44212 2.21483 0.84119 0.64651 1.73548 0.84119 1.72799 1.73548 
0.8417 0.8275 1.33283 0.8417 0.8275 2.13812 0.8417 1.547 1.33283 
0.8417 1.547 2.13812 0.84461 0.71707 1.47941 0.84461 0.71707 1.99154 
0.84461 1.65743 1.47941 0.84461 1.65743 1.99154 0.84711 0.98506 1.24403 
0.84711 0.98506 2.22692 0.84711 1.38944 1.24403 0.84711 1.38944 2.22692 
0.84737 0.77817 1.39692 0.84737 0.77817 2.07403 0.84737 1.59633 1.39692 
0.84737 1.59633 2.07403 0.85144 1.03736 1.23291 0.85144 1.03736 2.23804 
0.85144 1.33714 1.23291 0.85144 1.33714 2.23804 0.85467 0.87754 1.3188 
0.85467 0.87754 2.15215 0.85467 1.49696 1.3188 0.85467 1.49696 2.15215 
0.85565 1.08703 1.22771 0.85565 1.08703 2.24324 0.85565 1.28747 1.22771 
0.85565 1.28747 2.24324 0.85771 1.13719 1.22379 0.85771 1.13719 2.24716 
0.85771 1.23731 1.22379 0.85771 1.23731 2.24716 0.85773 1.18725 1.22137 
0.85773 1.18725 2.24958 0.85926 0.71015 1.55094 0.85926 0.71015 1.92001 
0.85926 1.66435 1.55094 0.85926 1.66435 1.92001 0.86321 0.82685 1.38195 
0.86321 0.82685 2.089 0.86321 1.54765 1.38195 0.86321 1.54765 2.089 
0.86492 0.9295 1.3048 0.86492 0.9295 2.16615 0.86492 1.445 1.3048 
0.86492 1.445 2.16615 0.86603 0.779 1.4468 0.86603 0.779 2.02415 
0.86603 1.5955 1.4468 0.86603 1.5955 2.02415 0.86917 0.70544 1.6241 
0.86917 0.70544 1.84685 0.86917 1.66906 1.6241 0.86917 1.66906 1.84685 
0.87257 0.98223 1.2921 0.87257 0.98223 2.17885 0.87257 1.39227 1.2921 
0.87257 1.39227 2.17885 0.87414 0.70308 1.69724 0.87414 0.70308 1.77371 
0.87414 1.67142 1.69724 0.87414 1.67142 1.77371 0.87655 0.8768 1.36768 
0.87655 0.8768 2.10327 0.87655 1.49771 1.36768 0.87655 1.49771 2.10327 
0.87742 1.03436 1.28077 0.87742 1.03436 2.19018 0.87742 1.34014 1.28077 
0.87742 1.34014 2.19018 0.87975 1.08693 1.27075 0.87975 1.08693 2.2002 
0.87975 1.28757 1.27075 0.87975 1.28757 2.2002 0.88192 1.18725 1.26408 
0.88192 1.18725 2.20687 0.88195 1.13703 1.26682 0.88195 1.13703 2.20413 
0.88195 1.23747 1.26682 0.88195 1.23747 2.20413 0.88222 0.82746 1.43178 
0.88222 0.82746 2.03917 0.88222 1.54704 1.43178 0.88222 1.54704 2.03917 
0.88281 0.77109 1.5176 0.88281 0.77109 1.95335 0.88281 1.60341 1.5176 
0.88281 1.60341 1.95335 0.8873 0.92735 1.3545 0.8873 0.92735 2.11645 
0.8873 1.44716 1.3545 0.8873 1.44716 2.11645 0.89486 0.76541 1.58958 
0.89486 0.76541 1.88137 0.89486 1.60909 1.58958 0.89486 1.60909 1.88137 
0.89544 0.98001 1.34148 0.89544 0.98001 2.12947 0.89544 1.39449 1.34148 
0.89544 1.39449 2.12947 0.89592 0.87694 1.41761 0.89592 0.87694 2.05334 
0.89592 1.49756 1.41761 0.89592 1.49756 2.05334 0.89687 0.82612 1.48012 
0.89687 0.82612 1.99083 0.89687 1.54838 1.48012 0.89687 1.54838 1.99083 
0.90092 1.03187 1.33026 0.90092 1.03187 2.14069 0.90092 1.34264 1.33026 
0.90092 1.34264 2.14069 0.90211 0.76199 1.66233 0.90211 0.76199 1.80862 
0.90211 1.61251 1.66233 0.90211 1.61251 1.80862 0.90374 1.08443 1.31992 
0.90374 1.08443 2.15103 0.90374 1.29007 1.31992 0.90374 1.29007 2.15103 
0.90394 1.13697 1.31077 0.90394 1.13697 2.16018 0.90394 1.23753 1.31077 
0.90394 1.23753 2.16018 0.90399 1.18725 1.30792 0.90399 1.18725 2.16303 
0.90453 0.76085 1.73548 0.90453 1.61365 1.73548 0.90708 0.92731 1.40435 
0.90708 0.92731 2.0666 0.90708 1.4472 1.40435 0.90708 1.4472 2.0666 
0.91106 0.87547 1.46573 0.91106 0.87547 2.00522 0.91106 1.49903 1.46573 
0.91106 1.49903 2.00522 0.91147 0.81925 1.55163 0.91147 0.81925 1.91932 
0.91147 1.55525 1.55163 0.91147 1.55525 1.91932 0.91566 0.9784 1.39203 
0.91566 0.9784 2.07892 0.91566 1.3961 1.39203 0.91566 1.3961 2.07892 
0.92133 0.81463 1.62458 0.92133 0.81463 1.84637 0.92133 1.55987 1.62458 
0.92133 1.55987 1.84637 0.92164 1.0301 1.38068 0.92164 1.0301 2.09027 
0.92164 1.34441 1.38068 0.92164 1.34441 2.09027 0.92272 0.92596 1.45209 
0.92272 0.92596 2.01886 0.92272 1.44854 1.45209 0.92272 1.44854 2.01886 
0.92388 0.87479 1.51453 0.92388 0.87479 1.95642 0.92388 1.18725 1.35279 
0.92388 1.18725 2.11816 0.92388 1.49971 1.51453 0.92388 1.49971 1.95642 
0.92501 1.08223 1.37034 0.92501 1.08223 2.10061 0.92501 1.29227 1.37034 
0.92501 1.29227 2.10061 0.92576 1.13467 1.36104 0.92576 1.13467 2.10991 
0.92576 1.23983 1.36104 0.92576 1.23983 2.10991 0.92628 0.8123 1.69769 
0.92628 0.8123 1.77326 0.92628 1.5622 1.69769 0.92628 1.5622 1.77326 
0.93178 0.97699 1.43954 0.93178 0.97699 2.03141 0.93178 1.39751 1.43954 
0.93178 1.39751 2.03141 0.93606 0.92507 1.50083 0.93606 0.92507 1.97012 
0.93606 1.44943 1.50083 0.93606 1.44943 1.97012 0.93638 0.86927 1.5869 
0.93638 0.86927 1.88405 0.93638 1.50524 1.5869 0.93638 1.50524 1.88405 
0.93819 1.02981 1.42725 0.93819 1.02981 2.0437 0.93819 1.34469 1.42725 
0.93819 1.34469 2.0437 0.94154 1.18725 1.39859 0.94154 1.18725 2.07236 
0.94196 1.08194 1.41669 0.94196 1.08194 2.05426 0.94196 1.29256 1.41669 
0.94196 1.29256 2.05426 0.94306 1.13463 1.40704 0.94306 1.13463 2.06391 
0.94306 1.23988 1.40704 0.94306 1.23988 2.06391 0.94381 0.86546 1.66008 
0.94381 0.86546 1.81087 0.94381 1.50904 1.66008 0.94381 1.50904 1.81087 
0.94555 0.9761 1.48779 0.94555 0.9761 1.98316 0.94555 1.3984 1.48779 
0.94555 1.3984 1.98316 0.9465 0.86455 1.73548 0.9465 1.50996 1.73548 
0.94693 0.9248 1.54989 0.94693 0.9248 1.92106 0.94693 1.44971 1.54989 
0.94693 1.44971 1.92106 0.9525 1.02877 1.47542 0.9525 1.02877 1.99553 
0.9525 1.34573 1.47542 0.9525 1.34573 1.99553 0.95661 1.0819 1.46382 
0.95661 1.0819 2.00713 0.95661 1.2926 1.46382 0.95661 1.2926 2.00713 
0.95694 1.18725 1.44519 0.95694 1.18725 2.02576 0.95694 0.97575 1.53667 
0.95694 0.97575 1.93428 0.95694 1.39875 1.53667 0.95694 1.39875 1.93428 
0.95704 0.92009 1.6228 0.95704 0.92009 1.84815 0.95704 1.45441 1.6228 
0.95704 1.45441 1.84815 0.95815 1.1345 1.4541 0.95815 1.1345 2.01685 
0.95815 1.24 1.4541 0.95815 1.24 2.01685 0.96257 0.91888 1.69769 
0.96257 0.91888 1.77326 0.96257 1.45563 1.69769 0.96257 1.45563 1.77326 
0.96447 1.02818 1.52453 0.96447 1.02818 1.94642 0.96447 1.34632 1.52453 
0.96447 1.34632 1.94642 0.96593 0.97593 1.58605 0.96593 0.97593 1.8849 
0.96593 1.39858 1.58605 0.96593 1.39858 1.8849 0.9691 1.0813 1.51273 
0.9691 1.0813 1.95822 0.9691 1.2932 1.51273 0.9691 1.2932 1.95822 
0.97003 1.18725 1.49249 0.97003 1.18725 1.97846 0.97083 1.13446 1.50159 
0.97083 1.13446 1.96936 0.97083 1.24004 1.50159 0.97083 1.24004 1.96936 
0.97396 1.02821 1.57388 0.97396 1.02821 1.89707 0.97396 1.34629 1.57388 
0.97396 1.34629 1.89707 0.97415 0.97413 1.66055 0.97415 0.97413 1.8104 
0.97415 1.40037 1.66055 0.97415 1.40037 1.8104 0.97689 0.97353 1.73548 
0.97689 1.40098 1.73548 0.97912 1.08096 1.56219 0.97912 1.08096 1.90876 
0.97912 1.29354 1.56219 0.97912 1.29354 1.90876 0.98079 1.02796 1.62284 
0.98079 1.02796 1.84811 0.98079 1.18725 1.54038 0.98079 1.18725 1.93057 
0.98079 1.34654 1.62284 0.98079 1.34654 1.84811 0.9814 1.13403 1.55102 
0.9814 1.13403 1.91993 0.9814 1.24047 1.55102 0.9814 1.24047 1.91993 
0.98631 1.02675 1.69771 0.98631 1.02675 1.77324 0.98631 1.34775 1.69771 
0.98631 1.34775 1.77324 0.98648 1.08069 1.611 0.98648 1.08069 1.85995 
0.98648 1.29381 1.611 0.98648 1.29381 1.85995 0.98918 1.18725 1.58874 
0.98918 1.18725 1.88221 0.98928 1.13399 1.59953 0.98928 1.13399 1.87142 
0.98928 1.24051 1.59953 0.98928 1.24051 1.87142 0.99144 1.08068 1.66012 
0.99144 1.08068 1.81083 0.99144 1.29383 1.66012 0.99144 1.29383 1.81083 
0.99427 1.08037 1.73548 0.99427 1.29413 1.73548 0.99479 1.13388 1.64866 
0.99479 1.13388 1.82229 0.99479 1.24062 1.64866 0.99479 1.24062 1.82229 
0.99518 1.18725 1.63746 0.99518 1.18725 1.83349 0.99786 1.13385 1.69771 
0.99786 1.13385 1.77324 0.99786 1.24065 1.69771 0.99786 1.24065 1.77324 
0.9988 1.18725 1.68641 0.9988 1.18725 1.78454 1 1.18725 1.73548 
-1 -1.18725 1.73548 -0.9988 -1.18725 1.68641 -0.9988 -1.18725 1.78454 
-0.99786 -1.24065 1.69771 -0.99786 -1.24065 1.77324 -0.99786 -1.13385 1.69771 
-0.99786 -1.13385 1.77324 -0.99518 -1.18725 1.63746 -0.99518 -1.18725 1.83349 
-0.99479 -1.24062 1.64866 -0.99479 -1.24062 1.82229 -0.99479 -1.13388 1.64866 
-0.99479 -1.13388 1.82229 -0.99427 -1.29413 1.73548 -0.99427 -1.08037 1.73548 
-0.99144 -1.29383 1.66012 -0.99144 -1.29383 1.81083 -0.99144 -1.08068 1.66012 
-0.99144 -1.08068 1.81083 -0.98928 -1.24051 1.59953 -0.98928 -1.24051 1.87142 
-0.98928 -1.13399 1.59953 -0.98928 -1.13399 1.87142 -0.98918 -1.18725 1.58874 
-0.98918 -1.18725 1.88221 -0.98648 -1.29381 1.611 -0.98648 -1.29381 1.85995 
-0.98648 -1.08069 1.611 -0.98648 -1.08069 1.85995 -0.98631 -1.34775 1.69771 
-0.98631 -1.34775 1.77324 -0.98631 -1.02675 1.69771 -0.98631 -1.02675 1.77324 
-0.9814 -1.24047 1.55102 -0.9814 -1.24047 1.91993 -0.9814 -1.13403 1.55102 
-0.9814 -1.13403 1.91993 -0.98079 -1.34654 1.62284 -0.98079 -1.34654 1.84811 
-0.98079 -1.18725 1.54038 -0.98079 -1.18725 1.93057 -0.98079 -1.02796 1.62284 
-0.98079 -1.02796 1.84811 -0.97912 -1.29354 1.56219 -0.97912 -1.29354 1.90876 
-0.97912 -1.08096 1.56219 -0.97912 -1.08096 1.90876 -0.97689 -1.40098 1.73548 
-0.97689 -0.97353 1.73548 -0.97415 -1.40037 1.66055 -0.97415 -1.40037 1.8104 
-0.97415 -0.97413 1.66055 -0.97415 -0.97413 1.8104 -0.97396 -1.34629 1.57388 
-0.97396 -1.34629 1.89707 -0.97396 -1.02821 1.57388 -0.97396 -1.02821 1.89707 
-0.97083 -1.24004 1.50159 -0.97083 -1.24004 1.96936 -0.97083 -1.13446 1.50159 
-0.97083 -1.13446 1.96936 -0.97003 -1.18725 1.49249 -0.97003 -1.18725 1.97846 
-0.9691 -1.2932 1.51273 -0.9691 -1.2932 1.95822 -0.9691 -1.0813 1.51273 
-0.9691 -1.0813 1.95822 -0.96593 -1.39858 1.58605 -0.96593 -1.39858 1.8849 
-0.96593 -0.97593 1.58605 -0.96593 -0.97593 1.8849 -0.96447 -1.34632 1.52453 
-0.96447 -1.34632 1.94642 -0.96447 -1.02818 1.52453 -0.96447 -1.02818 1.94642 
-0.96257 -1.45563 1.69769 -0.96257 -1.45563 1.77326 -0.96257 -0.91888 1.69769 
-0.96257 -0.91888 1.77326 -0.95815 -1.24 1.4541 -0.95815 -1.24 2.01685 
-0.95815 -1.1345 1.4541 -0.95815 -1.1345 2.01685 -0.95704 -1.45441 1.6228 
-0.95704 -1.45441 1.84815 -0.95704 -0.92009 1.6228 -0.95704 -0.92009 1.84815 
-0.95694 -1.39875 1.53667 -0.95694 -1.39875 1.93428 -0.95694 -0.97575 1.53667 
-0.95694 -0.97575 1.93428 -0.95694 -1.18725 1.44519 -0.95694 -1.18725 2.02576 
-0.95661 -1.2926 1.46382 -0.95661 -1.2926 2.00713 -0.95661 -1.0819 1.46382 
-0.95661 -1.0819 2.00713 -0.9525 -1.34573 1.47542 -0.9525 -1.34573 1.99553 
-0.9525 -1.02877 1.47542 -0.9525 -1.02877 1.99553 -0.94693 -1.44971 1.54989 
-0.94693 -1.44971 1.92106 -0.94693 -0.9248 1.54989 -0.94693 -0.9248 1.92106 
-0.9465 -1.50996 1.73548 -0.9465 -0.86455 1.73548 -0.94555 -1.3984 1.48779 
-0.94555 -1.3984 1.98316 -0.94555 -0.9761 1.48779 -0.94555 -0.9761 1.98316 
-0.94381 -1.50904 1.66008 -0.94381 -1.50904 1.81087 -0.94381 -0.86546 1.66008 
-0.94381 -0.86546 1.81087 -0.94306 -1.23988 1.40704 -0.94306 -1.23988 2.06391 
-0.94306 -1.13463 1.40704 -0.94306 -1.13463 2.06391 -0.94196 -1.29256 1.41669 
-0.94196 -1.29256 2.05426 -0.94196 -1.08194 1.41669 -0.94196 -1.08194 2.05426 
-0.94154 -1.18725 1.39859 -0.94154 -1.18725 2.07236 -0.93819 -1.34469 1.42725 
-0.93819 -1.34469 2.0437 -0.93819 -1.02981 1.42725 -0.93819 -1.02981 2.0437 
-0.93638 -1.50524 1.5869 -0.93638 -1.50524 1.88405 -0.93638 -0.86927 1.5869 
-0.93638 -0.86927 1.88405 -0.93606 -1.44943 1.50083 -0.93606 -1.44943 1.97012 
-0.93606 -0.92507 1.50083 -0.93606 -0.92507 1.97012 -0.93178 -1.39751 1.43954 
-0.93178 -1.39751 2.03141 -0.93178 -0.97699 1.43954 -0.93178 -0.97699 2.03141 
-0.92628 -1.5622 1.69769 -0.92628 -1.5622 1.77326 -0.92628 -0.8123 1.69769 
-0.92628 -0.8123 1.77326 -0.92576 -1.23983 1.36104 -0.92576 -1.23983 2.10991 
-0.92576 -1.13467 1.36104 -0.92576 -1.13467 2.10991 -0.92501 -1.29227 1.37034 
-0.92501 -1.29227 2.10061 -0.92501 -1.08223 1.37034 -0.92501 -1.08223 2.10061 
-0.92388 -1.49971 1.51453 -0.92388 -1.49971 1.95642 -0.92388 -1.18725 1.35279 
-0.92388 -1.18725 2.11816 -0.92388 -0.87479 1.51453 -0.92388 -0.87479 1.95642 
-0.92272 -1.44854 1.45209 -0.92272 -1.44854 2.01886 -0.92272 -0.92596 1.45209 
-0.92272 -0.92596 2.01886 -0.92164 -1.34441 1.38068 -0.92164 -1.34441 2.09027 
-0.92164 -1.0301 1.38068 -0.92164 -1.0301 2.09027 -0.92133 -1.55987 1.62458 
-0.92133 -1.55987 1.84637 -0.92133 -0.81463 1.62458 -0.92133 -0.81463 1.84637 
-0.91566 -1.3961 1.39203 -0.91566 -1.3961 2.07892 -0.91566 -0.9784 1.39203 
-0.91566 -0.9784 2.07892 -0.91147 -1.55525 1.55163 -0.91147 -1.55525 1.91932 
-0.91147 -0.81925 1.55163 -0.91147 -0.81925 1.91932 -0.91106 -1.49903 1.46573 
-0.91106 -1.49903 2.00522 -0.91106 -0.87547 1.46573 -0.91106 -0.87547 2.00522 
-0.90708 -1.4472 1.40435 -0.90708 -1.4472 2.0666 -0.90708 -0.92731 1.40435 
-0.90708 -0.92731 2.0666 -0.90453 -1.61365 1.73548 -0.90453 -0.76085 1.73548 
-0.90399 -1.18725 1.30792 -0.90399 -1.18725 2.16303 -0.90394 -1.23753 1.31077 
-0.90394 -1.23753 2.16018 -0.90394 -1.13697 1.31077 -0.90394 -1.13697 2.16018 
-0.90374 -1.29007 1.31992 -0.90374 -1.29007 2.15103 -0.90374 -1.08443 1.31992 
-0.90374 -1.08443 2.15103 -0.90211 -1.61251 1.66233 -0.90211 -1.61251 1.80862 
-0.90211 -0.76199 1.66233 -0.90211 -0.76199 1.80862 -0.90092 -1.34264 1.33026 
-0.90092 -1.34264 2.14069 -0.90092 -1.03187 1.33026 -0.90092 -1.03187 2.14069 
-0.89687 -1.54838 1.48012 -0.89687 -1.54838 1.99083 -0.89687 -0.82612 1.48012 
-0.89687 -0.82612 1.99083 -0.89592 -1.49756 1.41761 -0.89592 -1.49756 2.05334 
-0.89592 -0.87694 1.41761 -0.89592 -0.87694 2.05334 -0.89544 -1.39449 1.34148 
-0.89544 -1.39449 2.12947 -0.89544 -0.98001 1.34148 -0.89544 -0.98001 2.12947 
-0.89486 -1.60909 1.58958 -0.89486 -1.60909 1.88137 -0.89486 -0.76541 1.58958 
-0.89486 -0.76541 1.88137 -0.8873 -1.44716 1.3545 -0.8873 -1.44716 2.11645 
-0.8873 -0.92735 1.3545 -0.8873 -0.92735 2.11645 -0.88281 -1.60341 1.5176 
-0.88281 -1.60341 1.95335 -0.88281 -0.77109 1.5176 -0.88281 -0.77109 1.95335 
-0.88222 -1.54704 1.43178 -0.88222 -1.54704 2.03917 -0.88222 -0.82746 1.43178 
-0.88222 -0.82746 2.03917 -0.88195 -1.23747 1.26682 -0.88195 -1.23747 2.20413 
-0.88195 -1.13703 1.26682 -0.88195 -1.13703 2.20413 -0.88192 -1.18725 1.26408 
-0.88192 -1.18725 2.20687 -0.87975 -1.28757 1.27075 -0.87975 -1.28757 2.2002 
-0.87975 -1.08693 1.27075 -0.87975 -1.08693 2.2002 -0.87742 -1.34014 1.28077 
-0.87742 -1.34014 2.19018 -0.87742 -1.03436 1.28077 -0.87742 -1.03436 2.19018 
-0.87655 -1.49771 1.36768 -0.87655 -1.49771 2.10327 -0.87655 -0.8768 1.36768 
-0.87655 -0.8768 2.10327 -0.87414 -1.67142 1.69724 -0.87414 -1.67142 1.77371 
-0.87414 -0.70308 1.69724 -0.87414 -0.70308 1.77371 -0.87257 -1.39227 1.2921 
-0.87257 -1.39227 2.17885 -0.87257 -0.98223 1.2921 -0.87257 -0.98223 2.17885 
-0.86917 -1.66906 1.6241 -0.86917 -1.66906 1.84685 -0.86917 -0.70544 1.6241 
-0.86917 -0.70544 1.84685 -0.86603 -1.5955 1.4468 -0.86603 -1.5955 2.02415 
-0.86603 -0.779 1.4468 -0.86603 -0.779 2.02415 -0.86492 -1.445 1.3048 
-0.86492 -1.445 2.16615 -0.86492 -0.9295 1.3048 -0.86492 -0.9295 2.16615 
-0.86321 -1.54765 1.38195 -0.86321 -1.54765 2.089 -0.86321 -0.82685 1.38195 
-0.86321 -0.82685 2.089 -0.85926 -1.66435 1.55094 -0.85926 -1.66435 1.92001 
-0.85926 -0.71015 1.55094 -0.85926 -0.71015 1.92001 -0.85773 -1.18725 1.22137 
-0.85773 -1.18725 2.24958 -0.85771 -1.23731 1.22379 -0.85771 -1.23731 2.24716 
-0.85771 -1.13719 1.22379 -0.85771 -1.13719 2.24716 -0.85565 -1.28747 1.22771 
-0.85565 -1.28747 2.24324 -0.85565 -1.08703 1.22771 -0.85565 -1.08703 2.24324 
-0.85467 -1.49696 1.3188 -0.85467 -1.49696 2.15215 -0.85467 -0.87754 1.3188 
-0.85467 -0.87754 2.15215 -0.85144 -1.33714 1.23291 -0.85144 -1.33714 2.23804 
-0.85144 -1.03736 1.23291 -0.85144 -1.03736 2.23804 -0.84737 -1.59633 1.39692 
-0.84737 -1.59633 2.07403 -0.84737 -0.77817 1.39692 -0.84737 -0.77817 2.07403 
-0.84711 -1.38944 1.24403 -0.84711 -1.38944 2.22692 -0.84711 -0.98506 1.24403 
-0.84711 -0.98506 2.22692 -0.84461 -1.65743 1.47941 -0.84461 -1.65743 1.99154 
-0.84461 -0.71707 1.47941 -0.84461 -0.71707 1.99154 -0.8417 -1.547 1.33283 
-0.8417 -1.547 2.13812 -0.8417 -0.8275 1.33283 -0.8417 -0.8275 2.13812 
-0.84119 -1.72799 1.73548 -0.84119 -0.64651 1.73548 -0.8398 -1.44212 1.25612 
-0.8398 -1.44212 2.21483 -0.8398 -0.93238 1.25612 -0.8398 -0.93238 2.21483 
-0.83874 -1.72641 1.65923 -0.83874 -1.72641 1.81172 -0.83874 -0.64809 1.65923 
-0.83874 -0.64809 1.81172 -0.83151 -1.23725 1.18221 -0.83151 -1.23725 2.28874 
-0.83151 -1.13725 1.18221 -0.83151 -1.13725 2.28874 -0.83147 -1.64087 1.41472 
-0.83147 -1.64087 2.05623 -0.83147 -1.18725 1.1799 -0.83147 -1.18725 2.29105 
-0.83147 -0.73363 1.41472 -0.83147 -0.73363 2.05623 -0.83097 -1.72309 1.5859 
-0.83097 -1.72309 1.88505 -0.83097 -0.65141 1.5859 -0.83097 -0.65141 1.88505 
-0.83005 -1.49431 1.26994 -0.83005 -1.49431 2.20101 -0.83005 -0.88019 2.20101 
-0.82946 -1.28713 1.18591 -0.82946 -1.28713 2.28504 -0.82946 -1.08737 1.18591 
-0.82946 -1.08737 2.28504 -0.82631 -1.596 1.348 -0.82631 -1.596 2.12295 
-0.82631 -0.7785 1.348 -0.82631 -0.7785 2.12295 -0.82533 -1.33676 1.19098 
-0.82533 -1.33676 2.27997 -0.82533 -1.03775 2.27997 -0.81914 -1.38601 1.19742 
-0.81914 -1.38601 2.27353 -0.81914 -0.98849 2.27353 -0.81866 -1.71684 1.51338 
-0.81866 -1.71684 1.95757 -0.81866 -0.65766 1.51338 -0.81866 -0.65766 1.95757 
-0.81792 -1.54528 1.28512 -0.81792 -1.54528 2.18583 -0.81792 -0.82922 2.18583 
-0.81225 -1.43875 1.20916 -0.81225 -1.43875 2.26179 -0.81225 -0.93576 2.26179 
-0.81086 -1.64073 1.36553 -0.81086 -1.64073 2.10542 -0.81086 -0.73377 1.36553 
-0.81086 -0.73377 2.10542 -0.80787 -1.70176 1.44803 -0.80787 -1.70176 2.02292 
-0.80787 -0.67274 1.44803 -0.80787 -0.67274 2.02292 -0.80321 -1.18725 1.13978 
-0.80321 -1.18725 2.33117 -0.80296 -1.78206 1.69724 -0.80296 -1.78206 1.77371 
-0.80296 -0.59244 1.69724 -0.80296 -0.59244 1.77371 -0.80295 -1.49074 1.22247 
-0.80295 -1.49074 2.24848 -0.80295 -0.88377 2.24848 -0.80291 -1.59451 1.30018 
-0.80291 -1.59451 2.17077 -0.80291 -0.77999 2.17077 -0.80258 -1.23661 1.14098 
-0.80258 -1.23661 2.32997 -0.80258 -1.13789 2.32997 -0.80067 -1.28656 1.14466 
-0.80067 -1.28656 2.32629 -0.80067 -1.08794 2.32629 -0.79855 -1.77833 1.62165 
-0.79855 -1.77833 1.8493 -0.79855 -0.59618 1.62165 -0.79855 -0.59618 1.8493 
-0.79671 -1.33651 1.14984 -0.79671 -1.33651 2.32111 -0.79671 -1.038 2.32111 
-0.79335 -1.6843 1.38401 -0.79335 -1.6843 2.08694 -0.79335 -0.6902 1.38401 
-0.79335 -0.6902 2.08694 -0.79126 -1.54183 1.2373 -0.79126 -1.54183 2.23365 
-0.79126 -0.83267 2.23365 -0.79063 -1.38584 1.15628 -0.79063 -1.38584 2.31467 
-0.79063 -0.98867 2.31467 -0.78833 -1.77342 1.54855 -0.78833 -1.77342 1.9224 
-0.78833 -0.60108 1.54855 -0.78833 -0.60108 1.9224 -0.78781 -1.63933 1.31718 
-0.78781 -1.63933 2.15377 -0.78781 -0.73517 2.15377 -0.78299 -1.43394 1.16446 
-0.78299 -1.43394 2.30649 -0.78299 -0.94056 2.30649 -0.7796 -1.76032 1.48285 
-0.7796 -1.76032 1.9881 -0.7796 -0.61418 1.48285 -0.7796 -0.61418 1.9881 
-0.77723 -1.59187 1.2536 -0.77723 -1.59187 2.21735 -0.77723 -0.78264 2.21735 
-0.77417 -1.48616 1.17752 -0.77417 -1.48616 2.29343 -0.77417 -0.88834 2.29343 
-0.77301 -1.18725 2.36987 -0.77237 -1.23655 1.10222 -0.77237 -1.23655 2.36873 
-0.77237 -1.13795 2.36873 -0.77074 -1.68322 1.33551 -0.77074 -1.68322 2.13544 
-0.77074 -0.69128 2.13544 -0.76986 -1.28574 1.1049 -0.76986 -1.28574 2.36605 
-0.76986 -1.08876 2.36605 -0.76733 -1.74432 1.41785 -0.76733 -1.74432 2.0531 
-0.76733 -0.63019 1.41785 -0.76733 -0.63019 2.0531 -0.76597 -1.33564 1.10995 
-0.76597 -1.33564 2.361 -0.76597 -1.03886 2.361 -0.76294 -1.53777 1.19228 
-0.76294 -1.53777 2.27867 -0.76294 -0.83673 2.27867 -0.76254 -1.63686 1.2703 
-0.76254 -1.63686 2.20065 -0.76254 -0.73764 2.20065 -0.76249 -1.83425 1.73548 
-0.76249 -0.54025 1.73548 -0.76031 -1.8324 1.65988 -0.76031 -1.8324 1.81107 
-0.76031 -0.54211 1.65988 -0.76031 -0.54211 1.81107 -0.76014 -1.38517 1.11659 
-0.76014 -1.38517 2.35436 -0.76014 -0.98934 2.35436 -0.75378 -1.82685 1.58472 
-0.75378 -1.82685 1.88623 -0.75378 -0.54765 1.88623 -0.75257 -1.43324 1.12464 
-0.75257 -1.43324 2.34631 -0.75257 -0.94126 2.34631 -0.75184 -1.7256 1.3548 
-0.75184 -1.7256 2.11615 -0.75184 -0.6489 2.11615 -0.74934 -1.58807 1.20838 
-0.74934 -1.58807 2.26257 -0.74934 -0.78643 2.26257 -0.74716 -1.81551 1.51857 
-0.74716 -1.81551 1.95238 -0.74716 -0.55899 1.95238 -0.74592 -1.68072 1.28816 
-0.74592 -1.68072 2.18279 -0.74592 -0.69378 2.18279 -0.74318 -1.48072 1.13417 
-0.74318 -1.48072 2.33678 -0.74318 -0.89378 2.33678 -0.74095 -1.18725 2.40703 
-0.74014 -1.23638 2.40614 -0.74014 -1.13812 2.40614 -0.73768 -1.28562 1.06752 
-0.73768 -1.28562 2.40343 -0.73768 -1.08888 2.40343 -0.73714 -1.80131 1.45341 
-0.73714 -1.80131 2.01754 -0.73714 -0.5732 2.01754 -0.73454 -1.63271 1.22359 
-0.73454 -1.63271 2.24736 -0.73454 -0.74179 2.24736 -0.73344 -1.33439 1.07184 
-0.73344 -1.33439 2.39911 -0.73344 -1.04011 2.39911 -0.73235 -1.53245 1.14854 
-0.73235 -1.53245 2.32241 -0.73235 -0.84205 2.32241 -0.72774 -1.384 1.07845 
-0.72774 -1.384 2.3925 -0.72774 -0.9905 2.3925 -0.72743 -1.72333 1.30715 
-0.72743 -1.72333 2.1638 -0.72743 -0.65117 2.1638 -0.72377 -1.78431 1.38953 
-0.72377 -1.78431 2.08142 -0.72377 -0.59019 2.08142 -0.7201 -1.43193 1.08617 
-0.7201 -1.43193 2.38478 -0.7201 -0.94257 2.38478 -0.71959 -1.8806 1.69727 
-0.71959 -1.8806 1.77368 -0.71959 -0.4939 1.77368 -0.71933 -1.58314 1.16466 
-0.71933 -1.58314 2.30629 -0.71933 -0.79136 2.30629 -0.71834 -1.67688 1.24126 
-0.71834 -1.67688 2.22969 -0.71834 -0.69762 2.22969 -0.71519 -1.87686 1.6217 
-0.71519 -1.87686 1.84925 -0.71519 -0.49764 1.84925 -0.71082 -1.4795 1.09568 
-0.71082 -1.4795 2.37527 -0.71082 -0.895 2.37527 -0.70937 -1.86895 1.55636 
-0.70937 -1.86895 1.91459 -0.70937 -0.50556 1.91459 -0.70711 -1.7646 1.32723 
-0.70711 -1.7646 2.14372 -0.70711 -1.18725 2.44258 -0.70711 -0.6099 2.14372 
-0.70626 -1.23632 2.44173 -0.70626 -1.13818 2.44173 -0.70484 -1.62791 1.17957 
-0.70484 -1.62791 2.29138 -0.70484 -0.7466 2.29138 -0.7037 -1.28527 2.43918 
-0.7037 -1.08923 2.43918 -0.70144 -1.85653 1.49041 -0.70144 -1.85653 1.98054 
-0.70144 -0.51797 1.98054 -0.70019 -1.72007 1.26025 -0.70019 -1.72007 2.2107 
-0.70019 -0.65443 2.2107 -0.69987 -1.52612 1.10671 -0.69987 -1.52612 2.36424 
-0.69987 -0.84838 2.36424 -0.69945 -1.33398 2.43493 -0.69945 -1.04052 2.43493 
-0.69352 -1.38234 1.04196 -0.69352 -1.38234 2.42899 -0.69352 -0.99216 2.42899 
-0.68995 -1.84117 1.42507 -0.68995 -1.84117 2.04588 -0.68995 -0.53333 2.04588 
-0.68862 -1.67159 1.19584 -0.68862 -1.67159 2.27511 -0.68862 -0.70291 2.27511 
-0.68728 -1.57709 1.12256 -0.68728 -1.57709 2.34839 -0.68728 -0.79741 2.34839 
-0.68592 -1.43023 1.04956 -0.68592 -1.43023 2.42139 -0.68592 -0.94427 2.42139 
-0.68023 -1.76168 1.28016 -0.68023 -1.76168 2.19079 -0.68023 -0.61282 2.19079 
-0.67666 -1.47754 1.05882 -0.67666 -1.47754 2.41213 -0.67666 -0.89697 2.41213 
-0.67524 -1.8231 1.36164 -0.67524 -1.8231 2.10931 -0.67524 -0.5514 2.10931 
-0.67472 -1.92532 1.73548 -0.67296 -1.62186 2.33401 -0.67296 -0.75265 2.33401 
-0.67276 -1.92318 1.65928 -0.67276 -1.92318 1.81167 -0.67156 -1.18725 2.47643 
-0.67085 -1.715 1.21447 -0.67085 -1.715 2.25648 -0.67085 -0.6595 2.25648 
-0.67066 -1.23638 2.47561 -0.67066 -1.13812 2.47561 -0.66871 -1.91714 1.59374 
-0.66871 -1.91714 1.87721 -0.66871 -0.45736 1.87721 -0.66795 -1.28562 2.47315 
-0.66795 -1.08888 2.47315 -0.66577 -1.52414 2.40125 -0.66577 -0.85036 2.40125 
-0.66364 -1.33439 2.46892 -0.66364 -1.04011 2.46892 -0.66174 -1.90794 1.52881 
-0.66174 -1.90794 1.94214 -0.66174 -0.46656 1.94214 -0.65935 -1.80113 1.3014 
-0.65935 -1.80113 2.16955 -0.65935 -0.57338 2.16955 -0.65706 -1.66581 2.31794 
-0.65706 -0.7087 2.31794 -0.65703 -1.384 2.46322 -0.65703 -0.9905 2.46322 
-0.65328 -1.56993 2.38876 -0.65328 -0.80457 2.38876 -0.65216 -1.89461 1.46285 
-0.65216 -1.89461 2.0081 -0.65216 -0.47989 2.0081 -0.65136 -1.75707 1.23443 
-0.65136 -1.75707 2.23652 -0.65136 -0.61744 2.23652 -0.6493 -1.43193 2.45557 
-0.6493 -0.94257 2.45557 -0.63979 -1.4795 2.44629 -0.63979 -0.895 2.44629 
-0.63969 -1.70835 2.3005 -0.63969 -0.66615 2.3005 -0.63957 -1.87802 1.39815 
-0.63957 -1.87802 2.0728 -0.63957 -0.49648 2.0728 -0.63922 -1.61481 2.37469 
-0.63922 -0.7597 2.37469 -0.63439 -1.18725 2.50849 -0.63325 -1.23655 2.50785 
-0.63325 -1.13795 2.50785 -0.63083 -1.79679 1.25535 -0.63083 -1.79679 2.2156 
-0.63083 -0.57772 2.2156 -0.63057 -1.28574 2.50533 -0.63057 -1.08876 2.50533 
-0.62877 -1.52612 2.43534 -0.62877 -0.84838 2.43534 -0.62674 -1.96555 1.69728 
-0.62674 -1.96555 1.77367 -0.62553 -1.85798 1.33693 -0.62553 -1.85798 2.13402 
-0.62553 -0.51652 2.13402 -0.62552 -1.33564 2.50144 -0.62552 -1.03886 2.50144 
-0.62403 -1.96176 1.63188 -0.62403 -1.96176 1.83907 -0.62361 -1.65865 2.35909 
-0.62361 -0.71585 2.35909 -0.62056 -1.75077 2.28077 -0.62056 -0.62373 2.28077 
-0.61889 -1.38517 2.49561 -0.61889 -0.98934 2.49561 -0.61875 -1.95443 1.56642 
-0.61875 -1.95443 1.90453 -0.61292 -1.57709 2.42276 -0.61292 -0.79741 2.42276 
-0.6111 -1.94365 1.5022 -0.6111 -1.94365 1.96875 -0.6111 -0.43085 1.96875 
-0.61084 -1.43324 2.48805 -0.61084 -0.94126 2.48805 -0.60876 -1.83502 1.27743 
-0.60876 -1.83502 2.19352 -0.60876 -0.53948 2.19352 -0.60651 -1.70135 2.34198 
-0.60651 -0.67315 2.34198 -0.6013 -1.48072 2.47865 -0.6013 -0.89378 2.47865 
-0.60031 -1.92906 1.43656 -0.60031 -1.92906 2.03439 -0.60031 -0.44544 2.03439 
-0.60027 -1.79066 2.26043 -0.60027 -0.58385 2.26043 -0.59854 -1.62186 2.40843 
-0.59854 -0.75265 2.40843 -0.5957 -1.18725 2.53868 -0.59449 -1.23661 2.53806 
-0.59449 -1.13789 2.53806 -0.59082 -1.28656 2.53615 -0.59082 -1.08794 2.53615 
-0.58794 -1.74282 2.32341 -0.58794 -0.63168 2.32341 -0.58777 -1.91138 1.37469 
-0.58777 -1.91138 2.09626 -0.58777 -0.46312 2.09626 -0.58694 -1.53245 2.46783 
-0.58694 -0.84205 2.46783 -0.58564 -1.33651 2.53219 -0.58564 -1.038 2.53219 
-0.58246 -1.66581 2.39253 -0.58246 -0.7087 2.39253 -0.5792 -1.38584 2.5261 
-0.5792 -0.98867 2.5261 -0.57854 -1.82929 2.23854 -0.57854 -0.54521 2.23854 
-0.57735 -2.00375 1.73548 -0.57611 -2.002 1.67007 -0.57611 -2.002 1.80088 
-0.57271 -1.89031 1.31391 -0.57271 -1.89031 2.15704 -0.57271 -0.48419 2.15704 
-0.57241 -1.99676 1.60495 -0.57241 -1.99676 1.866 -0.57102 -1.43394 2.51847 
-0.57102 -0.94056 2.51847 -0.57081 -1.58314 2.45481 -0.57081 -0.79136 2.45481 
-0.56795 -1.78295 2.30343 -0.56795 -0.59155 2.30343 -0.56626 -1.98806 1.54038 
-0.56626 -1.98806 1.93057 -0.56503 -1.70835 2.37516 -0.56503 -0.66615 2.37516 
-0.55796 -1.48616 2.50965 -0.55796 -0.88834 2.50965 -0.55768 -1.97593 1.47666 
-0.55768 -1.97593 1.99429 -0.55768 -0.39858 1.99429 -0.5559 -1.62791 2.44031 
-0.5559 -0.7466 2.44031 -0.55557 -1.86614 2.21552 -0.55557 -1.18725 2.56694 
-0.55557 -0.50836 2.21552 -0.55326 -1.23725 2.56698 -0.55326 -1.13725 2.56698 
-0.54957 -1.28713 2.56493 -0.54957 -1.08737 2.56493 -0.54671 -1.96042 1.41404 
-0.54671 -1.96042 2.05691 -0.54671 -0.41409 2.05691 -0.5466 -1.82164 2.28208 
-0.5466 -0.55286 2.28208 -0.54529 -1.75077 2.35604 -0.54529 -0.62373 2.35604 
-0.54449 -1.33676 2.56081 -0.54449 -1.03775 2.56081 -0.54367 -2.02583 1.70062 
-0.54367 -2.02583 1.77033 -0.54319 -1.53777 2.49842 -0.54319 -0.83673 2.49842 
-0.54112 -2.02221 1.63528 -0.54112 -2.02221 1.83567 -0.53964 -1.67159 2.4241 
-0.53964 -0.70291 2.4241 -0.53806 -1.38601 2.55462 -0.53806 -0.98849 2.55462 
-0.53609 -2.01506 1.57016 -0.53609 -2.01506 1.90079 -0.5334 -1.9416 1.35279 
-0.5334 -1.9416 2.11816 -0.5334 -0.43291 2.11816 -0.52862 -2.00449 1.50596 
-0.52862 -2.00449 1.96499 -0.52709 -1.58807 2.48482 -0.52709 -0.78643 2.48482 
-0.52631 -1.43875 2.54772 -0.52631 -0.93576 2.54772 -0.52495 -1.79066 2.33575 
-0.52495 -0.58385 2.33575 -0.52393 -1.85881 2.25941 -0.52393 -0.51569 2.25941 
-0.52101 -1.715 2.40632 -0.52101 -0.6595 2.40632 -0.51864 -1.99021 1.44175 
-0.51864 -1.99021 2.0292 -0.51864 -0.3843 2.0292 -0.51781 -1.91954 2.17776 
-0.51781 -0.45496 2.17776 -0.5141 -1.18725 2.5932 -0.51301 -1.49074 2.53842 
-0.51301 -0.88377 2.53842 -0.51188 -1.63271 2.47001 -0.51188 -0.74179 2.47001 
-0.51169 -1.23731 2.59319 -0.51169 -1.13719 2.59319 -0.50969 -2.04761 1.73548 
-0.50845 -2.04552 1.66587 -0.50845 -2.04552 1.80508 -0.50776 -1.28747 2.59112 
-0.50776 -1.08703 2.59112 -0.50636 -1.97282 1.37982 -0.50636 -1.97282 2.09113 
-0.50636 -0.40169 2.09113 -0.50443 -2.0401 1.60057 -0.50443 -2.0401 1.87038 
-0.50307 -1.82929 2.31402 -0.50307 -0.54521 2.31402 -0.50257 -1.33714 2.58692 
-0.50257 -1.03736 2.58692 -0.50104 -1.75707 2.38683 -0.50104 -0.61744 2.38683 
-0.5 -1.89436 2.23548 -0.5 -0.48014 2.23548 -0.49824 -2.031 1.53585 
-0.49824 -2.031 1.9351 -0.49818 -1.54183 2.52674 -0.49818 -0.83267 2.52674 
-0.49421 -1.67688 2.45382 -0.49421 -0.69762 2.45382 -0.49172 -1.95207 2.15173 
-0.49172 -0.42244 2.15173 -0.49145 -1.38944 2.58259 -0.49145 -0.98506 2.58259 
-0.48924 -2.0184 1.47119 -0.48924 -2.0184 1.99976 -0.48187 -1.59187 2.5127 
-0.48187 -0.78264 2.5127 -0.48013 -1.79679 2.3663 -0.48013 -0.57772 2.3663 
-0.48005 -1.86614 2.29105 -0.48005 -0.50836 2.29105 -0.47936 -1.44212 2.57527 
-0.47936 -0.93238 2.57527 -0.47808 -2.00212 1.40771 -0.47808 -2.00212 2.06324 
-0.47808 -0.37238 2.06324 -0.47523 -1.72007 2.43566 -0.47523 -0.65443 2.43566 
-0.47486 -1.9282 2.21034 -0.47486 -0.4463 2.21034 -0.4739 -2.06714 1.70062 
-0.4739 -2.06714 1.77033 -0.47179 -2.06279 1.63131 -0.47179 -2.06279 1.83964 
-0.4714 -1.18725 2.6174 -0.46865 -1.23747 2.61743 -0.46865 -1.13703 2.61743 
-0.4666 -2.05538 1.56623 -0.4666 -2.05538 1.90472 -0.46554 -1.49431 2.56553 
-0.46554 -0.88019 2.56553 -0.46518 -1.63686 2.49801 -0.46518 -0.73764 2.49801 
-0.46472 -1.28757 2.61523 -0.46472 -1.08693 2.61523 -0.46433 -1.98291 2.12449 
-0.46433 -0.3916 2.12449 -0.45829 -2.04466 1.50132 -0.45829 -2.04466 1.96963 
-0.45804 -1.83502 2.34424 -0.45804 -0.53948 2.34424 -0.45532 -1.76168 2.41571 
-0.45532 -0.61282 2.41571 -0.4547 -1.34014 2.6129 -0.4547 -1.03436 2.6129 
-0.45036 -1.54528 2.5534 -0.45036 -0.82922 2.5534 -0.44858 -1.96026 2.18406 
-0.44858 -0.41424 2.18406 -0.4481 -2.03002 1.43722 -0.4481 -2.03002 2.03373 
-0.44731 -1.68072 2.4814 -0.44731 -0.69378 2.4814 -0.44338 -1.39227 2.60805 
-0.44338 -0.98223 2.60805 -0.44229 -1.91954 2.25328 -0.44229 -0.45496 2.25328 
-0.438 -2.08623 1.73548 -0.43694 -2.08406 1.66609 -0.43694 -2.08406 1.80486 
-0.4361 -2.01164 2.09631 -0.4361 -0.36287 2.09631 -0.43529 -1.59451 2.53838 
-0.43529 -0.77999 2.53838 -0.43407 -1.80113 2.39482 -0.43407 -0.57338 2.39482 
-0.43378 -2.07757 1.59705 -0.43378 -2.07757 1.8739 -0.43067 -1.445 2.60039 
-0.43067 -0.9295 2.60039 -0.42832 -1.72333 2.46291 -0.42832 -0.65117 2.46291 
-0.42756 -1.18725 2.63946 -0.42631 -2.0686 1.53182 -0.42631 -2.0686 1.93913 
-0.4247 -1.23753 2.63941 -0.4247 -1.13697 2.63941 -0.42156 -1.89031 2.30819 
-0.42156 -0.48419 2.30819 -0.42122 -1.99046 2.1567 -0.42122 -0.38404 2.1567 
-0.41829 -1.63933 2.52329 -0.41829 -0.73517 2.52329 -0.41697 -2.05576 1.46749 
-0.41697 -2.05576 2.00346 -0.41667 -1.49696 2.59015 -0.41667 -0.87754 2.59015 
-0.41625 -1.95207 2.2272 -0.41625 -0.42244 2.2272 -0.41555 -1.29007 2.63921 
-0.41555 -1.08443 2.63921 -0.40825 -1.7646 2.44258 -0.40825 -0.6099 2.44258 
-0.4058 -2.03911 1.40433 -0.4058 -2.03911 2.06662 -0.40521 -1.34264 2.6364 
-0.40521 -1.03187 2.6364 -0.40265 -1.547 2.57717 -0.40265 -0.8275 2.57717 
-0.39996 -1.68322 2.50622 -0.39996 -0.69128 2.50622 -0.39938 -2.10337 1.70061 
-0.39938 -2.10337 1.77034 -0.39855 -1.85798 2.361 -0.39855 -0.51652 2.361 
-0.39726 -2.09902 1.63129 -0.39726 -2.09902 1.83966 -0.39455 -2.08983 1.56318 
-0.39455 -2.08983 1.90777 -0.394 -1.39449 2.63092 -0.394 -0.98001 2.63092 
-0.39285 -2.01872 2.12832 -0.39285 -0.35578 2.12832 -0.38901 -1.98291 2.19981 
-0.38901 -0.3916 2.19981 -0.38747 -1.596 2.56179 -0.38747 -0.7785 2.56179 
-0.38606 -2.07873 1.49835 -0.38606 -2.07873 1.9726 -0.38268 -1.9416 2.26888 
-0.38268 -1.18725 2.65935 -0.38268 -0.43291 2.26888 -0.38098 -1.44716 2.62278 
-0.38098 -0.92735 2.62278 -0.38067 -1.7256 2.48731 -0.38067 -0.6489 2.48731 
-0.37569 -2.06372 1.43439 -0.37569 -2.06372 2.03656 -0.37444 -1.23983 2.66123 
-0.37444 -1.13467 2.66123 -0.37384 -1.8231 2.41071 -0.37384 -0.5514 2.41071 
-0.36994 -1.64073 2.54634 -0.36994 -0.73377 2.54634 -0.36779 -1.49771 2.61203 
-0.36779 -0.8768 2.61203 -0.36513 -1.29227 2.66049 -0.36513 -1.08223 2.66049 
-0.36353 -2.04498 2.099 -0.36084 -2.01164 2.17158 -0.36084 -0.36287 2.17158 
-0.36079 -1.91138 2.32324 -0.36079 -0.46312 2.32324 -0.36044 -2.12003 1.73548 
-0.35957 -2.11777 1.66585 -0.35957 -2.11777 1.8051 -0.35773 -2.11083 1.5975 
-0.35773 -2.11083 1.87345 -0.35566 -1.97282 2.24183 -0.35566 -0.40169 2.24183 
-0.35479 -1.34441 2.65712 -0.35479 -1.0301 2.65712 -0.3542 -2.09952 1.5298 
-0.3542 -2.09952 1.94115 -0.35352 -1.54765 2.59868 -0.35352 -0.82685 2.59868 
-0.35147 -1.6843 2.52883 -0.35147 -0.6902 2.52883 -0.34594 -1.78431 2.45924 
-0.34594 -0.59019 2.45924 -0.34452 -2.08633 1.46537 -0.34452 -2.08633 2.00558 
-0.34345 -1.3961 2.65113 -0.34345 -0.9784 2.65113 -0.33855 -1.59633 2.58285 
-0.33855 -0.77817 2.58285 -0.33732 -1.87802 2.37505 -0.33732 -0.49648 2.37505 
-0.33689 -1.18725 2.67702 -0.33333 -2.06917 2.0688 -0.33115 -2.03911 2.14128 
-0.33115 -0.33539 2.14128 -0.33112 -1.4472 2.64255 -0.33112 -0.92731 2.64255 
-0.32843 -1.23988 2.67853 -0.32843 -1.13463 2.67853 -0.32776 -2.00212 2.21355 
-0.32776 -0.37238 2.21355 -0.32144 -1.96042 2.28219 -0.32144 -0.41409 2.28219 
-0.3208 -2.13376 1.70061 -0.3208 -2.13376 1.77034 -0.32076 -1.64087 2.56694 
-0.32076 -0.73363 2.56694 -0.31947 -2.12921 1.63222 -0.31947 -2.12921 1.83873 
-0.31878 -1.29256 2.67743 -0.31878 -1.08194 2.67743 -0.31786 -1.49756 2.6314 
-0.31786 -0.87694 2.6314 -0.31763 -1.74432 2.5028 -0.31763 -0.63019 2.5028 
-0.3168 -2.12013 1.56409 -0.3168 -2.12013 1.90686 -0.31284 -2.10663 1.497 
-0.31284 -2.10663 1.97395 -0.31041 -1.84117 2.42543 -0.31041 -0.53333 2.42543 
-0.30822 -1.34469 2.67367 -0.30822 -1.02981 2.67367 -0.3037 -1.54704 2.6177 
-0.3037 -0.82746 2.6177 -0.30233 -2.09124 1.43315 -0.30233 -2.09124 2.0378 
-0.30109 -2.06372 2.11116 -0.29891 -1.92906 2.33579 -0.29891 -0.44544 2.33579 
-0.29826 -2.03002 2.18357 -0.29826 -0.34449 2.18357 -0.29594 -1.39751 2.66725 
-0.29594 -0.97699 2.66725 -0.29372 -1.99021 2.25412 -0.29372 -0.3843 2.25412 
-0.29028 -1.18725 2.69242 -0.28868 -1.5955 2.6015 -0.28868 -0.779 2.6015 
-0.28744 -1.70176 2.54335 -0.28744 -0.67274 2.54335 -0.28338 -1.44854 2.6582 
-0.28338 -0.92596 2.6582 -0.28206 -1.80131 2.47262 -0.28206 -0.5732 2.47262 
-0.28137 -1.24 2.69362 -0.28137 -1.1345 2.69362 -0.28108 -2.14693 1.73548 
-0.28043 -2.14468 1.66703 -0.28043 -2.14468 1.80392 -0.27845 -2.13794 1.5989 
-0.27845 -2.13794 1.87205 -0.27517 -2.12674 1.53141 -0.27517 -2.12674 1.93954 
-0.27262 -1.89461 2.38764 -0.27262 -0.47989 2.38764 -0.27165 -1.2926 2.69209 
-0.27165 -1.0819 2.69209 -0.2706 -2.11113 1.46488 -0.2706 -2.11113 2.00607 
-0.2701 -2.08633 2.08 -0.26975 -1.49903 2.64654 -0.26975 -0.87547 2.64654 
-0.26799 -2.05576 2.15245 -0.26428 -2.0184 2.22471 -0.26428 -0.35611 2.22471 
-0.26005 -1.34573 2.68797 -0.26005 -1.02877 2.68797 -0.25882 -1.97593 2.29315 
-0.25882 -0.39858 2.29315 -0.25607 -1.65743 2.58008 -0.25607 -0.71707 2.58008 
-0.25536 -1.54838 2.63235 -0.25536 -0.82612 2.63235 -0.25263 -1.76032 2.51507 
-0.25263 -0.61418 2.51507 -0.24768 -1.3984 2.68103 -0.24768 -0.9761 2.68103 
-0.24614 -2.15586 1.70077 -0.24614 -2.15586 1.77018 -0.24506 -1.85653 2.43691 
-0.24506 -0.51797 2.43691 -0.24481 -2.15133 1.6324 -0.24481 -2.15133 1.83855 
-0.24298 -1.18725 2.70551 -0.24216 -2.14227 1.56434 -0.24216 -2.14227 1.90661 
-0.23848 -2.10663 2.04832 -0.23822 -2.1288 1.49726 -0.23822 -2.1288 1.97369 
-0.23712 -2.07873 2.12153 -0.23465 -1.44943 2.67153 -0.23465 -0.92507 2.67153 
-0.23416 -2.04466 2.19376 -0.23416 -0.32985 2.19376 -0.23388 -1.24004 2.70631 
-0.23388 -1.13446 2.70631 -0.23327 -1.94365 2.34657 -0.23327 -0.43085 2.34657 
-0.22951 -2.00449 2.2641 -0.22951 -0.37001 2.2641 -0.22275 -1.2932 2.70458 
-0.22275 -1.0813 2.70458 -0.22209 -1.71684 2.55414 -0.22209 -0.65766 2.55414 
-0.22094 -1.49971 2.65935 -0.22094 -0.87479 2.65935 -0.21787 -1.60341 2.61828 
-0.21787 -0.77109 2.61828 -0.2169 -1.81551 2.48263 -0.2169 -0.55899 2.48263 
-0.21108 -2.16472 1.73548 -0.21095 -1.34632 2.69994 -0.21095 -1.02818 2.69994 
-0.21057 -2.16237 1.66615 -0.21057 -2.16237 1.8048 -0.20841 -2.15556 1.59786 
-0.20841 -2.15556 1.87309 -0.20667 -1.90794 2.39722 -0.20667 -0.46656 2.39722 
-0.20568 -2.09952 2.08967 -0.20526 -2.14419 1.53021 -0.20526 -2.14419 1.94074 
-0.20407 -2.12674 1.46031 -0.20407 -2.12674 2.01064 -0.20366 -2.0686 2.16179 
-0.19963 -2.031 2.23371 -0.19963 -0.34351 2.23371 -0.19881 -1.39875 2.69242 
-0.19881 -0.97575 2.69242 -0.19509 -1.98806 2.30173 -0.19509 -1.18725 2.71626 
-0.19509 -0.38644 2.30173 -0.18692 -1.77342 2.52381 -0.18692 -0.60108 2.52381 
-0.18558 -1.44971 2.68241 -0.18558 -0.9248 2.68241 -0.18453 -1.66435 2.59473 
-0.18453 -0.71015 2.59473 -0.18446 -1.24047 2.71687 -0.18446 -1.13403 2.71687 
-0.18384 -1.55525 2.64695 -0.18384 -0.81925 2.64695 -0.17912 -1.86895 2.44485 
-0.17912 -0.50556 2.44485 -0.17515 -2.17118 1.70077 -0.17515 -2.17118 1.77018 
-0.17448 -2.16643 1.63171 -0.17448 -2.16643 1.83924 -0.17328 -1.29354 2.7146 
-0.17328 -1.08096 2.7146 -0.1723 -2.08983 2.13003 -0.17181 -2.15728 1.56366 
-0.17181 -2.15728 1.90729 -0.17139 -2.12013 2.05227 -0.17114 -2.14227 1.49331 
-0.17114 -2.14227 1.97764 -0.16924 -2.05538 2.20207 -0.16924 -0.31912 2.20207 
-0.16905 -1.95443 2.35423 -0.16905 -0.42007 2.35423 -0.16531 -2.01506 2.27157 
-0.16531 -0.35944 2.27157 -0.16159 -1.34629 2.70943 -0.16159 -1.02821 2.70943 
-0.15076 -1.82685 2.48925 -0.15076 -0.54765 2.48925 -0.14958 -1.72309 2.56644 
-0.14958 -0.65141 2.56644 -0.14943 -1.39858 2.7014 -0.14943 -0.97593 2.7014 
-0.14857 -1.50524 2.67186 -0.14857 -0.86927 2.67186 -0.14673 -1.18725 2.72465 
-0.1459 -1.60909 2.63033 -0.1459 -0.76541 2.63033 -0.14174 -1.91714 2.40418 
-0.14174 -0.45736 2.40418 -0.13928 -2.1775 1.73548 -0.13895 -2.17513 1.66633 
-0.13895 -2.17513 1.80462 -0.13843 -2.07757 2.16926 -0.13798 -2.11083 2.0932 
-0.13795 -2.16804 1.59753 -0.13795 -2.16804 1.87342 -0.13762 -2.15556 1.52707 
-0.13762 -2.15556 1.94388 -0.13658 -2.13794 1.45702 -0.13658 -2.13794 2.01393 
-0.13594 -1.24051 2.72476 -0.13594 -1.13399 2.72476 -0.13491 -2.0401 2.23991 
-0.13491 -0.3344 2.23991 -0.13053 -1.99676 2.30789 -0.13053 -0.37774 2.30789 
-0.12447 -1.29381 2.72196 -0.12447 -1.08069 2.72196 -0.11383 -1.77833 2.53402 
-0.11383 -0.59618 2.53402 -0.11378 -1.87686 2.45066 -0.11378 -0.49764 2.45066 
-0.11267 -1.45441 2.69252 -0.11267 -0.92009 2.69252 -0.11264 -1.34654 2.71626 
-0.11264 -1.02796 2.71626 -0.11138 -1.66906 2.60464 -0.11138 -0.70544 2.60464 
-0.11089 -1.55987 2.65681 -0.11089 -0.81463 2.65681 -0.10442 -2.18118 1.70078 
-0.10442 -2.18118 1.77017 -0.10418 -2.09902 2.13274 -0.10417 -2.06279 2.20726 
-0.10417 -0.31171 2.20726 -0.10377 -2.16643 1.561 -0.10377 -2.16643 1.90995 
-0.10375 -2.17643 1.63172 -0.10375 -2.17643 1.83923 -0.1036 -1.96176 2.3595 
-0.1036 -0.41275 2.3595 -0.10325 -2.12921 2.05494 -0.10308 -2.15133 1.49067 
-0.10308 -2.15133 1.98028 -0.1002 -2.02221 2.27659 -0.1002 -0.3523 2.27659 
-0.09802 -1.18725 2.73066 -0.08682 -1.24062 2.73027 -0.08682 -1.13388 2.73027 
-0.07625 -1.72641 2.57422 -0.07625 -0.64809 2.57422 -0.07619 -1.92318 2.40824 
-0.07619 -0.45133 2.40824 -0.07559 -1.8324 2.49579 -0.07559 -0.54211 2.49579 
-0.0754 -1.50904 2.67928 -0.0754 -0.86546 2.67928 -0.07536 -1.29383 2.72692 
-0.07536 -1.08068 2.72692 -0.07493 -1.40037 2.70962 -0.07493 -0.97413 2.70962 
-0.07315 -1.61251 2.63759 -0.07315 -0.76199 2.63759 -0.06963 -2.11777 2.09504 
-0.06961 -2.04552 2.24392 -0.06961 -0.32898 2.24392 -0.06948 -2.18483 1.73548 
-0.06938 -2.08406 2.17242 -0.06932 -2.16237 1.5249 -0.06932 -2.16237 1.94605 
-0.06931 -2.18244 1.66617 -0.06931 -2.18244 1.80478 -0.06914 -2.17513 1.59653 
-0.06914 -2.17513 1.87442 -0.06845 -2.14468 2.0159 -0.0654 -2.002 2.31159 
-0.0654 -0.3725 2.31159 -0.04907 -1.18725 2.73427 -0.03824 -1.78206 2.53843 
-0.03824 -0.59244 2.53843 -0.03823 -1.67142 2.60961 -0.03823 -0.70308 2.60961 
-0.0382 -1.8806 2.45506 -0.0382 -0.4939 2.45506 -0.0382 -1.96555 2.36221 
-0.0382 -0.40896 2.36221 -0.03779 -1.45563 2.69805 -0.03779 -0.91888 2.69805 
-0.03779 -1.5622 2.66175 -0.03779 -0.8123 2.66175 -0.03776 -1.34775 2.72179 
-0.03776 -1.02675 2.72179 -0.03776 -1.24065 2.73333 -0.03776 -1.13385 2.73333 
-0.03487 -2.10337 2.13486 -0.03487 -2.13376 2.05628 -0.03485 -2.06714 2.20938 
-0.03485 -0.30736 2.20938 -0.03485 -2.02583 2.27915 -0.03485 -0.34868 2.27915 
-0.0347 -2.17118 1.56033 -0.0347 -2.17118 1.91062 -0.0347 -2.15586 1.48934 
-0.0347 -2.15586 1.98161 -0.0347 -2.18118 1.63105 -0.0347 -2.18118 1.8399 
-0.0347 -2.18605 1.70078 -0.0347 -2.18605 1.77017 0 -2.18725 1.73548 
0 -2.18483 1.666 0 -2.18483 1.80495 0 -2.1775 1.59619 
0 -2.1775 1.87476 0 -2.16472 1.5244 0 -2.16472 1.94655 
0 -2.14693 2.01656 0 -2.12003 2.09592 0 -2.08623 2.17347 
0 -2.04761 2.24516 0 -2.00375 2.31283 0 -1.92532 2.4102 
0 -1.83425 2.49797 0 -1.72799 2.57667 0 -1.61365 2.64001 
0 -1.50996 2.68197 0 -1.40098 2.71237 0 -1.29413 2.72975 
0 -1.18725 2.73548 0 -1.08037 2.72975 0 -0.97353 2.71237 
0 -0.86455 2.68197 0 -0.76085 2.64001 0 -0.64651 2.57667 
0 -0.54025 2.49797 0 -0.44918 2.4102 0 -0.37075 2.31283 
0 -0.32689 2.24516 0.0347 -2.18605 1.70078 0.0347 -2.18605 1.77017 
0.0347 -2.18118 1.63105 0.0347 -2.18118 1.8399 0.0347 -2.15586 1.48934 
0.0347 -2.15586 1.98161 0.0347 -2.17118 1.56033 0.0347 -2.17118 1.91062 
0.03485 -2.02583 2.27915 0.03485 -0.34868 2.27915 0.03485 -2.06714 2.20938 
0.03485 -0.30736 2.20938 0.03487 -2.13376 2.05628 0.03487 -2.10337 2.13486 
0.03776 -1.24065 2.73333 0.03776 -1.13385 2.73333 0.03776 -1.34775 2.72179 
0.03776 -1.02675 2.72179 0.03779 -1.5622 2.66175 0.03779 -0.8123 2.66175 
0.03779 -1.45563 2.69805 0.03779 -0.91888 2.69805 0.0382 -1.96555 2.36221 
0.0382 -0.40896 2.36221 0.0382 -1.8806 2.45506 0.0382 -0.4939 2.45506 
0.03823 -1.67142 2.60961 0.03823 -0.70308 2.60961 0.03824 -1.78206 2.53843 
0.03824 -0.59244 2.53843 0.04907 -1.18725 2.73427 0.0654 -2.002 2.31159 
0.0654 -0.3725 2.31159 0.06845 -2.14468 2.0159 0.06914 -2.17513 1.59653 
0.06914 -2.17513 1.87442 0.06931 -2.18244 1.66617 0.06931 -2.18244 1.80478 
0.06932 -2.16237 1.5249 0.06932 -2.16237 1.94605 0.06938 -2.08406 2.17242 
0.06948 -2.18483 1.73548 0.06961 -2.04552 2.24392 0.06961 -0.32898 2.24392 
0.06963 -2.11777 2.09504 0.07315 -1.61251 2.63759 0.07315 -0.76199 2.63759 
0.07493 -1.40037 2.70962 0.07493 -0.97413 2.70962 0.07536 -1.29383 2.72692 
0.07536 -1.08068 2.72692 0.0754 -1.50904 2.67928 0.0754 -0.86546 2.67928 
0.07559 -1.8324 2.49579 0.07559 -0.54211 2.49579 0.07619 -1.92318 2.40824 
0.07619 -0.45133 2.40824 0.07625 -1.72641 2.57422 0.07625 -0.64809 2.57422 
0.08682 -1.24062 2.73027 0.08682 -1.13388 2.73027 0.09802 -1.18725 2.73066 
0.1002 -2.02221 2.27659 0.1002 -0.3523 2.27659 0.10308 -2.15133 1.49067 
0.10308 -2.15133 1.98028 0.10325 -2.12921 2.05494 0.1036 -1.96176 2.3595 
0.1036 -0.41275 2.3595 0.10375 -2.17643 1.63172 0.10375 -2.17643 1.83923 
0.10377 -2.16643 1.561 0.10377 -2.16643 1.90995 0.10417 -2.06279 2.20726 
0.10417 -0.31171 2.20726 0.10418 -2.09902 2.13274 0.10442 -2.18118 1.70078 
0.10442 -2.18118 1.77017 0.11089 -1.55987 2.65681 0.11089 -0.81463 2.65681 
0.11138 -1.66906 2.60464 0.11138 -0.70544 2.60464 0.11264 -1.34654 2.71626 
0.11264 -1.02796 2.71626 0.11267 -1.45441 2.69252 0.11267 -0.92009 2.69252 
0.11378 -1.87686 2.45066 0.11378 -0.49764 2.45066 0.11383 -1.77833 2.53402 
0.11383 -0.59618 2.53402 0.12447 -1.29381 2.72196 0.12447 -1.08069 2.72196 
0.13053 -1.99676 2.30789 0.13053 -0.37774 2.30789 0.13491 -2.0401 2.23991 
0.13491 -0.3344 2.23991 0.13594 -1.24051 2.72476 0.13594 -1.13399 2.72476 
0.13658 -2.13794 1.45702 0.13658 -2.13794 2.01393 0.13762 -2.15556 1.52707 
0.13762 -2.15556 1.94388 0.13795 -2.16804 1.59753 0.13795 -2.16804 1.87342 
0.13798 -2.11083 2.0932 0.13843 -2.07757 2.16926 0.13895 -2.17513 1.66633 
0.13895 -2.17513 1.80462 0.13928 -2.1775 1.73548 0.14174 -1.91714 2.40418 
0.14174 -0.45736 2.40418 0.1459 -1.60909 2.63033 0.1459 -0.76541 2.63033 
0.14673 -1.18725 2.72465 0.14857 -1.50524 2.67186 0.14857 -0.86927 2.67186 
0.14943 -1.39858 2.7014 0.14943 -0.97593 2.7014 0.14958 -1.72309 2.56644 
0.14958 -0.65141 2.56644 0.15076 -1.82685 2.48925 0.15076 -0.54765 2.48925 
0.16159 -1.34629 2.70943 0.16159 -1.02821 2.70943 0.16531 -2.01506 2.27157 
0.16531 -0.35944 2.27157 0.16905 -1.95443 2.35423 0.16905 -0.42007 2.35423 
0.16924 -2.05538 2.20207 0.16924 -0.31912 2.20207 0.17114 -2.14227 1.49331 
0.17114 -2.14227 1.97764 0.17139 -2.12013 2.05227 0.17181 -2.15728 1.56366 
0.17181 -2.15728 1.90729 0.1723 -2.08983 2.13003 0.17328 -1.29354 2.7146 
0.17328 -1.08096 2.7146 0.17448 -2.16643 1.63171 0.17448 -2.16643 1.83924 
0.17515 -2.17118 1.70077 0.17515 -2.17118 1.77018 0.17912 -1.86895 2.44485 
0.17912 -0.50556 2.44485 0.18384 -1.55525 2.64695 0.18384 -0.81925 2.64695 
0.18446 -1.24047 2.71687 0.18446 -1.13403 2.71687 0.18453 -1.66435 2.59473 
0.18453 -0.71015 2.59473 0.18558 -1.44971 2.68241 0.18558 -0.9248 2.68241 
0.18692 -1.77342 2.52381 0.18692 -0.60108 2.52381 0.19509 -1.98806 2.30173 
0.19509 -1.18725 2.71626 0.19509 -0.38644 2.30173 0.19881 -1.39875 2.69242 
0.19881 -0.97575 2.69242 0.19963 -2.031 2.23371 0.19963 -0.34351 2.23371 
0.20366 -2.0686 2.16179 0.20407 -2.12674 1.46031 0.20407 -2.12674 2.01064 
0.20526 -2.14419 1.53021 0.20526 -2.14419 1.94074 0.20568 -2.09952 2.08967 
0.20667 -1.90794 2.39722 0.20667 -0.46656 2.39722 0.20841 -2.15556 1.59786 
0.20841 -2.15556 1.87309 0.21057 -2.16237 1.66615 0.21057 -2.16237 1.8048 
0.21095 -1.34632 2.69994 0.21095 -1.02818 2.69994 0.21108 -2.16472 1.73548 
0.2169 -1.81551 2.48263 0.2169 -0.55899 2.48263 0.21787 -1.60341 2.61828 
0.21787 -0.77109 2.61828 0.22094 -1.49971 2.65935 0.22094 -0.87479 2.65935 
0.22209 -1.71684 2.55414 0.22209 -0.65766 2.55414 0.22275 -1.2932 2.70458 
0.22275 -1.0813 2.70458 0.22951 -2.00449 2.2641 0.22951 -0.37001 2.2641 
0.23327 -1.94365 2.34657 0.23327 -0.43085 2.34657 0.23388 -1.24004 2.70631 
0.23388 -1.13446 2.70631 0.23416 -2.04466 2.19376 0.23416 -0.32985 2.19376 
0.23465 -1.44943 2.67153 0.23465 -0.92507 2.67153 0.23712 -2.07873 2.12153 
0.23822 -2.1288 1.49726 0.23822 -2.1288 1.97369 0.23848 -2.10663 2.04832 
0.24216 -2.14227 1.56434 0.24216 -2.14227 1.90661 0.24298 -1.18725 2.70551 
0.24481 -2.15133 1.6324 0.24481 -2.15133 1.83855 0.24506 -1.85653 2.43691 
0.24506 -0.51797 2.43691 0.24614 -2.15586 1.70077 0.24614 -2.15586 1.77018 
0.24768 -1.3984 2.68103 0.24768 -0.9761 2.68103 0.25263 -1.76032 2.51507 
0.25263 -0.61418 2.51507 0.25536 -1.54838 2.63235 0.25536 -0.82612 2.63235 
0.25607 -1.65743 2.58008 0.25607 -0.71707 2.58008 0.25882 -1.97593 2.29315 
0.25882 -0.39858 2.29315 0.26005 -1.34573 2.68797 0.26005 -1.02877 2.68797 
0.26428 -2.0184 2.22471 0.26428 -0.35611 2.22471 0.26799 -2.05576 2.15245 
0.26975 -1.49903 2.64654 0.26975 -0.87547 2.64654 0.2701 -2.08633 2.08 
0.2706 -2.11113 1.46488 0.2706 -2.11113 2.00607 0.27165 -1.2926 2.69209 
0.27165 -1.0819 2.69209 0.27262 -1.89461 2.38764 0.27262 -0.47989 2.38764 
0.27517 -2.12674 1.53141 0.27517 -2.12674 1.93954 0.27845 -2.13794 1.5989 
0.27845 -2.13794 1.87205 0.28043 -2.14468 1.66703 0.28043 -2.14468 1.80392 
0.28108 -2.14693 1.73548 0.28137 -1.24 2.69362 0.28137 -1.1345 2.69362 
0.28206 -1.80131 2.47262 0.28206 -0.5732 2.47262 0.28338 -1.44854 2.6582 
0.28338 -0.92596 2.6582 0.28744 -1.70176 2.54335 0.28744 -0.67274 2.54335 
0.28868 -1.5955 2.6015 0.28868 -0.779 2.6015 0.29028 -1.18725 2.69242 
0.29372 -1.99021 2.25412 0.29372 -0.3843 2.25412 0.29594 -1.39751 2.66725 
0.29594 -0.97699 2.66725 0.29826 -2.03002 2.18357 0.29826 -0.34449 2.18357 
0.29891 -1.92906 2.33579 0.29891 -0.44544 2.33579 0.30109 -2.06372 2.11116 
0.30233 -2.09124 1.43315 0.30233 -2.09124 2.0378 0.3037 -1.54704 2.6177 
0.3037 -0.82746 2.6177 0.30822 -1.34469 2.67367 0.30822 -1.02981 2.67367 
0.31041 -1.84117 2.42543 0.31041 -0.53333 2.42543 0.31284 -2.10663 1.497 
0.31284 -2.10663 1.97395 0.3168 -2.12013 1.56409 0.3168 -2.12013 1.90686 
0.31763 -1.74432 2.5028 0.31763 -0.63019 2.5028 0.31786 -1.49756 2.6314 
0.31786 -0.87694 2.6314 0.31878 -1.29256 2.67743 0.31878 -1.08194 2.67743 
0.31947 -2.12921 1.63222 0.31947 -2.12921 1.83873 0.32076 -1.64087 2.56694 
0.32076 -0.73363 2.56694 0.3208 -2.13376 1.70061 0.3208 -2.13376 1.77034 
0.32144 -1.96042 2.28219 0.32144 -0.41409 2.28219 0.32776 -2.00212 2.21355 
0.32776 -0.37238 2.21355 0.32843 -1.23988 2.67853 0.32843 -1.13463 2.67853 
0.33112 -1.4472 2.64255 0.33112 -0.92731 2.64255 0.33115 -2.03911 2.14128 
0.33115 -0.33539 2.14128 0.33333 -2.06917 2.0688 0.33689 -1.18725 2.67702 
0.33732 -1.87802 2.37505 0.33732 -0.49648 2.37505 0.33855 -1.59633 2.58285 
0.33855 -0.77817 2.58285 0.34345 -1.3961 2.65113 0.34345 -0.9784 2.65113 
0.34452 -2.08633 1.46537 0.34452 -2.08633 2.00558 0.34594 -1.78431 2.45924 
0.34594 -0.59019 2.45924 0.35147 -1.6843 2.52883 0.35147 -0.6902 2.52883 
0.35352 -1.54765 2.59868 0.35352 -0.82685 2.59868 0.3542 -2.09952 1.5298 
0.3542 -2.09952 1.94115 0.35479 -1.34441 2.65712 0.35479 -1.0301 2.65712 
0.35566 -1.97282 2.24183 0.35566 -0.40169 2.24183 0.35773 -2.11083 1.5975 
0.35773 -2.11083 1.87345 0.35957 -2.11777 1.66585 0.35957 -2.11777 1.8051 
0.36044 -2.12003 1.73548 0.36079 -1.91138 2.32324 0.36079 -0.46312 2.32324 
0.36084 -2.01164 2.17158 0.36084 -0.36287 2.17158 0.36353 -2.04498 2.099 
0.36513 -1.29227 2.66049 0.36513 -1.08223 2.66049 0.36779 -1.49771 2.61203 
0.36779 -0.8768 2.61203 0.36994 -1.64073 2.54634 0.36994 -0.73377 2.54634 
0.37384 -1.8231 2.41071 0.37384 -0.5514 2.41071 0.37444 -1.23983 2.66123 
0.37444 -1.13467 2.66123 0.37569 -2.06372 1.43439 0.37569 -2.06372 2.03656 
0.38067 -1.7256 2.48731 0.38067 -0.6489 2.48731 0.38098 -1.44716 2.62278 
0.38098 -0.92735 2.62278 0.38268 -1.9416 2.26888 0.38268 -1.18725 2.65935 
0.38268 -0.43291 2.26888 0.38606 -2.07873 1.49835 0.38606 -2.07873 1.9726 
0.38747 -1.596 2.56179 0.38747 -0.7785 2.56179 0.38901 -1.98291 2.19981 
0.38901 -0.3916 2.19981 0.39285 -2.01872 2.12832 0.39285 -0.35578 2.12832 
0.394 -1.39449 2.63092 0.394 -0.98001 2.63092 0.39455 -2.08983 1.56318 
0.39455 -2.08983 1.90777 0.39726 -2.09902 1.63129 0.39726 -2.09902 1.83966 
0.39855 -1.85798 2.361 0.39855 -0.51652 2.361 0.39938 -2.10337 1.70061 
0.39938 -2.10337 1.77034 0.39996 -1.68322 2.50622 0.39996 -0.69128 2.50622 
0.40265 -1.547 2.57717 0.40265 -0.8275 2.57717 0.40521 -1.34264 2.6364 
0.40521 -1.03187 2.6364 0.4058 -2.03911 1.40433 0.4058 -2.03911 2.06662 
0.40825 -1.7646 2.44258 0.40825 -0.6099 2.44258 0.41555 -1.29007 2.63921 
0.41555 -1.08443 2.63921 0.41625 -1.95207 2.2272 0.41625 -0.42244 2.2272 
0.41667 -1.49696 2.59015 0.41667 -0.87754 2.59015 0.41697 -2.05576 1.46749 
0.41697 -2.05576 2.00346 0.41829 -1.63933 2.52329 0.41829 -0.73517 2.52329 
0.42122 -1.99046 2.1567 0.42122 -0.38404 2.1567 0.42156 -1.89031 2.30819 
0.42156 -0.48419 2.30819 0.4247 -1.23753 2.63941 0.4247 -1.13697 2.63941 
0.42631 -2.0686 1.53182 0.42631 -2.0686 1.93913 0.42756 -1.18725 2.63946 
0.42832 -1.72333 2.46291 0.42832 -0.65117 2.46291 0.43067 -1.445 2.60039 
0.43067 -0.9295 2.60039 0.43378 -2.07757 1.59705 0.43378 -2.07757 1.8739 
0.43407 -1.80113 2.39482 0.43407 -0.57338 2.39482 0.43529 -1.59451 2.53838 
0.43529 -0.77999 2.53838 0.4361 -2.01164 2.09631 0.4361 -0.36287 2.09631 
0.43694 -2.08406 1.66609 0.43694 -2.08406 1.80486 0.438 -2.08623 1.73548 
0.44229 -1.91954 2.25328 0.44229 -0.45496 2.25328 0.44338 -1.39227 2.60805 
0.44338 -0.98223 2.60805 0.44731 -1.68072 2.4814 0.44731 -0.69378 2.4814 
0.4481 -2.03002 1.43722 0.4481 -2.03002 2.03373 0.44858 -1.96026 2.18406 
0.44858 -0.41424 2.18406 0.45036 -1.54528 2.5534 0.45036 -0.82922 2.5534 
0.4547 -1.34014 2.6129 0.4547 -1.03436 2.6129 0.45532 -1.76168 2.41571 
0.45532 -0.61282 2.41571 0.45804 -1.83502 2.34424 0.45804 -0.53948 2.34424 
0.45829 -2.04466 1.50132 0.45829 -2.04466 1.96963 0.46433 -1.98291 2.12449 
0.46433 -0.3916 2.12449 0.46472 -1.28757 2.61523 0.46472 -1.08693 2.61523 
0.46518 -1.63686 2.49801 0.46518 -0.73764 2.49801 0.46554 -1.49431 2.56553 
0.46554 -0.88019 2.56553 0.4666 -2.05538 1.56623 0.4666 -2.05538 1.90472 
0.46865 -1.23747 2.61743 0.46865 -1.13703 2.61743 0.4714 -1.18725 2.6174 
0.47179 -2.06279 1.63131 0.47179 -2.06279 1.83964 0.4739 -2.06714 1.70062 
0.4739 -2.06714 1.77033 0.47486 -1.9282 2.21034 0.47486 -0.4463 2.21034 
0.47523 -1.72007 2.43566 0.47523 -0.65443 2.43566 0.47808 -2.00212 1.40771 
0.47808 -2.00212 2.06324 0.47808 -0.37238 2.06324 0.47936 -1.44212 2.57527 
0.47936 -0.93238 2.57527 0.48005 -1.86614 2.29105 0.48005 -0.50836 2.29105 
0.48013 -1.79679 2.3663 0.48013 -0.57772 2.3663 0.48187 -1.59187 2.5127 
0.48187 -0.78264 2.5127 0.48924 -2.0184 1.47119 0.48924 -2.0184 1.99976 
0.49145 -1.38944 2.58259 0.49145 -0.98506 2.58259 0.49172 -1.95207 2.15173 
0.49172 -0.42244 2.15173 0.49421 -1.67688 2.45382 0.49421 -0.69762 2.45382 
0.49818 -1.54183 2.52674 0.49818 -0.83267 2.52674 0.49824 -2.031 1.53585 
0.49824 -2.031 1.9351 0.5 -1.89436 2.23548 0.5 -0.48014 2.23548 
0.50104 -1.75707 2.38683 0.50104 -0.61744 2.38683 0.50257 -1.33714 2.58692 
0.50257 -1.03736 2.58692 0.50307 -1.82929 2.31402 0.50307 -0.54521 2.31402 
0.50443 -2.0401 1.60057 0.50443 -2.0401 1.87038 0.50636 -1.97282 1.37982 
0.50636 -1.97282 2.09113 0.50636 -0.40169 2.09113 0.50776 -1.28747 2.59112 
0.50776 -1.08703 2.59112 0.50845 -2.04552 1.66587 0.50845 -2.04552 1.80508 
0.50969 -2.04761 1.73548 0.51169 -1.23731 2.59319 0.51169 -1.13719 2.59319 
0.51188 -1.63271 2.47001 0.51188 -0.74179 2.47001 0.51301 -1.49074 2.53842 
0.51301 -0.88377 2.53842 0.5141 -1.18725 2.5932 0.51781 -1.91954 2.17776 
0.51781 -0.45496 2.17776 0.51864 -1.99021 1.44175 0.51864 -1.99021 2.0292 
0.51864 -0.3843 2.0292 0.52101 -1.715 2.40632 0.52101 -0.6595 2.40632 
0.52393 -1.85881 2.25941 0.52393 -0.51569 2.25941 0.52495 -1.79066 2.33575 
0.52495 -0.58385 2.33575 0.52631 -1.43875 2.54772 0.52631 -0.93576 2.54772 
0.52709 -1.58807 2.48482 0.52709 -0.78643 2.48482 0.52862 -2.00449 1.50596 
0.52862 -2.00449 1.96499 0.5334 -1.9416 1.35279 0.5334 -1.9416 2.11816 
0.5334 -0.43291 2.11816 0.53609 -2.01506 1.57016 0.53609 -2.01506 1.90079 
0.53806 -1.38601 2.55462 0.53806 -0.98849 2.55462 0.53964 -1.67159 2.4241 
0.53964 -0.70291 2.4241 0.54112 -2.02221 1.63528 0.54112 -2.02221 1.83567 
0.54319 -1.53777 2.49842 0.54319 -0.83673 2.49842 0.54367 -2.02583 1.70062 
0.54367 -2.02583 1.77033 0.54449 -1.33676 2.56081 0.54449 -1.03775 2.56081 
0.54529 -1.75077 2.35604 0.54529 -0.62373 2.35604 0.5466 -1.82164 2.28208 
0.5466 -0.55286 2.28208 0.54671 -1.96042 1.41404 0.54671 -1.96042 2.05691 
0.54671 -0.41409 2.05691 0.54957 -1.28713 2.56493 0.54957 -1.08737 2.56493 
0.55326 -1.23725 2.56698 0.55326 -1.13725 2.56698 0.55557 -1.86614 2.21552 
0.55557 -1.18725 2.56694 0.55557 -0.50836 2.21552 0.5559 -1.62791 2.44031 
0.5559 -0.7466 2.44031 0.55768 -1.97593 1.47666 0.55768 -1.97593 1.99429 
0.55768 -0.39858 1.99429 0.55796 -1.48616 2.50965 0.55796 -0.88834 2.50965 
0.56503 -1.70835 2.37516 0.56503 -0.66615 2.37516 0.56626 -1.98806 1.54038 
0.56626 -1.98806 1.93057 0.56795 -1.78295 2.30343 0.56795 -0.59155 2.30343 
0.57081 -1.58314 2.45481 0.57081 -0.79136 2.45481 0.57102 -1.43394 2.51847 
0.57102 -0.94056 2.51847 0.57241 -1.99676 1.60495 0.57241 -1.99676 1.866 
0.57271 -1.89031 1.31391 0.57271 -1.89031 2.15704 0.57271 -0.48419 2.15704 
0.57611 -2.002 1.67007 0.57611 -2.002 1.80088 0.57735 -2.00375 1.73548 
0.57854 -1.82929 2.23854 0.57854 -0.54521 2.23854 0.5792 -1.38584 2.5261 
0.5792 -0.98867 2.5261 0.58246 -1.66581 2.39253 0.58246 -0.7087 2.39253 
0.58564 -1.33651 2.53219 0.58564 -1.038 2.53219 0.58694 -1.53245 2.46783 
0.58694 -0.84205 2.46783 0.58777 -1.91138 1.37469 0.58777 -1.91138 2.09626 
0.58777 -0.46312 2.09626 0.58794 -1.74282 2.32341 0.58794 -0.63168 2.32341 
0.59082 -1.28656 2.53615 0.59082 -1.08794 2.53615 0.59449 -1.23661 2.53806 
0.59449 -1.13789 2.53806 0.5957 -1.18725 2.53868 0.59854 -1.62186 2.40843 
0.59854 -0.75265 2.40843 0.60027 -1.79066 2.26043 0.60027 -0.58385 2.26043 
0.60031 -1.92906 1.43656 0.60031 -1.92906 2.03439 0.60031 -0.44544 2.03439 
0.6013 -1.48072 2.47865 0.6013 -0.89378 2.47865 0.60651 -1.70135 2.34198 
0.60651 -0.67315 2.34198 0.60876 -1.83502 1.27743 0.60876 -1.83502 2.19352 
0.60876 -0.53948 2.19352 0.61084 -1.43324 2.48805 0.61084 -0.94126 2.48805 
0.6111 -1.94365 1.5022 0.6111 -1.94365 1.96875 0.6111 -0.43085 1.96875 
0.61292 -1.57709 2.42276 0.61292 -0.79741 2.42276 0.61875 -1.95443 1.56642 
0.61875 -1.95443 1.90453 0.61889 -1.38517 2.49561 0.61889 -0.98934 2.49561 
0.62056 -1.75077 2.28077 0.62056 -0.62373 2.28077 0.62361 -1.65865 2.35909 
0.62361 -0.71585 2.35909 0.62403 -1.96176 1.63188 0.62403 -1.96176 1.83907 
0.62552 -1.33564 2.50144 0.62552 -1.03886 2.50144 0.62553 -1.85798 1.33693 
0.62553 -1.85798 2.13402 0.62553 -0.51652 2.13402 0.62674 -1.96555 1.69728 
0.62674 -1.96555 1.77367 0.62877 -1.52612 2.43534 0.62877 -0.84838 2.43534 
0.63057 -1.28574 2.50533 0.63057 -1.08876 2.50533 0.63083 -1.79679 1.25535 
0.63083 -1.79679 2.2156 0.63083 -0.57772 2.2156 0.63325 -1.23655 2.50785 
0.63325 -1.13795 2.50785 0.63439 -1.18725 2.50849 0.63922 -1.61481 2.37469 
0.63922 -0.7597 2.37469 0.63957 -1.87802 1.39815 0.63957 -1.87802 2.0728 
0.63957 -0.49648 2.0728 0.63969 -1.70835 2.3005 0.63969 -0.66615 2.3005 
0.63979 -1.4795 2.44629 0.63979 -0.895 2.44629 0.6493 -1.43193 2.45557 
0.6493 -0.94257 2.45557 0.65136 -1.75707 1.23443 0.65136 -1.75707 2.23652 
0.65136 -0.61744 2.23652 0.65216 -1.89461 1.46285 0.65216 -1.89461 2.0081 
0.65216 -0.47989 2.0081 0.65328 -1.56993 2.38876 0.65328 -0.80457 2.38876 
0.65703 -1.384 2.46322 0.65703 -0.9905 2.46322 0.65706 -1.66581 2.31794 
0.65706 -0.7087 2.31794 0.65935 -1.80113 1.3014 0.65935 -1.80113 2.16955 
0.65935 -0.57338 2.16955 0.66174 -1.90794 1.52881 0.66174 -1.90794 1.94214 
0.66174 -0.46656 1.94214 0.66364 -1.33439 2.46892 0.66364 -1.04011 2.46892 
0.66577 -1.52414 2.40125 0.66577 -0.85036 2.40125 0.66795 -1.28562 2.47315 
0.66795 -1.08888 2.47315 0.66871 -1.91714 1.59374 0.66871 -1.91714 1.87721 
0.66871 -0.45736 1.87721 0.67066 -1.23638 2.47561 0.67066 -1.13812 2.47561 
0.67085 -1.715 1.21447 0.67085 -1.715 2.25648 0.67085 -0.6595 2.25648 
0.67156 -1.18725 2.47643 0.67276 -1.92318 1.65928 0.67276 -1.92318 1.81167 
0.67296 -1.62186 2.33401 0.67296 -0.75265 2.33401 0.67472 -1.92532 1.73548 
0.67524 -1.8231 1.36164 0.67524 -1.8231 2.10931 0.67524 -0.5514 2.10931 
0.67666 -1.47754 1.05882 0.67666 -1.47754 2.41213 0.67666 -0.89697 2.41213 
0.68023 -1.76168 1.28016 0.68023 -1.76168 2.19079 0.68023 -0.61282 2.19079 
0.68592 -1.43023 1.04956 0.68592 -1.43023 2.42139 0.68592 -0.94427 2.42139 
0.68728 -1.57709 1.12256 0.68728 -1.57709 2.34839 0.68728 -0.79741 2.34839 
0.68862 -1.67159 1.19584 0.68862 -1.67159 2.27511 0.68862 -0.70291 2.27511 
0.68995 -1.84117 1.42507 0.68995 -1.84117 2.04588 0.68995 -0.53333 2.04588 
0.69352 -1.38234 1.04196 0.69352 -1.38234 2.42899 0.69352 -0.99216 2.42899 
0.69945 -1.33398 2.43493 0.69945 -1.04052 2.43493 0.69987 -1.52612 1.10671 
0.69987 -1.52612 2.36424 0.69987 -0.84838 2.36424 0.70019 -1.72007 1.26025 
0.70019 -1.72007 2.2107 0.70019 -0.65443 2.2107 0.70144 -1.85653 1.49041 
0.70144 -1.85653 1.98054 0.70144 -0.51797 1.98054 0.7037 -1.28527 2.43918 
0.7037 -1.08923 2.43918 0.70484 -1.62791 1.17957 0.70484 -1.62791 2.29138 
0.70484 -0.7466 2.29138 0.70626 -1.23632 2.44173 0.70626 -1.13818 2.44173 
0.70711 -1.7646 1.32723 0.70711 -1.7646 2.14372 0.70711 -1.18725 2.44258 
0.70711 -0.6099 2.14372 0.70937 -1.86895 1.55636 0.70937 -1.86895 1.91459 
0.70937 -0.50556 1.91459 0.71082 -1.4795 1.09568 0.71082 -1.4795 2.37527 
0.71082 -0.895 2.37527 0.71519 -1.87686 1.6217 0.71519 -1.87686 1.84925 
0.71519 -0.49764 1.84925 0.71834 -1.67688 1.24126 0.71834 -1.67688 2.22969 
0.71834 -0.69762 2.22969 0.71933 -1.58314 1.16466 0.71933 -1.58314 2.30629 
0.71933 -0.79136 2.30629 0.71959 -1.8806 1.69727 0.71959 -1.8806 1.77368 
0.71959 -0.4939 1.77368 0.7201 -1.43193 1.08617 0.7201 -1.43193 2.38478 
0.7201 -0.94257 2.38478 0.72377 -1.78431 1.38953 0.72377 -1.78431 2.08142 
0.72377 -0.59019 2.08142 0.72743 -1.72333 1.30715 0.72743 -1.72333 2.1638 
0.72743 -0.65117 2.1638 0.72774 -1.384 1.07845 0.72774 -1.384 2.3925 
0.72774 -0.9905 2.3925 0.73235 -1.53245 1.14854 0.73235 -1.53245 2.32241 
0.73235 -0.84205 2.32241 0.73344 -1.33439 1.07184 0.73344 -1.33439 2.39911 
0.73344 -1.04011 2.39911 0.73454 -1.63271 1.22359 0.73454 -1.63271 2.24736 
0.73454 -0.74179 2.24736 0.73714 -1.80131 1.45341 0.73714 -1.80131 2.01754 
0.73714 -0.5732 2.01754 0.73768 -1.28562 1.06752 0.73768 -1.28562 2.40343 
0.73768 -1.08888 2.40343 0.74014 -1.23638 2.40614 0.74014 -1.13812 2.40614 
0.74095 -1.18725 2.40703 0.74318 -1.48072 1.13417 0.74318 -1.48072 2.33678 
0.74318 -0.89378 2.33678 0.74592 -1.68072 1.28816 0.74592 -1.68072 2.18279 
0.74592 -0.69378 2.18279 0.74716 -1.81551 1.51857 0.74716 -1.81551 1.95238 
0.74716 -0.55899 1.95238 0.74934 -1.58807 1.20838 0.74934 -1.58807 2.26257 
0.74934 -0.78643 2.26257 0.75184 -1.7256 1.3548 0.75184 -1.7256 2.11615 
0.75184 -0.6489 2.11615 0.75257 -1.43324 1.12464 0.75257 -1.43324 2.34631 
0.75257 -0.94126 2.34631 0.75378 -1.82685 1.58472 0.75378 -1.82685 1.88623 
0.75378 -0.54765 1.88623 0.76014 -1.38517 1.11659 0.76014 -1.38517 2.35436 
0.76014 -0.98934 2.35436 0.76031 -1.8324 1.65988 0.76031 -1.8324 1.81107 
0.76031 -0.54211 1.65988 0.76031 -0.54211 1.81107 0.76249 -1.83425 1.73548 
0.76249 -0.54025 1.73548 0.76254 -1.63686 1.2703 0.76254 -1.63686 2.20065 
0.76254 -0.73764 2.20065 0.76294 -1.53777 1.19228 0.76294 -1.53777 2.27867 
0.76294 -0.83673 2.27867 0.76597 -1.33564 1.10995 0.76597 -1.33564 2.361 
0.76597 -1.03886 2.361 0.76733 -1.74432 1.41785 0.76733 -1.74432 2.0531 
0.76733 -0.63019 1.41785 0.76733 -0.63019 2.0531 0.76986 -1.28574 1.1049 
0.76986 -1.28574 2.36605 0.76986 -1.08876 2.36605 0.77074 -1.68322 1.33551 
0.77074 -1.68322 2.13544 0.77074 -0.69128 2.13544 0.77237 -1.23655 1.10222 
0.77237 -1.23655 2.36873 0.77237 -1.13795 2.36873 0.77301 -1.18725 2.36987 
0.77417 -1.48616 1.17752 0.77417 -1.48616 2.29343 0.77417 -0.88834 2.29343 
0.77723 -1.59187 1.2536 0.77723 -1.59187 2.21735 0.77723 -0.78264 2.21735 
0.7796 -1.76032 1.48285 0.7796 -1.76032 1.9881 0.7796 -0.61418 1.48285 
0.7796 -0.61418 1.9881 0.78299 -1.43394 1.16446 0.78299 -1.43394 2.30649 
0.78299 -0.94056 2.30649 0.78781 -1.63933 1.31718 0.78781 -1.63933 2.15377 
0.78781 -0.73517 2.15377 0.78833 -1.77342 1.54855 0.78833 -1.77342 1.9224 
0.78833 -0.60108 1.54855 0.78833 -0.60108 1.9224 0.79063 -1.38584 1.15628 
0.79063 -1.38584 2.31467 0.79063 -0.98867 2.31467 0.79126 -1.54183 1.2373 
0.79126 -1.54183 2.23365 0.79126 -0.83267 2.23365 0.79335 -1.6843 1.38401 
0.79335 -1.6843 2.08694 0.79335 -0.6902 1.38401 0.79335 -0.6902 2.08694 
0.79671 -1.33651 1.14984 0.79671 -1.33651 2.32111 0.79671 -1.038 2.32111 
0.79855 -1.77833 1.62165 0.79855 -1.77833 1.8493 0.79855 -0.59618 1.62165 
0.79855 -0.59618 1.8493 0.80067 -1.28656 1.14466 0.80067 -1.28656 2.32629 
0.80067 -1.08794 2.32629 0.80258 -1.23661 1.14098 0.80258 -1.23661 2.32997 
0.80258 -1.13789 2.32997 0.80291 -1.59451 1.30018 0.80291 -1.59451 2.17077 
0.80291 -0.77999 2.17077 0.80295 -1.49074 1.22247 0.80295 -1.49074 2.24848 
0.80295 -0.88377 2.24848 0.80296 -1.78206 1.69724 0.80296 -1.78206 1.77371 
0.80296 -0.59244 1.69724 0.80296 -0.59244 1.77371 0.80321 -1.18725 1.13978 
0.80321 -1.18725 2.33117 0.80787 -1.70176 1.44803 0.80787 -1.70176 2.02292 
0.80787 -0.67274 1.44803 0.80787 -0.67274 2.02292 0.81086 -1.64073 1.36553 
0.81086 -1.64073 2.10542 0.81086 -0.73377 1.36553 0.81086 -0.73377 2.10542 
0.81225 -1.43875 1.20916 0.81225 -1.43875 2.26179 0.81225 -0.93576 2.26179 
0.81792 -1.54528 1.28512 0.81792 -1.54528 2.18583 0.81792 -0.82922 2.18583 
0.81866 -1.71684 1.51338 0.81866 -1.71684 1.95757 0.81866 -0.65766 1.51338 
0.81866 -0.65766 1.95757 0.81914 -1.38601 1.19742 0.81914 -1.38601 2.27353 
0.81914 -0.98849 2.27353 0.82533 -1.33676 1.19098 0.82533 -1.33676 2.27997 
0.82533 -1.03775 2.27997 0.82631 -1.596 1.348 0.82631 -1.596 2.12295 
0.82631 -0.7785 1.348 0.82631 -0.7785 2.12295 0.82946 -1.28713 1.18591 
0.82946 -1.28713 2.28504 0.82946 -1.08737 1.18591 0.82946 -1.08737 2.28504 
0.83005 -1.49431 1.26994 0.83005 -1.49431 2.20101 0.83005 -0.88019 2.20101 
0.83097 -1.72309 1.5859 0.83097 -1.72309 1.88505 0.83097 -0.65141 1.5859 
0.83097 -0.65141 1.88505 0.83147 -1.64087 1.41472 0.83147 -1.64087 2.05623 
0.83147 -1.18725 1.1799 0.83147 -1.18725 2.29105 0.83147 -0.73363 1.41472 
0.83147 -0.73363 2.05623 0.83151 -1.23725 1.18221 0.83151 -1.23725 2.28874 
0.83151 -1.13725 1.18221 0.83151 -1.13725 2.28874 0.83874 -1.72641 1.65923 
0.83874 -1.72641 1.81172 0.83874 -0.64809 1.65923 0.83874 -0.64809 1.81172 
0.8398 -1.44212 1.25612 0.8398 -1.44212 2.21483 0.8398 -0.93238 1.25612 
0.8398 -0.93238 2.21483 0.84119 -1.72799 1.73548 0.84119 -0.64651 1.73548 
0.8417 -1.547 1.33283 0.8417 -1.547 2.13812 0.8417 -0.8275 1.33283 
0.8417 -0.8275 2.13812 0.84461 -1.65743 1.47941 0.84461 -1.65743 1.99154 
0.84461 -0.71707 1.47941 0.84461 -0.71707 1.99154 0.84711 -1.38944 1.24403 
0.84711 -1.38944 2.22692 0.84711 -0.98506 1.24403 0.84711 -0.98506 2.22692 
0.84737 -1.59633 1.39692 0.84737 -1.59633 2.07403 0.84737 -0.77817 1.39692 
0.84737 -0.77817 2.07403 0.85144 -1.33714 1.23291 0.85144 -1.33714 2.23804 
0.85144 -1.03736 1.23291 0.85144 -1.03736 2.23804 0.85467 -1.49696 1.3188 
0.85467 -1.49696 2.15215 0.85467 -0.87754 1.3188 0.85467 -0.87754 2.15215 
0.85565 -1.28747 1.22771 0.85565 -1.28747 2.24324 0.85565 -1.08703 1.22771 
0.85565 -1.08703 2.24324 0.85771 -1.23731 1.22379 0.85771 -1.23731 2.24716 
0.85771 -1.13719 1.22379 0.85771 -1.13719 2.24716 0.85773 -1.18725 1.22137 
0.85773 -1.18725 2.24958 0.85926 -1.66435 1.55094 0.85926 -1.66435 1.92001 
0.85926 -0.71015 1.55094 0.85926 -0.71015 1.92001 0.86321 -1.54765 1.38195 
0.86321 -1.54765 2.089 0.86321 -0.82685 1.38195 0.86321 -0.82685 2.089 
0.86492 -1.445 1.3048 0.86492 -1.445 2.16615 0.86492 -0.9295 1.3048 
0.86492 -0.9295 2.16615 0.86603 -1.5955 1.4468 0.86603 -1.5955 2.02415 
0.86603 -0.779 1.4468 0.86603 -0.779 2.02415 0.86917 -1.66906 1.6241 
0.86917 -1.66906 1.84685 0.86917 -0.70544 1.6241 0.86917 -0.70544 1.84685 
0.87257 -1.39227 1.2921 0.87257 -1.39227 2.17885 0.87257 -0.98223 1.2921 
0.87257 -0.98223 2.17885 0.87414 -1.67142 1.69724 0.87414 -1.67142 1.77371 
0.87414 -0.70308 1.69724 0.87414 -0.70308 1.77371 0.87655 -1.49771 1.36768 
0.87655 -1.49771 2.10327 0.87655 -0.8768 1.36768 0.87655 -0.8768 2.10327 
0.87742 -1.34014 1.28077 0.87742 -1.34014 2.19018 0.87742 -1.03436 1.28077 
0.87742 -1.03436 2.19018 0.87975 -1.28757 1.27075 0.87975 -1.28757 2.2002 
0.87975 -1.08693 1.27075 0.87975 -1.08693 2.2002 0.88192 -1.18725 1.26408 
0.88192 -1.18725 2.20687 0.88195 -1.23747 1.26682 0.88195 -1.23747 2.20413 
0.88195 -1.13703 1.26682 0.88195 -1.13703 2.20413 0.88222 -1.54704 1.43178 
0.88222 -1.54704 2.03917 0.88222 -0.82746 1.43178 0.88222 -0.82746 2.03917 
0.88281 -1.60341 1.5176 0.88281 -1.60341 1.95335 0.88281 -0.77109 1.5176 
0.88281 -0.77109 1.95335 0.8873 -1.44716 1.3545 0.8873 -1.44716 2.11645 
0.8873 -0.92735 1.3545 0.8873 -0.92735 2.11645 0.89486 -1.60909 1.58958 
0.89486 -1.60909 1.88137 0.89486 -0.76541 1.58958 0.89486 -0.76541 1.88137 
0.89544 -1.39449 1.34148 0.89544 -1.39449 2.12947 0.89544 -0.98001 1.34148 
0.89544 -0.98001 2.12947 0.89592 -1.49756 1.41761 0.89592 -1.49756 2.05334 
0.89592 -0.87694 1.41761 0.89592 -0.87694 2.05334 0.89687 -1.54838 1.48012 
0.89687 -1.54838 1.99083 0.89687 -0.82612 1.48012 0.89687 -0.82612 1.99083 
0.90092 -1.34264 1.33026 0.90092 -1.34264 2.14069 0.90092 -1.03187 1.33026 
0.90092 -1.03187 2.14069 0.90211 -1.61251 1.66233 0.90211 -1.61251 1.80862 
0.90211 -0.76199 1.66233 0.90211 -0.76199 1.80862 0.90374 -1.29007 1.31992 
0.90374 -1.29007 2.15103 0.90374 -1.08443 1.31992 0.90374 -1.08443 2.15103 
0.90394 -1.23753 1.31077 0.90394 -1.23753 2.16018 0.90394 -1.13697 1.31077 
0.90394 -1.13697 2.16018 0.90399 -1.18725 1.30792 0.90399 -1.18725 2.16303 
0.90453 -1.61365 1.73548 0.90453 -0.76085 1.73548 0.90708 -1.4472 1.40435 
0.90708 -1.4472 2.0666 0.90708 -0.92731 1.40435 0.90708 -0.92731 2.0666 
0.91106 -1.49903 1.46573 0.91106 -1.49903 2.00522 0.91106 -0.87547 1.46573 
0.91106 -0.87547 2.00522 0.91147 -1.55525 1.55163 0.91147 -1.55525 1.91932 
0.91147 -0.81925 1.55163 0.91147 -0.81925 1.91932 0.91566 -1.3961 1.39203 
0.91566 -1.3961 2.07892 0.91566 -0.9784 1.39203 0.91566 -0.9784 2.07892 
0.92133 -1.55987 1.62458 0.92133 -1.55987 1.84637 0.92133 -0.81463 1.62458 
0.92133 -0.81463 1.84637 0.92164 -1.34441 1.38068 0.92164 -1.34441 2.09027 
0.92164 -1.0301 1.38068 0.92164 -1.0301 2.09027 0.92272 -1.44854 1.45209 
0.92272 -1.44854 2.01886 0.92272 -0.92596 1.45209 0.92272 -0.92596 2.01886 
0.92388 -1.49971 1.51453 0.92388 -1.49971 1.95642 0.92388 -1.18725 1.35279 
0.92388 -1.18725 2.11816 0.92388 -0.87479 1.51453 0.92388 -0.87479 1.95642 
0.92501 -1.29227 1.37034 0.92501 -1.29227 2.10061 0.92501 -1.08223 1.37034 
0.92501 -1.08223 2.10061 0.92576 -1.23983 1.36104 0.92576 -1.23983 2.10991 
0.92576 -1.13467 1.36104 0.92576 -1.13467 2.10991 0.92628 -1.5622 1.69769 
0.92628 -1.5622 1.77326 0.92628 -0.8123 1.69769 0.92628 -0.8123 1.77326 
0.93178 -1.39751 1.43954 0.93178 -1.39751 2.03141 0.93178 -0.97699 1.43954 
0.93178 -0.97699 2.03141 0.93606 -1.44943 1.50083 0.93606 -1.44943 1.97012 
0.93606 -0.92507 1.50083 0.93606 -0.92507 1.97012 0.93638 -1.50524 1.5869 
0.93638 -1.50524 1.88405 0.93638 -0.86927 1.5869 0.93638 -0.86927 1.88405 
0.93819 -1.34469 1.42725 0.93819 -1.34469 2.0437 0.93819 -1.02981 1.42725 
0.93819 -1.02981 2.0437 0.94154 -1.18725 1.39859 0.94154 -1.18725 2.07236 
0.94196 -1.29256 1.41669 0.94196 -1.29256 2.05426 0.94196 -1.08194 1.41669 
0.94196 -1.08194 2.05426 0.94306 -1.23988 1.40704 0.94306 -1.23988 2.06391 
0.94306 -1.13463 1.40704 0.94306 -1.13463 2.06391 0.94381 -1.50904 1.66008 
0.94381 -1.50904 1.81087 0.94381 -0.86546 1.66008 0.94381 -0.86546 1.81087 
0.94555 -1.3984 1.48779 0.94555 -1.3984 1.98316 0.94555 -0.9761 1.48779 
0.94555 -0.9761 1.98316 0.9465 -1.50996 1.73548 0.9465 -0.86455 1.73548 
0.94693 -1.44971 1.54989 0.94693 -1.44971 1.92106 0.94693 -0.9248 1.54989 
0.94693 -0.9248 1.92106 0.9525 -1.34573 1.47542 0.9525 -1.34573 1.99553 
0.9525 -1.02877 1.47542 0.9525 -1.02877 1.99553 0.95661 -1.2926 1.46382 
0.95661 -1.2926 2.00713 0.95661 -1.0819 1.46382 0.95661 -1.0819 2.00713 
0.95694 -1.18725 1.44519 0.95694 -1.18725 2.02576 0.95694 -1.39875 1.53667 
0.95694 -1.39875 1.93428 0.95694 -0.97575 1.53667 0.95694 -0.97575 1.93428 
0.95704 -1.45441 1.6228 0.95704 -1.45441 1.84815 0.95704 -0.92009 1.6228 
0.95704 -0.92009 1.84815 0.95815 -1.24 1.4541 0.95815 -1.24 2.01685 
0.95815 -1.1345 1.4541 0.95815 -1.1345 2.01685 0.96257 -1.45563 1.69769 
0.96257 -1.45563 1.77326 0.96257 -0.91888 1.69769 0.96257 -0.91888 1.77326 
0.96447 -1.34632 1.52453 0.96447 -1.34632 1.94642 0.96447 -1.02818 1.52453 
0.96447 -1.02818 1.94642 0.96593 -1.39858 1.58605 0.96593 -1.39858 1.8849 
0.96593 -0.97593 1.58605 0.96593 -0.97593 1.8849 0.9691 -1.2932 1.51273 
0.9691 -1.2932 1.95822 0.9691 -1.0813 1.51273 0.9691 -1.0813 1.95822 
0.97003 -1.18725 1.49249 0.97003 -1.18725 1.97846 0.97083 -1.24004 1.50159 
0.97083 -1.24004 1.96936 0.97083 -1.13446 1.50159 0.97083 -1.13446 1.96936 
0.97396 -1.34629 1.57388 0.97396 -1.34629 1.89707 0.97396 -1.02821 1.57388 
0.97396 -1.02821 1.89707 0.97415 -1.40037 1.66055 0.97415 -1.40037 1.8104 
0.97415 -0.97413 1.66055 0.97415 -0.97413 1.8104 0.97689 -1.40098 1.73548 
0.97689 -0.97353 1.73548 0.97912 -1.29354 1.56219 0.97912 -1.29354 1.90876 
0.97912 -1.08096 1.56219 0.97912 -1.08096 1.90876 0.98079 -1.34654 1.62284 
0.98079 -1.34654 1.84811 0.98079 -1.18725 1.54038 0.98079 -1.18725 1.93057 
0.98079 -1.02796 1.62284 0.98079 -1.02796 1.84811 0.9814 -1.24047 1.55102 
0.9814 -1.24047 1.91993 0.9814 -1.13403 1.55102 0.9814 -1.13403 1.91993 
0.98631 -1.34775 1.69771 0.98631 -1.34775 1.77324 0.98631 -1.02675 1.69771 
0.98631 -1.02675 1.77324 0.98648 -1.29381 1.611 0.98648 -1.29381 1.85995 
0.98648 -1.08069 1.611 0.98648 -1.08069 1.85995 0.98918 -1.18725 1.58874 
0.98918 -1.18725 1.88221 0.98928 -1.24051 1.59953 0.98928 -1.24051 1.87142 
0.98928 -1.13399 1.59953 0.98928 -1.13399 1.87142 0.99144 -1.29383 1.66012 
0.99144 -1.29383 1.81083 0.99144 -1.08068 1.66012 0.99144 -1.08068 1.81083 
0.99427 -1.29413 1.73548 0.99427 -1.08037 1.73548 0.99479 -1.24062 1.64866 
0.99479 -1.24062 1.82229 0.99479 -1.13388 1.64866 0.99479 -1.13388 1.82229 
0.99518 -1.18725 1.63746 0.99518 -1.18725 1.83349 0.99786 -1.24065 1.69771 
0.99786 -1.24065 1.77324 0.99786 -1.13385 1.69771 0.99786 -1.13385 1.77324 
0.9988 -1.18725 1.68641 0.9988 -1.18725 1.78454 1 -1.18725 1.73548 
-1 1.07678 -1.38611 -0.9988 1.07678 -1.43518 -0.9988 1.07678 -1.33705 
-0.99786 1.02338 -1.42387 -0.99786 1.02338 -1.34835 -0.99786 1.13018 -1.42387 
-0.99786 1.13018 -1.34835 -0.99518 1.07678 -1.48413 -0.99518 1.07678 -1.2881 
-0.99479 1.02341 -1.47293 -0.99479 1.02341 -1.2993 -0.99479 1.13015 -1.47293 
-0.99479 1.13015 -1.2993 -0.99427 0.9699 -1.38611 -0.99427 1.18366 -1.38611 
-0.99144 0.97021 -1.46147 -0.99144 0.97021 -1.31075 -0.99144 1.18335 -1.46147 
-0.99144 1.18335 -1.31075 -0.98928 1.02352 -1.52206 -0.98928 1.02352 -1.25017 
-0.98928 1.13004 -1.52206 -0.98928 1.13004 -1.25017 -0.98918 1.07678 -1.53284 
-0.98918 1.07678 -1.23938 -0.98648 0.97022 -1.51059 -0.98648 0.97022 -1.26164 
-0.98648 1.18334 -1.51059 -0.98648 1.18334 -1.26164 -0.98631 0.91628 -1.42388 
-0.98631 0.91628 -1.34835 -0.98631 1.23728 -1.42388 -0.98631 1.23728 -1.34835 
-0.9814 1.02356 -1.57057 -0.9814 1.02356 -1.20166 -0.9814 1.13 -1.57057 
-0.9814 1.13 -1.20166 -0.98079 0.91749 -1.49875 -0.98079 0.91749 -1.27348 
-0.98079 1.07678 -1.5812 -0.98079 1.07678 -1.19102 -0.98079 1.23607 -1.49875 
-0.98079 1.23607 -1.27348 -0.97912 0.97049 -1.55939 -0.97912 0.97049 -1.21283 
-0.97912 1.18307 -1.55939 -0.97912 1.18307 -1.21283 -0.97689 0.86306 -1.38611 
-0.97689 1.2905 -1.38611 -0.97415 0.86366 -1.46104 -0.97415 0.86366 -1.31119 
-0.97415 1.2899 -1.46104 -0.97415 1.2899 -1.31119 -0.97396 0.91774 -1.54771 
-0.97396 0.91774 -1.22452 -0.97396 1.23582 -1.54771 -0.97396 1.23582 -1.22452 
-0.97083 1.02399 -1.62 -0.97083 1.02399 -1.15223 -0.97083 1.12957 -1.62 
-0.97083 1.12957 -1.15223 -0.97003 1.07678 -1.62909 -0.97003 1.07678 -1.14313 
-0.9691 0.97083 -1.60886 -0.9691 0.97083 -1.16336 -0.9691 1.18273 -1.60886 
-0.9691 1.18273 -1.16336 -0.96593 0.86546 -1.53554 -0.96593 0.86546 -1.23668 
-0.96593 1.2881 -1.53554 -0.96593 1.2881 -1.23668 -0.96447 0.91771 -1.59706 
-0.96447 0.91771 -1.17517 -0.96447 1.23585 -1.59706 -0.96447 1.23585 -1.17517 
-0.96257 0.8084 -1.4239 -0.96257 0.8084 -1.34833 -0.96257 1.34516 -1.4239 
-0.96257 1.34516 -1.34833 -0.95815 1.02403 -1.66748 -0.95815 1.02403 -1.10474 
-0.95815 1.12953 -1.66748 -0.95815 1.12953 -1.10474 -0.95704 0.80962 -1.49878 
-0.95704 0.80962 -1.27344 -0.95704 1.34394 -1.49878 -0.95704 1.34394 -1.27344 
-0.95694 0.86528 -1.58492 -0.95694 0.86528 -1.18731 -0.95694 1.28828 -1.58492 
-0.95694 1.28828 -1.18731 -0.95694 1.07678 -1.6764 -0.95694 1.07678 -1.09583 
-0.95661 0.97143 -1.65776 -0.95661 0.97143 -1.11446 -0.95661 1.18213 -1.65776 
-0.95661 1.18213 -1.11446 -0.9525 0.9183 -1.64617 -0.9525 0.9183 -1.12606 
-0.9525 1.23526 -1.64617 -0.9525 1.23526 -1.12606 -0.94693 0.81433 -1.5717 
-0.94693 0.81433 -1.20053 -0.94693 1.33923 -1.5717 -0.94693 1.33923 -1.20053 
-0.9465 0.75407 -1.38611 -0.9465 1.39949 -1.38611 -0.94555 0.86563 -1.6338 
-0.94555 0.86563 -1.13843 -0.94555 1.28793 -1.6338 -0.94555 1.28793 -1.13843 
-0.94381 0.75499 -1.46151 -0.94381 0.75499 -1.31071 -0.94381 1.39857 -1.46151 
-0.94381 1.39857 -1.31071 -0.94306 1.02415 -1.71455 -0.94306 1.02415 -1.05768 
-0.94306 1.12941 -1.71455 -0.94306 1.12941 -1.05768 -0.94196 0.97147 -1.70489 
-0.94196 0.97147 -1.06733 -0.94196 1.18209 -1.70489 -0.94196 1.18209 -1.06733 
-0.94154 1.07678 -1.723 -0.94154 1.07678 -1.04922 -0.93819 0.91934 -1.69434 
-0.93819 0.91934 -1.07789 -0.93819 1.23422 -1.69434 -0.93819 1.23422 -1.07789 
-0.93638 0.75879 -1.53469 -0.93638 0.75879 -1.23754 -0.93638 1.39477 -1.53469 
-0.93638 1.39477 -1.23754 -0.93606 0.8146 -1.62076 -0.93606 0.8146 -1.15146 
-0.93606 1.33896 -1.62076 -0.93606 1.33896 -1.15146 -0.93178 0.86652 -1.68205 
-0.93178 0.86652 -1.09018 -0.93178 1.28704 -1.68205 -0.93178 1.28704 -1.09018 
-0.92628 0.70183 -1.4239 -0.92628 0.70183 -1.34833 -0.92628 1.45173 -1.4239 
-0.92628 1.45173 -1.34833 -0.92576 1.0242 -1.76055 -0.92576 1.0242 -1.01167 
-0.92576 1.12936 -1.76055 -0.92576 1.12936 -1.01167 -0.92501 0.97176 -1.75125 
-0.92501 0.97176 -1.02098 -0.92501 1.1818 -1.75125 -0.92501 1.1818 -1.02098 
-0.92388 0.76432 -1.60706 -0.92388 0.76432 -1.16517 -0.92388 1.07678 -1.7688 
-0.92388 1.07678 -1.00343 -0.92388 1.38924 -1.60706 -0.92388 1.38924 -1.16517 
-0.92272 0.81549 -1.6695 -0.92272 0.81549 -1.10273 -0.92272 1.33807 -1.6695 
-0.92272 1.33807 -1.10273 -0.92164 0.91962 -1.74091 -0.92164 0.91962 -1.03132 
-0.92164 1.23394 -1.74091 -0.92164 1.23394 -1.03132 -0.92133 0.70416 -1.497 
-0.92133 0.70416 -1.27522 -0.92133 1.4494 -1.497 -0.92133 1.4494 -1.27522 
-0.91566 0.86793 -1.72956 -0.91566 0.86793 -1.04267 -0.91566 1.28563 -1.72956 
-0.91566 1.28563 -1.04267 -0.91147 0.70878 -1.56996 -0.91147 0.70878 -1.20227 
-0.91147 1.44478 -1.56996 -0.91147 1.44478 -1.20227 -0.91106 0.765 -1.65586 
-0.91106 0.765 -1.11637 -0.91106 1.38856 -1.65586 -0.91106 1.38856 -1.11637 
-0.90708 0.81683 -1.71724 -0.90708 0.81683 -1.05499 -0.90708 1.33673 -1.71724 
-0.90708 1.33673 -1.05499 -0.90453 0.65038 -1.38611 -0.90453 1.50318 -1.38611 
-0.90399 1.07678 -1.81367 -0.90399 1.07678 -0.95856 -0.90394 1.0265 -1.81081 
-0.90394 1.0265 -0.96141 -0.90394 1.12706 -1.81081 -0.90394 1.12706 -0.96141 
-0.90374 0.97396 -1.80167 -0.90374 0.97396 -0.97056 -0.90374 1.1796 -1.80167 
-0.90374 1.1796 -0.97056 -0.90211 0.65152 -1.45926 -0.90211 0.65152 -1.31297 
-0.90211 1.50204 -1.45926 -0.90211 1.50204 -1.31297 -0.90092 0.9214 -1.79133 
-0.90092 0.9214 -0.9809 -0.90092 1.23216 -1.79133 -0.90092 1.23216 -0.9809 
-0.89687 0.71565 -1.64147 -0.89687 0.71565 -1.13076 -0.89687 1.43791 -1.64147 
-0.89687 1.43791 -1.13076 -0.89592 0.76647 -1.70398 -0.89592 0.76647 -1.06825 
-0.89592 1.38709 -1.70398 -0.89592 1.38709 -1.06825 -0.89544 0.86954 -1.78011 
-0.89544 0.86954 -0.99212 -0.89544 1.28402 -1.78011 -0.89544 1.28402 -0.99212 
-0.89486 0.65494 -1.53201 -0.89486 0.65494 -1.24022 -0.89486 1.49862 -1.53201 
-0.89486 1.49862 -1.24022 -0.8873 0.81687 -1.76709 -0.8873 0.81687 -1.00514 
-0.8873 1.33669 -1.76709 -0.8873 1.33669 -1.00514 -0.88281 0.66062 -1.60398 
-0.88281 0.66062 -1.16824 -0.88281 1.49294 -1.60398 -0.88281 1.49294 -1.16824 
-0.88222 0.71699 -1.68981 -0.88222 0.71699 -1.08241 -0.88222 1.43657 -1.68981 
-0.88222 1.43657 -1.08241 -0.88195 1.02656 -1.85477 -0.88195 1.02656 -0.91746 
-0.88195 1.127 -1.85477 -0.88195 1.127 -0.91746 -0.88192 1.07678 -1.85751 
-0.88192 1.07678 -0.91472 -0.87975 0.97646 -1.85084 -0.87975 0.97646 -0.92139 
-0.87975 1.1771 -1.85084 -0.87975 1.1771 -0.92139 -0.87742 0.92389 -1.84082 
-0.87742 0.92389 -0.93141 -0.87742 1.22967 -1.84082 -0.87742 1.22967 -0.93141 
-0.87655 0.76633 -1.75391 -0.87655 0.76633 -1.01832 -0.87655 1.38723 -1.75391 
-0.87655 1.38723 -1.01832 -0.87414 0.59261 -1.42435 -0.87414 0.59261 -1.34788 
-0.87414 1.56095 -1.42435 -0.87414 1.56095 -1.34788 -0.87257 0.87176 -1.82949 
-0.87257 0.87176 -0.94273 -0.87257 1.2818 -1.82949 -0.87257 1.2818 -0.94273 
-0.86917 0.59497 -1.49749 -0.86917 0.59497 -1.27474 -0.86917 1.55859 -1.49749 
-0.86917 1.55859 -1.27474 -0.86603 0.66853 -1.67479 -0.86603 0.66853 -1.09744 
-0.86603 1.48503 -1.67479 -0.86603 1.48503 -1.09744 -0.86492 0.81903 -1.81679 
-0.86492 0.81903 -0.95544 -0.86492 1.33453 -1.81679 -0.86492 1.33453 -0.95544 
-0.86321 0.71638 -1.73964 -0.86321 0.71638 -1.03259 -0.86321 1.43718 -1.73964 
-0.86321 1.43718 -1.03259 -0.85926 0.59968 -1.57065 -0.85926 0.59968 -1.20158 
-0.85926 1.55388 -1.57065 -0.85926 1.55388 -1.20158 -0.85773 1.07678 -1.90022 
-0.85773 1.07678 -0.87201 -0.85771 1.02672 -1.8978 -0.85771 1.02672 -0.87443 
-0.85771 1.12684 -1.8978 -0.85771 1.12684 -0.87443 -0.85565 0.97656 -1.89388 
-0.85565 0.97656 -0.87835 -0.85565 1.177 -1.89388 -0.85565 1.177 -0.87835 
-0.85467 0.76707 -1.80279 -0.85467 0.76707 -0.96944 -0.85467 1.38649 -1.80279 
-0.85467 1.38649 -0.96944 -0.85144 0.92689 -1.88868 -0.85144 0.92689 -0.88354 
-0.85144 1.22667 -1.88868 -0.85144 1.22667 -0.88354 -0.84737 0.6677 -1.72467 
-0.84737 0.6677 -1.04756 -0.84737 1.48586 -1.72467 -0.84737 1.48586 -1.04756 
-0.84711 0.87459 -1.87756 -0.84711 0.87459 -0.89467 -0.84711 1.27897 -1.87756 
-0.84711 1.27897 -0.89467 -0.84461 0.6066 -1.64218 -0.84461 0.6066 -1.13004 
-0.84461 1.54696 -1.64218 -0.84461 1.54696 -1.13004 -0.8417 0.71703 -1.78876 
-0.8417 0.71703 -0.98347 -0.8417 1.43653 -1.78876 -0.8417 1.43653 -0.98347 
-0.84119 0.53604 -1.38611 -0.84119 1.61752 -1.38611 -0.8398 0.82191 -1.86547 
-0.8398 0.82191 -0.90676 -0.8398 1.33165 -1.86547 -0.8398 1.33165 -0.90676 
-0.83874 0.53762 -1.46236 -0.83874 0.53762 -1.30986 -0.83874 1.61594 -1.46236 
-0.83874 1.61594 -1.30986 -0.83151 1.02678 -1.93937 -0.83151 1.02678 -0.83285 
-0.83151 1.12678 -1.93937 -0.83151 1.12678 -0.83285 -0.83147 0.62316 -1.70687 
-0.83147 0.62316 -1.06536 -0.83147 1.07678 -1.94168 -0.83147 1.07678 -0.83054 
-0.83147 1.5304 -1.70687 -0.83147 1.5304 -1.06536 -0.83097 0.54094 -1.53569 
-0.83097 0.54094 -1.23654 -0.83097 1.61262 -1.53569 -0.83097 1.61262 -1.23654 
-0.83005 0.76972 -1.85165 -0.83005 0.76972 -0.92058 -0.83005 1.38384 -1.85165 
-0.82946 0.9769 -1.93568 -0.82946 0.9769 -0.83655 -0.82946 1.17666 -1.93568 
-0.82946 1.17666 -0.83655 -0.82631 0.66803 -1.77359 -0.82631 0.66803 -0.99864 
-0.82631 1.48553 -1.77359 -0.82631 1.48553 -0.99864 -0.82533 0.92727 -1.93061 
-0.82533 0.92727 -0.84162 -0.82533 1.22629 -1.93061 -0.81914 0.87802 -1.92417 
-0.81914 0.87802 -0.84806 -0.81914 1.27554 -1.92417 -0.81866 0.54719 -1.60821 
-0.81866 0.54719 -1.16402 -0.81866 1.60637 -1.60821 -0.81866 1.60637 -1.16402 
-0.81792 0.71875 -1.83647 -0.81792 0.71875 -0.93576 -0.81792 1.43481 -1.83647 
-0.81225 0.82529 -1.91243 -0.81225 0.82529 -0.8598 -0.81225 1.32827 -1.91243 
-0.81086 0.6233 -1.75606 -0.81086 0.6233 -1.01617 -0.81086 1.53026 -1.75606 
-0.81086 1.53026 -1.01617 -0.80787 0.56227 -1.67356 -0.80787 0.56227 -1.09867 
-0.80787 1.59129 -1.67356 -0.80787 1.59129 -1.09867 -0.80321 1.07678 -1.98181 
-0.80321 1.07678 -0.79041 -0.80296 0.48197 -1.42435 -0.80296 0.48197 -1.34788 
-0.80296 1.67159 -1.42435 -0.80296 1.67159 -1.34788 -0.80295 0.77329 -1.89912 
-0.80295 0.77329 -0.87311 -0.80295 1.38027 -1.89912 -0.80291 0.66952 -1.8214 
-0.80291 0.66952 -0.95082 -0.80291 1.48404 -1.8214 -0.80258 1.02742 -1.98061 
-0.80258 1.02742 -0.79162 -0.80258 1.12614 -1.98061 -0.80067 0.97747 -1.97693 
-0.80067 0.97747 -0.7953 -0.80067 1.17609 -1.97693 -0.79855 0.48571 -1.49994 
-0.79855 0.48571 -1.27229 -0.79855 1.66785 -1.49994 -0.79855 1.66785 -1.27229 
-0.79671 0.92752 -1.97175 -0.79671 0.92752 -0.80048 -0.79671 1.22604 -1.97175 
-0.79335 0.57973 -1.73758 -0.79335 0.57973 -1.03465 -0.79335 1.57383 -1.73758 
-0.79335 1.57383 -1.03465 -0.79126 0.7222 -1.88429 -0.79126 0.7222 -0.88793 
-0.79126 1.43136 -1.88429 -0.79063 0.8782 -1.96531 -0.79063 0.8782 -0.80692 
-0.79063 1.27536 -1.96531 -0.78833 0.49061 -1.57304 -0.78833 0.49061 -1.19919 
-0.78833 1.66295 -1.57304 -0.78833 1.66295 -1.19919 -0.78781 0.6247 -1.80441 
-0.78781 0.6247 -0.96782 -0.78781 1.52886 -1.80441 -0.78299 0.83009 -1.95713 
-0.78299 0.83009 -0.81509 -0.78299 1.32347 -1.95713 -0.7796 0.50371 -1.63874 
-0.7796 0.50371 -1.13349 -0.7796 1.64985 -1.63874 -0.7796 1.64985 -1.13349 
-0.77723 0.67216 -1.86799 -0.77723 0.67216 -0.90424 -0.77723 1.4814 -1.86799 
-0.77417 0.77787 -1.94407 -0.77417 0.77787 -0.82816 -0.77417 1.37569 -1.94407 
-0.77301 1.07678 -2.02051 -0.77237 1.02748 -2.01937 -0.77237 1.12608 -2.01937 
-0.77074 0.58081 -1.78608 -0.77074 0.58081 -0.98615 -0.77074 1.57275 -1.78608 
-0.76986 0.97829 -2.01669 -0.76986 0.97829 -0.75554 -0.76986 1.17527 -2.01669 
-0.76733 0.51972 -1.70374 -0.76733 0.51972 -1.06849 -0.76733 1.63384 -1.70374 
-0.76733 1.63384 -1.06849 -0.76597 0.92839 -2.01164 -0.76597 0.92839 -0.76059 
-0.76597 1.22517 -2.01164 -0.76294 0.72626 -1.92931 -0.76294 0.72626 -0.84292 
-0.76294 1.4273 -1.92931 -0.76254 0.62717 -1.85129 -0.76254 0.62717 -0.92093 
-0.76254 1.52639 -1.85129 -0.76249 0.42978 -1.38611 -0.76249 1.72378 -1.38611 
-0.76031 0.43163 -1.46171 -0.76031 0.43163 -1.31052 -0.76031 1.72193 -1.46171 
-0.76031 1.72193 -1.31052 -0.76014 0.87887 -2.005 -0.76014 0.87887 -0.76723 
-0.76014 1.27469 -2.005 -0.75378 0.43718 -1.53687 -0.75378 0.43718 -1.23536 
-0.75378 1.71638 -1.53687 -0.75378 1.71638 -1.23536 -0.75257 0.83079 -1.99695 
-0.75257 0.83079 -0.77528 -0.75257 1.32277 -1.99695 -0.75184 0.53843 -1.76679 
-0.75184 0.53843 -1.00544 -0.75184 1.61513 -1.76679 -0.74934 0.67596 -1.91321 
-0.74934 0.67596 -0.85902 -0.74934 1.4776 -1.91321 -0.74716 0.44852 -1.60302 
-0.74716 0.44852 -1.16921 -0.74716 1.70504 -1.60302 -0.74592 0.58331 -1.83343 
-0.74592 0.58331 -0.9388 -0.74592 1.57025 -1.83343 -0.74318 0.78331 -1.98742 
-0.74318 0.78331 -0.78481 -0.74318 1.37025 -1.98742 -0.74095 1.07678 -2.05767 
-0.74014 1.02765 -2.05677 -0.74014 1.12591 -2.05677 -0.73768 0.97841 -2.05406 
-0.73768 1.17515 -2.05406 -0.73714 0.46272 -1.66818 -0.73714 0.46272 -1.10405 
-0.73714 1.69084 -1.66818 -0.73454 0.63132 -1.89799 -0.73454 0.63132 -0.87423 
-0.73454 1.52224 -1.89799 -0.73344 0.92964 -2.04975 -0.73344 0.92964 -0.72248 
-0.73344 1.22392 -2.04975 -0.73235 0.73158 -1.97305 -0.73235 0.73158 -0.79918 
-0.73235 1.42198 -1.97305 -0.72774 0.88003 -2.04314 -0.72774 0.88003 -0.72909 
-0.72774 1.27353 -2.04314 -0.72743 0.5407 -1.81443 -0.72743 0.5407 -0.95779 
-0.72743 1.61286 -1.81443 -0.72377 0.47972 -1.73206 -0.72377 0.47972 -1.04017 
-0.72377 1.67384 -1.73206 -0.7201 0.8321 -2.03542 -0.7201 0.8321 -0.73681 
-0.7201 1.32146 -2.03542 -0.71959 0.38343 -1.42431 -0.71959 0.38343 -1.34791 
-0.71959 1.77013 -1.42431 -0.71959 1.77013 -1.34791 -0.71933 0.68089 -1.95693 
-0.71933 0.68089 -0.8153 -0.71933 1.47267 -1.95693 -0.71834 0.58715 -1.88033 
-0.71834 0.58715 -0.8919 -0.71834 1.56641 -1.88033 -0.71519 0.38717 -1.49989 
-0.71519 0.38717 -1.27233 -0.71519 1.76639 -1.49989 -0.71082 0.78453 -2.0259 
-0.71082 0.78453 -0.74632 -0.71082 1.36903 -2.0259 -0.70937 0.39509 -1.56523 
-0.70937 0.39509 -1.207 -0.70937 1.75847 -1.56523 -0.70711 0.49943 -1.79436 
-0.70711 0.49943 -0.97787 -0.70711 1.07678 -2.09322 -0.70711 1.65413 -1.79436 
-0.70626 1.02771 -2.09237 -0.70626 1.12585 -2.09237 -0.70484 0.63613 -1.94202 
-0.70484 0.63613 -0.83021 -0.70484 1.51743 -1.94202 -0.7037 0.97876 -2.08982 
-0.7037 1.1748 -2.08982 -0.70144 0.4075 -1.63118 -0.70144 0.4075 -1.14105 
-0.70144 1.74606 -1.63118 -0.70019 0.54396 -1.86134 -0.70019 0.54396 -0.91089 
-0.70019 1.6096 -1.86134 -0.69987 0.73791 -2.01488 -0.69987 0.73791 -0.75735 
-0.69987 1.41565 -2.01488 -0.69945 0.93005 -2.08557 -0.69945 1.22351 -2.08557 
-0.69352 0.88169 -2.07963 -0.69352 0.88169 -0.69259 -0.69352 1.27187 -2.07963 
-0.68995 0.42286 -1.69652 -0.68995 0.42286 -1.0757 -0.68995 1.7307 -1.69652 
-0.68862 0.59244 -1.92575 -0.68862 0.59244 -0.84647 -0.68862 1.56112 -1.92575 
-0.68728 0.68694 -1.99903 -0.68728 0.68694 -0.7732 -0.68728 1.46662 -1.99903 
-0.68592 0.8338 -2.07203 -0.68592 0.8338 -0.7002 -0.68592 1.31976 -2.07203 
-0.68023 0.50235 -1.84143 -0.68023 0.50235 -0.9308 -0.68023 1.65121 -1.84143 
-0.67666 0.7865 -2.06277 -0.67666 0.7865 -0.70946 -0.67666 1.36706 -2.06277 
-0.67524 0.44093 -1.75995 -0.67524 0.44093 -1.01228 -0.67524 1.71263 -1.75995 
-0.67472 0.33871 -1.38611 -0.67296 0.64217 -1.98465 -0.67296 0.64217 -0.78758 
-0.67296 1.51139 -1.98465 -0.67276 0.34086 -1.46231 -0.67276 0.34086 -1.30992 
-0.67276 1.8127 -1.46231 -0.67156 1.07678 -2.12707 -0.67085 0.54903 -1.90712 
-0.67085 0.54903 -0.86511 -0.67085 1.60453 -1.90712 -0.67066 1.02765 -2.12625 
-0.67066 1.12591 -2.12625 -0.66871 0.34689 -1.52785 -0.66871 0.34689 -1.24438 
-0.66871 1.80667 -1.52785 -0.66795 0.97841 -2.12379 -0.66795 1.17515 -2.12379 
-0.66577 0.73989 -2.05189 -0.66577 0.73989 -0.72034 -0.66577 1.41367 -2.05189 
-0.66364 0.92964 -2.11956 -0.66364 1.22392 -2.11956 -0.66174 0.35609 -1.59278 
-0.66174 0.35609 -1.17945 -0.66174 1.79747 -1.59278 -0.65935 0.46291 -1.82019 
-0.65935 0.46291 -0.95204 -0.65935 1.69065 -1.82019 -0.65706 0.59823 -1.96857 
-0.65706 0.59823 -0.80365 -0.65706 1.55533 -1.96857 -0.65703 0.88003 -2.11385 
-0.65703 1.27353 -2.11385 -0.65328 0.6941 -2.0394 -0.65328 0.6941 -0.73283 
-0.65328 1.45946 -2.0394 -0.65216 0.36942 -1.65874 -0.65216 0.36942 -1.11349 
-0.65216 1.78414 -1.65874 -0.65136 0.50696 -1.88716 -0.65136 1.6466 -1.88716 
-0.6493 0.8321 -2.10621 -0.6493 0.8321 -0.66602 -0.6493 1.32146 -2.10621 
-0.63979 0.78453 -2.09693 -0.63979 0.78453 -0.6753 -0.63979 1.36903 -2.09693 
-0.63969 0.55568 -1.95114 -0.63969 1.59788 -1.95114 -0.63957 0.38601 -1.72343 
-0.63957 0.38601 -1.04879 -0.63957 1.76755 -1.72343 -0.63922 0.64922 -2.02533 
-0.63922 1.50434 -2.02533 -0.63439 1.07678 -2.15912 -0.63325 1.02748 -2.15849 
-0.63325 1.12608 -2.15849 -0.63083 0.46724 -1.86624 -0.63083 1.68632 -1.86624 
-0.63057 0.97829 -2.15597 -0.63057 1.17527 -2.15597 -0.62877 0.73791 -2.08598 
-0.62877 0.73791 -0.68624 -0.62877 1.41565 -2.08598 -0.62674 0.29848 -1.42431 
-0.62674 0.29848 -1.34792 -0.62553 0.40605 -1.78466 -0.62553 1.74751 -1.78466 
-0.62552 0.92839 -2.15208 -0.62552 1.22517 -2.15208 -0.62403 0.30228 -1.48971 
-0.62403 0.30228 -1.28252 -0.62361 0.60538 -2.00973 -0.62361 1.54818 -2.00973 
-0.62056 0.51326 -1.93141 -0.62056 1.6403 -1.93141 -0.61889 0.87887 -2.14625 
-0.61889 1.27469 -2.14625 -0.61875 0.3096 -1.55517 -0.61875 0.3096 -1.21706 
-0.61875 1.84396 -1.55517 -0.61292 0.68694 -2.0734 -0.61292 1.46662 -2.0734 
-0.6111 0.32038 -1.61939 -0.6111 0.32038 -1.15284 -0.6111 1.83318 -1.61939 
-0.61084 0.83079 -2.13869 -0.61084 1.32277 -2.13869 -0.60876 0.42901 -1.84416 
-0.60876 1.72455 -1.84416 -0.60651 0.56268 -1.99262 -0.60651 1.59088 -1.99262 
-0.6013 0.78331 -2.12929 -0.6013 0.78331 -0.64294 -0.6013 1.37025 -2.12929 
-0.60031 0.33497 -1.68502 -0.60031 0.33497 -1.0872 -0.60031 1.81859 -1.68502 
-0.60027 0.47338 -1.91107 -0.60027 1.68018 -1.91107 -0.59854 0.64217 -2.05907 
-0.59854 1.51139 -2.05907 -0.5957 1.07678 -2.18932 -0.59449 1.02742 -2.1887 
-0.59449 1.12614 -2.1887 -0.59082 0.97747 -2.18678 -0.59082 1.17609 -2.18678 
-0.58794 0.52121 -1.97405 -0.58794 1.63235 -1.97405 -0.58777 0.35265 -1.7469 
-0.58777 1.80091 -1.7469 -0.58694 0.73158 -2.11847 -0.58694 1.42198 -2.11847 
-0.58564 0.92752 -2.18283 -0.58564 1.22604 -2.18283 -0.58246 0.59823 -2.04317 
-0.58246 1.55533 -2.04317 -0.5792 0.8782 -2.17674 -0.5792 1.27536 -2.17674 
-0.57854 0.43474 -1.88918 -0.57854 1.71882 -1.88918 -0.57735 0.26028 -1.38611 
-0.57611 0.26203 -1.45152 -0.57611 0.26203 -1.32071 -0.57271 0.37372 -1.80768 
-0.57271 1.77984 -1.80768 -0.57241 0.26727 -1.51664 -0.57241 0.26727 -1.25559 
-0.57102 0.83009 -2.16911 -0.57102 1.32347 -2.16911 -0.57081 0.68089 -2.10545 
-0.57081 1.47267 -2.10545 -0.56795 0.48108 -1.95407 -0.56795 1.67248 -1.95407 
-0.56626 0.27597 -1.5812 -0.56626 0.27597 -1.19102 -0.56626 1.87759 -1.5812 
-0.56503 0.55568 -2.0258 -0.56503 1.59788 -2.0258 -0.55796 0.77787 -2.16028 
-0.55796 1.37569 -2.16028 -0.55768 0.2881 -1.64493 -0.55768 0.2881 -1.12729 
-0.55768 1.86546 -1.64493 -0.5559 0.63613 -2.09095 -0.5559 1.51743 -2.09095 
-0.55557 0.39789 -1.86616 -0.55557 1.07678 -2.21758 -0.55557 1.75567 -1.86616 
-0.55326 1.02678 -2.21762 -0.55326 1.12678 -2.21762 -0.54957 0.9769 -2.21557 
-0.54957 1.17666 -2.21557 -0.54671 0.30361 -1.70755 -0.54671 1.84995 -1.70755 
-0.5466 0.44239 -1.93271 -0.5466 1.71117 -1.93271 -0.54529 0.51326 -2.00668 
-0.54529 1.6403 -2.00668 -0.54449 0.92727 -2.21145 -0.54449 1.22629 -2.21145 
-0.54367 0.23821 -1.42097 -0.54367 0.23821 -1.35126 -0.54319 0.72626 -2.14905 
-0.54319 1.4273 -2.14905 -0.54112 0.24182 -1.48631 -0.54112 0.24182 -1.28592 
-0.53964 0.59244 -2.07474 -0.53964 1.56112 -2.07474 -0.53806 0.87802 -2.20525 
-0.53806 1.27554 -2.20525 -0.53609 0.24897 -1.55143 -0.53609 0.24897 -1.2208 
-0.5334 0.32244 -1.7688 -0.5334 1.83112 -1.7688 -0.52862 0.25954 -1.61563 
-0.52862 0.25954 -1.1566 -0.52862 1.89402 -1.61563 -0.52709 0.67596 -2.13546 
-0.52709 1.4776 -2.13546 -0.52631 0.82529 -2.19836 -0.52631 1.32827 -2.19836 
-0.52495 0.47338 -1.98639 -0.52495 1.68018 -1.98639 -0.52393 0.40522 -1.91005 
-0.52393 1.74834 -1.91005 -0.52101 0.54903 -2.05696 -0.52101 1.60453 -2.05696 
-0.51864 0.27382 -1.67984 -0.51864 1.87974 -1.67984 -0.51781 0.34449 -1.8284 
-0.51781 1.80907 -1.8284 -0.5141 1.07678 -2.24384 -0.51301 0.77329 -2.18906 
-0.51301 1.38027 -2.18906 -0.51188 0.63132 -2.12065 -0.51188 1.52224 -2.12065 
-0.51169 1.02672 -2.24383 -0.51169 1.12684 -2.24383 -0.50969 0.21642 -1.38611 
-0.50845 0.21851 -1.45572 -0.50845 0.21851 -1.3165 -0.50776 0.97656 -2.24176 
-0.50776 1.177 -2.24176 -0.50636 0.29122 -1.74177 -0.50636 1.86234 -1.74177 
-0.50443 0.22393 -1.52102 -0.50443 0.22393 -1.2512 -0.50307 0.43474 -1.96466 
-0.50307 1.71882 -1.96466 -0.50257 0.92689 -2.23756 -0.50257 1.22667 -2.23756 
-0.50104 0.50696 -2.03747 -0.50104 1.6466 -2.03747 -0.5 0.36967 -1.88611 
-0.5 1.78389 -1.88611 -0.49824 0.23303 -1.58574 -0.49824 0.23303 -1.18648 
-0.49818 0.7222 -2.17737 -0.49818 1.43136 -2.17737 -0.49421 0.58715 -2.10446 
-0.49421 1.56641 -2.10446 -0.49172 0.31197 -1.80237 -0.49172 1.84159 -1.80237 
-0.49145 0.87459 -2.23323 -0.49145 1.27897 -2.23323 -0.48924 0.24564 -1.65039 
-0.48924 1.90792 -1.65039 -0.48187 0.67216 -2.16334 -0.48187 1.4814 -2.16334 
-0.48013 0.46724 -2.01694 -0.48013 1.68632 -2.01694 -0.48005 0.39789 -1.94168 
-0.48005 1.75567 -1.94168 -0.47936 0.82191 -2.22591 -0.47936 1.33165 -2.22591 
-0.47808 0.26191 -1.71388 -0.47808 1.89165 -1.71388 -0.47523 0.54396 -2.0863 
-0.47523 1.6096 -2.0863 -0.47486 0.33583 -1.86098 -0.47486 1.81773 -1.86098 
-0.4739 0.19689 -1.42097 -0.4739 0.19689 -1.35126 -0.47179 0.20124 -1.49028 
-0.47179 0.20124 -1.28195 -0.4714 1.07678 -2.26804 -0.46865 1.02656 -2.26807 
-0.46865 1.127 -2.26807 -0.4666 0.20865 -1.55536 -0.4666 0.20865 -1.21687 
-0.46554 0.76972 -2.21617 -0.46554 1.38384 -2.21617 -0.46518 0.62717 -2.14865 
-0.46518 1.52639 -2.14865 -0.46472 0.97646 -2.26587 -0.46472 1.1771 -2.26587 
-0.46433 0.28113 -1.77513 -0.46433 1.87243 -1.77513 -0.45829 0.21938 -1.62027 
-0.45804 0.42901 -1.99488 -0.45804 1.72455 -1.99488 -0.45532 0.50235 -2.06635 
-0.45532 1.65121 -2.06635 -0.4547 0.92389 -2.26354 -0.4547 1.22967 -2.26354 
-0.45036 0.71875 -2.20403 -0.45036 1.43481 -2.20403 -0.44858 0.30377 -1.8347 
-0.44858 1.84979 -1.8347 -0.4481 0.23401 -1.68437 -0.4481 1.91955 -1.68437 
-0.44731 0.58331 -2.13204 -0.44731 1.57025 -2.13204 -0.44338 0.87176 -2.25869 
-0.44338 1.2818 -2.25869 -0.44229 0.34449 -1.90392 -0.44229 1.80907 -1.90392 
-0.438 0.1778 -1.38611 -0.43694 0.17997 -1.4555 -0.43694 0.17997 -1.31673 
-0.4361 0.2524 -1.74695 -0.4361 1.90116 -1.74695 -0.43529 0.66952 -2.18902 
-0.43529 1.48404 -2.18902 -0.43407 0.46291 -2.04546 -0.43407 1.69065 -2.04546 
-0.43378 0.18646 -1.52454 -0.43378 0.18646 -1.24768 -0.43067 0.81903 -2.25103 
-0.43067 1.33453 -2.25103 -0.42832 0.5407 -2.11354 -0.42832 1.61286 -2.11354 
-0.42756 1.07678 -2.2901 -0.42631 0.19543 -1.58977 -0.4247 1.0265 -2.29005 
-0.4247 1.12706 -2.29005 -0.42156 0.37372 -1.95882 -0.42156 1.77984 -1.95882 
-0.42122 0.27357 -1.80734 -0.42122 1.87999 -1.80734 -0.41829 0.6247 -2.17393 
-0.41829 1.52886 -2.17393 -0.41697 0.20827 -1.6541 -0.41667 0.76707 -2.24079 
-0.41667 1.38649 -2.24079 -0.41625 0.31197 -1.87784 -0.41625 1.84159 -1.87784 
-0.41555 0.97396 -2.28985 -0.41555 1.1796 -2.28985 -0.40825 0.49943 -2.09322 
-0.40825 1.65413 -2.09322 -0.4058 0.22492 -1.71726 -0.4058 1.92864 -1.71726 
-0.40521 0.9214 -2.28703 -0.40521 1.23216 -2.28703 -0.40265 0.71703 -2.22781 
-0.40265 1.43653 -2.22781 -0.39996 0.58081 -2.15686 -0.39996 1.57275 -2.15686 
-0.39938 0.16066 -1.42098 -0.39938 0.16066 -1.35125 -0.39855 0.40605 -2.01164 
-0.39855 1.74751 -2.01164 -0.39726 0.16501 -1.4903 -0.39726 0.16501 -1.28193 
-0.39455 0.1742 -1.55841 -0.394 0.86954 -2.28156 -0.394 1.28402 -2.28156 
-0.39285 0.24531 -1.77896 -0.39285 1.90825 -1.77896 -0.38901 0.28113 -1.85045 
-0.38901 1.87243 -1.85045 -0.38747 0.66803 -2.21243 -0.38747 1.48553 -2.21243 
-0.38606 0.1853 -1.62324 -0.38268 0.32244 -1.91952 -0.38268 1.07678 -2.30999 
-0.38268 1.83112 -1.91952 -0.38098 0.81687 -2.27342 -0.38098 1.33669 -2.27342 
-0.38067 0.53843 -2.13795 -0.38067 1.61513 -2.13795 -0.37569 0.20031 -1.6872 
-0.37444 1.0242 -2.31187 -0.37444 1.12936 -2.31187 -0.37384 0.44093 -2.06135 
-0.37384 1.71263 -2.06135 -0.36994 0.6233 -2.19698 -0.36994 1.53026 -2.19698 
-0.36779 0.76633 -2.26267 -0.36779 1.38723 -2.26267 -0.36513 0.97176 -2.31113 
-0.36513 1.1818 -2.31113 -0.36353 0.21905 -1.74964 -0.36353 1.93451 -1.74964 
-0.36084 0.2524 -1.82222 -0.36084 1.90116 -1.82222 -0.36079 0.35265 -1.97388 
-0.36079 1.80091 -1.97388 -0.36044 0.144 -1.38611 -0.35957 0.14626 -1.45574 
-0.35957 0.14626 -1.31649 -0.35773 0.1532 -1.52409 -0.35566 0.29122 -1.89247 
-0.35566 1.86234 -1.89247 -0.35479 0.91962 -2.30776 -0.35479 1.23394 -2.30776 
-0.3542 0.16451 -1.59179 -0.35352 0.71638 -2.24932 -0.35352 1.43718 -2.24932 
-0.35147 0.57973 -2.17947 -0.35147 1.57383 -2.17947 -0.34594 0.47972 -2.10988 
-0.34594 1.67384 -2.10988 -0.34452 0.1777 -1.65621 -0.34345 0.86793 -2.30177 
-0.34345 1.28563 -2.30177 -0.33855 0.6677 -2.23348 -0.33855 1.48586 -2.23348 
-0.33732 0.38601 -2.02569 -0.33732 1.76755 -2.02569 -0.33689 1.07678 -2.32766 
-0.33333 0.19486 -1.71944 -0.33115 0.22492 -1.79192 -0.33115 1.92864 -1.79192 
-0.33112 0.81683 -2.29319 -0.33112 1.33673 -2.29319 -0.32843 1.02415 -2.32917 
-0.32843 1.12941 -2.32917 -0.32776 0.26191 -1.86419 -0.32776 1.89165 -1.86419 
-0.32144 0.30361 -1.93282 -0.32144 1.84995 -1.93282 -0.3208 0.13028 -1.42098 
-0.3208 0.13028 -1.35125 -0.32076 0.62316 -2.21758 -0.32076 1.5304 -2.21758 
-0.31947 0.13482 -1.48937 -0.31947 0.13482 -1.28286 -0.31878 0.97147 -2.32807 
-0.31878 1.18209 -2.32807 -0.31786 0.76647 -2.28203 -0.31786 1.38709 -2.28203 
-0.31763 0.51972 -2.15344 -0.31763 1.63384 -2.15344 -0.3168 0.1439 -1.5575 
-0.31284 0.1574 -1.62459 -0.31041 0.42286 -2.07606 -0.31041 1.7307 -2.07606 
-0.30822 0.91934 -2.32431 -0.30822 1.23422 -2.32431 -0.3037 0.71699 -2.26834 
-0.3037 1.43657 -2.26834 -0.30233 0.17279 -1.68844 -0.30109 0.20031 -1.7618 
-0.30109 1.95325 -1.7618 -0.29891 0.33497 -1.98643 -0.29891 1.81859 -1.98643 
-0.29826 0.23401 -1.83421 -0.29826 1.91955 -1.83421 -0.29594 0.86652 -2.31789 
-0.29594 1.28704 -2.31789 -0.29372 0.27382 -1.90476 -0.29372 1.87974 -1.90476 
-0.29028 1.07678 -2.34305 -0.28868 0.66853 -2.25214 -0.28868 1.48503 -2.25214 
-0.28744 0.56227 -2.19399 -0.28744 1.59129 -2.19399 -0.28338 0.81549 -2.30884 
-0.28338 1.33807 -2.30884 -0.28206 0.46272 -2.12325 -0.28206 1.69084 -2.12325 
-0.28137 1.02403 -2.34426 -0.28137 1.12953 -2.34426 -0.28108 0.1171 -1.38611 
-0.28043 0.11935 -1.45456 -0.28043 0.11935 -1.31766 -0.27845 0.12609 -1.52269 
-0.27517 0.13729 -1.59018 -0.27262 0.36942 -2.03828 -0.27262 1.78414 -2.03828 
-0.27165 0.97143 -2.34273 -0.27165 1.18213 -2.34273 -0.2706 0.1529 -1.65671 
-0.2701 0.1777 -1.73064 -0.26975 0.765 -2.29717 -0.26975 1.38856 -2.29717 
-0.26799 0.20827 -1.80309 -0.26799 1.94529 -1.80309 -0.26428 0.24564 -1.87535 
-0.26428 1.90792 -1.87535 -0.26005 0.9183 -2.33861 -0.26005 1.23526 -2.33861 
-0.25882 0.2881 -1.94379 -0.25882 1.86546 -1.94379 -0.25607 0.6066 -2.23072 
-0.25607 1.54696 -2.23072 -0.25536 0.71565 -2.28299 -0.25536 1.43791 -2.28299 
-0.25263 0.50371 -2.16571 -0.25263 1.64985 -2.16571 -0.24768 0.86563 -2.33167 
-0.24768 1.28793 -2.33167 -0.24614 0.10817 -1.42082 -0.24614 0.10817 -1.35141 
-0.24506 0.4075 -2.08755 -0.24506 1.74606 -2.08755 -0.24481 0.1127 -1.48919 
-0.24298 1.07678 -2.35615 -0.24216 0.12176 -1.55725 -0.23848 0.1574 -1.69896 
-0.23822 0.13524 -1.62433 -0.23712 0.1853 -1.77217 -0.23712 1.96826 -1.77217 
-0.23465 0.8146 -2.32217 -0.23465 1.33896 -2.32217 -0.23416 0.21938 -1.8444 
-0.23416 1.93418 -1.8444 -0.23388 1.02399 -2.35694 -0.23388 1.12957 -2.35694 
-0.23327 0.32038 -1.99721 -0.23327 1.83318 -1.99721 -0.22951 0.25954 -1.91474 
-0.22951 1.89402 -1.91474 -0.22275 0.97083 -2.35522 -0.22275 1.18273 -2.35522 
-0.22209 0.54719 -2.20478 -0.22209 1.60637 -2.20478 -0.22094 0.76432 -2.30999 
-0.22094 1.38924 -2.30999 -0.21787 0.66062 -2.26892 -0.21787 1.49294 -2.26892 
-0.2169 0.44852 -2.13327 -0.2169 1.70504 -2.13327 -0.21108 0.09931 -1.38611 
-0.21095 0.91771 -2.35058 -0.21095 1.23585 -2.35058 -0.21057 0.10166 -1.45544 
-0.21057 0.10166 -1.31679 -0.20841 0.10847 -1.52373 -0.20667 0.35609 -2.04785 
-0.20667 1.79747 -2.04785 -0.20568 0.16451 -1.74031 -0.20526 0.11984 -1.59138 
-0.20407 0.13729 -1.66128 -0.20366 0.19543 -1.81243 -0.20366 1.95813 -1.81243 
-0.19963 0.23303 -1.88435 -0.19963 1.92053 -1.88435 -0.19881 0.86528 -2.34306 
-0.19881 1.28828 -2.34306 -0.19509 0.27597 -1.95237 -0.19509 1.07678 -2.3669 
-0.19509 1.87759 -1.95237 -0.18692 0.49061 -2.17445 -0.18692 1.66295 -2.17445 
-0.18558 0.81433 -2.33304 -0.18558 1.33923 -2.33304 -0.18453 0.59968 -2.24537 
-0.18453 1.55388 -2.24537 -0.18446 1.02356 -2.36751 -0.18446 1.13 -2.36751 
-0.18384 0.70878 -2.29758 -0.18384 1.44478 -2.29758 -0.17912 0.39509 -2.09549 
-0.17912 1.75847 -2.09549 -0.17515 0.09285 -1.42082 -0.17515 0.09285 -1.35141 
-0.17448 0.0976 -1.48988 -0.17328 0.97049 -2.36523 -0.17328 1.18307 -2.36523 
-0.1723 0.1742 -1.78066 -0.1723 1.97936 -1.78066 -0.17181 0.10675 -1.55793 
-0.17139 0.1439 -1.70291 -0.17114 0.12176 -1.62828 -0.16924 0.20865 -1.85271 
-0.16924 1.94491 -1.85271 -0.16905 0.3096 -2.00487 -0.16905 1.84396 -2.00487 
-0.16531 0.24897 -1.92221 -0.16531 1.90459 -1.92221 -0.16159 0.91774 -2.36007 
-0.16159 1.23582 -2.36007 -0.15076 0.43718 -2.13989 -0.15076 1.71638 -2.13989 
-0.14958 0.54094 -2.21708 -0.14958 1.61262 -2.21708 -0.14943 0.86546 -2.35204 
-0.14943 1.2881 -2.35204 -0.14857 0.75879 -2.3225 -0.14857 1.39477 -2.3225 
-0.14673 1.07678 -2.37529 -0.1459 0.65494 -2.28097 -0.1459 1.49862 -2.28097 
-0.14174 0.34689 -2.05482 -0.14174 1.80667 -2.05482 -0.13928 0.08653 -1.38611 
-0.13895 0.0889 -1.45525 -0.13843 0.18646 -1.8199 -0.13843 1.9671 -1.8199 
-0.13798 0.1532 -1.74384 -0.13795 0.09599 -1.52406 -0.13762 0.10847 -1.59452 
-0.13658 0.12609 -1.66456 -0.13594 1.02352 -2.3754 -0.13594 1.13004 -2.3754 
-0.13491 0.22393 -1.89054 -0.13491 1.92963 -1.89054 -0.13053 0.26727 -1.95852 
-0.13053 1.88629 -1.95852 -0.12447 0.97022 -2.3726 -0.12447 1.18334 -2.3726 
-0.11383 0.48571 -2.18466 -0.11383 1.66785 -2.18466 -0.11378 0.38717 -2.1013 
-0.11378 1.76639 -2.1013 -0.11267 0.80962 -2.34316 -0.11267 1.34394 -2.34316 
-0.11264 0.91749 -2.3669 -0.11264 1.23607 -2.3669 -0.11138 0.59497 -2.25528 
-0.11138 1.55859 -2.25528 -0.11089 0.70416 -2.30745 -0.11089 1.4494 -2.30745 
-0.10442 0.08285 -1.42081 -0.10442 0.08285 -1.35142 -0.10418 0.16501 -1.78338 
-0.10417 0.20124 -1.8579 -0.10417 1.95232 -1.8579 -0.10377 0.0976 -1.56059 
-0.10375 0.0876 -1.48987 -0.1036 0.30228 -2.01014 -0.1036 1.85128 -2.01014 
-0.10325 0.13482 -1.70558 -0.10308 0.1127 -1.63092 -0.1002 0.24182 -1.92723 
-0.1002 1.91174 -1.92723 -0.09802 1.07678 -2.3813 -0.08682 1.02341 -2.38091 
-0.08682 1.13015 -2.38091 -0.07625 0.53762 -2.22486 -0.07625 1.61594 -2.22486 
-0.07619 0.34086 -2.05888 -0.07619 1.8127 -2.05888 -0.07559 0.43163 -2.14643 
-0.07559 1.72193 -2.14643 -0.0754 0.75499 -2.32992 -0.0754 1.39857 -2.32992 
-0.07536 0.97021 -2.37756 -0.07536 1.18335 -2.37756 -0.07493 0.86366 -2.36026 
-0.07493 1.2899 -2.36026 -0.07315 0.65152 -2.28823 -0.07315 1.50204 -2.28823 
-0.06963 0.14626 -1.74568 -0.06961 0.21851 -1.89456 -0.06961 1.93505 -1.89456 
-0.06948 0.0792 -1.38611 -0.06938 0.17997 -1.82306 -0.06938 1.97359 -1.82306 
-0.06932 0.10166 -1.59669 -0.06931 0.0816 -1.45542 -0.06914 0.0889 -1.52506 
-0.06845 0.11935 -1.66654 -0.0654 0.26203 -1.96223 -0.0654 1.89153 -1.96223 
-0.04907 1.07678 -2.38491 -0.03824 0.48197 -2.18907 -0.03824 1.67159 -2.18907 
-0.03823 0.59261 -2.26025 -0.03823 1.56095 -2.26025 -0.0382 0.38343 -2.1057 
-0.0382 1.77013 -2.1057 -0.0382 0.29848 -2.01285 -0.0382 1.85508 -2.01285 
-0.03779 0.8084 -2.34869 -0.03779 1.34516 -2.34869 -0.03779 0.70183 -2.31239 
-0.03779 1.45173 -2.31239 -0.03776 0.91628 -2.37243 -0.03776 1.23728 -2.37243 
-0.03776 1.02338 -2.38397 -0.03776 1.13018 -2.38397 -0.03487 0.16066 -1.7855 
-0.03487 0.13028 -1.70691 -0.03485 0.19689 -1.86002 -0.03485 1.95667 -1.86002 
-0.03485 0.23821 -1.92978 -0.03485 1.91535 -1.92978 -0.0347 0.09285 -1.56126 
-0.0347 0.10817 -1.63225 -0.0347 0.08285 -1.49054 -0.0347 0.07798 -1.42081 
-0.0347 0.07798 -1.35142 0 0.07678 -1.38611 0 0.0792 -1.45559 
0 0.08653 -1.5254 0 0.09931 -1.59719 0 0.1171 -1.6672 
0 0.144 -1.74655 0 0.1778 -1.82411 0 0.21642 -1.8958 
0 0.26028 -1.96346 0 0.33871 -2.06084 0 0.42978 -2.14861 
0 0.53604 -2.22731 0 0.65038 -2.29065 0 0.75407 -2.33261 
0 0.86306 -2.36301 0 0.9699 -2.38039 0 1.07678 -2.38611 
0 1.18366 -2.38039 0 1.2905 -2.36301 0 1.39949 -2.33261 
0 1.50318 -2.29065 0 1.61752 -2.22731 0 1.72378 -2.14861 
0 1.81485 -2.06084 0 1.89328 -1.96346 0 1.93714 -1.8958 
0 1.97576 -1.82411 0.0347 0.07798 -1.42081 0.0347 0.07798 -1.35142 
0.0347 0.08285 -1.49054 0.0347 0.10817 -1.63225 0.0347 0.09285 -1.56126 
0.03485 0.23821 -1.92978 0.03485 1.91535 -1.92978 0.03485 0.19689 -1.86002 
0.03485 1.95667 -1.86002 0.03487 0.13028 -1.70691 0.03487 0.16066 -1.7855 
0.03776 1.02338 -2.38397 0.03776 1.13018 -2.38397 0.03776 0.91628 -2.37243 
0.03776 1.23728 -2.37243 0.03779 0.70183 -2.31239 0.03779 1.45173 -2.31239 
0.03779 0.8084 -2.34869 0.03779 1.34516 -2.34869 0.0382 0.29848 -2.01285 
0.0382 1.85508 -2.01285 0.0382 0.38343 -2.1057 0.0382 1.77013 -2.1057 
0.03823 0.59261 -2.26025 0.03823 1.56095 -2.26025 0.03824 0.48197 -2.18907 
0.03824 1.67159 -2.18907 0.04907 1.07678 -2.38491 0.0654 0.26203 -1.96223 
0.0654 1.89153 -1.96223 0.06845 0.11935 -1.66654 0.06914 0.0889 -1.52506 
0.06931 0.0816 -1.45542 0.06932 0.10166 -1.59669 0.06938 0.17997 -1.82306 
0.06938 1.97359 -1.82306 0.06948 0.0792 -1.38611 0.06961 0.21851 -1.89456 
0.06961 1.93505 -1.89456 0.06963 0.14626 -1.74568 0.07315 0.65152 -2.28823 
0.07315 1.50204 -2.28823 0.07493 0.86366 -2.36026 0.07493 1.2899 -2.36026 
0.07536 0.97021 -2.37756 0.07536 1.18335 -2.37756 0.0754 0.75499 -2.32992 
0.0754 1.39857 -2.32992 0.07559 0.43163 -2.14643 0.07559 1.72193 -2.14643 
0.07619 0.34086 -2.05888 0.07619 1.8127 -2.05888 0.07625 0.53762 -2.22486 
0.07625 1.61594 -2.22486 0.08682 1.02341 -2.38091 0.08682 1.13015 -2.38091 
0.09802 1.07678 -2.3813 0.1002 0.24182 -1.92723 0.1002 1.91174 -1.92723 
0.10308 0.1127 -1.63092 0.10325 0.13482 -1.70558 0.1036 0.30228 -2.01014 
0.1036 1.85128 -2.01014 0.10375 0.0876 -1.48987 0.10377 0.0976 -1.56059 
0.10417 0.20124 -1.8579 0.10417 1.95232 -1.8579 0.10418 0.16501 -1.78338 
0.10442 0.08285 -1.42081 0.10442 0.08285 -1.35142 0.11089 0.70416 -2.30745 
0.11089 1.4494 -2.30745 0.11138 0.59497 -2.25528 0.11138 1.55859 -2.25528 
0.11264 0.91749 -2.3669 0.11264 1.23607 -2.3669 0.11267 0.80962 -2.34316 
0.11267 1.34394 -2.34316 0.11378 0.38717 -2.1013 0.11378 1.76639 -2.1013 
0.11383 0.48571 -2.18466 0.11383 1.66785 -2.18466 0.12447 0.97022 -2.3726 
0.12447 1.18334 -2.3726 0.13053 0.26727 -1.95852 0.13053 1.88629 -1.95852 
0.13491 0.22393 -1.89054 0.13491 1.92963 -1.89054 0.13594 1.02352 -2.3754 
0.13594 1.13004 -2.3754 0.13658 0.12609 -1.66456 0.13762 0.10847 -1.59452 
0.13795 0.09599 -1.52406 0.13798 0.1532 -1.74384 0.13843 0.18646 -1.8199 
0.13843 1.9671 -1.8199 0.13895 0.0889 -1.45525 0.13928 0.08653 -1.38611 
0.14174 0.34689 -2.05482 0.14174 1.80667 -2.05482 0.1459 0.65494 -2.28097 
0.1459 1.49862 -2.28097 0.14673 1.07678 -2.37529 0.14857 0.75879 -2.3225 
0.14857 1.39477 -2.3225 0.14943 0.86546 -2.35204 0.14943 1.2881 -2.35204 
0.14958 0.54094 -2.21708 0.14958 1.61262 -2.21708 0.15076 0.43718 -2.13989 
0.15076 1.71638 -2.13989 0.16159 0.91774 -2.36007 0.16159 1.23582 -2.36007 
0.16531 0.24897 -1.92221 0.16531 1.90459 -1.92221 0.16905 0.3096 -2.00487 
0.16905 1.84396 -2.00487 0.16924 0.20865 -1.85271 0.16924 1.94491 -1.85271 
0.17114 0.12176 -1.62828 0.17139 0.1439 -1.70291 0.17181 0.10675 -1.55793 
0.1723 0.1742 -1.78066 0.1723 1.97936 -1.78066 0.17328 0.97049 -2.36523 
0.17328 1.18307 -2.36523 0.17448 0.0976 -1.48988 0.17515 0.09285 -1.42082 
0.17515 0.09285 -1.35141 0.17912 0.39509 -2.09549 0.17912 1.75847 -2.09549 
0.18384 0.70878 -2.29758 0.18384 1.44478 -2.29758 0.18446 1.02356 -2.36751 
0.18446 1.13 -2.36751 0.18453 0.59968 -2.24537 0.18453 1.55388 -2.24537 
0.18558 0.81433 -2.33304 0.18558 1.33923 -2.33304 0.18692 0.49061 -2.17445 
0.18692 1.66295 -2.17445 0.19509 0.27597 -1.95237 0.19509 1.07678 -2.3669 
0.19509 1.87759 -1.95237 0.19881 0.86528 -2.34306 0.19881 1.28828 -2.34306 
0.19963 0.23303 -1.88435 0.19963 1.92053 -1.88435 0.20366 0.19543 -1.81243 
0.20366 1.95813 -1.81243 0.20407 0.13729 -1.66128 0.20526 0.11984 -1.59138 
0.20568 0.16451 -1.74031 0.20667 0.35609 -2.04785 0.20667 1.79747 -2.04785 
0.20841 0.10847 -1.52373 0.21057 0.10166 -1.45544 0.21057 0.10166 -1.31679 
0.21095 0.91771 -2.35058 0.21095 1.23585 -2.35058 0.21108 0.09931 -1.38611 
0.2169 0.44852 -2.13327 0.2169 1.70504 -2.13327 0.21787 0.66062 -2.26892 
0.21787 1.49294 -2.26892 0.22094 0.76432 -2.30999 0.22094 1.38924 -2.30999 
0.22209 0.54719 -2.20478 0.22209 1.60637 -2.20478 0.22275 0.97083 -2.35522 
0.22275 1.18273 -2.35522 0.22951 0.25954 -1.91474 0.22951 1.89402 -1.91474 
0.23327 0.32038 -1.99721 0.23327 1.83318 -1.99721 0.23388 1.02399 -2.35694 
0.23388 1.12957 -2.35694 0.23416 0.21938 -1.8444 0.23416 1.93418 -1.8444 
0.23465 0.8146 -2.32217 0.23465 1.33896 -2.32217 0.23712 0.1853 -1.77217 
0.23712 1.96826 -1.77217 0.23822 0.13524 -1.62433 0.23848 0.1574 -1.69896 
0.24216 0.12176 -1.55725 0.24298 1.07678 -2.35615 0.24481 0.1127 -1.48919 
0.24506 0.4075 -2.08755 0.24506 1.74606 -2.08755 0.24614 0.10817 -1.42082 
0.24614 0.10817 -1.35141 0.24768 0.86563 -2.33167 0.24768 1.28793 -2.33167 
0.25263 0.50371 -2.16571 0.25263 1.64985 -2.16571 0.25536 0.71565 -2.28299 
0.25536 1.43791 -2.28299 0.25607 0.6066 -2.23072 0.25607 1.54696 -2.23072 
0.25882 0.2881 -1.94379 0.25882 1.86546 -1.94379 0.26005 0.9183 -2.33861 
0.26005 1.23526 -2.33861 0.26428 0.24564 -1.87535 0.26428 1.90792 -1.87535 
0.26799 0.20827 -1.80309 0.26799 1.94529 -1.80309 0.26975 0.765 -2.29717 
0.26975 1.38856 -2.29717 0.2701 0.1777 -1.73064 0.2706 0.1529 -1.65671 
0.27165 0.97143 -2.34273 0.27165 1.18213 -2.34273 0.27262 0.36942 -2.03828 
0.27262 1.78414 -2.03828 0.27517 0.13729 -1.59018 0.27845 0.12609 -1.52269 
0.28043 0.11935 -1.45456 0.28043 0.11935 -1.31766 0.28108 0.1171 -1.38611 
0.28137 1.02403 -2.34426 0.28137 1.12953 -2.34426 0.28206 0.46272 -2.12325 
0.28206 1.69084 -2.12325 0.28338 0.81549 -2.30884 0.28338 1.33807 -2.30884 
0.28744 0.56227 -2.19399 0.28744 1.59129 -2.19399 0.28868 0.66853 -2.25214 
0.28868 1.48503 -2.25214 0.29028 1.07678 -2.34305 0.29372 0.27382 -1.90476 
0.29372 1.87974 -1.90476 0.29594 0.86652 -2.31789 0.29594 1.28704 -2.31789 
0.29826 0.23401 -1.83421 0.29826 1.91955 -1.83421 0.29891 0.33497 -1.98643 
0.29891 1.81859 -1.98643 0.30109 0.20031 -1.7618 0.30109 1.95325 -1.7618 
0.30233 0.17279 -1.68844 0.3037 0.71699 -2.26834 0.3037 1.43657 -2.26834 
0.30822 0.91934 -2.32431 0.30822 1.23422 -2.32431 0.31041 0.42286 -2.07606 
0.31041 1.7307 -2.07606 0.31284 0.1574 -1.62459 0.3168 0.1439 -1.5575 
0.31763 0.51972 -2.15344 0.31763 1.63384 -2.15344 0.31786 0.76647 -2.28203 
0.31786 1.38709 -2.28203 0.31878 0.97147 -2.32807 0.31878 1.18209 -2.32807 
0.31947 0.13482 -1.48937 0.31947 0.13482 -1.28286 0.32076 0.62316 -2.21758 
0.32076 1.5304 -2.21758 0.3208 0.13028 -1.42098 0.3208 0.13028 -1.35125 
0.32144 0.30361 -1.93282 0.32144 1.84995 -1.93282 0.32776 0.26191 -1.86419 
0.32776 1.89165 -1.86419 0.32843 1.02415 -2.32917 0.32843 1.12941 -2.32917 
0.33112 0.81683 -2.29319 0.33112 1.33673 -2.29319 0.33115 0.22492 -1.79192 
0.33115 1.92864 -1.79192 0.33333 0.19486 -1.71944 0.33689 1.07678 -2.32766 
0.33732 0.38601 -2.02569 0.33732 1.76755 -2.02569 0.33855 0.6677 -2.23348 
0.33855 1.48586 -2.23348 0.34345 0.86793 -2.30177 0.34345 1.28563 -2.30177 
0.34452 0.1777 -1.65621 0.34594 0.47972 -2.10988 0.34594 1.67384 -2.10988 
0.35147 0.57973 -2.17947 0.35147 1.57383 -2.17947 0.35352 0.71638 -2.24932 
0.35352 1.43718 -2.24932 0.3542 0.16451 -1.59179 0.35479 0.91962 -2.30776 
0.35479 1.23394 -2.30776 0.35566 0.29122 -1.89247 0.35566 1.86234 -1.89247 
0.35773 0.1532 -1.52409 0.35957 0.14626 -1.45574 0.35957 0.14626 -1.31649 
0.36044 0.144 -1.38611 0.36079 0.35265 -1.97388 0.36079 1.80091 -1.97388 
0.36084 0.2524 -1.82222 0.36084 1.90116 -1.82222 0.36353 0.21905 -1.74964 
0.36353 1.93451 -1.74964 0.36513 0.97176 -2.31113 0.36513 1.1818 -2.31113 
0.36779 0.76633 -2.26267 0.36779 1.38723 -2.26267 0.36994 0.6233 -2.19698 
0.36994 1.53026 -2.19698 0.37384 0.44093 -2.06135 0.37384 1.71263 -2.06135 
0.37444 1.0242 -2.31187 0.37444 1.12936 -2.31187 0.37569 0.20031 -1.6872 
0.38067 0.53843 -2.13795 0.38067 1.61513 -2.13795 0.38098 0.81687 -2.27342 
0.38098 1.33669 -2.27342 0.38268 0.32244 -1.91952 0.38268 1.07678 -2.30999 
0.38268 1.83112 -1.91952 0.38606 0.1853 -1.62324 0.38747 0.66803 -2.21243 
0.38747 1.48553 -2.21243 0.38901 0.28113 -1.85045 0.38901 1.87243 -1.85045 
0.39285 0.24531 -1.77896 0.39285 1.90825 -1.77896 0.394 0.86954 -2.28156 
0.394 1.28402 -2.28156 0.39455 0.1742 -1.55841 0.39726 0.16501 -1.4903 
0.39726 0.16501 -1.28193 0.39855 0.40605 -2.01164 0.39855 1.74751 -2.01164 
0.39938 0.16066 -1.42098 0.39938 0.16066 -1.35125 0.39996 0.58081 -2.15686 
0.39996 1.57275 -2.15686 0.40265 0.71703 -2.22781 0.40265 1.43653 -2.22781 
0.40521 0.9214 -2.28703 0.40521 1.23216 -2.28703 0.4058 0.22492 -1.71726 
0.4058 1.92864 -1.71726 0.40825 0.49943 -2.09322 0.40825 1.65413 -2.09322 
0.41555 0.97396 -2.28985 0.41555 1.1796 -2.28985 0.41625 0.31197 -1.87784 
0.41625 1.84159 -1.87784 0.41667 0.76707 -2.24079 0.41667 1.38649 -2.24079 
0.41697 0.20827 -1.6541 0.41829 0.6247 -2.17393 0.41829 1.52886 -2.17393 
0.42122 0.27357 -1.80734 0.42122 1.87999 -1.80734 0.42156 0.37372 -1.95882 
0.42156 1.77984 -1.95882 0.4247 1.0265 -2.29005 0.4247 1.12706 -2.29005 
0.42631 0.19543 -1.58977 0.42756 1.07678 -2.2901 0.42832 0.5407 -2.11354 
0.42832 1.61286 -2.11354 0.43067 0.81903 -2.25103 0.43067 1.33453 -2.25103 
0.43378 0.18646 -1.52454 0.43378 0.18646 -1.24768 0.43407 0.46291 -2.04546 
0.43407 1.69065 -2.04546 0.43529 0.66952 -2.18902 0.43529 1.48404 -2.18902 
0.4361 0.2524 -1.74695 0.4361 1.90116 -1.74695 0.43694 0.17997 -1.4555 
0.43694 0.17997 -1.31673 0.438 0.1778 -1.38611 0.44229 0.34449 -1.90392 
0.44229 1.80907 -1.90392 0.44338 0.87176 -2.25869 0.44338 1.2818 -2.25869 
0.44731 0.58331 -2.13204 0.44731 1.57025 -2.13204 0.4481 0.23401 -1.68437 
0.4481 1.91955 -1.68437 0.44858 0.30377 -1.8347 0.44858 1.84979 -1.8347 
0.45036 0.71875 -2.20403 0.45036 1.43481 -2.20403 0.4547 0.92389 -2.26354 
0.4547 1.22967 -2.26354 0.45532 0.50235 -2.06635 0.45532 1.65121 -2.06635 
0.45804 0.42901 -1.99488 0.45804 1.72455 -1.99488 0.45829 0.21938 -1.62027 
0.46433 0.28113 -1.77513 0.46433 1.87243 -1.77513 0.46472 0.97646 -2.26587 
0.46472 1.1771 -2.26587 0.46518 0.62717 -2.14865 0.46518 1.52639 -2.14865 
0.46554 0.76972 -2.21617 0.46554 1.38384 -2.21617 0.4666 0.20865 -1.55536 
0.4666 0.20865 -1.21687 0.46865 1.02656 -2.26807 0.46865 1.127 -2.26807 
0.4714 1.07678 -2.26804 0.47179 0.20124 -1.49028 0.47179 0.20124 -1.28195 
0.4739 0.19689 -1.42097 0.4739 0.19689 -1.35126 0.47486 0.33583 -1.86098 
0.47486 1.81773 -1.86098 0.47523 0.54396 -2.0863 0.47523 1.6096 -2.0863 
0.47808 0.26191 -1.71388 0.47808 1.89165 -1.71388 0.47936 0.82191 -2.22591 
0.47936 1.33165 -2.22591 0.48005 0.39789 -1.94168 0.48005 1.75567 -1.94168 
0.48013 0.46724 -2.01694 0.48013 1.68632 -2.01694 0.48187 0.67216 -2.16334 
0.48187 1.4814 -2.16334 0.48924 0.24564 -1.65039 0.48924 1.90792 -1.65039 
0.49145 0.87459 -2.23323 0.49145 1.27897 -2.23323 0.49172 0.31197 -1.80237 
0.49172 1.84159 -1.80237 0.49421 0.58715 -2.10446 0.49421 1.56641 -2.10446 
0.49818 0.7222 -2.17737 0.49818 1.43136 -2.17737 0.49824 0.23303 -1.58574 
0.49824 0.23303 -1.18648 0.5 0.36967 -1.88611 0.5 1.78389 -1.88611 
0.50104 0.50696 -2.03747 0.50104 1.6466 -2.03747 0.50257 0.92689 -2.23756 
0.50257 1.22667 -2.23756 0.50307 0.43474 -1.96466 0.50307 1.71882 -1.96466 
0.50443 0.22393 -1.52102 0.50443 0.22393 -1.2512 0.50636 0.29122 -1.74177 
0.50636 1.86234 -1.74177 0.50776 0.97656 -2.24176 0.50776 1.177 -2.24176 
0.50845 0.21851 -1.45572 0.50845 0.21851 -1.3165 0.50969 0.21642 -1.38611 
0.51169 1.02672 -2.24383 0.51169 1.12684 -2.24383 0.51188 0.63132 -2.12065 
0.51188 1.52224 -2.12065 0.51301 0.77329 -2.18906 0.51301 1.38027 -2.18906 
0.5141 1.07678 -2.24384 0.51781 0.34449 -1.8284 0.51781 1.80907 -1.8284 
0.51864 0.27382 -1.67984 0.51864 1.87974 -1.67984 0.52101 0.54903 -2.05696 
0.52101 1.60453 -2.05696 0.52393 0.40522 -1.91005 0.52393 1.74834 -1.91005 
0.52495 0.47338 -1.98639 0.52495 1.68018 -1.98639 0.52631 0.82529 -2.19836 
0.52631 1.32827 -2.19836 0.52709 0.67596 -2.13546 0.52709 1.4776 -2.13546 
0.52862 0.25954 -1.61563 0.52862 0.25954 -1.1566 0.52862 1.89402 -1.61563 
0.5334 0.32244 -1.7688 0.5334 1.83112 -1.7688 0.53609 0.24897 -1.55143 
0.53609 0.24897 -1.2208 0.53806 0.87802 -2.20525 0.53806 1.27554 -2.20525 
0.53964 0.59244 -2.07474 0.53964 1.56112 -2.07474 0.54112 0.24182 -1.48631 
0.54112 0.24182 -1.28592 0.54319 0.72626 -2.14905 0.54319 1.4273 -2.14905 
0.54367 0.23821 -1.42097 0.54367 0.23821 -1.35126 0.54449 0.92727 -2.21145 
0.54449 1.22629 -2.21145 0.54529 0.51326 -2.00668 0.54529 1.6403 -2.00668 
0.5466 0.44239 -1.93271 0.5466 1.71117 -1.93271 0.54671 0.30361 -1.70755 
0.54671 1.84995 -1.70755 0.54957 0.9769 -2.21557 0.54957 1.17666 -2.21557 
0.55326 1.02678 -2.21762 0.55326 1.12678 -2.21762 0.55557 0.39789 -1.86616 
0.55557 1.07678 -2.21758 0.55557 1.75567 -1.86616 0.5559 0.63613 -2.09095 
0.5559 1.51743 -2.09095 0.55768 0.2881 -1.64493 0.55768 0.2881 -1.12729 
0.55768 1.86546 -1.64493 0.55796 0.77787 -2.16028 0.55796 1.37569 -2.16028 
0.56503 0.55568 -2.0258 0.56503 1.59788 -2.0258 0.56626 0.27597 -1.5812 
0.56626 0.27597 -1.19102 0.56626 1.87759 -1.5812 0.56795 0.48108 -1.95407 
0.56795 1.67248 -1.95407 0.57081 0.68089 -2.10545 0.57081 1.47267 -2.10545 
0.57102 0.83009 -2.16911 0.57102 1.32347 -2.16911 0.57241 0.26727 -1.51664 
0.57241 0.26727 -1.25559 0.57271 0.37372 -1.80768 0.57271 1.77984 -1.80768 
0.57611 0.26203 -1.45152 0.57611 0.26203 -1.32071 0.57735 0.26028 -1.38611 
0.57854 0.43474 -1.88918 0.57854 1.71882 -1.88918 0.5792 0.8782 -2.17674 
0.5792 1.27536 -2.17674 0.58246 0.59823 -2.04317 0.58246 1.55533 -2.04317 
0.58564 0.92752 -2.18283 0.58564 1.22604 -2.18283 0.58694 0.73158 -2.11847 
0.58694 1.42198 -2.11847 0.58777 0.35265 -1.7469 0.58777 1.80091 -1.7469 
0.58794 0.52121 -1.97405 0.58794 1.63235 -1.97405 0.59082 0.97747 -2.18678 
0.59082 1.17609 -2.18678 0.59449 1.02742 -2.1887 0.59449 1.12614 -2.1887 
0.5957 1.07678 -2.18932 0.59854 0.64217 -2.05907 0.59854 1.51139 -2.05907 
0.60027 0.47338 -1.91107 0.60027 1.68018 -1.91107 0.60031 0.33497 -1.68502 
0.60031 0.33497 -1.0872 0.60031 1.81859 -1.68502 0.6013 0.78331 -2.12929 
0.6013 0.78331 -0.64294 0.6013 1.37025 -2.12929 0.60651 0.56268 -1.99262 
0.60651 1.59088 -1.99262 0.60876 0.42901 -1.84416 0.60876 1.72455 -1.84416 
0.61084 0.83079 -2.13869 0.61084 1.32277 -2.13869 0.6111 0.32038 -1.61939 
0.6111 0.32038 -1.15284 0.6111 1.83318 -1.61939 0.61292 0.68694 -2.0734 
0.61292 1.46662 -2.0734 0.61875 0.3096 -1.55517 0.61875 0.3096 -1.21706 
0.61875 1.84396 -1.55517 0.61889 0.87887 -2.14625 0.61889 1.27469 -2.14625 
0.62056 0.51326 -1.93141 0.62056 1.6403 -1.93141 0.62361 0.60538 -2.00973 
0.62361 1.54818 -2.00973 0.62403 0.30228 -1.48971 0.62403 0.30228 -1.28252 
0.62552 0.92839 -2.15208 0.62552 1.22517 -2.15208 0.62553 0.40605 -1.78466 
0.62553 1.74751 -1.78466 0.62674 0.29848 -1.42431 0.62674 0.29848 -1.34792 
0.62877 0.73791 -2.08598 0.62877 0.73791 -0.68624 0.62877 1.41565 -2.08598 
0.63057 0.97829 -2.15597 0.63057 1.17527 -2.15597 0.63083 0.46724 -1.86624 
0.63083 1.68632 -1.86624 0.63325 1.02748 -2.15849 0.63325 1.12608 -2.15849 
0.63439 1.07678 -2.15912 0.63922 0.64922 -2.02533 0.63922 1.50434 -2.02533 
0.63957 0.38601 -1.72343 0.63957 0.38601 -1.04879 0.63957 1.76755 -1.72343 
0.63969 0.55568 -1.95114 0.63969 1.59788 -1.95114 0.63979 0.78453 -2.09693 
0.63979 0.78453 -0.6753 0.63979 1.36903 -2.09693 0.6493 0.8321 -2.10621 
0.6493 0.8321 -0.66602 0.6493 1.32146 -2.10621 0.65136 0.50696 -1.88716 
0.65136 1.6466 -1.88716 0.65216 0.36942 -1.65874 0.65216 0.36942 -1.11349 
0.65216 1.78414 -1.65874 0.65328 0.6941 -2.0394 0.65328 0.6941 -0.73283 
0.65328 1.45946 -2.0394 0.65703 0.88003 -2.11385 0.65703 1.27353 -2.11385 
0.65706 0.59823 -1.96857 0.65706 0.59823 -0.80365 0.65706 1.55533 -1.96857 
0.65935 0.46291 -1.82019 0.65935 0.46291 -0.95204 0.65935 1.69065 -1.82019 
0.66174 0.35609 -1.59278 0.66174 0.35609 -1.17945 0.66174 1.79747 -1.59278 
0.66364 0.92964 -2.11956 0.66364 1.22392 -2.11956 0.66577 0.73989 -2.05189 
0.66577 0.73989 -0.72034 0.66577 1.41367 -2.05189 0.66795 0.97841 -2.12379 
0.66795 1.17515 -2.12379 0.66871 0.34689 -1.52785 0.66871 0.34689 -1.24438 
0.66871 1.80667 -1.52785 0.67066 1.02765 -2.12625 0.67066 1.12591 -2.12625 
0.67085 0.54903 -1.90712 0.67085 0.54903 -0.86511 0.67085 1.60453 -1.90712 
0.67156 1.07678 -2.12707 0.67276 0.34086 -1.46231 0.67276 0.34086 -1.30992 
0.67276 1.8127 -1.46231 0.67296 0.64217 -1.98465 0.67296 0.64217 -0.78758 
0.67296 1.51139 -1.98465 0.67472 0.33871 -1.38611 0.67524 0.44093 -1.75995 
0.67524 0.44093 -1.01228 0.67524 1.71263 -1.75995 0.67666 0.7865 -2.06277 
0.67666 0.7865 -0.70946 0.67666 1.36706 -2.06277 0.68023 0.50235 -1.84143 
0.68023 0.50235 -0.9308 0.68023 1.65121 -1.84143 0.68592 0.8338 -2.07203 
0.68592 0.8338 -0.7002 0.68592 1.31976 -2.07203 0.68728 0.68694 -1.99903 
0.68728 0.68694 -0.7732 0.68728 1.46662 -1.99903 0.68862 0.59244 -1.92575 
0.68862 0.59244 -0.84647 0.68862 1.56112 -1.92575 0.68995 0.42286 -1.69652 
0.68995 0.42286 -1.0757 0.68995 1.7307 -1.69652 0.69352 0.88169 -2.07963 
0.69352 0.88169 -0.69259 0.69352 1.27187 -2.07963 0.69945 0.93005 -2.08557 
0.69945 1.22351 -2.08557 0.69987 0.73791 -2.01488 0.69987 0.73791 -0.75735 
0.69987 1.41565 -2.01488 0.70019 0.54396 -1.86134 0.70019 0.54396 -0.91089 
0.70019 1.6096 -1.86134 0.70144 0.4075 -1.63118 0.70144 0.4075 -1.14105 
0.70144 1.74606 -1.63118 0.7037 0.97876 -2.08982 0.7037 1.1748 -2.08982 
0.70484 0.63613 -1.94202 0.70484 0.63613 -0.83021 0.70484 1.51743 -1.94202 
0.70626 1.02771 -2.09237 0.70626 1.12585 -2.09237 0.70711 0.49943 -1.79436 
0.70711 0.49943 -0.97787 0.70711 1.07678 -2.09322 0.70711 1.65413 -1.79436 
0.70937 0.39509 -1.56523 0.70937 0.39509 -1.207 0.70937 1.75847 -1.56523 
0.71082 0.78453 -2.0259 0.71082 0.78453 -0.74632 0.71082 1.36903 -2.0259 
0.71519 0.38717 -1.49989 0.71519 0.38717 -1.27233 0.71519 1.76639 -1.49989 
0.71834 0.58715 -1.88033 0.71834 0.58715 -0.8919 0.71834 1.56641 -1.88033 
0.71933 0.68089 -1.95693 0.71933 0.68089 -0.8153 0.71933 1.47267 -1.95693 
0.71959 0.38343 -1.42431 0.71959 0.38343 -1.34791 0.71959 1.77013 -1.42431 
0.71959 1.77013 -1.34791 0.7201 0.8321 -2.03542 0.7201 0.8321 -0.73681 
0.7201 1.32146 -2.03542 0.72377 0.47972 -1.73206 0.72377 0.47972 -1.04017 
0.72377 1.67384 -1.73206 0.72743 0.5407 -1.81443 0.72743 0.5407 -0.95779 
0.72743 1.61286 -1.81443 0.72774 0.88003 -2.04314 0.72774 0.88003 -0.72909 
0.72774 1.27353 -2.04314 0.73235 0.73158 -1.97305 0.73235 0.73158 -0.79918 
0.73235 1.42198 -1.97305 0.73344 0.92964 -2.04975 0.73344 0.92964 -0.72248 
0.73344 1.22392 -2.04975 0.73454 0.63132 -1.89799 0.73454 0.63132 -0.87423 
0.73454 1.52224 -1.89799 0.73714 0.46272 -1.66818 0.73714 0.46272 -1.10405 
0.73714 1.69084 -1.66818 0.73768 0.97841 -2.05406 0.73768 1.17515 -2.05406 
0.74014 1.02765 -2.05677 0.74014 1.12591 -2.05677 0.74095 1.07678 -2.05767 
0.74318 0.78331 -1.98742 0.74318 0.78331 -0.78481 0.74318 1.37025 -1.98742 
0.74592 0.58331 -1.83343 0.74592 0.58331 -0.9388 0.74592 1.57025 -1.83343 
0.74716 0.44852 -1.60302 0.74716 0.44852 -1.16921 0.74716 1.70504 -1.60302 
0.74934 0.67596 -1.91321 0.74934 0.67596 -0.85902 0.74934 1.4776 -1.91321 
0.75184 0.53843 -1.76679 0.75184 0.53843 -1.00544 0.75184 1.61513 -1.76679 
0.75257 0.83079 -1.99695 0.75257 0.83079 -0.77528 0.75257 1.32277 -1.99695 
0.75378 0.43718 -1.53687 0.75378 0.43718 -1.23536 0.75378 1.71638 -1.53687 
0.75378 1.71638 -1.23536 0.76014 0.87887 -2.005 0.76014 0.87887 -0.76723 
0.76014 1.27469 -2.005 0.76031 0.43163 -1.46171 0.76031 0.43163 -1.31052 
0.76031 1.72193 -1.46171 0.76031 1.72193 -1.31052 0.76249 0.42978 -1.38611 
0.76249 1.72378 -1.38611 0.76254 0.62717 -1.85129 0.76254 0.62717 -0.92093 
0.76254 1.52639 -1.85129 0.76294 0.72626 -1.92931 0.76294 0.72626 -0.84292 
0.76294 1.4273 -1.92931 0.76597 0.92839 -2.01164 0.76597 0.92839 -0.76059 
0.76597 1.22517 -2.01164 0.76733 0.51972 -1.70374 0.76733 0.51972 -1.06849 
0.76733 1.63384 -1.70374 0.76733 1.63384 -1.06849 0.76986 0.97829 -2.01669 
0.76986 0.97829 -0.75554 0.76986 1.17527 -2.01669 0.77074 0.58081 -1.78608 
0.77074 0.58081 -0.98615 0.77074 1.57275 -1.78608 0.77237 1.02748 -2.01937 
0.77237 1.12608 -2.01937 0.77301 1.07678 -2.02051 0.77417 0.77787 -1.94407 
0.77417 0.77787 -0.82816 0.77417 1.37569 -1.94407 0.77723 0.67216 -1.86799 
0.77723 0.67216 -0.90424 0.77723 1.4814 -1.86799 0.7796 0.50371 -1.63874 
0.7796 0.50371 -1.13349 0.7796 1.64985 -1.63874 0.7796 1.64985 -1.13349 
0.78299 0.83009 -1.95713 0.78299 0.83009 -0.81509 0.78299 1.32347 -1.95713 
0.78781 0.6247 -1.80441 0.78781 0.6247 -0.96782 0.78781 1.52886 -1.80441 
0.78833 0.49061 -1.57304 0.78833 0.49061 -1.19919 0.78833 1.66295 -1.57304 
0.78833 1.66295 -1.19919 0.79063 0.8782 -1.96531 0.79063 0.8782 -0.80692 
0.79063 1.27536 -1.96531 0.79126 0.7222 -1.88429 0.79126 0.7222 -0.88793 
0.79126 1.43136 -1.88429 0.79335 0.57973 -1.73758 0.79335 0.57973 -1.03465 
0.79335 1.57383 -1.73758 0.79335 1.57383 -1.03465 0.79671 0.92752 -1.97175 
0.79671 0.92752 -0.80048 0.79671 1.22604 -1.97175 0.79855 0.48571 -1.49994 
0.79855 0.48571 -1.27229 0.79855 1.66785 -1.49994 0.79855 1.66785 -1.27229 
0.80067 0.97747 -1.97693 0.80067 0.97747 -0.7953 0.80067 1.17609 -1.97693 
0.80258 1.02742 -1.98061 0.80258 1.02742 -0.79162 0.80258 1.12614 -1.98061 
0.80291 0.66952 -1.8214 0.80291 0.66952 -0.95082 0.80291 1.48404 -1.8214 
0.80295 0.77329 -1.89912 0.80295 0.77329 -0.87311 0.80295 1.38027 -1.89912 
0.80296 0.48197 -1.42435 0.80296 0.48197 -1.34788 0.80296 1.67159 -1.42435 
0.80296 1.67159 -1.34788 0.80321 1.07678 -1.98181 0.80321 1.07678 -0.79041 
0.80787 0.56227 -1.67356 0.80787 0.56227 -1.09867 0.80787 1.59129 -1.67356 
0.80787 1.59129 -1.09867 0.81086 0.6233 -1.75606 0.81086 0.6233 -1.01617 
0.81086 1.53026 -1.75606 0.81086 1.53026 -1.01617 0.81225 0.82529 -1.91243 
0.81225 0.82529 -0.8598 0.81225 1.32827 -1.91243 0.81792 0.71875 -1.83647 
0.81792 0.71875 -0.93576 0.81792 1.43481 -1.83647 0.81866 0.54719 -1.60821 
0.81866 0.54719 -1.16402 0.81866 1.60637 -1.60821 0.81866 1.60637 -1.16402 
0.81914 0.87802 -1.92417 0.81914 0.87802 -0.84806 0.81914 1.27554 -1.92417 
0.82533 0.92727 -1.93061 0.82533 0.92727 -0.84162 0.82533 1.22629 -1.93061 
0.82631 0.66803 -1.77359 0.82631 0.66803 -0.99864 0.82631 1.48553 -1.77359 
0.82631 1.48553 -0.99864 0.82946 0.9769 -1.93568 0.82946 0.9769 -0.83655 
0.82946 1.17666 -1.93568 0.82946 1.17666 -0.83655 0.83005 0.76972 -1.85165 
0.83005 0.76972 -0.92058 0.83005 1.38384 -1.85165 0.83097 0.54094 -1.53569 
0.83097 0.54094 -1.23654 0.83097 1.61262 -1.53569 0.83097 1.61262 -1.23654 
0.83147 0.62316 -1.70687 0.83147 0.62316 -1.06536 0.83147 1.07678 -1.94168 
0.83147 1.07678 -0.83054 0.83147 1.5304 -1.70687 0.83147 1.5304 -1.06536 
0.83151 1.02678 -1.93937 0.83151 1.02678 -0.83285 0.83151 1.12678 -1.93937 
0.83151 1.12678 -0.83285 0.83874 0.53762 -1.46236 0.83874 0.53762 -1.30986 
0.83874 1.61594 -1.46236 0.83874 1.61594 -1.30986 0.8398 0.82191 -1.86547 
0.8398 0.82191 -0.90676 0.8398 1.33165 -1.86547 0.8398 1.33165 -0.90676 
0.84119 0.53604 -1.38611 0.84119 1.61752 -1.38611 0.8417 0.71703 -1.78876 
0.8417 0.71703 -0.98347 0.8417 1.43653 -1.78876 0.8417 1.43653 -0.98347 
0.84461 0.6066 -1.64218 0.84461 0.6066 -1.13004 0.84461 1.54696 -1.64218 
0.84461 1.54696 -1.13004 0.84711 0.87459 -1.87756 0.84711 0.87459 -0.89467 
0.84711 1.27897 -1.87756 0.84711 1.27897 -0.89467 0.84737 0.6677 -1.72467 
0.84737 0.6677 -1.04756 0.84737 1.48586 -1.72467 0.84737 1.48586 -1.04756 
0.85144 0.92689 -1.88868 0.85144 0.92689 -0.88354 0.85144 1.22667 -1.88868 
0.85144 1.22667 -0.88354 0.85467 0.76707 -1.80279 0.85467 0.76707 -0.96944 
0.85467 1.38649 -1.80279 0.85467 1.38649 -0.96944 0.85565 0.97656 -1.89388 
0.85565 0.97656 -0.87835 0.85565 1.177 -1.89388 0.85565 1.177 -0.87835 
0.85771 1.02672 -1.8978 0.85771 1.02672 -0.87443 0.85771 1.12684 -1.8978 
0.85771 1.12684 -0.87443 0.85773 1.07678 -1.90022 0.85773 1.07678 -0.87201 
0.85926 0.59968 -1.57065 0.85926 0.59968 -1.20158 0.85926 1.55388 -1.57065 
0.85926 1.55388 -1.20158 0.86321 0.71638 -1.73964 0.86321 0.71638 -1.03259 
0.86321 1.43718 -1.73964 0.86321 1.43718 -1.03259 0.86492 0.81903 -1.81679 
0.86492 0.81903 -0.95544 0.86492 1.33453 -1.81679 0.86492 1.33453 -0.95544 
0.86603 0.66853 -1.67479 0.86603 0.66853 -1.09744 0.86603 1.48503 -1.67479 
0.86603 1.48503 -1.09744 0.86917 0.59497 -1.49749 0.86917 0.59497 -1.27474 
0.86917 1.55859 -1.49749 0.86917 1.55859 -1.27474 0.87257 0.87176 -1.82949 
0.87257 0.87176 -0.94273 0.87257 1.2818 -1.82949 0.87257 1.2818 -0.94273 
0.87414 0.59261 -1.42435 0.87414 0.59261 -1.34788 0.87414 1.56095 -1.42435 
0.87414 1.56095 -1.34788 0.87655 0.76633 -1.75391 0.87655 0.76633 -1.01832 
0.87655 1.38723 -1.75391 0.87655 1.38723 -1.01832 0.87742 0.92389 -1.84082 
0.87742 0.92389 -0.93141 0.87742 1.22967 -1.84082 0.87742 1.22967 -0.93141 
0.87975 0.97646 -1.85084 0.87975 0.97646 -0.92139 0.87975 1.1771 -1.85084 
0.87975 1.1771 -0.92139 0.88192 1.07678 -1.85751 0.88192 1.07678 -0.91472 
0.88195 1.02656 -1.85477 0.88195 1.02656 -0.91746 0.88195 1.127 -1.85477 
0.88195 1.127 -0.91746 0.88222 0.71699 -1.68981 0.88222 0.71699 -1.08241 
0.88222 1.43657 -1.68981 0.88222 1.43657 -1.08241 0.88281 0.66062 -1.60398 
0.88281 0.66062 -1.16824 0.88281 1.49294 -1.60398 0.88281 1.49294 -1.16824 
0.8873 0.81687 -1.76709 0.8873 0.81687 -1.00514 0.8873 1.33669 -1.76709 
0.8873 1.33669 -1.00514 0.89486 0.65494 -1.53201 0.89486 0.65494 -1.24022 
0.89486 1.49862 -1.53201 0.89486 1.49862 -1.24022 0.89544 0.86954 -1.78011 
0.89544 0.86954 -0.99212 0.89544 1.28402 -1.78011 0.89544 1.28402 -0.99212 
0.89592 0.76647 -1.70398 0.89592 0.76647 -1.06825 0.89592 1.38709 -1.70398 
0.89592 1.38709 -1.06825 0.89687 0.71565 -1.64147 0.89687 0.71565 -1.13076 
0.89687 1.43791 -1.64147 0.89687 1.43791 -1.13076 0.90092 0.9214 -1.79133 
0.90092 0.9214 -0.9809 0.90092 1.23216 -1.79133 0.90092 1.23216 -0.9809 
0.90211 0.65152 -1.45926 0.90211 0.65152 -1.31297 0.90211 1.50204 -1.45926 
0.90211 1.50204 -1.31297 0.90374 0.97396 -1.80167 0.90374 0.97396 -0.97056 
0.90374 1.1796 -1.80167 0.90374 1.1796 -0.97056 0.90394 1.0265 -1.81081 
0.90394 1.0265 -0.96141 0.90394 1.12706 -1.81081 0.90394 1.12706 -0.96141 
0.90399 1.07678 -1.81367 0.90399 1.07678 -0.95856 0.90453 0.65038 -1.38611 
0.90453 1.50318 -1.38611 0.90708 0.81683 -1.71724 0.90708 0.81683 -1.05499 
0.90708 1.33673 -1.71724 0.90708 1.33673 -1.05499 0.91106 0.765 -1.65586 
0.91106 0.765 -1.11637 0.91106 1.38856 -1.65586 0.91106 1.38856 -1.11637 
0.91147 0.70878 -1.56996 0.91147 0.70878 -1.20227 0.91147 1.44478 -1.56996 
0.91147 1.44478 -1.20227 0.91566 0.86793 -1.72956 0.91566 0.86793 -1.04267 
0.91566 1.28563 -1.72956 0.91566 1.28563 -1.04267 0.92133 0.70416 -1.497 
0.92133 0.70416 -1.27522 0.92133 1.4494 -1.497 0.92133 1.4494 -1.27522 
0.92164 0.91962 -1.74091 0.92164 0.91962 -1.03132 0.92164 1.23394 -1.74091 
0.92164 1.23394 -1.03132 0.92272 0.81549 -1.6695 0.92272 0.81549 -1.10273 
0.92272 1.33807 -1.6695 0.92272 1.33807 -1.10273 0.92388 0.76432 -1.60706 
0.92388 0.76432 -1.16517 0.92388 1.07678 -1.7688 0.92388 1.07678 -1.00343 
0.92388 1.38924 -1.60706 0.92388 1.38924 -1.16517 0.92501 0.97176 -1.75125 
0.92501 0.97176 -1.02098 0.92501 1.1818 -1.75125 0.92501 1.1818 -1.02098 
0.92576 1.0242 -1.76055 0.92576 1.0242 -1.01167 0.92576 1.12936 -1.76055 
0.92576 1.12936 -1.01167 0.92628 0.70183 -1.4239 0.92628 0.70183 -1.34833 
0.92628 1.45173 -1.4239 0.92628 1.45173 -1.34833 0.93178 0.86652 -1.68205 
0.93178 0.86652 -1.09018 0.93178 1.28704 -1.68205 0.93178 1.28704 -1.09018 
0.93606 0.8146 -1.62076 0.93606 0.8146 -1.15146 0.93606 1.33896 -1.62076 
0.93606 1.33896 -1.15146 0.93638 0.75879 -1.53469 0.93638 0.75879 -1.23754 
0.93638 1.39477 -1.53469 0.93638 1.39477 -1.23754 0.93819 0.91934 -1.69434 
0.93819 0.91934 -1.07789 0.93819 1.23422 -1.69434 0.93819 1.23422 -1.07789 
0.94154 1.07678 -1.723 0.94154 1.07678 -1.04922 0.94196 0.97147 -1.70489 
0.94196 0.97147 -1.06733 0.94196 1.18209 -1.70489 0.94196 1.18209 -1.06733 
0.94306 1.02415 -1.71455 0.94306 1.02415 -1.05768 0.94306 1.12941 -1.71455 
0.94306 1.12941 -1.05768 0.94381 0.75499 -1.46151 0.94381 0.75499 -1.31071 
0.94381 1.39857 -1.46151 0.94381 1.39857 -1.31071 0.94555 0.86563 -1.6338 
0.94555 0.86563 -1.13843 0.94555 1.28793 -1.6338 0.94555 1.28793 -1.13843 
0.9465 0.75407 -1.38611 0.9465 1.39949 -1.38611 0.94693 0.81433 -1.5717 
0.94693 0.81433 -1.20053 0.94693 1.33923 -1.5717 0.94693 1.33923 -1.20053 
0.9525 0.9183 -1.64617 0.9525 0.9183 -1.12606 0.9525 1.23526 -1.64617 
0.9525 1.23526 -1.12606 0.95661 0.97143 -1.65776 0.95661 0.97143 -1.11446 
0.95661 1.18213 -1.65776 0.95661 1.18213 -1.11446 0.95694 1.07678 -1.6764 
0.95694 1.07678 -1.09583 0.95694 0.86528 -1.58492 0.95694 0.86528 -1.18731 
0.95694 1.28828 -1.58492 0.95694 1.28828 -1.18731 0.95704 0.80962 -1.49878 
0.95704 0.80962 -1.27344 0.95704 1.34394 -1.49878 0.95704 1.34394 -1.27344 
0.95815 1.02403 -1.66748 0.95815 1.02403 -1.10474 0.95815 1.12953 -1.66748 
0.95815 1.12953 -1.10474 0.96257 0.8084 -1.4239 0.96257 0.8084 -1.34833 
0.96257 1.34516 -1.4239 0.96257 1.34516 -1.34833 0.96447 0.91771 -1.59706 
0.96447 0.91771 -1.17517 0.96447 1.23585 -1.59706 0.96447 1.23585 -1.17517 
0.96593 0.86546 -1.53554 0.96593 0.86546 -1.23668 0.96593 1.2881 -1.53554 
0.96593 1.2881 -1.23668 0.9691 0.97083 -1.60886 0.9691 0.97083 -1.16336 
0.9691 1.18273 -1.60886 0.9691 1.18273 -1.16336 0.97003 1.07678 -1.62909 
0.97003 1.07678 -1.14313 0.97083 1.02399 -1.62 0.97083 1.02399 -1.15223 
0.97083 1.12957 -1.62 0.97083 1.12957 -1.15223 0.97396 0.91774 -1.54771 
0.97396 0.91774 -1.22452 0.97396 1.23582 -1.54771 0.97396 1.23582 -1.22452 
0.97415 0.86366 -1.46104 0.97415 0.86366 -1.31119 0.97415 1.2899 -1.46104 
0.97415 1.2899 -1.31119 0.97689 0.86306 -1.38611 0.97689 1.2905 -1.38611 
0.97912 0.97049 -1.55939 0.97912 0.97049 -1.21283 0.97912 1.18307 -1.55939 
0.97912 1.18307 -1.21283 0.98079 0.91749 -1.49875 0.98079 0.91749 -1.27348 
0.98079 1.07678 -1.5812 0.98079 1.07678 -1.19102 0.98079 1.23607 -1.49875 
0.98079 1.23607 -1.27348 0.9814 1.02356 -1.57057 0.9814 1.02356 -1.20166 
0.9814 1.13 -1.57057 0.9814 1.13 -1.20166 0.98631 0.91628 -1.42388 
0.98631 0.91628 -1.34835 0.98631 1.23728 -1.42388 0.98631 1.23728 -1.34835 
0.98648 0.97022 -1.51059 0.98648 0.97022 -1.26164 0.98648 1.18334 -1.51059 
0.98648 1.18334 -1.26164 0.98918 1.07678 -1.53284 0.98918 1.07678 -1.23938 
0.98928 1.02352 -1.52206 0.98928 1.02352 -1.25017 0.98928 1.13004 -1.52206 
0.98928 1.13004 -1.25017 0.99144 0.97021 -1.46147 0.99144 0.97021 -1.31075 
0.99144 1.18335 -1.46147 0.99144 1.18335 -1.31075 0.99427 0.9699 -1.38611 
0.99427 1.18366 -1.38611 0.99479 1.02341 -1.47293 0.99479 1.02341 -1.2993 
0.99479 1.13015 -1.47293 0.99479 1.13015 -1.2993 0.99518 1.07678 -1.48413 
0.99518 1.07678 -1.2881 0.99786 1.02338 -1.42387 0.99786 1.02338 -1.34835 
0.99786 1.13018 -1.42387 0.99786 1.13018 -1.34835 0.9988 1.07678 -1.43518 
0.9988 1.07678 -1.33705 1 1.07678 -1.38611 -1 -1.07678 -1.38611 
-0.9988 -1.07678 -1.43518 -0.9988 -1.07678 -1.33705 -0.99786 -1.13018 -1.42387 
-0.99786 -1.13018 -1.34835 -0.99786 -1.02338 -1.42387 -0.99786 -1.02338 -1.34835 
-0.99518 -1.07678 -1.48413 -0.99518 -1.07678 -1.2881 -0.99479 -1.13015 -1.47293 
-0.99479 -1.13015 -1.2993 -0.99479 -1.02341 -1.47293 -0.99479 -1.02341 -1.2993 
-0.99427 -1.18366 -1.38611 -0.99427 -0.9699 -1.38611 -0.99144 -1.18335 -1.46147 
-0.99144 -1.18335 -1.31075 -0.99144 -0.97021 -1.46147 -0.99144 -0.97021 -1.31075 
-0.98928 -1.13004 -1.52206 -0.98928 -1.13004 -1.25017 -0.98928 -1.02352 -1.52206 
-0.98928 -1.02352 -1.25017 -0.98918 -1.07678 -1.53284 -0.98918 -1.07678 -1.23938 
-0.98648 -1.18334 -1.51059 -0.98648 -1.18334 -1.26164 -0.98648 -0.97022 -1.51059 
-0.98648 -0.97022 -1.26164 -0.98631 -1.23728 -1.42388 -0.98631 -1.23728 -1.34835 
-0.98631 -0.91628 -1.42388 -0.98631 -0.91628 -1.34835 -0.9814 -1.13 -1.57057 
-0.9814 -1.13 -1.20166 -0.9814 -1.02356 -1.57057 -0.9814 -1.02356 -1.20166 
-0.98079 -1.23607 -1.49875 -0.98079 -1.23607 -1.27348 -0.98079 -1.07678 -1.5812 
-0.98079 -1.07678 -1.19102 -0.98079 -0.91749 -1.49875 -0.98079 -0.91749 -1.27348 
-0.97912 -1.18307 -1.55939 -0.97912 -1.18307 -1.21283 -0.97912 -0.97049 -1.55939 
-0.97912 -0.97049 -1.21283 -0.97689 -1.2905 -1.38611 -0.97689 -0.86306 -1.38611 
-0.97415 -1.2899 -1.46104 -0.97415 -1.2899 -1.31119 -0.97415 -0.86366 -1.46104 
-0.97415 -0.86366 -1.31119 -0.97396 -1.23582 -1.54771 -0.97396 -1.23582 -1.22452 
-0.97396 -0.91774 -1.54771 -0.97396 -0.91774 -1.22452 -0.97083 -1.12957 -1.62 
-0.97083 -1.12957 -1.15223 -0.97083 -1.02399 -1.62 -0.97083 -1.02399 -1.15223 
-0.97003 -1.07678 -1.62909 -0.97003 -1.07678 -1.14313 -0.9691 -1.18273 -1.60886 
-0.9691 -1.18273 -1.16336 -0.9691 -0.97083 -1.60886 -0.9691 -0.97083 -1.16336 
-0.96593 -1.2881 -1.53554 -0.96593 -1.2881 -1.23668 -0.96593 -0.86546 -1.53554 
-0.96593 -0.86546 -1.23668 -0.96447 -1.23585 -1.59706 -0.96447 -1.23585 -1.17517 
-0.96447 -0.91771 -1.59706 -0.96447 -0.91771 -1.17517 -0.96257 -1.34516 -1.4239 
-0.96257 -1.34516 -1.34833 -0.96257 -0.8084 -1.4239 -0.96257 -0.8084 -1.34833 
-0.95815 -1.12953 -1.66748 -0.95815 -1.12953 -1.10474 -0.95815 -1.02403 -1.66748 
-0.95815 -1.02403 -1.10474 -0.95704 -1.34394 -1.49878 -0.95704 -1.34394 -1.27344 
-0.95704 -0.80962 -1.49878 -0.95704 -0.80962 -1.27344 -0.95694 -1.28828 -1.58492 
-0.95694 -1.28828 -1.18731 -0.95694 -0.86528 -1.58492 -0.95694 -0.86528 -1.18731 
-0.95694 -1.07678 -1.6764 -0.95694 -1.07678 -1.09583 -0.95661 -1.18213 -1.65776 
-0.95661 -1.18213 -1.11446 -0.95661 -0.97143 -1.65776 -0.95661 -0.97143 -1.11446 
-0.9525 -1.23526 -1.64617 -0.9525 -1.23526 -1.12606 -0.9525 -0.9183 -1.64617 
-0.9525 -0.9183 -1.12606 -0.94693 -1.33923 -1.5717 -0.94693 -1.33923 -1.20053 
-0.94693 -0.81433 -1.5717 -0.94693 -0.81433 -1.20053 -0.9465 -1.39949 -1.38611 
-0.9465 -0.75407 -1.38611 -0.94555 -1.28793 -1.6338 -0.94555 -1.28793 -1.13843 
-0.94555 -0.86563 -1.6338 -0.94555 -0.86563 -1.13843 -0.94381 -1.39857 -1.46151 
-0.94381 -1.39857 -1.31071 -0.94381 -0.75499 -1.46151 -0.94381 -0.75499 -1.31071 
-0.94306 -1.12941 -1.71455 -0.94306 -1.12941 -1.05768 -0.94306 -1.02415 -1.71455 
-0.94306 -1.02415 -1.05768 -0.94196 -1.18209 -1.70489 -0.94196 -1.18209 -1.06733 
-0.94196 -0.97147 -1.70489 -0.94196 -0.97147 -1.06733 -0.94154 -1.07678 -1.723 
-0.94154 -1.07678 -1.04922 -0.93819 -1.23422 -1.69434 -0.93819 -1.23422 -1.07789 
-0.93819 -0.91934 -1.69434 -0.93819 -0.91934 -1.07789 -0.93638 -1.39477 -1.53469 
-0.93638 -1.39477 -1.23754 -0.93638 -0.75879 -1.53469 -0.93638 -0.75879 -1.23754 
-0.93606 -1.33896 -1.62076 -0.93606 -1.33896 -1.15146 -0.93606 -0.8146 -1.62076 
-0.93606 -0.8146 -1.15146 -0.93178 -1.28704 -1.68205 -0.93178 -1.28704 -1.09018 
-0.93178 -0.86652 -1.68205 -0.93178 -0.86652 -1.09018 -0.92628 -1.45173 -1.4239 
-0.92628 -1.45173 -1.34833 -0.92628 -0.70183 -1.4239 -0.92628 -0.70183 -1.34833 
-0.92576 -1.12936 -1.76055 -0.92576 -1.12936 -1.01167 -0.92576 -1.0242 -1.76055 
-0.92576 -1.0242 -1.01167 -0.92501 -1.1818 -1.75125 -0.92501 -1.1818 -1.02098 
-0.92501 -0.97176 -1.75125 -0.92501 -0.97176 -1.02098 -0.92388 -1.38924 -1.60706 
-0.92388 -1.38924 -1.16517 -0.92388 -1.07678 -1.7688 -0.92388 -1.07678 -1.00343 
-0.92388 -0.76432 -1.60706 -0.92388 -0.76432 -1.16517 -0.92272 -1.33807 -1.6695 
-0.92272 -1.33807 -1.10273 -0.92272 -0.81549 -1.6695 -0.92272 -0.81549 -1.10273 
-0.92164 -1.23394 -1.74091 -0.92164 -1.23394 -1.03132 -0.92164 -0.91962 -1.74091 
-0.92164 -0.91962 -1.03132 -0.92133 -1.4494 -1.497 -0.92133 -1.4494 -1.27522 
-0.92133 -0.70416 -1.497 -0.92133 -0.70416 -1.27522 -0.91566 -1.28563 -1.72956 
-0.91566 -1.28563 -1.04267 -0.91566 -0.86793 -1.72956 -0.91566 -0.86793 -1.04267 
-0.91147 -1.44478 -1.56996 -0.91147 -1.44478 -1.20227 -0.91147 -0.70878 -1.56996 
-0.91147 -0.70878 -1.20227 -0.91106 -1.38856 -1.65586 -0.91106 -1.38856 -1.11637 
-0.91106 -0.765 -1.65586 -0.91106 -0.765 -1.11637 -0.90708 -1.33673 -1.71724 
-0.90708 -1.33673 -1.05499 -0.90708 -0.81683 -1.71724 -0.90708 -0.81683 -1.05499 
-0.90453 -1.50318 -1.38611 -0.90453 -0.65038 -1.38611 -0.90399 -1.07678 -1.81367 
-0.90399 -1.07678 -0.95856 -0.90394 -1.12706 -1.81081 -0.90394 -1.12706 -0.96141 
-0.90394 -1.0265 -1.81081 -0.90394 -1.0265 -0.96141 -0.90374 -1.1796 -1.80167 
-0.90374 -1.1796 -0.97056 -0.90374 -0.97396 -1.80167 -0.90374 -0.97396 -0.97056 
-0.90211 -1.50204 -1.45926 -0.90211 -1.50204 -1.31297 -0.90211 -0.65152 -1.45926 
-0.90211 -0.65152 -1.31297 -0.90092 -1.23216 -1.79133 -0.90092 -1.23216 -0.9809 
-0.90092 -0.9214 -1.79133 -0.90092 -0.9214 -0.9809 -0.89687 -1.43791 -1.64147 
-0.89687 -1.43791 -1.13076 -0.89687 -0.71565 -1.64147 -0.89687 -0.71565 -1.13076 
-0.89592 -1.38709 -1.70398 -0.89592 -1.38709 -1.06825 -0.89592 -0.76647 -1.70398 
-0.89592 -0.76647 -1.06825 -0.89544 -1.28402 -1.78011 -0.89544 -1.28402 -0.99212 
-0.89544 -0.86954 -1.78011 -0.89544 -0.86954 -0.99212 -0.89486 -1.49862 -1.53201 
-0.89486 -1.49862 -1.24022 -0.89486 -0.65494 -1.53201 -0.89486 -0.65494 -1.24022 
-0.8873 -1.33669 -1.76709 -0.8873 -1.33669 -1.00514 -0.8873 -0.81687 -1.76709 
-0.8873 -0.81687 -1.00514 -0.88281 -1.49294 -1.60398 -0.88281 -1.49294 -1.16824 
-0.88281 -0.66062 -1.60398 -0.88281 -0.66062 -1.16824 -0.88222 -1.43657 -1.68981 
-0.88222 -1.43657 -1.08241 -0.88222 -0.71699 -1.68981 -0.88222 -0.71699 -1.08241 
-0.88195 -1.127 -1.85477 -0.88195 -1.127 -0.91746 -0.88195 -1.02656 -1.85477 
-0.88195 -1.02656 -0.91746 -0.88192 -1.07678 -1.85751 -0.88192 -1.07678 -0.91472 
-0.87975 -1.1771 -1.85084 -0.87975 -1.1771 -0.92139 -0.87975 -0.97646 -1.85084 
-0.87975 -0.97646 -0.92139 -0.87742 -1.22967 -1.84082 -0.87742 -1.22967 -0.93141 
-0.87742 -0.92389 -1.84082 -0.87742 -0.92389 -0.93141 -0.87655 -1.38723 -1.75391 
-0.87655 -1.38723 -1.01832 -0.87655 -0.76633 -1.75391 -0.87655 -0.76633 -1.01832 
-0.87414 -1.56095 -1.42435 -0.87414 -1.56095 -1.34788 -0.87414 -0.59261 -1.42435 
-0.87414 -0.59261 -1.34788 -0.87257 -1.2818 -1.82949 -0.87257 -1.2818 -0.94273 
-0.87257 -0.87176 -1.82949 -0.87257 -0.87176 -0.94273 -0.86917 -1.55859 -1.49749 
-0.86917 -1.55859 -1.27474 -0.86917 -0.59497 -1.49749 -0.86917 -0.59497 -1.27474 
-0.86603 -1.48503 -1.67479 -0.86603 -1.48503 -1.09744 -0.86603 -0.66853 -1.67479 
-0.86603 -0.66853 -1.09744 -0.86492 -1.33453 -1.81679 -0.86492 -1.33453 -0.95544 
-0.86492 -0.81903 -1.81679 -0.86492 -0.81903 -0.95544 -0.86321 -1.43718 -1.73964 
-0.86321 -1.43718 -1.03259 -0.86321 -0.71638 -1.73964 -0.86321 -0.71638 -1.03259 
-0.85926 -1.55388 -1.57065 -0.85926 -1.55388 -1.20158 -0.85926 -0.59968 -1.57065 
-0.85926 -0.59968 -1.20158 -0.85773 -1.07678 -1.90022 -0.85773 -1.07678 -0.87201 
-0.85771 -1.12684 -1.8978 -0.85771 -1.12684 -0.87443 -0.85771 -1.02672 -1.8978 
-0.85771 -1.02672 -0.87443 -0.85565 -1.177 -1.89388 -0.85565 -1.177 -0.87835 
-0.85565 -0.97656 -1.89388 -0.85565 -0.97656 -0.87835 -0.85467 -1.38649 -1.80279 
-0.85467 -1.38649 -0.96944 -0.85467 -0.76707 -1.80279 -0.85467 -0.76707 -0.96944 
-0.85144 -1.22667 -1.88868 -0.85144 -1.22667 -0.88354 -0.85144 -0.92689 -1.88868 
-0.85144 -0.92689 -0.88354 -0.84737 -1.48586 -1.72467 -0.84737 -1.48586 -1.04756 
-0.84737 -0.6677 -1.72467 -0.84737 -0.6677 -1.04756 -0.84711 -1.27897 -1.87756 
-0.84711 -1.27897 -0.89467 -0.84711 -0.87459 -1.87756 -0.84711 -0.87459 -0.89467 
-0.84461 -1.54696 -1.64218 -0.84461 -1.54696 -1.13004 -0.84461 -0.6066 -1.64218 
-0.84461 -0.6066 -1.13004 -0.8417 -1.43653 -1.78876 -0.8417 -1.43653 -0.98347 
-0.8417 -0.71703 -1.78876 -0.8417 -0.71703 -0.98347 -0.84119 -1.61752 -1.38611 
-0.84119 -0.53604 -1.38611 -0.8398 -1.33165 -1.86547 -0.8398 -1.33165 -0.90676 
-0.8398 -0.82191 -1.86547 -0.8398 -0.82191 -0.90676 -0.83874 -1.61594 -1.46236 
-0.83874 -1.61594 -1.30986 -0.83874 -0.53762 -1.46236 -0.83874 -0.53762 -1.30986 
-0.83151 -1.12678 -1.93937 -0.83151 -1.12678 -0.83285 -0.83151 -1.02678 -1.93937 
-0.83151 -1.02678 -0.83285 -0.83147 -1.5304 -1.70687 -0.83147 -1.5304 -1.06536 
-0.83147 -1.07678 -1.94168 -0.83147 -1.07678 -0.83054 -0.83147 -0.62316 -1.70687 
-0.83147 -0.62316 -1.06536 -0.83097 -1.61262 -1.53569 -0.83097 -1.61262 -1.23654 
-0.83097 -0.54094 -1.53569 -0.83097 -0.54094 -1.23654 -0.83005 -1.38384 -1.85165 
-0.83005 -0.76972 -1.85165 -0.83005 -0.76972 -0.92058 -0.82946 -1.17666 -1.93568 
-0.82946 -1.17666 -0.83655 -0.82946 -0.9769 -1.93568 -0.82946 -0.9769 -0.83655 
-0.82631 -1.48553 -1.77359 -0.82631 -1.48553 -0.99864 -0.82631 -0.66803 -1.77359 
-0.82631 -0.66803 -0.99864 -0.82533 -1.22629 -1.93061 -0.82533 -0.92727 -1.93061 
-0.82533 -0.92727 -0.84162 -0.81914 -1.27554 -1.92417 -0.81914 -0.87802 -1.92417 
-0.81914 -0.87802 -0.84806 -0.81866 -1.60637 -1.60821 -0.81866 -1.60637 -1.16402 
-0.81866 -0.54719 -1.60821 -0.81866 -0.54719 -1.16402 -0.81792 -1.43481 -1.83647 
-0.81792 -0.71875 -1.83647 -0.81792 -0.71875 -0.93576 -0.81225 -1.32827 -1.91243 
-0.81225 -0.82529 -1.91243 -0.81225 -0.82529 -0.8598 -0.81086 -1.53026 -1.75606 
-0.81086 -1.53026 -1.01617 -0.81086 -0.6233 -1.75606 -0.81086 -0.6233 -1.01617 
-0.80787 -1.59129 -1.67356 -0.80787 -1.59129 -1.09867 -0.80787 -0.56227 -1.67356 
-0.80787 -0.56227 -1.09867 -0.80321 -1.07678 -1.98181 -0.80321 -1.07678 -0.79041 
-0.80296 -1.67159 -1.42435 -0.80296 -1.67159 -1.34788 -0.80296 -0.48197 -1.42435 
-0.80296 -0.48197 -1.34788 -0.80295 -1.38027 -1.89912 -0.80295 -0.77329 -1.89912 
-0.80295 -0.77329 -0.87311 -0.80291 -1.48404 -1.8214 -0.80291 -0.66952 -1.8214 
-0.80291 -0.66952 -0.95082 -0.80258 -1.12614 -1.98061 -0.80258 -1.02742 -1.98061 
-0.80258 -1.02742 -0.79162 -0.80067 -1.17609 -1.97693 -0.80067 -0.97747 -1.97693 
-0.80067 -0.97747 -0.7953 -0.79855 -1.66785 -1.49994 -0.79855 -1.66785 -1.27229 
-0.79855 -0.48571 -1.49994 -0.79855 -0.48571 -1.27229 -0.79671 -1.22604 -1.97175 
-0.79671 -0.92752 -1.97175 -0.79671 -0.92752 -0.80048 -0.79335 -1.57383 -1.73758 
-0.79335 -1.57383 -1.03465 -0.79335 -0.57973 -1.73758 -0.79335 -0.57973 -1.03465 
-0.79126 -1.43136 -1.88429 -0.79126 -0.7222 -1.88429 -0.79126 -0.7222 -0.88793 
-0.79063 -1.27536 -1.96531 -0.79063 -0.8782 -1.96531 -0.79063 -0.8782 -0.80692 
-0.78833 -1.66295 -1.57304 -0.78833 -1.66295 -1.19919 -0.78833 -0.49061 -1.57304 
-0.78833 -0.49061 -1.19919 -0.78781 -1.52886 -1.80441 -0.78781 -0.6247 -1.80441 
-0.78781 -0.6247 -0.96782 -0.78299 -1.32347 -1.95713 -0.78299 -0.83009 -1.95713 
-0.78299 -0.83009 -0.81509 -0.7796 -1.64985 -1.63874 -0.7796 -1.64985 -1.13349 
-0.7796 -0.50371 -1.63874 -0.7796 -0.50371 -1.13349 -0.77723 -1.4814 -1.86799 
-0.77723 -0.67216 -1.86799 -0.77723 -0.67216 -0.90424 -0.77417 -1.37569 -1.94407 
-0.77417 -0.77787 -1.94407 -0.77417 -0.77787 -0.82816 -0.77301 -1.07678 -2.02051 
-0.77237 -1.12608 -2.01937 -0.77237 -1.02748 -2.01937 -0.77074 -1.57275 -1.78608 
-0.77074 -0.58081 -1.78608 -0.77074 -0.58081 -0.98615 -0.76986 -1.17527 -2.01669 
-0.76986 -0.97829 -2.01669 -0.76986 -0.97829 -0.75554 -0.76733 -1.63384 -1.70374 
-0.76733 -1.63384 -1.06849 -0.76733 -0.51972 -1.70374 -0.76733 -0.51972 -1.06849 
-0.76597 -1.22517 -2.01164 -0.76597 -0.92839 -2.01164 -0.76597 -0.92839 -0.76059 
-0.76294 -1.4273 -1.92931 -0.76294 -0.72626 -1.92931 -0.76294 -0.72626 -0.84292 
-0.76254 -1.52639 -1.85129 -0.76254 -0.62717 -1.85129 -0.76254 -0.62717 -0.92093 
-0.76249 -1.72378 -1.38611 -0.76249 -0.42978 -1.38611 -0.76031 -1.72193 -1.46171 
-0.76031 -1.72193 -1.31052 -0.76031 -0.43163 -1.46171 -0.76031 -0.43163 -1.31052 
-0.76014 -1.27469 -2.005 -0.76014 -0.87887 -2.005 -0.76014 -0.87887 -0.76723 
-0.75378 -1.71638 -1.53687 -0.75378 -1.71638 -1.23536 -0.75378 -0.43718 -1.53687 
-0.75378 -0.43718 -1.23536 -0.75257 -1.32277 -1.99695 -0.75257 -0.83079 -1.99695 
-0.75257 -0.83079 -0.77528 -0.75184 -1.61513 -1.76679 -0.75184 -0.53843 -1.76679 
-0.75184 -0.53843 -1.00544 -0.74934 -1.4776 -1.91321 -0.74934 -0.67596 -1.91321 
-0.74934 -0.67596 -0.85902 -0.74716 -1.70504 -1.60302 -0.74716 -0.44852 -1.60302 
-0.74716 -0.44852 -1.16921 -0.74592 -1.57025 -1.83343 -0.74592 -0.58331 -1.83343 
-0.74592 -0.58331 -0.9388 -0.74318 -1.37025 -1.98742 -0.74318 -0.78331 -1.98742 
-0.74318 -0.78331 -0.78481 -0.74095 -1.07678 -2.05767 -0.74014 -1.12591 -2.05677 
-0.74014 -1.02765 -2.05677 -0.73768 -1.17515 -2.05406 -0.73768 -0.97841 -2.05406 
-0.73714 -1.69084 -1.66818 -0.73714 -0.46272 -1.66818 -0.73714 -0.46272 -1.10405 
-0.73454 -1.52224 -1.89799 -0.73454 -0.63132 -1.89799 -0.73454 -0.63132 -0.87423 
-0.73344 -1.22392 -2.04975 -0.73344 -0.92964 -2.04975 -0.73344 -0.92964 -0.72248 
-0.73235 -1.42198 -1.97305 -0.73235 -0.73158 -1.97305 -0.73235 -0.73158 -0.79918 
-0.72774 -1.27353 -2.04314 -0.72774 -0.88003 -2.04314 -0.72774 -0.88003 -0.72909 
-0.72743 -1.61286 -1.81443 -0.72743 -0.5407 -1.81443 -0.72743 -0.5407 -0.95779 
-0.72377 -1.67384 -1.73206 -0.72377 -0.47972 -1.73206 -0.72377 -0.47972 -1.04017 
-0.7201 -1.32146 -2.03542 -0.7201 -0.8321 -2.03542 -0.7201 -0.8321 -0.73681 
-0.71959 -1.77013 -1.42431 -0.71959 -1.77013 -1.34791 -0.71959 -0.38343 -1.42431 
-0.71959 -0.38343 -1.34791 -0.71933 -1.47267 -1.95693 -0.71933 -0.68089 -1.95693 
-0.71933 -0.68089 -0.8153 -0.71834 -1.56641 -1.88033 -0.71834 -0.58715 -1.88033 
-0.71834 -0.58715 -0.8919 -0.71519 -1.76639 -1.49989 -0.71519 -0.38717 -1.49989 
-0.71519 -0.38717 -1.27233 -0.71082 -1.36903 -2.0259 -0.71082 -0.78453 -2.0259 
-0.71082 -0.78453 -0.74632 -0.70937 -1.75847 -1.56523 -0.70937 -0.39509 -1.56523 
-0.70937 -0.39509 -1.207 -0.70711 -1.65413 -1.79436 -0.70711 -1.07678 -2.09322 
-0.70711 -0.49943 -1.79436 -0.70711 -0.49943 -0.97787 -0.70626 -1.12585 -2.09237 
-0.70626 -1.02771 -2.09237 -0.70484 -1.51743 -1.94202 -0.70484 -0.63613 -1.94202 
-0.70484 -0.63613 -0.83021 -0.7037 -1.1748 -2.08982 -0.7037 -0.97876 -2.08982 
-0.70144 -1.74606 -1.63118 -0.70144 -0.4075 -1.63118 -0.70144 -0.4075 -1.14105 
-0.70019 -1.6096 -1.86134 -0.70019 -0.54396 -1.86134 -0.70019 -0.54396 -0.91089 
-0.69987 -1.41565 -2.01488 -0.69987 -0.73791 -2.01488 -0.69987 -0.73791 -0.75735 
-0.69945 -1.22351 -2.08557 -0.69945 -0.93005 -2.08557 -0.69352 -1.27187 -2.07963 
-0.69352 -0.88169 -2.07963 -0.69352 -0.88169 -0.69259 -0.68995 -1.7307 -1.69652 
-0.68995 -0.42286 -1.69652 -0.68995 -0.42286 -1.0757 -0.68862 -1.56112 -1.92575 
-0.68862 -0.59244 -1.92575 -0.68862 -0.59244 -0.84647 -0.68728 -1.46662 -1.99903 
-0.68728 -0.68694 -1.99903 -0.68728 -0.68694 -0.7732 -0.68592 -1.31976 -2.07203 
-0.68592 -0.8338 -2.07203 -0.68592 -0.8338 -0.7002 -0.68023 -1.65121 -1.84143 
-0.68023 -0.50235 -1.84143 -0.68023 -0.50235 -0.9308 -0.67666 -1.36706 -2.06277 
-0.67666 -0.7865 -2.06277 -0.67666 -0.7865 -0.70946 -0.67524 -1.71263 -1.75995 
-0.67524 -0.44093 -1.75995 -0.67524 -0.44093 -1.01228 -0.67472 -0.33871 -1.38611 
-0.67296 -1.51139 -1.98465 -0.67296 -0.64217 -1.98465 -0.67296 -0.64217 -0.78758 
-0.67276 -1.8127 -1.46231 -0.67276 -0.34086 -1.46231 -0.67276 -0.34086 -1.30992 
-0.67156 -1.07678 -2.12707 -0.67085 -1.60453 -1.90712 -0.67085 -0.54903 -1.90712 
-0.67085 -0.54903 -0.86511 -0.67066 -1.12591 -2.12625 -0.67066 -1.02765 -2.12625 
-0.66871 -1.80667 -1.52785 -0.66871 -0.34689 -1.52785 -0.66871 -0.34689 -1.24438 
-0.66795 -1.17515 -2.12379 -0.66795 -0.97841 -2.12379 -0.66577 -1.41367 -2.05189 
-0.66577 -0.73989 -2.05189 -0.66577 -0.73989 -0.72034 -0.66364 -1.22392 -2.11956 
-0.66364 -0.92964 -2.11956 -0.66174 -1.79747 -1.59278 -0.66174 -0.35609 -1.59278 
-0.66174 -0.35609 -1.17945 -0.65935 -1.69065 -1.82019 -0.65935 -0.46291 -1.82019 
-0.65935 -0.46291 -0.95204 -0.65706 -1.55533 -1.96857 -0.65706 -0.59823 -1.96857 
-0.65706 -0.59823 -0.80365 -0.65703 -1.27353 -2.11385 -0.65703 -0.88003 -2.11385 
-0.65328 -1.45946 -2.0394 -0.65328 -0.6941 -2.0394 -0.65328 -0.6941 -0.73283 
-0.65216 -1.78414 -1.65874 -0.65216 -0.36942 -1.65874 -0.65216 -0.36942 -1.11349 
-0.65136 -1.6466 -1.88716 -0.65136 -0.50696 -1.88716 -0.6493 -1.32146 -2.10621 
-0.6493 -0.8321 -2.10621 -0.6493 -0.8321 -0.66602 -0.63979 -1.36903 -2.09693 
-0.63979 -0.78453 -2.09693 -0.63979 -0.78453 -0.6753 -0.63969 -1.59788 -1.95114 
-0.63969 -0.55568 -1.95114 -0.63957 -1.76755 -1.72343 -0.63957 -0.38601 -1.72343 
-0.63957 -0.38601 -1.04879 -0.63922 -1.50434 -2.02533 -0.63922 -0.64922 -2.02533 
-0.63439 -1.07678 -2.15912 -0.63325 -1.12608 -2.15849 -0.63325 -1.02748 -2.15849 
-0.63083 -1.68632 -1.86624 -0.63083 -0.46724 -1.86624 -0.63057 -1.17527 -2.15597 
-0.63057 -0.97829 -2.15597 -0.62877 -1.41565 -2.08598 -0.62877 -0.73791 -2.08598 
-0.62877 -0.73791 -0.68624 -0.62674 -0.29848 -1.42431 -0.62674 -0.29848 -1.34792 
-0.62553 -1.74751 -1.78466 -0.62553 -0.40605 -1.78466 -0.62552 -1.22517 -2.15208 
-0.62552 -0.92839 -2.15208 -0.62403 -0.30228 -1.48971 -0.62403 -0.30228 -1.28252 
-0.62361 -1.54818 -2.00973 -0.62361 -0.60538 -2.00973 -0.62056 -1.6403 -1.93141 
-0.62056 -0.51326 -1.93141 -0.61889 -1.27469 -2.14625 -0.61889 -0.87887 -2.14625 
-0.61875 -1.84396 -1.55517 -0.61875 -0.3096 -1.55517 -0.61875 -0.3096 -1.21706 
-0.61292 -1.46662 -2.0734 -0.61292 -0.68694 -2.0734 -0.6111 -1.83318 -1.61939 
-0.6111 -0.32038 -1.61939 -0.6111 -0.32038 -1.15284 -0.61084 -1.32277 -2.13869 
-0.61084 -0.83079 -2.13869 -0.60876 -1.72455 -1.84416 -0.60876 -0.42901 -1.84416 
-0.60651 -1.59088 -1.99262 -0.60651 -0.56268 -1.99262 -0.6013 -1.37025 -2.12929 
-0.6013 -0.78331 -2.12929 -0.6013 -0.78331 -0.64294 -0.60031 -1.81859 -1.68502 
-0.60031 -0.33497 -1.68502 -0.60031 -0.33497 -1.0872 -0.60027 -1.68018 -1.91107 
-0.60027 -0.47338 -1.91107 -0.59854 -1.51139 -2.05907 -0.59854 -0.64217 -2.05907 
-0.5957 -1.07678 -2.18932 -0.59449 -1.12614 -2.1887 -0.59449 -1.02742 -2.1887 
-0.59082 -1.17609 -2.18678 -0.59082 -0.97747 -2.18678 -0.58794 -1.63235 -1.97405 
-0.58794 -0.52121 -1.97405 -0.58777 -1.80091 -1.7469 -0.58777 -0.35265 -1.7469 
-0.58694 -1.42198 -2.11847 -0.58694 -0.73158 -2.11847 -0.58564 -1.22604 -2.18283 
-0.58564 -0.92752 -2.18283 -0.58246 -1.55533 -2.04317 -0.58246 -0.59823 -2.04317 
-0.5792 -1.27536 -2.17674 -0.5792 -0.8782 -2.17674 -0.57854 -1.71882 -1.88918 
-0.57854 -0.43474 -1.88918 -0.57735 -0.26028 -1.38611 -0.57611 -0.26203 -1.45152 
-0.57611 -0.26203 -1.32071 -0.57271 -1.77984 -1.80768 -0.57271 -0.37372 -1.80768 
-0.57241 -0.26727 -1.51664 -0.57241 -0.26727 -1.25559 -0.57102 -1.32347 -2.16911 
-0.57102 -0.83009 -2.16911 -0.57081 -1.47267 -2.10545 -0.57081 -0.68089 -2.10545 
-0.56795 -1.67248 -1.95407 -0.56795 -0.48108 -1.95407 -0.56626 -1.87759 -1.5812 
-0.56626 -0.27597 -1.5812 -0.56626 -0.27597 -1.19102 -0.56503 -1.59788 -2.0258 
-0.56503 -0.55568 -2.0258 -0.55796 -1.37569 -2.16028 -0.55796 -0.77787 -2.16028 
-0.55768 -1.86546 -1.64493 -0.55768 -0.2881 -1.64493 -0.55768 -0.2881 -1.12729 
-0.5559 -1.51743 -2.09095 -0.5559 -0.63613 -2.09095 -0.55557 -1.75567 -1.86616 
-0.55557 -1.07678 -2.21758 -0.55557 -0.39789 -1.86616 -0.55326 -1.12678 -2.21762 
-0.55326 -1.02678 -2.21762 -0.54957 -1.17666 -2.21557 -0.54957 -0.9769 -2.21557 
-0.54671 -1.84995 -1.70755 -0.54671 -0.30361 -1.70755 -0.5466 -1.71117 -1.93271 
-0.5466 -0.44239 -1.93271 -0.54529 -1.6403 -2.00668 -0.54529 -0.51326 -2.00668 
-0.54449 -1.22629 -2.21145 -0.54449 -0.92727 -2.21145 -0.54367 -0.23821 -1.42097 
-0.54367 -0.23821 -1.35126 -0.54319 -1.4273 -2.14905 -0.54319 -0.72626 -2.14905 
-0.54112 -0.24182 -1.48631 -0.54112 -0.24182 -1.28592 -0.53964 -1.56112 -2.07474 
-0.53964 -0.59244 -2.07474 -0.53806 -1.27554 -2.20525 -0.53806 -0.87802 -2.20525 
-0.53609 -0.24897 -1.55143 -0.53609 -0.24897 -1.2208 -0.5334 -1.83112 -1.7688 
-0.5334 -0.32244 -1.7688 -0.52862 -1.89402 -1.61563 -0.52862 -0.25954 -1.61563 
-0.52862 -0.25954 -1.1566 -0.52709 -1.4776 -2.13546 -0.52709 -0.67596 -2.13546 
-0.52631 -1.32827 -2.19836 -0.52631 -0.82529 -2.19836 -0.52495 -1.68018 -1.98639 
-0.52495 -0.47338 -1.98639 -0.52393 -1.74834 -1.91005 -0.52393 -0.40522 -1.91005 
-0.52101 -1.60453 -2.05696 -0.52101 -0.54903 -2.05696 -0.51864 -1.87974 -1.67984 
-0.51864 -0.27382 -1.67984 -0.51781 -1.80907 -1.8284 -0.51781 -0.34449 -1.8284 
-0.5141 -1.07678 -2.24384 -0.51301 -1.38027 -2.18906 -0.51301 -0.77329 -2.18906 
-0.51188 -1.52224 -2.12065 -0.51188 -0.63132 -2.12065 -0.51169 -1.12684 -2.24383 
-0.51169 -1.02672 -2.24383 -0.50969 -0.21642 -1.38611 -0.50845 -0.21851 -1.45572 
-0.50845 -0.21851 -1.3165 -0.50776 -1.177 -2.24176 -0.50776 -0.97656 -2.24176 
-0.50636 -1.86234 -1.74177 -0.50636 -0.29122 -1.74177 -0.50443 -0.22393 -1.52102 
-0.50443 -0.22393 -1.2512 -0.50307 -1.71882 -1.96466 -0.50307 -0.43474 -1.96466 
-0.50257 -1.22667 -2.23756 -0.50257 -0.92689 -2.23756 -0.50104 -1.6466 -2.03747 
-0.50104 -0.50696 -2.03747 -0.5 -1.78389 -1.88611 -0.5 -0.36967 -1.88611 
-0.49824 -0.23303 -1.58574 -0.49824 -0.23303 -1.18648 -0.49818 -1.43136 -2.17737 
-0.49818 -0.7222 -2.17737 -0.49421 -1.56641 -2.10446 -0.49421 -0.58715 -2.10446 
-0.49172 -1.84159 -1.80237 -0.49172 -0.31197 -1.80237 -0.49145 -1.27897 -2.23323 
-0.49145 -0.87459 -2.23323 -0.48924 -1.90792 -1.65039 -0.48924 -0.24564 -1.65039 
-0.48187 -1.4814 -2.16334 -0.48187 -0.67216 -2.16334 -0.48013 -1.68632 -2.01694 
-0.48013 -0.46724 -2.01694 -0.48005 -1.75567 -1.94168 -0.48005 -0.39789 -1.94168 
-0.47936 -1.33165 -2.22591 -0.47936 -0.82191 -2.22591 -0.47808 -1.89165 -1.71388 
-0.47808 -0.26191 -1.71388 -0.47523 -1.6096 -2.0863 -0.47523 -0.54396 -2.0863 
-0.47486 -1.81773 -1.86098 -0.47486 -0.33583 -1.86098 -0.4739 -0.19689 -1.42097 
-0.4739 -0.19689 -1.35126 -0.47179 -0.20124 -1.49028 -0.47179 -0.20124 -1.28195 
-0.4714 -1.07678 -2.26804 -0.46865 -1.127 -2.26807 -0.46865 -1.02656 -2.26807 
-0.4666 -0.20865 -1.55536 -0.4666 -0.20865 -1.21687 -0.46554 -1.38384 -2.21617 
-0.46554 -0.76972 -2.21617 -0.46518 -1.52639 -2.14865 -0.46518 -0.62717 -2.14865 
-0.46472 -1.1771 -2.26587 -0.46472 -0.97646 -2.26587 -0.46433 -1.87243 -1.77513 
-0.46433 -0.28113 -1.77513 -0.45829 -0.21938 -1.62027 -0.45804 -1.72455 -1.99488 
-0.45804 -0.42901 -1.99488 -0.45532 -1.65121 -2.06635 -0.45532 -0.50235 -2.06635 
-0.4547 -1.22967 -2.26354 -0.4547 -0.92389 -2.26354 -0.45036 -1.43481 -2.20403 
-0.45036 -0.71875 -2.20403 -0.44858 -1.84979 -1.8347 -0.44858 -0.30377 -1.8347 
-0.4481 -1.91955 -1.68437 -0.4481 -0.23401 -1.68437 -0.44731 -1.57025 -2.13204 
-0.44731 -0.58331 -2.13204 -0.44338 -1.2818 -2.25869 -0.44338 -0.87176 -2.25869 
-0.44229 -1.80907 -1.90392 -0.44229 -0.34449 -1.90392 -0.438 -0.1778 -1.38611 
-0.43694 -0.17997 -1.4555 -0.43694 -0.17997 -1.31673 -0.4361 -1.90116 -1.74695 
-0.4361 -0.2524 -1.74695 -0.43529 -1.48404 -2.18902 -0.43529 -0.66952 -2.18902 
-0.43407 -1.69065 -2.04546 -0.43407 -0.46291 -2.04546 -0.43378 -0.18646 -1.52454 
-0.43378 -0.18646 -1.24768 -0.43067 -1.33453 -2.25103 -0.43067 -0.81903 -2.25103 
-0.42832 -1.61286 -2.11354 -0.42832 -0.5407 -2.11354 -0.42756 -1.07678 -2.2901 
-0.42631 -0.19543 -1.58977 -0.4247 -1.12706 -2.29005 -0.4247 -1.0265 -2.29005 
-0.42156 -1.77984 -1.95882 -0.42156 -0.37372 -1.95882 -0.42122 -1.87999 -1.80734 
-0.42122 -0.27357 -1.80734 -0.41829 -1.52886 -2.17393 -0.41829 -0.6247 -2.17393 
-0.41697 -0.20827 -1.6541 -0.41667 -1.38649 -2.24079 -0.41667 -0.76707 -2.24079 
-0.41625 -1.84159 -1.87784 -0.41625 -0.31197 -1.87784 -0.41555 -1.1796 -2.28985 
-0.41555 -0.97396 -2.28985 -0.40825 -1.65413 -2.09322 -0.40825 -0.49943 -2.09322 
-0.4058 -1.92864 -1.71726 -0.4058 -0.22492 -1.71726 -0.40521 -1.23216 -2.28703 
-0.40521 -0.9214 -2.28703 -0.40265 -1.43653 -2.22781 -0.40265 -0.71703 -2.22781 
-0.39996 -1.57275 -2.15686 -0.39996 -0.58081 -2.15686 -0.39938 -0.16066 -1.42098 
-0.39938 -0.16066 -1.35125 -0.39855 -1.74751 -2.01164 -0.39855 -0.40605 -2.01164 
-0.39726 -0.16501 -1.4903 -0.39726 -0.16501 -1.28193 -0.39455 -0.1742 -1.55841 
-0.394 -1.28402 -2.28156 -0.394 -0.86954 -2.28156 -0.39285 -1.90825 -1.77896 
-0.39285 -0.24531 -1.77896 -0.38901 -1.87243 -1.85045 -0.38901 -0.28113 -1.85045 
-0.38747 -1.48553 -2.21243 -0.38747 -0.66803 -2.21243 -0.38606 -0.1853 -1.62324 
-0.38268 -1.83112 -1.91952 -0.38268 -1.07678 -2.30999 -0.38268 -0.32244 -1.91952 
-0.38098 -1.33669 -2.27342 -0.38098 -0.81687 -2.27342 -0.38067 -1.61513 -2.13795 
-0.38067 -0.53843 -2.13795 -0.37569 -0.20031 -1.6872 -0.37444 -1.12936 -2.31187 
-0.37444 -1.0242 -2.31187 -0.37384 -1.71263 -2.06135 -0.37384 -0.44093 -2.06135 
-0.36994 -1.53026 -2.19698 -0.36994 -0.6233 -2.19698 -0.36779 -1.38723 -2.26267 
-0.36779 -0.76633 -2.26267 -0.36513 -1.1818 -2.31113 -0.36513 -0.97176 -2.31113 
-0.36353 -1.93451 -1.74964 -0.36353 -0.21905 -1.74964 -0.36084 -1.90116 -1.82222 
-0.36084 -0.2524 -1.82222 -0.36079 -1.80091 -1.97388 -0.36079 -0.35265 -1.97388 
-0.36044 -0.144 -1.38611 -0.35957 -0.14626 -1.45574 -0.35957 -0.14626 -1.31649 
-0.35773 -0.1532 -1.52409 -0.35566 -1.86234 -1.89247 -0.35566 -0.29122 -1.89247 
-0.35479 -1.23394 -2.30776 -0.35479 -0.91962 -2.30776 -0.3542 -0.16451 -1.59179 
-0.35352 -1.43718 -2.24932 -0.35352 -0.71638 -2.24932 -0.35147 -1.57383 -2.17947 
-0.35147 -0.57973 -2.17947 -0.34594 -1.67384 -2.10988 -0.34594 -0.47972 -2.10988 
-0.34452 -0.1777 -1.65621 -0.34345 -1.28563 -2.30177 -0.34345 -0.86793 -2.30177 
-0.33855 -1.48586 -2.23348 -0.33855 -0.6677 -2.23348 -0.33732 -1.76755 -2.02569 
-0.33732 -0.38601 -2.02569 -0.33689 -1.07678 -2.32766 -0.33333 -0.19486 -1.71944 
-0.33115 -1.92864 -1.79192 -0.33115 -0.22492 -1.79192 -0.33112 -1.33673 -2.29319 
-0.33112 -0.81683 -2.29319 -0.32843 -1.12941 -2.32917 -0.32843 -1.02415 -2.32917 
-0.32776 -1.89165 -1.86419 -0.32776 -0.26191 -1.86419 -0.32144 -1.84995 -1.93282 
-0.32144 -0.30361 -1.93282 -0.3208 -0.13028 -1.42098 -0.3208 -0.13028 -1.35125 
-0.32076 -1.5304 -2.21758 -0.32076 -0.62316 -2.21758 -0.31947 -0.13482 -1.48937 
-0.31947 -0.13482 -1.28286 -0.31878 -1.18209 -2.32807 -0.31878 -0.97147 -2.32807 
-0.31786 -1.38709 -2.28203 -0.31786 -0.76647 -2.28203 -0.31763 -1.63384 -2.15344 
-0.31763 -0.51972 -2.15344 -0.3168 -0.1439 -1.5575 -0.31284 -0.1574 -1.62459 
-0.31041 -1.7307 -2.07606 -0.31041 -0.42286 -2.07606 -0.30822 -1.23422 -2.32431 
-0.30822 -0.91934 -2.32431 -0.3037 -1.43657 -2.26834 -0.3037 -0.71699 -2.26834 
-0.30233 -0.17279 -1.68844 -0.30109 -1.95325 -1.7618 -0.30109 -0.20031 -1.7618 
-0.29891 -1.81859 -1.98643 -0.29891 -0.33497 -1.98643 -0.29826 -1.91955 -1.83421 
-0.29826 -0.23401 -1.83421 -0.29594 -1.28704 -2.31789 -0.29594 -0.86652 -2.31789 
-0.29372 -1.87974 -1.90476 -0.29372 -0.27382 -1.90476 -0.29028 -1.07678 -2.34305 
-0.28868 -1.48503 -2.25214 -0.28868 -0.66853 -2.25214 -0.28744 -1.59129 -2.19399 
-0.28744 -0.56227 -2.19399 -0.28338 -1.33807 -2.30884 -0.28338 -0.81549 -2.30884 
-0.28206 -1.69084 -2.12325 -0.28206 -0.46272 -2.12325 -0.28137 -1.12953 -2.34426 
-0.28137 -1.02403 -2.34426 -0.28108 -0.1171 -1.38611 -0.28043 -0.11935 -1.45456 
-0.28043 -0.11935 -1.31766 -0.27845 -0.12609 -1.52269 -0.27517 -0.13729 -1.59018 
-0.27262 -1.78414 -2.03828 -0.27262 -0.36942 -2.03828 -0.27165 -1.18213 -2.34273 
-0.27165 -0.97143 -2.34273 -0.2706 -0.1529 -1.65671 -0.2701 -0.1777 -1.73064 
-0.26975 -1.38856 -2.29717 -0.26975 -0.765 -2.29717 -0.26799 -1.94529 -1.80309 
-0.26799 -0.20827 -1.80309 -0.26428 -1.90792 -1.87535 -0.26428 -0.24564 -1.87535 
-0.26005 -1.23526 -2.33861 -0.26005 -0.9183 -2.33861 -0.25882 -1.86546 -1.94379 
-0.25882 -0.2881 -1.94379 -0.25607 -1.54696 -2.23072 -0.25607 -0.6066 -2.23072 
-0.25536 -1.43791 -2.28299 -0.25536 -0.71565 -2.28299 -0.25263 -1.64985 -2.16571 
-0.25263 -0.50371 -2.16571 -0.24768 -1.28793 -2.33167 -0.24768 -0.86563 -2.33167 
-0.24614 -0.10817 -1.42082 -0.24614 -0.10817 -1.35141 -0.24506 -1.74606 -2.08755 
-0.24506 -0.4075 -2.08755 -0.24481 -0.1127 -1.48919 -0.24298 -1.07678 -2.35615 
-0.24216 -0.12176 -1.55725 -0.23848 -0.1574 -1.69896 -0.23822 -0.13524 -1.62433 
-0.23712 -1.96826 -1.77217 -0.23712 -0.1853 -1.77217 -0.23465 -1.33896 -2.32217 
-0.23465 -0.8146 -2.32217 -0.23416 -1.93418 -1.8444 -0.23416 -0.21938 -1.8444 
-0.23388 -1.12957 -2.35694 -0.23388 -1.02399 -2.35694 -0.23327 -1.83318 -1.99721 
-0.23327 -0.32038 -1.99721 -0.22951 -1.89402 -1.91474 -0.22951 -0.25954 -1.91474 
-0.22275 -1.18273 -2.35522 -0.22275 -0.97083 -2.35522 -0.22209 -1.60637 -2.20478 
-0.22209 -0.54719 -2.20478 -0.22094 -1.38924 -2.30999 -0.22094 -0.76432 -2.30999 
-0.21787 -1.49294 -2.26892 -0.21787 -0.66062 -2.26892 -0.2169 -1.70504 -2.13327 
-0.2169 -0.44852 -2.13327 -0.21108 -0.09931 -1.38611 -0.21095 -1.23585 -2.35058 
-0.21095 -0.91771 -2.35058 -0.21057 -0.10166 -1.45544 -0.21057 -0.10166 -1.31679 
-0.20841 -0.10847 -1.52373 -0.20667 -1.79747 -2.04785 -0.20667 -0.35609 -2.04785 
-0.20568 -0.16451 -1.74031 -0.20526 -0.11984 -1.59138 -0.20407 -0.13729 -1.66128 
-0.20366 -1.95813 -1.81243 -0.20366 -0.19543 -1.81243 -0.19963 -1.92053 -1.88435 
-0.19963 -0.23303 -1.88435 -0.19881 -1.28828 -2.34306 -0.19881 -0.86528 -2.34306 
-0.19509 -1.87759 -1.95237 -0.19509 -1.07678 -2.3669 -0.19509 -0.27597 -1.95237 
-0.18692 -1.66295 -2.17445 -0.18692 -0.49061 -2.17445 -0.18558 -1.33923 -2.33304 
-0.18558 -0.81433 -2.33304 -0.18453 -1.55388 -2.24537 -0.18453 -0.59968 -2.24537 
-0.18446 -1.13 -2.36751 -0.18446 -1.02356 -2.36751 -0.18384 -1.44478 -2.29758 
-0.18384 -0.70878 -2.29758 -0.17912 -1.75847 -2.09549 -0.17912 -0.39509 -2.09549 
-0.17515 -0.09285 -1.42082 -0.17515 -0.09285 -1.35141 -0.17448 -0.0976 -1.48988 
-0.17328 -1.18307 -2.36523 -0.17328 -0.97049 -2.36523 -0.1723 -1.97936 -1.78066 
-0.1723 -0.1742 -1.78066 -0.17181 -0.10675 -1.55793 -0.17139 -0.1439 -1.70291 
-0.17114 -0.12176 -1.62828 -0.16924 -1.94491 -1.85271 -0.16924 -0.20865 -1.85271 
-0.16905 -1.84396 -2.00487 -0.16905 -0.3096 -2.00487 -0.16531 -1.90459 -1.92221 
-0.16531 -0.24897 -1.92221 -0.16159 -1.23582 -2.36007 -0.16159 -0.91774 -2.36007 
-0.15076 -1.71638 -2.13989 -0.15076 -0.43718 -2.13989 -0.14958 -1.61262 -2.21708 
-0.14958 -0.54094 -2.21708 -0.14943 -1.2881 -2.35204 -0.14943 -0.86546 -2.35204 
-0.14857 -1.39477 -2.3225 -0.14857 -0.75879 -2.3225 -0.14673 -1.07678 -2.37529 
-0.1459 -1.49862 -2.28097 -0.1459 -0.65494 -2.28097 -0.14174 -1.80667 -2.05482 
-0.14174 -0.34689 -2.05482 -0.13928 -0.08653 -1.38611 -0.13895 -0.0889 -1.45525 
-0.13843 -1.9671 -1.8199 -0.13843 -0.18646 -1.8199 -0.13798 -0.1532 -1.74384 
-0.13795 -0.09599 -1.52406 -0.13762 -0.10847 -1.59452 -0.13658 -0.12609 -1.66456 
-0.13594 -1.13004 -2.3754 -0.13594 -1.02352 -2.3754 -0.13491 -1.92963 -1.89054 
-0.13491 -0.22393 -1.89054 -0.13053 -1.88629 -1.95852 -0.13053 -0.26727 -1.95852 
-0.12447 -1.18334 -2.3726 -0.12447 -0.97022 -2.3726 -0.11383 -1.66785 -2.18466 
-0.11383 -0.48571 -2.18466 -0.11378 -1.76639 -2.1013 -0.11378 -0.38717 -2.1013 
-0.11267 -1.34394 -2.34316 -0.11267 -0.80962 -2.34316 -0.11264 -1.23607 -2.3669 
-0.11264 -0.91749 -2.3669 -0.11138 -1.55859 -2.25528 -0.11138 -0.59497 -2.25528 
-0.11089 -1.4494 -2.30745 -0.11089 -0.70416 -2.30745 -0.10442 -0.08285 -1.42081 
-0.10442 -0.08285 -1.35142 -0.10418 -0.16501 -1.78338 -0.10417 -1.95232 -1.8579 
-0.10417 -0.20124 -1.8579 -0.10377 -0.0976 -1.56059 -0.10375 -0.0876 -1.48987 
-0.1036 -1.85128 -2.01014 -0.1036 -0.30228 -2.01014 -0.10325 -0.13482 -1.70558 
-0.10308 -0.1127 -1.63092 -0.1002 -1.91174 -1.92723 -0.1002 -0.24182 -1.92723 
-0.09802 -1.07678 -2.3813 -0.08682 -1.13015 -2.38091 -0.08682 -1.02341 -2.38091 
-0.07625 -1.61594 -2.22486 -0.07625 -0.53762 -2.22486 -0.07619 -1.8127 -2.05888 
-0.07619 -0.34086 -2.05888 -0.07559 -1.72193 -2.14643 -0.07559 -0.43163 -2.14643 
-0.0754 -1.39857 -2.32992 -0.0754 -0.75499 -2.32992 -0.07536 -1.18335 -2.37756 
-0.07536 -0.97021 -2.37756 -0.07493 -1.2899 -2.36026 -0.07493 -0.86366 -2.36026 
-0.07315 -1.50204 -2.28823 -0.07315 -0.65152 -2.28823 -0.06963 -0.14626 -1.74568 
-0.06961 -1.93505 -1.89456 -0.06961 -0.21851 -1.89456 -0.06948 -0.0792 -1.38611 
-0.06938 -1.97359 -1.82306 -0.06938 -0.17997 -1.82306 -0.06932 -0.10166 -1.59669 
-0.06931 -0.0816 -1.45542 -0.06914 -0.0889 -1.52506 -0.06845 -0.11935 -1.66654 
-0.0654 -1.89153 -1.96223 -0.0654 -0.26203 -1.96223 -0.04907 -1.07678 -2.38491 
-0.03824 -1.67159 -2.18907 -0.03824 -0.48197 -2.18907 -0.03823 -1.56095 -2.26025 
-0.03823 -0.59261 -2.26025 -0.0382 -1.77013 -2.1057 -0.0382 -0.38343 -2.1057 
-0.0382 -1.85508 -2.01285 -0.0382 -0.29848 -2.01285 -0.03779 -1.34516 -2.34869 
-0.03779 -0.8084 -2.34869 -0.03779 -1.45173 -2.31239 -0.03779 -0.70183 -2.31239 
-0.03776 -1.23728 -2.37243 -0.03776 -0.91628 -2.37243 -0.03776 -1.13018 -2.38397 
-0.03776 -1.02338 -2.38397 -0.03487 -0.16066 -1.7855 -0.03487 -0.13028 -1.70691 
-0.03485 -1.95667 -1.86002 -0.03485 -0.19689 -1.86002 -0.03485 -1.91535 -1.92978 
-0.03485 -0.23821 -1.92978 -0.0347 -0.09285 -1.56126 -0.0347 -0.10817 -1.63225 
-0.0347 -0.08285 -1.49054 -0.0347 -0.07798 -1.42081 -0.0347 -0.07798 -1.35142 
0 -1.97576 -1.82411 0 -1.93714 -1.8958 0 -1.89328 -1.96346 
0 -1.81485 -2.06084 0 -1.72378 -2.14861 0 -1.61752 -2.22731 
0 -1.50318 -2.29065 0 -1.39949 -2.33261 0 -1.2905 -2.36301 
0 -1.18366 -2.38039 0 -1.07678 -2.38611 0 -0.9699 -2.38039 
0 -0.86306 -2.36301 0 -0.75407 -2.33261 0 -0.65038 -2.29065 
0 -0.53604 -2.22731 0 -0.42978 -2.14861 0 -0.33871 -2.06084 
0 -0.26028 -1.96346 0 -0.21642 -1.8958 0 -0.1778 -1.82411 
0 -0.144 -1.74655 0 -0.1171 -1.6672 0 -0.09931 -1.59719 
0 -0.08653 -1.5254 0 -0.0792 -1.45559 0 -0.07678 -1.38611 
0.0347 -0.07798 -1.42081 0.0347 -0.07798 -1.35142 0.0347 -0.08285 -1.49054 
0.0347 -0.10817 -1.63225 0.0347 -0.09285 -1.56126 0.03485 -1.91535 -1.92978 
0.03485 -0.23821 -1.92978 0.03485 -1.95667 -1.86002 0.03485 -0.19689 -1.86002 
0.03487 -0.13028 -1.70691 0.03487 -0.16066 -1.7855 0.03776 -1.13018 -2.38397 
0.03776 -1.02338 -2.38397 0.03776 -1.23728 -2.37243 0.03776 -0.91628 -2.37243 
0.03779 -1.45173 -2.31239 0.03779 -0.70183 -2.31239 0.03779 -1.34516 -2.34869 
0.03779 -0.8084 -2.34869 0.0382 -1.85508 -2.01285 0.0382 -0.29848 -2.01285 
0.0382 -1.77013 -2.1057 0.0382 -0.38343 -2.1057 0.03823 -1.56095 -2.26025 
0.03823 -0.59261 -2.26025 0.03824 -1.67159 -2.18907 0.03824 -0.48197 -2.18907 
0.04907 -1.07678 -2.38491 0.0654 -1.89153 -1.96223 0.0654 -0.26203 -1.96223 
0.06845 -0.11935 -1.66654 0.06914 -0.0889 -1.52506 0.06931 -0.0816 -1.45542 
0.06932 -0.10166 -1.59669 0.06938 -1.97359 -1.82306 0.06938 -0.17997 -1.82306 
0.06948 -0.0792 -1.38611 0.06961 -1.93505 -1.89456 0.06961 -0.21851 -1.89456 
0.06963 -0.14626 -1.74568 0.07315 -1.50204 -2.28823 0.07315 -0.65152 -2.28823 
0.07493 -1.2899 -2.36026 0.07493 -0.86366 -2.36026 0.07536 -1.18335 -2.37756 
0.07536 -0.97021 -2.37756 0.0754 -1.39857 -2.32992 0.0754 -0.75499 -2.32992 
0.07559 -1.72193 -2.14643 0.07559 -0.43163 -2.14643 0.07619 -1.8127 -2.05888 
0.07619 -0.34086 -2.05888 0.07625 -1.61594 -2.22486 0.07625 -0.53762 -2.22486 
0.08682 -1.13015 -2.38091 0.08682 -1.02341 -2.38091 0.09802 -1.07678 -2.3813 
0.1002 -1.91174 -1.92723 0.1002 -0.24182 -1.92723 0.10308 -0.1127 -1.63092 
0.10325 -0.13482 -1.70558 0.1036 -1.85128 -2.01014 0.1036 -0.30228 -2.01014 
0.10375 -0.0876 -1.48987 0.10377 -0.0976 -1.56059 0.10417 -1.95232 -1.8579 
0.10417 -0.20124 -1.8579 0.10418 -0.16501 -1.78338 0.10442 -0.08285 -1.42081 
0.10442 -0.08285 -1.35142 0.11089 -1.4494 -2.30745 0.11089 -0.70416 -2.30745 
0.11138 -1.55859 -2.25528 0.11138 -0.59497 -2.25528 0.11264 -1.23607 -2.3669 
0.11264 -0.91749 -2.3669 0.11267 -1.34394 -2.34316 0.11267 -0.80962 -2.34316 
0.11378 -1.76639 -2.1013 0.11378 -0.38717 -2.1013 0.11383 -1.66785 -2.18466 
0.11383 -0.48571 -2.18466 0.12447 -1.18334 -2.3726 0.12447 -0.97022 -2.3726 
0.13053 -1.88629 -1.95852 0.13053 -0.26727 -1.95852 0.13491 -1.92963 -1.89054 
0.13491 -0.22393 -1.89054 0.13594 -1.13004 -2.3754 0.13594 -1.02352 -2.3754 
0.13658 -0.12609 -1.66456 0.13762 -0.10847 -1.59452 0.13795 -0.09599 -1.52406 
0.13798 -0.1532 -1.74384 0.13843 -1.9671 -1.8199 0.13843 -0.18646 -1.8199 
0.13895 -0.0889 -1.45525 0.13928 -0.08653 -1.38611 0.14174 -1.80667 -2.05482 
0.14174 -0.34689 -2.05482 0.1459 -1.49862 -2.28097 0.1459 -0.65494 -2.28097 
0.14673 -1.07678 -2.37529 0.14857 -1.39477 -2.3225 0.14857 -0.75879 -2.3225 
0.14943 -1.2881 -2.35204 0.14943 -0.86546 -2.35204 0.14958 -1.61262 -2.21708 
0.14958 -0.54094 -2.21708 0.15076 -1.71638 -2.13989 0.15076 -0.43718 -2.13989 
0.16159 -1.23582 -2.36007 0.16159 -0.91774 -2.36007 0.16531 -1.90459 -1.92221 
0.16531 -0.24897 -1.92221 0.16905 -1.84396 -2.00487 0.16905 -0.3096 -2.00487 
0.16924 -1.94491 -1.85271 0.16924 -0.20865 -1.85271 0.17114 -0.12176 -1.62828 
0.17139 -0.1439 -1.70291 0.17181 -0.10675 -1.55793 0.1723 -1.97936 -1.78066 
0.1723 -0.1742 -1.78066 0.17328 -1.18307 -2.36523 0.17328 -0.97049 -2.36523 
0.17448 -0.0976 -1.48988 0.17515 -0.09285 -1.42082 0.17515 -0.09285 -1.35141 
0.17912 -1.75847 -2.09549 0.17912 -0.39509 -2.09549 0.18384 -1.44478 -2.29758 
0.18384 -0.70878 -2.29758 0.18446 -1.13 -2.36751 0.18446 -1.02356 -2.36751 
0.18453 -1.55388 -2.24537 0.18453 -0.59968 -2.24537 0.18558 -1.33923 -2.33304 
0.18558 -0.81433 -2.33304 0.18692 -1.66295 -2.17445 0.18692 -0.49061 -2.17445 
0.19509 -1.87759 -1.95237 0.19509 -1.07678 -2.3669 0.19509 -0.27597 -1.95237 
0.19881 -1.28828 -2.34306 0.19881 -0.86528 -2.34306 0.19963 -1.92053 -1.88435 
0.19963 -0.23303 -1.88435 0.20366 -1.95813 -1.81243 0.20366 -0.19543 -1.81243 
0.20407 -0.13729 -1.66128 0.20526 -0.11984 -1.59138 0.20568 -0.16451 -1.74031 
0.20667 -1.79747 -2.04785 0.20667 -0.35609 -2.04785 0.20841 -0.10847 -1.52373 
0.21057 -0.10166 -1.45544 0.21057 -0.10166 -1.31679 0.21095 -1.23585 -2.35058 
0.21095 -0.91771 -2.35058 0.21108 -0.09931 -1.38611 0.2169 -1.70504 -2.13327 
0.2169 -0.44852 -2.13327 0.21787 -1.49294 -2.26892 0.21787 -0.66062 -2.26892 
0.22094 -1.38924 -2.30999 0.22094 -0.76432 -2.30999 0.22209 -1.60637 -2.20478 
0.22209 -0.54719 -2.20478 0.22275 -1.18273 -2.35522 0.22275 -0.97083 -2.35522 
0.22951 -1.89402 -1.91474 0.22951 -0.25954 -1.91474 0.23327 -1.83318 -1.99721 
0.23327 -0.32038 -1.99721 0.23388 -1.12957 -2.35694 0.23388 -1.02399 -2.35694 
0.23416 -1.93418 -1.8444 0.23416 -0.21938 -1.8444 0.23465 -1.33896 -2.32217 
0.23465 -0.8146 -2.32217 0.23712 -1.96826 -1.77217 0.23712 -0.1853 -1.77217 
0.23822 -0.13524 -1.62433 0.23848 -0.1574 -1.69896 0.24216 -0.12176 -1.55725 
0.24298 -1.07678 -2.35615 0.24481 -0.1127 -1.48919 0.24506 -1.74606 -2.08755 
0.24506 -0.4075 -2.08755 0.24614 -0.10817 -1.42082 0.24614 -0.10817 -1.35141 
0.24768 -1.28793 -2.33167 0.24768 -0.86563 -2.33167 0.25263 -1.64985 -2.16571 
0.25263 -0.50371 -2.16571 0.25536 -1.43791 -2.28299 0.25536 -0.71565 -2.28299 
0.25607 -1.54696 -2.23072 0.25607 -0.6066 -2.23072 0.25882 -1.86546 -1.94379 
0.25882 -0.2881 -1.94379 0.26005 -1.23526 -2.33861 0.26005 -0.9183 -2.33861 
0.26428 -1.90792 -1.87535 0.26428 -0.24564 -1.87535 0.26799 -1.94529 -1.80309 
0.26799 -0.20827 -1.80309 0.26975 -1.38856 -2.29717 0.26975 -0.765 -2.29717 
0.2701 -0.1777 -1.73064 0.2706 -0.1529 -1.65671 0.27165 -1.18213 -2.34273 
0.27165 -0.97143 -2.34273 0.27262 -1.78414 -2.03828 0.27262 -0.36942 -2.03828 
0.27517 -0.13729 -1.59018 0.27845 -0.12609 -1.52269 0.28043 -0.11935 -1.45456 
0.28043 -0.11935 -1.31766 0.28108 -0.1171 -1.38611 0.28137 -1.12953 -2.34426 
0.28137 -1.02403 -2.34426 0.28206 -1.69084 -2.12325 0.28206 -0.46272 -2.12325 
0.28338 -1.33807 -2.30884 0.28338 -0.81549 -2.30884 0.28744 -1.59129 -2.19399 
0.28744 -0.56227 -2.19399 0.28868 -1.48503 -2.25214 0.28868 -0.66853 -2.25214 
0.29028 -1.07678 -2.34305 0.29372 -1.87974 -1.90476 0.29372 -0.27382 -1.90476 
0.29594 -1.28704 -2.31789 0.29594 -0.86652 -2.31789 0.29826 -1.91955 -1.83421 
0.29826 -0.23401 -1.83421 0.29891 -1.81859 -1.98643 0.29891 -0.33497 -1.98643 
0.30109 -1.95325 -1.7618 0.30109 -0.20031 -1.7618 0.30233 -0.17279 -1.68844 
0.3037 -1.43657 -2.26834 0.3037 -0.71699 -2.26834 0.30822 -1.23422 -2.32431 
0.30822 -0.91934 -2.32431 0.31041 -1.7307 -2.07606 0.31041 -0.42286 -2.07606 
0.31284 -0.1574 -1.62459 0.3168 -0.1439 -1.5575 0.31763 -1.63384 -2.15344 
0.31763 -0.51972 -2.15344 0.31786 -1.38709 -2.28203 0.31786 -0.76647 -2.28203 
0.31878 -1.18209 -2.32807 0.31878 -0.97147 -2.32807 0.31947 -0.13482 -1.48937 
0.31947 -0.13482 -1.28286 0.32076 -1.5304 -2.21758 0.32076 -0.62316 -2.21758 
0.3208 -0.13028 -1.42098 0.3208 -0.13028 -1.35125 0.32144 -1.84995 -1.93282 
0.32144 -0.30361 -1.93282 0.32776 -1.89165 -1.86419 0.32776 -0.26191 -1.86419 
0.32843 -1.12941 -2.32917 0.32843 -1.02415 -2.32917 0.33112 -1.33673 -2.29319 
0.33112 -0.81683 -2.29319 0.33115 -1.92864 -1.79192 0.33115 -0.22492 -1.79192 
0.33333 -0.19486 -1.71944 0.33689 -1.07678 -2.32766 0.33732 -1.76755 -2.02569 
0.33732 -0.38601 -2.02569 0.33855 -1.48586 -2.23348 0.33855 -0.6677 -2.23348 
0.34345 -1.28563 -2.30177 0.34345 -0.86793 -2.30177 0.34452 -0.1777 -1.65621 
0.34594 -1.67384 -2.10988 0.34594 -0.47972 -2.10988 0.35147 -1.57383 -2.17947 
0.35147 -0.57973 -2.17947 0.35352 -1.43718 -2.24932 0.35352 -0.71638 -2.24932 
0.3542 -0.16451 -1.59179 0.35479 -1.23394 -2.30776 0.35479 -0.91962 -2.30776 
0.35566 -1.86234 -1.89247 0.35566 -0.29122 -1.89247 0.35773 -0.1532 -1.52409 
0.35957 -0.14626 -1.45574 0.35957 -0.14626 -1.31649 0.36044 -0.144 -1.38611 
0.36079 -1.80091 -1.97388 0.36079 -0.35265 -1.97388 0.36084 -1.90116 -1.82222 
0.36084 -0.2524 -1.82222 0.36353 -1.93451 -1.74964 0.36353 -0.21905 -1.74964 
0.36513 -1.1818 -2.31113 0.36513 -0.97176 -2.31113 0.36779 -1.38723 -2.26267 
0.36779 -0.76633 -2.26267 0.36994 -1.53026 -2.19698 0.36994 -0.6233 -2.19698 
0.37384 -1.71263 -2.06135 0.37384 -0.44093 -2.06135 0.37444 -1.12936 -2.31187 
0.37444 -1.0242 -2.31187 0.37569 -0.20031 -1.6872 0.38067 -1.61513 -2.13795 
0.38067 -0.53843 -2.13795 0.38098 -1.33669 -2.27342 0.38098 -0.81687 -2.27342 
0.38268 -1.83112 -1.91952 0.38268 -1.07678 -2.30999 0.38268 -0.32244 -1.91952 
0.38606 -0.1853 -1.62324 0.38747 -1.48553 -2.21243 0.38747 -0.66803 -2.21243 
0.38901 -1.87243 -1.85045 0.38901 -0.28113 -1.85045 0.39285 -1.90825 -1.77896 
0.39285 -0.24531 -1.77896 0.394 -1.28402 -2.28156 0.394 -0.86954 -2.28156 
0.39455 -0.1742 -1.55841 0.39726 -0.16501 -1.4903 0.39726 -0.16501 -1.28193 
0.39855 -1.74751 -2.01164 0.39855 -0.40605 -2.01164 0.39938 -0.16066 -1.42098 
0.39938 -0.16066 -1.35125 0.39996 -1.57275 -2.15686 0.39996 -0.58081 -2.15686 
0.40265 -1.43653 -2.22781 0.40265 -0.71703 -2.22781 0.40521 -1.23216 -2.28703 
0.40521 -0.9214 -2.28703 0.4058 -1.92864 -1.71726 0.4058 -0.22492 -1.71726 
0.40825 -1.65413 -2.09322 0.40825 -0.49943 -2.09322 0.41555 -1.1796 -2.28985 
0.41555 -0.97396 -2.28985 0.41625 -1.84159 -1.87784 0.41625 -0.31197 -1.87784 
0.41667 -1.38649 -2.24079 0.41667 -0.76707 -2.24079 0.41697 -0.20827 -1.6541 
0.41829 -1.52886 -2.17393 0.41829 -0.6247 -2.17393 0.42122 -1.87999 -1.80734 
0.42122 -0.27357 -1.80734 0.42156 -1.77984 -1.95882 0.42156 -0.37372 -1.95882 
0.4247 -1.12706 -2.29005 0.4247 -1.0265 -2.29005 0.42631 -0.19543 -1.58977 
0.42756 -1.07678 -2.2901 0.42832 -1.61286 -2.11354 0.42832 -0.5407 -2.11354 
0.43067 -1.33453 -2.25103 0.43067 -0.81903 -2.25103 0.43378 -0.18646 -1.52454 
0.43378 -0.18646 -1.24768 0.43407 -1.69065 -2.04546 0.43407 -0.46291 -2.04546 
0.43529 -1.48404 -2.18902 0.43529 -0.66952 -2.18902 0.4361 -1.90116 -1.74695 
0.4361 -0.2524 -1.74695 0.43694 -0.17997 -1.4555 0.43694 -0.17997 -1.31673 
0.438 -0.1778 -1.38611 0.44229 -1.80907 -1.90392 0.44229 -0.34449 -1.90392 
0.44338 -1.2818 -2.25869 0.44338 -0.87176 -2.25869 0.44731 -1.57025 -2.13204 
0.44731 -0.58331 -2.13204 0.4481 -1.91955 -1.68437 0.4481 -0.23401 -1.68437 
0.44858 -1.84979 -1.8347 0.44858 -0.30377 -1.8347 0.45036 -1.43481 -2.20403 
0.45036 -0.71875 -2.20403 0.4547 -1.22967 -2.26354 0.4547 -0.92389 -2.26354 
0.45532 -1.65121 -2.06635 0.45532 -0.50235 -2.06635 0.45804 -1.72455 -1.99488 
0.45804 -0.42901 -1.99488 0.45829 -0.21938 -1.62027 0.46433 -1.87243 -1.77513 
0.46433 -0.28113 -1.77513 0.46472 -1.1771 -2.26587 0.46472 -0.97646 -2.26587 
0.46518 -1.52639 -2.14865 0.46518 -0.62717 -2.14865 0.46554 -1.38384 -2.21617 
0.46554 -0.76972 -2.21617 0.4666 -0.20865 -1.55536 0.4666 -0.20865 -1.21687 
0.46865 -1.127 -2.26807 0.46865 -1.02656 -2.26807 0.4714 -1.07678 -2.26804 
0.47179 -0.20124 -1.49028 0.47179 -0.20124 -1.28195 0.4739 -0.19689 -1.42097 
0.4739 -0.19689 -1.35126 0.47486 -1.81773 -1.86098 0.47486 -0.33583 -1.86098 
0.47523 -1.6096 -2.0863 0.47523 -0.54396 -2.0863 0.47808 -1.89165 -1.71388 
0.47808 -0.26191 -1.71388 0.47936 -1.33165 -2.22591 0.47936 -0.82191 -2.22591 
0.48005 -1.75567 -1.94168 0.48005 -0.39789 -1.94168 0.48013 -1.68632 -2.01694 
0.48013 -0.46724 -2.01694 0.48187 -1.4814 -2.16334 0.48187 -0.67216 -2.16334 
0.48924 -1.90792 -1.65039 0.48924 -0.24564 -1.65039 0.49145 -1.27897 -2.23323 
0.49145 -0.87459 -2.23323 0.49172 -1.84159 -1.80237 0.49172 -0.31197 -1.80237 
0.49421 -1.56641 -2.10446 0.49421 -0.58715 -2.10446 0.49818 -1.43136 -2.17737 
0.49818 -0.7222 -2.17737 0.49824 -0.23303 -1.58574 0.49824 -0.23303 -1.18648 
0.5 -1.78389 -1.88611 0.5 -0.36967 -1.88611 0.50104 -1.6466 -2.03747 
0.50104 -0.50696 -2.03747 0.50257 -1.22667 -2.23756 0.50257 -0.92689 -2.23756 
0.50307 -1.71882 -1.96466 0.50307 -0.43474 -1.96466 0.50443 -0.22393 -1.52102 
0.50443 -0.22393 -1.2512 0.50636 -1.86234 -1.74177 0.50636 -0.29122 -1.74177 
0.50776 -1.177 -2.24176 0.50776 -0.97656 -2.24176 0.50845 -0.21851 -1.45572 
0.50845 -0.21851 -1.3165 0.50969 -0.21642 -1.38611 0.51169 -1.12684 -2.24383 
0.51169 -1.02672 -2.24383 0.51188 -1.52224 -2.12065 0.51188 -0.63132 -2.12065 
0.51301 -1.38027 -2.18906 0.51301 -0.77329 -2.18906 0.5141 -1.07678 -2.24384 
0.51781 -1.80907 -1.8284 0.51781 -0.34449 -1.8284 0.51864 -1.87974 -1.67984 
0.51864 -0.27382 -1.67984 0.52101 -1.60453 -2.05696 0.52101 -0.54903 -2.05696 
0.52393 -1.74834 -1.91005 0.52393 -0.40522 -1.91005 0.52495 -1.68018 -1.98639 
0.52495 -0.47338 -1.98639 0.52631 -1.32827 -2.19836 0.52631 -0.82529 -2.19836 
0.52709 -1.4776 -2.13546 0.52709 -0.67596 -2.13546 0.52862 -1.89402 -1.61563 
0.52862 -0.25954 -1.61563 0.52862 -0.25954 -1.1566 0.5334 -1.83112 -1.7688 
0.5334 -0.32244 -1.7688 0.53609 -0.24897 -1.55143 0.53609 -0.24897 -1.2208 
0.53806 -1.27554 -2.20525 0.53806 -0.87802 -2.20525 0.53964 -1.56112 -2.07474 
0.53964 -0.59244 -2.07474 0.54112 -0.24182 -1.48631 0.54112 -0.24182 -1.28592 
0.54319 -1.4273 -2.14905 0.54319 -0.72626 -2.14905 0.54367 -0.23821 -1.42097 
0.54367 -0.23821 -1.35126 0.54449 -1.22629 -2.21145 0.54449 -0.92727 -2.21145 
0.54529 -1.6403 -2.00668 0.54529 -0.51326 -2.00668 0.5466 -1.71117 -1.93271 
0.5466 -0.44239 -1.93271 0.54671 -1.84995 -1.70755 0.54671 -0.30361 -1.70755 
0.54957 -1.17666 -2.21557 0.54957 -0.9769 -2.21557 0.55326 -1.12678 -2.21762 
0.55326 -1.02678 -2.21762 0.55557 -1.75567 -1.86616 0.55557 -1.07678 -2.21758 
0.55557 -0.39789 -1.86616 0.5559 -1.51743 -2.09095 0.5559 -0.63613 -2.09095 
0.55768 -1.86546 -1.64493 0.55768 -0.2881 -1.64493 0.55768 -0.2881 -1.12729 
0.55796 -1.37569 -2.16028 0.55796 -0.77787 -2.16028 0.56503 -1.59788 -2.0258 
0.56503 -0.55568 -2.0258 0.56626 -1.87759 -1.5812 0.56626 -0.27597 -1.5812 
0.56626 -0.27597 -1.19102 0.56795 -1.67248 -1.95407 0.56795 -0.48108 -1.95407 
0.57081 -1.47267 -2.10545 0.57081 -0.68089 -2.10545 0.57102 -1.32347 -2.16911 
0.57102 -0.83009 -2.16911 0.57241 -0.26727 -1.51664 0.57241 -0.26727 -1.25559 
0.57271 -1.77984 -1.80768 0.57271 -0.37372 -1.80768 0.57611 -0.26203 -1.45152 
0.57611 -0.26203 -1.32071 0.57735 -0.26028 -1.38611 0.57854 -1.71882 -1.88918 
0.57854 -0.43474 -1.88918 0.5792 -1.27536 -2.17674 0.5792 -0.8782 -2.17674 
0.58246 -1.55533 -2.04317 0.58246 -0.59823 -2.04317 0.58564 -1.22604 -2.18283 
0.58564 -0.92752 -2.18283 0.58694 -1.42198 -2.11847 0.58694 -0.73158 -2.11847 
0.58777 -1.80091 -1.7469 0.58777 -0.35265 -1.7469 0.58794 -1.63235 -1.97405 
0.58794 -0.52121 -1.97405 0.59082 -1.17609 -2.18678 0.59082 -0.97747 -2.18678 
0.59449 -1.12614 -2.1887 0.59449 -1.02742 -2.1887 0.5957 -1.07678 -2.18932 
0.59854 -1.51139 -2.05907 0.59854 -0.64217 -2.05907 0.60027 -1.68018 -1.91107 
0.60027 -0.47338 -1.91107 0.60031 -1.81859 -1.68502 0.60031 -0.33497 -1.68502 
0.60031 -0.33497 -1.0872 0.6013 -1.37025 -2.12929 0.6013 -0.78331 -2.12929 
0.6013 -0.78331 -0.64294 0.60651 -1.59088 -1.99262 0.60651 -0.56268 -1.99262 
0.60876 -1.72455 -1.84416 0.60876 -0.42901 -1.84416 0.61084 -1.32277 -2.13869 
0.61084 -0.83079 -2.13869 0.6111 -1.83318 -1.61939 0.6111 -0.32038 -1.61939 
0.6111 -0.32038 -1.15284 0.61292 -1.46662 -2.0734 0.61292 -0.68694 -2.0734 
0.61875 -1.84396 -1.55517 0.61875 -0.3096 -1.55517 0.61875 -0.3096 -1.21706 
0.61889 -1.27469 -2.14625 0.61889 -0.87887 -2.14625 0.62056 -1.6403 -1.93141 
0.62056 -0.51326 -1.93141 0.62361 -1.54818 -2.00973 0.62361 -0.60538 -2.00973 
0.62403 -0.30228 -1.48971 0.62403 -0.30228 -1.28252 0.62552 -1.22517 -2.15208 
0.62552 -0.92839 -2.15208 0.62553 -1.74751 -1.78466 0.62553 -0.40605 -1.78466 
0.62674 -0.29848 -1.42431 0.62674 -0.29848 -1.34792 0.62877 -1.41565 -2.08598 
0.62877 -0.73791 -2.08598 0.62877 -0.73791 -0.68624 0.63057 -1.17527 -2.15597 
0.63057 -0.97829 -2.15597 0.63083 -1.68632 -1.86624 0.63083 -0.46724 -1.86624 
0.63325 -1.12608 -2.15849 0.63325 -1.02748 -2.15849 0.63439 -1.07678 -2.15912 
0.63922 -1.50434 -2.02533 0.63922 -0.64922 -2.02533 0.63957 -1.76755 -1.72343 
0.63957 -0.38601 -1.72343 0.63957 -0.38601 -1.04879 0.63969 -1.59788 -1.95114 
0.63969 -0.55568 -1.95114 0.63979 -1.36903 -2.09693 0.63979 -0.78453 -2.09693 
0.63979 -0.78453 -0.6753 0.6493 -1.32146 -2.10621 0.6493 -0.8321 -2.10621 
0.6493 -0.8321 -0.66602 0.65136 -1.6466 -1.88716 0.65136 -0.50696 -1.88716 
0.65216 -1.78414 -1.65874 0.65216 -0.36942 -1.65874 0.65216 -0.36942 -1.11349 
0.65328 -1.45946 -2.0394 0.65328 -0.6941 -2.0394 0.65328 -0.6941 -0.73283 
0.65703 -1.27353 -2.11385 0.65703 -0.88003 -2.11385 0.65706 -1.55533 -1.96857 
0.65706 -0.59823 -1.96857 0.65706 -0.59823 -0.80365 0.65935 -1.69065 -1.82019 
0.65935 -0.46291 -1.82019 0.65935 -0.46291 -0.95204 0.66174 -1.79747 -1.59278 
0.66174 -0.35609 -1.59278 0.66174 -0.35609 -1.17945 0.66364 -1.22392 -2.11956 
0.66364 -0.92964 -2.11956 0.66577 -1.41367 -2.05189 0.66577 -0.73989 -2.05189 
0.66577 -0.73989 -0.72034 0.66795 -1.17515 -2.12379 0.66795 -0.97841 -2.12379 
0.66871 -1.80667 -1.52785 0.66871 -0.34689 -1.52785 0.66871 -0.34689 -1.24438 
0.67066 -1.12591 -2.12625 0.67066 -1.02765 -2.12625 0.67085 -1.60453 -1.90712 
0.67085 -0.54903 -1.90712 0.67085 -0.54903 -0.86511 0.67156 -1.07678 -2.12707 
0.67276 -1.8127 -1.46231 0.67276 -0.34086 -1.46231 0.67276 -0.34086 -1.30992 
0.67296 -1.51139 -1.98465 0.67296 -0.64217 -1.98465 0.67296 -0.64217 -0.78758 
0.67472 -0.33871 -1.38611 0.67524 -1.71263 -1.75995 0.67524 -0.44093 -1.75995 
0.67524 -0.44093 -1.01228 0.67666 -1.36706 -2.06277 0.67666 -0.7865 -2.06277 
0.67666 -0.7865 -0.70946 0.68023 -1.65121 -1.84143 0.68023 -0.50235 -1.84143 
0.68023 -0.50235 -0.9308 0.68592 -1.31976 -2.07203 0.68592 -0.8338 -2.07203 
0.68592 -0.8338 -0.7002 0.68728 -1.46662 -1.99903 0.68728 -0.68694 -1.99903 
0.68728 -0.68694 -0.7732 0.68862 -1.56112 -1.92575 0.68862 -0.59244 -1.92575 
0.68862 -0.59244 -0.84647 0.68995 -1.7307 -1.69652 0.68995 -0.42286 -1.69652 
0.68995 -0.42286 -1.0757 0.69352 -1.27187 -2.07963 0.69352 -0.88169 -2.07963 
0.69352 -0.88169 -0.69259 0.69945 -1.22351 -2.08557 0.69945 -0.93005 -2.08557 
0.69987 -1.41565 -2.01488 0.69987 -0.73791 -2.01488 0.69987 -0.73791 -0.75735 
0.70019 -1.6096 -1.86134 0.70019 -0.54396 -1.86134 0.70019 -0.54396 -0.91089 
0.70144 -1.74606 -1.63118 0.70144 -0.4075 -1.63118 0.70144 -0.4075 -1.14105 
0.7037 -1.1748 -2.08982 0.7037 -0.97876 -2.08982 0.70484 -1.51743 -1.94202 
0.70484 -0.63613 -1.94202 0.70484 -0.63613 -0.83021 0.70626 -1.12585 -2.09237 
0.70626 -1.02771 -2.09237 0.70711 -1.65413 -1.79436 0.70711 -1.07678 -2.09322 
0.70711 -0.49943 -1.79436 0.70711 -0.49943 -0.97787 0.70937 -1.75847 -1.56523 
0.70937 -0.39509 -1.56523 0.70937 -0.39509 -1.207 0.71082 -1.36903 -2.0259 
0.71082 -0.78453 -2.0259 0.71082 -0.78453 -0.74632 0.71519 -1.76639 -1.49989 
0.71519 -0.38717 -1.49989 0.71519 -0.38717 -1.27233 0.71834 -1.56641 -1.88033 
0.71834 -0.58715 -1.88033 0.71834 -0.58715 -0.8919 0.71933 -1.47267 -1.95693 
0.71933 -0.68089 -1.95693 0.71933 -0.68089 -0.8153 0.71959 -1.77013 -1.42431 
0.71959 -1.77013 -1.34791 0.71959 -0.38343 -1.42431 0.71959 -0.38343 -1.34791 
0.7201 -1.32146 -2.03542 0.7201 -0.8321 -2.03542 0.7201 -0.8321 -0.73681 
0.72377 -1.67384 -1.73206 0.72377 -0.47972 -1.73206 0.72377 -0.47972 -1.04017 
0.72743 -1.61286 -1.81443 0.72743 -0.5407 -1.81443 0.72743 -0.5407 -0.95779 
0.72774 -1.27353 -2.04314 0.72774 -0.88003 -2.04314 0.72774 -0.88003 -0.72909 
0.73235 -1.42198 -1.97305 0.73235 -0.73158 -1.97305 0.73235 -0.73158 -0.79918 
0.73344 -1.22392 -2.04975 0.73344 -0.92964 -2.04975 0.73344 -0.92964 -0.72248 
0.73454 -1.52224 -1.89799 0.73454 -0.63132 -1.89799 0.73454 -0.63132 -0.87423 
0.73714 -1.69084 -1.66818 0.73714 -0.46272 -1.66818 0.73714 -0.46272 -1.10405 
0.73768 -1.17515 -2.05406 0.73768 -0.97841 -2.05406 0.74014 -1.12591 -2.05677 
0.74014 -1.02765 -2.05677 0.74095 -1.07678 -2.05767 0.74318 -1.37025 -1.98742 
0.74318 -0.78331 -1.98742 0.74318 -0.78331 -0.78481 0.74592 -1.57025 -1.83343 
0.74592 -0.58331 -1.83343 0.74592 -0.58331 -0.9388 0.74716 -1.70504 -1.60302 
0.74716 -0.44852 -1.60302 0.74716 -0.44852 -1.16921 0.74934 -1.4776 -1.91321 
0.74934 -0.67596 -1.91321 0.74934 -0.67596 -0.85902 0.75184 -1.61513 -1.76679 
0.75184 -0.53843 -1.76679 0.75184 -0.53843 -1.00544 0.75257 -1.32277 -1.99695 
0.75257 -0.83079 -1.99695 0.75257 -0.83079 -0.77528 0.75378 -1.71638 -1.53687 
0.75378 -1.71638 -1.23536 0.75378 -0.43718 -1.53687 0.75378 -0.43718 -1.23536 
0.76014 -1.27469 -2.005 0.76014 -0.87887 -2.005 0.76014 -0.87887 -0.76723 
0.76031 -1.72193 -1.46171 0.76031 -1.72193 -1.31052 0.76031 -0.43163 -1.46171 
0.76031 -0.43163 -1.31052 0.76249 -1.72378 -1.38611 0.76249 -0.42978 -1.38611 
0.76254 -1.52639 -1.85129 0.76254 -0.62717 -1.85129 0.76254 -0.62717 -0.92093 
0.76294 -1.4273 -1.92931 0.76294 -0.72626 -1.92931 0.76294 -0.72626 -0.84292 
0.76597 -1.22517 -2.01164 0.76597 -0.92839 -2.01164 0.76597 -0.92839 -0.76059 
0.76733 -1.63384 -1.70374 0.76733 -1.63384 -1.06849 0.76733 -0.51972 -1.70374 
0.76733 -0.51972 -1.06849 0.76986 -1.17527 -2.01669 0.76986 -0.97829 -2.01669 
0.76986 -0.97829 -0.75554 0.77074 -1.57275 -1.78608 0.77074 -0.58081 -1.78608 
0.77074 -0.58081 -0.98615 0.77237 -1.12608 -2.01937 0.77237 -1.02748 -2.01937 
0.77301 -1.07678 -2.02051 0.77417 -1.37569 -1.94407 0.77417 -0.77787 -1.94407 
0.77417 -0.77787 -0.82816 0.77723 -1.4814 -1.86799 0.77723 -0.67216 -1.86799 
0.77723 -0.67216 -0.90424 0.7796 -1.64985 -1.63874 0.7796 -1.64985 -1.13349 
0.7796 -0.50371 -1.63874 0.7796 -0.50371 -1.13349 0.78299 -1.32347 -1.95713 
0.78299 -0.83009 -1.95713 0.78299 -0.83009 -0.81509 0.78781 -1.52886 -1.80441 
0.78781 -0.6247 -1.80441 0.78781 -0.6247 -0.96782 0.78833 -1.66295 -1.57304 
0.78833 -1.66295 -1.19919 0.78833 -0.49061 -1.57304 0.78833 -0.49061 -1.19919 
0.79063 -1.27536 -1.96531 0.79063 -0.8782 -1.96531 0.79063 -0.8782 -0.80692 
0.79126 -1.43136 -1.88429 0.79126 -0.7222 -1.88429 0.79126 -0.7222 -0.88793 
0.79335 -1.57383 -1.73758 0.79335 -1.57383 -1.03465 0.79335 -0.57973 -1.73758 
0.79335 -0.57973 -1.03465 0.79671 -1.22604 -1.97175 0.79671 -0.92752 -1.97175 
0.79671 -0.92752 -0.80048 0.79855 -1.66785 -1.49994 0.79855 -1.66785 -1.27229 
0.79855 -0.48571 -1.49994 0.79855 -0.48571 -1.27229 0.80067 -1.17609 -1.97693 
0.80067 -0.97747 -1.97693 0.80067 -0.97747 -0.7953 0.80258 -1.12614 -1.98061 
0.80258 -1.02742 -1.98061 0.80258 -1.02742 -0.79162 0.80291 -1.48404 -1.8214 
0.80291 -0.66952 -1.8214 0.80291 -0.66952 -0.95082 0.80295 -1.38027 -1.89912 
0.80295 -0.77329 -1.89912 0.80295 -0.77329 -0.87311 0.80296 -1.67159 -1.42435 
0.80296 -1.67159 -1.34788 0.80296 -0.48197 -1.42435 0.80296 -0.48197 -1.34788 
0.80321 -1.07678 -1.98181 0.80321 -1.07678 -0.79041 0.80787 -1.59129 -1.67356 
0.80787 -1.59129 -1.09867 0.80787 -0.56227 -1.67356 0.80787 -0.56227 -1.09867 
0.81086 -1.53026 -1.75606 0.81086 -1.53026 -1.01617 0.81086 -0.6233 -1.75606 
0.81086 -0.6233 -1.01617 0.81225 -1.32827 -1.91243 0.81225 -0.82529 -1.91243 
0.81225 -0.82529 -0.8598 0.81792 -1.43481 -1.83647 0.81792 -0.71875 -1.83647 
0.81792 -0.71875 -0.93576 0.81866 -1.60637 -1.60821 0.81866 -1.60637 -1.16402 
0.81866 -0.54719 -1.60821 0.81866 -0.54719 -1.16402 0.81914 -1.27554 -1.92417 
0.81914 -0.87802 -1.92417 0.81914 -0.87802 -0.84806 0.82533 -1.22629 -1.93061 
0.82533 -0.92727 -1.93061 0.82533 -0.92727 -0.84162 0.82631 -1.48553 -1.77359 
0.82631 -1.48553 -0.99864 0.82631 -0.66803 -1.77359 0.82631 -0.66803 -0.99864 
0.82946 -1.17666 -1.93568 0.82946 -1.17666 -0.83655 0.82946 -0.9769 -1.93568 
0.82946 -0.9769 -0.83655 0.83005 -1.38384 -1.85165 0.83005 -0.76972 -1.85165 
0.83005 -0.76972 -0.92058 0.83097 -1.61262 -1.53569 0.83097 -1.61262 -1.23654 
0.83097 -0.54094 -1.53569 0.83097 -0.54094 -1.23654 0.83147 -1.5304 -1.70687 
0.83147 -1.5304 -1.06536 0.83147 -1.07678 -1.94168 0.83147 -1.07678 -0.83054 
0.83147 -0.62316 -1.70687 0.83147 -0.62316 -1.06536 0.83151 -1.12678 -1.93937 
0.83151 -1.12678 -0.83285 0.83151 -1.02678 -1.93937 0.83151 -1.02678 -0.83285 
0.83874 -1.61594 -1.46236 0.83874 -1.61594 -1.30986 0.83874 -0.53762 -1.46236 
0.83874 -0.53762 -1.30986 0.8398 -1.33165 -1.86547 0.8398 -1.33165 -0.90676 
0.8398 -0.82191 -1.86547 0.8398 -0.82191 -0.90676 0.84119 -1.61752 -1.38611 
0.84119 -0.53604 -1.38611 0.8417 -1.43653 -1.78876 0.8417 -1.43653 -0.98347 
0.8417 -0.71703 -1.78876 0.8417 -0.71703 -0.98347 0.84461 -1.54696 -1.64218 
0.84461 -1.54696 -1.13004 0.84461 -0.6066 -1.64218 0.84461 -0.6066 -1.13004 
0.84711 -1.27897 -1.87756 0.84711 -1.27897 -0.89467 0.84711 -0.87459 -1.87756 
0.84711 -0.87459 -0.89467 0.84737 -1.48586 -1.72467 0.84737 -1.48586 -1.04756 
0.84737 -0.6677 -1.72467 0.84737 -0.6677 -1.04756 0.85144 -1.22667 -1.88868 
0.85144 -1.22667 -0.88354 0.85144 -0.92689 -1.88868 0.85144 -0.92689 -0.88354 
0.85467 -1.38649 -1.80279 0.85467 -1.38649 -0.96944 0.85467 -0.76707 -1.80279 
0.85467 -0.76707 -0.96944 0.85565 -1.177 -1.89388 0.85565 -1.177 -0.87835 
0.85565 -0.97656 -1.89388 0.85565 -0.97656 -0.87835 0.85771 -1.12684 -1.8978 
0.85771 -1.12684 -0.87443 0.85771 -1.02672 -1.8978 0.85771 -1.02672 -0.87443 
0.85773 -1.07678 -1.90022 0.85773 -1.07678 -0.87201 0.85926 -1.55388 -1.57065 
0.85926 -1.55388 -1.20158 0.85926 -0.59968 -1.57065 0.85926 -0.59968 -1.20158 
0.86321 -1.43718 -1.73964 0.86321 -1.43718 -1.03259 0.86321 -0.71638 -1.73964 
0.86321 -0.71638 -1.03259 0.86492 -1.33453 -1.81679 0.86492 -1.33453 -0.95544 
0.86492 -0.81903 -1.81679 0.86492 -0.81903 -0.95544 0.86603 -1.48503 -1.67479 
0.86603 -1.48503 -1.09744 0.86603 -0.66853 -1.67479 0.86603 -0.66853 -1.09744 
0.86917 -1.55859 -1.49749 0.86917 -1.55859 -1.27474 0.86917 -0.59497 -1.49749 
0.86917 -0.59497 -1.27474 0.87257 -1.2818 -1.82949 0.87257 -1.2818 -0.94273 
0.87257 -0.87176 -1.82949 0.87257 -0.87176 -0.94273 0.87414 -1.56095 -1.42435 
0.87414 -1.56095 -1.34788 0.87414 -0.59261 -1.42435 0.87414 -0.59261 -1.34788 
0.87655 -1.38723 -1.75391 0.87655 -1.38723 -1.01832 0.87655 -0.76633 -1.75391 
0.87655 -0.76633 -1.01832 0.87742 -1.22967 -1.84082 0.87742 -1.22967 -0.93141 
0.87742 -0.92389 -1.84082 0.87742 -0.92389 -0.93141 0.87975 -1.1771 -1.85084 
0.87975 -1.1771 -0.92139 0.87975 -0.97646 -1.85084 0.87975 -0.97646 -0.92139 
0.88192 -1.07678 -1.85751 0.88192 -1.07678 -0.91472 0.88195 -1.127 -1.85477 
0.88195 -1.127 -0.91746 0.88195 -1.02656 -1.85477 0.88195 -1.02656 -0.91746 
0.88222 -1.43657 -1.68981 0.88222 -1.43657 -1.08241 0.88222 -0.71699 -1.68981 
0.88222 -0.71699 -1.08241 0.88281 -1.49294 -1.60398 0.88281 -1.49294 -1.16824 
0.88281 -0.66062 -1.60398 0.88281 -0.66062 -1.16824 0.8873 -1.33669 -1.76709 
0.8873 -1.33669 -1.00514 0.8873 -0.81687 -1.76709 0.8873 -0.81687 -1.00514 
0.89486 -1.49862 -1.53201 0.89486 -1.49862 -1.24022 0.89486 -0.65494 -1.53201 
0.89486 -0.65494 -1.24022 0.89544 -1.28402 -1.78011 0.89544 -1.28402 -0.99212 
0.89544 -0.86954 -1.78011 0.89544 -0.86954 -0.99212 0.89592 -1.38709 -1.70398 
0.89592 -1.38709 -1.06825 0.89592 -0.76647 -1.70398 0.89592 -0.76647 -1.06825 
0.89687 -1.43791 -1.64147 0.89687 -1.43791 -1.13076 0.89687 -0.71565 -1.64147 
0.89687 -0.71565 -1.13076 0.90092 -1.23216 -1.79133 0.90092 -1.23216 -0.9809 
0.90092 -0.9214 -1.79133 0.90092 -0.9214 -0.9809 0.90211 -1.50204 -1.45926 
0.90211 -1.50204 -1.31297 0.90211 -0.65152 -1.45926 0.90211 -0.65152 -1.31297 
0.90374 -1.1796 -1.80167 0.90374 -1.1796 -0.97056 0.90374 -0.97396 -1.80167 
0.90374 -0.97396 -0.97056 0.90394 -1.12706 -1.81081 0.90394 -1.12706 -0.96141 
0.90394 -1.0265 -1.81081 0.90394 -1.0265 -0.96141 0.90399 -1.07678 -1.81367 
0.90399 -1.07678 -0.95856 0.90453 -1.50318 -1.38611 0.90453 -0.65038 -1.38611 
0.90708 -1.33673 -1.71724 0.90708 -1.33673 -1.05499 0.90708 -0.81683 -1.71724 
0.90708 -0.81683 -1.05499 0.91106 -1.38856 -1.65586 0.91106 -1.38856 -1.11637 
0.91106 -0.765 -1.65586 0.91106 -0.765 -1.11637 0.91147 -1.44478 -1.56996 
0.91147 -1.44478 -1.20227 0.91147 -0.70878 -1.56996 0.91147 -0.70878 -1.20227 
0.91566 -1.28563 -1.72956 0.91566 -1.28563 -1.04267 0.91566 -0.86793 -1.72956 
0.91566 -0.86793 -1.04267 0.92133 -1.4494 -1.497 0.92133 -1.4494 -1.27522 
0.92133 -0.70416 -1.497 0.92133 -0.70416 -1.27522 0.92164 -1.23394 -1.74091 
0.92164 -1.23394 -1.03132 0.92164 -0.91962 -1.74091 0.92164 -0.91962 -1.03132 
0.92272 -1.33807 -1.6695 0.92272 -1.33807 -1.10273 0.92272 -0.81549 -1.6695 
0.92272 -0.81549 -1.10273 0.92388 -1.38924 -1.60706 0.92388 -1.38924 -1.16517 
0.92388 -1.07678 -1.7688 0.92388 -1.07678 -1.00343 0.92388 -0.76432 -1.60706 
0.92388 -0.76432 -1.16517 0.92501 -1.1818 -1.75125 0.92501 -1.1818 -1.02098 
0.92501 -0.97176 -1.75125 0.92501 -0.97176 -1.02098 0.92576 -1.12936 -1.76055 
0.92576 -1.12936 -1.01167 0.92576 -1.0242 -1.76055 0.92576 -1.0242 -1.01167 
0.92628 -1.45173 -1.4239 0.92628 -1.45173 -1.34833 0.92628 -0.70183 -1.4239 
0.92628 -0.70183 -1.34833 0.93178 -1.28704 -1.68205 0.93178 -1.28704 -1.09018 
0.93178 -0.86652 -1.68205 0.93178 -0.86652 -1.09018 0.93606 -1.33896 -1.62076 
0.93606 -1.33896 -1.15146 0.93606 -0.8146 -1.62076 0.93606 -0.8146 -1.15146 
0.93638 -1.39477 -1.53469 0.93638 -1.39477 -1.23754 0.93638 -0.75879 -1.53469 
0.93638 -0.75879 -1.23754 0.93819 -1.23422 -1.69434 0.93819 -1.23422 -1.07789 
0.93819 -0.91934 -1.69434 0.93819 -0.91934 -1.07789 0.94154 -1.07678 -1.723 
0.94154 -1.07678 -1.04922 0.94196 -1.18209 -1.70489 0.94196 -1.18209 -1.06733 
0.94196 -0.97147 -1.70489 0.94196 -0.97147 -1.06733 0.94306 -1.12941 -1.71455 
0.94306 -1.12941 -1.05768 0.94306 -1.02415 -1.71455 0.94306 -1.02415 -1.05768 
0.94381 -1.39857 -1.46151 0.94381 -1.39857 -1.31071 0.94381 -0.75499 -1.46151 
0.94381 -0.75499 -1.31071 0.94555 -1.28793 -1.6338 0.94555 -1.28793 -1.13843 
0.94555 -0.86563 -1.6338 0.94555 -0.86563 -1.13843 0.9465 -1.39949 -1.38611 
0.9465 -0.75407 -1.38611 0.94693 -1.33923 -1.5717 0.94693 -1.33923 -1.20053 
0.94693 -0.81433 -1.5717 0.94693 -0.81433 -1.20053 0.9525 -1.23526 -1.64617 
0.9525 -1.23526 -1.12606 0.9525 -0.9183 -1.64617 0.9525 -0.9183 -1.12606 
0.95661 -1.18213 -1.65776 0.95661 -1.18213 -1.11446 0.95661 -0.97143 -1.65776 
0.95661 -0.97143 -1.11446 0.95694 -1.07678 -1.6764 0.95694 -1.07678 -1.09583 
0.95694 -1.28828 -1.58492 0.95694 -1.28828 -1.18731 0.95694 -0.86528 -1.58492 
0.95694 -0.86528 -1.18731 0.95704 -1.34394 -1.49878 0.95704 -1.34394 -1.27344 
0.95704 -0.80962 -1.49878 0.95704 -0.80962 -1.27344 0.95815 -1.12953 -1.66748 
0.95815 -1.12953 -1.10474 0.95815 -1.02403 -1.66748 0.95815 -1.02403 -1.10474 
0.96257 -1.34516 -1.4239 0.96257 -1.34516 -1.34833 0.96257 -0.8084 -1.4239 
0.96257 -0.8084 -1.34833 0.96447 -1.23585 -1.59706 0.96447 -1.23585 -1.17517 
0.96447 -0.91771 -1.59706 0.96447 -0.91771 -1.17517 0.96593 -1.2881 -1.53554 
0.96593 -1.2881 -1.23668 0.96593 -0.86546 -1.53554 0.96593 -0.86546 -1.23668 
0.9691 -1.18273 -1.60886 0.9691 -1.18273 -1.16336 0.9691 -0.97083 -1.60886 
0.9691 -0.97083 -1.16336 0.97003 -1.07678 -1.62909 0.97003 -1.07678 -1.14313 
0.97083 -1.12957 -1.62 0.97083 -1.12957 -1.15223 0.97083 -1.02399 -1.62 
0.97083 -1.02399 -1.15223 0.97396 -1.23582 -1.54771 0.97396 -1.23582 -1.22452 
0.97396 -0.91774 -1.54771 0.97396 -0.91774 -1.22452 0.97415 -1.2899 -1.46104 
0.97415 -1.2899 -1.31119 0.97415 -0.86366 -1.46104 0.97415 -0.86366 -1.31119 
0.97689 -1.2905 -1.38611 0.97689 -0.86306 -1.38611 0.97912 -1.18307 -1.55939 
0.97912 -1.18307 -1.21283 0.97912 -0.97049 -1.55939 0.97912 -0.97049 -1.21283 
0.98079 -1.23607 -1.49875 0.98079 -1.23607 -1.27348 0.98079 -1.07678 -1.5812 
0.98079 -1.07678 -1.19102 0.98079 -0.91749 -1.49875 0.98079 -0.91749 -1.27348 
0.9814 -1.13 -1.57057 0.9814 -1.13 -1.20166 0.9814 -1.02356 -1.57057 
0.9814 -1.02356 -1.20166 0.98631 -1.23728 -1.42388 0.98631 -1.23728 -1.34835 
0.98631 -0.91628 -1.42388 0.98631 -0.91628 -1.34835 0.98648 -1.18334 -1.51059 
0.98648 -1.18334 -1.26164 0.98648 -0.97022 -1.51059 0.98648 -0.97022 -1.26164 
0.98918 -1.07678 -1.53284 0.98918 -1.07678 -1.23938 0.98928 -1.13004 -1.52206 
0.98928 -1.13004 -1.25017 0.98928 -1.02352 -1.52206 0.98928 -1.02352 -1.25017 
0.99144 -1.18335 -1.46147 0.99144 -1.18335 -1.31075 0.99144 -0.97021 -1.46147 
0.99144 -0.97021 -1.31075 0.99427 -1.18366 -1.38611 0.99427 -0.9699 -1.38611 
0.99479 -1.13015 -1.47293 0.99479 -1.13015 -1.2993 0.99479 -1.02341 -1.47293 
0.99479 -1.02341 -1.2993 0.99518 -1.07678 -1.48413 0.99518 -1.07678 -1.2881 
0.99786 -1.13018 -1.42387 0.99786 -1.13018 -1.34835 0.99786 -1.02338 -1.42387 
0.99786 -1.02338 -1.34835 0.9988 -1.07678 -1.43518 0.9988 -1.07678 -1.33705 
1 -1.07678 -1.38611 -1 3.40923 0.63758 -0.9988 3.40923 0.58851 
-0.9988 3.40923 0.68665 -0.99786 3.35582 0.59982 -0.99786 3.35582 0.67534 
-0.99786 3.46263 0.59982 -0.99786 3.46263 0.67534 -0.99518 3.40923 0.53956 
-0.99518 3.40923 0.7356 -0.99479 3.35586 0.55076 -0.99479 3.35586 0.7244 
-0.99479 3.46259 0.55076 -0.99479 3.46259 0.7244 -0.99427 3.30235 0.63758 
-0.99427 3.5161 0.63758 -0.99144 3.30265 0.56222 -0.99144 3.30265 0.71294 
-0.99144 3.5158 0.56222 -0.99144 3.5158 0.71294 -0.98928 3.35597 0.50164 
-0.98928 3.35597 0.77352 -0.98928 3.46248 0.50164 -0.98928 3.46248 0.77352 
-0.98918 3.40923 0.49085 -0.98918 3.40923 0.78431 -0.98648 3.30266 0.51311 
-0.98648 3.30266 0.76205 -0.98648 3.51579 0.51311 -0.98648 3.51579 0.76205 
-0.98631 3.24873 0.59982 -0.98631 3.24873 0.67534 -0.98631 3.56972 0.59982 
-0.98631 3.56972 0.67534 -0.9814 3.356 0.45312 -0.9814 3.356 0.82204 
-0.9814 3.46245 0.45312 -0.9814 3.46245 0.82204 -0.98079 3.24994 0.52494 
-0.98079 3.24994 0.75021 -0.98079 3.40923 0.44249 -0.98079 3.40923 0.83267 
-0.98079 3.56852 0.52494 -0.98079 3.56852 0.75021 -0.97912 3.30294 0.4643 
-0.97912 3.30294 0.81086 -0.97912 3.51551 0.4643 -0.97912 3.51551 0.81086 
-0.97689 3.1955 0.63758 -0.97689 3.62295 0.63758 -0.97415 3.1961 0.56265 
-0.97415 3.1961 0.7125 -0.97415 3.62235 0.56265 -0.97415 3.62235 0.7125 
-0.97396 3.25019 0.47599 -0.97396 3.25019 0.79917 -0.97396 3.56827 0.47599 
-0.97396 3.56827 0.79917 -0.97083 3.35644 0.4037 -0.97083 3.35644 0.87146 
-0.97083 3.46202 0.4037 -0.97083 3.46202 0.87146 -0.97003 3.40923 0.3946 
-0.97003 3.40923 0.88056 -0.9691 3.30327 0.41483 -0.9691 3.30327 0.86033 
-0.9691 3.51518 0.41483 -0.9691 3.51518 0.86033 -0.96593 3.1979 0.48815 
-0.96593 3.1979 0.78701 -0.96593 3.62055 0.48815 -0.96593 3.62055 0.78701 
-0.96447 3.25016 0.42663 -0.96447 3.25016 0.84853 -0.96447 3.5683 0.42663 
-0.96447 3.5683 0.84853 -0.96257 3.14085 0.59979 -0.96257 3.14085 0.67537 
-0.96257 3.6776 0.59979 -0.96257 3.6776 0.67537 -0.95815 3.35648 0.35621 
-0.95815 3.35648 0.91895 -0.95815 3.46198 0.35621 -0.95815 3.46198 0.91895 
-0.95704 3.14206 0.52491 -0.95704 3.14206 0.75025 -0.95704 3.67639 0.52491 
-0.95704 3.67639 0.75025 -0.95694 3.19772 0.43877 -0.95694 3.19772 0.83639 
-0.95694 3.62073 0.43877 -0.95694 3.62073 0.83639 -0.95694 3.40923 0.34729 
-0.95694 3.40923 0.92786 -0.95661 3.30388 0.36593 -0.95661 3.30388 0.90923 
-0.95661 3.51457 0.36593 -0.95661 3.51457 0.90923 -0.9525 3.25074 0.37752 
-0.9525 3.25074 0.89763 -0.9525 3.56771 0.37752 -0.9525 3.56771 0.89763 
-0.94693 3.14677 0.452 -0.94693 3.14677 0.82316 -0.94693 3.67168 0.452 
-0.94693 3.67168 0.82316 -0.9465 3.08652 0.63758 -0.9465 3.73193 0.63758 
-0.94555 3.19808 0.38989 -0.94555 3.19808 0.88526 -0.94555 3.62037 0.38989 
-0.94555 3.62037 0.88526 -0.94381 3.08744 0.56218 -0.94381 3.08744 0.71298 
-0.94381 3.73101 0.56218 -0.94381 3.73101 0.71298 -0.94306 3.3566 0.30914 
-0.94306 3.3566 0.96601 -0.94306 3.46185 0.30914 -0.94306 3.46185 0.96601 
-0.94196 3.30391 0.3188 -0.94196 3.30391 0.95636 -0.94196 3.51454 0.3188 
-0.94196 3.51454 0.95636 -0.94154 3.40923 0.30069 -0.94154 3.40923 0.97447 
-0.93819 3.25178 0.32935 -0.93819 3.25178 0.9458 -0.93819 3.56667 0.32935 
-0.93819 3.56667 0.9458 -0.93638 3.09124 0.48901 -0.93638 3.09124 0.78615 
-0.93638 3.72721 0.48901 -0.93638 3.72721 0.78615 -0.93606 3.14705 0.40293 
-0.93606 3.14705 0.87223 -0.93606 3.67141 0.40293 -0.93606 3.67141 0.87223 
-0.93178 3.19896 0.34164 -0.93178 3.19896 0.93352 -0.93178 3.61949 0.34164 
-0.93178 3.61949 0.93352 -0.92628 3.03428 0.59979 -0.92628 3.03428 0.67536 
-0.92628 3.78417 0.59979 -0.92628 3.78417 0.67536 -0.92576 3.35664 0.26314 
-0.92576 3.35664 1.01202 -0.92576 3.46181 0.26314 -0.92576 3.46181 1.01202 
-0.92501 3.30421 0.27244 -0.92501 3.30421 1.00271 -0.92501 3.51424 0.27244 
-0.92501 3.51424 1.00271 -0.92388 3.09677 0.41664 -0.92388 3.09677 0.85852 
-0.92388 3.40923 0.2549 -0.92388 3.40923 1.02026 -0.92388 3.72169 0.41664 
-0.92388 3.72169 0.85852 -0.92272 3.14794 0.3542 -0.92272 3.14794 0.92096 
-0.92272 3.67052 0.3542 -0.92272 3.67052 0.92096 -0.92164 3.25207 0.28279 
-0.92164 3.25207 0.99237 -0.92164 3.56638 0.28279 -0.92164 3.56638 0.99237 
-0.92133 3.0366 0.52669 -0.92133 3.0366 0.74847 -0.92133 3.78185 0.52669 
-0.92133 3.78185 0.74847 -0.91566 3.20038 0.29413 -0.91566 3.20038 0.98102 
-0.91566 3.61807 0.29413 -0.91566 3.61807 0.98102 -0.91147 3.04123 0.45373 
-0.91147 3.04123 0.82142 -0.91147 3.77722 0.45373 -0.91147 3.77722 0.82142 
-0.91106 3.09745 0.36783 -0.91106 3.09745 0.90732 -0.91106 3.72101 0.36783 
-0.91106 3.72101 0.90732 -0.90708 3.14928 0.30646 -0.90708 3.14928 0.9687 
-0.90708 3.66917 0.30646 -0.90708 3.66917 0.9687 -0.90453 2.98282 0.63758 
-0.90453 3.83563 0.63758 -0.90399 3.40923 0.21002 -0.90399 3.40923 1.06513 
-0.90394 3.35895 0.21288 -0.90394 3.35895 1.06228 -0.90394 3.4595 0.21288 
-0.90394 3.4595 1.06228 -0.90374 3.3064 0.22203 -0.90374 3.3064 1.05313 
-0.90374 3.51205 0.22203 -0.90374 3.51205 1.05313 -0.90211 2.98397 0.56443 
-0.90211 2.98397 0.71072 -0.90211 3.83449 0.56443 -0.90211 3.83449 0.71072 
-0.90092 3.25384 0.23237 -0.90092 3.25384 1.04279 -0.90092 3.56461 0.23237 
-0.90092 3.56461 1.04279 -0.89687 3.0481 0.38222 -0.89687 3.0481 0.89293 
-0.89687 3.77035 0.38222 -0.89687 3.77035 0.89293 -0.89592 3.09892 0.31972 
-0.89592 3.09892 0.95544 -0.89592 3.71953 0.31972 -0.89592 3.71953 0.95544 
-0.89544 3.20199 0.24358 -0.89544 3.20199 1.03158 -0.89544 3.61647 0.24358 
-0.89544 3.61647 1.03158 -0.89486 2.98739 0.49168 -0.89486 2.98739 0.78348 
-0.89486 3.83106 0.49168 -0.89486 3.83106 0.78348 -0.8873 3.14932 0.2566 
-0.8873 3.14932 1.01856 -0.8873 3.66913 0.2566 -0.8873 3.66913 1.01856 
-0.88281 2.99307 0.41971 -0.88281 2.99307 0.85545 -0.88281 3.82538 0.41971 
-0.88281 3.82538 0.85545 -0.88222 3.04944 0.33388 -0.88222 3.04944 0.94128 
-0.88222 3.76901 0.33388 -0.88222 3.76901 0.94128 -0.88195 3.359 0.16893 
-0.88195 3.359 1.10623 -0.88195 3.45945 0.16893 -0.88195 3.45945 1.10623 
-0.88192 3.40923 0.16618 -0.88192 3.40923 1.10898 -0.87975 3.30891 0.17285 
-0.87975 3.30891 1.1023 -0.87975 3.50954 0.17285 -0.87975 3.50954 1.1023 
-0.87742 3.25634 0.18287 -0.87742 3.25634 1.09228 -0.87742 3.56211 0.18287 
-0.87742 3.56211 1.09228 -0.87655 3.09877 0.26978 -0.87655 3.09877 1.00537 
-0.87655 3.71968 0.26978 -0.87655 3.71968 1.00537 -0.87414 2.92506 0.59934 
-0.87414 2.92506 0.67581 -0.87414 3.89339 0.59934 -0.87414 3.89339 0.67581 
-0.87257 3.20421 0.1942 -0.87257 3.20421 1.08096 -0.87257 3.61424 0.1942 
-0.87257 3.61424 1.08096 -0.86917 2.92741 0.5262 -0.86917 2.92741 0.74896 
-0.86917 3.89104 0.5262 -0.86917 3.89104 0.74896 -0.86603 3.00098 0.3489 
-0.86603 3.00098 0.92625 -0.86603 3.81747 0.3489 -0.86603 3.81747 0.92625 
-0.86492 3.15147 0.20691 -0.86492 3.15147 1.06825 -0.86492 3.66698 0.20691 
-0.86492 3.66698 1.06825 -0.86321 3.04882 0.28405 -0.86321 3.04882 0.9911 
-0.86321 3.76963 0.28405 -0.86321 3.76963 0.9911 -0.85926 2.93212 0.45305 
-0.85926 2.93212 0.82211 -0.85926 3.88633 0.45305 -0.85926 3.88633 0.82211 
-0.85773 3.40923 0.12348 -0.85773 3.40923 1.15168 -0.85771 3.35917 0.12589 
-0.85771 3.35917 1.14927 -0.85771 3.45928 0.12589 -0.85771 3.45928 1.14927 
-0.85565 3.30901 0.12982 -0.85565 3.30901 1.14534 -0.85565 3.50945 0.12982 
-0.85565 3.50945 1.14534 -0.85467 3.09951 0.22091 -0.85467 3.09951 1.05425 
-0.85467 3.71894 0.22091 -0.85467 3.71894 1.05425 -0.85144 3.25934 0.13501 
-0.85144 3.25934 1.14015 -0.85144 3.55912 0.13501 -0.85144 3.55912 1.14015 
-0.84737 3.00015 0.29903 -0.84737 3.00015 0.97613 -0.84737 3.8183 0.29903 
-0.84737 3.8183 0.97613 -0.84711 3.20704 0.14613 -0.84711 3.20704 1.12903 
-0.84711 3.61141 0.14613 -0.84711 3.61141 1.12903 -0.84461 2.93905 0.38151 
-0.84461 2.93905 0.89365 -0.84461 3.87941 0.38151 -0.84461 3.87941 0.89365 
-0.8417 3.04948 0.23493 -0.8417 3.04948 1.04023 -0.8417 3.76897 0.23493 
-0.8417 3.76897 1.04023 -0.84119 2.86849 0.63758 -0.84119 3.94996 0.63758 
-0.8398 3.15436 0.15822 -0.8398 3.15436 1.11694 -0.8398 3.6641 0.15822 
-0.8398 3.6641 1.11694 -0.83874 2.87006 0.56133 -0.83874 2.87006 0.71383 
-0.83874 3.94839 0.56133 -0.83874 3.94839 0.71383 -0.83151 3.35922 0.08432 
-0.83151 3.35922 1.19084 -0.83151 3.45923 0.08432 -0.83151 3.45923 1.19084 
-0.83147 2.9556 0.31682 -0.83147 2.9556 0.95834 -0.83147 3.40923 0.08201 
-0.83147 3.40923 1.19315 -0.83147 3.86285 0.31682 -0.83147 3.86285 0.95834 
-0.83097 2.87339 0.488 -0.83097 2.87339 0.78716 -0.83097 3.94506 0.488 
-0.83097 3.94506 0.78716 -0.83005 3.10217 1.10312 -0.83005 3.71629 0.17204 
-0.83005 3.71629 1.10312 -0.82946 3.30935 0.08801 -0.82946 3.30935 1.18714 
-0.82946 3.5091 0.08801 -0.82946 3.5091 1.18714 -0.82631 3.00048 0.25011 
-0.82631 3.00048 1.02505 -0.82631 3.81797 0.25011 -0.82631 3.81797 1.02505 
-0.82533 3.25972 1.18207 -0.82533 3.55873 0.09309 -0.82533 3.55873 1.18207 
-0.81914 3.21047 1.17564 -0.81914 3.60798 0.09952 -0.81914 3.60798 1.17564 
-0.81866 2.87963 0.41549 -0.81866 2.87963 0.85967 -0.81866 3.93882 0.41549 
-0.81866 3.93882 0.85967 -0.81792 3.0512 1.08794 -0.81792 3.76725 0.18722 
-0.81792 3.76725 1.08794 -0.81225 3.15773 1.16389 -0.81225 3.66072 0.11127 
-0.81225 3.66072 1.16389 -0.81086 2.95575 0.26764 -0.81086 2.95575 1.00752 
-0.81086 3.8627 0.26764 -0.81086 3.8627 1.00752 -0.80787 2.89472 0.35014 
-0.80787 2.89472 0.92502 -0.80787 3.92374 0.35014 -0.80787 3.92374 0.92502 
-0.80321 3.40923 0.04188 -0.80321 3.40923 1.23328 -0.80296 2.81441 0.59934 
-0.80296 2.81441 0.67581 -0.80296 4.00404 0.59934 -0.80296 4.00404 0.67581 
-0.80295 3.10574 1.15059 -0.80295 3.71271 0.12457 -0.80295 3.71271 1.15059 
-0.80291 3.00197 1.07287 -0.80291 3.81649 0.20229 -0.80291 3.81649 1.07287 
-0.80258 3.35986 0.04308 -0.80258 3.35986 1.23207 -0.80258 3.45859 0.04308 
-0.80258 3.45859 1.23207 -0.80067 3.30992 1.2284 -0.80067 3.50853 0.04676 
-0.80067 3.50853 1.2284 -0.79855 2.81815 0.52375 -0.79855 2.81815 0.75141 
-0.79855 4.0003 0.52375 -0.79855 4.0003 0.75141 -0.79671 3.25997 1.22321
[truncated: 1,135,543 more chars]
