# Supplementary material for: Visualizing electron delocalization in contorted polycyclic aromatic hydrocarbons
Source: Chem Sci. 2021 Sep 8;12(39):13092–100. doi: 10.1039/d1sc03368a (PMC8513938; doi:10.1039/d1sc03368a)
Supplement: SC-012-D1SC03368A-s041 [file SC-012-D1SC03368A-s041.vtk]

# vtk DataFile Version 5.1
vtk output
ASCII
DATASET POLYDATA
POINTS 153620 double
-0.89217 1.47939 -0.50542 -0.89214 1.42917 -0.50817 -0.88997 1.52949 -0.50149 
-0.86795 1.42917 -0.55087 -0.86793 1.37911 -0.54846 -0.86793 1.47923 -0.54846 
-0.86587 1.52939 -0.54453 -0.86166 1.57906 -0.53934 -0.85733 1.63136 -0.52822 
-0.84173 1.37917 -0.59003 -0.84173 1.47917 -0.59003 -0.84169 1.42917 -0.59234 
-0.83968 1.32929 -0.58633 -0.83968 1.52905 -0.58633 -0.83555 1.57868 -0.58126 
-0.82936 1.62793 -0.57483 -0.82247 1.68067 -0.56308 -0.81343 1.42917 -0.63247 
-0.8128 1.37981 -0.63126 -0.8128 1.47853 -0.63126 -0.81089 1.32986 -0.62759 
-0.81089 1.52848 -0.62759 -0.80693 1.27992 -0.6224 -0.80693 1.57843 -0.6224 
-0.80085 1.62776 -0.61597 -0.79321 1.67586 -0.60779 -0.78439 1.72808 -0.59472 
-0.78323 1.42917 -0.67116 -0.78259 1.37987 -0.67002 -0.78259 1.47848 -0.67002 
-0.78008 1.33069 -0.66734 -0.78008 1.52766 -0.66734 -0.77619 1.28078 -0.66229 
-0.77619 1.57756 -0.66229 -0.77316 1.77969 -0.57996 -0.77036 1.23126 -0.65566 
-0.77036 1.62709 -0.65566 -0.76279 1.18318 -0.64761 -0.76279 1.67516 -0.64761 
-0.7534 1.72264 -0.63807 -0.75117 1.42917 -0.70833 -0.75036 1.38005 -0.70743 
-0.75036 1.4783 -0.70743 -0.7479 1.3308 -0.70472 -0.7479 1.52754 -0.70472 
-0.74366 1.28203 -0.7004 -0.74366 1.57631 -0.7004 -0.74257 1.77437 -0.62371 
-0.73796 1.23242 -0.6938 -0.73796 1.62592 -0.6938 -0.73032 1.1845 -0.68607 
-0.73032 1.67385 -0.68607 -0.72955 1.82507 -0.60758 -0.72104 1.13692 -0.67656 
-0.72104 1.72142 -0.67656 -0.71733 1.42917 -0.74388 -0.71648 1.3801 -0.74302 
-0.71648 1.47824 -0.74302 -0.71506 1.86983 -0.59267 -0.71392 1.33115 -0.74047 
-0.71392 1.52719 -0.74047 -0.71009 1.0903 -0.66554 -0.71009 1.76804 -0.66554 
-0.70967 1.28244 -0.73622 -0.70967 1.5759 -0.73622 -0.70374 1.23408 -0.73029 
-0.70374 1.62426 -0.73029 -0.69884 1.91351 -0.57641 -0.6975 1.81901 -0.64969 
-0.69614 1.18619 -0.72268 -0.69614 1.67215 -0.72268 -0.68688 1.13889 -0.71343 
-0.68688 1.71946 -0.71343 -0.68318 1.86378 -0.6353 -0.68178 1.42917 -0.77772 
-0.68178 1.42917 0.70418 -0.68107 1.95692 -0.55777 -0.68088 1.38005 -0.7769 
-0.68088 1.38005 0.70337 -0.68088 1.4783 -0.7769 -0.67817 1.3308 -0.77444 
-0.67817 1.52754 -0.77444 -0.67599 1.09228 -0.70254 -0.67599 1.76606 -0.70254 
-0.67386 1.28203 -0.77021 -0.67386 1.57631 -0.77021 -0.66728 1.90773 -0.61923 
-0.66725 1.23242 -0.76451 -0.66725 1.62592 -0.76451 -0.6635 1.04649 -0.69005 
-0.6635 1.81186 -0.69005 -0.65952 1.1845 -0.75686 -0.65952 1.67385 -0.75686 
-0.65001 1.13692 -0.74759 -0.65001 1.72142 -0.74759 -0.64991 1.95027 -0.6018 
-0.64944 1.00162 -0.67599 -0.64944 1.85673 -0.67599 -0.64461 1.42917 -0.80978 
-0.64461 1.42917 0.73624 -0.64347 1.37987 -0.80914 -0.64347 1.37987 0.7356 
-0.64347 1.47848 -0.80914 -0.64347 1.47848 0.7356 -0.64079 1.33069 -0.80662 
-0.64079 1.33069 0.73309 -0.64079 1.52766 -0.80662 -0.63899 1.0903 -0.73664 
-0.63899 1.76804 -0.73664 -0.63574 1.28078 -0.80273 -0.63574 1.28078 0.7292 
-0.63574 1.57756 -0.80273 -0.63383 0.95778 -0.66038 -0.63383 1.90057 -0.66038 
-0.63078 1.99269 -0.58206 -0.62911 1.23126 -0.79691 -0.62911 1.62709 -0.79691 
-0.62314 1.03933 -0.72405 -0.62314 1.81901 -0.72405 -0.62106 1.18318 -0.78934 
-0.62106 1.67516 -0.78934 -0.61673 1.94327 -0.64327 -0.61152 1.1357 -0.77994 
-0.61152 1.72264 -0.77994 -0.61049 2.03258 -0.56172 -0.60876 0.99457 -0.70973 
-0.60876 1.86378 -0.70973 -0.60592 1.42917 -0.83998 -0.60592 1.42917 0.76644 
-0.60471 1.37981 -0.83935 -0.60471 1.37981 0.76581 -0.60471 1.47853 -0.83935 
-0.60471 1.47853 0.76581 -0.60104 1.32986 -0.83744 -0.60104 1.32986 0.7639 
-0.60104 1.52848 -0.83744 -0.60104 1.52848 0.7639 -0.59816 1.98474 -0.62471 
-0.59716 1.08397 -0.76912 -0.59716 1.77437 -0.76912 -0.59586 1.27992 -0.83348 
-0.59586 1.27992 0.75995 -0.59586 1.57843 -0.83348 -0.59268 0.95062 -0.69383 
-0.59268 1.90773 -0.69383 -0.58942 1.23059 -0.8274 -0.58942 1.23059 0.75386 
-0.58942 1.62776 -0.8274 -0.58876 2.07121 -0.53984 -0.58124 1.18248 -0.81976 
-0.58124 1.67586 -0.81976 -0.58103 1.03328 -0.7561 -0.58103 1.82507 -0.7561 
-0.57817 2.02487 -0.60472 -0.57525 0.90807 -0.67645 -0.57525 1.95027 -0.67645 
-0.56818 1.13027 -0.81094 -0.56818 1.72808 -0.81094 -0.56612 0.98852 -0.74161 
-0.56612 1.86983 -0.74161 -0.56579 1.42917 -0.86824 -0.56579 1.42917 0.7947 
-0.56579 2.10806 -0.51682 -0.56348 1.37917 -0.86827 -0.56348 1.37917 0.79474 
-0.56348 1.47917 -0.86827 -0.56348 1.47917 0.79474 -0.55979 1.32929 -0.86623 
-0.55979 1.32929 0.79269 -0.55979 1.52905 -0.86623 -0.55979 1.52905 0.79269 
-0.55682 2.06357 -0.58337 -0.55551 0.86565 -0.65733 -0.55551 1.99269 -0.65733 
-0.55471 1.27967 -0.8621 -0.55471 1.27967 0.78856 -0.55471 1.57868 -0.8621 
-0.55471 1.57868 0.78856 -0.55341 1.07865 -0.79971 -0.55341 1.77969 -0.79971 
-0.54986 0.94483 -0.72539 -0.54986 1.91351 -0.72539 -0.54828 1.23042 -0.85591 
-0.54828 1.23042 0.78237 -0.54828 1.62793 -0.85591 -0.54828 1.62793 0.78237 
-0.53731 1.02835 -0.78611 -0.53731 1.82999 -0.78611 -0.53653 1.17768 -0.84902 
-0.53653 1.17768 0.77548 -0.53653 1.68067 -0.84902 -0.53517 0.82577 -0.63704 
-0.53517 2.03258 -0.63704 -0.53415 2.10073 -0.5607 -0.53123 0.90142 -0.70761 
-0.53123 1.95692 -0.70761 -0.52803 2.16147 -0.47906 -0.52432 1.42917 -0.8945 
-0.52432 1.42917 0.82096 -0.52323 1.12569 -0.83971 -0.52323 1.12569 0.76618 
-0.52323 1.73266 -0.83971 -0.5221 0.98372 -0.77131 -0.5221 1.87463 -0.77131 
-0.52191 1.37911 -0.89448 -0.52191 1.37911 0.82094 -0.52191 1.47923 -0.89448 
-0.52191 1.47923 0.82094 -0.51798 1.32895 -0.89242 -0.51798 1.32895 0.81888 
-0.51798 1.52939 -0.89242 -0.51798 1.52939 0.81888 -0.51329 0.78714 -0.61531 
-0.51329 2.07121 -0.61531 -0.51279 1.27928 -0.88821 -0.51279 1.27928 0.81468 
-0.51279 1.57906 -0.88821 -0.51279 1.57906 0.81468 -0.51126 0.85936 -0.68813 
-0.51126 1.99899 -0.68813 -0.51022 2.13628 -0.53677 -0.5084 1.0746 -0.82803 
-0.5084 1.0746 0.75449 -0.5084 1.78375 -0.82803 -0.50443 0.93954 -0.75511 
-0.50443 1.9188 -0.75511 -0.50194 2.19399 -0.45302 -0.50167 1.22699 -0.88388 
-0.50167 1.22699 0.81034 -0.50167 1.63136 -0.88388 -0.50167 1.63136 0.81034 
-0.49209 1.02456 -0.814 -0.49209 1.83379 -0.814 -0.49035 0.81964 -0.6676 
-0.49035 2.03871 -0.6676 -0.49027 0.75028 -0.59234 -0.49027 2.10806 -0.59234 
-0.48958 1.1743 -0.87657 -0.48958 1.1743 0.80303 -0.48958 1.68404 -0.87657 
-0.48958 1.68404 0.80303 -0.48545 0.89635 -0.73696 -0.48545 1.96199 -0.73696 
-0.48508 2.17012 -0.51163 -0.48162 1.42917 -0.91869 -0.48162 1.42917 0.84515 
-0.47887 1.37895 -0.91872 -0.47887 1.37895 0.84518 -0.47887 1.47939 -0.91872 
-0.47887 1.47939 0.84518 -0.47576 1.12211 -0.86682 -0.47576 1.12211 0.79328 
-0.47576 1.73623 -0.86682 -0.47576 1.73623 0.79328 -0.4754 0.97956 -0.7993 
-0.4754 1.87878 -0.7993 -0.47494 1.32885 -0.91652 -0.47494 1.32885 0.84299 
-0.47494 1.52949 -0.91652 -0.47494 1.52949 0.84299 -0.46826 0.7814 -0.64553 
-0.46826 2.07694 -0.64553 -0.46554 0.85474 -0.717 -0.46554 2.0036 -0.717 
-0.46492 1.27628 -0.91419 -0.46492 1.27628 0.84065 -0.46492 1.58206 -0.91419 
-0.46492 1.58206 0.84065 -0.46058 1.07115 -0.85469 -0.46058 1.07115 0.78115 
-0.46058 1.7872 -0.85469 -0.4588 2.20218 -0.48535 -0.45753 0.9357 -0.78269 
-0.45753 1.92264 -0.78269 -0.4536 1.22415 -0.90934 -0.4536 1.22415 0.8358 
-0.4536 1.63419 -0.90934 -0.4536 1.63419 0.8358 -0.45251 2.16147 -0.55458 
-0.44551 1.02191 -0.83968 -0.44551 1.02191 0.76614 -0.44551 1.83643 -0.83968 
-0.44429 0.8153 -0.69611 -0.44429 2.04305 -0.69611 -0.44089 1.17142 -0.90169 
-0.44089 1.17142 0.82815 -0.44089 1.68692 -0.90169 -0.44089 1.68692 0.82815 
-0.43854 0.89309 -0.7642 -0.43854 1.96526 -0.7642 -0.43778 1.42917 -0.94076 
-0.43778 1.42917 0.86722 -0.43492 1.37889 -0.94071 -0.43492 1.37889 0.86717 
-0.43492 1.47945 -0.94071 -0.43492 1.47945 0.86717 -0.43178 0.72612 -0.60948 
-0.43178 2.13223 -0.60948 -0.42851 0.97709 -0.82458 -0.42851 0.97709 0.75105 
-0.42851 1.88125 -0.82458 -0.42689 1.11946 -0.89144 -0.42689 1.11946 0.8179 
-0.42689 1.73888 -0.89144 -0.42689 1.73888 0.8179 -0.42647 2.19399 -0.52849 
-0.42577 1.32635 -0.94051 -0.42577 1.32635 0.86697 -0.42577 1.53199 -0.94051 
-0.42577 1.53199 0.86697 -0.41847 0.85182 -0.74388 -0.41847 2.00652 -0.74388 
-0.41543 1.27379 -0.93769 -0.41543 1.27379 0.86415 -0.41543 1.58456 -0.93769 
-0.41543 1.58456 0.86415 -0.41287 1.06943 -0.87847 -0.41287 1.06943 0.80493 
-0.41287 1.78892 -0.87847 -0.41287 1.78892 0.80493 -0.41018 0.9332 -0.80751 
-0.41018 0.9332 0.73397 -0.41018 1.92514 -0.80751 -0.40877 0.75844 -0.6623 
-0.40877 2.0999 -0.6623 -0.40422 1.22193 -0.93221 -0.40422 1.22193 0.85867 
-0.40422 1.63641 -0.93221 -0.40422 1.63641 0.85867 -0.39769 1.02042 -0.86308 
-0.39769 1.02042 0.78954 -0.39769 1.83792 -0.86308 -0.39769 1.83792 0.78954 
-0.3929 1.42917 -0.96065 -0.3929 1.42917 0.88711 -0.3929 2.18352 -0.57017 
-0.3912 1.16927 -0.92407 -0.3912 1.16927 0.85053 -0.3912 1.68908 -0.92407 
-0.3912 1.68908 0.85053 -0.39089 0.89082 -0.78861 -0.39089 0.89082 0.71507 
-0.39089 1.96753 -0.78861 -0.38466 1.37659 -0.96253 -0.38466 1.37659 0.88899 
-0.38466 1.48176 -0.96253 -0.38466 1.48176 0.88899 -0.38406 0.79333 -0.71201 
-0.38406 2.06502 -0.71201 -0.38016 0.97569 -0.84763 -0.38016 0.97569 0.7741 
-0.38016 1.88265 -0.84763 -0.38016 1.88265 0.7741 -0.37801 1.11872 -0.91332 
-0.37801 1.11872 0.83978 -0.37801 1.73963 -0.91332 -0.37801 1.73963 0.83978 
-0.37535 1.32415 -0.96178 -0.37535 1.32415 0.88824 -0.37535 1.53419 -0.96178 
-0.37535 1.53419 0.88824 -0.37101 0.70504 -0.62453 -0.37101 2.1533 -0.62453 
-0.36588 2.21474 -0.54313 -0.36501 1.27202 -0.95841 -0.36501 1.27202 0.88487 
-0.36501 1.58633 -0.95841 -0.36501 1.58633 0.88487 -0.36374 1.06877 -0.89998 
-0.36374 1.06877 0.82644 -0.36374 1.78957 -0.89998 -0.36374 1.78957 0.82644 
-0.36169 0.93212 -0.83012 -0.36169 0.93212 0.75658 -0.36169 1.92622 -0.83012 
-0.36169 1.92622 0.75658 -0.35616 0.83211 -0.76054 -0.35616 0.83211 0.687 
-0.35616 2.02623 -0.76054 -0.35367 1.22033 -0.95243 -0.35367 1.22033 0.87889 
-0.35367 1.63802 -0.95243 -0.35367 1.63802 0.87889 -0.34877 1.02009 -0.88414 
-0.34877 1.02009 0.8106 -0.34877 1.83825 -0.88414 -0.34877 1.83825 0.8106 
-0.34754 0.7384 -0.67634 -0.34754 2.11994 -0.67634 -0.34711 1.42917 -0.97831 
-0.34711 1.42917 0.90478 -0.34134 1.16923 -0.94384 -0.34134 1.16923 0.87031 
-0.34134 1.68912 -0.94384 -0.34134 1.68912 0.87031 -0.33865 1.37655 -0.97983 
-0.33865 1.37655 0.90629 -0.33865 1.4818 -0.97983 -0.33865 1.4818 0.90629 
-0.33166 2.20234 -0.58348 -0.33098 0.97555 -0.86824 -0.33098 0.97555 0.7947 
-0.33098 1.88279 -0.86824 -0.33098 1.88279 0.7947 -0.329 1.32386 -0.97873 
-0.329 1.32386 0.90519 -0.329 1.53448 -0.97873 -0.329 1.53448 0.90519 
-0.32808 1.11887 -0.93269 -0.32808 1.11887 0.85915 -0.32808 1.73948 -0.93269 
-0.32808 1.73948 0.85915 -0.32785 0.87211 -0.8041 -0.32785 0.87211 0.73056 
-0.32785 1.98624 -0.8041 -0.32785 1.98624 0.73056 -0.32063 0.77525 -0.72672 
-0.32063 0.77525 0.65318 -0.32063 2.08309 -0.72672 -0.31844 1.27173 -0.97496 
-0.31844 1.27173 0.90143 -0.31844 1.58661 -0.97496 -0.31844 1.58661 0.90143 
-0.31392 1.06938 -0.91899 -0.31392 1.06938 0.84546 -0.31392 1.78896 -0.91899 
-0.31392 1.78896 0.84546 -0.30913 2.17098 -0.63708 -0.30616 1.21891 -0.96855 
-0.30616 1.21891 0.89501 -0.30616 1.63943 -0.96855 -0.30616 1.63943 0.89501 
-0.3005 1.42917 -0.99371 -0.3005 1.42917 0.92017 -0.2989 1.02092 -0.90279 
-0.2989 1.02092 0.82926 -0.2989 1.83742 -0.90279 -0.2989 1.83742 0.82926 
-0.29766 0.91466 -0.84464 -0.29766 0.91466 0.7711 -0.29766 1.94368 -0.84464 
-0.29766 1.94368 0.7711 -0.2936 1.16788 -0.95949 -0.2936 1.16788 0.88596 
-0.2936 1.69046 -0.95949 -0.2936 1.69046 0.88596 -0.29228 0.81512 -0.77391 
-0.29228 0.81512 0.70037 -0.29228 2.04323 -0.77391 -0.29228 2.04323 0.70037 
-0.29159 1.37642 -0.99492 -0.29159 1.37642 0.92138 -0.29159 1.48192 -0.99492 
-0.29159 1.48192 0.92138 -0.28284 0.72181 -0.68893 -0.28284 2.13653 -0.68893 
-0.28187 1.32382 -0.99338 -0.28187 1.32382 0.91984 -0.28187 1.53452 -0.99338 
-0.28187 1.53452 0.91984 -0.27997 1.11739 -0.94783 -0.27997 1.11739 0.87429 
-0.27997 1.74095 -0.94783 -0.27997 1.74095 0.87429 -0.27027 1.27069 -0.98927 
-0.27027 1.27069 0.91573 -0.27027 1.58766 -0.98927 -0.27027 1.58766 0.91573 
-0.26904 2.21785 -0.59445 -0.26629 0.95899 -0.88138 -0.26629 0.95899 0.80784 
-0.26629 1.89935 -0.88138 -0.26629 1.89935 0.80784 -0.26558 1.06804 -0.93364 
-0.26558 1.06804 0.8601 -0.26558 1.7903 -0.93364 -0.26558 1.7903 0.8601 
-0.26285 0.8561 -0.81637 -0.26285 0.8561 0.74283 -0.26285 2.00224 -0.81637 
-0.26285 2.00224 0.74283 -0.2579 1.21802 -0.98232 -0.2579 1.21802 0.90878 
-0.2579 1.64032 -0.98232 -0.2579 1.64032 0.90878 -0.25528 0.7599 -0.73821 
-0.25528 0.7599 0.66467 -0.25528 2.09845 -0.73821 -0.2532 1.42917 -1.0068 
-0.2532 1.42917 0.93326 -0.24487 1.16699 -0.97283 -0.24487 1.16699 0.89929 
-0.24487 1.69135 -0.97283 -0.24487 1.69135 0.89929 -0.2441 1.37638 -1.0076 
-0.2441 1.37638 0.93406 -0.2441 1.48196 -1.0076 -0.2441 1.48196 0.93406 
-0.24349 2.18557 -0.64787 -0.23297 1.32322 -1.00587 -0.23297 1.32322 0.93233 
-0.23297 1.53512 -1.00587 -0.23297 1.53512 0.93233 -0.23231 0.89958 -0.85543 
-0.23231 0.89958 0.78189 -0.23231 1.95876 -0.85543 -0.23231 1.95876 0.78189 
-0.23116 1.11671 -0.96065 -0.23116 1.11671 0.88711 -0.23116 1.74163 -0.96065 
-0.23116 1.74163 0.88711 -0.22809 1.01301 -0.91957 -0.22809 1.01301 0.84604 
-0.22809 1.84533 -0.91957 -0.22809 1.84533 0.84604 -0.22712 0.80091 -0.78393 
-0.22712 0.80091 0.71039 -0.22712 2.05743 -0.78393 -0.22712 2.05743 0.71039 
-0.22117 1.2701 -1.00124 -0.22117 1.2701 0.9277 -0.22117 1.58824 -1.00124 
-0.22117 1.58824 0.9277 -0.21689 0.70849 -0.69851 -0.21689 2.14986 -0.69851 
-0.20903 1.21767 -0.99371 -0.20903 1.21767 0.92018 -0.20903 1.64068 -0.99371 
-0.20903 1.64068 0.92018 -0.20531 1.42917 -1.01755 -0.20531 1.42917 0.94402 
-0.20531 2.22998 -0.60303 -0.19714 0.843 -0.8251 -0.19714 0.843 0.75156 
-0.19714 2.01534 -0.8251 -0.19714 2.01534 0.75156 -0.1958 1.16672 -0.9837 
-0.1958 1.16672 0.91016 -0.1958 1.69163 -0.9837 -0.1958 1.69163 0.91016 
-0.19475 0.95207 -0.89603 -0.19475 0.95207 0.82249 -0.19475 1.90627 -0.89603 
-0.19475 1.90627 0.82249 -0.19468 1.37595 -1.01817 -0.19468 1.37595 0.94463 
-0.19468 1.48239 -1.01817 -0.19468 1.48239 0.94463 -0.19406 1.06117 -0.94824 
-0.19406 1.06117 0.8747 -0.19406 1.79717 -0.94824 -0.19406 1.79717 0.8747 
-0.18934 0.74748 -0.74614 -0.18934 0.74748 0.6726 -0.18934 2.11087 -0.74614 
-0.1835 1.32288 -1.01589 -0.1835 1.32288 0.94235 -0.1835 1.53546 -1.01589 
-0.1835 1.53546 0.94235 -0.17927 2.19635 -0.65552 -0.17181 1.27013 -1.01073 
-0.17181 1.27013 0.93719 -0.17181 1.58821 -1.01073 -0.17181 1.58821 0.93719 
-0.16098 0.78957 -0.79055 -0.16098 0.78957 0.71701 -0.16098 2.06877 -0.79055 
-0.16098 2.06877 0.71701 -0.1598 0.89333 -0.86773 -0.1598 0.89333 0.7942 
-0.1598 1.96501 -0.86773 -0.1598 1.96501 0.7942 -0.15965 1.21785 -1.00269 
-0.15965 1.21785 0.92916 -0.15965 1.6405 -1.00269 -0.15965 1.6405 0.92916 
-0.15879 1.11119 -0.97315 -0.15879 1.11119 0.89961 -0.15879 1.74716 -0.97315 
-0.15879 1.74716 0.89961 -0.15695 1.42917 -1.02595 -0.15695 1.42917 0.95241 
-0.15612 1.00733 -0.93162 -0.15612 1.00733 0.85809 -0.15612 1.85101 -0.93162 
-0.15612 1.85101 0.85809 -0.15196 0.69928 -0.70547 -0.15196 2.15906 -0.70547 
-0.14616 1.37591 -1.02605 -0.14616 1.37591 0.95252 -0.14616 1.48243 -1.02605 
-0.14616 1.48243 0.95252 -0.13469 1.32261 -1.02325 -0.13469 1.32261 0.94972 
-0.13469 1.53573 -1.02325 -0.13469 1.53573 0.94972 -0.12405 0.8381 -0.83531 
-0.12405 0.8381 0.76178 -0.12405 2.02025 -0.83531 -0.12405 2.02025 0.76178 
-0.124 0.73956 -0.75196 -0.124 0.73956 0.67842 -0.124 2.11878 -0.75196 
-0.12289 1.16201 -0.99381 -0.12289 1.16201 0.92027 -0.12289 1.69634 -0.99381 
-0.12289 1.69634 0.92027 -0.12286 1.26988 -1.01755 -0.12286 1.26988 0.94402 
-0.12286 1.58846 -1.01755 -0.12286 1.58846 0.94402 -0.1216 0.94736 -0.90594 
-0.1216 0.94736 0.8324 -0.1216 1.91099 -0.90594 -0.1216 1.91099 0.8324 
-0.12111 1.05655 -0.9581 -0.12111 1.05655 0.88456 -0.12111 1.8018 -0.9581 
-0.12111 1.8018 0.88456 -0.11382 2.20368 -0.6608 -0.10824 1.42917 -1.03195 
-0.10824 1.42917 0.95842 -0.09704 1.37581 -1.03156 -0.09704 1.37581 0.95802 
-0.09704 1.48254 -1.03156 -0.09704 1.48254 0.95802 -0.08647 0.89001 -0.87551 
-0.08647 0.89001 0.80197 -0.08647 1.96834 -0.87551 -0.08647 1.96834 0.80197 
-0.08641 2.1651 -0.70953 -0.08581 0.78403 -0.79708 -0.08581 0.78403 0.72354 
-0.08581 2.07432 -0.79708 -0.08581 2.07432 0.72354 -0.08562 1.10739 -0.98057 
-0.08562 1.10739 0.90704 -0.08562 1.75096 -0.98057 -0.08562 1.75096 0.90704 
-0.08558 1.3226 -1.02821 -0.08558 1.3226 0.95468 -0.08558 1.53575 -1.02821 
-0.08558 1.53575 0.95468 -0.08515 1.21605 -1.01092 -0.08515 1.21605 0.93738 
-0.08515 1.6423 -1.01092 -0.08515 1.6423 0.93738 -0.08337 1.00391 -0.93888 
-0.08337 1.00391 0.86534 -0.08337 1.85443 -0.93888 -0.08337 1.85443 0.86534 
-0.05929 1.42917 -1.03556 -0.05929 1.42917 0.96203 -0.04846 0.83436 -0.83972 
-0.04846 0.83436 0.76619 -0.04846 2.02398 -0.83972 -0.04846 2.02398 0.76619 
-0.04845 0.945 -0.91091 -0.04845 0.945 0.83737 -0.04845 1.91334 -0.91091 
-0.04845 1.91334 0.83737 -0.04842 0.73582 -0.75636 -0.04842 0.73582 0.68282 
-0.04842 2.12252 -0.75636 -0.04842 2.20747 -0.6635 -0.04801 1.1608 -0.99934 
-0.04801 1.1608 0.9258 -0.04801 1.69755 -0.99934 -0.04801 1.69755 0.9258 
-0.04801 1.05423 -0.96304 -0.04801 1.05423 0.88951 -0.04801 1.80412 -0.96304 
-0.04801 1.80412 0.88951 -0.04798 1.26867 -1.02308 -0.04798 1.26867 0.94954 
-0.04798 1.58967 -1.02308 -0.04798 1.58967 0.94954 -0.04798 1.37577 -1.03463 
-0.04798 1.37577 0.96109 -0.04798 1.48257 -1.03463 -0.04798 1.48257 0.96109 
-0.01022 0.78218 -0.79926 -0.01022 0.78218 0.72572 -0.01022 0.88843 -0.87796 
-0.01022 0.88843 0.80442 -0.01022 1.00277 -0.9413 -0.01022 1.00277 0.86777 
-0.01022 1.10647 -0.98327 -0.01022 1.10647 0.90973 -0.01022 1.21545 -1.01366 
-0.01022 1.21545 0.94012 -0.01022 1.32229 -1.03104 -0.01022 1.32229 0.9575 
-0.01022 1.42917 -1.03677 -0.01022 1.42917 0.96323 -0.01022 1.53605 -1.03104 
-0.01022 1.53605 0.9575 -0.01022 1.6429 -1.01366 -0.01022 1.6429 0.94012 
-0.01022 1.75188 -0.98327 -0.01022 1.75188 0.90973 -0.01022 1.85557 -0.9413 
-0.01022 1.85557 0.86777 -0.01022 1.96991 -0.87796 -0.01022 1.96991 0.80442 
-0.01022 2.07617 -0.79926 -0.01022 2.07617 0.72572 -0.01022 2.16724 -0.71149 
0.02754 1.37577 -1.03463 0.02754 1.37577 0.96109 0.02754 1.48257 -1.03463 
0.02754 1.48257 0.96109 0.02754 1.26867 -1.02308 0.02754 1.26867 0.94954 
0.02754 1.58967 -1.02308 0.02754 1.58967 0.94954 0.02757 1.05423 -0.96304 
0.02757 1.05423 0.88951 0.02757 1.80412 -0.96304 0.02757 1.80412 0.88951 
0.02757 1.1608 -0.99934 0.02757 1.1608 0.9258 0.02757 1.69755 -0.99934 
0.02757 1.69755 0.9258 0.02798 2.20747 -0.6635 0.02798 0.73582 -0.75636 
0.02798 0.73582 0.68282 0.02798 2.12252 -0.75636 0.02801 0.945 -0.91091 
0.02801 0.945 0.83737 0.02801 1.91334 -0.91091 0.02801 1.91334 0.83737 
0.02802 0.83436 -0.83972 0.02802 0.83436 0.76619 0.02802 2.02398 -0.83972 
0.02802 2.02398 0.76619 0.03885 1.42917 -1.03556 0.03885 1.42917 0.96203 
0.06293 1.00391 -0.93888 0.06293 1.00391 0.86534 0.06293 1.85443 -0.93888 
0.06293 1.85443 0.86534 0.06471 1.21605 -1.01092 0.06471 1.21605 0.93738 
0.06471 1.6423 -1.01092 0.06471 1.6423 0.93738 0.06514 1.3226 -1.02821 
0.06514 1.3226 0.95468 0.06514 1.53575 -1.02821 0.06514 1.53575 0.95468 
0.06518 1.10739 -0.98057 0.06518 1.10739 0.90704 0.06518 1.75096 -0.98057 
0.06518 1.75096 0.90704 0.06537 0.78403 -0.79708 0.06537 0.78403 0.72354 
0.06537 2.07432 -0.79708 0.06537 2.07432 0.72354 0.06597 2.1651 -0.70953 
0.06603 0.89001 -0.87551 0.06603 0.89001 0.80197 0.06603 1.96834 -0.87551 
0.06603 1.96834 0.80197 0.0766 1.37581 -1.03156 0.0766 1.37581 0.95802 
0.0766 1.48254 -1.03156 0.0766 1.48254 0.95802 0.0878 1.42917 -1.03195 
0.0878 1.42917 0.95842 0.09338 2.20368 -0.6608 0.10067 1.05655 -0.9581 
0.10067 1.05655 0.88456 0.10067 1.8018 -0.9581 0.10067 1.8018 0.88456 
0.10116 0.94736 -0.90594 0.10116 0.94736 0.8324 0.10116 1.91099 -0.90594 
0.10116 1.91099 0.8324 0.10242 1.26988 -1.01755 0.10242 1.26988 0.94402 
0.10242 1.58846 -1.01755 0.10242 1.58846 0.94402 0.10245 1.16201 -0.99381 
0.10245 1.16201 0.92027 0.10245 1.69634 -0.99381 0.10245 1.69634 0.92027 
0.10356 0.73956 -0.75196 0.10356 0.73956 0.67842 0.10356 2.11878 -0.75196 
0.10361 0.8381 -0.83531 0.10361 0.8381 0.76178 0.10361 2.02025 -0.83531 
0.10361 2.02025 0.76178 0.11425 1.32261 -1.02325 0.11425 1.32261 0.94972 
0.11425 1.53573 -1.02325 0.11425 1.53573 0.94972 0.12572 1.37591 -1.02605 
0.12572 1.37591 0.95252 0.12572 1.48243 -1.02605 0.12572 1.48243 0.95252 
0.13152 0.69928 -0.70547 0.13152 2.15906 -0.70547 0.13568 1.00733 -0.93162 
0.13568 1.00733 0.85809 0.13568 1.85101 -0.93162 0.13568 1.85101 0.85809 
0.13651 1.42917 -1.02595 0.13651 1.42917 0.95241 0.13835 1.11119 -0.97315 
0.13835 1.11119 0.89961 0.13835 1.74716 -0.97315 0.13835 1.74716 0.89961 
0.13921 1.21785 -1.00269 0.13921 1.21785 0.92916 0.13921 1.6405 -1.00269 
0.13921 1.6405 0.92916 0.13936 0.89333 -0.86773 0.13936 0.89333 0.7942 
0.13936 1.96501 -0.86773 0.13936 1.96501 0.7942 0.14054 0.78957 -0.79055 
0.14054 0.78957 0.71701 0.14054 2.06877 -0.79055 0.14054 2.06877 0.71701 
0.15137 1.27013 -1.01073 0.15137 1.27013 0.93719 0.15137 1.58821 -1.01073 
0.15137 1.58821 0.93719 0.15883 2.19635 -0.65552 0.16306 1.32288 -1.01589 
0.16306 1.32288 0.94235 0.16306 1.53546 -1.01589 0.16306 1.53546 0.94235 
0.1689 0.74748 -0.74614 0.1689 0.74748 0.6726 0.1689 2.11087 -0.74614 
0.17362 1.06117 -0.94824 0.17362 1.06117 0.8747 0.17362 1.79717 -0.94824 
0.17362 1.79717 0.8747 0.17424 1.37595 -1.01817 0.17424 1.37595 0.94463 
0.17424 1.48239 -1.01817 0.17424 1.48239 0.94463 0.17431 0.95207 -0.89603 
0.17431 0.95207 0.82249 0.17431 1.90627 -0.89603 0.17431 1.90627 0.82249 
0.17536 1.16672 -0.9837 0.17536 1.16672 0.91016 0.17536 1.69163 -0.9837 
0.17536 1.69163 0.91016 0.1767 0.843 -0.8251 0.1767 0.843 0.75156 
0.1767 2.01534 -0.8251 0.1767 2.01534 0.75156 0.18487 1.42917 -1.01755 
0.18487 1.42917 0.94402 0.18487 2.22998 -0.60303 0.18859 1.21767 -0.99371 
0.18859 1.21767 0.92018 0.18859 1.64068 -0.99371 0.18859 1.64068 0.92018 
0.19645 0.70849 -0.69851 0.19645 2.14986 -0.69851 0.20073 1.2701 -1.00124 
0.20073 1.2701 0.9277 0.20073 1.58824 -1.00124 0.20073 1.58824 0.9277 
0.20668 0.80091 -0.78393 0.20668 0.80091 0.71039 0.20668 2.05743 -0.78393 
0.20765 1.01301 -0.91957 0.20765 1.01301 0.84604 0.20765 1.84533 -0.91957 
0.20765 1.84533 0.84604 0.21072 1.11671 -0.96065 0.21072 1.11671 0.88711 
0.21072 1.74163 -0.96065 0.21072 1.74163 0.88711 0.21187 0.89958 -0.85543 
0.21187 0.89958 0.78189 0.21187 1.95876 -0.85543 0.21187 1.95876 0.78189 
0.21253 1.32322 -1.00587 0.21253 1.32322 0.93233 0.21253 1.53512 -1.00587 
0.21253 1.53512 0.93233 0.22305 2.18557 -0.64787 0.22366 1.37638 -1.0076 
0.22366 1.37638 0.93406 0.22366 1.48196 -1.0076 0.22366 1.48196 0.93406 
0.22443 1.16699 -0.97283 0.22443 1.16699 0.89929 0.22443 1.69135 -0.97283 
0.22443 1.69135 0.89929 0.23276 1.42917 -1.0068 0.23276 1.42917 0.93326 
0.23484 0.7599 -0.73821 0.23484 0.7599 0.66467 0.23484 2.09845 -0.73821 
0.23746 1.21802 -0.98232 0.23746 1.21802 0.90878 0.23746 1.64032 -0.98232 
0.23746 1.64032 0.90878 0.24241 0.8561 -0.81637 0.24241 0.8561 0.74283 
0.24514 1.06804 -0.93364 0.24514 1.06804 0.8601 0.24514 1.7903 0.8601 
0.24585 0.95899 -0.88138 0.24585 0.95899 0.80784 0.24585 1.89935 0.80784 
0.24983 1.27069 -0.98927 0.24983 1.27069 0.91573 0.24983 1.58766 0.91573 
0.25953 1.11739 -0.94783 0.25953 1.11739 0.87429 0.25953 1.74095 0.87429 
0.26143 1.32382 -0.99338 0.26143 1.32382 0.91984 0.26143 1.53452 0.91984 
0.2624 0.72181 -0.68893 0.27115 1.37642 0.92138 0.27115 1.48192 0.92138 
0.27184 0.81512 -0.77391 0.27184 0.81512 0.70037 0.27316 1.16788 -0.95949 
0.27316 1.16788 0.88596 0.27316 1.69046 0.88596 0.27722 0.91466 -0.84464 
0.27722 0.91466 0.7711 0.27846 1.02092 -0.90279 0.27846 1.02092 0.82926 
0.27846 1.83742 0.82926 0.28006 1.42917 0.92017 0.28572 1.21891 -0.96855 
0.28572 1.21891 0.89501 0.28572 1.63943 0.89501 0.29348 1.06938 -0.91899 
0.29348 1.06938 0.84546 0.29348 1.78896 0.84546 0.298 1.27173 0.90143 
0.298 1.58661 0.90143 0.30019 0.77525 -0.72672 0.30019 0.77525 0.65318 
0.30741 0.87211 -0.8041 0.30741 0.87211 0.73056 0.30764 1.11887 -0.93269 
0.30764 1.11887 0.85915 0.30764 1.73948 0.85915 0.30856 1.32386 0.90519 
0.30856 1.53448 0.90519 0.31054 0.97555 -0.86824 0.31054 0.97555 0.7947 
0.31054 1.88279 0.7947 0.31821 1.37655 0.90629 0.31821 1.4818 0.90629 
0.3209 1.16923 0.87031 0.3209 1.68912 0.87031 0.32667 1.42917 0.90478 
0.3271 0.7384 0.6028 0.32833 1.02009 -0.88414 0.32833 1.02009 0.8106 
0.32833 1.83825 0.8106 0.33323 1.22033 0.87889 0.33323 1.63802 0.87889 
0.33572 0.83211 -0.76054 0.33572 0.83211 0.687 0.34125 0.93212 -0.83012 
0.34125 0.93212 0.75658 0.3433 1.06877 0.82644 0.3433 1.78957 0.82644 
0.34457 1.27202 0.88487 0.34457 1.58633 0.88487 0.35491 1.32415 0.88824 
0.35491 1.53419 0.88824 0.35757 1.11872 0.83978 0.35757 1.73963 0.83978 
0.35972 0.97569 0.7741 0.36362 0.79333 0.63847 0.36422 1.37659 0.88899 
0.36422 1.48176 0.88899 0.37045 0.89082 -0.78861 0.37045 0.89082 0.71507 
0.37076 1.16927 0.85053 0.37076 1.68908 0.85053 0.37246 1.42917 0.88711 
0.37725 1.02042 0.78954 0.37725 1.83792 0.78954 0.38378 1.22193 0.85867 
0.38378 1.63641 0.85867 0.38833 0.75844 0.58876 0.38974 0.9332 0.73397 
0.39243 1.06943 0.80493 0.39243 1.78892 0.80493 0.39499 1.27379 0.86415 
0.39499 1.58456 0.86415 0.39803 0.85182 0.67034 0.40533 1.32635 0.86697 
0.40533 1.53199 0.86697 0.40645 1.11946 0.8179 0.40645 1.73888 0.8179 
0.40807 0.97709 0.75105 0.41448 1.37889 0.86717 0.41448 1.47945 0.86717 
0.41734 1.42917 0.86722 0.4181 0.89309 0.69066 0.42045 1.17142 0.82815 
0.42045 1.68692 0.82815 0.42385 0.8153 0.62258 0.42507 1.02191 0.76614 
0.43316 1.22415 0.8358 0.43316 1.63419 0.8358 0.43709 0.9357 0.70915 
0.44014 1.07115 0.78115 0.44448 1.27628 0.84065 0.44448 1.58206 0.84065 
0.4451 0.85474 0.64347 0.44782 0.7814 0.57199 0.4545 1.32885 0.84299 
0.4545 1.52949 0.84299 0.45496 0.97956 0.72577 0.45532 1.12211 0.79328 
0.45532 1.73623 0.79328 0.45843 1.37895 0.84518 0.45843 1.47939 0.84518 
0.46118 1.42917 0.84515 0.46501 0.89635 0.66342 0.46914 1.1743 0.80303 
0.46914 1.68404 0.80303 0.46983 0.75028 0.5188 0.46991 0.81964 0.59406 
0.47165 1.02456 0.74046 0.48123 1.22699 0.81034 0.48123 1.63136 0.81034 
0.48399 0.93954 0.68157 0.48796 1.0746 0.75449 0.49082 0.85936 0.61459 
0.49235 1.27928 0.81468 0.49235 1.57906 0.81468 0.49285 0.78714 0.54177 
0.49754 1.32895 0.81888 0.49754 1.52939 0.81888 0.50147 1.37911 0.82094 
0.50147 1.47923 0.82094 0.50166 0.98372 0.69777 0.50279 1.12569 0.76618 
0.50388 1.42917 0.82096 0.51079 0.90142 0.63408 0.51473 0.82577 0.5635 
0.51609 1.17768 0.77548 0.51609 1.68067 0.77548 0.51687 1.02835 0.71257 
0.52784 1.23042 0.78237 0.52784 1.62793 0.78237 0.52942 0.94483 0.65185 
0.53297 1.07865 0.72617 0.53427 1.27967 0.78856 0.53427 1.57868 0.78856 
0.53507 0.86565 0.58379 0.53935 1.32929 0.79269 0.53935 1.52905 0.79269 
0.54304 1.37917 0.79474 0.54304 1.47917 0.79474 0.54535 1.42917 0.7947 
0.54568 0.98852 0.66807 0.54774 1.13027 0.7374 0.55481 0.90807 0.60292 
0.55773 0.83347 0.53118 0.56059 1.03328 0.68256 0.5608 1.18248 0.74623 
0.56898 1.23059 0.75386 0.56898 1.62776 0.75386 0.57224 0.95062 0.62029 
0.57542 1.27992 0.75995 0.57542 1.57843 0.75995 0.57672 1.08397 0.69558 
0.57772 0.8736 0.55117 0.5806 1.32986 0.7639 0.5806 1.52848 0.7639 
0.58427 1.37981 0.76581 0.58427 1.47853 0.76581 0.58548 1.42917 0.76644 
0.58832 0.99457 0.63619 0.59108 1.1357 0.70641 0.59629 0.91507 0.56974 
0.60062 1.18318 0.7158 0.6027 1.03933 0.65051 0.60867 1.23126 0.72337 
0.61339 0.95778 0.58684 0.6153 1.28078 0.7292 0.6153 1.57756 0.7292 
0.61855 1.0903 0.6631 0.62035 1.33069 0.73309 0.62035 1.52766 0.73309 
0.62303 1.37987 0.7356 0.62303 1.47848 0.7356 0.62417 1.42917 0.73624 
0.629 1.00162 0.60245 0.62957 1.13692 0.67405 0.63908 1.1845 0.68333 
0.64306 1.04649 0.61651 0.64681 1.23242 0.69097 0.65342 1.28203 0.69667 
0.65555 1.09228 0.629 -2.10768 0.91945 -0.26069 -2.09954 0.97212 -0.24767 
-2.08481 0.91723 -0.31007 -2.07715 0.96996 -0.29737 -2.06691 1.02192 -0.28337 
-2.05935 0.9144 -0.35814 -2.05393 1.07196 -0.26934 -2.05203 0.96708 -0.34605 
-2.04229 1.01927 -0.33223 -2.03137 0.91097 -0.40475 -2.03015 1.07024 -0.31705 
-2.02448 0.96371 -0.39301 -2.01518 1.0157 -0.3797 -2.01514 1.11947 -0.30198 
-2.00349 1.06679 -0.36487 -2.00286 0.9108 -0.44589 -2.00005 1.16429 -0.28499 
-1.99523 0.9589 -0.43771 -1.98946 1.11683 -0.34857 -1.9864 1.01112 -0.42465 
-1.9782 0.8606 -0.49222 -1.97517 1.06273 -0.40989 -1.97477 1.16182 -0.33187 
-1.97237 0.91013 -0.48558 -1.96481 0.9582 -0.47753 -1.96158 1.11303 -0.39379 
-1.95816 1.20568 -0.31401 -1.95541 1.00568 -0.468 -1.94677 1.15767 -0.37857 
-1.94568 0.85935 -0.53033 -1.94459 1.05741 -0.45363 -1.93997 0.90896 -0.52372 
-1.93966 1.2483 -0.29501 -1.93233 0.95689 -0.516 -1.93157 1.10811 -0.43751 
-1.93058 1.20184 -0.36091 -1.92305 1.00446 -0.50648 -1.91934 1.28956 -0.27494 
-1.91707 1.15287 -0.4226 -1.91242 1.24503 -0.34192 -1.9121 1.05108 -0.49546 
-1.91169 0.85894 -0.56615 -1.90575 0.9073 -0.56021 -1.90086 1.19655 -0.40633 
-1.89952 1.10205 -0.47961 -1.89815 0.95519 -0.55261 -1.89247 1.28664 -0.32201 
-1.88889 1.0025 -0.54335 -1.88519 1.14682 -0.46523 -1.88308 1.23996 -0.3877 
-1.88018 0.81058 -0.60437 -1.87801 1.0491 -0.53247 -1.87587 0.85935 -0.60014 
-1.87158 1.32609 -0.30077 -1.86929 1.19077 -0.44915 -1.86926 0.90896 -0.59443 
-1.86552 1.0949 -0.51998 -1.86359 1.28203 -0.36774 -1.86154 0.95689 -0.58679 
-1.85202 1.00446 -0.57751 -1.85192 1.23331 -0.43172 -1.85145 1.13977 -0.50591 
-1.84306 1.32175 -0.34682 -1.84281 0.8107 -0.63655 -1.841 1.05108 -0.56656 
-1.83776 1.38294 -0.26524 -1.83776 0.8606 -0.63266 -1.83585 1.18361 -0.49031 
-1.8328 1.27573 -0.41199 -1.83112 0.91013 -0.62683 -1.82515 1.10205 -0.55398 
-1.82307 0.9582 -0.61927 -1.821 1.35998 -0.32474 -1.81874 1.22631 -0.4732 
-1.81354 1.00568 -0.60987 -1.81251 1.31562 -0.39165 -1.81077 1.14682 -0.53965 
-1.80673 0.76157 -0.66928 -1.80305 0.81152 -0.66736 -1.80017 1.26778 -0.45463 
-1.8 1.43634 -0.22748 -1.79917 1.05741 -0.59905 -1.79787 0.86147 -0.66341 
-1.79469 1.19077 -0.52375 -1.79143 0.9108 -0.65732 -1.79078 1.35425 -0.36976 
-1.78494 1.41527 -0.28826 -1.78325 0.9589 -0.64969 -1.78305 1.10811 -0.58603 
-1.78019 1.30791 -0.43465 -1.77726 1.23331 -0.50638 -1.77019 1.01112 -0.64086 
-1.76814 1.15287 -0.57153 -1.7678 1.3911 -0.34674 -1.76549 0.76221 -0.6982 
-1.7618 0.81209 -0.69615 -1.75883 1.34661 -0.41329 -1.75753 1.27573 -0.48726 
-1.75673 0.86172 -0.69203 -1.75543 1.06273 -0.62963 -1.75187 1.19655 -0.55532 
-1.75029 0.91097 -0.68583 -1.73933 1.11303 -0.61604 -1.73855 0.96371 -0.67894 
-1.73719 1.31562 -0.46697 -1.73617 1.38377 -0.39063 -1.73324 1.23996 -0.53754 
-1.73004 1.44451 -0.30898 -1.72634 0.71221 -0.72442 -1.72524 1.0157 -0.66964 
-1.72411 1.15767 -0.60123 -1.72392 0.76227 -0.72441 -1.72 0.81243 -0.72234 
-1.7153 1.35425 -0.44524 -1.7148 0.8621 -0.71814 -1.71328 1.28203 -0.51805 
-1.71223 1.41932 -0.36669 -1.71041 1.06679 -0.65795 -1.70645 1.20184 -0.58504 
-1.70368 0.9144 -0.71381 -1.69411 1.11683 -0.64392 -1.69236 1.32175 -0.49752 
-1.69228 1.3911 -0.42226 -1.69159 0.96708 -0.70649 -1.68746 1.24503 -0.56688 
-1.6871 1.45316 -0.34156 -1.68363 0.71221 -0.74862 -1.68089 0.66199 -0.74865 
-1.68089 0.76243 -0.74865 -1.67777 1.01927 -0.69675 -1.67741 1.16182 -0.62923 
-1.67696 0.81253 -0.74645 -1.67028 1.35998 -0.47546 -1.66755 1.28664 -0.54693 
-1.66694 0.8651 -0.74412 -1.66259 1.07024 -0.68461 -1.65955 1.20568 -0.61262 
-1.65561 0.91723 -0.73927 -1.65452 1.44451 -0.3845 -1.64752 1.11947 -0.6696 
-1.64631 1.32609 -0.52604 -1.64291 0.96996 -0.73161 -1.64055 1.2483 -0.59412 
-1.63979 0.71221 -0.77068 -1.63693 0.66193 -0.77063 -1.63693 0.76249 -0.77063 
-1.6338 1.41527 -0.4394 -1.63053 1.16429 -0.65451 -1.62891 1.02192 -0.72137 
-1.62779 0.81503 -0.77043 -1.62048 1.28956 -0.5738 -1.61745 0.8676 -0.76761 
-1.61488 1.07196 -0.70839 -1.6122 1.20818 -0.63744 -1.61078 1.38294 -0.49222 
-1.60623 0.91945 -0.76214 -1.59971 1.12096 -0.69301 -1.59492 0.71221 -0.79057 
-1.59492 1.46656 -0.4001 -1.59321 0.97212 -0.754 -1.59321 0.97212 1.02061 
-1.59291 1.25057 -0.61853 -1.58667 0.65963 -0.79245 -1.58667 0.7648 -0.79245 
-1.58607 1.34806 -0.54193 -1.58218 1.16569 -0.67756 -1.58003 1.02267 -0.74325 
-1.57737 0.60719 -0.79171 -1.57737 0.81723 -0.79171 -1.57302 1.43634 -0.45446 
-1.56703 0.86937 -0.78834 -1.56703 0.86937 1.05495 -1.56576 1.07261 -0.7299 
-1.5637 1.20926 -0.66005 -1.55818 1.30927 -0.59046 -1.55568 0.92106 -0.78235 
-1.55568 0.92106 1.04896 -1.55079 1.12129 -0.71406 -1.54955 1.40298 -0.50627 
-1.54912 0.71221 -0.80824 -1.54336 0.97216 -0.77377 -1.54336 0.97216 1.04038 
-1.54067 0.65959 -0.80975 -1.54067 0.76484 -0.80975 -1.53299 1.16583 -0.69816 
-1.53101 0.6069 -0.80865 -1.53101 0.81752 -0.80865 -1.53101 0.81752 1.07527 
-1.5301 1.02252 -0.76261 -1.5301 1.02252 1.02923 -1.52986 1.26928 -0.63402 
-1.52264 1.36613 -0.55664 -1.52046 0.55477 -0.80489 -1.52046 0.86965 -0.80489 
-1.52046 0.86965 1.0715 -1.51593 1.072 -0.74892 -1.51593 1.072 1.01553 
-1.51114 1.45402 -0.46701 -1.50817 0.92247 -0.79847 -1.50817 0.92247 1.06508 
-1.50252 0.71221 -0.82363 -1.50091 1.12046 -0.73272 -1.50091 1.12046 0.99933 
-1.49968 1.22672 -0.67457 -1.49562 0.9735 -0.78942 -1.49562 0.9735 1.05603 
-1.4943 1.32627 -0.60383 -1.4936 0.65946 -0.82484 -1.4936 0.76496 -0.82484 
-1.4936 0.76496 1.09145 -1.48486 1.41957 -0.51886 -1.48388 0.60686 -0.82331 
-1.48388 0.81756 -0.82331 -1.48388 0.81756 1.08992 -1.48198 1.02399 -0.77775 
-1.48198 1.02399 1.04437 -1.47229 0.55373 -0.81919 -1.47229 0.8707 -0.81919 
-1.47229 0.8707 1.08581 -1.4683 1.18239 -0.7113 -1.4683 1.18239 0.97791 
-1.46759 1.07334 -0.76357 -1.46759 1.07334 1.03018 -1.46486 1.28528 -0.64629 
-1.45992 0.50106 -0.81225 -1.45992 0.92336 -0.81225 -1.45992 0.92336 1.07886 
-1.4573 1.38149 -0.56813 -1.45521 0.71221 -0.83673 -1.45521 0.71221 1.10334 
-1.44688 0.97439 -0.80275 -1.44688 0.97439 1.06936 -1.44612 0.65942 -0.83752 
-1.44612 0.65942 1.10414 -1.44612 0.765 -0.83752 -1.44612 0.765 1.10414 
-1.44551 1.46861 -0.47779 -1.43498 0.60626 -0.8358 -1.43498 0.60626 1.10241 
-1.43498 0.81816 -0.8358 -1.43498 0.81816 1.10241 -1.43433 1.2418 -0.68536 
-1.43433 1.2418 0.95197 -1.43318 1.02467 -0.79057 -1.43318 1.02467 1.05719 
-1.4301 1.12837 -0.7495 -1.4301 1.12837 1.01611 -1.42914 1.34047 -0.61385 
-1.42914 1.34047 0.88046 -1.42318 0.55314 -0.83116 -1.42318 0.55314 1.09777 
-1.42318 0.87128 -0.83116 -1.42318 0.87128 1.09777 -1.4189 1.4329 -0.52843 
-1.41104 0.50071 -0.82364 -1.41104 0.50071 1.09025 -1.41104 0.92372 -0.82364 
-1.41104 0.92372 1.09025 -1.40732 0.71221 -0.84748 -1.40732 0.71221 1.11409 
-1.39916 1.29838 -0.65503 -1.39916 1.29838 0.92164 -1.39782 0.44976 -0.81362 
-1.39782 0.44976 1.08024 -1.39782 0.97467 -0.81362 -1.39782 0.97467 1.08024 
-1.39677 0.23511 0.99256 -1.39677 1.18931 -0.72595 -1.39677 1.18931 0.99256 
-1.39669 0.65899 -0.84809 -1.39669 0.65899 1.1147 -1.39669 0.76543 -0.84809 
-1.39669 0.76543 1.1147 -1.39608 0.34421 1.04478 -1.39608 1.08021 -0.77816 
-1.39608 1.08021 1.04478 -1.39135 1.39391 -0.57607 -1.38551 0.60592 -0.84581 
-1.38551 0.60592 1.11243 -1.38551 0.8185 -0.84581 -1.38551 0.8185 1.11243 
-1.38129 1.47939 -0.48545 -1.37383 0.55317 -0.84065 -1.37383 0.55317 1.10726 
-1.37383 0.87125 -0.84065 -1.37383 0.87125 1.10726 -1.36299 1.35181 -0.62047 
-1.36299 1.35181 0.88708 -1.36181 0.17637 0.96427 -1.36181 1.24805 -0.69766 
-1.36181 1.24805 0.96427 -1.36166 0.50089 -0.83262 -1.36166 0.50089 1.09923 
-1.36166 0.92354 -0.83262 -1.36166 0.92354 1.09923 -1.36081 0.39423 1.06969 
-1.36081 1.0302 -0.80308 -1.36081 1.0302 1.06969 -1.35896 0.71221 -0.85587 
-1.35896 0.71221 1.12248 -1.35813 0.29037 1.02816 -1.35813 1.13405 -0.76155 
-1.35813 1.13405 1.02816 -1.35397 1.4421 -0.5354 -1.34818 0.65895 -0.85598 
-1.34818 0.65895 1.12259 -1.34818 0.76547 -0.85598 -1.34818 0.76547 1.12259 
-1.33671 0.60565 -0.85318 -1.33671 0.60565 1.11979 -1.33671 0.81877 -0.85318 
-1.33671 0.81877 1.11979 -1.32606 0.12114 0.93185 -1.32606 1.30329 -0.66524 
-1.32606 1.30329 0.93185 -1.32601 1.40182 -0.58188 -1.3249 0.44505 -0.82374 
-1.3249 0.44505 1.09035 -1.3249 0.97938 -0.82374 -1.3249 0.97938 1.09035 
-1.32487 0.55292 -0.84748 -1.32487 0.55292 1.11409 -1.32487 0.8715 -0.84748 
-1.32487 0.8715 1.11409 -1.32361 0.2304 1.00247 -1.32361 1.19403 -0.73586 
-1.32361 1.19403 1.00247 -1.32312 0.33959 1.05464 -1.32312 1.08484 -0.78803 
-1.32312 1.08484 1.05464 -1.31025 0.71221 -0.86188 -1.31025 0.71221 1.12849 
-1.29905 0.65885 -0.86149 -1.29905 0.65885 1.1281 -1.29905 0.76558 -0.86149 
-1.29905 0.76558 1.1281 -1.28848 0.17305 0.97205 -1.28848 1.25138 -0.70544 
-1.28848 1.25138 0.97205 -1.28843 1.44814 -0.53946 -1.28783 0.06707 0.89362 
-1.28783 1.35736 -0.62701 -1.28783 1.35736 0.89362 -1.28763 0.39043 -0.8105 
-1.28763 0.39043 1.07711 -1.28763 1.034 -0.8105 -1.28763 1.034 1.07711 
-1.28759 0.60564 -0.85814 -1.28759 0.60564 1.12475 -1.28759 0.81879 -0.85814 
-1.28759 0.81879 1.12475 -1.28716 0.49909 -0.84084 -1.28716 0.49909 1.10745 
-1.28716 0.92534 -0.84084 -1.28716 0.92534 1.10745 -1.28538 0.28695 1.03542 
-1.28538 1.13747 -0.76881 -1.28538 1.13747 1.03542 -1.2613 0.71221 -0.86549 
-1.2613 0.71221 1.1321 -1.25047 0.1174 0.93626 -1.25047 1.30702 -0.66965 
-1.25047 1.30702 0.93626 -1.25047 0.22804 1.00745 -1.25047 1.19638 -0.74083 
-1.25047 1.19638 1.00745 -1.25043 0.01886 0.85289 -1.25043 1.40556 -0.58628 
-1.25002 0.44384 -0.82927 -1.25002 0.44384 1.09588 -1.25002 0.98059 -0.82927 
-1.25002 0.98059 1.09588 -1.25002 0.33727 -0.79297 -1.25002 0.33727 1.05958 
-1.25002 1.08716 -0.79297 -1.25002 1.08716 1.05958 -1.25 0.55171 -0.85301 
-1.25 0.55171 1.11962 -1.25 0.87271 -0.85301 -1.25 0.87271 1.11962 
-1.24999 0.65881 -0.86455 -1.24999 0.65881 1.13116 -1.24999 0.76561 -0.86455 
-1.24999 0.76561 1.13116 -1.21223 -0.02586 0.80803 -1.21223 0.06522 0.8958 
-1.21223 0.17147 0.9745 -1.21223 0.28581 -0.77123 -1.21223 0.28581 1.03784 
-1.21223 0.38951 -0.81319 -1.21223 0.38951 1.07981 -1.21223 0.49849 -0.84359 
-1.21223 0.49849 1.1102 -1.21223 0.60533 -0.86097 -1.21223 0.60533 1.12758 
-1.21223 0.71221 -0.86669 -1.21223 0.71221 1.13331 -1.21223 0.81909 -0.86097 
-1.21223 0.81909 1.12758 -1.21223 0.92594 -0.84359 -1.21223 0.92594 1.1102 
-1.21223 1.03492 -0.81319 -1.21223 1.03492 1.07981 -1.21223 1.13861 -0.77123 
-1.21223 1.13861 1.03784 -1.21223 1.25295 -0.70789 -1.21223 1.25295 0.9745 
-1.21223 1.35921 -0.62919 -1.21223 1.35921 0.8958 -1.21223 1.45028 -0.54142 
-1.17447 0.65881 -0.86455 -1.17447 0.65881 1.13116 -1.17447 0.76561 -0.86455 
-1.17447 0.76561 1.13116 -1.17447 0.55171 -0.85301 -1.17447 0.55171 1.11962 
-1.17447 0.87271 -0.85301 -1.17447 0.87271 1.11962 -1.17445 0.33727 -0.79297 
-1.17445 0.33727 1.05958 -1.17445 1.08716 -0.79297 -1.17445 1.08716 1.05958 
-1.17445 0.44384 -0.82927 -1.17445 0.44384 1.09588 -1.17445 0.98059 -0.82927 
-1.17445 0.98059 1.09588 -1.17403 0.01886 0.85289 -1.17403 1.40556 -0.58628 
-1.174 0.22804 -0.74083 -1.174 0.22804 1.00745 -1.174 1.19638 -0.74083 
-1.174 1.19638 1.00745 -1.174 0.1174 0.93626 -1.174 1.30702 -0.66965 
-1.174 1.30702 0.93626 -1.16317 0.71221 -0.86549 -1.16317 0.71221 1.1321 
-1.13909 0.28695 -0.76881 -1.13909 0.28695 1.03542 -1.13909 1.13747 -0.76881 
-1.13909 1.13747 1.03542 -1.13731 0.49909 -0.84084 -1.13731 0.49909 1.10745 
-1.13731 0.92534 -0.84084 -1.13731 0.92534 1.10745 -1.13687 0.60564 -0.85814 
-1.13687 0.60564 1.12475 -1.13687 0.81879 -0.85814 -1.13687 0.81879 1.12475 
-1.13683 0.39043 -0.8105 -1.13683 0.39043 1.07711 -1.13683 1.034 -0.8105 
-1.13683 1.034 1.07711 -1.13664 0.06707 0.89362 -1.13664 1.35736 -0.62701 
-1.13664 1.35736 0.89362 -1.13604 -0.02371 0.80607 -1.13604 1.44814 -0.53946 
-1.13598 0.17305 0.97205 -1.13598 1.25138 -0.70544 -1.13598 1.25138 0.97205 
-1.12542 0.65885 -0.86149 -1.12542 0.65885 1.1281 -1.12542 0.76558 -0.86149 
-1.12542 0.76558 1.1281 -1.11422 0.71221 -0.86188 -1.11422 0.71221 1.12849 
-1.10864 -0.06229 0.75733 -1.10864 1.48672 -0.49072 -1.10134 0.33959 -0.78803 
-1.10134 0.33959 1.05464 -1.10134 1.08484 -0.78803 -1.10134 1.08484 1.05464 
-1.10086 0.2304 -0.73586 -1.10086 0.2304 1.00247 -1.10086 1.19403 -0.73586 
-1.10086 1.19403 1.00247 -1.0996 0.55292 -0.84748 -1.0996 0.55292 1.11409 
-1.0996 0.8715 -0.84748 -1.0996 0.8715 1.11409 -1.09956 0.44505 -0.82374 
-1.09956 0.44505 1.09035 -1.09956 0.97938 -0.82374 -1.09956 0.97938 1.09035 
-1.09845 0.0226 0.84849 -1.09845 1.40182 -0.58188 -1.09841 0.12114 0.93185 
-1.09841 1.30329 -0.66524 -1.09841 1.30329 0.93185 -1.08776 0.60565 -0.85318 
-1.08776 0.60565 1.11979 -1.08776 0.81877 -0.85318 -1.08776 0.81877 1.11979 
-1.08171 -0.0973 0.70572 -1.07629 0.65895 -0.85598 -1.07629 0.65895 1.12259 
-1.07629 0.76547 -0.85598 -1.07629 0.76547 1.12259 -1.0705 -0.01768 0.80201 
-1.0705 1.4421 -0.5354 -1.06634 0.29037 -0.76155 -1.06634 0.29037 1.02816 
-1.06634 1.13405 -0.76155 -1.06634 1.13405 1.02816 -1.0655 0.71221 -0.85587 
-1.0655 0.71221 1.12248 -1.06366 0.39423 -0.80308 -1.06366 0.39423 1.06969 
-1.06366 1.0302 -0.80308 -1.06366 1.0302 1.06969 -1.0628 0.50089 -0.83262 
-1.0628 0.50089 1.09923 -1.0628 0.92354 -0.83262 -1.0628 0.92354 1.09923 
-1.06266 0.17637 -0.69766 -1.06266 0.17637 0.96427 -1.06266 1.24805 -0.69766 
-1.06266 1.24805 0.96427 -1.06148 0.07261 0.88708 -1.06148 1.35181 -0.62047 
-1.06148 1.35181 0.88708 -1.05064 0.55317 -0.84065 -1.05064 0.55317 1.10726 
-1.05064 0.87125 -0.84065 -1.05064 0.87125 1.10726 -1.04692 -0.1156 0.6694 
-1.04318 -0.05497 0.75206 -1.04318 1.47939 -0.48545 -1.03895 0.60592 -0.84581 
-1.03895 0.60592 1.11243 -1.03895 0.8185 -0.84581 -1.03895 0.8185 1.11243 
-1.03312 0.03052 0.84268 -1.03312 1.39391 -0.57607 -1.02839 0.34421 -0.77816 
-1.02839 0.34421 1.04478 -1.02839 1.08021 -0.77816 -1.02839 1.08021 1.04478 
-1.02778 0.65899 -0.84809 -1.02778 0.65899 1.1147 -1.02778 0.76543 -0.84809 
-1.02778 0.76543 1.1147 -1.0277 0.23511 -0.72595 -1.0277 0.23511 0.99256 
-1.0277 1.18931 -0.72595 -1.0277 1.18931 0.99256 -1.02665 0.44976 -0.81362 
-1.02665 0.44976 1.08024 -1.02665 0.97467 -0.81362 -1.02665 0.97467 1.08024 
-1.02531 0.12604 -0.65503 -1.02531 0.12604 0.92164 -1.02531 1.29838 -0.65503 
-1.02531 1.29838 0.92164 -1.01714 -0.0886 0.69956 -1.01714 0.71221 -0.84748 
-1.01714 0.71221 1.11409 -1.01343 0.50071 -0.82364 -1.01343 0.50071 1.09025 
-1.01343 0.92372 -0.82364 -1.01343 0.92372 1.09025 -1.00557 -0.00847 0.79505 
-1.00557 1.4329 -0.52843 -1.00129 0.55314 -0.83116 -1.00129 0.55314 1.09777 
-1.00129 0.87128 -0.83116 -1.00129 0.87128 1.09777 -0.99533 0.08395 0.88046 
-0.99533 1.34047 -0.61385 -0.99533 1.34047 0.88046 -0.99436 0.29605 -0.7495 
-0.99436 0.29605 1.01611 -0.99436 1.12837 -0.7495 -0.99436 1.12837 1.01611 
-0.99129 0.39975 -0.79057 -0.99129 0.39975 1.05719 -0.99129 1.02467 -0.79057 
-0.99129 1.02467 1.05719 -0.99014 0.18262 -0.68536 -0.99014 0.18262 0.95197 
-0.99014 1.2418 -0.68536 -0.99014 1.2418 0.95197 -0.98948 0.60626 -0.8358 
-0.98948 0.60626 1.10241 -0.98948 0.81816 -0.8358 -0.98948 0.81816 1.10241 
-0.98272 -0.10503 0.66193 -0.97896 -0.04419 0.7444 -0.97896 1.46861 -0.47779 
-0.97835 0.65942 -0.83752 -0.97835 0.65942 1.10414 -0.97835 0.765 -0.83752 
-0.97835 0.765 1.10414 -0.97758 0.45003 -0.80275 -0.97758 0.45003 1.06936 
-0.97758 0.97439 -0.80275 -0.97758 0.97439 1.06936 -0.96925 0.71221 -0.83673 
-0.96925 0.71221 1.10334 -0.96717 0.04294 0.83474 -0.96717 1.38149 -0.56813 
-0.96455 0.50106 -0.81225 -0.96455 0.50106 1.07886 -0.96455 0.92336 -0.81225 
-0.96455 0.92336 1.07886 -0.95961 0.13914 -0.64629 -0.95961 0.13914 0.9129 
-0.95961 1.28528 -0.64629 -0.95961 1.28528 0.9129 -0.95688 0.35108 -0.76357 
-0.95688 0.35108 1.03018 -0.95688 1.07334 -0.76357 -0.95688 1.07334 1.03018 
-0.95616 0.24203 -0.7113 -0.95616 0.24203 0.97791 -0.95616 1.18239 -0.7113 
-0.95616 1.18239 0.97791 -0.95341 -0.07646 0.69098 -0.95218 0.55373 -0.81919 
-0.95218 0.55373 1.08581 -0.95218 0.8707 -0.81919 -0.95218 0.8707 1.08581 
-0.94249 0.40043 -0.77775 -0.94249 0.40043 1.04437 -0.94249 1.02399 -0.77775 
-0.94249 1.02399 1.04437 -0.94058 0.60686 -0.82331 -0.94058 0.60686 1.08992 
-0.94058 0.81756 -0.82331 -0.94058 0.81756 1.08992 -0.93961 0.00485 0.78547 
-0.93961 1.41957 -0.51886 -0.93086 0.65946 -0.82484 -0.93086 0.65946 1.09145 
-0.93086 0.76496 -0.82484 -0.93086 0.76496 1.09145 -0.93017 0.09816 0.87045 
-0.93017 1.32627 -0.60383 -0.93017 1.32627 0.87045 -0.92885 0.45092 -0.78942 
-0.92885 0.45092 1.05603 -0.92885 0.9735 -0.78942 -0.92885 0.9735 1.05603 
-0.92479 0.1977 -0.67457 -0.92479 0.1977 0.94118 -0.92479 1.22672 -0.67457 
-0.92479 1.22672 0.94118 -0.92356 0.30396 -0.73272 -0.92356 0.30396 0.99933 
-0.92356 1.12046 -0.73272 -0.92356 1.12046 0.99933 -0.92195 0.71221 -0.82363 
-0.92195 0.71221 1.09025 -0.91851 -0.09074 0.65195 -0.9163 0.50195 -0.79847 
-0.9163 0.50195 1.06508 -0.9163 0.92247 -0.79847 -0.9163 0.92247 1.06508 
-0.91332 -0.02959 0.73362 -0.91332 1.45402 -0.46701 -0.90853 0.35242 -0.74892 
-0.90853 0.35242 1.01553 -0.90853 1.072 -0.74892 -0.90853 1.072 1.01553 
-0.90401 0.55477 -0.80489 -0.90401 0.55477 1.0715 -0.90401 0.86965 -0.80489 
-0.90401 0.86965 1.0715 -0.90182 0.05829 0.82326 -0.90182 1.36613 -0.55664 
-0.90182 1.36613 0.82326 -0.89461 0.15515 -0.63402 -0.89461 0.15515 0.90063 
-0.89461 1.26928 -0.63402 -0.89461 1.26928 0.90063 -0.89437 0.40191 -0.76261 
-0.89437 0.40191 1.02923 -0.89437 1.02252 -0.76261 -0.89437 1.02252 1.02923 
-0.89345 0.6069 -0.80865 -0.89345 0.6069 1.07527 -0.89345 0.81752 -0.80865 
-0.89345 0.81752 1.07527 -0.89148 0.25859 -0.69816 -0.89148 0.25859 0.96478 
-0.89148 1.16583 -0.69816 -0.89148 1.16583 0.96478 -0.89079 -0.06095 0.68002 
-0.88447 -0.10266 0.61138 -0.8838 0.65959 -0.80975 -0.8838 0.65959 1.07637 
-0.8838 0.76484 -0.80975 -0.8838 0.76484 1.07637 -0.88111 0.45227 -0.77377 
-0.88111 0.45227 1.04038 -0.88111 0.97216 -0.77377 -0.88111 0.97216 1.04038 
-0.87534 0.71221 -0.80824 -0.87534 0.71221 1.07485 -0.87491 0.02144 0.77288 
-0.87368 0.30313 -0.71406 -0.87368 0.30313 0.98068 -0.87368 1.12129 -0.71406 
-0.87368 1.12129 0.98068 -0.86879 0.50337 -0.78235 -0.86879 0.50337 1.04896 
-0.86879 0.92106 -0.78235 -0.86879 0.92106 1.04896 -0.86629 0.11515 -0.59046 
-0.86629 0.11515 0.85708 -0.86629 1.30927 -0.59046 -0.86629 1.30927 0.85708 
-0.86077 0.21516 -0.66005 -0.86077 0.21516 0.92666 -0.86077 1.20926 -0.66005 
-0.86077 1.20926 0.92666 -0.85871 0.35181 -0.7299 -0.85871 0.35181 0.99652 
-0.85871 1.07261 -0.7299 -0.85871 1.07261 0.99652 -0.85744 0.55506 -0.78834 
-0.85744 0.55506 1.05495 -0.85744 0.86937 -0.78834 -0.85744 0.86937 1.05495 
-0.85658 -0.07335 0.63966 -0.85145 -0.01192 0.72107 -0.8471 0.60719 -0.79171 
-0.8471 0.60719 1.05832 -0.8471 0.81723 -0.79171 -0.8471 0.81723 1.05832 
-0.84444 0.40176 -0.74325 -0.84444 0.40176 1.00986 -0.84444 1.02267 -0.74325 
-0.84444 1.02267 1.00986 -0.84229 0.25873 -0.67756 -0.84229 0.25873 0.94417 
-0.84229 1.16569 -0.67756 -0.84229 1.16569 0.94417 -0.8384 0.07637 0.80854 
-0.8384 1.34806 0.80854 -0.83779 0.65963 -0.79245 -0.83779 0.65963 1.05906 
-0.83779 0.7648 -0.79245 -0.83779 0.7648 1.05906 -0.83156 0.17386 -0.61853 
-0.83156 0.17386 0.88515 -0.83156 1.25057 -0.61853 -0.83156 1.25057 0.88515 
-0.83126 0.45231 -0.754 -0.83126 0.45231 1.02061 -0.83126 0.97212 -0.754 
-0.83126 0.97212 1.02061 -0.82955 -0.04213 0.66671 -0.82955 0.71221 -0.79057 
-0.82955 0.71221 1.05719 -0.82476 0.30346 -0.69301 -0.82476 0.30346 0.95962 
-0.82476 1.12096 -0.69301 -0.82476 1.12096 0.95962 -0.82322 -0.08344 0.59764 
-0.81824 0.50497 -0.76214 -0.81824 0.50497 1.02875 -0.81824 0.91945 -0.76214 
-0.81824 0.91945 1.02875 -0.81369 0.04148 0.75883 -0.81227 0.21624 -0.63744 
-0.81227 0.21624 0.90405 -0.81227 1.20818 -0.63744 -0.81227 1.20818 0.90405 
-0.80959 0.35247 -0.70839 -0.80959 0.35247 0.975 -0.80959 1.07196 -0.70839 
-0.80959 1.07196 0.975 -0.80702 0.55683 -0.76761 -0.80702 0.55683 1.03423 
-0.80702 0.8676 -0.76761 -0.80702 0.8676 1.03423 -0.80399 0.13486 0.84041 
-0.80399 1.28956 0.84041 -0.79668 0.60939 -0.77043 -0.79668 0.60939 1.03704 
-0.79668 0.81503 -0.77043 -0.79668 0.81503 1.03704 -0.79598 -0.0526 0.62503 
-0.79556 0.4025 -0.72137 -0.79556 0.4025 0.98798 -0.79556 1.02192 -0.72137 
-0.79556 1.02192 0.98798 -0.79394 0.26013 -0.65451 -0.79394 0.26013 0.92112 
-0.79394 1.16429 -0.65451 -0.79394 1.16429 0.92112 -0.79067 0.00916 0.70602 
-0.78753 0.66193 -0.77063 -0.78753 0.66193 1.03724 -0.78753 0.76249 -0.77063 
-0.78753 0.76249 1.03724 -0.78468 0.71221 -0.77068 -0.78468 0.71221 1.0373 
-0.78391 0.17613 0.86074 -0.78391 1.2483 0.86074 -0.78156 0.45446 -0.73161 
-0.78156 0.45446 0.99823 -0.78156 0.96996 -0.73161 -0.78156 0.96996 0.99823 
-0.77816 0.09834 0.79265 -0.77816 1.32609 0.79265 -0.77694 0.30495 -0.6696 
-0.77694 0.30495 0.93621 -0.77694 1.11947 -0.6696 -0.77694 1.11947 0.93621 
-0.76995 -0.02008 0.65112 -0.76885 0.50719 -0.73927 -0.76885 0.50719 1.00588 
-0.76885 0.91723 -0.73927 -0.76885 0.91723 1.00588 -0.76492 0.21874 0.87923 
-0.76492 1.20568 0.87923 -0.76188 0.35419 -0.68461 -0.76188 0.35419 0.95123 
-0.76188 1.07024 -0.68461 -0.76188 1.07024 0.95123 -0.75753 0.55932 -0.74412 
-0.75753 0.55932 1.01073 -0.75753 0.8651 -0.74412 -0.75753 0.8651 1.01073 
-0.75692 0.13778 0.81354 -0.75692 1.28664 0.81354 -0.75419 0.06444 0.74207 
-0.75419 1.35998 0.74207 -0.74751 0.61189 -0.74645 -0.74751 0.61189 1.01306 
-0.74751 0.81253 -0.74645 -0.74751 0.81253 1.01306 -0.74705 0.2626 -0.62923 
-0.74705 0.2626 0.89584 -0.74705 1.16182 0.89584 -0.7467 0.40515 -0.69675 
-0.7467 0.40515 0.96336 -0.7467 1.01927 -0.69675 -0.7467 1.01927 0.96336 
-0.74358 0.66199 -0.74865 -0.74358 0.66199 1.01526 -0.74358 0.76243 -0.74865 
-0.74358 0.76243 1.01526 -0.74084 0.71221 -0.74862 -0.74084 0.71221 1.01523 
-0.73701 0.17939 0.83349 -0.73701 1.24503 0.83349 -0.73288 0.45734 -0.70649 
-0.73288 0.45734 0.9731 -0.73288 0.96708 -0.70649 -0.73288 0.96708 0.9731 
-0.73218 0.03332 0.68888 -0.73211 0.10268 0.76413 -0.73211 1.32175 0.76413 
-0.73036 0.3076 -0.64392 -0.73036 0.3076 0.91053 -0.73036 1.11683 0.91053 
-0.72079 0.51003 -0.71381 -0.72079 0.51003 0.98042 -0.72079 0.9144 -0.71381 
-0.72079 0.9144 0.98042 -0.71802 0.22258 0.85165 -0.71802 1.20184 0.85165 
-0.71405 0.35764 -0.65795 -0.71405 0.35764 0.92457 -0.71405 1.06679 -0.65795 
-0.71405 1.06679 0.92457 -0.71119 0.1424 0.78466 -0.71119 1.28203 0.78466 
-0.70966 0.56232 -0.71814 -0.70966 0.56232 0.98475 -0.70966 0.8621 -0.71814 
-0.70966 0.8621 0.98475 -0.70916 0.07018 0.71185 -0.70916 1.35425 0.71185 
-0.70447 0.61199 -0.72234 -0.70447 0.61199 0.98895 -0.70447 0.81243 -0.72234 
-0.70447 0.81243 0.98895 -0.70055 0.66215 -0.72441 -0.70055 0.66215 0.99102 
-0.70055 0.76227 -0.72441 -0.70055 0.76227 0.99102 -0.70035 0.26676 0.86784 
-0.70035 1.15767 0.86784 -0.69923 0.40873 -0.66964 -0.69923 0.40873 0.93625 
-0.69923 1.0157 -0.66964 -0.69923 1.0157 0.93625 -0.69813 0.71221 -0.72442 
-0.69813 0.71221 0.99103 -0.69123 0.18446 0.80415 -0.69123 1.23996 0.80415 
-0.68728 0.10881 0.73358 -0.68728 1.31562 0.73358 -0.68592 0.46072 -0.67894 
-0.68592 0.46072 0.94555 -0.68592 0.96371 -0.67894 -0.68592 0.96371 0.94555 
-0.68514 0.31139 0.88265 -0.68514 1.11303 0.88265 -0.67418 0.51346 -0.68583 
-0.67418 0.51346 0.95245 -0.67418 0.91097 -0.68583 -0.67418 0.91097 0.95245 
-0.67259 0.22787 0.82193 -0.67259 1.19655 0.82193 -0.66904 0.36169 0.89625 
-0.66904 1.06273 0.89625 -0.66774 0.56271 -0.69203 -0.66774 0.56271 0.95864 
-0.66774 0.86172 -0.69203 -0.66774 0.86172 0.95864 -0.66694 0.14869 0.75387 
-0.66694 1.27573 0.75387 -0.66267 0.61233 -0.69615 -0.66267 0.61233 0.96277 
-0.66267 0.81209 -0.69615 -0.66267 0.81209 0.96277 -0.65897 0.66221 -0.6982 
-0.65897 0.66221 0.96481 -0.65897 0.76221 -0.6982 -0.65897 0.76221 0.96481 
-0.65666 0.71221 -0.69816 -0.65666 0.71221 0.96478 -0.65633 0.27156 0.83814 
-0.65633 1.15287 0.83814 -0.65428 0.41331 -0.64086 -0.65428 0.41331 0.90748 
-0.65428 1.01112 0.90748 -0.6472 0.19111 0.77299 -0.6472 1.23331 0.77299 
-0.64142 0.31632 0.85264 -0.64142 1.10811 0.85264 -0.64121 0.46552 -0.64969 
-0.64121 0.46552 0.9163 -0.64121 0.9589 0.9163 -0.63304 0.51363 -0.65732 
-0.63304 0.51363 0.92394 -0.63304 0.9108 -0.65732 -0.63304 0.9108 0.92394 
-0.62977 0.23366 0.79036 -0.62977 1.19077 0.79036 -0.6266 0.56296 -0.66341 
-0.6266 0.56296 0.93002 -0.6266 0.86147 -0.66341 -0.6266 0.86147 0.93002 
-0.6253 0.36701 0.86566 -0.6253 1.05741 0.86566 -0.62142 0.6129 -0.66736 
-0.62142 0.6129 0.93398 -0.62142 0.81152 -0.66736 -0.62142 0.81152 0.93398 
-0.61774 0.66285 -0.66928 -0.61774 0.66285 0.93589 -0.61774 0.76157 -0.66928 
-0.61774 0.76157 0.93589 -0.61653 0.71221 -0.6699 -0.61653 0.71221 0.93651 
-0.6137 0.27761 0.80627 -0.6137 1.14682 0.80627 -0.61093 0.41874 0.87648 
-0.61093 1.00568 0.87648 -0.6014 0.46622 0.88588 -0.6014 0.9582 0.88588 
-0.59932 0.32237 0.82059 -0.59932 1.10205 0.82059 -0.59335 0.5143 -0.62683 
-0.59335 0.5143 0.89344 -0.59335 0.91013 0.89344 -0.58862 1.18361 0.75692 
-0.58671 0.56382 -0.63266 -0.58671 0.56382 0.89927 -0.58671 0.8606 -0.63266 
-0.58671 0.8606 0.89927 -0.58347 0.37334 0.83318 -0.58347 1.05108 0.83318 
-0.58166 0.61373 -0.63655 -0.58166 0.61373 0.90316 -0.58166 0.8107 -0.63655 
-0.58166 0.8107 0.90316 -0.57898 0.66291 -0.63907 -0.57898 0.66291 0.90568 
-0.57898 0.76152 -0.63907 -0.57898 0.76152 0.90568 -0.57784 0.71221 -0.6397 
-0.57784 0.71221 0.90632 -0.57302 1.13977 0.77252 -0.57244 0.41996 0.84412 
-0.57244 1.00446 0.84412 -0.56293 0.46754 0.8534 -0.56293 0.95689 0.8534 
-0.55895 0.32953 0.78659 -0.55895 1.0949 0.78659 -0.55521 0.51546 0.86105 
-0.55521 0.90896 0.86105 -0.5486 0.56507 0.86675 -0.5486 0.85935 0.86675 
-0.54646 0.37532 0.79908 -0.54646 1.0491 0.79908 -0.54428 0.61384 -0.60437 
-0.54428 0.61384 0.87098 -0.54428 0.81058 0.87098 -0.54157 0.66309 -0.60683 
-0.54157 0.66309 0.87344 -0.54157 0.76134 -0.60683 -0.54157 0.76134 0.87344 
-0.54068 0.71221 -0.60765 -0.54068 0.71221 0.87426 -0.53558 0.42193 0.80997 
-0.53558 1.0025 0.80997 -0.52632 0.46923 0.81922 -0.52632 0.95519 0.81922 
-0.51871 0.51712 0.82683 -0.51871 0.9073 0.82683 -0.51278 0.56548 0.83276 
-0.51278 0.85894 0.83276 -0.51236 1.05108 0.76207 -0.50853 0.61419 0.83701 
-0.50853 0.81023 0.83701 -0.50598 0.66314 -0.57295 -0.50598 0.66314 0.83956 
-0.50598 0.76128 0.83956 -0.50513 0.71221 -0.5738 -0.50513 0.71221 0.84041 
-0.50142 0.41996 0.7731 -0.50142 1.00446 0.7731 -0.49214 0.46754 0.78261 
-0.49214 0.95689 0.78261 -0.48449 0.51546 0.79033 -0.48449 0.90896 0.79033 
-0.47879 0.56507 0.79694 -0.47879 0.85935 0.79694 -0.47456 0.61384 0.80126 
-0.47456 0.81058 0.80126 -0.4721 0.66309 0.80397 -0.4721 0.76134 0.80397 
-0.47128 0.71221 0.80486 -0.45966 0.9582 0.74414 -0.4521 0.5143 0.75219 
-0.4521 0.91013 0.75219 -0.44627 0.56382 0.75883 -0.44627 0.8606 0.75883 
-0.44238 0.61373 0.76388 -0.44238 0.8107 0.76388 -0.43986 0.66291 0.76656 
-0.43986 0.76152 0.76656 -0.43922 0.71221 0.7677 -0.41552 0.56296 0.71894 
-0.41552 0.86147 0.71894 -0.41156 0.6129 0.72412 -0.41156 0.81152 0.72412 
-0.40965 0.66285 0.7278 -0.40965 0.76157 0.7278 -0.40903 0.71221 0.72901 
-0.38278 0.81209 0.68287 -0.38076 0.71221 0.68888 -0.38073 0.66221 0.68657 
-0.38073 0.76221 0.68657 -0.35452 0.76227 0.64499 -0.35451 0.71221 0.64741 
-2.10847 -0.91809 0.26032 -2.10033 -0.97075 0.2473 -2.0856 -0.91587 0.3097 
-2.07795 -0.9686 0.29699 -2.0677 -1.02056 0.28299 -2.06014 -0.91304 0.35777 
-2.05473 -1.0706 0.26897 -2.05282 -0.96572 0.34568 -2.04308 -1.01791 0.33186 
-2.03217 -0.90961 0.40438 -2.03095 -1.06888 0.31668 -2.02527 -0.96234 0.39263 
-2.01597 -1.01433 0.37933 -2.01594 -1.11811 0.30161 -2.00429 -1.06543 0.3645 
-2.00366 -0.90943 0.44552 -2.00084 -1.16293 0.28461 -1.99602 -0.95754 0.43734 
-1.99026 -1.11546 0.34819 -1.9872 -1.00976 0.42427 -1.97899 -0.85924 0.49184 
-1.97597 -1.06137 0.40951 -1.97556 -1.16046 0.3315 -1.97316 -0.90876 0.48521 
-1.9656 -0.95684 0.47716 -1.96237 -1.11167 0.39341 -1.95895 -1.20432 0.31363 
-1.9562 -1.00432 0.46762 -1.94757 -1.15631 0.3782 -1.94647 -0.85799 0.52995 
-1.94538 -1.05605 0.45326 -1.94077 -0.9076 0.52335 -1.94046 -1.24693 0.29464 
-1.93312 -0.95553 0.51562 -1.93236 -1.10674 0.43713 -1.93137 -1.20048 0.36053 
-1.92384 -1.0031 0.50611 -1.92013 -1.2882 0.27457 -1.91786 -1.1515 0.42222 
-1.91321 -1.24367 0.34155 -1.9129 -1.04972 0.49509 -1.91248 -0.85758 0.56577 
-1.90655 -0.90594 0.55984 -1.90165 -1.19519 0.40596 -1.90031 -1.10069 0.47924 
-1.89894 -0.95383 0.55223 -1.89326 -1.28528 0.32164 -1.88969 -1.00113 0.54298 
-1.88599 -1.14545 0.46485 -1.88387 -1.2386 0.38732 -1.88098 -0.80922 0.60399 
-1.8788 -1.04774 0.53209 -1.87666 -0.85799 0.59976 -1.87237 -1.32472 0.30039 
-1.87009 -1.1894 0.44878 -1.87005 -0.9076 0.59406 -1.86631 -1.09353 0.5196 
-1.86438 -1.28066 0.36736 -1.86233 -0.95553 0.58641 -1.85282 -1.0031 0.57714 
-1.85271 -1.23195 0.43135 -1.85224 -1.1384 0.50554 -1.84385 -1.32038 0.34645 
-1.8436 -0.80934 0.63617 -1.84179 -1.04972 0.56619 -1.83855 -1.38158 0.26487 
-1.83855 -0.85924 0.63228 -1.83664 -1.18225 0.48993 -1.83359 -1.27437 0.41161 
-1.83191 -0.90876 0.62646 -1.82594 -1.10069 0.5536 -1.82387 -0.95684 0.61889 
-1.82179 -1.35862 0.32436 -1.81953 -1.22495 0.47282 -1.81433 -1.00432 0.60949 
-1.8133 -1.31425 0.39127 -1.81156 -1.14545 0.53928 -1.80752 -0.76021 0.6689 
-1.80384 -0.81016 0.66699 -1.80096 -1.26642 0.45426 -1.80079 -1.43498 0.22711 
-1.79997 -1.05605 0.59867 -1.79866 -0.8601 0.66303 -1.79549 -1.1894 0.52338 
-1.79222 -0.90943 0.65695 -1.79157 -1.35289 0.36939 -1.78574 -1.41391 0.28788 
-1.78405 -0.95754 0.64931 -1.78384 -1.10674 0.58565 -1.78098 -1.30655 0.43427 
-1.77806 -1.23195 0.506 -1.77098 -1.00976 0.64049 -1.76893 -1.1515 0.57116 
-1.7686 -1.38974 0.34637 -1.76629 -0.76085 0.69782 -1.76259 -0.81073 0.69578 
-1.75963 -1.34524 0.41292 -1.75832 -1.27437 0.48688 -1.75752 -0.86035 0.69165 
-1.75622 -1.06137 0.62926 -1.75267 -1.19519 0.55494 -1.75108 -0.90961 0.68546 
-1.74012 -1.11167 0.61566 -1.73934 -0.96234 0.67857 -1.73798 -1.31425 0.46659 
-1.73696 -1.38241 0.39025 -1.73403 -1.2386 0.53716 -1.73084 -1.44314 0.30861 
-1.72713 -0.71085 0.72405 -1.72603 -1.01433 0.66926 -1.72491 -1.15631 0.60086 
-1.72471 -0.76091 0.72403 -1.72079 -0.81107 0.72197 -1.7161 -1.35289 0.44486 
-1.7156 -0.86074 0.71776 -1.71407 -1.28066 0.51768 -1.71303 -1.41796 0.36632 
-1.71121 -1.06543 0.65758 -1.70724 -1.20048 0.58466 -1.70447 -0.91304 0.71343 
-1.6949 -1.11546 0.64355 -1.69315 -1.32038 0.49715 -1.69308 -1.38974 0.42189 
-1.69238 -0.96572 0.70612 -1.68826 -1.24367 0.56651 -1.68789 -1.4518 0.34118 
-1.68442 -0.71085 0.74824 -1.68168 -0.76107 0.74827 -1.68168 -0.66063 0.74827 
-1.67856 -1.01791 0.69637 -1.67821 -1.16046 0.62885 -1.67775 -0.81117 0.74607 
-1.67107 -1.35862 0.47508 -1.66834 -1.28528 0.54655 -1.66773 -0.86374 0.74374 
-1.66339 -1.06888 0.68424 -1.66034 -1.20432 0.61224 -1.65641 -0.91587 0.73889 
-1.65532 -1.44314 0.38413 -1.64832 -1.11811 0.66923 -1.6471 -1.32472 0.52566 
-1.6437 -0.9686 0.73124 -1.64135 -1.24693 0.59375 -1.64058 -0.71085 0.77031 
-1.63773 -0.76113 0.77026 -1.63773 -0.66057 0.77026 -1.63459 -1.41391 0.43903 
-1.63132 -1.16293 0.65413 -1.6297 -1.02056 0.72099 -1.62858 -0.81367 0.77006 
-1.62128 -1.2882 0.57343 -1.61824 -0.86623 0.76724 -1.61568 -1.0706 0.70802 
-1.61299 -1.20682 0.63706 -1.61158 -1.38158 0.49185 -1.60702 -0.91809 0.76176 
-1.6005 -1.1196 0.69263 -1.59571 -1.46519 0.39972 -1.59571 -0.71085 0.7902 
-1.594 -0.97075 -1.02098 -1.594 -0.97075 0.75362 -1.5937 -1.2492 0.61816 
-1.58747 -0.76343 0.79208 -1.58747 -0.65827 0.79208 -1.58686 -1.3467 0.54156 
-1.58297 -1.16433 0.67718 -1.58082 -1.0213 0.74287 -1.57816 -0.81587 0.79133 
-1.57816 -0.60583 0.79133 -1.57381 -1.43498 0.45408 -1.56782 -0.868 -1.05532 
-1.56782 -0.868 0.78796 -1.56655 -1.07125 0.72953 -1.5645 -1.2079 0.65967 
-1.55897 -1.30791 0.59009 -1.55647 -0.9197 -1.04934 -1.55647 -0.9197 0.78198 
-1.55158 -1.11993 0.71369 -1.55035 -1.40162 0.50589 -1.54992 -0.71085 0.80786 
-1.54415 -0.97079 -1.04076 -1.54415 -0.97079 0.77339 -1.54146 -0.76347 0.80938 
-1.54146 -0.65822 0.80938 -1.53379 -1.16447 0.69779 -1.53181 -0.81616 -1.07564 
-1.53181 -0.81616 0.80828 -1.53181 -0.60554 0.80828 -1.53089 -1.02116 -1.0296 
-1.53089 -1.02116 0.76224 -1.53066 -1.26791 0.63365 -1.52344 -1.36477 0.55627 
-1.52125 -0.86829 -1.07188 -1.52125 -0.86829 0.80451 -1.52125 -0.55341 0.80451 
-1.51673 -1.07064 -1.01591 -1.51673 -1.07064 0.74854 -1.51194 -1.45266 0.46663 
-1.50896 -0.92111 -1.06546 -1.50896 -0.92111 0.7981 -1.50331 -0.71085 0.82326 
-1.5017 -1.1191 -0.99971 -1.5017 -1.1191 0.73234 -1.50047 -1.22536 0.67419 
-1.49641 -0.97214 -1.05641 -1.49641 -0.97214 0.78904 -1.49509 -1.3249 0.60346 
-1.4944 -0.7636 -1.09183 -1.4944 -0.7636 0.82447 -1.4944 -0.6581 0.82447 
-1.48565 -1.41821 0.51848 -1.48468 -0.8162 -1.09029 -1.48468 -0.8162 0.82293 
-1.48468 -0.6055 0.82293 -1.48277 -1.02263 -1.04474 -1.48277 -1.02263 0.77738 
-1.47308 -0.86933 -1.08618 -1.47308 -0.86933 0.81882 -1.47308 -0.55237 0.81882 
-1.4691 -1.18103 -0.97829 -1.4691 -1.18103 0.71093 -1.46838 -1.07198 -1.03055 
-1.46838 -1.07198 0.76319 -1.46565 -1.28392 0.64592 -1.46071 -0.922 -1.07923 
-1.46071 -0.922 0.81187 -1.46071 -0.4997 0.81187 -1.45809 -1.38013 0.56776 
-1.45601 -0.71085 -1.10371 -1.45601 -0.71085 0.83635 -1.44768 -0.97303 -1.06974 
-1.44768 -0.97303 0.80238 -1.44691 -0.76364 -1.10451 -1.44691 -0.76364 0.83715 
-1.44691 -0.65806 -1.10451 -1.44691 -0.65806 0.83715 -1.4463 -1.46725 0.47742 
-1.43578 -0.8168 -1.10278 -1.43578 -0.8168 0.83542 -1.43578 -0.6049 -1.10278 
-1.43578 -0.6049 0.83542 -1.43512 -1.24044 -0.95234 -1.43512 -1.24044 0.68498 
-1.43397 -1.02331 -1.05756 -1.43397 -1.02331 0.7902 -1.4309 -1.12701 -1.01649 
-1.4309 -1.12701 0.74912 -1.42993 -1.33911 -0.88084 -1.42993 -1.33911 0.61348 
-1.42398 -0.86992 -1.09815 -1.42398 -0.86992 0.83079 -1.42398 -0.55178 -1.09815 
-1.42398 -0.55178 0.83079 -1.41969 -1.43154 0.52806 -1.41183 -0.92235 -1.09063 
-1.41183 -0.92235 0.82326 -1.41183 -0.49935 -1.09063 -1.41183 -0.49935 0.82326 
-1.40812 -0.71085 -1.11447 -1.40812 -0.71085 0.8471 -1.39995 -1.29702 -0.92201 
-1.39995 -1.29702 0.65465 -1.39861 -0.9733 -1.08061 -1.39861 -0.9733 0.81325 
-1.39861 -0.44839 -1.08061 -1.39861 -0.44839 0.81325 -1.39756 -1.18795 -0.99294 
-1.39756 -1.18795 0.72558 -1.39748 -0.76407 -1.11508 -1.39748 -0.76407 0.84772 
-1.39748 -0.65763 -1.11508 -1.39748 -0.65763 0.84772 -1.39687 -1.07885 -1.04515 
-1.39687 -1.07885 0.77779 -1.39687 -0.34285 -1.04515 -1.39214 -1.39254 0.57569 
-1.38631 -0.81714 -1.1128 -1.38631 -0.81714 0.84544 -1.38631 -0.60456 -1.1128 
-1.38631 -0.60456 0.84544 -1.38208 -1.47803 0.48507 -1.37462 -0.86989 -1.10764 
-1.37462 -0.86989 0.84028 -1.37462 -0.55181 -1.10764 -1.37462 -0.55181 0.84028 
-1.36378 -1.35045 -0.88746 -1.36378 -1.35045 0.6201 -1.36261 -1.24669 -0.96465 
-1.36261 -1.24669 0.69728 -1.36261 -0.17501 -0.96465 -1.36246 -0.92217 -1.09961 
-1.36246 -0.92217 0.83224 -1.36246 -0.49952 -1.09961 -1.36246 -0.49952 0.83224 
-1.3616 -1.02883 -1.07006 -1.3616 -1.02883 0.8027 -1.3616 -0.39286 -1.07006 
-1.35976 -0.71085 -1.12286 -1.35976 -0.71085 0.8555 -1.35893 -1.13269 -1.02854 
-1.35893 -1.13269 0.76117 -1.35893 -0.28901 -1.02854 -1.35476 -1.44074 0.53502 
-1.34897 -0.76411 -1.12297 -1.34897 -0.76411 0.8556 -1.34897 -0.65759 -1.12297 
-1.34897 -0.65759 0.8556 -1.3375 -0.81741 -1.12017 -1.3375 -0.81741 0.8528 
-1.3375 -0.60429 -1.12017 -1.3375 -0.60429 0.8528 -1.32686 -1.30192 -0.93223 
-1.32686 -1.30192 0.66486 -1.32686 -0.11977 -0.93223 -1.32681 -1.40046 0.58151 
-1.3257 -0.97801 -1.09072 -1.3257 -0.97801 0.82336 -1.3257 -0.44369 -1.09072 
-1.3257 -0.44369 0.82336 -1.32566 -0.87014 -1.11447 -1.32566 -0.87014 0.8471 
-1.32566 -0.55156 -1.11447 -1.32566 -0.55156 0.8471 -1.3244 -1.19266 -1.00285 
-1.3244 -1.19266 0.73549 -1.3244 -0.22904 -1.00285 -1.32392 -1.08347 -1.05501 
-1.32392 -1.08347 0.78765 -1.32392 -0.33823 -1.05501 -1.31104 -0.71085 -1.12887 
-1.31104 -0.71085 0.8615 -1.29984 -0.76422 -1.12847 -1.29984 -0.76422 0.86111 
-1.29984 -0.65748 -1.12847 -1.29984 -0.65748 0.86111 -1.28928 -1.25001 -0.97242 
-1.28928 -1.25001 0.70506 -1.28928 -0.17169 -0.97242 -1.28922 -1.44677 0.53908 
-1.28862 -1.35599 -0.89399 -1.28862 -1.35599 0.62663 -1.28862 -0.0657 -0.89399 
-1.28843 -1.03264 -1.07749 -1.28843 -1.03264 0.81012 -1.28843 -0.38906 -1.07749 
-1.28843 -0.38906 0.81012 -1.28839 -0.81742 -1.12513 -1.28839 -0.81742 0.85776 
-1.28839 -0.60427 -1.12513 -1.28839 -0.60427 0.85776 -1.28795 -0.92397 -1.10783 
-1.28795 -0.92397 0.84047 -1.28795 -0.49773 -1.10783 -1.28795 -0.49773 0.84047 
-1.28617 -1.13611 -1.03579 -1.28617 -1.13611 0.76843 -1.28617 -0.28559 -1.03579 
-1.26209 -0.71085 -1.13248 -1.26209 -0.71085 0.86511 -1.25126 -1.30566 -0.93664 
-1.25126 -1.30566 0.66927 -1.25126 -0.11604 -0.93664 -1.25126 -1.19502 -1.00782 
-1.25126 -1.19502 0.74046 -1.25126 -0.22668 -1.00782 -1.25123 -1.4042 0.58591 
-1.25123 -0.0175 -0.85327 -1.25081 -0.97922 -1.09625 -1.25081 -0.97922 0.82889 
-1.25081 -0.44247 -1.09625 -1.25081 -0.44247 0.82889 -1.25081 -1.0858 -1.05996 
-1.25081 -1.0858 0.79259 -1.25081 -0.3359 -1.05996 -1.25081 -0.3359 0.79259 
-1.25079 -0.87135 -1.11999 -1.25079 -0.87135 0.85263 -1.25079 -0.55035 -1.11999 
-1.25079 -0.55035 0.85263 -1.25079 -0.76425 -1.13154 -1.25079 -0.76425 0.86418 
-1.25079 -0.65745 -1.13154 -1.25079 -0.65745 0.86418 -1.21303 -1.44892 0.54104 
-1.21303 -1.35785 -0.89617 -1.21303 -1.35785 0.62881 -1.21303 -1.25159 -0.97487 
-1.21303 -1.25159 0.70751 -1.21303 -1.13725 -1.03822 -1.21303 -1.13725 0.77085 
-1.21303 -1.03355 -1.08018 -1.21303 -1.03355 0.81282 -1.21303 -0.92457 -1.11057 
-1.21303 -0.92457 0.84321 -1.21303 -0.81773 -1.12795 -1.21303 -0.81773 0.86059 
-1.21303 -0.71085 -1.13368 -1.21303 -0.71085 0.86632 -1.21303 -0.60397 -1.12795 
-1.21303 -0.60397 0.86059 -1.21303 -0.49712 -1.11057 -1.21303 -0.49712 0.84321 
-1.21303 -0.38814 -1.08018 -1.21303 -0.38814 0.81282 -1.21303 -0.28445 -1.03822 
-1.21303 -0.28445 0.77085 -1.21303 -0.17011 -0.97487 -1.21303 -0.06385 -0.89617 
-1.21303 0.02722 -0.80841 -1.17527 -0.76425 -1.13154 -1.17527 -0.76425 0.86418 
-1.17527 -0.65745 -1.13154 -1.17527 -0.65745 0.86418 -1.17527 -0.87135 -1.11999 
-1.17527 -0.87135 0.85263 -1.17527 -0.55035 -1.11999 -1.17527 -0.55035 0.85263 
-1.17524 -1.0858 -1.05996 -1.17524 -1.0858 0.79259 -1.17524 -0.3359 -1.05996 
-1.17524 -0.3359 0.79259 -1.17524 -0.97922 -1.09625 -1.17524 -0.97922 0.82889 
-1.17524 -0.44247 -1.09625 -1.17524 -0.44247 0.82889 -1.17483 -1.4042 0.58591 
-1.17483 -0.0175 -0.85327 -1.17479 -1.19502 -1.00782 -1.17479 -1.19502 0.74046 
-1.17479 -0.22668 -1.00782 -1.17479 -1.30566 -0.93664 -1.17479 -1.30566 0.66927 
-1.17479 -0.11604 -0.93664 -1.16396 -0.71085 -1.13248 -1.16396 -0.71085 0.86511 
-1.13988 -1.13611 -1.03579 -1.13988 -1.13611 0.76843 -1.13988 -0.28559 -1.03579 
-1.13988 -0.28559 0.76843 -1.1381 -0.92397 -1.10783 -1.1381 -0.92397 0.84047 
-1.1381 -0.49773 -1.10783 -1.1381 -0.49773 0.84047 -1.13767 -0.81742 -1.12513 
-1.13767 -0.81742 0.85776 -1.13767 -0.60427 -1.12513 -1.13767 -0.60427 0.85776 
-1.13763 -1.03264 -1.07749 -1.13763 -1.03264 0.81012 -1.13763 -0.38906 -1.07749 
-1.13763 -0.38906 0.81012 -1.13743 -1.35599 -0.89399 -1.13743 -1.35599 0.62663 
-1.13743 -0.0657 -0.89399 -1.13683 -1.44677 0.53908 -1.13683 0.02508 -0.80644 
-1.13678 -1.25001 -0.97242 -1.13678 -1.25001 0.70506 -1.13678 -0.17169 -0.97242 
-1.12621 -0.76422 -1.12847 -1.12621 -0.76422 0.86111 -1.12621 -0.65748 -1.12847 
-1.12621 -0.65748 0.86111 -1.11501 -0.71085 -1.12887 -1.11501 -0.71085 0.8615 
-1.10943 -1.48535 0.49035 -1.10943 0.06366 -0.75771 -1.10214 -1.08347 -1.05501 
-1.10214 -1.08347 0.78765 -1.10214 -0.33823 -1.05501 -1.10214 -0.33823 0.78765 
-1.10165 -1.19266 -1.00285 -1.10165 -1.19266 0.73549 -1.10165 -0.22904 -1.00285 
-1.10165 -0.22904 0.73549 -1.10039 -0.87014 -1.11447 -1.10039 -0.87014 0.8471 
-1.10039 -0.55156 -1.11447 -1.10039 -0.55156 0.8471 -1.10036 -0.97801 -1.09072 
-1.10036 -0.97801 0.82336 -1.10036 -0.44369 -1.09072 -1.10036 -0.44369 0.82336 
-1.09925 -1.40046 0.58151 -1.09925 -0.02124 -0.84887 -1.0992 -1.30192 -0.93223 
-1.0992 -1.30192 0.66486 -1.0992 -0.11977 -0.93223 -1.08856 -0.81741 -1.12017 
-1.08856 -0.81741 0.8528 -1.08856 -0.60429 -1.12017 -1.08856 -0.60429 0.8528 
-1.0825 0.09866 -0.70609 -1.07709 -0.76411 -1.12297 -1.07709 -0.76411 0.8556 
-1.07709 -0.65759 -1.12297 -1.07709 -0.65759 0.8556 -1.07129 -1.44074 0.53502 
-1.07129 0.01904 -0.80239 -1.06713 -1.13269 -1.02854 -1.06713 -1.13269 0.76117 
-1.06713 -0.28901 -1.02854 -1.06713 -0.28901 0.76117 -1.0663 -0.71085 -1.12286 
-1.0663 -0.71085 0.8555 -1.06445 -1.02883 -1.07006 -1.06445 -1.02883 0.8027 
-1.06445 -0.39286 -1.07006 -1.06445 -0.39286 0.8027 -1.0636 -0.92217 -1.09961 
-1.0636 -0.92217 0.83224 -1.0636 -0.49952 -1.09961 -1.0636 -0.49952 0.83224 
-1.06345 -1.24669 -0.96465 -1.06345 -1.24669 0.69728 -1.06345 -0.17501 -0.96465 
-1.06345 -0.17501 0.69728 -1.06227 -1.35045 -0.88746 -1.06227 -1.35045 0.6201 
-1.06227 -0.07125 -0.88746 -1.05143 -0.86989 -1.10764 -1.05143 -0.86989 0.84028 
-1.05143 -0.55181 -1.10764 -1.05143 -0.55181 0.84028 -1.04771 0.11696 -0.66977 
-1.04397 -1.47803 0.48507 -1.04397 0.05633 -0.75243 -1.03975 -0.81714 -1.1128 
-1.03975 -0.81714 0.84544 -1.03975 -0.60456 -1.1128 -1.03975 -0.60456 0.84544 
-1.03391 -1.39254 0.57569 -1.03391 -0.02915 -0.84305 -1.02918 -1.07885 -1.04515 
-1.02918 -1.07885 0.77779 -1.02918 -0.34285 -1.04515 -1.02918 -0.34285 0.77779 
-1.02857 -0.76407 -1.11508 -1.02857 -0.76407 0.84772 -1.02857 -0.65763 -1.11508 
-1.02857 -0.65763 0.84772 -1.0285 -1.18795 -0.99294 -1.0285 -1.18795 0.72558 
-1.0285 -0.23375 -0.99294 -1.0285 -0.23375 0.72558 -1.02744 -0.9733 -1.08061 
-1.02744 -0.9733 0.81325 -1.02744 -0.44839 -1.08061 -1.02744 -0.44839 0.81325 
-1.0261 -1.29702 -0.92201 -1.0261 -1.29702 0.65465 -1.0261 -0.12468 -0.92201 
-1.0261 -0.12468 0.65465 -1.01794 -0.71085 -1.11447 -1.01794 -0.71085 0.8471 
-1.01794 0.08996 -0.69994 -1.01422 -0.92235 -1.09063 -1.01422 -0.92235 0.82326 
-1.01422 -0.49935 -1.09063 -1.01422 -0.49935 0.82326 -1.00636 -1.43154 0.52806 
-1.00636 0.00984 -0.79542 -1.00208 -0.86992 -1.09815 -1.00208 -0.86992 0.83079 
-1.00208 -0.55178 -1.09815 -1.00208 -0.55178 0.83079 -0.99612 -1.33911 -0.88084 
-0.99612 -1.33911 0.61348 -0.99612 -0.08259 -0.88084 -0.99516 -1.12701 -1.01649 
-0.99516 -1.12701 0.74912 -0.99516 -0.29469 -1.01649 -0.99516 -0.29469 0.74912 
-0.99208 -1.02331 -1.05756 -0.99208 -1.02331 0.7902 -0.99208 -0.39839 -1.05756 
-0.99208 -0.39839 0.7902 -0.99094 -1.24044 -0.95234 -0.99094 -1.24044 0.68498 
-0.99094 -0.18126 -0.95234 -0.99094 -0.18126 0.68498 -0.99028 -0.8168 -1.10278 
-0.99028 -0.8168 0.83542 -0.99028 -0.6049 -1.10278 -0.99028 -0.6049 0.83542 
-0.98351 0.10639 -0.6623 -0.97975 -1.46725 0.47742 -0.97975 0.04555 -0.74478 
-0.97914 -0.76364 -1.10451 -0.97914 -0.76364 0.83715 -0.97914 -0.65806 -1.10451 
-0.97914 -0.65806 0.83715 -0.97838 -0.97303 -1.06974 -0.97838 -0.97303 0.80238 
-0.97838 -0.44867 -1.06974 -0.97838 -0.44867 0.80238 -0.97005 -0.71085 -1.10371 
-0.97005 -0.71085 0.83635 -0.96796 -1.38013 0.56776 -0.96796 -0.04157 -0.83512 
-0.96534 -0.922 -1.07923 -0.96534 -0.922 0.81187 -0.96534 -0.4997 -1.07923 
-0.96534 -0.4997 0.81187 -0.9604 -1.28392 -0.91328 -0.9604 -1.28392 0.64592 
-0.9604 -0.13778 -0.91328 -0.9604 -0.13778 0.64592 -0.95767 -1.07198 -1.03055 
-0.95767 -1.07198 0.76319 -0.95767 -0.34972 -1.03055 -0.95767 -0.34972 0.76319 
-0.95696 -1.18103 -0.97829 -0.95696 -1.18103 0.71093 -0.95696 -0.24067 -0.97829 
-0.95696 -0.24067 0.71093 -0.95421 0.07783 -0.69136 -0.95297 -0.86933 -1.08618 
-0.95297 -0.86933 0.81882 -0.95297 -0.55237 -1.08618 -0.95297 -0.55237 0.81882 
-0.94328 -1.02263 -1.04474 -0.94328 -1.02263 0.77738 -0.94328 -0.39907 -1.04474 
-0.94328 -0.39907 0.77738 -0.94138 -0.8162 -1.09029 -0.94138 -0.8162 0.82293 
-0.94138 -0.6055 -1.09029 -0.94138 -0.6055 0.82293 -0.9404 -1.41821 0.51848 
-0.9404 -0.00349 -0.78584 -0.93166 -0.7636 -1.09183 -0.93166 -0.7636 0.82447 
-0.93166 -0.6581 -1.09183 -0.93166 -0.6581 0.82447 -0.93096 -1.3249 -0.87082 
-0.93096 -1.3249 0.60346 -0.93096 -0.09679 -0.87082 -0.92964 -0.97214 -1.05641 
-0.92964 -0.97214 0.78904 -0.92964 -0.44956 -1.05641 -0.92964 -0.44956 0.78904 
-0.92558 -1.22536 -0.94155 -0.92558 -1.22536 0.67419 -0.92558 -0.19634 -0.94155 
-0.92558 -0.19634 0.67419 -0.92435 -1.1191 -0.99971 -0.92435 -1.1191 0.73234 
-0.92435 -0.3026 -0.99971 -0.92435 -0.3026 0.73234 -0.92274 -0.71085 -1.09062 
-0.92274 -0.71085 0.82326 -0.9193 0.09211 -0.65232 -0.91709 -0.92111 -1.06546 
-0.91709 -0.92111 0.7981 -0.91709 -0.50059 -1.06546 -0.91709 -0.50059 0.7981 
-0.91412 0.03096 -0.73399 -0.90933 -1.07064 -1.01591 -0.90933 -1.07064 0.74854 
-0.90933 -0.35106 -1.01591 -0.90933 -0.35106 0.74854 -0.9048 -0.86829 -1.07188 
-0.9048 -0.86829 0.80451 -0.9048 -0.55341 -1.07188 -0.9048 -0.55341 0.80451 
-0.90262 -1.36477 -0.82363 -0.90262 -1.36477 0.55627 -0.90262 -0.05693 -0.82363 
-0.8954 -1.26791 -0.90101 -0.8954 -1.26791 0.63365 -0.8954 -0.15378 -0.90101 
-0.8954 -0.15378 0.63365 -0.89516 -1.02116 -1.0296 -0.89516 -1.02116 0.76224 
-0.89516 -0.40054 -1.0296 -0.89516 -0.40054 0.76224 -0.89425 -0.81616 -1.07564 
-0.89425 -0.81616 0.80828 -0.89425 -0.60554 -1.07564 -0.89425 -0.60554 0.80828 
-0.89227 -1.16447 -0.96515 -0.89227 -1.16447 0.69779 -0.89227 -0.25723 -0.96515 
-0.89227 -0.25723 0.69779 -0.89159 0.06232 -0.68039 -0.88526 0.10402 -0.61176 
-0.88459 -0.76347 -1.07674 -0.88459 -0.76347 0.80938 -0.88459 -0.65822 -1.07674 
-0.88459 -0.65822 0.80938 -0.8819 -0.97079 -1.04076 -0.8819 -0.97079 0.77339 
-0.8819 -0.4509 -1.04076 -0.8819 -0.4509 0.77339 -0.87614 -0.71085 -1.07523 
-0.87614 -0.71085 0.80786 -0.87571 -0.02008 -0.77325 -0.87447 -1.11993 -0.98105 
-0.87447 -1.11993 0.71369 -0.87447 -0.30177 -0.98105 -0.87447 -0.30177 0.71369 
-0.86958 -0.9197 -1.04934 -0.86958 -0.9197 0.78198 -0.86958 -0.502 -1.04934 
-0.86958 -0.502 0.78198 -0.86708 -1.30791 -0.85745 -0.86708 -1.30791 0.59009 
-0.86708 -0.11379 -0.85745 -0.86708 -0.11379 0.59009 -0.86156 -1.2079 -0.92703 
-0.86156 -1.2079 0.65967 -0.86156 -0.2138 -0.92703 -0.86156 -0.2138 0.65967 
-0.8595 -1.07125 -0.99689 -0.8595 -1.07125 0.72953 -0.8595 -0.35045 -0.99689 
-0.8595 -0.35045 0.72953 -0.85823 -0.868 -1.05532 -0.85823 -0.868 0.78796 
-0.85823 -0.55369 -1.05532 -0.85823 -0.55369 0.78796 -0.85737 0.07472 -0.64004 
-0.85224 0.01328 -0.72145 -0.84789 -0.81587 -1.05869 -0.84789 -0.81587 0.79133 
-0.84789 -0.60583 -1.05869 -0.84789 -0.60583 0.79133 -0.84523 -1.0213 -1.01023 
-0.84523 -1.0213 0.74287 -0.84523 -0.40039 -1.01023 -0.84523 -0.40039 0.74287 
-0.84309 -1.16433 -0.94455 -0.84309 -1.16433 0.67718 -0.84309 -0.25737 -0.94455 
-0.84309 -0.25737 0.67718 -0.83919 -1.3467 -0.80892 -0.83919 -0.075 -0.80892 
-0.83859 -0.76343 -1.05944 -0.83859 -0.76343 0.79208 -0.83859 -0.65827 -1.05944 
-0.83859 -0.65827 0.79208 -0.83235 -1.2492 -0.88552 -0.83235 -1.2492 0.61816 
-0.83235 -0.1725 -0.88552 -0.83235 -0.1725 0.61816 -0.83205 -0.97075 -1.02098 
-0.83205 -0.97075 0.75362 -0.83205 -0.45094 -1.02098 -0.83205 -0.45094 0.75362 
-0.83034 -0.71085 -1.05756 -0.83034 -0.71085 0.7902 -0.83034 0.0435 -0.66708 
-0.82556 -1.1196 -0.95999 -0.82556 -1.1196 0.69263 -0.82556 -0.3021 -0.95999 
-0.82556 -0.3021 0.69263 -0.82402 0.08481 -0.59801 -0.81903 -0.91809 -1.02912 
-0.81903 -0.91809 0.76176 -0.81903 -0.50361 -1.02912 -0.81903 -0.50361 0.76176 
-0.81448 -0.04012 -0.75921 -0.81306 -1.20682 -0.90442 -0.81306 -1.20682 0.63706 
-0.81306 -0.21488 -0.90442 -0.81306 -0.21488 0.63706 -0.81038 -1.0706 -0.97538 
-0.81038 -1.0706 0.70802 -0.81038 -0.3511 -0.97538 -0.81038 -0.3511 0.70802 
-0.80781 -0.86623 -1.0346 -0.80781 -0.86623 0.76724 -0.80781 -0.55546 -1.0346 
-0.80781 -0.55546 0.76724 -0.80478 -1.2882 -0.84079 -0.80478 -0.1335 -0.84079 
-0.79747 -0.81367 -1.03742 -0.79747 -0.81367 0.77006 -0.79747 -0.60803 -1.03742 
-0.79747 -0.60803 0.77006 -0.79677 0.05397 -0.62541 -0.79636 -1.02056 -0.98835 
-0.79636 -1.02056 0.72099 -0.79636 -0.40114 -0.98835 -0.79636 -0.40114 0.72099 
-0.79473 -1.16293 -0.9215 -0.79473 -1.16293 0.65413 -0.79473 -0.25877 -0.9215 
-0.79473 -0.25877 0.65413 -0.79147 -0.00779 -0.70639 -0.78833 -0.76113 -1.03762 
-0.78833 -0.76113 0.77026 -0.78833 -0.66057 -1.03762 -0.78833 -0.66057 0.77026 
-0.78547 -0.71085 -1.03767 -0.78547 -0.71085 0.77031 -0.78471 -1.24693 -0.86111 
-0.78471 -0.17477 -0.86111 -0.78236 -0.9686 -0.9986 -0.78236 -0.9686 0.73124 
-0.78236 -0.4531 -0.9986 -0.78236 -0.4531 0.73124 -0.77895 -1.32472 -0.79303 
-0.77895 -0.09697 -0.79303 -0.77774 -1.11811 -0.93659 -0.77774 -1.11811 0.66923 
-0.77774 -0.30359 -0.93659 -0.77774 -0.30359 0.66923 -0.77074 0.02144 -0.65149 
-0.76965 -0.91587 -1.00625 -0.76965 -0.91587 0.73889 -0.76965 -0.50583 -1.00625 
-0.76965 -0.50583 0.73889 -0.76571 -1.20432 -0.8796 -0.76571 -0.21738 -0.8796 
-0.76267 -1.06888 -0.9516 -0.76267 -1.06888 0.68424 -0.76267 -0.35282 -0.9516 
-0.76267 -0.35282 0.68424 -0.75832 -0.86374 -1.0111 -0.75832 -0.86374 0.74374 
-0.75832 -0.55796 -1.0111 -0.75832 -0.55796 0.74374 -0.75771 -1.28528 -0.81392 
-0.75771 -0.13642 -0.81392 -0.75498 -1.35862 -0.74244 -0.75498 -0.06308 -0.74244 
-0.7483 -0.81117 -1.01344 -0.7483 -0.81117 0.74607 -0.7483 -0.61053 -1.01344 
-0.7483 -0.61053 0.74607 -0.74785 -1.16046 -0.89622 -0.74785 -0.26124 -0.89622 
-0.74785 -0.26124 0.62885 -0.74749 -1.01791 -0.96373 -0.74749 -1.01791 0.69637 
-0.74749 -0.40379 -0.96373 -0.74749 -0.40379 0.69637 -0.74437 -0.76107 -1.01563 
-0.74437 -0.76107 0.74827 -0.74437 -0.66063 -1.01563 -0.74437 -0.66063 0.74827 
-0.74163 -0.71085 -1.0156 -0.74163 -0.71085 0.74824 -0.7378 -1.24367 -0.83387 
-0.7378 -0.17803 -0.83387 -0.73367 -0.96572 -0.97348 -0.73367 -0.96572 0.70612 
-0.73367 -0.45598 -0.97348 -0.73367 -0.45598 0.70612 -0.73298 -0.03196 -0.68925 
-0.7329 -1.32038 -0.76451 -0.7329 -0.10131 -0.76451 -0.73115 -1.11546 -0.91091 
-0.73115 -0.30623 -0.91091 -0.73115 -0.30623 0.64355 -0.72158 -0.91304 -0.98079 
-0.72158 -0.91304 0.71343 -0.72158 -0.50866 -0.98079 -0.72158 -0.50866 0.71343 
-0.71882 -1.20048 -0.85202 -0.71882 -0.22122 -0.85202 -0.71485 -1.06543 -0.92494 
-0.71485 -1.06543 0.65758 -0.71485 -0.35627 -0.92494 -0.71485 -0.35627 0.65758 
-0.71198 -1.28066 -0.78504 -0.71198 -0.14103 -0.78504 -0.71046 -0.86074 -0.98513 
-0.71046 -0.86074 0.71776 -0.71046 -0.56096 -0.98513 -0.71046 -0.56096 0.71776 
-0.70996 -1.35289 -0.71222 -0.70996 -0.06881 -0.71222 -0.70526 -0.81107 -0.98933 
-0.70526 -0.81107 0.72197 -0.70526 -0.61063 -0.98933 -0.70526 -0.61063 0.72197 
-0.70134 -0.76091 -0.99139 -0.70134 -0.76091 0.72403 -0.70134 -0.66079 -0.99139 
-0.70134 -0.66079 0.72403 -0.70115 -1.15631 -0.86822 -0.70115 -0.26539 -0.86822 
-0.70002 -1.01433 -0.93663 -0.70002 -1.01433 0.66926 -0.70002 -0.40736 -0.93663 
-0.70002 -0.40736 0.66926 -0.69892 -0.71085 -0.99141 -0.69892 -0.71085 0.72405 
-0.69202 -1.2386 -0.80453 -0.69202 -0.1831 -0.80453 -0.68807 -1.31425 -0.73395 
-0.68807 -0.10744 -0.73395 -0.68671 -0.96234 -0.94593 -0.68671 -0.96234 0.67857 
-0.68671 -0.45935 -0.94593 -0.68671 -0.45935 0.67857 -0.68594 -1.11167 -0.88302 
-0.68594 -0.31003 -0.88302 -0.67497 -0.90961 -0.95282 -0.67497 -0.90961 0.68546 
-0.67497 -0.51209 -0.95282 -0.67497 -0.51209 0.68546 -0.67339 -1.19519 -0.8223 
-0.67339 -0.22651 -0.8223 -0.66983 -1.06137 -0.89662 -0.66983 -0.36033 -0.89662 
-0.66853 -0.86035 -0.95901 -0.66853 -0.86035 0.69165 -0.66853 -0.56134 -0.95901 
-0.66853 -0.56134 0.69165 -0.66773 -1.27437 -0.75424 -0.66773 -0.14733 -0.75424 
-0.66346 -0.81073 -0.96314 -0.66346 -0.81073 0.69578 -0.66346 -0.61097 -0.96314 
-0.66346 -0.61097 0.69578 -0.65977 -0.76085 -0.96519 -0.65977 -0.76085 0.69782 
-0.65977 -0.66085 -0.96519 -0.65977 -0.66085 0.69782 -0.65746 -0.71085 -0.96515 
-0.65746 -0.71085 0.69779 -0.65712 -1.1515 -0.83852 -0.65712 -0.27019 -0.83852 
-0.65507 -1.00976 -0.90785 -0.65507 -0.41194 -0.90785 -0.65507 -0.41194 0.64049 
-0.648 -1.23195 -0.77337 -0.648 -0.18975 -0.77337 -0.64221 -1.10674 -0.85301 
-0.64221 -0.31496 -0.85301 -0.64201 -0.95754 -0.91668 -0.64201 -0.46416 -0.91668 
-0.64201 -0.46416 0.64931 -0.63383 -0.90943 -0.92431 -0.63383 -0.90943 0.65695 
-0.63383 -0.51226 -0.92431 -0.63383 -0.51226 0.65695 -0.63057 -1.1894 -0.79074 
-0.63057 -0.23229 -0.79074 -0.62739 -0.8601 -0.9304 -0.62739 -0.8601 0.66303 
-0.62739 -0.56159 -0.9304 -0.62739 -0.56159 0.66303 -0.62609 -1.05605 -0.86603 
-0.62609 -0.36565 -0.86603 -0.62221 -0.81016 -0.93435 -0.62221 -0.81016 0.66699 
-0.62221 -0.61154 -0.93435 -0.62221 -0.61154 0.66699 -0.61853 -0.76021 -0.93626 
-0.61853 -0.76021 0.6689 -0.61853 -0.66149 -0.93626 -0.61853 -0.66149 0.6689 
-0.61733 -0.71085 -0.93689 -0.61733 -0.71085 0.66953 -0.61449 -1.14545 -0.80664 
-0.61449 -0.27624 -0.80664 -0.61172 -1.00432 -0.87686 -0.61172 -0.41738 -0.87686 
-0.60219 -0.95684 -0.88625 -0.60219 -0.46486 -0.88625 -0.60011 -1.10069 -0.82096 
-0.60011 -0.32101 -0.82096 -0.59414 -0.90876 -0.89382 -0.59414 -0.51293 -0.89382 
-0.59414 -0.51293 0.62646 -0.58941 -1.18225 -0.75729 -0.5875 -0.85924 -0.89965 
-0.5875 -0.85924 0.63228 -0.5875 -0.56246 -0.89965 -0.5875 -0.56246 0.63228 
-0.58426 -1.04972 -0.83355 -0.58426 -0.37198 -0.83355 -0.58245 -0.80934 -0.90354 
-0.58245 -0.80934 0.63617 -0.58245 -0.61236 -0.90354 -0.58245 -0.61236 0.63617 
-0.57977 -0.76015 -0.90605 -0.57977 -0.76015 0.63869 -0.57977 -0.66155 -0.90605 
-0.57977 -0.66155 0.63869 -0.57863 -0.71085 -0.90669 -0.57863 -0.71085 0.63933 
-0.57381 -1.1384 -0.7729 -0.57324 -1.0031 -0.8445 -0.57324 -0.4186 -0.8445 
-0.56372 -0.95553 -0.85378 -0.56372 -0.46617 -0.85378 -0.55975 -1.09353 -0.78696 
-0.55975 -0.32817 -0.78696 -0.556 -0.9076 -0.86142 -0.556 -0.5141 -0.86142 
-0.54939 -0.85799 -0.86712 -0.54939 -0.56371 -0.86712 -0.54725 -1.04774 -0.79945 
-0.54725 -0.37396 -0.79945 -0.54508 -0.80922 -0.87136 -0.54508 -0.61248 -0.87136 
-0.54508 -0.61248 0.60399 -0.54237 -0.75998 -0.87382 -0.54237 -0.75998 0.60645 
-0.54237 -0.66172 -0.87382 -0.54237 -0.66172 0.60645 -0.54147 -0.71085 -0.87463 
-0.54147 -0.71085 0.60727 -0.53637 -1.00113 -0.81034 -0.53637 -0.42056 -0.81034 
-0.52711 -0.95383 -0.8196 -0.52711 -0.46787 -0.8196 -0.51951 -0.90594 -0.8272 
-0.51951 -0.51576 -0.8272 -0.51357 -0.85758 -0.83313 -0.51357 -0.56412 -0.83313 
-0.51316 -1.04972 -0.76245 -0.50933 -0.80887 -0.83738 -0.50933 -0.61283 -0.83738 
-0.50677 -0.75992 -0.83994 -0.50677 -0.66178 -0.83994 -0.50677 -0.66178 0.57257 
-0.50592 -0.71085 -0.84079 -0.50592 -0.71085 0.57343 -0.50221 -1.0031 -0.77347 
-0.50221 -0.4186 -0.77347 -0.49293 -0.95553 -0.78298 -0.49293 -0.46617 -0.78298 
-0.48529 -0.9076 -0.79071 -0.48529 -0.5141 -0.79071 -0.47958 -0.85799 -0.79732 
-0.47958 -0.56371 -0.79732 -0.47535 -0.80922 -0.80163 -0.47535 -0.61248 -0.80163 
-0.47289 -0.75998 -0.80434 -0.47289 -0.66172 -0.80434 -0.47208 -0.71085 -0.80524 
-0.46046 -0.95684 -0.74452 -0.45289 -0.90876 -0.75257 -0.45289 -0.51293 -0.75257 
-0.44706 -0.85924 -0.7592 -0.44706 -0.56246 -0.7592 -0.44317 -0.80934 -0.76425 
-0.44317 -0.61236 -0.76425 -0.44065 -0.76015 -0.76693 -0.44065 -0.66155 -0.76693 
-0.44002 -0.71085 -0.76807 -0.41631 -0.8601 -0.71932 -0.41631 -0.56159 -0.71932 
-0.41236 -0.81016 -0.7245 -0.41236 -0.61154 -0.7245 -0.41044 -0.76021 -0.72818 
-0.41044 -0.66149 -0.72818 -0.40982 -0.71085 -0.72938 -0.38357 -0.81073 -0.68325 
-0.38156 -0.71085 -0.68925 -0.38152 -0.76085 -0.68694 -0.38152 -0.66085 -0.68694 
-0.35531 -0.76091 -0.64537 -0.3553 -0.71085 -0.64778 -0.91574 -1.47938 0.46103 
-0.89375 -1.47932 0.50499 -0.89372 -1.4291 0.50773 -0.89155 -1.52942 0.50106 
-0.86953 -1.4291 0.55043 -0.86951 -1.47916 0.54802 -0.86951 -1.37904 0.54802 
-0.86745 -1.52932 0.54409 -0.86324 -1.57899 0.5389 -0.85891 -1.63129 0.52778 
-0.8433 -1.4791 0.58959 -0.8433 -1.3791 0.58959 -0.84327 -1.4291 0.5919 
-0.84126 -1.52898 0.5859 -0.84126 -1.32922 0.5859 -0.83713 -1.5786 0.58082 
-0.83094 -1.62786 0.57439 -0.82405 -1.68059 0.56264 -0.81501 -1.4291 0.63203 
-0.81438 -1.47846 0.63083 -0.81438 -1.37974 0.63083 -0.81247 -1.52841 0.62715 
-0.81247 -1.32979 0.62715 -0.80851 -1.57835 0.62197 -0.80851 -1.27984 0.62197 
-0.80243 -1.62768 0.61553 -0.79479 -1.67579 0.60735 -0.78597 -1.72801 0.59429 
-0.78481 -1.4291 0.67073 -0.78417 -1.4784 0.66959 -0.78417 -1.3798 0.66959 
-0.78165 -1.52759 0.66691 -0.78165 -1.33061 0.66691 -0.77776 -1.57749 0.66185 
-0.77776 -1.28071 0.66185 -0.77474 -1.77962 0.57953 -0.77194 -1.62701 0.65522 
-0.77194 -1.23118 0.65522 -0.76437 -1.67509 0.64717 -0.76437 -1.18311 0.64717 
-0.75497 -1.72257 0.63764 -0.75275 -1.4291 0.70789 -0.75193 -1.47823 0.70699 
-0.75193 -1.37997 0.70699 -0.74947 -1.52747 0.70428 -0.74947 -1.33073 0.70428 
-0.74524 -1.57624 0.69997 -0.74524 -1.28196 0.69997 -0.74415 -1.7743 0.62327 
-0.73954 -1.62585 0.69336 -0.73954 -1.23235 0.69336 -0.73189 -1.67378 0.68564 
-0.73189 -1.18442 0.68564 -0.73113 -1.82499 0.60715 -0.72262 -1.72135 0.67612 
-0.72262 -1.13685 0.67612 -0.71891 -1.4291 0.74344 -0.71805 -1.47817 0.74259 
-0.71805 -1.38003 0.74259 -0.71664 -1.86975 0.59224 -0.7155 -1.52712 0.74003 
-0.7155 -1.33108 0.74003 -0.71167 -1.76797 0.6651 -0.71167 -1.09023 0.6651 
-0.71125 -1.57583 0.73579 -0.71125 -1.28237 0.73579 -0.70532 -1.62419 0.72985 
-0.70532 -1.23401 0.72985 -0.70042 -1.91344 0.57597 -0.69908 -1.81894 0.64925 
-0.69771 -1.67208 0.72225 -0.69771 -1.18612 0.72225 -0.68846 -1.71938 0.71299 
-0.68846 -1.13881 0.71299 -0.68476 -1.8637 0.63487 -0.68336 -1.4291 -0.70462 
-0.68336 -1.4291 0.77728 -0.68264 -1.95685 0.55734 -0.68246 -1.47823 0.77647 
-0.68246 -1.37997 -0.7038 -0.68246 -1.37997 0.77647 -0.67975 -1.52747 0.77401 
-0.67975 -1.33073 0.77401 -0.67757 -1.76599 0.7021 -0.67757 -1.09221 0.7021 
-0.67543 -1.57624 0.76977 -0.67543 -1.28196 0.76977 -0.66886 -1.90765 0.61879 
-0.66883 -1.62585 0.76407 -0.66883 -1.23235 0.76407 -0.66508 -1.81178 0.68961 
-0.66508 -1.04642 0.68961 -0.6611 -1.67378 0.75643 -0.6611 -1.18442 0.75643 
-0.65159 -1.72135 0.74715 -0.65159 -1.13685 0.74715 -0.65148 -1.9502 0.60136 
-0.65102 -1.85665 0.67555 -0.65102 -1.00154 0.67555 -0.64619 -1.4291 -0.73668 
-0.64619 -1.4291 0.80934 -0.64505 -1.4784 -0.73604 -0.64505 -1.4784 0.8087 
-0.64505 -1.3798 -0.73604 -0.64505 -1.3798 0.8087 -0.64237 -1.52759 0.80619 
-0.64237 -1.33061 -0.73352 -0.64237 -1.33061 0.80619 -0.64057 -1.76797 0.7362 
-0.64057 -1.09023 0.7362 -0.63732 -1.57749 0.8023 -0.63732 -1.28071 -0.72963 
-0.63732 -1.28071 0.8023 -0.63541 -1.9005 0.65994 -0.63541 -0.9577 0.65994 
-0.63236 -1.99262 0.58163 -0.63069 -1.62701 0.79647 -0.63069 -1.23118 0.79647 
-0.62472 -1.81894 0.72361 -0.62472 -1.03926 0.72361 -0.62264 -1.67509 0.7889 
-0.62264 -1.18311 0.7889 -0.6183 -1.9432 0.64284 -0.6131 -1.72257 0.77951 
-0.6131 -1.13563 0.77951 -0.61207 -2.0325 0.56129 -0.61033 -1.8637 0.70929 
-0.61033 -0.99449 0.70929 -0.6075 -1.4291 -0.76688 -0.6075 -1.4291 0.83954 
-0.60629 -1.47846 -0.76625 -0.60629 -1.47846 0.83892 -0.60629 -1.37974 -0.76625 
-0.60629 -1.37974 0.83892 -0.60262 -1.52841 -0.76434 -0.60262 -1.52841 0.837 
-0.60262 -1.32979 -0.76434 -0.60262 -1.32979 0.837 -0.59974 -1.98467 0.62427 
-0.59874 -1.7743 0.76868 -0.59874 -1.0839 0.76868 -0.59743 -1.57835 0.83305 
-0.59743 -1.27984 -0.76038 -0.59743 -1.27984 0.83305 -0.59426 -1.90765 0.69339 
-0.59426 -0.95054 0.69339 -0.591 -1.62768 0.82696 -0.591 -1.23051 -0.7543 
-0.591 -1.23051 0.82696 -0.59034 -2.07114 0.5394 -0.58282 -1.67579 0.81933 
-0.58282 -1.18241 0.81933 -0.58261 -1.82499 0.75566 -0.58261 -1.03321 0.75566 
-0.57975 -2.0248 0.60429 -0.57683 -1.9502 0.67602 -0.57683 -0.908 0.67602 
-0.56975 -1.72801 0.8105 -0.56975 -1.13019 0.8105 -0.5677 -1.86975 0.74117 
-0.5677 -0.98844 0.74117 -0.56737 -2.10799 0.51638 -0.56737 -1.4291 -0.79514 
-0.56737 -1.4291 0.8678 -0.56506 -1.4791 -0.79517 -0.56506 -1.4791 0.86784 
-0.56506 -1.3791 -0.79517 -0.56506 -1.3791 0.86784 -0.56136 -1.52898 -0.79313 
-0.56136 -1.52898 0.86579 -0.56136 -1.32922 -0.79313 -0.56136 -1.32922 0.86579 
-0.5584 -2.06349 0.58293 -0.55709 -1.99262 0.65689 -0.55709 -0.86558 0.65689 
-0.55629 -1.5786 -0.789 -0.55629 -1.5786 0.86167 -0.55629 -1.27959 -0.789 
-0.55629 -1.27959 0.86167 -0.55499 -1.77962 0.79927 -0.55499 -1.07858 0.79927 
-0.55144 -1.91344 0.72496 -0.55144 -0.94476 0.72496 -0.54986 -1.62786 -0.78281 
-0.54986 -1.62786 0.85547 -0.54986 -1.23034 -0.78281 -0.54986 -1.23034 0.85547 
-0.53889 -1.82992 0.78568 -0.53889 -1.02828 0.78568 -0.53811 -1.68059 0.84858 
-0.53811 -1.1776 -0.77592 -0.53811 -1.1776 0.84858 -0.53675 -2.0325 0.6366 
-0.53675 -0.82569 0.6366 -0.53573 -2.10066 0.56026 -0.5328 -1.95685 0.70718 
-0.5328 -0.90135 0.70718 -0.52961 -2.16139 0.47862 -0.5259 -1.4291 -0.8214 
-0.5259 -1.4291 0.89406 -0.52481 -1.73258 0.83928 -0.52481 -1.12561 -0.76661 
-0.52481 -1.12561 0.83928 -0.52368 -1.87456 0.77087 -0.52368 -0.98364 0.77087 
-0.52349 -1.47916 -0.82138 -0.52349 -1.47916 0.89404 -0.52349 -1.37904 -0.82138 
-0.52349 -1.37904 0.89404 -0.51956 -1.52932 -0.81932 -0.51956 -1.52932 0.89198 
-0.51956 -1.32888 -0.81932 -0.51956 -1.32888 0.89198 -0.51487 -2.07114 0.61487 
-0.51487 -0.78706 0.61487 -0.51437 -1.57899 -0.81511 -0.51437 -1.57899 0.88778 
-0.51437 -1.27921 -0.81511 -0.51437 -1.27921 0.88778 -0.51284 -1.99891 0.68769 
-0.51284 -0.85928 0.68769 -0.5118 -2.13621 0.53633 -0.50998 -1.78368 0.82759 
-0.50998 -1.07452 -0.75493 -0.50998 -1.07452 0.82759 -0.50601 -1.91873 0.75467 
-0.50601 -0.93947 0.75467 -0.50352 -2.19391 0.45258 -0.50325 -1.63129 -0.81078 
-0.50325 -1.63129 0.88345 -0.50325 -1.22691 -0.81078 -0.50325 -1.22691 0.88345 
-0.49367 -1.83371 0.81356 -0.49367 -1.02448 0.81356 -0.49193 -2.03863 0.66716 
-0.49193 -0.81956 0.66716 -0.49185 -2.10799 0.5919 -0.49185 -0.75021 0.5919 
-0.49116 -1.68397 -0.80346 -0.49116 -1.68397 0.87613 -0.49116 -1.17423 -0.80346 
-0.49116 -1.17423 0.87613 -0.48703 -1.96192 0.73652 -0.48703 -0.89628 0.73652 
-0.48666 -2.17005 0.5112 -0.4832 -1.4291 -0.84559 -0.4832 -1.4291 0.91825 
-0.48045 -1.47932 -0.84562 -0.48045 -1.47932 0.91829 -0.48045 -1.37888 -0.84562 
-0.48045 -1.37888 0.91829 -0.47734 -1.73616 -0.79372 -0.47734 -1.73616 0.86639 
-0.47734 -1.12204 -0.79372 -0.47734 -1.12204 0.86639 -0.47698 -1.87871 0.79887 
-0.47698 -0.97949 0.79887 -0.47652 -1.52942 -0.84342 -0.47652 -1.52942 0.91609 
-0.47652 -1.32878 -0.84342 -0.47652 -1.32878 0.91609 -0.46984 -2.07687 0.64509 
-0.46984 -0.78133 0.64509 -0.46712 -2.00353 0.71657 -0.46712 -0.85467 0.71657 
-0.4665 -1.58199 -0.84109 -0.4665 -1.58199 0.91375 -0.4665 -1.27621 -0.84109 
-0.4665 -1.27621 0.91375 -0.46216 -1.78713 0.85425 -0.46216 -1.07107 -0.78159 
-0.46216 -1.07107 0.85425 -0.46038 -2.20211 0.48492 -0.45911 -1.92257 0.78225 
-0.45911 -0.93563 0.78225 -0.45518 -1.63412 -0.83624 -0.45518 -1.63412 0.9089 
-0.45518 -1.22408 -0.83624 -0.45518 -1.22408 0.9089 -0.45409 -2.16139 0.55414 
-0.44709 -1.83636 0.83924 -0.44709 -1.02184 -0.76658 -0.44709 -1.02184 0.83924 
-0.44587 -2.04297 0.69568 -0.44587 -0.81522 0.69568 -0.44247 -1.68685 -0.82859 
-0.44247 -1.68685 0.90125 -0.44247 -1.17135 -0.82859 -0.44247 -1.17135 0.90125 
-0.44012 -1.96518 0.76376 -0.44012 -0.89302 0.76376 -0.43935 -1.4291 -0.86766 
-0.43935 -1.4291 0.94032 -0.4365 -1.47938 -0.8676 -0.4365 -1.47938 0.94027 
-0.4365 -1.37882 -0.8676 -0.4365 -1.37882 0.94027 -0.43336 -2.13216 0.60904 
-0.43336 -0.72604 0.60904 -0.43009 -1.88118 0.82415 -0.43009 -0.97702 -0.75148 
-0.43009 -0.97702 0.82415 -0.42847 -1.73881 -0.81834 -0.42847 -1.73881 0.891 
-0.42847 -1.11939 -0.81834 -0.42847 -1.11939 0.891 -0.42805 -2.19391 0.52806 
-0.42735 -1.53192 -0.86741 -0.42735 -1.53192 0.94007 -0.42735 -1.32628 -0.86741 
-0.42735 -1.32628 0.94007 -0.42005 -2.00645 0.74344 -0.42005 -0.85175 0.74344 
-0.41701 -1.58448 -0.86459 -0.41701 -1.58448 0.93725 -0.41701 -1.27371 -0.86459 
-0.41701 -1.27371 0.93725 -0.41445 -1.78885 -0.80537 -0.41445 -1.78885 0.87803 
-0.41445 -1.06935 -0.80537 -0.41445 -1.06935 0.87803 -0.41176 -1.92507 0.80707 
-0.41176 -0.93313 -0.73441 -0.41176 -0.93313 0.80707 -0.41035 -2.09983 0.66186 
-0.41035 -0.75837 0.66186 -0.4058 -1.63634 -0.85911 -0.4058 -1.63634 0.93178 
-0.4058 -1.22186 -0.85911 -0.4058 -1.22186 0.93178 -0.39927 -1.83785 -0.78998 
-0.39927 -1.83785 0.86264 -0.39927 -1.02035 -0.78998 -0.39927 -1.02035 0.86264 
-0.39448 -2.18344 0.56973 -0.39448 -1.4291 -0.88755 -0.39448 -1.4291 0.96021 
-0.39278 -1.689 -0.85097 -0.39278 -1.689 0.92363 -0.39278 -1.16919 -0.85097 
-0.39278 -1.16919 0.92363 -0.39247 -1.96745 0.78817 -0.39247 -0.89075 -0.71551 
-0.39247 -0.89075 0.78817 -0.38624 -1.48168 -0.88943 -0.38624 -1.48168 0.96209 
-0.38624 -1.37652 -0.88943 -0.38624 -1.37652 0.96209 -0.38563 -2.06495 0.71157 
-0.38563 -0.79325 0.71157 -0.38174 -1.88258 -0.77453 -0.38174 -1.88258 0.8472 
-0.38174 -0.97562 -0.77453 -0.38174 -0.97562 0.8472 -0.37959 -1.73955 -0.84022 
-0.37959 -1.73955 0.91288 -0.37959 -1.11864 -0.84022 -0.37959 -1.11864 0.91288 
-0.37693 -1.53412 -0.88868 -0.37693 -1.53412 0.96134 -0.37693 -1.32408 -0.88868 
-0.37693 -1.32408 0.96134 -0.37259 -2.15323 0.6241 -0.37259 -0.70497 0.6241 
-0.36746 -2.21466 0.54269 -0.36659 -1.58625 -0.88531 -0.36659 -1.58625 0.95797 
-0.36659 -1.27194 -0.88531 -0.36659 -1.27194 0.95797 -0.36532 -1.7895 -0.82688 
-0.36532 -1.7895 0.89954 -0.36532 -1.0687 -0.82688 -0.36532 -1.0687 0.89954 
-0.36327 -1.92615 -0.75702 -0.36327 -1.92615 0.82969 -0.36327 -0.93205 -0.75702 
-0.36327 -0.93205 0.82969 -0.35774 -2.02616 0.7601 -0.35774 -0.83204 -0.68744 
-0.35774 -0.83204 0.7601 -0.35524 -1.63795 -0.87933 -0.35524 -1.63795 0.95199 
-0.35524 -1.22025 -0.87933 -0.35524 -1.22025 0.95199 -0.35035 -1.83818 -0.81104 
-0.35035 -1.83818 0.8837 -0.35035 -1.02002 -0.81104 -0.35035 -1.02002 0.8837 
-0.34912 -2.11987 0.67591 -0.34912 -0.73833 0.67591 -0.34869 -1.4291 -0.90521 
-0.34869 -1.4291 0.97788 -0.34292 -1.68904 -0.87074 -0.34292 -1.68904 0.94341 
-0.34292 -1.16915 -0.87074 -0.34292 -1.16915 0.94341 -0.34023 -1.48172 -0.90673 
-0.34023 -1.48172 0.97939 -0.34023 -1.37647 -0.90673 -0.34023 -1.37647 0.97939 
-0.33324 -2.20226 0.58304 -0.33256 -1.88272 -0.79514 -0.33256 -1.88272 0.8678 
-0.33256 -0.97548 -0.79514 -0.33256 -0.97548 0.8678 -0.33058 -1.53441 -0.90563 
-0.33058 -1.53441 0.97829 -0.33058 -1.32379 -0.90563 -0.33058 -1.32379 0.97829 
-0.32966 -1.73941 -0.85959 -0.32966 -1.73941 0.93225 -0.32966 -1.11879 -0.85959 
-0.32966 -1.11879 0.93225 -0.32943 -1.98616 -0.731 -0.32943 -1.98616 0.80366 
-0.32943 -0.87203 -0.731 -0.32943 -0.87203 0.80366 -0.32221 -2.08302 0.72628 
-0.32221 -0.77518 -0.65362 -0.32221 -0.77518 0.72628 -0.32002 -1.58654 -0.90186 
-0.32002 -1.58654 0.97453 -0.32002 -1.27166 -0.90186 -0.32002 -1.27166 0.97453 
-0.3155 -1.78889 -0.84589 -0.3155 -1.78889 0.91856 -0.3155 -1.06931 -0.84589 
-0.3155 -1.06931 0.91856 -0.31071 -2.17091 0.63664 -0.30774 -1.63936 -0.89545 
-0.30774 -1.63936 0.96811 -0.30774 -1.21884 -0.89545 -0.30774 -1.21884 0.96811 
-0.30208 -1.4291 -0.92061 -0.30208 -1.4291 0.99327 -0.30047 -1.83735 -0.82969 
-0.30047 -1.83735 0.90236 -0.30047 -1.02085 -0.82969 -0.30047 -1.02085 0.90236 
-0.29924 -1.94361 -0.77154 -0.29924 -1.94361 0.8442 -0.29924 -0.91459 -0.77154 
-0.29924 -0.91459 0.8442 -0.29518 -1.69039 -0.88639 -0.29518 -1.69039 0.95906 
-0.29518 -1.16781 -0.88639 -0.29518 -1.16781 0.95906 -0.29386 -2.04315 -0.70081 
-0.29386 -2.04315 0.77347 -0.29386 -0.81504 -0.70081 -0.29386 -0.81504 0.77347 
-0.29317 -1.48185 -0.92182 -0.29317 -1.48185 0.99448 -0.29317 -1.37635 -0.92182 
-0.29317 -1.37635 0.99448 -0.28442 -2.13646 0.6885 -0.28442 -0.72174 0.6885 
-0.28345 -1.53445 -0.92028 -0.28345 -1.53445 0.99294 -0.28345 -1.32375 -0.92028 
-0.28345 -1.32375 0.99294 -0.28154 -1.74088 -0.87473 -0.28154 -1.74088 0.94739 
-0.28154 -1.11732 -0.87473 -0.28154 -1.11732 0.94739 -0.27185 -1.58758 -0.91617 
-0.27185 -1.58758 0.98883 -0.27185 -1.27062 -0.91617 -0.27185 -1.27062 0.98883 
-0.27062 -2.21777 0.59401 -0.26787 -1.89928 -0.80827 -0.26787 -1.89928 0.88094 
-0.26787 -0.95892 -0.80827 -0.26787 -0.95892 0.88094 -0.26715 -1.79023 -0.86054 
-0.26715 -1.79023 0.9332 -0.26715 -1.06797 -0.86054 -0.26715 -1.06797 0.9332 
-0.26443 -2.00217 -0.74326 -0.26443 -2.00217 0.81593 -0.26443 -0.85603 -0.74326 
-0.26443 -0.85603 0.81593 -0.25948 -1.64025 -0.90922 -0.25948 -1.64025 0.98188 
-0.25948 -1.21795 -0.90922 -0.25948 -1.21795 0.98188 -0.25686 -2.09838 0.73777 
-0.25686 -0.75982 -0.6651 -0.25686 -0.75982 0.73777 -0.25478 -1.4291 -0.9337 
-0.25478 -1.4291 1.00636 -0.24645 -1.69128 -0.89972 -0.24645 -1.69128 0.97239 
-0.24645 -1.16692 -0.89972 -0.24645 -1.16692 0.97239 -0.24568 -1.48189 -0.9345 
-0.24568 -1.48189 1.00716 -0.24568 -1.37631 -0.9345 -0.24568 -1.37631 1.00716 
-0.24507 -2.1855 0.64743 -0.23455 -1.53505 -0.93277 -0.23455 -1.53505 1.00543 
-0.23455 -1.32315 -0.93277 -0.23455 -1.32315 1.00543 -0.23389 -1.95869 -0.78233 
-0.23389 -1.95869 0.85499 -0.23389 -0.89951 -0.78233 -0.23389 -0.89951 0.85499 
-0.23274 -1.74156 -0.88755 -0.23274 -1.74156 0.96021 -0.23274 -1.11664 -0.88755 
-0.23274 -1.11664 0.96021 -0.22967 -1.84526 -0.84647 -0.22967 -1.84526 0.91914 
-0.22967 -1.01294 -0.84647 -0.22967 -1.01294 0.91914 -0.2287 -2.05736 -0.71083 
-0.2287 -2.05736 0.78349 -0.2287 -0.80084 -0.71083 -0.2287 -0.80084 0.78349 
-0.22275 -1.58817 -0.92814 -0.22275 -1.58817 1.0008 -0.22275 -1.27003 -0.92814 
-0.22275 -1.27003 1.0008 -0.21846 -2.14979 0.69807 -0.21846 -0.70841 0.69807 
-0.21061 -1.6406 -0.92061 -0.21061 -1.6406 0.99328 -0.21061 -1.2176 -0.92061 
-0.21061 -1.2176 0.99328 -0.20689 -2.22991 0.60259 -0.20689 -1.4291 -0.94445 
-0.20689 -1.4291 1.01712 -0.19872 -2.01527 -0.752 -0.19872 -2.01527 0.82466 
-0.19872 -0.84293 -0.752 -0.19872 -0.84293 0.82466 -0.19738 -1.69155 -0.9106 
-0.19738 -1.69155 0.98326 -0.19738 -1.16664 -0.9106 -0.19738 -1.16664 0.98326 
-0.19633 -1.9062 -0.82292 -0.19633 -1.9062 0.89559 -0.19633 -0.952 -0.82292 
-0.19633 -0.952 0.89559 -0.19626 -1.48232 -0.94507 -0.19626 -1.48232 1.01773 
-0.19626 -1.37588 -0.94507 -0.19626 -1.37588 1.01773 -0.19564 -1.7971 -0.87514 
-0.19564 -1.7971 0.9478 -0.19564 -1.0611 -0.87514 -0.19564 -1.0611 0.9478 
-0.19092 -2.11079 0.7457 -0.19092 -0.7474 -0.67304 -0.19092 -0.7474 0.7457 
-0.18508 -1.53539 -0.94279 -0.18508 -1.53539 1.01545 -0.18508 -1.32281 -0.94279 
-0.18508 -1.32281 1.01545 -0.18085 -2.19628 0.65509 -0.17339 -1.58814 -0.93763 
-0.17339 -1.58814 1.01029 -0.17339 -1.27006 -0.93763 -0.17339 -1.27006 1.01029 
-0.16255 -2.0687 -0.71745 -0.16255 -2.0687 0.79011 -0.16255 -0.7895 -0.71745 
-0.16255 -0.7895 0.79011 -0.16138 -1.96494 -0.79463 -0.16138 -1.96494 0.8673 
-0.16138 -0.89326 -0.79463 -0.16138 -0.89326 0.8673 -0.16123 -1.64042 -0.92959 
-0.16123 -1.64042 1.00226 -0.16123 -1.21777 -0.92959 -0.16123 -1.21777 1.00226 
-0.16037 -1.74708 -0.90005 -0.16037 -1.74708 0.97271 -0.16037 -1.11111 -0.90005 
-0.16037 -1.11111 0.97271 -0.15853 -1.4291 -0.95284 -0.15853 -1.4291 1.02551 
-0.1577 -1.85094 -0.85852 -0.1577 -1.85094 0.93119 -0.1577 -1.00726 -0.85852 
-0.1577 -1.00726 0.93119 -0.15354 -2.15899 0.70504 -0.15354 -0.69921 0.70504 
-0.14774 -1.48236 -0.95295 -0.14774 -1.48236 1.02562 -0.14774 -1.37584 -0.95295 
-0.14774 -1.37584 1.02562 -0.13627 -1.53566 -0.95015 -0.13627 -1.53566 1.02282 
-0.13627 -1.32254 -0.95015 -0.13627 -1.32254 1.02282 -0.12563 -2.02017 -0.76221 
-0.12563 -2.02017 0.83488 -0.12563 -0.83802 -0.76221 -0.12563 -0.83802 0.83488 
-0.12558 -2.11871 0.75152 -0.12558 -0.73949 -0.67885 -0.12558 -0.73949 0.75152 
-0.12447 -1.69626 -0.92071 -0.12447 -1.69626 0.99337 -0.12447 -1.16194 -0.92071 
-0.12447 -1.16194 0.99337 -0.12443 -1.58839 -0.94445 -0.12443 -1.58839 1.01712 
-0.12443 -1.26981 -0.94445 -0.12443 -1.26981 1.01712 -0.12318 -1.91091 -0.83283 
-0.12318 -1.91091 0.9055 -0.12318 -0.94729 -0.83283 -0.12318 -0.94729 0.9055 
-0.12269 -1.80172 -0.885 -0.12269 -1.80172 0.95767 -0.12269 -1.05648 -0.885 
-0.12269 -1.05648 0.95767 -0.1154 -2.2036 0.66036 -0.10982 -1.4291 -0.95885 
-0.10982 -1.4291 1.03152 -0.09862 -1.48247 -0.95846 -0.09862 -1.48247 1.03113 
-0.09862 -1.37573 -0.95846 -0.09862 -1.37573 1.03113 -0.08805 -1.96826 -0.80241 
-0.08805 -1.96826 0.87507 -0.08805 -0.88994 -0.80241 -0.08805 -0.88994 0.87507 
-0.08799 -2.16502 0.7091 -0.08739 -2.07424 -0.72398 -0.08739 -2.07424 0.79664 
-0.08739 -0.78395 -0.72398 -0.08739 -0.78395 0.79664 -0.0872 -1.75089 -0.90747 
-0.0872 -1.75089 0.98014 -0.0872 -1.10731 -0.90747 -0.0872 -1.10731 0.98014 
-0.08716 -1.53567 -0.95511 -0.08716 -1.53567 1.02778 -0.08716 -1.32252 -0.95511 
-0.08716 -1.32252 1.02778 -0.08672 -1.64222 -0.93782 -0.08672 -1.64222 1.01048 
-0.08672 -1.21598 -0.93782 -0.08672 -1.21598 1.01048 -0.08494 -1.85436 -0.86578 
-0.08494 -1.85436 0.93844 -0.08494 -1.00384 -0.86578 -0.08494 -1.00384 0.93844 
-0.06087 -1.4291 -0.96246 -0.06087 -1.4291 1.03513 -0.05003 -2.02391 -0.76662 
-0.05003 -2.02391 0.83929 -0.05003 -0.83429 -0.76662 -0.05003 -0.83429 0.83929 
-0.05003 -1.91327 -0.83781 -0.05003 -1.91327 0.91047 -0.05003 -0.94493 -0.83781 
-0.05003 -0.94493 0.91047 -0.05 -2.12245 0.75592 -0.05 -0.73575 -0.68326 
-0.05 -0.73575 0.75592 -0.05 -2.20739 0.66307 -0.04959 -1.69747 -0.92624 
-0.04959 -1.69747 0.9989 -0.04959 -1.16072 -0.92624 -0.04959 -1.16072 0.9989 
-0.04958 -1.80405 -0.88994 -0.04958 -1.80405 0.96261 -0.04958 -1.05415 -0.88994 
-0.04958 -1.05415 0.96261 -0.04956 -1.5896 -0.94998 -0.04956 -1.5896 1.02265 
-0.04956 -1.2686 -0.94998 -0.04956 -1.2686 1.02265 -0.04956 -1.4825 -0.96153 
-0.04956 -1.4825 1.03419 -0.04956 -1.3757 -0.96153 -0.04956 -1.3757 1.03419 
-0.0118 -2.16717 0.71106 -0.0118 -2.0761 -0.72616 -0.0118 -2.0761 0.79882 
-0.0118 -1.96984 -0.80486 -0.0118 -1.96984 0.87752 -0.0118 -1.8555 -0.8682 
-0.0118 -1.8555 0.94087 -0.0118 -1.7518 -0.91017 -0.0118 -1.7518 0.98283 
-0.0118 -1.64282 -0.94056 -0.0118 -1.64282 1.01323 -0.0118 -1.53598 -0.95794 
-0.0118 -1.53598 1.0306 -0.0118 -1.4291 -0.96367 -0.0118 -1.4291 1.03633 
-0.0118 -1.32222 -0.95794 -0.0118 -1.32222 1.0306 -0.0118 -1.21537 -0.94056 
-0.0118 -1.21537 1.01323 -0.0118 -1.10639 -0.91017 -0.0118 -1.10639 0.98283 
-0.0118 -1.0027 -0.8682 -0.0118 -1.0027 0.94087 -0.0118 -0.88836 -0.80486 
-0.0118 -0.88836 0.87752 -0.0118 -0.7821 -0.72616 -0.0118 -0.7821 0.79882 
0.02596 -1.4825 -0.96153 0.02596 -1.4825 1.03419 0.02596 -1.3757 -0.96153 
0.02596 -1.3757 1.03419 0.02596 -1.5896 -0.94998 0.02596 -1.5896 1.02265 
0.02596 -1.2686 -0.94998 0.02596 -1.2686 1.02265 0.02599 -1.80405 -0.88994 
0.02599 -1.80405 0.96261 0.02599 -1.05415 -0.88994 0.02599 -1.05415 0.96261 
0.02599 -1.69747 -0.92624 0.02599 -1.69747 0.9989 0.02599 -1.16072 -0.92624 
0.02599 -1.16072 0.9989 0.0264 -2.20739 0.66307 0.0264 -2.12245 0.75592 
0.0264 -0.73575 -0.68326 0.0264 -0.73575 0.75592 0.02644 -1.91327 -0.83781 
0.02644 -1.91327 0.91047 0.02644 -0.94493 -0.83781 0.02644 -0.94493 0.91047 
0.02644 -2.02391 -0.76662 0.02644 -2.02391 0.83929 0.02644 -0.83429 -0.76662 
0.02644 -0.83429 0.83929 0.03727 -1.4291 -0.96246 0.03727 -1.4291 1.03513 
0.06135 -1.85436 -0.86578 0.06135 -1.85436 0.93844 0.06135 -1.00384 -0.86578 
0.06135 -1.00384 0.93844 0.06313 -1.64222 -0.93782 0.06313 -1.64222 1.01048 
0.06313 -1.21598 -0.93782 0.06313 -1.21598 1.01048 0.06356 -1.53567 -0.95511 
0.06356 -1.53567 1.02778 0.06356 -1.32252 -0.95511 0.06356 -1.32252 1.02778 
0.0636 -1.75089 -0.90747 0.0636 -1.75089 0.98014 0.0636 -1.10731 -0.90747 
0.0636 -1.10731 0.98014 0.0638 -2.07424 -0.72398 0.0638 -2.07424 0.79664 
0.0638 -0.78395 -0.72398 0.0638 -0.78395 0.79664 0.06439 -2.16502 0.7091 
0.06445 -1.96826 -0.80241 0.06445 -1.96826 0.87507 0.06445 -0.88994 -0.80241 
0.06445 -0.88994 0.87507 0.07502 -1.48247 -0.95846 0.07502 -1.48247 1.03113 
0.07502 -1.37573 -0.95846 0.07502 -1.37573 1.03113 0.08622 -1.4291 -0.95885 
0.08622 -1.4291 1.03152 0.0918 -2.2036 0.66036 0.09909 -1.80172 -0.885 
0.09909 -1.80172 0.95767 0.09909 -1.05648 -0.885 0.09909 -1.05648 0.95767 
0.09958 -1.91091 -0.83283 0.09958 -1.91091 0.9055 0.09958 -0.94729 -0.83283 
0.09958 -0.94729 0.9055 0.10084 -1.58839 -0.94445 0.10084 -1.58839 1.01712 
0.10084 -1.26981 -0.94445 0.10084 -1.26981 1.01712 0.10087 -1.69626 -0.92071 
0.10087 -1.69626 0.99337 0.10087 -1.16194 -0.92071 0.10087 -1.16194 0.99337 
0.10198 -2.11871 0.75152 0.10198 -0.73949 -0.67885 0.10198 -0.73949 0.75152 
0.10203 -2.02017 -0.76221 0.10203 -2.02017 0.83488 0.10203 -0.83802 -0.76221 
0.10203 -0.83802 0.83488 0.11267 -1.53566 -0.95015 0.11267 -1.53566 1.02282 
0.11267 -1.32254 -0.95015 0.11267 -1.32254 1.02282 0.12414 -1.48236 -0.95295 
0.12414 -1.48236 1.02562 0.12414 -1.37584 -0.95295 0.12414 -1.37584 1.02562 
0.12994 -2.15899 0.70504 0.12994 -0.69921 0.70504 0.1341 -1.85094 -0.85852 
0.1341 -1.85094 0.93119 0.1341 -1.00726 -0.85852 0.1341 -1.00726 0.93119 
0.13493 -1.4291 -0.95284 0.13493 -1.4291 1.02551 0.13677 -1.74708 -0.90005 
0.13677 -1.74708 0.97271 0.13677 -1.11111 -0.90005 0.13677 -1.11111 0.97271 
0.13763 -1.64042 -0.92959 0.13763 -1.64042 1.00226 0.13763 -1.21777 -0.92959 
0.13763 -1.21777 1.00226 0.13778 -1.96494 -0.79463 0.13778 -1.96494 0.8673 
0.13778 -0.89326 -0.79463 0.13778 -0.89326 0.8673 0.13896 -2.0687 -0.71745 
0.13896 -2.0687 0.79011 0.13896 -0.7895 -0.71745 0.13896 -0.7895 0.79011 
0.14979 -1.58814 -0.93763 0.14979 -1.58814 1.01029 0.14979 -1.27006 -0.93763 
0.14979 -1.27006 1.01029 0.15726 -2.19628 0.65509 0.16148 -1.53539 -0.94279 
0.16148 -1.53539 1.01545 0.16148 -1.32281 -0.94279 0.16148 -1.32281 1.01545 
0.16732 -2.11079 0.7457 0.16732 -0.7474 -0.67304 0.16732 -0.7474 0.7457 
0.17205 -1.7971 -0.87514 0.17205 -1.7971 0.9478 0.17205 -1.0611 -0.87514 
0.17205 -1.0611 0.9478 0.17266 -1.48232 -0.94507 0.17266 -1.48232 1.01773 
0.17266 -1.37588 -0.94507 0.17266 -1.37588 1.01773 0.17273 -1.9062 -0.82292 
0.17273 -1.9062 0.89559 0.17273 -0.952 -0.82292 0.17273 -0.952 0.89559 
0.17378 -1.69155 -0.9106 0.17378 -1.69155 0.98326 0.17378 -1.16664 -0.9106 
0.17378 -1.16664 0.98326 0.17513 -2.01527 -0.752 0.17513 -2.01527 0.82466 
0.17513 -0.84293 -0.752 0.17513 -0.84293 0.82466 0.18329 -2.22991 0.60259 
0.18329 -1.4291 -0.94445 0.18329 -1.4291 1.01712 0.18701 -1.6406 -0.92061 
0.18701 -1.6406 0.99328 0.18701 -1.2176 -0.92061 0.18701 -1.2176 0.99328 
0.19487 -2.14979 0.69807 0.19487 -0.70841 0.69807 0.19915 -1.58817 -0.92814 
0.19915 -1.58817 1.0008 0.19915 -1.27003 -0.92814 0.19915 -1.27003 1.0008 
0.2051 -2.05736 0.78349 0.2051 -0.80084 -0.71083 0.2051 -0.80084 0.78349 
0.20607 -1.84526 -0.84647 0.20607 -1.84526 0.91914 0.20607 -1.01294 -0.84647 
0.20607 -1.01294 0.91914 0.20914 -1.74156 -0.88755 0.20914 -1.74156 0.96021 
0.20914 -1.11664 -0.88755 0.20914 -1.11664 0.96021 0.21029 -1.95869 -0.78233 
0.21029 -1.95869 0.85499 0.21029 -0.89951 -0.78233 0.21029 -0.89951 0.85499 
0.21095 -1.53505 -0.93277 0.21095 -1.53505 1.00543 0.21095 -1.32315 -0.93277 
0.21095 -1.32315 1.00543 0.22147 -2.1855 0.64743 0.22208 -1.48189 -0.9345 
0.22208 -1.48189 1.00716 0.22208 -1.37631 -0.9345 0.22208 -1.37631 1.00716 
0.22285 -1.69128 -0.89972 0.22285 -1.69128 0.97239 0.22285 -1.16692 -0.89972 
0.22285 -1.16692 0.97239 0.23118 -1.4291 -0.9337 0.23118 -1.4291 1.00636 
0.23326 -2.09838 0.73777 0.23326 -0.75982 -0.6651 0.23326 -0.75982 0.73777 
0.23589 -1.64025 -0.90922 0.23589 -1.64025 0.98188 0.23589 -1.21795 -0.90922 
0.23589 -1.21795 0.98188 0.24083 -0.85603 -0.74326 0.24083 -0.85603 0.81593 
0.24356 -1.79023 -0.86054 0.24356 -1.06797 -0.86054 0.24356 -1.06797 0.9332 
0.24427 -1.89928 -0.80827 0.24427 -0.95892 -0.80827 0.24427 -0.95892 0.88094 
0.24826 -1.58758 -0.91617 0.24826 -1.27062 -0.91617 0.24826 -1.27062 0.98883 
0.25795 -1.74088 -0.87473 0.25795 -1.11732 -0.87473 0.25795 -1.11732 0.94739 
0.25985 -1.53445 -0.92028 0.25985 -1.32375 -0.92028 0.25985 -1.32375 0.99294 
0.26082 -0.72174 0.6885 0.26957 -1.48185 -0.92182 0.26957 -1.37635 -0.92182 
0.27027 -0.81504 -0.70081 0.27027 -0.81504 0.77347 0.27158 -1.69039 -0.88639 
0.27158 -1.16781 -0.88639 0.27158 -1.16781 0.95906 0.27564 -0.91459 -0.77154 
0.27564 -0.91459 0.8442 0.27688 -1.83735 -0.82969 0.27688 -1.02085 -0.82969 
0.27688 -1.02085 0.90236 0.27849 -1.4291 -0.92061 0.28414 -1.63936 -0.89545 
0.28414 -1.21884 -0.89545 0.28414 -1.21884 0.96811 0.2919 -1.78889 -0.84589 
0.2919 -1.06931 -0.84589 0.2919 -1.06931 0.91856 0.29643 -1.58654 -0.90186 
0.29643 -1.27166 -0.90186 0.29861 -0.77518 -0.65362 0.29861 -0.77518 0.72628 
0.30583 -0.87203 -0.731 0.30583 -0.87203 0.80366 0.30606 -1.73941 -0.85959 
0.30606 -1.11879 -0.85959 0.30606 -1.11879 0.93225 0.30698 -1.53441 -0.90563 
0.30698 -1.32379 -0.90563 0.30896 -1.88272 -0.79514 0.30896 -0.97548 -0.79514 
0.30896 -0.97548 0.8678 0.31664 -1.48172 -0.90673 0.31664 -1.37647 -0.90673 
0.31932 -1.68904 -0.87074 0.31932 -1.16915 -0.87074 0.32509 -1.4291 -0.90521 
0.32552 -0.73833 -0.60324 0.32675 -1.83818 -0.81104 0.32675 -1.02002 -0.81104 
0.32675 -1.02002 0.8837 0.33165 -1.63795 -0.87933 0.33165 -1.22025 -0.87933 
0.33414 -0.83204 -0.68744 0.33414 -0.83204 0.7601 0.33967 -0.93205 -0.75702 
0.33967 -0.93205 0.82969 0.34173 -1.7895 -0.82688 0.34173 -1.0687 -0.82688 
0.34299 -1.58625 -0.88531 0.34299 -1.27194 -0.88531 0.35334 -1.53412 -0.88868 
0.35334 -1.32408 -0.88868 0.356 -1.73955 -0.84022 0.356 -1.11864 -0.84022 
0.35814 -0.97562 -0.77453 0.36204 -0.79325 -0.63891 0.36264 -1.48168 -0.88943 
0.36264 -1.37652 -0.88943 0.36887 -0.89075 -0.71551 0.36887 -0.89075 0.78817 
0.36918 -1.689 -0.85097 0.36918 -1.16919 -0.85097 0.37088 -1.4291 -0.88755 
0.37567 -1.83785 -0.78998 0.37567 -1.02035 -0.78998 0.3822 -1.63634 -0.85911 
0.3822 -1.22186 -0.85911 0.38675 -0.75837 -0.5892 0.38816 -0.93313 -0.73441 
0.39085 -1.78885 -0.80537 0.39085 -1.06935 -0.80537 0.39341 -1.58448 -0.86459 
0.39341 -1.27371 -0.86459 0.39645 -0.85175 -0.67077 0.40375 -1.53192 -0.86741 
0.40375 -1.32628 -0.86741 0.40487 -1.73881 -0.81834 0.40487 -1.11939 -0.81834 
0.40649 -0.97702 -0.75148 0.4129 -1.47938 -0.8676 0.4129 -1.37882 -0.8676 
0.41576 -1.4291 -0.86766 0.41652 -0.89302 -0.6911 0.41887 -1.68685 -0.82859 
0.41887 -1.17135 -0.82859 0.42228 -0.81522 -0.62301 0.42349 -1.02184 -0.76658 
0.43158 -1.63412 -0.83624 0.43158 -1.22408 -0.83624 0.43551 -0.93563 -0.70959 
0.43856 -1.07107 -0.78159 0.44291 -1.58199 -0.84109 0.44291 -1.27621 -0.84109 
0.44352 -0.85467 -0.6439 0.44624 -0.78133 -0.57243 0.45293 -1.52942 -0.84342 
0.45293 -1.32878 -0.84342 0.45338 -0.97949 -0.7262 0.45374 -1.73616 -0.79372 
0.45374 -1.12204 -0.79372 0.45685 -1.47932 -0.84562 0.45685 -1.37888 -0.84562 
0.4596 -1.4291 -0.84559 0.46343 -0.89628 -0.66386 0.46756 -1.68397 -0.80346 
0.46756 -1.17423 -0.80346 0.46825 -0.75021 -0.51924 0.46833 -0.81956 -0.5945 
0.47008 -1.02448 -0.7409 0.47965 -1.63129 -0.81078 0.47965 -1.22691 -0.81078 
0.48241 -0.93947 -0.68201 0.48638 -1.07452 -0.75493 0.48924 -0.85928 -0.61503 
0.49077 -1.57899 -0.81511 0.49077 -1.27921 -0.81511 0.49127 -0.78706 -0.54221 
0.49596 -1.52932 -0.81932 0.49596 -1.32888 -0.81932 0.49989 -1.47916 -0.82138 
0.49989 -1.37904 -0.82138 0.50008 -0.98364 -0.69821 0.50121 -1.12561 -0.76661 
0.5023 -1.4291 -0.8214 0.50921 -0.90135 -0.63451 0.51315 -0.82569 -0.56394 
0.51451 -1.68059 -0.77592 0.51451 -1.1776 -0.77592 0.51529 -1.02828 -0.71301 
0.52626 -1.62786 -0.78281 0.52626 -1.23034 -0.78281 0.52784 -0.94476 -0.65229 
0.53139 -1.07858 -0.72661 0.53269 -1.5786 -0.789 0.53269 -1.27959 -0.789 
0.53349 -0.86558 -0.58423 0.53777 -1.52898 -0.79313 0.53777 -1.32922 -0.79313 
0.54146 -1.4791 -0.79517 0.54146 -1.3791 -0.79517 0.54377 -1.4291 -0.79514 
0.5441 -0.98844 -0.6685 0.54616 -1.13019 -0.73784 0.55323 -0.908 -0.60335 
0.55615 -0.8334 -0.53162 0.55901 -1.03321 -0.683 0.55922 -1.18241 -0.74666 
0.5674 -1.62768 -0.7543 0.5674 -1.23051 -0.7543 0.57066 -0.95054 -0.62073 
0.57384 -1.57835 -0.76038 0.57384 -1.27984 -0.76038 0.57514 -1.0839 -0.69602 
0.57614 -0.87353 -0.55161 0.57902 -1.52841 -0.76434 0.57902 -1.32979 -0.76434 
0.5827 -1.47846 -0.76625 0.5827 -1.37974 -0.76625 0.5839 -1.4291 -0.76688 
0.58674 -0.99449 -0.63663 0.5895 -1.13563 -0.70684 0.59471 -0.915 -0.57017 
0.59904 -1.18311 -0.71624 0.60112 -1.03926 -0.65095 0.60709 -1.23118 -0.72381 
0.61181 -0.9577 -0.58728 0.61372 -1.57749 -0.72963 0.61372 -1.28071 -0.72963 
0.61697 -1.09023 -0.66354 0.61877 -1.52759 -0.73352 0.61877 -1.33061 -0.73352 
0.62145 -1.4784 -0.73604 0.62145 -1.3798 -0.73604 0.62259 -1.4291 -0.73668 
0.62742 -1.00154 -0.60288 0.62799 -1.13685 -0.67448 0.6375 -1.18442 -0.68376 
0.64148 -1.04642 -0.61695 0.64523 -1.23235 -0.69141 0.65184 -1.28196 -0.69711 
0.65397 -1.09221 -0.62944 0.32354 -0.72204 0.68352 0.32358 -0.67182 0.68626 
0.34777 -0.67182 0.72897 0.34778 -0.72187 0.72656 0.34778 -0.62176 0.72656 
0.34985 -0.77204 0.72263 0.37399 -0.72182 0.76813 0.37399 -0.62181 0.76813 
0.37403 -0.67182 0.77044 0.37604 -0.77169 0.76443 0.37604 -0.57194 0.76443 
0.38016 -0.82132 0.75936 0.40229 -0.67182 0.81057 0.40291 -0.72118 0.80936 
0.40291 -0.62245 0.80936 0.40483 -0.77112 0.80569 0.40483 -0.57251 0.80569 
0.40878 -0.82107 0.8005 0.40878 -0.52256 0.8005 0.41487 -0.47323 0.79407 
0.43249 -0.67182 0.84926 0.43312 -0.72112 0.84812 0.43312 -0.62251 0.84812 
0.43564 -0.7703 0.84544 0.43564 -0.57333 0.84544 0.43953 -0.8202 0.84039 
0.43953 -0.52343 0.84039 0.44536 -0.86973 0.83376 0.44536 -0.4739 0.83376 
0.45293 -0.42582 0.82571 0.46232 -0.37835 0.81617 0.46455 -0.67182 0.88643 
0.46536 -0.72094 0.88553 0.46536 -0.62269 0.88553 0.46782 -0.77019 0.88282 
0.46782 -0.57344 0.88282 0.47205 -0.81896 0.8785 0.47205 -0.52468 0.8785 
0.47776 -0.86857 0.87189 0.47776 -0.47507 0.87189 0.4854 -0.42714 0.86417 
0.49468 -0.37957 0.85466 0.49839 -0.67182 0.92197 0.49924 -0.72088 -0.49139 
0.49924 -0.72088 0.92112 0.49924 -0.62275 0.92112 0.5018 -0.76983 0.91857 
0.5018 -0.5738 0.91857 0.50563 -0.33294 0.84364 0.50604 -0.81855 0.91432 
0.50604 -0.52509 0.91432 0.51198 -0.86691 0.90839 0.51198 -0.47673 0.90839 
0.51822 -0.28197 0.82779 0.51958 -0.42884 0.90078 0.52884 -0.38153 0.89153 
0.53254 -0.23721 0.8134 0.53394 -0.67182 -0.52608 0.53394 -0.67182 0.95582 
0.53484 -0.72094 -0.52527 0.53484 -0.72094 0.955 0.53484 -0.62269 0.955 
0.53755 -0.77019 -0.52281 0.53755 -0.77019 0.95254 0.53755 -0.57344 0.95254 
0.53972 -0.33493 0.88064 0.54186 -0.81896 0.94831 0.54186 -0.52468 0.94831 
0.54847 -0.86857 0.94261 0.54847 -0.47507 0.94261 0.55222 -0.28913 0.86815 
0.55619 -0.42714 0.93496 0.56571 -0.37957 0.92568 0.56628 -0.24426 0.85408 
0.5711 -0.67182 -0.55814 0.5711 -0.67182 0.98788 0.57224 -0.72112 -0.5575 
0.57224 -0.72112 0.98724 0.57224 -0.62251 -0.5575 0.57224 -0.62251 0.98724 
0.57492 -0.7703 -0.55499 0.57492 -0.7703 0.98472 0.57492 -0.57333 0.98472 
0.57673 -0.33294 0.91474 0.57997 -0.8202 -0.5511 0.57997 -0.8202 0.98083 
0.57997 -0.52343 0.98083 0.58188 -0.20042 0.83848 0.58661 -0.86973 -0.54527 
0.58661 -0.86973 0.97501 0.58661 -0.4739 0.97501 0.59258 -0.28197 0.90215 
0.59466 -0.91781 0.96744 0.59466 -0.42582 0.96744 0.59899 -0.15771 0.82137 
0.60419 -0.37835 0.95804 0.60696 -0.23721 0.88783 0.6098 -0.67182 -0.58834 
0.6098 -0.67182 1.01808 0.611 -0.72118 -0.58772 0.611 -0.72118 1.01745 
0.611 -0.62245 -0.58772 0.611 -0.62245 1.01745 0.61468 -0.77112 -0.5858 
0.61468 -0.77112 1.01554 0.61468 -0.57251 -0.5858 0.61468 -0.57251 1.01554 
0.61756 -0.11625 0.80281 0.61856 -0.32662 0.94722 0.61986 -0.82107 -0.58185 
0.61986 -0.82107 1.01158 0.61986 -0.52256 -0.58185 0.61986 -0.52256 1.01158 
0.62304 -0.19326 0.87193 0.6263 -0.8704 -0.57576 0.6263 -0.8704 1.0055 
0.6263 -0.47323 1.0055 0.63448 -0.91851 -0.56813 0.63448 -0.91851 0.99786 
0.63448 -0.42512 0.99786 0.63468 -0.27592 0.9342 0.63754 -0.07612 0.78282 
0.64047 -0.15072 0.85455 0.64754 -0.37291 0.98904 0.64959 -0.23116 0.9197 
0.64993 -0.67182 -0.6166 0.64993 -0.67182 1.04634 0.65224 -0.72182 -0.61664 
0.65224 -0.72182 1.04637 0.65224 -0.62181 -0.61664 0.65224 -0.62181 1.04637 
0.65593 -0.77169 -0.61459 0.65593 -0.77169 1.04433 0.65593 -0.57194 -0.61459 
0.65593 -0.57194 1.04433 0.6589 -0.03742 0.76147 0.6602 -0.10829 0.83543 
0.661 -0.82132 -0.61047 0.661 -0.82132 1.0402 0.661 -0.52231 -0.61047 
0.661 -0.52231 1.0402 0.6623 -0.3213 0.97781 0.66586 -0.18747 0.90349 
0.66744 -0.87057 -0.60427 0.66744 -0.87057 1.03401 0.66744 -0.47306 -0.60427 
0.66744 -0.47306 1.03401 0.67841 -0.27099 0.96421 0.67918 -0.92331 -0.59738 
0.67918 -0.92331 1.02712 0.67918 -0.42032 -0.59738 0.67918 -0.42032 1.02712 
0.68054 -0.06841 0.81514 0.68157 -0.00026 0.7388 0.68449 -0.14407 0.88571 
0.69139 -0.67182 -0.64286 0.69139 -0.67182 1.0726 0.69249 -0.9753 -0.58808 
0.69249 -0.36833 1.01781 0.69362 -0.22636 0.94941 0.69381 -0.72187 -0.64284 
0.69381 -0.72187 1.07258 0.69381 -0.62176 -0.64284 0.69381 -0.62176 1.07258 
0.69773 -0.77204 -0.64078 0.69773 -0.77204 1.07052 0.69773 -0.5716 -0.64078 
0.69773 -0.5716 1.07052 0.70243 -0.02978 0.79341 0.70293 -0.82171 -0.63658 
0.70293 -0.82171 1.06631 0.70293 -0.52193 -0.63658 0.70293 -0.52193 1.06631 
0.70445 -0.102 0.86623 0.7055 0.03529 0.71487 0.70732 -0.31724 1.00613 
0.71129 -0.18218 0.93321 0.71405 -0.874 -0.63225 0.71405 -0.874 1.06198 
0.71405 -0.46963 -0.63225 0.71405 -0.46963 1.06198 0.72362 -0.2672 0.9921 
0.72537 -0.06228 0.8457 0.72545 0.00708 0.77044 0.72614 -0.92669 -0.62493 
0.72614 -0.92669 1.05466 0.72614 -0.41695 -0.62493 0.72614 -0.41695 1.05466 
0.73027 -0.139 0.91506 0.73063 0.06914 0.68973 0.7341 -0.67182 -0.66705 
0.7341 -0.67182 1.09679 0.73684 -0.72204 -0.66709 0.73684 -0.72204 1.09682 
0.73684 -0.62159 -0.66709 0.73684 -0.62159 1.09682 0.73996 -0.97888 -0.61519 
0.73996 -0.36476 -0.61519 0.73996 -0.36476 1.04492 0.74032 -0.22221 0.9774 
0.74077 -0.77213 -0.66489 0.74077 -0.77213 1.09462 0.74077 -0.5715 -0.66489 
0.74077 -0.5715 1.09462 0.74745 -0.02405 0.82363 0.75018 -0.09739 0.8951 
0.75079 -0.8247 -0.66255 0.75079 -0.8247 1.09229 0.75079 -0.51893 -0.66255 
0.75079 -0.51893 1.09229 0.75514 -0.31379 -0.60305 0.75514 -0.31379 1.03279 
0.75691 0.10119 0.66345 0.75818 -0.17835 0.96079 0.76212 -0.87683 -0.6577 
0.76212 -0.87683 1.08744 0.76212 -0.4668 -0.6577 0.76212 -0.4668 1.08744 
0.76321 0.06048 0.73268 0.77021 -0.26456 -0.58804 0.77021 -0.26456 1.01778 
0.77142 -0.05794 0.87421 0.77483 -0.92957 -0.65005 0.77483 -0.41406 -0.65005 
0.77483 -0.41406 1.07979 0.77718 -0.13573 0.9423 0.77794 -0.67182 -0.68912 
0.77794 -0.67182 1.11886 0.7808 -0.72209 -0.68907 0.7808 -0.72209 1.1188 
0.7808 -0.62154 -0.68907 0.7808 -0.62154 1.1188 0.78394 0.03124 0.78758 
0.78427 0.13139 0.63609 0.7872 -0.21973 -0.57295 0.7872 -0.21973 1.00268 
0.78883 -0.98153 -0.6398 0.78883 -0.3621 -0.6398 0.78883 -0.3621 1.06954 
0.78924 0.093 0.70659 0.78994 -0.77464 -0.68887 0.78994 -0.77464 1.11861 
0.78994 -0.56899 -0.68887 0.78994 -0.56899 1.11861 0.79725 -0.09447 0.92197 
0.80028 -0.8272 -0.68605 0.80028 -0.8272 1.11579 0.80028 -0.51643 -0.68605 
0.80028 -0.51643 1.11579 0.80285 -1.03156 -0.62683 0.80285 -0.31207 -0.62683 
0.80285 -0.31207 1.05657 0.80553 -0.17585 0.98561 0.80695 -0.00109 0.8404 
0.8115 -0.87906 -0.68058 0.8115 -0.46458 -0.68058 0.8115 -0.46458 1.11031 
0.81265 0.15965 0.60772 0.81649 0.12384 0.6792 0.81803 -0.26307 -0.61144 
0.81803 -0.26307 1.04118 0.82281 -0.67182 -0.70901 0.82281 -0.67182 1.13875 
0.82281 0.08253 0.74827 0.82452 -0.93172 -0.67243 0.82452 -0.41191 -0.67243 
0.82452 -0.41191 1.10217 0.82482 -0.13346 0.96671 0.83106 -0.7244 -0.71089 
0.83106 -0.7244 1.14063 0.83106 -0.61923 -0.71089 0.83106 -0.61923 1.14063 
0.83166 -0.03597 0.89011 0.83556 -0.21834 -0.596 0.83556 -0.21834 1.02573 
0.8377 -0.98227 -0.66168 0.8377 -0.36136 -0.66168 0.8377 -0.36136 1.09142 
0.84036 -0.77683 -0.71014 0.84036 -0.77683 1.13988 0.84036 -0.5668 -0.71014 
0.84036 -0.5668 1.13988 0.84466 0.15257 0.65097 0.84471 0.05231 0.80263 
0.84984 0.11375 0.72122 0.8507 -0.82897 -0.70677 0.8507 -0.51466 -0.70677 
0.8507 -0.51466 1.13651 0.85197 -1.03222 -0.64834 0.85197 -0.31141 -0.64834 
0.85197 -0.31141 1.07808 0.85403 -0.17476 1.00822 0.85955 -0.07476 0.93864 
0.86205 -0.88066 -0.70079 0.86205 -0.46297 -0.70079 0.86205 -0.46297 1.13053 
0.86694 -0.26274 -0.6325 0.86694 -0.26274 1.06224 0.86818 0.01895 0.85444 
0.86861 -0.67182 -0.72668 0.86861 -0.67182 1.15641 0.87435 0.18005 0.62067 
0.87437 -0.93176 -0.69221 0.87437 -0.41187 -0.69221 0.87437 -0.41187 1.12194 
0.87706 -0.72444 -0.72819 0.87706 -0.72444 1.15793 0.87706 -0.61919 -0.72819 
0.87706 -0.61919 1.15793 0.87773 0.14305 0.69295 0.88406 0.10135 0.76158 
0.88474 -0.21819 -0.6166 0.88474 -0.21819 1.04634 0.88672 -0.77713 -0.72709 
0.88672 -0.77713 1.15683 0.88672 -0.5665 -0.72709 0.88672 -0.5665 1.15683 
0.88763 -0.98212 -0.68105 0.88763 -0.36151 -0.68105 0.88763 -0.36151 1.11079 
0.88787 -0.11475 0.9822 0.89509 -0.01789 0.90482 0.89727 -0.82926 -0.72333 
0.89727 -0.51437 -0.72333 0.89727 -0.51437 1.15306 0.9018 -1.0316 -0.66736 
0.9018 -0.31203 -0.66736 0.9018 -0.31203 1.09709 0.90659 0.06999 0.81518 
0.90724 0.17095 0.66296 0.90956 -0.88208 -0.71691 0.90956 -0.46155 -0.71691 
0.90956 -0.46155 1.14665 0.91177 0.13114 0.73351 0.91521 -0.67182 -0.74207 
0.91521 -0.67182 1.17181 0.91682 -0.26357 -0.65116 0.91682 -0.26357 1.08089 
0.91805 -0.15731 1.02274 0.92211 -0.93311 -0.70786 0.92211 -0.41053 -0.70786 
0.92211 -0.41053 1.13759 0.92343 -0.05776 0.95201 0.92413 -0.72457 -0.74328 
0.92413 -0.72457 1.17302 0.92413 -0.61907 -0.74328 0.92413 -0.61907 1.17302 
0.93287 0.03555 0.86703 0.93385 -0.77716 -0.74174 0.93385 -0.56647 -0.74174 
0.93385 -0.56647 1.17148 0.93575 -0.9836 -0.69619 0.93575 -0.36004 -0.69619 
0.93575 -0.36004 1.12593 0.93751 0.1967 0.63184 0.94122 0.15933 0.70411 
0.94544 -0.8303 -0.73763 0.94544 -0.51333 -0.73763 0.94544 -0.51333 1.16737 
0.94668 0.11686 0.77255 0.94943 -0.20164 1.05947 0.95014 -1.03294 -0.682 
0.95014 -0.31069 -0.682 0.95014 -0.31069 1.11174 0.95287 -0.09875 0.99446 
0.95781 -0.88296 -0.73068 0.95781 -0.46067 -0.73068 0.95781 -0.46067 1.16042 
0.96043 -0.00254 0.9163 0.96252 -0.67182 -0.75516 0.96252 -0.67182 1.1849 
0.97085 -0.934 -0.72119 0.97085 -0.40964 -0.72119 0.97085 -0.40964 1.15092 
0.97134 0.18559 0.67316 0.97161 -0.72461 -0.75596 0.97161 -0.72461 1.1857 
0.97161 -0.61903 -0.75596 0.97161 -0.61903 1.1857 0.97222 0.08458 0.82597 
0.97598 0.14542 0.74349 0.98275 -0.77777 -0.75423 0.98275 -0.56586 -0.75423 
0.98275 -0.56586 1.18397 0.98341 -0.14222 1.03353 0.98455 -0.98428 -0.70901 
0.98455 -0.35936 -0.70901 0.98455 -0.35936 1.13875 0.98763 -1.08797 -0.66794 
0.98763 -0.25566 -0.66794 0.98763 -0.25566 1.09767 0.98859 -0.04356 0.96203 
0.99455 -0.83089 -0.7496 0.99455 -0.51275 -0.7496 0.99455 -0.51275 1.17934 
0.99883 0.04887 0.87661 1.00587 0.17193 0.71311 1.00669 -0.88332 -0.74208 
1.00669 -0.46031 -0.74208 1.00669 -0.46031 1.17181 1.01041 -0.67182 -0.76592 
1.01041 -0.67182 1.19565 1.01041 0.12899 0.78112 1.01857 -0.08565 1.0032 
1.01991 -0.93427 -0.73206 1.01991 -0.40936 -0.73206 1.01991 -0.40936 1.1618 
1.02097 -0.19471 1.07412 1.02104 -0.72504 -0.76653 1.02104 -0.61859 -0.76653 
1.02104 -0.61859 1.19627 1.02165 -1.03981 -0.6966 1.02165 -0.30382 -0.6966 
1.02165 -0.30382 1.12634 1.02638 0.00988 0.92424 1.03222 -0.7781 -0.76425 
1.03222 -0.56553 -0.76425 1.03222 -0.56553 1.19399 1.03625 0.19631 0.68147 
1.03644 0.09536 0.83362 1.04018 0.156 0.75096 1.0439 -0.83086 -0.75909 
1.0439 -0.51278 -0.75909 1.0439 -0.51278 1.18883 1.05474 -0.03221 0.96865 
1.05592 -0.13598 1.04583 1.05607 -0.88314 -0.75106 1.05607 -0.46049 -0.75106 
1.05607 -0.46049 1.18079 1.05692 -0.9898 -0.72151 1.05692 -0.35383 -0.72151 
1.05692 -0.35383 1.15125 1.05877 -0.67182 -0.77431 1.05877 -0.67182 1.20404 
1.0596 -1.09365 -0.67999 1.0596 -0.24998 -0.67999 1.0596 -0.24998 1.10972 
1.06376 0.05808 0.88357 1.06956 -0.72507 -0.77442 1.06956 -0.61856 -0.77442 
1.06956 -0.61856 1.20415 1.07059 0.18103 0.7193 1.07497 0.1377 0.78728 
1.08103 -0.77838 -0.77162 1.08103 -0.56525 -0.77162 1.08103 -0.56525 1.20135 
1.09167 -0.08074 1.01341 1.09172 0.01779 0.93005 1.09283 -0.93898 -0.74217 
1.09283 -0.40465 -0.74217 1.09283 -0.40465 1.17191 1.09286 -0.83111 -0.76592 
1.09286 -0.51253 -0.76592 1.09286 -0.51253 1.19565 1.09412 -0.19 1.08403 
1.09461 -1.04444 -0.70647 1.09461 -0.29919 -0.70647 1.09461 -0.29919 1.1362 
1.10133 0.20372 0.68665 1.1019 0.10269 0.83889 1.1053 0.16314 0.75599 
1.10748 -0.67182 -0.78032 1.10748 -0.67182 1.21005 1.11868 -0.72518 -0.77993 
1.11868 -0.61845 -0.77993 1.11868 -0.61845 1.20966 1.12925 -0.13265 1.05361 
1.1293 0.06411 0.88763 1.1299 -0.02667 0.97518 1.1301 -0.9936 -0.72894 
1.1301 -0.35003 -0.72894 1.1301 -0.35003 1.15867 1.13014 -0.77839 -0.77658 
1.13014 -0.56524 -0.77658 1.13014 -0.56524 1.20631 1.13057 -0.88494 -0.75928 
1.13057 -0.45869 -0.75928 1.13057 -0.45869 1.18902 1.13235 -1.09708 -0.68724 
1.13235 -0.24656 -0.68724 1.13235 -0.24656 1.11698 1.13589 0.18646 0.72332 
1.14009 0.14293 0.79098 1.15643 -0.67182 -0.78393 1.16726 -0.077 1.01782 
1.16726 -1.15598 -0.65927 1.16726 -0.18765 1.08901 1.1673 0.02153 0.93446 
1.1673 0.10648 0.8416 1.16771 -0.94019 -0.7477 1.16771 -0.40344 -0.7477 
1.16771 -0.40344 1.17744 1.16771 -1.04676 -0.71141 1.16771 -0.29687 -0.71141 
1.16771 -0.29687 1.14114 1.16774 -0.83231 -0.77145 1.16774 -0.51132 -0.77145 
1.16774 -0.51132 1.20118 1.16774 -0.72522 -0.78299 1.16774 -0.61841 -0.78299 
1.16774 -0.61841 1.21273 1.17064 0.20807 0.68877 1.17064 0.16676 0.75854 
1.2055 -1.09822 -0.68967 1.2055 -0.99452 -0.73163 1.2055 -0.88554 -0.76203 
1.2055 -0.77869 -0.7794 1.2055 -0.67182 -0.78513 1.2055 -0.56494 -0.7794 
1.2055 -0.56494 1.20914 1.2055 -0.45809 -0.76203 1.2055 -0.45809 1.19176 
1.2055 -0.34911 -0.73163 1.2055 -0.34911 1.16137 1.2055 -0.24541 -0.68967 
1.2055 -0.24541 1.1194 1.2055 -0.13108 1.05606 1.2055 -0.02482 0.97736 
1.2055 0.06625 0.88959 1.2055 0.14468 0.79222 1.2055 0.18854 0.72455 
1.24035 0.16676 0.75854 1.24035 0.20807 0.68877 1.24326 -0.72522 -0.78299 
1.24326 -0.61841 -0.78299 1.24326 -0.61841 1.21273 1.24326 -0.83231 -0.77145 
1.24326 -0.51132 -0.77145 1.24326 -0.51132 1.20118 1.24328 -1.04676 -0.71141 
1.24328 -0.29687 -0.71141 1.24328 -0.29687 1.14114 1.24328 -0.94019 -0.7477 
1.24328 -0.40344 -0.7477 1.24328 -0.40344 1.17744 1.2437 0.10648 0.8416 
1.2437 0.02153 0.93446 1.24373 -1.15598 -0.65927 1.24373 -0.18765 1.08901 
1.24373 -0.077 1.01782 1.25456 -0.67182 -0.78393 1.2709 0.14293 0.79098 
1.27511 0.18646 0.72332 1.27864 -1.09708 -0.68724 1.27864 -0.24656 -0.68724 
1.27864 -0.24656 1.11698 1.28042 -0.88494 -0.75928 1.28042 -0.45869 -0.75928 
1.28042 -0.45869 1.18902 1.28086 -0.77839 -0.77658 1.28086 -0.56524 -0.77658 
1.28086 -0.56524 1.20631 1.2809 -0.9936 -0.72894 1.2809 -0.35003 -0.72894 
1.2809 -0.35003 1.15867 1.28109 -0.02667 0.97518 1.28169 0.06411 0.88763 
1.28175 -0.13265 1.05361 1.29231 -0.72518 -0.77993 1.29231 -0.61845 -0.77993 
1.30351 -0.67182 -0.78032 1.30569 0.16314 0.75599 1.3091 0.10269 0.83889 
1.30966 0.20372 0.68665 1.31639 -1.04444 -0.70647 1.31639 -0.29919 -0.70647 
1.31639 -0.29919 1.1362 1.31687 -1.15363 -0.6543 1.31687 -0.19 1.08403 
1.31813 -0.83111 -0.76592 1.31813 -0.51253 -0.76592 1.31813 -0.51253 1.19565 
1.31817 -0.93898 -0.74217 1.31817 -0.40465 -0.74217 1.31817 -0.40465 1.17191 
1.31928 0.01779 0.93005 1.31933 -0.08074 1.01341 1.32997 -0.77838 -0.77162 
1.32997 -0.56525 -0.77162 1.32997 -0.56525 1.20135 1.33602 0.1377 0.78728 
1.34041 0.18103 0.7193 1.34144 -0.72507 -0.77442 1.34144 -0.61856 -0.77442 
1.34723 0.05808 0.88357 1.3514 -1.09365 -0.67999 1.3514 -0.24998 -0.67999 
1.3514 -0.24998 1.10972 1.35223 -0.67182 -0.77431 1.35407 -0.9898 -0.72151 
1.35407 -0.35383 -0.72151 1.35407 -0.35383 1.15125 1.35493 -0.88314 -0.75106 
1.35493 -0.46049 -0.75106 1.35493 -0.46049 1.18079 1.35508 -1.20765 -0.6161 
1.35508 -0.13598 1.04583 1.35625 -0.03221 0.96865 1.36709 -0.83086 -0.75909 
1.36709 -0.51278 -0.75909 1.36709 -0.51278 1.18883 1.37081 0.156 0.75096 
1.37455 0.09536 0.83362 1.37474 0.19631 0.68147 1.37878 -0.7781 -0.76425 
1.37878 -0.56553 -0.76425 1.37878 -0.56553 1.19399 1.38461 0.00988 0.92424 
1.38934 -1.03981 -0.6966 1.38934 -0.30382 -0.6966 1.38934 -0.30382 1.12634 
1.38995 -0.72504 -0.76653 1.38995 -0.61859 -0.76653 1.39003 -1.14892 -0.64439 
1.39003 -0.19471 1.07412 1.39108 -0.93427 -0.73206 1.39108 -0.40936 -0.73206 
1.39108 -0.40936 1.1618 1.39242 -0.08565 1.0032 1.40059 -0.67182 -0.76592 
1.40059 0.12899 0.78112 1.4043 -0.88332 -0.74208 1.4043 -0.46031 -0.74208 
1.4043 -0.46031 1.17181 1.40513 0.17193 0.71311 1.41216 0.04887 0.87661 
1.41645 -0.83089 -0.7496 1.41645 -0.51275 -0.7496 1.41645 -0.51275 1.17934 
1.4224 -0.04356 0.96203 1.42337 -1.08797 -0.66794 1.42337 -0.25566 -0.66794 
1.42337 -0.25566 1.09767 1.42644 -0.98428 -0.70901 1.42644 -0.35936 -0.70901 
1.42644 -0.35936 1.13875 1.42759 -1.20141 -0.60379 1.42759 -0.14222 1.03353 
1.42825 -0.77777 -0.75423 1.42825 -0.56586 -0.75423 1.42825 -0.56586 1.18397 
1.43501 0.14542 0.74349 1.43877 0.08458 0.82597 1.43938 -0.72461 -0.75596 
1.43938 -0.61903 -0.75596 1.43965 0.18559 0.67316 1.44015 -0.934 -0.72119 
1.44015 -0.40964 -0.72119 1.44015 -0.40964 1.15092 1.44848 -0.67182 -0.75516 
1.45056 -0.00254 0.9163 1.45318 -0.88296 -0.73068 1.45318 -0.46067 -0.73068 
1.45318 -0.46067 1.16042 1.45812 -1.24489 -0.56473 1.45812 -0.09875 0.99446 
1.46085 -1.03294 -0.682 1.46085 -0.31069 -0.682 1.46085 -0.31069 1.11174 
1.46157 -1.142 -0.62974 1.46157 -0.20164 1.05947 1.46432 0.11686 0.77255 
1.46555 -0.8303 -0.73763 1.46555 -0.51333 -0.73763 1.46555 -0.51333 1.16737 
1.46978 0.15933 0.70411 1.47349 0.1967 0.63184 1.47524 -0.9836 -0.69619 
1.47524 -0.36004 -0.69619 1.47524 -0.36004 1.12593 1.47715 -0.77716 -0.74174 
1.47715 -0.56647 -0.74174 1.47715 -0.56647 1.17148 1.47812 0.03555 0.86703 
1.48687 -0.72457 -0.74328 1.48687 -0.61907 -0.74328 1.48756 -0.05776 0.95201 
1.48888 -0.93311 -0.70786 1.48888 -0.41053 -0.70786 1.48888 -0.41053 1.13759 
1.49294 -1.18633 -0.593 1.49294 -0.15731 1.02274 1.49417 -1.08006 -0.65116 
1.49417 -0.26357 -0.65116 1.49417 -0.26357 1.08089 1.49578 -0.67182 -0.74207 
1.49922 0.13114 0.73351 1.50143 -0.88208 -0.71691 1.50143 -0.46155 -0.71691 
1.50143 -0.46155 1.14665 1.50375 0.17095 0.66296 1.50441 0.06999 0.81518 
1.5092 -1.0316 -0.66736 1.5092 -0.31203 -0.66736 1.5092 -0.31203 1.09709 
1.51372 -0.82926 -0.72333 1.51372 -0.51437 -0.72333 1.51372 -0.51437 1.15306 
1.51591 -0.01789 0.90482 1.52313 -1.22888 -0.55246 1.52313 -0.11475 0.9822 
1.52336 -0.98212 -0.68105 1.52336 -0.36151 -0.68105 1.52336 -0.36151 1.11079 
1.52428 -0.77713 -0.72709 1.52428 -0.5665 -0.72709 1.52428 -0.5665 1.15683 
1.52626 -1.12544 -0.6166 1.52626 -0.21819 -0.6166 1.52626 -0.21819 1.04634 
1.52694 0.10135 0.76158 1.53326 0.14305 0.69295 1.53393 -0.72444 -0.72819 
1.53393 -0.61919 -0.72819 1.53662 -0.93176 -0.69221 1.53662 -0.41187 -0.69221 
1.53662 -0.41187 1.12194 1.53664 0.18005 0.62067 1.54239 -0.67182 -0.72668 
1.54282 0.01895 0.85444 1.54405 -1.08089 -0.6325 1.54405 -0.26274 -0.6325 
1.54405 -0.26274 1.06224 1.54894 -0.88066 -0.70079 1.54894 -0.46297 -0.70079 
1.54894 -0.46297 1.13053 1.55144 -1.26888 -0.5089 1.55144 -0.07476 0.93864 
1.55697 -1.16887 -0.57849 1.55697 -0.17476 1.00822 1.55902 -1.03222 -0.64834 
1.55902 -0.31141 -0.64834 1.55902 -0.31141 1.07808 1.56029 -0.82897 -0.70677 
1.56029 -0.51466 -0.70677 1.56029 -0.51466 1.13651 1.56115 0.11375 0.72122 
1.56628 0.05231 0.80263 1.56633 0.15257 0.65097 1.57063 -0.77683 -0.71014 
1.57063 -0.5668 -0.71014 1.57063 -0.5668 1.13988 1.57329 -0.98227 -0.66168 
1.57329 -0.36136 -0.66168 1.57329 -0.36136 1.09142 1.57544 -1.12529 -0.596 
1.57544 -0.21834 -0.596 1.57544 -0.21834 1.02573 1.57933 -0.03597 0.89011 
1.57994 -0.7244 -0.71089 1.57994 -0.61923 -0.71089 1.58617 -1.21017 -0.53697 
1.58617 -0.13346 0.96671 1.58647 -0.93172 -0.67243 1.58647 -0.41191 -0.67243 
1.58647 -0.41191 1.10217 1.58818 -0.67182 -0.70901 1.58818 0.08253 0.74827 
1.59297 -1.08056 -0.61144 1.59297 -0.26307 -0.61144 1.59297 -0.26307 1.04118 
1.59451 0.12384 0.6792 1.59834 0.15965 0.60772 1.59949 -0.87906 -0.68058 
1.59949 -0.46458 -0.68058 1.59949 -0.46458 1.11031 1.60405 -0.00109 0.8404 
1.60546 -1.16779 -0.55587 1.60546 -0.17585 0.98561 1.60815 -1.03156 -0.62683 
1.60815 -0.31207 -0.62683 1.60815 -0.31207 1.05657 1.61071 -0.8272 -0.68605 
1.61071 -0.51643 -0.68605 1.61071 -0.51643 1.11579 1.61375 -1.24917 -0.49224 
1.61375 -0.09447 0.92197 1.62105 -0.77464 -0.68887 1.62105 -0.56899 -0.68887 
1.62105 -0.56899 1.11861 1.62175 0.093 0.70659 1.62217 -0.98153 -0.6398 
1.62217 -0.3621 -0.6398 1.62217 -0.3621 1.06954 1.62379 -1.1239 -0.57295 
1.62379 -0.21973 -0.57295 1.62379 -0.21973 1.00268 1.62672 0.13139 0.63609 
1.62706 0.03124 0.78758 1.6302 -0.72209 -0.68907 1.6302 -0.62154 -0.68907 
1.63305 -0.67182 -0.68912 1.63382 -1.2079 -0.51256 1.63382 -0.13573 0.9423 
1.63617 -0.92957 -0.65005 1.63617 -0.41406 -0.65005 1.63617 -0.41406 1.07979 
1.63957 -1.28569 -0.44448 1.63957 -0.05794 0.87421 1.64079 -1.07908 -0.58804 
1.64079 -0.26456 -0.58804 1.64079 -0.26456 1.01778 1.64779 0.06048 0.73268 
1.64888 -0.87683 -0.6577 1.64888 -0.4668 -0.6577 1.64888 -0.4668 1.08744 
1.65281 -1.16528 -0.53105 1.65281 -0.17835 0.96079 1.65408 0.10119 0.66345 
1.65586 -1.02984 -0.60305 1.65586 -0.31379 -0.60305 1.65586 -0.31379 1.03279 
1.6602 -0.8247 -0.66255 1.6602 -0.51893 -0.66255 1.6602 -0.51893 1.09229 
1.66081 -1.24624 -0.46537 1.66081 -0.09739 0.8951 1.66354 -1.31959 -0.39389 
1.66354 -0.02405 0.82363 1.67022 -0.77213 -0.66489 1.67022 -0.5715 -0.66489 
1.67068 -1.12142 -0.54767 1.67068 -0.22221 0.9774 1.67103 -0.97888 -0.61519 
1.67103 -0.36476 -0.61519 1.67103 -0.36476 1.04492 1.67415 -0.72204 -0.66709 
1.67415 -0.62159 -0.66709 1.67689 -0.67182 -0.66705 1.68036 0.06914 0.68973 
1.68073 -1.20463 -0.48532 1.68073 -0.139 0.91506 1.68485 -0.92669 -0.62493 
1.68485 -0.41695 -0.62493 1.68485 -0.41695 1.05466 1.68555 0.00708 0.77044 
1.68562 -1.28135 -0.41596 1.68562 -0.06228 0.8457 1.68737 -1.07643 -0.56236 
1.68737 -0.2672 0.9921 1.69694 -0.874 -0.63225 1.69694 -0.46963 -0.63225 
1.69694 -0.46963 1.06198 1.69971 -1.16145 -0.50347 1.69971 -0.18218 0.93321 
1.70368 -1.02639 -0.57639 1.70368 -0.31724 1.00613 1.7055 0.03529 0.71487 
1.70654 -1.24163 -0.43649 1.70654 -0.102 0.86623 1.70807 -0.82171 -0.63658 
1.70807 -0.52193 -0.63658 1.70857 -1.31385 -0.36367 1.70857 -0.02978 0.79341 
1.71326 -0.77204 -0.64078 1.71326 -0.5716 -0.64078 1.71718 -0.72187 -0.64284 
1.71718 -0.62176 -0.64284 1.71738 -1.11727 -0.51967 1.71738 -0.22636 0.94941 
1.7185 -0.9753 -0.58808 1.7185 -0.36833 -0.58808 1.7185 -0.36833 1.01781 
1.7196 -0.67182 -0.64286 1.7265 -1.19957 -0.45598 1.7265 -0.14407 0.88571 
1.72943 -1.34337 -0.30906 1.72943 -0.00026 0.7388 1.73045 -1.27522 -0.3854 
1.73045 -0.06841 0.81514 1.73181 -0.92331 -0.59738 1.73181 -0.42032 -0.59738 
1.73181 -0.42032 1.02712 1.73259 -1.07264 -0.53448 1.73259 -0.27099 0.96421 
1.74355 -0.87057 -0.60427 1.74355 -0.47306 -0.60427 1.74514 -1.15616 -0.47376 
1.74514 -0.18747 0.90349 1.74869 -1.02233 -0.54807 1.74869 -0.3213 0.97781 
1.74999 -0.82132 -0.61047 1.74999 -0.52231 -0.61047 1.75079 -1.23534 -0.40569 
1.75079 -0.10829 0.83543 1.7521 -1.30621 -0.33173 1.7521 -0.03742 0.76147 
1.75506 -0.77169 -0.61459 1.75506 -0.57194 -0.61459 1.75876 -0.72182 -0.61664 
1.75876 -0.62181 -0.61664 1.76107 -1.35071 -0.26518 1.76107 -0.67182 -0.6166 
1.7614 -1.11247 -0.48997 1.7614 -0.23116 0.9197 1.76345 -0.97072 -0.5593 
1.76345 -0.37291 0.98904 1.77053 -1.19292 -0.42482 1.77053 -0.15072 0.85455 
1.77345 -1.26752 -0.35309 1.77345 -0.07612 0.78282 1.77631 -1.06771 -0.50446 
1.77631 -0.27592 0.9342 1.77652 -0.91851 -0.56813 1.78404 -1.31385 -0.2882 
1.78469 -0.8704 -0.57576 1.78796 -1.15037 -0.44219 1.78796 -0.19326 0.87193 
1.79113 -0.82107 -0.58185 1.79113 -0.52256 -0.58185 1.79244 -1.01702 -0.51748 
1.79244 -0.32662 0.94722 1.79343 -1.22739 -0.37307 1.79343 -0.11625 0.80281 
1.79631 -0.77112 -0.5858 1.79631 -0.57251 -0.5858 1.79999 -0.72118 -0.58772 
1.79999 -0.62245 -0.58772 1.8012 -0.67182 -0.58834 1.80403 -1.10642 -0.45809 
1.80403 -0.23721 0.88783 1.80577 -1.27522 -0.31009 1.8068 -0.96529 -0.52831 
1.8068 -0.37835 0.95804 1.812 -1.18592 -0.39164 1.812 -0.15771 0.82137 
1.81426 -1.31959 -0.24317 1.81634 -0.91781 -0.5377 1.81841 -1.06166 -0.47241 
1.81841 -0.28197 0.90215 1.82438 -0.86973 -0.54527 1.82606 -1.23534 -0.33043 
1.82911 -1.14321 -0.40874 1.82911 -0.20042 0.83848 1.83102 -0.8202 -0.5511 
1.83102 -1.34254 -0.18368 1.83426 -1.01069 -0.485 1.83426 -0.33294 0.91474 
1.83607 -0.7703 -0.55499 1.83607 -0.57333 -0.55499 1.83632 -1.28135 -0.26526 
1.83875 -0.72112 -0.5575 1.83875 -0.62251 -0.5575 1.83989 -0.67182 -0.55814 
1.84471 -1.09937 -0.42435 1.84471 -0.24426 0.85408 1.84507 -1.36258 -0.12245 
1.84518 -1.19292 -0.35016 1.84529 -0.96406 -0.49595 1.8548 -0.91649 -0.50523 
1.85685 -1.24163 -0.28618 1.85766 -1.37918 -0.05775 1.85878 -1.0545 -0.43841 
1.85878 -0.28913 0.86815 1.86252 -0.86857 -0.51287 1.86256 -1.15037 -0.36759 
1.86256 -0.19326 0.79733 1.86484 -1.28569 -0.21921 1.86724 -1.3925 0.0082 
1.86913 -0.81896 -0.51857 1.87127 -1.00871 -0.4509 1.87345 -0.77019 -0.52281 
1.87616 -0.72094 -0.52527 1.87634 -1.19957 -0.30614 1.87706 -0.67182 -0.52608 
1.87846 -1.10642 -0.38367 1.87846 -0.23721 0.8134 1.88073 -1.30766 -0.15897 
1.88216 -0.9621 -0.46179 1.88573 -1.24624 -0.24045 1.89141 -0.9148 -0.47105 
1.89278 -1.06166 -0.39805 1.89278 -0.28197 0.82779 1.89412 -1.15616 -0.32477 
1.89545 -1.32574 -0.09554 1.89902 -0.86691 -0.47865 1.90495 -0.81855 -0.48459 
1.90537 -1.01069 -0.4139 1.90568 -1.20463 -0.26036 1.90693 -1.34109 -0.03019 
1.9092 -0.76983 -0.48883 1.91033 -1.11247 -0.34104 1.91175 -0.72088 -0.49139 
1.9126 -1.24917 -0.19338 1.91631 -0.96406 -0.42492 1.92384 -1.16145 -0.27934 
1.92483 -1.06771 -0.35595 1.92559 -0.91649 -0.43444 1.92927 -1.26888 -0.13108 
1.93293 -1.2079 -0.21345 1.93324 -0.86857 -0.44216 1.93785 -1.01702 -0.37207 
1.93894 -0.81896 -0.44877 1.94004 -1.11727 -0.29701 1.94264 -1.28587 -0.0672 
1.94317 -0.77019 -0.45308 1.94867 -0.96529 -0.38644 1.95142 -1.16528 -0.23245 
1.95484 -1.07264 -0.31222 1.95734 -1.21017 -0.16581 1.95807 -0.91781 -0.39597 
1.96563 -0.86973 -0.40402 1.96803 -1.12142 -0.25031 1.96844 -1.02233 -0.32833 
1.97146 -0.8202 -0.41065 1.97282 -1.22888 -0.10276 1.97624 -1.16779 -0.1851 
1.97967 -0.97072 -0.34309 1.98273 -1.07643 -0.26701 1.98849 -0.91851 -0.35615 
1.99331 -1.1239 -0.20343 1.99613 -0.8704 -0.36433 1.99676 -1.02639 -0.28331 
1.99885 -1.16887 -0.1366 2.00221 -0.82107 -0.37077 2.00841 -1.07908 -0.22042 
2.00844 -0.9753 -0.29814 2.01337 -1.18633 -0.07258 2.01636 -1.12529 -0.15507 
2.01774 -0.92331 -0.31144 2.02342 -1.02984 -0.23549 2.02464 -0.87057 -0.32319 
2.03181 -1.08056 -0.1726 2.03555 -0.97888 -0.25067 2.03697 -1.12544 -0.10589 
2.04529 -0.92669 -0.26449 2.0472 -1.03156 -0.18778 2.05287 -1.08089 -0.12369 
2.06017 -0.98153 -0.2018 2.06871 -1.03222 -0.13866 2.07042 -0.92957 -0.2158 
2.08205 -0.98227 -0.15293 2.0928 -0.93172 -0.16611 2.10142 -0.98212 -0.10299 
0.32432 0.72079 -0.68372 0.32436 0.67056 -0.68646 0.34855 0.67056 -0.72917 
0.34856 0.62051 -0.72675 0.34856 0.72062 -0.72675 0.35063 0.77078 -0.72283 
0.37477 0.62056 -0.76833 0.37477 0.72056 -0.76833 0.37481 0.67056 -0.77064 
0.37682 0.57068 -0.76463 0.37682 0.77044 -0.76463 0.38094 0.82007 -0.75956 
0.40307 0.67056 -0.81077 0.40369 0.6212 -0.80956 0.40369 0.71992 -0.80956 
0.40561 0.57125 -0.80588 0.40561 0.76987 -0.80588 0.40956 0.52131 -0.8007 
0.40956 0.81982 -0.8007 0.41565 0.47198 -0.79426 0.43327 0.67056 -0.84946 
0.4339 0.62126 -0.84832 0.4339 0.71987 -0.84832 0.43642 0.57208 -0.84564 
0.43642 0.76905 -0.84564 0.44031 0.52217 -0.84059 0.44031 0.81895 -0.84059 
0.44614 0.47265 -0.83395 0.44614 0.86848 -0.83395 0.45371 0.42457 -0.82591 
0.4631 0.37709 -0.81637 0.46533 0.67056 -0.88663 0.46614 0.62144 -0.88573 
0.46614 0.71969 -0.88573 0.4686 0.57219 -0.88302 0.4686 0.76893 -0.88302 
0.47283 0.52342 -0.8787 0.47283 0.8177 -0.8787 0.47854 0.47381 -0.87209 
0.47854 0.86731 -0.87209 0.48618 0.42589 -0.86437 0.49546 0.37832 -0.85486 
0.49917 0.67056 -0.92217 0.50002 0.6215 -0.92132 0.50002 0.71963 -0.92132 
0.50002 0.71963 0.49119 0.50258 0.57255 -0.91877 0.50258 0.76858 -0.91877 
0.50641 0.33169 -0.84383 0.50682 0.52383 -0.91452 0.50682 0.81729 -0.91452 
0.51276 0.47547 -0.90859 0.51276 0.86565 -0.90859 0.519 0.28072 -0.82798 
0.52036 0.42758 -0.90098 0.52962 0.38028 -0.89173 0.53332 0.23596 -0.8136 
0.53472 0.67056 -0.95602 0.53472 0.67056 0.52588 0.53562 0.62144 -0.9552 
0.53562 0.71969 -0.9552 0.53562 0.71969 0.52507 0.53833 0.57219 -0.95274 
0.53833 0.76893 -0.95274 0.53833 0.76893 0.52261 0.5405 0.33367 -0.88084 
0.54264 0.52342 -0.94851 0.54264 0.8177 -0.94851 0.54925 0.47381 -0.94281 
0.54925 0.86731 -0.94281 0.553 0.28788 -0.86835 0.55697 0.42589 -0.93516 
0.56649 0.37832 -0.92588 0.56706 0.24301 -0.85428 0.57188 0.67056 -0.98808 
0.57188 0.67056 0.55794 0.57302 0.62126 -0.98744 0.57302 0.62126 0.55731 
0.57302 0.71987 -0.98744 0.57302 0.71987 0.55731 0.5757 0.57208 -0.98492 
0.5757 0.76905 -0.98492 0.5757 0.76905 0.55479 0.57751 0.33169 -0.91494 
0.58075 0.52217 -0.98103 0.58075 0.81895 -0.98103 0.58075 0.81895 0.5509 
0.58266 0.19917 -0.83868 0.58739 0.47265 -0.9752 0.58739 0.86848 -0.9752 
0.58739 0.86848 0.54507 0.59336 0.28072 -0.90235 0.59544 0.42457 -0.96764 
0.59544 0.91655 -0.96764 0.59977 0.15646 -0.82157 0.60497 0.37709 -0.95824 
0.60774 0.23596 -0.88803 0.61058 0.67056 -1.01827 0.61058 0.67056 0.58814 
0.61178 0.6212 -1.01765 0.61178 0.6212 0.58752 0.61178 0.71992 -1.01765 
0.61178 0.71992 0.58752 0.61546 0.57125 -1.01574 0.61546 0.57125 0.5856 
0.61546 0.76987 -1.01574 0.61546 0.76987 0.5856 0.61834 0.11499 -0.803 
0.61934 0.32536 -0.94742 0.62064 0.52131 -1.01178 0.62064 0.52131 0.58165 
0.62064 0.81982 -1.01178 0.62064 0.81982 0.58165 0.62382 0.19201 -0.87213 
0.62708 0.47198 -1.0057 0.62708 0.86915 -1.0057 0.62708 0.86915 0.57556 
0.63526 0.42387 -0.99806 0.63526 0.91726 -0.99806 0.63526 0.91726 0.56793 
0.63546 0.27467 -0.9344 0.63832 0.07486 -0.78302 0.64125 0.14946 -0.85475 
0.64832 0.37166 -0.98924 0.64832 0.96947 0.5591 0.65037 0.22991 -0.9199 
0.65071 0.67056 -1.04654 0.65071 0.67056 0.6164 0.65302 0.62056 -1.04657 
0.65302 0.62056 0.61644 0.65302 0.72056 -1.04657 0.65302 0.72056 0.61644 
0.65671 0.57068 -1.04453 0.65671 0.57068 0.61439 0.65671 0.77044 -1.04453 
0.65671 0.77044 0.61439 0.65968 0.03617 -0.76167 0.66098 0.10704 -0.83563 
0.66178 0.52106 -1.0404 0.66178 0.52106 0.61027 0.66178 0.82007 -1.0404 
0.66178 0.82007 0.61027 0.66308 0.32005 -0.97801 0.66664 0.18622 -0.90369 
0.66822 0.47181 -1.03421 0.66822 0.47181 0.60407 0.66822 0.86932 -1.03421 
0.66822 0.86932 0.60407 0.67919 0.26974 -0.96441 0.67996 0.41907 -1.02731 
0.67996 0.41907 0.59718 0.67996 0.92206 -1.02731 0.67996 0.92206 0.59718 
0.68132 0.06716 -0.81534 0.68235 -0.001 -0.739 0.68527 0.14281 -0.88591 
0.69217 0.67056 -1.0728 0.69217 0.67056 0.64266 0.69327 0.36708 -1.01801 
0.69327 0.97405 0.58788 0.6944 0.22511 -0.94961 0.69459 0.62051 -1.07278 
0.69459 0.62051 0.64265 0.69459 0.72062 -1.07278 0.69459 0.72062 0.64265 
0.69851 0.57034 -1.07071 0.69851 0.57034 0.64058 0.69851 0.77078 -1.07071 
0.69851 0.77078 0.64058 0.70321 0.02853 -0.79361 0.70371 0.52067 -1.06651 
0.70371 0.52067 0.63638 0.70371 0.82045 -1.06651 0.70371 0.82045 0.63638 
0.70523 0.10075 -0.86642 0.70628 -0.03654 -0.71507 0.7081 0.31599 -1.00633 
0.71207 0.18093 -0.93341 0.71483 0.46838 -1.06218 0.71483 0.46838 0.63205 
0.71483 0.87275 -1.06218 0.71483 0.87275 0.63205 0.7244 0.26595 -0.9923 
0.72615 0.06103 -0.84589 0.72623 -0.00833 -0.77064 0.72692 0.41569 -1.05486 
0.72692 0.41569 0.62473 0.72692 0.92543 -1.05486 0.72692 0.92543 0.62473 
0.73105 0.13774 -0.91525 0.73141 -0.07039 -0.68993 0.73488 0.67056 -1.09699 
0.73488 0.67056 0.66685 0.73762 0.62034 -1.09702 0.73762 0.62034 0.66689 
0.73762 0.72079 -1.09702 0.73762 0.72079 0.66689 0.74074 0.3635 -1.04512 
0.74074 0.3635 0.61499 0.74074 0.97762 0.61499 0.7411 0.22096 -0.9776 
0.74155 0.57024 -1.09482 0.74155 0.57024 0.66469 0.74155 0.77088 -1.09482 
0.74155 0.77088 0.66469 0.74823 0.02279 -0.82383 0.75096 0.09613 -0.8953 
0.75157 0.51768 -1.09249 0.75157 0.51768 0.66236 0.75157 0.82345 -1.09249 
0.75157 0.82345 0.66236 0.75592 0.31254 -1.03299 0.75592 0.31254 0.60285 
0.75769 -0.10245 -0.66365 0.75896 0.1771 -0.96099 0.7629 0.46555 -1.08764 
0.7629 0.46555 0.65751 0.7629 0.87558 -1.08764 0.7629 0.87558 0.65751 
0.76399 -0.06173 -0.73288 0.77099 0.2633 -1.01798 0.77099 0.2633 0.58784 
0.7722 0.05669 -0.87441 0.77561 0.41281 -1.07999 0.77561 0.41281 0.64985 
0.77561 0.92831 0.64985 0.77796 0.13448 -0.9425 0.77872 0.67056 -1.11906 
0.77872 0.67056 0.68892 0.78158 0.62029 -1.119 0.78158 0.62029 0.68887 
0.78158 0.72084 -1.119 0.78158 0.72084 0.68887 0.78472 -0.03249 -0.78778 
0.78505 -0.13264 -0.63629 0.78798 0.21848 -1.00288 0.78798 0.21848 0.57275 
0.78961 0.36085 -1.06974 0.78961 0.36085 0.6396 0.78961 0.98028 0.6396 
0.79002 -0.09425 -0.70679 0.79072 0.56774 -1.11881 0.79072 0.56774 0.68867 
0.79072 0.77339 -1.11881 0.79072 0.77339 0.68867 0.79803 0.09321 -0.92217 
0.80106 0.51518 -1.11599 0.80106 0.51518 0.68585 0.80106 0.82595 -1.11599 
0.80106 0.82595 0.68585 0.80363 0.31082 -1.05677 0.80363 0.31082 0.62663 
0.80363 1.03031 0.62663 0.80631 0.17459 -0.98581 0.80773 -0.00016 -0.84059 
0.81228 0.46332 -1.11051 0.81228 0.46332 0.68038 0.81228 0.8778 0.68038 
0.81343 -0.16091 -0.60791 0.81727 -0.12509 -0.6794 0.81881 0.26181 -1.04138 
0.81881 0.26181 0.61124 0.82359 -0.08378 -0.74847 0.82359 0.67056 -1.13895 
0.82359 0.67056 0.70881 0.8253 0.41066 -1.10237 0.8253 0.41066 0.67224 
0.8253 0.93047 0.67224 0.8256 0.13221 -0.96691 0.83184 0.61798 -1.14083 
0.83184 0.61798 0.71069 0.83184 0.72315 -1.14083 0.83184 0.72315 0.71069 
0.83244 0.03472 -0.8903 0.83634 0.21709 -1.02593 0.83634 0.21709 0.5958 
0.83848 0.36011 -1.09162 0.83848 0.36011 0.66149 0.83848 0.98102 0.66149 
0.84114 0.56554 -1.14008 0.84114 0.56554 0.70995 0.84114 0.77558 -1.14008 
0.84114 0.77558 0.70995 0.84544 -0.15382 -0.65117 0.84549 -0.05357 -0.80283 
0.85062 -0.115 -0.72142 0.85148 0.51341 -1.13671 0.85148 0.51341 0.70658 
0.85148 0.82772 0.70658 0.85275 0.31016 -1.07828 0.85275 0.31016 0.64814 
0.85275 1.03096 0.64814 0.85481 0.17351 -1.00842 0.86033 0.0735 -0.93884 
0.86283 0.46172 -1.13072 0.86283 0.46172 0.70059 0.86283 0.87941 0.70059 
0.86772 0.26148 -1.06244 0.86772 0.26148 0.6323 0.86896 -0.02021 -0.85464 
0.86939 0.67056 -1.15661 0.86939 0.67056 0.72648 0.87513 -0.1813 -0.62087 
0.87515 0.41062 -1.12214 0.87515 0.41062 0.69201 0.87515 0.93051 0.69201 
0.87784 0.61794 -1.15813 0.87784 0.61794 0.72799 0.87784 0.72319 -1.15813 
0.87784 0.72319 0.72799 0.87851 -0.14431 -0.69314 0.88484 -0.1026 -0.76178 
0.88552 0.21694 -1.04654 0.88552 0.21694 0.6164 0.8875 0.56525 -1.15703 
0.8875 0.56525 0.72689 0.8875 0.77587 -1.15703 0.8875 0.77587 0.72689 
0.88841 0.36026 -1.11099 0.88841 0.36026 0.68085 0.88841 0.98087 0.68085 
0.88865 0.1135 -0.98239 0.89587 0.01664 -0.90502 0.89805 0.51312 -1.15326 
0.89805 0.51312 0.72313 0.89805 0.82801 0.72313 0.90258 0.31078 -1.09729 
0.90258 0.31078 0.66716 0.90258 1.03035 0.66716 0.90737 -0.07124 -0.81538 
0.90802 -0.1722 -0.66316 0.91034 0.4603 -1.14685 0.91034 0.4603 0.71671 
0.91034 0.88083 0.71671 0.91255 -0.13239 -0.73371 0.91599 0.67056 -1.17201 
0.91599 0.67056 0.74187 0.9176 0.26231 -1.08109 0.9176 0.26231 0.65096 
0.91883 0.15605 -1.02294 0.92289 0.40927 -1.13779 0.92289 0.40927 0.70766 
0.92289 0.93185 0.70766 0.92421 0.05651 -0.95221 0.92491 0.61781 -1.17322 
0.92491 0.61781 0.74308 0.92491 0.72331 -1.17322 0.92491 0.72331 0.74308 
0.93365 -0.0368 -0.86723 0.93463 0.56522 -1.17168 0.93463 0.56522 0.74155 
0.93463 0.77591 0.74155 0.93653 0.35878 -1.12613 0.93653 0.35878 0.69599 
0.93653 0.98234 0.69599 0.93829 -0.19795 -0.63204 0.942 -0.16058 -0.70431 
0.94622 0.51208 -1.16757 0.94622 0.51208 0.73743 0.94622 0.82905 0.73743 
0.94746 -0.11811 -0.77274 0.95021 0.20038 -1.05967 0.95092 0.30944 -1.11194 
0.95092 0.30944 0.68181 0.95092 1.03169 0.68181 0.95365 0.09749 -0.99466 
0.95859 0.45941 -1.16062 0.95859 0.45941 0.73049 0.95859 0.88171 0.73049 
0.96121 0.00129 -0.9165 0.9633 0.67056 -1.1851 0.9633 0.67056 0.75496 
0.97163 0.40838 -1.15112 0.97163 0.40838 0.72099 0.97163 0.93274 0.72099 
0.97212 -0.18684 -0.67335 0.97239 0.61777 -1.1859 0.97239 0.61777 0.75576 
0.97239 0.72335 -1.1859 0.97239 0.72335 0.75576 0.973 -0.08584 -0.82617 
0.97676 -0.14668 -0.74369 0.98353 0.56461 -1.18417 0.98353 0.56461 0.75403 
0.98353 0.77652 0.75403 0.98419 0.14097 -1.03373 0.98533 0.3581 -1.13895 
0.98533 0.3581 0.70881 0.98533 0.98302 0.70881 0.98841 0.2544 -1.09787 
0.98841 0.2544 0.66774 0.98841 1.08672 0.66774 0.98937 0.04231 -0.96223 
0.99533 0.51149 -1.17953 0.99533 0.51149 0.7494 0.99533 0.82963 0.7494 
0.99961 -0.05012 -0.87681 1.00665 -0.17318 -0.71331 1.00747 0.45906 -1.17201 
1.00747 0.45906 0.74188 1.00747 0.88207 0.74188 1.01119 -0.13024 -0.78132 
1.01119 0.67056 -1.19585 1.01119 0.67056 0.76572 1.01935 0.0844 -1.0034 
1.02069 0.40811 -1.162 1.02069 0.40811 0.73186 1.02069 0.93302 0.73186 
1.02175 0.19346 -1.07432 1.02182 0.61734 -1.19647 1.02182 0.61734 0.76633 
1.02182 0.72379 0.76633 1.02243 0.30256 -1.12654 1.02243 0.30256 0.6964 
1.02243 1.03856 0.6964 1.02716 -0.01113 -0.92444 1.033 0.56427 -1.19419 
1.033 0.56427 0.76405 1.033 0.77685 0.76405 1.03703 -0.19756 -0.68167 
1.03722 -0.09662 -0.83382 1.04096 -0.15725 -0.75116 1.04468 0.51152 -1.18902 
1.04468 0.51152 0.75889 1.04468 0.8296 0.75889 1.05552 0.03096 -0.96885 
1.0567 0.13473 -1.04603 1.05685 0.45924 -1.18099 1.05685 0.45924 0.75086 
1.05685 0.88189 0.75086 1.0577 0.35258 -1.15145 1.0577 0.35258 0.72131 
1.0577 0.98855 0.72131 1.05955 0.67056 -1.20424 1.05955 0.67056 0.77411 
1.06038 0.24872 -1.10992 1.06038 0.24872 0.67979 1.06038 1.0924 0.67979 
1.06454 -0.05933 -0.88377 1.07034 0.6173 -1.20435 1.07034 0.6173 0.77422 
1.07034 0.72382 0.77422 1.07137 -0.18228 -0.7195 1.07575 -0.13895 -0.78748 
1.08181 0.564 -1.20155 1.08181 0.564 0.77142 1.08181 0.77712 0.77142 
1.09245 0.07949 -1.01361 1.0925 -0.01905 -0.93025 1.09361 0.4034 -1.17211 
1.09361 0.4034 0.74197 1.09361 0.93773 0.74197 1.09364 0.51127 -1.19585 
1.09364 0.51127 0.76572 1.09364 0.82985 0.76572 1.0949 0.18875 -1.08423 
1.09539 0.29794 -1.1364 1.09539 0.29794 0.70627 1.09539 1.04319 0.70627 
1.10211 -0.20498 -0.68685 1.10268 -0.10394 -0.83909 1.10608 -0.16439 -0.75619 
1.10826 0.67056 -1.21025 1.10826 0.67056 0.78012 1.11946 0.6172 -1.20986 
1.11946 0.6172 0.77973 1.11946 0.72393 0.77973 1.13003 0.1314 -1.05381 
1.13008 -0.06536 -0.88783 1.13068 0.02542 -0.97538 1.13088 0.34878 -1.15887 
1.13088 0.34878 0.72874 1.13088 0.99235 0.72874 1.13092 0.56399 -1.20651 
1.13092 0.56399 0.77638 1.13092 0.77714 0.77638 1.13135 0.45744 -1.18922 
1.13135 0.45744 0.75908 1.13135 0.88369 0.75908 1.13313 0.2453 -1.11718 
1.13313 0.2453 0.68704 1.13313 1.09582 0.68704 1.13667 -0.18771 -0.72352 
1.14087 -0.14419 -0.79118 1.15721 0.67056 0.78373 1.16804 0.07575 -1.01802 
1.16804 0.18639 -1.08921 1.16804 1.15473 0.65907 1.16808 -0.02279 -0.93466 
1.16808 -0.10773 -0.8418 1.16849 0.40219 -1.17764 1.16849 0.40219 0.74751 
1.16849 0.93894 0.74751 1.16849 0.29562 -1.14134 1.16849 0.29562 0.71121 
1.16849 1.04551 0.71121 1.16852 0.51006 -1.20138 1.16852 0.51006 0.77125 
1.16852 0.83106 0.77125 1.16852 0.61716 -1.21293 1.16852 0.61716 0.78279 
1.16852 0.72396 0.78279 1.17142 -0.20932 -0.68897 1.17142 -0.16801 -0.75874 
1.20628 -0.1898 -0.72475 1.20628 -0.14593 -0.79242 1.20628 -0.06751 -0.88979 
1.20628 0.02357 -0.97756 1.20628 0.12982 -1.05626 1.20628 0.24416 -1.1196 
1.20628 0.24416 0.68947 1.20628 0.34786 -1.16157 1.20628 0.34786 0.73143 
1.20628 0.45684 -1.19196 1.20628 0.45684 0.76183 1.20628 0.56368 -1.20934 
1.20628 0.56368 0.77921 1.20628 0.67056 0.78493 1.20628 0.77744 0.77921 
1.20628 0.88429 0.76183 1.20628 0.99327 0.73143 1.20628 1.09696 0.68947 
1.24113 -0.16801 -0.75874 1.24113 -0.20932 -0.68897 1.24404 0.61716 -1.21293 
1.24404 0.61716 0.78279 1.24404 0.72396 0.78279 1.24404 0.51006 -1.20138 
1.24404 0.51006 0.77125 1.24404 0.83106 0.77125 1.24406 0.29562 -1.14134 
1.24406 0.29562 0.71121 1.24406 1.04551 0.71121 1.24406 0.40219 -1.17764 
1.24406 0.40219 0.74751 1.24406 0.93894 0.74751 1.24448 -0.10773 -0.8418 
1.24448 -0.02279 -0.93466 1.24451 0.18639 -1.08921 1.24451 1.15473 0.65907 
1.24451 0.07575 -1.01802 1.25534 0.67056 0.78373 1.27168 -0.14419 -0.79118 
1.27589 -0.18771 -0.72352 1.27942 0.2453 -1.11718 1.27942 0.2453 0.68704 
1.27942 1.09582 0.68704 1.2812 0.45744 -1.18922 1.2812 0.45744 0.75908 
1.2812 0.88369 0.75908 1.28164 0.56399 -1.20651 1.28164 0.56399 0.77638 
1.28164 0.77714 0.77638 1.28168 0.34878 -1.15887 1.28168 0.34878 0.72874 
1.28168 0.99235 0.72874 1.28187 0.02542 -0.97538 1.28247 -0.06536 -0.88783 
1.28253 0.1314 -1.05381 1.29309 0.6172 0.77973 1.29309 0.72393 0.77973 
1.30429 0.67056 0.78012 1.30647 -0.16439 -0.75619 1.30988 -0.10394 -0.83909 
1.31044 -0.20498 -0.68685 1.31717 0.29794 -1.1364 1.31717 0.29794 0.70627 
1.31717 1.04319 0.70627 1.31765 0.18875 -1.08423 1.31765 1.15238 0.6541 
1.31891 0.51127 -1.19585 1.31891 0.51127 0.76572 1.31891 0.82985 0.76572 
1.31895 0.4034 -1.17211 1.31895 0.4034 0.74197 1.31895 0.93773 0.74197 
1.32006 -0.01905 -0.93025 1.32011 0.07949 -1.01361 1.33075 0.564 -1.20155 
1.33075 0.564 0.77142 1.33075 0.77712 0.77142 1.3368 -0.13895 -0.78748 
1.34119 -0.18228 -0.7195 1.34222 0.6173 0.77422 1.34222 0.72382 0.77422 
1.34801 -0.05933 -0.88377 1.35218 0.24872 -1.10992 1.35218 0.24872 0.67979 
1.35218 1.0924 0.67979 1.35301 0.67056 0.77411 1.35485 0.35258 -1.15145 
1.35485 0.35258 0.72131 1.35485 0.98855 0.72131 1.35571 0.45924 -1.18099 
1.35571 0.45924 0.75086 1.35571 0.88189 0.75086 1.35586 0.13473 -1.04603 
1.35586 1.2064 0.6159 1.35703 0.03096 -0.96885 1.36787 0.51152 -1.18902 
1.36787 0.51152 0.75889 1.36787 0.8296 0.75889 1.37159 -0.15725 -0.75116 
1.37533 -0.09662 -0.83382 1.37552 -0.19756 -0.68167 1.37956 0.56427 -1.19419 
1.37956 0.56427 0.76405 1.37956 0.77685 0.76405 1.38539 -0.01113 -0.92444 
1.39012 0.30256 -1.12654 1.39012 0.30256 0.6964 1.39012 1.03856 0.6964 
1.39073 0.61734 0.76633 1.39073 0.72379 0.76633 1.39081 0.19346 -1.07432 
1.39081 1.14767 0.64419 1.39186 0.40811 -1.162 1.39186 0.40811 0.73186 
1.39186 0.93302 0.73186 1.3932 0.0844 -1.0034 1.40137 -0.13024 -0.78132 
1.40137 0.67056 0.76572 1.40508 0.45906 -1.17201 1.40508 0.45906 0.74188 
1.40508 0.88207 0.74188 1.40591 -0.17318 -0.71331 1.41294 -0.05012 -0.87681 
1.41723 0.51149 -1.17953 1.41723 0.51149 0.7494 1.41723 0.82963 0.7494 
1.42318 0.04231 -0.96223 1.42415 0.2544 -1.09787 1.42415 0.2544 0.66774 
1.42415 1.08672 0.66774 1.42722 0.3581 -1.13895 1.42722 0.3581 0.70881 
1.42722 0.98302 0.70881 1.42837 0.14097 -1.03373 1.42837 1.20016 0.60359 
1.42903 0.56461 -1.18417 1.42903 0.56461 0.75403 1.42903 0.77652 0.75403 
1.43579 -0.14668 -0.74369 1.43955 -0.08584 -0.82617 1.44016 0.61777 0.75576 
1.44016 0.72335 0.75576 1.44043 -0.18684 -0.67335 1.44093 0.40838 -1.15112 
1.44093 0.40838 0.72099 1.44093 0.93274 0.72099 1.44926 0.67056 0.75496 
1.45134 0.00129 -0.9165 1.45396 0.45941 -1.16062 1.45396 0.45941 0.73049 
1.45396 0.88171 0.73049 1.4589 0.09749 -0.99466 1.4589 1.24363 0.56453 
1.46163 0.30944 -1.11194 1.46163 0.30944 0.68181 1.46163 1.03169 0.68181 
1.46235 0.20038 -1.05967 1.46235 1.14074 0.62954 1.4651 -0.11811 -0.77274 
1.46633 0.51208 -1.16757 1.46633 0.51208 0.73743 1.46633 0.82905 0.73743 
1.47056 -0.16058 -0.70431 1.47427 -0.19795 -0.63204 1.47602 0.35878 -1.12613 
1.47602 0.35878 0.69599 1.47602 0.98234 0.69599 1.47793 0.56522 -1.17168 
1.47793 0.56522 0.74155 1.47793 0.77591 0.74155 1.4789 -0.0368 -0.86723 
1.48765 0.61781 0.74308 1.48765 0.72331 0.74308 1.48834 0.05651 -0.95221 
1.48966 0.40927 -1.13779 1.48966 0.40927 0.70766 1.48966 0.93185 0.70766 
1.49372 0.15605 -1.02294 1.49372 1.18507 0.5928 1.49495 0.26231 -1.08109 
1.49495 0.26231 0.65096 1.49495 1.07881 0.65096 1.49656 0.67056 0.74187 
1.5 -0.13239 -0.73371 1.50221 0.4603 -1.14685 1.50221 0.4603 0.71671 
1.50221 0.88083 0.71671 1.50453 -0.1722 -0.66316 1.50519 -0.07124 -0.81538 
1.50998 0.31078 -1.09729 1.50998 0.31078 0.66716 1.50998 1.03035 0.66716 
1.5145 0.51312 -1.15326 1.5145 0.51312 0.72313 1.5145 0.82801 0.72313 
1.51669 0.01664 -0.90502 1.52391 0.1135 -0.98239 1.52391 1.22763 0.55226 
1.52414 0.36026 -1.11099 1.52414 0.36026 0.68085 1.52414 0.98087 0.68085 
1.52506 0.56525 -1.15703 1.52506 0.56525 0.72689 1.52506 0.77587 0.72689 
1.52704 0.21694 -1.04654 1.52704 0.21694 0.6164 1.52704 1.12418 0.6164 
1.52772 -0.1026 -0.76178 1.53404 -0.14431 -0.69314 1.53471 0.61794 0.72799 
1.53471 0.72319 0.72799 1.5374 0.41062 -1.12214 1.5374 0.41062 0.69201 
1.5374 0.93051 0.69201 1.53742 -0.1813 -0.62087 1.54317 0.67056 0.72648 
1.5436 -0.02021 -0.85464 1.54483 0.26148 -1.06244 1.54483 0.26148 0.6323 
1.54483 1.07964 0.6323 1.54972 0.46172 -1.13072 1.54972 0.46172 0.70059 
1.54972 0.87941 0.70059 1.55222 0.0735 -0.93884 1.55222 1.26762 0.5087 
1.55775 0.17351 -1.00842 1.55775 1.16761 0.57829 1.5598 0.31016 -1.07828 
1.5598 0.31016 0.64814 1.5598 1.03096 0.64814 1.56107 0.51341 -1.13671 
1.56107 0.51341 0.70658 1.56107 0.82772 0.70658 1.56193 -0.115 -0.72142 
1.56706 -0.05357 -0.80283 1.56711 -0.15382 -0.65117 1.57141 0.56554 -1.14008 
1.57141 0.56554 0.70995 1.57141 0.77558 0.70995 1.57407 0.36011 -1.09162 
1.57407 0.36011 0.66149 1.57407 0.98102 0.66149 1.57622 0.21709 -1.02593 
1.57622 0.21709 0.5958 1.57622 1.12404 0.5958 1.58011 0.03472 -0.8903 
1.58072 0.61798 0.71069 1.58072 0.72315 0.71069 1.58695 0.13221 -0.96691 
1.58695 1.20892 0.53677 1.58725 0.41066 -1.10237 1.58725 0.41066 0.67224 
1.58725 0.93047 0.67224 1.58896 -0.08378 -0.74847 1.58896 0.67056 0.70881 
1.59375 0.26181 -1.04138 1.59375 0.26181 0.61124 1.59375 1.07931 0.61124 
1.59529 -0.12509 -0.6794 1.59912 -0.16091 -0.60791 1.60027 0.46332 -1.11051 
1.60027 0.46332 0.68038 1.60027 0.8778 0.68038 1.60483 -0.00016 -0.84059 
1.60624 0.17459 -0.98581 1.60624 1.16653 0.55567 1.60893 0.31082 -1.05677 
1.60893 0.31082 0.62663 1.60893 1.03031 0.62663 1.61149 0.51518 -1.11599 
1.61149 0.51518 0.68585 1.61149 0.82595 0.68585 1.61453 0.09321 -0.92217 
1.61453 1.24791 0.49204 1.62183 0.56774 -1.11881 1.62183 0.56774 0.68867 
1.62183 0.77339 0.68867 1.62253 -0.09425 -0.70679 1.62295 0.36085 -1.06974 
1.62295 0.36085 0.6396 1.62295 0.98028 0.6396 1.62457 0.21848 -1.00288 
1.62457 0.21848 0.57275 1.62457 1.12265 0.57275 1.6275 -0.13264 -0.63629 
1.62784 -0.03249 -0.78778 1.63098 0.62029 0.68887 1.63098 0.72084 0.68887 
1.63383 0.67056 0.68892 1.6346 0.13448 -0.9425 1.6346 1.20665 0.51236 
1.63695 0.41281 -1.07999 1.63695 0.41281 0.64985 1.63695 0.92831 0.64985 
1.64035 0.05669 -0.87441 1.64035 1.28444 0.44428 1.64157 0.2633 -1.01798 
1.64157 0.2633 0.58784 1.64157 1.07782 0.58784 1.64857 -0.06173 -0.73288 
1.64966 0.46555 -1.08764 1.64966 0.46555 0.65751 1.64966 0.87558 0.65751 
1.65359 0.1771 -0.96099 1.65359 1.16403 0.53086 1.65486 -0.10245 -0.66365 
1.65664 0.31254 -1.03299 1.65664 0.31254 0.60285 1.65664 1.02859 0.60285 
1.66098 0.51768 -1.09249 1.66098 0.51768 0.66236 1.66098 0.82345 0.66236 
1.66159 0.09613 -0.8953 1.66159 1.24499 0.46517 1.66432 0.02279 -0.82383 
1.66432 1.31833 0.39369 1.671 0.57024 0.66469 1.671 0.77088 0.66469 
1.67146 0.22096 -0.9776 1.67146 1.12017 0.54747 1.67181 0.3635 -1.04512 
1.67181 0.3635 0.61499 1.67181 0.97762 0.61499 1.67493 0.62034 0.66689 
1.67493 0.72079 0.66689 1.67767 0.67056 0.66685 1.68114 -0.07039 -0.68993 
1.68151 0.13774 -0.91525 1.68151 1.20338 0.48512 1.68563 0.41569 -1.05486 
1.68563 0.41569 0.62473 1.68563 0.92543 0.62473 1.68633 -0.00833 -0.77064 
1.6864 0.06103 -0.84589 1.6864 1.2801 0.41576 1.68815 0.26595 -0.9923 
1.68815 1.07518 0.56216 1.69772 0.46838 -1.06218 1.69772 0.46838 0.63205 
1.69772 0.87275 0.63205 1.70049 0.18093 -0.93341 1.70049 1.1602 0.50327 
1.70446 0.31599 -1.00633 1.70446 1.02514 0.57619 1.70628 -0.03654 -0.71507 
1.70732 0.10075 -0.86642 1.70732 1.24038 0.43629 1.70885 0.52067 0.63638 
1.70885 0.82045 0.63638 1.70935 0.02853 -0.79361 1.70935 1.3126 0.36347 
1.71404 0.57034 0.64058 1.71404 0.77078 0.64058 1.71796 0.62051 0.64265 
1.71796 0.72062 0.64265 1.71816 0.22511 -0.94961 1.71816 1.11602 0.51947 
1.71928 0.36708 -1.01801 1.71928 0.36708 0.58788 1.71928 0.97405 0.58788 
1.72038 0.67056 0.64266 1.72728 0.14281 -0.88591 1.72728 1.19831 0.45578 
1.73021 -0.001 -0.739 1.73021 1.34212 0.30886 1.73123 0.06716 -0.81534 
1.73123 1.27397 0.38521 1.73259 0.41907 -1.02731 1.73259 0.41907 0.59718 
1.73259 0.92206 0.59718 1.73337 0.26974 -0.96441 1.73337 1.07139 0.53428 
1.74433 0.47181 0.60407 1.74433 0.86932 0.60407 1.74592 0.18622 -0.90369 
1.74592 1.1549 0.47356 1.74947 0.32005 -0.97801 1.74947 1.02108 0.54787 
1.75077 0.52106 0.61027 1.75077 0.82007 0.61027 1.75157 0.10704 -0.83563 
1.75157 1.23409 0.40549 1.75288 0.03617 -0.76167 1.75288 1.30496 0.33153 
1.75584 0.57068 0.61439 1.75584 0.77044 0.61439 1.75954 0.62056 0.61644 
1.75954 0.72056 0.61644 1.76185 0.67056 0.6164 1.76185 1.34946 0.26498 
1.76218 0.22991 -0.9199 1.76218 1.11122 0.48977 1.76423 0.37166 -0.98924 
1.76423 0.96947 0.5591 1.77131 0.14946 -0.85475 1.77131 1.19166 0.42462 
1.77423 0.07486 -0.78302 1.77423 1.26626 0.35289 1.77709 0.27467 -0.9344 
1.77709 1.06646 0.50427 1.7773 0.91726 0.56793 1.78482 1.3126 0.288 
1.78547 0.86915 0.57556 1.78874 0.19201 -0.87213 1.78874 1.14912 0.44199 
1.79191 0.52131 0.58165 1.79191 0.81982 0.58165 1.79322 0.32536 -0.94742 
1.79322 1.01576 0.51729 1.79421 0.11499 -0.803 1.79421 1.22613 0.37287 
1.79709 0.57125 0.5856 1.79709 0.76987 0.5856 1.80077 0.6212 0.58752 
1.80077 0.71992 0.58752 1.80198 0.67056 0.58814 1.80481 0.23596 -0.88803 
1.80481 1.10517 0.45789 1.80655 1.27397 0.30989 1.80758 0.37709 -0.95824 
1.80758 0.96403 0.52811 1.81278 0.15646 -0.82157 1.81278 1.18467 0.39144 
1.81504 1.31833 0.24298 1.81712 0.91655 0.5375 1.81919 0.28072 -0.90235 
1.81919 1.0604 0.47221 1.82516 0.86848 0.54507 1.82684 1.23409 0.33023 
1.82989 0.19917 -0.83868 1.82989 1.14196 0.40855 1.8318 0.81895 0.5509 
1.8318 1.34129 0.18348 1.83504 0.33169 -0.91494 1.83504 1.00943 0.4848 
1.83685 0.57208 0.55479 1.83685 0.76905 0.55479 1.8371 1.2801 0.26506 
1.83953 0.62126 0.55731 1.83953 0.71987 0.55731 1.84067 0.67056 0.55794 
1.84549 0.24301 -0.85428 1.84549 1.09812 0.42415 1.84585 1.36133 0.12225 
1.84596 1.19166 0.34996 1.84607 0.96281 0.49575 1.85558 0.91524 0.50503 
1.85763 1.24038 0.28598 1.85844 1.37792 0.05756 1.85956 0.28788 -0.86835 
1.85956 1.05325 0.43821 1.8633 0.86731 0.51267 1.86334 0.19201 -0.79753 
1.86334 1.14912 0.36739 1.86562 1.28444 0.21901 1.86991 0.8177 0.51838 
1.87205 1.00745 0.45071 1.87423 0.76893 0.52261 1.87694 0.71969 0.52507 
1.87712 1.19831 0.30594 1.87784 0.67056 0.52588 1.87924 0.23596 -0.8136 
1.87924 1.10517 0.38347 1.88151 1.30641 0.15877 1.88294 0.96085 0.46159 
1.88651 1.24499 0.24025 1.89219 0.91354 0.47085 1.89356 0.28072 -0.82798 
1.89356 1.0604 0.39785 1.8949 1.1549 0.32457 1.89623 1.32449 0.09534 
1.8998 0.86565 0.47845 1.90573 0.81729 0.48439 1.90615 1.00943 0.4137 
1.90646 1.20338 0.26016 1.90771 1.33984 0.03 1.90998 0.76858 0.48863 
1.91111 1.11122 0.34084 1.91253 0.71963 0.49119 1.91338 1.24791 0.19318 
1.91709 0.96281 0.42472 1.92462 1.1602 0.27914 1.92561 1.06646 0.35575 
1.92637 0.91524 0.43424 1.93005 1.26762 0.13088 1.93371 1.20665 0.21325 
1.93402 0.86731 0.44196 1.93863 1.01576 0.37187 1.93972 0.8177 0.44857 
1.94082 1.11602 0.29681 1.94342 1.28462 0.067 1.94395 0.76893 0.45288 
1.94945 0.96403 0.38624 1.9522 1.16403 0.23225 1.95562 1.07139 0.31202 
1.95812 1.20892 0.16561 1.95885 0.91655 0.39577 1.96641 0.86848 0.40382 
1.96881 1.12017 0.25011 1.96922 1.02108 0.32813 1.97224 0.81895 0.41046 
1.9736 1.22763 0.10256 1.97702 1.16653 0.1849 1.98045 0.96947 0.34289 
1.98351 1.07518 0.26681 1.98927 0.91726 0.35595 1.99409 1.12265 0.20323 
1.99691 0.86915 0.36413 1.99754 1.02514 0.28311 1.99963 1.16761 0.1364 
2.00299 0.81982 0.37057 2.00919 1.07782 0.22022 2.00922 0.97405 0.29794 
2.01415 1.18507 0.07238 2.01714 1.12404 0.15487 2.01852 0.92206 0.31125 
2.0242 1.02859 0.23529 2.02542 0.86932 0.32299 2.03259 1.07931 0.1724 
2.03633 0.97762 0.25047 2.03775 1.12418 0.10569 2.04607 0.92543 0.26429 
2.04798 1.03031 0.18758 2.05365 1.07964 0.12349 2.06095 0.98028 0.2016 
2.06949 1.03096 0.13846 2.0712 0.92831 0.2156 2.08283 0.98102 0.15273 
2.09358 0.93047 0.16591 2.1022 0.98087 0.1028 -0.87724 2.83756 -0.38013 
-0.85103 2.83762 -0.42171 -0.851 2.88762 -0.42402 -0.84899 2.78774 -0.41801 
-0.82273 2.88762 -0.46415 -0.82211 2.83826 -0.46294 -0.82211 2.93698 -0.46294 
-0.8202 2.78831 -0.45926 -0.81624 2.73836 -0.45408 -0.79254 2.88762 -0.50284 
-0.79254 2.88762 0.76595 -0.7919 2.83832 -0.5017 -0.7919 2.93692 -0.5017 
-0.78938 2.78913 -0.49902 -0.78938 2.98611 -0.49902 -0.78549 2.73923 -0.49397 
-0.78549 3.03601 -0.49397 -0.77966 2.6897 -0.48733 -0.7721 2.64163 -0.47929 
-0.76048 2.88762 -0.54001 -0.76048 2.88762 0.80311 -0.75966 2.83849 -0.53911 
-0.75966 2.83849 0.80221 -0.75966 2.93675 -0.53911 -0.75966 2.93675 0.80221 
-0.7572 2.78925 -0.5364 -0.7572 2.98599 -0.5364 -0.75297 2.74048 -0.53208 
-0.75297 3.03476 -0.53208 -0.74727 2.69087 -0.52547 -0.74727 3.08437 -0.52547 
-0.73962 2.64294 -0.51775 -0.73962 3.1323 -0.51775 -0.73034 2.59537 -0.50824 
-0.72663 2.88762 -0.57555 -0.72663 2.88762 0.83866 -0.72578 2.83855 -0.5747 
-0.72578 2.83855 0.83781 -0.72578 2.93669 -0.5747 -0.72578 2.93669 0.83781 
-0.72323 2.7896 -0.57215 -0.72323 2.7896 0.83525 -0.72323 2.98564 -0.57215 
-0.72323 2.98564 0.83525 -0.7194 2.54875 -0.49721 -0.71898 2.74089 -0.5679 
-0.71898 3.03435 -0.5679 -0.71305 2.69253 -0.56197 -0.71305 3.08271 -0.56197 
-0.70544 2.64464 -0.55436 -0.70544 3.1306 -0.55436 -0.69619 2.59733 -0.54511 
-0.69619 3.1779 -0.54511 -0.69109 2.88762 -0.6094 -0.69109 2.88762 0.8725 
-0.69019 2.83849 -0.60858 -0.69019 2.83849 0.87169 -0.69019 2.93675 -0.60858 
-0.69019 2.93675 0.87169 -0.68748 2.78925 -0.60612 -0.68748 2.78925 0.86923 
-0.68748 2.98599 -0.60612 -0.68748 2.98599 0.86923 -0.6853 2.55073 -0.53422 
-0.6853 3.22451 -0.53422 -0.68316 2.74048 -0.60189 -0.68316 2.74048 0.865 
-0.68316 3.03476 -0.60189 -0.68316 3.03476 0.865 -0.67655 2.69087 -0.59619 
-0.67655 3.08437 -0.59619 -0.67655 3.08437 0.85929 -0.67281 2.50494 -0.52173 
-0.66883 2.64294 -0.58854 -0.66883 3.1323 -0.58854 -0.65932 2.59537 -0.57926 
-0.65932 3.17987 -0.57926 -0.65874 2.46006 -0.50766 -0.65392 2.88762 -0.64146 
-0.65392 2.88762 0.90456 -0.65278 2.83832 -0.64082 -0.65278 2.83832 0.90393 
-0.65278 2.93692 -0.64082 -0.65278 2.93692 0.90393 -0.6501 2.78913 -0.6383 
-0.6501 2.78913 0.90141 -0.6501 2.98611 -0.6383 -0.6501 2.98611 0.90141 
-0.64829 2.54875 -0.56832 -0.64829 3.22649 -0.56832 -0.64505 2.73923 -0.63441 
-0.64505 2.73923 0.89752 -0.64505 3.03601 -0.63441 -0.64505 3.03601 0.89752 
-0.63841 2.6897 -0.62858 -0.63841 2.6897 0.89169 -0.63841 3.08553 -0.62858 
-0.63841 3.08553 0.89169 -0.63244 2.49778 -0.55573 -0.63244 3.27746 -0.55573 
-0.63037 2.64163 -0.62102 -0.63037 2.64163 0.88412 -0.63037 3.13361 -0.62102 
-0.63037 3.13361 0.88412 -0.62083 2.59415 -0.61162 -0.62083 3.18109 -0.61162 
-0.62083 3.18109 0.87473 -0.61806 2.45301 -0.54141 -0.61806 3.32222 -0.54141 
-0.61523 2.88762 -0.67165 -0.61523 2.88762 0.93476 -0.61402 2.83826 -0.67103 
-0.61402 2.83826 0.93414 -0.61402 2.93698 -0.67103 -0.61402 2.93698 0.93414 
-0.61034 2.78831 -0.66912 -0.61034 2.78831 0.93222 -0.61034 2.98693 -0.66912 
-0.61034 2.98693 0.93222 -0.60647 2.54242 -0.6008 -0.60647 3.23282 -0.6008 
-0.60516 2.73836 -0.66516 -0.60516 2.73836 0.92827 -0.60516 3.03687 -0.66516 
-0.60516 3.03687 0.92827 -0.60199 2.40906 -0.52551 -0.60199 3.36617 -0.52551 
-0.59872 2.68903 -0.65908 -0.59872 2.68903 0.92218 -0.59872 3.0862 -0.65908 
-0.59872 3.0862 0.92218 -0.59055 2.64093 -0.65144 -0.59055 2.64093 0.91455 
-0.59055 3.13431 -0.65144 -0.59055 3.13431 0.91455 -0.59034 2.49173 -0.58778 
-0.59034 3.28351 -0.58778 -0.58456 2.36652 -0.50813 -0.58456 3.40872 -0.50813 
-0.57748 2.58871 -0.64262 -0.57748 2.58871 0.90572 -0.57748 3.18653 -0.64262 
-0.57748 3.18653 0.90572 -0.57543 2.44696 -0.57328 -0.57543 3.32827 -0.57328 
-0.5751 2.88762 -0.69992 -0.5751 2.88762 0.96302 -0.57279 2.83762 -0.69995 
-0.57279 2.83762 0.96306 -0.57279 2.93762 -0.69995 -0.57279 2.93762 0.96306 
-0.56909 2.78774 -0.69791 -0.56909 2.78774 0.96101 -0.56909 2.9875 -0.69791 
-0.56909 2.9875 0.96101 -0.56482 2.3241 -0.48901 -0.56402 2.73811 -0.69378 
-0.56402 2.73811 0.95689 -0.56402 3.03712 -0.69378 -0.56402 3.03712 0.95689 
-0.56272 2.5371 -0.63139 -0.56272 2.5371 0.89449 -0.56272 3.23814 -0.63139 
-0.56272 3.23814 0.89449 -0.55917 2.40328 -0.55707 -0.55917 3.37196 -0.55707 
-0.55758 2.68886 -0.68759 -0.55758 2.68886 0.95069 -0.55758 3.08638 -0.68759 
-0.55758 3.08638 0.95069 -0.54662 2.4868 -0.61779 -0.54662 3.28844 -0.61779 
-0.54662 3.28844 0.8809 -0.54584 2.63612 -0.68069 -0.54584 2.63612 0.9438 
-0.54584 3.13911 -0.68069 -0.54584 3.13911 0.9438 -0.54448 2.28421 -0.46872 
-0.54053 2.35987 -0.53929 -0.54053 3.41537 -0.53929 -0.53363 2.88762 -0.72618 
-0.53363 2.88762 0.98928 -0.53253 2.58413 -0.67139 -0.53253 2.58413 0.9345 
-0.53253 3.1911 -0.67139 -0.53253 3.1911 0.9345 -0.53141 2.44216 -0.60299 
-0.53141 3.33308 -0.60299 -0.53141 3.33308 0.86609 -0.53121 2.83756 -0.72616 
-0.53121 2.83756 0.98927 -0.53121 2.93768 -0.72616 -0.53121 2.93768 0.98927 
-0.52729 2.7874 -0.72409 -0.52729 2.7874 0.9872 -0.52729 2.98784 -0.72409 
-0.52729 2.98784 0.9872 -0.5226 2.24558 -0.44699 -0.5221 2.73773 -0.71989 
-0.5221 2.73773 0.983 -0.5221 3.03751 -0.71989 -0.5221 3.03751 0.983 
-0.52057 2.3178 -0.5198 -0.52057 3.45743 -0.5198 -0.51771 2.53304 -0.65971 
-0.51771 2.53304 0.92281 -0.51771 3.2422 -0.65971 -0.51771 3.2422 0.92281 
-0.51374 2.39799 -0.58679 -0.51374 3.37725 -0.58679 -0.51374 3.37725 0.84989 
-0.51097 2.68543 -0.71556 -0.51097 2.68543 0.97867 -0.51097 3.08981 -0.71556 
-0.51097 3.08981 0.97867 -0.5014 2.483 -0.64568 -0.5014 2.483 0.90878 
-0.5014 3.29223 -0.64568 -0.5014 3.29223 0.90878 -0.49965 2.27808 -0.49927 
-0.49965 3.49715 -0.49927 -0.49888 2.63275 -0.70824 -0.49888 2.63275 0.97135 
-0.49888 3.14249 -0.70824 -0.49888 3.14249 0.97135 -0.49476 2.3548 -0.56863 
-0.49476 3.42044 -0.56863 -0.49476 3.42044 0.83174 -0.49092 2.88762 -0.75037 
-0.49092 2.88762 1.01347 -0.48818 2.8374 -0.7504 -0.48818 2.8374 1.01351 
-0.48818 2.93784 -0.7504 -0.48818 2.93784 1.01351 -0.48506 2.58056 -0.6985 
-0.48506 2.58056 0.96161 -0.48506 3.19468 -0.6985 -0.48506 3.19468 0.96161 
-0.48471 2.43801 -0.63098 -0.48471 2.43801 0.89409 -0.48471 3.33723 -0.63098 
-0.48471 3.33723 0.89409 -0.48425 2.7873 -0.7482 -0.48425 2.7873 1.01131 
-0.48425 2.98794 -0.7482 -0.48425 2.98794 1.01131 -0.47757 2.23985 -0.47721 
-0.47757 3.53539 -0.47721 -0.47484 2.31319 -0.54868 -0.47484 3.46205 -0.54868 
-0.47484 3.46205 0.81179 -0.47423 2.73473 -0.74587 -0.47423 2.73473 1.00898 
-0.47423 3.04051 -0.74587 -0.47423 3.04051 1.00898 -0.46989 2.52959 -0.68637 
-0.46989 2.52959 0.94947 -0.46989 3.24565 -0.68637 -0.46989 3.24565 0.94947 
-0.46684 2.39415 -0.61437 -0.46684 2.39415 0.87748 -0.46684 3.38109 -0.61437 
-0.46684 3.38109 0.87748 -0.46291 2.6826 -0.74102 -0.46291 2.6826 1.00413 
-0.46291 3.09264 -0.74102 -0.46291 3.09264 1.00413 -0.46182 3.61991 -0.38626 
-0.45482 2.48036 -0.67136 -0.45482 2.48036 0.93446 -0.45482 3.29488 -0.67136 
-0.45482 3.29488 0.93446 -0.4536 2.27374 -0.52779 -0.4536 3.50149 -0.52779 
-0.4536 3.50149 0.7909 -0.4502 2.62987 -0.73337 -0.4502 2.62987 0.99647 
-0.4502 3.14537 -0.73337 -0.4502 3.14537 0.99647 -0.44785 2.35154 -0.59588 
-0.44785 2.35154 0.85898 -0.44785 3.4237 -0.59588 -0.44785 3.4237 0.85898 
-0.44708 2.88762 -0.77244 -0.44708 2.88762 1.03554 -0.44423 2.83734 -0.77238 
-0.44423 2.83734 1.03549 -0.44423 2.9379 -0.77238 -0.44423 2.9379 1.03549 
-0.44109 3.59068 -0.44116 -0.43782 2.43554 -0.65626 -0.43782 2.43554 0.91937 
-0.43782 3.3397 -0.65626 -0.43782 3.3397 0.91937 -0.4362 2.57791 -0.72312 
-0.4362 2.57791 0.98622 -0.4362 3.19733 -0.72312 -0.4362 3.19733 0.98622 
-0.43508 2.7848 -0.77219 -0.43508 2.7848 1.03529 -0.43508 2.99044 -0.77219 
-0.43508 2.99044 1.03529 -0.42778 2.31027 -0.57555 -0.42778 2.31027 0.83866 
-0.42778 3.46497 -0.57555 -0.42778 3.46497 0.83866 -0.42474 2.73223 -0.76937 
-0.42474 2.73223 1.03247 -0.42474 3.043 -0.76937 -0.42474 3.043 1.03247 
-0.42218 2.52787 -0.71015 -0.42218 2.52787 0.97325 -0.42218 3.24737 -0.71015 
-0.42218 3.24737 0.97325 -0.41949 2.39165 -0.63919 -0.41949 2.39165 0.90229 
-0.41949 3.38359 -0.63919 -0.41949 3.38359 0.90229 -0.41808 3.55835 -0.49397 
-0.41352 2.68038 -0.76389 -0.41352 2.68038 1.027 -0.41352 3.09486 -0.76389 
-0.41352 3.09486 1.027 -0.407 2.47887 -0.69476 -0.407 2.47887 0.95786 
-0.407 3.29637 -0.69476 -0.407 3.29637 0.95786 -0.40221 2.88762 -0.79233 
-0.40221 2.88762 1.05543 -0.4005 2.62771 -0.75575 -0.4005 2.62771 1.01886 
-0.4005 3.14752 -0.75575 -0.4005 3.14752 1.01886 -0.4002 2.34927 -0.62029 
-0.4002 2.34927 0.88339 -0.4002 3.42597 -0.62029 -0.4002 3.42597 0.88339 
-0.39397 2.83504 -0.79421 -0.39397 2.83504 1.05731 -0.39397 2.9402 -0.79421 
-0.39397 2.9402 1.05731 -0.39336 2.25177 -0.54368 -0.39336 2.25177 0.80679 
-0.39336 3.52347 -0.54368 -0.39336 3.52347 0.80679 -0.38947 2.43414 -0.67931 
-0.38947 2.43414 0.94242 -0.38947 3.3411 -0.67931 -0.38947 3.3411 0.94242 
-0.38732 2.57716 -0.745 -0.38732 2.57716 1.00811 -0.38732 3.19807 -0.745 
-0.38732 3.19807 1.00811 -0.38466 2.7826 -0.79346 -0.38466 2.7826 1.05657 
-0.38466 2.99264 -0.79346 -0.38466 2.99264 1.05657 -0.38031 3.61175 -0.45621 
-0.37432 2.73046 -0.79009 -0.37432 2.73046 1.0532 -0.37432 3.04477 -0.79009 
-0.37432 3.04477 1.0532 -0.37305 2.52722 -0.73166 -0.37305 2.52722 0.99476 
-0.37305 3.24802 -0.73166 -0.37305 3.24802 0.99476 -0.371 2.39057 -0.6618 
-0.371 2.39057 0.92491 -0.371 3.38467 -0.6618 -0.371 3.38467 0.92491 
-0.36547 2.29056 -0.59222 -0.36547 2.29056 0.85532 -0.36547 3.48468 -0.59222 
-0.36547 3.48468 0.85532 -0.36297 2.67877 -0.7841 -0.36297 2.67877 1.04721 
-0.36297 3.09647 -0.7841 -0.36297 3.09647 1.04721 -0.35808 2.47854 -0.71582 
-0.35808 2.47854 0.97892 -0.35808 3.2967 -0.71582 -0.35808 3.2967 0.97892 
-0.35685 2.19685 0.77113 -0.35685 3.57839 -0.50802 -0.35642 2.88762 -0.80999 
-0.35642 2.88762 1.0731 -0.35065 2.62767 -0.77552 -0.35065 2.62767 1.03863 
-0.35065 3.14756 -0.77552 -0.35065 3.14756 1.03863 -0.34796 2.83499 -0.81151 
-0.34796 2.83499 1.07461 -0.34796 2.94024 -0.81151 -0.34796 2.94024 1.07461 
-0.34029 2.434 -0.69992 -0.34029 2.434 0.96302 -0.34029 3.34124 -0.69992 
-0.34029 3.34124 0.96302 -0.33831 2.78231 -0.81041 -0.33831 2.78231 1.07351 
-0.33831 2.99293 -0.81041 -0.33831 2.99293 1.07351 -0.33739 2.57731 -0.76437 
-0.33739 2.57731 1.02747 -0.33739 3.19793 -0.76437 -0.33739 3.19793 1.02747 
-0.33716 2.33055 -0.63577 -0.33716 2.33055 0.89888 -0.33716 3.44468 -0.63577 
-0.33716 3.44468 0.89888 -0.32994 2.2337 -0.5584 -0.32994 2.2337 0.8215 
-0.32994 3.54154 -0.5584 -0.32994 3.54154 0.8215 -0.32775 2.73018 -0.80664 
-0.32775 2.73018 1.06975 -0.32775 3.04506 -0.80664 -0.32775 3.04506 1.06975 
-0.32323 2.52783 -0.75067 -0.32323 2.52783 1.01378 -0.32323 3.24741 -0.75067 
-0.32323 3.24741 1.01378 -0.31844 2.14581 0.73187 -0.31844 3.62943 -0.46876 
-0.31546 2.67736 -0.80023 -0.31546 2.67736 1.06333 -0.31546 3.09788 -0.80023 
-0.31546 3.09788 1.06333 -0.30981 2.88762 -0.82539 -0.30981 2.88762 1.08849 
-0.3082 2.47937 -0.73447 -0.3082 2.47937 0.99758 -0.3082 3.29587 -0.73447 
-0.3082 3.29587 0.99758 -0.30697 2.37311 -0.67632 -0.30697 2.37311 0.93942 
-0.30697 3.40213 -0.67632 -0.30697 3.40213 0.93942 -0.30291 2.62633 -0.79117 
-0.30291 2.62633 1.05428 -0.30291 3.14891 -0.79117 -0.30291 3.14891 1.05428 
-0.30159 2.27356 -0.60559 -0.30159 2.27356 0.86869 -0.30159 3.50167 -0.60559 
-0.30159 3.50167 0.86869 -0.3009 2.83487 -0.8266 -0.3009 2.83487 1.0897 
-0.3009 2.94037 -0.8266 -0.3009 2.94037 1.0897 -0.29215 2.18026 0.78372 
-0.29215 3.59498 -0.52061 -0.29118 2.78227 -0.82506 -0.29118 2.78227 1.08817 
-0.29118 2.99297 -0.82506 -0.29118 2.99297 1.08817 -0.28927 2.57584 -0.77951 
-0.28927 2.57584 1.04261 -0.28927 3.1994 -0.77951 -0.28927 3.1994 1.04261 
-0.27958 2.72914 -0.82095 -0.27958 2.72914 1.08405 -0.27958 3.0461 -0.82095 
-0.27958 3.0461 1.08405 -0.27835 2.09894 0.68923 -0.2756 2.41744 -0.71305 
-0.2756 2.41744 0.97616 -0.2756 3.3578 -0.71305 -0.2756 3.3578 0.97616 
-0.27488 2.52649 -0.76532 -0.27488 2.52649 1.02843 -0.27488 3.24875 -0.76532 
-0.27488 3.24875 1.02843 -0.27215 2.31455 -0.64804 -0.27215 2.31455 0.91115 
-0.27215 3.46069 -0.64804 -0.27215 3.46069 0.91115 -0.26721 2.67647 -0.814 
-0.26721 2.67647 1.07711 -0.26721 3.09877 -0.814 -0.26721 3.09877 1.07711 
-0.26459 2.21834 0.83299 -0.26459 3.5569 -0.56988 -0.26251 2.88762 -0.83848 
-0.26251 2.88762 1.10158 -0.25418 2.62544 -0.8045 -0.25418 2.62544 1.06761 
-0.25418 3.1498 -0.8045 -0.25418 3.1498 1.06761 -0.25341 2.83483 -0.83928 
-0.25341 2.83483 1.10238 -0.25341 2.94041 -0.83928 -0.25341 2.94041 1.10238 
-0.2528 2.13122 0.74265 -0.24228 2.78167 -0.83755 -0.24228 2.78167 1.10065 
-0.24228 2.99357 -0.83755 -0.24228 2.99357 1.10065 -0.24162 2.35803 -0.68711 
-0.24162 2.35803 0.95021 -0.24162 3.41721 -0.68711 -0.24162 3.41721 0.95021 
-0.24047 2.57516 -0.79233 -0.24047 2.57516 1.05543 -0.24047 3.20008 -0.79233 
-0.24047 3.20008 1.05543 -0.2374 2.47146 -0.75125 -0.2374 2.47146 1.01436 
-0.2374 3.30378 -0.75125 -0.2374 3.30378 1.01436 -0.23643 2.25936 -0.61561 
-0.23643 2.25936 0.87871 -0.23643 3.51588 -0.61561 -0.23643 3.51588 0.87871 
-0.23048 2.72855 -0.83291 -0.23048 2.72855 1.09602 -0.23048 3.04669 -0.83291 
-0.23048 3.04669 1.09602 -0.22619 2.16693 0.79329 -0.22619 3.60831 -0.53019 
-0.21833 2.67612 -0.82539 -0.21833 2.67612 1.0885 -0.21833 3.09912 -0.82539 
-0.21833 3.09912 1.0885 -0.21462 2.08681 0.69781 -0.21462 2.88762 -0.84923 
-0.21462 2.88762 1.11234 -0.20645 2.30145 -0.65678 -0.20645 2.30145 0.91988 
-0.20645 3.47379 -0.65678 -0.20645 3.47379 0.91988 -0.20511 2.62516 -0.81538 
-0.20511 2.62516 1.07848 -0.20511 3.15007 -0.81538 -0.20511 3.15007 1.07848 
-0.20406 2.41052 -0.7277 -0.20406 2.41052 0.99081 -0.20406 3.36472 -0.7277 
-0.20406 3.36472 0.99081 -0.20398 2.8344 -0.84985 -0.20398 2.8344 1.11295 
-0.20398 2.94084 -0.84985 -0.20398 2.94084 1.11295 -0.20337 2.51962 -0.77992 
-0.20337 2.51962 1.04302 -0.20337 3.25562 -0.77992 -0.20337 3.25562 1.04302 
-0.19864 2.20592 0.84093 -0.19864 3.56931 -0.57782 -0.19281 2.78133 -0.84757 
-0.19281 2.78133 1.11067 -0.19281 2.99391 -0.84757 -0.19281 2.99391 1.11067 
-0.18858 2.12044 0.75031 -0.18112 2.72858 -0.8424 -0.18112 2.72858 1.10551 
-0.18112 3.04666 -0.8424 -0.18112 3.04666 1.10551 -0.17028 2.24802 -0.62223 
-0.17028 2.24802 0.88533 -0.17028 3.52722 -0.62223 -0.17028 3.52722 0.88533 
-0.16911 2.35178 -0.69941 -0.16911 2.35178 0.96252 -0.16911 3.42346 -0.69941 
-0.16911 3.42346 0.96252 -0.16896 2.67629 -0.83437 -0.16896 2.67629 1.09748 
-0.16896 3.09894 -0.83437 -0.16896 3.09894 1.09748 -0.1681 2.56963 -0.80483 
-0.1681 2.56963 1.06793 -0.1681 3.2056 -0.80483 -0.1681 3.2056 1.06793 
-0.16626 2.88762 -0.85762 -0.16626 2.88762 1.12073 -0.16543 2.46578 -0.7633 
-0.16543 2.46578 1.02641 -0.16543 3.30946 -0.7633 -0.16543 3.30946 1.02641 
-0.16126 2.15773 0.80026 -0.16126 3.61751 -0.53715 -0.15547 2.83436 -0.85773 
-0.15547 2.83436 1.12084 -0.15547 2.94088 -0.85773 -0.15547 2.94088 1.12084 
-0.144 2.78106 -0.85493 -0.144 2.78106 1.11804 -0.144 2.99418 -0.85493 
-0.144 2.99418 1.11804 -0.13336 2.29654 -0.66699 -0.13336 2.29654 0.9301 
-0.13336 3.47869 -0.66699 -0.13336 3.47869 0.9301 -0.13331 2.19801 0.84674 
-0.13331 3.57723 -0.58363 -0.1322 2.62046 -0.82549 -0.1322 2.62046 1.08859 
-0.1322 3.15478 -0.82549 -0.1322 3.15478 1.08859 -0.13216 2.72833 -0.84923 
-0.13216 2.72833 1.11234 -0.13216 3.04691 -0.84923 -0.13216 3.04691 1.11234 
-0.1309 2.40581 -0.73761 -0.1309 2.40581 1.00072 -0.1309 3.36943 -0.73761 
-0.1309 3.36943 1.00072 -0.13042 2.515 -0.78978 -0.13042 2.515 1.05289 
-0.13042 3.26024 -0.78978 -0.13042 3.26024 1.05289 -0.12313 2.11311 0.75558 
-0.11754 2.88762 -0.86363 -0.11754 2.88762 1.12674 -0.10634 2.83425 -0.86324 
-0.10634 2.83425 1.12635 -0.10634 2.94099 -0.86324 -0.10634 2.94099 1.12635 
-0.09578 2.34846 -0.70719 -0.09578 2.34846 0.9703 -0.09578 3.42678 -0.70719 
-0.09578 3.42678 0.9703 -0.09572 2.15169 0.80432 -0.09572 3.62354 -0.54121 
-0.09512 2.24247 -0.62876 -0.09512 2.24247 0.89186 -0.09512 3.53276 -0.62876 
-0.09512 3.53276 0.89186 -0.09493 2.56583 -0.81225 -0.09493 2.56583 1.07536 
-0.09493 3.20941 -0.81225 -0.09493 3.20941 1.07536 -0.09489 2.78104 -0.85989 
-0.09489 2.78104 1.123 -0.09489 2.99419 -0.85989 -0.09489 2.99419 1.123 
-0.09445 2.6745 -0.8426 -0.09445 2.6745 1.1057 -0.09445 3.10074 -0.8426 
-0.09445 3.10074 1.1057 -0.09267 2.46236 -0.77056 -0.09267 2.46236 1.03366 
-0.09267 3.31288 -0.77056 -0.09267 3.31288 1.03366 -0.06859 2.88762 -0.86724 
-0.06859 2.88762 1.13035 -0.05776 2.29281 -0.6714 -0.05776 2.29281 0.93451 
-0.05776 3.48243 -0.6714 -0.05776 3.48243 0.93451 -0.05776 2.40345 -0.74259 
-0.05776 2.40345 1.00569 -0.05776 3.37179 -0.74259 -0.05776 3.37179 1.00569 
-0.05773 2.19427 0.85114 -0.05773 3.58097 -0.58804 -0.05773 2.10932 0.75829 
-0.05731 2.61924 -0.83102 -0.05731 2.61924 1.09413 -0.05731 3.15599 -0.83102 
-0.05731 3.15599 1.09413 -0.05731 2.51267 -0.79472 -0.05731 2.51267 1.05783 
-0.05731 3.26257 -0.79472 -0.05731 3.26257 1.05783 -0.05729 2.72712 -0.85476 
-0.05729 2.72712 1.11787 -0.05729 3.04812 -0.85476 -0.05729 3.04812 1.11787 
-0.05729 2.83422 -0.86631 -0.05729 2.83422 1.12941 -0.05729 2.94102 -0.86631 
-0.05729 2.94102 1.12941 -0.01953 2.14955 0.80628 -0.01953 2.24062 -0.63094 
-0.01953 2.24062 0.89405 -0.01953 2.34688 -0.70964 -0.01953 2.34688 0.97274 
-0.01953 2.46122 -0.77298 -0.01953 2.46122 1.03609 -0.01953 2.56491 -0.81495 
-0.01953 2.56491 1.07805 -0.01953 2.67389 -0.84534 -0.01953 2.67389 1.10845 
-0.01953 2.78074 -0.86272 -0.01953 2.78074 1.12583 -0.01953 2.88762 -0.86845 
-0.01953 2.88762 1.13155 -0.01953 2.9945 -0.86272 -0.01953 2.9945 1.12583 
-0.01953 3.10134 -0.84534 -0.01953 3.10134 1.10845 -0.01953 3.21032 -0.81495 
-0.01953 3.21032 1.07805 -0.01953 3.31402 -0.77298 -0.01953 3.31402 1.03609 
-0.01953 3.42836 -0.70964 -0.01953 3.42836 0.97274 -0.01953 3.53462 -0.63094 
-0.01953 3.53462 0.89405 -0.01953 3.62569 -0.54317 0.01823 2.83422 -0.86631 
0.01823 2.83422 1.12941 0.01823 2.94102 -0.86631 0.01823 2.94102 1.12941 
0.01823 2.72712 -0.85476 0.01823 2.72712 1.11787 0.01823 3.04812 -0.85476 
0.01823 3.04812 1.11787 0.01826 2.51267 -0.79472 0.01826 2.51267 1.05783 
0.01826 3.26257 -0.79472 0.01826 3.26257 1.05783 0.01826 2.61924 -0.83102 
0.01826 2.61924 1.09413 0.01826 3.15599 -0.83102 0.01826 3.15599 1.09413 
0.01867 2.10932 0.75829 0.01867 2.19427 0.85114 0.01867 3.58097 -0.58804 
0.01871 2.40345 -0.74259 0.01871 2.40345 1.00569 0.01871 3.37179 -0.74259 
0.01871 3.37179 1.00569 0.01871 2.29281 -0.6714 0.01871 2.29281 0.93451 
0.01871 3.48243 -0.6714 0.01871 3.48243 0.93451 0.02954 2.88762 -0.86724 
0.02954 2.88762 1.13035 0.05362 2.46236 -0.77056 0.05362 2.46236 1.03366 
0.05362 3.31288 -0.77056 0.05362 3.31288 1.03366 0.0554 2.6745 -0.8426 
0.0554 2.6745 1.1057 0.0554 3.10074 -0.8426 0.0554 3.10074 1.1057 
0.05583 2.78104 -0.85989 0.05583 2.78104 1.123 0.05583 2.99419 -0.85989 
0.05583 2.99419 1.123 0.05587 2.56583 -0.81225 0.05587 2.56583 1.07536 
0.05587 3.20941 -0.81225 0.05587 3.20941 1.07536 0.05607 2.24247 -0.62876 
0.05607 2.24247 0.89186 0.05607 3.53276 -0.62876 0.05607 3.53276 0.89186 
0.05667 2.15169 0.80432 0.05667 3.62354 -0.54121 0.05672 2.34846 -0.70719 
0.05672 2.34846 0.9703 0.05672 3.42678 -0.70719 0.05672 3.42678 0.9703 
0.06729 2.83425 -0.86324 0.06729 2.83425 1.12635 0.06729 2.94099 -0.86324 
0.06729 2.94099 1.12635 0.07849 2.88762 -0.86363 0.07849 2.88762 1.12674 
0.08407 2.11311 0.75558 0.09136 2.515 -0.78978 0.09136 2.515 1.05289 
0.09136 3.26024 -0.78978 0.09136 3.26024 1.05289 0.09185 2.40581 -0.73761 
0.09185 2.40581 1.00072 0.09185 3.36943 -0.73761 0.09185 3.36943 1.00072 
0.09311 2.72833 -0.84923 0.09311 2.72833 1.11234 0.09311 3.04691 -0.84923 
0.09311 3.04691 1.11234 0.09314 2.62046 -0.82549 0.09314 2.62046 1.08859 
0.09314 3.15478 -0.82549 0.09314 3.15478 1.08859 0.09425 2.19801 0.84674 
0.09425 3.57723 -0.58363 0.0943 2.29654 -0.66699 0.0943 2.29654 0.9301 
0.0943 3.47869 -0.66699 0.0943 3.47869 0.9301 0.10494 2.78106 -0.85493 
0.10494 2.78106 1.11804 0.10494 2.99418 -0.85493 0.10494 2.99418 1.11804 
0.11641 2.83436 -0.85773 0.11641 2.83436 1.12084 0.11641 2.94088 -0.85773 
0.11641 2.94088 1.12084 0.12221 2.15773 0.80026 0.12221 3.61751 -0.53715 
0.12637 2.46578 -0.7633 0.12637 2.46578 1.02641 0.12637 3.30946 -0.7633 
0.12637 3.30946 1.02641 0.1272 2.88762 -0.85762 0.1272 2.88762 1.12073 
0.12905 2.56963 -0.80483 0.12905 2.56963 1.06793 0.12905 3.2056 -0.80483 
0.12905 3.2056 1.06793 0.1299 2.67629 -0.83437 0.1299 2.67629 1.09748 
0.1299 3.09894 -0.83437 0.1299 3.09894 1.09748 0.13005 2.35178 -0.69941 
0.13005 2.35178 0.96252 0.13005 3.42346 -0.69941 0.13005 3.42346 0.96252 
0.13123 2.24802 -0.62223 0.13123 2.24802 0.88533 0.13123 3.52722 -0.62223 
0.13123 3.52722 0.88533 0.14207 2.72858 -0.8424 0.14207 2.72858 1.10551 
0.14207 3.04666 -0.8424 0.14207 3.04666 1.10551 0.14953 2.12044 0.75031 
0.15375 2.78133 -0.84757 0.15375 2.78133 1.11067 0.15375 2.99391 -0.84757 
0.15375 2.99391 1.11067 0.15959 2.20592 0.84093 0.15959 3.56931 -0.57782 
0.16432 2.51962 -0.77992 0.16432 2.51962 1.04302 0.16432 3.25562 -0.77992 
0.16432 3.25562 1.04302 0.16493 2.8344 -0.84985 0.16493 2.8344 1.11295 
0.16493 2.94084 -0.84985 0.16493 2.94084 1.11295 0.165 2.41052 -0.7277 
0.165 2.41052 0.99081 0.165 3.36472 -0.7277 0.165 3.36472 0.99081 
0.16606 2.62516 -0.81538 0.16606 2.62516 1.07848 0.16606 3.15007 -0.81538 
0.16606 3.15007 1.07848 0.1674 2.30145 -0.65678 0.1674 2.30145 0.91988 
0.1674 3.47379 -0.65678 0.1674 3.47379 0.91988 0.17556 2.88762 -0.84923 
0.17556 2.88762 1.11234 0.17928 2.67612 -0.82539 0.17928 2.67612 1.0885 
0.17928 3.09912 -0.82539 0.17928 3.09912 1.0885 0.18714 2.16693 0.79329 
0.18714 3.60831 -0.53019 0.19142 2.72855 -0.83291 0.19142 2.72855 1.09602 
0.19142 3.04669 -0.83291 0.19142 3.04669 1.09602 0.19738 2.25936 -0.61561 
0.19738 2.25936 0.87871 0.19738 3.51588 -0.61561 0.19738 3.51588 0.87871 
0.19834 2.47146 -0.75125 0.19834 2.47146 1.01436 0.19834 3.30378 -0.75125 
0.19834 3.30378 1.01436 0.20142 2.57516 -0.79233 0.20142 2.57516 1.05543 
0.20142 3.20008 -0.79233 0.20142 3.20008 1.05543 0.20256 2.35803 -0.68711 
0.20256 2.35803 0.95021 0.20256 3.41721 -0.68711 0.20256 3.41721 0.95021 
0.20322 2.78167 -0.83755 0.20322 2.78167 1.10065 0.20322 2.99357 -0.83755 
0.20322 2.99357 1.10065 0.21375 3.64402 -0.47955 0.21436 2.83483 -0.83928 
0.21436 2.83483 1.10238 0.21436 2.94041 -0.83928 0.21436 2.94041 1.10238 
0.21512 2.62544 -0.8045 0.21512 2.62544 1.06761 0.21512 3.1498 -0.8045 
0.21512 3.1498 1.06761 0.22345 2.88762 -0.83848 0.22345 2.88762 1.10158 
0.22554 3.5569 -0.56988 0.22554 3.5569 0.83299 0.22816 2.67647 -0.814 
0.22816 2.67647 1.07711 0.22816 3.09877 -0.814 0.22816 3.09877 1.07711 
0.2331 2.31455 -0.64804 0.2331 2.31455 0.91115 0.2331 3.46069 -0.64804 
0.2331 3.46069 0.91115 0.23583 2.52649 -0.76532 0.23583 2.52649 1.02843 
0.23583 3.24875 -0.76532 0.23583 3.24875 1.02843 0.23654 2.41744 -0.71305 
0.23654 2.41744 0.97616 0.23654 3.3578 -0.71305 0.23654 3.3578 0.97616 
0.24053 2.72914 -0.82095 0.24053 2.72914 1.08405 0.24053 3.0461 -0.82095 
0.24053 3.0461 1.08405 0.25022 2.57584 -0.77951 0.25022 2.57584 1.04261 
0.25022 3.1994 -0.77951 0.25022 3.1994 1.04261 0.25212 2.78227 -0.82506 
0.25212 2.78227 1.08817 0.25212 2.99297 -0.82506 0.25212 2.99297 1.08817 
0.2531 3.59498 -0.52061 0.26184 2.83487 -0.8266 0.26184 2.83487 1.0897 
0.26184 2.94037 -0.8266 0.26184 2.94037 1.0897 0.26254 3.50167 -0.60559 
0.26254 3.50167 0.86869 0.26386 2.62633 -0.79117 0.26386 2.62633 1.05428 
0.26386 3.14891 -0.79117 0.26386 3.14891 1.05428 0.26792 2.37311 -0.67632 
0.26792 2.37311 0.93942 0.26792 3.40213 -0.67632 0.26792 3.40213 0.93942 
0.26915 2.47937 -0.73447 0.26915 2.47937 0.99758 0.26915 3.29587 -0.73447 
0.26915 3.29587 0.99758 0.27076 2.88762 -0.82539 0.27076 2.88762 1.08849 
0.27641 2.67736 -0.80023 0.27641 2.67736 1.06333 0.27641 3.09788 -0.80023 
0.27641 3.09788 1.06333 0.27938 3.62943 -0.46876 0.28417 2.52783 -0.75067 
0.28417 2.52783 1.01378 0.28417 3.24741 -0.75067 0.28417 3.24741 1.01378 
0.2887 2.73018 -0.80664 0.2887 2.73018 1.06975 0.2887 3.04506 -0.80664 
0.2887 3.04506 1.06975 0.29088 3.54154 -0.5584 0.29088 3.54154 0.8215 
0.2981 3.44468 -0.63577 0.2981 3.44468 0.89888 0.29834 2.57731 -0.76437 
0.29834 2.57731 1.02747 0.29834 3.19793 -0.76437 0.29834 3.19793 1.02747 
0.29925 2.78231 -0.81041 0.29925 2.78231 1.07351 0.29925 2.99293 -0.81041 
0.29925 2.99293 1.07351 0.30123 2.434 -0.69992 0.30123 2.434 0.96302 
0.30123 3.34124 -0.69992 0.30123 3.34124 0.96302 0.30891 2.83499 -0.81151 
0.30891 2.83499 1.07461 0.30891 2.94024 -0.81151 0.30891 2.94024 1.07461 
0.3116 2.62767 -0.77552 0.3116 2.62767 1.03863 0.3116 3.14756 -0.77552 
0.3116 3.14756 1.03863 0.31736 2.88762 -0.80999 0.31736 2.88762 1.0731 
0.31779 3.57839 -0.50802 0.31903 2.47854 -0.71582 0.31903 2.47854 0.97892 
0.31903 3.2967 -0.71582 0.31903 3.2967 0.97892 0.32392 2.67877 -0.7841 
0.32392 2.67877 1.04721 0.32392 3.09647 -0.7841 0.32392 3.09647 1.04721 
0.32642 3.48468 -0.59222 0.32642 3.48468 0.85532 0.33194 3.38467 -0.6618 
0.33194 3.38467 0.92491 0.334 2.52722 -0.73166 0.334 2.52722 0.99476 
0.334 3.24802 -0.73166 0.334 3.24802 0.99476 0.33527 2.73046 -0.79009 
0.33527 2.73046 1.0532 0.33527 3.04477 -0.79009 0.33527 3.04477 1.0532 
0.34126 3.61175 -0.45621 0.34561 2.7826 -0.79346 0.34561 2.7826 1.05657 
0.34561 2.99264 -0.79346 0.34561 2.99264 1.05657 0.34827 2.57716 -0.745 
0.34827 2.57716 1.00811 0.34827 3.19807 -0.745 0.34827 3.19807 1.00811 
0.35041 3.3411 -0.67931 0.35041 3.3411 0.94242 0.35431 3.52347 -0.54368 
0.35491 2.83504 -0.79421 0.35491 2.83504 1.05731 0.35491 2.9402 -0.79421 
0.35491 2.9402 1.05731 0.36115 3.42597 -0.62029 0.36115 3.42597 0.88339 
0.36145 2.62771 -0.75575 0.36145 2.62771 1.01886 0.36145 3.14752 -0.75575 
0.36145 3.14752 1.01886 0.36316 2.88762 -0.79233 0.36316 2.88762 1.05543 
0.36316 3.64196 -0.40185 0.36794 2.47887 0.95786 0.36794 3.29637 -0.69476 
0.36794 3.29637 0.95786 0.37447 2.68038 -0.76389 0.37447 2.68038 1.027 
0.37447 3.09486 -0.76389 0.37447 3.09486 1.027 0.37902 3.55835 -0.49397 
0.38044 3.38359 -0.63919 0.38044 3.38359 0.90229 0.38312 2.52787 0.97325 
0.38312 3.24737 -0.71015 0.38312 3.24737 0.97325 0.38569 2.73223 -0.76937 
0.38569 2.73223 1.03247 0.38569 3.043 -0.76937 0.38569 3.043 1.03247 
0.38872 3.46497 -0.57555 0.39603 2.7848 -0.77219 0.39603 2.7848 1.03529 
0.39603 2.99044 -0.77219 0.39603 2.99044 1.03529 0.39714 2.57791 0.98622 
0.39714 3.19733 -0.72312 0.39714 3.19733 0.98622 0.39877 3.3397 -0.65626 
0.39877 3.3397 0.91937 0.40203 3.59068 -0.44116 0.40517 2.83734 -0.77238 
0.40517 2.83734 1.03549 0.40517 2.9379 -0.77238 0.40517 2.9379 1.03549 
0.40803 2.88762 -0.77244 0.40803 2.88762 1.03554 0.40879 3.4237 -0.59588 
0.41114 2.62987 -0.73337 0.41114 2.62987 0.99647 0.41114 3.14537 -0.73337 
0.41114 3.14537 0.99647 0.41455 3.50149 -0.52779 0.41576 3.29488 -0.67136 
0.41576 3.29488 0.93446 0.42385 2.6826 -0.74102 0.42385 2.6826 1.00413 
0.42385 3.09264 -0.74102 0.42385 3.09264 1.00413 0.42779 3.38109 -0.61437 
0.43083 3.24565 -0.68637 0.43083 3.24565 0.94947 0.43518 2.73473 -0.74587 
0.43518 2.73473 1.00898 0.43518 3.04051 -0.74587 0.43518 3.04051 1.00898 
0.43579 3.46205 -0.54868 0.43852 3.53539 -0.47721 0.4452 2.7873 -0.7482 
0.4452 2.7873 1.01131 0.4452 2.98794 -0.7482 0.4452 2.98794 1.01131 
0.44565 3.33723 -0.63098 0.44601 3.19468 -0.6985 0.44601 3.19468 0.96161 
0.44913 2.8374 -0.7504 0.44913 2.8374 1.01351 0.44913 2.93784 -0.7504 
0.44913 2.93784 1.01351 0.45187 2.88762 -0.75037 0.45187 2.88762 1.01347 
0.4557 3.42044 -0.56863 0.45983 2.63275 0.97135 0.45983 3.14249 -0.70824 
0.45983 3.14249 0.97135 0.4606 3.49715 -0.49927 0.46235 3.29223 -0.64568 
0.46235 3.29223 0.90878 0.47192 2.68543 0.97867 0.47192 3.08981 -0.71556 
0.47192 3.08981 0.97867 0.47468 3.37725 -0.58679 0.47865 3.2422 -0.65971 
0.47865 3.2422 0.92281 0.48152 3.45743 -0.5198 0.48304 2.73773 0.983 
0.48304 3.03751 -0.71989 0.48304 3.03751 0.983 0.48354 3.52966 -0.44699 
0.48824 2.7874 -0.72409 0.48824 2.7874 0.9872 0.48824 2.98784 -0.72409 
0.48824 2.98784 0.9872 0.49216 2.83756 -0.72616 0.49216 2.83756 0.98927 
0.49216 2.93768 -0.72616 0.49216 2.93768 0.98927 0.49235 3.33308 -0.60299 
0.49348 3.1911 -0.67139 0.49348 3.1911 0.9345 0.49458 2.88762 -0.72618 
0.49458 2.88762 0.98928 0.50148 3.41537 -0.53929 0.50543 3.49102 -0.46872 
0.50679 3.13911 -0.68069 0.50679 3.13911 0.9438 0.50756 3.28844 -0.61779 
0.51853 3.08638 -0.68759 0.51853 3.08638 0.95069 0.52011 3.37196 -0.55707 
0.52367 3.23814 -0.63139 0.52497 2.73811 0.95689 0.52497 3.03712 -0.69378 
0.52497 3.03712 0.95689 0.52577 3.45114 -0.48901 0.53004 2.78774 0.96101 
0.53004 2.9875 -0.69791 0.53004 2.9875 0.96101 0.53373 2.83762 -0.69995 
0.53373 2.83762 0.96306 0.53373 2.93762 -0.69995 0.53373 2.93762 0.96306 
0.53604 2.88762 -0.69992 0.53604 2.88762 0.96302 0.53638 3.32827 -0.57328 
0.53843 3.18653 -0.64262 0.53843 3.18653 0.90572 0.5455 3.40872 -0.50813 
0.55129 3.28351 -0.58778 0.55149 3.13431 -0.65144 0.55149 3.13431 0.91455 
0.55967 3.0862 -0.65908 0.55967 3.0862 0.92218 0.56293 3.36617 -0.52551 
0.56611 3.03687 -0.66516 0.56611 3.03687 0.92827 0.56741 3.23282 -0.6008 
0.57129 2.98693 -0.66912 0.57129 2.98693 0.93222 0.57497 2.83826 0.93414 
0.57497 2.93698 -0.67103 0.57497 2.93698 0.93414 0.57617 2.88762 0.93476 
0.57901 3.32222 -0.54141 0.58178 3.18109 -0.61162 0.59131 3.13361 -0.62102 
0.59339 3.27746 -0.55573 0.59936 3.08553 -0.62858 0.59936 3.08553 0.89169 
0.606 3.03601 -0.63441 0.606 3.03601 0.89752 0.60924 3.22649 -0.56832 
0.61105 2.98611 -0.6383 0.61105 2.98611 0.90141 0.61373 2.93692 0.90393 
0.61969 3.31517 -0.50766 0.62026 3.17987 -0.57926 0.62978 3.1323 -0.58854 
0.63375 3.2703 -0.52173 0.6375 3.08437 -0.59619 0.64411 3.03476 -0.60189 
0.64625 3.22451 -0.53422 0.64842 2.98599 0.86923 0.65713 3.1779 -0.54511 
0.66639 3.1306 -0.55436 0.67399 3.08271 -0.56197 0.68034 3.22649 -0.49721 
0.69129 3.17987 -0.50824 0.70057 3.1323 -0.51775 0.33166 3.60479 0.82995 
0.33371 3.55492 0.82625 0.35996 3.6548 0.87239 0.36059 3.60543 0.87118 
0.3625 3.55549 0.86751 0.36646 3.50554 0.86232 0.37254 3.45621 0.85589 
0.39016 3.6548 0.91108 0.3908 3.60549 0.90994 0.3908 3.7041 0.90994 
0.39331 3.55631 0.90726 0.3972 3.50641 0.90221 0.40303 3.45688 0.89558 
0.4106 3.4088 0.88753 0.42222 3.6548 -0.39487 0.42222 3.6548 0.94825 
0.42303 3.60567 0.94735 0.42303 3.70392 0.94735 0.42549 3.55642 0.94464 
0.42549 3.75317 0.94464 0.42973 3.50766 0.94032 0.42973 3.80194 0.94032 
0.43543 3.45805 0.93372 0.44307 3.41012 0.92599 0.45235 3.36255 0.91648 
0.45606 3.6548 -0.43042 0.45606 3.6548 0.9838 0.45691 3.60573 -0.42957 
0.45691 3.60573 0.98294 0.45691 3.70386 -0.42957 0.45691 3.70386 0.98294 
0.45947 3.55678 0.98039 0.45947 3.75281 0.98039 0.4633 3.31592 0.90546 
0.46372 3.50807 0.97614 0.46372 3.80153 0.97614 0.46965 3.45971 0.97021 
0.46965 3.84989 0.97021 0.47725 3.41182 0.9626 0.47725 3.89778 0.9626 
0.48651 3.36451 0.95335 0.49161 3.6548 -0.46426 0.49161 3.6548 1.01764 
0.49251 3.60567 -0.46345 0.49251 3.60567 1.01682 0.49251 3.70392 -0.46345 
0.49251 3.70392 1.01682 0.49522 3.55642 -0.46099 0.49522 3.55642 1.01436 
0.49522 3.75317 -0.46099 0.49522 3.75317 1.01436 0.4974 3.31791 0.94246 
0.49954 3.50766 1.01013 0.49954 3.80194 -0.45675 0.49954 3.80194 1.01013 
0.50614 3.45805 1.00443 0.50614 3.85155 1.00443 0.50989 3.27211 0.92997 
0.51387 3.41012 0.99678 0.51387 3.89947 0.99678 0.52338 3.36255 0.98751 
0.52338 3.94704 0.98751 0.52395 3.22724 0.91591 0.52878 3.6548 -0.49632 
0.52878 3.6548 1.0497 0.52992 3.60549 -0.49568 0.52992 3.60549 1.04906 
0.52992 3.7041 -0.49568 0.52992 3.7041 1.04906 0.5326 3.55631 -0.49317 
0.5326 3.55631 1.04654 0.5326 3.75328 -0.49317 0.5326 3.75328 1.04654 
0.5344 3.31592 0.97656 0.5344 3.99367 0.97656 0.53765 3.50641 -0.48928 
0.53765 3.50641 1.04265 0.53765 3.80318 -0.48928 0.53765 3.80318 1.04265 
0.54428 3.45688 -0.48345 0.54428 3.45688 1.03683 0.54428 3.85271 -0.48345 
0.54428 3.85271 1.03683 0.55025 3.26495 0.96397 0.55233 3.4088 1.02926 
0.55233 3.90079 -0.47588 0.55233 3.90079 1.02926 0.56187 3.36133 1.01986 
0.56187 3.94827 1.01986 0.56463 3.22019 0.94965 0.56747 3.6548 -0.52652 
0.56747 3.6548 1.0799 0.56868 3.60543 -0.52589 0.56868 3.60543 1.07927 
0.56868 3.70416 -0.52589 0.56868 3.70416 1.07927 0.57235 3.55549 -0.52398 
0.57235 3.55549 1.07736 0.57235 3.7541 -0.52398 0.57235 3.7541 1.07736 
0.57623 3.3096 1.00904 0.57623 4 1.00904 0.57753 3.50554 -0.52003 
0.57753 3.50554 1.0734 0.57753 3.80405 -0.52003 0.57753 3.80405 1.0734 
0.58071 3.17624 0.93375 0.58397 3.45621 -0.51394 0.58397 3.45621 1.06732 
0.58397 3.85338 -0.51394 0.58397 3.85338 1.06732 0.59215 3.4081 -0.50631 
0.59215 3.4081 1.05968 0.59215 3.90149 -0.50631 0.59215 3.90149 1.05968 
0.59236 3.2589 0.99602 0.59236 4.05069 0.99602 0.59814 3.1337 0.91637 
0.60521 3.35589 -0.49748 0.60521 3.35589 1.05086 0.60521 3.9537 -0.49748 
0.60521 3.9537 1.05086 0.60727 3.21414 0.98153 0.60727 4.09545 0.98153 
0.6076 3.6548 -0.55478 0.6076 3.6548 1.10816 0.60991 3.60479 -0.55482 
0.60991 3.60479 1.10819 0.60991 3.7048 -0.55482 0.60991 3.7048 1.10819 
0.6136 3.55492 -0.55277 0.6136 3.55492 1.10615 0.6136 3.75467 -0.55277 
0.6136 3.75467 1.10615 0.61788 3.09127 0.89725 0.61868 3.50529 -0.54864 
0.61868 3.50529 1.10202 0.61868 3.8043 -0.54864 0.61868 3.8043 1.10202 
0.61998 3.30428 1.03963 0.61998 4.00531 -0.48625 0.61998 4.00531 1.03963 
0.62353 3.17045 0.96531 0.62353 4.13914 0.96531 0.62511 3.45604 -0.54245 
0.62511 3.45604 1.09583 0.62511 3.85355 -0.54245 0.62511 3.85355 1.09583 
0.63608 3.25397 1.02603 0.63608 4.05562 -0.47265 0.63608 4.05562 1.02603 
0.63686 3.4033 -0.53556 0.63686 3.4033 1.08894 0.63686 3.90629 -0.53556 
0.63686 3.90629 1.08894 0.63822 3.05139 0.87696 0.64216 3.12705 0.94753 
0.64216 4.18255 0.94753 0.64907 3.6548 -0.58104 0.64907 3.6548 1.13442 
0.65016 3.35131 -0.52626 0.65016 3.35131 1.07963 0.65016 3.95828 -0.52626 
0.65016 3.95828 1.07963 0.65129 3.20934 1.01123 0.65129 4.10025 1.01123 
0.65148 3.60474 -0.58102 0.65148 3.60474 1.1344 0.65148 3.70485 -0.58102 
0.65148 3.70485 1.1344 0.65541 3.55458 -0.57896 0.65541 3.55458 1.13234 
0.65541 3.75502 -0.57896 0.65541 3.75502 1.13234 0.6601 3.01276 0.85523 
0.6606 3.50491 -0.57476 0.6606 3.50491 1.12813 0.6606 3.80469 -0.57476 
0.6606 3.80469 1.12813 0.66213 3.08498 0.92805 0.66213 4.22461 0.92805 
0.66499 3.30022 -0.51457 0.66499 3.30022 1.06795 0.66499 4.00937 -0.51457 
0.66499 4.00937 1.06795 0.66896 3.16516 0.99503 0.66896 4.14443 0.99503 
0.67172 3.45261 -0.57042 0.67172 3.45261 1.1238 0.67172 3.85698 -0.57042 
0.67172 3.85698 1.1238 0.6813 3.25018 -0.50054 0.6813 3.25018 1.05392 
0.6813 4.05941 -0.50054 0.6813 4.05941 1.05392 0.68304 3.04526 0.90752 
0.68304 4.26433 0.90752 0.68381 3.39993 -0.56311 0.68381 3.39993 1.11649 
0.68381 3.90967 -0.56311 0.68381 3.90967 1.11649 0.68794 3.12198 0.97688 
0.68794 4.18761 0.97688 0.69177 3.6548 -0.60523 0.69177 3.6548 1.15861 
0.69452 3.60457 -0.60526 0.69452 3.60457 1.15864 0.69452 3.70502 -0.60526 
0.69452 3.70502 1.15864 0.69763 3.34774 -0.55336 0.69763 3.34774 1.10674 
0.69763 3.96186 -0.55336 0.69763 3.96186 1.10674 0.69799 3.20519 1.03922 
0.69799 4.1044 -0.48585 0.69799 4.1044 1.03922 0.69845 3.55448 -0.60307 
0.69845 3.55448 1.15644 0.69845 3.75511 -0.60307 0.69845 3.75511 1.15644 
0.70513 3.00703 0.88545 0.70513 4.30257 0.88545 0.70785 3.08037 0.95692 
0.70785 4.22922 0.95692 0.70847 3.50191 -0.60073 0.70847 3.50191 1.15411 
0.70847 3.80768 -0.60073 0.70847 3.80768 1.15411 0.71281 3.29677 -0.54123 
0.71281 3.29677 1.09461 0.71281 4.01282 -0.54123 0.71281 4.01282 1.09461 
0.71586 3.16133 1.02261 0.71586 4.14826 -0.46923 0.71586 4.14826 1.02261 
0.71979 3.44978 -0.59588 0.71979 3.44978 1.14926 0.71979 3.85981 -0.59588 
0.71979 3.85981 1.14926 0.72788 3.24754 -0.52622 0.72788 3.24754 1.0796 
0.72788 4.06206 -0.52622 0.72788 4.06206 1.0796 0.7291 3.04092 0.93603 
0.7291 4.26867 0.93603 0.7325 3.39704 -0.58823 0.7325 3.39704 1.14161 
0.7325 3.91255 -0.58823 0.7325 3.91255 1.14161 0.73485 3.11871 1.00412 
0.73485 4.19088 -0.45074 0.73485 4.19088 1.00412 0.73561 3.6548 -0.6273 
0.73561 3.6548 1.18068 0.73847 3.60452 -0.62725 0.73847 3.60452 1.18063 
0.73847 3.70507 -0.62725 0.73847 3.70507 1.18063 0.74488 3.20271 -0.51113 
0.74488 3.20271 1.0645 0.74488 4.10688 -0.51113 0.74488 4.10688 1.0645 
0.7465 3.34508 -0.57798 0.7465 3.34508 1.13136 0.7465 3.96451 -0.57798 
0.7465 3.96451 1.13136 0.74762 3.55197 -0.62705 0.74762 3.55197 1.18043 
0.74762 3.75762 -0.62705 0.74762 3.75762 1.18043 0.75492 3.07745 0.9838 
0.75492 4.23215 -0.43042 0.75492 4.23215 0.9838 0.75796 3.49941 -0.62423 
0.75796 3.49941 1.17761 0.75796 3.81018 -0.62423 0.75796 3.81018 1.17761 
0.76052 3.29505 -0.56501 0.76052 3.29505 1.11839 0.76052 4.01454 -0.56501 
0.76052 4.01454 1.11839 0.76321 3.15883 -0.49405 0.76321 3.15883 1.04743 
0.76321 4.15077 -0.49405 0.76321 4.15077 1.04743 0.76462 2.98407 0.90222 
0.76462 4.32552 0.90222 0.76917 3.44756 -0.61875 0.76917 3.44756 1.17213 
0.76917 3.86204 -0.61875 0.76917 3.86204 1.17213 0.7757 3.24605 -0.54962 
0.7757 3.24605 1.103 0.7757 4.06354 -0.54962 0.7757 4.06354 1.103 
0.78049 3.6548 -0.64719 0.78049 3.6548 1.20057 0.78219 3.39489 -0.61061 
0.78219 3.39489 1.16399 0.78219 3.9147 -0.61061 0.78219 3.9147 1.16399 
0.7825 3.11644 1.02853 0.7825 4.19315 -0.47515 0.7825 4.19315 1.02853 
0.78873 3.60221 -0.64907 0.78873 3.60221 1.20245 0.78873 3.70738 -0.64907 
0.78873 3.70738 1.20245 0.78933 3.01895 0.95193 0.78933 4.29064 -0.39855 
0.78933 4.29064 0.95193 0.79323 3.20132 -0.53418 0.79323 3.20132 1.08755 
0.79323 4.10827 -0.53418 0.79323 4.10827 1.08755 0.79538 3.34434 -0.59986 
0.79538 3.34434 1.15324 0.79538 3.96525 -0.59986 0.79538 3.96525 1.15324 
0.79804 3.54978 -0.64832 0.79804 3.54978 1.2017 0.79804 3.75981 -0.64832 
0.79804 3.75981 1.2017 0.80838 3.49764 -0.64495 0.80838 3.49764 1.19833 
0.80838 3.81195 -0.64495 0.80838 3.81195 1.19833 0.80965 3.29439 -0.58652 
0.80965 3.29439 1.1399 0.80965 4.0152 -0.58652 0.80965 4.0152 1.1399 
0.8117 3.15774 -0.51666 0.8117 3.15774 1.07004 0.8117 4.15185 -0.51666 
0.8117 4.15185 1.07004 0.81723 3.05774 1.00046 0.81723 4.25186 -0.44708 
0.81723 4.25186 1.00046 0.81972 3.44595 -0.63897 0.81972 3.44595 1.19235 
0.81972 3.86364 -0.63897 0.81972 3.86364 1.19235 0.82462 3.24572 -0.57068 
0.82462 3.24572 1.12406 0.82462 4.06387 -0.57068 0.82462 4.06387 1.12406 
0.82585 2.96403 0.91626 0.82585 4.34556 -0.36288 0.82628 3.6548 -0.66486 
0.82628 3.6548 1.21823 0.83205 3.39485 -0.63039 0.83205 3.39485 1.18376 
0.83205 3.91474 -0.63039 0.83205 3.91474 1.18376 0.83474 3.60217 -0.66637 
0.83474 3.60217 1.21975 0.83474 3.70742 -0.66637 0.83474 3.70742 1.21975 
0.84241 3.20117 -0.55478 0.84241 3.20117 1.10816 0.84241 4.10842 -0.55478 
0.84241 4.10842 1.10816 0.84439 3.54948 -0.66527 0.84439 3.54948 1.21865 
0.84439 3.76011 -0.66527 0.84439 3.76011 1.21865 0.84531 3.34449 -0.61923 
0.84531 3.34449 1.17261 0.84531 3.9651 -0.61923 0.84531 3.9651 1.17261 
0.84554 3.09773 1.04402 0.84554 4.21186 -0.49064 0.84554 4.21186 1.04402 
0.85276 3.00087 0.96664 0.85276 4.30872 -0.41326 0.85495 3.49735 -0.66151 
0.85495 3.49735 1.21488 0.85495 3.81224 -0.66151 0.85495 3.81224 1.21488 
0.85947 3.29501 -0.60554 0.85947 3.29501 1.15891 0.85947 4.01458 -0.60554 
0.85947 4.01458 1.15891 0.86723 3.44453 -0.65509 0.86723 3.44453 1.20847 
0.86723 3.86506 -0.65509 0.86723 3.86506 1.20847 0.87289 3.6548 -0.68025 
0.87289 3.6548 1.23363 0.87449 3.24655 -0.58934 0.87449 3.24655 1.14271 
0.87449 4.06304 -0.58934 0.87449 4.06304 1.14271 0.87573 3.14029 -0.53118 
0.87573 3.14029 1.08456 0.87573 4.16931 -0.53118 0.87573 4.16931 1.08456 
0.87979 3.39351 -0.64604 0.87979 3.39351 1.19941 0.87979 3.91609 -0.64604 
0.87979 3.91609 1.19941 0.88111 3.04074 1.01383 0.88111 4.26885 -0.46045 
0.88111 4.26885 1.01383 0.8818 3.60205 -0.68146 0.8818 3.60205 1.23484 
0.8818 3.70755 -0.68146 0.8818 3.70755 1.23484 0.89055 2.94743 0.92885 
0.89152 3.54945 -0.67992 0.89152 3.54945 1.2333 0.89152 3.76014 -0.67992 
0.89152 3.76014 1.2333 0.89342 3.34302 -0.63437 0.89342 3.34302 1.18775 
0.89342 3.96658 -0.63437 0.89342 3.96658 1.18775 0.90312 3.49631 -0.67581 
0.90312 3.49631 1.22919 0.90312 3.81328 -0.67581 0.90312 3.81328 1.22919 
0.9071 3.18462 -0.56792 0.9071 3.18462 1.1213 0.9071 4.12498 -0.56792 
0.9071 4.12498 1.1213 0.90781 3.29367 -0.62018 0.90781 3.29367 1.17356 
0.90781 4.01592 -0.62018 0.90781 4.01592 1.17356 0.91054 3.08173 1.05629 
0.91054 4.22787 -0.50291 0.91054 4.22787 1.05629 0.91549 3.44365 -0.66886 
0.91549 3.44365 1.22224 0.91549 3.86594 -0.66886 0.91549 3.86594 1.22224 
0.91811 2.98552 0.97813 0.91811 4.32407 -0.42475 0.92019 3.6548 -0.69334 
0.92019 3.6548 1.24672 0.92852 3.39262 -0.65937 0.92852 3.39262 1.21275 
0.92852 3.91698 -0.65937 0.92852 3.91698 1.21275 0.92929 3.60201 -0.69414 
0.92929 3.60201 1.24752 0.92929 3.70759 -0.69414 0.92929 3.70759 1.24752 
0.94042 3.54884 -0.69241 0.94042 3.54884 1.24579 0.94042 3.76075 -0.69241 
0.94042 3.76075 1.24579 0.94108 3.1252 -0.54197 0.94108 3.1252 1.09535 
0.94108 4.18439 -0.54197 0.94108 4.18439 1.09535 0.94223 3.34234 -0.64719 
0.94223 3.34234 1.20057 0.94223 3.96726 -0.64719 0.94223 3.96726 1.20057 
0.9453 3.23864 -0.60612 0.9453 3.23864 1.15949 0.9453 4.07095 -0.60612 
0.9453 4.07095 1.15949 0.94627 3.02654 1.02385 0.94627 4.28305 -0.47047 
0.95222 3.49573 -0.68778 0.95222 3.49573 1.24116 0.95222 3.81387 -0.68778 
0.95222 3.81387 1.24116 0.9565 2.93411 0.93843 0.96436 3.44329 -0.68026 
0.96436 3.44329 1.23363 0.96436 3.8663 -0.68026 0.96436 3.8663 1.23363 
0.96808 3.6548 -0.7041 0.96808 3.6548 1.25747 0.97625 3.06863 1.06502 
0.97625 4.24096 -0.51164 0.97759 3.39234 -0.67024 0.97759 3.39234 1.22362 
0.97759 3.91725 -0.67024 0.97759 3.91725 1.22362 0.97864 3.17769 -0.58257 
0.97864 3.17769 1.13595 0.97864 4.1319 -0.58257 0.97864 4.1319 1.13595 
0.97871 3.60157 -0.70471 0.97871 3.60157 1.25809 0.97871 3.70802 -0.70471 
0.97871 3.70802 1.25809 0.97933 3.2868 -0.63478 0.97933 3.2868 1.18816 
0.97933 4.02279 -0.63478 0.97933 4.02279 1.18816 0.98405 2.9731 0.98606 
0.98405 4.33649 -0.43268 0.98989 3.54851 -0.70243 0.98989 3.54851 1.25581 
0.98989 3.76108 -0.70243 0.98989 3.76108 1.25581 1.00158 3.49576 -0.69727 
1.00158 3.49576 1.25065 1.00158 3.81384 -0.69727 1.00158 3.81384 1.25065 
1.01241 3.01519 1.03047 1.01241 4.2944 -0.47709 1.01359 3.11896 -0.55428 
1.01359 3.11896 1.10765 1.01359 4.19063 -0.55428 1.01374 3.44347 -0.68924 
1.01374 3.44347 1.24261 1.01374 3.86612 -0.68924 1.01374 3.86612 1.24261 
1.0146 3.33681 -0.65969 1.0146 3.33681 1.21307 1.0146 3.97278 -0.65969 
1.0146 3.97278 1.21307 1.01644 3.6548 -0.71249 1.01644 3.6548 1.26587 
1.01727 3.23296 -0.61817 1.01727 3.23296 1.17154 1.01727 4.07663 -0.61817 
1.01727 4.07663 1.17154 1.02143 2.9249 0.94539 1.02723 3.60154 -0.7126 
1.02723 3.60154 1.26597 1.02723 3.70805 -0.7126 1.02723 3.70805 1.26597 
1.0387 3.54823 -0.7098 1.0387 3.54823 1.26317 1.0387 3.76136 -0.7098 
1.0387 3.76136 1.26317 1.04934 3.06372 1.07523 1.04934 4.24587 -0.52186 
1.04939 2.96519 0.99188 1.0505 3.38763 -0.68035 1.0505 3.38763 1.23373 
1.0505 3.92196 -0.68035 1.0505 3.92196 1.23373 1.05053 3.49551 -0.7041 
1.05053 3.49551 1.25747 1.05053 3.81409 -0.7041 1.05053 3.81409 1.25747 
1.05179 3.17298 -0.59248 1.05179 3.17298 1.14586 1.05179 4.13661 -0.59248 
1.05179 4.13661 1.14586 1.05228 3.28217 -0.64464 1.05228 3.28217 1.19802 
1.05228 4.02742 -0.64464 1.05228 4.02742 1.19802 1.06515 3.6548 -0.7185 
1.06515 3.6548 1.27187 1.07635 3.60143 -0.7181 1.07635 3.60143 1.27148 
1.07635 3.70816 -0.7181 1.07635 3.70816 1.27148 1.08692 3.11563 -0.56205 
1.08692 3.11563 1.11543 1.08692 4.19396 -0.56205 1.08698 2.91887 0.94945 
1.08758 3.00965 1.037 1.08777 3.33301 -0.66712 1.08777 3.33301 1.22049 
1.08777 3.97658 -0.66712 1.08777 3.97658 1.22049 1.08781 3.54822 -0.71476 
1.08781 3.54822 1.26813 1.08781 3.76137 -0.71476 1.08781 3.76137 1.26813 
1.08824 3.44167 -0.69746 1.08824 3.44167 1.25084 1.08824 3.86792 -0.69746 
1.08824 3.86792 1.25084 1.09002 3.22954 -0.62542 1.09002 3.22954 1.1788 
1.09002 4.08006 -0.62542 1.09002 4.08006 1.1788 1.1141 3.6548 -0.72211 
1.1141 3.6548 1.27548 1.12493 3.05998 1.07964 1.12493 4.24961 -0.52627 
1.12494 3.17063 -0.59745 1.12494 3.17063 1.15083 1.12494 4.13896 -0.59745 
1.12497 2.96145 0.99628 1.12538 3.38642 -0.68588 1.12538 3.38642 1.23926 
1.12538 3.92317 -0.68588 1.12538 3.92317 1.23926 1.12538 3.27985 -0.64959 
1.12538 3.27985 1.20296 1.12538 4.02974 -0.64959 1.12538 4.02974 1.20296 
1.12541 3.4943 -0.70962 1.12541 3.4943 1.263 1.12541 3.81529 -0.70962 
1.12541 3.81529 1.263 1.12541 3.60139 -0.72117 1.12541 3.60139 1.27455 
1.12541 3.7082 -0.72117 1.12541 3.7082 1.27455 1.16317 2.91673 0.95141 
1.16317 3.0078 1.03918 1.16317 3.11406 -0.5645 1.16317 3.11406 1.11788 
1.16317 3.22839 -0.62785 1.16317 3.22839 1.18122 1.16317 3.33209 -0.66981 
1.16317 3.33209 1.22319 1.16317 3.44107 -0.7002 1.16317 3.44107 1.25358 
1.16317 3.54792 -0.71758 1.16317 3.54792 1.27096 1.16317 3.6548 -0.72331 
1.16317 3.6548 1.27669 1.16317 3.76167 -0.71758 1.16317 3.76167 1.27096 
1.16317 3.86852 -0.7002 1.16317 3.86852 1.25358 1.16317 3.9775 -0.66981 
1.16317 3.9775 1.22319 1.16317 4.0812 -0.62785 1.16317 4.19553 -0.5645 
1.20093 3.60139 -0.72117 1.20093 3.60139 1.27455 1.20093 3.7082 -0.72117 
1.20093 3.7082 1.27455 1.20093 3.4943 -0.70962 1.20093 3.4943 1.263 
1.20093 3.81529 -0.70962 1.20093 3.81529 1.263 1.20096 3.27985 -0.64959 
1.20096 3.27985 1.20296 1.20096 4.02974 -0.64959 1.20096 4.02974 1.20296 
1.20096 3.38642 -0.68588 1.20096 3.38642 1.23926 1.20096 3.92317 -0.68588 
1.20096 3.92317 1.23926 1.20137 2.96145 0.99628 1.2014 3.17063 -0.59745 
1.2014 3.17063 1.15083 1.2014 4.13896 -0.59745 1.20141 3.05998 1.07964 
1.21224 3.6548 -0.72211 1.21224 3.6548 1.27548 1.23632 3.22954 -0.62542 
1.23632 3.22954 1.1788 1.23632 4.08006 -0.62542 1.2381 3.44167 -0.69746 
1.2381 3.44167 1.25084 1.2381 3.86792 -0.69746 1.2381 3.86792 1.25084 
1.23853 3.54822 -0.71476 1.23853 3.54822 1.26813 1.23853 3.76137 -0.71476 
1.23853 3.76137 1.26813 1.23857 3.33301 -0.66712 1.23857 3.33301 1.22049 
1.23857 3.97658 -0.66712 1.23857 3.97658 1.22049 1.23876 3.00965 1.037 
1.23936 2.91887 0.94945 1.23942 3.11563 -0.56205 1.23942 3.11563 1.11543 
1.24999 3.60143 -0.7181 1.24999 3.60143 1.27148 1.24999 3.70816 -0.7181 
1.24999 3.70816 1.27148 1.26119 3.6548 -0.7185 1.26119 3.6548 1.27187 
1.26677 2.88029 0.90072 1.27406 3.28217 -0.64464 1.27406 3.28217 1.19802 
1.27406 4.02742 -0.64464 1.27455 3.17298 -0.59248 1.27455 3.17298 1.14586 
1.27455 4.13661 -0.59248 1.27581 3.49551 -0.7041 1.27581 3.49551 1.25747 
1.27581 3.81409 -0.7041 1.27581 3.81409 1.25747 1.27584 3.38763 -0.68035 
1.27584 3.38763 1.23373 1.27584 3.92196 -0.68035 1.27584 3.92196 1.23373 
1.27695 2.96519 0.99188 1.277 3.06372 -0.52186 1.277 3.06372 1.07523 
1.28764 3.54823 -0.7098 1.28764 3.54823 1.26317 1.28764 3.76136 -0.7098 
1.28764 3.76136 1.26317 1.29911 3.60154 -0.7126 1.29911 3.60154 1.26597 
1.29911 3.70805 -0.7126 1.29911 3.70805 1.26597 1.30491 2.9249 0.94539 
1.30907 3.23296 -0.61817 1.30907 3.23296 1.17154 1.30907 4.07663 -0.61817 
1.3099 3.6548 -0.71249 1.3099 3.6548 1.26587 1.31174 3.33681 -0.65969 
1.31174 3.33681 1.21307 1.31174 3.97278 -0.65969 1.31174 3.97278 1.21307 
1.3126 3.44347 -0.68924 1.3126 3.44347 1.24261 1.3126 3.86612 -0.68924 
1.3126 3.86612 1.24261 1.31275 3.11896 -0.55428 1.31275 3.11896 1.10765 
1.31393 3.01519 1.03047 1.32476 3.49576 -0.69727 1.32476 3.49576 1.25065 
1.32476 3.81384 -0.69727 1.32476 3.81384 1.25065 1.33645 3.54851 -0.70243 
1.33645 3.54851 1.25581 1.33645 3.76108 -0.70243 1.33645 3.76108 1.25581 
1.34229 2.9731 0.98606 1.34701 3.2868 -0.63478 1.34701 3.2868 1.18816 
1.34701 4.02279 -0.63478 1.34763 3.60157 -0.70471 1.34763 3.60157 1.25809 
1.34763 3.70802 -0.70471 1.34763 3.70802 1.25809 1.3477 3.17769 -0.58257 
1.3477 3.17769 1.13595 1.34875 3.39234 -0.67024 1.34875 3.39234 1.22362 
1.34875 3.91725 -0.67024 1.34875 3.91725 1.22362 1.35009 3.06863 -0.51164 
1.35009 3.06863 1.06502 1.35826 3.6548 -0.7041 1.35826 3.6548 1.25747 
1.36198 3.44329 -0.68026 1.36198 3.44329 1.23363 1.36198 3.8663 -0.68026 
1.36198 3.8663 1.23363 1.37412 3.49573 -0.68778 1.37412 3.49573 1.24116 
1.37412 3.81387 -0.68778 1.37412 3.81387 1.24116 1.38007 3.02654 -0.47047 
1.38104 3.23864 -0.60612 1.38104 3.23864 1.15949 1.38104 4.07095 -0.60612 
1.38411 3.34234 -0.64719 1.38411 3.34234 1.20057 1.38411 3.96726 -0.64719 
1.38526 3.1252 -0.54197 1.38526 3.1252 1.09535 1.38592 3.54884 -0.69241 
1.38592 3.54884 1.24579 1.38592 3.76075 -0.69241 1.38592 3.76075 1.24579 
1.39705 3.60201 -0.69414 1.39705 3.60201 1.24752 1.39705 3.70759 -0.69414 
1.39705 3.70759 1.24752 1.39782 3.39262 -0.65937 1.39782 3.39262 1.21275 
1.39782 3.91698 -0.65937 1.39782 3.91698 1.21275 1.40615 3.6548 -0.69334 
1.40615 3.6548 1.24672 1.41085 3.44365 -0.66886 1.41085 3.44365 1.22224 
1.41085 3.86594 -0.66886 1.41085 3.86594 1.22224 1.4158 3.08173 -0.50291 
1.41853 3.29367 -0.62018 1.41853 3.29367 1.17356 1.41853 4.01592 -0.62018 
1.41924 3.18462 -0.56792 1.41924 3.18462 1.1213 1.42322 3.49631 -0.67581 
1.42322 3.49631 1.22919 1.42322 3.81328 -0.67581 1.42322 3.81328 1.22919 
1.43292 3.34302 -0.63437 1.43292 3.34302 1.18775 1.43292 3.96658 -0.63437 
1.43482 3.54945 -0.67992 1.43482 3.54945 1.2333 1.43482 3.76014 -0.67992 
1.43482 3.76014 1.2333 1.44454 3.60205 -0.68146 1.44454 3.60205 1.23484 
1.44454 3.70755 -0.68146 1.44454 3.70755 1.23484 1.44523 3.04074 -0.46045 
1.44655 3.39351 -0.64604 1.44655 3.39351 1.19941 1.44655 3.91609 -0.64604 
1.45061 3.14029 -0.53118 1.45185 3.24655 -0.58934 1.45185 3.24655 1.14271 
1.45345 3.6548 -0.68025 1.45345 3.6548 1.23363 1.45911 3.44453 -0.65509 
1.45911 3.44453 1.20847 1.45911 3.86506 -0.65509 1.45911 3.86506 1.20847 
1.46687 3.29501 -0.60554 1.46687 3.29501 1.15891 1.46687 4.01458 -0.60554 
1.47139 3.49735 -0.66151 1.47139 3.49735 1.21488 1.47139 3.81224 -0.66151 
1.47139 3.81224 1.21488 1.47358 3.00087 -0.41326 1.4808 3.09773 -0.49064 
1.48103 3.34449 -0.61923 1.48103 3.34449 1.17261 1.48103 3.9651 -0.61923 
1.48195 3.54948 -0.66527 1.48195 3.54948 1.21865 1.48195 3.76011 -0.66527 
1.48195 3.76011 1.21865 1.48393 3.20117 -0.55478 1.4916 3.60217 -0.66637 
1.4916 3.60217 1.21975 1.4916 3.70742 -0.66637 1.4916 3.70742 1.21975 
1.49429 3.39485 -0.63039 1.49429 3.39485 1.18376 1.49429 3.91474 -0.63039 
1.50006 3.6548 -0.66486 1.50006 3.6548 1.21823 1.50172 3.24572 -0.57068 
1.50662 3.44595 -0.63897 1.50662 3.44595 1.19235 1.50662 3.86364 -0.63897 
1.50911 3.05774 -0.44708 1.51464 3.15774 -0.51666 1.51669 3.29439 -0.58652 
1.51796 3.49764 -0.64495 1.51796 3.49764 1.19833 1.51796 3.81195 -0.64495 
1.51796 3.81195 1.19833 1.5283 3.54978 -0.64832 1.5283 3.54978 1.2017 
1.5283 3.75981 -0.64832 1.5283 3.75981 1.2017 1.53096 3.34434 -0.59986 
1.53096 3.96525 -0.59986 1.53311 3.20132 -0.53418 1.53761 3.60221 -0.64907 
1.53761 3.60221 1.20245 1.53761 3.70738 -0.64907 1.53761 3.70738 1.20245 
1.54384 3.11644 -0.47515 1.54415 3.39489 -0.61061 1.54415 3.39489 1.16399 
1.54415 3.9147 -0.61061 1.54585 3.6548 -0.64719 1.54585 3.6548 1.20057 
1.55064 3.24605 -0.54962 1.55717 3.44756 -0.61875 1.55717 3.44756 1.17213 
1.55717 3.86204 -0.61875 1.56313 3.15883 -0.49405 1.56582 3.29505 -0.56501 
1.56838 3.49941 -0.62423 1.56838 3.49941 1.17761 1.56838 3.81018 -0.62423 
1.56838 3.81018 1.17761 1.57872 3.55197 -0.62705 1.57872 3.55197 1.18043 
1.57872 3.75762 -0.62705 1.57872 3.75762 1.18043 1.57984 3.34508 -0.57798 
1.57984 3.96451 -0.57798 1.58146 3.20271 -0.51113 1.58787 3.60452 -0.62725 
1.58787 3.60452 1.18063 1.58787 3.70507 -0.62725 1.58787 3.70507 1.18063 
1.59073 3.6548 -0.6273 1.59073 3.6548 1.18068 1.59384 3.39704 -0.58823 
1.59384 3.91255 -0.58823 1.59846 3.24754 -0.52622 1.60655 3.44978 -0.59588 
1.60655 3.85981 -0.59588 1.61353 3.29677 -0.54123 1.61787 3.50191 -0.60073 
1.61787 3.80768 -0.60073 1.62789 3.55448 -0.60307 1.62789 3.55448 1.15644 
1.62789 3.75511 -0.60307 1.62789 3.75511 1.15644 1.62871 3.34774 -0.55336 
1.63182 3.60457 -0.60526 1.63182 3.60457 1.15864 1.63182 3.70502 -0.60526 
1.63182 3.70502 1.15864 1.63457 3.6548 -0.60523 1.63457 3.6548 1.15861 
1.64253 3.39993 -0.56311 1.64253 3.90967 -0.56311 1.64504 3.25018 -0.50054 
1.65462 3.45261 -0.57042 1.65462 3.85698 -0.57042 1.66135 3.30022 -0.51457 
1.66574 3.50491 -0.57476 1.66574 3.80469 -0.57476 1.67093 3.55458 -0.57896 
1.67093 3.75502 -0.57896 1.67486 3.60474 -0.58102 1.67486 3.70485 -0.58102 
1.67486 3.70485 1.1344 1.67618 3.35131 -0.52626 1.67727 3.6548 -0.58104 
1.67727 3.6548 1.13442 1.68948 3.4033 -0.53556 1.70123 3.45604 -0.54245 
1.70123 3.85355 -0.54245 1.70766 3.50529 -0.54864 1.70766 3.8043 -0.54864 
1.71274 3.55492 -0.55277 1.71274 3.75467 -0.55277 1.71643 3.60479 -0.55482 
1.71643 3.7048 -0.55482 1.71643 3.7048 1.10819 1.71874 3.6548 -0.55478 
1.74237 3.45621 -0.51394 1.74881 3.50554 -0.52003 1.74881 3.80405 -0.52003 
1.75399 3.55549 -0.52398 1.75399 3.7541 -0.52398 1.75766 3.60543 -0.52589 
1.75766 3.70416 -0.52589 1.75887 3.6548 -0.52652 1.78869 3.80318 -0.48928 
1.79374 3.55631 -0.49317 1.79374 3.75328 -0.49317 1.79642 3.60549 -0.49568 
1.79642 3.7041 -0.49568 1.79756 3.6548 -0.49632 1.83112 3.75317 -0.46099 
1.83383 3.70392 -0.46345 1.83473 3.6548 -0.46426 1.86687 3.75281 -0.42701 
1.86943 3.70386 -0.42957 0.30794 5.03836 0.85837 0.3362 5.03836 0.8985 
0.33683 4.989 0.89729 0.33683 5.08772 0.89729 0.33874 4.93905 0.89362 
0.3664 5.03836 0.93719 0.36704 4.98906 0.93605 0.36704 5.08766 0.93605 
0.36955 4.93987 0.93337 0.36955 5.13685 0.93337 0.37344 4.88997 0.92832 
0.39846 5.03836 -0.36876 0.39846 5.03836 0.97436 0.39927 4.98923 -0.36786 
0.39927 4.98923 0.97346 0.39927 5.08749 0.97346 0.40173 4.93999 0.97075 
0.40173 5.13673 0.97075 0.40597 4.89122 0.96644 0.41167 4.84161 0.95983 
0.4323 5.03836 -0.40431 0.4323 5.03836 1.00991 0.43315 4.98929 -0.40346 
0.43315 4.98929 1.00906 0.43315 5.08743 -0.40346 0.43315 5.08743 1.00906 
0.43571 4.94034 -0.4009 0.43571 4.94034 1.0065 0.43571 5.13638 1.0065 
0.43996 4.89163 1.00225 0.43996 5.18509 1.00225 0.44589 4.84327 0.99632 
0.45349 4.79538 0.98872 0.46275 4.74808 0.97946 0.46785 5.03836 -0.43815 
0.46785 5.03836 1.04375 0.46875 4.98923 -0.43734 0.46875 4.98923 1.04294 
0.46875 5.08749 -0.43734 0.46875 5.08749 1.04294 0.47146 4.93999 -0.43488 
0.47146 4.93999 1.04048 0.47146 5.13673 -0.43488 0.47146 5.13673 1.04048 
0.47577 4.89122 -0.43064 0.47577 4.89122 1.03624 0.47577 5.1855 1.03624 
0.48238 4.84161 1.03054 0.49011 4.79368 1.0229 0.49962 4.74611 1.01362 
0.50502 5.03836 -0.47021 0.50502 5.03836 1.07581 0.50616 4.98906 -0.46957 
0.50616 4.98906 1.07517 0.50616 5.08766 -0.46957 0.50616 5.08766 1.07517 
0.50884 4.93987 -0.46706 0.50884 4.93987 1.07266 0.50884 5.13685 -0.46706 
0.50884 5.13685 1.07266 0.51064 4.69949 1.00267 0.51389 4.88997 -0.46317 
0.51389 4.88997 1.06877 0.51389 5.18675 1.06877 0.52052 4.84045 -0.45734 
0.52052 4.84045 1.06294 0.52649 4.64852 0.99008 0.52857 4.79237 -0.44977 
0.52857 4.79237 1.05537 0.53811 4.74489 1.04598 0.54087 4.60376 0.97576 
0.54371 5.03836 -0.50041 0.54371 5.03836 1.10601 0.54491 4.989 -0.49978 
0.54491 4.989 1.10538 0.54491 5.08772 -0.49978 0.54491 5.08772 1.10538 
0.54859 4.93905 -0.49787 0.54859 4.93905 1.10347 0.54859 5.13767 -0.49787 
0.54859 5.13767 1.10347 0.55247 4.69316 1.03515 0.55377 4.88911 -0.49391 
0.55377 4.88911 1.09951 0.55377 5.18762 1.09951 0.56021 4.83978 -0.48783 
0.56021 4.83978 1.09343 0.56021 5.23695 1.09343 0.56839 4.79167 -0.48019 
0.56839 4.79167 1.08579 0.5686 4.64247 1.02213 0.58145 4.73945 -0.47137 
0.58145 4.73945 1.07697 0.58351 4.59771 1.00764 0.58384 5.03836 -0.52867 
0.58384 5.03836 1.13427 0.58615 4.98836 -0.52871 0.58615 4.98836 1.13431 
0.58615 5.08836 -0.52871 0.58615 5.08836 1.13431 0.58984 4.93848 -0.52666 
0.58984 4.93848 1.13226 0.58984 5.13824 -0.52666 0.58984 5.13824 1.13226 
0.59492 4.88886 -0.52253 0.59492 4.88886 1.12813 0.59492 5.18787 -0.52253 
0.59492 5.18787 1.12813 0.59622 4.68784 -0.46014 0.59622 4.68784 1.06574 
0.59977 4.55402 0.99142 0.60135 4.8396 -0.51634 0.60135 4.8396 1.12194 
0.60135 5.23712 1.12194 0.61232 4.63754 1.05214 0.6131 4.78687 -0.50945 
0.6131 4.78687 1.11505 0.6184 4.51061 0.97365 0.62531 5.03836 -0.55493 
0.62531 5.03836 1.16053 0.6264 4.73488 -0.50015 0.6264 4.73488 1.10574 
0.62753 4.5929 1.03734 0.62772 4.9883 -0.55491 0.62772 4.9883 1.16051 
0.62772 5.08842 -0.55491 0.62772 5.08842 1.16051 0.63165 4.93814 -0.55285 
0.63165 4.93814 1.15845 0.63165 5.13858 -0.55285 0.63165 5.13858 1.15845 
0.63684 4.88847 -0.54864 0.63684 4.88847 1.15424 0.63684 5.18825 -0.54864 
0.63684 5.18825 1.15424 0.63837 4.46855 0.95416 0.64123 4.68378 -0.48846 
0.64123 4.68378 1.09406 0.6452 4.54873 1.02114 0.64796 4.83617 -0.54431 
0.64796 4.83617 1.14991 0.64796 5.24055 1.14991 0.65753 4.63375 -0.47443 
0.65753 4.63375 1.08003 0.65928 4.42883 0.93363 0.66005 4.78349 -0.537 
0.66005 4.78349 1.1426 0.66005 5.29323 1.1426 0.66418 4.50554 1.00299 
0.66801 5.03836 -0.57912 0.66801 5.03836 1.18472 0.67076 4.98814 -0.57915 
0.67076 4.98814 1.18475 0.67076 5.08858 -0.57915 0.67076 5.08858 1.18475 
0.67387 4.7313 -0.52725 0.67387 4.7313 1.13285 0.67423 4.58875 -0.45974 
0.67423 4.58875 1.06534 0.67468 4.93804 -0.57695 0.67468 4.93804 1.18255 
0.67468 5.13868 -0.57695 0.67468 5.13868 1.18255 0.68137 4.39059 0.91156 
0.68409 4.46393 0.98303 0.6847 4.88547 -0.57462 0.6847 4.88547 1.18022 
0.6847 5.19125 -0.57462 0.6847 5.19125 1.18022 0.68905 4.68033 -0.51512 
0.68905 4.68033 1.12072 0.6921 4.54489 -0.44312 0.6921 4.54489 1.04872 
0.69603 4.83334 -0.56977 0.69603 4.83334 1.17537 0.69603 5.24338 -0.56977 
0.69603 5.24338 1.17537 0.70412 4.6311 -0.50011 0.70412 4.6311 1.10571 
0.70533 4.42449 0.96215 0.70874 4.78061 -0.56212 0.70874 4.78061 1.16772 
0.70874 5.29611 1.16772 0.71109 4.50228 -0.42463 0.71109 4.50228 1.03023 
0.71185 5.03836 -0.60119 0.71185 5.03836 1.20679 0.71471 4.98808 -0.60114 
0.71471 4.98808 1.20674 0.71471 5.08864 -0.60114 0.71471 5.08864 1.20674 
0.71785 4.3353 0.87551 0.72112 4.58628 -0.48501 0.72112 4.58628 1.09061 
0.72274 4.72865 -0.55187 0.72274 4.72865 1.15747 0.72386 4.93554 -0.60094 
0.72386 4.93554 1.20654 0.72386 5.14118 -0.60094 0.72386 5.14118 1.20654 
0.73116 4.46101 -0.40431 0.73116 4.46101 1.00991 0.7342 4.88298 -0.59812 
0.7342 4.88298 1.20372 0.7342 5.19375 -0.59812 0.7342 5.19375 1.20372 
0.73676 4.67861 -0.5389 0.73676 4.67861 1.1445 0.73945 4.54239 -0.46794 
0.73945 4.54239 1.07354 0.74086 4.36763 0.92833 0.74541 4.83112 -0.59264 
0.74541 4.83112 1.19824 0.74541 5.2456 -0.59264 0.74541 5.2456 1.19824 
0.75194 4.62961 -0.52351 0.75194 4.62961 1.12911 0.75673 5.03836 -0.62108 
0.75673 5.03836 1.22668 0.75843 4.77846 -0.5845 0.75843 4.77846 1.1901 
0.75843 5.29827 1.1901 0.75874 4.50001 -0.44904 0.75874 4.50001 1.05464 
0.76497 4.98578 -0.62296 0.76497 4.98578 1.22856 0.76497 5.09094 -0.62296 
0.76497 5.09094 1.22856 0.76557 4.40251 -0.37244 0.76557 4.40251 0.97804 
0.76947 4.58488 -0.50806 0.76947 4.58488 1.11366 0.77161 4.72791 -0.57375 
0.77161 4.72791 1.17935 0.77161 5.34882 1.17935 0.77427 4.93334 -0.62221 
0.77427 4.93334 1.22781 0.77427 5.14338 -0.62221 0.77427 5.14338 1.22781 
0.78462 4.88121 -0.61884 0.78462 4.88121 1.22444 0.78462 5.19552 -0.61884 
0.78462 5.19552 1.22444 0.78588 4.67796 -0.56041 0.78588 4.67796 1.16601 
0.78794 4.54131 -0.49055 0.78794 4.54131 1.09615 0.79347 4.4413 -0.42097 
0.79347 4.4413 1.02657 0.79596 4.82951 -0.61286 0.79596 4.82951 1.21846 
0.79596 5.24721 -0.61286 0.79596 5.24721 1.21846 0.80086 4.62928 -0.54457 
0.80086 4.62928 1.15017 0.80209 4.34759 0.94237 0.80252 5.03836 -0.63874 
0.80252 5.03836 1.24434 0.80829 4.77842 -0.60428 0.80829 4.77842 1.20988 
0.80829 5.29831 -0.60428 0.80829 5.29831 1.20988 0.81097 4.98574 -0.64026 
0.81097 4.98574 1.24586 0.81097 5.09099 -0.64026 0.81097 5.09099 1.24586 
0.81865 4.58474 -0.52867 0.81865 4.58474 1.13427 0.82063 4.93305 -0.63916 
0.82063 4.93305 1.24476 0.82063 5.14367 -0.63916 0.82063 5.14367 1.24476 
0.82155 4.72805 -0.59312 0.82155 4.72805 1.19872 0.82155 5.34867 1.19872 
0.82178 4.4813 -0.46453 0.82178 4.4813 1.07013 0.829 4.38444 -0.38715 
0.829 4.38444 0.99275 0.83118 4.88092 -0.63539 0.83118 4.88092 1.24099 
0.83118 5.1958 -0.63539 0.83118 5.1958 1.24099 0.83571 4.67857 -0.57942 
0.83571 4.67857 1.18502 0.84347 4.8281 -0.62898 0.84347 4.8281 1.23458 
0.84347 5.24862 -0.62898 0.84347 5.24862 1.23458 0.84912 5.03836 -0.65414 
0.84912 5.03836 1.25974 0.85073 4.63011 -0.56323 0.85073 4.63011 1.16883 
0.85197 4.52385 -0.50507 0.85197 4.52385 1.11067 0.85603 4.77707 -0.61992 
0.85603 4.77707 1.22552 0.85603 5.29965 -0.61992 0.85603 5.29965 1.22552 
0.85734 4.42431 -0.43434 0.85734 4.42431 1.03994 0.85804 4.98561 -0.65535 
0.85804 4.98561 1.26095 0.85804 5.09111 -0.65535 0.85804 5.09111 1.26095 
0.86776 4.93301 -0.65381 0.86776 4.93301 1.25941 0.86776 5.14371 -0.65381 
0.86776 5.14371 1.25941 0.86966 4.72658 -0.60826 0.86966 4.72658 1.21386 
0.86966 5.35014 1.21386 0.87935 4.87988 -0.6497 0.87935 4.87988 1.2553 
0.87935 5.19684 -0.6497 0.87935 5.19684 1.2553 0.88334 4.56818 -0.54181 
0.88334 4.56818 1.14741 0.88405 4.67723 -0.59407 0.88405 4.67723 1.19967 
0.88405 5.39949 1.19967 0.88678 4.46529 -0.4768 0.88678 4.46529 1.0824 
0.89172 4.82721 -0.64275 0.89172 4.82721 1.24835 0.89172 5.24951 -0.64275 
0.89172 5.24951 1.24835 0.89435 4.36908 -0.39864 0.89643 5.03836 -0.66723 
0.89643 5.03836 1.27283 0.90476 4.77618 -0.63326 0.90476 4.77618 1.23886 
0.90476 5.30054 -0.63326 0.90476 5.30054 1.23886 0.90553 4.98557 -0.66803 
0.90553 4.98557 1.27363 0.90553 5.09115 -0.66803 0.90553 5.09115 1.27363 
0.91666 4.93241 -0.6663 0.91666 4.93241 1.2719 0.91666 5.14431 -0.6663 
0.91666 5.14431 1.2719 0.91732 4.50877 -0.51586 0.91732 4.50877 1.12146 
0.91847 4.7259 -0.62108 0.91847 4.7259 1.22668 0.91847 5.35082 -0.62108 
0.91847 5.35082 1.22668 0.92154 4.6222 -0.58001 0.92154 4.6222 1.18561 
0.92251 4.4101 -0.44436 0.92846 4.87929 -0.66167 0.92846 4.87929 1.26727 
0.92846 5.19743 -0.66167 0.92846 5.19743 1.26727 0.9406 4.82686 -0.65414 
0.9406 4.82686 1.25974 0.9406 5.24986 -0.65414 0.9406 5.24986 1.25974 
0.94432 5.03836 -0.67799 0.94432 5.03836 1.28359 0.95248 4.45219 -0.48553 
0.95248 4.45219 1.09113 0.95383 4.77591 -0.64413 0.95383 4.77591 1.24973 
0.95383 5.30082 -0.64413 0.95383 5.30082 1.24973 0.95488 4.56126 -0.55646 
0.95488 4.56126 1.16206 0.95495 4.98514 -0.6786 0.95495 4.98514 1.2842 
0.95495 5.09158 -0.6786 0.95495 5.09158 1.2842 0.95556 4.67036 -0.60867 
0.95556 4.67036 1.21427 0.95556 5.40636 1.21427 0.96613 4.93207 -0.67632 
0.96613 4.93207 1.28192 0.96613 5.14465 -0.67632 0.96613 5.14465 1.28192 
0.97782 4.87932 -0.67116 0.97782 4.87932 1.27676 0.97782 5.1974 -0.67116 
0.97782 5.1974 1.27676 0.98865 4.39876 -0.45098 0.98983 4.50252 -0.52817 
0.98983 4.50252 1.13377 0.98998 4.82704 -0.66313 0.98998 4.82704 1.26873 
0.98998 5.24969 -0.66313 0.98998 5.24969 1.26873 0.99084 4.72038 -0.63358 
0.99084 4.72038 1.23918 0.99084 5.35635 -0.63358 0.99084 5.35635 1.23918 
0.99268 5.03836 -0.68638 0.99268 5.03836 1.29198 0.99351 4.61652 -0.59206 
0.99351 4.61652 1.19766 0.99351 5.4602 1.19766 1.00347 4.9851 -0.68648 
1.00347 4.9851 1.29208 1.00347 5.09162 -0.68648 1.00347 5.09162 1.29208 
1.01494 4.9318 -0.68368 1.01494 4.9318 1.28928 1.01494 5.14492 -0.68368 
1.01494 5.14492 1.28928 1.02558 4.44729 -0.49575 1.02674 4.7712 -0.65424 
1.02674 4.7712 1.25984 1.02674 5.30552 -0.65424 1.02674 5.30552 1.25984 
1.02677 4.87907 -0.67799 1.02677 4.87907 1.28359 1.02677 5.19765 -0.67799 
1.02677 5.19765 1.28359 1.02803 4.55655 -0.56637 1.02803 4.55655 1.17197 
1.02852 4.66574 -0.61853 1.02852 4.66574 1.22413 1.02852 5.41098 -0.61853 
1.02852 5.41098 1.22413 1.04139 5.03836 -0.69238 1.04139 5.03836 1.29798 
1.05259 4.98499 -0.69199 1.05259 4.98499 1.29759 1.05259 5.09173 -0.69199 
1.05259 5.09173 1.29759 1.06316 4.4992 -0.53594 1.06401 4.71657 -0.64101 
1.06401 4.71657 1.24661 1.06401 5.36015 -0.64101 1.06401 5.36015 1.24661 
1.06405 4.93179 -0.68864 1.06405 4.93179 1.29424 1.06405 5.14494 -0.68864 
1.06405 5.14494 1.29424 1.06448 4.82524 -0.67135 1.06448 4.82524 1.27695 
1.06448 5.25148 -0.67135 1.06448 5.25148 1.27695 1.06626 4.6131 -0.59931 
1.06626 4.6131 1.20491 1.06626 5.46362 1.20491 1.09034 5.03836 -0.696 
1.09034 5.03836 1.3016 1.10117 4.55419 -0.57134 1.10117 4.55419 1.17694 
1.10117 5.52253 1.17694 1.10162 4.76999 -0.65977 1.10162 4.76999 1.26537 
1.10162 5.30674 -0.65977 1.10162 5.30674 1.26537 1.10162 4.66341 -0.62348 
1.10162 4.66341 1.22908 1.10162 5.41331 -0.62348 1.10162 5.41331 1.22908 
1.10165 4.87786 -0.68351 1.10165 4.87786 1.28911 1.10165 5.19886 -0.68351 
1.10165 5.19886 1.28911 1.10165 4.98496 -0.69506 1.10165 4.98496 1.30066 
1.10165 5.09176 -0.69506 1.10165 5.09176 1.30066 1.13941 4.49762 -0.53839 
1.13941 4.61196 -0.60173 1.13941 4.61196 1.20733 1.13941 4.71566 -0.6437 
1.13941 4.71566 1.2493 1.13941 4.82464 -0.67409 1.13941 4.82464 1.27969 
1.13941 4.93148 -0.69147 1.13941 4.93148 1.29707 1.13941 5.03836 -0.6972 
1.13941 5.03836 1.3028 1.13941 5.14524 -0.69147 1.13941 5.14524 1.29707 
1.13941 5.25209 -0.67409 1.13941 5.25209 1.27969 1.13941 5.36107 -0.6437 
1.13941 5.36107 1.2493 1.13941 5.46476 -0.60173 1.13941 5.46476 1.20733 
1.17717 4.98496 -0.69506 1.17717 4.98496 1.30066 1.17717 5.09176 -0.69506 
1.17717 5.09176 1.30066 1.17717 4.87786 -0.68351 1.17717 4.87786 1.28911 
1.17717 5.19886 -0.68351 1.17717 5.19886 1.28911 1.17719 4.66341 -0.62348 
1.17719 4.66341 1.22908 1.17719 5.41331 -0.62348 1.17719 5.41331 1.22908 
1.1772 4.76999 -0.65977 1.1772 4.76999 1.26537 1.1772 5.30674 -0.65977 
1.1772 5.30674 1.26537 1.17764 4.55419 -0.57134 1.17764 5.52253 1.17694 
1.18848 5.03836 -0.696 1.18848 5.03836 1.3016 1.21255 4.6131 -0.59931 
1.21255 5.46362 -0.59931 1.21255 5.46362 1.20491 1.21433 4.82524 -0.67135 
1.21433 4.82524 1.27695 1.21433 5.25148 -0.67135 1.21433 5.25148 1.27695 
1.21477 4.93179 -0.68864 1.21477 4.93179 1.29424 1.21477 5.14494 -0.68864 
1.21477 5.14494 1.29424 1.21481 4.71657 -0.64101 1.21481 4.71657 1.24661 
1.21481 5.36015 -0.64101 1.21481 5.36015 1.24661 1.21566 5.57752 1.14154 
1.22623 4.98499 -0.69199 1.22623 4.98499 1.29759 1.22623 5.09173 -0.69199 
1.22623 5.09173 1.29759 1.23743 5.03836 -0.69238 1.23743 5.03836 1.29798 
1.2503 4.66574 -0.61853 1.2503 4.66574 1.22413 1.2503 5.41098 -0.61853 
1.2503 5.41098 1.22413 1.25079 4.55655 -0.56637 1.25079 5.52017 -0.56637 
1.25079 5.52017 1.17197 1.25204 4.87907 -0.67799 1.25204 4.87907 1.28359 
1.25204 5.19765 -0.67799 1.25204 5.19765 1.28359 1.25208 4.7712 -0.65424 
1.25208 4.7712 1.25984 1.25208 5.30552 -0.65424 1.25208 5.30552 1.25984 
1.26388 4.9318 -0.68368 1.26388 4.9318 1.28928 1.26388 5.14492 -0.68368 
1.26388 5.14492 1.28928 1.27535 4.9851 -0.68648 1.27535 4.9851 1.29208 
1.27535 5.09162 -0.68648 1.27535 5.09162 1.29208 1.28531 4.61652 -0.59206 
1.28531 5.4602 -0.59206 1.28531 5.4602 1.19766 1.28614 5.03836 -0.68638 
1.28614 5.03836 1.29198 1.28798 4.72038 -0.63358 1.28798 4.72038 1.23918 
1.28798 5.35635 -0.63358 1.28798 5.35635 1.23918 1.28884 4.82704 -0.66313 
1.28884 4.82704 1.26873 1.28884 5.24969 -0.66313 1.28884 5.24969 1.26873 
1.28899 5.5742 1.13377 1.301 4.87932 -0.67116 1.301 4.87932 1.27676 
1.301 5.1974 -0.67116 1.301 5.1974 1.27676 1.31269 4.93207 -0.67632 
1.31269 4.93207 1.28192 1.31269 5.14465 -0.67632 1.31269 5.14465 1.28192 
1.32325 4.67036 -0.60867 1.32325 5.40636 -0.60867 1.32325 5.40636 1.21427 
1.32387 4.98514 -0.6786 1.32387 4.98514 1.2842 1.32387 5.09158 -0.6786 
1.32387 5.09158 1.2842 1.32394 5.51546 -0.55646 1.32394 5.51546 1.16206 
1.32499 4.77591 -0.64413 1.32499 4.77591 1.24973 1.32499 5.30082 -0.64413 
1.32499 5.30082 1.24973 1.32633 5.62453 1.09113 1.3345 5.03836 -0.67799 
1.3345 5.03836 1.28359 1.33822 4.82686 -0.65414 1.33822 4.82686 1.25974 
1.33822 5.24986 -0.65414 1.33822 5.24986 1.25974 1.35036 4.87929 -0.66167 
1.35036 4.87929 1.26727 1.35036 5.19743 -0.66167 1.35036 5.19743 1.26727 
1.35728 5.45452 -0.58001 1.35728 5.45452 1.18561 1.36035 4.7259 -0.62108 
1.36035 5.35082 -0.62108 1.36035 5.35082 1.22668 1.3615 5.56795 -0.51586 
1.3615 5.56795 1.12146 1.36216 4.93241 -0.6663 1.36216 4.93241 1.2719 
1.36216 5.14431 -0.6663 1.36216 5.14431 1.2719 1.37329 4.98557 -0.66803 
1.37329 4.98557 1.27363 1.37329 5.09115 -0.66803 1.37329 5.09115 1.27363 
1.37406 4.77618 -0.63326 1.37406 4.77618 1.23886 1.37406 5.30054 -0.63326 
1.37406 5.30054 1.23886 1.38239 5.03836 -0.66723 1.38239 5.03836 1.27283 
1.38709 4.82721 -0.64275 1.38709 4.82721 1.24835 1.38709 5.24951 -0.64275 
1.38709 5.24951 1.24835 1.39476 4.67723 -0.59407 1.39476 5.39949 -0.59407 
1.39476 5.39949 1.19967 1.39548 5.50854 -0.54181 1.39548 5.50854 1.14741 
1.39946 4.87988 -0.6497 1.39946 4.87988 1.2553 1.39946 5.19684 -0.6497 
1.39946 5.19684 1.2553 1.40915 4.72658 -0.60826 1.40915 5.35014 -0.60826 
1.40915 5.35014 1.21386 1.41106 4.93301 -0.65381 1.41106 4.93301 1.25941 
1.41106 5.14371 -0.65381 1.41106 5.14371 1.25941 1.42078 4.98561 -0.65535 
1.42078 4.98561 1.26095 1.42078 5.09111 -0.65535 1.42078 5.09111 1.26095 
1.42279 4.77707 -0.61992 1.42279 5.29965 -0.61992 1.42279 5.29965 1.22552 
1.42685 5.55287 -0.50507 1.42808 5.44661 -0.56323 1.42808 5.44661 1.16883 
1.42969 5.03836 -0.65414 1.42969 5.03836 1.25974 1.43535 4.8281 -0.62898 
1.43535 4.8281 1.23458 1.43535 5.24862 -0.62898 1.43535 5.24862 1.23458 
1.44311 5.39815 -0.57942 1.44311 5.39815 1.18502 1.44763 4.88092 -0.63539 
1.44763 4.88092 1.24099 1.44763 5.1958 -0.63539 1.44763 5.1958 1.24099 
1.45704 5.59543 -0.46453 1.45727 4.72805 -0.59312 1.45727 5.34867 -0.59312 
1.45727 5.34867 1.19872 1.45819 4.93305 -0.63916 1.45819 4.93305 1.24476 
1.45819 5.14367 -0.63916 1.45819 5.14367 1.24476 1.46017 5.49198 -0.52867 
1.46784 4.98574 -0.64026 1.46784 4.98574 1.24586 1.46784 5.09099 -0.64026 
1.46784 5.09099 1.24586 1.47053 4.77842 -0.60428 1.47053 5.29831 -0.60428 
1.47053 5.29831 1.20988 1.4763 5.03836 -0.63874 1.4763 5.03836 1.24434 
1.47796 5.44744 -0.54457 1.48285 4.82951 -0.61286 1.48285 4.82951 1.21846 
1.48285 5.24721 -0.61286 1.48285 5.24721 1.21846 1.48535 5.63542 -0.42097 
1.49088 5.53541 -0.49055 1.49293 5.39876 -0.56041 1.4942 4.88121 -0.61884 
1.4942 4.88121 1.22444 1.4942 5.19552 -0.61884 1.4942 5.19552 1.22444 
1.50454 4.93334 -0.62221 1.50454 4.93334 1.22781 1.50454 5.14338 -0.62221 
1.50454 5.14338 1.22781 1.5072 5.34882 -0.57375 1.50935 5.49184 -0.50806 
1.51385 4.98578 -0.62296 1.51385 4.98578 1.22856 1.51385 5.09094 -0.62296 
1.51385 5.09094 1.22856 1.52008 5.57671 -0.44904 1.52039 4.77846 -0.5845 
1.52039 5.29827 -0.5845 1.52039 5.29827 1.1901 1.52209 5.03836 -0.62108 
1.52209 5.03836 1.22668 1.52688 5.44711 -0.52351 1.53341 4.83112 -0.59264 
1.53341 5.2456 -0.59264 1.53341 5.2456 1.19824 1.53937 5.53433 -0.46794 
1.54206 5.39811 -0.5389 1.54462 4.88298 -0.59812 1.54462 4.88298 1.20372 
1.54462 5.19375 -0.59812 1.54462 5.19375 1.20372 1.55496 4.93554 -0.60094 
1.55496 4.93554 1.20654 1.55496 5.14118 -0.60094 1.55496 5.14118 1.20654 
1.55608 5.34807 -0.55187 1.5577 5.49044 -0.48501 1.56411 4.98808 -0.60114 
1.56411 4.98808 1.20674 1.56411 5.08864 -0.60114 1.56411 5.08864 1.20674 
1.56696 5.03836 -0.60119 1.56696 5.03836 1.20679 1.57008 5.29611 -0.56212 
1.5747 5.44562 -0.50011 1.58279 4.83334 -0.56977 1.58279 5.24338 -0.56977 
1.58977 5.39639 -0.51512 1.59411 4.88547 -0.57462 1.59411 5.19125 -0.57462 
1.60413 4.93804 -0.57695 1.60413 4.93804 1.18255 1.60413 5.13868 -0.57695 
1.60413 5.13868 1.18255 1.60495 5.34542 -0.52725 1.60806 4.98814 -0.57915 
1.60806 4.98814 1.18475 1.60806 5.08858 -0.57915 1.60806 5.08858 1.18475 
1.61081 5.03836 -0.57912 1.61081 5.03836 1.18472 1.61877 5.29323 -0.537 
1.62128 5.44298 -0.47443 1.63086 4.83617 -0.54431 1.63086 5.24055 -0.54431 
1.63759 5.39294 -0.48846 1.64198 4.88847 -0.54864 1.64198 5.18825 -0.54864 
1.64717 4.93814 -0.55285 1.64717 4.93814 1.15845 1.64717 5.13858 -0.55285 
1.6511 4.9883 -0.55491 1.6511 4.9883 1.16051 1.6511 5.08842 -0.55491 
1.6511 5.08842 1.16051 1.65242 5.34185 -0.50015 1.65351 5.03836 -0.55493 
1.65351 5.03836 1.16053 1.66572 5.28986 -0.50945 1.67747 5.23712 -0.51634 
1.6839 4.88886 -0.52253 1.6839 5.18787 -0.52253 1.68897 4.93848 -0.52666 
1.68897 5.13824 -0.52666 1.69267 4.98836 -0.52871 1.69267 4.98836 1.13431 
1.69267 5.08836 -0.52871 1.69498 5.03836 -0.52867 1.71043 5.28505 -0.48019 
1.71861 5.23695 -0.48783 1.72504 5.18762 -0.49391 1.73023 4.93905 -0.49787 
1.73023 5.13767 -0.49787 1.7339 4.989 -0.49978 1.7339 5.08772 -0.49978 
1.73511 5.03836 -0.50041 1.76493 5.18675 -0.46317 1.76998 4.93987 -0.46706 
1.76998 5.13685 -0.46706 1.77266 4.98906 -0.46957 1.77266 5.08766 -0.46957 
1.7738 5.03836 -0.47021 1.81007 4.98923 -0.43734 1.81007 5.08749 -0.43734 
1.81097 5.03836 -0.43815 1.84652 5.03836 -0.40431 -0.54005 5.14426 0.87655 
-0.53509 5.36066 1.01423 -0.53204 5.22522 0.94223 -0.52811 5.51367 1.06888 
-0.52002 5.31143 0.99922 -0.5188 5.10481 0.85566 -0.5154 5.46094 1.06123 
-0.51305 5.1826 -0.53112 -0.51305 5.1826 0.92374 -0.51229 5.71869 1.1003 
-0.50943 5.66841 1.10025 -0.50943 5.76897 1.10025 -0.50302 5.26661 -0.5915 
-0.50302 5.26661 0.98413 -0.5014 5.40898 -0.65836 -0.5014 5.40898 1.05098 
-0.5014 6.0284 1.05098 -0.50028 5.61587 1.10005 -0.50028 5.82151 1.10005 
-0.49298 5.14134 -0.51079 -0.49298 5.14134 0.90342 -0.48994 5.5633 -0.70461 
-0.48994 5.5633 1.09723 -0.48994 5.87407 1.09723 -0.48738 5.35894 -0.64539 
-0.48738 5.35894 1.03801 -0.48738 6.07843 1.03801 -0.48469 5.22272 -0.57443 
-0.48469 5.22272 0.96705 -0.48469 6.21466 0.96705 -0.48328 5.04796 0.82184 
-0.47873 5.51145 -0.69913 -0.47873 5.51145 1.09176 -0.47873 5.92593 1.09176 
-0.4722 5.30994 -0.63 -0.4722 5.30994 1.02262 -0.4722 6.12744 1.02262 
-0.46741 5.71869 -0.72757 -0.46741 5.71869 1.12019 -0.46571 5.45878 -0.69099 
-0.46571 5.45878 1.08361 -0.46571 5.97859 -0.69099 -0.46571 5.97859 1.08361 
-0.4654 5.18033 -0.55553 -0.4654 5.18033 0.94815 -0.4654 6.25704 0.94815 
-0.45917 5.6661 -0.72945 -0.45917 5.6661 1.12207 -0.45917 5.77127 -0.72945 
-0.45917 5.77127 1.12207 -0.45857 5.08284 -0.47893 -0.45857 5.08284 0.87155 
-0.45467 5.26521 -0.61455 -0.45467 5.26521 1.00718 -0.45467 6.17217 -0.61455 
-0.45467 6.17217 1.00718 -0.45252 5.40823 -0.68024 -0.45252 5.40823 1.07286 
-0.45252 6.02914 -0.68024 -0.45252 6.02914 1.07286 -0.44986 5.61367 -0.7287 
-0.44986 5.61367 1.12132 -0.44986 5.82371 -0.7287 -0.44986 5.82371 1.12132 
-0.43952 5.56153 -0.72533 -0.43952 5.56153 1.11795 -0.43952 5.87584 -0.72533 
-0.43952 5.87584 1.11795 -0.43825 5.35829 -0.6669 -0.43825 5.35829 1.05952 
-0.43825 6.07909 -0.6669 -0.43825 6.07909 1.05952 -0.4362 5.22164 -0.59704 
-0.4362 5.22164 0.98967 -0.4362 6.21574 -0.59704 -0.4362 6.21574 0.98967 
-0.43067 5.12163 -0.52746 -0.43067 5.12163 0.92008 -0.42818 5.50984 -0.71935 
-0.42818 5.50984 1.11197 -0.42818 5.92753 -0.71935 -0.42818 5.92753 1.11197 
-0.42328 5.30961 -0.65106 -0.42328 5.30961 1.04368 -0.42328 6.12777 -0.65106 
-0.42328 6.12777 1.04368 -0.42205 5.02792 -0.44326 -0.42205 5.02792 0.83589 
-0.42162 5.71869 -0.74523 -0.42162 5.71869 1.13786 -0.41585 5.45874 -0.71076 
-0.41585 5.45874 1.10339 -0.41585 5.97863 -0.71076 -0.41585 5.97863 1.10339 
-0.41316 5.66606 -0.74675 -0.41316 5.66606 1.13937 -0.41316 5.77131 -0.74675 
-0.41316 5.77131 1.13937 -0.40549 5.26507 -0.63516 -0.40549 5.26507 1.02778 
-0.40549 6.17231 -0.63516 -0.40549 6.17231 1.02778 -0.40351 5.61338 -0.74565 
-0.40351 5.61338 1.13827 -0.40351 5.824 -0.74565 -0.40351 5.824 1.13827 
-0.40259 5.40838 -0.69961 -0.40259 5.40838 1.09223 -0.40259 6.02899 -0.69961 
-0.40259 6.02899 1.09223 -0.40236 5.16162 -0.57102 -0.40236 5.16162 0.96364 
-0.39514 5.06477 -0.49364 -0.39514 5.06477 0.88626 -0.39295 5.56125 -0.74188 
-0.39295 5.56125 1.13451 -0.39295 5.87613 -0.74188 -0.39295 5.87613 1.13451 
-0.38843 5.3589 -0.68591 -0.38843 5.3589 1.07854 -0.38843 6.07848 -0.68591 
-0.38843 6.07848 1.07854 -0.38067 5.50843 -0.73547 -0.38067 5.50843 1.12809 
-0.38067 5.92895 -0.73547 -0.38067 5.92895 1.12809 -0.37501 5.71869 -0.76063 
-0.37501 5.71869 1.15325 -0.37341 5.31044 -0.66971 -0.37341 5.31044 1.06234 
-0.37341 6.12694 -0.66971 -0.37341 6.12694 1.06234 -0.37217 5.20418 -0.61156 
-0.37217 5.20418 1.00418 -0.37217 6.2332 -0.61156 -0.37217 6.2332 1.00418 
-0.36811 5.4574 -0.72641 -0.36811 5.4574 1.11904 -0.36811 5.97998 -0.72641 
-0.36811 5.97998 1.11904 -0.36679 5.10463 -0.54083 -0.36679 5.10463 0.93345 
-0.3661 5.66594 -0.76184 -0.3661 5.66594 1.15446 -0.3661 5.77144 -0.76184 
-0.3661 5.77144 1.15446 -0.35735 5.01133 -0.45585 -0.35638 5.61334 -0.7603 
-0.35638 5.61334 1.15292 -0.35638 5.82404 -0.7603 -0.35638 5.82404 1.15292 
-0.35448 5.40691 -0.71475 -0.35448 5.40691 1.10737 -0.35448 6.03047 -0.71475 
-0.35448 6.03047 1.10737 -0.34478 5.5602 -0.75619 -0.34478 5.5602 1.14881 
-0.34478 5.87717 -0.75619 -0.34478 5.87717 1.14881 -0.3408 5.24851 -0.64829 
-0.3408 5.24851 1.04092 -0.3408 6.18887 -0.64829 -0.3408 6.18887 1.04092 
-0.34009 5.35756 -0.70056 -0.34009 5.35756 1.09318 -0.34009 6.07982 -0.70056 
-0.34009 6.07982 1.09318 -0.33736 5.14562 -0.58328 -0.33736 5.14562 0.97591 
-0.33241 5.50754 -0.74924 -0.33241 5.50754 1.14186 -0.33241 5.92984 -0.74924 
-0.33241 5.92984 1.14186 -0.32979 5.04941 -0.50512 -0.32979 5.04941 0.89775 
-0.32771 5.71869 -0.77372 -0.32771 5.71869 1.16634 -0.31938 5.45651 -0.73974 
-0.31938 5.45651 1.13237 -0.31938 5.98087 -0.73974 -0.31938 5.98087 1.13237 
-0.31861 5.6659 -0.77452 -0.31861 5.6659 1.16714 -0.31861 5.77148 -0.77452 
-0.31861 5.77148 1.16714 -0.30748 5.61274 -0.77279 -0.30748 5.61274 1.16541 
-0.30748 5.82464 -0.77279 -0.30748 5.82464 1.16541 -0.30682 5.1891 -0.62235 
-0.30682 5.1891 1.01497 -0.30682 6.24828 1.01497 -0.30567 5.40623 -0.72757 
-0.30567 5.40623 1.12019 -0.30567 6.03115 -0.72757 -0.30567 6.03115 1.12019 
-0.3026 5.30253 -0.68649 -0.3026 5.30253 1.07912 -0.3026 6.13485 -0.68649 
-0.3026 6.13485 1.07912 -0.30163 5.09043 -0.55085 -0.30163 5.09043 0.94347 
-0.29568 5.55962 -0.76816 -0.29568 5.55962 1.16078 -0.29568 5.87776 -0.76816 
-0.29568 5.87776 1.16078 -0.28354 5.50718 -0.76063 -0.28354 5.50718 1.15326 
-0.28354 5.93019 -0.76063 -0.28354 5.93019 1.15326 -0.27982 5.71869 -0.78447 
-0.27982 5.71869 1.1771 -0.27165 5.13252 -0.59202 -0.27165 5.13252 0.98464 
-0.27031 5.45623 -0.75062 -0.27031 5.45623 1.14324 -0.27031 5.98114 -0.75062 
-0.27031 5.98114 1.14324 -0.26926 5.24159 -0.66294 -0.26926 5.24159 1.05557 
-0.26926 6.19579 -0.66294 -0.26926 6.19579 1.05557 -0.26919 5.66547 -0.78509 
-0.26919 5.66547 1.17771 -0.26919 5.77191 -0.78509 -0.26919 5.77191 1.17771 
-0.26857 5.35069 -0.71516 -0.26857 5.35069 1.10778 -0.26857 6.08669 -0.71516 
-0.26857 6.08669 1.10778 -0.26385 5.03699 -0.51306 -0.26385 5.03699 0.90568 
-0.25801 5.6124 -0.78281 -0.25801 5.6124 1.17543 -0.25801 5.82498 -0.78281 
-0.25801 5.82498 1.17543 -0.24632 5.55965 -0.77765 -0.24632 5.55965 1.17027 
-0.24632 5.87773 -0.77765 -0.24632 5.87773 1.17027 -0.23549 5.07909 -0.55747 
-0.23549 5.07909 0.95009 -0.23431 5.18285 -0.63465 -0.23431 5.18285 1.02728 
-0.23431 6.25453 1.02728 -0.23416 5.50736 -0.76961 -0.23416 5.50736 1.16224 
-0.23416 5.93001 -0.76961 -0.23416 5.93001 1.16224 -0.2333 5.4007 -0.74007 
-0.2333 5.4007 1.13269 -0.2333 6.03667 -0.74007 -0.2333 6.03667 1.13269 
-0.23146 5.71869 -0.79286 -0.23146 5.71869 1.18549 -0.23063 5.29685 -0.69854 
-0.23063 5.29685 1.09117 -0.23063 6.14053 -0.69854 -0.23063 6.14053 1.09117 
-0.22067 5.66543 -0.79297 -0.22067 5.66543 1.1856 -0.22067 5.77195 -0.79297 
-0.22067 5.77195 1.1856 -0.2092 5.61213 -0.79017 -0.2092 5.61213 1.1828 
-0.2092 5.82525 -0.79017 -0.2092 5.82525 1.1828 -0.19856 5.12761 -0.60223 
-0.19856 5.12761 0.99486 -0.19851 5.02908 -0.51887 -0.19851 5.02908 0.9115 
-0.1974 5.45152 -0.76073 -0.1974 5.45152 1.15335 -0.1974 5.98585 -0.76073 
-0.1974 5.98585 1.15335 -0.19737 5.5594 -0.78447 -0.19737 5.5594 1.1771 
-0.19737 5.87798 -0.78447 -0.19737 5.87798 1.1771 -0.19611 5.23687 -0.67285 
-0.19611 5.23687 1.06548 -0.19611 6.2005 -0.67285 -0.19611 6.2005 1.06548 
-0.19562 5.34606 -0.72502 -0.19562 5.34606 1.11765 -0.19562 6.09131 -0.72502 
-0.19562 6.09131 1.11765 -0.18275 5.71869 -0.79887 -0.18275 5.71869 1.1915 
-0.17155 5.66532 -0.79848 -0.17155 5.66532 1.19111 -0.17155 5.77205 -0.79848 
-0.17155 5.77205 1.19111 -0.16098 5.17952 -0.64243 -0.16098 5.17952 1.03505 
-0.16098 6.25785 1.03505 -0.16032 5.07354 -0.564 -0.16032 5.07354 0.95662 
-0.16013 5.3969 -0.74749 -0.16013 5.3969 1.14012 -0.16013 6.04047 -0.74749 
-0.16013 6.04047 1.14012 -0.16009 5.61211 -0.79513 -0.16009 5.61211 1.18776 
-0.16009 5.82526 -0.79513 -0.16009 5.82526 1.18776 -0.15966 5.50556 -0.77784 
-0.15966 5.50556 1.17046 -0.15966 5.93181 -0.77784 -0.15966 5.93181 1.17046 
-0.15788 5.29343 -0.7058 -0.15788 5.29343 1.09842 -0.15788 6.14395 -0.7058 
-0.15788 6.14395 1.09842 -0.1338 5.71869 -0.80248 -0.1338 5.71869 1.19511 
-0.12297 5.12388 -0.60664 -0.12297 5.12388 0.99927 -0.12296 5.23452 -0.67783 
-0.12296 5.23452 1.07045 -0.12296 6.20286 -0.67783 -0.12296 6.20286 1.07045 
-0.12293 5.02534 -0.52328 -0.12293 5.02534 0.9159 -0.12252 5.45031 -0.76626 
-0.12252 5.45031 1.15888 -0.12252 5.98706 -0.76626 -0.12252 5.98706 1.15888 
-0.12252 5.34374 -0.72996 -0.12252 5.34374 1.12259 -0.12252 6.09363 -0.72996 
-0.12252 6.09363 1.12259 -0.12249 5.55819 -0.79 -0.12249 5.55819 1.18263 
-0.12249 5.87919 -0.79 -0.12249 5.87919 1.18263 -0.12249 5.66529 -0.80155 
-0.12249 5.66529 1.19417 -0.12249 5.77209 -0.80155 -0.12249 5.77209 1.19417 
-0.08473 5.07169 -0.56618 -0.08473 5.07169 0.9588 -0.08473 5.17795 -0.64488 
-0.08473 5.17795 1.0375 -0.08473 5.29229 -0.70822 -0.08473 5.29229 1.10085 
-0.08473 5.39598 -0.75019 -0.08473 5.39598 1.14281 -0.08473 5.50496 -0.78058 
-0.08473 5.50496 1.17321 -0.08473 5.61181 -0.79796 -0.08473 5.61181 1.19058 
-0.08473 5.71869 -0.80369 -0.08473 5.71869 1.19631 -0.08473 5.82557 -0.79796 
-0.08473 5.82557 1.19058 -0.08473 5.93241 -0.78058 -0.08473 5.93241 1.17321 
-0.08473 6.04139 -0.75019 -0.08473 6.04139 1.14281 -0.08473 6.14509 -0.70822 
-0.08473 6.14509 1.10085 -0.08473 6.25943 1.0375 -0.04697 5.66529 -0.80155 
-0.04697 5.66529 1.19417 -0.04697 5.77209 -0.80155 -0.04697 5.77209 1.19417 
-0.04697 5.55819 -0.79 -0.04697 5.55819 1.18263 -0.04697 5.87919 -0.79 
-0.04697 5.87919 1.18263 -0.04694 5.34374 -0.72996 -0.04694 5.34374 1.12259 
-0.04694 6.09363 -0.72996 -0.04694 6.09363 1.12259 -0.04694 5.45031 -0.76626 
-0.04694 5.45031 1.15888 -0.04694 5.98706 -0.76626 -0.04694 5.98706 1.15888 
-0.04653 5.02534 -0.52328 -0.0465 5.23452 -0.67783 -0.0465 5.23452 1.07045 
-0.0465 6.20286 -0.67783 -0.0465 6.20286 1.07045 -0.04649 5.12388 -0.60664 
-0.04649 5.12388 0.99927 -0.03566 5.71869 -0.80248 -0.03566 5.71869 1.19511 
-0.01158 5.29343 -0.7058 -0.01158 5.29343 1.09842 -0.01158 6.14395 -0.7058 
-0.01158 6.14395 1.09842 -0.0098 5.50556 -0.77784 -0.0098 5.50556 1.17046 
-0.0098 5.93181 -0.77784 -0.0098 5.93181 1.17046 -0.00937 5.61211 -0.79513 
-0.00937 5.61211 1.18776 -0.00937 5.82526 -0.79513 -0.00937 5.82526 1.18776 
-0.00933 5.3969 -0.74749 -0.00933 5.3969 1.14012 -0.00933 6.04047 -0.74749 
-0.00933 6.04047 1.14012 -0.00914 5.07354 -0.564 -0.00914 5.07354 0.95662 
-0.00848 5.17952 -0.64243 -0.00848 5.17952 1.03505 -0.00848 6.25785 1.03505 
0.00209 5.66532 -0.79848 0.00209 5.66532 1.19111 0.00209 5.77205 -0.79848 
0.00209 5.77205 1.19111 0.01329 5.71869 -0.79887 0.01329 5.71869 1.1915 
0.02616 5.34606 -0.72502 0.02616 5.34606 1.11765 0.02616 6.09131 -0.72502 
0.02616 6.09131 1.11765 0.02665 5.23687 -0.67285 0.02665 5.23687 1.06548 
0.02665 6.2005 -0.67285 0.02665 6.2005 1.06548 0.02791 5.5594 -0.78447 
0.02791 5.5594 1.1771 0.02791 5.87798 -0.78447 0.02791 5.87798 1.1771 
0.02794 5.45152 -0.76073 0.02794 5.45152 1.15335 0.02794 5.98585 -0.76073 
0.02794 5.98585 1.15335 0.02905 5.02908 -0.51887 0.02905 5.02908 0.9115 
0.0291 5.12761 -0.60223 0.0291 5.12761 0.99486 0.03974 5.61213 -0.79017 
0.03974 5.61213 1.1828 0.03974 5.82525 -0.79017 0.03974 5.82525 1.1828 
0.05121 5.66543 -0.79297 0.05121 5.66543 1.1856 0.05121 5.77195 -0.79297 
0.05121 5.77195 1.1856 0.06117 5.29685 -0.69854 0.06117 5.29685 1.09117 
0.06117 6.14053 -0.69854 0.06117 6.14053 1.09117 0.062 5.71869 -0.79286 
0.062 5.71869 1.18549 0.06384 5.4007 -0.74007 0.06384 5.4007 1.13269 
0.06384 6.03667 -0.74007 0.06384 6.03667 1.13269 0.0647 5.50736 -0.76961 
0.0647 5.50736 1.16224 0.0647 5.93001 -0.76961 0.0647 5.93001 1.16224 
0.06485 5.18285 -0.63465 0.06485 5.18285 1.02728 0.06485 6.25453 1.02728 
0.06603 5.07909 -0.55747 0.06603 5.07909 0.95009 0.07686 5.55965 -0.77765 
0.07686 5.55965 1.17027 0.07686 5.87773 -0.77765 0.07686 5.87773 1.17027 
0.08855 5.6124 -0.78281 0.08855 5.6124 1.17543 0.08855 5.82498 -0.78281 
0.08855 5.82498 1.17543 0.09439 5.03699 -0.51306 0.09439 5.03699 0.90568 
0.09911 5.35069 -0.71516 0.09911 5.35069 1.10778 0.09911 6.08669 -0.71516 
0.09911 6.08669 1.10778 0.09973 5.66547 -0.78509 0.09973 5.66547 1.17771 
0.09973 5.77191 -0.78509 0.09973 5.77191 1.17771 0.0998 5.24159 -0.66294 
0.0998 5.24159 1.05557 0.0998 6.19579 -0.66294 0.0998 6.19579 1.05557 
0.10085 5.45623 -0.75062 0.10085 5.45623 1.14324 0.10085 5.98114 -0.75062 
0.10085 5.98114 1.14324 0.10219 5.13252 -0.59202 0.10219 5.13252 0.98464 
0.11036 5.71869 -0.78447 0.11036 5.71869 1.1771 0.11408 5.50718 -0.76063 
0.11408 5.50718 1.15326 0.11408 5.93019 -0.76063 0.11408 5.93019 1.15326 
0.12622 5.55962 -0.76816 0.12622 5.55962 1.16078 0.12622 5.87776 -0.76816 
0.12622 5.87776 1.16078 0.13217 5.09043 -0.55085 0.13217 5.09043 0.94347 
0.13314 5.30253 -0.68649 0.13314 5.30253 1.07912 0.13314 6.13485 -0.68649 
0.13314 6.13485 1.07912 0.13621 5.40623 -0.72757 0.13621 5.40623 1.12019 
0.13621 6.03115 -0.72757 0.13621 6.03115 1.12019 0.13736 5.1891 -0.62235 
0.13736 5.1891 1.01497 0.13736 6.24828 -0.62235 0.13736 6.24828 1.01497 
0.13802 5.61274 -0.77279 0.13802 5.61274 1.16541 0.13802 5.82464 -0.77279 
0.13802 5.82464 1.16541 0.14915 5.6659 -0.77452 0.14915 5.6659 1.16714 
0.14915 5.77148 -0.77452 0.14915 5.77148 1.16714 0.14992 5.45651 -0.73974 
0.14992 5.45651 1.13237 0.14992 5.98087 -0.73974 0.14992 5.98087 1.13237 
0.15825 5.71869 -0.77372 0.15825 5.71869 1.16634 0.16033 5.04941 -0.50512 
0.16033 5.04941 0.89775 0.16295 5.50754 -0.74924 0.16295 5.50754 1.14186 
0.16295 5.92984 -0.74924 0.16295 5.92984 1.14186 0.1679 5.14562 -0.58328 
0.1679 5.14562 0.97591 0.17063 5.35756 -0.70056 0.17063 5.35756 1.09318 
0.17063 6.07982 -0.70056 0.17063 6.07982 1.09318 0.17134 5.24851 -0.64829 
0.17134 5.24851 1.04092 0.17134 6.18887 -0.64829 0.17134 6.18887 1.04092 
0.17532 5.5602 -0.75619 0.17532 5.5602 1.14881 0.17532 5.87717 -0.75619 
0.17532 5.87717 1.14881 0.18502 5.40691 -0.71475 0.18502 5.40691 1.10737 
0.18502 6.03047 -0.71475 0.18502 6.03047 1.10737 0.18692 5.61334 -0.7603 
0.18692 5.61334 1.15292 0.18692 5.82404 -0.7603 0.18692 5.82404 1.15292 
0.19664 5.66594 -0.76184 0.19664 5.66594 1.15446 0.19664 5.77144 -0.76184 
0.19664 5.77144 1.15446 0.19733 5.10463 -0.54083 0.19733 5.10463 0.93345 
0.19865 5.4574 -0.72641 0.19865 5.4574 1.11904 0.19865 5.97998 -0.72641 
0.19865 5.97998 1.11904 0.20271 5.20418 -0.61156 0.20271 5.20418 1.00418 
0.20271 6.2332 -0.61156 0.20271 6.2332 1.00418 0.20395 5.31044 -0.66971 
0.20395 5.31044 1.06234 0.20395 6.12694 -0.66971 0.20395 6.12694 1.06234 
0.20555 5.71869 -0.76063 0.20555 5.71869 1.15325 0.21121 5.50843 -0.73547 
0.21121 5.50843 1.12809 0.21121 5.92895 -0.73547 0.21121 5.92895 1.12809 
0.21897 5.3589 -0.68591 0.21897 5.3589 1.07854 0.21897 6.07848 -0.68591 
0.21897 6.07848 1.07854 0.22349 5.56125 -0.74188 0.22349 5.56125 1.13451 
0.22349 5.87613 -0.74188 0.22349 5.87613 1.13451 0.22568 5.06477 -0.49364 
0.22568 5.06477 0.88626 0.2329 5.16162 -0.57102 0.2329 5.16162 0.96364 
0.23313 5.40838 -0.69961 0.23313 5.40838 1.09223 0.23313 6.02899 -0.69961 
0.23313 6.02899 1.09223 0.23405 5.61338 -0.74565 0.23405 5.61338 1.13827 
0.23405 5.824 -0.74565 0.23405 5.824 1.13827 0.23603 5.26507 -0.63516 
0.23603 5.26507 1.02778 0.23603 6.17231 -0.63516 0.2437 5.66606 -0.74675 
0.2437 5.66606 1.13937 0.2437 5.77131 -0.74675 0.2437 5.77131 1.13937 
0.24639 5.45874 -0.71076 0.24639 5.45874 1.10339 0.24639 5.97863 -0.71076 
0.25216 5.71869 -0.74523 0.25216 5.71869 1.13786 0.25259 5.02792 -0.44326 
0.25382 5.30961 -0.65106 0.25382 5.30961 1.04368 0.25382 6.12777 -0.65106 
0.25872 5.50984 -0.71935 0.25872 5.50984 1.11197 0.25872 5.92753 -0.71935 
0.26121 5.12163 -0.52746 0.26121 5.12163 0.92008 0.26674 5.22164 -0.59704 
0.26674 5.22164 0.98967 0.26674 6.21574 -0.59704 0.26879 5.35829 -0.6669 
0.26879 5.35829 1.05952 0.26879 6.07909 -0.6669 0.27006 5.56153 -0.72533 
0.27006 5.56153 1.11795 0.27006 5.87584 -0.72533 0.2804 5.61367 -0.7287 
0.2804 5.82371 -0.7287 0.28306 5.40823 -0.68024 0.28306 5.40823 1.07286 
0.28306 6.02914 -0.68024 0.28521 5.26521 -0.61455 0.28521 5.26521 1.00718 
0.28521 6.17217 -0.61455 0.28911 5.08284 -0.47893 0.28911 5.08284 0.87155 
0.28971 5.6661 -0.72945 0.28971 5.77127 -0.72945 0.29594 5.18033 -0.55553 
0.29594 5.18033 0.94815 0.29594 6.25704 -0.55553 0.29625 5.45878 -0.69099 
0.29625 5.97859 -0.69099 0.29795 5.71869 -0.72757 0.30274 5.30994 -0.63 
0.30274 6.12744 -0.63 0.30927 5.51145 -0.69913 0.30927 5.92593 -0.69913 
0.31382 5.04796 -0.42922 0.31523 5.22272 -0.57443 0.31523 6.21466 -0.57443 
0.31792 5.35894 -0.64539 0.31792 6.07843 -0.64539 0.32048 5.5633 -0.70461 
0.32048 5.87407 -0.70461 0.32352 5.14134 -0.51079 0.32352 5.14134 0.90342 
0.33082 5.61587 -0.70743 0.33082 5.82151 -0.70743 0.33194 5.40898 -0.65836 
0.33194 6.0284 -0.65836 0.33356 5.26661 -0.5915 0.33356 6.17077 -0.5915 
0.33997 5.66841 -0.70762 0.33997 5.76897 -0.70762 0.34283 5.71869 -0.70768 
0.34359 5.1826 -0.53112 0.34359 6.25477 -0.53112 0.34594 5.46094 -0.66861 
0.34594 5.97644 -0.66861 0.34934 5.10481 -0.46303 0.35056 5.31143 -0.6066 
0.35056 6.12595 -0.6066 0.35865 5.51367 -0.67626 0.35865 5.92371 -0.67626 
0.36258 5.22522 -0.54961 0.36258 6.21216 -0.54961 0.36563 5.36066 -0.62161 
0.36563 6.07671 -0.62161 0.36997 5.5658 -0.68111 0.36997 5.87158 -0.68111 
0.37059 5.14426 -0.48392 0.37331 5.07092 -0.41245 0.37999 5.61837 -0.68344 
0.37999 5.81901 -0.68344 0.38045 5.26908 -0.56622 0.38081 5.41163 -0.63374 
0.38081 6.02575 -0.63374 0.38392 5.66847 -0.68564 0.38392 5.76891 -0.68564 
0.38667 5.71869 -0.68561 0.3905 5.18587 -0.50388 0.39463 5.46382 -0.64348 
0.3954 5.10915 -0.43452 0.39714 5.31407 -0.58092 0.40672 5.5165 -0.6508 
0.40948 5.22906 -0.52203 0.41345 5.36411 -0.59495 0.41631 5.14887 -0.45505 
0.41784 5.5688 -0.65513 0.42303 5.61847 -0.65934 0.42715 5.27323 -0.53823 
0.42828 5.4152 -0.60663 0.43628 5.19094 -0.47453 -2.0373 4.69432 -0.38033 
-2.02607 4.64271 -0.36556 -2.0157 4.74724 -0.43321 -2.01247 4.59241 -0.34946 
-2.0063 4.69976 -0.42367 -1.99548 4.64803 -0.40931 -1.99087 4.79648 -0.4794 
-1.98322 4.74855 -0.47167 -1.98246 4.59734 -0.39318 -1.97394 4.70098 -0.46216 
-1.96796 4.55258 -0.37827 -1.963 4.65436 -0.45114 -1.96258 4.8465 -0.52182 
-1.95665 4.79814 -0.51589 -1.95175 4.50889 -0.36201 -1.95041 4.60339 -0.43529 
-1.94904 4.75025 -0.50829 -1.93979 4.70295 -0.49903 -1.93609 4.55863 -0.42091 
-1.93108 4.89486 -0.56005 -1.93108 4.89486 0.9153 -1.9289 4.65634 -0.48814 
-1.92676 4.84609 -0.55581 -1.92018 4.51468 -0.40483 -1.92015 4.79648 -0.55011 
-1.91641 4.61055 -0.47565 -1.91243 4.74855 -0.54247 -1.90292 4.70098 -0.53319 
-1.90281 4.47213 -0.3874 -1.90234 4.56568 -0.46159 -1.89638 4.94393 -0.59474 
-1.89638 4.94393 0.95 -1.8937 4.89474 -0.59223 -1.8937 4.89474 0.94748 
-1.89189 4.65436 -0.52224 -1.88865 4.84484 -0.58834 -1.88865 4.84484 0.94359 
-1.88674 4.52183 -0.44598 -1.88369 4.42971 -0.36766 -1.88201 4.79532 -0.58251 
-1.87604 4.60339 -0.50965 -1.87396 4.74724 -0.57494 -1.86963 4.47913 -0.42888 
-1.86443 4.69976 -0.56555 -1.8634 4.38983 -0.34732 -1.86166 4.55863 -0.49533 
-1.85883 4.99323 -0.62558 -1.85883 4.99323 0.98084 -1.85762 4.94387 -0.62495 
-1.85762 4.94387 0.98021 -1.85762 5.04259 -0.62495 -1.85762 5.04259 0.98021 
-1.85394 4.89392 -0.62304 -1.85394 4.89392 0.9783 -1.85106 4.43766 -0.41031 
-1.85006 4.64803 -0.55472 -1.84876 4.84398 -0.61909 -1.84876 4.84398 0.97434 
-1.84559 4.51468 -0.47943 -1.84232 4.79465 -0.613 -1.84232 4.79465 0.96826 
-1.84167 4.35119 -0.32544 -1.83415 4.74654 -0.60537 -1.83394 4.59734 -0.5417 
-1.83108 4.39753 -0.39032 -1.82816 4.47213 -0.46206 -1.82108 4.69432 -0.59654 
-1.81903 4.55258 -0.52721 -1.8187 4.99323 -0.65384 -1.8187 4.99323 1.0091 
-1.81639 4.94323 -0.65388 -1.81639 4.94323 1.00913 -1.81639 5.04323 -0.65388 
-1.81639 5.04323 1.00913 -1.81269 4.89335 -0.65183 -1.81269 4.89335 1.00709 
-1.81269 5.09311 -0.65183 -1.81269 5.09311 1.00709 -1.80973 4.35884 -0.36897 
-1.80842 4.42971 -0.44293 -1.80762 4.84373 -0.6477 -1.80762 4.84373 1.00296 
-1.80762 5.14274 1.00296 -1.80632 4.64271 -0.58531 -1.80277 4.50889 -0.51099 
-1.80118 4.79447 -0.64151 -1.80118 4.79447 0.99677 -1.79022 4.59241 -0.57171 
-1.78944 4.74174 -0.63462 -1.78944 4.74174 0.98988 -1.78808 4.38983 -0.42264 
-1.78706 4.32167 -0.3463 -1.78413 4.46548 -0.49322 -1.77723 4.99323 -0.6801 
-1.77723 4.99323 1.03536 -1.77613 4.68975 -0.62532 -1.77613 4.68975 0.98057 
-1.77501 4.54777 -0.55691 -1.77481 4.94317 -0.68008 -1.77481 4.94317 1.03534 
-1.77481 5.04329 -0.68008 -1.77481 5.04329 1.03534 -1.77089 4.89301 -0.67802 
-1.77089 4.89301 1.03328 -1.77089 5.09345 -0.67802 -1.77089 5.09345 1.03328 
-1.7662 4.35119 -0.40091 -1.7657 4.84334 -0.67382 -1.7657 4.84334 1.02907 
-1.7657 5.14312 -0.67382 -1.7657 5.14312 1.02907 -1.76417 4.42342 -0.47373 
-1.76313 4.28612 -0.32237 -1.76131 4.63865 -0.61363 -1.75734 4.5036 -0.54071 
-1.75457 4.79104 -0.66948 -1.75457 4.79104 1.02474 -1.75457 5.19542 -0.66948 
-1.75457 5.19542 1.02474 -1.745 4.58862 -0.5996 -1.74325 4.3837 -0.4532 
-1.74318 4.31434 -0.37794 -1.74248 4.73836 -0.66217 -1.74248 4.73836 1.01743 
-1.74248 5.2481 1.01743 -1.73835 4.46041 -0.52256 -1.73452 4.99323 -0.70429 
-1.73452 4.99323 1.05955 -1.73178 4.94301 -0.70432 -1.73178 4.94301 1.05958 
-1.73178 5.04345 -0.70432 -1.73178 5.04345 1.05958 -1.72866 4.68617 -0.65242 
-1.72866 4.68617 1.00768 -1.72831 4.54362 -0.58491 -1.72785 4.89291 -0.70213 
-1.72785 4.89291 1.05738 -1.72785 5.09355 -0.70213 -1.72785 5.09355 1.05738 
-1.72117 4.34546 -0.43113 -1.71844 4.4188 -0.50261 -1.71783 4.84034 -0.69979 
-1.71783 4.84034 1.05505 -1.71783 5.14612 -0.69979 -1.71783 5.14612 1.05505 
-1.71348 4.6352 -0.64029 -1.71348 4.6352 0.99555 -1.71044 4.49976 -0.56829 
-1.70651 4.78821 -0.69494 -1.70651 4.78821 1.0502 -1.70651 5.19825 -0.69494 
-1.70651 5.19825 1.0502 -1.69842 4.58597 -0.62528 -1.69842 4.58597 0.98054 
-1.6972 4.37936 -0.48172 -1.6938 4.73548 -0.68729 -1.6938 4.73548 1.04255 
-1.6938 5.25098 -0.68729 -1.6938 5.25098 1.04255 -1.69145 4.45715 -0.5498 
-1.69068 4.99323 -0.72636 -1.69068 4.99323 1.08162 -1.68783 4.94295 -0.72631 
-1.68783 4.94295 1.08157 -1.68783 5.04351 -0.72631 -1.68783 5.04351 1.08157 
-1.68469 4.29017 -0.39508 -1.68142 4.54115 -0.61019 -1.68142 4.54115 0.96544 
-1.6798 4.68352 -0.67704 -1.6798 4.68352 1.0323 -1.6798 5.30294 -0.67704 
-1.6798 5.30294 1.0323 -1.67868 4.89041 -0.72611 -1.67868 4.89041 1.08137 
-1.67868 5.09605 -0.72611 -1.67868 5.09605 1.08137 -1.67137 4.41588 -0.52948 
-1.66834 4.83785 -0.72329 -1.66834 4.83785 1.07855 -1.66834 5.14862 -0.72329 
-1.66834 5.14862 1.07855 -1.66577 4.63348 -0.66407 -1.66577 4.63348 1.01933 
-1.66577 5.35298 -0.66407 -1.66577 5.35298 1.01933 -1.66309 4.49726 -0.59311 
-1.66167 4.3225 -0.4479 -1.65712 4.78599 -0.71781 -1.65712 4.78599 1.07307 
-1.65712 5.20047 -0.71781 -1.65712 5.20047 1.07307 -1.6506 4.58448 -0.64868 
-1.6506 4.58448 1.00394 -1.6506 5.40198 -0.64868 -1.6506 5.40198 1.00394 
-1.64581 4.99323 -0.74625 -1.64581 4.99323 1.10151 -1.6441 4.73333 -0.70967 
-1.6441 4.73333 1.06493 -1.6441 5.25314 -0.70967 -1.6441 5.25314 1.06493 
-1.6438 4.45488 -0.57421 -1.63757 4.94065 -0.74813 -1.63757 4.94065 1.10339 
-1.63757 5.04581 -0.74813 -1.63757 5.04581 1.10339 -1.63696 4.35738 -0.49761 
-1.63307 4.53975 -0.63324 -1.63307 4.53975 0.98849 -1.63307 5.44671 0.98849 
-1.63092 4.68278 -0.69892 -1.63092 4.68278 1.05418 -1.63092 5.30369 -0.69892 
-1.63092 5.30369 1.05418 -1.62826 4.88821 -0.74738 -1.62826 4.88821 1.10264 
-1.62826 5.09825 -0.74738 -1.62826 5.09825 1.10264 -1.61792 4.83608 -0.74401 
-1.61792 4.83608 1.09927 -1.61792 5.15039 -0.74401 -1.61792 5.15039 1.09927 
-1.61665 4.63283 -0.68558 -1.61665 4.63283 1.04084 -1.61665 5.35363 -0.68558 
-1.61665 5.35363 1.04084 -1.61459 4.49618 -0.61572 -1.61459 4.49618 0.97098 
-1.60907 4.39617 -0.54614 -1.60657 4.78438 -0.73803 -1.60657 4.78438 1.09329 
-1.60657 5.20208 -0.73803 -1.60657 5.20208 1.09329 -1.60168 4.58415 -0.66974 
-1.60168 4.58415 1.025 -1.60168 5.40231 -0.66974 -1.60168 5.40231 1.025 
-1.60045 4.30246 -0.46194 -1.60002 4.99323 -0.76392 -1.60002 4.99323 1.11917 
-1.59425 4.73329 -0.72945 -1.59425 4.73329 1.0847 -1.59425 5.25318 -0.72945 
-1.59425 5.25318 1.0847 -1.59156 4.94061 -0.76543 -1.59156 4.94061 1.12069 
-1.59156 5.04586 -0.76543 -1.59156 5.04586 1.12069 -1.58388 4.53961 -0.65384 
-1.58388 4.53961 1.0091 -1.58388 5.44685 -0.65384 -1.58388 5.44685 1.0091 
-1.58191 4.88792 -0.76433 -1.58191 4.88792 1.11959 -1.58191 5.09854 -0.76433 
-1.58191 5.09854 1.11959 -1.58099 4.68292 -0.71829 -1.58099 4.68292 1.07355 
-1.58099 5.30354 -0.71829 -1.58099 5.30354 1.07355 -1.58075 4.43617 -0.5897 
-1.58075 4.43617 0.94496 -1.57354 4.33931 -0.51232 -1.57135 4.83579 -0.76057 
-1.57135 4.83579 1.11582 -1.57135 5.15067 -0.76057 -1.57135 5.15067 1.11582 
-1.56683 4.63344 -0.7046 -1.56683 4.63344 1.05985 -1.56683 5.35302 -0.7046 
-1.56683 5.35302 1.05985 -1.55906 4.78297 -0.75415 -1.55906 4.78297 1.10941 
-1.55906 5.20349 -0.75415 -1.55906 5.20349 1.10941 -1.55341 4.99323 -0.77931 
-1.55341 4.99323 1.13457 -1.5518 4.58498 -0.6884 -1.5518 4.58498 1.04365 
-1.5518 5.40148 -0.6884 -1.5518 5.40148 1.04365 -1.55057 4.47872 -0.63024 
-1.55057 4.47872 0.9855 -1.55057 5.50774 -0.63024 -1.55057 5.50774 0.9855 
-1.54651 4.73194 -0.7451 -1.54651 4.73194 1.10035 -1.54651 5.25452 -0.7451 
-1.54651 5.25452 1.10035 -1.54519 4.37918 -0.55951 -1.54519 4.37918 0.91477 
-1.5445 4.94048 -0.78052 -1.5445 4.94048 1.13578 -1.5445 5.04598 -0.78052 
-1.5445 5.04598 1.13578 -1.53575 4.28587 -0.47453 -1.53478 4.88788 -0.77898 
-1.53478 4.88788 1.13424 -1.53478 5.09858 -0.77898 -1.53478 5.09858 1.13424 
-1.53287 4.68145 -0.73343 -1.53287 4.68145 1.08869 -1.53287 5.30501 -0.73343 
-1.53287 5.30501 1.08869 -1.52318 4.83475 -0.77487 -1.52318 4.83475 1.13013 
-1.52318 5.15171 -0.77487 -1.52318 5.15171 1.13013 -1.5192 4.52305 -0.66698 
-1.5192 4.52305 1.02224 -1.5192 5.46341 -0.66698 -1.5192 5.46341 1.02224 
-1.51848 4.6321 -0.71924 -1.51848 4.6321 1.0745 -1.51848 5.35436 -0.71924 
-1.51848 5.35436 1.0745 -1.51575 4.42016 -0.60197 -1.51575 4.42016 0.95723 
-1.51575 5.5663 -0.60197 -1.51081 4.78208 -0.76792 -1.51081 4.78208 1.12318 
-1.51081 5.20438 -0.76792 -1.51081 5.20438 1.12318 -1.50819 4.32395 -0.52381 
-1.50819 4.32395 0.87907 -1.50611 4.99323 -0.7924 -1.50611 4.99323 1.14766 
-1.49778 4.73105 -0.75843 -1.49778 4.73105 1.11369 -1.49778 5.25541 -0.75843 
-1.49778 5.25541 1.11369 -1.49701 4.94044 -0.7932 -1.49701 4.94044 1.14846 
-1.49701 5.04602 -0.7932 -1.49701 5.04602 1.14846 -1.48588 4.88728 -0.79147 
-1.48588 4.88728 1.14673 -1.48588 5.09918 -0.79147 -1.48588 5.09918 1.14673 
-1.48522 4.46364 -0.64103 -1.48522 4.46364 0.99629 -1.48522 5.52282 -0.64103 
-1.48522 5.52282 0.99629 -1.48407 4.68077 -0.74625 -1.48407 4.68077 1.10151 
-1.48407 5.30569 -0.74625 -1.48407 5.30569 1.10151 -1.481 4.57707 -0.70518 
-1.481 4.57707 1.06043 -1.481 5.40939 -0.70518 -1.481 5.40939 1.06043 
-1.48003 4.36497 -0.56953 -1.48003 4.36497 0.92479 -1.47407 4.83416 -0.78684 
-1.47407 4.83416 1.1421 -1.47407 5.1523 -0.78684 -1.47407 5.1523 1.1421 
-1.46979 4.27254 -0.48411 -1.46193 4.78173 -0.77932 -1.46193 4.78173 1.13457 
-1.46193 5.20473 -0.77932 -1.46193 5.20473 1.13457 -1.45822 4.99323 -0.80316 
-1.45822 4.99323 1.15841 -1.45005 4.40706 -0.6107 -1.45005 4.40706 0.96596 
-1.44871 4.73078 -0.7693 -1.44871 4.73078 1.12456 -1.44871 5.25569 -0.7693 
-1.44871 5.25569 1.12456 -1.44766 4.51613 -0.68163 -1.44766 4.51613 1.03689 
-1.44766 5.47033 -0.68163 -1.44766 5.47033 1.03689 -1.44758 4.94001 -0.80377 
-1.44758 4.94001 1.15903 -1.44758 5.04645 -0.80377 -1.44758 5.04645 1.15903 
-1.44697 4.62523 -0.73384 -1.44697 4.62523 1.0891 -1.44697 5.36123 -0.73384 
-1.44697 5.36123 1.0891 -1.44224 4.31154 -0.53174 -1.44224 4.31154 0.887 
-1.43641 4.88694 -0.80149 -1.43641 4.88694 1.15675 -1.43641 5.09952 -0.80149 
-1.43641 5.09952 1.15675 -1.42472 4.83419 -0.79633 -1.42472 4.83419 1.15159 
-1.42472 5.15227 -0.79633 -1.42472 5.15227 1.15159 -1.41388 4.35363 -0.57615 
-1.41388 4.35363 0.93141 -1.4127 4.45739 -0.65334 -1.4127 4.45739 1.00859 
-1.41256 4.78191 -0.7883 -1.41256 4.78191 1.14355 -1.41256 5.20456 -0.7883 
-1.41256 5.20456 1.14355 -1.4117 4.67525 -0.75875 -1.4117 4.67525 1.11401 
-1.4117 5.31122 -0.75875 -1.4117 5.31122 1.11401 -1.40986 4.99323 -0.81155 
-1.40986 4.99323 1.16681 -1.40902 4.57139 -0.71723 -1.40902 4.57139 1.07248 
-1.40902 5.41507 -0.71723 -1.40902 5.41507 1.07248 -1.39907 4.93997 -0.81166 
-1.39907 4.93997 1.16691 -1.39907 5.04649 -0.81166 -1.39907 5.04649 1.16691 
-1.3876 4.88667 -0.80886 -1.3876 4.88667 1.16411 -1.3876 5.09979 -0.80886 
-1.3876 5.09979 1.16411 -1.37695 4.40216 -0.62092 -1.37695 4.40216 0.97617 
-1.37691 4.30362 -0.53756 -1.37691 4.30362 0.89282 -1.3758 4.72607 -0.77941 
-1.3758 4.72607 1.13467 -1.3758 5.26039 -0.77941 -1.3758 5.26039 1.13467 
-1.37576 4.83394 -0.80316 -1.37576 4.83394 1.15841 -1.37576 5.15252 -0.80316 
-1.37576 5.15252 1.15841 -1.3745 4.51142 -0.69154 -1.3745 4.51142 1.0468 
-1.3745 5.47504 -0.69154 -1.3745 5.47504 1.0468 -1.37402 4.62061 -0.7437 
-1.37402 4.62061 1.09896 -1.37402 5.36585 -0.7437 -1.37402 5.36585 1.09896 
-1.36114 4.99323 -0.81756 -1.36114 4.99323 1.17281 -1.34994 4.93986 -0.81716 
-1.34994 4.93986 1.17242 -1.34994 5.0466 -0.81716 -1.34994 5.0466 1.17242 
-1.33938 4.45407 -0.66111 -1.33938 4.45407 1.01637 -1.33872 4.34809 -0.58268 
-1.33872 4.34809 0.93794 -1.33853 4.67144 -0.76618 -1.33853 4.67144 1.12143 
-1.33853 5.31502 -0.76618 -1.33853 5.31502 1.12143 -1.33849 4.88666 -0.81382 
-1.33849 4.88666 1.16907 -1.33849 5.09981 -0.81382 -1.33849 5.09981 1.16907 
-1.33805 4.78011 -0.79652 -1.33805 4.78011 1.15178 -1.33805 5.20635 -0.79652 
-1.33805 5.20635 1.15178 -1.33627 4.56797 -0.72448 -1.33627 4.56797 1.07974 
-1.33627 5.41849 -0.72448 -1.33627 5.41849 1.07974 -1.31219 4.99323 -0.82117 
-1.31219 4.99323 1.17642 -1.30136 4.39842 -0.62533 -1.30136 4.39842 0.98058 
-1.30136 4.50906 -0.69651 -1.30136 4.50906 1.05177 -1.30133 4.29988 -0.54196 
-1.30091 4.72486 -0.78494 -1.30091 4.72486 1.1402 -1.30091 5.26161 -0.78494 
-1.30091 5.26161 1.1402 -1.30091 4.61828 -0.74865 -1.30091 4.61828 1.1039 
-1.30091 5.36818 -0.74865 -1.30091 5.36818 1.1039 -1.30089 4.83273 -0.80868 
-1.30089 4.83273 1.16394 -1.30089 5.15373 -0.80868 -1.30089 5.15373 1.16394 
-1.30089 4.93983 -0.82023 -1.30089 4.93983 1.17549 -1.30089 5.04663 -0.82023 
-1.30089 5.04663 1.17549 -1.26313 4.34623 -0.58486 -1.26313 4.34623 0.94012 
-1.26313 4.45249 -0.66356 -1.26313 4.45249 1.01882 -1.26313 4.56683 -0.72691 
-1.26313 4.56683 1.08216 -1.26313 4.67053 -0.76887 -1.26313 4.67053 1.12413 
-1.26313 4.77951 -0.79926 -1.26313 4.77951 1.15452 -1.26313 4.88635 -0.81664 
-1.26313 4.88635 1.1719 -1.26313 4.99323 -0.82237 -1.26313 4.99323 1.17763 
-1.26313 5.10011 -0.81664 -1.26313 5.10011 1.1719 -1.26313 5.20696 -0.79926 
-1.26313 5.20696 1.15452 -1.26313 5.31594 -0.76887 -1.26313 5.31594 1.12413 
-1.26313 5.41963 -0.72691 -1.26313 5.41963 1.08216 -1.22537 4.93983 -0.82023 
-1.22537 4.93983 1.17549 -1.22537 5.04663 -0.82023 -1.22537 5.04663 1.17549 
-1.22536 4.83273 -0.80868 -1.22536 4.83273 1.16394 -1.22536 5.15373 -0.80868 
-1.22536 5.15373 1.16394 -1.22534 4.61828 -0.74865 -1.22534 4.61828 1.1039 
-1.22534 5.36818 -0.74865 -1.22534 5.36818 1.1039 -1.22534 4.72486 -0.78494 
-1.22534 4.72486 1.1402 -1.22534 5.26161 -0.78494 -1.22534 5.26161 1.1402 
-1.22493 4.29988 -0.54196 -1.22489 4.50906 -0.69651 -1.22489 4.50906 1.05177 
-1.22489 4.39842 -0.62533 -1.22489 4.39842 0.98058 -1.21406 4.99323 -0.82117 
-1.21406 4.99323 1.17642 -1.18998 4.56797 -0.72448 -1.18998 4.56797 1.07974 
-1.18998 5.41849 -0.72448 -1.18998 5.41849 1.07974 -1.1882 4.78011 -0.79652 
-1.1882 4.78011 1.15178 -1.1882 5.20635 -0.79652 -1.1882 5.20635 1.15178 
-1.18777 4.88666 -0.81382 -1.18777 4.88666 1.16907 -1.18777 5.09981 -0.81382 
-1.18777 5.09981 1.16907 -1.18773 4.67144 -0.76618 -1.18773 4.67144 1.12143 
-1.18773 5.31502 -0.76618 -1.18773 5.31502 1.12143 -1.18753 4.34809 -0.58268 
-1.18753 4.34809 0.93794 -1.18688 4.45407 -0.66111 -1.18688 4.45407 1.01637 
-1.17631 4.93986 -0.81716 -1.17631 4.93986 1.17242 -1.17631 5.0466 -0.81716 
-1.17631 5.0466 1.17242 -1.16511 4.99323 -0.81756 -1.16511 4.99323 1.17281 
-1.15224 4.62061 -0.7437 -1.15224 4.62061 1.09896 -1.15224 5.36585 -0.7437 
-1.15224 5.36585 1.09896 -1.15175 4.51142 -0.69154 -1.15175 4.51142 1.0468 
-1.15049 4.83394 -0.80316 -1.15049 4.83394 1.15841 -1.15049 5.15252 -0.80316 
-1.15049 5.15252 1.15841 -1.15046 4.72607 -0.77941 -1.15046 4.72607 1.13467 
-1.15046 5.26039 -0.77941 -1.15046 5.26039 1.13467 -1.14935 4.30362 -0.53756 
-1.14935 4.30362 0.89282 -1.1493 4.40216 -0.62092 -1.1493 4.40216 0.97617 
-1.13865 4.88667 -0.80886 -1.13865 4.88667 1.16411 -1.13865 5.09979 -0.80886 
-1.13865 5.09979 1.16411 -1.12718 4.93997 -0.81166 -1.12718 4.93997 1.16691 
-1.12718 5.04649 -0.81166 -1.12718 5.04649 1.16691 -1.11723 4.57139 -0.71723 
-1.11723 4.57139 1.07248 -1.1164 4.99323 -0.81155 -1.1164 4.99323 1.16681 
-1.11455 4.67525 -0.75875 -1.11455 4.67525 1.11401 -1.11455 5.31122 -0.75875 
-1.11455 5.31122 1.11401 -1.1137 4.78191 -0.7883 -1.1137 4.78191 1.14355 
-1.1137 5.20456 -0.7883 -1.1137 5.20456 1.14355 -1.11355 4.45739 -0.65334 
-1.11355 4.45739 1.00859 -1.11237 4.35363 -0.57615 -1.11237 4.35363 0.93141 
-1.10153 4.83419 -0.79633 -1.10153 4.83419 1.15159 -1.10153 5.15227 -0.79633 
-1.10153 5.15227 1.15159 -1.08985 4.88694 -0.80149 -1.08985 4.88694 1.15675 
-1.08985 5.09952 -0.80149 -1.08985 5.09952 1.15675 -1.08401 4.31154 -0.53174 
-1.08401 4.31154 0.887 -1.07928 4.62523 -0.73384 -1.07928 4.62523 1.0891 
-1.07928 5.36123 -0.73384 -1.07928 5.36123 1.0891 -1.07867 4.94001 -0.80377 
-1.07867 4.94001 1.15903 -1.07867 5.04645 -0.80377 -1.07867 5.04645 1.15903 
-1.07859 4.51613 -0.68163 -1.07859 4.51613 1.03689 -1.07754 4.73078 -0.7693 
-1.07754 4.73078 1.12456 -1.07754 5.25569 -0.7693 -1.07754 5.25569 1.12456 
-1.0762 4.40706 -0.6107 -1.0762 4.40706 0.96596 -1.06804 4.99323 -0.80316 
-1.06804 4.99323 1.15841 -1.06432 4.78173 -0.77932 -1.06432 4.78173 1.13457 
-1.06432 5.20473 -0.77932 -1.06432 5.20473 1.13457 -1.05646 4.27254 -0.48411 
-1.05218 4.83416 -0.78684 -1.05218 4.83416 1.1421 -1.05218 5.1523 -0.78684 
-1.05218 5.1523 1.1421 -1.04622 4.36497 -0.56953 -1.04622 4.36497 0.92479 
-1.04526 4.57707 -0.70518 -1.04526 4.57707 1.06043 -1.04218 4.68077 -0.74625 
-1.04218 4.68077 1.10151 -1.04218 5.30569 -0.74625 -1.04218 5.30569 1.10151 
-1.04103 4.46364 -0.64103 -1.04103 4.46364 0.99629 -1.04038 4.88728 -0.79147 
-1.04038 4.88728 1.14673 -1.04038 5.09918 -0.79147 -1.04038 5.09918 1.14673 
-1.02924 4.94044 -0.7932 -1.02924 4.94044 1.14846 -1.02924 5.04602 -0.7932 
-1.02924 5.04602 1.14846 -1.02848 4.73105 -0.75843 -1.02848 4.73105 1.11369 
-1.02848 5.25541 -0.75843 -1.02848 5.25541 1.11369 -1.02015 4.99323 -0.7924 
-1.02015 4.99323 1.14766 -1.01806 4.32395 -0.52381 -1.01806 4.32395 0.87907 
-1.01544 4.78208 -0.76792 -1.01544 4.78208 1.12318 -1.01544 5.20438 -0.76792 
-1.01544 5.20438 1.12318 -1.0105 4.42016 -0.60197 -1.0105 4.42016 0.95723 
-1.00777 4.6321 -0.71924 -1.00777 4.6321 1.0745 -1.00706 4.52305 -0.66698 
-1.00706 4.52305 1.02224 -1.00307 4.83475 -0.77487 -1.00307 4.83475 1.13013 
-1.00307 5.15171 -0.77487 -1.00307 5.15171 1.13013 -0.99338 4.68145 -0.73343 
-0.99338 4.68145 1.08869 -0.99338 5.30501 -0.73343 -0.99338 5.30501 1.08869 
-0.99148 4.88788 -0.77898 -0.99148 4.88788 1.13424 -0.99148 5.09858 -0.77898 
-0.99148 5.09858 1.13424 -0.9905 4.28587 -0.47453 -0.98176 4.94048 -0.78052 
-0.98176 4.94048 1.13578 -0.98176 5.04598 -0.78052 -0.98176 5.04598 1.13578 
-0.98106 4.37918 -0.55951 -0.98106 4.37918 0.91477 -0.97974 4.73194 -0.7451 
-0.97974 4.73194 1.10035 -0.97974 5.25452 -0.7451 -0.97974 5.25452 1.10035 
-0.97568 4.47872 -0.63024 -0.97568 4.47872 0.9855 -0.97445 4.58498 -0.6884 
-0.97445 4.58498 1.04365 -0.97284 4.99323 -0.77931 -0.97284 4.99323 1.13457 
-0.96719 4.78297 -0.75415 -0.96719 4.78297 1.10941 -0.96719 5.20349 -0.75415 
-0.96719 5.20349 1.10941 -0.95943 4.63344 -0.7046 -0.95943 4.63344 1.05985 
-0.9549 4.83579 -0.76057 -0.9549 4.83579 1.11582 -0.9549 5.15067 -0.76057 
-0.9549 5.15067 1.11582 -0.95272 4.33931 -0.51232 -0.95272 4.33931 0.86758 
-0.9455 4.43617 -0.5897 -0.9455 4.43617 0.94496 -0.94526 4.68292 -0.71829 
-0.94526 4.68292 1.07355 -0.94526 5.30354 -0.71829 -0.94526 5.30354 1.07355 
-0.94435 4.88792 -0.76433 -0.94435 4.88792 1.11959 -0.94435 5.09854 -0.76433 
-0.94435 5.09854 1.11959 -0.94237 4.53961 -0.65384 -0.94237 4.53961 1.0091 
-0.93469 4.94061 -0.76543 -0.93469 4.94061 1.12069 -0.93469 5.04586 -0.76543 
-0.93469 5.04586 1.12069 -0.932 4.73329 -0.72945 -0.932 4.73329 1.0847 
-0.932 5.25318 -0.72945 -0.932 5.25318 1.0847 -0.92624 4.99323 -0.76392 
-0.92624 4.99323 1.11917 -0.92581 4.30246 -0.46194 -0.92581 4.30246 0.8172 
-0.92457 4.58415 -0.66974 -0.92457 4.58415 1.025 -0.91968 4.78438 -0.73803 
-0.91968 4.78438 1.09329 -0.91968 5.20208 -0.73803 -0.91968 5.20208 1.09329 
-0.91718 4.39617 -0.54614 -0.91718 4.39617 0.9014 -0.91166 4.49618 -0.61572 
-0.91166 4.49618 0.97098 -0.9096 4.63283 -0.68558 -0.9096 4.63283 1.04084 
-0.90833 4.83608 -0.74401 -0.90833 4.83608 1.09927 -0.90833 5.15039 -0.74401 
-0.90833 5.15039 1.09927 -0.89799 4.88821 -0.74738 -0.89799 4.88821 1.10264 
-0.89799 5.09825 -0.74738 -0.89799 5.09825 1.10264 -0.89533 4.68278 -0.69892 
-0.89533 4.68278 1.05418 -0.89318 4.53975 -0.63324 -0.89318 4.53975 0.98849 
-0.88929 4.35738 -0.49761 -0.88929 4.35738 0.85287 -0.88869 4.94065 -0.74813 
-0.88869 4.94065 1.10339 -0.88869 5.04581 -0.74813 -0.88869 5.04581 1.10339 
-0.88245 4.45488 -0.57421 -0.88245 4.45488 0.92947 -0.88215 4.73333 -0.70967 
-0.88215 4.73333 1.06493 -0.88215 5.25314 -0.70967 -0.88215 5.25314 1.06493 
-0.88044 4.99323 -0.74625 -0.88044 4.99323 1.10151 -0.87565 4.58448 -0.64868 
-0.87565 4.58448 1.00394 -0.86913 4.78599 -0.71781 -0.86913 4.78599 1.07307 
-0.86913 5.20047 -0.71781 -0.86913 5.20047 1.07307 -0.86458 4.3225 -0.4479 
-0.86458 4.3225 0.80316 -0.86316 4.49726 -0.59311 -0.86316 4.49726 0.94837 
-0.86048 4.63348 -0.66407 -0.86048 4.63348 1.01933 -0.85791 4.83785 -0.72329 
-0.85791 4.83785 1.07855 -0.85791 5.14862 -0.72329 -0.85791 5.14862 1.07855 
-0.85488 4.41588 -0.52948 -0.85488 4.41588 0.88474 -0.84757 4.89041 -0.72611 
-0.84757 4.89041 1.08137 -0.84757 5.09605 -0.72611 -0.84757 5.09605 1.08137 
-0.84645 4.68352 -0.67704 -0.84645 4.68352 1.0323 -0.84483 4.54115 -0.61019 
-0.84483 4.54115 0.96544 -0.83843 4.94295 -0.72631 -0.83843 4.94295 1.08157 
-0.83843 5.04351 -0.72631 -0.83843 5.04351 1.08157 -0.83557 4.99323 -0.72636 
-0.83557 4.99323 1.08162 -0.83481 4.45715 -0.5498 -0.83481 4.45715 0.90506 
-0.83245 4.73548 -0.68729 -0.83245 4.73548 1.04255 -0.83245 5.25098 -0.68729 
-0.83245 5.25098 1.04255 -0.82905 4.37936 -0.48172 -0.82784 4.58597 -0.62528 
-0.82784 4.58597 0.98054 -0.81975 4.78821 -0.69494 -0.81975 4.78821 1.0502 
-0.81975 5.19825 -0.69494 -0.81975 5.19825 1.0502 -0.81581 4.49976 -0.56829 
-0.81581 4.49976 0.92355 -0.81277 4.6352 -0.64029 -0.81277 4.6352 0.99555 
-0.80842 4.84034 -0.69979 -0.80842 4.84034 1.05505 -0.80842 5.14612 -0.69979 
-0.80842 5.14612 1.05505 -0.80781 4.4188 -0.50261 -0.7984 4.89291 -0.70213 
-0.7984 4.89291 1.05738 -0.7984 5.09355 -0.70213 -0.7984 5.09355 1.05738 
-0.79795 4.54362 -0.58491 -0.79795 4.54362 0.94016 -0.79759 4.68617 -0.65242 
-0.79759 4.68617 1.00768 -0.79447 4.94301 -0.70432 -0.79447 4.94301 1.05958 
-0.79447 5.04345 -0.70432 -0.79447 5.04345 1.05958 -0.79173 4.99323 -0.70429 
-0.79173 4.99323 1.05955 -0.7879 4.46041 -0.52256 -0.78377 4.73836 -0.66217 
-0.78377 4.73836 1.01743 -0.78125 4.58862 -0.5996 -0.78125 4.58862 0.95486 
-0.77168 4.79104 -0.66948 -0.77168 4.79104 1.02474 -0.77168 5.19542 -0.66948 
-0.77168 5.19542 1.02474 -0.76891 4.5036 -0.54071 -0.76891 4.5036 0.89597 
-0.76495 4.63865 -0.61363 -0.76495 4.63865 0.96889 -0.76056 4.84334 -0.67382 
-0.76056 4.84334 1.02907 -0.76056 5.14312 -0.67382 -0.76056 5.14312 1.02907 
-0.75536 4.89301 -0.67802 -0.75536 4.89301 1.03328 -0.75536 5.09345 -0.67802 
-0.75536 5.09345 1.03328 -0.75144 4.94317 -0.68008 -0.75144 4.94317 1.03534 
-0.75144 5.04329 -0.68008 -0.75144 5.04329 1.03534 -0.75125 4.54777 -0.55691 
-0.75125 4.54777 0.91217 -0.75012 4.68975 -0.62532 -0.75012 4.68975 0.98057 
-0.74902 4.99323 -0.6801 -0.74902 4.99323 1.03536 -0.73681 4.74174 -0.63462 
-0.73681 4.74174 0.98988 -0.73603 4.59241 -0.57171 -0.73603 4.59241 0.92697 
-0.72507 4.79447 -0.64151 -0.72507 4.79447 0.99677 -0.72507 5.19199 -0.64151 
-0.72507 5.19199 0.99677 -0.72349 4.50889 -0.51099 -0.71993 4.64271 -0.58531 
-0.71993 4.64271 0.94057 -0.71863 4.84373 -0.6477 -0.71863 4.84373 1.00296 
-0.71863 5.14274 -0.6477 -0.71863 5.14274 1.00296 -0.71356 4.89335 -0.65183 
-0.71356 4.89335 1.00709 -0.71356 5.09311 -0.65183 -0.71356 5.09311 1.00709 
-0.70987 4.94323 -0.65388 -0.70987 4.94323 1.00913 -0.70987 5.04323 -0.65388 
-0.70987 5.04323 1.00913 -0.70756 4.99323 -0.65384 -0.70756 4.99323 1.0091 
-0.70722 4.55258 -0.52721 -0.70517 4.69432 -0.59654 -0.70517 4.69432 0.9518 
-0.69231 4.59734 -0.5417 -0.69211 4.74654 -0.60537 -0.69211 4.74654 0.96062 
-0.68393 4.79465 -0.613 -0.68393 4.79465 0.96826 -0.68393 5.19182 -0.613 
-0.68393 5.19182 0.96826 -0.67749 4.84398 -0.61909 -0.67749 4.84398 0.97434 
-0.67749 5.14249 -0.61909 -0.67749 5.14249 0.97434 -0.67619 4.64803 -0.55472 
-0.67231 4.89392 -0.62304 -0.67231 4.89392 0.9783 -0.67231 5.09254 -0.62304 
-0.67231 5.09254 0.9783 -0.66863 4.94387 -0.62495 -0.66863 4.94387 0.98021 
-0.66863 5.04259 -0.62495 -0.66863 5.04259 0.98021 -0.66743 4.99323 -0.62558 
-0.66743 4.99323 0.98084 -0.66182 4.69976 -0.56555 -0.66182 4.69976 0.9208 
-0.65229 4.74724 -0.57494 -0.65229 4.74724 0.9302 -0.64424 4.79532 -0.58251 
-0.64424 4.79532 0.93777 -0.6376 4.84484 -0.58834 -0.6376 4.84484 0.94359 
-0.6376 5.14162 -0.58834 -0.6376 5.14162 0.94359 -0.63255 4.89474 -0.59223 
-0.63255 4.89474 0.94748 -0.63255 5.09172 -0.59223 -0.63255 5.09172 0.94748 
-0.62987 4.94393 -0.59474 -0.62987 4.94393 0.95 -0.62987 5.04253 -0.59474 
-0.62987 5.04253 0.95 -0.62873 4.99323 -0.59538 -0.62873 4.99323 0.95064 
-0.62334 4.70098 -0.53319 -0.61382 4.74855 -0.54247 -0.6061 4.79648 -0.55011 
-0.6061 4.79648 0.90537 -0.59949 4.84609 -0.55581 -0.59949 4.84609 0.91107 
-0.59949 5.14037 -0.55581 -0.59949 5.14037 0.91107 -0.59518 4.89486 -0.56005 
-0.59518 4.89486 0.9153 -0.59518 5.0916 -0.56005 -0.59518 5.0916 0.9153 
-0.59247 4.9441 -0.56251 -0.59247 4.9441 0.91776 -0.59247 5.04236 -0.56251 
-0.59247 5.04236 0.91776 -0.59157 4.99323 -0.56332 -0.59157 4.99323 0.91858 
-0.56961 4.79814 -0.51589 -0.56367 4.8465 -0.52182 -0.56367 5.13996 -0.52182 
-0.55942 4.89521 -0.52607 -0.55942 4.89521 0.88133 -0.55942 5.09125 -0.52607 
-0.55942 5.09125 0.88133 -0.55687 4.94416 -0.52863 -0.55687 4.94416 0.88388 
-0.55687 5.0423 -0.52863 -0.55687 5.0423 0.88388 -0.55602 4.99323 -0.52948 
-0.55602 4.99323 0.88474 -0.52968 4.84609 -0.48601 -0.52545 4.89486 -0.49032 
-0.52545 5.0916 -0.49032 -0.52545 5.0916 0.84558 -0.52299 4.9441 -0.49303 
-0.52299 4.9441 0.84829 -0.52299 5.04236 -0.49303 -0.52299 5.04236 0.84829 
-0.52217 4.99323 -0.49393 -0.52217 4.99323 0.84919 -0.49075 4.94393 -0.45562 
-0.49075 5.04253 -0.45562 -0.49012 4.99323 -0.45676 -0.49012 4.99323 0.81202 
-0.45992 4.99323 -0.41807 -2.14437 3.47843 -0.25573 -2.14204 3.42586 -0.24571 
-2.12234 3.57874 -0.30511 -2.12233 3.52869 -0.3027 -2.12026 3.47852 -0.29877 
-2.11606 3.42885 -0.29358 -2.11173 3.37656 -0.28245 -2.09612 3.52874 -0.34427 
-2.09612 3.62875 -0.34427 -2.09608 3.57874 -0.34658 -2.09407 3.47887 -0.34057 
-2.08995 3.42924 -0.3355 -2.08376 3.37999 -0.32906 -2.07686 3.32725 -0.31732 
-2.06782 3.57874 -0.38671 -2.06756 3.27526 -0.30401 -2.0672 3.52938 -0.3855 
-2.0672 3.62811 -0.3855 -2.06529 3.47944 -0.38183 -2.06529 3.67805 -0.38183 
-2.06133 3.42949 -0.37664 -2.06133 3.728 -0.37664 -2.05524 3.38016 -0.37021 
-2.04761 3.33205 -0.36203 -2.03879 3.27984 -0.34896 -2.03763 3.57874 -0.4254 
-2.03699 3.52944 -0.42426 -2.03699 3.62805 -0.42426 -2.03447 3.48026 -0.42158 
-2.03447 3.67723 -0.42158 -2.03058 3.43036 -0.41653 -2.03058 3.72713 -0.41653 
-2.02756 3.22823 -0.3342 -2.02475 3.38083 -0.4099 -2.02475 3.77666 -0.4099 
-2.01719 3.33275 -0.40185 -2.01719 3.82474 -0.40185 -2.01396 3.17792 -0.3181 
-2.00779 3.28527 -0.39231 -2.00557 3.57874 -0.46257 -2.00475 3.52962 -0.46167 
-2.00475 3.62787 -0.46167 -2.00229 3.48037 -0.45896 -2.00229 3.67712 -0.45896 
-1.99806 3.4316 -0.45464 -1.99806 3.72588 -0.45464 -1.99697 3.23354 -0.37795 
-1.99236 3.38199 -0.44803 -1.99236 3.77549 -0.44803 -1.98471 3.33407 -0.44031 
-1.98471 3.82342 -0.44031 -1.98395 3.18285 -0.36182 -1.97543 3.2865 -0.4308 
-1.97543 3.87099 -0.4308 -1.97172 3.57874 -0.49811 -1.97087 3.52968 -0.49726 
-1.97087 3.62781 -0.49726 -1.96945 3.13809 -0.34691 -1.96832 3.48073 -0.49471 
-1.96832 3.67676 -0.49471 -1.96448 3.23987 -0.41978 -1.96448 3.91762 -0.41978 
-1.96407 3.43201 -0.49046 -1.96407 3.72547 -0.49046 -1.95813 3.38365 -0.48453 
-1.95813 3.77383 -0.48453 -1.95324 3.0944 -0.33065 -1.9519 3.1889 -0.40393 
-1.9519 3.96859 -0.40393 -1.95053 3.33576 -0.47692 -1.95053 3.82172 -0.47692 
-1.94127 3.28846 -0.46767 -1.94127 3.86903 -0.46767 -1.93757 3.14414 -0.38954 
-1.93617 3.57874 -0.53196 -1.93546 3.05099 -0.31201 -1.93528 3.52962 -0.53114 
-1.93528 3.62787 -0.53114 -1.93257 3.48037 -0.52868 -1.93257 3.67712 -0.52868 
-1.93039 3.24185 -0.45678 -1.93039 3.91563 -0.45678 -1.92825 3.4316 -0.52445 
-1.92825 3.72588 -0.52445 -1.92167 3.10019 -0.37347 -1.92164 3.38199 -0.51875 
-1.92164 3.77549 -0.51875 -1.9179 3.19606 -0.44429 -1.9179 3.96143 -0.44429 
-1.91392 3.33407 -0.5111 -1.91392 3.82342 -0.5111 -1.90441 3.2865 -0.50182 
-1.90441 3.87099 -0.50182 -1.9043 3.05764 -0.35604 -1.90383 3.15119 -0.43022 
-1.90383 4.0063 -0.43022 -1.89901 3.57874 -0.56402 -1.89787 3.52944 -0.56338 
-1.89787 3.62805 -0.56338 -1.89519 3.48026 -0.56086 -1.89519 3.67723 -0.56086 
-1.89338 3.23987 -0.49088 -1.89338 3.91762 -0.49088 -1.89014 3.43036 -0.55697 
-1.89014 3.72713 -0.55697 -1.88823 3.10735 -0.41462 -1.88823 4.05014 -0.41462 
-1.88518 3.01522 -0.3363 -1.8835 3.38083 -0.55115 -1.8835 3.77666 -0.55115 
-1.87753 3.1889 -0.47829 -1.87753 3.96859 -0.47829 -1.87545 3.33275 -0.54358 
-1.87545 3.82474 -0.54358 -1.87112 3.06464 -0.39751 -1.87112 4.09285 -0.39751 
-1.86592 3.28527 -0.53418 -1.86592 3.87221 -0.53418 -1.86489 2.97534 -0.31596 
-1.86315 3.14414 -0.46397 -1.86315 4.01335 -0.46397 -1.86031 3.57874 -0.59422 
-1.86031 3.57874 1.0122 -1.85911 3.52938 -0.59359 -1.85911 3.52938 1.01158 
-1.85911 3.62811 -0.59359 -1.85543 3.47944 -0.59168 -1.85543 3.47944 1.00966 
-1.85543 3.67805 -0.59168 -1.85255 3.02317 -0.37895 -1.85255 4.13431 -0.37895 
-1.85155 3.23354 -0.52336 -1.85155 3.92394 -0.52336 -1.85025 3.42949 -0.58772 
-1.85025 3.42949 1.00571 -1.85025 3.728 -0.58772 -1.84708 3.10019 -0.44807 
-1.84708 4.0573 -0.44807 -1.84381 3.38016 -0.58164 -1.84381 3.77733 -0.58164 
-1.84316 2.93671 -0.29408 -1.83563 3.33205 -0.574 -1.83563 3.82544 -0.574 
-1.83543 3.18285 -0.51034 -1.83543 3.97464 -0.51034 -1.83257 2.98304 -0.35896 
-1.83257 4.17444 -0.35896 -1.82964 3.05764 -0.43069 -1.82964 4.09984 -0.43069 
-1.82257 3.27984 -0.56518 -1.82257 3.87765 -0.56518 -1.82052 3.13809 -0.49584 
-1.82052 4.0194 -0.49584 -1.82019 2.89985 -0.27106 -1.82019 3.57874 -0.62248 
-1.82019 3.57874 1.04046 -1.81788 3.52874 -0.62251 -1.81788 3.52874 1.0405 
-1.81788 3.62875 -0.62251 -1.81788 3.62875 1.0405 -1.81418 3.47887 -0.62047 
-1.81418 3.47887 1.03845 -1.81418 3.67862 -0.62047 -1.81122 2.94435 -0.33761 
-1.81122 4.21314 -0.33761 -1.80991 3.01522 -0.41157 -1.80991 4.14227 -0.41157 
-1.80911 3.42924 -0.61634 -1.80911 3.42924 1.03433 -1.80911 3.72825 -0.61634 
-1.80781 3.22823 -0.55395 -1.80781 3.92926 -0.55395 -1.80425 3.0944 -0.47963 
-1.80425 4.06309 -0.47963 -1.80267 3.37999 -0.61015 -1.80267 3.37999 1.02813 
-1.80267 3.7775 -0.61015 -1.79171 3.17792 -0.54035 -1.79171 3.97957 -0.54035 
-1.79093 3.32725 -0.60326 -1.79093 3.83024 -0.60326 -1.78957 2.97534 -0.39128 
-1.78957 4.18215 -0.39128 -1.78855 2.90719 -0.31494 -1.78855 4.2503 -0.31494 
-1.78562 3.05099 -0.46185 -1.78562 4.10649 -0.46185 -1.78242 2.84645 -0.2333 
-1.77872 3.57874 -0.64874 -1.77872 3.57874 1.06672 -1.77762 3.27526 -0.59395 
-1.77762 3.88223 -0.59395 -1.7765 3.13329 -0.52555 -1.7765 4.0242 -0.52555 
-1.7763 3.52869 -0.64872 -1.7763 3.52869 1.0667 -1.7763 3.6288 -0.64872 
-1.7763 3.6288 1.0667 -1.77238 3.47852 -0.64666 -1.77238 3.47852 1.06464 
-1.77238 3.67896 -0.64666 -1.77238 3.67896 1.06464 -1.76768 2.93671 -0.36955 
-1.76768 4.22078 -0.36955 -1.76718 3.42885 -0.64245 -1.76718 3.42885 1.06044 
-1.76718 3.72863 -0.64245 -1.76718 3.72863 1.06044 -1.76566 3.00893 -0.44237 
-1.76566 4.14856 -0.44237 -1.76462 2.87164 -0.29101 -1.76279 3.22417 -0.58227 
-1.76279 3.93332 -0.58227 -1.75883 3.08911 -0.50935 -1.75883 4.06838 -0.50935 
-1.75606 3.37656 -0.63812 -1.75606 3.37656 1.05611 -1.75606 3.78093 -0.63812 
-1.74649 3.17413 -0.56824 -1.74649 3.98336 -0.56824 -1.74474 2.96921 -0.42184 
-1.74474 4.18828 -0.42184 -1.74466 2.89985 -0.34658 -1.74466 4.25764 -0.34658 
-1.74397 3.32387 -0.6308 -1.74397 3.32387 1.04879 -1.74397 3.83361 -0.6308 
-1.73984 3.04593 -0.4912 -1.73984 4.11156 -0.4912 -1.73948 2.83779 -0.26587 
-1.73601 3.57874 -0.67293 -1.73601 3.57874 1.09091 -1.73327 3.52852 -0.67296 
-1.73327 3.52852 1.09095 -1.73327 3.62897 -0.67296 -1.73327 3.62897 1.09095 
-1.73015 3.27168 -0.62106 -1.73015 3.27168 1.03905 -1.73015 3.8858 -0.62106 
-1.72979 3.12914 -0.55354 -1.72979 4.02835 -0.55354 -1.72934 3.47843 -0.67076 
-1.72934 3.47843 1.08875 -1.72934 3.67906 -0.67076 -1.72934 3.67906 1.08875 
-1.72266 2.93097 -0.39977 -1.72266 4.22651 -0.39977 -1.71993 3.00432 -0.47124 
-1.71993 4.15317 -0.47124 -1.71932 3.42586 -0.66843 -1.71932 3.42586 1.08641 
-1.71932 3.73163 -0.66843 -1.71932 3.73163 1.08641 -1.71497 3.22072 -0.60893 
-1.71497 3.22072 1.02691 -1.71497 3.93677 -0.60893 -1.71193 3.08528 -0.53693 
-1.71193 4.07221 -0.53693 -1.70799 3.37373 -0.66358 -1.70799 3.37373 1.08156 
-1.70799 3.78376 -0.66358 -1.70799 3.78376 1.08156 -1.7069 2.84645 -0.30882 
-1.69991 3.17148 -0.59392 -1.69991 3.986 -0.59392 -1.69869 2.96487 -0.45035 
-1.69869 4.19262 -0.45035 -1.69529 3.32099 -0.65593 -1.69529 3.32099 1.07391 
-1.69529 3.8365 -0.65593 -1.69529 3.8365 1.07391 -1.69294 3.04266 -0.51844 
-1.69294 4.11483 -0.51844 -1.69217 3.57874 -0.695 -1.69217 3.57874 1.11298 
-1.68932 3.52847 -0.69494 -1.68932 3.52847 1.11293 -1.68932 3.62902 -0.69494 
-1.68932 3.62902 1.11293 -1.68618 2.87569 -0.36372 -1.68291 3.12666 -0.57882 
-1.68291 4.03083 -0.57882 -1.68129 3.26903 -0.64568 -1.68129 3.26903 1.06366 
-1.68129 3.88846 -0.64568 -1.68129 3.88846 1.06366 -1.68017 3.47592 -0.69475 
-1.68017 3.47592 1.11273 -1.68017 3.68157 -0.69475 -1.68017 3.68157 1.11273 
-1.67286 3.00139 -0.49811 -1.67286 4.15609 -0.49811 -1.66983 3.42336 -0.69193 
-1.66983 3.42336 1.10991 -1.66983 3.73413 -0.69193 -1.66983 3.73413 1.10991 
-1.66726 3.219 -0.63271 -1.66726 3.219 1.05069 -1.66726 3.93849 -0.63271 
-1.66726 3.93849 1.05069 -1.66458 3.08277 -0.56175 -1.66458 4.07471 -0.56175 
-1.66316 2.90802 -0.41654 -1.66316 4.24947 -0.41654 -1.65861 3.3715 -0.68645 
-1.65861 3.3715 1.10444 -1.65861 3.78598 -0.68645 -1.65861 3.78598 1.10444 
-1.65209 3.17 -0.61732 -1.65209 3.17 1.0353 -1.65209 3.98749 -0.61732 
-1.65209 3.98749 1.0353 -1.6473 3.57874 -0.71489 -1.6473 3.57874 1.13287 
-1.64559 3.31884 -0.67831 -1.64559 3.31884 1.09629 -1.64559 3.83865 -0.67831 
-1.64559 3.83865 1.09629 -1.64529 3.04039 -0.54285 -1.64529 4.1171 -0.54285 
-1.63905 3.52616 -0.71677 -1.63905 3.52616 1.13475 -1.63905 3.63133 -0.71677 
-1.63905 3.63133 1.13475 -1.63845 2.9429 -0.46625 -1.63845 4.21459 -0.46625 
-1.63456 3.12527 -0.60187 -1.63456 3.12527 1.01986 -1.63456 4.03222 -0.60187 
-1.63456 4.03222 1.01986 -1.63241 3.26829 -0.66756 -1.63241 3.26829 1.08554 
-1.63241 3.8892 -0.66756 -1.63241 3.8892 1.08554 -1.62975 3.47373 -0.71602 
-1.62975 3.47373 1.134 -1.62975 3.68376 -0.71602 -1.62975 3.68376 1.134 
-1.6254 2.85461 -0.37877 -1.61941 3.42159 -0.71265 -1.61941 3.42159 1.13063 
-1.61941 3.7359 -0.71265 -1.61941 3.7359 1.13063 -1.61814 3.21834 -0.65422 
-1.61814 3.21834 1.0722 -1.61814 3.93915 -0.65422 -1.61814 3.93915 1.0722 
-1.61608 3.08169 -0.58436 -1.61608 3.08169 1.00235 -1.61608 4.0758 -0.58436 
-1.61608 4.0758 1.00235 -1.61056 2.98168 -0.51478 -1.61056 4.1758 -0.51478 
-1.60806 3.3699 -0.70667 -1.60806 3.3699 1.12465 -1.60806 3.78759 -0.70667 
-1.60806 3.78759 1.12465 -1.60317 3.16967 -0.63838 -1.60317 3.16967 1.05636 
-1.60317 3.98782 -0.63838 -1.60317 3.98782 1.05636 -1.60194 2.88798 -0.43058 
-1.60194 4.26951 -0.43058 -1.6015 3.57874 -0.73255 -1.6015 3.57874 1.15054 
-1.59574 3.3188 -0.69808 -1.59574 3.3188 1.11607 -1.59574 3.83869 -0.69808 
-1.59574 3.83869 1.11607 -1.59305 3.52612 -0.73407 -1.59305 3.52612 1.15205 
-1.59305 3.63137 -0.73407 -1.59305 3.63137 1.15205 -1.58537 3.12512 -0.62248 
-1.58537 3.12512 1.04046 -1.58537 4.03237 -0.62248 -1.58537 4.03237 1.04046 
-1.5834 3.47343 -0.73297 -1.5834 3.47343 1.15095 -1.5834 3.68406 -0.73297 
-1.5834 3.68406 1.15095 -1.58248 3.26844 -0.68693 -1.58248 3.26844 1.10491 
-1.58248 3.88905 -0.68693 -1.58248 3.88905 1.10491 -1.58224 3.02168 -0.55834 
-1.58224 3.02168 0.97632 -1.58224 4.13581 -0.55834 -1.58224 4.13581 0.97632 
-1.57502 2.92482 -0.48096 -1.57502 4.23267 -0.48096 -1.57284 3.4213 -0.7292 
-1.57284 3.4213 1.14719 -1.57284 3.73619 -0.7292 -1.57284 3.73619 1.14719 
-1.56831 3.21896 -0.67323 -1.56831 3.21896 1.09122 -1.56831 3.93853 -0.67323 
-1.56831 3.93853 1.09122 -1.56353 2.83694 -0.39132 -1.56055 3.36848 -0.72279 
-1.56055 3.36848 1.14077 -1.56055 3.78901 -0.72279 -1.56055 3.78901 1.14077 
-1.5549 3.57874 -0.74795 -1.5549 3.57874 1.16593 -1.55329 3.1705 -0.65703 
-1.55329 3.1705 1.07502 -1.55329 3.98699 -0.65703 -1.55329 3.98699 1.07502 
-1.55206 3.06423 -0.59888 -1.55206 3.06423 1.01686 -1.55206 4.09325 -0.59888 
-1.55206 4.09325 1.01686 -1.548 3.31745 -0.71373 -1.548 3.31745 1.13172 
-1.548 3.84003 -0.71373 -1.548 3.84003 1.13172 -1.54668 2.96469 -0.52815 
-1.54668 2.96469 0.94613 -1.54668 4.1928 -0.52815 -1.54668 4.1928 0.94613 
-1.54599 3.52599 -0.74916 -1.54599 3.52599 1.16714 -1.54599 3.63149 -0.74916 
-1.54599 3.63149 1.16714 -1.53724 2.87138 -0.44317 -1.53724 4.28611 0.86116 
-1.53627 3.4734 -0.74762 -1.53627 3.4734 1.1656 -1.53627 3.68409 -0.74762 
-1.53627 3.68409 1.1656 -1.53436 3.26696 -0.70207 -1.53436 3.26696 1.12005 
-1.53436 3.89052 -0.70207 -1.53436 3.89052 1.12005 -1.52467 3.42026 -0.74351 
-1.52467 3.42026 1.16149 -1.52467 3.73723 -0.74351 -1.52467 3.73723 1.16149 
-1.52068 3.10856 -0.63561 -1.52068 3.10856 1.0536 -1.52068 4.04892 -0.63561 
-1.52068 4.04892 1.0536 -1.51997 3.21762 -0.68788 -1.51997 3.21762 1.10586 
-1.51997 3.93987 -0.68788 -1.51997 3.93987 1.10586 -1.51724 3.00567 -0.5706 
-1.51724 3.00567 0.98859 -1.51724 4.15181 -0.5706 -1.51724 4.15181 0.98859 
-1.5123 3.3676 -0.73656 -1.5123 3.3676 1.15454 -1.5123 3.78989 -0.73656 
-1.5123 3.78989 1.15454 -1.50968 2.90947 -0.49244 -1.50968 2.90947 0.91043 
-1.50968 4.24802 -0.49244 -1.50968 4.24802 0.91043 -1.5076 3.57874 -0.76104 
-1.5076 3.57874 1.17902 -1.49926 3.31656 -0.72706 -1.49926 3.31656 1.14505 
-1.49926 3.84092 -0.72706 -1.49926 3.84092 1.14505 -1.4985 3.52595 -0.76184 
-1.4985 3.52595 1.17982 -1.4985 3.63153 -0.76184 -1.4985 3.63153 1.17982 
-1.48736 3.47279 -0.76011 -1.48736 3.47279 1.17809 -1.48736 3.6847 -0.76011 
-1.48736 3.6847 1.17809 -1.48671 3.04915 -0.60967 -1.48671 3.04915 1.02765 
-1.48671 4.10834 -0.60967 -1.48671 4.10834 1.02765 -1.48556 3.26628 -0.71489 
-1.48556 3.26628 1.13287 -1.48556 3.8912 -0.71489 -1.48556 3.8912 1.13287 
-1.48249 3.16259 -0.67381 -1.48249 3.16259 1.0918 -1.48249 3.9949 -0.67381 
-1.48249 3.9949 1.0918 -1.48152 2.95049 -0.53817 -1.48152 2.95049 0.95615 
-1.48152 4.207 -0.53817 -1.48152 4.207 0.95615 -1.47556 3.41967 -0.75548 
-1.47556 3.41967 1.17346 -1.47556 3.73781 -0.75548 -1.47556 3.73781 1.17346 
-1.47128 2.85806 -0.45275 -1.47128 4.29943 0.87073 -1.46342 3.36724 -0.74795 
-1.46342 3.36724 1.16594 -1.46342 3.79025 -0.74795 -1.46342 3.79025 1.16594 
-1.45971 3.57874 -0.77179 -1.45971 3.57874 1.18978 -1.45154 2.99258 -0.57934 
-1.45154 2.99258 0.99732 -1.45154 4.16491 -0.57934 -1.45154 4.16491 0.99732 
-1.4502 3.31629 -0.73794 -1.4502 3.31629 1.15592 -1.4502 3.8412 -0.73794 
-1.4502 3.8412 1.15592 -1.44915 3.10164 -0.65026 -1.44915 3.10164 1.06825 
-1.44915 4.05585 -0.65026 -1.44915 4.05585 1.06825 -1.44907 3.52552 -0.77241 
-1.44907 3.52552 1.19039 -1.44907 3.63197 -0.77241 -1.44907 3.63197 1.19039 
-1.44846 3.21075 -0.70248 -1.44846 3.21075 1.12046 -1.44846 3.94674 -0.70248 
-1.44846 3.94674 1.12046 -1.44373 2.89705 -0.50038 -1.44373 2.89705 0.91836 
-1.44373 4.26044 -0.50038 -1.44373 4.26044 0.91836 -1.4379 3.47246 -0.77013 
-1.4379 3.47246 1.18811 -1.4379 3.68503 -0.77013 -1.4379 3.68503 1.18811 
-1.42621 3.4197 -0.76497 -1.42621 3.4197 1.18295 -1.42621 3.73778 -0.76497 
-1.42621 3.73778 1.18295 -1.41537 2.93914 -0.54479 -1.41537 2.93914 0.96277 
-1.41537 4.21835 -0.54479 -1.41537 4.21835 0.96277 -1.41419 3.04291 -0.62197 
-1.41419 3.04291 1.03996 -1.41419 4.11458 -0.62197 -1.41419 4.11458 1.03996 
-1.41404 3.36742 -0.75693 -1.41404 3.36742 1.17492 -1.41404 3.79007 -0.75693 
-1.41404 3.79007 1.17492 -1.41319 3.26076 -0.72739 -1.41319 3.26076 1.14537 
-1.41319 3.89673 -0.72739 -1.41319 3.89673 1.14537 -1.41135 3.57874 -0.78018 
-1.41135 3.57874 1.19817 -1.41051 3.15691 -0.68586 -1.41051 3.15691 1.10385 
-1.41051 4.00058 -0.68586 -1.41051 4.00058 1.10385 -1.40635 2.84885 -0.45971 
-1.40056 3.52549 -0.78029 -1.40056 3.52549 1.19828 -1.40056 3.632 -0.78029 
-1.40056 3.632 1.19828 -1.38909 3.47218 -0.77749 -1.38909 3.47218 1.19548 
-1.38909 3.68531 -0.77749 -1.38909 3.68531 1.19548 -1.37844 2.98767 -0.58955 
-1.37844 2.98767 1.00754 -1.37844 4.16982 -0.58955 -1.37844 4.16982 1.00754 
-1.37839 2.88913 -0.50619 -1.37839 2.88913 0.92418 -1.37839 4.26835 -0.50619 
-1.37839 4.26835 0.92418 -1.37729 3.31158 -0.74805 -1.37729 3.31158 1.16603 
-1.37729 3.84591 -0.74805 -1.37729 3.84591 1.16603 -1.37725 3.41945 -0.77179 
-1.37725 3.41945 1.18978 -1.37725 3.73803 -0.77179 -1.37725 3.73803 1.18978 
-1.37599 3.09693 -0.66017 -1.37599 3.09693 1.07816 -1.37599 4.06056 -0.66017 
-1.37599 4.06056 1.07816 -1.37551 3.20612 -0.71234 -1.37551 3.20612 1.13033 
-1.37551 3.95137 -0.71234 -1.37551 3.95137 1.13033 -1.36263 3.57874 -0.78619 
-1.36263 3.57874 1.20418 -1.35143 3.52538 -0.7858 -1.35143 3.52538 1.20379 
-1.35143 3.63211 -0.7858 -1.35143 3.63211 1.20379 -1.34086 3.03958 -0.62975 
-1.34086 3.03958 1.04773 -1.34086 4.11791 -0.62975 -1.34086 4.11791 1.04773 
-1.34081 2.84282 -0.46377 -1.34021 2.9336 -0.55132 -1.34021 2.9336 0.9693 
-1.34021 4.22389 -0.55132 -1.34021 4.22389 0.9693 -1.34001 3.25696 -0.73481 
-1.34001 3.25696 1.1528 -1.34001 3.90053 -0.73481 -1.34001 3.90053 1.1528 
-1.33997 3.47217 -0.78245 -1.33997 3.47217 1.20044 -1.33997 3.68532 -0.78245 
-1.33997 3.68532 1.20044 -1.33954 3.36562 -0.76516 -1.33954 3.36562 1.18314 
-1.33954 3.79187 -0.76516 -1.33954 3.79187 1.18314 -1.33776 3.15348 -0.69312 
-1.33776 3.15348 1.1111 -1.33776 4.004 -0.69312 -1.33776 4.004 1.1111 
-1.31368 3.57874 -0.7898 -1.31368 3.57874 1.20779 -1.30285 2.98393 -0.59396 
-1.30285 2.98393 1.01195 -1.30285 4.17356 -0.59396 -1.30285 4.17356 1.01195 
-1.30285 3.09458 -0.66515 -1.30285 3.09458 1.08313 -1.30285 4.06291 -0.66515 
-1.30285 4.06291 1.08313 -1.30282 2.88539 -0.5106 -1.30282 2.88539 0.92858 
-1.30282 4.27209 0.92858 -1.3024 3.31037 -0.75358 -1.3024 3.31037 1.17156 
-1.3024 3.84712 -0.75358 -1.3024 3.84712 1.17156 -1.3024 3.2038 -0.71728 
-1.3024 3.2038 1.13527 -1.3024 3.95369 -0.71728 -1.3024 3.95369 1.13527 
-1.30238 3.41825 -0.77732 -1.30238 3.41825 1.19531 -1.30238 3.73924 -0.77732 
-1.30238 3.73924 1.19531 -1.30238 3.52534 -0.78887 -1.30238 3.52534 1.20685 
-1.30238 3.63215 -0.78887 -1.30238 3.63215 1.20685 -1.26462 2.84067 -0.46573 
-1.26462 2.93175 -0.5535 -1.26462 2.93175 0.97148 -1.26462 3.03801 -0.6322 
-1.26462 3.03801 1.05018 -1.26462 3.15234 -0.69554 -1.26462 3.15234 1.11353 
-1.26462 3.25604 -0.73751 -1.26462 3.25604 1.15549 -1.26462 3.36502 -0.7679 
-1.26462 3.36502 1.18589 -1.26462 3.47187 -0.78528 -1.26462 3.47187 1.20326 
-1.26462 3.57874 -0.79101 -1.26462 3.57874 1.20899 -1.26462 3.68562 -0.78528 
-1.26462 3.68562 1.20326 -1.26462 3.79247 -0.7679 -1.26462 3.79247 1.18589 
-1.26462 3.90145 -0.73751 -1.26462 3.90145 1.15549 -1.26462 4.00515 -0.69554 
-1.26462 4.00515 1.11353 -1.26462 4.11948 -0.6322 -1.26462 4.11948 1.05018 
-1.26462 4.22574 -0.5535 -1.26462 4.22574 0.97148 -1.22685 3.52534 -0.78887 
-1.22685 3.52534 1.20685 -1.22685 3.63215 -0.78887 -1.22685 3.63215 1.20685 
-1.22685 3.41825 -0.77732 -1.22685 3.41825 1.19531 -1.22685 3.73924 -0.77732 
-1.22685 3.73924 1.19531 -1.22683 3.2038 -0.71728 -1.22683 3.2038 1.13527 
-1.22683 3.95369 -0.71728 -1.22683 3.95369 1.13527 -1.22683 3.31037 -0.75358 
-1.22683 3.31037 1.17156 -1.22683 3.84712 -0.75358 -1.22683 3.84712 1.17156 
-1.22641 2.88539 -0.5106 -1.22641 2.88539 0.92858 -1.22641 4.27209 0.92858 
-1.22638 3.09458 -0.66515 -1.22638 3.09458 1.08313 -1.22638 4.06291 -0.66515 
-1.22638 4.06291 1.08313 -1.22638 2.98393 -0.59396 -1.22638 2.98393 1.01195 
-1.22638 4.17356 -0.59396 -1.22638 4.17356 1.01195 -1.21555 3.57874 -0.7898 
-1.21555 3.57874 1.20779 -1.19147 3.15348 -0.69312 -1.19147 3.15348 1.1111 
-1.19147 4.004 -0.69312 -1.19147 4.004 1.1111 -1.18969 3.36562 -0.76516 
-1.18969 3.36562 1.18314 -1.18969 3.79187 -0.76516 -1.18969 3.79187 1.18314 
-1.18926 3.47217 -0.78245 -1.18926 3.47217 1.20044 -1.18926 3.68532 -0.78245 
-1.18926 3.68532 1.20044 -1.18922 3.25696 -0.73481 -1.18922 3.25696 1.1528 
-1.18922 3.90053 -0.73481 -1.18922 3.90053 1.1528 -1.18902 2.9336 -0.55132 
-1.18902 2.9336 0.9693 -1.18902 4.22389 -0.55132 -1.18902 4.22389 0.9693 
-1.18842 2.84282 -0.46377 -1.18837 3.03958 -0.62975 -1.18837 3.03958 1.04773 
-1.18837 4.11791 -0.62975 -1.18837 4.11791 1.04773 -1.1778 3.52538 -0.7858 
-1.1778 3.52538 1.20379 -1.1778 3.63211 -0.7858 -1.1778 3.63211 1.20379 
-1.1666 3.57874 -0.78619 -1.1666 3.57874 1.20418 -1.15372 3.20612 -0.71234 
-1.15372 3.20612 1.13033 -1.15372 3.95137 -0.71234 -1.15372 3.95137 1.13033 
-1.15324 3.09693 -0.66017 -1.15324 3.09693 1.07816 -1.15324 4.06056 -0.66017 
-1.15324 4.06056 1.07816 -1.15198 3.41945 -0.77179 -1.15198 3.41945 1.18978 
-1.15198 3.73803 -0.77179 -1.15198 3.73803 1.18978 -1.15194 3.31158 -0.74805 
-1.15194 3.31158 1.16603 -1.15194 3.84591 -0.74805 -1.15194 3.84591 1.16603 
-1.15084 2.88913 -0.50619 -1.15084 2.88913 0.92418 -1.15084 4.26835 -0.50619 
-1.15084 4.26835 0.92418 -1.15079 2.98767 -0.58955 -1.15079 2.98767 1.00754 
-1.15079 4.16982 -0.58955 -1.15079 4.16982 1.00754 -1.14014 3.47218 -0.77749 
-1.14014 3.47218 1.19548 -1.14014 3.68531 -0.77749 -1.14014 3.68531 1.19548 
-1.12867 3.52549 -0.78029 -1.12867 3.52549 1.19828 -1.12867 3.632 -0.78029 
-1.12867 3.632 1.19828 -1.12288 2.84885 -0.45971 -1.11872 3.15691 -0.68586 
-1.11872 3.15691 1.10385 -1.11872 4.00058 -0.68586 -1.11872 4.00058 1.10385 
-1.11788 3.57874 -0.78018 -1.11788 3.57874 1.19817 -1.11604 3.26076 -0.72739 
-1.11604 3.26076 1.14537 -1.11604 3.89673 -0.72739 -1.11604 3.89673 1.14537 
-1.11519 3.36742 -0.75693 -1.11519 3.36742 1.17492 -1.11519 3.79007 -0.75693 
-1.11519 3.79007 1.17492 -1.11504 3.04291 -0.62197 -1.11504 3.04291 1.03996 
-1.11504 4.11458 -0.62197 -1.11504 4.11458 1.03996 -1.11386 2.93914 -0.54479 
-1.11386 2.93914 0.96277 -1.11386 4.21835 -0.54479 -1.11386 4.21835 0.96277 
-1.10302 3.4197 -0.76497 -1.10302 3.4197 1.18295 -1.10302 3.73778 -0.76497 
-1.10302 3.73778 1.18295 -1.09133 3.47246 -0.77013 -1.09133 3.47246 1.18811 
-1.09133 3.68503 -0.77013 -1.09133 3.68503 1.18811 -1.0855 2.89705 -0.50038 
-1.0855 2.89705 0.91836 -1.0855 4.26044 -0.50038 -1.0855 4.26044 0.91836 
-1.08077 3.21075 -0.70248 -1.08077 3.21075 1.12046 -1.08077 3.94674 -0.70248 
-1.08077 3.94674 1.12046 -1.08016 3.52552 -0.77241 -1.08016 3.52552 1.19039 
-1.08016 3.63197 -0.77241 -1.08016 3.63197 1.19039 -1.08008 3.10164 -0.65026 
-1.08008 3.10164 1.06825 -1.08008 4.05585 -0.65026 -1.08008 4.05585 1.06825 
-1.07903 3.31629 -0.73794 -1.07903 3.31629 1.15592 -1.07903 3.8412 -0.73794 
-1.07903 3.8412 1.15592 -1.07769 2.99258 -0.57934 -1.07769 2.99258 0.99732 
-1.07769 4.16491 -0.57934 -1.07769 4.16491 0.99732 -1.06952 3.57874 -0.77179 
-1.06952 3.57874 1.18978 -1.06581 3.36724 -0.74795 -1.06581 3.36724 1.16594 
-1.06581 3.79025 -0.74795 -1.06581 3.79025 1.16594 -1.05795 2.85806 -0.45275 
-1.05795 4.29943 0.87073 -1.05367 3.41967 -0.75548 -1.05367 3.41967 1.17346 
-1.05367 3.73781 -0.75548 -1.05367 3.73781 1.17346 -1.04771 2.95049 -0.53817 
-1.04771 2.95049 0.95615 -1.04771 4.207 -0.53817 -1.04771 4.207 0.95615 
-1.04674 3.16259 -0.67381 -1.04674 3.16259 1.0918 -1.04674 3.9949 -0.67381 
-1.04674 3.9949 1.0918 -1.04367 3.26628 -0.71489 -1.04367 3.26628 1.13287 
-1.04367 3.8912 -0.71489 -1.04367 3.8912 1.13287 -1.04252 3.04915 -0.60967 
-1.04252 3.04915 1.02765 -1.04252 4.10834 -0.60967 -1.04252 4.10834 1.02765 
-1.04187 3.47279 -0.76011 -1.04187 3.47279 1.17809 -1.04187 3.6847 -0.76011 
-1.04187 3.6847 1.17809 -1.03073 3.52595 -0.76184 -1.03073 3.52595 1.17982 
-1.03073 3.63153 -0.76184 -1.03073 3.63153 1.17982 -1.02997 3.31656 -0.72706 
-1.02997 3.31656 1.14505 -1.02997 3.84092 -0.72706 -1.02997 3.84092 1.14505 
-1.02163 3.57874 -0.76104 -1.02163 3.57874 1.17902 -1.01955 2.90947 -0.49244 
-1.01955 2.90947 0.91043 -1.01955 4.24802 -0.49244 -1.01955 4.24802 0.91043 
-1.01693 3.3676 -0.73656 -1.01693 3.3676 1.15454 -1.01693 3.78989 -0.73656 
-1.01693 3.78989 1.15454 -1.01199 3.00567 -0.5706 -1.01199 3.00567 0.98859 
-1.01199 4.15181 -0.5706 -1.01199 4.15181 0.98859 -1.00926 3.21762 -0.68788 
-1.00926 3.21762 1.10586 -1.00926 3.93987 -0.68788 -1.00926 3.93987 1.10586 
-1.00855 3.10856 -0.63561 -1.00855 3.10856 1.0536 -1.00855 4.04892 -0.63561 
-1.00855 4.04892 1.0536 -1.00456 3.42026 -0.74351 -1.00456 3.42026 1.16149 
-1.00456 3.73723 -0.74351 -1.00456 3.73723 1.16149 -0.99487 3.26696 -0.70207 
-0.99487 3.26696 1.12005 -0.99487 3.89052 -0.70207 -0.99487 3.89052 1.12005 
-0.99296 3.4734 -0.74762 -0.99296 3.4734 1.1656 -0.99296 3.68409 -0.74762 
-0.99296 3.68409 1.1656 -0.99199 2.87138 -0.44317 -0.99199 4.28611 0.86116 
-0.98324 3.52599 -0.74916 -0.98324 3.52599 1.16714 -0.98324 3.63149 -0.74916 
-0.98324 3.63149 1.16714 -0.98255 2.96469 -0.52815 -0.98255 2.96469 0.94613 
-0.98255 4.1928 -0.52815 -0.98255 4.1928 0.94613 -0.98123 3.31745 -0.71373 
-0.98123 3.31745 1.13172 -0.98123 3.84003 -0.71373 -0.98123 3.84003 1.13172 
-0.97717 3.06423 -0.59888 -0.97717 3.06423 1.01686 -0.97717 4.09325 -0.59888 
-0.97717 4.09325 1.01686 -0.97594 3.1705 -0.65703 -0.97594 3.1705 1.07502 
-0.97594 3.98699 -0.65703 -0.97594 3.98699 1.07502 -0.97433 3.57874 -0.74795 
-0.97433 3.57874 1.16593 -0.96868 3.36848 -0.72279 -0.96868 3.36848 1.14077 
-0.96868 3.78901 -0.72279 -0.96868 3.78901 1.14077 -0.96092 3.21896 -0.67323 
-0.96092 3.21896 1.09122 -0.96092 3.93853 -0.67323 -0.96092 3.93853 1.09122 
-0.95639 3.4213 -0.7292 -0.95639 3.4213 1.14719 -0.95639 3.73619 -0.7292 
-0.95639 3.73619 1.14719 -0.95421 2.92482 -0.48096 -0.95421 2.92482 0.89894 
-0.95421 4.23267 -0.48096 -0.95421 4.23267 0.89894 -0.94699 3.02168 -0.55834 
-0.94699 3.02168 0.97632 -0.94699 4.13581 -0.55834 -0.94699 4.13581 0.97632 
-0.94675 3.26844 -0.68693 -0.94675 3.26844 1.10491 -0.94675 3.88905 -0.68693 
-0.94675 3.88905 1.10491 -0.94583 3.47343 -0.73297 -0.94583 3.47343 1.15095 
-0.94583 3.68406 -0.73297 -0.94583 3.68406 1.15095 -0.94386 3.12512 -0.62248 
-0.94386 3.12512 1.04046 -0.94386 4.03237 -0.62248 -0.94386 4.03237 1.04046 
-0.93618 3.52612 -0.73407 -0.93618 3.52612 1.15205 -0.93618 3.63137 -0.73407 
-0.93618 3.63137 1.15205 -0.93349 3.3188 -0.69808 -0.93349 3.3188 1.11607 
-0.93349 3.83869 -0.69808 -0.93349 3.83869 1.11607 -0.92773 3.57874 -0.73255 
-0.92773 3.57874 1.15054 -0.92729 2.88798 -0.43058 -0.92729 4.26951 -0.43058 
-0.92729 4.26951 0.84857 -0.92606 3.16967 -0.63838 -0.92606 3.16967 1.05636 
-0.92606 3.98782 -0.63838 -0.92606 3.98782 1.05636 -0.92117 3.3699 -0.70667 
-0.92117 3.3699 1.12465 -0.92117 3.78759 -0.70667 -0.92117 3.78759 1.12465 
-0.91867 2.98168 -0.51478 -0.91867 2.98168 0.93276 -0.91867 4.1758 -0.51478 
-0.91867 4.1758 0.93276 -0.91315 3.08169 -0.58436 -0.91315 3.08169 1.00235 
-0.91315 4.0758 -0.58436 -0.91315 4.0758 1.00235 -0.91109 3.21834 -0.65422 
-0.91109 3.21834 1.0722 -0.91109 3.93915 -0.65422 -0.91109 3.93915 1.0722 
-0.90982 3.42159 -0.71265 -0.90982 3.42159 1.13063 -0.90982 3.7359 -0.71265 
-0.90982 3.7359 1.13063 -0.90383 2.85461 -0.37877 -0.89948 3.47373 -0.71602 
-0.89948 3.47373 1.134 -0.89948 3.68376 -0.71602 -0.89948 3.68376 1.134 
-0.89682 3.26829 -0.66756 -0.89682 3.26829 1.08554 -0.89682 3.8892 -0.66756 
-0.89682 3.8892 1.08554 -0.89467 3.12527 -0.60187 -0.89467 3.12527 1.01986 
-0.89467 4.03222 -0.60187 -0.89467 4.03222 1.01986 -0.89078 2.9429 -0.46625 
-0.89078 2.9429 0.88423 -0.89078 4.21459 -0.46625 -0.89078 4.21459 0.88423 
-0.89018 3.52616 -0.71677 -0.89018 3.52616 1.13475 -0.89018 3.63133 -0.71677 
-0.89018 3.63133 1.13475 -0.88394 3.04039 -0.54285 -0.88394 3.04039 0.96083 
-0.88394 4.1171 -0.54285 -0.88394 4.1171 0.96083 -0.88364 3.31884 -0.67831 
-0.88364 3.31884 1.09629 -0.88364 3.83865 -0.67831 -0.88364 3.83865 1.09629 
-0.88193 3.57874 -0.71489 -0.88193 3.57874 1.13287 -0.87714 3.17 -0.61732 
-0.87714 3.17 1.0353 -0.87714 3.98749 -0.61732 -0.87714 3.98749 1.0353 
-0.87062 3.3715 -0.68645 -0.87062 3.3715 1.10444 -0.87062 3.78598 -0.68645 
-0.87062 3.78598 1.10444 -0.86607 2.90802 -0.41654 -0.86607 2.90802 0.83452 
-0.86607 4.24947 -0.41654 -0.86607 4.24947 0.83452 -0.86465 3.08277 -0.56175 
-0.86465 3.08277 0.97973 -0.86465 4.07471 -0.56175 -0.86465 4.07471 0.97973 
-0.86197 3.219 -0.63271 -0.86197 3.219 1.05069 -0.86197 3.93849 -0.63271 
-0.86197 3.93849 1.05069 -0.8594 3.42336 -0.69193 -0.8594 3.42336 1.10991 
-0.8594 3.73413 -0.69193 -0.8594 3.73413 1.10991 -0.85637 3.00139 -0.49811 
-0.85637 3.00139 0.9161 -0.85637 4.15609 -0.49811 -0.85637 4.15609 0.9161 
-0.84906 3.47592 -0.69475 -0.84906 3.47592 1.11273 -0.84906 3.68157 -0.69475 
-0.84906 3.68157 1.11273 -0.84794 3.26903 -0.64568 -0.84794 3.26903 1.06366 
-0.84794 3.88846 -0.64568 -0.84794 3.88846 1.06366 -0.84632 3.12666 -0.57882 
-0.84632 3.12666 0.99681 -0.84632 4.03083 -0.57882 -0.84632 4.03083 0.99681 
-0.83991 3.52847 -0.69494 -0.83991 3.52847 1.11293 -0.83991 3.62902 -0.69494 
-0.83991 3.62902 1.11293 -0.83706 3.57874 -0.695 -0.83706 3.57874 1.11298 
-0.83629 3.04266 -0.51844 -0.83629 3.04266 0.93642 -0.83629 4.11483 -0.51844 
-0.83629 4.11483 0.93642 -0.83394 3.32099 -0.65593 -0.83394 3.32099 1.07391 
-0.83394 3.8365 -0.65593 -0.83394 3.8365 1.07391 -0.83054 2.96487 -0.45035 
-0.83054 2.96487 0.86834 -0.83054 4.19262 -0.45035 -0.83054 4.19262 0.86834 
-0.82932 3.17148 -0.59392 -0.82932 3.17148 1.0119 -0.82932 3.986 -0.59392 
-0.82932 3.986 1.0119 -0.82124 3.37373 -0.66358 -0.82124 3.37373 1.08156 
-0.82124 3.78376 -0.66358 -0.82124 3.78376 1.08156 -0.8173 3.08528 -0.53693 
-0.8173 3.08528 0.95491 -0.8173 4.07221 -0.53693 -0.8173 4.07221 0.95491 
-0.81426 3.22072 -0.60893 -0.81426 3.22072 1.02691 -0.81426 3.93677 -0.60893 
-0.81426 3.93677 1.02691 -0.80991 3.42586 -0.66843 -0.80991 3.42586 1.08641 
-0.80991 3.73163 -0.66843 -0.80991 3.73163 1.08641 -0.8093 3.00432 -0.47124 
-0.8093 3.00432 0.88923 -0.8093 4.15317 -0.47124 -0.8093 4.15317 0.88923 
-0.80657 2.93097 0.81775 -0.79989 3.47843 -0.67076 -0.79989 3.47843 1.08875 
-0.79989 3.67906 -0.67076 -0.79989 3.67906 1.08875 -0.79944 3.12914 -0.55354 
-0.79944 3.12914 0.97153 -0.79944 4.02835 -0.55354 -0.79944 4.02835 0.97153 
-0.79908 3.27168 -0.62106 -0.79908 3.27168 1.03905 -0.79908 3.8858 -0.62106 
-0.79908 3.8858 1.03905 -0.79596 3.52852 -0.67296 -0.79596 3.52852 1.09095 
-0.79596 3.62897 -0.67296 -0.79596 3.62897 1.09095 -0.79322 3.57874 -0.67293 
-0.79322 3.57874 1.09091 -0.78939 3.04593 -0.4912 -0.78939 3.04593 0.90918 
-0.78939 4.11156 -0.4912 -0.78939 4.11156 0.90918 -0.78526 3.32387 -0.6308 
-0.78526 3.32387 1.04879 -0.78526 3.83361 -0.6308 -0.78526 3.83361 1.04879 
-0.78449 2.96921 0.83982 -0.78274 3.17413 -0.56824 -0.78274 3.17413 0.98622 
-0.78274 3.98336 -0.56824 -0.78274 3.98336 0.98622 -0.77317 3.37656 -0.63812 
-0.77317 3.37656 1.05611 -0.77317 3.78093 -0.63812 -0.77317 3.78093 1.05611 
-0.7704 3.08911 -0.50935 -0.7704 3.08911 0.92733 -0.7704 4.06838 -0.50935 
-0.7704 4.06838 0.92733 -0.76644 3.22417 -0.58227 -0.76644 3.22417 1.00025 
-0.76644 3.93332 -0.58227 -0.76644 3.93332 1.00025 -0.76357 3.00893 0.86035 
-0.76205 3.42885 -0.64245 -0.76205 3.42885 1.06044 -0.76205 3.72863 -0.64245 
-0.76205 3.72863 1.06044 -0.75685 3.47852 -0.64666 -0.75685 3.47852 1.06464 
-0.75685 3.67896 -0.64666 -0.75685 3.67896 1.06464 -0.75293 3.52869 -0.64872 
-0.75293 3.52869 1.0667 -0.75293 3.6288 -0.64872 -0.75293 3.6288 1.0667 
-0.75273 3.13329 -0.52555 -0.75273 3.13329 0.94353 -0.75273 4.0242 -0.52555 
-0.75273 4.0242 0.94353 -0.75161 3.27526 -0.59395 -0.75161 3.27526 1.01194 
-0.75161 3.88223 -0.59395 -0.75161 3.88223 1.01194 -0.75051 3.57874 -0.64874 
-0.75051 3.57874 1.06672 -0.74361 3.05099 0.87984 -0.7383 3.32725 -0.60326 
-0.7383 3.32725 1.02124 -0.7383 3.83024 -0.60326 -0.7383 3.83024 1.02124 
-0.73752 3.17792 -0.54035 -0.73752 3.17792 0.95834 -0.73752 3.97957 -0.54035 
-0.73752 3.97957 0.95834 -0.72656 3.37999 -0.61015 -0.72656 3.37999 1.02813 
-0.72656 3.7775 -0.61015 -0.72656 3.7775 1.02813 -0.72498 3.0944 0.89762 
-0.72142 3.22823 -0.55395 -0.72142 3.22823 0.97193 -0.72142 3.92926 -0.55395 
-0.72142 3.92926 0.97193 -0.72012 3.42924 -0.61634 -0.72012 3.42924 1.03433 
-0.72012 3.72825 -0.61634 -0.72012 3.72825 1.03433 -0.71505 3.47887 -0.62047 
-0.71505 3.47887 1.03845 -0.71505 3.67862 -0.62047 -0.71505 3.67862 1.03845 
-0.71135 3.52874 -0.62251 -0.71135 3.52874 1.0405 -0.71135 3.62875 -0.62251 
-0.71135 3.62875 1.0405 -0.70904 3.57874 -0.62248 -0.70904 3.57874 1.04046 
-0.70871 3.13809 0.91383 -0.70871 4.0194 -0.49584 -0.70871 4.0194 0.91383 
-0.70666 3.27984 -0.56518 -0.70666 3.27984 0.98316 -0.70666 3.87765 -0.56518 
-0.70666 3.87765 0.98316 -0.69959 3.05764 0.84868 -0.6938 3.18285 0.92832 
-0.6938 3.97464 -0.51034 -0.6938 3.97464 0.92832 -0.6936 3.33205 -0.574 
-0.6936 3.33205 0.99199 -0.6936 3.82544 -0.574 -0.6936 3.82544 0.99199 
-0.68542 3.38016 -0.58164 -0.68542 3.38016 0.99962 -0.68542 3.77733 -0.58164 
-0.68542 3.77733 0.99962 -0.68215 3.10019 0.86605 -0.67898 3.42949 -0.58772 
-0.67898 3.42949 1.00571 -0.67898 3.728 -0.58772 -0.67898 3.728 1.00571 
-0.67768 3.23354 0.94134 -0.67768 3.92394 -0.52336 -0.67768 3.92394 0.94134 
-0.6738 3.47944 -0.59168 -0.6738 3.47944 1.00966 -0.6738 3.67805 -0.59168 
-0.6738 3.67805 1.00966 -0.67012 3.52938 -0.59359 -0.67012 3.52938 1.01158 
-0.67012 3.62811 -0.59359 -0.67012 3.62811 1.01158 -0.66892 3.57874 -0.59422 
-0.66892 3.57874 1.0122 -0.66608 3.14414 0.88195 -0.66331 3.28527 -0.53418 
-0.66331 3.28527 0.95217 -0.66331 3.87221 -0.53418 -0.66331 3.87221 0.95217 
-0.65378 3.33275 -0.54358 -0.65378 3.33275 0.96156 -0.65378 3.82474 -0.54358 
-0.65378 3.82474 0.96156 -0.6517 3.1889 0.89627 -0.64573 3.38083 -0.55115 
-0.64573 3.38083 0.96913 -0.64573 3.77666 -0.55115 -0.64573 3.77666 0.96913 
-0.63909 3.43036 -0.55697 -0.63909 3.43036 0.97496 -0.63909 3.72713 -0.55697 
-0.63909 3.72713 0.97496 -0.63585 3.23987 0.90886 -0.63404 3.48026 -0.56086 
-0.63404 3.48026 0.97885 -0.63404 3.67723 -0.56086 -0.63404 3.67723 0.97885 
-0.63136 3.52944 -0.56338 -0.63136 3.52944 0.98136 -0.63136 3.62805 -0.56338 
-0.63136 3.62805 0.98136 -0.63022 3.57874 -0.56402 -0.63022 3.57874 0.982 
-0.62482 3.2865 0.91981 -0.62482 3.87099 -0.50182 -0.62482 3.87099 0.91981 
-0.61531 3.33407 0.92909 -0.61531 3.82342 -0.5111 -0.61531 3.82342 0.92909 
-0.60759 3.38199 -0.51875 -0.60759 3.38199 0.93673 -0.60759 3.77549 -0.51875 
-0.60759 3.77549 0.93673 -0.60098 3.4316 -0.52445 -0.60098 3.4316 0.94243 
-0.60098 3.72588 -0.52445 -0.60098 3.72588 0.94243 -0.59884 3.24185 0.87476 
-0.59666 3.48037 -0.52868 -0.59666 3.48037 0.94667 -0.59666 3.67712 -0.52868 
-0.59666 3.67712 0.94667 -0.59395 3.52962 -0.53114 -0.59395 3.52962 0.94913 
-0.59395 3.62787 -0.53114 -0.59395 3.62787 0.94913 -0.59306 3.57874 -0.53196 
-0.59306 3.57874 0.94994 -0.58796 3.28846 0.88565 -0.5787 3.33576 0.89491 
-0.5711 3.38365 0.90251 -0.5711 3.77383 -0.48453 -0.5711 3.77383 0.90251 
-0.56516 3.43201 0.90845 -0.56516 3.72547 -0.49046 -0.56516 3.72547 0.90845 
-0.56091 3.48073 -0.49471 -0.56091 3.48073 0.91269 -0.56091 3.67676 -0.49471 
-0.56091 3.67676 0.91269 -0.55836 3.52968 -0.49726 -0.55836 3.52968 0.91525 
-0.55836 3.62781 -0.49726 -0.55836 3.62781 0.91525 -0.55751 3.57874 -0.49811 
-0.55751 3.57874 0.9161 -0.54452 3.33407 0.8583 -0.53687 3.38199 0.86602 
-0.53117 3.4316 0.87263 -0.53117 3.72588 -0.45464 -0.53117 3.72588 0.87263 
-0.52694 3.48037 0.87694 -0.52694 3.67712 -0.45896 -0.52694 3.67712 0.87694 
-0.52448 3.52962 -0.46167 -0.52448 3.52962 0.87965 -0.52448 3.62787 -0.46167 
-0.52448 3.62787 0.87965 -0.52366 3.57874 -0.46257 -0.52366 3.57874 0.88055 
-0.49865 3.43036 0.83451 -0.49476 3.48026 0.83957 -0.49476 3.67723 -0.42158 
-0.49224 3.52944 0.84225 -0.49224 3.62805 -0.42426 -0.49224 3.62805 0.84225 
-0.4916 3.57874 -0.4254 -0.4916 3.57874 0.84339 -0.46203 3.52938 0.80349 
-0.46141 3.57874 0.80469 -3.43511 2.71928 0.23449 -3.42156 2.77201 0.17771 
-3.42046 2.71932 0.18736 -3.41669 2.66719 0.19792 -3.40426 2.77205 0.1317 
-3.40351 2.71961 0.14101 -3.40238 2.82463 0.12346 -3.40014 2.66748 0.15135 
-3.39416 2.61579 0.1627 -3.38558 2.56469 0.17502 -3.38249 2.82463 0.07859 
-3.38244 2.77435 0.08144 -3.38244 2.87491 0.08144 -3.38224 2.72181 0.09059 
-3.37942 2.66925 0.10093 -3.37394 2.61739 0.11214 -3.3658 2.56473 0.12516 
-3.36045 2.77441 0.03749 -3.36045 2.87485 0.03749 -3.36042 2.82463 0.03474 
-3.35825 2.72431 0.04142 -3.35825 2.92495 0.04142 -3.35592 2.67174 0.05144 
-3.35505 2.51418 0.13835 -3.35107 2.61961 0.06276 -3.34342 2.56688 0.07547 
-3.33623 2.82463 -0.00796 -3.33621 2.77457 -0.00555 -3.33621 2.87469 -0.00555 
-3.33415 2.72441 -0.00162 -3.33415 2.92485 -0.00162 -3.33317 2.51492 0.08947 
-3.32994 2.67474 0.00357 -3.32994 2.97452 0.00357 -3.32561 2.62245 0.01469 
-3.32561 3.02682 0.01469 -3.3202 2.46489 0.10349 -3.3183 2.56976 0.02678 
-3.31001 2.77463 -0.04712 -3.31001 2.87463 -0.04712 -3.30997 2.82463 -0.04943 
-3.30855 2.51757 0.0406 -3.30796 2.72475 -0.04342 -3.30796 2.92451 -0.04342 
-3.30481 2.41588 0.11867 -3.30383 2.67513 -0.03835 -3.30383 2.97414 -0.03835 
-3.29764 2.62588 -0.03192 -3.29764 3.02339 -0.03192 -3.29642 2.46661 0.05578 
-3.29075 2.57314 -0.02017 -3.29075 3.07613 -0.02017 -3.28171 2.82463 -0.08956 
-3.28145 2.52115 -0.00687 -3.28145 3.12812 -0.00687 -3.28141 2.41737 0.07085 
-3.28108 2.77527 -0.08835 -3.28108 2.87399 -0.08835 -3.27917 2.72532 -0.08468 
-3.27917 2.92394 -0.08468 -3.27521 2.67538 -0.07949 -3.27521 2.97389 -0.07949 
-3.26976 2.47006 0.00796 -3.26913 2.62605 -0.07306 -3.26913 3.02322 -0.07306 
-3.26631 2.37255 0.08785 -3.26149 2.57794 -0.06488 -3.26149 3.07132 -0.06488 
-3.25573 2.42002 0.02427 -3.25267 2.52573 -0.05181 -3.25267 3.12354 -0.05181 
-3.25151 2.82463 -0.12825 -3.25087 2.77533 -0.12711 -3.25087 2.87394 -0.12711 
-3.24924 2.32866 0.10618 -3.24836 2.72615 -0.12443 -3.24836 2.92312 -0.12443 
-3.24447 2.67624 -0.11938 -3.24447 2.97302 -0.11938 -3.24144 2.47411 -0.03705 
-3.24144 3.17515 -0.03705 -3.24104 2.37502 0.04096 -3.23864 2.62672 -0.11275 
-3.23864 3.02255 -0.11275 -3.23107 2.57864 -0.1047 -3.23107 3.07062 -0.1047 
-3.22784 2.42381 -0.02095 -3.22784 3.22545 -0.02095 -3.22442 2.33116 0.05883 
-3.22168 2.53116 -0.09516 -3.22168 3.1181 -0.09516 -3.21945 2.82463 -0.16542 
-3.21864 2.77551 -0.16452 -3.21864 2.87376 -0.16452 -3.21618 2.72626 -0.16181 
-3.21618 2.923 -0.16181 -3.21304 2.37918 -0.00574 -3.21304 3.27009 -0.00574 
-3.21194 2.67749 -0.15749 -3.21194 2.97177 -0.15749 -3.21085 2.47943 -0.0808 
-3.21085 3.16983 -0.0808 -3.20624 2.62788 -0.15089 -3.20624 3.02138 -0.15089 
-3.20593 2.28855 0.07782 -3.1986 2.57996 -0.14316 -3.1986 3.06931 -0.14316 
-3.19783 2.42874 -0.06467 -3.19783 3.22053 -0.06467 -3.19684 2.335 0.01193 
-3.18932 2.53238 -0.13365 -3.18932 3.11688 -0.13365 -3.18561 2.24728 0.09789 
-3.18561 2.82463 -0.20097 -3.18476 2.77556 -0.20011 -3.18476 2.8737 -0.20011 
-3.18334 2.38398 -0.04976 -3.18334 3.26529 -0.04976 -3.1822 2.72661 -0.19756 
-3.1822 2.92265 -0.19756 -3.17869 2.29181 0.03091 -3.17837 2.48576 -0.12263 
-3.17837 3.1635 -0.12263 -3.17795 2.6779 -0.19331 -3.17795 2.97136 -0.19331 
-3.17202 2.62954 -0.18738 -3.17202 3.01972 -0.18738 -3.16712 2.34029 -0.0335 
-3.16712 3.30897 -0.0335 -3.16578 2.43479 -0.10678 -3.16578 3.21447 -0.10678 
-3.16442 2.58165 -0.17977 -3.16442 3.06761 -0.17977 -3.15873 2.2502 0.05082 
-3.15516 2.53435 -0.17052 -3.15516 3.11492 -0.17052 -3.15374 2.18879 0.13231 
-3.15146 2.39003 -0.09239 -3.15146 3.25924 -0.09239 -3.15006 2.82463 -0.23481 
-3.14935 2.29688 -0.01486 -3.14935 3.35238 -0.01486 -3.14916 2.77551 -0.23399 
-3.14916 2.87376 -0.23399 -3.14645 2.72626 -0.23153 -3.14645 2.923 -0.23153 
-3.14427 2.48774 -0.15963 -3.14427 3.16152 -0.15963 -3.14214 2.67749 -0.2273 
-3.14214 2.97177 -0.2273 -3.13785 2.21076 0.07207 -3.13556 2.34608 -0.07632 
-3.13556 3.30319 -0.07632 -3.13553 2.62788 -0.2216 -3.13553 3.02138 -0.2216 
-3.13178 2.44195 -0.14714 -3.13178 3.20732 -0.14714 -3.12986 2.25482 0.0051 
-3.12986 3.39445 0.0051 -3.1278 2.57996 -0.21395 -3.1278 3.06931 -0.21395 
-3.11829 2.53238 -0.20468 -3.11829 3.11688 -0.20468 -3.11819 2.30353 -0.05889 
-3.11819 3.34573 -0.05889 -3.11772 2.39708 -0.13308 -3.11772 3.25219 -0.13308 
-3.11289 2.82463 -0.26687 -3.11175 2.77533 -0.26623 -3.11175 2.87394 -0.26623 
-3.10933 2.2151 0.02601 -3.10933 3.43417 0.02601 -3.10907 2.72615 -0.26371 
-3.10907 2.92312 -0.26371 -3.10727 2.48576 -0.19373 -3.10727 3.1635 -0.19373 
-3.10403 2.1539 0.10759 -3.10402 2.67624 -0.25982 -3.10402 2.97302 -0.25982 
-3.10211 2.35324 -0.11747 -3.10211 3.29603 -0.11747 -3.09906 2.26111 -0.03915 
-3.09906 3.38815 -0.03915 -3.09739 2.62672 -0.254 -3.09739 3.02255 -0.254 
-3.09142 2.43479 -0.18114 -3.09142 3.21447 -0.18114 -3.08934 2.57864 -0.24643 
-3.08934 3.07062 -0.24643 -3.08726 2.17686 0.0481 -3.08726 3.4724 0.0481 
-3.08501 2.31053 -0.10036 -3.08501 3.33873 -0.10036 -3.0798 2.53116 -0.23703 
-3.0798 3.1181 -0.23703 -3.07877 2.22123 -0.01881 -3.07877 3.42804 -0.01881 
-3.07704 2.39003 -0.16682 -3.07704 3.25924 -0.16682 -3.0742 2.82463 -0.29707 
-3.07299 2.77527 -0.29644 -3.07299 2.87399 -0.29644 -3.06932 2.72532 -0.29453 
-3.06932 2.92394 -0.29453 -3.06644 2.26906 -0.0818 -3.06644 3.3802 -0.0818 
-3.06627 2.1005 0.14535 -3.06544 2.47943 -0.22621 -3.06544 3.16983 -0.22621 
-3.06414 2.67538 -0.29057 -3.06414 2.97389 -0.29057 -3.06096 2.34608 -0.15092 
-3.06096 3.30319 -0.15092 -3.0577 2.62605 -0.28449 -3.0577 3.02322 -0.28449 
-3.05704 2.1826 0.00307 -3.05704 3.46667 0.00307 -3.05121 2.12158 0.08458 
-3.04952 2.57794 -0.27685 -3.04952 3.07132 -0.27685 -3.04931 2.42874 -0.21319 
-3.04931 3.22053 -0.21319 -3.04645 2.22893 -0.06181 -3.04645 3.42033 -0.06181 
-3.04353 2.30353 -0.13354 -3.04353 3.34573 -0.13354 -3.03646 2.52573 -0.26803 
-3.03646 3.12354 -0.26803 -3.0344 2.38398 -0.1987 -3.0344 3.26529 -0.1987 
-3.03407 2.14574 0.02609 -3.03407 2.82463 -0.32533 -3.03176 2.77463 -0.32536 
-3.03176 2.87463 -0.32536 -3.02807 2.72475 -0.32332 -3.02807 2.92451 -0.32332 
-3.0251 2.19024 -0.04046 -3.0251 3.45903 -0.04046 -3.02379 2.26111 -0.11442 
-3.02379 3.38815 -0.11442 -3.02299 2.67513 -0.31919 -3.02299 2.97414 -0.31919 
-3.02169 2.47411 -0.2568 -3.02169 3.17515 -0.2568 -3.01814 2.34029 -0.18248 
-3.01814 3.30897 -0.18248 -3.01656 2.62588 -0.313 -3.01656 3.02339 -0.313 
-3.0119 2.07029 0.12346 -3.00559 2.42381 -0.2432 -3.00559 3.22545 -0.2432 
-3.00481 2.57314 -0.30611 -3.00481 3.07613 -0.30611 -3.00345 2.22123 -0.09413 
-3.00345 3.42804 -0.09413 -3.00243 2.15307 -0.01779 -2.99951 2.29688 -0.1647 
-2.99951 3.35238 -0.1647 -2.99631 2.09234 0.06385 -2.9926 2.82463 -0.35159 
-2.99151 2.52115 -0.2968 -2.99151 3.12812 -0.2968 -2.99038 2.37918 -0.2284 
-2.99038 3.27009 -0.2284 -2.99019 2.77457 -0.35157 -2.99019 2.87469 -0.35157 
-2.99019 2.87469 1.36385 -2.98626 2.72441 -0.34951 -2.98626 2.92485 -0.34951 
-2.98626 2.92485 1.36179 -2.98157 2.1826 -0.0724 -2.98157 3.46667 -0.0724 
-2.98107 2.67474 -0.3453 -2.98107 2.97452 -0.3453 -2.97954 2.25482 -0.14522 
-2.97954 3.39445 -0.14522 -2.9785 2.11753 0.00614 -2.97668 2.47006 -0.28512 
-2.97668 3.17921 -0.28512 -2.97271 2.335 -0.2122 -2.97271 3.31426 -0.2122 
-2.97022 2.05982 0.08989 -2.96995 2.62245 -0.34097 -2.96995 3.02682 -0.34097 
-2.96037 2.42002 -0.27109 -2.96037 3.22925 -0.27109 -2.95863 2.2151 -0.12469 
-2.95863 3.43417 -0.12469 -2.95855 2.14574 -0.04943 -2.95786 2.56976 -0.33366 
-2.95786 3.0795 -0.33366 -2.95373 2.29181 -0.19405 -2.95373 3.35745 -0.19405 
-2.95336 2.08368 0.03128 -2.9499 2.82463 -0.37578 -2.9499 2.82463 1.38806 
-2.94715 2.77441 -0.37581 -2.94715 2.87485 -0.37581 -2.94715 2.87485 1.38809 
-2.94404 2.51757 -0.32391 -2.94404 3.13169 -0.32391 -2.94368 2.37502 -0.25639 
-2.94368 3.27424 -0.25639 -2.94322 2.72431 -0.37361 -2.94322 2.92495 -0.37361 
-2.94322 2.92495 1.3859 -2.93654 2.17686 -0.10262 -2.93654 3.4724 -0.10262 
-2.93382 2.2502 -0.17409 -2.93382 3.39906 -0.17409 -2.9332 2.67174 -0.37128 
-2.9332 2.97752 -0.37128 -2.9332 2.97752 1.38356 -2.92886 2.46661 -0.31178 
-2.92886 3.18266 -0.31178 -2.92581 2.33116 -0.23978 -2.92581 3.3181 -0.23978 
-2.92188 2.61961 -0.36643 -2.92188 3.02965 -0.36643 -2.92188 3.02965 1.37871 
-2.92079 2.09234 -0.01167 -2.91379 2.41737 -0.29677 -2.91379 3.23189 -0.29677 
-2.91257 2.21076 -0.1532 -2.91257 3.43851 -0.1532 -2.90917 2.56688 -0.35878 
-2.90917 3.08238 -0.35878 -2.90917 3.08238 1.37106 -2.90682 2.28855 -0.22129 
-2.90682 3.36072 -0.22129 -2.90606 2.82463 -0.39785 -2.90606 2.82463 1.41013 
-2.9032 2.77435 -0.3978 -2.9032 2.77435 1.41008 -2.9032 2.87491 -0.3978 
-2.9032 2.87491 1.41008 -2.90006 2.12158 -0.06657 -2.89679 2.37255 -0.28167 
-2.89679 3.27671 -0.28167 -2.89517 2.51492 -0.34853 -2.89517 3.13434 -0.34853 
-2.89475 2.05982 0.01442 -2.89405 2.72181 -0.3976 -2.89405 2.92745 -0.3976 
-2.89405 2.92745 1.40988 -2.88675 2.24728 -0.20097 -2.88675 3.40198 -0.20097 
-2.88371 2.66925 -0.39478 -2.88371 2.98002 -0.39478 -2.88371 2.98002 1.40706 
-2.88115 2.46489 -0.33556 -2.88115 3.18438 -0.33556 -2.87846 2.32866 -0.2646 
-2.87846 3.3206 -0.2646 -2.87705 2.1539 -0.11939 -2.8725 2.61739 -0.3893 
-2.8725 3.03187 -0.3893 -2.8725 3.03187 1.40158 -2.86597 2.41588 -0.32017 
-2.86597 3.23338 -0.32017 -2.86118 2.07029 -0.02726 -2.86118 2.82463 -0.41774 
-2.86118 2.82463 1.43002 -2.85948 2.56473 -0.38116 -2.85948 3.08454 -0.38116 
-2.85948 3.08454 1.39344 -2.85917 2.28628 -0.2457 -2.85917 3.36299 -0.2457 
-2.85294 2.77205 -0.41962 -2.85294 2.77205 1.4319 -2.85294 2.87722 -0.41962 
-2.85294 2.87722 1.4319 -2.85234 2.18879 -0.1691 -2.85234 3.46048 -0.1691 
-2.84844 2.37115 -0.30472 -2.84844 3.27811 -0.30472 -2.84629 2.51418 -0.37041 
-2.84629 3.13509 -0.37041 -2.84629 3.13509 1.38269 -2.84363 2.71961 -0.41887 
-2.84363 2.71961 1.43115 -2.84363 2.92965 -0.41887 -2.84363 2.92965 1.43115 
-2.83929 2.1005 -0.08162 -2.83329 2.66748 -0.4155 -2.83329 2.66748 1.42778 
-2.83329 2.98179 -0.4155 -2.83329 2.98179 1.42778 -2.83202 2.46423 -0.35707 
-2.83202 3.18503 -0.35707 -2.83202 3.18503 1.36935 -2.82997 2.32758 -0.28721 
-2.82997 3.32168 -0.28721 -2.82444 2.22757 -0.21763 -2.82444 3.42169 -0.21763 
-2.82195 2.61579 -0.40952 -2.82195 3.03348 -0.40952 -2.82195 3.03348 1.4218 
-2.81705 2.41555 -0.34123 -2.81705 3.23371 -0.34123 -2.81705 3.23371 1.35351 
-2.81582 2.13386 -0.13343 -2.81539 2.82463 -0.4354 -2.81539 2.82463 1.44769 
-2.80962 2.56469 -0.40093 -2.80962 3.08458 -0.40093 -2.80962 3.08458 1.41322 
-2.80693 2.77201 -0.43692 -2.80693 2.77201 1.4492 -2.80693 2.87726 -0.43692 
-2.80693 2.87726 1.4492 -2.79994 2.05147 -0.04057 -2.79926 2.37101 -0.32533 
-2.79926 3.27825 -0.32533 -2.79926 3.27825 1.33761 -2.79728 2.71932 -0.43582 
-2.79728 2.71932 1.4481 -2.79728 2.92994 -0.43582 -2.79728 2.92994 1.4481 
-2.79636 2.51433 -0.38978 -2.79636 3.13494 -0.38978 -2.79636 3.13494 1.40206 
-2.79613 2.26757 -0.26119 -2.79613 3.3817 -0.26119 -2.78891 2.17071 -0.18381 
-2.78672 2.66719 -0.43205 -2.78672 2.66719 1.44434 -2.78672 2.98207 -0.43205 
-2.78672 2.98207 1.44434 -2.7822 2.46484 -0.37608 -2.7822 3.18442 -0.37608 
-2.7822 3.18442 1.38837 -2.77741 2.08283 -0.09417 -2.77444 2.61437 -0.42564 
-2.77444 2.61437 1.43792 -2.77444 3.03489 -0.42564 -2.77444 3.03489 1.43792 
-2.76878 2.82463 -0.4508 -2.76878 2.82463 1.46308 -2.76718 2.41638 -0.35988 
-2.76718 3.23288 -0.35988 -2.76718 3.23288 1.37217 -2.76594 2.31012 -0.30173 
-2.76594 3.33914 -0.30173 -2.76594 3.33914 1.31401 -2.76188 2.56334 -0.41658 
-2.76188 2.56334 1.42887 -2.76188 3.08592 -0.41658 -2.76188 3.08592 1.42887 
-2.76056 2.21058 -0.231 -2.76056 3.43869 -0.231 -2.76056 3.43869 1.24328 
-2.75987 2.77188 -0.45201 -2.75987 2.77188 1.46429 -2.75987 2.87738 -0.45201 
-2.75987 2.87738 1.46429 -2.75112 2.11727 -0.14602 -2.75015 2.71928 -0.45047 
-2.75015 2.71928 1.46275 -2.75015 2.92998 -0.45047 -2.75015 2.92998 1.46275 
-2.74825 2.51285 -0.40492 -2.74825 3.13641 -0.40492 -2.74825 3.13641 1.4172 
-2.73855 2.66615 -0.44636 -2.73855 2.66615 1.45864 -2.73855 2.98312 -0.44636 
-2.73855 2.98312 1.45864 -2.73457 2.35445 -0.33847 -2.73457 3.29481 -0.33847 
-2.73457 3.29481 1.35075 -2.73386 2.4635 -0.39073 -2.73386 3.18576 -0.39073 
-2.73386 3.18576 1.40301 -2.73113 2.25156 -0.27346 -2.73113 3.3977 -0.27346 
-2.73113 3.3977 1.28574 -2.72618 2.61348 -0.43941 -2.72618 2.61348 1.45169 
-2.72618 3.03578 -0.43941 -2.72618 3.03578 1.45169 -2.72356 2.15536 -0.1953 
-2.72356 3.49391 1.20758 -2.72148 2.82463 -0.46389 -2.72148 2.82463 1.47617 
-2.71315 2.56245 -0.42992 -2.71315 2.56245 1.4422 -2.71315 3.08681 -0.42992 
-2.71315 3.08681 1.4422 -2.71238 2.77184 -0.46469 -2.71238 2.77184 1.47697 
-2.71238 2.87742 -0.46469 -2.71238 2.87742 1.47697 -2.71177 2.06823 -0.10496 
-2.70125 2.71868 -0.46296 -2.70125 2.71868 1.47524 -2.70125 2.93058 -0.46296 
-2.70125 2.93058 1.47524 -2.70059 2.29504 -0.31252 -2.70059 3.35422 -0.31252 
-2.70059 3.35422 1.3248 -2.69944 2.51217 -0.41774 -2.69944 2.51217 1.43002 
-2.69944 3.13709 -0.41774 -2.69944 3.13709 1.43002 -2.69637 2.40847 -0.37666 
-2.69637 3.24079 -0.37666 -2.69637 3.24079 1.38895 -2.6954 2.19637 -0.24102 
-2.6954 3.45289 -0.24102 -2.6954 3.45289 1.2533 -2.68945 2.66556 -0.45833 
-2.68945 2.66556 1.47061 -2.68945 2.9837 -0.45833 -2.68945 2.9837 1.47061 
-2.68517 2.10395 -0.1556 -2.67731 2.61313 -0.4508 -2.67731 2.61313 1.46309 
-2.67731 3.03614 -0.4508 -2.67731 3.03614 1.46309 -2.67359 2.82463 -0.47464 
-2.67359 2.82463 1.48693 -2.66542 2.23846 -0.28219 -2.66542 3.4108 -0.28219 
-2.66542 3.4108 1.29447 -2.66408 2.56218 -0.44079 -2.66408 2.56218 1.45307 
-2.66408 3.08709 -0.44079 -2.66408 3.08709 1.45307 -2.66303 2.34753 -0.35312 
-2.66303 3.30173 -0.35312 -2.66303 3.30173 1.3654 -2.66296 2.77141 -0.47526 
-2.66296 2.77141 1.48754 -2.66296 2.87785 -0.47526 -2.66296 2.87785 1.48754 
-2.66234 2.45663 -0.40533 -2.66234 2.45663 1.41761 -2.66234 3.19263 -0.40533 
-2.66234 3.19263 1.41761 -2.65762 2.14294 -0.20323 -2.65762 3.50633 1.21551 
-2.65178 2.71834 -0.47298 -2.65178 2.71834 1.48526 -2.65178 2.93092 -0.47298 
-2.65178 2.93092 1.48526 -2.64755 2.05745 -0.11261 -2.64009 2.66559 -0.46782 
-2.64009 2.66559 1.4801 -2.64009 2.98367 -0.46782 -2.64009 2.98367 1.4801 
-2.62926 2.18503 -0.24764 -2.62926 3.46423 1.25992 -2.62808 2.28879 -0.32482 
-2.62808 2.28879 1.33711 -2.62808 3.36047 -0.32482 -2.62808 3.36047 1.33711 
-2.62793 2.61331 -0.45978 -2.62793 2.61331 1.47207 -2.62793 3.03596 -0.45978 
-2.62793 3.03596 1.47207 -2.62707 2.50665 -0.43024 -2.62707 2.50665 1.44252 
-2.62707 3.14262 -0.43024 -2.62707 3.14262 1.44252 -2.62523 2.82463 -0.48304 
-2.62523 2.82463 1.49532 -2.6244 2.40279 -0.38871 -2.6244 2.40279 1.401 
-2.6244 3.24647 -0.38871 -2.6244 3.24647 1.401 -2.62024 2.09474 -0.16256 
-2.61444 2.77137 -0.48314 -2.61444 2.77137 1.49543 -2.61444 2.87789 -0.48314 
-2.61444 2.87789 1.49543 -2.60297 2.71807 -0.48034 -2.60297 2.71807 1.49263 
-2.60297 2.93119 -0.48034 -2.60297 2.93119 1.49263 -2.59233 2.23356 -0.2924 
-2.59233 2.23356 1.30469 -2.59233 3.41571 -0.2924 -2.59233 3.41571 1.30469 
-2.59228 2.13502 -0.20905 -2.59228 3.51424 1.22133 -2.59117 2.55747 -0.4509 
-2.59117 2.55747 1.46318 -2.59117 3.0918 -0.4509 -2.59117 3.0918 1.46318 
-2.59114 2.66534 -0.47464 -2.59114 2.66534 1.48693 -2.59114 2.98392 -0.47464 
-2.59114 2.98392 1.48693 -2.58988 2.34282 -0.36303 -2.58988 2.34282 1.37531 
-2.58988 3.30645 -0.36303 -2.58988 3.30645 1.37531 -2.58939 2.45201 -0.41519 
-2.58939 2.45201 1.42747 -2.58939 3.19726 -0.41519 -2.58939 3.19726 1.42747 
-2.57652 2.82463 -0.48904 -2.57652 2.82463 1.50133 -2.56532 2.77127 -0.48865 
-2.56532 2.77127 1.50093 -2.56532 2.878 -0.48865 -2.56532 2.878 1.50093 
-2.55475 2.28547 -0.3326 -2.55475 2.28547 1.34488 -2.55475 3.3638 -0.3326 
-2.55475 3.3638 1.34488 -2.55469 2.08871 -0.16662 -2.55409 2.17949 -0.25417 
-2.55409 2.17949 1.26645 -2.55409 3.46978 1.26645 -2.5539 2.50285 -0.43766 
-2.5539 2.50285 1.44995 -2.5539 3.14642 -0.43766 -2.5539 3.14642 1.44995 
-2.55386 2.71806 -0.4853 -2.55386 2.71806 1.49759 -2.55386 2.93121 -0.4853 
-2.55386 2.93121 1.49759 -2.55343 2.61151 -0.46801 -2.55343 2.61151 1.48029 
-2.55343 3.03776 -0.46801 -2.55343 3.03776 1.48029 -2.55165 2.39937 -0.39597 
-2.55165 2.39937 1.40825 -2.55165 3.24989 -0.39597 -2.55165 3.24989 1.40825 
-2.52757 2.82463 -0.49265 -2.52757 2.82463 1.50494 -2.51674 2.22982 -0.29681 
-2.51674 2.22982 1.3091 -2.51674 3.41944 -0.29681 -2.51674 3.41944 1.3091 
-2.51673 2.34046 -0.368 -2.51673 2.34046 1.38028 -2.51673 3.3088 -0.368 
-2.51673 3.3088 1.38028 -2.5167 2.13128 -0.21345 -2.5167 3.51798 1.22573 
-2.51629 2.55626 -0.45643 -2.51629 2.55626 1.46871 -2.51629 3.09301 -0.45643 
-2.51629 3.09301 1.46871 -2.51629 2.44969 -0.42013 -2.51629 2.44969 1.43242 
-2.51629 3.19958 -0.42013 -2.51629 3.19958 1.43242 -2.51626 2.66413 -0.48017 
-2.51626 2.66413 1.49245 -2.51626 2.98513 -0.48017 -2.51626 2.98513 1.49245 
-2.51626 2.77123 -0.49172 -2.51626 2.77123 1.504 -2.51626 2.87803 -0.49172 
-2.51626 2.87803 1.504 -2.4785 2.08656 -0.16858 -2.4785 2.17764 -0.25635 
-2.4785 2.17764 1.26863 -2.4785 2.28389 -0.33505 -2.4785 2.28389 1.34733 
-2.4785 2.39823 -0.39839 -2.4785 2.39823 1.41068 -2.4785 2.50193 -0.44036 
-2.4785 2.50193 1.45264 -2.4785 2.61091 -0.47075 -2.4785 2.61091 1.48303 
-2.4785 2.71775 -0.48813 -2.4785 2.71775 1.50041 -2.4785 2.82463 -0.49386 
-2.4785 2.82463 1.50614 -2.4785 2.93151 -0.48813 -2.4785 2.93151 1.50041 
-2.4785 3.03836 -0.47075 -2.4785 3.03836 1.48303 -2.4785 3.14734 -0.44036 
-2.4785 3.14734 1.45264 -2.4785 3.25103 -0.39839 -2.4785 3.25103 1.41068 
-2.4785 3.36537 -0.33505 -2.4785 3.36537 1.34733 -2.4785 3.47163 1.26863 
-2.44074 2.77123 -0.49172 -2.44074 2.77123 1.504 -2.44074 2.87803 -0.49172 
-2.44074 2.87803 1.504 -2.44074 2.66413 -0.48017 -2.44074 2.66413 1.49245 
-2.44074 2.98513 -0.48017 -2.44074 2.98513 1.49245 -2.44071 2.44969 -0.42013 
-2.44071 2.44969 1.43242 -2.44071 3.19958 -0.42013 -2.44071 3.19958 1.43242 
-2.44071 2.55626 -0.45643 -2.44071 2.55626 1.46871 -2.44071 3.09301 -0.45643 
-2.44071 3.09301 1.46871 -2.4403 2.13128 -0.21345 -2.4403 3.51798 1.22573 
-2.44027 2.34046 -0.368 -2.44027 2.34046 1.38028 -2.44027 3.3088 -0.368 
-2.44027 3.3088 1.38028 -2.44026 2.22982 -0.29681 -2.44026 2.22982 1.3091 
-2.44026 3.41944 -0.29681 -2.44026 3.41944 1.3091 -2.42943 2.82463 -0.49265 
-2.42943 2.82463 1.50494 -2.40535 2.39937 -0.39597 -2.40535 2.39937 1.40825 
-2.40535 3.24989 -0.39597 -2.40535 3.24989 1.40825 -2.40357 2.61151 -0.46801 
-2.40357 2.61151 1.48029 -2.40357 3.03776 -0.46801 -2.40357 3.03776 1.48029 
-2.40314 2.71806 -0.4853 -2.40314 2.71806 1.49759 -2.40314 2.93121 -0.4853 
-2.40314 2.93121 1.49759 -2.4031 2.50285 -0.43766 -2.4031 2.50285 1.44995 
-2.4031 3.14642 -0.43766 -2.4031 3.14642 1.44995 -2.40291 2.17949 -0.25417 
-2.40291 2.17949 1.26645 -2.40291 3.46978 1.26645 -2.40231 2.08871 -0.16662 
-2.40225 2.28547 -0.3326 -2.40225 2.28547 1.34488 -2.40225 3.3638 -0.3326 
-2.40225 3.3638 1.34488 -2.39168 2.77127 -0.48865 -2.39168 2.77127 1.50093 
-2.39168 2.878 -0.48865 -2.39168 2.878 1.50093 -2.38048 2.82463 -0.48904 
-2.38048 2.82463 1.50133 -2.36761 2.45201 -0.41519 -2.36761 2.45201 1.42747 
-2.36761 3.19726 -0.41519 -2.36761 3.19726 1.42747 -2.36712 2.34282 -0.36303 
-2.36712 2.34282 1.37531 -2.36712 3.30645 -0.36303 -2.36712 3.30645 1.37531 
-2.36586 2.66534 -0.47464 -2.36586 2.66534 1.48693 -2.36586 2.98392 -0.47464 
-2.36586 2.98392 1.48693 -2.36583 2.55747 -0.4509 -2.36583 2.55747 1.46318 
-2.36583 3.0918 -0.4509 -2.36583 3.0918 1.46318 -2.36472 2.13502 -0.20905 
-2.36472 3.51424 1.22133 -2.36467 2.23356 -0.2924 -2.36467 2.23356 1.30469 
-2.36467 3.41571 -0.2924 -2.36467 3.41571 1.30469 -2.35403 2.71807 -0.48034 
-2.35403 2.71807 1.49263 -2.35403 2.93119 -0.48034 -2.35403 2.93119 1.49263 
-2.34256 2.77137 -0.48314 -2.34256 2.77137 1.49543 -2.34256 2.87789 -0.48314 
-2.34256 2.87789 1.49543 -2.33676 2.09474 -0.16256 -2.3326 2.40279 -0.38871 
-2.3326 2.40279 1.401 -2.3326 3.24647 -0.38871 -2.3326 3.24647 1.401 
-2.33177 2.82463 -0.48304 -2.33177 2.82463 1.49532 -2.32993 2.50665 -0.43024 
-2.32993 2.50665 1.44252 -2.32993 3.14262 -0.43024 -2.32993 3.14262 1.44252 
-2.32907 2.61331 -0.45978 -2.32907 2.61331 1.47207 -2.32907 3.03596 -0.45978 
-2.32907 3.03596 1.47207 -2.32892 2.28879 -0.32482 -2.32892 2.28879 1.33711 
-2.32892 3.36047 -0.32482 -2.32892 3.36047 1.33711 -2.32774 2.18503 -0.24764 
-2.32774 2.18503 1.25992 -2.32774 3.46423 1.25992 -2.31691 2.66559 -0.46782 
-2.31691 2.66559 1.4801 -2.31691 2.98367 -0.46782 -2.31691 2.98367 1.4801 
-2.30522 2.71834 -0.47298 -2.30522 2.71834 1.48526 -2.30522 2.93092 -0.47298 
-2.30522 2.93092 1.48526 -2.29938 2.14294 -0.20323 -2.29938 3.50633 1.21551 
-2.29466 2.45663 -0.40533 -2.29466 2.45663 1.41761 -2.29466 3.19263 -0.40533 
-2.29466 3.19263 1.41761 -2.29404 2.77141 -0.47526 -2.29404 2.77141 1.48754 
-2.29404 2.87785 -0.47526 -2.29404 2.87785 1.48754 -2.29397 2.34753 -0.35312 
-2.29397 2.34753 1.3654 -2.29397 3.30173 -0.35312 -2.29397 3.30173 1.3654 
-2.29292 2.56218 -0.44079 -2.29292 2.56218 1.45307 -2.29292 3.08709 -0.44079 
-2.29292 3.08709 1.45307 -2.29158 2.23846 -0.28219 -2.29158 2.23846 1.29447 
-2.29158 3.4108 -0.28219 -2.29158 3.4108 1.29447 -2.28341 2.82463 -0.47464 
-2.28341 2.82463 1.48693 -2.27969 2.61313 -0.4508 -2.27969 2.61313 1.46309 
-2.27969 3.03614 -0.4508 -2.27969 3.03614 1.46309 -2.27183 2.10395 -0.1556 
-2.26755 2.66556 -0.45833 -2.26755 2.66556 1.47061 -2.26755 2.9837 -0.45833 
-2.26755 2.9837 1.47061 -2.2616 2.19637 -0.24102 -2.2616 2.19637 1.2533 
-2.2616 3.45289 -0.24102 -2.2616 3.45289 1.2533 -2.26063 2.40847 -0.37666 
-2.26063 2.40847 1.38895 -2.26063 3.24079 -0.37666 -2.26063 3.24079 1.38895 
-2.25756 2.51217 -0.41774 -2.25756 2.51217 1.43002 -2.25756 3.13709 -0.41774 
-2.25756 3.13709 1.43002 -2.25641 2.29504 -0.31252 -2.25641 2.29504 1.3248 
-2.25641 3.35422 -0.31252 -2.25641 3.35422 1.3248 -2.25575 2.71868 -0.46296 
-2.25575 2.71868 1.47524 -2.25575 2.93058 -0.46296 -2.25575 2.93058 1.47524 
-2.24462 2.77184 -0.46469 -2.24462 2.77184 1.47697 -2.24462 2.87742 -0.46469 
-2.24462 2.87742 1.47697 -2.24385 2.56245 -0.42992 -2.24385 2.56245 1.4422 
-2.24385 3.08681 -0.42992 -2.24385 3.08681 1.4422 -2.23552 2.82463 -0.46389 
-2.23552 2.82463 1.47617 -2.23344 2.15536 -0.1953 -2.23344 3.49391 1.20758 
-2.23082 2.61348 -0.43941 -2.23082 2.61348 1.45169 -2.23082 3.03578 -0.43941 
-2.23082 3.03578 1.45169 -2.22587 2.25156 -0.27346 -2.22587 2.25156 1.28574 
-2.22587 3.3977 -0.27346 -2.22587 3.3977 1.28574 -2.22314 2.4635 -0.39073 
-2.22314 2.4635 1.40301 -2.22314 3.18576 -0.39073 -2.22314 3.18576 1.40301 
-2.22243 2.35445 -0.33847 -2.22243 2.35445 1.35075 -2.22243 3.29481 -0.33847 
-2.22243 3.29481 1.35075 -2.21845 2.66615 -0.44636 -2.21845 2.66615 1.45864 
-2.21845 2.98312 -0.44636 -2.21845 2.98312 1.45864 -2.20875 2.51285 -0.40492 
-2.20875 2.51285 1.4172 -2.20875 3.13641 -0.40492 -2.20875 3.13641 1.4172 
-2.20685 2.71928 -0.45047 -2.20685 2.71928 1.46275 -2.20685 2.92998 -0.45047 
-2.20685 2.92998 1.46275 -2.20588 2.11727 -0.14602 -2.19713 2.77188 -0.45201 
-2.19713 2.77188 1.46429 -2.19713 2.87738 -0.45201 -2.19713 2.87738 1.46429 
-2.19644 2.21058 -0.231 -2.19644 2.21058 1.24328 -2.19644 3.43869 -0.231 
-2.19644 3.43869 1.24328 -2.19512 2.56334 -0.41658 -2.19512 2.56334 1.42887 
-2.19512 3.08592 -0.41658 -2.19512 3.08592 1.42887 -2.19106 2.31012 -0.30173 
-2.19106 2.31012 1.31401 -2.19106 3.33914 -0.30173 -2.19106 3.33914 1.31401 
-2.18982 2.41638 -0.35988 -2.18982 2.41638 1.37217 -2.18982 3.23288 -0.35988 
-2.18982 3.23288 1.37217 -2.18822 2.82463 -0.4508 -2.18822 2.82463 1.46308 
-2.18256 2.61437 -0.42564 -2.18256 2.61437 1.43792 -2.18256 3.03489 -0.42564 
-2.18256 3.03489 1.43792 -2.17959 2.08283 -0.09417 -2.1748 2.46484 -0.37608 
-2.1748 2.46484 1.38837 -2.1748 3.18442 -0.37608 -2.1748 3.18442 1.38837 
-2.17028 2.66719 -0.43205 -2.17028 2.66719 1.44434 -2.17028 2.98207 -0.43205 
-2.17028 2.98207 1.44434 -2.16809 2.17071 -0.18381 -2.16809 3.47855 1.19609 
-2.16087 2.26757 -0.26119 -2.16087 2.26757 1.27347 -2.16087 3.3817 -0.26119 
-2.16087 3.3817 1.27347 -2.16064 2.51433 -0.38978 -2.16064 2.51433 1.40206 
-2.16064 3.13494 -0.38978 -2.16064 3.13494 1.40206 -2.15972 2.71932 -0.43582 
-2.15972 2.71932 1.4481 -2.15972 2.92994 -0.43582 -2.15972 2.92994 1.4481 
-2.15774 2.37101 -0.32533 -2.15774 2.37101 1.33761 -2.15774 3.27825 -0.32533 
-2.15774 3.27825 1.33761 -2.15007 2.77201 -0.43692 -2.15007 2.77201 1.4492 
-2.15007 2.87726 -0.43692 -2.15007 2.87726 1.4492 -2.14738 2.56469 -0.40093 
-2.14738 2.56469 1.41322 -2.14738 3.08458 -0.40093 -2.14738 3.08458 1.41322 
-2.14161 2.82463 -0.4354 -2.14161 2.82463 1.44769 -2.13995 2.41555 -0.34123 
-2.13995 2.41555 1.35351 -2.13995 3.23371 -0.34123 -2.13995 3.23371 1.35351 
-2.13505 2.61579 -0.40952 -2.13505 2.61579 1.4218 -2.13505 3.03348 -0.40952 
-2.13505 3.03348 1.4218 -2.13256 2.22757 -0.21763 -2.13256 2.22757 1.22991 
-2.13256 3.42169 1.22991 -2.12703 2.32758 -0.28721 -2.12703 2.32758 1.29949 
-2.12703 3.32168 -0.28721 -2.12703 3.32168 1.29949 -2.12498 2.46423 -0.35707 
-2.12498 2.46423 1.36935 -2.12498 3.18503 -0.35707 -2.12498 3.18503 1.36935 
-2.12371 2.66748 -0.4155 -2.12371 2.66748 1.42778 -2.12371 2.98179 -0.4155 
-2.12371 2.98179 1.42778 -2.11337 2.71961 -0.41887 -2.11337 2.71961 1.43115 
-2.11337 2.92965 -0.41887 -2.11337 2.92965 1.43115 -2.11071 2.51418 -0.37041 
-2.11071 2.51418 1.38269 -2.11071 3.13509 -0.37041 -2.11071 3.13509 1.38269 
-2.10856 2.37115 -0.30472 -2.10856 2.37115 1.31701 -2.10856 3.27811 -0.30472 
-2.10856 3.27811 1.31701 -2.10466 2.18879 1.18138 -2.10466 3.46048 1.18138 
-2.10406 2.77205 -0.41962 -2.10406 2.77205 1.4319 -2.10406 2.87722 -0.41962 
-2.10406 2.87722 1.4319 -2.09783 2.28628 -0.2457 -2.09783 2.28628 1.25798 
-2.09783 3.36299 1.25798 -2.09752 2.56473 -0.38116 -2.09752 2.56473 1.39344 
-2.09752 3.08454 -0.38116 -2.09752 3.08454 1.39344 -2.09582 2.82463 -0.41774 
-2.09582 2.82463 1.43002 -2.09103 2.41588 -0.32017 -2.09103 2.41588 1.33245 
-2.09103 3.23338 -0.32017 -2.09103 3.23338 1.33245 -2.0845 2.61739 -0.3893 
-2.0845 2.61739 1.40158 -2.0845 3.03187 -0.3893 -2.0845 3.03187 1.40158 
-2.07995 3.49536 1.13167 -2.07854 2.32866 -0.2646 -2.07854 2.32866 1.27688 
-2.07854 3.3206 1.27688 -2.07585 2.46489 -0.33556 -2.07585 2.46489 1.34784 
-2.07585 3.18438 -0.33556 -2.07585 3.18438 1.34784 -2.07329 2.66925 -0.39478 
-2.07329 2.66925 1.40706 -2.07329 2.98002 -0.39478 -2.07329 2.98002 1.40706 
-2.07025 2.24728 1.21325 -2.07025 3.40198 1.21325 -2.06295 2.72181 -0.3976 
-2.06295 2.72181 1.40988 -2.06295 2.92745 -0.3976 -2.06295 2.92745 1.40988 
-2.06183 2.51492 -0.34853 -2.06183 2.51492 1.36081 -2.06183 3.13434 -0.34853 
-2.06183 3.13434 1.36081 -2.06021 2.37255 -0.28167 -2.06021 2.37255 1.29396 
-2.06021 3.27671 1.29396 -2.0538 2.77435 -0.3978 -2.0538 2.77435 1.41008 
-2.0538 2.87491 -0.3978 -2.0538 2.87491 1.41008 -2.05094 2.82463 -0.39785 
-2.05094 2.82463 1.41013 -2.05018 2.28855 1.23357 -2.05018 3.36072 1.23357 
-2.04783 2.56688 -0.35878 -2.04783 2.56688 1.37106 -2.04783 3.08238 -0.35878 
-2.04783 3.08238 1.37106 -2.04443 2.21076 1.16549 -2.04443 3.43851 1.16549 
-2.04321 2.41737 -0.29677 -2.04321 2.41737 1.30905 -2.04321 3.23189 1.30905 
-2.03512 2.61961 -0.36643 -2.03512 2.61961 1.37871 -2.03512 3.02965 -0.36643 
-2.03512 3.02965 1.37871 -2.03119 2.33116 1.25206 -2.03119 3.3181 1.25206 
-2.02814 2.46661 -0.31178 -2.02814 2.46661 1.32406 -2.02814 3.18266 -0.31178 
-2.02814 3.18266 1.32406 -2.0238 2.67174 -0.37128 -2.0238 2.67174 1.38356 
-2.0238 2.97752 -0.37128 -2.0238 2.97752 1.38356 -2.02318 2.2502 1.18638 
-2.02318 3.39906 1.18638 -2.02046 3.4724 1.1149 -2.01378 2.72431 -0.37361 
-2.01378 2.72431 1.3859 -2.01378 2.92495 -0.37361 -2.01378 2.92495 1.3859 
-2.01332 2.37502 1.26868 -2.01332 3.27424 1.26868 -2.01296 2.51757 -0.32391 
-2.01296 2.51757 1.33619 -2.01296 3.13169 -0.32391 -2.01296 3.13169 1.33619 
-2.00985 2.77441 -0.37581 -2.00985 2.77441 1.38809 -2.00985 2.87485 -0.37581 
-2.00985 2.87485 1.38809 -2.0071 2.82463 -0.37578 -2.0071 2.82463 1.38806 
-2.00327 2.29181 1.20633 -2.00327 3.35745 1.20633 -1.99914 2.56976 -0.33366 
-1.99914 2.56976 1.34594 -1.99914 3.0795 -0.33366 -1.99914 3.0795 1.34594 
-1.99845 3.50352 1.06171 -1.99837 2.2151 1.13697 -1.99837 3.43417 1.13697 
-1.99663 2.42002 1.28337 -1.99663 3.22925 1.28337 -1.98705 2.62245 -0.34097 
-1.98705 2.62245 1.35325 -1.98705 3.02682 -0.34097 -1.98705 3.02682 1.35325 
-1.98429 2.335 1.22448 -1.98429 3.31426 1.22448 -1.98032 2.47006 1.2974 
-1.98032 3.17921 1.2974 -1.97746 2.25482 1.1575 -1.97746 3.39445 1.1575 
-1.97593 2.67474 -0.3453 -1.97593 2.67474 1.35759 -1.97593 2.97452 -0.3453 
-1.97593 2.97452 1.35759 -1.97543 3.46667 1.08468 -1.97074 2.72441 -0.34951 
-1.97074 2.72441 1.36179 -1.97074 2.92485 -0.34951 -1.97074 2.92485 1.36179 
-1.96681 2.77457 -0.35157 -1.96681 2.77457 1.36385 -1.96681 2.87469 -0.35157 
-1.96681 2.87469 1.36385 -1.96662 2.37918 1.24068 -1.96662 3.27009 1.24068 
-1.96549 2.52115 1.30909 -1.96549 3.12812 1.30909 -1.9644 2.82463 -0.35159 
-1.9644 2.82463 1.36387 -1.95749 2.29688 1.17699 -1.95749 3.35238 1.17699 
-1.95457 3.49619 1.03007 -1.95355 2.22123 1.10641 -1.95355 3.42804 1.10641 
-1.95219 2.57314 -0.30611 -1.95219 2.57314 1.31839 -1.95219 3.07613 1.31839 
-1.95141 2.42381 1.25548 -1.95141 3.22545 1.25548 -1.94044 2.62588 -0.313 
-1.94044 2.62588 1.32528 -1.94044 3.02339 -0.313 -1.94044 3.02339 1.32528 
-1.93886 2.34029 1.19476 -1.93886 3.30897 1.19476 -1.93531 2.47411 1.26908 
-1.93531 3.17515 1.26908 -1.93401 2.67513 -0.31919 -1.93401 2.67513 1.33147 
-1.93401 2.97414 -0.31919 -1.93401 2.97414 1.33147 -1.93321 2.26111 1.1267 
-1.93321 3.38815 1.1267 -1.9319 2.19024 1.05274 -1.9319 3.45903 1.05274 
-1.92893 2.72475 -0.32332 -1.92893 2.72475 1.3356 -1.92893 2.92451 -0.32332 
-1.92893 2.92451 1.3356 -1.92524 2.77463 -0.32536 -1.92524 2.77463 1.33765 
-1.92524 2.87463 -0.32536 -1.92524 2.87463 1.33765 -1.92293 2.82463 -0.32533 
-1.92293 2.82463 1.33761 -1.9226 2.38398 1.21098 -1.9226 3.26529 1.21098 
-1.92054 2.52573 1.28031 -1.92054 3.12354 1.28031 -1.91347 2.30353 1.14583 
-1.91347 3.34573 1.14583 -1.91055 2.22893 1.07409 -1.91055 3.42033 1.07409 
-1.90769 2.42874 1.22547 -1.90769 3.22053 1.22547 -1.90748 2.57794 1.28914 
-1.90748 3.07132 1.28914 -1.89996 2.1826 1.00921 -1.89996 3.46667 1.00921 
-1.8993 2.62605 1.29677 -1.8993 3.02322 1.29677 -1.89604 2.34608 1.1632 
-1.89604 3.30319 1.1632 -1.89286 2.67538 -0.29057 -1.89286 2.67538 1.30286 
-1.89286 2.97389 -0.29057 -1.89286 2.97389 1.30286 -1.89156 2.47943 1.23849 
-1.89156 3.16983 1.23849 -1.89056 2.26906 1.09408 -1.89056 3.3802 1.09408 
-1.88768 2.72532 -0.29453 -1.88768 2.72532 1.30681 -1.88768 2.92394 -0.29453 
-1.88768 2.92394 1.30681 -1.88401 2.77527 -0.29644 -1.88401 2.77527 1.30872 
-1.88401 2.87399 -0.29644 -1.88401 2.87399 1.30872 -1.8828 2.82463 -0.29707 
-1.8828 2.82463 1.30935 -1.87996 2.39003 1.1791 -1.87996 3.25924 1.1791 
-1.87823 2.22123 1.03109 -1.87823 3.42804 1.03109 -1.8772 2.53116 1.24932 
-1.8772 3.1181 1.24932 -1.87199 2.31053 1.11265 -1.87199 3.33873 1.11265 
-1.86766 2.57864 1.25871 -1.86766 3.07062 1.25871 -1.86558 2.43479 1.19342 
-1.86558 3.21447 1.19342 -1.85961 2.62672 1.26628 -1.85961 3.02255 1.26628 
-1.85794 2.26111 1.05143 -1.85794 3.38815 1.05143 -1.85489 2.35324 1.12975 
-1.85489 3.29603 1.12975 -1.85298 2.67624 1.27211 -1.85298 2.97302 1.27211 
-1.84973 2.48576 1.20601 -1.84973 3.1635 1.20601 -1.84793 2.72615 1.276 
-1.84793 2.92312 1.276 -1.84525 2.77533 -0.26623 -1.84525 2.77533 1.27851 
-1.84525 2.87394 -0.26623 -1.84525 2.87394 1.27851 -1.84411 2.82463 -0.26687 
-1.84411 2.82463 1.27915 -1.83928 2.39708 1.14536 -1.83928 3.25219 1.14536 
-1.83881 2.30353 1.07117 -1.83881 3.34573 1.07117 -1.83871 2.53238 1.21696 
-1.83871 3.11688 1.21696 -1.8292 2.57996 1.22624 -1.8292 3.06931 1.22624 
-1.82522 2.44195 1.15942 -1.82522 3.20732 1.15942 -1.82147 2.62788 1.23388 
-1.82147 3.02138 1.23388 -1.82144 2.34608 1.0886 -1.82144 3.30319 1.0886 
-1.81487 2.67749 1.23958 -1.81487 2.97177 1.23958 -1.81273 2.48774 1.17191 
-1.81273 3.16152 1.17191 -1.81055 2.72626 1.24382 -1.81055 2.923 1.24382 
-1.80784 2.77551 1.24628 -1.80784 2.87376 1.24628 -1.80765 3.35238 1.02715 
-1.80694 2.82463 -0.23481 -1.80694 2.82463 1.24709 -1.80554 2.39003 1.10468 
-1.80554 3.25924 1.10468 -1.80184 2.53435 1.1828 -1.80184 3.11492 1.1828 
-1.79258 2.58165 1.19206 -1.79258 3.06761 1.19206 -1.79122 2.43479 1.11906 
-1.79122 3.21447 1.11906 -1.78988 3.30897 1.04578 -1.78498 2.62954 1.19966 
-1.78498 3.01972 1.19966 -1.77905 2.6779 1.20559 -1.77905 2.97136 1.20559 
-1.77863 2.48576 1.13491 -1.77863 3.1635 1.13491 -1.7748 2.72661 1.20984 
-1.7748 2.92265 1.20984 -1.77366 3.26529 1.06204 -1.77224 2.77556 1.2124 
-1.77224 2.8737 1.2124 -1.77139 2.82463 1.21325 -1.76768 2.53238 1.14593 
-1.76768 3.11688 1.14593 -1.75917 2.42874 1.07695 -1.75917 3.22053 1.07695 
-1.7584 2.57996 1.15544 -1.7584 3.06931 1.15544 -1.75076 2.62788 1.16317 
-1.75076 3.02138 1.16317 -1.74615 2.47943 1.09308 -1.74615 3.16983 1.09308 
-1.74506 2.67749 1.16978 -1.74506 2.97177 1.16978 -1.74082 2.72626 1.17409 
-1.74082 2.923 1.17409 -1.73836 2.77551 1.1768 -1.73836 2.87376 1.1768 
-1.73755 2.82463 1.1777 -1.73532 2.53116 1.10744 -1.73532 3.1181 1.10744 
-1.72916 3.22545 1.03323 -1.72593 2.57864 1.11698 -1.72593 3.07062 1.11698 
-1.71836 2.62672 1.12503 -1.71836 3.02255 1.12503 -1.71556 3.17515 1.04933 
-1.71253 2.67624 1.13166 -1.71253 2.97302 1.13166 -1.70864 2.72615 1.13671 
-1.70864 2.92312 1.13671 -1.70613 2.77533 1.13939 -1.70613 2.87394 1.13939 
-1.70549 2.82463 1.14053 -1.70433 2.52573 1.0641 -1.70433 3.12354 1.0641 
-1.69551 2.57794 1.07716 -1.69551 3.07132 1.07716 -1.68787 2.62605 1.08534 
-1.68787 3.02322 1.08534 -1.68179 2.67538 1.09178 -1.68179 2.97389 1.09178 
-1.67783 2.72532 1.09696 -1.67783 2.92394 1.09696 -1.67592 2.77527 1.10064 
-1.67592 2.87399 1.10064 -1.67556 3.12812 1.01915 -1.67529 2.82463 1.10184 
-1.66625 3.07613 1.03245 -1.65936 2.62588 1.0442 -1.65936 3.02339 1.0442 
-1.65317 2.67513 1.05063 -1.65317 2.97414 1.05063 -1.64904 2.72475 1.05571 
-1.64904 2.92451 1.05571 -1.64703 2.82463 1.06171 -1.64699 2.77463 1.0594 
-1.64699 2.87463 1.0594 -1.63139 3.02682 0.99759 -1.62706 2.67474 1.00871 
-1.62706 2.97452 1.00871 -1.62285 2.72441 1.0139 -1.62285 2.92485 1.0139 
-1.62079 2.77457 1.01783 -1.62079 2.87469 1.01783 -1.62077 2.82463 1.02024 
-1.60108 2.97752 0.96085 -1.59875 2.92495 0.97087 -1.59658 2.82463 0.97754 
-1.59655 2.77441 0.97479 -1.59655 2.87485 0.97479 -1.57476 2.92745 0.92169 
-1.57456 2.87491 0.93084 -1.57451 2.82463 0.9337 -1.55274 2.87722 0.88058 
-4.41211 3.22015 0.20655 -4.40283 3.17258 0.21606 -4.39912 3.46482 0.14874 
-4.39827 3.41576 0.14959 -4.39827 3.51389 0.14959 -4.39571 3.36681 0.15215 
-4.39571 3.56284 0.15215 -4.39188 3.12595 0.22708 -4.39146 3.31809 0.1564 
-4.39146 3.61155 0.1564 -4.38553 3.26973 0.16233 -4.38553 3.65991 0.16233 
-4.38063 2.98048 0.31621 -4.37929 3.07498 0.24293 -4.37793 3.22184 0.16993 
-4.37793 3.7078 0.16993 -4.36867 3.17454 0.17919 -4.36867 3.75511 0.17919 
-4.36497 3.03022 0.25731 -4.36357 3.46482 0.1149 -4.36286 2.93707 0.33484 
-4.36267 3.4157 0.11571 -4.36267 3.51395 0.11571 -4.35996 3.36645 0.11817 
-4.35996 3.5632 0.11817 -4.35778 3.12793 0.19008 -4.35778 3.80171 0.19008 
-4.35565 3.31768 0.12241 -4.35565 3.61196 0.12241 -4.35136 2.85095 0.42178 
-4.34907 2.98627 0.27339 -4.34904 3.26807 0.12811 -4.34904 3.66157 0.12811 
-4.34529 3.08214 0.20257 -4.34529 3.84751 0.20257 -4.34337 2.89501 0.35481 
-4.34131 3.22015 0.13575 -4.34131 3.7095 0.13575 -4.3318 3.17258 0.14503 
-4.3318 3.75707 0.14503 -4.3317 2.94372 0.29082 -4.33123 3.03727 0.21663 
-4.33123 3.89238 0.21663 -4.3264 3.46482 0.08284 -4.32526 3.41552 0.08348 
-4.32526 3.51413 0.08348 -4.32284 2.85529 0.37572 -4.32258 3.36634 0.08599 
-4.32258 3.56331 0.08599 -4.32078 3.12595 0.15598 -4.32078 3.8037 0.15598 
-4.31754 2.7941 0.4573 -4.31753 3.31644 0.08988 -4.31753 3.61321 0.08988 
-4.31562 2.99343 0.23224 -4.31257 2.9013 0.31056 -4.3109 3.26691 0.09571 
-4.3109 3.66274 0.09571 -4.30493 3.07498 0.16857 -4.30493 3.85467 0.16857 
-4.30285 3.21883 0.10328 -4.30285 3.71082 0.10328 -4.30077 2.81705 0.39781 
-4.29852 2.95072 0.24934 -4.29331 3.17135 0.11267 -4.29331 3.75829 0.11267 
-4.29228 2.86142 0.3309 -4.29055 3.03022 0.18289 -4.28771 3.46482 0.05264 
-4.28651 3.41546 0.05327 -4.28651 3.51419 0.05327 -4.28283 3.36552 0.05518 
-4.28283 3.56413 0.05518 -4.27995 2.90925 0.26791 -4.27978 2.74069 0.49506 
-4.27895 3.11962 0.1235 -4.27895 3.81002 0.1235 -4.27765 3.31557 0.05914 
-4.27765 3.61408 0.05914 -4.27447 2.98627 0.19879 -4.27121 3.26624 0.06522 
-4.27121 3.66341 0.06522 -4.27055 2.82279 0.35278 -4.26472 2.76177 0.43429 
-4.26303 3.21813 0.07286 -4.26303 3.71152 0.07286 -4.26282 3.06893 0.13652 
-4.26282 3.86072 0.13652 -4.25996 2.86912 0.2879 -4.25704 2.94372 0.21616 
-4.24997 3.16592 0.08168 -4.24997 3.76373 0.08168 -4.24791 3.02417 0.15101 
-4.24758 2.78593 0.3758 -4.24758 3.46482 0.02438 -4.24527 3.41482 0.02434 
-4.24527 3.51483 0.02434 -4.24158 3.36495 0.02639 -4.24158 3.5647 0.02639 
-4.23861 2.83043 0.30925 -4.2373 2.9013 0.23529 -4.2365 3.31532 0.03052 
-4.2365 3.61433 0.03052 -4.2352 3.11431 0.09291 -4.2352 3.81534 0.09291 
-4.23165 2.98048 0.16723 -4.23007 3.26607 0.03671 -4.23007 3.66358 0.03671 
-4.22541 2.71048 0.47317 -4.2191 3.064 0.10651 -4.2191 3.86565 0.10651 
-4.21832 3.21333 0.0436 -4.21832 3.71632 0.0436 -4.21696 2.86142 0.25558 
-4.21594 2.79327 0.33192 -4.21302 2.93707 0.185 -4.20982 2.73253 0.41356 
-4.20611 3.46482 -0.00188 -4.20502 3.16134 0.05291 -4.20502 3.76831 0.05291 
-4.20389 3.01937 0.12131 -4.2037 3.41477 -0.00186 -4.2037 3.51488 -0.00186 
-4.19977 3.3646 0.0002 -4.19977 3.56504 0.0002 -4.19837 2.67926 0.50019 
-4.19508 2.82279 0.27731 -4.19458 3.31493 0.00441 -4.19458 3.61471 0.00441 
-4.19305 2.89501 0.20449 -4.19201 2.75772 0.35585 -4.19019 3.11025 0.06459 
-4.19019 3.8194 0.06459 -4.18622 2.97519 0.13751 -4.18374 2.70001 0.4396 
-4.18346 3.26264 0.00874 -4.18346 3.66701 0.00874 -4.17389 3.06021 0.07862 
-4.17389 3.86944 0.07862 -4.17214 2.85529 0.22502 -4.17206 2.78593 0.30028 
-4.17137 3.20995 0.01605 -4.17137 3.71969 0.01605 -4.16724 2.93201 0.15566 
-4.16687 2.72387 0.38099 -4.16341 3.46482 -0.02607 -4.16066 3.4146 -0.0261 
-4.16066 3.51505 -0.0261 -4.15755 3.15776 0.0258 -4.15755 3.77188 0.0258 
-4.15719 3.01522 0.09331 -4.15674 3.36451 -0.0239 -4.15674 3.56514 -0.0239 
-4.15634 2.66917 0.46684 -4.15005 2.81705 0.24709 -4.14733 2.8904 0.17562 
-4.14672 3.31194 -0.02157 -4.14672 3.61771 -0.02157 -4.14237 3.1068 0.03793 
-4.14237 3.82285 0.03793 -4.14059 2.69181 0.40727 -4.13932 2.97136 0.10993 
-4.13539 3.25981 -0.01672 -4.13539 3.66984 -0.01672 -4.1343 2.73253 0.33804 
-4.1273 3.05756 0.05294 -4.1273 3.87208 0.05294 -4.12609 2.85095 0.1965 
-4.12268 3.20707 -0.00907 -4.12268 3.72258 -0.00907 -4.12033 2.92874 0.12842 
-4.11957 3.46482 -0.04814 -4.11671 3.41455 -0.04809 -4.11671 3.5151 -0.04809 
-4.11357 2.76177 0.28314 -4.1103 3.01274 0.06804 -4.10868 3.15511 0.00118 
-4.10868 3.77454 0.00118 -4.10826 2.70001 0.36413 -4.10756 3.362 -0.04789 
-4.10756 3.56765 -0.04789 -4.10026 2.88747 0.14874 -4.09722 3.30944 -0.04507 
-4.09722 3.62021 -0.04507 -4.09466 3.10508 0.01415 -4.09466 3.82457 0.01415 
-4.09197 2.96885 0.08511 -4.09056 2.7941 0.23032 -4.08601 3.25758 -0.03959 
-4.08601 3.67206 -0.03959 -4.08102 2.66917 0.39152 -4.07948 3.05608 0.02954 
-4.07948 3.87357 0.02954 -4.07469 2.71048 0.32245 -4.07469 3.46482 -0.06803 
-4.07299 3.20492 -0.03145 -4.07299 3.72473 -0.03145 -4.07268 2.92647 0.10401 
-4.06645 3.41224 -0.06991 -4.06645 3.51741 -0.06991 -4.06585 2.82898 0.18061 
-4.06195 3.01135 0.04499 -4.05981 3.15437 -0.0207 -4.05981 3.77528 -0.0207 
-4.05715 3.35981 -0.06916 -4.05715 3.56984 -0.06916 -4.0528 2.74069 0.26808 
-4.04767 2.67926 0.34949 -4.0468 3.30767 -0.06579 -4.0468 3.62198 -0.06579 
-4.04554 3.10442 -0.00736 -4.04554 3.82523 -0.00736 -4.04348 2.96777 0.0625 
-4.03795 2.86776 0.13208 -4.03546 3.25598 -0.05981 -4.03546 3.67367 -0.05981 
-4.03056 3.05575 0.00848 -4.03056 3.8739 0.00848 -4.02933 2.77406 0.21628 
-4.0289 3.46482 -0.08569 -4.02313 3.20488 -0.05123 -4.02313 3.72477 -0.05123 
-4.02045 3.4122 -0.08721 -4.02045 3.51745 -0.08721 -4.01345 2.69166 0.30914 
-4.01277 3.0112 0.02438 -4.01079 3.35951 -0.08611 -4.01079 3.57014 -0.08611 
-4.00987 3.15452 -0.04007 -4.00987 3.77513 -0.04007 -4.00964 2.90776 0.08852 
-4.00242 2.8109 0.1659 -4.00024 3.30738 -0.08234 -4.00024 3.62227 -0.08234 
-3.99571 3.10504 -0.02637 -3.99571 3.82461 -0.02637 -3.99092 2.72302 0.25554 
-3.98795 3.25456 -0.07593 -3.98795 3.67509 -0.07593 -3.9823 3.46482 -0.10109 
-3.98069 3.05658 -0.01018 -3.98069 3.87307 -0.01018 -3.97945 2.95031 0.04798 
-3.97539 3.20353 -0.06687 -3.97539 3.72611 -0.06687 -3.97408 2.85077 0.11871 
-3.97338 3.41207 -0.1023 -3.97338 3.51757 -0.1023 -3.96463 2.75746 0.20369 
-3.96366 3.35948 -0.10076 -3.96366 3.57017 -0.10076 -3.96176 3.15304 -0.05521 
-3.96176 3.7766 -0.05521 -3.95207 3.30634 -0.09665 -3.95207 3.62331 -0.09665 
-3.95083 2.67615 0.29817 -3.94808 2.99464 0.01124 -3.94737 3.1037 -0.04102 
-3.94737 3.82595 -0.04102 -3.94464 2.89175 0.07625 -3.9397 3.25368 -0.0897 
-3.9397 3.67597 -0.0897 -3.93707 2.79555 0.15441 -3.93499 3.46482 -0.11418 
-3.92666 3.20264 -0.08021 -3.92666 3.727 -0.08021 -3.92589 3.41203 -0.11498 
-3.92589 3.51761 -0.11498 -3.92528 2.70842 0.24475 -3.91476 3.35887 -0.11325 
-3.91476 3.57078 -0.11325 -3.9141 2.93523 0.03719 -3.91295 3.15236 -0.06803 
-3.91295 3.77728 -0.06803 -3.90988 3.04867 -0.02696 -3.90988 3.88098 -0.02696 
-3.90891 2.83657 0.10869 -3.90296 3.30575 -0.10862 -3.90296 3.62389 -0.10862 
-3.89868 2.74414 0.19411 -3.89082 3.25332 -0.10109 -3.89082 3.67633 -0.10109 
-3.8871 3.46482 -0.12494 -3.87894 2.87866 0.06752 -3.87759 3.20237 -0.09108 
-3.87759 3.72728 -0.09108 -3.87654 2.98772 -0.00341 -3.87647 3.4116 -0.12555 
-3.87647 3.51805 -0.12555 -3.87586 3.09683 -0.05562 -3.87586 3.83282 -0.05562 
-3.87113 2.78313 0.14648 -3.86529 3.35854 -0.12327 -3.86529 3.57111 -0.12327 
-3.86107 2.69764 0.2371 -3.8536 3.30578 -0.11811 -3.8536 3.62386 -0.11811 
-3.84277 2.82522 0.10207 -3.84159 2.92899 0.02488 -3.84144 3.2535 -0.11008 
-3.84144 3.67615 -0.11008 -3.84058 3.14684 -0.08053 -3.84058 3.78281 -0.08053 
-3.83874 3.46482 -0.13333 -3.83791 3.04299 -0.03901 -3.83791 3.88666 -0.03901 
-3.83375 2.73493 0.18714 -3.82795 3.41157 -0.13343 -3.82795 3.51808 -0.13343 
-3.81648 3.35826 -0.13063 -3.81648 3.57139 -0.13063 -3.80584 2.87375 0.0573 
-3.80579 2.77521 0.14066 -3.80468 3.19766 -0.10119 -3.80468 3.73199 -0.10119 
-3.80465 3.30553 -0.12494 -3.80465 3.62411 -0.12494 -3.80339 2.98301 -0.01332 
-3.80339 2.98301 1.72502 -3.8029 3.0922 -0.06548 -3.8029 3.0922 1.77718 
-3.8029 3.83745 -0.06548 -3.79561 2.69032 0.23182 -3.79003 3.46482 -0.13933 
-3.77883 3.41146 -0.13894 -3.77883 3.51819 -0.13894 -3.76826 2.92566 0.01711 
-3.76826 2.92566 1.69459 -3.76826 4.00399 1.69459 -3.7682 2.7289 0.18309 
-3.76761 2.81968 0.09554 -3.76741 3.14304 -0.08796 -3.76741 3.14304 1.79966 
-3.76741 3.78661 -0.08796 -3.76737 3.35825 -0.13559 -3.76737 3.5714 -0.13559 
-3.76694 3.2517 -0.1183 -3.76694 3.2517 1.83 -3.76694 3.67795 -0.1183 
-3.76516 3.03956 -0.04626 -3.76516 3.03956 1.75796 -3.76516 3.89008 -0.04626 
-3.76516 3.89008 1.75796 -3.74108 3.46482 -0.14295 -3.74108 3.46482 1.85465 
-3.73025 2.87001 0.05289 -3.73025 2.87001 1.65881 -3.73025 4.05964 1.65881 
-3.73025 2.98066 -0.01829 -3.73025 2.98066 1.72999 -3.73025 3.94899 1.72999 
-3.73021 2.77147 0.13626 -3.73021 2.68653 0.22911 -3.7298 3.19645 -0.10672 
-3.7298 3.19645 1.81842 -3.7298 3.7332 -0.10672 -3.7298 3.7332 1.81842 
-3.7298 3.08988 -0.07043 -3.7298 3.08988 1.78213 -3.7298 3.83977 -0.07043 
-3.7298 3.83977 1.78213 -3.72977 3.30433 -0.13046 -3.72977 3.30433 1.84216 
-3.72977 3.62532 -0.13046 -3.72977 3.62532 1.84216 -3.72977 3.41142 -0.14201 
-3.72977 3.41142 1.85371 -3.72977 3.51823 -0.14201 -3.72977 3.51823 1.85371 
-3.69201 2.72675 0.18113 -3.69201 2.81783 0.09336 -3.69201 2.92409 0.01466 
-3.69201 2.92409 1.69704 -3.69201 3.03842 -0.04868 -3.69201 3.03842 1.76038 
-3.69201 3.14212 -0.09065 -3.69201 3.14212 1.80235 -3.69201 3.2511 -0.12104 
-3.69201 3.2511 1.83274 -3.69201 3.35795 -0.13842 -3.69201 3.35795 1.85012 
-3.69201 3.46482 -0.14415 -3.69201 3.46482 1.85585 -3.69201 3.5717 -0.13842 
-3.69201 3.5717 1.85012 -3.69201 3.67855 -0.12104 -3.69201 3.67855 1.83274 
-3.69201 3.78753 -0.09065 -3.69201 3.78753 1.80235 -3.69201 3.89123 -0.04868 
-3.69201 3.89123 1.76038 -3.69201 4.00556 1.69704 -3.65425 3.41142 -0.14201 
-3.65425 3.41142 1.85371 -3.65425 3.51823 -0.14201 -3.65425 3.51823 1.85371 
-3.65425 3.30433 -0.13046 -3.65425 3.30433 1.84216 -3.65425 3.62532 -0.13046 
-3.65425 3.62532 1.84216 -3.65423 3.08988 -0.07043 -3.65423 3.08988 1.78213 
-3.65423 3.83977 -0.07043 -3.65423 3.83977 1.78213 -3.65422 3.19645 -0.10672 
-3.65422 3.19645 1.81842 -3.65422 3.7332 -0.10672 -3.65422 3.7332 1.81842 
-3.65381 2.68653 0.22911 -3.65381 2.77147 0.13626 -3.65378 2.98066 -0.01829 
-3.65378 2.98066 1.72999 -3.65378 3.94899 1.72999 -3.65378 2.87001 0.05289 
-3.65378 4.05964 1.65881 -3.64294 3.46482 -0.14295 -3.64294 3.46482 1.85465 
-3.61887 3.03956 -0.04626 -3.61887 3.03956 1.75796 -3.61887 3.89008 -0.04626 
-3.61887 3.89008 1.75796 -3.61709 3.2517 -0.1183 -3.61709 3.2517 1.83 
-3.61709 3.67795 -0.1183 -3.61709 3.67795 1.83 -3.61665 3.35825 -0.13559 
-3.61665 3.35825 1.84729 -3.61665 3.5714 -0.13559 -3.61665 3.5714 1.84729 
-3.61661 3.14304 -0.08796 -3.61661 3.14304 1.79966 -3.61661 3.78661 -0.08796 
-3.61661 3.78661 1.79966 -3.61642 2.81968 0.09554 -3.61582 2.7289 0.18309 
-3.61576 2.92566 0.01711 -3.61576 2.92566 1.69459 -3.61576 4.00399 1.69459 
-3.60519 3.41146 -0.13894 -3.60519 3.41146 1.85064 -3.60519 3.51819 -0.13894 
-3.60519 3.51819 1.85064 -3.59399 3.46482 -0.13933 -3.59399 3.46482 1.85103 
-3.58841 2.69032 0.23182 -3.58112 3.0922 -0.06548 -3.58112 3.0922 1.77718 
-3.58112 3.83745 -0.06548 -3.58112 3.83745 1.77718 -3.58063 2.98301 -0.01332 
-3.58063 2.98301 1.72502 -3.58063 3.94664 1.72502 -3.57938 3.30553 -0.12494 
-3.57938 3.30553 1.83664 -3.57938 3.62411 -0.12494 -3.57938 3.62411 1.83664 
-3.57934 3.19766 -0.10119 -3.57934 3.19766 1.81289 -3.57934 3.73199 -0.10119 
-3.57934 3.73199 1.81289 -3.57823 2.77521 0.14066 -3.57818 2.87375 0.0573 
-3.57818 4.0559 1.6544 -3.56754 3.35826 -0.13063 -3.56754 3.35826 1.84233 
-3.56754 3.57139 -0.13063 -3.56754 3.57139 1.84233 -3.55607 3.41157 -0.13343 
-3.55607 3.41157 1.84513 -3.55607 3.51808 -0.13343 -3.55607 3.51808 1.84513 
-3.55027 2.73493 0.18714 -3.54611 3.04299 -0.03901 -3.54611 3.04299 1.75071 
-3.54611 3.88666 -0.03901 -3.54611 3.88666 1.75071 -3.54528 3.46482 -0.13333 
-3.54528 3.46482 1.84503 -3.54344 3.14684 -0.08053 -3.54344 3.14684 1.79223 
-3.54344 3.78281 -0.08053 -3.54344 3.78281 1.79223 -3.54258 3.2535 -0.11008 
-3.54258 3.2535 1.82178 -3.54258 3.67615 -0.11008 -3.54258 3.67615 1.82178 
-3.54243 2.92899 0.02488 -3.54243 2.92899 1.68682 -3.54243 4.00066 1.68682 
-3.54126 2.82522 0.10207 -3.53042 3.30578 -0.11811 -3.53042 3.30578 1.82981 
-3.53042 3.62386 -0.11811 -3.53042 3.62386 1.82981 -3.52296 2.69764 0.2371 
-3.51873 3.35854 -0.12327 -3.51873 3.35854 1.83497 -3.51873 3.57111 -0.12327 
-3.51873 3.57111 1.83497 -3.51289 2.78313 0.14648 -3.50817 3.09683 -0.05562 
-3.50817 3.09683 1.76732 -3.50817 3.83282 -0.05562 -3.50817 3.83282 1.76732 
-3.50755 3.4116 -0.12555 -3.50755 3.4116 1.83725 -3.50755 3.51805 -0.12555 
-3.50755 3.51805 1.83725 -3.50748 2.98772 -0.00341 -3.50748 2.98772 1.71511 
-3.50748 3.94193 -0.00341 -3.50748 3.94193 1.71511 -3.50643 3.20237 -0.09108 
-3.50643 3.20237 1.80278 -3.50643 3.72728 -0.09108 -3.50643 3.72728 1.80278 
-3.50509 2.87866 0.06752 -3.50509 4.05099 1.64418 -3.49692 3.46482 -0.12494 
-3.49692 3.46482 1.83664 -3.4932 3.25332 -0.10109 -3.4932 3.25332 1.81279 
-3.4932 3.67633 -0.10109 -3.4932 3.67633 1.81279 -3.48535 2.74414 0.19411 
-3.48106 3.30575 -0.10862 -3.48106 3.30575 1.82032 -3.48106 3.62389 -0.10862 
-3.48106 3.62389 1.82032 -3.47511 2.83657 0.10869 -3.47511 4.09308 1.60301 
-3.47414 3.04867 -0.02696 -3.47414 3.04867 1.73866 -3.47414 3.88098 -0.02696 
-3.47414 3.88098 1.73866 -3.47107 3.15236 -0.06803 -3.47107 3.15236 1.77973 
-3.47107 3.77728 -0.06803 -3.47107 3.77728 1.77973 -3.46992 2.93523 0.03719 
-3.46992 2.93523 1.67451 -3.46992 3.99442 1.67451 -3.46926 3.35887 -0.11325 
-3.46926 3.35887 1.82495 -3.46926 3.57078 -0.11325 -3.46926 3.57078 1.82495 
-3.45874 2.70842 0.24475 -3.45813 3.41203 -0.11498 -3.45813 3.41203 1.82668 
-3.45813 3.51761 -0.11498 -3.45813 3.51761 1.82668 -3.45736 3.20264 -0.08021 
-3.45736 3.20264 1.79191 -3.45736 3.727 -0.08021 -3.45736 3.727 1.79191 
-3.44903 3.46482 -0.11418 -3.44903 3.46482 1.82588 -3.44695 2.79555 0.15441 
-3.44433 3.25368 -0.0897 -3.44433 3.25368 1.8014 -3.44433 3.67597 -0.0897 
-3.44433 3.67597 1.8014 -3.43938 2.89175 0.07625 -3.43938 2.89175 1.63545 
-3.43938 4.03789 1.63545 -3.43666 3.1037 -0.04102 -3.43666 3.1037 1.75272 
-3.43666 3.82595 -0.04102 -3.43666 3.82595 1.75272 -3.43594 2.99464 0.01124 
-3.43594 2.99464 1.70046 -3.43594 3.935 0.01124 -3.43594 3.935 1.70046 
-3.43196 3.30634 -0.09665 -3.43196 3.30634 1.80835 -3.43196 3.62331 -0.09665 
-3.43196 3.62331 1.80835 -3.42227 3.15304 -0.05521 -3.42227 3.15304 1.76691 
-3.42227 3.7766 -0.05521 -3.42227 3.7766 1.76691 -3.42036 3.35948 -0.10076 
-3.42036 3.35948 1.81246 -3.42036 3.57017 -0.10076 -3.42036 3.57017 1.81246 
-3.41064 3.41207 -0.1023 -3.41064 3.41207 1.814 -3.41064 3.51757 -0.1023 
-3.41064 3.51757 1.814 -3.40995 2.85077 0.11871 -3.40995 4.07888 1.59299 
-3.40863 3.20353 -0.06687 -3.40863 3.20353 1.77857 -3.40863 3.72611 -0.06687 
-3.40863 3.72611 1.77857 -3.40457 2.95031 0.04798 -3.40457 2.95031 1.66372 
-3.40457 3.97933 1.66372 -3.40334 3.05658 -0.01018 -3.40334 3.05658 1.72188 
-3.40334 3.87307 -0.01018 -3.40334 3.87307 1.72188 -3.40173 3.46482 -0.10109 
-3.40173 3.46482 1.81279 -3.39607 3.25456 -0.07593 -3.39607 3.25456 1.78763 
-3.39607 3.67509 -0.07593 -3.39607 3.67509 1.78763 -3.38831 3.10504 -0.02637 
-3.38831 3.10504 1.73807 -3.38831 3.82461 -0.02637 -3.38831 3.82461 1.73807 
-3.38379 3.30738 -0.08234 -3.38379 3.30738 1.79404 -3.38379 3.62227 -0.08234 
-3.38379 3.62227 1.79404 -3.37438 2.90776 1.62318 -3.37438 4.02189 1.62318 
-3.37415 3.15452 -0.04007 -3.37415 3.15452 1.75177 -3.37415 3.77513 -0.04007 
-3.37415 3.77513 1.75177 -3.37323 3.35951 -0.08611 -3.37323 3.35951 1.79781 
-3.37323 3.57014 -0.08611 -3.37323 3.57014 1.79781 -3.37125 3.0112 0.02438 
-3.37125 3.0112 1.68732 -3.37125 3.91845 0.02438 -3.37125 3.91845 1.68732 
-3.36358 3.4122 -0.08721 -3.36358 3.4122 1.79891 -3.36358 3.51745 -0.08721 
-3.36358 3.51745 1.79891 -3.36089 3.20488 -0.05123 -3.36089 3.20488 1.76293 
-3.36089 3.72477 -0.05123 -3.36089 3.72477 1.76293 -3.35512 3.46482 -0.08569 
-3.35512 3.46482 1.79739 -3.35346 3.05575 0.00848 -3.35346 3.05575 1.70322 
-3.35346 3.8739 0.00848 -3.35346 3.8739 1.70322 -3.34857 3.25598 -0.05981 
-3.34857 3.25598 1.77151 -3.34857 3.67367 -0.05981 -3.34857 3.67367 1.77151 
-3.34607 4.06188 1.57962 -3.34054 2.96777 1.6492 -3.34054 3.96188 1.6492 
-3.33849 3.10442 -0.00736 -3.33849 3.10442 1.71906 -3.33849 3.82523 -0.00736 
-3.33849 3.82523 1.71906 -3.33722 3.30767 -0.06579 -3.33722 3.30767 1.77749 
-3.33722 3.62198 -0.06579 -3.33722 3.62198 1.77749 -3.32688 3.35981 -0.06916 
-3.32688 3.35981 1.78086 -3.32688 3.56984 -0.06916 -3.32688 3.56984 1.78086 
-3.32422 3.15437 -0.0207 -3.32422 3.15437 1.7324 -3.32422 3.77528 -0.0207 
-3.32422 3.77528 1.7324 -3.32207 3.01135 1.66671 -3.32207 3.9183 1.66671 
-3.31818 4.10067 1.53109 -3.31757 3.41224 -0.06991 -3.31757 3.41224 1.78161 
-3.31757 3.51741 -0.06991 -3.31757 3.51741 1.78161 -3.31134 2.92647 1.60769 
-3.31134 4.00318 1.60769 -3.31103 3.20492 -0.03145 -3.31103 3.20492 1.74315 
-3.31103 3.72473 -0.03145 -3.31103 3.72473 1.74315 -3.30933 3.46482 -0.06803 
-3.30933 3.46482 1.77973 -3.30454 3.05608 1.68216 -3.30454 3.87357 1.68216 
-3.29801 3.25758 -0.03959 -3.29801 3.25758 1.75129 -3.29801 3.67206 -0.03959 
-3.29801 3.67206 1.75129 -3.29205 2.96885 1.62659 -3.29205 3.96079 1.62659 
-3.28936 3.10508 1.69755 -3.28936 3.82457 0.01415 -3.28936 3.82457 1.69755 
-3.2868 3.30944 -0.04507 -3.2868 3.30944 1.75677 -3.2868 3.62021 -0.04507 
-3.2868 3.62021 1.75677 -3.28376 4.04217 1.56296 -3.27646 3.362 -0.04789 
-3.27646 3.362 1.75959 -3.27646 3.56765 -0.04789 -3.27646 3.56765 1.75959 
-3.27534 3.15511 1.71052 -3.27534 3.77454 0.00118 -3.27534 3.77454 1.71052 
-3.27372 3.01274 1.64366 -3.27372 3.91691 1.64366 -3.26731 3.41455 -0.04809 
-3.26731 3.41455 1.75979 -3.26731 3.5151 -0.04809 -3.26731 3.5151 1.75979 
-3.26446 3.46482 -0.04814 -3.26446 3.46482 1.75984 -3.26369 2.92874 1.58328 
-3.26369 4.00091 1.58328 -3.26134 3.20707 -0.00907 -3.26134 3.20707 1.72077 
-3.26134 3.72258 -0.00907 -3.26134 3.72258 1.72077 -3.25794 4.0787 1.5152 
-3.25672 3.05756 1.65876 -3.25672 3.87208 1.65876 -3.24863 3.25981 -0.01672 
-3.24863 3.25981 1.72842 -3.24863 3.66984 -0.01672 -3.24863 3.66984 1.72842 
-3.2447 2.97136 1.60177 -3.2447 3.95829 1.60177 -3.24165 3.1068 1.67377 
-3.24165 3.82285 1.67377 -3.23731 3.31194 -0.02157 -3.23731 3.31194 1.73327 
-3.23731 3.61771 -0.02157 -3.23731 3.61771 1.73327 -3.23669 4.03925 1.53608 
-3.22729 3.36451 -0.0239 -3.22729 3.36451 1.7356 -3.22729 3.56514 -0.0239 
-3.22729 3.56514 1.7356 -3.22683 3.01522 1.61839 -3.22683 3.91443 1.61839 
-3.22647 3.15776 1.6859 -3.22647 3.77188 1.6859 -3.22336 3.4146 -0.0261 
-3.22336 3.4146 1.7378 -3.22336 3.51505 -0.0261 -3.22336 3.51505 1.7378 
-3.22061 3.46482 -0.02607 -3.22061 3.46482 1.73777 -3.21678 2.93201 1.55604 
-3.21678 3.99764 1.55604 -3.21265 3.20995 1.69565 -3.21265 3.71969 1.69565 
-3.21188 4.07436 1.48668 -3.21014 3.06021 1.63308 -3.21014 3.86944 1.63308 
-3.20056 3.26264 1.70296 -3.20056 3.66701 1.70296 -3.1978 2.97519 1.57419 
-3.1978 3.95446 1.57419 -3.19383 3.11025 1.64711 -3.19383 3.8194 1.64711 
-3.19097 2.89501 1.50721 -3.19097 4.03464 1.50721 -3.18944 3.31493 1.70729 
-3.18944 3.61471 0.00441 -3.18944 3.61471 1.70729 -3.18894 4.10686 1.43439 
-3.18425 3.3646 0.0002 -3.18425 3.3646 1.7115 -3.18425 3.56504 0.0002 
-3.18425 3.56504 1.7115 -3.18032 3.41477 -0.00186 -3.18032 3.41477 1.71356 
-3.18032 3.51488 -0.00186 -3.18032 3.51488 1.71356 -3.18013 3.01937 1.59039 
-3.18013 3.91028 1.59039 -3.179 3.16134 1.6588 -3.179 3.76831 1.6588 
-3.17791 3.46482 -0.00188 -3.17791 3.46482 1.71358 -3.17101 2.93707 1.5267 
-3.17101 3.99257 1.5267 -3.16706 4.06823 1.45612 -3.1657 3.21333 1.6681 
-3.1657 3.71632 1.6681 -3.16492 3.064 1.60519 -3.16492 3.86565 1.60519 
-3.15395 3.26607 1.67499 -3.15395 3.66358 1.67499 -3.15237 2.98048 1.54447 
-3.15237 3.94917 1.54447 -3.14882 3.11431 1.61879 -3.14882 3.81534 1.61879 
-3.14752 3.31532 1.68118 -3.14752 3.61433 1.68118 -3.14672 2.9013 1.47641 
-3.14672 4.02835 1.47641 -3.14541 4.09922 1.40245 -3.14245 3.36495 1.68531 
-3.14245 3.5647 0.02639 -3.14245 3.5647 1.68531 -3.13875 3.41482 0.02434 
-3.13875 3.41482 1.68736 -3.13875 3.51483 0.02434 -3.13875 3.51483 1.68736 
-3.13644 3.46482 0.02438 -3.13644 3.46482 1.68732 -3.13611 3.02417 1.56069 
-3.13611 3.90548 1.56069 -3.13406 3.16592 1.63002 -3.13406 3.76373 1.63002 
-3.12698 2.94372 1.49554 -3.12698 3.98592 1.49554 -3.12406 4.06052 1.4238 
-3.1212 3.06893 1.57518 -3.1212 3.86072 1.57518 -3.12099 3.21813 1.63884 
-3.12099 3.71152 1.63884 -3.11347 4.10686 1.35892 -3.11281 3.26624 1.64648 
-3.11281 3.66341 1.64648 -3.10955 2.98627 1.51291 -3.10955 3.94338 1.51291 
-3.10638 3.31557 1.65256 -3.10638 3.61408 1.65256 -3.10507 3.11962 1.5882 
-3.10507 3.81002 1.5882 -3.10407 2.90925 1.44379 -3.10407 4.02039 1.44379 
-3.10119 3.36552 1.65652 -3.10119 3.56413 1.65652 -3.09752 3.41546 1.65843 
-3.09752 3.51419 1.65843 -3.09631 3.46482 1.65906 -3.09348 3.03022 1.52881 
-3.09348 3.89943 1.52881 -3.09174 4.06823 1.3808 -3.09071 3.17135 1.59903 
-3.09071 3.75829 1.59903 -3.08551 2.95072 1.46236 -3.08551 3.97893 1.46236 
-3.08117 3.21883 1.60842 -3.08117 3.71082 1.60842 -3.07909 3.07498 1.54313 
-3.07909 3.85467 1.54313 -3.07312 3.26691 1.61599 -3.07312 3.66274 1.61599 
-3.07145 2.9013 1.40114 -3.07145 4.02835 1.40114 -3.0684 2.99343 1.47946 
-3.0684 3.93622 1.47946 -3.06649 3.31644 1.62182 -3.06649 3.61321 1.62182 
-3.06324 3.12595 1.55572 -3.06324 3.8037 1.55572 -3.06144 3.36634 1.62571 
-3.06144 3.56331 1.62571 -3.06118 4.07436 1.33598 -3.05876 3.41552 1.62822 
-3.05876 3.51413 1.62822 -3.05762 3.46482 1.62886 -3.05279 3.03727 1.49507 
-3.05279 3.89238 1.49507 -3.05233 2.94372 1.42088 -3.05233 3.98592 1.42088 
-3.05222 3.17258 1.56667 -3.05222 3.75707 1.56667 -3.04271 3.22015 1.57595 
-3.04271 3.7095 1.57595 -3.04065 2.89501 1.35689 -3.04065 4.03464 1.35689 
-3.03873 3.08214 1.50913 -3.03873 3.84751 1.50913 -3.03498 3.26807 1.58359 
-3.03498 3.66157 1.58359 -3.03495 2.98627 1.43831 -3.03495 3.94338 1.43831 
-3.03267 4.0787 1.28992 -3.02838 3.31768 1.58929 -3.02838 3.61196 1.58929 
-3.02624 3.12793 1.52162 -3.02624 3.80171 1.52162 -3.02406 3.36645 1.59353 
-3.02406 3.5632 1.59353 -3.02135 3.4157 1.59599 -3.02135 3.51395 1.59599 
-3.02117 2.93707 1.37686 -3.02117 3.99257 1.37686 -3.02045 3.46482 1.5968 
-3.01905 3.03022 1.45439 -3.01905 3.89943 1.45439 -3.01535 3.17454 1.53251 
-3.01535 3.75511 1.53251 -3.01178 4.03925 1.31117 -3.0061 3.22184 1.54177 
-3.0061 3.7078 1.54177 -3.00473 3.07498 1.46877 -3.00473 3.85467 1.46877 
-3.00339 2.98048 1.39549 -3.00339 3.94917 1.39549 -2.99849 3.26973 1.54937 
-2.99849 3.65991 1.54937 -2.99256 3.31809 1.5553 -2.99256 3.61155 1.5553 
-2.99214 3.12595 1.48462 -2.99214 3.8037 1.48462 -2.99182 3.99764 1.33108 
-2.98831 3.36681 1.55955 -2.98831 3.56284 1.55955 -2.98717 3.02417 1.41175 
-2.98717 3.90548 1.41175 -2.98576 3.41576 1.56211 -2.98576 3.51389 1.56211 
-2.9849 3.46482 1.56296 -2.98119 3.17258 1.49564 -2.98119 3.75707 1.49564 
-2.97367 3.95446 1.35006 -2.97268 3.06893 1.42666 -2.97268 3.86072 1.42666 
-2.97192 3.22015 1.50515 -2.97192 3.7095 1.50515 -2.96427 3.26807 1.51288 
-2.96427 3.66157 1.51288 -2.95966 3.11962 1.44279 -2.95966 3.81002 1.44279 
-2.95857 3.31768 1.51949 -2.95857 3.61196 1.51949 -2.95747 3.01937 1.36773 
-2.95747 3.91028 1.36773 -2.95434 3.36645 1.5238 -2.95434 3.5632 1.5238 
-2.95188 3.4157 1.52651 -2.95188 3.51395 1.52651 -2.95106 3.46482 1.52741 
-2.94884 3.17135 1.45715 -2.94884 3.75829 1.45715 -2.94609 3.95829 1.30316 
-2.94267 3.064 1.38294 -2.94267 3.86565 1.38294 -2.93944 3.21883 1.46669 
-2.93944 3.71082 1.46669 -2.93187 3.26691 1.47474 -2.93187 3.66274 1.47474 
-2.92948 3.91443 1.32103 -2.92907 3.11431 1.39904 -2.92907 3.81534 1.39904 
-2.92605 3.31644 1.48137 -2.92605 3.61321 1.48137 -2.92216 3.36634 1.48642 
-2.92216 3.56331 1.48642 -2.91964 3.41552 1.4891 -2.91964 3.51413 1.4891 
-2.919 3.46482 1.49024 -2.91784 3.16592 1.41381 -2.91784 3.76373 1.41381 
-2.91478 3.86944 1.33772 -2.90902 3.21813 1.42687 -2.90902 3.71152 1.42687 
-2.90138 3.26624 1.43505 -2.90138 3.66341 1.43505 -2.90075 3.8194 1.35403 
-2.8953 3.31557 1.44149 -2.8953 3.61408 1.44149 -2.89134 3.36552 1.44667 
-2.89134 3.56413 1.44667 -2.88943 3.41546 1.45034 -2.88943 3.51419 1.45034 
-2.88907 3.16134 1.36886 -2.88907 3.76831 1.36886 -2.8888 3.46482 1.45155 
-2.87976 3.21333 1.38216 -2.87976 3.71632 1.38216 -2.87409 3.82285 1.30621 
-2.87287 3.26607 1.39391 -2.87287 3.66358 1.39391 -2.86668 3.31532 1.40034 
-2.86668 3.61433 1.40034 -2.86255 3.36495 1.40542 -2.86255 3.5647 1.40542 
-2.86196 3.77188 1.32139 -2.86054 3.46482 1.41142 -2.86051 3.41482 1.40911 
-2.86051 3.51483 1.40911 -2.85221 3.71969 1.33521 -2.8449 3.26264 1.3473 
-2.8449 3.66701 1.3473 -2.84057 3.31493 1.35842 -2.84057 3.61471 1.35842 
-2.83636 3.3646 1.36361 -2.83636 3.56504 1.36361 -2.8343 3.41477 1.36754 
-2.8343 3.51488 1.36754 -2.83428 3.46482 1.36995 -2.82709 3.72258 1.28652 
-2.81944 3.66984 1.29923 -2.81459 3.61771 1.31055 -2.81226 3.36451 1.32057 
-2.81226 3.56514 1.32057 -2.81009 3.46482 1.32725 -2.81006 3.4146 1.3245 
-2.81006 3.51505 1.3245 -2.79657 3.67206 1.24985 -2.79109 3.62021 1.26106 
-2.78827 3.56765 1.2714 -2.78807 3.41455 1.28055 -2.78807 3.5151 1.28055 
-2.78802 3.46482 1.28341 -2.76813 3.46482 1.23853 -2.767 3.56984 1.22098 
-2.76625 3.51741 1.23029 -2.74895 3.51745 1.18428 -5.62872 2.5516 0.94353 
-5.60759 2.60673 0.88434 -5.60326 2.55443 0.89546 -5.59595 2.50175 0.90755 
-5.58766 2.70662 0.83365 -5.58561 2.65674 0.83734 -5.58148 2.60711 0.84242 
-5.57529 2.55786 0.84885 -5.5684 2.50512 0.8606 -5.55936 2.75662 0.79121 
-5.5591 2.45313 0.8739 -5.55873 2.70726 0.79242 -5.55682 2.65731 0.79609 
-5.55286 2.60736 0.80127 -5.54678 2.55803 0.80771 -5.53914 2.50993 0.81589 
-5.53032 2.45771 0.82895 -5.52916 2.75662 0.75252 -5.52852 2.70731 0.75366 
-5.52852 2.80592 0.75366 -5.52601 2.65813 0.75634 -5.52601 2.8551 0.75634 
-5.52212 2.60823 0.76139 -5.51909 2.4061 0.84372 -5.51629 2.5587 0.76802 
-5.50872 2.51063 0.77607 -5.49933 2.46315 0.78561 -5.4971 2.75662 0.71535 
-5.49629 2.70749 0.71625 -5.49629 2.80574 0.71625 -5.49383 2.65825 0.71896 
-5.49383 2.85499 0.71896 -5.48959 2.60948 0.72328 -5.48959 2.90376 0.72328 
-5.4885 2.41142 0.79997 -5.48389 2.55987 0.72988 -5.48389 2.95337 0.72988 
-5.47625 2.51194 0.73761 -5.46697 2.46437 0.74712 -5.46326 2.75662 0.6798 
-5.46241 2.70755 0.68065 -5.46241 2.80569 0.68065 -5.45985 2.6586 0.68321 
-5.45985 2.85464 0.68321 -5.45602 2.41775 0.75814 -5.4556 2.60989 0.68746 
-5.4556 2.90335 0.68746 -5.44967 2.56153 0.69339 -5.44967 2.95171 0.69339 
-5.44343 2.36678 0.77399 -5.44207 2.51364 0.70099 -5.44207 2.9996 0.70099 
-5.43281 2.46633 0.71025 -5.43281 3.0469 0.71025 -5.42771 2.75662 0.64596 
-5.42681 2.70749 0.64677 -5.42681 2.80574 0.64677 -5.4241 2.65825 0.64923 
-5.4241 2.85499 0.64923 -5.42192 2.41973 0.72114 -5.41979 2.60948 0.65347 
-5.41979 2.90376 0.65347 -5.41318 2.55987 0.65917 -5.41318 2.95337 0.65917 
-5.40943 2.37393 0.73363 -5.40545 2.51194 0.66681 -5.40545 3.00129 0.66681 
-5.39594 2.46437 0.67609 -5.39594 3.04887 0.67609 -5.39537 2.32906 0.74769 
-5.39054 2.75662 0.6139 -5.3894 2.70731 0.61454 -5.3894 2.80592 0.61454 
-5.38672 2.65813 0.61705 -5.38672 2.8551 0.61705 -5.38492 2.41775 0.68704 
-5.38492 3.09549 0.68704 -5.38167 2.60823 0.62094 -5.38167 2.90501 0.62094 
-5.37504 2.5587 0.62677 -5.37504 2.95453 0.62677 -5.36907 2.36678 0.69963 
-5.36907 3.14646 0.69963 -5.36699 2.51063 0.63434 -5.36699 3.00261 0.63434 
-5.35745 2.46315 0.64373 -5.35745 3.05009 0.64373 -5.35469 2.32201 0.71395 
-5.35469 3.19122 0.71395 -5.35185 2.75662 0.5837 -5.35064 2.70726 0.58433 
-5.35064 2.80598 0.58433 -5.34697 2.65731 0.58624 -5.34697 2.85593 0.58624 
-5.34309 2.41142 0.65456 -5.34309 3.10182 0.65456 -5.34179 2.60736 0.5902 
-5.34179 2.90587 0.5902 -5.33861 2.27806 0.72985 -5.33535 2.55803 0.59628 
-5.33535 2.9552 0.59628 -5.32717 2.50993 0.60392 -5.32717 3.00331 0.60392 
-5.32696 2.36072 0.66758 -5.32696 3.15251 0.66758 -5.31411 2.45771 0.61274 
-5.31411 3.05552 0.61274 -5.31205 2.31596 0.68207 -5.31205 3.19727 0.68207 
-5.31172 2.75662 0.55544 -5.30941 2.70662 0.5554 -5.30941 2.80662 0.5554 
-5.30572 2.65674 0.55745 -5.30572 2.8565 0.55745 -5.30064 2.60711 0.56158 
-5.30064 2.90612 0.56158 -5.29934 2.4061 0.62397 -5.29934 3.10714 0.62397 
-5.29579 2.27228 0.69829 -5.29421 2.55786 0.56777 -5.29421 2.95537 0.56777 
-5.28324 2.3558 0.63757 -5.28324 3.15744 0.63757 -5.28246 2.50512 0.57466 
-5.28246 3.00811 0.57466 -5.27716 2.22887 0.71606 -5.27025 2.75662 0.52918 
-5.26916 2.45313 0.58397 -5.26916 3.0601 0.58397 -5.26803 2.31116 0.65237 
-5.26784 2.70656 0.5292 -5.26784 2.80668 0.5292 -5.26391 2.6564 0.53126 
-5.26391 2.85684 0.53126 -5.25872 2.60673 0.53547 -5.25872 2.90651 0.53547 
-5.25433 2.40204 0.59565 -5.25433 3.11119 0.59565 -5.25036 2.26699 0.66857 
-5.2476 2.55443 0.5398 -5.2476 2.9588 0.5398 -5.23802 2.352 0.60968 
-5.23802 3.16123 0.60968 -5.23551 2.50175 0.54711 -5.23551 3.01149 0.54711 
-5.23138 2.2238 0.68672 -5.22755 2.75662 0.50499 -5.2248 2.7064 0.50496 
-5.2248 2.80684 0.50496 -5.22169 2.44956 0.55686 -5.22169 3.06368 0.55686 
-5.22133 2.30701 0.62437 -5.22087 2.6563 0.50716 -5.22087 2.85694 0.50716 
-5.21147 2.18219 0.70668 -5.21085 2.60373 0.50949 -5.21085 2.90951 0.50949 
-5.20651 2.39859 0.56899 -5.20651 3.11464 0.56899 -5.20346 2.26315 0.64099 
-5.19953 2.5516 0.51434 -5.19953 2.96164 0.51434 -5.19144 2.34936 0.584 
-5.18682 2.49887 0.52199 -5.18682 3.01437 0.52199 -5.18447 2.22053 0.65948 
-5.18371 2.75662 0.48292 -5.18085 2.70634 0.48297 -5.18085 2.8069 0.48297 
-5.17444 2.30454 0.5991 -5.17282 2.44691 0.53224 -5.17282 3.06633 0.53224 
-5.1717 2.6538 0.48317 -5.1717 2.85944 0.48317 -5.1644 2.17927 0.6798 
-5.16136 2.60123 0.48599 -5.16136 2.912 0.48599 -5.1588 2.39687 0.54521 
-5.1588 3.11636 0.54521 -5.15611 2.26065 0.61617 -5.15015 2.54938 0.49147 
-5.15015 2.96386 0.49147 -5.14362 2.34787 0.5606 -5.13883 2.75662 0.46303 
-5.13713 2.49671 0.49961 -5.13713 3.01652 0.49961 -5.13682 2.21826 0.63507 
-5.13059 2.70403 0.46115 -5.13059 2.8092 0.46115 -5.12609 2.30314 0.57605 
-5.12394 2.44616 0.51036 -5.12394 3.06707 0.51036 -5.12128 2.6516 0.4619 
-5.12128 2.86164 0.4619 -5.11094 2.59946 0.46527 -5.11094 2.91377 0.46527 
-5.10967 2.39622 0.5237 -5.10762 2.25957 0.59356 -5.10209 2.15956 0.66314 
-5.0996 2.54777 0.47125 -5.0996 2.96546 0.47125 -5.0947 2.34754 0.53954 
-5.09304 2.75662 0.44537 -5.08727 2.49667 0.47983 -5.08727 3.01656 0.47983 
-5.08458 2.70399 0.44385 -5.08458 2.80924 0.44385 -5.07691 2.303 0.55544 
-5.07493 2.65131 0.44495 -5.07493 2.86193 0.44495 -5.07401 2.44631 0.49099 
-5.07401 3.06692 0.49099 -5.07378 2.19955 0.61958 -5.06656 2.1027 0.69696 
-5.06437 2.59918 0.44872 -5.06437 2.91406 0.44872 -5.05985 2.39683 0.50469 
-5.05209 2.54636 0.45513 -5.05209 2.96688 0.45513 -5.04643 2.75662 0.42997 
-5.04483 2.34837 0.52088 -5.04359 2.24211 0.57904 -5.03953 2.49533 0.46419 
-5.03953 3.01791 0.46419 -5.03821 2.14256 0.64977 -5.03752 2.70387 0.42876 
-5.03752 2.80937 0.42876 -5.0278 2.65127 0.4303 -5.0278 2.86197 0.4303 
-5.0278 2.86197 2.34352 -5.0259 2.44484 0.47585 -5.0162 2.59813 0.43441 
-5.0162 2.9151 0.43441 -5.0162 2.9151 2.33941 -5.01222 2.28644 0.5423 
-5.01151 2.39549 0.49004 -5.00878 2.18355 0.60731 -5.00383 2.54547 0.44136 
-5.00383 2.96777 0.44136 -5.00383 2.96777 2.33246 -5.00121 2.08734 0.68547 
-4.99913 2.75662 0.41688 -4.9908 2.49444 0.45085 -4.9908 3.0188 0.45085 
-4.99003 2.70383 0.41608 -4.99003 2.80941 0.41608 -4.99003 2.80941 2.35774 
-4.9789 2.65067 0.41781 -4.9789 2.86257 0.41781 -4.9789 2.86257 2.35601 
-4.97824 2.22703 0.56825 -4.97709 2.44416 0.46303 -4.97402 2.34046 0.5041 
-4.97305 2.12836 0.63975 -4.9671 2.59755 0.42244 -4.9671 2.91569 0.42244 
-4.9671 2.91569 2.35138 -4.95496 2.54511 0.42997 -4.95496 2.96812 0.42997 
-4.95496 2.96812 2.34385 -4.95124 2.75662 0.40612 -4.94307 2.17045 0.59858 
-4.94173 2.49416 0.43998 -4.94173 3.01907 2.33384 -4.94068 2.27952 0.52765 
-4.94061 2.7034 0.40551 -4.94061 2.80984 0.40551 -4.94061 2.80984 2.36831 
-4.93999 2.38862 0.47544 -4.93527 2.07492 0.67754 -4.92943 2.65033 0.40779 
-4.92943 2.86291 0.40779 -4.92943 2.86291 2.36603 -4.91774 2.59758 0.41295 
-4.91774 2.91566 0.41295 -4.91774 2.91566 2.36087 -4.90691 2.11702 0.63313 
-4.90573 2.22078 0.55594 -4.90558 2.54529 0.42098 -4.90558 2.96794 0.42098 
-4.90558 2.96794 2.35284 -4.90472 2.43863 0.45053 -4.90472 3.0746 2.32329 
-4.90288 2.75662 0.39773 -4.90205 2.33478 0.49205 -4.89789 2.02673 0.7182 
-4.89209 2.70336 0.39763 -4.89209 2.80988 0.39763 -4.89209 2.80988 2.37619 
-4.88062 2.65006 0.40043 -4.88062 2.86318 0.40043 -4.88062 2.86318 2.37339 
-4.86998 2.16554 0.58836 -4.86993 2.06701 0.67172 -4.86882 2.48945 0.42987 
-4.86882 3.02378 2.34395 -4.86879 2.59733 0.40612 -4.86879 2.91591 0.40612 
-4.86879 2.91591 2.3677 -4.86753 2.2748 0.51774 -4.86753 3.23843 2.25608 
-4.86704 2.38399 0.46558 -4.86704 3.12924 2.30824 -4.85417 2.75662 0.39173 
-4.85417 2.75662 2.38209 -4.84297 2.70325 0.39212 -4.84297 2.80998 0.39212 
-4.84297 2.80998 2.3817 -4.8324 2.21745 0.54817 -4.8324 3.29578 2.22565 
-4.83234 2.02069 0.71415 -4.83174 2.11147 0.6266 -4.83155 2.43483 0.4431 
-4.83155 3.0784 2.33072 -4.83151 2.65004 0.39547 -4.83151 2.86319 0.39547 
-4.83151 2.86319 2.37835 -4.83108 2.54349 0.41276 -4.83108 2.96974 2.36106 
-4.8293 2.33136 0.4848 -4.8293 3.18188 2.28902 -4.80522 2.75662 0.38811 
-4.80522 2.75662 2.38571 -4.79439 2.16181 0.58395 -4.79439 3.35143 2.18987 
-4.79438 2.27245 0.51277 -4.79438 3.24079 2.26105 -4.79435 2.06327 0.66732 
-4.79394 2.48824 0.42434 -4.79394 3.02499 2.34948 -4.79394 2.38167 0.46063 
-4.79394 3.13156 2.31319 -4.79391 2.59612 0.4006 -4.79391 2.91712 0.4006 
-4.79391 2.91712 2.37322 -4.79391 2.70322 0.38905 -4.79391 2.81002 0.38905 
-4.79391 2.81002 2.38477 -4.75615 2.01855 0.71219 -4.75615 2.10962 0.62442 
-4.75615 2.21588 0.54572 -4.75615 2.33022 0.48238 -4.75615 2.43391 0.44041 
-4.75615 2.54289 0.41002 -4.75615 2.64974 0.39264 -4.75615 2.75662 0.38691 
-4.75615 2.75662 2.38691 -4.75615 2.8635 0.39264 -4.75615 2.8635 2.38118 
-4.75615 2.97034 2.3638 -4.75615 3.07932 2.33341 -4.75615 3.18302 2.29144 
-4.75615 3.29736 2.2281 -4.75615 3.40361 2.1494 -4.71839 2.70322 0.38905 
-4.71839 2.70322 2.38477 -4.71839 2.81002 0.38905 -4.71839 2.81002 2.38477 
-4.71839 2.59612 0.4006 -4.71839 2.91712 2.37322 -4.71836 2.38167 0.46063 
-4.71836 3.13156 2.31319 -4.71836 2.48824 0.42434 -4.71836 3.02499 2.34948 
-4.71795 1.97832 0.76017 -4.71795 2.06327 0.66732 -4.71792 2.27245 0.51277 
-4.71792 3.24079 2.26105 -4.71791 2.16181 0.58395 -4.71791 3.35143 2.18987 
-4.70708 2.75662 0.38811 -4.70708 2.75662 2.38571 -4.683 2.33136 0.4848 
-4.683 3.18188 2.28902 -4.68122 2.54349 0.41276 -4.68122 2.96974 2.36106 
-4.68079 2.65004 0.39547 -4.68079 2.65004 2.37835 -4.68079 2.86319 0.39547 
-4.68079 2.86319 2.37835 -4.68075 2.43483 0.4431 -4.68075 3.0784 2.33072 
-4.68056 2.11147 0.6266 -4.68056 3.40176 2.14722 -4.67996 2.02069 0.71415 
-4.6799 2.21745 0.54817 -4.6799 3.29578 2.22565 -4.66933 2.70325 0.39212 
-4.66933 2.70325 2.3817 -4.66933 2.80998 0.39212 -4.66933 2.80998 2.3817 
-4.65813 2.75662 0.39173 -4.65813 2.75662 2.38209 -4.65255 1.98211 0.76288 
-4.64526 2.38399 0.46558 -4.64526 3.12924 2.30824 -4.64477 2.2748 0.51774 
-4.64477 3.23843 2.25608 -4.64351 2.59733 0.40612 -4.64351 2.91591 2.3677 
-4.64348 2.48945 0.42987 -4.64348 3.02378 2.34395 -4.64237 2.06701 0.67172 
-4.64232 2.16554 0.58836 -4.64232 3.34769 2.18546 -4.63168 2.65006 0.40043 
-4.63168 2.65006 2.37339 -4.63168 2.86318 0.40043 -4.63168 2.86318 2.37339 
-4.62021 2.70336 0.39763 -4.62021 2.70336 2.37619 -4.62021 2.80988 0.39763 
-4.62021 2.80988 2.37619 -4.61441 2.02673 0.7182 -4.61025 2.33478 0.49205 
-4.61025 3.17846 2.28177 -4.60942 2.75662 0.39773 -4.60942 2.75662 2.37609 
-4.60758 2.43863 0.45053 -4.60758 3.0746 2.32329 -4.60672 2.54529 0.42098 
-4.60672 2.96794 2.35284 -4.60657 2.22078 0.55594 -4.60657 3.29246 2.21788 
-4.60539 2.11702 0.63313 -4.59456 2.59758 0.41295 -4.59456 2.59758 2.36087 
-4.59456 2.91566 2.36087 -4.5871 1.98944 0.76816 -4.58287 2.65033 0.40779 
-4.58287 2.65033 2.36603 -4.58287 2.86291 0.40779 -4.58287 2.86291 2.36603 
-4.57703 2.07492 0.67754 -4.57231 2.38862 0.47544 -4.57231 3.12462 2.29838 
-4.57169 2.7034 0.40551 -4.57169 2.7034 2.36831 -4.57169 2.80984 0.40551 
-4.57169 2.80984 2.36831 -4.57162 2.27952 0.52765 -4.57162 3.23372 2.24617 
-4.57057 2.49416 0.43998 -4.57057 3.01907 2.33384 -4.56923 2.17045 0.59858 
-4.56923 3.34279 2.17524 -4.56106 2.75662 0.40612 -4.56106 2.75662 2.3677 
-4.55734 2.54511 0.42997 -4.55734 2.96812 2.34385 -4.54948 2.03593 0.72517 
-4.5452 2.59755 0.42244 -4.5452 2.59755 2.35138 -4.5452 2.91569 2.35138 
-4.53925 2.12836 0.63975 -4.53828 2.34046 0.5041 -4.53828 3.17278 2.26972 
-4.53521 2.44416 0.46303 -4.53521 3.06908 2.31079 -4.53406 2.22703 0.56825 
-4.53406 3.28621 2.20557 -4.5334 2.65067 0.41781 -4.5334 2.65067 2.35601 
-4.5334 2.86257 2.35601 -4.52227 2.70383 0.41608 -4.52227 2.70383 2.35774 
-4.52227 2.80941 0.41608 -4.52227 2.80941 2.35774 -4.5215 2.49444 0.45085 
-4.5215 3.0188 2.32297 -4.51317 2.75662 0.41688 -4.51317 2.75662 2.35694 
-4.51109 2.08734 0.68547 -4.50847 2.54547 0.44136 -4.50847 2.54547 2.33246 
-4.50847 2.96777 2.33246 -4.50352 2.18355 0.60731 -4.50352 3.32969 2.16651 
-4.50079 2.39549 0.49004 -4.50079 3.11775 2.28378 -4.50008 2.28644 0.5423 
-4.50008 3.2268 2.23152 -4.4961 2.59813 0.43441 -4.4961 2.59813 2.33941 
-4.4961 2.9151 2.33941 -4.4864 2.44484 0.47585 -4.4864 3.0684 2.29797 
-4.4845 2.65127 0.4303 -4.4845 2.65127 2.34352 -4.4845 2.86197 2.34352 
-4.47478 2.70387 0.42876 -4.47478 2.70387 2.34506 -4.47478 2.80937 0.42876 
-4.47478 2.80937 2.34506 -4.47277 2.49533 0.46419 -4.47277 3.01791 2.30963 
-4.46871 2.24211 0.57904 -4.46871 3.27113 2.19478 -4.46747 2.34837 0.52088 
-4.46747 3.16487 2.25294 -4.46587 2.75662 0.42997 -4.46587 2.75662 2.34385 
-4.46021 2.54636 0.45513 -4.46021 2.54636 2.31869 -4.46021 2.96688 2.31869 
-4.45245 2.39683 0.50469 -4.45245 3.11641 2.26913 -4.44793 2.59918 0.44872 
-4.44793 2.59918 2.3251 -4.44793 2.91406 2.3251 -4.43852 3.31368 2.15424 
-4.43829 2.44631 0.49099 -4.43829 3.06692 2.28283 -4.43737 2.65131 0.44495 
-4.43737 2.65131 2.32887 -4.43737 2.86193 2.32887 -4.43539 2.303 0.55544 
-4.43539 3.21024 2.21838 -4.42772 2.70399 0.44385 -4.42772 2.70399 2.32997 
-4.42772 2.80924 0.44385 -4.42772 2.80924 2.32997 -4.42503 2.49667 0.47983 
-4.42503 2.49667 2.29399 -4.42503 3.01656 2.29399 -4.41926 2.75662 0.44537 
-4.41926 2.75662 2.32845 -4.4176 2.34754 0.53954 -4.4176 3.1657 2.23428 
-4.4127 2.54777 0.47125 -4.4127 2.54777 2.30257 -4.4127 2.96546 2.30257 
-4.40468 3.25367 2.18026 -4.40263 2.39622 0.5237 -4.40263 3.11702 2.25012 
-4.40136 2.59946 0.46527 -4.40136 2.59946 2.30855 -4.40136 2.91377 2.30855 
-4.39102 2.6516 0.4619 -4.39102 2.6516 2.31192 -4.39102 2.86164 2.31192 
-4.38836 2.44616 0.51036 -4.38836 2.44616 2.26346 -4.38836 3.06707 2.26346 
-4.38621 3.2101 2.19777 -4.38171 2.70403 0.46115 -4.38171 2.70403 2.31267 
-4.38171 2.8092 2.31267 -4.37548 3.29497 2.13875 -4.37517 2.49671 0.49961 
-4.37517 2.49671 2.27421 -4.37517 3.01652 2.27421 -4.37347 2.75662 0.46303 
-4.37347 2.75662 2.31079 -4.36868 3.16537 2.21322 -4.36215 2.54938 0.49147 
-4.36215 2.54938 2.28235 -4.36215 2.96386 2.28235 -4.35619 3.25259 2.15765 
-4.3535 3.11636 2.22861 -4.35094 2.60123 0.48599 -4.35094 2.60123 2.28783 
-4.35094 2.912 2.28783 -4.3406 2.6538 0.48317 -4.3406 2.6538 2.29065 
-4.3406 2.85944 2.29065 -4.33948 2.44691 2.24158 -4.33948 3.06633 2.24158 
-4.33786 3.2087 2.17472 -4.33145 2.70634 0.48297 -4.33145 2.70634 2.29085 
-4.33145 2.8069 2.29085 -4.32859 2.75662 0.48292 -4.32859 2.75662 2.2909 
-4.32548 2.49887 0.52199 -4.32548 2.49887 2.25183 -4.32548 3.01437 2.25183 
-4.32086 3.16388 2.18982 -4.31277 2.5516 0.51434 -4.31277 2.5516 2.25948 
-4.31277 2.96164 2.25948 -4.30884 3.25009 2.13283 -4.30579 2.39859 2.20483 
-4.30579 3.11464 2.20483 -4.30145 2.60373 0.50949 -4.30145 2.60373 2.26433 
-4.30145 2.90951 2.26433 -4.29143 2.6563 0.50716 -4.29143 2.6563 2.26666 
-4.29143 2.85694 2.26666 -4.29097 3.20623 2.14945 -4.29061 2.44956 2.21696 
-4.29061 3.06368 2.21696 -4.2875 2.7064 0.50496 -4.2875 2.7064 2.26886 
-4.2875 2.80684 2.26886 -4.28475 2.75662 2.26883 -4.27679 2.50175 2.22671 
-4.27679 3.01149 2.22671 -4.27428 2.352 2.16414 -4.27428 3.16123 2.16414 
-4.2647 2.55443 2.23402 -4.2647 2.9588 2.23402 -4.26194 3.24625 2.10525 
-4.25797 2.40204 2.17817 -4.25797 3.11119 2.17817 -4.25358 2.60673 2.23835 
-4.25358 2.90651 2.23835 -4.24839 2.6564 0.53126 -4.24839 2.6564 2.24256 
-4.24839 2.85684 2.24256 -4.24446 2.70656 2.24462 -4.24446 2.80668 2.24462 
-4.24427 2.31116 2.12145 -4.24427 3.20207 2.12145 -4.24314 2.45313 2.18986 
-4.24314 3.0601 2.18986 -4.24205 2.75662 2.24464 -4.22984 2.50512 2.19916 
-4.22984 3.00811 2.19916 -4.22906 2.3558 2.13625 -4.22906 3.15744 2.13625 
-4.21809 2.55786 2.20605 -4.21809 2.95537 2.20605 -4.21651 2.27228 2.07553 
-4.21296 2.4061 2.14985 -4.21296 3.10714 2.14985 -4.21166 2.60711 2.21224 
-4.21166 2.90612 2.21224 -4.20658 2.65674 2.21637 -4.20658 2.8565 2.21637 
-4.20289 2.70662 2.21842 -4.20289 2.80662 2.21842 -4.20058 2.75662 2.21838 
-4.20025 2.31596 2.09175 -4.20025 3.19727 2.09175 -4.19819 2.45771 2.16108 
-4.19819 3.05552 2.16108 -4.19112 2.23552 2.0266 -4.18534 2.36072 2.10624 
-4.18534 3.15251 2.10624 -4.18513 2.50993 2.1699 -4.18513 3.00331 2.1699 
-4.17695 2.55803 2.17754 -4.17695 2.9552 2.17754 -4.17369 2.27806 2.04397 
-4.17051 2.60736 2.18362 -4.17051 2.90587 2.18362 -4.16921 2.41142 2.11926 
-4.16921 3.10182 2.11926 -4.16821 2.20105 1.97485 -4.16533 2.65731 2.18758 
-4.16533 2.85593 2.18758 -4.16166 2.70726 2.18949 -4.16166 2.80598 2.18949 
-4.16045 2.75662 2.19012 -4.15761 2.32201 2.05987 -4.15761 3.19122 2.05987 
-4.15485 2.46315 2.13009 -4.15485 3.05009 2.13009 -4.14964 2.24252 1.99342 
-4.14531 2.51063 2.13948 -4.14531 3.00261 2.13948 -4.14323 2.36678 2.07419 
-4.14323 3.14646 2.07419 -4.13726 2.5587 2.14705 -4.13726 2.95453 2.14705 
-4.13254 2.28522 2.01052 -4.13063 2.60823 2.15288 -4.13063 2.90501 2.15288 
-4.12738 2.41775 2.08678 -4.12738 3.09549 2.08678 -4.12558 2.65813 2.15677 
-4.12558 2.8551 2.15677 -4.1229 2.70731 2.15928 -4.1229 2.80592 2.15928 
-4.12176 2.75662 2.15992 -4.11693 2.32906 2.02613 -4.11646 2.23552 1.95194 
-4.11636 2.46437 2.09773 -4.11636 3.04887 2.09773 -4.10685 2.51194 2.10701 
-4.10685 3.00129 2.10701 -4.10287 2.37393 2.04019 -4.10287 3.1393 2.04019 
-4.09912 2.55987 2.11465 -4.09912 2.95337 2.11465 -4.09909 2.27806 1.96937 
-4.09251 2.60948 2.12035 -4.09251 2.90376 2.12035 -4.09038 2.41973 2.05268 
-4.09038 3.09351 2.05268 -4.0882 2.65825 2.12459 -4.0882 2.85499 2.12459 
-4.08549 2.70749 2.12705 -4.08549 2.80574 2.12705 -4.0853 2.22887 1.90792 
-4.08459 2.75662 2.12786 -4.08319 2.32201 1.98545 -4.07949 2.46633 2.06357 
-4.07949 3.0469 2.06357 -4.07023 2.51364 2.07283 -4.07023 2.9996 2.07283 
-4.06887 2.36678 1.99983 -4.06753 2.27228 1.92655 -4.06263 2.56153 2.08043 
-4.06263 2.95171 2.08043 -4.0567 2.60989 2.08636 -4.0567 2.90335 2.08636 
-4.05628 2.41775 2.01568 -4.05628 3.09549 2.01568 -4.05245 2.6586 2.09061 
-4.05245 2.85464 2.09061 -4.05131 2.31596 1.94281 -4.04989 2.70755 2.09317 
-4.04989 2.80569 2.09317 -4.04904 2.75662 2.09402 -4.04533 2.46437 2.0267 
-4.04533 3.04887 2.0267 -4.03682 2.36072 1.95772 -4.03605 2.51194 2.03621 
-4.03605 3.00129 2.03621 -4.02841 2.55987 2.04394 -4.02841 2.95337 2.04394 
-4.0238 2.41142 1.97385 -4.0238 3.10182 1.97385 -4.02271 2.60948 2.05055 
-4.02271 2.90376 2.05055 -4.01847 2.65825 2.05486 -4.01847 2.85499 2.05486 
-4.01601 2.70749 2.05757 -4.01601 2.80574 2.05757 -4.0152 2.75662 2.05847 
-4.01297 2.46315 1.98821 -4.01297 3.05009 1.98821 -4.00681 2.3558 1.914 
-4.00358 2.51063 1.99775 -4.00358 3.00261 1.99775 -3.99601 2.5587 2.0058 
-3.99601 2.95453 2.0058 -3.99321 2.4061 1.9301 -3.99018 2.60823 2.01243 
-3.99018 2.90501 2.01243 -3.98629 2.65813 2.01748 -3.98629 2.8551 2.01748 
-3.98378 2.70731 2.02016 -3.98378 2.80592 2.02016 -3.98314 2.75662 2.0213 
-3.98198 2.45771 1.94487 -3.98198 3.05552 1.94487 -3.97316 2.50993 1.95793 
-3.97316 3.00331 1.95793 -3.96552 2.55803 1.96611 -3.96552 2.9552 1.96611 
-3.95944 2.60736 1.97255 -3.95944 2.90587 1.97255 -3.95548 2.65731 1.97773 
-3.95548 2.85593 1.97773 -3.95357 2.70726 1.9814 -3.95357 2.80598 1.9814 
-3.95321 2.45313 1.89992 -3.95321 3.0601 1.89992 -3.95294 2.75662 1.98261 
-3.9439 2.50512 1.91322 -3.9439 3.00811 1.91322 -3.93701 2.55786 1.92497 
-3.93701 2.95537 1.92497 -3.93082 2.60711 1.9314 -3.93082 2.90612 1.9314 
-3.92669 2.65674 1.93648 -3.92669 2.8565 1.93648 -3.92468 2.75662 1.94248 
-3.92464 2.70662 1.94017 -3.92464 2.80662 1.94017 -3.91635 3.01149 1.86627 
-3.90904 2.55443 1.87836 -3.90904 2.9588 1.87836 -3.90471 2.60673 1.88948 
-3.90471 2.90651 1.88948 -3.9005 2.6564 1.89467 -3.9005 2.85684 1.89467 
-3.89844 2.70656 1.8986 -3.89844 2.80668 1.8986 -3.89842 2.75662 1.90101 
-3.89123 3.01437 1.81758 -3.88358 2.96164 1.83029 -3.87873 2.90951 1.84161 
-3.8764 2.6563 1.85163 -3.8764 2.85694 1.85163 -3.87423 2.75662 1.85831 
-3.8742 2.7064 1.85556 -3.8742 2.80684 1.85556 -3.86071 2.96386 1.78091 
-3.85523 2.912 1.79212 -3.85241 2.85944 1.80246 -3.85221 2.70634 1.81161 
-3.85221 2.8069 1.81161 -3.85216 2.75662 1.81447 -3.84049 2.96546 1.73036 
-3.83451 2.91377 1.7417 -3.83227 2.75662 1.76959 -3.83114 2.86164 1.75204 
-3.83039 2.8092 1.76135 -3.81796 2.91406 1.69513 -3.81419 2.86193 1.70569 
-3.81309 2.80924 1.71534 -3.79954 2.86197 1.65856 -5.52739 1.27464 1.21197 
-5.50341 1.27714 1.1628 -5.50107 1.22458 1.17282 -5.48136 1.32741 1.11584 
-5.4793 1.27724 1.11976 -5.4751 1.22757 1.12496 -5.47076 1.17528 1.13608 
-5.46345 1.12259 1.14817 -5.45516 1.32746 1.07427 -5.45311 1.27758 1.07796 
-5.44898 1.22796 1.08303 -5.44279 1.17871 1.08947 -5.4359 1.12597 1.10121 
-5.4266 1.07398 1.11452 -5.42623 1.3281 1.03303 -5.42432 1.27815 1.03671 
-5.42037 1.22821 1.04189 -5.41491 1.02289 1.12935 -5.41428 1.17888 1.04833 
-5.40665 1.13077 1.05651 -5.39782 1.07856 1.06957 -5.39666 1.37746 0.99313 
-5.39602 1.32816 0.99427 -5.39351 1.27898 0.99695 -5.38962 1.22907 1.002 
-5.38659 1.02695 1.08433 -5.38379 1.17955 1.00864 -5.37622 1.13147 1.01669 
-5.37299 0.97664 1.10044 -5.36683 1.08399 1.02622 -5.3646 1.37746 0.95597 
-5.36379 1.32834 0.95687 -5.36379 1.42659 0.95687 -5.36133 1.27909 0.95958 
-5.35819 0.93201 1.11565 -5.35709 1.23032 0.96389 -5.356 1.03226 1.04059 
-5.35139 1.18071 0.9705 -5.34375 1.13279 0.97822 -5.34298 0.98157 1.05671 
-5.33447 1.08522 0.98774 -5.33076 1.37746 0.92042 -5.32991 1.3284 0.92127 
-5.32991 1.42653 0.92127 -5.32849 0.93681 1.07162 -5.32735 1.27945 0.92383 
-5.32352 1.03859 0.99876 -5.3231 1.23073 0.92807 -5.31717 1.18237 0.93401 
-5.31227 0.89312 1.08789 -5.31093 0.98762 1.01461 -5.30957 1.13448 0.94161 
-5.30031 1.08718 0.95087 -5.29661 0.94286 1.02899 -5.29521 1.37746 0.88658 
-5.2945 0.84971 1.10652 -5.29431 1.32834 0.88739 -5.29431 1.42659 0.88739 
-5.2916 1.27909 0.88985 -5.2916 1.47583 0.88985 -5.28942 1.04057 0.96175 
-5.28729 1.23032 0.89408 -5.28071 0.89891 1.04507 -5.28068 1.18071 0.89979 
-5.27693 0.99478 0.97425 -5.27295 1.13279 0.90743 -5.26344 1.08522 0.91671 
-5.26334 0.85636 1.0625 -5.26287 0.94991 0.98831 -5.25804 1.37746 0.85452 
-5.2569 1.32816 0.85515 -5.2569 1.42677 0.85515 -5.25422 1.27898 0.85767 
-5.25422 1.47595 0.85767 -5.25242 1.03859 0.92766 -5.24917 1.22907 0.86156 
-5.24726 0.90607 1.00391 -5.24421 0.81394 1.08223 -5.24254 1.17955 0.86739 
-5.23657 0.98762 0.94025 -5.23449 1.13147 0.87496 -5.23016 0.86336 1.02102 
-5.22495 1.08399 0.88435 -5.22392 0.77406 1.10257 -5.22219 0.94286 0.95457 
-5.21935 1.37746 0.82432 -5.21815 1.3281 0.82494 -5.21815 1.42682 0.82494 
-5.21447 1.27815 0.82686 -5.21447 1.47677 0.82686 -5.21159 0.82189 1.03959 
-5.21059 1.03226 0.89517 -5.20929 1.22821 0.83081 -5.20929 1.52672 0.83081 
-5.20611 0.89891 0.97047 -5.20285 1.17888 0.8369 -5.20219 0.73543 1.12446 
-5.19467 1.13077 0.84453 -5.19446 0.98157 0.90819 -5.1916 0.78176 1.05957 
-5.18868 0.85636 0.98784 -5.18161 1.07856 0.85336 -5.17955 0.93681 0.92269 
-5.17922 0.69857 1.14748 -5.17922 1.37746 0.79606 -5.17691 1.32746 0.79602 
-5.17691 1.42746 0.79602 -5.17322 1.27758 0.79807 -5.17322 1.47734 0.79807 
-5.17025 0.74307 1.08093 -5.16894 0.81394 1.00697 -5.16814 1.22796 0.80219 
-5.16814 1.52697 0.80219 -5.16684 1.02695 0.86459 -5.16329 0.89312 0.9389 
-5.16171 1.17871 0.80839 -5.16171 1.57622 0.80839 -5.15074 0.97664 0.87818 
-5.14996 1.12597 0.81528 -5.1486 0.77406 1.02725 -5.14758 0.7059 1.1036 
-5.14466 0.84971 0.95668 -5.13775 1.37746 0.7698 -5.13666 1.07398 0.82458 
-5.13553 0.93201 0.89299 -5.13534 1.32741 0.76981 -5.13534 1.42752 0.76981 
-5.13141 1.27724 0.77188 -5.13141 1.47768 0.77188 -5.12672 0.73543 1.04899 
-5.12622 1.22757 0.77608 -5.12622 1.52735 0.77608 -5.12469 0.80765 0.97617 
-5.12365 0.67036 1.12753 -5.12183 1.02289 0.83627 -5.11786 0.88783 0.90919 
-5.1151 1.17528 0.78041 -5.1151 1.57965 0.78041 -5.10553 0.97285 0.8503 
-5.10378 0.76793 0.9967 -5.1037 0.69857 1.07196 -5.10301 1.12259 0.78773 
-5.10301 1.63233 0.78773 -5.09888 0.84464 0.92734 -5.09505 1.37746 0.74561 
-5.0923 1.32724 0.74557 -5.0923 1.42769 0.74557 -5.08919 1.0704 0.79747 
-5.08883 0.92786 0.86499 -5.08838 1.27714 0.74777 -5.08838 1.47778 0.74777 
-5.08169 0.72969 1.01877 -5.07897 0.80303 0.94729 -5.07836 1.22458 0.7501 
-5.07836 1.53035 0.7501 -5.07401 1.01944 0.80961 -5.07096 0.884 0.8816 
-5.06703 1.17245 0.75495 -5.06703 1.58248 0.75495 -5.05894 0.9702 0.82462 
-5.05773 0.76359 0.96818 -5.05432 1.11971 0.76261 -5.05432 1.63521 0.76261 
-5.05197 0.84138 0.9001 -5.05121 1.37746 0.72354 -5.04835 1.32719 0.72359 
-5.04835 1.42774 0.72359 -5.04194 0.92538 0.83971 -5.04032 1.06775 0.77286 
-5.0392 1.27464 0.72379 -5.0392 1.48029 0.72379 -5.0319 0.80011 0.92042 
-5.02886 1.22208 0.72661 -5.02886 1.53285 0.72661 -5.0263 1.01772 0.78583 
-5.02361 0.88149 0.85679 -5.0222 0.70674 1.002 -5.01765 1.17022 0.73208 
-5.01765 1.5847 0.73208 -5.01112 0.96871 0.80122 -5.00633 1.37746 0.70365 
-5.00463 1.11756 0.74022 -5.00463 1.63737 0.74022 -5.00432 0.83911 0.87569 
-4.99809 1.32488 0.70177 -4.99809 1.43005 0.70177 -4.99749 0.74162 0.95229 
-4.99359 0.92399 0.81666 -4.99145 1.06701 0.75097 -4.99145 1.68792 0.75097 
-4.98879 1.27244 0.70251 -4.98879 1.48248 0.70251 -4.97844 1.22031 0.70588 
-4.97844 1.53462 0.70588 -4.97718 1.01706 0.76432 -4.97512 0.88041 0.83417 
-4.96959 0.7804 0.90376 -4.9671 1.16862 0.71187 -4.9671 1.58631 0.71187 
-4.9622 0.96838 0.78016 -4.96054 1.37746 0.68598 -4.95477 1.11752 0.72045 
-4.95477 1.63741 0.72045 -4.95209 1.32484 0.68447 -4.95209 1.43009 0.68447 
-4.94441 0.92384 0.79606 -4.94243 1.27215 0.68557 -4.94243 1.48277 0.68557 
-4.94151 1.06716 0.73161 -4.94151 1.68777 0.73161 -4.94128 0.8204 0.8602 
-4.93188 1.22002 0.68933 -4.93188 1.53491 0.68933 -4.92735 1.01768 0.7453 
-4.92735 1.73725 0.7453 -4.91959 1.1672 0.69575 -4.91959 1.58773 0.69575 
-4.91959 1.58773 2.55931 -4.91394 1.37746 0.67059 -4.91233 0.96921 0.7615 
-4.91109 0.86295 0.81966 -4.90703 1.11617 0.7048 -4.90703 1.63875 0.7048
[truncated: 6,631,726 more chars]
