# Supplementary material for: Visualizing electron delocalization in contorted polycyclic aromatic hydrocarbons
Source: Chem Sci. 2021 Sep 8;12(39):13092–100. doi: 10.1039/d1sc03368a (PMC8513938; doi:10.1039/d1sc03368a)
Supplement: SC-012-D1SC03368A-s042 [file SC-012-D1SC03368A-s042.vtk]

# vtk DataFile Version 5.1
vtk output
ASCII
DATASET POLYDATA
POINTS 155018 double
0.1418 3.77426 0.07296 0.15234 3.72108 0.01423 0.1561 3.77321 0.02479 
0.16252 3.82603 0.03708 0.16854 3.66836 -0.04143 0.16929 3.72079 -0.03212 
0.17157 3.87706 0.04963 0.17266 3.77293 -0.02178 0.17864 3.82462 -0.01043 
0.18722 3.87572 0.00189 0.19031 3.61577 -0.09454 0.19036 3.66605 -0.09169 
0.19056 3.71859 -0.08254 0.19338 3.77116 -0.0722 0.19838 3.92608 0.01515 
0.19885 3.82301 -0.06098 0.207 3.87568 -0.04796 0.21207 3.97556 0.02931 
0.21234 3.56555 -0.13564 0.21234 3.66599 -0.13564 0.21238 3.61577 -0.13838 
0.21454 3.71609 -0.13171 0.21688 3.76866 -0.12169 0.21775 3.92623 -0.03478 
0.22173 3.82079 -0.11037 0.22827 4.02402 0.04434 0.22938 3.87352 -0.09766 
0.23109 3.97617 -0.02051 0.23657 3.61577 -0.18109 0.23659 3.56571 -0.17867 
0.23659 3.66583 -0.17867 0.23865 3.51555 -0.17475 0.23865 3.71599 -0.17475 
0.23963 3.92548 -0.08366 0.24285 3.76566 -0.16956 0.24693 4.02485 -0.00554 
0.24718 3.81796 -0.15843 0.2526 3.97552 -0.06964 0.2545 3.87064 -0.14634 
0.26279 3.56577 -0.22025 0.26279 3.66577 -0.22025 0.26283 3.61577 -0.22256 
0.26283 4.06939 0.01225 0.26424 3.92283 -0.13252 0.26484 3.51589 -0.21655 
0.26484 3.71565 -0.21655 0.26799 4.02452 -0.05446 0.26896 3.46627 -0.21148 
0.26896 3.76528 -0.21148 0.27516 3.81453 -0.20504 0.27638 3.9738 -0.11735 
0.28205 3.86727 -0.1933 0.28343 4.06925 -0.03693 0.28643 4.13028 0.04557 
0.29109 3.61577 -0.26269 0.29135 3.91926 -0.17999 0.29139 4.02303 -0.10228 
0.29171 3.56641 -0.26148 0.29171 3.66513 -0.26148 0.29363 3.51646 -0.2578 
0.29363 3.71508 -0.2578 0.29758 3.46652 -0.25262 0.29758 3.76503 -0.25262 
0.30094 4.11282 -0.01846 0.30304 3.97035 -0.16517 0.30367 3.41719 -0.24618 
0.30367 3.81436 -0.24618 0.30648 4.06785 -0.08528 0.3113 3.86246 -0.23801 
0.31707 4.02039 -0.14886 0.32013 3.91468 -0.22494 0.32129 3.61577 -0.30138 
0.32193 3.56647 -0.30024 0.32193 3.66508 -0.30024 0.32356 4.11174 -0.06695 
0.32444 3.51729 -0.29756 0.32444 3.71426 -0.29756 0.32697 4.17284 0.01538 
0.32833 3.46738 -0.29251 0.32833 3.76416 -0.29251 0.33136 3.96629 -0.21018 
0.33176 4.06538 -0.13217 0.33416 3.41786 -0.28587 0.33416 3.81369 -0.28587 
0.34173 3.36978 -0.27783 0.34173 3.86176 -0.27783 0.34246 4.15413 -0.04766 
0.34495 4.01659 -0.19408 0.34838 4.10924 -0.1143 0.35112 3.3223 -0.26829 
0.35112 3.90924 -0.26829 0.35335 3.61577 -0.33855 0.35416 3.56665 -0.33765 
0.35416 3.6649 -0.33765 0.35662 3.5174 -0.33494 0.35662 3.71414 -0.33494 
0.35716 4.22983 0.05095 0.35976 4.06123 -0.17887 0.36086 3.46863 -0.33062 
0.36086 3.76291 -0.33062 0.36195 3.96097 -0.25393 0.36656 3.41902 -0.32401 
0.36656 3.81252 -0.32401 0.36687 4.15186 -0.09531 0.37053 4.21283 -0.01293 
0.3742 3.3711 -0.31629 0.3742 3.86045 -0.31629 0.37497 4.01167 -0.2378 
0.37596 4.1054 -0.1612 0.38348 3.32352 -0.30678 0.38348 3.90802 -0.30678 
0.38719 3.61577 -0.37409 0.38719 4.19312 -0.07524 0.38804 3.5667 -0.37324 
0.38804 3.66484 -0.37324 0.38946 4.05643 -0.22289 0.3906 3.51775 -0.37069 
0.3906 3.71379 -0.37069 0.39286 4.28505 0.08795 0.39411 4.14859 -0.14222 
0.39443 3.2769 -0.29575 0.39443 3.95464 -0.29575 0.39484 3.46904 -0.36644 
0.39484 3.7625 -0.36644 0.40078 3.42068 -0.36051 0.40078 3.81086 -0.36051 
0.40435 4.26969 0.0226 0.40567 4.10011 -0.20663 0.40702 4.00561 -0.2799 
0.40838 3.37279 -0.3529 0.40838 3.85875 -0.3529 0.41406 4.1902 -0.1223 
0.41764 3.32549 -0.34365 0.41764 3.90606 -0.34365 0.41906 4.25162 -0.04082 
0.42134 4.05038 -0.26552 0.42274 3.61577 -0.40794 0.42345 4.14352 -0.18799 
0.42364 3.56665 -0.40712 0.42364 3.6649 -0.40712 0.42635 3.5174 -0.40466 
0.42635 3.71414 -0.40466 0.42853 3.27888 -0.33276 0.42853 3.95266 -0.33276 
0.43066 3.46863 -0.40043 0.43066 3.76291 -0.40043 0.43256 4.33646 0.12635 
0.43495 4.22965 -0.10106 0.43724 4.09433 -0.24945 0.43727 3.41902 -0.39473 
0.43727 3.81252 -0.39473 0.44102 3.23309 -0.32027 0.44102 3.99846 -0.32027 
0.44213 4.32313 0.06039 0.44294 4.18559 -0.16803 0.44499 3.3711 -0.38708 
0.44499 3.86045 -0.38708 0.45451 3.32352 -0.3778 0.45451 3.90802 -0.3778 
0.45461 4.13687 -0.23202 0.45472 4.30654 -0.00431 0.45508 3.18822 -0.3062 
0.45508 4.04333 -0.3062 0.4599 3.61577 -0.44 0.46104 3.56647 -0.43936 
0.46104 3.66508 -0.43936 0.46347 4.22531 -0.14711 0.46372 3.51729 -0.43684 
0.46372 3.71426 -0.43684 0.46553 3.2769 -0.36686 0.46553 3.95464 -0.36686 
0.46877 4.2865 -0.06554 0.46878 3.46738 -0.43295 0.46878 3.76416 -0.43295 
0.47069 3.14438 -0.2906 0.47069 4.08717 -0.2906 0.47374 4.17929 -0.21228 
0.47541 3.41786 -0.42712 0.47541 3.81369 -0.42712 0.47554 4.38295 0.16396 
0.48138 3.22593 -0.35427 0.48138 4.00561 -0.35427 0.4832 4.37217 0.09974 
0.48346 3.36978 -0.41956 0.48346 3.86176 -0.41956 0.48554 4.26354 -0.12503 
0.48779 4.12987 -0.27349 0.49299 3.3223 -0.41016 0.49299 3.90924 -0.41016 
0.49399 4.35758 0.0341 0.49403 4.21918 -0.19194 0.49576 3.18117 -0.33995 
0.49576 4.05038 -0.33995 0.4986 3.61577 -0.47019 0.4998 3.56641 -0.46957 
0.4998 3.66513 -0.46957 0.50348 3.51646 -0.46766 0.50348 3.71508 -0.46766 
0.50636 4.17134 -0.25492 0.50653 4.3399 -0.02777 0.50736 3.27057 -0.39934 
0.50736 3.96097 -0.39934 0.50866 3.46652 -0.4637 0.50866 3.76503 -0.4637 
0.51184 3.13722 -0.32405 0.51184 4.09433 -0.32405 0.5151 3.41719 -0.45762 
0.5151 3.81436 -0.45762 0.51576 4.25781 -0.17006 0.52159 4.31883 -0.08855 
0.52189 4.42528 0.20249 0.52328 3.36908 -0.44998 0.52328 3.86246 -0.44998 
0.52348 3.21988 -0.38632 0.52348 4.01167 -0.38632 0.52634 4.21147 -0.23494 
0.52804 4.41658 0.13792 0.52927 3.09467 -0.30667 0.52927 4.13687 -0.30667 
0.53634 3.31687 -0.44116 0.53634 3.31687 1.10718 0.53634 3.91468 -0.44116 
0.53662 4.40445 0.07419 0.53839 3.17512 -0.37182 0.53839 4.05643 -0.37182 
0.53873 3.61577 -0.49846 0.53873 4.29466 -0.14704 0.54104 3.56577 -0.49849 
0.54104 3.66577 -0.49849 0.54473 3.51589 -0.49645 0.54473 3.71565 -0.49645 
0.54759 4.38894 0.01157 0.5477 4.25017 -0.21359 0.549 3.05225 -0.28755 
0.549 4.17929 -0.28755 0.54981 3.46627 -0.49232 0.54981 3.76528 -0.49232 
0.5511 3.26525 -0.42993 0.5511 3.96629 -0.42993 0.55466 3.13143 -0.35561 
0.55466 4.10011 -0.35561 0.55624 3.41702 -0.48613 0.55624 3.81453 -0.48613 
0.5609 4.37012 -0.04967 0.56567 4.43301 0.1035 0.56721 3.21495 -0.41633 
0.56721 4.01659 -0.41633 0.56799 3.36428 -0.47923 0.56799 3.86727 -0.47923 
0.56934 3.01237 -0.26726 0.56934 4.21918 -0.26726 0.57037 4.28733 -0.19092 
0.57329 3.08802 -0.33783 0.57329 4.14352 -0.33783 0.57566 4.41873 0.03929 
0.57649 4.34807 -0.10928 0.5802 3.61577 -0.52472 0.58129 3.31229 -0.46993 
0.58129 3.31229 1.13596 0.58129 3.91926 -0.46993 0.58242 3.17032 -0.40153 
0.58242 4.06123 -0.40153 0.58261 3.56571 -0.5247 0.58261 3.66583 -0.5247 
0.58654 3.51555 -0.52263 0.58654 3.71599 -0.52263 0.58794 4.40134 -0.02264 
0.59123 4.25781 -0.24553 0.59173 3.46588 -0.51843 0.59173 3.76566 -0.51843 
0.59325 3.04596 -0.31834 0.59325 4.18559 -0.31834 0.5943 4.32288 -0.16699 
0.59612 3.2612 -0.45825 0.59612 3.2612 1.12427 0.59612 3.97035 -0.45825 
0.60009 3.12614 -0.38533 0.60009 4.1054 -0.38533 0.60257 4.38059 -0.08324 
0.60285 3.41359 -0.5141 0.60285 3.81796 -0.5141 0.60506 4.44692 0.06873 
0.61242 3.21116 -0.44422 0.61242 3.21116 1.11024 0.61242 4.02039 -0.44422 
0.61417 4.22531 -0.29781 0.61425 4.29466 -0.22256 0.61494 3.3609 -0.50678 
0.61494 3.3609 1.17281 0.61494 3.87064 -0.50678 0.61622 4.43064 0.00525 
0.61907 3.08295 -0.36717 0.61907 4.14859 -0.36717 0.61943 4.35672 -0.14185 
0.6229 3.61577 -0.54891 0.62564 3.56555 -0.54894 0.62564 3.66599 -0.54894 
0.62876 3.30871 -0.49704 0.62876 3.30871 1.16307 0.62876 3.92283 -0.49704 
0.62912 3.16616 -0.42952 0.62912 4.06538 -0.42952 0.62957 3.51545 -0.54674 
0.62957 3.71609 -0.54674 0.62997 4.41143 -0.056 0.63626 4.26354 -0.27575 
0.63898 3.04134 -0.34722 0.63898 4.1902 -0.34722 0.63959 3.46288 -0.54441 
0.63959 3.76866 -0.54441 0.64394 3.25775 -0.48491 0.64394 3.25775 1.15093 
0.64394 3.9738 -0.48491 0.64571 4.38878 -0.11557 0.6462 4.45854 0.03476 
0.64698 3.1223 -0.41291 0.64698 4.10924 -0.41291 0.65092 3.41075 -0.53956 
0.65092 3.41075 1.20559 0.65092 3.82079 -0.53956 0.65201 4.34807 -0.1848 
0.65819 4.44016 -0.02782 0.65901 3.20851 -0.4699 0.65901 3.20851 1.13592 
0.65901 4.02303 -0.4699 0.66022 4.22965 -0.32633 0.66363 3.35802 -0.53191 
0.66363 3.35802 1.19793 0.66363 3.87352 -0.53191 0.66598 3.07969 -0.39442 
0.66598 4.15186 -0.39442 0.66674 3.61577 -0.57098 0.6696 3.56549 -0.57092 
0.6696 3.66605 -0.57092 0.67274 4.31883 -0.2397 0.67307 4.41898 -0.08821 
0.676 3.16369 -0.4548 0.676 3.16369 1.12083 0.676 4.06785 -0.4548 
0.67763 3.30606 -0.52166 0.67763 3.30606 1.18768 0.67763 3.92548 -0.52166 
0.67805 4.38059 -0.15871 0.67875 3.51295 -0.57073 0.67875 3.71859 -0.57073 
0.68605 3.03842 -0.37409 0.68605 4.19312 -0.37409 0.6885 4.46763 0.00187 
0.68908 3.46039 -0.56791 0.68908 3.46039 1.23393 0.68908 3.77116 -0.56791 
0.69165 3.25603 -0.50869 0.69165 3.25603 1.17471 0.69165 3.97552 -0.50869 
0.69433 3.1198 -0.43773 0.69433 3.1198 1.10375 0.69433 4.11174 -0.43773 
0.69575 4.2865 -0.29251 0.7003 3.40853 -0.56243 0.7003 3.40853 1.22846 
0.7003 3.82301 -0.56243 0.70145 4.44724 -0.05983 0.70529 4.41143 -0.13132 
0.70683 3.20702 -0.4933 0.70683 3.20702 1.15932 0.70683 4.02452 -0.4933 
0.71161 3.61577 -0.59087 0.71161 4.37012 -0.20039 0.71332 3.35587 -0.55429 
0.71332 3.35587 1.22032 0.71332 3.87568 -0.55429 0.71362 3.07742 -0.41883 
0.71362 3.07742 1.08485 0.71362 4.15413 -0.41883 0.71986 3.56319 -0.59275 
0.71986 3.66836 -0.59275 0.72046 4.25162 -0.34222 0.72436 3.16229 -0.47785 
0.72436 3.16229 1.14388 0.72436 4.06925 -0.47785 0.7265 3.30532 -0.54354 
0.7265 3.30532 1.20957 0.7265 3.92623 -0.54354 0.72916 3.51075 -0.592 
0.72916 3.51075 1.25803 0.72916 3.72079 -0.592 0.73346 4.44016 -0.10309 
0.73351 4.3399 -0.25475 0.73864 4.40134 -0.17334 0.7395 3.45862 -0.58863 
0.7395 3.45862 1.25466 0.7395 3.77293 -0.58863 0.74077 3.25537 -0.5302 
0.74077 3.25537 1.19622 0.74077 3.97617 -0.5302 0.74283 3.11872 -0.46034 
0.74283 3.11872 1.12637 0.74283 4.11282 -0.46034 0.74835 3.01871 1.05678 
0.74835 4.21283 -0.39076 0.75085 3.40693 -0.58264 0.75085 3.40693 1.24867 
0.75085 3.82462 -0.58264 0.75574 3.20669 -0.51436 0.75574 3.20669 1.18038 
0.75574 4.02485 -0.51436 0.75698 4.30654 -0.30656 0.75741 3.61577 -0.60853 
0.76317 3.35583 -0.57406 0.76317 3.35583 1.24009 0.76317 3.87572 -0.57406 
0.76586 3.56315 -0.61005 0.76586 3.56315 1.27607 0.76586 3.6684 -0.61005 
0.76653 4.43064 -0.14506 0.77286 4.38894 -0.2137 0.77354 3.16215 -0.49846 
0.77354 3.16215 1.16448 0.77354 4.06939 -0.49846 0.77552 3.51046 -0.60895 
0.77552 3.51046 1.27497 0.77552 3.72108 -0.60895 0.77644 3.30547 -0.56291 
0.77644 3.30547 1.22893 0.77644 3.92608 -0.56291 0.77667 3.05871 -0.43431 
0.77667 3.05871 1.10034 0.77667 4.17284 -0.43431 0.78389 2.96185 1.02296 
0.78389 4.26969 -0.35694 0.78607 3.45833 -0.60518 0.78607 3.45833 1.27121 
0.78607 3.77321 -0.60518 0.7906 3.25598 -0.54921 0.7906 3.25598 1.21524 
0.7906 3.97556 -0.54921 0.79539 4.35758 -0.2673 0.79836 3.40551 -0.59877 
0.79836 3.40551 1.26479 0.79836 3.82603 -0.59877 0.80057 4.41873 -0.18563 
0.80401 3.61577 -0.62393 0.80401 3.61577 1.28995 0.80562 3.20752 -0.53301 
0.80562 3.20752 1.19904 0.80562 4.02402 -0.53301 0.80685 3.10126 -0.47486 
0.80685 3.10126 1.14088 0.80685 4.13028 -0.47486 0.81091 3.35448 -0.58971 
0.81091 3.35448 1.25574 0.81091 3.87706 -0.58971 0.81223 3.00172 1.07015 
0.81223 4.22983 -0.40413 0.81293 3.56302 -0.62514 0.81293 3.56302 1.29116 
0.81293 3.66852 -0.62514 0.81293 3.66852 1.29116 0.82168 2.90841 0.98518 
0.82168 4.32313 -0.31915 0.82265 3.51042 -0.6236 0.82265 3.51042 1.28963 
0.82265 3.72112 -0.6236 0.82455 3.30399 -0.57805 0.82455 3.30399 1.24407 
0.82455 3.92755 -0.57805 0.83424 3.45729 -0.61949 0.83424 3.45729 1.28551 
0.83424 3.77426 -0.61949 0.83548 4.40445 -0.22466 0.83823 3.14559 -0.51159 
0.83823 3.14559 1.17762 0.83823 4.08595 -0.51159 0.83894 3.25464 -0.56386 
0.83894 3.25464 1.22989 0.83894 3.9769 -0.56386 0.84167 3.0427 1.11261 
0.84167 4.18884 -0.44658 0.84661 3.40462 -0.61254 0.84661 3.40462 1.27857 
0.84661 3.82692 -0.61254 0.84924 2.9465 1.03445 0.84924 4.28505 -0.36842 
0.85132 3.61577 -0.63702 0.85132 3.61577 1.30304 0.85965 3.35359 -0.60304 
0.85965 3.35359 1.26907 0.85965 3.87795 -0.60304 0.86041 3.56298 -0.63782 
0.86041 3.56298 1.30384 0.86041 3.66856 -0.63782 0.86041 3.66856 1.30384 
0.86103 2.85937 0.94411 0.86103 4.37217 -0.27809 0.86478 2.79853 0.86164 
0.87155 3.50982 -0.63609 0.87155 3.50982 1.30211 0.87155 3.72172 -0.63609 
0.87155 3.72172 1.30211 0.87221 3.08618 -0.48565 0.87221 3.08618 1.15167 
0.87221 4.14536 -0.48565 0.87336 3.30331 -0.59087 0.87336 3.30331 1.25689 
0.87336 3.92823 -0.59087 0.87643 3.19961 -0.54979 0.87643 3.19961 1.21582 
0.87643 4.03193 -0.54979 0.87739 2.98751 1.08017 0.87739 4.24403 -0.41415 
0.88335 3.4567 -0.63145 0.88335 3.4567 1.29748 0.88335 3.77484 -0.63145 
0.88335 3.77484 1.29748 0.88763 2.89509 0.99475 0.88763 4.33646 -0.32873 
0.89467 2.77203 0.83125 0.89549 3.40427 -0.62393 0.89549 3.40427 1.28996 
0.89549 3.82728 -0.62393 0.89549 3.82728 1.28996 0.89921 2.81496 0.89927 
0.89921 3.61577 -0.64777 0.89921 3.61577 1.3138 0.90737 3.0296 1.12134 
0.90737 4.20194 -0.45532 0.90871 3.35332 -0.61392 0.90871 3.35332 1.27994 
0.90871 3.87823 -0.61392 0.90871 3.87823 1.27994 0.90977 3.13867 -0.52624 
0.90977 3.13867 1.19227 0.90977 4.09287 -0.52624 0.90984 3.56255 -0.64839 
0.90984 3.56255 1.31441 0.90984 3.66899 -0.64839 0.90984 3.66899 1.31441 
0.91045 3.24777 -0.57846 0.91045 3.24777 1.24448 0.91045 3.98377 -0.57846 
0.91518 2.93408 1.04239 0.91518 4.29747 -0.37636 0.92102 3.50948 -0.64611 
0.92102 3.50948 1.31213 0.92102 3.72206 -0.64611 0.92102 3.72206 1.31213 
0.92524 2.84859 0.95177 0.92898 2.78796 0.86911 0.93271 3.45673 -0.64094 
0.93271 3.45673 1.30697 0.93271 3.77481 -0.64094 0.93271 3.77481 1.30697 
0.94354 2.97617 1.08679 0.94354 4.25537 -0.42077 0.94472 3.07993 -0.49795 
0.94472 3.07993 1.16398 0.94472 4.15161 -0.49795 0.94487 3.40445 -0.63291 
0.94487 3.40445 1.29894 0.94487 3.8271 -0.63291 0.94487 3.8271 1.29894 
0.94572 3.29779 -0.60337 0.94572 3.29779 1.26939 0.94572 3.93376 -0.60337 
0.94572 3.93376 1.26939 0.94757 3.61577 -0.65616 0.94757 3.61577 1.32219 
0.9484 3.19393 -0.56184 0.9484 3.19393 1.22787 0.9484 4.03761 -0.56184 
0.95256 2.88588 1.00172 0.95836 3.56251 -0.65627 0.95836 3.56251 1.3223 
0.95836 3.66903 -0.65627 0.95836 3.66903 1.3223 0.95939 2.76292 0.83744 
0.96377 2.80626 0.90542 0.96983 3.50921 -0.65347 0.96983 3.50921 1.3195 
0.96983 3.72233 -0.65347 0.96983 3.72233 1.3195 0.98047 3.0247 1.13156 
0.98047 4.20685 -0.46553 0.98052 2.92616 1.0482 0.98052 4.30538 -0.38217 
0.98163 3.34861 -0.62403 0.98163 3.34861 1.29005 0.98163 3.88294 -0.62403 
0.98163 3.88294 1.29005 0.98166 3.45648 -0.64777 0.98166 3.45648 1.3138 
0.98166 3.77506 -0.64777 0.98166 3.77506 1.3138 0.98292 3.13396 -0.53615 
0.98292 3.13396 1.20218 0.98292 4.09759 -0.53615 0.98341 3.24315 -0.58832 
0.98341 3.24315 1.25435 0.98341 3.9884 -0.58832 0.98341 3.9884 1.25435 
0.9907 2.84127 0.95704 0.9941 2.78082 0.87413 0.99628 3.61577 -0.66217 
0.99628 3.61577 1.3282 1.00748 3.56241 -0.66178 1.00748 3.56241 1.32781 
1.00748 3.66914 -0.66178 1.00748 3.66914 1.32781 1.01805 3.07661 -0.50573 
1.01805 3.07661 1.17176 1.01805 4.15494 -0.50573 1.0181 2.87985 1.00578 
1.0187 2.97063 1.09332 1.0187 4.26092 -0.4273 1.0189 3.29399 -0.61079 
1.0189 3.29399 1.27682 1.0189 3.93756 -0.61079 1.0189 3.93756 1.27682 
1.01894 3.5092 -0.65843 1.01894 3.5092 1.32446 1.01894 3.72235 -0.65843 
1.01894 3.72235 1.32446 1.01937 3.40265 -0.64114 1.01937 3.40265 1.30716 
1.01937 3.8289 -0.64114 1.01937 3.8289 1.30716 1.02115 3.19051 -0.5691 
1.02115 3.19051 1.23512 1.02115 4.04103 -0.5691 1.02469 2.7575 0.84146 
1.02889 2.80102 0.90913 1.04523 3.61577 -0.66578 1.04523 3.61577 1.33181 
1.05606 3.02096 1.13597 1.05606 4.21058 -0.46994 1.05606 3.1316 -0.54113 
1.05606 3.1316 1.20715 1.05606 4.09994 -0.54113 1.0561 2.92242 1.0526 
1.0561 2.83748 0.95975 1.05651 3.3474 -0.62956 1.05651 3.3474 1.29559 
1.05651 3.88415 -0.62956 1.05651 3.88415 1.29559 1.05651 3.24083 -0.59326 
1.05651 3.24083 1.25929 1.05651 3.99072 -0.59326 1.05651 3.99072 1.25929 
1.05654 3.45527 -0.6533 1.05654 3.45527 1.31933 1.05654 3.77627 -0.6533 
1.05654 3.77627 1.31933 1.05654 3.56237 -0.66485 1.05654 3.56237 1.33087 
1.05654 3.66917 -0.66485 1.05654 3.66917 1.33087 1.05944 2.7772 0.87668 
1.0943 2.75541 0.8427 1.0943 2.79928 0.91036 1.0943 2.8777 1.00774 
1.0943 2.96878 1.09551 1.0943 3.07503 1.1742 1.0943 3.18937 -0.57152 
1.0943 3.18937 1.23755 1.0943 3.29307 -0.61349 1.0943 3.29307 1.27951 
1.0943 3.40205 -0.64388 1.0943 3.40205 1.30991 1.0943 3.50889 -0.66126 
1.0943 3.50889 1.32729 1.0943 3.61577 -0.66699 1.0943 3.61577 1.33301 
1.0943 3.72265 -0.66126 1.0943 3.72265 1.32729 1.0943 3.8295 -0.64388 
1.0943 3.8295 1.30991 1.0943 3.93848 -0.61349 1.0943 3.93848 1.27951 
1.0943 4.04217 -0.57152 1.0943 4.15651 -0.50818 1.12915 2.7772 0.87668 
1.13206 3.56237 -0.66485 1.13206 3.56237 1.33087 1.13206 3.66917 -0.66485 
1.13206 3.66917 1.33087 1.13206 3.45527 -0.6533 1.13206 3.45527 1.31933 
1.13206 3.77627 -0.6533 1.13206 3.77627 1.31933 1.13208 3.24083 -0.59326 
1.13208 3.24083 1.25929 1.13208 3.99072 -0.59326 1.13208 3.99072 1.25929 
1.13209 3.3474 -0.62956 1.13209 3.3474 1.29559 1.13209 3.88415 -0.62956 
1.13209 3.88415 1.29559 1.1325 2.83748 0.95975 1.1325 2.92242 1.0526 
1.13253 3.1316 -0.54113 1.13253 3.1316 1.20715 1.13253 4.09994 -0.54113 
1.13253 3.02096 1.13597 1.14337 3.61577 -0.66578 1.14337 3.61577 1.33181 
1.1597 2.80102 0.90913 1.16391 2.7575 0.84146 1.16744 3.19051 -0.5691 
1.16744 3.19051 1.23512 1.16744 4.04103 -0.5691 1.16922 3.40265 -0.64114 
1.16922 3.40265 1.30716 1.16922 3.8289 -0.64114 1.16922 3.8289 1.30716 
1.16966 3.5092 -0.65843 1.16966 3.5092 1.32446 1.16966 3.72235 -0.65843 
1.16966 3.72235 1.32446 1.1697 3.29399 -0.61079 1.1697 3.29399 1.27682 
1.1697 3.93756 -0.61079 1.1697 3.93756 1.27682 1.16989 2.97063 1.09332 
1.17049 2.87985 1.00578 1.17055 3.07661 1.17176 1.17055 4.15494 -0.50573 
1.18112 3.56241 -0.66178 1.18112 3.56241 1.32781 1.18112 3.66914 -0.66178 
1.18112 3.66914 1.32781 1.19232 3.61577 -0.66217 1.19232 3.61577 1.3282 
1.19449 2.78082 0.87413 1.1979 2.84127 0.95704 1.20519 3.24315 -0.58832 
1.20519 3.24315 1.25435 1.20519 3.9884 -0.58832 1.20568 3.13396 -0.53615 
1.20568 3.13396 1.20218 1.20568 4.09759 -0.53615 1.20693 3.45648 -0.64777 
1.20693 3.45648 1.3138 1.20693 3.77506 -0.64777 1.20693 3.77506 1.3138 
1.20697 3.34861 -0.62403 1.20697 3.34861 1.29005 1.20697 3.88294 -0.62403 
1.20697 3.88294 1.29005 1.20808 2.92616 1.0482 1.20813 3.0247 1.13156 
1.21877 3.50921 -0.65347 1.21877 3.50921 1.3195 1.21877 3.72233 -0.65347 
1.21877 3.72233 1.3195 1.22482 2.80626 0.90542 1.22921 2.76292 0.83744 
1.23024 3.56251 -0.65627 1.23024 3.56251 1.3223 1.23024 3.66903 -0.65627 
1.23024 3.66903 1.3223 1.23604 2.88588 1.00172 1.2402 3.19393 -0.56184 
1.2402 3.19393 1.22787 1.2402 4.03761 -0.56184 1.24103 3.61577 -0.65616 
1.24103 3.61577 1.32219 1.24287 3.29779 -0.60337 1.24287 3.29779 1.26939 
1.24287 3.93376 -0.60337 1.24287 3.93376 1.26939 1.24373 3.40445 -0.63291 
1.24373 3.40445 1.29894 1.24373 3.8271 -0.63291 1.24373 3.8271 1.29894 
1.24388 3.07993 -0.49795 1.24388 3.07993 1.16398 1.24505 2.97617 1.08679 
1.25589 3.45673 -0.64094 1.25589 3.45673 1.30697 1.25589 3.77481 -0.64094 
1.25589 3.77481 1.30697 1.25961 2.78796 0.86911 1.26335 2.84859 0.95177 
1.26758 3.50948 -0.64611 1.26758 3.50948 1.31213 1.26758 3.72206 -0.64611 
1.26758 3.72206 1.31213 1.27342 2.93408 1.04239 1.27814 3.24777 -0.57846 
1.27814 3.24777 1.24448 1.27814 3.98377 -0.57846 1.27875 3.56255 -0.64839 
1.27875 3.56255 1.31441 1.27875 3.66899 -0.64839 1.27875 3.66899 1.31441 
1.27883 3.13867 1.19227 1.27988 3.35332 -0.61392 1.27988 3.35332 1.27994 
1.27988 3.87823 -0.61392 1.27988 3.87823 1.27994 1.28122 3.0296 1.12134 
1.28939 2.81496 0.89927 1.28939 3.61577 -0.64777 1.28939 3.61577 1.3138 
1.29311 3.40427 -0.62393 1.29311 3.40427 1.28996 1.29311 3.82728 -0.62393 
1.29311 3.82728 1.28996 1.29393 2.77203 0.83125 1.30096 2.89509 0.99475 
1.30525 3.4567 -0.63145 1.30525 3.4567 1.29748 1.30525 3.77484 -0.63145 
1.30525 3.77484 1.29748 1.3112 2.98751 1.08017 1.31217 3.19961 1.21582 
1.31217 4.03193 -0.54979 1.31524 3.30331 -0.59087 1.31524 3.30331 1.25689 
1.31524 3.92823 -0.59087 1.31639 3.08618 1.15167 1.31705 3.50982 -0.63609 
1.31705 3.50982 1.30211 1.31705 3.72172 -0.63609 1.31705 3.72172 1.30211 
1.32381 2.79853 0.86164 1.32757 2.85937 0.94411 1.32818 3.56298 -0.63782 
1.32818 3.56298 1.30384 1.32818 3.66856 -0.63782 1.32818 3.66856 1.30384 
1.32895 3.35359 -0.60304 1.32895 3.35359 1.26907 1.32895 3.87795 -0.60304 
1.32895 3.87795 1.26907 1.33728 3.61577 -0.63702 1.33728 3.61577 1.30304 
1.33936 2.9465 1.03445 1.34198 3.40462 -0.61254 1.34198 3.40462 1.27857 
1.34198 3.82692 -0.61254 1.34198 3.82692 1.27857 1.34693 3.0427 1.11261 
1.34965 3.25464 1.22989 1.34965 3.9769 -0.56386 1.35037 3.14559 1.17762 
1.35312 2.8271 0.89069 1.35435 3.45729 -0.61949 1.35435 3.45729 1.28551 
1.35435 3.77426 -0.61949 1.35435 3.77426 1.28551 1.35858 2.78463 0.82225 
1.36404 3.30399 1.24407 1.36404 3.92755 -0.57805 1.36595 3.51042 -0.6236 
1.36595 3.51042 1.28963 1.36595 3.72112 -0.6236 1.36595 3.72112 1.28963 
1.36692 2.90841 0.98518 1.37567 3.56302 -0.62514 1.37567 3.56302 1.29116 
1.37567 3.66852 -0.62514 1.37567 3.66852 1.29116 1.37636 3.00172 1.07015 
1.37768 3.35448 1.25574 1.37768 3.87706 -0.58971 1.38174 3.10126 1.14088 
1.38297 3.20752 1.19904 1.38458 3.61577 -0.62393 1.38458 3.61577 1.28995 
1.38802 2.81282 0.85165 1.39024 3.40551 1.26479 1.39024 3.82603 -0.59877 
1.39024 3.82603 1.26479 1.39321 2.87397 0.93333 1.398 3.25598 1.21524 
1.398 3.97556 -0.54921 1.40252 3.45833 1.27121 1.40252 3.77321 -0.60518 
1.40252 3.77321 1.27121 1.40471 2.96185 1.02296 1.41193 3.05871 1.10034 
1.41216 3.30547 1.22893 1.41216 3.92608 -0.56291 1.41308 3.51046 -0.60895 
1.41308 3.51046 1.27497 1.41308 3.72108 -0.60895 1.41308 3.72108 1.27497 
1.41506 3.16215 1.16448 1.41574 2.84261 0.87972 1.42206 2.8009 0.81109 
1.42273 3.56315 -0.61005 1.42273 3.56315 1.27607 1.42273 3.6684 -0.61005 
1.42273 3.6684 1.27607 1.42542 3.35583 1.24009 1.42542 3.87572 -0.57406 
1.43119 3.61577 -0.60853 1.43119 3.61577 1.27456 1.43162 2.925 0.97259 
1.43285 3.20669 1.18038 1.43774 3.40693 1.24867 1.43774 3.82462 -0.58264 
1.44024 3.01871 1.05678 1.44577 3.11872 1.12637 1.44782 3.25537 1.19622 
1.44909 3.45862 1.25466 1.44909 3.77293 -0.58863 1.44909 3.77293 1.25466 
1.44995 2.83021 0.83937 1.45508 2.89164 0.92078 1.45513 2.79139 0.76912 
1.45943 3.51075 1.25803 1.45943 3.72079 -0.592 1.45943 3.72079 1.25803 
1.46209 3.30532 1.20957 1.46209 3.92623 -0.54354 1.46424 3.16229 1.14388 
1.46813 2.97993 1.00825 1.46874 3.56319 1.25877 1.46874 3.66836 -0.59275 
1.46874 3.66836 1.25877 1.47497 3.07742 1.08485 1.47527 3.35587 1.22032 
1.47527 3.87568 -0.55429 1.47698 2.86143 0.86642 1.47698 3.61577 -0.59087 
1.47698 3.61577 1.25689 1.48177 3.20702 1.15932 1.48331 2.82012 0.79734 
1.48829 3.40853 1.22846 1.48829 3.82301 -0.56243 1.49285 2.94504 0.95854 
1.49426 3.1198 1.10375 1.49695 3.25603 1.17471 1.49951 3.46039 1.23393 
1.50255 3.03842 1.04012 1.50985 3.51295 1.23675 1.50985 3.71859 1.23675 
1.51055 2.85096 0.82474 1.51097 3.30606 1.18768 1.51259 3.16369 1.12083 
1.51552 2.81256 0.75424 1.51586 2.91272 0.90572 1.519 3.56549 1.23695 
1.519 3.66605 1.23695 1.52185 3.61577 1.237 1.52262 3.07969 1.06044 
1.52497 3.35802 1.19793 1.52837 3.0019 0.99236 1.52959 3.20851 1.13592 
1.53659 2.88348 0.85082 1.53768 3.41075 1.20559 1.54161 3.1223 1.07894 
1.54288 2.84276 0.7816 1.54466 3.25775 1.15093 1.549 3.46288 1.21044 
1.54961 3.04134 1.01325 1.55234 2.968 0.94177 1.55863 2.82012 0.72202 
1.55902 3.51545 1.21277 1.55948 3.16616 1.09555 1.55984 3.30871 1.16307 
1.56295 3.56555 1.21497 1.56295 3.66599 1.21497 1.56569 3.61577 1.21493 
1.56916 2.87482 0.80788 1.56953 3.08295 1.0332 1.57365 3.3609 1.17281 
1.57435 2.93688 0.88858 1.57443 3.00624 0.96384 1.57617 3.21116 1.11024 
1.58574 3.41359 1.18013 1.58602 2.85096 0.74927 1.58851 3.12614 1.05135 
1.59248 3.2612 1.12427 1.5943 2.90867 0.83301 1.59534 3.04596 0.98437 
1.59687 3.46588 1.18446 1.59737 2.97374 0.91155 1.60065 2.83021 0.68867 
1.60206 3.51555 1.18866 1.60599 3.56571 1.19073 1.60599 3.66583 1.19073 
1.60618 3.17032 1.06755 1.6073 3.31229 1.13596 1.6084 3.61577 1.19074 
1.61211 2.88348 0.7753 1.6153 3.08802 1.00386 1.61823 2.94421 0.85694 
1.61925 3.01237 0.93329 1.62061 3.36428 1.14526 1.62139 3.21495 1.08236 
1.6277 2.86143 0.7157 1.63235 3.41702 1.15215 1.63394 3.13143 1.02164 
1.63749 3.26525 1.09595 1.63879 3.46627 1.15835 1.63959 3.05225 0.95357 
1.6409 2.98138 0.87961 1.64101 2.84261 0.65445 1.64386 3.51589 1.16247 
1.64756 3.56577 1.16452 1.64987 2.93688 0.81306 1.64987 3.61577 1.16448 
1.6502 3.17512 1.03785 1.65198 2.8271 0.59183 1.65225 3.31687 1.10718 
1.65933 3.09467 0.9727 1.66225 3.02007 0.90097 1.66511 3.21988 1.05235 
1.66532 3.36908 1.11601 1.66701 2.91272 0.75457 1.67284 2.97374 0.83608 
1.6735 3.41719 1.12364 1.67676 3.13722 0.99007 1.67993 3.46652 1.12973 
1.68124 3.27057 1.06537 1.68206 2.89164 0.6938 1.68224 3.0602 0.92095 
1.68512 3.51646 1.13368 1.68879 3.56641 1.1356 1.69283 3.18117 1.00597 
1.69457 3.01237 0.85797 1.69461 2.87397 0.63192 1.6956 3.3223 1.07619 
1.7008 3.10167 0.93952 1.70306 2.968 0.79106 1.70514 3.36978 1.08558 
1.7054 2.85937 0.56629 1.70722 3.22593 1.02029 1.71305 2.84859 0.50207 
1.71319 3.41786 1.09315 1.71486 3.05225 0.87831 1.71791 3.14438 0.95663 
1.71982 3.46738 1.09898 1.71983 2.94504 0.73156 1.72307 3.2769 1.03288 
1.72487 3.51729 1.10287 1.72513 3.00624 0.81314 1.72755 3.56647 1.10539 
1.73351 3.18822 0.97223 1.73387 2.925 0.67033 1.73398 3.09467 0.89804 
1.73409 3.32352 1.04383 1.7436 3.3711 1.05311 1.74566 3.04596 0.83406 
1.74646 2.90841 0.60564 1.74758 3.23309 0.98629 1.75132 3.41902 1.06075 
1.75136 3.13722 0.91547 1.75364 3.0019 0.76709 1.75604 2.89509 0.53968 
1.75793 3.46863 1.06646 1.76007 3.27888 0.99879 1.76225 3.5174 1.07069 
1.76514 3.08802 0.85402 1.76726 3.18117 0.93155 1.76954 2.97993 0.70685 
1.77096 3.32549 1.00967 1.77453 3.04134 0.78833 1.78021 3.37279 1.01893 
1.78158 3.22593 0.94593 1.78292 3.13143 0.87265 1.78425 2.96185 0.64342 
1.78782 3.42068 1.02653 1.79375 3.46904 1.03247 1.79417 3.2769 0.96178 
1.79449 3.08295 0.80824 1.79573 2.9465 0.57808 1.798 3.51775 1.03671 
1.79913 3.17512 0.88892 1.8014 3.03842 0.74126 1.80511 3.32352 0.9728 
1.81264 3.12614 0.82722 1.81363 3.21988 0.90383 1.81439 3.3711 0.98232 
1.81807 3.01871 0.67896 1.82173 3.07969 0.76133 1.82204 3.41902 0.99004 
1.82665 3.27057 0.91995 1.82774 3.46863 0.99665 1.82884 3.17032 0.84489 
1.83144 3.00172 0.61508 1.83747 3.3223 0.93432 1.84022 3.1223 0.78033 
1.84364 3.21495 0.8601 1.84614 3.07742 0.71369 1.84687 3.36978 0.94385 
1.85444 3.41786 0.9519 1.85683 3.16616 0.79819 1.85724 3.26525 0.87621 
1.86026 3.46738 0.95854 1.86163 3.05871 0.65064 1.86504 3.1198 0.73298 
1.86847 3.31687 0.89097 1.87153 3.21116 0.81489 1.87729 3.36908 0.90403 
1.88211 3.16369 0.75131 1.88493 3.41719 0.91221 1.88556 3.2612 0.83119 
1.88765 3.11872 0.68448 1.89101 3.46652 0.91865 1.89721 3.20851 0.7683 
1.89724 3.31229 0.84602 1.90217 3.10126 0.62046 1.90516 3.16229 0.70295 
1.90655 3.36428 0.85933 1.91222 3.25775 0.78337 1.91344 3.41702 0.87107 
1.92061 3.20702 0.72048 1.92435 3.30871 0.79855 1.92577 3.16215 0.65377 
1.93409 3.3609 0.81237 1.936 3.25603 0.73566 1.94141 3.41359 0.82446 
1.94167 3.20669 0.67157 1.94897 3.30606 0.74968 1.95751 3.25537 0.68654 
1.95922 3.35802 0.76368 1.96032 3.20752 0.62169 1.96687 3.41075 0.77639 
1.97085 3.30532 0.70081 1.97652 3.25598 0.63671 1.9816 3.35587 0.71399 
1.98974 3.40853 0.72701 1.99022 3.30547 0.65088 2.00137 3.35583 0.66414 
2.00536 3.30399 0.60276 2.01702 3.35448 0.6164 1.27241 3.08499 -0.51777 
1.28298 3.08456 -0.5672 1.28378 3.03177 -0.5763 1.28471 3.13772 -0.55607 
1.29566 3.08452 -0.61469 1.29687 3.03177 -0.6236 1.2972 3.13712 -0.60497 
1.30131 3.19025 -0.59337 1.30826 3.24292 -0.581 1.31075 2.97914 -0.66175 
1.31075 3.08439 -0.66175 1.31185 3.13708 -0.6521 1.31227 3.03177 -0.67021 
1.31562 3.18921 -0.64154 1.32203 3.24203 -0.62925 1.32805 2.97918 -0.70776 
1.32805 3.08435 -0.70776 1.3288 2.92675 -0.69845 1.3288 3.13679 -0.69845 
1.32993 3.03177 -0.716 1.33109 3.29306 -0.6167 1.33217 3.18892 -0.68811 
1.33815 3.24061 -0.67676 1.34275 3.34355 -0.60306 1.34673 3.29171 -0.66444 
1.34982 3.03177 -0.76087 1.34987 2.98149 -0.75802 1.34987 3.08205 -0.75802 
1.35007 2.92895 -0.74887 1.35007 3.13459 -0.74887 1.35289 2.87638 -0.73853 
1.35289 3.18715 -0.73853 1.35789 3.34207 -0.65118 1.35837 3.23901 -0.72731 
1.36651 3.29167 -0.71429 1.37159 3.39156 -0.63702 1.37186 2.98155 -0.80197 
1.37186 3.08199 -0.80197 1.37189 3.03177 -0.80471 1.37406 2.93145 -0.79804 
1.37406 3.13209 -0.79804 1.37639 2.87888 -0.78802 1.37639 3.18466 -0.78802 
1.37726 3.34222 -0.70111 1.38124 2.82675 -0.7767 1.38124 3.23679 -0.7767 
1.38778 3.44002 -0.62199 1.38889 3.28952 -0.76399 1.3906 3.39217 -0.68684 
1.39608 3.03177 -0.84742 1.3961 2.98171 -0.845 1.3961 3.08183 -0.845 
1.39816 2.93155 -0.84108 1.39816 3.13199 -0.84108 1.39914 3.34148 -0.74999 
1.40237 2.88188 -0.83589 1.40237 3.18166 -0.83589 1.40644 3.44085 -0.67187 
1.4067 2.82958 -0.82476 1.4067 3.23395 -0.82476 1.41211 3.39151 -0.73597 
1.41401 2.7769 -0.81267 1.41401 3.28664 -0.81267 1.4223 2.98177 -0.88658 
1.4223 3.08177 -0.88658 1.42234 3.03177 -0.88889 1.42234 3.48539 -0.65408 
1.42376 3.33883 -0.79885 1.42435 2.93189 -0.88288 1.42435 3.13165 -0.88288 
1.4275 3.44052 -0.72079 1.42848 2.88226 -0.87781 1.42848 3.18127 -0.87781 
1.43467 2.83301 -0.87137 1.43467 3.23052 -0.87137 1.43589 3.38979 -0.78368 
1.44156 2.78027 -0.85963 1.44156 3.28326 -0.85963 1.44295 3.48525 -0.70326 
1.44594 3.54628 -0.62076 1.4506 3.03177 -0.92902 1.45087 2.72828 -0.84632 
1.45087 3.33525 -0.84632 1.4509 3.43903 -0.76861 1.45123 2.98241 -0.92781 
1.45123 3.08113 -0.92781 1.45314 2.93246 -0.92413 1.45314 3.13108 -0.92413 
1.4571 2.88251 -0.91895 1.4571 3.18102 -0.91895 1.46046 3.52882 -0.68479 
1.46255 2.67719 -0.8315 1.46255 3.38634 -0.8315 1.46318 2.83318 -0.91251 
1.46318 3.23035 -0.91251 1.466 3.48385 -0.75161 1.47082 2.78508 -0.90434 
1.47082 3.27846 -0.90434 1.47658 3.43638 -0.81519 1.47964 2.73286 -0.89127 
1.47964 3.33067 -0.89127 1.4808 3.03177 -0.96771 1.48144 2.98246 -0.96657 
1.48144 3.08107 -0.96657 1.48307 3.52774 -0.73328 1.48395 2.93328 -0.96389 
1.48395 3.13025 -0.96389 1.48648 3.58883 -0.65095 1.48784 2.88338 -0.95884 
1.48784 3.18016 -0.95884 1.49087 2.68125 -0.87651 1.49087 3.38229 -0.87651 
1.49127 3.48138 -0.7985 1.49367 2.83385 -0.9522 1.49367 3.22968 -0.9522 
1.50124 2.78578 -0.94416 1.50124 3.27776 -0.94416 1.50197 3.57012 -0.71399 
1.50447 2.63095 -0.86041 1.50447 3.43259 -0.86041 1.50789 3.52524 -0.78063 
1.51063 2.7383 -0.93462 1.51063 3.32524 -0.93462 1.51286 3.03177 -1.00488 
1.51367 2.98264 -1.00398 1.51367 3.08089 -1.00398 1.51613 2.9334 -1.00127 
1.51613 3.13014 -1.00127 1.51667 3.64582 -0.61538 1.51927 2.58631 -0.8452 
1.51927 3.47722 -0.8452 1.52037 2.88463 -0.99695 1.52037 3.17891 -0.99695 
1.52146 2.68657 -0.92026 1.52146 3.37697 -0.92026 1.52607 2.83502 -0.99034 
1.52607 3.22852 -0.99034 1.52638 3.56785 -0.76164 1.53004 3.62883 -0.67926 
1.53371 2.78709 -0.98262 1.53371 3.27644 -0.98262 1.53448 2.63587 -0.90413 
1.53448 3.42766 -0.90413 1.53547 3.5214 -0.82753 1.54299 2.73952 -0.97311 
1.54299 3.32402 -0.97311 1.5467 3.03177 -1.04042 1.5467 3.60912 -0.74157 
1.54755 2.9827 -1.03957 1.54755 3.08084 -1.03957 1.54897 2.59111 -0.88922 
1.54897 3.47242 -0.88922 1.55011 2.93375 -1.03702 1.55011 3.12979 -1.03702 
1.55362 3.56459 -0.80855 1.55394 2.6929 -0.96208 1.55394 3.37064 -0.96208 
1.55436 2.88504 -1.03277 1.55436 3.1785 -1.03277 1.56029 2.83668 -1.02684 
1.56029 3.22686 -1.02684 1.56519 2.54743 -0.87296 1.56519 3.51611 -0.87296 
1.56653 2.64193 -0.94623 1.56653 3.42161 -0.94623 1.56789 2.78879 -1.01923 
1.56789 3.27475 -1.01923 1.57358 3.6062 -0.78863 1.57715 2.74148 -1.00998 
1.57715 3.32205 -1.00998 1.58085 2.59716 -0.93185 1.58085 3.46637 -0.93185 
1.58225 3.03177 -1.07427 1.58296 2.50402 -0.85432 1.58296 3.55952 -0.85432 
1.58315 2.98264 -1.07345 1.58315 3.08089 -1.07345 1.58586 2.9334 -1.07099 
1.58586 3.13014 -1.07099 1.58804 2.69488 -0.99909 1.58804 3.36866 -0.99909 
1.59018 2.88463 -1.06676 1.59018 3.17891 -1.06676 1.59675 2.55321 -0.91578 
1.59675 3.51032 -0.91578 1.59678 2.83502 -1.06106 1.59678 3.22852 -1.06106 
1.60053 2.64908 -0.9866 1.60053 3.41445 -0.9866 1.60245 3.60158 -0.83436 
1.60451 2.78709 -1.05341 1.60451 3.27644 -1.05341 1.61402 2.73952 -1.04413 
1.61402 3.32402 -1.04413 1.61412 2.51067 -0.89835 1.61412 3.55287 -0.89835 
1.61459 2.60421 -0.97253 1.61459 3.45932 -0.97253 1.61942 3.03177 -1.10633 
1.62056 2.98246 -1.10569 1.62056 3.08107 -1.10569 1.62324 2.93328 -1.10317 
1.62324 3.13025 -1.10317 1.62504 2.6929 -1.03319 1.62504 3.37064 -1.03319 
1.62829 2.88338 -1.09928 1.62829 3.18016 -1.09928 1.6302 2.56037 -0.95693 
1.6302 3.50316 -0.95693 1.63325 2.46825 -0.87861 1.63325 3.59529 -0.87861 
1.63492 2.83385 -1.09345 1.63492 3.22968 -1.09345 1.64089 2.64193 -1.0206 
1.64089 3.42161 -1.0206 1.64297 2.78578 -1.08589 1.64297 3.27776 -1.08589 
1.6473 2.51767 -0.93982 1.6473 3.54587 -0.93982 1.65251 2.7383 -1.07649 
1.65251 3.32524 -1.07649 1.65354 2.42836 -0.85827 1.65527 2.59716 -1.00628 
1.65527 3.46637 -1.00628 1.65811 3.03177 -1.13652 1.65932 2.98241 -1.1359 
1.65932 3.08113 -1.1359 1.66299 2.93246 -1.13399 1.66299 3.13108 -1.13399 
1.66587 2.4762 -0.92125 1.66587 3.58734 -0.92125 1.66687 2.68657 -1.06567 
1.66687 3.37697 -1.06567 1.66817 2.88251 -1.13003 1.66817 3.18102 -1.13003 
1.67135 2.55321 -0.99038 1.67135 3.51032 -0.99038 1.67461 2.83318 -1.12395 
1.67461 3.23035 -1.12395 1.67527 2.38973 -0.83639 1.68279 2.78508 -1.11631 
1.68279 3.27846 -1.11631 1.683 2.63587 -1.05265 1.683 3.42766 -1.05265 
1.68586 2.43607 -0.90127 1.68878 2.51067 -0.973 1.68878 3.55287 -0.973 
1.69585 2.73286 -1.10749 1.69585 3.33067 -1.10749 1.69791 2.59111 -1.03815 
1.69791 3.47242 -1.03815 1.69824 2.35288 -0.81337 1.69824 3.03177 -1.16479 
1.70055 2.98177 -1.16482 1.70055 3.08177 -1.16482 1.70424 2.93189 -1.16278 
1.70424 3.13165 -1.16278 1.70721 2.39737 -0.87992 1.70852 2.46825 -0.95388 
1.70932 2.88226 -1.15865 1.70932 3.18127 -1.15865 1.71062 2.68125 -1.09626 
1.71062 3.38229 -1.09626 1.71417 2.54743 -1.02194 1.71417 3.51611 -1.02194 
1.71575 2.83301 -1.15246 1.71575 3.23052 -1.15246 1.72672 2.63095 -1.08266 
1.72672 3.43259 -1.08266 1.7275 2.78027 -1.14556 1.7275 3.28326 -1.14556 
1.72886 2.42836 -0.93359 1.72988 2.36021 -0.85725 1.7328 2.50402 -1.00416 
1.7328 3.55952 -1.00416 1.73971 3.03177 -1.19105 1.7408 2.72828 -1.13626 
1.7408 3.33525 -1.13626 1.74193 2.58631 -1.06786 1.74193 3.47722 -1.06786 
1.74212 2.98171 -1.19103 1.74212 3.08183 -1.19103 1.74605 2.93155 -1.18896 
1.74605 3.13199 -1.18896 1.75074 2.38973 -0.91186 1.75124 2.88188 -1.18476 
1.75124 2.88188 0.51813 1.75124 3.18166 -1.18476 1.75277 2.46195 -0.98467 
1.75563 2.67719 -1.12458 1.75563 3.38634 -1.12458 1.7596 2.54214 -1.05166 
1.7596 3.5214 -1.05166 1.76236 2.82958 -1.18043 1.76236 2.82958 0.5138 
1.76236 3.23395 -1.18043 1.77194 2.62715 -1.11055 1.77194 3.43638 -1.11055 
1.77368 2.42223 -0.96414 1.77445 2.7769 -1.17311 1.77445 2.7769 0.50648 
1.77445 3.28664 -1.17311 1.77858 2.49895 -1.0335 1.78241 3.03177 -1.21524 
1.78516 2.98155 -1.21527 1.78516 3.08199 -1.21527 1.78827 2.72471 -1.16337 
1.78827 3.33883 -1.16337 1.78863 2.58216 -1.09585 1.78863 3.48138 -1.09585 
1.78909 2.93145 -1.21307 1.78909 3.13209 -1.21307 1.79577 2.384 -0.94208 
1.79849 2.45734 -1.01355 1.79911 2.87888 -1.21074 1.79911 2.87888 0.54411 
1.79911 3.18466 -1.21074 1.80345 2.67374 -1.15124 1.80345 3.38979 -1.15124 
1.8065 2.5383 -1.07924 1.8065 3.52524 -1.07924 1.81043 2.82675 -1.20589 
1.81043 2.82675 0.53926 1.81043 3.23679 -1.20589 1.81852 2.62451 -1.13623 
1.81852 3.43903 -1.13623 1.81974 2.41789 -0.99266 1.82314 2.77402 -1.19824 
1.82314 2.77402 0.5316 1.82314 3.28952 -1.19824 1.82549 2.49568 -1.06075 
1.82625 3.03177 -1.23731 1.82911 2.98149 -1.23725 1.82911 3.08205 -1.23725 
1.83552 2.57969 -1.12113 1.83552 3.48385 -1.12113 1.83714 2.72206 -1.18799 
1.83714 2.72206 0.52135 1.83714 3.34148 -1.18799 1.83826 2.92895 -1.23706 
1.83826 2.92895 0.57042 1.83826 3.13459 -1.23706 1.84556 2.45442 -1.04042 
1.8486 2.87638 -1.23424 1.8486 2.87638 0.5676 1.8486 3.18715 -1.23424 
1.85116 2.67202 -1.17502 1.85116 2.67202 0.50838 1.85116 3.39151 -1.17502 
1.85385 2.5358 -1.10406 1.85981 2.82453 -1.22876 1.85981 2.82453 0.56213 
1.85981 3.23901 -1.22876 1.86634 2.62302 -1.15963 1.86634 3.44052 -1.15963 
1.87113 3.03177 -1.2572 1.87113 3.03177 0.59056 1.87283 2.77186 -1.22062 
1.87283 2.77186 0.55399 1.87283 3.29167 -1.22062 1.87314 2.49341 -1.08516 
1.87937 2.97918 -1.25908 1.87937 2.97918 0.59244 1.87937 3.08435 -1.25908 
1.87997 2.39592 -1.00855 1.88387 2.57829 -1.14418 1.88387 3.48525 -1.14418 
1.88602 2.72131 -1.20987 1.88602 2.72131 0.54324 1.88602 3.34222 -1.20987 
1.88868 2.92675 -1.25833 1.88868 2.92675 0.5917 1.88868 3.13679 -1.25833 
1.89902 2.87461 -1.25496 1.89902 2.87461 0.58833 1.89902 3.18892 -1.25496 
1.90029 2.67137 -1.19653 1.90029 2.67137 0.52989 1.90029 3.39217 -1.19653 
1.90234 2.53472 -1.12667 1.90787 2.43471 -1.05709 1.91036 2.82292 -1.24897 
1.91036 2.82292 0.58234 1.91036 3.24061 -1.24897 1.91526 2.62269 -1.18069 
1.91526 2.62269 0.51405 1.91526 3.44085 -1.18069 1.91692 3.03177 -1.27486 
1.91692 3.03177 0.60823 1.92269 2.77182 -1.24039 1.92269 2.77182 0.57376 
1.92269 3.29171 -1.24039 1.92538 2.97914 -1.27638 1.92538 2.97914 0.60974 
1.92538 3.08439 -1.27638 1.92538 3.08439 0.60974 1.93305 2.57815 -1.16479 
1.93305 2.57815 0.49815 1.93305 3.48539 -1.16479 1.93503 2.92646 -1.27528 
1.93503 2.92646 0.60864 1.93503 3.13708 -1.27528 1.93503 3.13708 0.60864 
1.93595 2.72146 -1.22924 1.93595 2.72146 0.5626 1.93595 3.34207 -1.22924 
1.93618 2.4747 -1.10064 1.94559 2.87433 -1.27151 1.94559 2.87433 0.60488 
1.94559 3.18921 -1.27151 1.95011 2.67198 -1.21554 1.95011 2.67198 0.54891 
1.95011 3.39156 -1.21554 1.95787 2.82151 -1.2651 1.95787 2.82151 0.59846 
1.95787 3.24203 -1.2651 1.96353 3.03177 -1.29026 1.96353 3.03177 0.62362 
1.96513 2.62352 -1.19934 1.96513 2.62352 0.53271 1.96513 3.44002 -1.19934 
1.96637 2.51726 -1.14119 1.96637 2.51726 0.47455 1.97043 2.77048 -1.25604 
1.97043 2.77048 0.58941 1.97043 3.29306 -1.25604 1.97175 2.41771 -1.07046 
1.97244 2.97902 -1.29147 1.97244 2.97902 0.62483 1.97244 3.08452 -1.29147 
1.97244 3.08452 0.62483 1.98216 2.92642 -1.28993 1.98216 2.92642 0.6233 
1.98216 3.13712 -1.28993 1.98216 3.13712 0.6233 1.98406 2.71999 -1.24438 
1.98406 2.71999 0.57774 1.98406 3.34355 -1.24438 1.99376 2.87328 -1.28582 
1.99376 2.87328 0.61918 1.99376 3.19025 -1.28582 1.99376 3.19025 0.61918 
1.99774 2.56159 -1.17792 1.99774 2.56159 0.51129 1.99845 2.67064 -1.23019 
1.99845 2.67064 0.56356 1.99845 3.3929 -1.23019 2.00118 2.4587 -1.11291 
2.00118 2.4587 0.44628 2.00613 2.82062 -1.27887 2.00613 2.82062 0.61224 
2.00613 3.24292 -1.27887 2.00613 3.24292 0.61224 2.01083 3.03177 -1.30335 
2.01083 3.03177 0.63671 2.01916 2.76959 -1.26937 2.01916 2.76959 0.60274 
2.01916 3.29395 -1.26937 2.01916 3.29395 0.60274 2.01993 2.97898 -1.30415 
2.01993 2.97898 0.63751 2.01993 3.08456 -1.30415 2.01993 3.08456 0.63751 
2.03106 2.92582 -1.30242 2.03106 2.92582 0.63578 2.03106 3.13772 -1.30242 
2.03106 3.13772 0.63578 2.03172 2.50218 -1.15198 2.03172 2.50218 0.48534 
2.03287 2.71931 -1.2572 2.03287 2.71931 0.59056 2.03287 3.34423 -1.2572 
2.03287 3.34423 0.59056 2.03594 2.61561 -1.21612 2.03594 2.61561 0.54949 
2.03594 3.44793 -1.21612 2.03691 2.40351 -1.08048 2.03691 2.40351 0.41384 
2.04286 2.8727 -1.29778 2.04286 2.8727 0.63115 2.04286 3.19084 -1.29778 
2.04286 3.19084 0.63115 2.055 2.82026 -1.29026 2.055 2.82026 0.62363 
2.055 3.24327 -1.29026 2.055 3.24327 0.62363 2.05872 3.03177 -1.3141 
2.05872 3.03177 0.64747 2.06689 2.4456 -1.12165 2.06689 2.4456 0.45501 
2.06823 2.76931 -1.28025 2.06823 2.76931 0.61361 2.06823 3.29422 -1.28025 
2.06823 3.29422 0.61361 2.06928 2.55467 -1.19257 2.06928 2.55467 0.52594 
2.06935 2.97855 -1.31472 2.06935 2.97855 0.64808 2.06935 3.08499 -1.31472 
2.06935 3.08499 0.64808 2.06997 2.66377 -1.24479 2.06997 2.66377 0.57815 
2.06997 3.39977 -1.24479 2.06997 3.39977 0.57815 2.07469 2.35007 0.37606 
2.08053 2.92548 -1.31244 2.08053 2.92548 0.6458 2.08053 3.13806 -1.31244 
2.08053 3.13806 0.6458 2.08476 2.26459 0.28544 2.09222 2.87273 -1.30727 
2.09222 2.87273 0.64064 2.09222 3.19081 -1.30727 2.09222 3.19081 0.64064 
2.10305 2.39217 -1.0871 2.10305 2.39217 0.42046 2.10423 2.49593 -1.16428 
2.10423 2.49593 0.49765 2.10438 2.82044 -1.29924 2.10438 2.82044 0.63261 
2.10438 3.24309 -1.29924 2.10438 3.24309 0.63261 2.10524 2.71378 -1.2697 
2.10524 2.71378 0.60306 2.10524 3.34975 -1.2697 2.10524 3.34975 0.60306 
2.10708 3.03177 -1.32249 2.10708 3.03177 0.65586 2.10791 2.60993 -1.22817 
2.10791 2.60993 0.56154 2.11207 2.30188 0.33539 2.11787 2.97851 -1.3226 
2.11787 2.97851 0.65597 2.11787 3.08503 -1.3226 2.11787 3.08503 0.65597 
2.12934 2.92521 -1.3198 2.12934 2.92521 0.65317 2.12934 3.13833 -1.3198 
2.12934 3.13833 0.65317 2.13998 2.44069 -1.13186 2.13998 2.44069 0.46523 
2.14003 2.34216 0.38187 2.14114 2.7646 -1.29036 2.14114 2.7646 0.62372 
2.14114 3.29893 -1.29036 2.14114 3.29893 0.62372 2.14117 2.87248 -1.3141 
2.14117 2.87248 0.64747 2.14117 3.19106 -1.3141 2.14117 3.19106 0.64747 
2.14243 2.54995 -1.20248 2.14243 2.54995 0.53585 2.14292 2.65914 -1.25465 
2.14292 2.65914 0.58802 2.14292 3.40439 -1.25465 2.14292 3.40439 0.58802 
2.15021 2.25726 0.29071 2.15579 3.03177 -1.3285 2.15579 3.03177 0.66187 
2.16699 2.9784 -1.32811 2.16699 2.9784 0.66148 2.16699 3.08513 -1.32811 
2.16699 3.08513 0.66148 2.17756 2.4926 -1.17206 2.17756 2.4926 0.50543 
2.17762 2.29584 0.33945 2.17822 2.38662 0.42699 2.17841 2.70998 -1.27712 
2.17841 2.70998 0.61049 2.17841 3.35355 -1.27712 2.17841 3.35355 0.61049 
2.17845 2.92519 -1.32476 2.17845 2.92519 0.65813 2.17845 3.13834 -1.32476 
2.17845 3.13834 0.65813 2.17888 2.81864 -1.30747 2.17888 2.81864 0.64083 
2.17888 3.24489 -1.30747 2.17888 3.24489 0.64083 2.18066 2.60651 -1.23543 
2.18066 2.60651 0.56879 2.18066 3.45703 0.56879 2.20474 3.03177 -1.33211 
2.20474 3.03177 0.66548 2.21557 2.43696 -1.13627 2.21557 2.43696 0.46964 
2.21558 2.5476 -1.20746 2.21558 2.5476 0.54082 2.21561 2.33842 0.38627 
2.21561 2.25347 0.29342 2.21602 2.76339 -1.29589 2.21602 2.76339 0.62926 
2.21602 3.30014 -1.29589 2.21602 3.30014 0.62926 2.21602 2.65682 -1.25959 
2.21602 2.65682 0.59296 2.21602 3.40671 -1.25959 2.21602 3.40671 0.59296 
2.21605 2.87127 -1.31963 2.21605 2.87127 0.653 2.21605 3.19227 -1.31963 
2.21605 3.19227 0.653 2.21605 2.97837 -1.33118 2.21605 2.97837 0.66454 
2.21605 3.08517 -1.33118 2.21605 3.08517 0.66454 2.25381 2.2937 0.34141 
2.25381 2.38477 0.42918 2.25381 2.49103 -1.17451 2.25381 2.49103 0.50787 
2.25381 2.60537 -1.23785 2.25381 2.60537 0.57122 2.25381 2.70906 -1.27982 
2.25381 2.70906 0.61318 2.25381 2.81804 -1.31021 2.25381 2.81804 0.64358 
2.25381 2.92489 -1.32759 2.25381 2.92489 0.66096 2.25381 3.03177 -1.33332 
2.25381 3.03177 0.66668 2.25381 3.13865 -1.32759 2.25381 3.13865 0.66096 
2.25381 3.24549 -1.31021 2.25381 3.24549 0.64358 2.25381 3.35447 -1.27982 
2.25381 3.35447 0.61318 2.25381 3.45817 0.57122 2.29157 2.97837 -1.33118 
2.29157 2.97837 0.66454 2.29157 3.08517 -1.33118 2.29157 3.08517 0.66454 
2.29157 2.87127 -1.31963 2.29157 2.87127 0.653 2.29157 3.19227 -1.31963 
2.29157 3.19227 0.653 2.2916 2.65682 -1.25959 2.2916 2.65682 0.59296 
2.2916 3.40671 0.59296 2.2916 2.76339 -1.29589 2.2916 2.76339 0.62926 
2.2916 3.30014 -1.29589 2.2916 3.30014 0.62926 2.29201 2.25347 0.29342 
2.29201 2.33842 0.38627 2.29204 2.5476 -1.20746 2.29204 2.5476 0.54082 
2.29204 3.51594 0.54082 2.29205 2.43696 -1.13627 2.29205 2.43696 0.46964 
2.30288 3.03177 -1.33211 2.30288 3.03177 0.66548 2.32696 2.60651 -1.23543 
2.32696 2.60651 0.56879 2.32696 3.45703 0.56879 2.32874 2.81864 -1.30747 
2.32874 2.81864 0.64083 2.32874 3.24489 -1.30747 2.32874 3.24489 0.64083 
2.32917 2.92519 -1.32476 2.32917 2.92519 0.65813 2.32917 3.13834 -1.32476 
2.32917 3.13834 0.65813 2.32921 2.70998 -1.27712 2.32921 2.70998 0.61049 
2.32921 3.35355 -1.27712 2.32921 3.35355 0.61049 2.3294 2.38662 0.42699 
2.33 2.29584 0.33945 2.33006 2.4926 -1.17206 2.33006 2.4926 0.50543 
2.34063 2.9784 -1.32811 2.34063 2.9784 0.66148 2.34063 3.08513 -1.32811 
2.34063 3.08513 0.66148 2.35183 3.03177 -1.3285 2.35183 3.03177 0.66187 
2.35741 2.25726 0.29071 2.3647 2.65914 -1.25465 2.3647 2.65914 0.58802 
2.3647 3.40439 0.58802 2.36519 2.54995 -1.20248 2.36519 2.54995 0.53585 
2.36645 2.87248 -1.3141 2.36645 2.87248 0.64747 2.36645 3.19106 -1.3141 
2.36645 3.19106 0.64747 2.36648 2.7646 -1.29036 2.36648 2.7646 0.62372 
2.36648 3.29893 -1.29036 2.36648 3.29893 0.62372 2.36759 2.34216 0.38187 
2.36764 2.44069 0.46523 2.37828 2.92521 -1.3198 2.37828 2.92521 0.65317 
2.37828 3.13833 -1.3198 2.37828 3.13833 0.65317 2.38975 2.97851 -1.3226 
2.38975 2.97851 0.65597 2.38975 3.08503 -1.3226 2.38975 3.08503 0.65597 
2.39555 2.30188 0.33539 2.39971 2.60993 0.56154 2.39971 3.45361 0.56154 
2.40054 3.03177 -1.32249 2.40054 3.03177 0.65586 2.40238 2.71378 -1.2697 
2.40238 2.71378 0.60306 2.40238 3.34975 -1.2697 2.40238 3.34975 0.60306 
2.40324 2.82044 -1.29924 2.40324 2.82044 0.63261 2.40324 3.24309 -1.29924 
2.40324 3.24309 0.63261 2.40339 2.49593 0.49765 2.40457 2.39217 0.42046 
2.4154 2.87273 -1.30727 2.4154 2.87273 0.64064 2.4154 3.19081 -1.30727 
2.4154 3.19081 0.64064 2.42286 2.26459 0.28544 2.42709 2.92548 -1.31244 
2.42709 2.92548 0.6458 2.42709 3.13806 -1.31244 2.42709 3.13806 0.6458 
2.43293 2.35007 0.37606 2.43765 2.66377 0.57815 2.43765 3.39977 0.57815 
2.43827 2.97855 -1.31472 2.43827 2.97855 0.64808 2.43827 3.08499 -1.31472 
2.43827 3.08499 0.64808 2.43834 2.55467 0.52594 2.43939 2.76931 0.61361 
2.43939 3.29422 -1.28025 2.43939 3.29422 0.61361 2.44073 2.4456 0.45501 
2.4489 3.03177 -1.3141 2.4489 3.03177 0.64747 2.45262 2.82026 -1.29026 
2.45262 2.82026 0.62363 2.45262 3.24327 -1.29026 2.45262 3.24327 0.62363 
2.46048 2.31108 0.32842 2.46476 2.8727 -1.29778 2.46476 2.8727 0.63115 
2.46476 3.19084 -1.29778 2.46476 3.19084 0.63115 2.47071 2.40351 0.41384 
2.47168 2.61561 0.54949 2.47168 3.44793 0.54949 2.47475 2.71931 0.59056 
2.47475 3.34423 0.59056 2.4759 2.50218 0.48534 2.47656 2.92582 -1.30242 
2.47656 2.92582 0.63578 2.47656 3.13772 -1.30242 2.47656 3.13772 0.63578 
2.48708 2.27537 0.27778 2.48769 2.97898 -1.30415 2.48769 2.97898 0.63751 
2.48769 3.08456 -1.30415 2.48769 3.08456 0.63751 2.48846 2.76959 0.60274 
2.48846 3.29395 -1.26937 2.48846 3.29395 0.60274 2.49679 3.03177 -1.30335 
2.49679 3.03177 0.63671 2.49887 2.36249 0.36812 2.50149 2.82062 0.61224 
2.50149 3.24292 -1.27887 2.50149 3.24292 0.61224 2.50644 2.4587 0.44628 
2.50917 2.67064 0.56356 2.50917 3.3929 0.56356 2.50988 2.56159 0.51129 
2.51386 2.87328 0.61918 2.51386 3.19025 -1.28582 2.51386 3.19025 0.61918 
2.52356 2.71999 0.57774 2.52356 3.34355 0.57774 2.52546 2.92642 0.6233 
2.52546 3.13712 -1.28993 2.52546 3.13712 0.6233 2.52643 2.32441 0.31885 
2.53518 2.97902 -1.29147 2.53518 2.97902 0.62483 2.53518 3.08452 -1.29147 
2.53518 3.08452 0.62483 2.53587 2.41771 0.40382 2.53719 2.77048 0.58941 
2.53719 3.29306 -1.25604 2.53719 3.29306 0.58941 2.54125 2.51726 0.47455 
2.54249 2.62352 0.53271 2.54249 3.44002 0.53271 2.54409 3.03177 -1.29026 
2.54409 3.03177 0.62362 2.54975 2.82151 0.59846 2.54975 3.24203 -1.2651 
2.54975 3.24203 0.59846 2.55272 2.28996 0.267 2.55751 2.67198 0.54891 
2.55751 3.39156 0.54891 2.56203 2.87433 0.60488 2.56203 3.18921 -1.27151 
2.56203 3.18921 0.60488 2.56422 2.37785 0.35663 2.57144 2.4747 0.43401 
2.57167 2.72146 0.5626 2.57167 3.34207 0.5626 2.57259 2.92646 0.60864 
2.57259 3.13708 -1.27528 2.57259 3.13708 0.60864 2.57457 2.57815 0.49815 
2.58224 2.97914 0.60974 2.58224 3.08439 -1.27638 2.58224 3.08439 0.60974 
2.58493 2.77182 0.57376 2.58493 3.29171 0.57376 2.5907 3.03177 0.60823 
2.59113 2.341 0.30626 2.59236 2.62269 0.51405 2.59236 3.44085 0.51405 
2.59726 2.82292 0.58234 2.59726 3.24061 -1.24897 2.59726 3.24061 0.58234 
2.59975 2.43471 0.39045 2.60528 2.53472 0.46004 2.60733 2.67137 0.52989 
2.60733 3.39217 0.52989 2.6086 2.87461 0.58833 2.6086 3.18892 -1.25496 
2.6086 3.18892 0.58833 2.6146 2.30764 0.25445 2.61894 2.92675 0.5917 
2.61894 3.13679 -1.25833 2.61894 3.13679 0.5917 2.6216 2.72131 0.54324 
2.6216 3.34222 0.54324 2.62375 2.57829 0.47755 2.62765 2.39592 0.34192 
2.62825 2.97918 0.59244 2.62825 3.08435 0.59244 2.63448 2.49341 0.41852 
2.63479 2.77186 0.55399 2.63479 3.29167 0.55399 2.63649 2.27742 0.20009 
2.63649 3.03177 0.59056 2.64128 2.62302 0.49299 2.64781 2.82453 0.56213 
2.64781 3.23901 0.56213 2.65236 2.36104 0.29221 2.65377 2.5358 0.43742 
2.65646 2.67202 0.50838 2.65646 3.39151 0.50838 2.65902 2.87638 0.5676 
2.65902 3.18715 0.5676 2.66206 2.45442 0.37379 2.66936 2.92895 0.57042 
2.66936 3.13459 0.57042 2.67048 2.72206 0.52135 2.67048 3.34148 0.52135 
2.6721 2.57969 0.4545 2.67537 2.32871 0.23939 2.67851 2.98149 0.57062 
2.67851 3.08205 0.57062 2.68137 3.03177 0.57067 2.68213 2.49568 0.39411 
2.68448 2.77402 0.5316 2.68448 3.28952 0.5316 2.68788 2.41789 0.32603 
2.6891 2.62451 0.46959 2.6961 2.29947 0.18449 2.69719 2.82675 0.53926 
2.69719 3.23679 0.53926 2.70112 2.5383 0.41261 2.70417 2.67374 0.4846 
2.70417 3.38979 0.4846 2.70851 2.87888 0.54411 2.70851 3.18466 0.54411 
2.70913 2.45734 0.34692 2.71185 2.384 0.27544 2.71853 2.93145 0.54644 
2.71853 3.13209 0.54644 2.71899 2.58216 0.42922 2.71935 2.72471 0.49674 
2.71935 3.33883 0.49674 2.72246 2.98155 0.54864 2.72246 3.08199 0.54864 
2.72521 3.03177 0.5486 2.72867 2.29082 0.14155 2.72904 2.49895 0.36687 
2.73317 2.7769 0.50648 2.73317 3.28664 0.50648 2.73386 2.35288 0.22225 
2.73394 2.42223 0.29751 2.73568 2.62715 0.44391 2.74526 2.82958 0.5138 
2.74526 3.23395 0.5138 2.74802 2.54214 0.38502 2.75199 2.67719 0.45794 
2.75199 3.38634 0.45794 2.75381 2.32466 0.16668 2.75485 2.46195 0.31804 
2.75638 2.88188 0.51813 2.75638 3.18166 0.51813 2.75688 2.38973 0.24522 
2.76157 2.93155 0.52233 2.76157 3.13199 0.52233 2.7655 2.98171 0.5244 
2.7655 3.08183 0.5244 2.76569 2.58631 0.40122 2.76682 2.72828 0.46963 
2.76682 3.33525 0.46963 2.76791 3.03177 0.52441 2.77162 2.29947 0.10897 
2.77482 2.50402 0.33753 2.77774 2.36021 0.19061 2.77876 2.42836 0.26696 
2.78012 2.78027 0.47893 2.78012 3.28326 0.47893 2.7809 2.63095 0.41603 
2.79187 2.83301 0.48582 2.79187 3.23052 0.48582 2.79345 2.54743 0.35531 
2.797 2.68125 0.42962 2.7983 2.88226 0.49202 2.7983 3.18127 0.49202 
2.7991 2.46825 0.28724 2.80041 2.39737 0.21328 2.80338 2.93189 0.49614 
2.80338 3.13165 0.49614 2.80707 2.98177 0.49819 2.80707 3.08177 0.49819 
2.80938 2.35288 0.14673 2.80938 3.03177 0.49815 2.80971 2.59111 0.37152 
2.81177 2.73286 0.44085 2.81177 3.33067 0.44085 2.81884 2.51067 0.30637 
2.82176 2.43607 0.23464 2.82462 2.63587 0.38602 2.82483 2.78508 0.44968 
2.82483 3.27846 0.44968 2.82652 2.32871 0.08824 2.83235 2.38973 0.16975 
2.83301 2.83318 0.45731 2.83301 3.23035 0.45731 2.83627 2.55321 0.32374 
2.83945 2.88251 0.4634 2.83945 3.18102 0.4634 2.84075 2.68657 0.39904 
2.84158 2.30764 0.02747 2.84175 2.4762 0.25462 2.84463 2.93246 0.46735 
2.84463 3.13108 0.46735 2.8483 2.98241 0.46927 2.8483 3.08113 0.46927 
2.84951 3.03177 0.46989 2.85235 2.59716 0.33964 2.85408 2.42836 0.19164 
2.85511 2.7383 0.40986 2.85511 3.32524 0.40986 2.86032 2.51767 0.27319 
2.86257 2.384 0.12473 2.86465 2.78578 0.41925 2.86465 3.27776 0.41925 
2.86673 2.64193 0.35396 2.8727 2.83385 0.42682 2.8727 3.22968 0.42682 
2.87437 2.46825 0.21198 2.87742 2.56037 0.2903 2.87933 2.88338 0.43265 
2.87933 3.18016 0.43265 2.87934 2.36104 0.06523 2.88258 2.6929 0.36655 
2.88438 2.93328 0.43654 2.88438 3.13025 0.43654 2.88464 2.42223 0.14681 
2.88706 2.98246 0.43906 2.88706 3.08107 0.43906 2.8882 3.03177 0.43969 
2.89303 2.60421 0.3059 2.89338 2.341 0.004 2.8935 2.51067 0.23171 
2.8936 2.73952 0.3775 2.8936 3.32402 0.3775 2.90311 2.78709 0.38678 
2.90311 3.27644 0.38678 2.90517 2.46195 0.16773 2.90597 2.32441 -0.06069 
2.90709 2.64908 0.31996 2.91084 2.83502 0.39442 2.91084 3.22852 0.39442 
2.91087 2.55321 0.24914 2.91316 2.41789 0.10076 2.91745 2.88463 0.40013 
2.91745 3.17891 0.40013 2.91958 2.69488 0.33246 2.92176 2.9334 0.40436 
2.92176 3.13014 0.40436 2.92447 2.98264 0.40682 2.92447 3.08089 0.40682 
2.92466 2.50402 0.18769 2.92537 3.03177 0.40763 2.92677 2.59716 0.26522 
2.92905 2.39592 0.04052 2.93047 2.74148 0.34334 2.93047 3.32205 0.34334 
2.93404 2.45734 0.122 2.93973 2.78879 0.3526 2.93973 3.27475 0.3526 
2.94109 2.64193 0.2796 2.94243 2.54743 0.20632 2.94376 2.37785 -0.02291 
2.94733 2.83668 0.3602 2.94733 3.22686 0.3602 2.95326 2.88504 0.36614 
2.95326 3.1785 0.36614 2.95368 2.6929 0.29545 2.954 2.49895 0.14191 
2.95525 2.36249 -0.08825 2.95751 2.93375 0.37038 2.95751 3.12979 0.37038 
2.95865 2.59111 0.22259 2.96007 2.9827 0.37294 2.96007 3.08084 0.37294 
2.96092 2.45442 0.07493 2.96092 3.03177 0.37379 2.96463 2.73952 0.30647 
2.96463 3.32402 0.30647 2.97215 2.54214 0.16089 2.97314 2.63587 0.2375 
2.97391 2.78709 0.31599 2.97391 3.27644 0.31599 2.97758 2.43471 0.01263 
2.98124 2.49568 0.095 2.98155 2.83502 0.32371 2.98155 3.22852 0.32371 
2.98616 2.68657 0.25362 2.98725 2.88463 0.33032 2.98725 3.17891 0.33032 
2.98835 2.58631 0.17856 2.99095 2.41771 -0.05125 2.99149 2.9334 0.33463 
2.99149 3.13014 0.33463 2.99395 2.98264 0.33734 2.99395 3.08089 0.33734 
2.99476 3.03177 0.33824 2.99699 2.7383 0.26799 2.99973 2.5383 0.114 
3.00315 2.63095 0.19377 3.00565 2.49341 0.04736 3.00638 2.78578 0.27752 
3.00638 3.27776 0.27752 3.01395 2.83385 0.28557 3.01395 3.22968 0.28557 
3.01635 2.58216 0.13186 3.01675 2.68125 0.20988 3.01978 2.88338 0.29221 
3.01978 3.18016 0.29221 3.02114 2.4747 -0.01569 3.02367 2.93328 0.29726 
3.02367 3.13025 0.29726 3.02455 2.5358 0.06665 3.02618 2.98246 0.29994 
3.02618 3.08107 0.29994 3.02682 3.03177 0.30108 3.02798 2.73286 0.22464 
3.03104 2.62715 0.14856 3.0368 2.78508 0.2377 3.0368 3.27846 0.2377 
3.04162 2.57969 0.08498 3.04444 2.83318 0.24588 3.04444 3.23035 0.24588 
3.04507 2.67719 0.16486 3.04716 2.53472 0.01815 3.05052 2.88251 0.25232 
3.05052 3.18102 0.25232 3.05448 2.93246 0.2575 3.05448 3.13108 0.2575 
3.05639 2.98241 0.26118 3.05639 3.08113 0.26118 3.05672 2.62451 0.10197 
3.05675 2.72828 0.17969 3.05702 3.03177 0.26238 3.06168 2.51726 -0.04587 
3.06467 2.57829 0.03662 3.06606 2.78027 0.193 3.06606 3.28326 0.193 
3.07173 2.67374 0.11704 3.07295 2.83301 0.20474 3.07295 3.23052 0.20474 
3.07914 2.88226 0.21118 3.07914 3.18127 0.21118 3.08012 2.62302 0.05415 
3.08327 2.93189 0.21625 3.08327 3.13165 0.21625 3.08386 2.72471 0.13222 
3.08528 2.57815 -0.01256 3.08528 3.03177 0.22225 3.08532 2.98177 0.21994 
3.08532 3.08177 0.21994 3.09361 2.7769 0.14604 3.09551 2.67202 0.06933 
3.10092 2.82958 0.15813 3.10092 3.23395 0.15813 3.10118 2.62269 0.00524 
3.10525 2.88188 0.16925 3.10525 3.18166 0.16925 3.10848 2.72206 0.08335 
3.10946 2.93155 0.17445 3.10946 3.13199 0.17445 3.11152 2.98171 0.17837 
3.11152 3.08183 0.17837 3.11154 3.03177 0.18079 3.11702 2.67137 0.02021 
3.11873 2.77402 0.09735 3.11984 2.62352 -0.04464 3.12638 2.82675 0.11006 
3.12638 3.23679 0.11006 3.13036 2.72131 0.03448 3.13123 2.87888 0.12139 
3.13123 3.18466 0.12139 3.13356 2.93145 0.13141 3.13356 3.13209 0.13141 
3.13573 3.03177 0.13808 3.13576 2.98155 0.13534 3.13576 3.08199 0.13534 
3.13603 2.67198 -0.02962 3.14111 2.77186 0.04766 3.14925 2.82453 0.06068 
3.14925 3.23901 0.06068 3.14973 2.72146 -0.01545 3.15473 2.87638 0.0719 
3.15473 3.18715 0.0719 3.15755 2.92895 0.08224 3.15755 3.13459 0.08224 
3.15775 2.98149 0.09138 3.15775 3.08205 0.09138 3.1578 3.03177 0.09424 
3.16089 2.77182 -0.00219 3.16487 2.71999 -0.06357 3.16947 2.82292 0.01013 
3.16947 3.24061 0.01013 3.17545 2.87461 0.02148 3.17545 3.18892 0.02148 
3.17653 2.77048 -0.04993 3.17769 3.03177 0.04937 3.17882 2.92675 0.03182 
3.17882 3.13679 0.03182 3.17957 2.97918 0.04112 3.17957 3.08435 0.04112 
3.18559 2.82151 -0.03738 3.192 2.87433 -0.02509 3.192 3.18921 -0.02509 
3.19535 3.03177 0.00357 3.19577 2.92646 -0.01454 3.19577 3.13708 -0.01454 
3.19687 2.97914 -0.00488 3.19687 3.08439 -0.00488 3.19936 2.82062 -0.08563 
3.20631 2.87328 -0.07326 3.20631 3.19025 -0.07326 3.21042 2.92642 -0.06167 
3.21042 3.13712 -0.06167 3.21075 3.03177 -0.04303 3.21196 2.97902 -0.05195 
3.21196 3.08452 -0.05195 3.22291 2.92582 -0.11057 3.22291 3.13772 -0.11057 
3.22384 3.03177 -0.09034 3.22464 2.97898 -0.09943 3.22464 3.08456 -0.09943 
3.2346 3.03177 -0.13823 3.23521 2.97855 -0.14886 3.23521 3.08499 -0.14886 
3.24299 3.03177 -0.18659 -0.9868 3.1358 0.21668 -0.98282 3.08396 0.1553 
-0.97262 3.18515 0.23107 -0.97166 3.13432 0.16856 -0.96305 3.08392 0.10545 
-0.95797 3.18381 0.18272 -0.9523 3.13447 0.11863 -0.94832 3.02904 0.04304 
-0.94177 3.23227 0.19775 -0.94066 3.08177 0.05575 -0.93895 3.18442 0.1329 
-0.93041 3.13373 0.06975 -0.92719 2.97391 -0.01615 -0.92311 3.2331 0.14787 
-0.92286 3.0262 -0.00502 -0.92035 3.2942 0.23035 -0.91744 3.18376 0.08377 
-0.91554 3.07889 0.00707 -0.90721 3.27764 0.16566 -0.9058 3.13108 0.02089 
-0.90205 3.23277 0.09895 -0.90108 2.97352 -0.05807 -0.89488 3.02277 -0.05163 
-0.89366 3.18204 0.03606 -0.88799 3.07551 -0.03989 -0.88661 3.2775 0.11648 
-0.88361 3.33853 0.19898 -0.87869 3.1275 -0.02658 -0.87865 3.23128 0.05113 
-0.87641 2.92333 -0.10439 -0.87246 2.97327 -0.09921 -0.8691 3.32107 0.13495 
-0.867 3.17859 -0.01176 -0.86637 3.0226 -0.09277 -0.86356 3.2761 0.06813 
-0.85874 3.07071 -0.0846 -0.85534 3.39709 0.2338 -0.85297 3.22863 0.00455 
-0.84991 3.12292 -0.07153 -0.84812 2.87332 -0.14683 -0.84648 3.31999 0.08646 
-0.8456 2.9225 -0.14415 -0.84307 3.38108 0.16879 -0.84171 2.97241 -0.1391 
-0.83868 3.17454 -0.05677 -0.83828 3.27363 0.02124 -0.83588 3.02193 -0.13246 
-0.82831 3.07001 -0.12442 -0.82758 3.36237 0.10575 -0.82509 3.22484 -0.04067 
-0.8229 3.45228 0.26952 -0.82167 3.31749 0.03911 -0.81892 3.11749 -0.11488 
-0.81669 2.82402 -0.18514 -0.81588 2.87314 -0.18424 -0.81342 2.92239 -0.18153 
-0.81288 3.43807 0.20436 -0.81028 3.26947 -0.02546 -0.80919 2.97116 -0.17721 
-0.8081 3.16922 -0.10052 -0.80348 3.02077 -0.1706 -0.80317 3.3601 0.0581 
-0.79951 3.42108 0.14048 -0.79584 3.06869 -0.16288 -0.79508 3.21991 -0.08439 
-0.79408 3.31365 -0.00779 -0.78656 3.11627 -0.15337 -0.78285 2.82402 -0.22068 
-0.78285 3.40137 0.07817 -0.782 2.77495 -0.21983 -0.782 2.87309 -0.21983 
-0.78058 3.26467 -0.06948 -0.77944 2.726 -0.21728 -0.77944 2.92204 -0.21728 
-0.77718 3.49329 0.24136 -0.77593 3.35684 0.01119 -0.77561 3.16289 -0.14234 
-0.7752 2.97075 -0.21303 -0.76926 3.01911 -0.2071 -0.76569 3.47794 0.17601 
-0.76437 3.30836 -0.05322 -0.76302 3.21386 -0.12649 -0.76166 3.067 -0.19949 
-0.75598 3.39845 0.03111 -0.7524 3.1143 -0.19024 -0.75098 3.45986 0.11259 
-0.7487 3.25862 -0.11211 -0.7473 2.82402 -0.25453 -0.74659 3.35177 -0.03458 
-0.7464 2.77489 -0.25371 -0.7464 2.87314 -0.25371 -0.74369 2.72565 -0.25125 
-0.74369 2.92239 -0.25125 -0.74152 3.16091 -0.17935 -0.73938 2.67688 -0.24702 
-0.73938 2.97116 -0.24702 -0.73748 3.5447 0.27976 -0.73509 3.43789 0.05235 
-0.7328 3.30257 -0.09604 -0.73277 3.02077 -0.24132 -0.72902 3.2067 -0.16686 
-0.72791 3.53138 0.2138 -0.7271 3.39383 -0.01462 -0.72505 3.06869 -0.23367 
-0.71553 3.11627 -0.22439 -0.71543 3.34512 -0.07861 -0.71532 3.51479 0.1491 
-0.71496 3.25157 -0.15279 -0.71014 2.82402 -0.28659 -0.709 2.77471 -0.28595 
-0.709 2.87332 -0.28595 -0.70657 3.43355 0.0063 -0.70632 2.72553 -0.28343 
-0.70632 2.9225 -0.28343 -0.70451 3.16289 -0.21345 -0.70127 3.49475 0.08787 
-0.70127 2.67563 -0.27954 -0.70127 2.97241 -0.27954 -0.69936 3.29541 -0.13719 
-0.6963 3.38754 -0.05887 -0.69463 2.6261 -0.27371 -0.69463 3.02193 -0.27371 
-0.6945 3.5912 0.31737 -0.68866 3.21386 -0.20086 -0.68684 3.58042 0.25315 
-0.68658 3.07001 -0.26615 -0.6845 3.47179 0.02838 -0.68225 3.33812 -0.12008 
-0.67705 3.11749 -0.25675 -0.67606 3.56582 0.18751 -0.67602 3.42742 -0.03853 
-0.67428 3.25862 -0.18654 -0.67144 2.82402 -0.31678 -0.67024 2.77466 -0.31616 
-0.67024 2.87338 -0.31616 -0.66656 2.72471 -0.31425 -0.66656 2.92333 -0.31425 
-0.66368 3.37959 -0.10151 -0.66351 3.54815 0.12564 -0.66268 3.16922 -0.24593 
-0.66138 2.67476 -0.31029 -0.66138 2.97327 -0.31029 -0.6582 3.30257 -0.17064 
-0.65494 2.62543 -0.30421 -0.65494 3.0226 -0.30421 -0.65428 3.46605 -0.01665 
-0.64845 3.52707 0.06486 -0.64815 3.63353 0.3559 -0.64676 2.57733 -0.29657 
-0.64676 3.07071 -0.29657 -0.64656 3.21991 -0.23291 -0.6437 3.41972 -0.08153 
-0.642 3.62483 0.29133 -0.64077 3.34512 -0.15326 -0.6337 2.52511 -0.28775 
-0.6337 3.12292 -0.28775 -0.63342 3.61269 0.2276 -0.63165 3.26467 -0.21841 
-0.63131 2.82402 -0.34505 -0.63131 3.50291 0.00637 -0.629 2.77402 -0.34508 
-0.629 2.87402 -0.34508 -0.62531 2.72414 -0.34304 -0.62531 2.9239 -0.34304 
-0.62245 3.59718 0.16498 -0.62234 3.45841 -0.06018 -0.62104 3.38754 -0.13414 
-0.62024 2.67451 -0.33891 -0.62024 2.97352 -0.33891 -0.61894 3.17454 -0.27652 
-0.61538 3.30836 -0.2022 -0.6138 2.62526 -0.33272 -0.6138 3.02277 -0.33272 
-0.61184 3.65183 0.32111 -0.60915 3.57836 0.10374 -0.60437 3.64126 0.25691 
-0.60283 3.22484 -0.26292 -0.60206 2.57252 -0.32582 -0.60206 3.07551 -0.32582 
-0.6007 3.42742 -0.11385 -0.59967 3.49558 -0.03751 -0.59675 3.35177 -0.18442 
-0.59438 3.62697 0.1927 -0.59355 3.55631 0.04413 -0.58985 2.82402 -0.37131 
-0.58875 2.52053 -0.31652 -0.58875 3.1275 -0.31652 -0.58762 3.26947 -0.24812 
-0.58743 2.77396 -0.37129 -0.58743 2.87408 -0.37129 -0.58351 2.7238 -0.36922 
-0.58351 2.92424 -0.36922 -0.5821 3.60958 0.13077 -0.57881 3.46605 -0.09212 
-0.57831 2.67413 -0.36502 -0.57831 2.97391 -0.36502 -0.57679 3.39383 -0.16493 
-0.57574 3.53112 -0.01358 -0.57398 3.66776 0.28679 -0.57392 2.46944 -0.30484 
-0.57392 3.17859 -0.30484 -0.56995 3.31365 -0.23192 -0.56747 3.58883 0.07017 
-0.56719 2.62183 -0.36069 -0.56719 3.0262 -0.36069 -0.56498 3.65516 0.22214 
-0.55762 2.4194 -0.29081 -0.55762 3.22863 -0.29081 -0.55587 3.43355 -0.1444 
-0.55579 3.50291 -0.06915 -0.5551 2.56915 -0.35337 -0.5551 3.07889 -0.35337 
-0.55382 3.63889 0.15866 -0.55097 3.35684 -0.21376 -0.55061 3.56497 0.01156 
-0.54714 2.82402 -0.3955 -0.5444 2.7738 -0.39553 -0.5444 2.87424 -0.39553 
-0.54128 2.51696 -0.34363 -0.54128 3.13108 -0.34363 -0.54092 3.27363 -0.27611 
-0.54047 2.7237 -0.39333 -0.54047 2.92434 -0.39333 -0.54007 3.61967 0.09741 
-0.53403 3.68142 0.25227 -0.53379 3.47179 -0.12234 -0.53106 3.39845 -0.19381 
-0.53045 2.67113 -0.391 -0.53045 2.97691 -0.391 -0.5261 2.46599 -0.3315 
-0.5261 3.18204 -0.3315 -0.52433 3.59703 0.03784 -0.52384 3.66678 0.18817 
-0.52306 3.31749 -0.2595 -0.51912 2.619 -0.38615 -0.51912 3.02904 -0.38615 
-0.51803 3.55631 -0.03139 -0.51185 3.6484 0.12559 -0.51103 2.41676 -0.31649 
-0.51103 3.23128 -0.31649 -0.50982 3.43789 -0.17292 -0.50641 2.56627 -0.3785 
-0.50641 3.08177 -0.3785 -0.50406 3.3601 -0.24101 -0.5033 2.82402 -0.41757 
-0.50044 2.77374 -0.41751 -0.50044 2.8743 -0.41751 -0.4973 3.52707 -0.08629 
-0.49697 3.62723 0.0652 -0.49404 2.37194 -0.30139 -0.49404 3.2761 -0.30139 
-0.49272 3.69253 0.21843 -0.49241 2.51431 -0.36825 -0.49241 3.13373 -0.36825 
-0.492 3.58883 -0.0053 -0.4913 2.7212 -0.41732 -0.4913 2.92684 -0.41732 
-0.48399 3.40137 -0.22068 -0.48154 3.67588 0.15528 -0.48096 2.66863 -0.4145 
-0.48096 2.9794 -0.4145 -0.47839 2.46427 -0.35528 -0.47839 3.18376 -0.35528 
-0.47571 2.32805 -0.28432 -0.47571 3.31999 -0.28432 -0.47429 3.49475 -0.1391 
-0.46974 2.61678 -0.40902 -0.46974 3.03126 -0.40902 -0.46859 3.65549 0.09358 
-0.46475 3.61967 0.02209 -0.46321 2.41527 -0.33989 -0.46321 3.23277 -0.33989 
-0.45843 2.82402 -0.43746 -0.45843 3.57836 -0.04698 -0.45672 2.56411 -0.40088 
-0.45672 3.08392 -0.40088 -0.45642 3.36237 -0.26542 -0.45143 3.70049 0.18533 
-0.45018 2.77143 -0.43934 -0.45018 2.8766 -0.43934 -0.44958 3.45986 -0.18881 
-0.44568 2.37054 -0.32444 -0.44568 3.2775 -0.32444 -0.44354 2.51356 -0.39013 
-0.44354 3.13447 -0.39013 -0.44088 2.719 -0.43859 -0.44088 2.92904 -0.43859 
-0.43927 3.68175 0.1229 -0.43658 3.6484 0.05032 -0.43653 3.54815 -0.10134 
-0.4314 3.60958 -0.01993 -0.43054 2.66686 -0.43522 -0.43054 2.66686 1.40807 
-0.43054 2.98117 -0.43522 -0.42927 2.46362 -0.37679 -0.42927 3.18442 -0.37679 
-0.42721 2.32697 -0.30693 -0.42721 3.32107 -0.30693 -0.42169 3.42108 -0.23735 
-0.41919 2.61517 -0.42923 -0.41919 2.61517 1.40208 -0.41919 3.03286 -0.42923 
-0.4143 2.41494 -0.36095 -0.4143 3.2331 -0.36095 -0.41306 3.51479 -0.15315 
-0.41263 2.82402 -0.45512 -0.40907 3.70594 0.1531 -0.40689 3.67588 0.08062 
-0.40687 2.56407 -0.42065 -0.40687 3.08396 -0.42065 -0.40418 2.77139 -0.45664 
-0.40418 2.87664 -0.45664 -0.40351 3.63889 0.00835 -0.39718 3.59718 -0.06029 
-0.3965 2.3704 -0.34505 -0.3965 3.27764 -0.34505 -0.39452 2.71871 -0.45554 
-0.39452 2.71871 1.42838 -0.39452 2.92933 -0.45554 -0.39361 2.51371 -0.4095 
-0.39361 3.13432 -0.4095 -0.39337 3.38108 -0.2809 -0.38615 3.47794 -0.20353 
-0.38397 2.66658 -0.45177 -0.38397 2.66658 1.42462 -0.38397 2.98146 -0.45177 
-0.37944 2.46423 -0.3958 -0.37944 3.18381 -0.3958 -0.37683 3.70049 0.11073 
-0.37465 3.56582 -0.11389 -0.374 3.66678 0.03833 -0.37168 2.61376 -0.44536 
-0.37168 2.61376 1.4182 -0.37168 3.03428 -0.44536 -0.36947 3.62697 -0.03222 
-0.36603 2.82402 -0.47052 -0.36442 2.41577 -0.3796 -0.36442 3.23227 -0.3796 
-0.36319 2.30951 -0.32145 -0.36319 3.33853 -0.32145 -0.35913 2.56273 -0.4363 
-0.35913 2.56273 1.40915 -0.35913 3.08531 -0.4363 -0.35781 3.43807 -0.25072 
-0.35711 2.77127 -0.47173 -0.35711 2.77127 1.44457 -0.35711 2.87677 -0.47173 
-0.34837 3.53138 -0.16574 -0.34739 2.71867 -0.47019 -0.34739 2.71867 1.44304 
-0.34739 2.92937 -0.47019 -0.34584 3.7231 0.1419 -0.34549 2.51224 -0.42464 
-0.34549 2.51224 1.39748 -0.34549 3.1358 -0.42464 -0.34373 3.69253 0.06945 
-0.34002 3.65516 -0.00282 -0.3358 2.66553 -0.46608 -0.3358 2.66553 1.43892 
-0.3358 2.9825 -0.46608 -0.33456 3.61269 -0.07125 -0.33181 2.35384 -0.35818 
-0.33181 3.2942 -0.35818 -0.3311 2.46289 -0.41045 -0.3311 2.46289 1.3833 
-0.3311 3.18515 -0.41045 -0.32837 3.39709 -0.29317 -0.32343 2.61287 -0.45913 
-0.32343 2.61287 1.43198 -0.32343 3.03517 -0.45913 -0.32081 3.49329 -0.21501 
-0.31872 2.82402 -0.48361 -0.31872 2.82402 1.45645 -0.31287 3.7155 0.10037 
-0.31039 2.56184 -0.44963 -0.31039 2.56184 1.42248 -0.31039 3.0862 -0.44963 
-0.3099 3.68142 0.02814 -0.30963 2.77123 -0.48441 -0.30963 2.77123 1.45725 
-0.30963 2.87681 -0.48441 -0.30963 2.87681 1.45725 -0.30902 3.58042 -0.12468 
-0.30526 3.64126 -0.0422 -0.29849 2.71807 -0.48268 -0.29849 2.71807 1.45552 
-0.29849 2.92997 -0.48268 -0.29849 2.92997 1.45552 -0.29783 3.35361 -0.33224 
-0.29669 2.51156 -0.43746 -0.29669 2.51156 1.4103 -0.29669 3.13648 -0.43746 
-0.29361 2.40786 -0.39638 -0.29361 2.40786 1.36923 -0.29361 3.24018 -0.39638 
-0.29265 3.45228 -0.26074 -0.28669 2.66495 -0.47804 -0.28669 2.66495 1.45089 
-0.28669 2.98309 -0.47804 -0.28241 3.5447 -0.17532 -0.28142 3.73629 0.13222 
-0.2794 3.70537 0.06011 -0.27537 3.66776 -0.01182 -0.27455 2.61251 -0.47052 
-0.27455 2.61251 1.44337 -0.27455 3.03552 -0.47052 -0.27083 2.82402 -0.49436 
-0.27083 2.82402 1.46721 -0.27083 3.62483 -0.07983 -0.26267 3.41019 -0.30191 
-0.26133 2.56156 -0.46051 -0.26133 2.56156 1.43335 -0.26133 3.08647 -0.46051 
-0.26027 2.34692 -0.37283 -0.26027 3.30112 -0.37283 -0.2602 2.7708 -0.49498 
-0.2602 2.7708 1.46782 -0.2602 2.87724 -0.49498 -0.2602 2.87724 1.46782 
-0.25959 2.45602 -0.42505 -0.25959 2.45602 1.39789 -0.25959 3.19202 -0.42505 
-0.25486 3.50571 -0.22295 -0.24902 2.71773 -0.4927 -0.24902 2.71773 1.46554 
-0.24902 2.93031 -0.4927 -0.24902 2.93031 1.46554 -0.24804 3.72659 0.09187 
-0.24499 3.69214 0.01982 -0.2448 3.5912 -0.13233 -0.24106 3.65183 -0.04967 
-0.23734 2.66498 -0.48753 -0.23734 2.66498 1.46038 -0.23734 2.98306 -0.48753 
-0.23734 2.98306 1.46038 -0.2265 3.46362 -0.26736 -0.22532 3.35986 -0.34454 
-0.22517 2.61269 -0.4795 -0.22517 2.61269 1.45235 -0.22517 3.03534 -0.4795 
-0.22517 3.03534 1.45235 -0.22432 2.50603 -0.44996 -0.22432 2.50603 1.4228 
-0.22432 3.142 -0.44996 -0.22247 2.82402 -0.50275 -0.22247 2.82402 1.4756 
-0.22164 2.40218 -0.40843 -0.22164 2.40218 1.38128 -0.22164 3.24586 -0.40843 
-0.21748 3.55391 -0.18228 -0.21417 3.71434 0.05264 -0.21168 2.77076 -0.50286 
-0.21168 2.77076 1.47571 -0.21168 2.87728 -0.50286 -0.21168 2.87728 1.47571 
-0.21065 3.67687 -0.01801 -0.20627 3.63353 -0.08599 -0.20021 2.71746 -0.50006 
-0.20021 2.71746 1.47291 -0.20021 2.93058 -0.50006 -0.20021 2.93058 1.47291 
-0.18957 3.41509 -0.31212 -0.18952 3.51363 -0.22876 -0.18841 2.55685 -0.47062 
-0.18841 2.55685 1.44346 -0.18841 3.09118 -0.47062 -0.18841 3.09118 1.44346 
-0.18838 2.66473 -0.49436 -0.18838 2.66473 1.46721 -0.18838 2.98331 -0.49436 
-0.18838 2.98331 1.46721 -0.18712 2.3422 -0.38274 -0.18712 2.3422 1.35559 
-0.18712 3.30583 -0.38274 -0.18663 2.45139 -0.43491 -0.18663 2.45139 1.40776 
-0.18663 3.19664 -0.43491 -0.18663 3.19664 1.40776 -0.17993 3.73579 0.08916 
-0.17991 3.69956 0.01464 -0.17934 3.59852 -0.1376 -0.17594 3.65897 -0.0547 
-0.17376 2.82402 -0.50876 -0.17376 2.82402 1.48161 -0.16256 2.77065 -0.50837 
-0.16256 2.77065 1.48122 -0.16256 2.87738 -0.50837 -0.16256 2.87738 1.48122 
-0.15199 2.28485 1.32517 -0.15199 3.36318 -0.35232 -0.15194 3.55994 -0.18634 
-0.15134 3.46916 -0.27389 -0.15114 2.50223 -0.45738 -0.15114 2.50223 1.43023 
-0.15114 3.1458 -0.45738 -0.15114 3.1458 1.43023 -0.1511 2.71744 -0.50502 
-0.1511 2.71744 1.47787 -0.1511 2.93059 -0.50502 -0.1511 2.93059 1.47787 
-0.15067 2.61089 -0.48773 -0.15067 2.61089 1.46057 -0.15067 3.03714 -0.48773 
-0.15067 3.03714 1.46057 -0.14889 2.39876 -0.41569 -0.14889 2.39876 1.38853 
-0.14889 3.24928 -0.41569 -0.14535 3.68229 -0.02203 -0.14512 3.72083 0.04948 
-0.14115 3.63877 -0.08969 -0.12481 2.82402 -0.51237 -0.12481 2.82402 1.48522 
-0.11398 2.22921 1.28938 -0.11398 3.41883 -0.31653 -0.11398 2.33985 -0.38772 
-0.11398 2.33985 1.36056 -0.11398 3.30819 -0.38772 -0.11394 2.13067 1.20601 
-0.11394 3.51737 -0.23317 -0.11394 3.60231 -0.14031 -0.11353 2.55564 -0.47615 
-0.11353 2.55564 1.449 -0.11353 3.09239 -0.47615 -0.11353 3.09239 1.449 
-0.11353 2.44907 -0.43985 -0.11353 2.44907 1.4127 -0.11353 3.19896 -0.43985 
-0.11353 3.19896 1.4127 -0.1135 2.66352 -0.49989 -0.1135 2.66352 1.47274 
-0.1135 2.98452 -0.49989 -0.1135 2.98452 1.47274 -0.1135 2.77062 -0.51144 
-0.1135 2.77062 1.48428 -0.1135 2.87742 -0.51144 -0.1135 2.87742 1.48428 
-0.11061 3.74014 0.08704 -0.1106 3.7039 0.01252 -0.1106 3.66259 -0.05725 
-0.07574 2.08595 1.16115 -0.07574 2.17702 1.24892 -0.07574 2.28328 1.32761 
-0.07574 2.39762 -0.41811 -0.07574 2.39762 1.39096 -0.07574 2.50131 -0.46008 
-0.07574 2.50131 1.43292 -0.07574 2.61029 -0.49047 -0.07574 2.61029 1.46332 
-0.07574 2.71714 -0.50785 -0.07574 2.71714 1.4807 -0.07574 2.82402 -0.51358 
-0.07574 2.82402 1.48642 -0.07574 2.9309 -0.50785 -0.07574 2.9309 1.4807 
-0.07574 3.03774 -0.49047 -0.07574 3.03774 1.46332 -0.07574 3.14672 -0.46008 
-0.07574 3.14672 1.43292 -0.07574 3.25042 -0.41811 -0.07574 3.36476 -0.35477 
-0.07574 3.47101 -0.27607 -0.07574 3.56209 -0.1883 -0.07574 3.64051 -0.09093 
-0.07574 3.68438 -0.02326 -0.07574 3.72299 0.04842 -0.04089 3.66259 -0.05725 
-0.04089 3.7039 0.01252 -0.04088 3.74014 0.08704 -0.03798 2.77062 -0.51144 
-0.03798 2.77062 1.48428 -0.03798 2.87742 -0.51144 -0.03798 2.87742 1.48428 
-0.03798 2.66352 -0.49989 -0.03798 2.66352 1.47274 -0.03798 2.98452 -0.49989 
-0.03798 2.98452 1.47274 -0.03796 2.44907 -0.43985 -0.03796 2.44907 1.4127 
-0.03796 3.19896 -0.43985 -0.03796 3.19896 1.4127 -0.03796 2.55564 -0.47615 
-0.03796 2.55564 1.449 -0.03796 3.09239 -0.47615 -0.03796 3.09239 1.449 
-0.03754 2.04572 1.11316 -0.03754 3.60231 -0.14031 -0.03754 2.13067 1.20601 
-0.03754 3.51737 -0.23317 -0.03751 2.33985 -0.38772 -0.03751 2.33985 1.36056 
-0.03751 3.30819 -0.38772 -0.03751 2.22921 1.28938 -0.03751 3.41883 -0.31653 
-0.02668 2.82402 -0.51237 -0.02668 2.82402 1.48522 -0.01034 2.00927 1.06254 
-0.01034 3.63877 -0.08969 -0.00636 1.92721 0.92337 -0.00636 3.72083 0.04948 
-0.00613 1.96574 0.99487 -0.00613 3.68229 -0.02203 -0.0026 2.39876 -0.41569 
-0.0026 2.39876 1.38853 -0.0026 3.24928 -0.41569 -0.00082 2.61089 -0.48773 
-0.00082 2.61089 1.46057 -0.00082 3.03714 -0.48773 -0.00082 3.03714 1.46057 
-0.00038 2.71744 -0.50502 -0.00038 2.71744 1.47787 -0.00038 2.93059 -0.50502 
-0.00038 2.93059 1.47787 -0.00034 2.50223 -0.45738 -0.00034 2.50223 1.43023 
-0.00034 3.1458 -0.45738 -0.00034 3.1458 1.43023 -0.00015 2.17887 1.24673 
-0.00015 3.46916 -0.27389 0.00045 2.08809 1.15919 0.00045 3.55994 -0.18634 
0.00051 2.28485 1.32517 0.00051 3.36318 -0.35232 0.01107 2.77065 -0.50837 
0.01107 2.77065 1.48122 0.01107 2.87738 -0.50837 0.01107 2.87738 1.48122 
0.02227 2.82402 -0.50876 0.02227 2.82402 1.48161 0.02445 1.98906 1.02754 
0.02445 3.65897 -0.0547 0.02786 2.04951 1.11045 0.02786 3.59852 -0.1376 
0.02842 1.94848 0.95821 0.02842 3.69956 0.01464 0.02844 3.73579 0.08916 
0.03515 2.45139 -0.43491 0.03515 2.45139 1.40776 0.03515 3.19664 -0.43491 
0.03515 3.19664 1.40776 0.03563 2.3422 -0.38274 0.03563 2.3422 1.35559 
0.03563 3.30583 -0.38274 0.03689 2.66473 -0.49436 0.03689 2.66473 1.46721 
0.03689 2.98331 -0.49436 0.03689 2.98331 1.46721 0.03693 2.55685 -0.47062 
0.03693 2.55685 1.44346 0.03693 3.09118 -0.47062 0.03693 3.09118 1.44346 
0.03804 2.13441 1.20161 0.03804 3.51363 -0.22876 0.03809 2.23294 1.28497 
0.03809 3.41509 -0.31212 0.04873 2.71746 -0.50006 0.04873 2.71746 1.47291 
0.04873 2.93058 -0.50006 0.04873 2.93058 1.47291 0.05478 2.01451 1.05883 
0.05478 3.63353 -0.08599 0.05917 1.97117 0.99085 0.05917 3.67687 -0.01801 
0.0602 2.77076 -0.50286 0.0602 2.77076 1.47571 0.0602 2.87728 -0.50286 
0.0602 2.87728 1.47571 0.06269 1.9337 0.92021 0.06269 3.71434 0.05264 
0.06599 2.09413 1.15513 0.06599 3.55391 -0.18228 0.07016 2.40218 -0.40843 
0.07016 2.40218 1.38128 0.07016 3.24586 -0.40843 0.07099 2.82402 -0.50275 
0.07099 2.82402 1.4756 0.07283 2.50603 -0.44996 0.07283 2.50603 1.4228 
0.07283 3.142 -0.44996 0.07283 3.142 1.4228 0.07369 2.61269 -0.4795 
0.07369 2.61269 1.45235 0.07369 3.03534 -0.4795 0.07369 3.03534 1.45235 
0.07384 2.28818 1.31739 0.07384 3.35986 -0.34454 0.07501 2.18442 1.2402 
0.07501 3.46362 -0.26736 0.08585 2.66498 -0.48753 0.08585 2.66498 1.46038 
0.08585 2.98306 -0.48753 0.08585 2.98306 1.46038 0.08957 1.9962 1.02252 
0.08957 3.65183 -0.04967 0.09331 2.05684 1.10518 0.09331 3.5912 -0.13233 
0.0935 1.95589 0.95302 0.0935 3.69214 0.01982 0.09656 3.72659 0.09187 
0.09754 2.71773 -0.4927 0.09754 2.71773 1.46554 0.09754 2.93031 -0.4927 
0.09754 2.93031 1.46554 0.10337 2.14232 1.1958 0.10337 3.50571 -0.22295 
0.1081 2.45602 -0.42505 0.1081 2.45602 1.39789 0.1081 3.19202 -0.42505 
0.1081 3.19202 1.39789 0.10871 2.7708 -0.49498 0.10871 2.7708 1.46782 
0.10871 2.87724 -0.49498 0.10871 2.87724 1.46782 0.10879 2.34692 -0.37283 
0.10879 2.34692 1.34568 0.10879 3.30112 -0.37283 0.10984 2.56156 -0.46051 
0.10984 2.56156 1.43335 0.10984 3.08647 -0.46051 0.10984 3.08647 1.43335 
0.11118 2.23785 1.27475 0.11118 3.41019 -0.30191 0.11935 2.02321 1.05268 
0.11935 2.82402 -0.49436 0.11935 2.82402 1.46721 0.11935 3.62483 -0.07983 
0.12306 2.61251 -0.47052 0.12306 2.61251 1.44337 0.12306 3.03552 -0.47052 
0.12306 3.03552 1.44337 0.12389 1.98027 0.98466 0.12389 3.66776 -0.01182 
0.12791 1.94267 0.91274 0.12791 3.70537 0.06011 0.13092 2.10333 1.14816 
0.13092 3.5447 -0.17532 0.13521 2.66495 -0.47804 0.13521 2.66495 1.45089 
0.13521 2.98309 -0.47804 0.13521 2.98309 1.45089 0.14116 2.19576 1.23358 
0.14116 3.45228 -0.26074 0.14213 2.40786 -0.39638 0.14213 2.40786 1.36923 
0.14213 3.24018 -0.39638 0.1452 2.51156 -0.43746 0.1452 2.51156 1.4103 
0.1452 3.13648 -0.43746 0.1452 3.13648 1.4103 0.14635 2.29443 1.30508 
0.14635 3.35361 -0.33224 0.14701 2.71807 -0.48268 0.14701 2.71807 1.45552 
0.14701 2.92997 -0.48268 0.14701 2.92997 1.45552 0.15377 2.00678 1.01505 
0.15377 3.64126 -0.0422 0.15753 2.06762 1.09752 0.15753 3.58042 -0.12468 
0.15814 2.77123 -0.48441 0.15814 2.77123 1.45725 0.15814 2.87681 -0.48441 
0.15814 2.87681 1.45725 0.15841 1.96661 0.94471 0.15891 2.56184 -0.44963 
0.15891 2.56184 1.42248 0.15891 3.0862 -0.44963 0.15891 3.0862 1.42248 
0.16724 2.82402 -0.48361 0.16724 2.82402 1.45645 0.16932 2.15474 1.18786 
0.16932 3.49329 -0.21501 0.17194 2.61287 -0.45913 0.17194 2.61287 1.43198 
0.17194 3.03517 -0.45913 0.17194 3.03517 1.43198 0.17688 2.25095 1.26602 
0.17688 3.39709 -0.29317 0.17961 2.46289 -0.41045 0.17961 2.46289 1.3833 
0.17961 3.18515 -0.41045 0.17961 3.18515 1.3833 0.18033 2.35384 -0.35818 
0.18033 2.35384 1.33103 0.18033 3.2942 -0.35818 0.18308 2.03534 1.0441 
0.18431 2.66553 -0.46608 0.18431 2.66553 1.43892 0.18431 2.9825 -0.46608 
0.18431 2.9825 1.43892 0.18854 1.99287 0.97566 0.19225 1.9555 0.9034 
0.194 2.51224 -0.42464 0.194 2.51224 1.39748 0.194 3.1358 -0.42464 
0.194 3.1358 1.39748 0.19591 2.71867 -0.47019 0.19591 2.71867 1.44304 
0.19591 2.92937 -0.47019 0.19591 2.92937 1.44304 0.19688 2.11666 1.13859 
0.19688 3.53138 -0.16574 0.20563 2.77127 -0.47173 0.20563 2.77127 1.44457 
0.20563 2.87677 -0.47173 0.20563 2.87677 1.44457 0.20632 2.20996 1.22356 
0.20632 3.43807 -0.25072 0.20764 2.56273 -0.4363 0.20764 2.56273 1.40915 
0.20764 3.08531 -0.4363 0.20764 3.08531 1.40915 0.2117 2.30951 1.29429 
0.2117 3.33853 -0.32145 0.21293 2.41577 1.35245 0.21293 3.23227 -0.3796 
0.21293 3.23227 1.35245 0.21454 2.82402 -0.47052 0.21454 2.82402 1.44336 
0.21798 2.02106 1.00506 0.22019 2.61376 -0.44536 0.22019 2.61376 1.4182 
0.22019 3.03428 -0.44536 0.22019 3.03428 1.4182 0.22251 1.98125 0.93452 
0.22317 2.08221 1.08674 0.22535 1.94755 0.86211 0.22796 2.46423 -0.3958 
0.22796 2.46423 1.36865 0.22796 3.18381 -0.3958 0.22796 3.18381 1.36865 
0.23248 2.66658 -0.45177 0.23248 2.66658 1.42462 0.23248 2.98146 -0.45177 
0.23248 2.98146 1.42462 0.23467 2.1701 1.17637 0.23467 3.47794 -0.20353 
0.24189 2.26695 1.25375 0.24189 3.38108 -0.2809 0.24212 2.51371 -0.4095 
0.24212 2.51371 1.38234 0.24212 3.13432 -0.4095 0.24212 3.13432 1.38234 
0.24304 2.71871 -0.45554 0.24304 2.71871 1.42838 0.24304 2.92933 -0.45554 
0.24304 2.92933 1.42838 0.24502 2.3704 1.31789 0.24502 3.27764 -0.34505 
0.2457 2.05085 1.03313 0.25202 2.00915 0.9645 0.25269 2.77139 -0.45664 
0.25269 2.77139 1.42948 0.25269 2.87664 -0.45664 0.25269 2.87664 1.42948 
0.25538 2.56407 -0.42065 0.25538 2.56407 1.3935 0.25538 3.08396 -0.42065 
0.25538 3.08396 1.3935 0.2554 1.97216 0.89222 0.26115 2.82402 -0.45512 
0.26115 2.82402 1.42797 0.26158 2.13325 1.126 0.26281 2.41494 1.33379 
0.26281 3.2331 -0.36095 0.26281 3.2331 1.33379 0.2677 2.61517 -0.42923 
0.2677 2.61517 1.40208 0.2677 3.03286 -0.42923 0.2677 3.03286 1.40208 
0.2702 2.22696 1.21019 0.2702 3.42108 -0.23735 0.27573 2.32697 1.27978 
0.27573 3.32107 -0.30693 0.27778 2.46362 1.34963 0.27778 3.18442 -0.37679 
0.27778 3.18442 1.34963 0.27905 2.66686 -0.43522 0.27905 2.66686 1.40807 
0.27905 2.98117 -0.43522 0.27905 2.98117 1.40807 0.27991 2.03845 0.99278 
0.28504 2.09989 1.07419 0.28509 1.99963 0.92253 0.28778 1.96629 0.84995 
0.28939 2.719 -0.43859 0.28939 2.719 1.41144 0.28939 2.92904 -0.43859 
0.28939 2.92904 1.41144 0.29205 2.51356 1.36298 0.29205 3.13447 -0.39013 
0.29205 3.13447 1.36298 0.2942 2.37054 1.29729 0.2942 3.2775 -0.32444 
0.29809 2.18817 1.16166 0.2987 2.77143 -0.43934 0.2987 2.77143 1.41218 
0.2987 2.8766 -0.43934 0.2987 2.8766 1.41218 0.30493 2.28566 1.23826 
0.30493 3.36237 -0.26542 0.30523 2.56411 1.37373 0.30523 3.08392 -0.40088 
0.30523 3.08392 1.37373 0.30694 2.06967 1.01983 0.30694 2.82402 -0.43746 
0.30694 2.82402 1.4103 0.31173 2.41527 1.31273 0.31173 3.23277 -0.33989 
0.31173 3.23277 1.31273 0.31327 2.02836 0.95075 0.3171 1.99255 0.87927 
0.31825 2.61678 1.38187 0.31825 3.03126 -0.40902 0.31825 3.03126 1.38187 
0.32281 2.15329 1.11195 0.32422 2.32805 1.25716 0.32422 3.31999 -0.28432 
0.32691 2.46427 1.32812 0.32691 3.18376 -0.35528 0.32691 3.18376 1.32812 
0.32947 2.66863 1.38734 0.32947 2.9794 -0.4145 0.32947 2.9794 1.38734 
0.33006 1.97216 0.81757 0.33251 2.24667 1.19353 0.33981 2.7212 -0.41732 
0.33981 2.7212 1.39016 0.33981 2.92684 -0.41732 0.33981 2.92684 1.39016 
0.34051 2.0592 0.97815 0.34093 2.51431 1.34109 0.34093 3.13373 -0.36825 
0.34093 3.13373 1.34109 0.34255 2.37194 1.27424 0.34255 3.2761 -0.30139 
0.34548 2.02081 0.90765 0.34582 2.12096 1.05913 0.34896 2.77374 -0.41751 
0.34896 2.77374 1.39036 0.34896 2.8743 -0.41751 0.34896 2.8743 1.39036 
0.35181 2.82402 -0.41757 0.35181 2.82402 1.39041 0.35258 2.28793 1.21385 
0.35493 2.56627 1.35134 0.35493 3.08177 -0.3785 0.35493 3.08177 1.35134 
0.35833 2.21014 1.14577 0.35955 2.41676 1.28933 0.35955 3.23128 -0.31649 
0.35955 3.23128 1.28933 0.36036 1.99963 0.84726 0.36655 2.09172 1.00423 
0.36764 2.619 1.359 0.36764 3.02904 -0.38615 0.36764 3.02904 1.359 
0.37157 2.33055 1.23235 0.37235 1.98125 0.78468 0.37284 2.05101 0.93501 
0.37462 2.46599 1.30434 0.37462 3.18204 -0.3315 0.37462 3.18204 1.30434 
0.37896 2.67113 1.36385 0.37896 2.97691 -0.391 0.37896 2.97691 1.36385 
0.37957 2.24959 1.16666 0.3823 2.17625 1.09518 0.38859 2.02836 0.87543 
0.38898 2.7237 1.36618 0.38898 2.92434 -0.39333 0.38898 2.92434 1.36618 
0.38944 2.37441 1.24896 0.38979 2.51696 1.31648 0.38979 3.13108 -0.34363 
0.38979 3.13108 1.31648 0.39291 2.7738 1.36838 0.39291 2.87424 -0.39553 
0.39291 2.87424 1.36838 0.39565 2.82402 -0.3955 0.39565 2.82402 1.36834 
0.39912 2.08307 0.96129 0.39949 2.2912 1.18661 0.40233 2.00915 0.81419 
0.40361 2.56915 1.32622 0.40361 3.07889 -0.35337 0.40361 3.07889 1.32622 
0.40431 2.14513 1.04199 0.40438 2.21448 1.11725 0.40613 2.4194 1.26365 
0.40613 3.22863 -0.29081 0.40613 3.22863 1.26365 0.4135 1.99287 0.7507 
0.4157 2.62183 1.33354 0.4157 3.0262 -0.36069 0.4157 3.0262 1.33354 
0.41598 2.0592 0.90268 0.41847 2.33439 1.20476 0.42244 2.46944 1.27768 
0.42244 3.17859 -0.30484 0.42244 3.17859 1.27768 0.42426 2.11691 0.98642 
0.4253 2.2542 1.13778 0.42683 2.67413 1.33787 0.42683 2.97391 -0.36502 
0.42683 2.97391 1.33787 0.42733 2.18198 1.06496 0.43061 2.03845 0.84208 
0.43202 2.7238 1.34207 0.43202 2.92424 -0.36922 0.43202 2.92424 1.34207 
0.43594 2.77396 1.34414 0.43594 2.87408 -0.37129 0.43594 2.87408 1.34414 
0.43614 2.37856 1.22096 0.43614 3.26947 1.22096 0.43726 2.52053 1.28937 
0.43726 3.1275 -0.31652 0.43726 3.1275 1.28937 0.43836 2.82402 1.34415 
0.44207 2.09172 0.92871 0.4429 2.02106 0.78015 0.44526 2.29627 1.15727 
0.44819 2.15246 1.01035 0.44921 2.22061 1.0867 0.45057 2.57252 1.29867 
0.45057 3.07551 -0.32582 0.45057 3.07551 1.29867 0.45135 2.4232 1.23577 
0.45135 3.22484 1.23577 0.45766 2.06967 0.86911 0.46231 2.62526 1.30556 
0.46231 3.02277 -0.33272 0.46231 3.02277 1.30556 0.4639 2.33968 1.17505 
0.46745 2.4735 1.24936 0.46745 3.17454 1.24936 0.46875 2.67451 1.31176 
0.46875 2.97352 -0.33891 0.46875 2.97352 1.31176 0.46955 2.2605 1.10698 
0.47086 2.18962 1.03302 0.47097 2.05085 0.80786 0.47382 2.72414 1.31588 
0.47382 2.9239 -0.34304 0.47382 2.9239 1.31588 0.47752 2.77402 1.31793 
0.47752 2.87402 1.31793 0.47983 2.14513 0.96647 0.47983 2.82402 1.31789 
0.48016 2.38336 1.19126 0.48016 3.26467 1.19126 0.48221 2.52511 1.26059 
0.48221 3.12292 -0.28775 0.48221 3.12292 1.26059 0.48929 2.30292 1.12611 
0.49221 2.22832 1.05438 0.49507 2.42812 1.20576 0.49507 3.21991 1.20576 
0.49528 2.57733 1.26942 0.49528 3.07071 -0.29657 0.49528 3.07071 1.26942 
0.49697 2.12096 0.90798 0.5028 2.18198 0.98949 0.50345 2.62543 1.27705 
0.50345 3.0226 -0.30421 0.50345 3.0226 1.27705 0.50672 2.34546 1.14348 
0.50672 3.30257 1.14348 0.50989 2.67476 1.28314 0.50989 2.97327 -0.31029 
0.50989 2.97327 1.28314 0.5112 2.47882 1.21878 0.5112 3.16922 1.21878 
0.51202 2.09989 0.84721 0.51219 2.26845 1.07436 0.51507 2.72471 1.28709 
0.51507 2.92333 1.28709 0.51875 2.77466 1.28901 0.51875 2.87338 1.28901 
0.51996 2.82402 1.28963 0.52279 2.38941 1.15938 0.52279 3.25862 1.15938 
0.52453 2.22061 1.01138 0.52556 2.53055 1.2296 0.52556 3.11749 1.2296 
0.53076 2.30992 1.09293 0.53302 2.17625 0.94447 0.5351 2.57803 1.23899 
0.5351 3.07001 1.23899 0.53717 2.43418 1.1737 0.53717 3.21386 1.1737 
0.54314 2.6261 1.24656 0.54314 3.02193 -0.27371 0.54314 3.02193 1.24656 
0.54482 2.2605 1.03172 0.54787 2.35262 1.11004 0.54787 3.29541 1.11004 
0.54978 2.67563 1.25239 0.54978 2.97241 1.25239 0.54978 2.15329 0.88497 
0.55302 2.48515 1.18629 0.55302 3.16289 1.18629 0.55483 2.72553 1.25628 
0.55483 2.9225 1.25628 0.55508 2.21448 0.96655 0.55751 2.77471 1.2588 
0.55751 2.87332 1.2588 0.55865 2.82402 1.25943 0.56347 2.39646 1.12564 
0.56347 3.25157 1.12564 0.56394 2.30292 1.05145 0.56405 2.53177 1.19724 
0.56405 3.11627 1.19724 0.57356 2.57934 1.20652 0.57356 3.06869 1.20652 
0.57561 2.2542 0.98747 0.57754 2.44133 1.1397 0.57754 3.2067 1.1397 
0.58128 2.62727 1.21416 0.58128 3.02077 1.21416 0.58132 2.34546 1.06888 
0.5836 2.21014 0.9205 0.58789 2.67688 1.21987 0.58789 2.97116 1.21987 
0.59003 2.48713 1.1522 0.59003 3.16091 1.1522 0.59221 2.72565 1.2241 
0.59221 2.92239 1.2241 0.59492 2.77489 1.22656 0.59492 2.87314 1.22656 
0.5951 2.29627 1.00743 0.59582 2.82402 1.22737 0.59722 2.38941 1.08496 
0.59949 2.18817 0.86026 0.60092 2.53373 1.16308 0.60092 3.1143 1.16308 
0.60449 2.24959 0.94174 0.61017 2.58104 1.17234 0.61017 3.067 1.17234 
0.61154 2.43418 1.09934 0.61288 2.33968 1.02606 0.61778 2.62893 1.17994 
0.61778 3.01911 1.17994 0.62371 2.67729 1.18588 0.62371 2.97075 1.18588 
0.62413 2.48515 1.11519 0.62413 3.16289 1.11519 0.62444 2.2912 0.96165 
0.62796 2.726 1.19012 0.62796 2.92204 1.19012 0.62909 2.38336 1.04233 
0.63051 2.77495 1.19268 0.63051 2.87309 1.19268 0.63136 2.24667 0.89467 
0.63136 2.82402 1.19353 0.63507 2.53177 1.12621 0.63507 3.11627 1.12621 
0.6426 2.33439 0.98063 0.64359 2.42812 1.05724 0.64435 2.57934 1.13573 
0.64435 3.06869 1.13573 0.65169 2.28793 0.91474 0.652 2.62727 1.14345 
0.652 3.02077 1.14345 0.65661 2.47882 1.07336 0.6577 2.67688 1.15006 
0.6577 2.97116 1.15006 0.6588 2.37856 0.9983 0.66193 2.72565 1.15437 
0.66193 2.92239 1.15437 0.66439 2.77489 1.15708 0.66439 2.87314 1.15708 
0.66521 2.82402 1.15798 0.66743 2.53055 1.08773 0.66743 3.11749 1.08773 
0.67018 2.33055 0.93374 0.6736 2.4232 1.01351 0.67683 2.57803 1.09726 
0.67683 3.07001 1.09726 0.68439 2.6261 1.10531 0.68439 3.02193 1.10531 
0.68679 2.37441 0.9516 0.6872 2.4735 1.02962 0.69022 2.67563 1.11195 
0.69022 2.97241 1.11195 0.69411 2.72553 1.117 0.69411 2.9225 1.117 
0.69663 2.77471 1.11968 0.69663 2.87332 1.11968 0.69727 2.82402 1.12082 
0.69843 2.52511 1.04438 0.70149 2.4194 0.9683 0.70725 2.57733 1.05744 
0.71207 2.37194 0.90472 0.71489 2.62543 1.06562 0.71489 3.0226 1.06562 
0.71552 2.46944 0.9846 0.72097 2.67476 1.07206 0.72097 2.97327 1.07206 
0.72493 2.72471 1.07724 0.72493 2.92333 1.07724 0.72684 2.77466 1.08092 
0.72684 2.87338 1.08092 0.72717 2.41676 0.92171 0.7272 2.52053 0.99943 
0.72746 2.82402 1.08212 0.7365 2.57252 1.01274 0.74218 2.46599 0.93678 
0.7434 2.62526 1.02448 0.74959 2.67451 1.03092 0.74959 2.97352 1.03092 
0.75372 2.72414 1.03599 0.75372 2.9239 1.03599 0.75431 2.51696 0.95196 
0.75573 2.82402 1.04199 0.75576 2.77402 1.03968 0.75576 2.87402 1.03968 
0.76405 2.56915 0.96578 0.77137 2.62183 0.97787 0.7757 2.67413 0.98899 
0.77893 2.51431 0.90309 0.7799 2.7238 0.99419 0.7799 2.92424 0.99419 
0.78197 2.77396 0.99811 0.78197 2.87408 0.99811 0.78199 2.82402 1.00053 
0.78918 2.56627 0.91709 0.79683 2.619 0.9298 0.80168 2.67113 0.94113 
0.80401 2.7237 0.95115 0.80618 2.82402 0.95782 0.80621 2.7738 0.95508 
0.80621 2.87424 0.95508 0.8197 2.61678 0.88042 0.82518 2.66863 0.89164 
0.828 2.7212 0.90198 0.82819 2.77374 0.91112 0.82825 2.82402 0.91398 
0.84927 2.719 0.85156 0.85002 2.77143 0.86086 -0.63792 0.89605 0.70177 
-0.6288 0.9765 0.76692 -0.61819 0.85363 0.68264 -0.61609 1.06664 0.82502 
-0.61253 0.93281 0.7507 -0.61095 1.2184 0.88122 -0.59998 1.01633 0.81142 
-0.59921 1.16566 0.87433 -0.59785 0.81375 0.66235 -0.5939 0.8894 0.73293 
-0.5859 1.11367 0.86503 -0.58477 0.9717 0.79662 -0.57546 1.26726 0.91353 
-0.57394 0.84734 0.71344 -0.57107 1.06258 0.85334 -0.5671 0.92752 0.78042 
-0.56434 1.21497 0.90919 -0.55477 1.01254 0.83931 -0.55302 0.80762 0.69291 
-0.55225 1.16228 0.90188 -0.54812 0.88434 0.76227 -0.53843 1.11009 0.89213 
-0.53807 0.96755 -0.70045 -0.53807 0.96755 0.82462 -0.53762 1.31684 0.94184 
-0.53094 0.76938 0.67084 -0.52821 0.84273 0.74232 -0.5276 1.26427 0.9395 
-0.52325 1.05913 -0.75584 -0.52325 1.05913 0.88 -0.52021 0.92369 -0.68384 
-0.52021 0.92369 0.808 -0.51627 1.21214 0.93465 -0.50818 1.00989 -0.74083 
-0.50818 1.00989 0.86499 -0.50697 0.80328 0.72143 -0.50356 1.1594 -0.80284 
-0.50356 1.1594 0.927 -0.50121 0.88107 -0.66535 -0.50121 0.88107 0.78951 
-0.49445 0.7141 0.63479 -0.49119 0.96507 -0.72573 -0.49119 0.96507 0.8499 
-0.48956 1.10744 -0.79259 -0.48956 1.10744 0.91675 -0.48845 1.31433 -0.84166 
-0.48845 1.31433 0.96582 -0.48114 0.8398 -0.64503 -0.48114 0.8398 0.76919 
-0.47811 1.26177 -0.83884 -0.47811 1.26177 0.963 -0.47554 1.05741 -0.77962 
-0.47554 1.05741 0.90378 -0.47286 0.92118 -0.70866 -0.47286 0.92118 0.83282 
-0.47144 0.74643 0.68761 -0.46689 1.20991 -0.83336 -0.46689 1.20991 0.95752 
-0.46036 1.00841 -0.76423 -0.46036 1.00841 0.88839 -0.45558 0.66281 0.59548 
-0.45558 1.41715 -0.8618 -0.45387 1.15725 -0.82522 -0.45387 1.15725 0.94938 
-0.45357 0.8788 -0.68976 -0.45357 0.8788 0.81392 -0.44733 1.36457 -0.86368 
-0.44733 1.36457 0.98784 -0.44733 1.46974 -0.86368 -0.44673 0.78131 -0.61316 
-0.44673 0.78131 0.73732 -0.44283 0.96368 -0.74878 -0.44283 0.96368 0.87295 
-0.44069 1.1067 -0.81447 -0.44069 1.1067 0.93863 -0.44069 1.72761 -0.81447 
-0.43803 1.31214 -0.86293 -0.43803 1.31214 0.98709 -0.43803 1.52217 -0.86293 
-0.43368 0.69302 0.64985 -0.42769 1.26 -0.85956 -0.42769 1.26 0.98372 
-0.42769 1.57431 -0.85956 -0.42642 1.05675 -0.80113 -0.42642 1.05675 0.92529 
-0.42642 1.77756 -0.80113 -0.42436 0.9201 -0.73127 -0.42436 0.9201 0.85543 
-0.42436 1.91421 -0.73127 -0.41884 0.82009 -0.66169 -0.41884 0.82009 0.78585 
-0.41884 2.01421 -0.66169 -0.41634 1.20831 -0.85358 -0.41634 1.20831 0.97774 
-0.41634 1.626 -0.85358 -0.41145 1.00808 -0.78529 -0.41145 1.00808 0.90945 
-0.41145 1.82623 -0.78529 -0.41021 0.72639 -0.57749 -0.41021 0.72639 0.70165 
-0.41021 2.10792 -0.57749 -0.40978 1.41715 -0.87946 -0.40978 1.41715 1.00363 
-0.40404 2.26902 -0.34372 -0.40402 1.15721 -0.84499 -0.40402 1.15721 0.96916 
-0.40402 1.6771 -0.84499 -0.40133 1.36453 -0.88098 -0.40133 1.36453 1.00514 
-0.40133 1.46978 -0.88098 -0.40066 2.23202 -0.416 -0.39433 2.19032 -0.48463 
-0.39365 0.96353 -0.76939 -0.39365 0.96353 0.89355 -0.39365 1.87078 -0.76939 
-0.39167 1.31184 -0.87988 -0.39167 1.31184 1.00404 -0.39167 1.52247 -0.87988 
-0.39076 1.10685 -0.83384 -0.39076 1.10685 0.958 -0.39076 1.72746 -0.83384 
-0.39052 0.86009 -0.70525 -0.39052 0.86009 0.82941 -0.39052 1.97422 -0.70525 
-0.3833 0.76323 -0.62787 -0.3833 0.76323 0.75203 -0.3833 2.07108 -0.62787 
-0.38112 1.25971 -0.87611 -0.38112 1.25971 1.00028 -0.38112 1.5746 -0.87611 
-0.37659 1.05737 -0.82014 -0.37659 1.05737 0.94431 -0.37659 1.77694 -0.82014 
-0.37398 2.29363 -0.31361 -0.3718 0.67535 0.66239 -0.3718 2.15896 -0.53823 
-0.37115 2.25992 -0.38601 -0.36883 1.20689 -0.8697 -0.36883 1.20689 0.99386 
-0.36883 1.62742 -0.8697 -0.36662 2.22011 -0.45656 -0.36318 1.41715 -0.89486 
-0.36318 1.41715 1.01902 -0.36157 1.00891 -0.80394 -0.36157 1.00891 0.92811 
-0.36157 1.8254 -0.80394 -0.36034 0.90264 -0.74579 -0.36034 0.90264 0.86995 
-0.36034 1.93166 -0.74579 -0.35628 1.15586 -0.86064 -0.35628 1.15586 0.98481 
-0.35628 1.67844 -0.86064 -0.35496 0.8031 -0.67506 -0.35496 0.8031 0.79922 
-0.35496 2.03121 -0.67506 -0.35426 1.3644 -0.89607 -0.35426 1.3644 1.02023 
-0.35426 1.4699 -0.89607 -0.35426 1.4699 1.02023 -0.34552 0.70979 0.71424 
-0.34552 2.12452 -0.59008 -0.34454 1.31181 -0.89453 -0.34454 1.31181 1.01869 
-0.34454 1.5225 -0.89453 -0.34264 1.10537 -0.84898 -0.34264 1.10537 0.97314 
-0.34264 1.72893 -0.84898 -0.34088 2.28567 -0.35489 -0.33717 2.2483 -0.42716 
-0.33295 1.25867 -0.89042 -0.33295 1.25867 1.01458 -0.33295 1.57564 -0.89042 
-0.33171 2.20583 -0.4956 -0.32896 0.94697 -0.78253 -0.32896 0.94697 0.90669 
-0.32896 1.88733 -0.78253 -0.32825 1.05603 -0.83479 -0.32825 1.05603 0.95895 
-0.32825 1.77828 -0.83479 -0.32552 0.84408 -0.71752 -0.32552 0.84408 0.84168 
-0.32552 1.99022 -0.71752 -0.32058 1.20601 -0.88347 -0.32058 1.20601 1.00763 
-0.32058 1.6283 -0.88347 -0.31796 0.74788 -0.63936 -0.31796 0.74788 0.76352 
-0.31796 2.08643 -0.63936 -0.31587 1.41715 -0.90795 -0.31587 1.41715 1.03211 
-0.30754 1.15497 -0.87398 -0.30754 1.15497 0.99814 -0.30754 1.67933 -0.87398 
-0.30705 2.27456 -0.39621 -0.30678 1.36436 -0.90875 -0.30678 1.36436 1.03291 
-0.30678 1.46994 -0.90875 -0.30678 1.46994 1.03291 -0.30617 2.17355 -0.54902 
-0.30241 2.23439 -0.46654 -0.29564 1.3112 -0.90702 -0.29564 1.3112 1.03118 
-0.29564 1.52311 -0.90702 -0.29564 1.52311 1.03118 -0.29498 0.88756 -0.75658 
-0.29498 0.88756 0.88074 -0.29498 1.94675 -0.75658 -0.29384 1.10469 -0.8618 
-0.29384 1.10469 0.98596 -0.29384 1.72961 -0.8618 -0.29076 1.001 -0.82072 
-0.29076 1.001 0.94489 -0.29076 1.83331 -0.82072 -0.2898 0.7889 -0.68508 
-0.2898 0.7889 0.80924 -0.2898 2.04541 -0.68508 -0.28384 1.25808 -0.90239 
-0.28384 1.25808 1.02655 -0.28384 1.57622 -0.90239 -0.27956 0.69647 0.72382 
-0.27956 2.13784 -0.59966 -0.27655 2.29851 -0.36423 -0.27252 2.2609 -0.43616 
-0.2717 1.20565 -0.89486 -0.2717 1.20565 1.01903 -0.2717 1.62866 -0.89486 
-0.26798 1.41715 -0.9187 -0.26798 1.41715 1.04287 -0.26798 2.21796 -0.50418 
-0.25982 0.83099 -0.72625 -0.25982 0.83099 0.85041 -0.25982 2.00332 -0.72625 
-0.25848 1.1547 -0.88485 -0.25848 1.1547 1.00901 -0.25848 1.67961 -0.88485 
-0.25742 0.94005 -0.79718 -0.25742 0.94005 0.92134 -0.25742 1.89426 -0.79718 
-0.25735 1.36393 -0.91932 -0.25735 1.36393 1.04348 -0.25735 1.47038 -0.91932 
-0.25735 1.47038 1.04348 -0.25674 1.04916 -0.84939 -0.25674 1.04916 0.97355 
-0.25674 1.78515 -0.84939 -0.25201 0.73546 -0.64729 -0.25201 0.73546 0.77145 
-0.25201 2.09885 -0.64729 -0.24617 1.31087 -0.91704 -0.24617 1.31087 1.0412 
-0.24617 1.52344 -0.91704 -0.24617 1.52344 1.0412 -0.24214 2.28528 -0.40452 
-0.24195 2.18433 -0.55667 -0.23821 2.24497 -0.47401 -0.23449 1.25811 -0.91188 
-0.23449 1.25811 1.03604 -0.23449 1.57619 -0.91188 -0.23449 1.57619 1.03604 
-0.22365 0.77755 -0.6917 -0.22365 0.77755 0.81586 -0.22365 2.05676 -0.6917 
-0.22247 0.88132 -0.76888 -0.22247 0.88132 0.89305 -0.22247 1.95299 -0.76888 
-0.22232 1.20583 -0.90384 -0.22232 1.20583 1.02801 -0.22232 1.62848 -0.90384 
-0.22147 1.09917 -0.8743 -0.22147 1.09917 0.99846 -0.22147 1.73514 -0.8743 
-0.21962 1.41715 -0.9271 -0.21962 1.41715 1.05126 -0.21879 0.99532 -0.83277 
-0.21879 0.99532 0.95694 -0.21879 1.83899 -0.83277 -0.21463 0.68726 0.73079 
-0.21463 2.14705 -0.60662 -0.21132 2.30747 -0.3717 -0.20883 1.3639 -0.9272 
-0.20883 1.3639 1.05137 -0.20883 1.47041 -0.9272 -0.20883 1.47041 1.05137 
-0.2078 2.27 -0.44235 -0.20342 2.22667 -0.51033 -0.19736 1.31059 -0.9244 
-0.19736 1.31059 1.04857 -0.19736 1.52372 -0.9244 -0.19736 1.52372 1.04857 
-0.18672 0.82608 -0.73646 -0.18672 0.82608 0.86063 -0.18672 2.00823 -0.73646 
-0.18667 0.72754 0.77727 -0.18667 2.10676 -0.65311 -0.18556 1.14999 -0.89496 
-0.18556 1.14999 1.01912 -0.18556 1.68432 -0.89496 -0.18553 1.25786 -0.9187 
-0.18553 1.25786 1.04287 -0.18553 1.57644 -0.9187 -0.18553 1.57644 1.04287 
-0.18427 0.93534 -0.80709 -0.18427 0.93534 0.93125 -0.18427 1.89897 -0.80709 
-0.18378 1.04453 -0.85925 -0.18378 1.04453 0.98341 -0.18378 1.78978 -0.85925 
-0.17706 2.29269 -0.4097 -0.17649 2.19166 -0.56195 -0.17309 2.25211 -0.47904 
-0.17091 1.41715 -0.9331 -0.17091 1.41715 1.05727 -0.15971 1.36379 -0.93271 
-0.15971 1.36379 1.05687 -0.15971 1.47052 -0.93271 -0.15971 1.47052 1.05687 
-0.14914 0.87799 -0.77666 -0.14914 0.87799 0.90082 -0.14914 1.95632 -0.77666 
-0.14909 0.68123 0.73484 -0.14909 2.15308 -0.61068 -0.14849 0.77201 -0.69823 
-0.14849 0.77201 0.82239 -0.14849 2.0623 -0.69823 -0.14829 1.09537 -0.88172 
-0.14829 1.09537 1.00589 -0.14829 1.73894 -0.88172 -0.14825 1.31058 -0.92936 
-0.14825 1.31058 1.05353 -0.14825 1.52373 -0.92936 -0.14825 1.52373 1.05353 
-0.14782 1.20403 -0.91207 -0.14782 1.20403 1.03623 -0.14782 1.63028 -0.91207 
-0.14782 1.63028 1.03623 -0.14604 0.99189 -0.84003 -0.14604 0.99189 0.96419 
-0.14604 1.84241 -0.84003 -0.1425 2.27543 -0.44637 -0.14227 2.31396 -0.37486 
-0.1383 2.2319 -0.51403 -0.12196 1.41715 -0.93671 -0.12196 1.41715 1.06088 
-0.11113 0.82234 -0.74087 -0.11113 0.82234 0.86504 -0.11113 2.01197 -0.74087 
-0.11113 0.93299 -0.81206 -0.11113 0.93299 0.93622 -0.11113 1.90132 -0.81206 
-0.11109 0.7238 0.78167 -0.11109 2.1105 -0.65751 -0.11109 2.19545 -0.56465 
-0.11068 1.14878 -0.90049 -0.11068 1.14878 1.02465 -0.11068 1.68553 -0.90049 
-0.11068 1.68553 1.02465 -0.11068 1.04221 -0.86419 -0.11068 1.04221 0.98836 
-0.11068 1.7921 -0.86419 -0.11065 1.25666 -0.92423 -0.11065 1.25666 1.04839 
-0.11065 1.57765 -0.92423 -0.11065 1.57765 1.04839 -0.11065 1.36375 -0.93578 
-0.11065 1.36375 1.05994 -0.11065 1.47056 -0.93578 -0.11065 1.47056 1.05994 
-0.10775 2.29704 -0.41182 -0.10775 2.25573 -0.48159 -0.07289 0.67908 0.73681 
-0.07289 0.77016 -0.70041 -0.07289 0.77016 0.82457 -0.07289 0.87642 -0.77911 
-0.07289 0.87642 0.90327 -0.07289 0.99075 -0.84245 -0.07289 0.99075 0.96662 
-0.07289 1.09445 -0.88442 -0.07289 1.09445 1.00858 -0.07289 1.20343 -0.91481 
-0.07289 1.20343 1.03897 -0.07289 1.31028 -0.93219 -0.07289 1.31028 1.05635 
-0.07289 1.41715 -0.93792 -0.07289 1.41715 1.06208 -0.07289 1.52403 -0.93219 
-0.07289 1.52403 1.05635 -0.07289 1.63088 -0.91481 -0.07289 1.63088 1.03897 
-0.07289 1.73986 -0.88442 -0.07289 1.73986 1.00858 -0.07289 1.84356 -0.84245 
-0.07289 1.95789 -0.77911 -0.07289 2.06415 -0.70041 -0.07289 2.15522 -0.61264 
-0.07289 2.23365 -0.51527 -0.07289 2.27751 -0.4476 -0.07289 2.31613 -0.37592 
-0.03804 2.25573 -0.48159 -0.03804 2.29704 -0.41182 -0.03513 1.36375 -0.93578 
-0.03513 1.36375 1.05994 -0.03513 1.47056 -0.93578 -0.03513 1.47056 1.05994 
-0.03513 1.25666 -0.92423 -0.03513 1.25666 1.04839 -0.03513 1.57765 -0.92423 
-0.03513 1.57765 1.04839 -0.03511 1.04221 -0.86419 -0.03511 1.04221 0.98836 
-0.03511 1.7921 -0.86419 -0.03511 1.7921 0.98836 -0.03511 1.14878 -0.90049 
-0.03511 1.14878 1.02465 -0.03511 1.68553 -0.90049 -0.03511 1.68553 1.02465 
-0.03469 2.19545 -0.56465 -0.03469 0.7238 0.78167 -0.03469 2.1105 -0.65751 
-0.03466 0.93299 -0.81206 -0.03466 0.93299 0.93622 -0.03466 1.90132 -0.81206 
-0.03466 0.82234 -0.74087 -0.03466 0.82234 0.86504 -0.03466 2.01197 -0.74087 
-0.02383 1.41715 -0.93671 -0.02383 1.41715 1.06088 -0.00749 2.2319 -0.51403 
-0.00351 2.31396 -0.37486 -0.00328 2.27543 -0.44637 0.00025 0.99189 -0.84003 
0.00025 0.99189 0.96419 0.00025 1.84241 -0.84003 0.00025 1.84241 0.96419 
0.00203 1.20403 -0.91207 0.00203 1.20403 1.03623 0.00203 1.63028 -0.91207 
0.00203 1.63028 1.03623 0.00247 1.31058 -0.92936 0.00247 1.31058 1.05353 
0.00247 1.52373 -0.92936 0.00247 1.52373 1.05353 0.00251 1.09537 -0.88172 
0.00251 1.09537 1.00589 0.00251 1.73894 -0.88172 0.00251 1.73894 1.00589 
0.0027 0.77201 -0.69823 0.0027 0.77201 0.82239 0.0027 2.0623 -0.69823 
0.0033 0.68123 0.73484 0.0033 2.15308 -0.61068 0.00336 0.87799 -0.77666 
0.00336 0.87799 0.90082 0.00336 1.95632 -0.77666 0.01392 1.36379 -0.93271 
0.01392 1.36379 1.05687 0.01392 1.47052 -0.93271 0.01392 1.47052 1.05687 
0.02512 1.41715 -0.9331 0.02512 1.41715 1.05727 0.0273 2.25211 -0.47904 
0.03071 2.19166 -0.56195 0.03127 2.29269 -0.4097 0.038 1.04453 -0.85925 
0.038 1.04453 0.98341 0.038 1.78978 -0.85925 0.038 1.78978 0.98341 
0.03848 0.93534 -0.80709 0.03848 0.93534 0.93125 0.03848 1.89897 -0.80709 
0.03848 1.89897 0.93125 0.03974 1.25786 -0.9187 0.03974 1.25786 1.04287 
0.03974 1.57644 -0.9187 0.03974 1.57644 1.04287 0.03978 1.14999 -0.89496 
0.03978 1.14999 1.01912 0.03978 1.68432 -0.89496 0.03978 1.68432 1.01912 
0.04089 0.72754 0.77727 0.04089 2.10676 -0.65311 0.04094 0.82608 -0.73646 
0.04094 0.82608 0.86063 0.04094 2.00823 -0.73646 0.05158 1.31059 -0.9244 
0.05158 1.31059 1.04857 0.05158 1.52372 -0.9244 0.05158 1.52372 1.04857 
0.05763 2.22667 -0.51033 0.06202 2.27 -0.44235 0.06305 1.3639 -0.9272 
0.06305 1.3639 1.05137 0.06305 1.47041 -0.9272 0.06305 1.47041 1.05137 
0.06554 2.30747 -0.3717 0.06884 0.68726 0.73079 0.06884 2.14705 -0.60662 
0.07301 0.99532 -0.83277 0.07301 0.99532 0.95694 0.07301 1.83899 -0.83277 
0.07301 1.83899 0.95694 0.07384 1.41715 -0.9271 0.07384 1.41715 1.05126 
0.07568 1.09917 -0.8743 0.07568 1.09917 0.99846 0.07568 1.73514 -0.8743 
0.07568 1.73514 0.99846 0.07654 1.20583 -0.90384 0.07654 1.20583 1.02801 
0.07654 1.62848 -0.90384 0.07654 1.62848 1.02801 0.07669 0.88132 -0.76888 
0.07669 0.88132 0.89305 0.07669 1.95299 -0.76888 0.07786 0.77755 -0.6917 
0.07786 0.77755 0.81586 0.07786 2.05676 -0.6917 0.0887 1.25811 -0.91188 
0.0887 1.25811 1.03604 0.0887 1.57619 -0.91188 0.0887 1.57619 1.03604 
0.09242 2.24497 -0.47401 0.09616 2.18433 -0.55667 0.09635 2.28528 -0.40452 
0.10039 1.31087 -0.91704 0.10039 1.31087 1.0412 0.10039 1.52344 -0.91704 
0.10039 1.52344 1.0412 0.10622 0.73546 0.77145 0.10622 2.09885 -0.64729 
0.11095 1.04916 -0.84939 0.11095 1.04916 0.97355 0.11095 1.78515 -0.84939 
0.11095 1.78515 0.97355 0.11156 1.36393 -0.91932 0.11156 1.36393 1.04348 
0.11156 1.47038 -0.91932 0.11156 1.47038 1.04348 0.11164 0.94005 -0.79718 
0.11164 0.94005 0.92134 0.11164 1.89426 -0.79718 0.11164 1.89426 0.92134 
0.11269 1.1547 -0.88485 0.11269 1.1547 1.00901 0.11269 1.67961 -0.88485 
0.11269 1.67961 1.00901 0.11403 0.83099 -0.72625 0.11403 0.83099 0.85041 
0.11403 2.00332 -0.72625 0.1222 1.41715 -0.9187 0.1222 1.41715 1.04287 
0.1222 2.21796 -0.50418 0.12591 1.20565 -0.89486 0.12591 1.20565 1.01903 
0.12591 1.62866 -0.89486 0.12591 1.62866 1.01903 0.12674 2.2609 -0.43616 
0.13076 2.29851 -0.36423 0.13377 0.69647 0.72382 0.13377 2.13784 -0.59966 
0.13806 1.25808 -0.90239 0.13806 1.25808 1.02655 0.13806 1.57622 -0.90239 
0.13806 1.57622 1.02655 0.14401 0.7889 -0.68508 0.14401 0.7889 0.80924 
0.14401 2.04541 -0.68508 0.14498 1.001 -0.82072 0.14498 1.001 0.94489 
0.14498 1.83331 -0.82072 0.14498 1.83331 0.94489 0.14805 1.10469 -0.8618 
0.14805 1.10469 0.98596 0.14805 1.72961 -0.8618 0.14805 1.72961 0.98596 
0.1492 0.88756 -0.75658 0.1492 0.88756 0.88074 0.1492 1.94675 -0.75658 
0.14986 1.3112 -0.90702 0.14986 1.3112 1.03118 0.14986 1.52311 -0.90702 
0.14986 1.52311 1.03118 0.15662 2.23439 -0.46654 0.16038 2.17355 -0.54902 
0.16099 1.36436 -0.90875 0.16099 1.36436 1.03291 0.16099 1.46994 -0.90875 
0.16099 1.46994 1.03291 0.16126 2.27456 -0.39621 0.16176 1.15497 -0.87398 
0.16176 1.15497 0.99814 0.16176 1.67933 -0.87398 0.16176 1.67933 0.99814 
0.17009 1.41715 -0.90795 0.17009 1.41715 1.03211 0.17217 0.74788 0.76352 
0.17217 2.08643 -0.63936 0.17479 1.20601 -0.88347 0.17479 1.20601 1.00763 
0.17479 1.6283 -0.88347 0.17479 1.6283 1.00763 0.17973 0.84408 -0.71752 
0.17973 0.84408 0.84168 0.17973 1.99022 -0.71752 0.18246 1.05603 -0.83479 
0.18246 1.05603 0.95895 0.18246 1.77828 -0.83479 0.18246 1.77828 0.95895 
0.18318 0.94697 -0.78253 0.18318 0.94697 0.90669 0.18318 1.88733 -0.78253 
0.18318 1.88733 0.90669 0.18593 2.20583 -0.4956 0.18716 1.25867 -0.89042 
0.18716 1.25867 1.01458 0.18716 1.57564 -0.89042 0.18716 1.57564 1.01458 
0.19139 2.2483 -0.42716 0.19685 1.10537 -0.84898 0.19685 1.10537 0.97314 
0.19685 1.72893 -0.84898 0.19685 1.72893 0.97314 0.19876 1.31181 -0.89453 
0.19876 1.31181 1.01869 0.19876 1.5225 -0.89453 0.19876 1.5225 1.01869 
0.19973 0.70979 0.71424 0.19973 2.12452 -0.59008 0.20848 1.3644 -0.89607 
0.20848 1.3644 1.02023 0.20848 1.4699 -0.89607 0.20848 1.4699 1.02023 
0.20917 0.8031 -0.67506 0.20917 0.8031 0.79922 0.20917 2.03121 -0.67506 
0.21049 1.15586 -0.86064 0.21049 1.15586 0.98481 0.21049 1.67844 -0.86064 
0.21049 1.67844 0.98481 0.21455 0.90264 -0.74579 0.21455 0.90264 0.86995 
0.21455 1.93166 -0.74579 0.21455 1.93166 0.86995 0.21578 1.00891 -0.80394 
0.21578 1.00891 0.92811 0.21578 1.8254 -0.80394 0.21578 1.8254 0.92811 
0.21739 1.41715 -0.89486 0.21739 1.41715 1.01902 0.22083 2.22011 -0.45656 
0.22304 1.20689 -0.8697 0.22304 1.20689 0.99386 0.22304 1.62742 -0.8697 
0.22304 1.62742 0.99386 0.22602 2.15896 -0.53823 0.23081 1.05737 -0.82014 
0.23081 1.05737 0.94431 0.23081 1.77694 -0.82014 0.23081 1.77694 0.94431 
0.23533 1.25971 -0.87611 0.23533 1.25971 1.00028 0.23533 1.5746 -0.87611 
0.23533 1.5746 1.00028 0.23752 0.76323 -0.62787 0.23752 0.76323 0.75203 
0.23752 2.07108 -0.62787 0.24474 0.86009 -0.70525 0.24474 0.86009 0.82941 
0.24474 1.97422 -0.70525 0.24497 1.10685 -0.83384 0.24497 1.10685 0.958 
0.24497 1.72746 -0.83384 0.24497 1.72746 0.958 0.24589 1.31184 -0.87988 
0.24589 1.31184 1.00404 0.24589 1.52247 -0.87988 0.24589 1.52247 1.00404 
0.24787 0.96353 -0.76939 0.24787 0.96353 0.89355 0.24787 1.87078 -0.76939 
0.24787 1.87078 0.89355 0.25554 1.36453 -0.88098 0.25554 1.36453 1.00514 
0.25554 1.46978 -0.88098 0.25554 1.46978 1.00514 0.25823 1.15721 -0.84499 
0.25823 1.15721 0.96916 0.25823 1.6771 -0.84499 0.25823 1.6771 0.96916 
0.264 1.41715 -0.87946 0.264 1.41715 1.00363 0.26443 0.72639 0.70165 
0.26443 2.10792 -0.57749 0.26566 1.00808 -0.78529 0.26566 1.00808 0.90945 
0.26566 1.82623 -0.78529 0.26566 1.82623 0.90945 0.27055 1.20831 -0.85358 
0.27055 1.20831 0.97774 0.27055 1.626 -0.85358 0.27055 1.626 0.97774 
0.27305 0.82009 -0.66169 0.27305 0.82009 0.78585 0.27305 2.01421 -0.66169 
0.27858 0.9201 -0.73127 0.27858 0.9201 0.85543 0.27858 1.91421 -0.73127 
0.27858 1.91421 0.85543 0.28063 1.05675 -0.80113 0.28063 1.05675 0.92529 
0.28063 1.77756 -0.80113 0.28063 1.77756 0.92529 0.2819 1.26 -0.85956 
0.2819 1.26 0.98372 0.2819 1.57431 -0.85956 0.2819 1.57431 0.98372 
0.29224 1.31214 -0.86293 0.29224 1.31214 0.98709 0.29224 1.52217 -0.86293 
0.29224 1.52217 0.98709 0.2949 1.1067 -0.81447 0.2949 1.1067 0.93863 
0.2949 1.72761 -0.81447 0.2949 1.72761 0.93863 0.29705 0.96368 -0.74878 
0.29705 0.96368 0.87295 0.29705 1.87063 -0.74878 0.29705 1.87063 0.87295 
0.30094 0.78131 -0.61316 0.30094 0.78131 0.73732 0.30094 2.053 -0.61316 
0.30155 1.36457 -0.86368 0.30155 1.36457 0.98784 0.30155 1.46974 -0.86368 
0.30155 1.46974 0.98784 0.30778 0.8788 -0.68976 0.30778 0.8788 0.81392 
0.30778 1.95551 -0.68976 0.30778 1.95551 0.81392 0.30808 1.15725 -0.82522 
0.30808 1.15725 0.94938 0.30808 1.67706 -0.82522 0.30808 1.67706 0.94938 
0.30979 1.41715 -0.8618 0.30979 1.41715 0.98596 0.31458 1.00841 -0.76423 
0.31458 1.00841 0.88839 0.31458 1.8259 -0.76423 0.31458 1.8259 0.88839 
0.3211 1.20991 -0.83336 0.3211 1.20991 0.95752 0.3211 1.62439 -0.83336 
0.3211 1.62439 0.95752 0.32566 0.74643 0.68761 0.32707 0.92118 -0.70866 
0.32707 0.92118 0.83282 0.32707 1.91312 -0.70866 0.32707 1.91312 0.83282 
0.32976 1.05741 -0.77962 0.32976 1.05741 0.90378 0.32976 1.7769 -0.77962 
0.32976 1.7769 0.90378 0.33232 1.26177 -0.83884 0.33232 1.26177 0.963 
0.33232 1.57254 -0.83884 0.33232 1.57254 0.963 0.33536 0.8398 -0.64503 
0.33536 0.8398 0.76919 0.33536 1.9945 -0.64503 0.34266 1.31433 -0.84166 
0.34266 1.31433 0.96582 0.34266 1.51998 -0.84166 0.34266 1.51998 0.96582 
0.34378 1.10744 -0.79259 0.34378 1.10744 0.91675 0.34378 1.72687 -0.79259 
0.34378 1.72687 0.91675 0.3454 0.96507 -0.72573 0.3454 0.96507 0.8499 
0.3454 1.86924 -0.72573 0.3454 1.86924 0.8499 0.34867 0.7141 0.63479 
0.35181 1.36688 -0.84186 0.35181 1.36688 0.96602 0.35181 1.46743 -0.84186 
0.35181 1.46743 0.96602 0.35466 1.41715 -0.84191 0.35466 1.41715 0.96607 
0.35543 0.88107 -0.66535 0.35543 0.88107 0.78951 0.35543 1.95324 -0.66535 
0.35543 1.95324 0.78951 0.35778 1.1594 -0.80284 0.35778 1.1594 0.927 
0.35778 1.67491 -0.80284 0.35778 1.67491 0.927 0.36118 0.80328 0.72143 
0.3624 1.00989 -0.74083 0.3624 1.00989 0.86499 0.3624 1.82441 -0.74083 
0.3624 1.82441 0.86499 0.37049 1.21214 -0.81049 0.37049 1.21214 0.93465 
0.37049 1.62217 -0.81049 0.37049 1.62217 0.93465 0.37442 0.92369 -0.68384 
0.37442 0.92369 0.808 0.37442 1.91062 -0.68384 0.37442 1.91062 0.808 
0.37747 1.05913 -0.75584 0.37747 1.05913 0.88 0.37747 1.77518 -0.75584 
0.37747 1.77518 0.88 0.38181 1.26427 -0.81534 0.38181 1.26427 0.9395 
0.38181 1.57004 -0.81534 0.38181 1.57004 0.9395 0.38242 0.84273 0.74232 
0.38515 0.76938 0.67084 0.39183 1.31684 -0.81767 0.39183 1.31684 0.94184 
0.39183 1.51747 -0.81767 0.39183 1.51747 0.94184 0.39229 0.96755 -0.70045 
0.39229 0.96755 0.82462 0.39229 1.86676 -0.70045 0.39229 1.86676 0.82462 
0.39264 1.11009 -0.76797 0.39264 1.11009 0.89213 0.39264 1.72421 -0.76797 
0.39264 1.72421 0.89213 0.39576 1.36693 -0.81987 0.39576 1.36693 0.94403 
0.39576 1.46738 -0.81987 0.39576 1.46738 0.94403 0.3985 1.41715 -0.81984 
0.3985 1.41715 0.944 0.40234 0.88434 0.76227 0.40234 1.94997 0.76227 
0.40646 1.16228 -0.77772 0.40646 1.16228 0.90188 0.40646 1.67202 -0.77772 
0.40646 1.67202 0.90188 0.40716 0.73826 0.61765 0.40723 0.80762 0.69291 
0.40898 1.01254 -0.71515 0.40898 1.01254 0.83931 0.40898 1.82177 -0.71515 
0.40898 1.82177 0.83931 0.41855 1.21497 -0.78503 0.41855 1.21497 0.90919 
0.41855 1.61934 -0.78503 0.41855 1.61934 0.90919 0.42132 0.92752 0.78042 
0.42132 1.90679 -0.65626 0.42132 1.90679 0.78042 0.42529 1.06258 -0.72918 
0.42529 1.06258 0.85334 0.42529 1.77173 -0.72918 0.42529 1.77173 0.85334 
0.42815 0.84734 0.71344 0.42815 1.98697 0.71344 0.42968 1.26726 -0.78936 
0.42968 1.26726 0.91353 0.42968 1.56704 -0.78936 0.42968 1.56704 0.91353 
0.43018 0.77512 0.64062 0.43487 1.31693 -0.79357 0.43487 1.31693 0.91773 
0.43487 1.51737 -0.79357 0.43487 1.51737 0.91773 0.43879 1.3671 -0.79563 
0.43879 1.3671 0.91979 0.43879 1.46721 -0.79563 0.43879 1.46721 0.91979 
0.43899 0.9717 0.79662 0.43899 1.86261 -0.67246 0.43899 1.86261 0.79662 
0.44011 1.11367 -0.74086 0.44011 1.11367 0.86503 0.44011 1.72064 -0.74086 
0.44011 1.72064 0.86503 0.44121 1.41715 -0.79565 0.44121 1.41715 0.91981 
0.44811 0.8894 0.73293 0.44811 1.9449 0.73293 0.45206 0.81375 0.66235 
0.45342 1.16566 -0.75017 0.45342 1.16566 0.87433 0.45342 1.66865 -0.75017 
0.45342 1.66865 0.87433 0.4542 1.01633 0.81142 0.4542 1.81798 -0.68726 
0.4542 1.81798 0.81142 0.46516 1.2184 -0.75706 0.46516 1.2184 0.88122 
0.46516 1.61591 -0.75706 0.46516 1.61591 0.88122 0.46675 0.93281 0.7507 
0.46675 1.9015 0.7507 0.4703 1.06664 0.82502 0.4703 1.76767 -0.70086 
0.4703 1.76767 0.82502 0.4716 1.26765 -0.76325 0.4716 1.26765 0.88741 
0.4716 1.56666 -0.76325 0.4716 1.56666 0.88741 0.4724 0.85363 0.68264 
0.47667 1.31728 -0.76738 0.47667 1.31728 0.89154 0.47667 1.51703 -0.76738 
0.47667 1.51703 0.89154 0.48037 1.36715 -0.76942 0.48037 1.36715 0.89359 
0.48037 1.46716 -0.76942 0.48037 1.46716 0.89359 0.48268 1.41715 -0.76939 
0.48268 1.41715 0.89355 0.48301 0.9765 0.76692 0.48301 1.85781 0.76692 
0.48506 1.11825 -0.71209 0.48506 1.11825 0.83625 0.48506 1.71606 -0.71209 
0.48506 1.71606 0.83625 0.49214 0.89605 0.70177 0.49792 1.02126 0.78141 
0.49792 1.81305 0.78141 0.49813 1.17046 -0.72091 0.49813 1.17046 0.84508 
0.49813 1.66385 -0.72091 0.49813 1.66385 0.84508 0.5063 1.21857 -0.72855 
0.5063 1.21857 0.85271 0.5063 1.61574 -0.72855 0.5063 1.61574 0.85271 
0.50957 0.9386 0.71914 0.51274 1.2679 -0.73463 0.51274 1.2679 0.8588 
0.51274 1.56641 -0.73463 0.51274 1.56641 0.8588 0.51405 1.07195 0.79443 
0.51405 1.76235 -0.67027 0.51405 1.76235 0.79443 0.51792 1.31785 -0.73859 
0.51792 1.31785 0.86275 0.51792 1.51646 -0.73859 0.51792 1.51646 0.86275 
0.5216 1.36779 -0.7405 0.5216 1.36779 0.86466 0.5216 1.46652 -0.7405 
0.5216 1.46652 0.86466 0.52281 1.41715 -0.74113 0.52281 1.41715 0.86529 
0.52564 0.98255 0.73504 0.52564 1.85176 0.73504 0.52841 1.12368 0.80526 
0.52841 1.71062 -0.68109 0.52841 1.71062 0.80526 0.53795 1.17116 0.81465 
0.53795 1.66315 -0.69049 0.53795 1.66315 0.81465 0.54002 1.02731 0.74936 
0.54002 1.807 0.74936 0.54599 1.21924 0.82222 0.54599 1.61507 -0.69806 
0.54599 1.61507 0.82222 0.55263 1.26877 -0.70388 0.55263 1.26877 0.82805 
0.55263 1.56554 -0.70388 0.55263 1.56554 0.82805 0.55587 1.07828 0.76195 
0.55587 1.75603 0.76195 0.55768 1.31867 -0.70777 0.55768 1.31867 0.83194 
0.55768 1.51564 -0.70777 0.55768 1.51564 0.83194 0.56036 1.36785 -0.71029 
0.56036 1.36785 0.83445 0.56036 1.46646 -0.71029 0.56036 1.46646 0.83445 
0.5615 1.41715 -0.71093 0.5615 1.41715 0.83509 0.56632 0.9896 0.7013 
0.5669 1.12491 0.7729 0.5669 1.7094 0.7729 0.57641 1.17248 0.78218 
0.57641 1.66183 -0.65801 0.57641 1.66183 0.78218 0.58039 1.03447 0.71536 
0.58413 1.2204 0.78982 0.58413 1.6139 -0.66566 0.58413 1.6139 0.78982 
0.59074 1.27001 0.79552 0.59074 1.56429 -0.67136 0.59074 1.56429 0.79552 
0.59288 1.08026 0.72785 0.59288 1.75404 0.72785 0.59506 1.31878 -0.67559 
0.59506 1.31878 0.79976 0.59506 1.51553 -0.67559 0.59506 1.51553 0.79976 
0.59777 1.36803 -0.67805 0.59777 1.36803 0.80222 0.59777 1.46628 -0.67805 
0.59777 1.46628 0.80222 0.59867 1.41715 -0.67887 0.59867 1.41715 0.80303 
0.60377 1.12687 0.73874 0.60377 1.70744 0.73874 0.61302 1.17417 0.748 
0.61302 1.66013 0.748 0.62063 1.22206 0.7556 0.62063 1.61224 -0.63144 
0.62063 1.61224 0.7556 0.62656 1.27042 0.76153 0.62656 1.56388 -0.63737 
0.62656 1.56388 0.76153 0.63081 1.31914 0.76578 0.63081 1.51517 -0.64162 
0.63081 1.51517 0.76578 0.63336 1.36809 0.76834 0.63336 1.46622 -0.64417 
0.63336 1.46622 0.76834 0.63421 1.41715 -0.64503 0.63421 1.41715 0.76919 
0.6472 1.17248 0.71138 0.6472 1.66183 0.71138 0.65485 1.2204 0.71911 
0.65485 1.6139 0.71911 0.66055 1.27001 0.72572 0.66055 1.56429 0.72572 
0.66478 1.31878 0.73003 0.66478 1.51553 -0.60587 0.66478 1.51553 0.73003 
0.66724 1.36803 0.73274 0.66724 1.46628 -0.60858 0.66724 1.46628 0.73274 
0.66806 1.41715 0.73364 0.68724 1.61507 0.68097 0.69307 1.26877 0.6876 
0.69307 1.56554 0.6876 0.69696 1.31867 0.69265 0.69696 1.51564 0.69265 
0.69948 1.36785 0.69533 0.69948 1.46646 0.69533 0.70012 1.41715 0.69647 
0.72778 1.31785 0.6529 0.72778 1.51646 0.6529 0.72969 1.36779 0.65658 
0.72969 1.46652 0.65658 0.73031 1.41715 0.65778 0.75858 1.41715 0.61765 
0.75861 1.46716 0.61534 0.3505 0.7351 -0.61575 0.35053 0.7851 -0.61806 
0.37879 0.7851 -0.65819 0.37942 0.73574 -0.65699 0.37942 0.83447 -0.65699 
0.38133 0.6858 -0.65331 0.38133 0.88441 -0.65331 0.40899 0.7851 -0.69689 
0.40963 0.7358 -0.69575 0.40963 0.83441 -0.69575 0.41215 0.68662 -0.69307 
0.41215 0.88359 -0.69307 0.41604 0.63672 -0.68802 0.41604 0.93349 -0.68802 
0.44105 0.7851 -0.73405 0.44187 0.73598 -0.73315 0.44187 0.73598 0.60817 
0.44187 0.83423 -0.73315 0.44433 0.68673 -0.73044 0.44433 0.68673 0.60546 
0.44433 0.88348 -0.73044 0.44856 0.63796 -0.72613 0.44856 0.93224 -0.72613 
0.45426 0.58835 -0.71952 0.45426 0.98185 -0.71952 0.46191 0.54043 -0.7118 
0.46191 1.02978 -0.7118 0.47489 0.7851 -0.7696 0.47489 0.7851 0.64461 
0.47575 0.73604 -0.76875 0.47575 0.73604 0.64376 0.47575 0.83417 -0.76875 
0.4783 0.68709 -0.76619 0.4783 0.68709 0.64121 0.4783 0.88312 -0.76619 
0.48255 0.63837 -0.76195 0.48255 0.63837 0.63696 0.48255 0.93183 -0.76195 
0.48848 0.59001 -0.75601 0.48848 0.98019 -0.75601 0.49609 0.54212 -0.74841 
0.49609 1.02808 -0.74841 0.50534 0.49482 -0.73915 0.50534 1.07539 -0.73915 
0.51044 0.7851 -0.80344 0.51044 0.7851 0.67846 0.51134 0.73598 -0.80263 
0.51134 0.73598 0.67764 0.51134 0.83423 -0.80263 0.51134 0.83423 0.67764 
0.51405 0.68673 -0.80017 0.51405 0.68673 0.67518 0.51405 0.88348 -0.80017 
0.51405 0.88348 0.67518 0.51623 1.12199 -0.72827 0.51837 0.63796 -0.79594 
0.51837 0.63796 0.67095 0.51837 0.93224 -0.79594 0.52497 0.58835 -0.79023 
0.52497 0.58835 0.66525 0.52497 0.98185 -0.79023 0.52872 1.16779 -0.71577 
0.5327 0.54043 -0.78259 0.5327 0.54043 0.6576 0.5327 1.02978 -0.78259 
0.54221 0.49286 -0.77331 0.54221 1.07735 -0.77331 0.54278 1.21266 -0.70171 
0.54761 0.7851 -0.8355 0.54761 0.7851 0.71052 0.54875 0.7358 -0.83487 
0.54875 0.7358 0.70988 0.54875 0.83441 -0.83487 0.54875 0.83441 0.70988 
0.55143 0.68662 -0.83235 0.55143 0.68662 0.70736 0.55143 0.88359 -0.83235 
0.55143 0.88359 0.70736 0.55323 0.44623 -0.76236 0.55323 1.12398 -0.76236 
0.55648 0.63672 -0.82846 0.55648 0.63672 0.70347 0.55648 0.93349 -0.82846 
0.55648 0.93349 0.70347 0.56311 0.58719 -0.82263 0.56311 0.58719 0.69764 
0.56311 0.98302 -0.82263 0.56908 0.39526 -0.74977 0.56908 1.17495 -0.74977 
0.57116 0.53911 -0.81506 0.57116 0.53911 0.69008 0.57116 1.0311 -0.81506 
0.5807 0.49163 -0.80567 0.5807 0.49163 0.68068 0.5807 1.07857 -0.80567 
0.58347 0.3505 -0.73545 0.58347 1.21971 -0.73545 0.5863 0.7851 -0.8657 
0.5863 0.7851 0.74071 0.58751 0.73574 -0.86508 0.58751 0.73574 0.74009 
0.58751 0.83447 -0.86508 0.58751 0.83447 0.74009 0.59118 0.6858 -0.86316 
0.59118 0.6858 0.73818 0.59118 0.88441 -0.86316 0.59118 0.88441 0.73818 
0.59506 0.4399 -0.79485 0.59506 1.1303 -0.79485 0.59637 0.63585 -0.85921 
0.59637 0.63585 0.73422 0.59637 0.93436 -0.85921 0.59637 0.93436 0.73422 
0.59954 1.26366 -0.71955 0.6028 0.58652 -0.85312 0.6028 0.58652 0.72814 
0.6028 0.98369 -0.85312 0.6028 0.98369 0.72814 0.61098 0.53841 -0.84549 
0.61098 0.53841 0.7205 0.61098 1.0318 -0.84549 0.61098 1.0318 0.7205 
0.61119 0.38921 -0.78183 0.61119 1.181 -0.78183 0.61697 1.3062 -0.70218 
0.62405 0.4862 -0.83666 0.62405 0.4862 0.71168 0.62405 1.08401 -0.83666 
0.62405 1.08401 0.71168 0.6261 0.34445 -0.76733 0.6261 1.22576 -0.76733 
0.62643 0.7851 -0.89396 0.62643 0.7851 0.76898 0.62874 0.7351 -0.894 
0.62874 0.7351 0.76901 0.62874 0.83511 -0.894 0.62874 0.83511 0.76901 
0.63244 0.68523 -0.89195 0.63244 0.68523 0.76697 0.63244 0.88498 -0.89195 
0.63244 0.88498 0.76697 0.63671 1.34863 -0.68305 0.63751 0.6356 -0.88783 
0.63751 0.6356 0.76284 0.63751 0.93461 -0.88783 0.63751 0.93461 0.76284 
0.63881 0.43459 -0.82543 0.63881 0.43459 0.70045 0.63881 1.13562 -0.82543 
0.64236 0.30076 -0.75112 0.64236 1.26945 -0.75112 0.64394 0.58635 -0.88163 
0.64394 0.58635 0.75665 0.64394 0.98386 -0.88163 0.64394 0.98386 0.75665 
0.65491 0.38428 -0.81184 0.65491 0.38428 0.68685 0.65491 1.18593 -0.81184 
0.65569 0.53361 -0.87474 0.65569 0.53361 0.74975 0.65569 1.0366 -0.87474 
0.65569 1.0366 0.74975 0.65705 1.38851 -0.66277 0.661 0.25735 -0.73334 
0.661 1.31285 -0.73334 0.6679 0.7851 -0.92022 0.6679 0.7851 0.79524 
0.66899 0.48162 -0.86544 0.66899 0.48162 0.74045 0.66899 1.08859 -0.86544 
0.66899 1.08859 0.74045 0.67012 0.33965 -0.79703 0.67012 0.33965 0.67205 
0.67012 1.23056 -0.79703 0.67031 0.73505 -0.92021 0.67031 0.73505 0.79522 
0.67031 0.83516 -0.92021 0.67031 0.83516 0.79522 0.67424 0.68488 -0.91814 
0.67424 0.68488 0.79315 0.67424 0.88532 -0.91814 0.67424 0.88532 0.79315 
0.67893 1.42714 -0.64103 0.67943 0.63521 -0.91394 0.67943 0.63521 0.78895 
0.67943 0.93499 -0.91394 0.67943 0.93499 0.78895 0.68096 0.21529 -0.71385 
0.68096 1.35492 -0.71385 0.68382 0.43053 -0.85375 0.68382 0.43053 0.72877 
0.68382 1.13968 -0.85375 0.68382 1.13968 0.72877 0.68779 0.29547 -0.78083 
0.68779 1.27474 -0.78083 0.69055 0.58292 -0.90961 0.69055 0.58292 0.78462 
0.69055 0.98729 -0.90961 0.69055 0.98729 0.78462 0.70013 0.38049 -0.83972 
0.70013 0.38049 0.71474 0.70013 1.18972 -0.83972 0.70013 1.18972 0.71474 
0.70187 0.17557 -0.69332 0.70187 1.39464 -0.69332 0.70195 1.464 -0.61806 
0.70264 0.53023 -0.90229 0.70264 0.53023 0.7773 0.70264 1.03997 -0.90229 
0.70264 1.03997 0.7773 0.70677 0.25229 -0.76268 0.70677 1.31792 -0.76268 
0.7106 0.7851 -0.94441 0.7106 0.7851 0.81943 0.71335 0.73488 -0.94445 
0.71335 0.73488 0.81946 0.71335 0.83533 -0.94445 0.71335 0.83533 0.81946 
0.71646 0.47804 -0.89255 0.71646 0.47804 0.76756 0.71646 1.09216 -0.89255 
0.71646 1.09216 0.76756 0.71682 0.3355 -0.82503 0.71682 0.3355 0.70004 
0.71682 1.23471 -0.82503 0.71682 1.23471 0.70004 0.71728 0.68479 -0.94225 
0.71728 0.68479 0.81726 0.71728 0.88542 -0.94225 0.71728 0.88542 0.81726 
0.72396 1.43287 -0.67125 0.72668 0.21068 -0.74273 0.72668 1.35953 -0.74273 
0.7273 0.63222 -0.93992 0.7273 0.63222 0.81493 0.7273 0.93799 -0.93992 
0.7273 0.93799 0.81493 0.73164 0.42708 -0.88041 0.73164 0.42708 0.75543 
0.73164 1.14313 -0.88041 0.73164 1.14313 0.75543 0.73469 0.29164 -0.80842 
0.73469 0.29164 0.68343 0.73469 1.27857 -0.80842 0.73469 1.27857 0.68343 
0.73862 0.58009 -0.93507 0.73862 0.58009 0.81008 0.73862 0.99012 -0.93507 
0.73862 0.99012 0.81008 0.74671 0.37784 -0.8654 0.74671 0.37784 0.74042 
0.74671 1.19236 -0.8654 0.74671 1.19236 0.74042 0.74793 0.17123 -0.72184 
0.74793 1.39898 -0.72184 0.75133 0.52735 -0.92741 0.75133 0.52735 0.80243 
0.75133 1.04286 -0.92741 0.75133 1.04286 0.80243 0.75368 0.24902 -0.78992 
0.75368 0.24902 0.66494 0.75368 1.32119 -0.78992 0.75368 1.32119 0.66494 
0.75445 0.7851 -0.96648 0.75445 0.7851 0.8415 0.7573 0.73483 -0.96643 
0.7573 0.73483 0.84144 0.7573 0.83538 -0.96643 0.7573 0.83538 0.84144 
0.76044 1.48816 -0.6352 0.76371 0.33302 -0.85031 0.76371 0.33302 0.72532 
0.76371 1.23719 -0.85031 0.76371 1.23719 0.72532 0.76533 0.47539 -0.91716 
0.76533 0.47539 0.79218 0.76533 1.09482 -0.91716 0.76533 1.09482 0.79218 
0.76645 0.68228 -0.96623 0.76645 0.68228 0.84125 0.76645 0.88793 -0.96623 
0.76645 0.88793 0.84125 0.77375 0.20775 -0.7696 0.77375 0.20775 0.64461 
0.77375 1.36245 -0.7696 0.77375 1.36245 0.64461 0.77679 0.62972 -0.96341 
0.77679 0.62972 0.83843 0.77679 0.94049 -0.96341 0.77679 0.94049 0.83843 
0.77935 0.42536 -0.90419 0.77935 0.42536 0.77921 0.77935 1.14485 -0.90419 
0.77935 1.14485 0.77921 0.78204 0.28913 -0.83323 0.78204 0.28913 0.70825 
0.78204 1.28107 -0.83323 0.78204 1.28107 0.70825 0.78345 0.11438 -0.68802 
0.78345 1.45583 -0.68802 0.788 0.57786 -0.95794 0.788 0.57786 0.83295 
0.788 0.99234 -0.95794 0.788 0.99234 0.83295 0.79453 0.37636 -0.8888 
0.79453 0.37636 0.76382 0.79453 1.19385 -0.8888 0.79453 1.19385 0.76382 
0.79932 0.7851 -0.98637 0.79932 0.7851 0.86139 0.80102 0.5252 -0.9498 
0.80102 0.5252 0.82481 0.80102 1.04501 -0.9498 0.80102 1.04501 0.82481 
0.80133 0.24675 -0.81433 0.80133 0.24675 0.68935 0.80133 1.32346 -0.81433 
0.80133 1.32346 0.68935 0.80756 0.73252 -0.98825 0.80756 0.73252 0.86327 
0.80756 0.83769 -0.98825 0.80756 0.83769 0.86327 0.80817 0.14926 -0.73773 
0.80817 0.14926 0.61274 0.80817 1.42095 -0.73773 0.80817 1.42095 0.61274 
0.81206 0.33163 -0.87336 0.81206 0.33163 0.74837 0.81206 1.23858 -0.87336 
0.81206 1.23858 0.74837 0.81421 0.47465 -0.93905 0.81421 0.47465 0.81406 
0.81421 1.09556 -0.93905 0.81421 1.09556 0.81406 0.81687 0.68009 -0.98751 
0.81687 0.68009 0.86252 0.81687 0.89012 -0.98751 0.81687 0.89012 0.86252 
0.82121 0.06097 -0.65026 0.82121 1.50923 -0.65026 0.82634 -0.00046 -0.56885 
0.82721 0.62795 -0.98414 0.82721 0.62795 0.85915 0.82721 0.94226 -0.98414 
0.82721 0.94226 0.85915 0.82848 0.4247 -0.9257 0.82848 0.4247 0.80072 
0.82848 1.14551 -0.9257 0.82848 1.14551 0.80072 0.83053 0.28805 -0.85585 
0.83053 0.28805 0.73086 0.83053 1.28216 -0.85585 0.83053 1.28216 0.73086 
0.83606 0.18804 -0.78626 0.83606 0.18804 0.66128 0.83606 1.38216 -0.78626 
0.83606 1.38216 0.66128 0.83856 0.57626 -0.97815 0.83856 0.57626 0.85316 
0.83856 0.99395 -0.97815 0.83856 0.99395 0.85316 0.84345 0.37603 -0.90986 
0.84345 0.37603 0.78488 0.84345 1.19418 -0.90986 0.84345 1.19418 0.78488 
0.84468 0.09434 -0.70207 0.84468 1.47587 -0.70207 0.84511 0.7851 -1.00404 
0.84511 0.7851 0.87905 0.85088 0.52516 -0.96957 0.85088 0.52516 0.84458 
0.85088 1.04505 -0.96957 0.85088 1.04505 0.84458 0.85357 0.73248 -1.00555 
0.85357 0.73248 0.88057 0.85357 0.83773 -1.00555 0.85357 0.83773 0.88057 
0.86056 0.01194 -0.6092 0.86124 0.33148 -0.89396 0.86124 0.33148 0.76898 
0.86124 1.23873 -0.89396 0.86124 1.23873 0.76898 0.86322 0.67979 -1.00445 
0.86322 0.67979 0.87947 0.86322 0.89042 -1.00445 0.86322 0.89042 0.87947 
0.86414 0.4748 -0.95841 0.86414 0.4748 0.83343 0.86414 1.09541 -0.95841 
0.86414 1.09541 0.83343 0.86437 0.22804 -0.82982 0.86437 0.22804 0.70483 
0.86437 1.34217 -0.82982 0.86437 1.34217 0.70483 0.87159 0.13118 -0.75244 
0.87159 0.13118 0.62746 0.87159 1.43903 -0.75244 0.87159 1.43903 0.62746 
0.87378 0.62766 -1.00069 0.87378 0.62766 0.8757 0.87378 0.94255 -1.00069 
0.87378 0.94255 0.8757 0.8783 0.42532 -0.94472 0.8783 0.42532 0.81973 
0.8783 1.14489 -0.94472 0.8783 1.14489 0.81973 0.88309 0.0433 -0.66281 
0.88606 0.57484 -0.99427 0.88606 0.57484 0.86929 0.88606 0.99537 -0.99427 
0.88606 0.99537 0.86929 0.89172 0.7851 -1.01943 0.89172 0.7851 0.89445 
0.89333 0.37686 -0.92852 0.89333 0.37686 0.80353 0.89333 1.19335 -0.92852 
0.89333 1.19335 0.80353 0.89456 0.27059 -0.87036 0.89456 0.27059 0.74538 
0.89456 1.29961 -0.87036 0.89456 1.29961 0.74538 0.89862 0.52381 -0.98522 
0.89862 0.52381 0.86023 0.89862 1.04639 -0.98522 0.89862 1.04639 0.86023 
0.89994 0.17105 -0.79963 0.89994 0.17105 0.67465 0.89994 1.39916 -0.79963 
0.89994 1.39916 0.67465 0.90063 0.73235 -1.02064 0.90063 0.73235 0.89566 
0.90063 0.83785 -1.02064 0.90063 0.83785 0.89566 0.90938 0.07774 -0.71466 
0.90938 1.49247 -0.71466 0.91035 0.67976 -1.01911 0.91035 0.67976 0.89412 
0.91035 0.89045 -1.01911 0.91035 0.89045 0.89412 0.91226 0.47332 -0.97355 
0.91226 0.47332 0.84857 0.91226 1.09688 -0.97355 0.91226 1.09688 0.84857 
0.92195 0.62662 -1.01499 0.92195 0.62662 0.89001 0.92195 0.94359 -1.01499 
0.92195 0.94359 0.89001 0.92593 0.31492 -0.9071 0.92593 0.31492 0.78211 
0.92593 1.25528 -0.9071 0.92593 1.25528 0.78211 0.92665 0.42398 -0.95937 
0.92665 0.42398 0.83438 0.92665 1.14623 -0.95937 0.92665 1.14623 0.83438 
0.92937 0.21203 -0.84209 0.92937 0.21203 0.7171 0.92937 1.35817 -0.84209 
0.92937 1.35817 0.7171 0.93432 0.57396 -1.00805 0.93432 0.57396 0.88306 
0.93432 0.99625 -1.00805 0.93432 0.99625 0.88306 0.93694 0.11583 -0.76393 
0.93694 0.11583 0.63894 0.93694 1.45438 -0.76393 0.93694 1.45438 0.63894 
0.93902 0.7851 -1.03252 0.93902 0.7851 0.90754 0.94735 0.52292 -0.99855 
0.94735 0.52292 0.87356 0.94735 1.04728 -0.99855 0.94735 1.04728 0.87356 
0.94812 0.73231 -1.03332 0.94812 0.73231 0.90834 0.94812 0.83789 -1.03332 
0.94812 0.83789 0.90834 0.94873 0.0287 -0.67359 0.95925 0.67915 -1.03159 
0.95925 0.67915 0.90661 0.95925 0.89106 -1.03159 0.95925 0.89106 0.90661 
0.95991 0.25551 -0.88115 0.95991 0.25551 0.75617 0.95991 1.3147 -0.88115 
0.95991 1.3147 0.75617 0.96106 0.47264 -0.98637 0.96106 0.47264 0.86139 
0.96106 1.09756 -0.98637 0.96106 1.09756 0.86139 0.96413 0.36895 -0.9453 
0.96413 0.36895 0.82031 0.96413 1.20126 -0.9453 0.96413 1.20126 0.82031 
0.9651 0.15685 -0.80965 0.9651 0.15685 0.68467 0.9651 1.41336 -0.80965 
0.9651 1.41336 0.68467 0.97105 0.62603 -1.02696 0.97105 0.62603 0.90197 
0.97105 0.94417 -1.02696 0.97105 0.94417 0.90197 0.97534 0.06442 -0.72423 
0.97534 1.50579 -0.72423 0.98319 0.5736 -1.01944 0.98319 0.5736 0.89445 
0.98319 0.99661 -1.01944 0.98319 0.99661 0.89445 0.98691 0.7851 -1.04328 
0.98691 0.7851 0.91829 0.99508 0.19894 -0.85082 0.99508 0.19894 0.72584 
0.99508 1.37127 -0.85082 0.99508 1.37127 0.72584 0.99642 0.52265 -1.00942 
0.99642 0.52265 0.88444 0.99642 1.04756 -1.00942 0.99642 1.04756 0.88444 
0.99747 0.308 -0.92175 0.99747 0.308 0.79676 0.99747 1.26221 -0.92175 
0.99747 1.26221 0.79676 0.99754 0.73188 -1.04389 0.99754 0.73188 0.91891 
0.99754 0.83833 -1.04389 0.99754 0.83833 0.91891 0.99816 0.41711 -0.97396 
0.99816 0.41711 0.84898 0.99816 1.1531 -0.97396 0.99816 1.1531 0.84898 
1.00288 0.10341 -0.77187 1.00288 1.4668 -0.77187 1.00872 0.67882 -1.04161 
1.00872 0.67882 0.91663 1.00872 0.89139 -1.04161 1.00872 0.89139 0.91663 
1.01295 0.01792 -0.68125 1.02041 0.62606 -1.03645 1.02041 0.62606 0.91146 
1.02041 0.94414 -1.03645 1.02041 0.94414 0.91146 1.03125 0.1455 -0.81627 
1.03125 0.1455 0.69129 1.03125 1.42471 -0.81627 1.03125 1.42471 0.69129 
1.03242 0.24927 -0.89346 1.03242 0.24927 0.76847 1.03242 1.32094 -0.89346 
1.03242 1.32094 0.76847 1.03257 0.57378 -1.02842 1.03257 0.57378 0.90343 
1.03257 0.99643 -1.02842 1.03257 0.99643 0.90343 1.03343 0.46712 -0.99887 
1.03343 0.46712 0.87389 1.03343 1.10309 -0.99887 1.03343 1.10309 0.87389 
1.03527 0.7851 -1.05167 1.03527 0.7851 0.92668 1.0361 0.36327 -0.95735 
1.0361 0.36327 0.83236 1.0361 1.20694 -0.95735 1.0361 1.20694 0.83236 
1.04026 0.05521 -0.7312 1.04026 1.515 -0.7312 1.04606 0.73185 -1.05178 
1.04606 0.73185 0.92679 1.04606 0.83836 -1.05178 1.04606 0.83836 0.92679 
1.05753 0.67854 -1.04898 1.05753 0.67854 0.92399 1.05753 0.89167 -1.04898 
1.05753 0.89167 0.92399 1.06817 0.19403 -0.86104 1.06817 0.19403 0.73605 
1.06817 1.37618 -0.86104 1.06817 1.37618 0.73605 1.06822 0.09549 -0.77768 
1.06822 1.47471 -0.77768 1.06933 0.51794 -1.01953 1.06933 0.51794 0.89455 
1.06933 1.05227 -1.01953 1.06933 1.05227 0.89455 1.06937 0.62581 -1.04328 
1.06937 0.62581 0.91829 1.06937 0.94439 -1.04328 1.06937 0.94439 0.91829 
1.07062 0.30329 -0.93166 1.07062 0.30329 0.80667 1.07062 1.26692 -0.93166 
1.07062 1.26692 0.80667 1.07111 0.41248 -0.98383 1.07111 0.41248 0.85884 
1.07111 1.15773 -0.98383 1.07111 1.15773 0.85884 1.0784 0.0106 -0.68652 
1.08398 0.7851 -1.05768 1.08398 0.7851 0.93269 1.09518 0.73174 -1.05729 
1.09518 0.73174 0.9323 1.09518 0.83847 -1.05729 1.09518 0.83847 0.9323 
1.10575 0.24594 -0.90124 1.10575 0.24594 0.77625 1.10575 1.32427 -0.90124 
1.10575 1.32427 0.77625 1.10581 0.04918 -0.73526 1.10581 1.52103 -0.73526 
1.10641 0.13996 -0.8228 1.10641 1.43025 -0.8228 1.10641 1.43025 0.69782 
1.1066 0.46332 -1.0063 1.1066 0.46332 0.88131 1.1066 1.10689 -1.0063 
1.1066 1.10689 0.88131 1.10664 0.67853 -1.05394 1.10664 0.67853 0.92895 
1.10664 0.89168 -1.05394 1.10664 0.89168 0.92895 1.10708 0.57198 -1.03664 
1.10708 0.57198 0.91166 1.10708 0.99823 -1.03664 1.10708 0.99823 0.91166 
1.10886 0.35984 -0.9646 1.10886 0.35984 0.83962 1.10886 1.21036 -0.9646 
1.10886 1.21036 0.83962 1.13293 0.7851 -1.06129 1.13293 0.7851 0.9363 
1.14377 0.19029 -0.86545 1.14377 0.19029 0.74046 1.14377 1.37992 -0.86545 
1.14377 1.37992 0.74046 1.14377 0.30094 -0.93663 1.14377 0.30094 0.81165 
1.14377 1.26927 -0.93663 1.14377 1.26927 0.81165 1.1438 0.09175 -0.78208 
1.1438 1.47845 -0.78208 1.14421 0.51673 -1.02507 1.14421 0.51673 0.90008 
1.14421 1.05348 -1.02507 1.14421 1.05348 0.90008 1.14422 0.41016 -0.98877 
1.14422 0.41016 0.86378 1.14422 1.16005 -0.98877 1.14422 1.16005 0.86378 
1.14424 0.62461 -1.04881 1.14424 0.62461 0.92382 1.14424 0.9456 -1.04881 
1.14424 0.9456 0.92382 1.14424 0.7317 -1.06035 1.14424 0.7317 0.93537 
1.14424 0.83851 -1.06035 1.14424 0.83851 0.93537 1.182 0.13811 -0.82499 
1.182 0.24437 -0.90368 1.182 0.24437 0.7787 1.182 0.3587 -0.96703 
1.182 0.3587 0.84204 1.182 0.4624 -1.00899 1.182 0.4624 0.88401 
1.182 0.57138 -1.03939 1.182 0.57138 0.9144 1.182 0.67823 -1.05677 
1.182 0.67823 0.93178 1.182 0.7851 -1.06249 1.182 0.7851 0.93751 
1.182 0.89198 -1.05677 1.182 0.89198 0.93178 1.182 0.99883 -1.03939 
1.182 0.99883 0.9144 1.182 1.10781 -1.00899 1.182 1.10781 0.88401 
1.182 1.21151 -0.96703 1.182 1.21151 0.84204 1.182 1.32584 -0.90368 
1.182 1.32584 0.7787 1.182 1.4321 -0.82499 1.182 1.4321 0.7 
1.182 1.52317 -0.73722 1.21976 0.7317 -1.06035 1.21976 0.7317 0.93537 
1.21976 0.83851 -1.06035 1.21976 0.83851 0.93537 1.21976 0.62461 -1.04881 
1.21976 0.62461 0.92382 1.21976 0.9456 -1.04881 1.21976 0.9456 0.92382 
1.21979 0.41016 -0.98877 1.21979 0.41016 0.86378 1.21979 1.16005 -0.98877 
1.21979 1.16005 0.86378 1.21979 0.51673 -1.02507 1.21979 0.51673 0.90008 
1.21979 1.05348 -1.02507 1.21979 1.05348 0.90008 1.2202 1.47845 -0.78208 
1.22024 0.30094 -0.93663 1.22024 0.30094 0.81165 1.22024 1.26927 -0.93663 
1.22024 1.26927 0.81165 1.22024 0.19029 -0.86545 1.22024 1.37992 -0.86545 
1.22024 1.37992 0.74046 1.23107 0.7851 -1.06129 1.23107 0.7851 0.9363 
1.25515 0.35984 -0.9646 1.25515 0.35984 0.83962 1.25515 1.21036 -0.9646 
1.25515 1.21036 0.83962 1.25693 0.57198 -1.03664 1.25693 0.57198 0.91166 
1.25693 0.99823 -1.03664 1.25693 0.99823 0.91166 1.25736 0.67853 -1.05394 
1.25736 0.67853 0.92895 1.25736 0.89168 -1.05394 1.25736 0.89168 0.92895 
1.2574 0.46332 -1.0063 1.2574 0.46332 0.88131 1.2574 1.10689 -1.0063 
1.2574 1.10689 0.88131 1.2576 1.43025 -0.8228 1.2576 1.43025 0.69782 
1.25819 1.52103 -0.73526 1.25825 0.24594 -0.90124 1.25825 1.32427 -0.90124 
1.25825 1.32427 0.77625 1.26882 0.73174 -1.05729 1.26882 0.73174 0.9323 
1.26882 0.83847 -1.05729 1.26882 0.83847 0.9323 1.28002 0.7851 -1.05768 
1.28002 0.7851 0.93269 1.29289 0.41248 -0.98383 1.29289 0.41248 0.85884 
1.29289 1.15773 -0.98383 1.29289 1.15773 0.85884 1.29338 0.30329 -0.93166 
1.29338 1.26692 -0.93166 1.29338 1.26692 0.80667 1.29464 0.62581 -1.04328 
1.29464 0.62581 0.91829 1.29464 0.94439 -1.04328 1.29464 0.94439 0.91829 
1.29467 0.51794 -1.01953 1.29467 0.51794 0.89455 1.29467 1.05227 -1.01953 
1.29467 1.05227 0.89455 1.29578 1.47471 -0.77768 1.29578 1.47471 0.65269 
1.29583 0.19403 -0.86104 1.29583 1.37618 -0.86104 1.29583 1.37618 0.73605 
1.30647 0.67854 -1.04898 1.30647 0.67854 0.92399 1.30647 0.89167 -1.04898 
1.30647 0.89167 0.92399 1.31794 0.73185 -1.05178 1.31794 0.73185 0.92679 
1.31794 0.83836 -1.05178 1.31794 0.83836 0.92679 1.32374 1.515 -0.7312 
1.3279 0.36327 -0.95735 1.3279 1.20694 -0.95735 1.3279 1.20694 0.83236 
1.32873 0.7851 -1.05167 1.32873 0.7851 0.92668 1.33057 0.46712 -0.99887 
1.33057 0.46712 0.87389 1.33057 1.10309 -0.99887 1.33057 1.10309 0.87389 
1.33143 0.57378 -1.02842 1.33143 0.57378 0.90343 1.33143 0.99643 -1.02842 
1.33143 0.99643 0.90343 1.33158 0.24927 -0.89346 1.33158 1.32094 -0.89346 
1.33158 1.32094 0.76847 1.33276 1.42471 -0.81627 1.33276 1.42471 0.69129 
1.34359 0.62606 -1.03645 1.34359 0.62606 0.91146 1.34359 0.94414 -1.03645 
1.34359 0.94414 0.91146 1.35528 0.67882 -1.04161 1.35528 0.67882 0.91663 
1.35528 0.89139 -1.04161 1.35528 0.89139 0.91663 1.36112 1.4668 -0.77187 
1.36112 1.4668 0.64688 1.36585 0.41711 -0.97396 1.36585 0.41711 0.84898 
1.36585 1.1531 -0.97396 1.36585 1.1531 0.84898 1.36646 0.73188 -1.04389 
1.36646 0.73188 0.91891 1.36646 0.83833 -1.04389 1.36646 0.83833 0.91891 
1.36653 0.308 -0.92175 1.36653 1.26221 -0.92175 1.36653 1.26221 0.79676 
1.36758 0.52265 -1.00942 1.36758 0.52265 0.88444 1.36758 1.04756 -1.00942 
1.36758 1.04756 0.88444 1.36893 1.37127 -0.85082 1.36893 1.37127 0.72584 
1.37709 0.7851 -1.04328 1.37709 0.7851 0.91829 1.38081 0.5736 -1.01944 
1.38081 0.5736 0.89445 1.38081 0.99661 -1.01944 1.38081 0.99661 0.89445 
1.39295 0.62603 -1.02696 1.39295 0.62603 0.90197 1.39295 0.94417 -1.02696 
1.39295 0.94417 0.90197 1.3989 1.41336 0.68467 1.39987 0.36895 -0.9453 
1.39987 1.20126 -0.9453 1.39987 1.20126 0.82031 1.40294 0.47264 -0.98637 
1.40294 0.47264 0.86139 1.40294 1.09756 -0.98637 1.40294 1.09756 0.86139 
1.40409 1.3147 -0.88115 1.40409 1.3147 0.75617 1.40475 0.67915 -1.03159 
1.40475 0.67915 0.90661 1.40475 0.89106 -1.03159 1.40475 0.89106 0.90661 
1.41588 0.73231 -1.03332 1.41588 0.73231 0.90834 1.41588 0.83789 -1.03332 
1.41588 0.83789 0.90834 1.41665 0.52292 -0.99855 1.41665 0.52292 0.87356 
1.41665 1.04728 -0.99855 1.41665 1.04728 0.87356 1.42498 0.7851 -1.03252 
1.42498 0.7851 0.90754 1.42706 1.45438 0.63894 1.42969 0.57396 -1.00805 
1.42969 0.57396 0.88306 1.42969 0.99625 -1.00805 1.42969 0.99625 0.88306 
1.43463 1.35817 0.7171 1.43736 0.42398 -0.95937 1.43736 1.14623 -0.95937 
1.43736 1.14623 0.83438 1.43807 0.31492 -0.9071 1.43807 1.25528 -0.9071 
1.43807 1.25528 0.78211 1.44206 0.62662 -1.01499 1.44206 0.62662 0.89001 
1.44206 0.94359 -1.01499 1.44206 0.94359 0.89001 1.45175 0.47332 -0.97355 
1.45175 1.09688 -0.97355 1.45175 1.09688 0.84857 1.45365 0.67976 -1.01911 
1.45365 0.67976 0.89412 1.45365 0.89045 -1.01911 1.45365 0.89045 0.89412 
1.46337 0.73235 -1.02064 1.46337 0.73235 0.89566 1.46337 0.83785 -1.02064 
1.46337 0.83785 0.89566 1.46407 1.39916 0.67465 1.46538 0.52381 -0.98522 
1.46538 0.52381 0.86023 1.46538 1.04639 -0.98522 1.46538 1.04639 0.86023 
1.46944 1.29961 0.74538 1.47068 0.37686 -0.92852 1.47068 1.19335 -0.92852 
1.47068 1.19335 0.80353 1.47229 0.7851 -1.01943 1.47229 0.7851 0.89445 
1.47794 0.57484 -0.99427 1.47794 0.57484 0.86929 1.47794 0.99537 -0.99427 
1.47794 0.99537 0.86929 1.4857 0.42532 -0.94472 1.4857 1.14489 -0.94472 
1.4857 1.14489 0.81973 1.49023 0.62766 -1.00069 1.49023 0.62766 0.8757 
1.49023 0.94255 -1.00069 1.49023 0.94255 0.8757 1.49241 1.43903 0.62746 
1.49963 1.34217 0.70483 1.49986 0.4748 -0.95841 1.49986 1.09541 -0.95841 
1.49986 1.09541 0.83343 1.50078 0.67979 -1.00445 1.50078 0.67979 0.87947 
1.50078 0.89042 -1.00445 1.50078 0.89042 0.87947 1.50276 1.23873 0.76898 
1.51044 0.73248 -1.00555 1.51044 0.73248 0.88057 1.51044 0.83773 -1.00555 
1.51044 0.83773 0.88057 1.51312 0.52516 -0.96957 1.51312 1.04505 -0.96957 
1.51312 1.04505 0.84458 1.51889 0.7851 -1.00404 1.51889 0.7851 0.87905 
1.51932 1.47587 0.57708 1.52055 1.19418 0.78488 1.52545 0.57626 -0.97815 
1.52545 0.57626 0.85316 1.52545 0.99395 -0.97815 1.52545 0.99395 0.85316 
1.52794 1.38216 0.66128 1.53347 1.28216 0.73086 1.53553 0.4247 -0.9257 
1.53553 1.14551 -0.9257 1.53553 1.14551 0.80072 1.53679 0.62795 -0.98414 
1.53679 0.62795 0.85915 1.53679 0.94226 -0.98414 1.53679 0.94226 0.85915 
1.54714 0.68009 -0.98751 1.54714 0.68009 0.86252 1.54714 0.89012 -0.98751 
1.54714 0.89012 0.86252 1.5498 0.47465 -0.93905 1.5498 1.09556 -0.93905 
1.5498 1.09556 0.81406 1.55194 1.23858 0.74837 1.55584 1.42095 0.61274 
1.55644 0.73252 -0.98825 1.55644 0.73252 0.86327 1.55644 0.83769 -0.98825 
1.55644 0.83769 0.86327 1.56267 1.32346 0.68935 1.56298 0.5252 -0.9498 
1.56298 1.04501 -0.9498 1.56298 1.04501 0.82481 1.56468 0.7851 -0.98637 
1.56468 0.7851 0.86139 1.56947 1.19385 0.76382 1.576 0.57786 -0.95794 
1.576 0.99234 -0.95794 1.576 0.99234 0.83295 1.58055 1.45583 0.56303 
1.58196 1.28107 0.70825 1.58465 1.14485 0.77921 1.58721 0.62972 -0.96341 
1.58721 0.62972 0.83843 1.58721 0.94049 -0.96341 1.58721 0.94049 0.83843 
1.59025 1.36245 0.64461 1.59755 0.68228 -0.96623 1.59755 0.68228 0.84125 
1.59755 0.88793 0.84125 1.59867 0.47539 -0.91716 1.59867 1.09482 0.79218 
1.60029 1.23719 0.72532 1.60356 1.48816 0.51022 1.6067 0.73483 0.84144 
1.6067 0.83538 0.84144 1.60956 0.7851 0.8415 1.61032 1.32119 0.66494 
1.61267 0.52735 -0.92741 1.61267 1.04286 0.80243 1.61608 1.39898 0.59685 
1.61729 1.19236 0.74042 1.62538 0.58009 -0.93507 1.62538 0.99012 0.81008 
1.62931 1.27857 0.68343 1.63236 1.14313 0.75543 1.63671 0.93799 0.81493 
1.63732 1.35953 0.61774 1.64004 1.43287 0.54627 1.64673 0.68479 0.81726 
1.64673 0.88542 0.81726 1.64718 1.23471 0.70004 1.64754 1.09216 0.76756 
1.65065 0.73488 0.81946 1.65065 0.83533 0.81946 1.6534 0.7851 0.81943 
1.65723 1.31792 0.63769 1.66136 1.03997 0.7773 1.66205 1.464 0.49308 
1.66213 1.39464 0.56833 1.66388 1.18972 0.71474 1.67345 0.98729 0.78462 
1.67621 1.27474 0.65585 1.68018 1.13968 0.72877 1.682 1.49221 0.43751 
1.68304 1.35492 0.58886 1.68457 0.93499 0.78895 1.68507 1.42714 0.51605 
1.68976 0.88532 0.79315 1.69369 0.73505 0.79522 1.69369 0.83516 0.79522 
1.69388 1.23056 0.67205 1.69501 1.08859 0.74045 1.6961 0.7851 0.79524 
1.70301 1.31285 0.60835 1.70593 1.45666 0.46144 1.70695 1.38851 0.53778 
1.70831 1.0366 0.74975 1.70909 1.18593 0.68685 1.72006 0.98386 0.75665 
1.72164 1.26945 0.62613 1.72519 1.13562 0.70045 1.72649 0.93461 0.76284 
1.72729 1.34863 0.55807 1.7286 1.4195 0.48411 1.73157 0.88498 0.76697 
1.73526 0.83511 0.76901 1.73757 0.7851 0.76898 1.73757 1.464 0.41756 
1.7379 1.22576 0.64234 1.73996 1.08401 0.71168 1.74703 1.3062 0.57719 
1.74995 1.3808 0.50546 1.75281 1.181 0.65684 1.75302 1.0318 0.7205 
1.75471 1.48816 0.35907 1.76054 1.42714 0.44058 1.7612 0.98369 0.72814 
1.76446 1.26366 0.59457 1.76764 0.93436 0.73422 1.76894 1.1303 0.66986 
1.76994 1.34067 0.52544 1.77282 0.88441 0.73818 1.7765 0.83447 0.74009 
1.7777 0.7851 0.74071 1.78054 1.21971 0.61047 1.78227 1.38851 0.46246 
1.7833 1.07857 0.68068 1.78851 1.29921 0.54401 1.79076 1.43287 0.39555 
1.79284 1.0311 0.69008 1.79492 1.17495 0.62479 1.80089 0.98302 0.69764 
1.80256 1.34863 0.4828 1.80561 1.2565 0.56112 1.80752 0.93349 0.70347 
1.81077 1.12398 0.63738 1.81257 0.88359 0.70736 1.81283 1.39464 0.41763 
1.81525 0.83441 0.70988 1.82122 1.21266 0.57672 1.82169 1.3062 0.50254 
1.82179 1.07735 0.64832 1.8313 1.02978 0.6576 1.83336 1.35492 0.43855 
1.83528 1.16779 0.59079 1.83903 0.98185 0.66525 1.83906 1.26366 0.51997 
1.84135 1.39898 0.37158 1.84564 0.93224 0.67095 1.84777 1.12199 0.60328 
1.84995 0.88348 0.67518 1.85285 1.31285 0.45851 1.85496 1.21971 0.53604 
1.85866 1.07539 0.61417 1.86224 1.35953 0.39282 1.86792 1.02808 0.62342 
1.86928 1.17495 0.55042 1.87062 1.26945 0.47715 1.87552 0.98019 0.63103 
1.88145 0.93183 0.63696 1.88187 1.12398 0.56627 1.88219 1.31792 0.41274 
1.8857 0.88312 0.64121 1.88684 1.22576 0.49341 1.89282 1.07735 0.5773 
1.90034 1.27474 0.43172 1.90133 1.181 0.50832 1.9021 1.02978 0.58681 
1.90974 0.98185 0.59453 1.91435 1.1303 0.52445 1.91544 0.93224 0.60114 
1.91654 1.23056 0.44939 1.92518 1.07857 0.53881 1.92792 1.27857 0.38482 
1.93134 1.18593 0.4646 1.93457 1.0311 0.54835 1.94214 0.98302 0.55639 
1.94454 1.23471 0.40269 1.94494 1.13562 0.4807 1.94797 0.93349 0.56303 
1.95617 1.08401 0.49546 1.95923 1.18972 0.41938 1.965 1.0318 0.50853 
1.97263 0.98369 0.5167 1.97326 1.13968 0.43569 1.98491 1.19236 0.3728 
1.98495 1.08859 0.45051 1.99425 1.0366 0.46382 1.99992 1.14313 0.38787 
2.00114 0.98386 0.47556 2.01205 1.09216 0.40304 2.0218 1.03997 0.41686 
2.02911 0.98729 0.42895 2.03667 1.09482 0.35418 2.04692 1.04286 0.36818 
2.0693 1.04501 0.31848 -2.1719 0.78651 0.34286 -2.15073 0.73145 0.40237 
-2.1484 0.78402 0.39235 -2.14355 0.83615 0.38102 -2.1359 0.88888 0.36832 
-2.12663 0.73135 0.44541 -2.12242 0.78102 0.44021 -2.11809 0.83332 0.42909 
-2.11077 0.886 0.417 -2.10248 0.68113 0.4909 -2.10103 0.93819 0.40318 
-2.10044 0.73101 0.48721 -2.09631 0.78063 0.48214 -2.09012 0.82989 0.4757 
-2.0889 0.98916 0.388 -2.08323 0.88262 0.46396 -2.07419 0.63113 0.53334 
-2.07392 0.93461 0.45065 -2.07356 0.68049 0.53214 -2.07165 0.73044 0.52846 
-2.06769 0.78038 0.52328 -2.06224 0.98571 0.43582 -2.06161 0.82971 0.51684 
-2.05397 0.87782 0.50866 -2.04821 1.03574 0.41952 -2.04515 0.93004 0.4956 
-2.04399 0.63113 0.57204 -2.04335 0.58183 0.5709 -2.04335 0.68043 0.5709 
-2.04083 0.72962 0.56822 -2.03694 0.77952 0.56317 -2.03392 0.98165 0.48084 
-2.03351 1.08074 0.40282 -2.03112 0.82904 0.55653 -2.02355 0.87712 0.54848 
-2.02032 1.03195 0.46474 -2.0169 1.1246 0.38496 -2.01415 0.9246 0.53895 
-2.01193 0.63113 0.6092 -2.01111 0.582 0.6083 -2.01111 0.68026 0.6083 
-2.00865 0.53276 0.60559 -2.00865 0.7295 0.60559 -2.00552 1.07659 0.44952 
-2.00442 0.77827 0.60128 -2.00333 0.97633 0.52458 -1.99872 0.82788 0.59467 
-1.99841 1.16721 0.36596 -1.99107 0.38645 -0.71166 -1.99107 0.87581 0.58695 
-1.99031 1.02702 0.50846 -1.98932 1.12076 0.43186 -1.98179 0.92338 0.57743 
-1.97808 0.63113 0.64475 -1.97808 1.20848 0.34589 -1.97723 0.58206 0.6439 
-1.97723 0.6802 0.6439 -1.97581 1.07178 0.49355 -1.97468 0.53311 0.64135 
-1.97468 0.72915 0.64135 -1.97117 1.16395 0.41287 -1.97085 0.97 0.56641 
-1.97043 0.4844 0.6371 -1.97043 0.77786 0.6371 -1.9645 0.43604 -0.75588 
-1.9645 0.82622 0.63116 -1.9596 1.11547 0.47728 -1.95826 1.02097 0.55056 
-1.95689 0.38815 -0.74827 -1.95689 0.87411 0.62356 -1.95121 1.20556 0.39296 
-1.94764 0.34084 -0.73902 -1.94764 0.92141 0.6143 -1.94622 1.26698 0.31148 
-1.94394 1.06573 0.53618 -1.94254 0.63113 0.6786 -1.94182 1.15888 0.45865 
-1.94164 0.582 0.67778 -1.94164 0.68026 0.67778 -1.93893 0.53276 0.67532 
-1.93893 0.7295 0.67532 -1.93675 0.29424 -0.72813 -1.93675 0.96802 0.60342 
-1.93461 0.48399 0.67109 -1.93461 0.77827 0.67109 -1.93032 1.245 0.37172 
-1.92804 1.10968 0.5201 -1.928 0.43438 -0.7901 -1.928 0.43438 0.66538 
-1.928 0.82788 0.66538 -1.92426 1.01381 0.59093 -1.92234 1.20094 0.43869 
-1.92028 0.38645 -0.78245 -1.92028 0.38645 0.65774 -1.92028 0.87581 0.65774 
-1.91077 0.33888 -0.77317 -1.91077 0.92338 0.64846 -1.91066 1.15223 0.50267 
-1.91019 1.05868 0.57686 -1.90537 0.63113 0.71065 -1.90423 0.58183 0.71002 
-1.90423 0.68043 0.71002 -1.90181 1.24066 0.41777 -1.90155 0.53264 0.7075 
-1.90155 0.72962 0.7075 -1.89975 0.29226 -0.76223 -1.89975 0.97 0.63751 
-1.8965 0.48274 -0.82832 -1.8965 0.48274 0.70361 -1.8965 0.77952 0.70361 
-1.89459 1.10253 0.56126 -1.89154 1.19465 0.48294 -1.88987 0.43321 -0.82249 
-1.88987 0.43321 0.69778 -1.88987 0.82904 0.69778 -1.8839 0.24129 -0.74964 
-1.8839 1.02097 0.62493 -1.88182 0.38514 -0.81493 -1.88182 0.38514 0.69022 
-1.88182 0.87712 0.69022 -1.87748 1.14523 0.54415 -1.87228 0.33766 -0.80553 
-1.87228 0.33766 0.68082 -1.87228 0.9246 0.68082 -1.87125 1.23453 0.4626 
-1.86951 0.19652 -0.73532 -1.86951 1.06573 0.6106 -1.86668 0.63113 0.74085 
-1.86547 0.58177 -0.86494 -1.86547 0.58177 0.74023 -1.86547 0.68049 0.74023 
-1.8618 0.53182 -0.86303 -1.8618 0.53182 0.73831 -1.8618 0.73044 0.73831 
-1.85892 1.1867 0.52558 -1.85792 0.28593 -0.79471 -1.85792 0.28593 0.67 
-1.85792 0.97633 0.67 -1.85661 0.48187 -0.85907 -1.85661 0.48187 0.73436 
-1.85661 0.78038 0.73436 -1.85344 1.10968 0.5947 -1.85018 0.43254 -0.85299 
-1.85018 0.43254 0.72827 -1.85018 0.82971 0.72827 -1.842 0.38444 -0.84535 
-1.842 0.38444 0.72064 -1.842 0.87782 0.72064 -1.84179 0.23524 -0.78169 
-1.84179 1.02702 0.65698 -1.83893 1.22683 0.5056 -1.83601 1.15223 0.57733 
-1.82893 0.33222 -0.83653 -1.82893 0.33222 0.71181 -1.82893 0.93004 0.71181 
-1.82688 0.19047 -0.76719 -1.82688 1.07178 0.64248 -1.82655 0.63113 -0.89383 
-1.82655 0.63113 0.76911 -1.82424 0.58113 -0.89386 -1.82424 0.58113 0.76915 
-1.82424 0.68113 0.76915 -1.82054 0.53125 -0.89182 -1.82054 0.53125 0.7671 
-1.82054 0.73101 0.7671 -1.81627 1.19465 0.55821 -1.81547 0.48162 -0.88769 
-1.81547 0.48162 0.76298 -1.81547 0.78063 0.76298 -1.81417 0.28061 -0.8253 
-1.81417 0.28061 0.70058 -1.81417 0.98165 0.70058 -1.81062 0.14679 -0.75098 
-1.81062 1.11547 0.62627 -1.80903 0.43237 -0.8815 -1.80903 0.43237 0.75678 
-1.80903 0.82989 0.75678 -1.79807 0.23031 -0.8117 -1.79807 0.23031 0.68699 
-1.79807 1.03195 0.68699 -1.79729 0.37963 -0.8746 -1.79729 0.37963 0.74989 
-1.79729 0.88262 0.74989 -1.79593 1.23453 0.53792 -1.79198 0.10338 -0.7332 
-1.79198 1.15888 0.60849 -1.78508 0.63113 -0.92008 -1.78508 0.63113 0.79537 
-1.78398 0.32764 -0.8653 -1.78398 0.32764 0.74059 -1.78398 0.93461 0.74059 
-1.78286 0.18567 -0.79689 -1.78286 0.18567 0.67218 -1.78286 1.07659 0.67218 
-1.78267 0.58107 -0.92007 -1.78267 0.58107 0.79536 -1.78267 0.68119 -0.92007 
-1.78267 0.68119 0.79536 -1.77874 0.53091 -0.918 -1.77874 0.53091 0.79329 
-1.77874 0.73135 -0.918 -1.77874 0.73135 0.79329 -1.77355 0.48124 -0.9138 
-1.77355 0.48124 0.78909 -1.77355 0.78102 0.78909 -1.77202 0.06131 -0.71371 
-1.77202 1.20094 0.589 -1.76916 0.27655 -0.85362 -1.76916 0.27655 0.7289 
-1.76916 0.98571 0.7289 -1.76519 0.1415 -0.7807 -1.76519 0.1415 0.65599 
-1.76519 1.12076 0.65599 -1.76242 0.42894 -0.90947 -1.76242 0.42894 0.78476 
-1.76242 0.83332 0.78476 -1.75285 0.22651 -0.83958 -1.75285 0.22651 0.71487 
-1.75285 1.03574 0.71487 -1.75111 0.02159 -0.69318 -1.75033 0.37626 -0.90215 
-1.75033 0.37626 0.77744 -1.75033 0.886 0.77744 -1.74621 0.09831 -0.76254 
-1.74621 1.16395 0.63783 -1.74237 0.63113 -0.94428 -1.74237 0.63113 0.81957 
-1.73963 0.58091 -0.94431 -1.73963 0.58091 0.8196 -1.73963 0.68135 -0.94431 
-1.73963 0.68135 0.8196 -1.73652 0.32407 -0.89241 -1.73652 0.32407 0.7677 
-1.73652 0.93819 0.7677 -1.73616 0.18152 -0.82489 -1.73616 0.18152 0.70018 
-1.73616 1.08074 0.70018 -1.7357 0.53081 -0.94211 -1.7357 0.53081 0.8174 
-1.7357 0.73145 -0.94211 -1.7357 0.73145 0.8174 -1.72902 -0.01664 -0.67112 
-1.72629 0.0567 -0.74259 -1.72629 1.20556 0.61788 -1.72568 0.47824 -0.93978 
-1.72568 0.47824 0.81507 -1.72568 0.78402 0.81507 -1.72134 0.2731 -0.88028 
-1.72134 0.2731 0.75556 -1.72134 0.98916 0.75556 -1.71829 0.13766 -0.80828 
-1.71829 0.13766 0.68357 -1.71829 1.1246 0.68357 -1.71436 0.42611 -0.93493 
-1.71436 0.42611 0.81022 -1.71436 0.83615 0.81022 -1.70627 0.22387 -0.86526 
-1.70627 0.22387 0.74055 -1.70627 1.03839 0.74055 -1.70505 0.01725 -0.7217 
-1.70165 0.37338 -0.92728 -1.70165 0.37338 0.80256 -1.70165 0.88888 0.80256 
-1.6993 0.09505 -0.78979 -1.6993 0.09505 0.66507 -1.6993 1.16721 0.66507 
-1.69853 0.63113 -0.96635 -1.69853 0.63113 0.84163 -1.69568 0.58085 -0.96629 
-1.69568 0.58085 0.84158 -1.69568 0.68141 -0.96629 -1.69568 0.68141 0.84158 
-1.69254 -0.07193 -0.63507 -1.68927 0.17905 -0.85017 -1.68927 0.17905 0.72546 
-1.68927 1.08321 0.72546 -1.68765 0.32142 -0.91703 -1.68765 0.32142 0.79232 
-1.68765 0.94084 0.79232 -1.68653 0.52831 -0.96609 -1.68653 0.52831 0.84138 
-1.68653 0.73395 -0.96609 -1.68653 0.73395 0.84138 -1.67923 0.05378 -0.76946 
-1.67923 0.05378 0.64475 -1.67619 0.47574 -0.96328 -1.67619 0.47574 0.83856 
-1.67619 0.78651 0.83856 -1.67363 0.27138 -0.90405 -1.67363 0.27138 0.77934 
-1.67363 0.99088 0.77934 -1.67094 0.13516 -0.8331 -1.67094 0.13516 0.70839 
-1.67094 1.1271 0.70839 -1.66953 -0.0396 -0.68788 -1.66497 0.42389 -0.9578 
-1.66497 0.42389 0.83309 -1.66497 0.83837 0.83309 -1.65845 0.22238 -0.88867 
-1.65845 0.22238 0.76396 -1.65845 1.03988 0.76396 -1.65366 -0.12322 -0.59576 
-1.65366 0.63113 -0.98624 -1.65366 0.63113 0.86152 -1.65195 0.37122 -0.94966 
-1.65195 0.37122 0.82495 -1.65195 0.89103 0.82495 -1.65165 0.09278 -0.8142 
-1.65165 0.09278 0.68948 -1.65165 1.16948 0.68948 -1.64542 0.57855 -0.98811 
-1.64542 0.57855 0.8634 -1.64542 0.68371 -0.98811 -1.64542 0.68371 0.8634 
-1.64481 -0.00472 -0.73759 -1.64481 -0.00472 0.61288 -1.64092 0.17765 -0.87322 
-1.64092 0.17765 0.74851 -1.64092 1.08461 0.74851 -1.63877 0.32067 -0.93891 
-1.63877 0.32067 0.8142 -1.63877 0.94158 0.8142 -1.63611 0.52611 -0.98737 
-1.63611 0.52611 0.86266 -1.63611 0.73615 -0.98737 -1.63611 0.73615 0.86266 
-1.63176 -0.093 -0.65012 -1.62577 0.47397 -0.984 -1.62577 0.47397 0.85929 
-1.62577 0.78828 -0.984 -1.62577 0.78828 0.85929 -1.6245 0.27073 -0.92557 
-1.6245 0.27073 0.80085 -1.6245 0.99153 0.80085 -1.62245 0.13408 -0.85571 
-1.62245 0.13408 0.731 -1.62245 1.12818 0.731 -1.61692 0.03407 -0.78613 
-1.61692 0.03407 0.66141 -1.61442 0.42228 -0.97801 -1.61442 0.42228 0.8533 
-1.61442 0.83998 0.8533 -1.60953 0.22205 -0.90973 -1.60953 0.22205 0.78501 
-1.60953 1.04021 0.78501 -1.6083 -0.05964 -0.70193 -1.60787 0.63113 -1.0039 
-1.60787 0.63113 0.87919 -1.6021 0.37118 -0.96943 -1.6021 0.37118 0.84472 
-1.6021 0.89107 0.84472 -1.59941 0.5785 -1.00542 -1.59941 0.5785 0.8807 
-1.59941 0.68375 -1.00542 -1.59941 0.68375 0.8807 -1.59242 -0.14204 -0.60907 
-1.59174 0.17751 -0.89383 -1.59174 0.17751 0.76911 -1.59174 1.08475 0.76911 
-1.58976 0.52582 -1.00432 -1.58976 0.52582 0.8796 -1.58976 0.73644 -1.00432 
-1.58976 0.73644 0.8796 -1.58884 0.32082 -0.95828 -1.58884 0.32082 0.83356 
-1.58884 0.94144 0.83356 -1.58861 0.07406 -0.82968 -1.58861 0.07406 0.70497 
-1.58139 -0.02279 -0.75231 -1.58139 -0.02279 0.62759 -1.5792 0.47369 -1.00055 
-1.5792 0.47369 0.87584 -1.5792 0.78857 -1.00055 -1.5792 0.78857 0.87584 
-1.57468 0.27134 -0.94458 -1.57468 0.27134 0.81987 -1.57468 0.99092 0.81987 
-1.56989 -0.11068 -0.66267 -1.56692 0.42087 -0.99413 -1.56692 0.42087 0.86942 
-1.56692 0.84139 0.86942 -1.56126 0.63113 -1.0193 -1.56126 0.63113 0.89458 
-1.55965 0.22288 -0.92838 -1.55965 0.22288 0.80367 -1.55965 1.03938 0.80367 
-1.55842 0.11662 -0.87023 -1.55842 0.11662 0.74552 -1.55842 1.14564 0.74552 
-1.55436 0.36984 -0.98508 -1.55436 0.36984 0.86037 -1.55436 0.89242 0.86037 
-1.55304 0.01707 -0.7995 -1.55304 0.01707 0.67478 -1.55235 0.57838 -1.0205 
-1.55235 0.57838 0.89579 -1.55235 0.68388 -1.0205 -1.55235 0.68388 0.89579 
-1.5436 -0.07623 -0.71452 -1.54263 0.52578 -1.01897 -1.54263 0.52578 0.89426 
-1.54263 0.73648 -1.01897 -1.54263 0.73648 0.89426 -1.54072 0.31935 -0.97342 
-1.54072 0.31935 0.8487 -1.54072 0.94291 0.8487 -1.53103 0.47265 -1.01486 
-1.53103 0.47265 0.89014 -1.53103 0.78961 -1.01486 -1.53103 0.78961 0.89014 
-1.52705 0.16095 -0.90696 -1.52705 0.16095 0.78225 -1.52705 1.10131 0.78225 
-1.52633 0.27 -0.95923 -1.52633 0.27 0.83452 -1.52633 0.99226 0.83452 
-1.52361 0.05806 -0.84195 -1.52361 0.05806 0.71724 -1.51866 0.41998 -1.00791 
-1.51866 0.41998 0.8832 -1.51866 0.84228 0.8832 -1.51604 -0.03815 -0.76379 
-1.51396 0.63113 -1.03239 -1.51396 0.63113 0.90768 -1.50563 0.36895 -0.99841 
-1.50563 0.36895 0.8737 -1.50563 0.89331 0.8737 -1.50486 0.57834 -1.03319 
-1.50486 0.57834 0.90847 -1.50486 0.68392 -1.03319 -1.50486 0.68392 0.90847 
-1.50425 -0.12527 -0.67345 -1.49373 0.52518 -1.03146 -1.49373 0.52518 0.90675 
-1.49373 0.73708 -1.03146 -1.49373 0.73708 0.90675 -1.49307 0.10154 -0.88102 
-1.49307 0.10154 0.75631 -1.49192 0.31867 -0.98624 -1.49192 0.31867 0.86152 
-1.49192 0.94359 0.86152 -1.48885 0.21497 -0.94516 -1.48885 0.21497 0.82045 
-1.48885 1.04729 0.82045 -1.48788 0.00287 -0.80951 -1.48788 0.00287 0.6848 
-1.48193 0.47206 -1.02682 -1.48193 0.47206 0.90211 -1.48193 0.7902 -1.02682 
-1.48193 0.7902 0.90211 -1.47764 -0.08956 -0.7241 -1.46979 0.41963 -1.0193 
-1.46979 0.41963 0.89459 -1.46979 0.84263 0.89459 -1.46607 0.63113 -1.04314 
-1.46607 0.63113 0.91843 -1.4579 0.04496 -0.85069 -1.4579 0.04496 0.72598 
-1.45656 0.36867 -1.00929 -1.45656 0.36867 0.88457 -1.45656 0.89358 0.88457 
-1.45551 0.15403 -0.92161 -1.45551 0.15403 0.7969 -1.45551 1.10823 0.7969 
-1.45543 0.57791 -1.04375 -1.45543 0.57791 0.91904 -1.45543 0.68435 -1.04375 
-1.45543 0.68435 0.91904 -1.45482 0.26313 -0.97383 -1.45482 0.26313 0.84911 
-1.45482 0.99913 0.84911 -1.4501 -0.05057 -0.77173 -1.44426 0.52484 -1.04148 
-1.44426 0.52484 0.91676 -1.44426 0.73742 -1.04148 -1.44426 0.73742 0.91676 
-1.44003 -0.13605 -0.68111 -1.43257 0.47209 -1.03631 -1.43257 0.47209 0.9116 
-1.43257 0.79017 -1.03631 -1.43257 0.79017 0.9116 -1.42173 -0.00847 -0.81613 
-1.42173 -0.00847 0.69142 -1.42056 0.09529 -0.89332 -1.42056 0.09529 0.76861 
-1.42041 0.4198 -1.02828 -1.42041 0.4198 0.90357 -1.42041 0.84245 0.90357 
-1.41955 0.31314 -0.99874 -1.41955 0.31314 0.87403 -1.41955 0.94911 0.87403 
-1.41771 0.63113 -1.05153 -1.41771 0.63113 0.92682 -1.41688 0.20929 -0.95721 
-1.41688 0.20929 0.8325 -1.41688 1.05297 0.8325 -1.41272 -0.09876 -0.73106 
-1.40692 0.57787 -1.05164 -1.40692 0.57787 0.92693 -1.40692 0.68439 -1.05164 
-1.40692 0.68439 0.92693 -1.39545 0.52457 -1.04884 -1.39545 0.52457 0.92413 
-1.39545 0.73769 -1.04884 -1.39545 0.73769 0.92413 -1.38481 0.04005 -0.8609 
-1.38481 0.04005 0.73619 -1.38476 -0.05848 -0.77754 -1.38365 0.36397 -1.0194 
-1.38365 0.36397 0.89469 -1.38365 0.89829 0.89469 -1.38361 0.47184 -1.04314 
-1.38361 0.47184 0.91843 -1.38361 0.79042 -1.04314 -1.38361 0.79042 0.91843 
-1.38236 0.14932 -0.93152 -1.38236 0.14932 0.80681 -1.38187 0.25851 -0.98369 
-1.38187 0.25851 0.85898 -1.38187 1.00375 0.85898 -1.369 0.63113 -1.05754 
-1.369 0.63113 0.93283 -1.3578 0.57776 -1.05715 -1.3578 0.57776 0.93244 
-1.3578 0.6845 -1.05715 -1.3578 0.6845 0.93244 -1.34723 0.09197 -0.9011 
-1.34723 0.09197 0.77639 -1.34717 -0.1048 -0.73512 -1.34657 -0.01402 -0.82267 
-1.34657 -0.01402 0.69796 -1.34638 0.30934 -1.00616 -1.34638 0.30934 0.88145 
-1.34638 0.95292 0.88145 -1.34634 0.52455 -1.0538 -1.34634 0.52455 0.92909 
-1.34634 0.7377 -1.0538 -1.34634 0.7377 0.92909 -1.3459 0.41801 -1.0365 
-1.3459 0.41801 0.91179 -1.3459 0.84425 -1.0365 -1.3459 0.84425 0.91179 
-1.34412 0.20587 -0.96447 -1.34412 0.20587 0.83976 -1.34412 1.05639 0.83976 
-1.32005 0.63113 -1.06115 -1.32005 0.63113 0.93644 -1.30921 0.03632 -0.86531 
-1.30921 0.03632 0.7406 -1.30921 0.14696 -0.9365 -1.30921 0.14696 0.81178 
-1.30918 -0.06222 -0.78194 -1.30877 0.36275 -1.02493 -1.30877 0.36275 0.90022 
-1.30877 0.8995 0.90022 -1.30876 0.25618 -0.98863 -1.30876 0.25618 0.86392 
-1.30876 1.00608 0.86392 -1.30874 0.47063 -1.04867 -1.30874 0.47063 0.92396 
-1.30874 0.79163 -1.04867 -1.30874 0.79163 0.92396 -1.30874 0.57773 -1.06021 
-1.30874 0.57773 0.9355 -1.30874 0.68453 -1.06021 -1.30874 0.68453 0.9355 
-1.27098 -0.10694 -0.73708 -1.27098 -0.01587 -0.82485 -1.27098 0.09039 -0.90355 
-1.27098 0.09039 0.77884 -1.27098 0.20473 -0.96689 -1.27098 0.20473 0.84218 
-1.27098 0.30842 -1.00886 -1.27098 0.30842 0.88414 -1.27098 0.4174 -1.03925 
-1.27098 0.4174 0.91454 -1.27098 0.52425 -1.05663 -1.27098 0.52425 0.93192 
-1.27098 0.63113 -1.06236 -1.27098 0.63113 0.93764 -1.27098 0.73801 -1.05663 
-1.27098 0.73801 0.93192 -1.27098 0.84485 -1.03925 -1.27098 0.84485 0.91454 
-1.27098 0.95383 0.88414 -1.23322 0.57773 -1.06021 -1.23322 0.57773 0.9355 
-1.23322 0.68453 -1.06021 -1.23322 0.68453 0.9355 -1.23322 0.47063 -1.04867 
-1.23322 0.47063 0.92396 -1.23322 0.79163 -1.04867 -1.23322 0.79163 0.92396 
-1.23319 0.25618 -0.98863 -1.23319 0.25618 0.86392 -1.23319 1.00608 0.86392 
-1.23319 0.36275 -1.02493 -1.23319 0.36275 0.90022 -1.23319 0.8995 -1.02493 
-1.23319 0.8995 0.90022 -1.23278 -0.06222 -0.78194 -1.23274 0.14696 -0.9365 
-1.23274 0.14696 0.81178 -1.23274 0.03632 -0.86531 -1.23274 0.03632 0.7406 
-1.22191 0.63113 -1.06115 -1.22191 0.63113 0.93644 -1.19783 0.20587 -0.96447 
-1.19783 0.20587 0.83976 -1.19605 0.41801 -1.0365 -1.19605 0.41801 0.91179 
-1.19605 0.84425 -1.0365 -1.19605 0.84425 0.91179 -1.19562 0.52455 -1.0538 
-1.19562 0.52455 0.92909 -1.19562 0.7377 -1.0538 -1.19562 0.7377 0.92909 
-1.19558 0.30934 -1.00616 -1.19558 0.30934 0.88145 -1.19558 0.95292 0.88145 
-1.19538 -0.01402 -0.82267 -1.19478 -0.1048 -0.73512 -1.19473 0.09197 -0.9011 
-1.19473 0.09197 0.77639 -1.18416 0.57776 -1.05715 -1.18416 0.57776 0.93244 
-1.18416 0.6845 -1.05715 -1.18416 0.6845 0.93244 -1.17296 0.63113 -1.05754 
-1.17296 0.63113 0.93283 -1.16009 0.25851 -0.98369 -1.16009 0.25851 0.85898 
-1.16009 1.00375 0.85898 -1.1596 0.14932 -0.93152 -1.1596 0.14932 0.80681 
-1.15834 0.47184 -1.04314 -1.15834 0.47184 0.91843 -1.15834 0.79042 -1.04314 
-1.15834 0.79042 0.91843 -1.15831 0.36397 -1.0194 -1.15831 0.36397 0.89469 
-1.15831 0.89829 -1.0194 -1.15831 0.89829 0.89469 -1.1572 -0.05848 -0.77754 
-1.15715 0.04005 -0.8609 -1.15715 0.04005 0.73619 -1.14651 0.52457 -1.04884 
-1.14651 0.52457 0.92413 -1.14651 0.73769 -1.04884 -1.14651 0.73769 0.92413 
-1.13504 0.57787 -1.05164 -1.13504 0.57787 0.92693 -1.13504 0.68439 -1.05164 
-1.13504 0.68439 0.92693 -1.12924 -0.09876 -0.73106 -1.12508 0.20929 -0.95721 
-1.12508 0.20929 0.8325 -1.12425 0.63113 -1.05153 -1.12425 0.63113 0.92682 
-1.1224 0.31314 -0.99874 -1.1224 0.31314 0.87403 -1.1224 0.94911 -0.99874 
-1.1224 0.94911 0.87403 -1.12155 0.4198 -1.02828 -1.12155 0.4198 0.90357 
-1.12155 0.84245 -1.02828 -1.12155 0.84245 0.90357 -1.1214 0.09529 -0.89332 
-1.1214 0.09529 0.76861 -1.12022 -0.00847 -0.81613 -1.10939 0.47209 -1.03631 
-1.10939 0.47209 0.9116 -1.10939 0.79017 -1.03631 -1.10939 0.79017 0.9116 
-1.0977 0.52484 -1.04148 -1.0977 0.52484 0.91676 -1.0977 0.73742 -1.04148 
-1.0977 0.73742 0.91676 -1.09186 -0.05057 -0.77173 -1.08713 0.26313 -0.97383 
-1.08713 0.26313 0.84911 -1.08652 0.57791 -1.04375 -1.08652 0.57791 0.91904 
-1.08652 0.68435 -1.04375 -1.08652 0.68435 0.91904 -1.08645 0.15403 -0.92161 
-1.08645 0.15403 0.7969 -1.08539 0.36867 -1.00929 -1.08539 0.36867 0.88457 
-1.08539 0.89358 -1.00929 -1.08539 0.89358 0.88457 -1.08405 0.04496 -0.85069 
-1.08405 0.04496 0.72598 -1.07589 0.63113 -1.04314 -1.07589 0.63113 0.91843 
-1.07217 0.41963 -1.0193 -1.07217 0.41963 0.89459 -1.07217 0.84263 -1.0193 
-1.07217 0.84263 0.89459 -1.06431 -0.08956 -0.7241 -1.06003 0.47206 -1.02682 
-1.06003 0.47206 0.90211 -1.06003 0.7902 -1.02682 -1.06003 0.7902 0.90211 
-1.05407 0.00287 -0.80951 -1.05407 0.00287 0.6848 -1.05311 0.21497 -0.94516 
-1.05311 0.21497 0.82045 -1.05004 0.31867 -0.98624 -1.05004 0.31867 0.86152 
-1.05004 0.94359 -0.98624 -1.05004 0.94359 0.86152 -1.04889 0.10154 -0.88102 
-1.04889 0.10154 0.75631 -1.04823 0.52518 -1.03146 -1.04823 0.52518 0.90675 
-1.04823 0.73708 -1.03146 -1.04823 0.73708 0.90675 -1.03709 0.57834 -1.03319 
-1.03709 0.57834 0.90847 -1.03709 0.68392 -1.03319 -1.03709 0.68392 0.90847 
-1.03633 0.36895 -0.99841 -1.03633 0.36895 0.8737 -1.03633 0.89331 -0.99841 
-1.03633 0.89331 0.8737 -1.028 0.63113 -1.03239 -1.028 0.63113 0.90768 
-1.02592 -0.03815 -0.76379 -1.02329 0.41998 -1.00791 -1.02329 0.41998 0.8832 
-1.02329 0.84228 -1.00791 -1.02329 0.84228 0.8832 -1.01835 0.05806 -0.84195 
-1.01835 0.05806 0.71724 -1.01562 0.27 -0.95923 -1.01562 0.27 0.83452 
-1.01562 0.99226 -0.95923 -1.01491 0.16095 -0.90696 -1.01491 0.16095 0.78225 
-1.01092 0.47265 -1.01486 -1.01092 0.47265 0.89014 -1.01092 0.78961 -1.01486 
-1.01092 0.78961 0.89014 -1.00123 0.31935 -0.97342 -1.00123 0.31935 0.8487 
-1.00123 0.94291 -0.97342 -1.00123 0.94291 0.8487 -0.99933 0.52578 -1.01897 
-0.99933 0.52578 0.89426 -0.99933 0.73648 -1.01897 -0.99933 0.73648 0.89426 
-0.99836 -0.07623 -0.71452 -0.98961 0.57838 -1.0205 -0.98961 0.57838 0.89579 
-0.98961 0.68388 -1.0205 -0.98961 0.68388 0.89579 -0.98891 0.01707 -0.7995 
-0.98891 0.01707 0.67478 -0.98759 0.36984 -0.98508 -0.98759 0.36984 0.86037 
-0.98759 0.89242 -0.98508 -0.98759 0.89242 0.86037 -0.98353 0.11662 -0.87023 
-0.98353 0.11662 0.74552 -0.9823 0.22288 -0.92838 -0.9823 0.22288 0.80367 
-0.9823 1.03938 -0.92838 -0.98069 0.63113 -1.0193 -0.98069 0.63113 0.89458 
-0.97504 0.42087 -0.99413 -0.97504 0.42087 0.86942 -0.97504 0.84139 -0.99413 
-0.97504 0.84139 0.86942 -0.97207 -0.11068 -0.66267 -0.96728 0.27134 -0.94458 
-0.96728 0.27134 0.81987 -0.96728 0.99092 -0.94458 -0.96275 0.47369 -1.00055 
-0.96275 0.47369 0.87584 -0.96275 0.78857 -1.00055 -0.96275 0.78857 0.87584 
-0.96057 -0.02279 -0.75231 -0.95335 0.07406 -0.82968 -0.95335 0.07406 0.70497 
-0.95312 0.32082 -0.95828 -0.95312 0.32082 0.83356 -0.95312 0.94144 -0.95828 
-0.95312 0.94144 0.83356 -0.9522 0.52582 -1.00432 -0.9522 0.52582 0.8796 
-0.9522 0.73644 -1.00432 -0.9522 0.73644 0.8796 -0.95022 0.17751 -0.89383 
-0.95022 0.17751 0.76911 -0.94254 0.5785 -1.00542 -0.94254 0.5785 0.8807 
-0.94254 0.68375 -1.00542 -0.94254 0.68375 0.8807 -0.93985 0.37118 -0.96943 
-0.93985 0.37118 0.84472 -0.93985 0.89107 -0.96943 -0.93985 0.89107 0.84472 
-0.93409 0.63113 -1.0039 -0.93409 0.63113 0.87919 -0.93366 -0.05964 -0.70193 
-0.93242 0.22205 -0.90973 -0.93242 0.22205 0.78501 -0.93242 1.04021 -0.90973 
-0.92753 0.42228 -0.97801 -0.92753 0.42228 0.8533 -0.92753 0.83998 -0.97801 
-0.92753 0.83998 0.8533 -0.92503 0.03407 -0.78613 -0.92503 0.03407 0.66141 
-0.91951 0.13408 -0.85571 -0.91951 0.13408 0.731 -0.91745 0.27073 -0.92557 
-0.91745 0.27073 0.80085 -0.91745 0.99153 -0.92557 -0.91618 0.47397 -0.984 
-0.91618 0.47397 0.85929 -0.91618 0.78828 -0.984 -0.91618 0.78828 0.85929 
-0.91019 -0.093 -0.65012 -0.90584 0.52611 -0.98737 -0.90584 0.52611 0.86266 
-0.90584 0.73615 -0.98737 -0.90584 0.73615 0.86266 -0.90318 0.32067 -0.93891 
-0.90318 0.32067 0.8142 -0.90318 0.94158 -0.93891 -0.90318 0.94158 0.8142 
-0.90104 0.17765 -0.87322 -0.90104 0.17765 0.74851 -0.89714 -0.00472 -0.73759 
-0.89654 0.57855 -0.98811 -0.89654 0.57855 0.8634 -0.89654 0.68371 -0.98811 
-0.89654 0.68371 0.8634 -0.8903 0.09278 -0.8142 -0.8903 0.09278 0.68948 
-0.89 0.37122 -0.94966 -0.89 0.37122 0.82495 -0.89 0.89103 -0.94966 
-0.89 0.89103 0.82495 -0.88829 0.63113 -0.98624 -0.88829 0.63113 0.86152 
-0.88351 0.22238 -0.88867 -0.88351 0.22238 0.76396 -0.88351 1.03988 -0.88867 
-0.87698 0.42389 -0.9578 -0.87698 0.42389 0.83309 -0.87698 0.83837 -0.9578 
-0.87698 0.83837 0.83309 -0.87243 -0.0396 -0.68788 -0.87101 0.13516 -0.8331 
-0.87101 0.13516 0.70839 -0.86833 0.27138 -0.90405 -0.86833 0.27138 0.77934 
-0.86833 0.99088 -0.90405 -0.86576 0.47574 -0.96328 -0.86576 0.47574 0.83856 
-0.86576 0.78651 -0.96328 -0.86576 0.78651 0.83856 -0.86273 0.05378 -0.76946 
-0.86273 0.05378 0.64475 -0.85543 0.52831 -0.96609 -0.85543 0.52831 0.84138 
-0.85543 0.73395 -0.96609 -0.85543 0.73395 0.84138 -0.85431 0.32142 -0.91703 
-0.85431 0.32142 0.79232 -0.85431 0.94084 -0.91703 -0.85268 0.17905 -0.85017 
-0.85268 0.17905 0.72546 -0.84942 -0.07193 -0.63507 -0.84628 0.58085 -0.96629 
-0.84628 0.58085 0.84158 -0.84628 0.68141 -0.96629 -0.84628 0.68141 0.84158 
-0.84342 0.63113 -0.96635 -0.84342 0.63113 0.84163 -0.84266 0.09505 -0.78979 
-0.84266 0.09505 0.66507 -0.84031 0.37338 -0.92728 -0.84031 0.37338 0.80256 
-0.84031 0.88888 -0.92728 -0.84031 0.88888 0.80256 -0.8369 0.01725 -0.7217 
-0.8369 0.01725 0.59699 -0.83569 0.22387 -0.86526 -0.83569 0.22387 0.74055 
-0.83569 1.03839 -0.86526 -0.8276 0.42611 -0.93493 -0.8276 0.42611 0.81022 
-0.8276 0.83615 -0.93493 -0.8276 0.83615 0.81022 -0.82366 0.13766 -0.80828 
-0.82366 0.13766 0.68357 -0.82062 0.2731 -0.88028 -0.82062 0.2731 0.75556 
-0.82062 0.98916 -0.88028 -0.81627 0.47824 -0.93978 -0.81627 0.47824 0.81507 
-0.81627 0.78402 -0.93978 -0.81627 0.78402 0.81507 -0.81566 0.0567 -0.74259 
-0.81566 0.0567 0.61788 -0.81294 -0.01664 -0.67112 -0.80625 0.53081 -0.94211 
-0.80625 0.53081 0.8174 -0.80625 0.73145 -0.94211 -0.80625 0.73145 0.8174 
-0.8058 0.18152 -0.82489 -0.8058 0.18152 0.70018 -0.80544 0.32407 -0.89241 
-0.80544 0.32407 0.7677 -0.80544 0.93819 -0.89241 -0.80232 0.58091 -0.94431 
-0.80232 0.58091 0.8196 -0.80232 0.68135 -0.94431 -0.80232 0.68135 0.8196 
-0.79958 0.63113 -0.94428 -0.79958 0.63113 0.81957 -0.79575 0.09831 -0.76254 
-0.79575 0.09831 0.63783 -0.79162 0.37626 -0.90215 -0.79162 0.37626 0.77744 
-0.79162 0.886 -0.90215 -0.79162 0.886 0.77744 -0.79093 -0.04776 -0.61793 
-0.79085 0.02159 -0.69318 -0.7891 0.22651 -0.83958 -0.7891 0.22651 0.71487 
-0.77953 0.42894 -0.90947 -0.77953 0.42894 0.78476 -0.77953 0.83332 -0.90947 
-0.77953 0.83332 0.78476 -0.77677 0.1415 -0.7807 -0.77677 0.1415 0.65599 
-0.7728 0.27655 -0.85362 -0.7728 0.27655 0.7289 -0.7728 0.98571 -0.85362 
-0.76993 0.06131 -0.71371 -0.76841 0.48124 -0.9138 -0.76841 0.48124 0.78909 
-0.76841 0.78102 -0.9138 -0.76841 0.78102 0.78909 -0.76791 -0.01091 -0.6409 
-0.76322 0.53091 -0.918 -0.76322 0.53091 0.79329 -0.76322 0.73135 -0.918 
-0.76322 0.73135 0.79329 -0.75929 0.58107 -0.92007 -0.75929 0.58107 0.79536 
-0.75929 0.68119 -0.92007 -0.75929 0.68119 0.79536 -0.7591 0.18567 -0.79689 
-0.7591 0.18567 0.67218 -0.75797 0.32764 -0.8653 -0.75797 0.32764 0.74059 
-0.75797 0.93461 -0.8653 -0.75688 0.63113 -0.92008 -0.75688 0.63113 0.79537 
-0.74997 0.10338 -0.7332 -0.74467 0.37963 -0.8746 -0.74467 0.37963 0.74989 
-0.74467 0.88262 -0.8746 -0.74467 0.88262 0.74989 -0.74389 0.23031 -0.8117 
-0.74389 0.23031 0.68699 -0.73292 0.43237 -0.8815 -0.73292 0.43237 0.75678 
-0.73292 0.82989 -0.8815 -0.73292 0.82989 0.75678 -0.73134 0.14679 -0.75098 
-0.72778 0.28061 -0.8253 -0.72778 0.28061 0.70058 -0.72778 0.98165 -0.8253 
-0.72649 0.48162 -0.88769 -0.72649 0.48162 0.76298 -0.72649 0.78063 -0.88769 
-0.72649 0.78063 0.76298 -0.72141 0.53125 -0.89182 -0.72141 0.53125 0.7671 
-0.72141 0.73101 -0.89182 -0.72141 0.73101 0.7671 -0.71772 0.58113 -0.89386 
-0.71772 0.58113 0.76915 -0.71772 0.68113 -0.89386 -0.71772 0.68113 0.76915 
-0.71541 0.63113 -0.89383 -0.71541 0.63113 0.76911 -0.71507 0.19047 -0.76719 
-0.71302 0.33222 -0.83653 -0.71302 0.33222 0.71181 -0.71302 0.93004 -0.83653 
-0.70595 0.11003 -0.70204 -0.70016 0.23524 -0.78169 -0.69996 0.38444 -0.84535 
-0.69996 0.38444 0.72064 -0.69996 0.87782 -0.84535 -0.69996 0.87782 0.72064 
-0.69178 0.43254 -0.85299 -0.69178 0.43254 0.72827 -0.69178 0.82971 -0.85299 
-0.69178 0.82971 0.72827 -0.68852 0.15257 -0.71941 -0.68534 0.48187 -0.85907 
-0.68534 0.48187 0.73436 -0.68534 0.78038 -0.85907 -0.68534 0.78038 0.73436 
-0.68404 0.28593 -0.79471 -0.68404 0.97633 -0.79471 -0.68016 0.53182 -0.86303 
-0.68016 0.53182 0.73831 -0.68016 0.73044 -0.86303 -0.68016 0.73044 0.73831 
-0.67648 0.58177 -0.86494 -0.67648 0.58177 0.74023 -0.67648 0.68049 -0.86494 
-0.67648 0.68049 0.74023 -0.67528 0.63113 -0.86556 -0.67528 0.63113 0.74085 
-0.67244 0.19652 -0.73532 -0.66967 0.33766 -0.80553 -0.66967 0.33766 0.68082 
-0.66967 0.9246 -0.80553 -0.66014 0.38514 -0.81493 -0.66014 0.38514 0.69022 
-0.66014 0.87712 -0.81493 -0.65806 0.24129 -0.74964 -0.65209 0.43321 -0.82249 
-0.65209 0.43321 0.69778 -0.65209 0.82904 -0.82249 -0.65209 0.82904 0.69778 
-0.64546 0.48274 -0.82832 -0.64546 0.48274 0.70361 -0.64546 0.77952 -0.82832 
-0.64546 0.77952 0.70361 -0.64221 0.29226 -0.76223 -0.64221 0.97 -0.76223 
-0.6404 0.53264 -0.83221 -0.6404 0.53264 0.7075 -0.6404 0.72962 -0.83221 
-0.6404 0.72962 0.7075 -0.63772 0.58183 -0.83473 -0.63772 0.58183 0.71002 
-0.63772 0.68043 -0.83473 -0.63772 0.68043 0.71002 -0.63658 0.63113 -0.83537 
-0.63658 0.63113 0.71065 -0.63119 0.33888 -0.77317 -0.63119 0.92338 -0.77317 
-0.62167 0.38645 -0.78245 -0.62167 0.87581 -0.78245 -0.61395 0.43438 -0.7901 
-0.61395 0.43438 0.66538 -0.61395 0.82788 -0.7901 -0.61395 0.82788 0.66538 
-0.60734 0.48399 -0.7958 -0.60734 0.48399 0.67109 -0.60734 0.77827 -0.7958 
-0.60734 0.77827 0.67109 -0.60303 0.53276 -0.80003 -0.60303 0.53276 0.67532 
-0.60303 0.7295 -0.80003 -0.60303 0.7295 0.67532 -0.60032 0.582 -0.80249 
-0.60032 0.582 0.67778 -0.60032 0.68026 -0.80249 -0.60032 0.68026 0.67778 
-0.59942 0.63113 -0.80331 -0.59942 0.63113 0.6786 -0.59432 0.34084 -0.73902 
-0.59432 0.92141 -0.73902 -0.58506 0.38815 -0.74827 -0.58506 0.87411 -0.74827 
-0.57746 0.43604 -0.75588 -0.57746 0.82622 -0.75588 -0.57152 0.4844 -0.76181 
-0.57152 0.77786 -0.76181 -0.56728 0.53311 -0.76606 -0.56728 0.53311 0.64135 
-0.56728 0.72915 -0.76606 -0.56728 0.72915 0.64135 -0.56472 0.58206 -0.76861 
-0.56472 0.58206 0.6439 -0.56472 0.6802 -0.76861 -0.56472 0.6802 0.6439 
-0.56387 0.63113 -0.76946 -0.56387 0.63113 0.64475 -0.56016 0.92338 -0.70215 
-0.55088 0.87581 -0.71166 -0.54324 0.43438 -0.71938 -0.54324 0.82788 -0.71938 
-0.53754 0.48399 -0.72599 -0.53754 0.77827 -0.72599 -0.5333 0.53276 -0.73031 
-0.5333 0.7295 -0.73031 -0.53084 0.582 -0.73302 -0.53084 0.68026 -0.73302 
-0.53084 0.68026 0.6083 -0.53003 0.63113 -0.73391 -0.53003 0.63113 0.6092 
-0.51841 0.87712 -0.67319 -0.51084 0.82904 -0.68124 -0.50501 0.77952 -0.68788 
-0.50112 0.53264 -0.69293 -0.50112 0.72962 -0.69293 -0.49861 0.58183 -0.69561 
-0.49861 0.68043 -0.69561 -0.49797 0.63113 -0.69675 -0.48035 0.82971 -0.64155 
-0.47426 0.78038 -0.64799 -0.47031 0.73044 -0.65317 -0.46839 0.68049 -0.65685 
-0.46777 0.63113 -0.65806 -0.44152 0.73101 -0.61192 -0.43947 0.68113 -0.61562 
-2.06346 -0.97669 -0.38114 -2.05581 -1.02942 -0.36844 -2.038 -0.97386 -0.42921 
-2.03068 -1.02654 -0.41712 -2.02094 -1.07873 -0.4033 -2.01622 -0.92118 -0.48226 
-2.01003 -0.97043 -0.47582 -2.00881 -1.1297 -0.38812 -2.00314 -1.02316 -0.46408 
-1.99383 -1.07516 -0.45077 -1.99156 -0.87098 -0.52858 -1.9876 -0.92093 -0.5234 
-1.98215 -1.12625 -0.43594 -1.98152 -0.97025 -0.51696 -1.97388 -1.01836 -0.50878 
-1.96812 -1.17629 -0.41964 -1.96506 -1.07058 -0.49572 -1.96326 -0.82097 -0.57102 
-1.96074 -0.87016 -0.56834 -1.95685 -0.92006 -0.56329 -1.95383 -1.12219 -0.48096 
-1.95342 -1.22128 -0.40294 -1.95103 -0.96958 -0.55665 -1.94346 -1.01766 -0.5486 
-1.94023 -1.17249 -0.46486 -1.93681 -1.26514 -0.38508 -1.93406 -1.06514 -0.53907 
-1.93184 -0.77167 -0.60932 -1.93102 -0.8208 -0.60842 -1.93102 -0.72254 -0.60842 
-1.92856 -0.87004 -0.60571 -1.92543 -1.21713 -0.44964 -1.92433 -0.91881 -0.6014 
-1.92433 -0.62453 0.72587 -1.92324 -1.11687 -0.5247 -1.91863 -0.96842 -0.59479 
-1.91863 -0.57492 0.71926 -1.91098 -1.01635 -0.58707 -1.91022 -1.16756 -0.50858 
-1.90923 -1.2613 -0.43198 -1.9017 -1.06392 -0.57755 -1.89799 -0.77167 -0.64487 
-1.89714 -0.82074 -0.64402 -1.89714 -0.7226 -0.64402 -1.89572 -1.21232 -0.49367 
-1.89459 -0.86969 -0.64147 -1.89459 -0.67365 -0.64147 -1.89108 -1.30449 -0.41299 
-1.89076 -1.11054 -0.56653 -1.89034 -0.9184 -0.63722 -1.89034 -0.62494 0.76169 
-1.88441 -0.96676 -0.63128 -1.88441 -0.57658 0.75576 -1.87951 -1.25601 -0.4774 
-1.87817 -1.16151 -0.55068 -1.8768 -1.01465 -0.62368 -1.8768 -0.52869 0.74815 
-1.87112 -1.3461 -0.39308 -1.86755 -1.06195 -0.61442 -1.86755 -0.48139 0.7389 
-1.86385 -1.20628 -0.5363 -1.86245 -0.77167 -0.67872 -1.86173 -1.29942 -0.45877 
-1.86155 -0.8208 -0.6779 -1.86155 -0.72254 -0.6779 -1.85884 -0.87004 -0.67544 
-1.85884 -0.6733 -0.67544 -1.85884 -0.6733 0.79991 -1.85666 -1.10856 -0.60354 
-1.85666 -0.43478 0.72801 -1.85452 -0.91881 -0.67121 -1.85452 -0.62453 -0.67121 
-1.85452 -0.62453 0.79568 -1.85023 -1.38554 -0.37184 -1.84795 -1.25022 -0.52022 
-1.84791 -0.96842 -0.6655 -1.84791 -0.57492 -0.6655 -1.84791 -0.57492 0.78998 
-1.84417 -1.15435 -0.59105 -1.84225 -1.34149 -0.43881 -1.84019 -1.01635 -0.65786 
-1.84019 -0.52699 0.78233 -1.83068 -1.06392 -0.64858 -1.83068 -0.47942 0.77305 
-1.83057 -1.29277 -0.50279 -1.8301 -1.19923 -0.57698 -1.82528 -0.77167 -0.71077 
-1.82414 -0.82097 -0.71014 -1.82414 -0.72237 -0.71014 -1.82414 -0.72237 0.83461 
-1.82172 -1.38121 -0.41789 -1.82146 -0.87016 -0.70762 -1.82146 -0.67318 -0.70762 
-1.82146 -0.67318 0.83209 -1.81966 -1.11054 -0.63763 -1.81966 -0.4328 0.76211 
-1.81642 -1.4424 -0.33631 -1.81641 -0.92006 -0.70373 -1.81641 -0.62328 -0.70373 
-1.81641 -0.62328 0.8282 -1.8145 -1.24307 -0.56138 -1.81145 -1.33519 -0.48306 
-1.80978 -0.96958 -0.6979 -1.80978 -0.57376 -0.6979 -1.80978 -0.57376 0.82237 
-1.80381 -1.16151 -0.62505 -1.80381 -0.38183 0.74952 -1.80173 -1.01766 -0.69034 
-1.80173 -0.52568 -0.69034 -1.80173 -0.52568 0.81481 -1.79965 -1.41944 -0.39581 
-1.79739 -1.28577 -0.54427 -1.79219 -1.06514 -0.68094 -1.79219 -0.4782 -0.68094 
-1.79219 -0.4782 0.80541 -1.79116 -1.37507 -0.46272 -1.78942 -1.20628 -0.61072 
-1.78942 -0.33706 0.7352 -1.78659 -0.77167 -0.74097 -1.78659 -0.77167 0.86544 
-1.78538 -0.82103 -0.74035 -1.78538 -0.72231 -0.74035 -1.78538 -0.72231 0.86482 
-1.78171 -0.87098 -0.73843 -1.78171 -0.67236 -0.73843 -1.78171 -0.67236 0.86291 
-1.77883 -1.32724 -0.5257 -1.77865 -1.4958 -0.29855 -1.77783 -1.11687 -0.67012 
-1.77783 -0.42647 -0.67012 -1.77783 -0.42647 0.79459 -1.77652 -0.92093 -0.73448 
-1.77652 -0.62241 -0.73448 -1.77652 -0.62241 0.85895 -1.77335 -1.25022 -0.59482 
-1.77335 -0.29312 0.71929 -1.77009 -0.97025 -0.72839 -1.77009 -0.57309 -0.72839 
-1.77009 -0.57309 0.85287 -1.76943 -1.41371 -0.44083 -1.7636 -1.47473 -0.35933 
-1.76191 -1.01836 -0.72076 -1.76191 -0.52498 -0.72076 -1.76191 -0.52498 0.84523 
-1.7617 -1.16756 -0.6571 -1.7617 -0.37578 0.78157 -1.75884 -1.36737 -0.50572 
-1.75592 -1.29277 -0.57745 -1.75592 -0.25057 0.70192 -1.74884 -1.07058 -0.71193 
-1.74884 -0.47276 -0.71193 -1.74884 -0.47276 0.83641 -1.74679 -1.21232 -0.6426 
-1.74679 -0.33102 0.76707 -1.74646 -1.45056 -0.41781 -1.74646 -0.77167 -0.76923 
-1.74646 -0.77167 0.89371 -1.74415 -0.82167 -0.76927 -1.74415 -0.82167 0.89374 
-1.74415 -0.72167 -0.76927 -1.74415 -0.72167 0.89374 -1.74045 -0.87155 -0.76722 
-1.74045 -0.67179 -0.76722 -1.74045 -0.67179 0.8917 -1.73749 -1.40606 -0.48436 
-1.73618 -1.33519 -0.55833 -1.73618 -0.20815 0.6828 -1.73538 -0.92118 -0.7631 
-1.73538 -0.62216 -0.7631 -1.73538 -0.62216 0.88757 -1.73408 -1.12219 -0.7007 
-1.73408 -0.42115 -0.7007 -1.73408 -0.42115 0.82518 -1.73053 -1.25601 -0.62639 
-1.73053 -0.28733 0.75086 -1.72894 -0.97043 -0.7569 -1.72894 -0.57291 -0.7569 
-1.72894 -0.57291 0.88138 -1.71798 -1.17249 -0.68711 -1.71798 -0.37085 -0.68711 
-1.71798 -0.37085 0.81158 -1.7172 -1.02316 -0.75001 -1.7172 -0.52018 -0.75001 
-1.7172 -0.52018 0.87448 -1.71584 -1.37507 -0.53804 -1.71584 -0.16827 0.66251 
-1.71482 -1.44323 -0.4617 -1.71189 -1.29942 -0.60861 -1.71189 -0.24392 0.73308 
-1.70499 -0.77167 -0.79549 -1.70499 -0.77167 0.91996 -1.70389 -1.07516 -0.74071 
-1.70389 -0.46818 -0.74071 -1.70389 -0.46818 0.86518 -1.70277 -1.21713 -0.6723 
-1.70277 -0.32621 -0.6723 -1.70277 -0.32621 0.79677 -1.70258 -0.82173 -0.79548 
-1.70258 -0.82173 0.91995 -1.70258 -0.72161 -0.79548 -1.70258 -0.72161 0.91995 
-1.69865 -0.87189 -0.79341 -1.69865 -0.87189 0.91788 -1.69865 -0.67145 -0.79341 
-1.69865 -0.67145 0.91788 -1.69396 -1.41371 -0.51631 -1.69396 -0.12963 0.64078 
-1.69346 -0.92156 -0.78921 -1.69346 -0.92156 0.91368 -1.69346 -0.62178 -0.78921 
-1.69346 -0.62178 0.91368 -1.69193 -1.34149 -0.58912 -1.69193 -0.20185 0.71359 
-1.68907 -1.12625 -0.72902 -1.68907 -0.41709 -0.72902 -1.68907 -0.41709 0.8535 
-1.6851 -1.2613 -0.65611 -1.6851 -0.28204 -0.65611 -1.6851 -0.28204 0.78058 
-1.68233 -0.97386 -0.78488 -1.68233 -0.56948 -0.78488 -1.68233 -0.56948 0.90935 
-1.67276 -1.17629 -0.71499 -1.67276 -0.36705 -0.71499 -1.67276 -0.36705 0.83946 
-1.67102 -1.38121 -0.56859 -1.67102 -0.16213 0.69306 -1.67094 -1.45056 -0.49333 
-1.67094 -0.09278 0.61781 -1.67024 -1.02654 -0.77756 -1.67024 -0.5168 -0.77756 
-1.67024 -0.5168 0.90203 -1.66612 -1.30449 -0.63795 -1.66612 -0.23885 -0.63795 
-1.66612 -0.23885 0.76242 -1.66228 -0.77167 -0.81969 -1.66228 -0.77167 0.94416 
-1.65954 -0.82189 -0.81972 -1.65954 -0.82189 0.94419 -1.65954 -0.72145 -0.81972 
-1.65954 -0.72145 0.94419 -1.65643 -1.07873 -0.76782 -1.65643 -0.46461 -0.76782 
-1.65643 -0.46461 0.89229 -1.65607 -1.22128 -0.7003 -1.65607 -0.32206 -0.7003 
-1.65607 -0.32206 0.82477 -1.65561 -0.87199 -0.81752 -1.65561 -0.87199 0.94199 
-1.65561 -0.67135 -0.81752 -1.65561 -0.67135 0.94199 -1.64893 -1.41944 -0.54653 
-1.64893 -0.1239 0.671 -1.6462 -1.3461 -0.618 -1.6462 -0.19724 -0.618 
-1.6462 -0.19724 0.74247 -1.64559 -0.92456 -0.81519 -1.64559 -0.92456 0.93966 
-1.64559 -0.61878 -0.81519 -1.64559 -0.61878 0.93966 -1.64125 -1.1297 -0.75568 
-1.64125 -0.41364 -0.75568 -1.64125 -0.41364 0.88016 -1.6382 -1.26514 -0.68369 
-1.6382 -0.2782 -0.68369 -1.6382 -0.2782 0.80816 -1.63427 -0.97669 -0.81034 
-1.63427 -0.56665 -0.81034 -1.63427 -0.56665 0.93481 -1.62618 -1.17893 -0.74067 
-1.62618 -0.36441 -0.74067 -1.62618 -0.36441 0.86514 -1.62496 -1.38554 -0.59711 
-1.62496 -0.1578 -0.59711 -1.62496 -0.1578 0.72158 -1.62156 -1.02942 -0.80268 
-1.62156 -0.51392 -0.80268 -1.62156 -0.51392 0.92716 -1.61921 -1.30775 -0.66519 
-1.61921 -0.23559 -0.66519 -1.61921 -0.23559 0.78967 -1.61844 -0.77167 -0.84175 
-1.61844 -0.77167 0.96623 -1.61559 -0.82195 -0.8417 -1.61559 -0.82195 0.96617 
-1.61559 -0.72139 -0.8417 -1.61559 -0.72139 0.96617 -1.61245 -0.06861 0.63495 
-1.60918 -1.22375 -0.72558 -1.60918 -0.31959 -0.72558 -1.60918 -0.31959 0.85005 
-1.60756 -1.08138 -0.79244 -1.60756 -0.46196 -0.79244 -1.60756 -0.46196 0.91691 
-1.60644 -0.87449 -0.8415 -1.60644 -0.87449 0.96597 -1.60644 -0.66885 -0.8415 
-1.60644 -0.66885 0.96597 -1.59914 -1.34902 -0.64487 -1.59914 -0.19432 -0.64487 
-1.59914 -0.19432 0.76934 -1.5961 -0.92705 -0.83868 -1.5961 -0.92705 0.96316 
-1.5961 -0.61629 -0.83868 -1.5961 -0.61629 0.96316 -1.59354 -1.13142 -0.77946 
-1.59354 -0.41192 -0.77946 -1.59354 -0.41192 0.90393 -1.59085 -1.26764 -0.70851 
-1.59085 -0.2757 -0.70851 -1.59085 -0.2757 0.83298 -1.58944 -0.10094 0.68776 
-1.58488 -0.97891 -0.83321 -1.58488 -0.56443 -0.83321 -1.58488 -0.56443 0.95768 
-1.57836 -1.18042 -0.76408 -1.57836 -0.36292 -0.76408 -1.57836 -0.36292 0.88855 
-1.57357 -0.77167 -0.86164 -1.57357 -0.77167 0.98612 -1.57186 -1.03158 -0.82507 
-1.57186 -0.51176 -0.82507 -1.57186 -0.51176 0.94954 -1.57156 -1.31002 -0.6896 
-1.57156 -0.23332 -0.6896 -1.57156 -0.23332 0.81408 -1.56533 -0.82425 -0.86352 
-1.56533 -0.82425 0.98799 -1.56533 -0.71909 -0.86352 -1.56533 -0.71909 0.98799 
-1.56472 -0.13582 0.73747 -1.56083 -1.22515 -0.74863 -1.56083 -0.31819 -0.74863 
-1.56083 -0.31819 0.8731 -1.55868 -1.08212 -0.81432 -1.55868 -0.46122 -0.81432 
-1.55868 -0.46122 0.93879 -1.55602 -0.87669 -0.86278 -1.55602 -0.87669 0.98725 
-1.55602 -0.66665 -0.86278 -1.55602 -0.66665 0.98725 -1.55167 -0.04754 0.65 
-1.54568 -0.92883 -0.85941 -1.54568 -0.92883 0.98388 -1.54568 -0.61451 -0.85941 
-1.54568 -0.61451 0.98388 -1.54441 -1.13207 -0.80097 -1.54441 -0.41127 -0.80097 
-1.54441 -0.41127 0.92545 -1.54236 -1.26872 -0.73112 -1.54236 -0.27462 -0.73112 
-1.54236 -0.27462 0.85559 -1.53683 -1.36873 -0.66153 -1.53683 -0.17461 -0.66153 
-1.53683 -0.17461 0.78601 -1.53433 -0.98052 -0.85342 -1.53433 -0.56282 -0.85342 
-1.53433 -0.56282 0.97789 -1.52944 -1.18075 -0.78513 -1.52944 -0.36259 -0.78513 
-1.52944 -0.36259 0.90961 -1.52821 -0.0809 0.70181 -1.52778 -0.77167 -0.87931 
-1.52778 -0.77167 1.00378 -1.52201 -1.03162 -0.84484 -1.52201 -0.51172 -0.84484 
-1.52201 -0.51172 0.96931 -1.51932 -0.8243 -0.88082 -1.51932 -0.8243 1.0053 
-1.51932 -0.71904 -0.88082 -1.51932 -0.71904 1.0053 -1.51165 -1.22529 -0.76923 
-1.51165 -0.31805 -0.76923 -1.51165 -0.31805 0.89371 -1.50967 -0.87698 -0.87972 
-1.50967 -0.87698 1.0042 -1.50967 -0.66636 -0.87972 -1.50967 -0.66636 1.0042 
-1.50875 -1.08198 -0.83368 -1.50875 -0.46136 -0.83368 -1.50875 -0.46136 0.95816 
-1.50852 -1.32873 -0.70509 -1.50852 -0.21461 -0.70509 -1.50852 -0.21461 0.82956 
-1.5013 -0.11775 0.75219 -1.49911 -0.92911 -0.87596 -1.49911 -0.92911 1.00043 
-1.49911 -0.61423 -0.87596 -1.49911 -0.61423 1.00043 -1.49459 -1.13146 -0.81999 
-1.49459 -0.41188 -0.81999 -1.49459 -0.41188 0.94446 -1.4898 -0.02986 0.66255 
-1.48683 -0.98193 -0.86954 -1.48683 -0.56141 -0.86954 -1.48683 -0.56141 0.99401 
-1.48117 -0.77167 -0.8947 -1.48117 -0.77167 1.01918 -1.47956 -1.17992 -0.80379 
-1.47956 -0.36342 -0.80379 -1.47956 -0.36342 0.92826 -1.47833 -1.28618 -0.74564 
-1.47833 -0.25716 -0.74564 -1.47833 -0.25716 0.87011 -1.47427 -1.03296 -0.86049 
-1.47427 -0.51038 -0.86049 -1.47427 -0.51038 0.98496 -1.47295 -0.15761 -0.6749 
-1.47295 -0.15761 0.79938 -1.47226 -0.82442 -0.89591 -1.47226 -0.82442 1.02038 
-1.47226 -0.71892 -0.89591 -1.47226 -0.71892 1.02038 -1.46351 -0.06431 0.7144 
-1.46254 -0.87702 -0.89438 -1.46254 -0.87702 1.01885 -1.46254 -0.66632 -0.89438 
-1.46254 -0.66632 1.01885 -1.46063 -1.08345 -0.84882 -1.46063 -0.45989 -0.84882 
-1.46063 -0.45989 0.9733 -1.45094 -0.93015 -0.89026 -1.45094 -0.93015 1.01474 
-1.45094 -0.61319 -0.89026 -1.45094 -0.61319 1.01474 -1.44696 -1.24185 -0.78237 
-1.44696 -0.30149 -0.78237 -1.44696 -0.30149 0.90684 -1.44624 -1.1328 -0.83464 
-1.44624 -0.41054 -0.83464 -1.44624 -0.41054 0.95911 -1.44352 -0.1986 -0.71736 
-1.44352 -0.1986 0.84183 -1.43857 -0.98282 -0.88332 -1.43857 -0.56052 -0.88332 
-1.43857 -0.56052 1.00779 -1.43595 -0.10239 0.76367 -1.43387 -0.77167 -0.9078 
-1.43387 -0.77167 1.03227 -1.42554 -1.03385 -0.87382 -1.42554 -0.50949 -0.87382 
-1.42554 -0.50949 0.99829 -1.42477 -0.82446 -0.90859 -1.42477 -0.82446 1.03307 
-1.42477 -0.71888 -0.90859 -1.42477 -0.71888 1.03307 -1.41364 -0.87762 -0.90687 
-1.41364 -0.87762 1.03134 -1.41364 -0.66572 -0.90687 -1.41364 -0.66572 1.03134 
-1.41298 -1.30126 -0.75643 -1.41298 -0.24208 -0.75643 -1.41298 -0.24208 0.8809 
-1.41183 -1.08413 -0.86164 -1.41183 -0.45921 -0.86164 -1.41183 -0.45921 0.98612 
-1.40876 -1.18783 -0.82057 -1.40876 -0.35551 -0.82057 -1.40876 -0.35551 0.94504 
-1.40779 -0.14341 -0.68492 -1.40779 -0.14341 0.80939 -1.40184 -0.93074 -0.90223 
-1.40184 -0.93074 1.0267 -1.40184 -0.6126 -0.90223 -1.40184 -0.6126 1.0267 
-1.39755 -0.05098 0.72398 -1.3897 -0.98317 -0.89471 -1.3897 -0.98317 1.01918 
-1.3897 -0.56017 -0.89471 -1.3897 -0.56017 1.01918 -1.38598 -0.77167 -0.91855 
-1.38598 -0.77167 1.04302 -1.37781 -0.1855 -0.7261 -1.37781 -0.1855 0.85057 
-1.37647 -1.03412 -0.88469 -1.37647 -0.50922 -0.88469 -1.37647 -0.50922 1.00917 
-1.37542 -1.24877 -0.79702 -1.37542 -0.29457 -0.79702 -1.37542 -0.29457 0.92149 
-1.37534 -0.82489 -0.91916 -1.37534 -0.82489 1.04363 -1.37534 -0.71845 -0.91916 
-1.37534 -0.71845 1.04363 -1.37473 -1.13967 -0.84923 -1.37473 -0.40367 -0.84923 
-1.37473 -0.40367 0.97371 -1.37001 -0.08998 0.77161 -1.36417 -0.87796 -0.91688 
-1.36417 -0.87796 1.04136 -1.36417 -0.66538 -0.91688 -1.36417 -0.66538 1.04136 
-1.35248 -0.93071 -0.91172 -1.35248 -0.93071 1.03619 -1.35248 -0.61263 -0.91172 
-1.35248 -0.61263 1.03619 -1.34164 -0.13207 0.81601 -1.34047 -0.23583 -0.76873 
-1.34047 -0.23583 0.8932 -1.34032 -0.98299 -0.90369 -1.34032 -0.98299 1.02816 
-1.34032 -0.56035 -0.90369 -1.34032 -0.56035 1.02816 -1.33946 -1.08966 -0.87415 
-1.33946 -0.45368 -0.87415 -1.33946 -0.45368 0.99862 -1.33762 -0.77167 -0.92694 
-1.33762 -0.77167 1.05141 -1.33679 -1.19351 -0.83262 -1.33679 -0.34983 -0.83262 
-1.33679 -0.34983 0.95709 -1.33263 -0.04178 0.73094 -1.32683 -0.82493 -0.92705 
-1.32683 -0.82493 1.05152 -1.32683 -0.71841 -0.92705 -1.32683 -0.71841 1.05152 
-1.31536 -0.87823 -0.92425 -1.31536 -0.87823 1.04872 -1.31536 -0.66511 -0.92425 
-1.31536 -0.66511 1.04872 -1.30472 -0.1806 -0.73631 -1.30472 -0.1806 0.86078 
-1.30467 -0.08206 0.77742 -1.30356 -1.03883 -0.89481 -1.30356 -0.50451 -0.89481 
-1.30356 -0.50451 1.01928 -1.30352 -0.93096 -0.91855 -1.30352 -0.93096 1.04302 
-1.30352 -0.61238 -0.91855 -1.30352 -0.61238 1.04302 -1.30227 -1.25348 -0.80693 
-1.30227 -0.28986 -0.80693 -1.30227 -0.28986 0.9314 -1.30178 -1.14429 -0.8591 
-1.30178 -0.39905 -0.8591 -1.30178 -0.39905 0.98357 -1.28891 -0.77167 -0.93295 
-1.28891 -0.77167 1.05742 -1.27771 -0.82504 -0.93256 -1.27771 -0.82504 1.05703 
-1.27771 -0.7183 -0.93256 -1.27771 -0.7183 1.05703 -1.26714 -0.23251 -0.77651 
-1.26714 -0.23251 0.90098 -1.26708 -0.03575 0.735 -1.26648 -0.12652 0.82255 
-1.26629 -1.09346 -0.88157 -1.26629 -0.44988 -0.88157 -1.26629 -0.44988 1.00604 
-1.26625 -0.87824 -0.92921 -1.26625 -0.87824 1.05368 -1.26625 -0.6651 -0.92921 
-1.26625 -0.6651 1.05368 -1.26581 -0.98479 -0.91191 -1.26581 -0.98479 1.03638 
-1.26581 -0.55855 -0.91191 -1.26581 -0.55855 1.03638 -1.26403 -1.19693 -0.83988 
-1.26403 -0.34641 -0.83988 -1.26403 -0.34641 0.96435 -1.23996 -0.77167 -0.93656 
-1.23996 -0.77167 1.06103 -1.22912 -0.17686 -0.74072 -1.22912 -0.17686 0.86519 
-1.22912 -0.2875 -0.8119 -1.22912 -0.2875 0.93638 -1.22909 -0.07832 0.78182 
-1.22868 -1.04005 -0.90034 -1.22868 -0.50329 -0.90034 -1.22868 -0.50329 1.02481 
-1.22867 -1.14662 -0.86404 -1.22867 -0.39672 -0.86404 -1.22867 -0.39672 0.98851 
-1.22865 -0.93217 -0.92408 -1.22865 -0.93217 1.04855 -1.22865 -0.61117 -0.92408 
-1.22865 -0.61117 1.04855 -1.22865 -0.82507 -0.93562 -1.22865 -0.82507 1.06009 
-1.22865 -0.71827 -0.93562 -1.22865 -0.71827 1.06009 -1.19089 -1.19807 -0.8423 
-1.19089 -1.09438 -0.88426 -1.19089 -0.98539 -0.91466 -1.19089 -0.98539 1.03913 
-1.19089 -0.87855 -0.93204 -1.19089 -0.87855 1.05651 -1.19089 -0.77167 -0.93776 
-1.19089 -0.77167 1.06224 -1.19089 -0.66479 -0.93204 -1.19089 -0.66479 1.05651 
-1.19089 -0.55795 -0.91466 -1.19089 -0.55795 1.03913 -1.19089 -0.44896 -0.88426 
-1.19089 -0.44896 1.00874 -1.19089 -0.34527 -0.8423 -1.19089 -0.34527 0.96677 
-1.19089 -0.23093 -0.77896 -1.19089 -0.23093 0.90343 -1.19089 -0.12467 0.82473 
-1.19089 -0.0336 0.73696 -1.15313 -0.82507 -0.93562 -1.15313 -0.82507 1.06009 
-1.15313 -0.71827 -0.93562 -1.15313 -0.71827 1.06009 -1.15313 -0.93217 -0.92408 
-1.15313 -0.93217 1.04855 -1.15313 -0.61117 -0.92408 -1.15313 -0.61117 1.04855 
-1.1531 -1.14662 -0.86404 -1.1531 -0.39672 -0.86404 -1.1531 -0.39672 0.98851 
-1.1531 -1.04005 -0.90034 -1.1531 -0.50329 -0.90034 -1.1531 -0.50329 1.02481 
-1.15269 -0.07832 0.78182 -1.15265 -0.2875 -0.8119 -1.15265 -0.2875 0.93638 
-1.15265 -0.17686 -0.74072 -1.15265 -0.17686 0.86519 -1.14182 -0.77167 -0.93656 
-1.14182 -0.77167 1.06103 -1.11774 -0.34641 -0.83988 -1.11774 -0.34641 0.96435 
-1.11596 -0.98479 -0.91191 -1.11596 -0.98479 1.03638 -1.11596 -0.55855 -0.91191 
-1.11596 -0.55855 1.03638 -1.11553 -0.87824 -0.92921 -1.11553 -0.87824 1.05368 
-1.11553 -0.6651 -0.92921 -1.11553 -0.6651 1.05368 -1.11549 -1.09346 -0.88157 
-1.11549 -0.44988 -0.88157 -1.11549 -0.44988 1.00604 -1.11529 -0.12652 -0.69808 
-1.11529 -0.12652 0.82255 -1.11469 -0.03575 0.735 -1.11464 -0.23251 -0.77651 
-1.11464 -0.23251 0.90098 -1.10407 -0.82504 -0.93256 -1.10407 -0.82504 1.05703 
-1.10407 -0.7183 -0.93256 -1.10407 -0.7183 1.05703 -1.09287 -0.77167 -0.93295 
-1.09287 -0.77167 1.05742 -1.08 -1.14429 -0.8591 -1.08 -0.39905 -0.8591 
-1.08 -0.39905 0.98357 -1.07951 -0.28986 -0.80693 -1.07951 -0.28986 0.9314 
-1.07825 -0.93096 -0.91855 -1.07825 -0.93096 1.04302 -1.07825 -0.61238 -0.91855 
-1.07825 -0.61238 1.04302 -1.07822 -1.03883 -0.89481 -1.07822 -1.03883 1.01928 
-1.07822 -0.50451 -0.89481 -1.07822 -0.50451 1.01928 -1.07711 -0.08206 0.77742 
-1.07706 -0.1806 -0.73631 -1.07706 -0.1806 0.86078 -1.06642 -0.87823 -0.92425 
-1.06642 -0.87823 1.04872 -1.06642 -0.66511 -0.92425 -1.06642 -0.66511 1.04872 
-1.05495 -0.82493 -0.92705 -1.05495 -0.82493 1.05152 -1.05495 -0.71841 -0.92705 
-1.05495 -0.71841 1.05152 -1.04915 -0.04178 0.73094 -1.04499 -0.34983 -0.83262 
-1.04499 -0.34983 0.95709 -1.04416 -0.77167 -0.92694 -1.04416 -0.77167 1.05141 
-1.04231 -1.08966 -0.87415 -1.04231 -0.45368 -0.87415 -1.04231 -0.45368 0.99862 
-1.04146 -0.98299 -0.90369 -1.04146 -0.98299 1.02816 -1.04146 -0.56035 -0.90369 
-1.04146 -0.56035 1.02816 -1.04131 -0.23583 -0.76873 -1.04131 -0.23583 0.8932 
-1.04013 -0.13207 -0.69154 -1.04013 -0.13207 0.81601 -1.0293 -0.93071 -0.91172 
-1.0293 -0.93071 1.03619 -1.0293 -0.61263 -0.91172 -1.0293 -0.61263 1.03619 
-1.02183 -0.00449 0.68099 -1.01761 -0.87796 -0.91688 -1.01761 -0.87796 1.04136 
-1.01761 -0.66538 -0.91688 -1.01761 -0.66538 1.04136 -1.01177 -0.08998 0.77161 
-1.00704 -0.40367 -0.84923 -1.00704 -0.40367 0.97371 -1.00643 -0.82489 -0.91916 
-1.00643 -0.82489 1.04363 -1.00643 -0.71845 -0.91916 -1.00643 -0.71845 1.04363 
-1.00636 -0.29457 -0.79702 -1.00636 -0.29457 0.92149 -1.0053 -1.03412 -0.88469 
-1.0053 -1.03412 1.00917 -1.0053 -0.50922 -0.88469 -1.0053 -0.50922 1.00917 
-1.00396 -0.1855 -0.7261 -1.00396 -0.1855 0.85057 -0.9958 -0.77167 -0.91855 
-0.9958 -0.77167 1.04302 -0.99208 -0.98317 -0.89471 -0.99208 -0.98317 1.01918 
-0.99208 -0.56017 -0.89471 -0.99208 -0.56017 1.01918 -0.98422 -0.05098 0.72398 
-0.97994 -0.93074 -0.90223 -0.97994 -0.93074 1.0267 -0.97994 -0.6126 -0.90223 
-0.97994 -0.6126 1.0267 -0.97398 -0.14341 -0.68492 -0.97398 -0.14341 0.80939 
-0.97302 -0.35551 -0.82057 -0.97302 -0.35551 0.94504 -0.96995 -1.08413 -0.86164 
-0.96995 -1.08413 0.98612 -0.96995 -0.45921 -0.86164 -0.96995 -0.45921 0.98612 
-0.9688 -0.24208 -0.75643 -0.9688 -0.24208 0.8809 -0.96814 -0.87762 -0.90687 
-0.96814 -0.87762 1.03134 -0.96814 -0.66572 -0.90687 -0.96814 -0.66572 1.03134 
-0.95762 -0.01527 0.67333 -0.957 -0.82446 -0.90859 -0.957 -0.82446 1.03307 
-0.957 -0.71888 -0.90859 -0.957 -0.71888 1.03307 -0.95624 -1.03385 -0.87382 
-0.95624 -1.03385 0.99829 -0.95624 -0.50949 -0.87382 -0.95624 -0.50949 0.99829 
-0.94791 -0.77167 -0.9078 -0.94791 -0.77167 1.03227 -0.94583 -0.10239 0.76367 
-0.9432 -0.98282 -0.88332 -0.9432 -0.98282 1.00779 -0.9432 -0.56052 -0.88332 
-0.9432 -0.56052 1.00779 -0.93826 -0.1986 -0.71736 -0.93826 -0.1986 0.84183 
-0.93553 -0.41054 -0.83464 -0.93553 -0.41054 0.95911 -0.93482 -0.30149 -0.78237 
-0.93482 -0.30149 0.90684 -0.93083 -0.93015 -0.89026 -0.93083 -0.93015 1.01474 
-0.93083 -0.61319 -0.89026 -0.93083 -0.61319 1.01474 -0.92114 -1.08345 -0.84882 
-0.92114 -1.08345 0.9733 -0.92114 -0.45989 -0.84882 -0.92114 -0.45989 0.9733 
-0.91924 -0.87702 -0.89438 -0.91924 -0.87702 1.01885 -0.91924 -0.66632 -0.89438 
-0.91924 -0.66632 1.01885 -0.91827 -0.06431 0.7144 -0.90952 -0.82442 -0.89591 
-0.90952 -0.82442 1.02038 -0.90952 -0.71892 -0.89591 -0.90952 -0.71892 1.02038 
-0.90882 -0.15761 -0.6749 -0.90882 -0.15761 0.79938 -0.9075 -1.03296 -0.86049 
-0.9075 -1.03296 0.98496 -0.9075 -0.51038 -0.86049 -0.9075 -0.51038 0.98496 
-0.90344 -0.25716 -0.74564 -0.90344 -0.25716 0.87011 -0.90221 -0.36342 -0.80379 
-0.90221 -0.36342 0.92826 -0.9006 -0.77167 -0.8947 -0.9006 -0.77167 1.01918 
-0.89495 -0.98193 -0.86954 -0.89495 -0.98193 0.99401 -0.89495 -0.56141 -0.86954 
-0.89495 -0.56141 0.99401 -0.89198 -0.02986 0.66255 -0.88719 -1.13146 0.94446 
-0.88719 -0.41188 -0.81999 -0.88719 -0.41188 0.94446 -0.88266 -0.92911 -0.87596 
-0.88266 -0.92911 1.00043 -0.88266 -0.61423 -0.87596 -0.88266 -0.61423 1.00043 
-0.88048 -0.11775 -0.62771 -0.88048 -0.11775 0.75219 -0.87326 -0.21461 -0.70509 
-0.87326 -0.21461 0.82956 -0.87303 -1.08198 0.95816 -0.87303 -0.46136 -0.83368 
-0.87303 -0.46136 0.95816 -0.87211 -0.87698 -0.87972 -0.87211 -0.87698 1.0042 
-0.87211 -0.66636 -0.87972 -0.87211 -0.66636 1.0042 -0.87013 -0.31805 -0.76923 
-0.87013 -0.31805 0.89371 -0.86945 0.0015 0.60895 -0.86245 -0.8243 -0.88082 
-0.86245 -0.8243 1.0053 -0.86245 -0.71904 -0.88082 -0.86245 -0.71904 1.0053 
-0.85976 -1.03162 -0.84484 -0.85976 -1.03162 0.96931 -0.85976 -0.51172 -0.84484 
-0.85976 -0.51172 0.96931 -0.854 -0.77167 -0.87931 -0.854 -0.77167 1.00378 
-0.85357 -0.0809 0.70181 -0.85233 -0.36259 -0.78513 -0.85233 -0.36259 0.90961 
-0.84744 -0.98052 -0.85342 -0.84744 -0.98052 0.97789 -0.84744 -0.56282 -0.85342 
-0.84744 -0.56282 0.97789 -0.84494 -0.17461 -0.66153 -0.84494 -0.17461 0.78601 
-0.83942 -0.27462 -0.73112 -0.83942 -0.27462 0.85559 -0.83736 -1.13207 0.92545 
-0.83736 -0.41127 -0.80097 -0.83736 -0.41127 0.92545 -0.83609 -0.92883 -0.85941 
-0.83609 -0.92883 0.98388 -0.83609 -0.61451 -0.85941 -0.83609 -0.61451 0.98388 
-0.8301 -0.04754 0.65 -0.82575 -0.87669 -0.86278 -0.82575 -0.87669 0.98725 
-0.82575 -0.66665 -0.86278 -0.82575 -0.66665 0.98725 -0.82309 -1.08212 0.93879 
-0.82309 -0.46122 -0.81432 -0.82309 -0.46122 0.93879 -0.82095 -0.31819 -0.74863 
-0.82095 -0.31819 0.8731 -0.81705 -0.13582 -0.613 -0.81705 -0.13582 0.73747 
-0.81645 -0.82425 -0.86352 -0.81645 -0.82425 0.98799 -0.81645 -0.71909 -0.86352 
-0.81645 -0.71909 0.98799 -0.81021 -0.23332 -0.6896 -0.81021 -0.23332 0.81408 
-0.80991 -1.03158 -0.82507 -0.80991 -1.03158 0.94954 -0.80991 -0.51176 -0.82507 
-0.80991 -0.51176 0.94954 -0.8082 -0.77167 -0.86164 -0.8082 -0.77167 0.98612 
-0.8082 -0.01733 0.59564 -0.80342 -0.36292 -0.76408 -0.80342 -0.36292 0.88855 
-0.79689 -0.97891 -0.83321 -0.79689 -0.97891 0.95768 -0.79689 -0.56443 -0.83321 
-0.79689 -0.56443 0.95768 -0.79234 -0.10094 0.68776 -0.79092 -0.2757 -0.70851 
-0.79092 -0.2757 0.83298 -0.78824 -1.13142 0.90393 -0.78824 -0.41192 -0.77946 
-0.78824 -0.41192 0.90393 -0.78567 -0.92705 -0.83868 -0.78567 -0.92705 0.96316 
-0.78567 -0.61629 -0.83868 -0.78567 -0.61629 0.96316 -0.78264 -0.19432 -0.64487 
-0.78264 -0.19432 0.76934 -0.77534 -0.87449 -0.8415 -0.77534 -0.87449 0.96597 
-0.77534 -0.66885 -0.8415 -0.77534 -0.66885 0.96597 -0.77422 -1.08138 0.91691 
-0.77422 -0.46196 -0.79244 -0.77422 -0.46196 0.91691 -0.77259 -0.31959 -0.72558 
-0.77259 -0.31959 0.85005 -0.76619 -0.82195 -0.8417 -0.76619 -0.82195 0.96617 
-0.76619 -0.72139 -0.8417 -0.76619 -0.72139 0.96617 -0.76333 -0.77167 -0.84175 
-0.76333 -0.77167 0.96623 -0.76257 -0.23559 -0.66519 -0.76257 -0.23559 0.78967 
-0.76022 -1.02942 0.92716 -0.76022 -0.51392 -0.80268 -0.76022 -0.51392 0.92716 
-0.75681 -0.1578 0.72158 -0.7556 -0.36441 -0.74067 -0.7556 -0.36441 0.86514 
-0.74751 -0.97669 -0.81034 -0.74751 -0.97669 0.93481 -0.74751 -0.56665 -0.81034 
-0.74751 -0.56665 0.93481 -0.74357 -0.2782 -0.68369 -0.74357 -0.2782 0.80816 
-0.74053 -1.1297 0.88016 -0.74053 -0.41364 -0.75568 -0.74053 -0.41364 0.88016 
-0.73618 -0.92456 -0.81519 -0.73618 -0.92456 0.93966 -0.73618 -0.61878 -0.81519 
-0.73618 -0.61878 0.93966 -0.73557 -0.19724 0.74247 -0.73285 -0.1239 0.671 
-0.72616 -0.87199 -0.81752 -0.72616 -0.87199 0.94199 -0.72616 -0.67135 -0.81752 
-0.72616 -0.67135 0.94199 -0.72571 -0.32206 -0.7003 -0.72571 -0.32206 0.82477 
-0.72535 -1.07873 0.89229 -0.72535 -0.46461 -0.76782 -0.72535 -0.46461 0.89229 
-0.72223 -0.82189 -0.81972 -0.72223 -0.82189 0.94419 -0.72223 -0.72145 -0.81972 
-0.72223 -0.72145 0.94419 -0.71949 -0.77167 -0.81969 -0.71949 -0.77167 0.94416 
-0.71566 -0.23885 0.76242 -0.71153 -1.02654 0.90203 -0.71153 -0.5168 -0.77756 
-0.71153 -0.5168 0.90203 -0.71076 -0.16213 0.69306 -0.70901 -0.36705 -0.71499 
-0.70901 -0.36705 0.83946 -0.69944 -0.97386 -0.78488 -0.69944 -0.97386 0.90935 
-0.69944 -0.56948 -0.78488 -0.69944 -0.56948 0.90935 -0.69668 -0.28204 0.78058 
-0.69271 -0.41709 -0.72902 -0.69271 -0.41709 0.8535 -0.68984 -0.20185 0.71359 
-0.68832 -0.92156 -0.78921 -0.68832 -0.92156 0.91368 -0.68832 -0.62178 -0.78921 
-0.68832 -0.62178 0.91368 -0.68313 -0.87189 -0.79341 -0.68313 -0.87189 0.91788 
-0.68313 -0.67145 -0.79341 -0.68313 -0.67145 0.91788 -0.6792 -0.82173 -0.79548 
-0.6792 -0.82173 0.91995 -0.6792 -0.72161 -0.79548 -0.6792 -0.72161 0.91995 
-0.67901 -0.32621 -0.6723 -0.67901 -0.32621 0.79677 -0.67788 -1.07516 0.86518 
-0.67788 -0.46818 -0.74071 -0.67788 -0.46818 0.86518 -0.67679 -0.77167 -0.79549 
-0.67679 -0.77167 0.91996 -0.66988 -0.24392 0.73308 -0.66458 -1.02316 0.87448 
-0.66458 -0.52018 -0.75001 -0.66458 -0.52018 0.87448 -0.6638 -0.37085 -0.68711 
-0.6638 -0.37085 0.81158 -0.65283 -0.97043 -0.7569 -0.65283 -0.97043 0.88138 
-0.65283 -0.57291 -0.7569 -0.65283 -0.57291 0.88138 -0.65125 -0.28733 0.75086 
-0.64769 -0.42115 -0.7007 -0.64769 -0.42115 0.82518 -0.6464 -0.92118 -0.7631 
-0.6464 -0.92118 0.88757 -0.6464 -0.62216 -0.7631 -0.6464 -0.62216 0.88757 
-0.64132 -0.87155 -0.76722 -0.64132 -0.87155 0.8917 -0.64132 -0.67179 -0.76722 
-0.64132 -0.67179 0.8917 -0.63763 -0.82167 -0.76927 -0.63763 -0.82167 0.89374 
-0.63763 -0.72167 -0.76927 -0.63763 -0.72167 0.89374 -0.63532 -0.77167 -0.76923 
-0.63532 -0.77167 0.89371 -0.63498 -0.33102 0.76707 -0.63293 -1.07058 0.83641 
-0.63293 -0.47276 -0.71193 -0.63293 -0.47276 0.83641 -0.62007 -0.37578 0.78157 
-0.61987 -1.01836 0.84523 -0.61987 -0.52498 -0.72076 -0.61987 -0.52498 0.84523 
-0.61169 -0.97025 0.85287 -0.61169 -0.57309 -0.72839 -0.61169 -0.57309 0.85287 
-0.60525 -0.92093 -0.73448 -0.60525 -0.92093 0.85895 -0.60525 -0.62241 -0.73448 
-0.60525 -0.62241 0.85895 -0.60395 -0.42647 0.79459 -0.60007 -0.87098 -0.73843 
-0.60007 -0.87098 0.86291 -0.60007 -0.67236 -0.73843 -0.60007 -0.67236 0.86291 
-0.59639 -0.82103 -0.74035 -0.59639 -0.82103 0.86482 -0.59639 -0.72231 -0.74035 
-0.59639 -0.72231 0.86482 -0.59519 -0.77167 -0.74097 -0.59519 -0.77167 0.86544 
-0.59235 -0.33706 0.7352 -0.58958 -1.06514 0.80541 -0.58958 -0.4782 -0.68094 
-0.58958 -0.4782 0.80541 -0.58005 -1.01766 0.81481 -0.58005 -0.52568 -0.69034 
-0.58005 -0.52568 0.81481 -0.57797 -0.38183 0.74952 -0.572 -0.96958 0.82237 
-0.572 -0.57376 -0.6979 -0.572 -0.57376 0.82237 -0.56537 -0.92006 -0.70373 
-0.56537 -0.92006 0.8282 -0.56537 -0.62328 -0.70373 -0.56537 -0.62328 0.8282 
-0.56212 -0.4328 0.76211 -0.56031 -0.87016 -0.70762 -0.56031 -0.87016 0.83209 
-0.56031 -0.67318 -0.70762 -0.56031 -0.67318 0.83209 -0.55763 -0.82097 -0.71014 
-0.55763 -0.82097 0.83461 -0.55763 -0.72237 -0.71014 -0.55763 -0.72237 0.83461 
-0.55649 -0.77167 -0.71077 -0.55649 -0.77167 0.83525 -0.5511 -0.47942 0.77305 
-0.54158 -1.01635 0.78233 -0.54158 -0.52699 -0.65786 -0.54158 -0.52699 0.78233 
-0.53386 -0.96842 0.78998 -0.53386 -0.57492 -0.6655 -0.53386 -0.57492 0.78998 
-0.52725 -0.91881 0.79568 -0.52725 -0.62453 -0.67121 -0.52725 -0.62453 0.79568 
-0.52294 -0.87004 -0.67544 -0.52294 -0.87004 0.79991 -0.52294 -0.6733 -0.67544 
-0.52294 -0.6733 0.79991 -0.52023 -0.8208 -0.6779 -0.52023 -0.8208 0.80237 
-0.52023 -0.72254 -0.6779 -0.52023 -0.72254 0.80237 -0.51933 -0.77167 -0.67872 
-0.51933 -0.77167 0.80319 -0.51423 -0.48139 0.7389 -0.50497 -1.01465 0.74815 
-0.50497 -0.52869 0.74815 -0.49737 -0.96676 0.75576 -0.49737 -0.57658 0.75576 
-0.49143 -0.9184 0.76169 -0.49143 -0.62494 -0.63722 -0.49143 -0.62494 0.76169 
-0.48719 -0.86969 0.76594 -0.48719 -0.67365 -0.64147 -0.48719 -0.67365 0.76594 
-0.48463 -0.82074 -0.64402 -0.48463 -0.82074 0.76849 -0.48463 -0.7226 -0.64402 
-0.48463 -0.7226 0.76849 -0.48378 -0.77167 -0.64487 -0.48378 -0.77167 0.76934 
-0.47079 -0.52699 0.71154 -0.46315 -0.96842 0.71926 -0.46315 -0.57492 0.71926 
-0.45745 -0.91881 0.72587 -0.45745 -0.62453 0.72587 -0.45321 -0.87004 0.73019 
-0.45321 -0.6733 -0.60571 -0.45321 -0.6733 0.73019 -0.45075 -0.8208 0.7329 
-0.45075 -0.72254 -0.60842 -0.45075 -0.72254 0.7329 -0.44994 -0.77167 -0.60932 
-0.44994 -0.77167 0.73379 -0.43075 -0.96958 0.68112 -0.42492 -0.92006 0.68776 
-0.42492 -0.62328 0.68776 -0.42103 -0.87016 0.69281 -0.42103 -0.67318 0.69281 
-0.41852 -0.82097 0.69549 -0.41852 -0.72237 0.69549 -0.41788 -0.77167 0.69663 
-0.39022 -0.87098 0.65305 -0.39022 -0.67236 0.65305 -0.3883 -0.82103 0.65673 
-0.3883 -0.72231 0.65673 -0.38768 -0.77167 0.65794 -0.35942 -0.77167 0.61781 
-0.35938 -0.82167 0.6155 -0.35938 -0.72167 0.6155 -0.33316 -0.77167 0.57634 
-0.53476 -0.94484 -0.68604 -0.51766 -0.90213 -0.66893 -0.50969 -0.98163 -0.73539 
-0.49809 -1.07103 -0.79478 -0.49361 -0.93768 -0.71949 -0.48217 -1.16954 -0.84542 
-0.48196 -1.02034 -0.78176 -0.47618 -0.89513 -0.70211 -0.46911 -1.11733 -0.8366 
-0.46705 -0.97558 -0.76726 -0.46072 -1.31635 -0.89189 -0.45644 -0.85271 -0.68299 
-0.45564 -1.26673 -0.88776 -0.45434 -1.06572 -0.82537 -0.45079 -0.93189 -0.75105 
-0.44921 -1.21748 -0.88157 -0.43824 -1.01541 -0.81177 -0.43746 -1.16474 -0.87467 
-0.4361 -0.81283 -0.6627 -0.43216 -0.88848 -0.73327 -0.42416 -1.11275 -0.86537 
-0.42303 -0.97078 -0.79697 -0.42303 -0.97078 0.67211 -0.42284 -1.36618 -0.92014 
-0.41891 -1.31601 -0.91807 -0.41422 -0.7742 -0.64097 -0.41372 -1.26634 -0.91387 
-0.41219 -0.84642 -0.71378 -0.40933 -1.06166 -0.85369 -0.40933 -1.06166 0.72883 
-0.40536 -0.9266 -0.78077 -0.4026 -1.21405 -0.90954 -0.39302 -1.01162 -0.83966 
-0.39302 -1.01162 0.7148 -0.39128 -0.8067 -0.69325 -0.3912 -0.73734 -0.618 
-0.39051 -1.16136 -0.90222 -0.38638 -0.88341 -0.76261 -0.3798 -1.36601 -0.94438 
-0.37669 -1.10917 -0.89248 -0.37669 -1.10917 0.76763 -0.37633 -0.96663 -0.82496 
-0.37633 -0.96663 0.70011 -0.37587 -1.31591 -0.94218 -0.36919 -0.76846 -0.67119 
-0.36647 -0.8418 -0.74266 -0.36585 -1.26335 -0.93985 -0.36151 -1.05821 -0.88035 
-0.36151 -1.05821 0.75549 -0.35846 -0.92277 -0.80835 -0.35846 -0.92277 0.6835 
-0.35453 -1.21122 -0.935 -0.35453 -1.21122 0.81015 -0.34644 -1.00897 -0.86534 
-0.34644 -1.00897 0.74048 -0.34522 -0.80236 -0.72177 -0.34522 -0.80236 0.59692 
-0.34182 -1.15848 -0.92735 -0.34182 -1.15848 0.80249 -0.33947 -0.88015 -0.78986 
-0.33947 -0.88015 0.665 -0.33585 -1.36596 -0.96636 -0.33585 -1.36596 0.84151 
-0.33271 -0.71318 -0.63514 -0.32944 -0.96415 -0.85024 -0.32944 -0.96415 0.72539 
-0.32782 -1.10652 -0.9171 -0.32782 -1.10652 0.79224 -0.3267 -1.31341 -0.96617 
-0.3267 -1.31341 0.84131 -0.3194 -0.83888 -0.76953 -0.3194 -0.83888 0.64468 
-0.31636 -1.26085 -0.96335 -0.31636 -1.26085 0.83849 -0.3138 -1.05649 -0.90413 
-0.3138 -1.05649 0.77927 -0.31111 -0.92026 -0.83317 -0.31111 -0.92026 0.70831 
-0.3097 -0.74551 -0.68795 -0.30515 -1.20899 -0.95787 -0.30515 -1.20899 0.83302 
-0.29862 -1.00748 -0.88874 -0.29862 -1.00748 0.76388 -0.29383 -1.41623 -0.98631 
-0.29383 -1.41623 0.86145 -0.29213 -1.15633 -0.94973 -0.29213 -1.15633 0.82488 
-0.29182 -0.87788 -0.81427 -0.29182 -0.87788 0.68941 -0.28559 -1.46882 0.86333 
-0.28559 -1.36365 -0.98819 -0.28559 -1.36365 0.86333 -0.28499 -0.78039 -0.73766 
-0.28499 -0.78039 0.61281 -0.28109 -0.96276 -0.87329 -0.28109 -0.96276 0.74844 
-0.27894 -1.10578 -0.93898 -0.27894 -1.10578 0.81413 -0.27628 -1.52125 0.86259 
-0.27628 -1.31121 -0.98744 -0.27628 -1.31121 0.86259 -0.26594 -1.57339 0.85922 
-0.26594 -1.25908 -0.98407 -0.26594 -1.25908 0.85922 -0.26467 -1.05583 -0.92564 
-0.26467 -1.05583 0.80078 -0.26262 -0.91918 -0.85578 -0.26262 -0.91918 0.73093 
-0.25709 -0.81917 -0.7862 -0.25709 -0.81917 0.66134 -0.2546 -1.62508 0.85323 
-0.2546 -1.20739 -0.97808 -0.2546 -1.20739 0.85323 -0.2497 -1.00715 -0.9098 
-0.2497 -1.00715 0.78494 -0.24847 -0.72546 -0.702 -0.24804 -1.41623 -1.00397 
-0.24804 -1.41623 0.87912 -0.24227 -1.67618 0.84465 -0.24227 -1.15629 -0.9695 
-0.24227 -1.15629 0.84465 -0.23958 -1.46886 -1.00549 -0.23958 -1.46886 0.88063 
-0.23958 -1.36361 -1.00549 -0.23958 -1.36361 0.88063 -0.23191 -0.96261 -0.8939 
-0.23191 -0.96261 0.76904 -0.22993 -1.52154 0.87953 -0.22993 -1.31092 -1.00439 
-0.22993 -1.31092 0.87953 -0.22901 -1.72654 0.83349 -0.22901 -1.10593 -0.95835 
-0.22901 -1.10593 0.83349 -0.22878 -0.85917 -0.82975 -0.22878 -0.85917 0.7049 
-0.22156 -0.76231 -0.75238 -0.22156 -0.76231 0.62752 -0.21937 -1.57368 0.87577 
-0.21937 -1.25879 -1.00062 -0.21937 -1.25879 0.87577 -0.21485 -1.77602 0.8198 
-0.21485 -1.05645 -0.94465 -0.21485 -1.05645 0.8198 -0.20709 -1.6265 0.86935 
-0.20709 -1.20597 -0.99421 -0.20709 -1.20597 0.86935 -0.20143 -1.41623 -1.01937 
-0.20143 -1.41623 0.89451 -0.19983 -1.82448 0.8036 -0.19983 -1.00798 -0.92845 
-0.19983 -1.00798 0.8036 -0.19859 -1.93074 0.74544 -0.19859 -0.90172 -0.8703 
-0.19859 -0.90172 0.74544 -0.19453 -1.67752 0.8603 -0.19453 -1.15494 -0.98515 
-0.19453 -1.15494 0.8603 -0.19321 -2.03029 0.67471 -0.19321 -0.80218 -0.79957 
-0.19321 -0.80218 0.67471 -0.19252 -1.46898 -1.02058 -0.19252 -1.46898 0.89572 
-0.19252 -1.36348 -1.02058 -0.19252 -1.36348 0.89572 -0.18377 -2.12359 0.58974 
-0.18377 -0.70887 -0.71459 -0.1828 -1.52158 0.89419 -0.1828 -1.31089 -1.01904 
-0.1828 -1.31089 0.89419 -0.1809 -1.72801 0.84863 -0.1809 -1.10445 -0.97349 
-0.1809 -1.10445 0.84863 -0.1712 -1.57472 0.89007 -0.1712 -1.25775 -1.01493 
-0.1712 -1.25775 0.89007 -0.16997 -2.20491 0.49525 -0.16722 -1.88641 0.78218 
-0.16722 -0.94605 -0.90703 -0.16722 -0.94605 0.78218 -0.16651 -1.77736 0.83445 
-0.16651 -1.05511 -0.9593 -0.16651 -1.05511 0.83445 -0.16378 -1.9893 0.71717 
-0.16378 -0.84316 -0.84202 -0.16378 -0.84316 0.71717 -0.15883 -1.62738 0.88313 
-0.15883 -1.20508 -1.00798 -0.15883 -1.20508 0.88313 -0.15621 -2.08551 0.63901 
-0.15621 -0.74696 -0.76386 -0.15413 -1.41623 -1.03246 -0.15413 -1.41623 0.9076 
-0.14827 -2.30771 0.32363 -0.1458 -1.67841 0.87363 -0.1458 -1.15405 -0.99848 
-0.1458 -1.15405 0.87363 -0.14531 -2.27364 0.39586 -0.14503 -1.46902 -1.03326 
-0.14503 -1.46902 0.9084 -0.14503 -1.36344 -1.03326 -0.14503 -1.36344 0.9084 
-0.14442 -2.17263 0.54867 -0.14066 -2.23347 0.4662 -0.1339 -1.52219 -1.03153 
-0.1339 -1.52219 0.90667 -0.1339 -1.31028 -1.03153 -0.1339 -1.31028 0.90667 
-0.13324 -1.94583 0.75623 -0.13324 -0.88664 -0.88109 -0.13324 -0.88664 0.75623 
-0.13209 -1.72869 0.86145 -0.13209 -1.10377 -0.98631 -0.13209 -1.10377 0.86145 
-0.12902 -1.83239 0.82038 -0.12902 -1.00007 -0.94523 -0.12902 -1.00007 0.82038 
-0.12805 -2.04449 0.68473 -0.12805 -0.78798 -0.80959 -0.12805 -0.78798 0.68473 
-0.1221 -1.5753 0.90204 -0.1221 -1.25716 -1.02689 -0.1221 -1.25716 0.90204 
-0.11782 -2.13692 0.59931 -0.11782 -0.69555 -0.72417 -0.11481 -2.29758 0.36389 
-0.11078 -2.25998 0.43581 -0.10996 -1.62774 0.89452 -0.10996 -1.20473 -1.01937 
-0.10996 -1.20473 0.89452 -0.10624 -2.21704 0.50383 -0.10624 -1.41623 -1.04321 
-0.10624 -1.41623 0.91836 -0.09807 -2.0024 0.7259 -0.09807 -0.83007 -0.85076 
-0.09807 -0.83007 0.7259 -0.09673 -1.67869 0.8845 -0.09673 -1.15378 -1.00936 
-0.09673 -1.15378 0.8845 -0.09568 -1.89334 0.79683 -0.09568 -0.93913 -0.92168 
-0.09568 -0.93913 0.79683 -0.09561 -1.46946 -1.04383 -0.09561 -1.46946 0.91897 
-0.09561 -1.36301 -1.04383 -0.09561 -1.36301 0.91897 -0.09499 -1.78423 0.84904 
-0.09499 -1.04823 -0.9739 -0.09499 -1.04823 0.84904 -0.09027 -2.09793 0.64695 
-0.09027 -0.73454 -0.7718 -0.08443 -1.52252 -1.04155 -0.08443 -1.52252 0.91669 
-0.08443 -1.30994 -1.04155 -0.08443 -1.30994 0.91669 -0.08345 -2.31881 0.33212 
-0.08039 -2.28436 0.40417 -0.0802 -2.18341 0.55633 -0.07646 -2.24405 0.47367 
-0.07274 -1.57527 -1.03638 -0.07274 -1.57527 0.91153 -0.07274 -1.25719 -1.03638 
-0.07274 -1.25719 0.91153 -0.06191 -2.05584 0.69135 -0.06191 -0.77663 -0.81621 
-0.06191 -0.77663 0.69135 -0.06073 -1.95207 0.76854 -0.06073 -0.8804 -0.89339 
-0.06073 -0.8804 0.76854 -0.06058 -1.62756 0.9035 -0.06058 -1.20491 -1.02835 
-0.06058 -1.20491 0.9035 -0.05972 -1.73422 0.87395 -0.05972 -1.09825 -0.99881 
-0.05972 -1.09825 0.87395 -0.05788 -1.41623 -1.0516 -0.05788 -1.41623 0.92675 
-0.05705 -1.83807 0.83243 -0.05705 -0.99439 -0.95728 -0.05705 -0.99439 0.83243 
-0.05289 -2.14613 0.60628 -0.05289 -0.68634 -0.73113 -0.04958 -2.30655 0.37136 
-0.04709 -1.46949 -1.05171 -0.04709 -1.46949 0.92686 -0.04709 -1.36297 -1.05171 
-0.04709 -1.36297 0.92686 -0.04606 -2.26908 0.442 -0.04168 -2.22574 0.50998 
-0.03562 -1.52279 -1.04891 -0.03562 -1.52279 0.92406 -0.03562 -1.30967 -1.04891 
-0.03562 -1.30967 0.92406 -0.02498 -2.00731 0.73612 -0.02498 -0.82516 -0.86097 
-0.02498 -0.82516 0.73612 -0.02493 -2.10584 0.65276 -0.02493 -0.72662 -0.77761 
-0.02382 -1.6834 0.89461 -0.02382 -1.14907 -1.01947 -0.02382 -1.14907 0.89461 
-0.02379 -1.57552 -1.04321 -0.02379 -1.57552 0.91836 -0.02379 -1.25694 -1.04321 
-0.02379 -1.25694 0.91836 -0.02253 -1.89805 0.80674 -0.02253 -0.93442 -0.93159 
-0.02253 -0.93442 0.80674 -0.02204 -1.78886 0.85891 -0.02204 -1.04361 -0.98376 
-0.02204 -1.04361 0.85891 -0.01532 -2.29177 0.40936 -0.01475 -2.19074 0.5616 
-0.01135 -2.25119 0.47869 -0.00917 -1.41623 -1.05761 -0.00917 -1.41623 0.93276 
0.00203 -1.4696 -1.05722 0.00203 -1.4696 0.93237 0.00203 -1.36287 -1.05722 
0.00203 -1.36287 0.93237 0.0126 -1.9554 0.77632 0.0126 -0.87707 -0.90117 
0.0126 -0.87707 0.77632 0.01266 -2.15216 0.61034 0.01266 -0.68031 -0.73519 
0.01326 -2.06138 0.69788 0.01326 -0.77109 -0.82274 0.01326 -0.77109 0.69788 
0.01345 -1.73802 0.88138 0.01345 -1.09445 -1.00623 0.01345 -1.09445 0.88138 
0.01349 -1.52281 -1.05387 0.01349 -1.52281 0.92902 0.01349 -1.30966 -1.05387 
0.01349 -1.30966 0.92902 0.01392 -1.62936 -1.03658 0.01392 -1.62936 0.91172 
0.01392 -1.20311 -1.03658 0.01392 -1.20311 0.91172 0.0157 -1.84149 0.83968 
0.0157 -0.99097 -0.96454 0.0157 -0.99097 0.83968 0.01924 -2.27451 0.44602 
0.01947 -2.31304 0.37452 0.02345 -2.23098 0.51369 0.03978 -1.41623 -1.06122 
0.03978 -1.41623 0.93637 0.05061 -2.01104 0.74053 0.05061 -0.82142 -0.86538 
0.05061 -0.82142 0.74053 0.05062 -1.9004 0.81171 0.05062 -0.93206 -0.93657 
0.05062 -0.93206 0.81171 0.05065 -2.10958 0.65716 0.05065 -0.72288 -0.78202 
0.05065 -2.19453 0.56431 0.05106 -1.68461 -1.025 0.05106 -1.68461 0.90015 
0.05106 -1.14786 -1.025 0.05106 -1.14786 0.90015 0.05106 -1.79118 0.86385 
0.05106 -1.04129 -0.9887 0.05106 -1.04129 0.86385 0.05109 -1.57673 -1.04874 
0.05109 -1.57673 0.92389 0.05109 -1.25573 -1.04874 0.05109 -1.25573 0.92389 
0.05109 -1.46963 -1.06029 0.05109 -1.46963 0.93543 0.05109 -1.36283 -1.06029 
0.05109 -1.36283 0.93543 0.054 -2.29612 0.41148 0.054 -2.25481 0.48124 
0.08885 -2.31521 0.37557 0.08885 -2.27659 0.44726 0.08885 -2.23273 0.51492 
0.08885 -2.1543 0.6123 0.08885 -2.06323 0.70007 0.08885 -1.95697 0.77876 
0.08885 -1.84263 0.84211 0.08885 -1.73894 -1.00893 0.08885 -1.73894 0.88407 
0.08885 -1.62996 -1.03932 0.08885 -1.62996 0.91447 0.08885 -1.52311 -1.0567 
0.08885 -1.52311 0.93185 0.08885 -1.41623 -1.06243 0.08885 -1.41623 0.93757 
0.08885 -1.30935 -1.0567 0.08885 -1.30935 0.93185 0.08885 -1.20251 -1.03932 
0.08885 -1.20251 0.91447 0.08885 -1.09353 -1.00893 0.08885 -1.09353 0.88407 
0.08885 -0.98983 -0.96696 0.08885 -0.98983 0.84211 0.08885 -0.87549 -0.90362 
0.08885 -0.87549 0.77876 0.08885 -0.76924 -0.82492 0.08885 -0.76924 0.70007 
0.08885 -0.67816 -0.73715 0.1237 -2.25481 0.48124 0.1237 -2.29612 0.41148 
0.12661 -1.46963 -1.06029 0.12661 -1.46963 0.93543 0.12661 -1.36283 -1.06029 
0.12661 -1.36283 0.93543 0.12661 -1.57673 -1.04874 0.12661 -1.57673 0.92389 
0.12661 -1.25573 -1.04874 0.12661 -1.25573 0.92389 0.12664 -1.79118 -0.9887 
0.12664 -1.79118 0.86385 0.12664 -1.04129 -0.9887 0.12664 -1.04129 0.86385 
0.12664 -1.68461 -1.025 0.12664 -1.68461 0.90015 0.12664 -1.14786 -1.025 
0.12664 -1.14786 0.90015 0.12705 -2.19453 0.56431 0.12705 -2.10958 0.65716 
0.12705 -0.72288 -0.78202 0.12708 -1.9004 0.81171 0.12708 -0.93206 -0.93657 
0.12708 -0.93206 0.81171 0.12709 -2.01104 0.74053 0.12709 -0.82142 -0.86538 
0.12709 -0.82142 0.74053 0.13792 -1.41623 -1.06122 0.13792 -1.41623 0.93637 
0.15425 -2.23098 0.51369 0.15823 -2.31304 0.37452 0.15846 -2.27451 0.44602 
0.162 -1.84149 -0.96454 0.162 -1.84149 0.83968 0.162 -0.99097 -0.96454 
0.162 -0.99097 0.83968 0.16378 -1.62936 -1.03658 0.16378 -1.62936 0.91172 
0.16378 -1.20311 -1.03658 0.16378 -1.20311 0.91172 0.16421 -1.52281 -1.05387 
0.16421 -1.52281 0.92902 0.16421 -1.30966 -1.05387 0.16421 -1.30966 0.92902 
0.16425 -1.73802 -1.00623 0.16425 -1.73802 0.88138 0.16425 -1.09445 -1.00623 
0.16425 -1.09445 0.88138 0.16444 -2.06138 0.69788 0.16444 -0.77109 -0.82274 
0.16444 -0.77109 0.69788 0.16504 -2.15216 0.61034 0.16504 -0.68031 -0.73519 
0.1651 -1.9554 0.77632 0.1651 -0.87707 -0.90117 0.1651 -0.87707 0.77632 
0.17567 -1.4696 -1.05722 0.17567 -1.4696 0.93237 0.17567 -1.36287 -1.05722 
0.17567 -1.36287 0.93237 0.18687 -1.41623 -1.05761 0.18687 -1.41623 0.93276 
0.18905 -2.25119 0.47869 0.19245 -2.19074 0.5616 0.19302 -2.29177 0.40936 
0.19974 -1.78886 -0.98376 0.19974 -1.78886 0.85891 0.19974 -1.04361 -0.98376 
0.19974 -1.04361 0.85891 0.20023 -1.89805 -0.93159 0.20023 -1.89805 0.80674 
0.20023 -0.93442 -0.93159 0.20023 -0.93442 0.80674 0.20149 -1.57552 -1.04321 
0.20149 -1.57552 0.91836 0.20149 -1.25694 -1.04321 0.20149 -1.25694 0.91836 
0.20152 -1.6834 -1.01947 0.20152 -1.6834 0.89461 0.20152 -1.14907 -1.01947 
0.20152 -1.14907 0.89461 0.20263 -2.10584 0.65276 0.20263 -0.72662 -0.77761 
0.20268 -2.00731 0.73612 0.20268 -0.82516 -0.86097 0.20268 -0.82516 0.73612 
0.21332 -1.52279 -1.04891 0.21332 -1.52279 0.92406 0.21332 -1.30967 -1.04891 
0.21332 -1.30967 0.92406 0.21938 -2.22574 0.50998 0.22376 -2.26908 0.442 
0.22479 -1.46949 -1.05171 0.22479 -1.46949 0.92686 0.22479 -1.36297 -1.05171 
0.22479 -1.36297 0.92686 0.23059 -2.14613 0.60628 0.23059 -0.68634 -0.73113 
0.23475 -1.83807 -0.95728 0.23475 -1.83807 0.83243 0.23475 -0.99439 -0.95728 
0.23475 -0.99439 0.83243 0.23558 -1.41623 -1.0516 0.23558 -1.41623 0.92675 
0.23742 -1.73422 -0.99881 0.23742 -1.73422 0.87395 0.23742 -1.09825 -0.99881 
0.23742 -1.09825 0.87395 0.23828 -1.62756 -1.02835 0.23828 -1.62756 0.9035 
0.23828 -1.20491 -1.02835 0.23828 -1.20491 0.9035 0.23843 -1.95207 0.76854 
0.23843 -0.8804 -0.89339 0.23843 -0.8804 0.76854 0.23961 -2.05584 0.69135 
0.23961 -0.77663 -0.81621 0.23961 -0.77663 0.69135 0.25044 -1.57527 -1.03638 
0.25044 -1.57527 0.91153 0.25044 -1.25719 -1.03638 0.25044 -1.25719 0.91153 
0.25416 -2.24405 0.47367 0.2579 -2.18341 0.55633 0.25809 -2.28436 0.40417 
0.26213 -1.52252 -1.04155 0.26213 -1.52252 0.91669 0.26213 -1.30994 -1.04155 
0.26213 -1.30994 0.91669 0.26797 -2.09793 0.64695 0.26797 -0.73454 -0.7718 
0.26797 -0.73454 0.64695 0.27269 -1.78423 -0.9739 0.27269 -1.78423 0.84904 
0.27269 -1.04823 -0.9739 0.27269 -1.04823 0.84904 0.27331 -1.46946 -1.04383 
0.27331 -1.46946 0.91897 0.27331 -1.36301 -1.04383 0.27331 -1.36301 0.91897 
0.27338 -1.89334 -0.92168 0.27338 -1.89334 0.79683 0.27338 -0.93913 -0.92168 
0.27338 -0.93913 0.79683 0.27443 -1.67869 -1.00936 0.27443 -1.67869 0.8845 
0.27443 -1.15378 -1.00936 0.27443 -1.15378 0.8845 0.27577 -2.0024 0.7259 
0.27577 -0.83007 -0.85076 0.27577 -0.83007 0.7259 0.28394 -2.21704 0.50383 
0.28394 -1.41623 -1.04321 0.28394 -1.41623 0.91836 0.28766 -1.62774 -1.01937 
0.28766 -1.62774 0.89452 0.28766 -1.20473 -1.01937 0.28766 -1.20473 0.89452 
0.28848 -2.25998 0.43581 0.29552 -2.13692 0.59931 0.29552 -0.69555 -0.72417 
0.2998 -1.5753 -1.02689 0.2998 -1.5753 0.90204 0.2998 -1.25716 -1.02689 
0.2998 -1.25716 0.90204 0.30575 -2.04449 0.68473 0.30575 -0.78798 -0.80959 
0.30575 -0.78798 0.68473 0.30672 -1.83239 -0.94523 0.30672 -1.83239 0.82038 
0.30672 -1.00007 -0.94523 0.30672 -1.00007 0.82038 0.30979 -1.72869 -0.98631 
0.30979 -1.72869 0.86145 0.30979 -1.10377 -0.98631 0.30979 -1.10377 0.86145 
0.31094 -1.94583 0.75623 0.31094 -0.88664 -0.88109 0.31094 -0.88664 0.75623 
0.3116 -1.52219 -1.03153 0.3116 -1.52219 0.90667 0.3116 -1.31028 -1.03153 
0.3116 -1.31028 0.90667 0.31836 -2.23347 0.4662 0.32212 -2.17263 0.54867 
0.32273 -1.46902 -1.03326 0.32273 -1.46902 0.9084 0.32273 -1.36344 -1.03326 
0.32273 -1.36344 0.9084 0.32301 -2.27364 0.39586 0.3235 -1.67841 -0.99848 
0.3235 -1.67841 0.87363 0.3235 -1.15405 -0.99848 0.3235 -1.15405 0.87363 
0.33183 -1.41623 -1.03246 0.33183 -1.41623 0.9076 0.33391 -2.08551 0.63901 
0.33391 -0.74696 -0.76386 0.33391 -0.74696 0.63901 0.33653 -1.62738 -1.00798 
0.33653 -1.62738 0.88313 0.33653 -1.20508 -1.00798 0.33653 -1.20508 0.88313 
0.34148 -1.9893 0.71717 0.34148 -0.84316 -0.84202 0.34148 -0.84316 0.71717 
0.34421 -1.77736 -0.9593 0.34421 -1.77736 0.83445 0.34421 -1.05511 -0.9593 
0.34421 -1.05511 0.83445 0.34492 -1.88641 -0.90703 0.34492 -1.88641 0.78218 
0.34492 -0.94605 -0.90703 0.34492 -0.94605 0.78218 0.34767 -2.20491 0.49525 
0.3489 -1.57472 -1.01493 0.3489 -1.57472 0.89007 0.3489 -1.25775 -1.01493 
0.3489 -1.25775 0.89007 0.35313 -2.24738 0.42681 0.35684 -2.28475 0.35455 
0.3586 -1.72801 -0.97349 0.3586 -1.72801 0.84863 0.3586 -1.10445 -0.97349 
0.3586 -1.10445 0.84863 0.3605 -1.52158 -1.01904 0.3605 -1.52158 0.89419 
0.3605 -1.31089 -1.01904 0.3605 -1.31089 0.89419 0.36147 -2.12359 0.58974 
0.36147 -0.70887 -0.71459 0.37022 -1.46898 -1.02058 0.37022 -1.46898 0.89572 
0.37022 -1.36348 -1.02058 0.37022 -1.36348 0.89572 0.37091 -2.03029 0.67471 
0.37091 -0.80218 -0.79957 0.37091 -0.80218 0.67471 0.37223 -1.67752 -0.98515 
0.37223 -1.67752 0.8603 0.37223 -1.15494 -0.98515 0.37223 -1.15494 0.8603 
0.37629 -1.93074 0.74544 0.37629 -0.90172 -0.8703 0.37629 -0.90172 0.74544 
0.37753 -1.82448 -0.92845 0.37753 -1.82448 0.8036 0.37753 -1.00798 -0.92845 
0.37753 -1.00798 0.8036 0.37913 -1.41623 -1.01937 0.37913 -1.41623 0.89451 
0.38257 -2.21919 0.45621 0.38479 -1.6265 -0.99421 0.38479 -1.6265 0.86935 
0.38479 -1.20597 -0.99421 0.38479 -1.20597 0.86935 0.38711 -2.259 0.38567 
0.38776 -2.15804 0.53789 0.38776 -0.67443 -0.66274 0.39255 -1.77602 -0.94465 
0.39255 -1.77602 0.8198 0.39255 -1.05645 -0.94465 0.39255 -1.05645 0.8198 
0.39707 -1.57368 -1.00062 0.39707 -1.57368 0.87577 0.39707 -1.25879 -1.00062 
0.39707 -1.25879 0.87577 0.39926 -2.07016 0.62752 0.39926 -0.76231 -0.75238 
0.39926 -0.76231 0.62752 0.40648 -1.9733 0.7049 0.40648 -0.85917 -0.82975 
0.40648 -0.85917 0.7049 0.40671 -1.72654 -0.95835 0.40671 -1.72654 0.83349 
0.40671 -1.10593 -0.95835 0.40671 -1.10593 0.83349 0.40763 -1.52154 -1.00439 
0.40763 -1.52154 0.87953 0.40763 -1.31092 -1.00439 0.40763 -1.31092 0.87953 
0.40961 -1.86985 -0.8939 0.40961 -1.86985 0.76904 0.40961 -0.96261 -0.8939 
0.40961 -0.96261 0.76904 0.41029 -2.1894 0.48428 0.41661 -2.2311 0.41565 
0.41728 -1.46886 -1.00549 0.41728 -1.46886 0.88063 0.41728 -1.36361 -1.00549 
0.41728 -1.36361 0.88063 0.41997 -1.67618 -0.9695 0.41997 -1.67618 0.84465 
0.41997 -1.15629 -0.9695 0.41997 -1.15629 0.84465 0.42 -2.26809 0.34337 
0.42574 -1.41623 -1.00397 0.42574 -1.41623 0.87912 0.42617 -2.107 0.57715 
0.42617 -0.72546 -0.702 0.4274 -1.82531 -0.9098 0.4274 -1.82531 0.78494 
0.4274 -1.00715 -0.9098 0.4274 -1.00715 0.78494 0.4323 -1.62508 -0.97808 
0.4323 -1.62508 0.85323 0.4323 -1.20739 -0.97808 0.4323 -1.20739 0.85323 
0.43479 -2.01329 0.66134 0.43479 -0.81917 -0.7862 0.43479 -0.81917 0.66134 
0.44032 -1.91328 0.73093 0.44032 -0.91918 -0.85578 0.44032 -0.91918 0.73093 
0.44237 -1.77663 -0.92564 0.44237 -1.77663 0.80078 0.44237 -1.05583 -0.92564 
0.44237 -1.05583 0.80078 0.44364 -1.57339 -0.98407 0.44364 -1.57339 0.85922 
0.44364 -1.25908 -0.98407 0.44364 -1.25908 0.85922 0.44451 -2.2018 0.44393 
0.44964 -2.14036 0.52534 0.44964 -0.6921 -0.65019 0.45398 -1.52125 -0.98744 
0.45398 -1.52125 0.86259 0.45398 -1.31121 -0.98744 0.45398 -1.31121 0.86259 
0.45664 -1.72669 -0.93898 0.45664 -1.72669 0.81413 0.45664 -1.10578 -0.93898 
0.45664 -1.10578 0.81413 0.45879 -1.86971 -0.87329 0.45879 -1.86971 0.74844 
0.45879 -0.96276 -0.87329 0.45879 -0.96276 0.74844 0.46269 -2.05208 0.61281 
0.46269 -0.78039 -0.73766 0.46329 -1.46882 -0.98819 0.46329 -1.46882 0.86333 
0.46329 -1.36365 -0.98819 0.46329 -1.36365 0.86333 0.46952 -1.95459 0.68941 
0.46952 -0.87788 -0.81427 0.46952 -0.87788 0.68941 0.46983 -1.67614 -0.94973 
0.46983 -1.67614 0.82488 0.46983 -1.15633 -0.94973 0.46983 -1.15633 0.82488 
0.47153 -2.17058 0.47098 0.47153 -1.41623 -0.98631 0.47153 -1.41623 0.86145 
0.47153 -0.66189 -0.59583 0.47632 -1.82498 -0.88874 0.47632 -1.82498 0.76388 
0.47632 -1.00748 -0.88874 0.47632 -1.00748 0.76388 0.48285 -1.62347 -0.95787 
0.48285 -1.62347 0.83302 0.48285 -1.20899 -0.95787 0.48285 -1.20899 0.83302 
0.4874 -2.08696 0.5631 0.4874 -0.74551 -0.68795 0.48881 -1.9122 0.70831 
0.48881 -0.92026 -0.83317 0.48881 -0.92026 0.70831 0.4915 -1.77598 -0.90413 
0.4915 -1.77598 0.77927 0.4915 -1.05649 -0.90413 0.4915 -1.05649 0.77927 
0.49406 -1.57162 -0.96335 0.49406 -1.57162 0.83849 0.49406 -1.26085 -0.96335 
0.49406 -1.26085 0.83849 0.4971 -1.99358 0.64468 0.4971 -0.83888 -0.76953 
0.5044 -1.51906 -0.96617 0.5044 -1.51906 0.84131 0.5044 -1.31341 -0.96617 
0.5044 -1.31341 0.84131 0.50552 -1.72595 -0.9171 0.50552 -1.72595 0.79224 
0.50552 -1.10652 -0.9171 0.50552 -1.10652 0.79224 0.50714 -1.86832 -0.85024 
0.50714 -1.86832 0.72539 0.50714 -0.96415 -0.85024 0.50714 -0.96415 0.72539 
0.51041 -0.71318 -0.63514 0.51355 -1.46651 -0.96636 0.51355 -1.46651 0.84151 
0.51355 -1.36596 -0.96636 0.51355 -1.36596 0.84151 0.51641 -1.41623 -0.96642 
0.51641 -1.41623 0.84156 0.51717 -1.95232 0.665 0.51717 -0.88015 -0.78986 
0.51952 -1.67398 -0.92735 0.51952 -1.67398 0.80249 0.51952 -1.15848 -0.92735 
0.51952 -1.15848 0.80249 0.52292 -2.03011 0.59692 0.52292 -0.80236 -0.72177 
0.52414 -1.82349 -0.86534 0.52414 -1.82349 0.74048 0.52414 -1.00897 -0.86534 
0.52414 -1.00897 0.74048 0.53223 -1.62125 -0.935 0.53223 -1.62125 0.81015 
0.53223 -1.21122 -0.935 0.53223 -1.21122 0.81015 0.53616 -1.9097 -0.80835 
0.53616 -1.9097 0.6835 0.53616 -0.92277 -0.80835 0.53921 -1.77426 -0.88035 
0.53921 -1.77426 0.75549 0.53921 -1.05821 -0.88035 0.53921 -1.05821 0.75549 
0.54355 -1.56912 -0.93985 0.54355 -1.56912 0.815 0.54355 -1.26335 -0.93985 
0.54355 -1.26335 0.815 0.54417 -1.99066 0.61781 0.54417 -0.8418 -0.74266 
0.54689 -0.76846 -0.67119 0.55357 -1.51655 -0.94218 0.55357 -1.51655 0.81733 
0.55357 -1.31591 -0.94218 0.55357 -1.31591 0.81733 0.55403 -1.86584 -0.82496 
0.55403 -1.86584 0.70011 0.55403 -0.96663 -0.82496 0.55403 -0.96663 0.70011 
0.55439 -1.72329 -0.89248 0.55439 -1.72329 0.76763 0.55439 -1.10917 -0.89248 
0.55439 -1.10917 0.76763 0.5575 -1.46646 -0.94438 0.5575 -1.46646 0.81953 
0.5575 -1.36601 -0.94438 0.5575 -1.36601 0.81953 0.56025 -1.41623 -0.94435 
0.56025 -1.41623 0.81949 0.56408 -1.94905 0.63776 0.56408 -0.88341 -0.76261 
0.56821 -1.6711 -0.90222 0.56821 -1.6711 0.77737 0.56821 -1.16136 -0.90222 
0.56821 -1.16136 0.77737 0.56898 -0.8067 -0.69325 0.57072 -1.82085 -0.83966 
0.57072 -1.82085 0.7148 0.57072 -1.01162 -0.83966 0.57072 -1.01162 0.7148 
0.5803 -1.61842 -0.90954 0.5803 -1.61842 0.78469 0.5803 -1.21405 -0.90954 
0.5803 -1.21405 0.78469 0.58306 -1.90587 -0.78077 0.58306 -1.90587 0.65591 
0.58306 -0.9266 -0.78077 0.58703 -1.77081 -0.85369 0.58703 -1.77081 0.72883 
0.58703 -1.06166 -0.85369 0.58703 -1.06166 0.72883 0.58989 -0.84642 -0.71378 
0.59142 -1.56612 -0.91387 0.59142 -1.56612 0.78902 0.59142 -1.26634 -0.91387 
0.59142 -1.26634 0.78902 0.59661 -1.51645 -0.91807 0.59661 -1.51645 0.79322 
0.59661 -1.31601 -0.91807 0.59661 -1.31601 0.79322 0.60054 -1.46629 -0.92014 
0.60054 -1.46629 0.79529 0.60054 -1.36618 -0.92014 0.60054 -1.36618 0.79529 
0.60073 -1.86169 -0.79697 0.60073 -1.86169 0.67211 0.60073 -0.97078 -0.79697 
0.60186 -1.71972 -0.86537 0.60186 -1.71972 0.74052 0.60186 -1.11275 -0.86537 
0.60186 -1.11275 0.74052 0.60295 -1.41623 -0.92016 0.60295 -1.41623 0.7953 
0.60986 -0.88848 -0.73327 0.61516 -1.66773 -0.87467 0.61516 -1.66773 0.74982 
0.61516 -1.16474 -0.87467 0.61516 -1.16474 0.74982 0.61594 -1.81706 -0.81177 
0.61594 -1.81706 0.68692 0.61594 -1.01541 -0.81177 0.62691 -1.61499 -0.88157 
0.62691 -1.61499 0.75671 0.62691 -1.21748 -0.88157 0.62691 -1.21748 0.75671 
0.62849 -1.90057 -0.75105 0.62849 -0.93189 -0.75105 0.63204 -1.76675 -0.82537 
0.63204 -1.76675 0.70051 0.63204 -1.06572 -0.82537 0.63334 -1.56574 -0.88776 
0.63334 -1.56574 0.76291 0.63334 -1.26673 -0.88776 0.63334 -1.26673 0.76291 
0.63842 -1.51611 -0.89189 0.63842 -1.51611 0.76703 0.63842 -1.31635 -0.89189 
0.63842 -1.31635 0.76703 0.64211 -1.46623 -0.89393 0.64211 -1.46623 0.76908 
0.64211 -1.36623 -0.89393 0.64211 -1.36623 0.76908 0.64442 -1.41623 -0.8939 
0.64442 -1.41623 0.76904 0.64475 -1.85689 -0.76726 0.64475 -0.97558 -0.76726 
0.64681 -1.71514 -0.8366 0.64681 -1.71514 0.71174 0.64681 -1.11733 -0.8366 
0.64681 -1.11733 0.71174 0.65388 -0.89513 -0.70211 0.65966 -1.81213 -0.78176 
0.65966 -1.02034 -0.78176 0.65987 -1.66293 -0.84542 0.65987 -1.66293 0.72057 
0.65987 -1.16954 -0.84542 0.65987 -1.16954 0.72057 0.66805 -1.61482 -0.85306 
0.66805 -1.61482 0.7282 0.66805 -1.21765 -0.85306 0.66805 -1.21765 0.7282 
0.67131 -1.89479 -0.71949 0.67131 -0.93768 -0.71949 0.67449 -1.56549 -0.85914 
0.67449 -1.56549 0.73429 0.67449 -1.26698 -0.85914 0.67449 -1.26698 0.73429 
0.67579 -1.76143 -0.79478 0.67579 -1.76143 0.66993 0.67579 -1.07103 -0.79478 
0.67967 -1.51554 -0.8631 0.67967 -1.51554 0.73824 0.67967 -1.31692 -0.8631 
0.67967 -1.31692 0.73824 0.68334 -1.46559 -0.86501 0.68334 -1.46559 0.74016 
0.68334 -1.36687 -0.86501 0.68334 -1.36687 0.74016 0.68455 -1.41623 -0.86563 
0.68455 -1.41623 0.74078 0.68739 -1.85084 -0.73539 0.68739 -0.98163 -0.73539 
0.69015 -1.7097 -0.8056 0.69015 -1.7097 0.68075 0.69015 -1.12276 -0.8056 
0.69969 -1.66222 -0.815 0.69969 -1.66222 0.69014 0.69969 -1.17024 -0.815 
0.70177 -1.80607 -0.74971 0.70177 -1.02639 -0.74971 0.70774 -1.61415 -0.82256 
0.70774 -1.61415 0.69771 0.70774 -1.21832 -0.82256 0.70774 -1.21832 0.69771 
0.71437 -1.56462 -0.82839 0.71437 -1.56462 0.70354 0.71437 -1.26784 -0.82839 
0.71437 -1.26784 0.70354 0.71762 -1.7551 -0.7623 0.71762 -1.07736 -0.7623 
0.71942 -1.51472 -0.83228 0.71942 -1.51472 0.70743 0.71942 -1.31775 -0.83228 
0.71942 -1.31775 0.70743 0.7221 -1.46554 -0.8348 0.7221 -1.46554 0.70995 
0.7221 -1.36693 -0.8348 0.7221 -1.36693 0.70995 0.72324 -1.41623 -0.83544 
0.72324 -1.41623 0.71058 0.72864 -1.70848 -0.77324 0.72864 -1.12399 -0.77324 
0.73815 -1.66091 -0.78252 0.73815 -1.17156 -0.78252 0.74213 -1.03355 -0.71571 
0.74588 -1.61298 -0.79017 0.74588 -1.61298 0.66531 0.74588 -1.21948 -0.79017 
0.75249 -1.56337 -0.79587 0.75249 -1.56337 0.67102 0.75249 -1.26909 -0.79587 
0.75249 -1.26909 0.67102 0.75462 -1.75312 -0.7282 0.75462 -1.07934 -0.7282 
0.7568 -1.5146 -0.8001 0.7568 -1.5146 0.67525 0.7568 -1.31786 -0.8001 
0.7568 -1.31786 0.67525 0.75951 -1.46536 -0.80256 0.75951 -1.46536 0.67771 
0.75951 -1.36711 -0.80256 0.75951 -1.36711 0.67771 0.76041 -1.41623 -0.80338 
0.76041 -1.41623 0.67852 0.76551 -1.70652 -0.73909 0.76551 -1.12595 -0.73909 
0.77477 -1.65921 -0.74834 0.77477 -1.17325 -0.74834 0.78237 -1.61132 -0.75595 
0.78237 -1.22114 -0.75595 0.7883 -1.56296 -0.76188 0.7883 -1.2695 -0.76188 
0.79255 -1.51425 -0.76613 0.79255 -1.51425 0.64127 0.79255 -1.31822 -0.76613 
0.79255 -1.31822 0.64127 0.79511 -1.4653 -0.76868 0.79511 -1.4653 0.64383 
0.79511 -1.36717 -0.76868 0.79511 -1.36717 0.64383 0.79596 -1.41623 -0.76953 
0.79596 -1.41623 0.64468 0.79967 -1.12399 -0.70222 0.80895 -1.17156 -0.71173 
0.81659 -1.61298 -0.71945 0.81659 -1.21948 -0.71945 0.82229 -1.56337 -0.72606 
0.82229 -1.26909 -0.72606 0.82653 -1.5146 -0.73038 0.82653 -1.31786 -0.73038 
0.82899 -1.46536 -0.73309 0.82899 -1.46536 0.60823 0.82899 -1.36711 -0.73309 
0.82899 -1.36711 0.60823 0.8298 -1.41623 -0.73399 0.8298 -1.41623 0.60913 
0.84899 -1.21832 -0.68131 0.85482 -1.26784 -0.68795 0.85871 -1.51472 -0.693 
0.85871 -1.31775 -0.693 0.86122 -1.46554 -0.69568 0.86122 -1.36693 -0.69568 
0.86186 -1.41623 -0.69682 0.86186 -1.41623 0.57197 0.88556 -1.26698 -0.64806 
0.88952 -1.31692 -0.65324 0.89143 -1.46559 -0.65692 0.89143 -1.36687 -0.65692 
0.89206 -1.41623 -0.65813 0.91831 -1.31635 -0.61199 0.92032 -1.41623 -0.618 
0.92036 -1.36623 -0.61569 0.94656 -1.36618 -0.57411 0.43216 -0.69547 0.61526 
0.43421 -0.74535 0.61157 0.46046 -0.64547 0.6577 0.46109 -0.69483 0.6565 
0.463 -0.74478 0.65282 0.46696 -0.79473 0.64764 0.49066 -0.64547 0.69639 
0.4913 -0.69477 0.69525 0.4913 -0.59617 0.69525 0.49381 -0.74396 0.69257 
0.49381 -0.54698 0.69257 0.4977 -0.79386 0.68752 0.50353 -0.84339 0.68089 
0.52272 -0.64547 -0.60956 0.52272 -0.64547 0.73356 0.52353 -0.6946 -0.60866 
0.52353 -0.6946 0.73266 0.52353 -0.59634 -0.60866 0.52353 -0.59634 0.73266 
0.52599 -0.74384 0.72995 0.52599 -0.5471 0.72995 0.53023 -0.79261 0.72564 
0.53023 -0.49833 0.72564 0.53593 -0.84222 0.71903 0.53593 -0.44872 0.71903 
0.54357 -0.89015 0.7113 0.55285 -0.93772 0.70179 0.55656 -0.64547 -0.64511 
0.55656 -0.64547 0.76911 0.55741 -0.69454 -0.64425 0.55741 -0.69454 0.76826 
0.55741 -0.5964 -0.64425 0.55741 -0.5964 0.76826 0.55997 -0.74349 -0.6417 
0.55997 -0.74349 0.7657 0.55997 -0.54745 -0.6417 0.55997 -0.54745 0.7657 
0.56422 -0.7922 0.76145 0.56422 -0.49874 0.76145 0.57015 -0.84056 0.75552 
0.57015 -0.45038 0.75552 0.57775 -0.88845 0.74792 0.57775 -0.40249 0.74792 
0.58701 -0.93576 0.73866 0.58701 -0.35519 0.73866 0.59211 -0.64547 -0.67895 
0.59211 -0.64547 0.80295 0.59301 -0.6946 -0.67813 0.59301 -0.6946 0.80214 
0.59301 -0.59634 -0.67813 0.59301 -0.59634 0.80214 0.59572 -0.74384 -0.67567 
0.59572 -0.74384 0.79968 0.59572 -0.5471 -0.67567 0.59572 -0.5471 0.79968 
0.5979 -0.98236 0.72777 0.60004 -0.79261 -0.67144 0.60004 -0.79261 0.79544 
0.60004 -0.49833 -0.67144 0.60004 -0.49833 0.79544 0.60664 -0.84222 0.78974 
0.60664 -0.44872 -0.66574 0.60664 -0.44872 0.78974 0.61039 -1.02815 0.71528 
0.61437 -0.89015 0.7821 0.61437 -0.40079 0.7821 0.62388 -0.93772 0.77282 
0.62388 -0.35322 0.77282 0.62928 -0.64547 -0.71101 0.62928 -0.64547 0.83501 
0.63042 -0.69477 -0.71037 0.63042 -0.69477 0.83437 0.63042 -0.59617 -0.71037 
0.63042 -0.59617 0.83437 0.6331 -0.74396 -0.70785 0.6331 -0.74396 0.83186 
0.6331 -0.54698 -0.70785 0.6331 -0.54698 0.83186 0.6349 -0.98434 0.76187 
0.6349 -0.3066 0.76187 0.63815 -0.79386 -0.70396 0.63815 -0.79386 0.82797 
0.63815 -0.49708 -0.70396 0.63815 -0.49708 0.82797 0.64478 -0.84339 -0.69814 
0.64478 -0.84339 0.82214 0.64478 -0.44756 -0.69814 0.64478 -0.44756 0.82214 
0.65075 -1.03531 0.74928 0.65075 -0.25563 0.74928 0.65283 -0.89146 0.81457 
0.65283 -0.39948 -0.69057 0.65283 -0.39948 0.81457 0.66237 -0.93894 0.80518 
0.66237 -0.352 -0.68117 0.66237 -0.352 0.80518 0.66513 -1.08008 0.73496 
0.66513 -0.21087 0.73496 0.66797 -0.64547 -0.74121 0.66797 -0.64547 0.86521 
0.66918 -0.69483 -0.74058 0.66918 -0.69483 0.86458 0.66918 -0.59611 -0.74058 
0.66918 -0.59611 0.86458 0.67285 -0.74478 -0.73867 0.67285 -0.74478 0.86267 
0.67285 -0.54616 -0.73867 0.67285 -0.54616 0.86267 0.67673 -0.99067 0.79435 
0.67673 -0.30027 0.79435 0.67803 -0.79473 -0.73471 0.67803 -0.79473 0.85872 
0.67803 -0.49622 -0.73471 0.67803 -0.49622 0.85872 0.68121 -1.12403 0.71906 
0.68121 -0.16692 0.71906 0.68447 -0.84406 -0.72863 0.68447 -0.84406 0.85263 
0.68447 -0.44689 -0.72863 0.68447 -0.44689 0.85263 0.69265 -0.89216 -0.72099 
0.69265 -0.89216 0.845 0.69265 -0.39878 -0.72099 0.69265 -0.39878 0.845 
0.69286 -1.04136 0.78133 0.69286 -0.24958 0.78133 0.69864 -1.16657 0.70169 
0.70571 -0.94438 -0.71217 0.70571 -0.94438 0.83617 0.70571 -0.34656 -0.71217 
0.70571 -0.34656 0.83617 0.70777 -1.08613 0.76684 0.70777 -0.20482 0.76684 
0.7081 -0.64547 -0.76947 0.7081 -0.64547 0.89347 0.71041 -0.69547 -0.7695 
0.71041 -0.69547 0.89351 0.71041 -0.59547 -0.7695 0.71041 -0.59547 0.89351 
0.7141 -0.74535 -0.76746 0.7141 -0.74535 0.89146 0.7141 -0.54559 -0.76746 
0.7141 -0.54559 0.89146 0.71918 -0.79498 -0.76333 0.71918 -0.79498 0.88733 
0.71918 -0.49597 -0.76333 0.71918 -0.49597 0.88733 0.72048 -0.99599 0.82494 
0.72048 -0.29495 -0.70094 0.72048 -0.29495 0.82494 0.72403 -1.12981 0.75062 
0.72403 -0.16113 0.75062 0.72561 -0.84423 -0.75714 0.72561 -0.84423 0.88114 
0.72561 -0.44671 -0.75714 0.72561 -0.44671 0.88114 0.73658 -1.04629 0.81134 
0.73658 -0.24465 -0.68734 0.73658 -0.24465 0.81134 0.73736 -0.89697 -0.75025 
0.73736 -0.89697 0.87425 0.73736 -0.39398 -0.75025 0.73736 -0.39398 0.87425 
0.74266 -1.17322 0.73285 0.74266 -0.11772 0.73285 0.74957 -0.64547 -0.79573 
0.74957 -0.64547 0.91973 0.75066 -0.94896 -0.74094 0.75066 -0.94896 0.86495 
0.75066 -0.34199 -0.74094 0.75066 -0.34199 0.86495 0.75179 -1.09093 0.79654 
0.75179 -0.20001 -0.67254 0.75179 -0.20001 0.79654 0.75198 -0.69553 -0.79571 
0.75198 -0.69553 0.91971 0.75198 -0.59541 -0.79571 0.75198 -0.59541 0.91971 
0.75591 -0.74569 -0.79365 0.75591 -0.74569 0.91765 0.75591 -0.54525 -0.79365 
0.75591 -0.54525 0.91765 0.7611 -0.79536 -0.78944 0.7611 -0.79536 0.91345 
0.7611 -0.49558 -0.78944 0.7611 -0.49558 0.91345 0.76263 -1.21529 0.71336 
0.76263 -0.07566 0.71336 0.76549 -1.00005 -0.72926 0.76549 -1.00005 0.85326 
0.76549 -0.29089 -0.72926 0.76549 -0.29089 0.85326 0.76946 -1.1351 0.78034 
0.76946 -0.15584 -0.65634 0.76946 -0.15584 0.78034 0.77222 -0.84766 -0.78511 
0.77222 -0.84766 0.90911 0.77222 -0.44328 -0.78511 0.77222 -0.44328 0.90911 
0.7818 -1.05009 -0.71523 0.7818 -1.05009 0.83923 0.7818 -0.24086 -0.71523 
0.7818 -0.24086 0.83923 0.78354 -1.25501 0.69283 0.78354 -0.03594 0.69283 
0.78431 -0.90034 -0.7778 0.78431 -0.90034 0.9018 0.78431 -0.3906 -0.7778 
0.78431 -0.3906 0.9018 0.78844 -1.17829 0.76219 0.78844 -0.11265 -0.63819 
0.78844 -0.11265 0.76219 0.79227 -0.64547 -0.81992 0.79227 -0.64547 0.94392 
0.79502 -0.69569 -0.81995 0.79502 -0.69569 0.94395 0.79502 -0.59525 -0.81995 
0.79502 -0.59525 0.94395 0.79813 -0.95253 -0.76805 0.79813 -0.95253 0.89205 
0.79813 -0.33841 -0.76805 0.79813 -0.33841 0.89205 0.79849 -1.09508 -0.70053 
0.79849 -1.09508 0.82454 0.79849 -0.19586 -0.70053 0.79849 -0.19586 0.82454 
0.79895 -0.74579 -0.81775 0.79895 -0.74579 0.94176 0.79895 -0.54515 -0.81775 
0.79895 -0.54515 0.94176 0.80563 -1.29324 0.67076 0.80563 0.0023 0.67076 
0.80835 -1.2199 0.74224 0.80835 -0.07104 -0.61823 0.80835 -0.07104 0.74224 
0.80897 -0.79836 -0.81542 0.80897 -0.79836 0.93942 0.80897 -0.49258 -0.81542 
0.80897 -0.49258 0.93942 0.81331 -1.0035 -0.75592 0.81331 -1.0035 0.87992 
0.81331 -0.28744 -0.75592 0.81331 -0.28744 0.87992 0.81636 -1.13894 0.80792 
0.81636 -0.152 -0.68392 0.81636 -0.152 0.80792 0.82029 -0.85049 -0.81057 
0.82029 -0.85049 0.93457 0.82029 -0.44045 -0.81057 0.82029 -0.44045 0.93457 
0.82138 0.08682 0.57981 0.82838 -1.05273 -0.74091 0.82838 -1.05273 0.86491 
0.82838 -0.23821 -0.74091 0.82838 -0.23821 0.86491 0.8296 -1.25935 0.72135 
0.8296 -0.0316 -0.59734 0.8296 -0.0316 0.72135 0.833 -0.90322 -0.80292 
0.833 -0.90322 0.92692 0.833 -0.38772 -0.80292 0.833 -0.38772 0.92692 
0.83535 -1.18155 0.78943 0.83535 -0.10939 -0.66543 0.83535 -0.10939 0.78943 
0.83611 -0.64547 -0.84199 0.83611 -0.64547 0.96599 0.83897 -0.69575 -0.84194 
0.83897 -0.69575 0.96594 0.83897 -0.59519 -0.84194 0.83897 -0.59519 0.96594 
0.84211 -1.34853 0.63471 0.84211 0.05759 0.63471 0.84538 -1.09755 -0.72581 
0.84538 -1.09755 0.84982 0.84538 -0.19339 -0.72581 0.84538 -0.19339 0.84982 
0.847 -0.95518 -0.79267 0.847 -0.95518 0.91667 0.847 -0.33576 -0.79267 
0.847 -0.33576 0.91667 0.84812 -0.74829 -0.84174 0.84812 -0.74829 0.96574 
0.84812 -0.54265 -0.84174 0.84812 -0.54265 0.96574 0.85542 -1.22282 0.76911 
0.85542 -0.06812 -0.64511 0.85542 -0.06812 0.76911 0.85846 -0.80086 -0.83892 
0.85846 -0.80086 0.96292 0.85846 -0.49009 -0.83892 0.85846 -0.49009 0.96292 
0.86102 -1.00522 -0.7797 0.86102 -1.00522 0.9037 0.86102 -0.28572 -0.7797 
0.86102 -0.28572 0.9037 0.86371 -1.14144 -0.70874 0.86371 -1.14144 0.83274 
0.86371 -0.1495 -0.70874 0.86371 -0.1495 0.83274 0.86512 -1.3162 0.68753 
0.86512 0.02526 0.68753 0.86967 -0.85271 -0.83344 0.86967 -0.85271 0.95744 
0.86967 -0.43823 -0.83344 0.86967 -0.43823 0.95744 0.8762 -1.05422 -0.76431 
0.8762 -1.05422 0.88831 0.8762 -0.23672 -0.76431 0.8762 -0.23672 0.88831 
0.88099 -1.39982 0.5954 0.88099 -0.64547 -0.86188 0.88099 -0.64547 0.98588 
0.88269 -0.90538 -0.8253 0.88269 -0.90538 0.9493 0.88269 -0.38557 -0.8253 
0.88269 -0.38557 0.9493 0.883 -1.18382 -0.68984 0.883 -1.18382 0.81384 
0.883 -0.10712 -0.68984 0.883 -0.10712 0.81384 0.88923 -0.69805 -0.86376 
0.88923 -0.69805 0.98776 0.88923 -0.59289 -0.86376 0.88923 -0.59289 0.98776 
0.88983 -1.28132 0.73724 0.88983 -0.00962 -0.61324 0.88983 -0.00962 0.73724 
0.89373 -1.09895 -0.74886 0.89373 -1.09895 0.87287 0.89373 -0.19199 -0.74886 
0.89373 -0.19199 0.87287 0.89588 -0.95593 -0.81455 0.89588 -0.95593 0.93855 
0.89588 -0.33502 -0.81455 0.89588 -0.33502 0.93855 0.89854 -0.75049 -0.86301 
0.89854 -0.75049 0.98701 0.89854 -0.54045 -0.86301 0.89854 -0.54045 0.98701 
0.90288 -1.3696 0.64977 0.90288 0.07866 0.64977 0.90888 -0.80263 -0.85964 
0.90888 -0.80263 0.98364 0.90888 -0.48832 -0.85964 0.90888 -0.48832 0.98364 
0.91015 -1.00587 -0.80121 0.91015 -1.00587 0.92521 0.91015 -0.28507 -0.80121 
0.91015 -0.28507 0.92521 0.9122 -1.14252 -0.73135 0.9122 -1.14252 0.85535 
0.9122 -0.14842 -0.73135 0.9122 -0.14842 0.85535 0.91773 -1.24253 -0.66177 
0.91773 -1.24253 0.78577 0.91773 -0.04841 -0.66177 0.91773 -0.04841 0.78577 
0.92022 -0.85432 -0.85366 0.92022 -0.85432 0.97766 0.92022 -0.43662 -0.85366 
0.92022 -0.43662 0.97766 0.92512 -1.05455 -0.78537 0.92512 -1.05455 0.90937 
0.92512 -0.23639 -0.78537 0.92512 -0.23639 0.90937 0.92635 -1.33624 0.70157 
0.92635 0.0453 0.70157 0.92678 -0.64547 -0.87954 0.92678 -0.64547 1.00355 
0.93255 -0.90542 -0.84507 0.93255 -0.90542 0.96908 0.93255 -0.38553 -0.84507 
0.93255 -0.38553 0.96908 0.93524 -0.6981 -0.88106 0.93524 -0.6981 1.00506 
0.93524 -0.59285 -0.88106 0.93524 -0.59285 1.00506 0.94291 -1.09909 -0.76947 
0.94291 -1.09909 0.89347 0.94291 -0.19185 -0.76947 0.94291 -0.19185 0.89347 
0.94489 -0.75078 -0.87996 0.94489 -0.75078 1.00396 0.94489 -0.54016 -0.87996 
0.94489 -0.54016 1.00396 0.94581 -0.95578 -0.83392 0.94581 -0.95578 0.95792 
0.94581 -0.33516 -0.83392 0.94581 -0.33516 0.95792 0.94604 -1.20254 -0.70533 
0.94604 -1.20254 0.82933 0.94604 -0.08841 -0.70533 0.94604 -0.08841 0.82933 
0.95326 -1.29939 -0.62795 0.95326 -1.29939 0.75195 0.95326 0.00845 0.75195 
0.95545 -0.80291 -0.87619 0.95545 -0.80291 1.0002 0.95545 -0.48803 -0.87619 
0.95545 -0.48803 1.0002 0.95997 -1.00526 -0.82022 0.95997 -1.00526 0.94423 
0.95997 -0.28568 -0.82022 0.95997 -0.28568 0.94423 0.96476 -1.38728 0.66231 
0.96476 0.09634 0.66231 0.96773 -0.85573 -0.86978 0.96773 -0.85573 0.99378 
0.96773 -0.43521 -0.86978 0.96773 -0.43521 0.99378 0.97339 -0.64547 -0.89494 
0.97339 -0.64547 1.01894 0.97499 -1.05372 -0.80402 0.97499 -1.05372 0.92803 
0.97499 -0.23722 -0.80402 0.97499 -0.23722 0.92803 0.97623 -1.15998 -0.74587 
0.97623 -1.15998 0.86987 0.97623 -0.13096 -0.74587 0.97623 -0.13096 0.86987 
0.98029 -0.90676 -0.86072 0.98029 -0.90676 0.98473 0.98029 -0.38418 -0.86072 
0.98029 -0.38418 0.98473 0.98161 -1.25953 -0.67514 0.98161 -1.25953 0.79914 
0.98161 -0.03142 -0.67514 0.98161 -0.03142 0.79914 0.9823 -0.69822 -0.89615 
0.9823 -0.69822 1.02015 0.9823 -0.59272 -0.89615 0.9823 -0.59272 1.02015 
0.99105 -1.35283 -0.59016 0.99105 -1.35283 0.71416 0.99105 0.06189 0.71416 
0.99202 -0.75082 -0.89461 0.99202 -0.75082 1.01861 0.99202 -0.54012 -0.89461 
0.99202 -0.54012 1.01861 0.99392 -0.95725 -0.84906 0.99392 -0.95725 0.97306 
0.99392 -0.33369 -0.84906 0.99392 -0.33369 0.97306 1.00362 -0.80395 -0.8905 
1.00362 -0.80395 1.0145 1.00362 -0.48699 -0.8905 1.00362 -0.48699 1.0145 
1.0076 -1.11565 -0.78261 1.0076 -1.11565 0.90661 1.0076 -0.17529 -0.78261 
1.0076 -0.17529 0.90661 1.00831 -1.0066 -0.83487 1.00831 -1.0066 0.95887 
1.00831 -0.28434 -0.83487 1.00831 -0.28434 0.95887 1.01104 -1.21854 -0.7176 
1.01104 -1.21854 0.8416 1.01104 -0.0724 -0.7176 1.01104 -0.0724 0.8416 
1.01599 -0.85662 -0.88355 1.01599 -0.85662 1.00755 1.01599 -0.43432 -0.88355 
1.01599 -0.43432 1.00755 1.01861 -1.31475 -0.63944 1.01861 -1.31475 0.76344 
1.01861 0.02381 0.76344 1.02069 -0.64547 -0.90803 1.02069 -0.64547 1.03203 
1.02902 -0.90765 -0.87406 1.02902 -0.90765 0.99806 1.02902 -0.38329 -0.87406 
1.02902 -0.38329 0.99806 1.02979 -0.69826 -0.90883 1.02979 -0.69826 1.03283 
1.02979 -0.59268 -0.90883 1.02979 -0.59268 1.03283 1.0304 -1.40187 0.6731 
1.0304 0.11093 0.6731 1.04092 -0.75142 -0.9071 1.04092 -0.75142 1.0311 
1.04092 -0.53952 -0.9071 1.04092 -0.53952 1.0311 1.04158 -1.17506 -0.75666 
1.04158 -1.17506 0.88066 1.04158 -0.11588 -0.75666 1.04158 -0.11588 0.88066 
1.04273 -0.95793 -0.86188 1.04273 -0.95793 0.98588 1.04273 -0.33301 -0.86188 
1.04273 -0.33301 0.98588 1.0458 -1.06163 -0.8208 1.0458 -1.06163 0.94481 
1.0458 -0.22931 -0.8208 1.0458 -0.22931 0.94481 1.04677 -1.27373 -0.68516 
1.04677 -1.27373 0.80916 1.04677 -0.01721 -0.68516 1.04677 -0.01721 0.80916 
1.05272 -0.80454 -0.90247 1.05272 -0.80454 1.02647 1.05272 -0.4864 -0.90247 
1.05272 -0.4864 1.02647 1.057 -1.36616 0.72374 1.057 0.07522 0.72374 
1.06486 -0.85697 -0.89494 1.06486 -0.85697 1.01895 1.06486 -0.43397 -0.89494 
1.06486 -0.43397 1.01895 1.06858 -0.64547 -0.91878 1.06858 -0.64547 1.04279 
1.07675 -1.23164 -0.72633 1.07675 -1.23164 0.85033 1.07675 -0.0593 -0.72633 
1.07675 -0.0593 0.85033 1.07809 -0.90793 -0.88493 1.07809 -0.90793 1.00893 
1.07809 -0.38302 -0.88493 1.07809 -0.38302 1.00893 1.07914 -1.12257 -0.79726 
1.07914 -1.12257 0.92126 1.07914 -0.16837 -0.79726 1.07914 -0.16837 0.92126 
1.07921 -0.69869 -0.9194 1.07921 -0.69869 1.0434 1.07921 -0.59225 -0.9194 
1.07921 -0.59225 1.0434 1.07983 -1.01347 -0.84947 1.07983 -1.01347 0.97347 
1.07983 -0.27747 -0.84947 1.07983 -0.27747 0.97347 1.08455 -1.32717 -0.64737 
1.08455 -1.32717 0.77137 1.08455 0.03622 0.77137 1.09039 -0.75176 -0.91712 
1.09039 -0.75176 1.04112 1.09039 -0.53918 -0.91712 1.09039 -0.53918 1.04112 
1.10208 -0.80451 -0.91196 1.10208 -0.80451 1.03596 1.10208 -0.48643 -0.91196 
1.10208 -0.48643 1.03596 1.11291 -1.28507 -0.69178 1.11291 -1.28507 0.81578 
1.11291 -0.00587 0.81578 1.11409 -1.18131 -0.76896 1.11409 -1.18131 0.89297 
1.11409 -0.10963 -0.76896 1.11409 -0.10963 0.89297 1.11424 -0.8568 -0.90392 
1.11424 -0.8568 1.02793 1.11424 -0.43415 -0.90392 1.11424 -0.43415 1.02793 
1.1151 -0.96346 -0.87438 1.1151 -0.96346 0.99838 1.1151 -0.32749 -0.87438 
1.1151 -0.32749 0.99838 1.11694 -0.64547 -0.92718 1.11694 -0.64547 1.05118 
1.11777 -1.06731 -0.83285 1.11777 -1.06731 0.95686 1.11777 -0.22363 -0.83285 
1.11777 -0.22363 0.95686 1.12193 -1.37536 0.73071 1.12193 0.08442 0.73071 
1.12773 -0.69873 -0.92728 1.12773 -0.69873 1.05129 1.12773 -0.59221 -0.92728 
1.12773 -0.59221 1.05129 1.1392 -0.75203 -0.92448 1.1392 -0.75203 1.04849 
1.1392 -0.53891 -0.92448 1.1392 -0.53891 1.04849 1.14984 -1.23655 -0.73654 
1.14984 -1.23655 0.86055 1.14984 -0.0544 -0.73654 1.14984 -0.0544 0.86055 
1.14989 -1.33508 -0.65319 1.14989 -1.33508 0.77719 1.14989 0.04414 0.77719 
1.151 -0.91263 -0.89504 1.151 -0.91263 1.01904 1.151 -0.37831 -0.89504 
1.151 -0.37831 1.01904 1.15103 -0.80476 -0.91878 1.15103 -0.80476 1.04279 
1.15103 -0.48618 -0.91878 1.15103 -0.48618 1.04279 1.15229 -1.12728 -0.80717 
1.15229 -1.12728 0.93117 1.15229 -0.16366 -0.80717 1.15229 -0.16366 0.93117 
1.15278 -1.01809 -0.85933 1.15278 -1.01809 0.98333 1.15278 -0.27285 -0.85933 
1.15278 -0.27285 0.98333 1.16565 -0.64547 -0.93318 1.16565 -0.64547 1.05719 
1.17685 -0.69884 -0.93279 1.17685 -0.69884 1.05679 1.17685 -0.5921 -0.93279 
1.17685 -0.5921 1.05679 1.18742 -1.18463 -0.77674 1.18742 -1.18463 0.90074 
1.18742 -0.10631 -0.77674 1.18742 -0.10631 0.90074 1.18748 -1.3814 0.73476 
1.18808 -1.29062 -0.69831 1.18808 -1.29062 0.82231 1.18808 -0.00033 0.82231 
1.18827 -0.96726 -0.8818 1.18827 -0.96726 1.00581 1.18827 -0.32368 -0.8818 
1.18827 -0.32368 1.00581 1.18831 -0.75205 -0.92944 1.18831 -0.75205 1.05345 
1.18831 -0.5389 -0.92944 1.18831 -0.5389 1.05345 1.18874 -0.85859 -0.91215 
1.18874 -0.85859 1.03615 1.18874 -0.43235 -0.91215 1.18874 -0.43235 1.03615 
1.19052 -1.07073 -0.84011 1.19052 -1.07073 0.96411 1.19052 -0.22021 -0.84011 
1.19052 -0.22021 0.96411 1.2146 -0.64547 -0.93679 1.2146 -0.64547 1.0608 
1.22543 -1.24028 -0.74095 1.22543 -1.24028 0.86496 1.22543 -0.05066 0.86496 
1.22544 -1.12964 -0.81214 1.22544 -1.12964 0.93614 1.22544 -0.1613 -0.81214 
1.22544 -0.1613 0.93614 1.22547 -1.33882 0.78159 1.22588 -0.91385 -0.90057 
1.22588 -0.91385 1.02457 1.22588 -0.3771 -0.90057 1.22588 -0.3771 1.02457 
1.22588 -1.02042 -0.86427 1.22588 -1.02042 0.98828 1.22588 -0.27052 -0.86427 
1.22588 -0.27052 0.98828 1.22591 -0.80597 -0.92431 1.22591 -0.80597 1.04831 
1.22591 -0.48497 -0.92431 1.22591 -0.48497 1.04831 1.22591 -0.69887 -0.93586 
1.22591 -0.69887 1.05986 1.22591 -0.59207 -0.93586 1.22591 -0.59207 1.05986 
1.26367 -1.38354 0.73673 1.26367 -1.29247 -0.70049 1.26367 -1.29247 0.82449 
1.26367 -1.18621 -0.77919 1.26367 -1.18621 0.90319 1.26367 -1.07187 -0.84253 
1.26367 -1.07187 0.96654 1.26367 -0.96818 -0.8845 1.26367 -0.96818 1.0085 
1.26367 -0.8592 -0.91489 1.26367 -0.8592 1.03889 1.26367 -0.75235 -0.93227 
1.26367 -0.75235 1.05627 1.26367 -0.64547 -0.938 1.26367 -0.64547 1.062 
1.26367 -0.53859 -0.93227 1.26367 -0.53859 1.05627 1.26367 -0.43175 -0.91489 
1.26367 -0.43175 1.03889 1.26367 -0.32277 -0.8845 1.26367 -0.32277 1.0085 
1.26367 -0.21907 -0.84253 1.26367 -0.21907 0.96654 1.26367 -0.10473 0.90319 
1.30143 -0.69887 -0.93586 1.30143 -0.69887 1.05986 1.30143 -0.59207 -0.93586 
1.30143 -0.59207 1.05986 1.30143 -0.80597 -0.92431 1.30143 -0.80597 1.04831 
1.30143 -0.48497 -0.92431 1.30143 -0.48497 1.04831 1.30146 -1.02042 -0.86427 
1.30146 -1.02042 0.98828 1.30146 -0.27052 -0.86427 1.30146 -0.27052 0.98828 
1.30146 -0.91385 -0.90057 1.30146 -0.91385 1.02457 1.30146 -0.3771 -0.90057 
1.30146 -0.3771 1.02457 1.30187 -1.33882 0.78159 1.3019 -1.12964 -0.81214 
1.3019 -1.12964 0.93614 1.3019 -0.1613 0.93614 1.30191 -1.24028 -0.74095 
1.30191 -1.24028 0.86496 1.30191 -0.05066 0.86496 1.31274 -0.64547 -0.93679 
1.31274 -0.64547 1.0608 1.33682 -1.07073 -0.84011 1.33682 -1.07073 0.96411 
1.33682 -0.22021 -0.84011 1.33682 -0.22021 0.96411 1.3386 -0.85859 -0.91215 
1.3386 -0.85859 1.03615 1.3386 -0.43235 -0.91215 1.3386 -0.43235 1.03615 
1.33903 -0.75205 -0.92944 1.33903 -0.75205 1.05345 1.33903 -0.5389 -0.92944 
1.33903 -0.5389 1.05345 1.33907 -0.96726 -0.8818 1.33907 -0.96726 1.00581 
1.33907 -0.32368 -0.8818 1.33907 -0.32368 1.00581 1.33926 -1.29062 -0.69831 
1.33926 -1.29062 0.82231 1.33986 -1.3814 0.73476 1.33992 -1.18463 -0.77674 
1.33992 -1.18463 0.90074 1.33992 -0.10631 0.90074 1.35049 -0.69884 -0.93279 
1.35049 -0.69884 1.05679 1.35049 -0.5921 -0.93279 1.35049 -0.5921 1.05679 
1.36169 -0.64547 -0.93318 1.36169 -0.64547 1.05719 1.37456 -1.01809 -0.85933 
1.37456 -1.01809 0.98333 1.37456 -0.27285 -0.85933 1.37456 -0.27285 0.98333 
1.37505 -1.12728 -0.80717 1.37505 -1.12728 0.93117 1.37505 -0.16366 0.93117 
1.37631 -0.80476 -0.91878 1.37631 -0.80476 1.04279 1.37631 -0.48618 -0.91878 
1.37631 -0.48618 1.04279 1.37634 -0.91263 -0.89504 1.37634 -0.91263 1.01904 
1.37634 -0.37831 -0.89504 1.37634 -0.37831 1.01904 1.37745 -1.33508 0.77719 
1.3775 -1.23655 -0.73654 1.3775 -1.23655 0.86055 1.38814 -0.75203 -0.92448 
1.38814 -0.75203 1.04849 1.38814 -0.53891 -0.92448 1.38814 -0.53891 1.04849 
1.39961 -0.69873 -0.92728 1.39961 -0.69873 1.05129 1.39961 -0.59221 -0.92728 
1.39961 -0.59221 1.05129 1.40541 -1.37536 0.73071 1.40957 -1.06731 -0.83285 
1.40957 -1.06731 0.95686 1.40957 -0.22363 0.95686 1.4104 -0.64547 -0.92718 
1.4104 -0.64547 1.05118 1.41224 -0.96346 -0.87438 1.41224 -0.96346 0.99838 
1.41224 -0.32749 -0.87438 1.41224 -0.32749 0.99838 1.4131 -0.8568 -0.90392 
1.4131 -0.8568 1.02793 1.4131 -0.43415 -0.90392 1.4131 -0.43415 1.02793 
1.41325 -1.18131 -0.76896 1.41325 -1.18131 0.89297 1.41325 -0.10963 0.89297 
1.41443 -1.28507 -0.69178 1.41443 -1.28507 0.81578 1.42526 -0.80451 -0.91196 
1.42526 -0.80451 1.03596 1.42526 -0.48643 -0.91196 1.42526 -0.48643 1.03596 
1.43695 -0.75176 -0.91712 1.43695 -0.75176 1.04112 1.43695 -0.53918 -0.91712 
1.43695 -0.53918 1.04112 1.44279 -1.32717 0.77137 1.44751 -1.01347 -0.84947 
1.44751 -1.01347 0.97347 1.44813 -0.69869 -0.9194 1.44813 -0.69869 1.0434 
1.44813 -0.59225 -0.9194 1.44813 -0.59225 1.0434 1.4482 -1.12257 -0.79726 
1.4482 -1.12257 0.92126 1.44925 -0.90793 -0.88493 1.44925 -0.90793 1.00893 
1.44925 -0.38302 -0.88493 1.45059 -1.23164 -0.72633 1.45059 -1.23164 0.85033 
1.45876 -0.64547 -0.91878 1.45876 -0.64547 1.04279 1.46248 -0.85697 -0.89494 
1.46248 -0.85697 1.01895 1.46248 -0.43397 -0.89494 1.47034 -1.36616 0.72374 
1.47462 -0.80454 -0.90247 1.47462 -0.80454 1.02647 1.47462 -0.4864 -0.90247 
1.48057 -1.27373 -0.68516 1.48057 -1.27373 0.80916 1.48154 -1.06163 -0.8208 
1.48154 -1.06163 0.94481 1.48461 -0.95793 -0.86188 1.48461 -0.95793 0.98588 
1.48461 -0.33301 -0.86188 1.48576 -1.17506 -0.75666 1.48576 -1.17506 0.88066 
1.48642 -0.75142 -0.9071 1.48642 -0.75142 1.0311 1.48642 -0.53952 -0.9071 
1.48642 -0.53952 1.0311 1.49755 -0.69826 -0.90883 1.49755 -0.69826 1.03283 
1.49755 -0.59268 -0.90883 1.49755 -0.59268 1.03283 1.49832 -0.90765 -0.87406 
1.49832 -0.90765 0.99806 1.49832 -0.38329 -0.87406 1.50665 -0.64547 -0.90803 
1.50665 -0.64547 1.03203 1.50873 -1.31475 -0.63944 1.50873 -1.31475 0.76344 
1.51135 -0.85662 -0.88355 1.51135 -0.85662 1.00755 1.51135 -0.43432 -0.88355 
1.5163 -1.21854 -0.7176 1.5163 -1.21854 0.8416 1.51903 -1.0066 -0.83487 
1.51903 -1.0066 0.95887 1.51974 -1.11565 -0.78261 1.51974 -1.11565 0.90661 
1.52372 -0.80395 -0.8905 1.52372 -0.80395 1.0145 1.52372 -0.48699 -0.8905 
1.53342 -0.95725 -0.84906 1.53342 -0.95725 0.97306 1.53532 -0.75082 -0.89461 
1.53532 -0.75082 1.01861 1.53532 -0.54012 -0.89461 1.54504 -0.69822 -0.89615 
1.54504 -0.59272 -0.89615 1.54573 -1.25953 -0.67514 1.54705 -0.90676 -0.86072 
1.54705 -0.90676 0.98473 1.54705 -0.38418 -0.86072 1.55111 -1.15998 -0.74587 
1.55111 -1.15998 0.86987 1.55235 -1.05372 -0.80402 1.55235 -1.05372 0.92803 
1.55395 -0.64547 -0.89494 1.55961 -0.85573 -0.86978 1.55961 -0.85573 0.99378 
1.55961 -0.43521 -0.86978 1.56737 -1.00526 -0.82022 1.56737 -1.00526 0.94423 
1.57189 -0.80291 -0.87619 1.57189 -0.80291 1.0002 1.57189 -0.48803 -0.87619 
1.57408 -1.29939 -0.62795 1.5813 -1.20254 -0.70533 1.58153 -0.95578 -0.83392 
1.58153 -0.95578 0.95792 1.58245 -0.75078 -0.87996 1.58245 -0.54016 -0.87996 
1.58443 -1.09909 -0.76947 1.58443 -1.09909 0.89347 1.5921 -0.6981 -0.88106 
1.5921 -0.59285 -0.88106 1.59479 -0.90542 -0.84507 1.59479 -0.90542 0.96908 
1.60056 -0.64547 -0.87954 1.60222 -1.05455 -0.78537 1.60222 -1.05455 0.90937 
1.60712 -0.85432 -0.85366 1.60712 -0.85432 0.97766 1.60712 -0.43662 -0.85366 
1.60961 -1.24253 -0.66177 1.61514 -1.14252 -0.73135 1.61719 -1.00587 -0.80121 
1.61719 -1.00587 0.92521 1.61846 -0.80263 -0.85964 1.61846 -0.48832 -0.85964 
1.6288 -0.75049 -0.86301 1.6288 -0.54045 -0.86301 1.63146 -0.95593 -0.81455 
1.63146 -0.95593 0.93855 1.63361 -1.09895 -0.74886 1.63751 -1.28132 -0.61324 
1.63811 -0.69805 -0.86376 1.63811 -0.59289 -0.86376 1.64434 -1.18382 -0.68984 
1.64465 -0.90538 -0.8253 1.64635 -0.64547 -0.86188 1.65114 -1.05422 -0.76431 
1.65767 -0.85271 -0.83344 1.65767 -0.43823 -0.83344 1.66363 -1.14144 -0.70874 
1.66632 -1.00522 -0.7797 1.66888 -0.80086 -0.83892 1.66888 -0.49009 -0.83892 
1.67192 -1.22282 -0.64511 1.67922 -0.74829 -0.84174 1.67922 -0.54265 -0.84174 
1.68034 -0.95518 -0.79267 1.68196 -1.09755 -0.72581 1.68837 -0.69575 -0.84194 
1.68837 -0.59519 -0.84194 1.69123 -0.64547 -0.84199 1.69199 -1.18155 -0.66543 
1.69434 -0.90322 -0.80292 1.69774 -1.25935 -0.59734 1.69896 -1.05273 -0.74091 
1.70705 -0.85049 -0.81057 1.71098 -1.13894 -0.68392 1.71403 -1.0035 -0.75592 
1.71837 -0.79836 -0.81542 1.71837 -0.49258 -0.81542 1.71899 -1.2199 -0.61823 
1.72171 -1.29324 -0.54676 1.72839 -0.74579 -0.81775 1.72839 -0.54515 -0.81775 
1.72885 -1.09508 -0.70053 1.72921 -0.95253 -0.76805 1.73232 -0.69569 -0.81995 
1.73232 -0.59525 -0.81995 1.73507 -0.64547 -0.81992 1.7389 -1.17829 -0.63819 
1.74303 -0.90034 -0.7778 1.7438 -1.25501 -0.56883 1.74554 -1.05009 -0.71523 
1.75512 -0.84766 -0.78511 1.75788 -1.1351 -0.65634 1.76185 -1.00005 -0.72926 
1.76471 -1.21529 -0.58936 1.76624 -0.79536 -0.78944 1.76674 -1.28751 -0.51654 
1.77143 -0.74569 -0.79365 1.77143 -0.54525 -0.79365 1.77536 -0.69553 -0.79571 
1.77536 -0.59541 -0.79571 1.77555 -1.09093 -0.67254 1.77668 -0.94896 -0.74094 
1.77777 -0.64547 -0.79573 1.78468 -1.17322 -0.60884 1.78862 -1.24888 -0.53827 
1.78998 -0.89697 -0.75025 1.79076 -1.04629 -0.68734 1.80173 -0.84423 -0.75714 
1.80331 -1.12981 -0.62662 1.80686 -0.99599 -0.70094 1.80816 -0.79498 -0.76333 
1.80896 -1.20899 -0.55856 1.81027 -1.27986 -0.4846 1.81324 -0.74535 -0.76746 
1.81324 -0.54559 -0.76746 1.81693 -0.69547 -0.7695 1.81693 -0.59547 -0.7695 
1.81924 -0.64547 -0.76947 1.81957 -1.08613 -0.64284 1.82163 -0.94438 -0.71217 
1.8287 -1.16657 -0.57768 1.83162 -1.24117 -0.50595 1.83448 -1.04136 -0.65733 
1.83469 -0.89216 -0.72099 1.84221 -1.28751 -0.44107 1.84287 -0.84406 -0.72863 
1.84613 -1.12403 -0.59506 1.84931 -0.79473 -0.73471 1.85061 -0.99067 -0.67035 
1.85161 -1.20104 -0.52594 1.85449 -0.74478 -0.73867 1.85816 -0.69483 -0.74058 
1.85816 -0.59611 -0.74058 1.85937 -0.64547 -0.74121 1.86221 -1.08008 -0.61096 
1.86394 -1.24888 -0.46295 1.86497 -0.93894 -0.68117 1.87018 -1.15957 -0.5445 
1.87243 -1.29324 -0.39604 1.87451 -0.89146 -0.69057 1.87659 -1.03531 -0.62528 
1.88256 -0.84339 -0.69814 1.88423 -1.20899 -0.48329 1.88728 -1.11687 -0.56161 
1.88919 -0.79386 -0.70396 1.89244 -0.98434 -0.63787 1.89424 -0.74396 -0.70785 
1.8945 -1.25501 -0.41813 1.89692 -0.69477 -0.71037 1.89692 -0.59617 -0.71037 
1.89806 -0.64547 -0.71101 1.90289 -1.07303 -0.57722 1.90336 -1.16657 -0.50303 
1.90346 -0.93772 -0.64882 1.91297 -0.89015 -0.65809 1.91503 -1.21529 -0.43904 
1.91695 -1.02815 -0.59128 1.9207 -0.84222 -0.66574 1.92073 -1.12403 -0.52046 
1.92302 -1.25935 -0.37207 1.92731 -0.79261 -0.67144 1.92944 -0.98236 -0.60377 
1.93162 -0.74384 -0.67567 1.93433 -0.6946 -0.67813 1.93452 -1.17322 -0.459 
1.93523 -0.64547 -0.67895 1.93663 -1.08008 -0.53653 1.94033 -0.93576 -0.61466 
1.9439 -1.2199 -0.39332 1.94959 -0.88845 -0.62391 1.95095 -1.03531 -0.55092 
1.95229 -1.12981 -0.47764 1.95719 -0.84056 -0.63152 1.96312 -0.7922 -0.63745 
1.96354 -0.98434 -0.56677 1.96386 -1.17829 -0.41323 1.96737 -0.74349 -0.6417 
1.96851 -1.08613 -0.4939 1.96993 -0.69454 -0.64425 1.97078 -0.64547 -0.64511 
1.97449 -0.93772 -0.57779 1.98201 -1.1351 -0.43221 1.983 -1.04136 -0.50881 
1.98377 -0.89015 -0.5873 1.99141 -0.84222 -0.59503 1.99602 -0.99067 -0.52494 
1.99711 -0.79261 -0.60163 1.99821 -1.09093 -0.44988 2.00135 -0.74384 -0.60595 
2.00381 -0.6946 -0.60866 2.00685 -0.93894 -0.5393 2.00959 -1.13894 -0.38531 
2.01301 -1.04629 -0.46509 2.01624 -0.89146 -0.54884 2.02381 -0.84339 -0.55689 
2.02621 -1.09508 -0.40318 2.02661 -0.99599 -0.48119 2.02964 -0.79386 -0.56352 
2.03353 -0.74396 -0.56857 2.03604 -0.69477 -0.57125 2.03784 -0.94438 -0.49595 
2.0409 -1.05009 -0.41987 2.04666 -0.89216 -0.50902 2.0543 -0.84406 -0.5172 
2.05493 -1.00005 -0.43618 2.06038 -0.79473 -0.52363 2.06434 -0.74478 -0.52882 
2.06662 -0.94896 -0.45101 2.07592 -0.89697 -0.46431 2.08159 -1.0035 -0.38836 
2.08281 -0.84423 -0.47606 2.089 -0.79498 -0.48249 2.09313 -0.74535 -0.48756 
2.09372 -0.95253 -0.40354 2.10347 -0.90034 -0.41736 2.11078 -0.84766 -0.42945 
2.11511 -0.79536 -0.44057 2.11932 -0.74569 -0.44576 2.12859 -0.90322 -0.36867 
2.13624 -0.85049 -0.38138 2.14109 -0.79836 -0.3927 2.15911 -0.85271 -0.332 
2.16459 -0.80086 -0.34321 1.35604 1.56755 -0.76803 1.35725 1.6203 -0.77695 
1.35758 1.51495 -0.75831 1.37113 1.56768 -0.8151 1.37113 1.67293 -0.8151 
1.37223 1.51499 -0.80544 1.37264 1.6203 -0.82355 1.37599 1.46286 -0.79489 
1.38843 1.56772 -0.8611 1.38843 1.67288 -0.8611 1.38918 1.51528 -0.8518 
1.38918 1.72532 -0.8518 1.39031 1.6203 -0.86935 1.39255 1.46315 -0.84146 
1.39853 1.41145 -0.83011 1.4102 1.6203 -0.91422 1.41025 1.57002 -0.91136 
1.41025 1.67058 -0.91136 1.41045 1.51748 -0.90222 1.41045 1.72312 -0.90222 
1.41327 1.46492 -0.89188 1.41327 1.77569 -0.89188 1.41875 1.41306 -0.88066 
1.41875 1.82754 -0.88066 1.42689 1.3604 -0.86764 1.43224 1.57008 -0.95532 
1.43224 1.67052 -0.95532 1.43227 1.6203 -0.95806 1.43443 1.51998 -0.95139 
1.43443 1.72062 -0.95139 1.43677 1.46741 -0.94137 1.43677 1.77319 -0.94137 
1.44162 1.41528 -0.93004 1.44162 1.82532 -0.93004 1.44927 1.36255 -0.91733 
1.44927 1.87805 -0.91733 1.45646 1.6203 -1.00077 1.45648 1.57024 -0.99835 
1.45648 1.67036 -0.99835 1.45854 1.52008 -0.99443 1.45854 1.72052 -0.99443 
1.45952 1.31059 -0.90333 1.45952 1.93001 -0.90333 1.46274 1.47041 -0.98923 
1.46274 1.77019 -0.98923 1.46708 1.41811 -0.97811 1.46708 1.82249 -0.97811 
1.47439 1.36543 -0.96602 1.47439 1.87517 -0.96602 1.48268 1.5703 -1.03992 
1.48268 1.6703 -1.03992 1.48272 1.6203 -1.04223 1.48414 1.31324 -0.9522 
1.48414 1.92736 -0.9522 1.48473 1.52042 -1.03623 1.48473 1.72018 -1.03623 
1.48886 1.4708 -1.03116 1.48886 1.76981 -1.03116 1.49505 1.42154 -1.02472 
1.49505 1.81906 -1.02472 1.49627 1.26227 -0.93702 1.49627 1.97833 -0.93702 
1.50194 1.36881 -1.01298 1.50194 1.8718 -1.01298 1.51098 1.6203 -1.08236 
1.51124 1.31682 -0.99967 1.51124 1.92379 -0.99967 1.51128 1.21304 -0.92195 
1.51128 2.02756 -0.92195 1.51161 1.57094 -1.08116 1.51161 1.66966 -1.08116 
1.51352 1.52099 -1.07748 1.51352 1.71961 -1.07748 1.51747 1.47105 -1.0723 
1.51747 1.76956 -1.0723 1.52293 1.26572 -0.98484 1.52293 1.97488 -0.98484 
1.52356 1.42172 -1.06586 1.52356 1.81889 -1.06586 1.52637 2.07238 -0.90496 
1.53119 1.37361 -1.05768 1.53119 1.86699 -1.05768 1.53696 1.21569 -0.96854 
1.53696 2.02492 -0.96854 1.54002 1.32139 -1.04462 1.54002 1.91921 -1.04462 
1.54118 1.6203 -1.12106 1.54182 1.571 -1.11992 1.54182 1.6696 -1.11992 
1.54433 1.52181 -1.11724 1.54433 1.71879 -1.11724 1.54822 1.47191 -1.11219 
1.54822 1.76869 -1.11219 1.55125 1.26978 -1.02986 1.55125 1.97082 -1.02986 
1.55165 1.17069 -0.95184 1.55165 2.06991 -0.95184 1.55405 1.42239 -1.10555 
1.55405 1.81822 -1.10555 1.56162 1.37431 -1.0975 1.56162 1.86629 -1.0975 
1.56485 1.21948 -1.01375 1.56485 2.02112 -1.01375 1.56827 1.12683 -0.93398 
1.56827 2.11377 -0.93398 1.57101 1.32683 -1.08797 1.57101 1.91377 -1.08797 
1.57324 1.6203 -1.15822 1.57405 1.57117 -1.15732 1.57405 1.66943 -1.15732 
1.57651 1.52193 -1.15461 1.57651 1.71867 -1.15461 1.57965 1.17484 -0.99854 
1.57965 2.06576 -0.99854 1.58075 1.47316 -1.1503 1.58075 1.76744 -1.1503 
1.58184 1.2751 -1.0736 1.58184 1.9655 -1.0736 1.58645 1.42355 -1.14369 
1.58645 1.81705 -1.14369 1.58676 2.15638 -0.91498 1.59409 1.37562 -1.13597 
1.59409 1.86498 -1.13597 1.59486 1.22441 -1.05748 1.59486 2.01619 -1.05748 
1.59585 1.13067 -0.98087 1.59585 2.10993 -0.98087 1.60337 1.32805 -1.12645 
1.60337 1.91255 -1.12645 1.60708 1.6203 -1.19377 1.60708 2.19765 -0.89491 
1.60793 1.57123 -1.19292 1.60793 1.66937 -1.19292 1.60935 1.17965 -1.04257 
1.60935 2.06096 -1.04257 1.61049 1.52228 -1.19036 1.61049 1.71832 -1.19036 
1.614 1.08748 -0.96189 1.614 2.15312 -0.96189 1.61432 1.28143 -1.11543 
1.61432 1.95917 -1.11543 1.61474 1.47357 -1.18612 1.61474 1.76703 -1.18612 
1.62067 1.42521 -1.18018 1.62067 1.81539 -1.18018 1.62557 1.13596 -1.0263 
1.62557 2.10464 -1.0263 1.62691 1.23046 -1.09958 1.62691 2.01014 -1.09958 
1.62827 1.37732 -1.17258 1.62827 1.86328 -1.17258 1.63395 2.19473 -0.94198 
1.63753 1.33002 -1.16332 1.63753 1.91059 -1.16332 1.63895 2.25615 -0.8605 
1.64123 1.1857 -1.0852 1.64123 2.05491 -1.0852 1.64263 1.6203 -1.22761 
1.64334 2.14805 -1.00767 1.64353 1.57117 -1.2268 1.64353 1.66943 -1.2268 
1.64624 1.52193 -1.22434 1.64624 1.71867 -1.22434 1.64842 1.28341 -1.15244 
1.64842 1.95719 -1.15244 1.65055 1.47316 -1.22011 1.65055 1.76744 -1.22011 
1.65484 2.23418 -0.92074 1.65713 1.14175 -1.06912 1.65713 2.09886 -1.06912 
1.65716 1.42355 -1.2144 1.65716 1.81705 -1.2144 1.66091 1.23762 -1.13994 
1.66091 2.00298 -1.13994 1.66283 2.19012 -0.98771 1.66489 1.37562 -1.20676 
1.66489 1.86498 -1.20676 1.6744 1.32805 -1.19748 1.6744 1.91255 -1.19748 
1.6745 2.1414 -1.05169 1.67497 1.19275 -1.12588 1.67497 2.04786 -1.12588 
1.6798 1.6203 -1.25967 1.68094 1.571 -1.25904 1.68094 1.6696 -1.25904 
1.68336 2.22984 -0.96679 1.68362 1.52181 -1.25652 1.68362 1.71879 -1.25652 
1.68542 1.28143 -1.18653 1.68542 1.95917 -1.18653 1.68866 2.29103 -0.88521 
1.68867 1.47191 -1.25263 1.68867 1.76869 -1.25263 1.69058 2.0917 -1.11028 
1.69363 2.18382 -1.03196 1.6953 1.42239 -1.2468 1.6953 1.81822 -1.2468 
1.70127 1.23046 -1.17394 1.70127 2.01014 -1.17394 1.70335 1.37431 -1.23923 
1.70335 1.86629 -1.23923 1.70543 2.26807 -0.94471 1.70768 2.1344 -1.09317 
1.71289 1.32683 -1.22984 1.71289 1.91377 -1.22984 1.71392 2.22371 -1.01162 
1.71565 2.05491 -1.15962 1.71849 1.6203 -1.28987 1.71969 1.57094 -1.28925 
1.71969 1.66966 -1.28925 1.72337 1.52099 -1.28733 1.72337 1.71961 -1.28733 
1.72625 2.17587 -1.0746 1.72642 2.34443 -0.84745 1.72725 1.2751 -1.21902 
1.72725 1.9655 -1.21902 1.72855 1.47105 -1.28338 1.72855 1.76956 -1.28338 
1.73173 2.09886 -1.14372 1.73499 1.42172 -1.27729 1.73499 1.81889 -1.27729 
1.73565 2.26234 -0.98973 1.74148 2.32336 -0.90822 1.74317 1.37361 -1.26966 
1.74317 1.86699 -1.26966 1.74338 2.01619 -1.206 1.74624 2.216 -1.05462 
1.74916 2.1414 -1.12635 1.75623 1.32139 -1.26083 1.75623 1.91921 -1.26083 
1.75829 2.06096 -1.1915 1.75862 1.6203 -1.31813 1.75862 2.29919 -0.96671 
1.76093 1.5703 -1.31817 1.76093 1.6703 -1.31817 1.76462 1.52042 -1.31612 
1.76462 1.52042 0.3428 1.76462 1.72018 -1.31612 1.76759 2.25469 -1.03326 
1.7689 2.18382 -1.10722 1.7697 1.4708 -1.312 1.7697 1.76981 -1.312 
1.771 1.26978 -1.2496 1.771 1.97082 -1.2496 1.77455 2.10464 -1.17529 
1.77613 1.42154 -1.3058 1.77613 1.81906 -1.3058 1.7871 2.02112 -1.23601 
1.78788 1.36881 -1.29891 1.78788 1.8718 -1.29891 1.78924 2.22371 -1.08694 
1.79026 2.29186 -1.01059 1.79318 2.14805 -1.15751 1.79638 2.35259 -0.92895 
1.80009 1.6203 -1.34439 1.80118 1.31682 -1.28961 1.80118 1.92379 -1.28961 
1.80231 2.06576 -1.2212 1.8025 1.57024 -1.34438 1.8025 1.57024 0.37105 
1.8025 1.67036 -1.34438 1.80643 1.52008 -1.34231 1.80643 1.52008 0.36898 
1.80643 1.72052 -1.34231 1.81112 2.26234 -1.0652 1.81162 1.47041 -1.33811 
1.81162 1.47041 0.36478 1.81162 1.77019 -1.33811 1.81315 2.19012 -1.13802 
1.81419 2.32741 -0.98666 1.81601 1.97488 -1.27792 1.81998 2.10993 -1.205 
1.82274 1.41811 -1.33378 1.82274 1.82249 -1.33378 1.83231 2.02492 -1.26389 
1.83406 2.22984 -1.11749 1.83414 2.29919 -1.04223 1.83483 1.36543 -1.32646 
1.83483 1.87517 -1.32646 1.83896 2.15312 -1.18685 1.83933 2.36125 -0.96153 
1.84279 1.6203 -1.36858 1.84279 1.6203 0.39526 1.84554 1.57008 -1.36862 
1.84554 1.57008 0.39529 1.84554 1.67052 -1.36862 1.84865 1.31324 -1.31672 
1.84865 1.92736 -1.31672 1.84901 2.06991 -1.2492 1.84946 1.51998 -1.36642 
1.84946 1.51998 0.39309 1.84946 1.72062 -1.36642 1.85615 2.26807 -1.09542 
1.85887 2.19473 -1.1669 1.85948 1.46741 -1.36409 1.85948 1.46741 0.39076 
1.85948 1.77319 -1.36409 1.86383 1.97833 -1.30458 1.86688 2.11377 -1.23259 
1.87081 1.41528 -1.35924 1.87081 1.41528 0.38591 1.87081 1.82532 -1.35924 
1.8719 2.35259 -1.00447 1.8789 2.02756 -1.28957 1.88011 2.23418 -1.14601 
1.88352 1.36255 -1.35158 1.88352 1.36255 0.37826 1.88352 1.87805 -1.35158 
1.88587 2.15638 -1.21409 1.88663 1.6203 -1.39065 1.88663 1.6203 0.41733 
1.88949 1.57002 -1.3906 1.88949 1.57002 0.41727 1.88949 1.67058 -1.3906 
1.88949 1.67058 0.41727 1.89263 2.32336 -1.05937 1.8959 2.07238 -1.27448 
1.89752 1.93001 -1.34133 1.89864 1.51748 -1.3904 1.89864 1.51748 0.41708 
1.89864 1.72312 -1.3904 1.89864 1.72312 0.41708 1.90594 2.19765 -1.19377 
1.90898 1.46492 -1.38758 1.90898 1.46492 0.41426 1.90898 1.77569 -1.38758 
1.91154 1.98005 -1.32836 1.91423 2.11627 -1.2574 1.91564 2.29103 -1.11219 
1.92019 1.41306 -1.38211 1.92019 1.41306 0.40878 1.92019 1.82754 -1.38211 
1.92672 2.02905 -1.31297 1.93151 1.6203 -1.41054 1.93151 1.6203 0.43722 
1.93151 2.37465 -1.02007 1.93321 1.3604 0.40064 1.93321 1.88021 -1.37397 
1.93352 2.15865 -1.2385 1.93975 1.56772 -1.41242 1.93975 1.56772 0.4391 
1.93975 1.67288 -1.41242 1.93975 1.67288 0.4391 1.94035 2.25615 -1.1619 
1.94425 2.07378 -1.29753 1.94639 1.30985 0.38989 1.94639 1.93076 -1.36322 
1.94905 1.51528 -1.41168 1.94905 1.51528 0.43835 1.94905 1.72532 -1.41168 
1.94905 1.72532 0.43835 1.9534 2.34443 -1.07443 1.9594 1.46315 -1.40831 
1.9594 1.46315 0.43498 1.9594 1.77746 -1.40831 1.9594 1.77746 0.43498 
1.96066 1.2599 0.37655 1.96066 1.9807 -1.34987 1.96272 2.11735 -1.28002 
1.96825 2.21736 -1.21043 1.97074 1.41145 -1.40232 1.97074 1.41145 0.42899 
1.97074 1.82915 -1.40232 1.97074 1.82915 0.42899 1.97564 2.02938 -1.33403 
1.97687 2.31107 -1.12624 1.9773 1.6203 -1.42821 1.9773 1.6203 0.45488 
1.98307 1.36036 0.42041 1.98307 1.88025 -1.39374 1.98307 1.88025 0.42041 
1.98575 1.56768 -1.42972 1.98575 1.56768 0.4564 1.98575 1.67293 -1.42972 
1.98575 1.67293 0.4564 1.99343 2.07392 -1.31813 1.99541 1.51499 -1.42862 
1.99541 1.51499 0.4553 1.99541 1.72561 -1.42862 1.99541 1.72561 0.4553 
1.99633 1.30999 0.40926 1.99633 1.93061 -1.38258 1.99633 1.93061 0.40926 
1.99656 2.17737 -1.25399 2.00378 2.27422 -1.17661 2.00596 1.46286 -1.42486 
2.00596 1.46286 0.45153 2.00596 1.77774 -1.42486 2.00596 1.77774 0.45153 
2.01049 1.26051 0.39556 2.01049 1.98009 -1.36889 2.01049 1.98009 0.39556 
2.01528 2.36211 -1.08698 2.01825 1.41004 -1.41844 2.01825 1.41004 0.44512 
2.01825 1.83056 -1.41844 2.01825 1.83056 0.44512 2.0239 1.6203 -1.4436 
2.0239 1.6203 0.47028 2.02551 1.21205 0.37936 2.02551 2.02855 -1.35269 
2.02551 2.02855 0.37936 2.02675 2.13481 -1.29453 2.03081 1.35901 0.43606 
2.03081 1.88159 -1.40939 2.03081 1.88159 0.43606 2.03212 2.23436 -1.2238 
2.03282 1.56755 -1.44481 2.03282 1.56755 0.47149 2.03282 1.67305 -1.44481 
2.03282 1.67305 0.47149 2.04157 2.32766 -1.13883 2.04254 1.51495 -1.44328 
2.04254 1.51495 0.46995 2.04254 1.72565 -1.44328 2.04254 1.72565 0.46995 
2.04444 1.30852 0.4244 2.04444 1.93208 -1.39772 2.04444 1.93208 0.4244 
2.05413 1.46182 -1.43916 2.05413 1.46182 0.46584 2.05413 1.77878 -1.43916 
2.05413 1.77878 0.46584 2.05812 1.15012 0.35794 2.05812 2.09048 -1.33127 
2.05812 2.09048 0.35794 2.05883 1.25917 0.41021 2.05883 1.98143 -1.38354 
2.05883 1.98143 0.41021 2.06156 2.19337 -1.26626 2.0665 1.40915 0.45889 
2.0665 1.83145 -1.43222 2.0665 1.83145 0.45889 2.06913 2.28958 -1.1881 
2.07121 1.6203 -1.45669 2.07121 1.6203 0.48337 2.07954 1.35812 0.44939 
2.07954 1.88248 -1.42272 2.07954 1.88248 0.44939 2.08031 1.56751 -1.45749 
2.08031 1.56751 0.48417 2.08031 1.67309 -1.45749 2.08031 1.67309 0.48417 
2.08092 2.3767 -1.09776 2.09144 1.51435 -1.45576 2.09144 1.51435 0.48244 
2.09144 1.72625 -1.45576 2.09144 1.72625 0.48244 2.0921 1.09071 0.332 
2.0921 2.14989 -1.30532 2.0921 2.14989 0.332 2.09325 1.30784 0.43722 
2.09325 1.93276 -1.41054 2.09325 1.93276 0.43722 2.09632 1.20414 0.39614 
2.09632 2.03646 -1.36947 2.09632 2.03646 0.39614 2.09729 2.24856 -1.23382 
2.10324 1.46123 -1.45113 2.10324 1.46123 0.4778 2.10324 1.77937 -1.45113 
2.10324 1.77937 0.4778 2.10752 2.34099 -1.1484 2.11538 1.4088 0.47028 
2.11538 1.8318 -1.44361 2.11538 1.8318 0.47028 2.1191 1.6203 -1.46745 
2.1191 1.6203 0.49412 2.12726 1.03413 0.30167 2.12726 2.20647 -1.27499 
2.12726 2.20647 0.30167 2.12861 1.35785 0.46027 2.12861 1.88276 -1.43359 
2.12861 1.88276 0.46027 2.12966 1.1432 0.37259 2.12966 2.0974 -1.34592 
2.12966 2.0974 0.37259 2.12973 1.56708 -1.46806 2.12973 1.56708 0.49474 
2.12973 1.67352 -1.46806 2.12973 1.67352 0.49474 2.13034 1.2523 0.42481 
2.13034 1.9883 -1.39813 2.13034 1.9883 0.42481 2.13507 2.302 -1.19604 
2.14091 1.51401 -1.46578 2.14091 1.51401 0.49246 2.14091 1.72659 -1.46578 
2.14091 1.72659 0.49246 2.14513 2.38748 -1.10542 2.1526 1.46126 0.48729 
2.1526 1.77934 -1.46062 2.1526 1.77934 0.48729 2.16343 2.2599 -1.24044 
2.16461 1.08446 0.3443 2.16461 2.15614 -1.31763 2.16461 2.15614 0.3443 
2.16476 1.40898 0.47926 2.16476 1.83163 -1.45259 2.16476 1.83163 0.47926 
2.16562 1.30232 0.44972 2.16562 1.93829 -1.42304 2.16562 1.93829 0.44972 
2.16746 1.6203 -1.47584 2.16746 1.6203 0.50251 2.16829 1.19846 0.40819 
2.16829 2.04214 -1.38152 2.16829 2.04214 0.40819 2.17245 2.35019 -1.15537 
2.17825 1.56704 -1.47595 2.17825 1.56704 0.50262 2.17825 1.67356 -1.47595 
2.17825 1.67356 0.50262 2.18972 1.51374 -1.47315 2.18972 1.51374 0.49982 
2.18972 1.72686 -1.47315 2.18972 1.72686 0.49982 2.20036 1.02923 0.31188 
2.20036 2.21138 -1.28521 2.20036 2.21138 0.31188 2.20041 2.30991 -1.20185 
2.20152 1.35314 0.47038 2.20152 1.88746 -1.4437 2.20152 1.88746 0.47038 
2.20155 1.46101 0.49412 2.20155 1.77959 -1.46745 2.20155 1.77959 0.49412 
2.20281 1.13849 0.3825 2.20281 2.10211 -1.35583 2.20281 2.10211 0.3825 
2.2033 1.24768 0.43467 2.2033 1.99292 -1.408 2.2033 1.99292 0.43467 
2.21059 2.39481 -1.11069 2.21617 1.6203 -1.48185 2.21617 1.6203 0.50852 
2.22737 1.56693 -1.48146 2.22737 1.56693 0.50813 2.22737 1.67367 -1.48146 
2.22737 1.67367 0.50813 2.23794 1.08114 0.35208 2.23794 2.15946 -1.32541 
2.23794 2.15946 0.35208 2.238 2.35623 -1.15943 2.23859 0.97516 0.27365 
2.23859 2.26545 -1.24697 2.23879 1.29851 0.45714 2.23879 1.94209 -1.43047 
2.23879 1.94209 0.45714 2.23883 1.51373 -1.47811 2.23883 1.51373 0.50478 
2.23883 1.72688 -1.47811 2.23883 1.72688 0.50478 2.23926 1.40718 0.48749 
2.23926 1.83342 -1.46081 2.23926 1.83342 0.48749 2.24104 1.19504 0.41545 
2.24104 2.04556 -1.38877 2.24104 2.04556 0.41545 2.26512 1.6203 -1.48546 
2.26512 1.6203 0.51213 2.27595 1.02549 0.31629 2.27595 2.21511 -1.28962 
2.27595 2.21511 0.31629 2.27595 1.13613 0.38748 2.27595 2.10447 -1.3608 
2.27595 2.10447 0.38748 2.27599 2.31365 -1.20625 2.27599 2.3986 -1.1134 
2.2764 1.35193 0.47591 2.2764 1.88868 -1.44924 2.2764 1.88868 0.47591 
2.2764 1.24535 0.43961 2.2764 1.99525 -1.41294 2.2764 1.99525 0.43961 
2.27643 1.4598 0.49965 2.27643 1.7808 -1.47298 2.27643 1.7808 0.49965 
2.27643 1.5669 -1.48452 2.27643 1.5669 0.5112 2.27643 1.6737 -1.48452 
2.27643 1.6737 0.5112 2.31419 0.9733 0.27583 2.31419 1.07956 0.35453 
2.31419 1.1939 0.41787 2.31419 1.2976 0.45984 2.31419 1.40658 0.49023 
2.31419 1.51342 0.50761 2.31419 1.6203 -1.48666 2.31419 1.6203 0.51334 
2.31419 1.72718 -1.48094 2.31419 1.72718 0.50761 2.31419 1.83403 -1.46356 
2.31419 1.83403 0.49023 2.31419 1.94301 -1.43316 2.31419 1.94301 0.45984 
2.31419 2.0467 -1.3912 2.31419 2.0467 0.41787 2.31419 2.16104 -1.32785 
2.31419 2.16104 0.35453 2.31419 2.2673 -1.24916 2.31419 2.35837 -1.16139 
2.35195 1.5669 -1.48452 2.35195 1.5669 0.5112 2.35195 1.6737 -1.48452 
2.35195 1.6737 0.5112 2.35195 1.4598 0.49965 2.35195 1.7808 -1.47298 
2.35195 1.7808 0.49965 2.35197 1.24535 0.43961 2.35197 1.99525 -1.41294 
2.35197 1.99525 0.43961 2.35198 1.35193 0.47591 2.35198 1.88868 -1.44924 
2.35198 1.88868 0.47591 2.35239 0.92695 0.23293 2.35239 2.31365 -1.20625 
2.35242 1.13613 0.38748 2.35242 2.10447 -1.3608 2.35242 2.10447 0.38748 
2.35242 1.02549 0.31629 2.35242 2.21511 -1.28962 2.35242 2.21511 0.31629 
2.36326 1.6203 -1.48546 2.36326 1.6203 0.51213 2.38733 1.19504 0.41545 
2.38733 2.04556 -1.38877 2.38733 2.04556 0.41545 2.38911 1.40718 0.48749 
2.38911 1.83342 -1.46081 2.38911 1.83342 0.48749 2.38955 1.51373 0.50478 
2.38955 1.72688 -1.47811 2.38955 1.72688 0.50478 2.38959 1.29851 0.45714 
2.38959 1.94209 -1.43047 2.38959 1.94209 0.45714 2.38978 0.97516 0.27365 
2.38978 2.26545 -1.24697 2.39044 1.08114 0.35208 2.39044 2.15946 -1.32541 
2.39044 2.15946 0.35208 2.40101 1.56693 0.50813 2.40101 1.67367 -1.48146 
2.40101 1.67367 0.50813 2.41221 1.6203 -1.48185 2.41221 1.6203 0.50852 
2.42508 1.24768 0.43467 2.42508 1.99292 -1.408 2.42508 1.99292 0.43467 
2.42557 1.13849 0.3825 2.42557 2.10211 -1.35583 2.42557 2.10211 0.3825 
2.42682 1.46101 0.49412 2.42682 1.77959 -1.46745 2.42682 1.77959 0.49412 
2.42686 1.35314 0.47038 2.42686 1.88746 -1.4437 2.42686 1.88746 0.47038 
2.42797 0.93069 0.22852 2.42802 1.02923 0.31188 2.42802 2.21138 0.31188 
2.43866 1.51374 0.49982 2.43866 1.72686 -1.47315 2.43866 1.72686 0.49982 
2.45013 1.56704 0.50262 2.45013 1.67356 -1.47595 2.45013 1.67356 0.50262 
2.46009 1.19846 0.40819 2.46009 2.04214 -1.38152 2.46009 2.04214 0.40819 
2.46092 1.6203 -1.47584 2.46092 1.6203 0.50251 2.46276 1.30232 0.44972 
2.46276 1.93829 -1.42304 2.46276 1.93829 0.44972 2.46362 1.40898 0.47926 
2.46362 1.83163 -1.45259 2.46362 1.83163 0.47926 2.46377 1.08446 0.3443 
2.46377 2.15614 0.3443 2.46494 0.9807 0.26712 2.46494 2.2599 0.26712 
2.47578 1.46126 0.48729 2.47578 1.77934 -1.46062 2.47578 1.77934 0.48729 
2.48747 1.51401 0.49246 2.48747 1.72659 -1.46578 2.48747 1.72659 0.49246 
2.49331 0.93861 0.22271 2.49803 1.2523 0.42481 2.49803 1.9883 -1.39813 
2.49803 1.9883 0.42481 2.49865 1.56708 0.49474 2.49865 1.67352 -1.46806 
2.49865 1.67352 0.49474 2.49872 1.1432 0.37259 2.49872 2.0974 0.37259 
2.49977 1.35785 0.46027 2.49977 1.88276 -1.43359 2.49977 1.88276 0.46027 
2.50111 1.03413 0.30167 2.50111 2.20647 0.30167 2.50928 1.6203 -1.46745 
2.50928 1.6203 0.49412 2.513 1.4088 0.47028 2.513 1.8318 -1.44361 
2.513 1.8318 0.47028 2.52514 1.46123 0.4778 2.52514 1.77937 -1.45113 
2.52514 1.77937 0.4778 2.53109 0.99204 0.2605 2.53109 2.24856 0.2605 
2.53206 1.20414 0.39614 2.53206 2.03646 0.39614 2.53513 1.30784 0.43722 
2.53513 1.93276 -1.41054 2.53513 1.93276 0.43722 2.53628 1.09071 0.332 
2.53628 2.14989 0.332 2.53694 1.51435 0.48244 2.53694 1.72625 -1.45576 
2.53694 1.72625 0.48244 2.54807 1.56751 0.48417 2.54807 1.67309 -1.45749 
2.54807 1.67309 0.48417 2.54884 1.35812 0.44939 2.54884 1.88248 -1.42272 
2.54884 1.88248 0.44939 2.55717 1.6203 -1.45669 2.55717 1.6203 0.48337 
2.55925 0.95102 0.21477 2.56187 1.40915 0.45889 2.56187 1.83145 -1.43222 
2.56187 1.83145 0.45889 2.56682 1.04723 0.29293 2.56682 2.19337 0.29293 
2.56954 1.25917 0.41021 2.56954 1.98143 0.41021 2.57026 1.15012 0.35794 
2.57026 2.09048 0.35794 2.57424 1.46182 0.46584 2.57424 1.77878 -1.43916 
2.57424 1.77878 0.46584 2.58393 1.30852 0.4244 2.58393 1.93208 0.4244 
2.58584 1.51495 0.46995 2.58584 1.72565 -1.44328 2.58584 1.72565 0.46995 
2.59556 1.56755 0.47149 2.59556 1.67305 -1.44481 2.59556 1.67305 0.47149 
2.59625 1.00625 0.25048 2.59625 2.23436 0.25048 2.59757 1.35901 0.43606 
2.59757 1.88159 -1.40939 2.59757 1.88159 0.43606 2.60163 1.10579 0.32121 
2.60163 2.13481 0.32121 2.60286 1.21205 0.37936 2.60286 2.02855 0.37936 
2.60447 1.6203 0.47028 2.61013 1.41004 0.44512 2.61013 1.83056 -1.41844 
2.61013 1.83056 0.44512 2.61789 1.26051 0.39556 2.61789 1.98009 0.39556 
2.62241 1.46286 0.45153 2.62241 1.77774 -1.42486 2.62241 1.77774 0.45153 
2.6246 0.96638 0.20329 2.63182 1.06324 0.28066 2.63182 2.17737 0.28066 
2.63205 1.30999 0.40926 2.63205 1.93061 0.40926 2.63297 1.51499 0.4553 
2.63297 1.72561 -1.42862 2.63297 1.72561 0.4553 2.63495 1.16668 0.34481 
2.63495 2.07392 0.34481 2.64262 1.56768 0.4564 2.64262 1.67293 0.4564 
2.64531 1.36036 0.42041 2.64531 1.88025 0.42041 2.65108 1.6203 0.45488 
2.65274 1.21122 0.36071 2.65274 2.02938 0.36071 2.65763 1.41145 0.42899 
2.65763 1.82915 -1.40232 2.65763 1.82915 0.42899 2.66013 1.02324 0.23711 
2.66013 2.21736 0.23711 2.66566 1.12325 0.30669 2.66566 2.11735 0.30669 
2.66771 1.2599 0.37655 2.66771 1.9807 0.37655 2.66898 1.46315 0.43498 
2.66898 1.77746 -1.40831 2.66898 1.77746 0.43498 2.67932 1.51528 0.43835 
2.67932 1.72532 0.43835 2.68198 1.30985 0.38989 2.68198 1.93076 0.38989 
2.68413 1.16682 0.3242 2.68413 2.07378 0.3242 2.68802 2.25615 0.18857 
2.68863 1.56772 0.4391 2.68863 1.67288 0.4391 2.69486 1.08195 0.26518 
2.69486 2.15865 0.26518 2.69517 1.3604 0.40064 2.69517 1.88021 0.40064 
2.69687 1.6203 0.43722 2.70166 1.21155 0.33965 2.70166 2.02905 0.33965 
2.70819 1.41306 0.40878 2.70819 1.82754 0.40878 2.71415 1.12433 0.28408 
2.71415 2.11627 0.28408 2.71684 1.26055 0.35504 2.71684 1.98005 0.35504 
2.7194 1.46492 0.41426 2.7194 1.77569 0.41426 2.72244 1.04295 0.22044 
2.72244 2.19765 0.22044 2.72974 1.51748 0.41708 2.72974 1.72312 0.41708 
2.73086 1.31059 0.36801 2.73086 1.93001 0.36801 2.73248 1.16822 0.30115 
2.73248 2.07238 0.30115 2.73889 1.57002 0.41727 2.73889 1.67058 0.41727 
2.74174 1.6203 0.41733 2.74251 1.08422 0.24077 2.74251 2.15638 0.24077 
2.74486 1.36255 0.37826 2.74486 1.87805 0.37826 2.74826 2.23418 0.17268 
2.74948 1.21304 0.31625 2.74948 2.02756 0.31625 2.75757 1.41528 0.38591 
2.75757 1.82532 0.38591 2.7615 1.12683 0.25926 2.7615 2.11377 0.25926 
2.76455 1.26227 0.33126 2.76455 1.97833 0.33126 2.76889 1.46741 0.39076 
2.76889 1.77319 0.39076 2.76951 1.04587 0.19357 2.76951 2.19473 0.19357 
2.77223 2.26807 0.1221 2.77891 1.51998 0.39309 2.77891 1.72062 0.39309 
2.77937 1.17069 0.27587 2.77937 2.06991 0.27587 2.77973 1.31324 0.34339 
2.77973 1.92736 0.34339 2.78284 1.57008 0.39529 2.78284 1.67052 0.39529 
2.78559 1.6203 0.39526 2.78942 1.08748 0.21352 2.78942 2.15312 0.21352 
2.79355 1.36543 0.35313 2.79355 1.87517 0.35313 2.79432 2.22984 0.14416 
2.79606 1.21569 0.29057 2.79606 2.02492 0.29057 2.80564 1.41811 0.36045 
2.80564 1.82249 0.36045 2.8084 1.13067 0.23168 2.8084 2.10993 0.23168 
2.81237 1.26572 0.3046 2.81237 1.97488 0.3046 2.81523 1.05049 0.16469 
2.81523 2.19012 0.16469 2.81676 1.47041 0.36478 2.81676 1.77019 0.36478 
2.81726 2.26234 0.09188 2.82195 1.52008 0.36898 2.82195 1.72052 0.36898 
2.82588 1.57024 0.37105 2.82588 1.67036 0.37105 2.82607 1.17484 0.24788 
2.82607 2.06576 0.24788 2.8272 1.31682 0.31628 2.8272 1.92379 0.31628 
2.82829 1.6203 0.37107 2.83519 1.09255 0.18418 2.83519 2.14805 0.18418 
2.83812 2.29186 0.03727 2.83914 2.22371 0.11361 2.8405 1.36881 0.32558 
2.8405 1.8718 0.32558 2.84128 1.21948 0.26268 2.84128 2.02112 0.26268 
2.85225 1.42154 0.33248 2.85225 1.81906 0.33248 2.85383 1.13596 0.20196 
2.85383 2.10464 0.20196 2.85738 1.26978 0.27628 2.85738 1.97082 0.27628 
2.85868 1.4708 0.33867 2.85868 1.76981 0.33867 2.85948 2.18382 0.1339 
2.86079 2.25469 0.05994 2.86375 1.52042 0.3428 2.86375 1.72018 0.3428 
2.86745 1.5703 0.34484 2.86745 1.6703 0.34484 2.86976 1.6203 0.34481 
2.86976 2.29919 -0.00661 2.87009 1.17965 0.21817 2.87009 2.06096 0.21817 
2.87214 1.32139 0.28751 2.87214 1.91921 0.28751 2.87922 1.0992 0.15302 
2.87922 2.1414 0.15302 2.88214 2.216 0.08129 2.885 1.22441 0.23267 
2.885 2.01619 0.23267 2.88521 1.37361 0.29633 2.88521 1.86699 0.29633 
2.89273 2.26234 0.01641 2.89339 1.42172 0.30397 2.89339 1.81889 0.30397 
2.89665 1.14175 0.1704 2.89665 2.09886 0.1704 2.89982 1.47105 0.31005 
2.89982 1.76956 0.31005 2.90113 1.2751 0.24569 2.90113 1.9655 0.24569 
2.90213 2.17587 0.10127 2.90501 1.52099 0.31401 2.90501 1.71961 0.31401 
2.90868 1.57094 0.31592 2.90868 1.66966 0.31592 2.90989 1.6203 0.31654 
2.91272 1.1857 0.1863 2.91272 2.05491 0.1863 2.91446 2.22371 0.03829 
2.91549 1.32683 0.25651 2.91549 1.91377 0.25651 2.92069 1.1062 0.11984 
2.92069 2.1344 0.11984 2.92295 2.26807 -0.02862 2.92503 1.37431 0.26591 
2.92503 1.86629 0.26591 2.92711 1.23046 0.20062 2.92711 2.01014 0.20062 
2.93308 1.42239 0.27347 2.93308 1.81822 0.27347 2.93475 2.18382 0.05863 
2.9378 1.1489 0.13695 2.9378 2.0917 0.13695 2.93971 1.47191 0.2793 
2.93971 1.76869 0.2793 2.93972 2.29103 -0.08811 2.94296 1.28143 0.21321 
2.94296 1.95917 0.21321 2.94476 1.52181 0.28319 2.94476 1.71879 0.28319 
2.94502 2.22984 -0.00654 2.94744 1.571 0.28571 2.94744 1.6696 0.28571 
2.94858 1.6203 0.28635 2.95341 1.19275 0.15255 2.95341 2.04786 0.15255 
2.95387 2.1414 0.07837 2.95398 1.32805 0.22415 2.95398 1.91255 0.22415 
2.96349 1.37562 0.23343 2.96349 1.86498 0.23343 2.96555 2.19012 0.01438 
2.96747 1.23762 0.16662 2.96747 2.00298 0.16662 2.97122 1.42355 0.24108 
2.97122 1.81705 0.24108 2.97125 1.14175 0.0958 2.97125 2.09886 0.0958 
2.97353 2.23418 -0.05259 2.97782 1.47316 0.24678 2.97782 1.76744 0.24678 
2.97996 1.28341 0.17911 2.97996 1.95719 0.17911 2.98214 1.52193 0.25101 
2.98214 1.71867 0.25101 2.98485 1.57117 0.25347 2.98485 1.66943 0.25347 
2.98503 2.14805 0.03434 2.98575 1.6203 0.25429 2.98715 1.1857 0.11187 
2.98715 2.05491 0.11187 2.99085 1.33002 0.19 2.99085 1.91059 0.19 
2.99442 2.19473 -0.03135 3.0001 1.37732 0.19925 3.0001 1.86328 0.19925 
3.00147 1.23046 0.12625 3.00147 2.01014 0.12625 3.00281 2.10464 0.05298 
3.00771 1.42521 0.20686 3.00771 1.81539 0.20686 3.01364 1.47357 0.21279 
3.01364 1.76703 0.21279 3.01406 1.28143 0.1421 3.01406 1.95917 0.1421 
3.01438 2.15312 -0.01143 3.01789 1.52228 0.21704 3.01789 1.71832 0.21704 
3.01903 1.17965 0.06924 3.01903 2.06096 0.06924 3.02044 1.57123 0.21959 
3.02044 1.66937 0.21959 3.0213 1.6203 0.22044 3.0213 2.19765 -0.07841 
3.02501 1.32805 0.15313 3.02501 1.91255 0.15313 3.03253 2.10993 0.00755 
3.03352 1.22441 0.08415 3.03352 2.01619 0.08415 3.03428 1.37562 0.16264 
3.03428 1.86498 0.16264 3.04162 2.15638 -0.05834 3.04193 1.42355 0.17036 
3.04193 1.81705 0.17036 3.04654 1.2751 0.10028 3.04654 1.9655 0.10028 
3.04763 1.47316 0.17697 3.04763 1.76744 0.17697 3.04873 2.06576 0.02522 
3.05186 1.52193 0.18129 3.05186 1.71867 0.18129 3.05432 1.57117 0.184 
3.05432 1.66943 0.184 3.05514 1.6203 0.1849 3.05736 1.32683 0.11464 
3.05736 1.91377 0.11464 3.06011 2.11377 -0.03935 3.06353 1.21948 0.04043 
3.06353 2.02112 0.04043 3.06676 1.37431 0.12418 3.06676 1.86629 0.12418 
3.07433 1.42239 0.13222 3.07433 1.81822 0.13222 3.07672 2.06991 -0.02148 
3.07713 1.26978 0.05653 3.07713 1.97082 0.05653 3.08015 1.47191 0.13886 
3.08015 1.76869 0.13886 3.08404 1.52181 0.14391 3.08404 1.71879 0.14391 
3.08493 2.11627 -0.0867 3.08656 1.571 0.14659 3.08656 1.6696 0.14659 
3.0872 1.6203 0.14773 3.08836 1.32139 0.07129 3.08836 1.91921 0.07129 
3.09142 1.21569 -0.00479 3.09142 2.02492 -0.00479 3.09718 1.37361 0.08436 
3.09718 1.86699 0.08436 3.102 2.07238 -0.06837 3.10482 1.42172 0.09253 
3.10482 1.81889 0.09253 3.10545 1.26572 0.01152 3.10545 1.97488 0.01152 
3.1109 1.47105 0.09897 3.1109 1.76956 0.09897 3.11486 1.52099 0.10415 
3.11486 1.71961 0.10415 3.11677 1.57094 0.10783 3.11677 1.66966 0.10783 
3.1171 2.02756 -0.05137 3.11713 1.31682 0.02634 3.11713 1.92379 0.02634 
3.1174 1.6203 0.10904 3.12644 1.36881 0.03965 3.12644 1.8718 0.03965 
3.13211 1.26227 -0.0363 3.13211 1.97833 -0.0363 3.13333 1.42154 0.05139 
3.13333 1.81906 0.05139 3.13952 1.4708 0.05783 3.13952 1.76981 0.05783 
3.1405 2.02905 -0.09919 3.14365 1.52042 0.0629 3.14365 1.72018 0.0629 
3.14424 1.31324 -0.02113 3.14424 1.92736 -0.02113 3.14566 1.6203 0.06891 
3.14569 1.5703 0.0666 3.14569 1.6703 0.0666 3.15399 1.36543 -0.00731 
3.15399 1.87517 -0.00731 3.15589 1.98005 -0.08401 3.1613 1.41811 0.00478 
3.1613 1.82249 0.00478 3.16563 1.47041 0.01591 3.16563 1.77019 0.01591 
3.16886 1.31059 -0.06999 3.16886 1.93001 -0.06999 3.16984 1.52008 0.0211 
3.16984 1.72052 0.0211 3.1719 1.57024 0.02502 3.1719 1.67036 0.02502 
3.17192 1.6203 0.02744 3.1774 1.9807 -0.13314 3.17911 1.36255 -0.05599 
3.17911 1.87805 -0.05599 3.18676 1.41528 -0.04328 3.18676 1.82532 -0.04328 
3.19074 1.30985 -0.11887 3.19074 1.93076 -0.11887 3.19161 1.46741 -0.03196 
3.19161 1.77319 -0.03196 3.19394 1.51998 -0.02194 3.19394 1.72062 -0.02194 
3.19611 1.6203 -0.01527 3.19614 1.57008 -0.01801 3.19614 1.67052 -0.01801 
3.20149 1.3604 -0.10569 3.20149 1.88021 -0.10569 3.20963 1.41306 -0.09267 
3.20963 1.82754 -0.09267 3.21511 1.46492 -0.08145 3.21511 1.77569 -0.08145 
3.21793 1.51748 -0.07111 3.21793 1.72312 -0.07111 3.21813 1.57002 -0.06196 
3.21813 1.67058 -0.06196 3.21818 1.6203 -0.05911 3.22126 1.36036 -0.15554 
3.22126 1.88025 -0.15554 3.22985 1.41145 -0.14322 3.22985 1.82915 -0.14322 
3.23583 1.46315 -0.13187 3.23583 1.77746 -0.13187 3.23691 1.35901 -0.20328 
3.23807 1.6203 -0.10398 3.2392 1.51528 -0.12153 3.2392 1.72532 -0.12153 
3.23995 1.56772 -0.11222 3.23995 1.67288 -0.11222 3.24597 1.41004 -0.19073 
3.24597 1.83056 -0.19073 3.25238 1.46286 -0.17844 3.25238 1.77774 -0.17844 
3.25573 1.6203 -0.14977 3.25615 1.51499 -0.16788 3.25615 1.72561 -0.16788 
3.25725 1.56768 -0.15823 3.25725 1.67293 -0.15823 3.25974 1.40915 -0.23898 
3.26669 1.46182 -0.22661 3.26669 1.77878 -0.22661 3.2708 1.51495 -0.21501 
3.2708 1.72565 -0.21501 3.27113 1.6203 -0.19638 3.27234 1.56755 -0.20529 
3.27234 1.67305 -0.20529 3.27866 1.46123 -0.27571 3.28329 1.51435 -0.26391 
3.28329 1.72625 -0.26391 3.28422 1.6203 -0.24368 3.28502 1.56751 -0.25278 
3.28502 1.67309 -0.25278 3.29331 1.51401 -0.31338 3.29331 1.72659 -0.31338 
3.29497 1.6203 -0.29157 3.29559 1.56708 -0.30221 3.29559 1.67352 -0.30221 
3.30337 1.6203 -0.33993 3.30347 1.67356 -0.35072 -0.61994 -3.22255 -0.19805 
-0.61713 -3.1747 -0.13321 -0.60859 -3.12401 -0.07006 -0.60129 -3.22338 -0.14818 
-0.59853 -3.28448 -0.23066 -0.59562 -3.17404 -0.08408 -0.58539 -3.26792 -0.16597 
-0.58397 -3.12136 -0.02119 -0.58023 -3.22305 -0.09926 -0.57184 -3.17232 -0.03637 
-0.56617 -3.06579 0.03958 -0.56478 -3.26777 -0.11679 -0.56179 -3.32881 -0.19929 
-0.55686 -3.11778 0.02628 -0.55683 -3.22156 -0.05144 -0.54727 -3.31135 -0.13526 
-0.54518 -3.16887 0.01145 -0.54455 -3.01288 0.09247 -0.54173 -3.26638 -0.06844 
-0.53691 -3.06099 0.08429 -0.53352 -3.38737 -0.2341 -0.53115 -3.21891 -0.00486 
-0.52809 -3.1132 0.07123 -0.52466 -3.31027 -0.08677 -0.52125 -3.37136 -0.1691 
-0.51988 -2.96269 0.13879 -0.51686 -3.16481 0.05646 -0.51645 -3.2639 -0.02155 
-0.51406 -3.01221 0.13216 -0.50649 -3.06029 0.12411 -0.50576 -3.35265 -0.10606 
-0.50326 -3.21512 0.04036 -0.49984 -3.30776 -0.03942 -0.49709 -3.10777 0.11457 
-0.49405 -2.86342 0.18393 -0.49159 -2.91267 0.18122 -0.49106 -3.42835 -0.20467 
-0.48846 -3.25975 0.02515 -0.48736 -2.96144 0.17691 -0.48627 -3.1595 0.10021 
-0.48166 -3.01105 0.1703 -0.48135 -3.35038 -0.05841 -0.47769 -3.41136 -0.14079 
-0.47401 -3.05897 0.16257 -0.47325 -3.21019 0.08408 -0.47226 -3.30393 0.00748 
-0.46474 -3.10654 0.15306 -0.46103 -3.39165 -0.07848 -0.46103 -2.8143 0.22038 
-0.46017 -2.86336 0.21953 -0.45876 -3.25495 0.06917 -0.45762 -2.91231 0.21697 
-0.45536 -3.48357 -0.24167 -0.45411 -3.34712 -0.0115 -0.45379 -3.15317 0.14204 
-0.45337 -2.96103 0.21272 -0.44744 -3.00939 0.20679 -0.44387 -3.46822 -0.17632 
-0.44254 -3.29864 0.05291 -0.4412 -3.20414 0.12619 -0.43983 -3.05728 0.19919 
-0.43415 -3.38873 -0.03141 -0.43058 -3.10458 0.18993 -0.42916 -3.45014 -0.11289 
-0.42688 -3.2489 0.11181 -0.42548 -2.8143 0.25422 -0.42476 -3.34205 0.03428 
-0.42458 -2.86342 0.25341 -0.42458 -2.76517 0.25341 -0.42187 -2.91267 0.25095 
-0.42187 -2.71593 0.25095 -0.41969 -3.15119 0.17904 -0.41755 -2.96144 0.24671 
-0.41326 -3.42817 -0.05266 -0.41098 -3.29285 0.09573 -0.41095 -3.01105 0.24101 
-0.4072 -3.19698 0.16655 -0.40608 -3.52166 -0.21411 -0.40528 -3.38411 0.01431 
-0.40322 -3.05897 0.23337 -0.39371 -3.10654 0.22409 -0.3936 -3.3354 0.0783 
-0.39349 -3.50507 -0.14941 -0.39314 -3.24185 0.15249 -0.38831 -2.8143 0.28628 
-0.38717 -2.8636 0.28564 -0.38717 -2.76499 0.28564 -0.38475 -3.42383 -0.0066 
-0.38449 -2.91278 0.28313 -0.38449 -2.71581 0.28313 -0.38269 -3.15317 0.21314 
-0.37945 -3.48502 -0.08818 -0.37944 -2.96269 0.27924 -0.37944 -2.66591 0.27924 
-0.37753 -3.28569 0.13688 -0.37448 -3.37782 0.05856 -0.37281 -3.01221 0.27341 
-0.36684 -3.20414 0.20055 -0.36502 -3.5707 -0.25346 -0.36476 -3.06029 0.26584 
-0.36268 -3.46207 -0.02869 -0.36042 -3.3284 0.11978 -0.35522 -3.10777 0.25645 
-0.35423 -3.5561 -0.18782 -0.35419 -3.4177 0.03822 -0.35245 -3.2489 0.18623 
-0.34962 -2.8143 0.31648 -0.34841 -2.86366 0.31585 -0.34841 -2.76494 0.31585 
-0.34474 -2.91361 0.31394 -0.34474 -2.71499 0.31394 -0.34186 -3.36987 0.10121 
-0.34168 -3.53843 -0.12594 -0.34086 -3.1595 0.24562 -0.33955 -2.96355 0.30998 
-0.33955 -2.66504 0.30998 -0.33638 -3.29285 0.17033 -0.33312 -3.01288 0.3039 
-0.33312 -2.61571 0.3039 -0.33246 -3.45633 0.01634 -0.32663 -3.51735 -0.06517 
-0.32494 -3.06099 0.29626 -0.32494 -2.5676 0.29626 -0.32473 -3.21019 0.2326 
-0.32187 -3.41 0.08122 -0.32018 -3.6151 -0.29164 -0.31895 -3.3354 0.15296 
-0.31187 -3.1132 0.28744 -0.31187 -2.51539 0.28744 -0.3116 -3.60297 -0.22791 
-0.30982 -3.25495 0.21811 -0.30949 -3.49319 -0.00668 -0.30949 -2.8143 0.34474 
-0.30718 -2.8643 0.34478 -0.30718 -2.7643 0.34478 -0.30348 -2.91418 0.34273 
-0.30348 -2.71442 0.34273 -0.30063 -3.58746 -0.16529 -0.30052 -3.44869 0.05987 
-0.29921 -3.37782 0.13383 -0.29841 -2.9638 0.3386 -0.29841 -2.66479 0.3386 
-0.29711 -3.16481 0.27621 -0.29356 -3.29864 0.20189 -0.29198 -3.01305 0.33241 
-0.29198 -2.61554 0.33241 -0.29001 -3.64211 -0.32142 -0.28732 -3.56864 -0.10405 
-0.28254 -3.63154 -0.25722 -0.28101 -3.21512 0.26261 -0.28023 -3.06579 0.32552 
-0.28023 -2.5628 0.32552 -0.27887 -3.4177 0.11354 -0.27785 -3.48586 0.0372 
-0.27492 -3.34205 0.18412 -0.27256 -3.61725 -0.19301 -0.27173 -3.54659 -0.04444 
-0.26802 -2.8143 0.371 -0.26693 -3.11778 0.31622 -0.26693 -2.51081 0.31622 
-0.2658 -3.25975 0.24781 -0.26561 -2.86435 0.37098 -0.26561 -2.76424 0.37098 
-0.26168 -2.91452 0.36892 -0.26168 -2.71408 0.36892 -0.26028 -3.59986 -0.13107 
-0.25835 -3.66714 -0.35182 -0.25699 -3.45633 0.09181 -0.25649 -2.96419 0.36471 
-0.25649 -2.66441 0.36471 -0.25496 -3.38411 0.16463 -0.25392 -3.5214 0.01327 
-0.25216 -3.65804 -0.2871 -0.2521 -3.16887 0.30453 -0.2521 -2.45972 0.30453 
-0.24813 -3.30393 0.23161 -0.24564 -3.57911 -0.07048 -0.24537 -3.01648 0.36038 
-0.24537 -2.61211 0.36038 -0.24316 -3.64544 -0.22245 -0.23579 -3.21891 0.2905 
-0.23579 -2.40968 0.2905 -0.23405 -3.42383 0.1441 -0.23397 -3.49319 0.06884 
-0.23328 -3.06917 0.35307 -0.23328 -2.55943 0.35307 -0.232 -3.62917 -0.15897 
-0.22915 -3.34712 0.21346 -0.22878 -3.55525 -0.01187 -0.2257 -3.68984 -0.38256 
-0.22532 -2.8143 0.39519 -0.22257 -2.86452 0.39522 -0.22257 -2.76407 0.39522 
-0.22052 -3.68242 -0.31749 -0.21946 -3.12136 0.34332 -0.21946 -2.50724 0.34332 
-0.2191 -3.2639 0.27581 -0.21864 -2.91462 0.39302 -0.21864 -2.71398 0.39302 
-0.21825 -3.60995 -0.09772 -0.21221 -3.6717 -0.25257 -0.21196 -3.46207 0.12203 
-0.20924 -3.38873 0.1935 -0.20862 -2.96718 0.39069 -0.20862 -2.66141 0.39069 
-0.20428 -3.17232 0.33119 -0.20428 -2.45627 0.33119 -0.2025 -3.58731 -0.03815 
-0.20201 -3.65706 -0.18847 -0.20123 -3.30776 0.25919 -0.1973 -3.01931 0.38584 
-0.1973 -2.60928 0.38584 -0.19621 -3.54659 0.03108 -0.19002 -3.63868 -0.12589 
-0.18921 -3.22156 0.31618 -0.18921 -2.40704 0.31618 -0.18799 -3.42817 0.17262 
-0.1877 -3.70462 -0.3483 -0.18459 -3.07205 0.37819 -0.18459 -2.55655 0.37819 
-0.18224 -3.35038 0.2407 -0.18147 -2.8143 0.41726 -0.18023 -3.69565 -0.28307 
-0.17862 -2.86457 0.41721 -0.17862 -2.76402 0.41721 -0.17548 -3.51735 0.08598 
-0.17514 -3.6175 -0.06551 -0.17221 -3.26638 0.30108 -0.17221 -2.36221 0.30108 
-0.17089 -3.68281 -0.21874 -0.17059 -3.12401 0.36794 -0.17059 -2.50458 0.36794 
-0.17017 -3.57911 0.00499 -0.16947 -2.91712 0.41701 -0.16947 -2.71147 0.41701 
-0.16217 -3.39165 0.22038 -0.15972 -3.66616 -0.15558 -0.15913 -2.96968 0.41419 
-0.15913 -2.65891 0.41419 -0.15657 -3.17404 0.35497 -0.15657 -2.45455 0.35497 
-0.15388 -3.31027 0.28401 -0.15247 -3.48502 0.1388 -0.14847 -3.71687 -0.31443 
-0.14792 -3.02154 0.40871 -0.14792 -2.60706 0.40871 -0.14677 -3.64577 -0.09388 
-0.14293 -3.60995 -0.0224 -0.14139 -3.22305 0.33958 -0.14139 -2.40555 0.33958 
-0.13997 -3.70578 -0.24961 -0.1366 -3.56864 0.04667 -0.1366 -2.8143 0.43715 
-0.1349 -3.0742 0.40057 -0.1349 -2.55439 0.40057 -0.13459 -3.35265 0.26511 
-0.12961 -3.69077 -0.18564 -0.12836 -2.86688 0.43903 -0.12836 -2.76171 0.43903 
-0.12775 -3.45014 0.18851 -0.12386 -3.26777 0.32413 -0.12386 -2.36082 0.32413 
-0.12171 -3.12475 0.38982 -0.12171 -2.50384 0.38982 -0.11905 -2.91932 0.43828 
-0.11905 -2.70928 -1.41174 -0.11905 -2.70928 0.43828 -0.11744 -3.67203 -0.1232 
-0.11476 -3.63868 -0.05063 -0.11471 -3.53843 0.10104 -0.10958 -3.59986 0.01963 
-0.10871 -2.97145 0.43491 -0.10871 -2.65714 -1.40837 -0.10871 -2.65714 0.43491 
-0.10744 -3.1747 0.37648 -0.10744 -2.4539 0.37648 -0.10539 -3.31135 0.30662 
-0.09986 -3.41136 0.23704 -0.09844 -3.71338 -0.21663 -0.09736 -3.02314 0.42893 
-0.09736 -2.60545 -1.40239 -0.09736 -2.60545 0.42893 -0.09247 -3.22338 0.36064 
-0.09247 -2.40522 0.36064 -0.09124 -3.50507 0.15284 -0.09081 -2.8143 0.45481 
-0.08725 -3.69622 -0.1534 -0.08506 -3.66616 -0.08093 -0.08504 -3.07424 0.42035 
-0.08504 -2.55435 -1.39381 -0.08504 -2.55435 0.42035 -0.08235 -2.86692 0.45633 
-0.08235 -2.76167 -1.42979 -0.08235 -2.76167 0.45633 -0.08168 -3.62917 -0.00865 
-0.07536 -3.58746 0.05998 -0.07468 -3.26792 0.34474 -0.07468 -2.36068 0.34474 
-0.0727 -2.91961 0.45523 -0.0727 -2.70899 -1.42869 -0.0727 -2.70899 0.45523 
-0.07178 -3.1246 0.40919 -0.07178 -2.50399 0.40919 -0.07155 -3.37136 0.2806 
-0.06433 -3.46822 0.20322 -0.06214 -2.97174 0.45146 -0.06214 -2.65685 -1.42492 
-0.06214 -2.65685 0.45146 -0.05762 -3.17408 0.39549 -0.05762 -2.45451 0.39549 
-0.05625 -3.71829 -0.1844 -0.05501 -3.69077 -0.11104 -0.05283 -3.5561 0.11358 
-0.05218 -3.65706 -0.03863 -0.04986 -3.02456 0.44505 -0.04986 -2.60403 -1.41851 
-0.04986 -2.60403 0.44505 -0.04764 -3.61725 0.03191 -0.0442 -2.8143 -1.44367 
-0.0442 -2.8143 0.47021 -0.04259 -3.22255 0.3793 -0.04259 -2.40605 0.3793 
-0.04136 -3.32881 0.32114 -0.0373 -3.07559 0.43599 -0.0373 -2.55301 -1.40945 
-0.0373 -2.55301 0.43599 -0.03598 -3.42835 0.25041 -0.03529 -2.86705 0.47142 
-0.03529 -2.76155 -1.44488 -0.03529 -2.76155 0.47142 -0.02654 -3.52166 0.16543 
-0.02557 -2.91964 0.46988 -0.02557 -2.70895 -1.44334 -0.02557 -2.70895 0.46988 
-0.02452 -3.73818 -0.21613 -0.02402 -3.71338 -0.14221 -0.02366 -3.12608 0.42433 
-0.02366 -2.50252 -1.39779 -0.02366 -2.50252 0.42433 -0.02191 -3.68281 -0.06976 
-0.0182 -3.64544 0.00251 -0.01397 -2.97278 0.46577 -0.01397 -2.65581 -1.43923 
-0.01397 -2.65581 0.46577 -0.01274 -3.60297 0.07095 -0.00999 -3.28448 0.35788 
-0.00999 -2.34412 0.35788 -0.00927 -3.17542 0.41014 -0.00927 -2.45317 -1.3836 
-0.00927 -2.45317 0.41014 -0.00655 -3.38737 0.29287 -0.0016 -3.02545 0.45882 
-0.0016 -2.60315 -1.43228 -0.0016 -2.60315 0.45882 0.00102 -3.48357 0.21471 
0.0031 -2.8143 -1.45676 0.0031 -2.8143 0.4833 0.0076 -3.73368 -0.17389 
0.00896 -3.70578 -0.10067 0.01143 -3.07648 0.44933 0.01143 -2.55212 -1.42279 
0.01143 -2.55212 0.44933 0.01192 -3.6717 -0.02844 0.0122 -2.86709 -1.45756 
0.0122 -2.86709 0.4841 0.0122 -2.76151 -1.45756 0.0122 -2.76151 0.4841 
0.01281 -3.5707 0.12437 0.01657 -3.63154 0.04189 0.02333 -2.92025 -1.45583 
0.02333 -2.92025 0.48237 0.02333 -2.70834 -1.45583 0.02333 -2.70834 0.48237 
0.02399 -3.34389 0.33193 0.02514 -3.12676 0.43715 0.02514 -2.50184 -1.41061 
0.02514 -2.50184 0.43715 0.02821 -3.23046 0.39608 0.02821 -2.39814 -1.36954 
0.02821 -2.39814 0.39608 0.02918 -3.44255 0.26043 0.03513 -2.97337 0.47774 
0.03513 -2.65523 -1.4512 0.03513 -2.65523 0.47774 0.03942 -3.53498 0.17501 
0.0404 -3.72657 -0.13253 0.04242 -3.69565 -0.06042 0.04645 -3.65804 0.01151 
0.04727 -3.0258 0.47021 0.04727 -2.60279 -1.44367 0.04727 -2.60279 0.47021 
0.05099 -3.6151 0.07953 0.05099 -2.8143 -1.46752 0.05099 -2.8143 0.49406 
0.05916 -3.40046 0.3016 0.0605 -3.07675 0.4602 0.0605 -2.55184 -1.43366 
0.0605 -2.55184 0.4602 0.06155 -3.2914 0.37253 0.06155 -2.33719 -1.34599 
0.06155 -2.33719 0.37253 0.06162 -2.86752 -1.46813 0.06162 -2.86752 0.49467 
0.06162 -2.76107 -1.46813 0.06162 -2.76107 0.49467 0.06224 -3.1823 0.42474 
0.06224 -2.4463 -1.3982 0.06224 -2.4463 0.42474 0.06696 -3.49599 0.22264 
0.0728 -2.92059 -1.46585 0.0728 -2.92059 0.49239 0.0728 -2.70801 -1.46585 
0.0728 -2.70801 0.49239 0.07378 -3.71687 -0.09218 0.07684 -3.68242 -0.02013 
0.07703 -3.58148 0.13202 0.08077 -3.64211 0.04936 0.08449 -2.97334 -1.46069 
0.08449 -2.97334 0.48723 0.08449 -2.65526 -1.46069 0.08449 -2.65526 0.48723 
0.09533 -3.4539 0.26705 0.0965 -3.35013 0.34424 0.0965 -2.27846 -1.3177 
0.09665 -3.02562 -1.45266 0.09665 -3.02562 0.4792 0.09665 -2.60297 -1.45266 
0.09665 -2.60297 0.4792 0.09751 -3.13228 0.44965 0.09751 -2.49631 -1.42311 
0.09751 -2.49631 0.44965 0.09935 -2.8143 -1.47591 0.09935 -2.8143 0.50245 
0.10018 -3.23614 0.40813 0.10018 -2.39246 -1.38159 0.10018 -2.39246 0.40813 
0.10434 -3.54419 0.18198 0.10765 -3.70462 -0.05295 0.1081 -3.73787 -0.129 
0.11014 -2.86756 -1.47601 0.11014 -2.86756 0.50255 0.11014 -2.76104 -1.47601 
0.11014 -2.76104 0.50255 0.11117 -3.66714 0.0177 0.11555 -3.62381 0.08568 
0.12161 -2.92086 -1.47321 0.12161 -2.92086 0.49975 0.12161 -2.70774 -1.47321 
0.12161 -2.70774 0.49975 0.13225 -3.40537 0.31182 0.13225 -2.22322 -1.28528 
0.1323 -3.50391 0.22846 0.1323 -2.12469 -1.20192 0.13341 -3.08146 -1.44377 
0.13341 -3.08146 0.47031 0.13341 -2.54713 -1.44377 0.13341 -2.54713 0.47031 
0.13345 -2.97359 -1.46752 0.13345 -2.97359 0.49406 0.13345 -2.65501 -1.46752 
0.13345 -2.65501 0.49406 0.1347 -3.29611 0.38244 0.1347 -2.33248 -1.3559 
0.1347 -2.33248 0.38244 0.13519 -3.18692 0.4346 0.13519 -2.44167 -1.40806 
0.13519 -2.44167 0.4346 0.1419 -3.72607 -0.08947 0.14191 -3.68984 -0.01494 
0.14248 -3.5888 0.1373 0.14589 -3.64925 0.05439 0.14806 -2.8143 -1.48191 
0.14806 -2.8143 0.50845 0.15926 -2.86766 -1.48152 0.15926 -2.86766 0.50806 
0.15926 -2.76093 -1.48152 0.15926 -2.76093 0.50806 0.16983 -3.35346 0.35201 
0.16983 -2.27513 -1.32547 0.16989 -3.55022 0.18603 0.16989 -2.07837 -1.15949 
0.17049 -3.45944 0.27358 0.17049 -2.16915 -1.24704 0.17068 -3.13608 -1.43054 
0.17068 -3.13608 0.45708 0.17068 -2.49251 -1.43054 0.17068 -2.49251 0.45708 
0.17072 -2.92087 -1.47817 0.17072 -2.92087 0.50471 0.17072 -2.70772 -1.47817 
0.17072 -2.70772 0.50471 0.17116 -3.02742 -1.46088 0.17116 -3.02742 0.48742 
0.17116 -2.60117 -1.46088 0.17116 -2.60117 0.48742 0.17294 -3.23956 0.41538 
0.17294 -2.38904 -1.38884 0.17294 -2.38904 0.41538 0.17645 -3.74482 -0.12716 
0.17647 -3.67257 0.02172 0.1767 -3.71111 -0.04979 0.18068 -3.62905 0.08938 
0.19701 -2.8143 -1.48553 0.19701 -2.8143 0.51207 0.20785 -3.40911 0.31623 
0.20785 -2.21949 -1.28969 0.20785 -3.29847 0.38741 0.20785 -2.33013 -1.36087 
0.20785 -2.33013 0.38741 0.20788 -3.50765 0.23286 0.20788 -2.12095 -1.20632 
0.20788 -3.59259 0.14001 0.20788 -2.036 -1.11347 0.20829 -3.08267 -1.4493 
0.20829 -3.08267 0.47584 0.20829 -2.54592 -1.4493 0.20829 -2.54592 0.47584 
0.2083 -3.18924 -1.41301 0.2083 -3.18924 0.43955 0.2083 -2.43935 -1.41301 
0.2083 -2.43935 0.43955 0.20832 -2.9748 -1.47304 0.20832 -2.9748 0.49958 
0.20832 -2.6538 -1.47304 0.20832 -2.6538 0.49958 0.20832 -2.8677 -1.48459 
0.20832 -2.8677 0.51113 0.20832 -2.7609 -1.48459 0.20832 -2.7609 0.51113 
0.21121 -3.73042 -0.08735 0.21123 -3.69418 -0.01283 0.21123 -1.93441 -0.96063 
0.21123 -3.65287 0.05694 0.21123 -1.97572 -1.0304 0.24608 -3.71327 -0.04873 
0.24608 -3.67466 0.02296 0.24608 -3.63079 0.09062 0.24608 -3.55237 0.18799 
0.24608 -3.46129 0.27576 0.24608 -3.35504 0.35446 0.24608 -3.2407 0.4178 
0.24608 -3.137 -1.43323 0.24608 -3.137 0.45977 0.24608 -3.02802 -1.46362 
0.24608 -3.02802 0.49016 0.24608 -2.92118 -1.481 0.24608 -2.92118 0.50754 
0.24608 -2.8143 -1.48673 0.24608 -2.8143 0.51327 0.24608 -2.70742 -1.481 
0.24608 -2.70742 0.50754 0.24608 -2.60057 -1.46362 0.24608 -2.60057 0.49016 
0.24608 -2.49159 -1.43323 0.24608 -2.49159 0.45977 0.24608 -2.3879 -1.39126 
0.24608 -2.3879 0.4178 0.24608 -2.27356 -1.32792 0.24608 -2.1673 -1.24922 
0.24608 -2.07623 -1.16145 0.24608 -1.9978 -1.06408 0.24608 -1.95394 -0.99642 
0.24608 -1.91532 -0.92473 0.28094 -3.65287 0.05694 0.28094 -1.97572 -1.0304 
0.28094 -3.69418 -0.01283 0.28094 -1.93441 -0.96063 0.28095 -3.73042 -0.08735 
0.28384 -2.8677 -1.48459 0.28384 -2.8677 0.51113 0.28384 -2.7609 -1.48459 
0.28384 -2.7609 0.51113 0.28384 -2.9748 -1.47304 0.28384 -2.9748 0.49958 
0.28384 -2.6538 -1.47304 0.28384 -2.6538 0.49958 0.28387 -3.18924 -1.41301 
0.28387 -3.18924 0.43955 0.28387 -2.43935 -1.41301 0.28387 -2.43935 0.43955 
0.28387 -3.08267 -1.4493 0.28387 -3.08267 0.47584 0.28387 -2.54592 -1.4493 
0.28387 -2.54592 0.47584 0.28428 -3.59259 0.14001 0.28428 -2.036 -1.11347 
0.28428 -3.50765 0.23286 0.28428 -2.12095 -1.20632 0.28432 -3.29847 0.38741 
0.28432 -2.33013 -1.36087 0.28432 -2.33013 0.38741 0.28432 -3.40911 0.31623 
0.28432 -2.21949 -1.28969 0.29515 -2.8143 -1.48553 0.29515 -2.8143 0.51207 
0.31148 -3.62905 0.08938 0.31148 -1.99955 -1.06284 0.31546 -3.71111 -0.04979 
0.31546 -1.91749 -0.92367 0.31569 -3.67257 0.02172 0.31569 -1.95602 -0.99518 
0.31923 -3.23956 0.41538 0.31923 -2.38904 -1.38884 0.31923 -2.38904 0.41538 
0.32101 -3.02742 -1.46088 0.32101 -3.02742 0.48742 0.32101 -2.60117 -1.46088 
0.32101 -2.60117 0.48742 0.32144 -2.92087 -1.47817 0.32144 -2.92087 0.50471 
0.32144 -2.70772 -1.47817 0.32144 -2.70772 0.50471 0.32148 -3.13608 -1.43054 
0.32148 -3.13608 0.45708 0.32148 -2.49251 -1.43054 0.32148 -2.49251 0.45708 
0.32168 -3.45944 0.27358 0.32168 -2.16915 -1.24704 0.32227 -3.55022 0.18603 
0.32227 -2.07837 -1.15949 0.32233 -3.35346 0.35201 0.32233 -2.27513 -1.32547 
0.3329 -2.86766 -1.48152 0.3329 -2.86766 0.50806 0.3329 -2.76093 -1.48152 
0.3329 -2.76093 0.50806 0.3441 -2.8143 -1.48191 0.3441 -2.8143 0.50845 
0.34628 -3.64925 0.05439 0.34628 -1.97934 -1.02785 0.34968 -3.5888 0.1373 
0.34968 -2.03979 -1.11076 0.35025 -3.68984 -0.01494 0.35025 -1.93876 -0.95852 
0.35026 -3.72607 -0.08947 0.35697 -3.18692 -1.40806 0.35697 -3.18692 0.4346 
0.35697 -2.44167 -1.40806 0.35697 -2.44167 0.4346 0.35746 -3.29611 0.38244 
0.35746 -2.33248 -1.3559 0.35746 -2.33248 0.38244 0.35872 -2.97359 -1.46752 
0.35872 -2.97359 0.49406 0.35872 -2.65501 -1.46752 0.35872 -2.65501 0.49406 
0.35875 -3.08146 -1.44377 0.35875 -3.08146 0.47031 0.35875 -2.54713 -1.44377 
0.35875 -2.54713 0.47031 0.35986 -3.50391 0.22846 0.35986 -2.12469 -1.20192 
0.35991 -3.40537 0.31182 0.35991 -2.22322 -1.28528 0.37055 -2.92086 -1.47321 
0.37055 -2.92086 0.49975 0.37055 -2.70774 -1.47321 0.37055 -2.70774 0.49975 
0.37661 -3.62381 0.08568 0.37661 -2.00479 -1.05914 0.38099 -3.66714 0.0177 
0.38099 -1.96145 -0.99116 0.38202 -2.86756 -1.47601 0.38202 -2.86756 0.50255 
0.38202 -2.76104 -1.47601 0.38202 -2.76104 0.50255 0.38451 -3.70462 -0.05295 
0.38451 -1.92398 -0.92051 0.38782 -3.54419 0.18198 0.38782 -2.0844 -1.15544 
0.39198 -3.23614 0.40813 0.39198 -2.39246 -1.38159 0.39198 -2.39246 0.40813 
0.39281 -2.8143 -1.47591 0.39281 -2.8143 0.50245 0.39465 -3.13228 -1.42311 
0.39465 -3.13228 0.44965 0.39465 -2.49631 -1.42311 0.39465 -2.49631 0.44965 
0.39551 -3.02562 -1.45266 0.39551 -3.02562 0.4792 0.39551 -2.60297 -1.45266 
0.39551 -2.60297 0.4792 0.39566 -3.35013 0.34424 0.39566 -2.27846 -1.3177 
0.39566 -2.27846 0.34424 0.39684 -3.4539 0.26705 0.39684 -2.17469 -1.24051 
0.40767 -2.97334 -1.46069 0.40767 -2.97334 0.48723 0.40767 -2.65526 -1.46069 
0.40767 -2.65526 0.48723 0.4114 -3.64211 0.04936 0.4114 -1.98648 -1.02282 
0.41514 -3.58148 0.13202 0.41514 -2.04712 -1.10548 0.41532 -3.68242 -0.02013 
0.41532 -1.94617 -0.95333 0.41838 -3.71687 -0.09218 0.41838 -1.91172 -0.88128 
0.41936 -2.92059 -1.46585 0.41936 -2.92059 0.49239 0.41936 -2.70801 -1.46585 
0.41936 -2.70801 0.49239 0.4252 -3.49599 0.22264 0.4252 -2.1326 -1.1961 
0.42993 -3.1823 -1.3982 0.42993 -3.1823 0.42474 0.42993 -2.4463 -1.3982 
0.42993 -2.4463 0.42474 0.43054 -2.86752 -1.46813 0.43054 -2.86752 0.49467 
0.43054 -2.76107 -1.46813 0.43054 -2.76107 0.49467 0.43061 -3.2914 0.37253 
0.43061 -2.33719 -1.34599 0.43061 -2.33719 0.37253 0.43166 -3.07675 -1.43366 
0.43166 -3.07675 0.4602 0.43166 -2.55184 -1.43366 0.43166 -2.55184 0.4602 
0.43301 -3.40046 0.3016 0.43301 -2.22813 -1.27506 0.44117 -3.6151 0.07953 
0.44117 -2.8143 -1.46752 0.44117 -2.8143 0.49406 0.44117 -2.01349 -1.05299 
0.44489 -3.0258 -1.44367 0.44489 -3.0258 0.47021 0.44489 -2.60279 -1.44367 
0.44489 -2.60279 0.47021 0.44571 -3.65804 0.01151 0.44571 -1.97055 -0.98497 
0.44974 -3.69565 -0.06042 0.44974 -1.93295 -0.91304 0.45275 -3.53498 0.17501 
0.45275 -2.09361 -1.14847 0.45703 -2.97337 -1.4512 0.45703 -2.97337 0.47774 
0.45703 -2.65523 -1.4512 0.45703 -2.65523 0.47774 0.46298 -3.44255 0.26043 
0.46298 -2.18604 -1.23389 0.46395 -3.23046 0.39608 0.46395 -2.39814 -1.36954 
0.46395 -2.39814 0.39608 0.46702 -3.12676 -1.41061 0.46702 -3.12676 0.43715 
0.46702 -2.50184 -1.41061 0.46702 -2.50184 0.43715 0.46817 -3.34389 0.33193 
0.46817 -2.2847 -1.30539 0.46883 -2.92025 -1.45583 0.46883 -2.92025 0.48237 
0.46883 -2.70834 -1.45583 0.46883 -2.70834 0.48237 0.47559 -3.63154 0.04189 
0.47559 -1.99706 -1.01535 0.47935 -3.5707 0.12437 0.47935 -2.0579 -1.09783 
0.47996 -2.86709 -1.45756 0.47996 -2.86709 0.4841 0.47996 -2.76151 -1.45756 
0.47996 -2.76151 0.4841 0.48024 -3.6717 -0.02844 0.48024 -1.95689 -0.94502 
0.48073 -3.07648 -1.42279 0.48073 -3.07648 0.44933 0.48073 -2.55212 -1.42279 
0.48073 -2.55212 0.44933 0.4832 -3.70578 -0.10067 0.4832 -1.92282 -0.87279 
0.48906 -2.8143 -1.45676 0.48906 -2.8143 0.4833 0.49114 -3.48357 0.21471 
0.49114 -2.14502 -1.18817 0.49377 -3.02545 -1.43228 0.49377 -3.02545 0.45882 
0.49377 -2.60315 -1.43228 0.49377 -2.60315 0.45882 0.49871 -3.38737 0.29287 
0.49871 -2.24123 -1.26633 0.50144 -3.17542 -1.3836 0.50144 -3.17542 0.41014 
0.50144 -2.45317 -1.3836 0.50144 -2.45317 0.41014 0.50215 -3.28448 0.35788 
0.50215 -2.34412 -1.33134 0.5049 -3.60297 0.07095 0.5049 -2.02562 -1.04441 
0.50614 -2.97278 -1.43923 0.50614 -2.97278 0.46577 0.50614 -2.65581 -1.43923 
0.50614 -2.65581 0.46577 0.51036 -3.64544 0.00251 0.51036 -1.98315 -0.97597 
0.51407 -3.68281 -0.06976 0.51407 -1.94578 -0.9037 0.51583 -3.12608 -1.39779 
0.51583 -3.12608 0.42433 0.51583 -2.50252 -1.39779 0.51583 -2.50252 0.42433 
0.51618 -1.91521 -0.83125 0.51773 -2.91964 -1.44334 0.51773 -2.91964 0.46988 
0.51773 -2.70895 -1.44334 0.51773 -2.70895 0.46988 0.5187 -3.52166 0.16543 
0.5187 -2.10694 -1.13889 0.52745 -2.86705 -1.44488 0.52745 -2.86705 0.47142 
0.52745 -2.76155 -1.44488 0.52745 -2.76155 0.47142 0.52815 -3.42835 0.25041 
0.52815 -2.20024 -1.22387 0.52946 -3.07559 -1.40945 0.52946 -3.07559 0.43599 
0.52946 -2.55301 -1.40945 0.52946 -2.55301 0.43599 0.53352 -3.32881 0.32114 
0.53352 -2.29979 -1.2946 0.53476 -3.22255 0.3793 0.53476 -2.40605 -1.35276 
0.53637 -2.8143 -1.44367 0.53637 -2.8143 0.47021 0.5398 -3.61725 0.03191 
0.5398 -2.01134 -1.00537 0.54202 -3.02456 -1.41851 0.54202 -3.02456 0.44505 
0.54202 -2.60403 -1.41851 0.54202 -2.60403 0.44505 0.54434 -3.65706 -0.03863 
0.54434 -1.97153 -0.93483 0.54499 -3.5561 0.11358 0.54499 -2.07249 -1.08704 
0.54717 -3.69077 -0.11104 0.54717 -1.93782 -0.86242 0.54978 -3.17408 -1.36895 
0.54978 -3.17408 0.39549 0.54978 -2.45451 -1.36895 0.55431 -2.97174 -1.42492 
0.55431 -2.97174 0.45146 0.55431 -2.65685 -1.42492 0.55431 -2.65685 0.45146 
0.55649 -3.46822 0.20322 0.55649 -2.16037 -1.17668 0.56371 -3.37136 0.2806 
0.56371 -2.25723 -1.25406 0.56394 -3.1246 -1.38265 0.56394 -3.1246 0.40919 
0.56394 -2.50399 -1.38265 0.56486 -2.91961 -1.42869 0.56486 -2.91961 0.45523 
0.56486 -2.70899 -1.42869 0.56486 -2.70899 0.45523 0.56684 -3.26792 0.34474 
0.56684 -2.36068 -1.3182 0.56752 -3.58746 0.05998 0.56752 -2.04113 -1.03344 
0.57384 -1.99943 -0.96481 0.57452 -2.86692 -1.42979 0.57452 -2.86692 0.45633 
0.57452 -2.76167 -1.42979 0.57452 -2.76167 0.45633 0.5772 -3.07424 -1.39381 
0.5772 -3.07424 0.42035 0.5772 -2.55435 -1.39381 0.5772 -2.55435 0.42035 
0.57723 -1.96244 -0.89253 0.57941 -1.93238 -0.82006 0.58297 -2.8143 -1.42827 
0.58297 -2.8143 0.45481 0.5834 -3.50507 0.15284 0.5834 -2.12353 -1.1263 
0.58463 -3.22338 0.36064 0.58463 -2.40522 -1.3341 0.58953 -3.02314 -1.40239 
0.58953 -3.02314 0.42893 0.58953 -2.60545 -1.40239 0.58953 -2.60545 0.42893 
0.59202 -3.41136 0.23704 0.59202 -2.21724 -1.2105 0.59755 -3.31135 0.30662 
0.59755 -2.31725 -1.28008 0.59961 -3.1747 -1.34994 0.59961 -3.1747 0.37648 
0.59961 -2.4539 -1.34994 0.60087 -2.97145 -1.40837 0.60087 -2.97145 0.43491 
0.60087 -2.65714 -1.40837 0.60087 -2.65714 0.43491 0.60174 -2.02873 -0.99309 
0.60687 -2.09017 -1.0745 0.60692 -1.98991 -0.92283 0.60961 -1.95657 -0.85026 
0.61122 -2.91932 -1.41174 0.61122 -2.91932 0.43828 0.61122 -2.70928 -1.41174 
0.61122 -2.70928 0.43828 0.61388 -3.12475 -1.36328 0.61388 -3.12475 0.38982 
0.61388 -2.50384 -1.36328 0.61602 -3.26777 0.32413 0.61602 -2.36082 -1.29759 
0.61992 -3.45014 0.18851 0.61992 -2.17845 -1.16197 0.62052 -2.86688 -1.41249 
0.62052 -2.86688 0.43903 0.62052 -2.76171 -1.41249 0.62052 -2.76171 0.43903 
0.62177 -1.93782 -0.78782 0.62675 -3.35265 0.26511 0.62675 -2.27594 -1.23857 
0.62706 -3.0742 -1.37403 0.62706 -3.0742 0.40057 0.62706 -2.55439 -1.37403 
0.62876 -2.8143 -1.41061 0.62876 -2.8143 0.43715 0.62876 -2.05995 -1.02013 
0.63355 -3.22305 0.33958 0.63355 -2.40555 -1.31304 0.63509 -2.01864 -0.95106 
0.63893 -1.98283 -0.87958 0.64008 -3.02154 -1.38217 0.64008 -3.02154 0.40871 
0.64008 -2.60706 -1.38217 0.64463 -2.14357 -1.11226 0.64604 -3.31027 0.28401 
0.64604 -2.31833 -1.25747 0.64873 -3.17404 -1.32843 0.64873 -3.17404 0.35497 
0.64873 -2.45455 -1.32843 0.65129 -2.96968 -1.38765 0.65129 -2.96968 0.41419 
0.65129 -2.65891 -1.38765 0.65129 -2.65891 0.41419 0.65188 -1.96244 -0.81788 
0.65433 -3.39165 0.22038 0.65433 -2.23695 -1.19384 0.66163 -2.91712 -1.39047 
0.66163 -2.91712 0.41701 0.66163 -2.71147 -1.39047 0.66163 -2.71147 0.41701 
0.66233 -2.04948 -0.97845 0.66275 -3.12401 -1.3414 0.66275 -3.12401 0.36794 
0.66275 -2.50458 -1.3414 0.66305 -1.94578 -0.75472 0.66437 -3.26638 0.30108 
0.66437 -2.36221 -1.27454 0.6673 -2.01109 -0.90795 0.66764 -2.11124 -1.05944 
0.67078 -2.86457 -1.39067 0.67078 -2.86457 0.41721 0.67078 -2.76402 -1.39067 
0.67078 -2.76402 0.41721 0.67364 -2.8143 -1.39072 0.67364 -2.8143 0.41726 
0.6744 -3.35038 0.2407 0.6744 -2.27821 -1.21416 0.67675 -3.07205 -1.35165 
0.67675 -3.07205 0.37819 0.67675 -2.55655 -1.35165 0.68016 -2.20042 -1.14608 
0.68137 -3.22156 0.31618 0.68137 -2.40704 -1.28964 0.68219 -1.98991 -0.84757 
0.68837 -2.082 -1.00454 0.68946 -3.01931 -1.3593 0.68946 -3.01931 0.38584 
0.68946 -2.60928 -1.3593 0.69339 -3.30776 0.25919 0.69339 -2.32083 -1.23265 
0.69418 -1.97153 -0.78499 0.69466 -2.04129 -0.93531 0.69644 -3.17232 -1.30465 
0.69644 -3.17232 0.33119 0.69644 -2.45627 -1.30465 0.70079 -2.96718 -1.36415 
0.70079 -2.96718 0.39069 0.70079 -2.66141 -1.36415 0.7014 -2.23987 -1.16696 
0.70412 -2.16653 -1.09549 0.71041 -2.01864 -0.87574 0.71081 -2.91462 -1.36648 
0.71081 -2.91462 0.39302 0.71081 -2.71398 -1.36648 0.71126 -3.2639 0.27581 
0.71126 -2.36469 -1.24927 0.71162 -3.12136 -1.31678 0.71162 -3.12136 0.34332 
0.71162 -2.50724 -1.31678 0.71473 -2.86452 -1.36868 0.71473 -2.86452 0.39522 
0.71473 -2.76407 -1.36868 0.71473 -2.76407 0.39522 0.71748 -2.8143 -1.36865 
0.71748 -2.8143 0.39519 0.72094 -2.07335 -0.96159 0.72131 -2.28148 -1.18692 
0.72416 -1.99943 -0.81449 0.72544 -3.06917 -1.32653 0.72544 -3.06917 0.35307 
0.72544 -2.55943 -1.32653 0.72613 -2.1354 -1.0423 0.72621 -2.20476 -1.11756 
0.72796 -3.21891 0.2905 0.72796 -2.40968 -1.26396 0.73753 -3.01648 -1.33384 
0.73753 -3.01648 0.36038 0.73753 -2.61211 -1.33384 0.73781 -2.04948 -0.90298 
0.74029 -2.32466 -1.20507 0.74426 -3.16887 -1.27799 0.74426 -3.16887 0.30453 
0.74426 -2.45972 -1.27799 0.74608 -2.10719 -0.98673 0.74712 -2.24448 -1.13809 
0.74865 -2.96419 -1.33817 0.74865 -2.96419 0.36471 0.74865 -2.66441 -1.33817 
0.74915 -2.17226 -1.06527 0.75244 -2.02873 -0.84239 0.75384 -2.91452 -1.34238 
0.75384 -2.91452 0.36892 0.75384 -2.71408 -1.34238 0.75777 -2.86435 -1.34444 
0.75777 -2.86435 0.37098 0.75777 -2.76424 -1.34444 0.75796 -2.36884 -1.22127 
0.75909 -3.11778 -1.28968 0.75909 -3.11778 0.31622 0.75909 -2.51081 -1.28968 
0.76018 -2.8143 -1.34446 0.76018 -2.8143 0.371 0.76389 -2.082 -0.92902 
0.76709 -2.28655 -1.15758 0.77001 -2.14274 -1.01066 0.77103 -2.21089 -1.087 
0.77239 -3.06579 -1.29898 0.77239 -3.06579 0.32552 0.77239 -2.5628 -1.29898 
0.77317 -2.41347 -1.23607 0.77948 -2.05995 -0.86941 0.78414 -3.01305 -1.30587 
0.78414 -3.01305 0.33241 0.78414 -2.61554 -1.30587 0.78572 -2.32996 -1.17535 
0.78927 -3.16481 -1.24967 0.78927 -2.46378 -1.24967 0.79057 -2.9638 -1.31206 
0.79057 -2.9638 0.3386 0.79057 -2.66479 -1.31206 0.79137 -2.25077 -1.10729 
0.79268 -2.1799 -1.03333 0.79565 -2.91418 -1.31619 0.79565 -2.91418 0.34273 
0.79565 -2.71442 -1.31619 0.79934 -2.8643 -1.31824 0.79934 -2.8643 0.34478 
0.79934 -2.7643 -1.31824 0.80165 -2.8143 -1.3182 0.80165 -2.1354 -0.96678 
0.80198 -2.37364 -1.19157 0.80404 -3.1132 -1.2609 0.80404 -2.51539 -1.2609 
0.81111 -2.2932 -1.12642 0.81403 -2.2186 -1.05468 0.81689 -3.21019 -1.20606 
0.81689 -2.4184 -1.20606 0.8171 -3.06099 -1.26972 0.8171 -3.06099 0.29626 
0.8171 -2.5676 -1.26972 0.81879 -2.11124 -0.90829 0.82462 -2.17226 -0.9898 
0.82528 -3.01288 -1.27736 0.82528 -3.01288 0.3039 0.82528 -2.61571 -1.27736 
0.82854 -2.33574 -1.14379 0.83172 -2.96355 -1.28344 0.83172 -2.96355 0.30998 
0.83172 -2.66504 -1.28344 0.83302 -3.1595 -1.21908 0.83302 -2.4691 -1.21908 
0.83402 -2.25873 -1.07467 0.8369 -2.91361 -1.2874 0.8369 -2.91361 0.31394 
0.8369 -2.71499 -1.2874 0.84058 -2.86366 -1.28931 0.84058 -2.76494 -1.28931 
0.84178 -2.8143 -1.28994 0.84462 -2.37969 -1.15969 0.84635 -2.21089 -1.01168 
0.84738 -3.10777 -1.22991 0.84738 -2.52083 -1.22991 0.85259 -2.30019 -1.09324 
0.85484 -2.16653 -0.94477 0.85692 -3.06029 -1.2393 0.85692 -2.56831 -1.2393 
0.859 -3.20414 -1.17401 0.859 -2.42446 -1.17401 0.86497 -3.01221 -1.24687 
0.86497 -2.61638 -1.24687 0.86664 -2.25077 -1.03202 0.86969 -2.3429 -1.11034 
0.8716 -2.96269 -1.2527 0.8716 -2.96269 0.27924 0.8716 -2.66591 -1.2527 
0.87161 -2.14357 -0.88528 0.87485 -3.15317 -1.1866 0.87485 -2.47543 -1.1866 
0.87665 -2.91278 -1.25659 0.87665 -2.91278 0.28313 0.87665 -2.71581 -1.25659 
0.87691 -2.20476 -0.96686 0.87933 -2.8636 -1.2591 0.87933 -2.76499 -1.2591 
0.88047 -2.8143 -1.25974 0.8853 -2.38674 -1.12595 0.88577 -2.2932 -1.05176 
0.88587 -3.10654 -1.19755 0.88587 -2.52205 -1.19755 0.89538 -3.05897 -1.20683 
0.89538 -2.56962 -1.20683 0.89744 -2.24448 -0.98777 0.89936 -3.19698 -1.14001 
0.89936 -2.43161 -1.14001 0.90311 -3.01105 -1.21447 0.90311 -2.61755 -1.21447 
0.90314 -2.33574 -1.06919 0.90543 -2.20042 -0.9208 0.90972 -2.96144 -1.22017 
0.90972 -2.66716 -1.22017 0.91185 -3.15119 -1.1525 0.91185 -2.47741 -1.1525 
0.91403 -2.91267 -1.22441 0.91403 -2.71593 -1.22441 0.91674 -2.86342 -1.22687 
0.91674 -2.76517 -1.22687 0.91693 -2.28655 -1.00774 0.91764 -2.8143 -1.22768 
0.91904 -2.37969 -1.08527 0.92274 -3.10458 -1.16339 0.92274 -2.52401 -1.16339 
0.92632 -2.23987 -0.94205 0.932 -3.05728 -1.17265 0.932 -2.57132 -1.17265 
0.93336 -2.42446 -1.09965 0.9347 -2.32996 -1.02637 0.9396 -3.00939 -1.18025 
0.9396 -2.61921 -1.18025 0.94553 -2.96103 -1.18618 0.94553 -2.66757 -1.18618 
0.94595 -3.15317 -1.1155 0.94595 -2.47543 -1.1155 0.94627 -2.28148 -0.96196 
0.94978 -2.91231 -1.19043 0.94978 -2.71628 -1.19043 0.95092 -2.37364 -1.04263 
0.95234 -2.86336 -1.19299 0.95234 -2.76523 -1.19299 0.95319 -2.8143 -1.19384 
0.9569 -3.10654 -1.12652 0.9569 -2.52205 -1.12652 0.96442 -2.32466 -0.98094 
0.96541 -2.4184 -1.05754 0.96618 -3.05897 -1.13603 0.96618 -2.56962 -1.13603 
0.97351 -2.27821 -0.91505 0.97382 -3.01105 -1.14376 0.97382 -2.61755 -1.14376 
0.97843 -2.4691 -1.07367 0.97952 -2.96144 -1.15037 0.97952 -2.66716 -1.15037 
0.98062 -2.36884 -0.99861 0.98376 -2.91267 -1.15468 0.98376 -2.71593 -1.15468 
0.98622 -2.86342 -1.15739 0.98622 -2.76517 -1.15739 0.98703 -2.8143 -1.15829 
0.98926 -2.52083 -1.08803 0.992 -2.32083 -0.93404 0.99542 -2.41347 -1.01382 
0.99865 -2.56831 -1.09757 1.00622 -3.01221 -1.10562 1.00622 -2.61638 -1.10562 
1.00862 -2.36469 -0.95191 1.00902 -2.46378 -1.02992 1.01205 -2.96269 -1.11225 
1.01205 -2.66591 -1.11225 1.01594 -2.91278 -1.1173 1.01594 -2.71581 -1.1173 
1.01845 -2.8636 -1.11998 1.01845 -2.76499 -1.11998 1.01909 -2.8143 -1.12112 
1.02025 -2.51539 -1.04469 1.02331 -2.40968 -0.9686 1.02908 -2.5676 -1.05775 
1.0339 -2.36221 -0.90502 1.03671 -2.61571 -1.06593 1.03734 -2.45972 -0.98491 
1.0428 -2.96355 -1.07237 1.0428 -2.66504 -1.07237 1.04675 -2.91361 -1.07755 
1.04675 -2.71499 -1.07755 1.04866 -2.86366 -1.08122 1.04866 -2.76494 -1.08122 
1.04899 -2.40704 -0.92202 1.04903 -2.51081 -0.99974 1.04929 -2.8143 -1.08243 
1.05833 -2.5628 -1.01304 1.064 -2.45627 -0.93709 1.06522 -2.61554 -1.02479 
1.07141 -2.66479 -1.03122 1.07554 -2.71442 -1.0363 1.07613 -2.50724 -0.95227 
1.07755 -2.8143 -1.0423 1.07759 -2.8643 -1.03999 1.07759 -2.7643 -1.03999 
1.08588 -2.55943 -0.96609 1.08778 -2.45455 -0.88938 1.09319 -2.61211 -0.97818 
1.09753 -2.66441 -0.9893 1.10075 -2.50458 -0.9034 1.10173 -2.71408 -0.99449 
1.10379 -2.76424 -0.99842 1.10381 -2.8143 -1.00083 1.111 -2.55655 -0.9174 
1.11865 -2.60928 -0.93011 1.1235 -2.66141 -0.94143 1.12584 -2.71398 -0.95145 
1.12803 -2.76407 -0.95538 1.13338 -2.55439 -0.86771 1.14152 -2.60706 -0.88073 
1.147 -2.65891 -0.89194 1.14982 -2.71147 -0.90228 1.16174 -2.60545 -0.83018 
1.16772 -2.65714 -0.84152 1.52537 -1.39914 0.76762 1.52658 -1.3464 0.77653 
1.54046 -1.39902 0.81468 1.54046 -1.29377 0.81468 1.54156 -1.45171 0.80503 
1.54197 -1.3464 0.82313 1.55776 -1.39898 0.86068 1.55776 -1.29381 0.86068 
1.5585 -1.45141 0.85138 1.5585 -1.24138 0.85138 1.55964 -1.3464 0.86893 
1.56187 -1.50355 0.84104 1.56786 -1.55524 0.82969 1.57953 -1.3464 0.9138 
1.57958 -1.39667 0.91095 1.57958 -1.29612 0.91095 1.57978 -1.44922 0.9018 
1.57978 -1.24357 0.9018 1.5826 -1.50178 0.89146 1.5826 -1.19101 0.89146 
1.58807 -1.55363 0.88024 1.58807 -1.13916 0.88024 1.59621 -1.6063 0.86722 
1.60156 -1.39662 0.9549 1.60156 -1.29617 0.9549 1.60159 -1.3464 0.95764 
1.60376 -1.44671 0.95097 1.60376 -1.24608 0.95097 1.60609 -1.49928 0.94095 
1.60609 -1.19351 0.94095 1.61094 -1.55141 0.92962 1.61094 -1.14138 0.92962 
1.6186 -1.60415 0.91692 1.6186 -1.08864 0.91692 1.62579 -1.3464 1.00035 
1.6258 -1.39645 0.99793 1.6258 -1.29634 0.99793 1.62787 -1.44662 0.99401 
1.62787 -1.24617 0.99401 1.62884 -1.65611 0.90292 1.63207 -1.49628 0.98881 
1.63207 -1.19651 0.98881 1.6364 -1.54858 0.97769 1.6364 -1.14421 0.97769 
1.64182 -1.70614 0.88889 1.64372 -1.60126 0.9656 1.64372 -1.09153 0.9656 
1.65201 -1.3964 1.03951 1.65201 -1.29639 1.03951 1.65205 -1.3464 1.04182 
1.65346 -1.65345 0.95178 1.65346 -1.03934 0.95178 1.65406 -1.44627 1.03581 
1.65406 -1.24652 1.03581 1.65818 -1.4959 1.03074 1.65818 -1.19689 1.03074 
1.66438 -1.54515 1.0243 1.66438 -1.14764 1.0243 1.6656 -1.70442 0.9366 
1.6656 -0.98837 0.9366 1.67127 -1.59789 1.01256 1.67127 -1.0949 1.01256 
1.68031 -1.3464 1.08194 1.68057 -1.64988 0.99925 1.68057 -1.04291 0.99925 
1.68061 -1.75365 0.92154 1.68093 -1.39576 1.08074 1.68093 -1.29703 1.08074 
1.68285 -1.4457 1.07706 1.68285 -1.24709 1.07706 1.6868 -1.49565 1.07188 
1.6868 -1.19714 1.07188 1.69226 -1.70097 0.98442 1.69226 -0.99182 0.98442 
1.69289 -1.54498 1.06544 1.69289 -1.14781 1.06544 1.6957 -1.79848 0.90454 
1.70052 -1.59309 1.05726 1.70052 -1.0997 1.05726 1.70629 -1.75101 0.96812 
1.70935 -1.6453 1.0442 1.70935 -1.04749 1.0442 1.71051 -1.3464 1.12064 
1.71114 -1.3957 1.1195 1.71114 -1.29709 1.1195 1.71366 -1.44488 1.11682 
1.71366 -1.24791 1.11682 1.71755 -1.49478 1.11177 1.71755 -1.19801 1.11177 
1.72058 -1.69691 1.02944 1.72058 -0.99588 1.02944 1.72098 -1.796 0.95142 
1.72338 -1.54431 1.10513 1.72338 -1.14848 1.10513 1.73094 -1.59239 1.09708 
1.73094 -1.1004 1.09708 1.73417 -1.74722 1.01334 1.73759 -1.83986 0.93356 
1.74034 -1.63987 1.08755 1.74034 -1.05292 1.08755 1.74256 -1.3464 1.1578 
1.74338 -1.39552 1.15691 1.74338 -1.29727 1.15691 1.74584 -1.44477 1.1542 
1.74584 -1.24802 1.1542 1.74898 -1.79185 0.99813 1.75007 -1.49354 1.14988 
1.75007 -1.19925 1.14988 1.75116 -1.69159 1.07318 1.75116 -1.0012 1.07318 
1.75578 -1.54314 1.14327 1.75578 -1.14965 1.14327 1.75609 -1.88248 0.91457 
1.76342 -1.59107 1.13555 1.76342 -1.10172 1.13555 1.76418 -1.74229 1.05706 
1.76517 -1.83603 0.98046 1.7727 -1.63864 1.12604 1.7727 -1.05415 1.12604 
1.77641 -1.3464 1.19335 1.77726 -1.39546 1.1925 1.77726 -1.29733 1.1925 
1.77868 -1.78705 1.04215 1.77981 -1.44441 1.18995 1.77981 -1.24838 1.18995 
1.78333 -1.87921 0.96147 1.78365 -1.68527 1.11501 1.78365 -1.00752 1.11501 
1.78406 -1.49313 1.1857 1.78406 -1.19966 1.1857 1.79 -1.54149 1.17976 
1.79 -1.1513 1.17976 1.79489 -1.83074 1.02588 1.79623 -1.73624 1.09916 
1.7976 -1.58938 1.17216 1.7976 -1.10341 1.17216 1.80328 -1.92082 0.94156 
1.80686 -1.63668 1.1629 1.80686 -1.05611 1.1629 1.81056 -1.781 1.08478 
1.81196 -1.3464 1.2272 1.81267 -1.87415 1.00725 1.81286 -1.39552 1.22638 
1.81286 -1.29727 1.22638 1.81557 -1.44477 1.22392 1.81557 -1.24802 1.22392 
1.81774 -1.68328 1.15202 1.81774 -1.00951 1.15202 1.81988 -1.49354 1.21969 
1.81988 -1.19925 1.21969 1.82417 -1.96027 0.92032 1.82646 -1.82495 1.06871 
1.82649 -1.54314 1.21399 1.82649 -1.14965 1.21399 1.83023 -1.72908 1.13953 
1.83216 -1.91621 0.98729 1.83421 -1.59107 1.20634 1.83421 -1.10172 1.20634 
1.84373 -1.63864 1.19706 1.84373 -1.05415 1.19706 1.84383 -1.86749 1.05127 
1.8443 -1.77395 1.12546 1.84912 -1.3464 1.25926 1.85026 -1.3957 1.25862 
1.85026 -1.29709 1.25862 1.85269 -1.95593 0.96637 1.85294 -1.44488 1.2561 
1.85294 -1.24791 1.2561 1.85475 -1.68527 1.18611 1.85475 -1.00752 1.18611 
1.85799 -2.01712 0.88479 1.85799 -1.49478 1.25221 1.85799 -1.19801 1.25221 
1.8599 -1.81779 1.10986 1.86295 -1.90992 1.03154 1.86463 -1.54431 1.24638 
1.86463 -1.14848 1.24638 1.8706 -1.73624 1.17353 1.87268 -1.59239 1.23882 
1.87268 -1.1004 1.23882 1.87475 -1.99417 0.94429 1.87701 -1.8605 1.09275 
1.88221 -1.63987 1.22942 1.88221 -1.05292 1.22942 1.88324 -1.9498 1.0112 
1.88498 -1.781 1.1592 1.88782 -1.3464 1.28945 1.88902 -1.39576 1.28883 
1.88902 -1.29703 1.28883 1.8927 -1.4457 1.28692 1.8927 -1.24709 1.28692 
1.89558 -1.90197 1.07418 1.89575 -2.07053 0.84703 1.89658 -1.69159 1.2186 
1.89658 -1.0012 1.2186 1.89788 -1.49565 1.28296 1.89788 -1.19714 1.28296 
1.90106 -1.82495 1.1433 1.90432 -1.54498 1.27687 1.90432 -1.14781 1.27687 
1.90497 -1.98843 0.98931 1.91081 -2.04945 0.90781 1.9125 -1.59309 1.26924 
1.9125 -1.0997 1.26924 1.9127 -1.74229 1.20558 1.91556 -1.94209 1.0542 
1.91849 -1.86749 1.12593 1.92556 -1.6453 1.26042 1.92556 -1.04749 1.26042 
1.92761 -1.78705 1.19108 1.92795 -2.02529 0.96629 1.92795 -1.3464 1.31771 
1.93026 -1.3964 1.31775 1.93026 -1.29639 -0.34526 1.93026 -1.29639 1.31775 
1.93395 -1.44627 1.3157 1.93395 -1.24652 1.3157 1.93692 -1.98079 1.03285 
1.93822 -1.90992 1.10681 1.93902 -1.4959 1.31158 1.93902 -1.19689 1.31158 
1.94032 -1.69691 1.24919 1.94032 -0.99588 1.24919 1.94388 -1.83074 1.17487 
1.94546 -1.54515 1.30539 1.94546 -1.14764 1.30539 1.95011 -2.10074 0.86893 
1.95642 -1.74722 1.23559 1.9572 -1.59789 1.29849 1.9572 -1.0949 1.29849 
1.95856 -1.9498 1.08652 1.95958 -2.01795 1.01018 1.96251 -1.87415 1.15709 
1.96571 -2.07869 0.92853 1.96941 -1.3464 -0.37148 1.96941 -1.3464 1.34397 
1.97051 -1.64988 1.28919 1.97051 -1.04291 1.28919 1.97164 -1.79185 1.22078 
1.97183 -1.39645 1.34396 1.97183 -1.29634 -0.37147 1.97183 -1.29634 1.34396 
1.97575 -1.44662 1.34189 1.97575 -1.24617 -0.3694 1.97575 -1.24617 1.34189 
1.97716 -2.13196 0.8419 1.98045 -1.98843 1.06479 1.98095 -1.49628 1.33769 
1.98095 -1.19651 -0.3652 1.98095 -1.19651 1.33769 1.98247 -1.91621 1.1376 
1.98352 -2.0535 0.98625 1.98534 -1.70097 1.27751 1.98534 -0.99182 1.27751 
1.9893 -1.83603 1.20459 1.99179 -2.11121 0.9025 1.99207 -1.54858 1.33336 
1.99207 -1.14421 1.33336 2.00164 -1.75101 1.26347 2.00339 -1.95593 1.11707 
2.00347 -2.02529 1.04182 2.00416 -1.60126 1.32604 2.00416 -1.09153 1.32604 
2.00829 -1.87921 1.18643 2.00865 -2.08735 0.96111 2.01212 -1.3464 -0.39568 
2.01212 -1.3464 1.36817 2.01486 -1.39662 -0.39571 2.01486 -1.39662 1.3682 
2.01486 -1.29617 -0.39571 2.01486 -1.29617 1.3682 2.01798 -1.65345 1.3163 
2.01798 -1.03934 1.3163 2.01834 -1.796 1.24878 2.01879 -1.44671 1.366 
2.01879 -1.24608 -0.39351 2.01879 -1.24608 1.366 2.02547 -1.99417 1.09501 
2.0282 -1.92082 1.16648 2.02881 -1.49928 1.36367 2.02881 -1.19351 -0.39118 
2.02881 -1.19351 1.36367 2.03316 -1.70442 1.30417 2.03316 -0.98837 1.30417 
2.03493 -2.11941 0.93483 2.0362 -1.83986 1.23217 2.04014 -1.55141 1.35882 
2.04014 -1.14138 -0.38633 2.04014 -1.14138 1.35882 2.04123 -2.07869 1.00405 
2.04823 -1.75365 1.28915 2.04944 -1.96027 1.14559 2.05284 -1.60415 1.35116 
2.05284 -1.08864 -0.37867 2.05284 -1.08864 1.35116 2.0552 -1.88248 1.21368 
2.05596 -1.3464 -0.41774 2.05596 -1.3464 1.39023 2.05882 -1.39667 -0.41769 
2.05882 -1.39667 1.39018 2.05882 -1.29612 -0.41769 2.05882 -1.29612 1.39018 
2.06195 -2.04945 1.05896 2.06522 -1.79848 1.27406 2.06684 -1.65611 1.34092 
2.06684 -1.03668 1.34092 2.06726 -2.11121 0.97797 2.06796 -1.44922 -0.41749 
2.06796 -1.44922 1.38998 2.06796 -1.24357 -0.41749 2.06796 -1.24357 1.38998 
2.07527 -1.92375 1.19335 2.0783 -1.50178 -0.41468 2.0783 -1.50178 1.38717 
2.0783 -1.19101 -0.41468 2.0783 -1.19101 1.38717 2.08087 -1.70614 1.32794 
2.08087 -0.98665 1.32794 2.08355 -1.84236 1.25699 2.08497 -2.01712 1.11177 
2.08952 -1.55363 1.38169 2.08952 -1.13916 -0.4092 2.08952 -1.13916 1.38169 
2.09604 -1.75514 1.31256 2.10083 -2.10074 1.01965 2.10083 -1.3464 -0.43763 
2.10083 -1.3464 1.41012 2.10254 -1.6063 1.37355 2.10254 -1.08649 -0.40106 
2.10254 -1.08649 1.37355 2.10284 -1.88475 1.23808 2.10908 -1.39898 -0.43951 
2.10908 -1.39898 1.412 2.10908 -1.29381 -0.43951 2.10908 -1.29381 1.412 
2.10968 -1.98224 1.16148 2.11357 -1.79987 1.29711 2.11572 -1.65685 1.3628 
2.11572 -1.03594 -0.39031 2.11572 -1.03594 1.3628 2.11838 -1.45141 -0.43877 
2.11838 -1.45141 1.41126 2.11838 -1.24138 -0.43877 2.11838 -1.24138 1.41126 
2.12273 -2.07053 1.07401 2.12786 -2.13196 0.9926 2.12872 -1.50355 -0.4354 
2.12872 -1.50355 1.40789 2.12872 -1.18924 -0.4354 2.12872 -1.18924 1.40789 
2.12999 -1.7068 1.34945 2.12999 -0.98599 -0.37696 2.12999 -0.98599 1.34945 
2.13205 -1.84345 1.2796 2.13757 -1.94346 1.21001 2.14007 -1.55524 -0.42941 
2.14007 -1.55524 1.4019 2.14007 -1.13755 -0.42941 2.14007 -1.13755 1.4019 
2.14496 -1.75547 1.33362 2.14496 -0.93732 -0.36113 2.1462 -2.03716 1.12582 
2.14663 -1.3464 -0.4553 2.14663 -1.3464 1.42779 2.15239 -1.60634 -0.42083 
2.15239 -1.60634 1.39332 2.15239 -1.08645 -0.42083 2.15239 -1.08645 1.39332 
2.15508 -1.39902 -0.45681 2.15508 -1.39902 1.4293 2.15508 -1.29377 -0.45681 
2.15508 -1.29377 1.4293 2.16208 -2.11956 1.03296 2.16276 -1.80002 1.31771 
2.16276 -0.89277 -0.34522 2.16474 -1.45171 -0.45571 2.16474 -1.45171 1.4282 
2.16474 -1.24108 -0.45571 2.16474 -1.24108 1.4282 2.16565 -1.6567 1.38217 
2.16565 -1.03609 -0.40968 2.16565 -1.03609 1.38217 2.16589 -1.90346 1.25357 
2.17311 -2.00032 1.1762 2.17529 -1.50384 -0.45195 2.17529 -1.50384 1.42444 
2.17529 -1.18895 -0.45195 2.17529 -1.18895 1.42444 2.17982 -1.70618 1.36847 
2.17982 -0.98661 -0.39598 2.17982 -0.98661 1.36847 2.18461 -2.0882 1.08656 
2.18758 -1.55666 -0.44553 2.18758 -1.55666 1.41802 2.18758 -1.13613 -0.44553 
2.18758 -1.13613 1.41802 2.19323 -1.3464 -0.4707 2.19323 -1.3464 1.44319 
2.19484 -1.75464 1.35227 2.19484 -0.93815 -0.37978 2.19607 -1.8609 1.29412 
2.19607 -0.83189 -0.32163 2.20013 -1.60769 -0.43648 2.20013 -1.60769 1.40897 
2.20013 -1.0851 -0.43648 2.20013 -1.0851 1.40897 2.20145 -1.96045 1.22339 
2.20215 -1.39914 -0.4719 2.20215 -1.39914 1.44439 2.20215 -1.29365 -0.4719 
2.20215 -1.29365 1.44439 2.21089 -2.05376 1.13841 2.21187 -1.45174 -0.47037 
2.21187 -1.45174 1.44286 2.21187 -1.24105 -0.47037 2.21187 -1.24105 1.44286 
2.21377 -1.65818 -0.42482 2.21377 -1.65818 1.39731 2.21377 -1.03461 -0.42482 
2.21377 -1.03461 1.39731 2.22346 -1.50488 -0.46625 2.22346 -1.50488 1.43874 
2.22346 -1.18791 -0.46625 2.22346 -1.18791 1.43874 2.2247 -2.13507 1.04392 
2.22745 -1.81657 1.33085 2.22745 -0.87622 -0.35836 2.22816 -1.70752 -0.41063 
2.22816 -1.70752 1.38312 2.22816 -0.98527 -0.41063 2.22816 -0.98527 1.38312 
2.23089 -1.91946 1.26584 2.23089 -0.77333 -0.29335 2.23583 -1.55754 -0.45931 
2.23583 -1.55754 1.4318 2.23583 -1.13525 -0.45931 2.23583 -1.13525 1.4318 
2.23845 -2.01567 1.18768 2.24054 -1.3464 -0.48379 2.24054 -1.3464 1.45628 
2.24887 -1.60857 -0.44981 2.24887 -1.60857 1.4223 2.24887 -1.08422 -0.44981 
2.24887 -1.08422 1.4223 2.24963 -1.39918 -0.48459 2.24963 -1.39918 1.45708 
2.24963 -1.29361 -0.48459 2.24963 -1.29361 1.45708 2.25024 -2.1028 1.09734 
2.26077 -1.45235 -0.48286 2.26077 -1.45235 1.45535 2.26077 -1.24044 -0.48286 
2.26077 -1.24044 1.45535 2.26142 -1.87599 1.30491 2.26142 -0.8168 -0.33242 
2.26257 -1.65885 -0.43763 2.26257 -1.65885 1.41012 2.26257 -1.03394 -0.43763 
2.26257 -1.03394 1.41012 2.26565 -1.76255 -0.39656 2.26565 -1.76255 1.36905 
2.26565 -0.93024 -0.39656 2.26661 -1.97465 1.2334 2.27257 -1.50547 -0.47822 
2.27257 -1.50547 1.45071 2.27257 -1.18732 -0.47822 2.27257 -1.18732 1.45071 
2.27685 -2.06708 1.14799 2.28471 -1.5579 -0.4707 2.28471 -1.5579 1.44319 
2.28471 -1.13489 -0.4707 2.28471 -1.13489 1.44319 2.28843 -1.3464 -0.49454 
2.28843 -1.3464 1.46703 2.29659 -1.93256 1.27458 2.29659 -0.76023 -0.30209 
2.29793 -1.60885 -0.46069 2.29793 -1.60885 1.43318 2.29793 -1.08394 -0.46069 
2.29793 -1.08394 1.43318 2.29898 -1.8235 -0.37301 2.29898 -1.8235 1.3455 
2.29898 -0.86929 -0.37301 2.29906 -1.39962 -0.49515 2.29906 -1.39962 1.46764 
2.29906 -1.29317 -0.49515 2.29906 -1.29317 1.46764 2.29967 -1.71439 -0.42523 
2.29967 -1.71439 1.39772 2.29967 -0.9784 -0.42523 2.29967 -0.9784 1.39772 
2.3044 -2.02809 1.19562 2.31024 -1.45268 -0.49288 2.31024 -1.45268 1.46537 
2.31024 -1.24011 -0.49288 2.31024 -1.24011 1.46537 2.31446 -2.11357 1.105 
2.32192 -1.50544 -0.48771 2.32192 -1.50544 1.4602 2.32192 -1.18735 -0.48771 
2.32192 -1.18735 1.4602 2.33276 -1.986 -0.26753 2.33276 -1.986 1.24002 
2.33394 -1.88223 -0.34472 2.33394 -1.88223 1.31721 2.33394 -0.81056 -0.34472 
2.33409 -1.55772 -0.47968 2.33409 -1.55772 1.45217 2.33409 -1.13507 -0.47968 
2.33409 -1.13507 1.45217 2.33494 -1.66438 -0.45014 2.33494 -1.66438 1.42263 
2.33494 -1.02841 -0.45014 2.33494 -1.02841 1.42263 2.33679 -1.3464 -0.50293 
2.33679 -1.3464 1.47542 2.33762 -1.76823 -0.40861 2.33762 -1.76823 1.3811 
2.33762 -0.92456 -0.40861 2.34178 -2.07629 1.15495 2.34757 -1.39965 -0.50304 
2.34757 -1.39965 1.47553 2.34757 -1.29314 -0.50304 2.34757 -1.29314 1.47553 
2.35904 -1.45296 -0.50024 2.35904 -1.45296 1.47273 2.35904 -1.23983 -0.50024 
2.35904 -1.23983 1.47273 2.36969 -1.93747 -0.3123 2.36969 -1.93747 1.28479 
2.36969 -0.75532 -0.3123 2.36974 -2.03601 1.20143 2.37085 -1.61356 -0.4708 
2.37085 -1.61356 1.44329 2.37085 -1.07923 -0.4708 2.37085 -1.07923 1.44329 
2.37088 -1.50569 -0.49454 2.37088 -1.50569 1.46703 2.37088 -1.1871 -0.49454 
2.37088 -1.1871 1.46703 2.37214 -1.82821 -0.38292 2.37214 -1.82821 1.35541 
2.37214 -0.86458 -0.38292 2.37263 -1.71902 -0.43509 2.37263 -1.71902 1.40758 
2.37263 -0.97377 -0.43509 2.37263 -0.97377 1.40758 2.37992 -2.1209 1.11027 
2.3855 -1.3464 -0.50894 2.3855 -1.3464 1.48143 2.3967 -1.39976 -0.50855 
2.3967 -1.39976 1.48104 2.3967 -1.29303 -0.50855 2.3967 -1.29303 1.48104 
2.40727 -1.88556 -0.3525 2.40727 -1.88556 1.32499 2.40727 -0.80723 -0.3525 
2.40732 -2.08232 1.15901 2.40792 -1.99154 1.24656 2.40812 -1.66818 -0.45756 
2.40812 -1.66818 1.43005 2.40812 -1.02461 -0.45756 2.40812 -1.02461 1.43005 
2.40816 -1.45297 -0.5052 2.40816 -1.45297 1.47769 2.40816 -1.23982 -0.5052 
2.40816 -1.23982 1.47769 2.40859 -1.55952 -0.4879 2.40859 -1.55952 1.46039 
2.40859 -1.13327 -0.4879 2.40859 -1.13327 1.46039 2.41037 -1.77165 -0.41587 
2.41037 -1.77165 1.38836 2.41037 -0.92114 -0.41587 2.43445 -1.3464 -0.51255 
2.43445 -1.3464 1.48504 2.44528 -1.94121 -0.31671 2.44528 -1.94121 1.2892 
2.44528 -0.75158 -0.31671 2.44528 -1.83056 -0.38789 2.44528 -1.83056 1.36038 
2.44528 -0.86223 -0.38789 2.44532 -2.03974 1.20583 2.44532 -2.12469 1.11298 
2.44573 -1.61477 -0.47633 2.44573 -1.61477 1.44882 2.44573 -1.07802 -0.47633 
2.44573 -1.07802 1.44882 2.44573 -1.72134 -0.44003 2.44573 -1.72134 1.41252 
2.44573 -0.97145 -0.44003 2.44573 -0.97145 1.41252 2.44575 -1.50689 -0.50007 
2.44575 -1.50689 1.47256 2.44575 -1.1859 -0.50007 2.44575 -1.1859 1.47256 
2.44576 -1.3998 -0.51161 2.44576 -1.3998 1.4841 2.44576 -1.29299 -0.51161 
2.44576 -1.29299 1.4841 2.48352 -2.08446 1.16097 2.48352 -1.99339 1.24874 
2.48352 -1.88713 -0.35495 2.48352 -1.88713 1.32744 2.48352 -1.7728 -0.41829 
2.48352 -1.7728 1.39078 2.48352 -1.6691 -0.46025 2.48352 -1.6691 1.43274 
2.48352 -1.56012 -0.49065 2.48352 -1.56012 1.46314 2.48352 -1.45327 -0.50803 
2.48352 -1.45327 1.48052 2.48352 -1.3464 -0.51376 2.48352 -1.3464 1.48625 
2.48352 -1.23952 -0.50803 2.48352 -1.23952 1.48052 2.48352 -1.13267 -0.49065 
2.48352 -1.13267 1.46314 2.48352 -1.02369 -0.46025 2.48352 -1.02369 1.43274 
2.48352 -0.91999 -0.41829 2.48352 -0.80566 -0.35495 2.52128 -1.3998 -0.51161 
2.52128 -1.3998 1.4841 2.52128 -1.29299 -0.51161 2.52128 -1.29299 1.4841 
2.52128 -1.50689 -0.50007 2.52128 -1.50689 1.47256 2.52128 -1.1859 -0.50007 
2.52128 -1.1859 1.47256 2.5213 -1.72134 -0.44003 2.5213 -1.72134 1.41252 
2.5213 -0.97145 -0.44003 2.5213 -0.97145 1.41252 2.5213 -1.61477 -0.47633 
2.5213 -1.61477 1.44882 2.5213 -1.07802 -0.47633 2.5213 -1.07802 1.44882 
2.52171 -2.12469 1.11298 2.52172 -2.03974 1.20583 2.52175 -1.83056 -0.38789 
2.52175 -1.83056 1.36038 2.52175 -0.86223 -0.38789 2.52175 -1.94121 -0.31671 
2.52175 -1.94121 1.2892 2.52175 -0.75158 -0.31671 2.53258 -1.3464 -0.51255 
2.53258 -1.3464 1.48504 2.55666 -1.77165 -0.41587 2.55666 -1.77165 1.38836 
2.55666 -0.92114 -0.41587 2.55844 -1.55952 -0.4879 2.55844 -1.55952 1.46039 
2.55844 -1.13327 -0.4879 2.55844 -1.13327 1.46039 2.55888 -1.45297 -0.5052 
2.55888 -1.45297 1.47769 2.55888 -1.23982 -0.5052 2.55888 -1.23982 1.47769 
2.55892 -1.66818 -0.45756 2.55892 -1.66818 1.43005 2.55892 -1.02461 -0.45756 
2.55892 -1.02461 1.43005 2.55911 -1.99154 1.24656 2.55971 -2.08232 1.15901 
2.55977 -1.88556 -0.3525 2.55977 -1.88556 1.32499 2.55977 -0.80723 -0.3525 
2.57033 -1.39976 -0.50855 2.57033 -1.39976 1.48104 2.57033 -1.29303 -0.50855 
2.57033 -1.29303 1.48104 2.58153 -1.3464 -0.50894 2.58153 -1.3464 1.48143 
2.58711 -2.1209 1.11027 2.59441 -1.71902 -0.43509 2.59441 -1.71902 1.40758 
2.59441 -0.97377 -0.43509 2.59489 -1.82821 -0.38292 2.59489 -1.82821 1.35541 
2.59489 -0.86458 -0.38292 2.59615 -1.50569 -0.49454 2.59615 -1.50569 1.46703 
2.59615 -1.1871 -0.49454 2.59615 -1.1871 1.46703 2.59619 -1.61356 -0.4708 
2.59619 -1.61356 1.44329 2.59619 -1.07923 -0.4708 2.59619 -1.07923 1.44329 
2.5973 -2.03601 1.20143 2.59734 -1.93747 -0.3123 2.59734 -1.93747 1.28479 
2.59734 -0.75532 -0.3123 2.60799 -1.45296 -0.50024 2.60799 -1.45296 1.47273 
2.60799 -1.23983 -0.50024 2.60799 -1.23983 1.47273 2.61946 -1.39965 -0.50304 
2.61946 -1.39965 1.47553 2.61946 -1.29314 -0.50304 2.61946 -1.29314 1.47553 
2.62941 -1.76823 -0.40861 2.62941 -1.76823 1.3811 2.62941 -0.92456 -0.40861 
2.63025 -1.3464 -0.50293 2.63025 -1.3464 1.47542 2.63209 -1.66438 -0.45014 
2.63209 -1.66438 1.42263 2.63209 -1.02841 -0.45014 2.63295 -1.55772 -0.47968 
2.63295 -1.55772 1.45217 2.63295 -1.13507 -0.47968 2.63295 -1.13507 1.45217 
2.63309 -1.88223 -0.34472 2.63309 -1.88223 1.31721 2.63309 -0.81056 -0.34472 
2.63427 -0.70679 -0.26753 2.64511 -1.50544 -0.48771 2.64511 -1.50544 1.4602 
2.64511 -1.18735 -0.48771 2.64511 -1.18735 1.4602 2.6568 -1.45268 -0.49288 
2.6568 -1.45268 1.46537 2.6568 -1.24011 -0.49288 2.6568 -1.24011 1.46537 
2.66736 -1.71439 -0.42523 2.66736 -1.71439 1.39772 2.66736 -0.9784 -0.42523 
2.66797 -1.39962 -0.49515 2.66797 -1.39962 1.46764 2.66797 -1.29317 -0.49515 
2.66797 -1.29317 1.46764 2.66805 -1.8235 -0.37301 2.66805 -1.8235 1.3455 
2.66805 -0.86929 -0.37301 2.6691 -1.60885 -0.46069 2.6691 -1.60885 1.43318 
2.6691 -1.08394 -0.46069 2.67044 -1.93256 -0.30209 2.67044 -0.76023 -0.30209 
2.67861 -1.3464 -0.49454 2.67861 -1.3464 1.46703 2.68232 -1.5579 -0.4707 
2.68232 -1.5579 1.44319 2.68232 -1.13489 -0.4707 2.69446 -1.50547 -0.47822 
2.69446 -1.50547 1.45071 2.69446 -1.18732 -0.47822 2.70042 -0.71814 -0.26091 
2.70139 -1.76255 -0.39656 2.70139 -1.76255 1.36905 2.70139 -0.93024 -0.39656 
2.70446 -1.65885 -0.43763 2.70446 -1.65885 1.41012 2.70446 -1.03394 -0.43763 
2.70561 -1.87599 -0.33242 2.70561 -0.8168 -0.33242 2.70627 -1.45235 -0.48286 
2.70627 -1.45235 1.45535 2.70627 -1.24044 -0.48286 2.70627 -1.24044 1.45535 
2.7174 -1.39918 -0.48459 2.7174 -1.39918 1.45708 2.7174 -1.29361 -0.48459 
2.7174 -1.29361 1.45708 2.71817 -1.60857 -0.44981 2.71817 -1.60857 1.4223 
2.71817 -1.08422 -0.44981 2.7265 -1.3464 -0.48379 2.7265 -1.3464 1.45628 
2.7312 -1.55754 -0.45931 2.7312 -1.55754 1.4318 2.7312 -1.13525 -0.45931 
2.73614 -1.91946 -0.29335 2.73614 -0.77333 -0.29335 2.73887 -1.70752 -0.41063 
2.73887 -0.98527 -0.41063 2.73959 -1.81657 -0.35836 2.73959 -0.87622 -0.35836 
2.74357 -1.50488 -0.46625 2.74357 -1.50488 1.43874 2.74357 -1.18791 -0.46625 
2.75326 -1.65818 -0.42482 2.75326 -1.65818 1.39731 2.75326 -1.03461 -0.42482 
2.75517 -1.45174 -0.47037 2.75517 -1.45174 1.44286 2.75517 -1.24105 -0.47037 
2.76489 -1.39914 -0.4719 2.76489 -1.39914 1.44439 2.76489 -1.29365 -0.4719 
2.76558 -1.96045 -0.2509 2.76558 -0.73234 -0.2509 2.7669 -1.60769 -0.43648 
2.7669 -1.60769 1.40897 2.7669 -1.0851 -0.43648 2.77096 -1.8609 -0.32163 
2.77096 -0.83189 -0.32163 2.77219 -1.75464 -0.37978 2.77219 -0.93815 -0.37978 
2.7738 -1.3464 -0.4707 2.7738 -1.3464 1.44319 2.77945 -1.55666 -0.44553 
2.77945 -1.55666 1.41802 2.77945 -1.13613 -0.44553 2.78722 -1.70618 -0.39598 
2.78722 -0.98661 -0.39598 2.79174 -1.50384 -0.45195 2.79174 -1.50384 1.42444 
2.79174 -1.18895 -0.45195 2.79393 -0.69247 -0.20371 2.80114 -1.90346 -0.28108 
2.80114 -0.78933 -0.28108 2.80138 -1.6567 -0.40968 2.80138 -1.03609 -0.40968 
2.8023 -1.45171 -0.45571 2.8023 -1.45171 1.4282 2.8023 -1.24108 -0.45571 
2.80427 -1.80002 -0.34522 2.80427 -0.89277 -0.34522 2.81195 -1.39902 -0.45681 
2.81195 -1.39902 1.4293 2.81195 -1.29377 -0.45681 2.81464 -1.60634 -0.42083 
2.81464 -1.08645 -0.42083 2.82041 -1.3464 -0.4553 2.82207 -1.75547 -0.36113 
2.82207 -0.93732 -0.36113 2.82696 -1.55524 -0.42941 2.82696 -1.13755 -0.42941 
2.82946 -1.94346 -0.23752 2.82946 -0.74933 -0.23752 2.83498 -1.84345 -0.30711 
2.83498 -0.84934 -0.30711 2.83704 -1.7068 -0.37696 2.83704 -0.98599 -0.37696 
2.83831 -1.50355 -0.4354 2.83831 -1.50355 1.40789 2.83831 -1.18924 -0.4354 
2.84865 -1.45141 -0.43877 2.84865 -1.45141 1.41126 2.84865 -1.24138 -0.43877 
2.85131 -1.65685 -0.39031 2.85131 -1.03594 -0.39031 2.85346 -1.79987 -0.32462 
2.85346 -0.89292 -0.32462 2.85735 -0.71055 -0.18899 2.85796 -1.39898 -0.43951 
2.85796 -1.29381 -0.43951 2.86419 -1.88475 -0.26559 2.86419 -0.80804 -0.26559 
2.86449 -1.6063 -0.40106 2.86449 -1.08649 -0.40106 2.8662 -1.3464 -0.43763 
2.87099 -1.75514 -0.34007 2.87099 -0.93765 -0.34007 2.87751 -1.55363 -0.4092 
2.87751 -1.13916 -0.4092 2.88348 -1.84236 -0.2845 2.88348 -0.85043 -0.2845 
2.88616 -1.70614 -0.35545 2.88616 -0.98665 -0.35545 2.88873 -1.50178 -0.41468 
2.88873 -1.19101 -0.41468 2.89176 -1.92375 -0.22086 2.89176 -0.76904 -0.22086 
2.89907 -1.44922 -0.41749 2.89907 -1.24357 -0.41749 2.90019 -1.65611 -0.36843 
2.90019 -1.03668 -0.36843 2.90181 -1.79848 -0.30157 2.90181 -0.89431 -0.30157 
2.90822 -1.39667 -0.41769 2.90822 -1.29612 -0.41769 2.91107 -1.3464 -0.41774 
2.91184 -1.88248 -0.24119 2.91184 -0.81031 -0.24119 2.91419 -1.60415 -0.37867 
2.91419 -1.08864 -0.37867 2.91759 -0.73252 -0.1731 2.91881 -1.75365 -0.31666 
2.91881 -0.93914 -0.31666 2.9269 -1.55141 -0.38633 2.9269 -1.14138 -0.38633 
2.93083 -1.83986 -0.25968 2.93083 -0.85293 -0.25968 2.93387 -1.70442 -0.33168 
2.93387 -0.98837 -0.33168 2.93822 -1.49928 -0.39118 2.93822 -1.19351 -0.39118 
2.93883 -1.92082 -0.19399 2.93883 -0.77197 -0.19399 2.94156 -0.69862 -0.12252 
2.94824 -1.44671 -0.39351 2.94824 -1.24608 -0.39351 2.9487 -1.796 -0.27629 
2.9487 -0.89679 -0.27629 2.94905 -1.65345 -0.34381 2.94905 -1.03934 -0.34381 
2.95217 -1.39662 -0.39571 2.95217 -1.29617 -0.39571 2.95491 -1.3464 -0.39568 
2.95874 -1.87921 -0.21394 2.95874 -0.81358 -0.21394 2.96287 -1.60126 -0.35355 
2.96287 -1.09153 -0.35355 2.96364 -1.95593 -0.14458 2.96364 -0.73686 -0.14458 
2.96539 -1.75101 -0.29098 2.96539 -0.94178 -0.29098 2.97496 -1.54858 -0.36087 
2.97496 -1.14421 -0.36087 2.97773 -1.83603 -0.2321 2.97773 -0.85676 -0.2321 
2.9817 -1.70097 -0.30502 2.9817 -0.99182 -0.30502 2.98456 -1.91621 -0.16511 
2.98456 -0.77658 -0.16511 2.98609 -1.49628 -0.3652 2.98609 -1.19651 -0.3652 
2.98659 -0.70436 -0.0923 2.99128 -1.44662 -0.3694 2.99128 -1.24617 -0.3694 
2.9952 -1.39645 -0.37147 2.9952 -1.29634 -0.37147 2.9954 -1.79185 -0.24829 
2.9954 -0.90094 -0.24829 2.99652 -1.64988 -0.3167 2.99652 -1.04291 -0.3167 
2.99762 -1.3464 -0.37148 3.00452 -1.87415 -0.1846 3.00452 -0.81864 -0.1846 
3.00847 -1.9498 -0.11403 3.00847 -0.74299 -0.11403 3.00983 -1.59789 -0.326 
3.00983 -1.0949 -0.326 3.01061 -1.74722 -0.2631 3.01061 -0.94557 -0.2631 
3.02157 -1.54515 -0.3329 3.02157 -1.14764 -0.3329 3.02316 -1.83074 -0.20238 
3.02316 -0.86205 -0.20238 3.02671 -1.69691 -0.2767 3.02671 -0.99588 -0.2767 
3.02801 -1.4959 -0.33909 3.02801 -1.19689 -0.33909 3.02881 -1.90992 -0.13432 
3.02881 -0.78287 -0.13432 3.03012 -0.712 -0.06036 3.03308 -1.44627 -0.34321 
3.03308 -1.24652 -0.34321 3.03678 -1.3964 -0.34526 3.03678 -1.29639 -0.34526 
3.03909 -1.3464 -0.34522 3.03942 -1.78705 -0.21859 3.03942 -0.90574 -0.21859 
3.04147 -1.6453 -0.28793 3.04147 -1.04749 -0.28793 3.04855 -1.86749 -0.15344 
3.04855 -0.8253 -0.15344 3.05147 -1.94209 -0.08171 3.05147 -0.7507 -0.08171 
3.05433 -1.74229 -0.23309 3.05433 -0.9505 -0.23309 3.05454 -1.59309 -0.29675 
3.05454 -1.0997 -0.29675 3.06206 -0.70436 -0.01682 3.06271 -1.54498 -0.30438 
3.06271 -1.14781 -0.30438 3.06598 -1.82495 -0.17081 3.06598 -0.86784 -0.17081 
3.06915 -1.49565 -0.31047 3.06915 -1.19714 -0.31047 3.07045 -1.69159 -0.24611 
3.07045 -1.0012 -0.24611 3.07145 -1.90197 -0.10169 3.07145 -0.79082 -0.10169 
3.07433 -1.4457 -0.31443 3.07433 -1.24709 -0.31443 3.07801 -1.39576 -0.31634 
3.07801 -1.29703 -0.31634 3.07922 -1.3464 -0.31696 3.08205 -1.781 -0.18671 
3.08205 -0.91179 -0.18671 3.08379 -1.9498 -0.03871 3.08379 -0.74299 -0.03871 
3.08482 -1.63987 -0.25693 3.08482 -1.05292 -0.25693 3.09002 -1.8605 -0.12026 
3.09002 -0.83229 -0.12026 3.09228 -0.69862 0.0282 3.09435 -1.59239 -0.26633 
3.09435 -1.1004 -0.26633 3.09643 -1.73624 -0.20104 3.09643 -0.95655 -0.20104 
3.1024 -1.54431 -0.27389 3.1024 -1.14848 -0.27389 3.10408 -1.90992 -0.05905 
3.10408 -0.78287 -0.05905 3.10713 -1.81779 -0.13737 3.10713 -0.875 -0.13737 
3.10904 -1.49478 -0.27972 3.10904 -1.19801 -0.27972 3.11228 -1.68527 -0.21362 
3.11228 -1.00752 -0.21362 3.11409 -1.44488 -0.28361 3.11409 -1.24791 -0.28361 
3.11434 -1.95593 0.00612 3.11434 -0.73686 0.00612 3.11677 -1.3957 -0.28613 
3.11677 -1.29709 -0.28613 3.11791 -1.3464 -0.28677 3.12273 -1.77395 -0.15297 
3.12273 -0.91884 -0.15297 3.1232 -1.86749 -0.07878 3.1232 -0.8253 -0.07878 
3.12331 -1.63864 -0.22457 3.12331 -1.05415 -0.22457 3.13282 -1.59107 -0.23385 
3.13282 -1.10172 -0.23385 3.13487 -1.91621 -0.0148 3.13487 -0.77658 -0.0148 
3.1368 -1.72908 -0.16704 3.1368 -0.96371 -0.16704 3.14054 -1.54314 -0.2415 
3.14054 -1.14965 -0.2415 3.14057 -1.82495 -0.09622 3.14057 -0.86784 -0.09622 
3.14286 -1.96027 0.05217 3.14286 -0.73252 0.05217 3.14715 -1.49354 -0.2472 
3.14715 -1.19925 -0.2472 3.14929 -1.68328 -0.17953 3.14929 -1.00951 -0.17953 
3.15147 -1.44477 -0.25143 3.15147 -1.24802 -0.25143 3.15418 -1.39552 -0.25389 
3.15418 -1.29727 -0.25389 3.15436 -1.87415 -0.03476 3.15436 -0.81864 -0.03476 
3.15507 -1.3464 -0.25471 3.15648 -1.781 -0.11229 3.15648 -0.91179 -0.11229 
3.15875 -0.71055 0.11241 3.16018 -1.63668 -0.19041 3.16018 -1.05611 -0.19041 
3.16375 -1.92082 0.03093 3.16375 -0.77197 0.03093 3.16943 -1.58938 -0.19967 
3.16943 -1.10341 -0.19967 3.1708 -1.73624 -0.12667 3.1708 -0.95655 -0.12667 
3.17214 -1.83074 -0.05339 3.17214 -0.86205 -0.05339 3.17347 -0.69247 0.17584 
3.17704 -1.54149 -0.20727 3.17704 -1.1513 -0.20727 3.18297 -1.49313 -0.21321 
3.18297 -1.19966 -0.21321 3.18339 -1.68527 -0.14252 3.18339 -1.00752 -0.14252 
3.1837 -1.87921 0.01102 3.1837 -0.81358 0.01102 3.18722 -1.44441 -0.21746 
3.18722 -1.24838 -0.21746 3.18835 -1.78705 -0.06966 3.18835 -0.90574 -0.06966 
3.18977 -1.39546 -0.22001 3.18977 -1.29733 -0.22001 3.19062 -1.92375 0.078 
3.19062 -1.3464 -0.22086 3.19062 -0.76904 0.078 3.19433 -1.63864 -0.15355 
3.19433 -1.05415 -0.15355 3.20186 -1.83603 -0.00797 3.20186 -0.85676 -0.00797 
3.20285 -1.74229 -0.08457 3.20285 -0.9505 -0.08457 3.20361 -1.59107 -0.16306 
3.20361 -1.10172 -0.16306 3.20729 -0.74933 0.1403 3.21095 -1.88248 0.05792 
3.21095 -0.81031 0.05792 3.21126 -1.54314 -0.17078 3.21126 -1.14965 -0.17078 
3.21587 -1.69159 -0.10069 3.21587 -1.0012 -0.10069 3.21696 -1.49354 -0.17739 
3.21696 -1.19925 -0.17739 3.21805 -1.79185 -0.02564 3.21805 -0.90094 -0.02564 
3.22066 -0.73234 0.20418 3.22119 -1.44477 -0.18171 3.22119 -1.24802 -0.18171 
3.22365 -1.39552 -0.18442 3.22365 -1.29727 -0.18442 3.22447 -1.3464 -0.18531 
3.22669 -1.63987 -0.11506 3.22669 -1.05292 -0.11506 3.22944 -1.83986 0.03893 
3.22944 -0.85293 0.03893 3.23286 -1.74722 -0.04085 3.23286 -0.94557 -0.04085 
3.23536 -0.80804 0.10557 3.23609 -1.59239 -0.12459 3.23609 -1.1004 -0.12459 
3.24365 -1.54431 -0.13264 3.24365 -1.14848 -0.13264 3.24605 -1.796 0.02107 
3.24605 -0.89679 0.02107 3.24646 -1.69691 -0.05695 3.24646 -0.99588 -0.05695 
3.24948 -1.49478 -0.13928 3.24948 -1.19801 -0.13928 3.25084 -0.78933 0.16862 
3.25337 -1.44488 -0.14433 3.25337 -1.24791 -0.14433 3.25426 -1.84236 0.08628 
3.25426 -0.85043 0.08628 3.25589 -1.3957 -0.14701 3.25589 -1.29709 -0.14701 
3.25653 -1.3464 -0.14815 3.25769 -1.6453 -0.07171 3.25769 -1.04749 -0.07171 
3.26074 -1.75101 0.00437 3.26074 -0.94178 0.00437 3.26311 -0.77333 0.23362 
3.26651 -1.59309 -0.08477 3.26651 -1.0997 -0.08477 3.27133 -1.79848 0.06795 
3.27133 -0.89431 0.06795 3.27415 -1.54498 -0.09295 3.27415 -1.14781 -0.09295 
3.27478 -1.70097 -0.01193 3.27478 -0.99182 -0.01193 3.27687 -0.84934 0.13478 
3.28023 -1.49565 -0.09939 3.28023 -1.19714 -0.09939 3.28419 -1.4457 -0.10457 
3.28419 -1.24709 -0.10457 3.2861 -1.39576 -0.10825 3.2861 -1.29703 -0.10825 
3.28642 -1.75365 0.05095 3.28642 -0.93914 0.05095 3.28646 -1.64988 -0.02676 
3.28646 -1.04291 -0.02676 3.28672 -1.3464 -0.10945 3.29139 -0.83189 0.1988 
3.29438 -0.89292 0.1163 3.29576 -1.59789 -0.04007 3.29576 -1.0949 -0.04007 
3.30144 -1.70442 0.03589 3.30144 -0.98837 0.03589 3.30266 -1.54515 -0.05181 
3.30266 -1.14764 -0.05181 3.30885 -1.4959 -0.05825 3.30885 -1.19689 -0.05825 
3.30983 -1.75514 0.09877 3.30983 -0.93765 0.09877 3.31298 -1.44627 -0.06332 
3.31298 -1.24652 -0.06332 3.31357 -1.65345 0.02071 3.31357 -1.03934 0.02071 
3.31499 -1.3464 -0.06933 3.31499 -0.89277 0.16549 3.31502 -1.3964 -0.06702 
3.31502 -1.29639 -0.06702 3.32331 -1.60126 0.00689 3.32331 -1.09153 0.00689 
3.32521 -1.70614 0.0836 3.32521 -0.98665 0.0836 3.32812 -0.87622 0.23018 
3.33063 -1.54858 -0.0052 3.33063 -1.14421 -0.0052 3.33089 -0.93732 0.14769 
3.33496 -1.49628 -0.01632 3.33496 -1.19651 -0.01632 3.33819 -1.65611 0.06957 
3.33819 -1.03668 0.06957 3.33916 -1.44662 -0.02152 3.33916 -1.24617 -0.02152 
3.34123 -1.39645 -0.02544 3.34123 -1.29634 -0.02544 3.34124 -1.3464 -0.02786 
3.34673 -0.98599 0.13272 3.34844 -1.60415 0.05557 3.34844 -1.08864 0.05557 
3.34954 -0.93815 0.19757 3.35609 -1.55141 0.04287 3.35609 -1.14138 0.04287 
3.36007 -1.65685 0.11845 3.36007 -1.03594 0.11845 3.36094 -1.49928 0.03154 
3.36094 -1.19351 0.03154 3.36327 -1.44671 0.02152 3.36327 -1.24608 0.02152 
3.36544 -1.3464 0.01485 3.36547 -1.39662 0.01759 3.36547 -1.29617 0.01759 
3.36574 -0.98661 0.18255 3.37082 -1.6063 0.10527 3.37082 -1.08649 0.10527 
3.37896 -1.55363 0.09225 3.37896 -1.13916 0.09225 3.37944 -1.03609 0.16838 
3.38039 -0.98527 0.23089 3.38444 -1.50178 0.08103 3.38444 -1.19101 0.08103 
3.38725 -1.44922 0.07069 3.38725 -1.24357 0.07069 3.38745 -1.39667 0.06154 
3.38745 -1.29612 0.06154 3.38751 -1.3464 0.05869 3.39059 -1.08645 0.15512 
3.39458 -1.03461 0.2165 3.39917 -1.55524 0.1428 3.39917 -1.13755 0.1428 
3.40516 -1.50355 0.13145 3.40516 -1.18924 0.13145 3.40624 -1.0851 0.20286 
3.4074 -1.3464 0.10356 3.4074 -1.03394 0.2653 3.40853 -1.45141 0.12111 
3.40853 -1.24138 0.12111 3.40927 -1.39898 0.11181 3.40927 -1.29381 0.11181 
3.41529 -1.13613 0.19031 3.41957 -1.08422 0.2516 3.42171 -1.50384 0.17802 
3.42171 -1.18895 0.17802 3.42506 -1.3464 0.14936 3.42548 -1.45171 0.16746 
3.42548 -1.24108 0.16746 3.42658 -1.39902 0.15781 3.42658 -1.29377 0.15781 
3.42907 -1.13525 0.23856 3.43602 -1.18791 0.22619 3.44013 -1.45174 0.21459 
3.44013 -1.24105 0.21459 3.44046 -1.3464 0.19596 3.44046 -1.13489 0.28744 
3.44166 -1.39914 0.20487 3.44166 -1.29365 0.20487 3.44798 -1.18732 0.2753 
3.45262 -1.24044 0.2635 3.45355 -1.3464 0.24326 3.45435 -1.39918 0.25236 
3.45435 -1.29361 0.25236 3.45747 -1.18735 0.32465 3.46264 -1.24011 0.31296 
3.4643 -1.3464 0.29115 3.46491 -1.29317 0.30179 3.47 -1.23983 0.36177 
3.4728 -1.29314 0.3503 1.61023 -2.91459 0.49446 1.61972 -2.91462 0.54382 
1.62724 -2.96706 0.53168 1.62757 -2.8609 0.60452 1.63169 -2.91404 0.59293 
1.63863 -2.9667 0.58056 1.64113 -2.80818 0.66131 1.64223 -2.86086 0.65165 
1.64599 -2.913 0.6411 1.64813 -3.01773 0.56752 1.65241 -2.96582 0.62881 
1.65843 -2.80814 0.70731 1.65917 -2.86057 0.69801 1.66031 -2.75555 0.71555 
1.66146 -3.01684 0.61625 1.66254 -2.91271 0.68766 1.66853 -2.9644 0.67632 
1.67313 -3.06733 0.60262 1.67711 -3.0155 0.66399 1.6802 -2.75555 0.76043 
1.68025 -2.80583 0.75757 1.68025 -2.70528 0.75757 1.68045 -2.85838 0.74842 
1.68327 -2.91094 0.73808 1.68731 -3.11668 0.58823 1.68827 -3.06586 0.65073 
1.68874 -2.96279 0.72687 1.69688 -3.01546 0.71385 1.70196 -3.11534 0.63657 
1.70223 -2.80578 0.80152 1.70223 -2.70533 0.80152 1.70227 -2.75555 0.80427 
1.70443 -2.85587 0.7976 1.70443 -2.65523 0.7976 1.70676 -2.90844 0.78758 
1.70676 -2.60267 0.78758 1.70763 -3.06601 0.70067 1.71161 -2.96057 0.77625 
1.71816 -3.1638 0.62155 1.71927 -3.0133 0.76354 1.72098 -3.11595 0.6864 
1.72646 -2.75555 0.84697 1.72647 -2.80561 0.84456 1.72647 -2.7055 0.84456 
1.72854 -2.85577 0.84063 1.72854 -2.65533 0.84063 1.72952 -3.06527 0.74954 
1.73274 -2.90544 0.83544 1.73274 -2.60566 0.83544 1.73682 -3.16463 0.67142 
1.73707 -2.95774 0.82432 1.73707 -2.55337 0.82432 1.74249 -3.1153 0.73552 
1.74439 -3.01042 0.81223 1.75268 -2.80555 0.88613 1.75268 -2.70555 0.88613 
1.75272 -3.20917 0.65363 1.75272 -2.75555 0.88844 1.75413 -3.06261 0.79841 
1.75473 -2.85543 0.88244 1.75473 -2.65567 0.88244 1.75788 -3.1643 0.72034 
1.75885 -2.90506 0.87736 1.75885 -2.60605 0.87736 1.76505 -2.95431 0.87093 
1.76505 -2.5568 0.87093 1.76627 -3.11358 0.78323 1.77194 -3.00705 0.85918 
1.77194 -2.50406 0.85918 1.77332 -3.20903 0.70281 1.77632 -3.27006 0.62031 
1.78098 -2.75555 0.92857 1.78124 -3.05904 0.84588 1.78124 -2.45207 0.84588 
1.78128 -3.16281 0.76816 1.7816 -2.80491 0.92737 1.7816 -2.70619 0.92737 
1.78352 -2.85486 0.92369 1.78352 -2.65624 0.92369 1.78747 -2.90481 0.91851 
1.78747 -2.6063 0.91851 1.79083 -3.2526 0.68434 1.79293 -3.11013 0.83105 
1.79356 -2.95414 0.91207 1.79356 -2.55697 0.91207 1.79637 -3.20764 0.75116 
1.80119 -3.00225 0.90389 1.80119 -2.50886 0.90389 1.80696 -3.16017 0.81475 
1.81002 -3.05446 0.89083 1.81002 -2.45665 0.89083 1.81118 -2.75555 0.96726 
1.81181 -2.80486 0.96612 1.81181 -2.70625 0.96612 1.81345 -3.25152 0.73283 
1.81433 -2.85404 0.96344 1.81433 -2.65707 0.96344 1.81686 -3.31262 0.6505 
1.81822 -2.90394 0.95839 1.81822 -2.60716 0.95839 1.82125 -3.10607 0.87606 
1.82125 -2.40504 0.87606 1.82165 -3.20516 0.79805 1.82405 -2.95347 0.95176 
1.82405 -2.55764 0.95176 1.83162 -3.00154 0.94371 1.83162 -2.50956 0.94371 
1.83235 -3.29391 0.71354 1.83484 -3.15638 0.85996 1.83484 -2.35473 0.85996 
1.83826 -3.24902 0.78018 1.84101 -3.04902 0.93417 1.84101 -2.46208 0.93417 
1.84324 -2.75555 1.00443 1.84405 -2.80468 1.00353 1.84405 -2.70643 1.00353 
1.84651 -2.85392 1.00082 1.84651 -2.65718 1.00082 1.84705 -3.36961 0.61494 
1.84965 -3.20101 0.84475 1.84965 -2.3101 0.84475 1.85074 -2.90269 0.99651 
1.85074 -2.60841 0.99651 1.85183 -3.10075 0.91981 1.85183 -2.41035 0.91981 
1.85645 -2.9523 0.9899 1.85645 -2.5588 0.9899 1.85676 -3.29164 0.76119 
1.86042 -3.35261 0.67881 1.86409 -3.00023 0.98217 1.86409 -2.51088 0.98217 
1.86485 -3.15145 0.90368 1.86485 -2.35966 0.90368 1.86585 -3.24519 0.82708 
1.87337 -3.0478 0.97266 1.87337 -2.46331 0.97266 1.87708 -3.3329 0.74112 
1.87708 -2.75555 1.03998 1.87793 -2.80462 1.03913 1.87793 -2.70649 1.03913 
1.87935 -3.19621 0.88877 1.87935 -2.3149 0.88877 1.88049 -2.85357 1.03657 
1.88049 -2.65754 1.03657 1.884 -3.28837 0.8081 1.88432 -3.09442 0.96164 
1.88432 -2.41668 0.96164 1.88473 -2.90228 1.03232 1.88473 -2.60882 1.03232 
1.89067 -2.95064 1.02639 1.89067 -2.56046 1.02639 1.89424 -3.40948 0.64328 
1.89556 -3.23989 0.87251 1.89556 -2.27121 0.87251 1.89691 -3.14539 0.94579 
1.89691 -2.36571 0.94579 1.89827 -2.99853 1.01879 1.89827 -2.51257 1.01879 
1.90395 -3.32998 0.78819 1.90753 -3.04584 1.00953 1.90753 -2.46527 1.00953 
1.90895 -3.3914 0.70671 1.91123 -3.19016 0.93141 1.91123 -2.32095 0.93141 
1.91263 -2.75555 1.07382 1.91334 -3.2833 0.85388 1.91334 -2.2278 0.85388 
1.91353 -2.80468 1.07301 1.91353 -2.70643 1.07301 1.91624 -2.85392 1.07055 
1.91624 -2.65718 1.07055 1.91841 -3.09244 0.99864 1.91841 -2.41866 0.99864 
1.92055 -2.90269 1.06631 1.92055 -2.60841 1.06631 1.92484 -3.36943 0.76695 
1.92713 -3.23411 0.91533 1.92713 -2.277 0.91533 1.92716 -2.9523 1.06061 
1.92716 -2.5588 1.06061 1.93091 -3.13824 0.98615 1.93091 -2.37287 0.98615 
1.93283 -3.32537 0.83391 1.93283 -2.18574 0.83391 1.93488 -3.00023 1.05297 
1.93488 -2.51088 1.05297 1.9444 -3.0478 1.04369 1.9444 -2.46331 1.04369 
1.9445 -3.27665 0.8979 1.9445 -2.23445 0.8979 1.94497 -3.18311 0.97209 
1.94497 -2.328 0.97209 1.94979 -2.75555 1.10588 1.95093 -2.80486 1.10524 
1.95093 -2.70625 1.10524 1.95336 -3.36509 0.813 1.95336 -2.14602 0.813 
1.95361 -2.85404 1.10273 1.95361 -2.65707 1.10273 1.95542 -3.09442 1.03274 
1.95542 -2.41668 1.03274 1.95866 -3.42628 0.73142 1.95866 -2.90394 1.09884 
1.95866 -2.60716 1.09884 1.96057 -3.22695 0.95648 1.96057 -2.28416 0.95648 
1.96363 -3.31908 0.87816 1.96363 -2.19203 0.87816 1.9653 -2.95347 1.09301 
1.9653 -2.55764 1.09301 1.97127 -3.14539 1.02015 1.97127 -2.36571 1.02015 
1.97335 -3.00154 1.08544 1.97335 -2.50956 1.08544 1.97543 -3.40332 0.79091 
1.97768 -3.26966 0.93938 1.97768 -2.24145 0.93938 1.98288 -3.04902 1.07605 
1.98288 -2.46208 1.07605 1.98391 -3.35896 0.85782 1.98391 -2.15215 0.85782 
1.98565 -3.19016 1.00583 1.98565 -2.32095 1.00583 1.98849 -2.75555 1.13608 
1.98969 -2.80491 1.13545 1.98969 -2.70619 1.13545 1.99337 -2.85486 1.13354 
1.99337 -2.65624 1.13354 1.99625 -3.31112 0.92081 1.99625 -2.19998 0.92081 
1.99725 -3.10075 1.06522 1.99725 -2.41035 1.06522 1.99855 -2.90481 1.12959 
1.99855 -2.6063 1.12959 2.00173 -3.23411 0.98993 2.00173 -2.277 0.98993 
2.00499 -2.95414 1.1235 2.00499 -2.55697 1.1235 2.00565 -3.39759 0.83594 
2.01317 -3.00225 1.11587 2.01317 -2.50886 1.11587 2.01337 -3.15145 1.0522 
2.01337 -2.35966 1.0522 2.01623 -3.35125 0.90082 2.01623 -2.15985 0.90082 
2.01916 -3.27665 0.97256 2.01916 -2.23445 0.97256 2.02623 -3.05446 1.10704 
2.02623 -2.45665 1.10704 2.02828 -3.19621 1.03771 2.02828 -2.3149 1.03771 
2.02862 -2.75555 1.16434 2.03093 -2.80555 1.16438 2.03093 -2.70555 1.16438 
2.03462 -2.85543 1.16233 2.03462 -2.65567 1.16233 2.03889 -3.31908 0.95343 
2.03889 -2.19203 0.95343 2.03969 -2.90506 1.1582 2.03969 -2.60605 1.1582 
2.04099 -3.10607 1.09581 2.04099 -2.40504 1.09581 2.04455 -3.23989 1.02149 
2.04455 -2.27121 1.02149 2.04613 -2.95431 1.15201 2.04613 -2.5568 1.15201 
2.0571 -3.15638 1.08221 2.0571 -2.35473 1.08221 2.05787 -3.00705 1.14512 
2.05787 -2.50406 1.14512 2.05923 -3.35896 0.93314 2.05923 -2.15215 0.93314 
2.06318 -3.2833 1.00372 2.06318 -2.2278 1.00372 2.07008 -2.75555 1.1906 
2.07118 -3.05904 1.13582 2.07118 -2.45207 1.13582 2.07231 -3.20101 1.06741 
2.07231 -2.3101 1.06741 2.0725 -2.80561 1.19058 2.0725 -2.7055 1.19058 
2.07642 -2.85577 1.18852 2.07642 -2.65533 -0.52278 2.07642 -2.65533 1.18852 
2.08162 -2.90544 1.18432 2.08162 -2.60566 -0.51857 2.08162 -2.60566 1.18432 
2.08314 -3.32537 0.98423 2.08314 -2.18574 0.98423 2.08601 -3.11013 1.12413 
2.08601 -2.40098 1.12413 2.08998 -3.24519 1.05121 2.08998 -2.26592 1.05121 
2.09274 -2.95774 1.17998 2.09274 -2.55337 -0.51424 2.09274 -2.55337 1.17998 
2.10231 -3.16017 1.1101 2.10231 -2.35094 1.1101 2.10406 -2.14602 0.9637 
2.10483 -3.01042 1.17267 2.10483 -2.50068 1.17267 2.10896 -3.28837 1.03306 
2.10896 -2.22273 1.03306 2.11279 -2.75555 1.21479 2.11553 -2.80578 1.21482 
2.11553 -2.70533 -0.54908 2.11553 -2.70533 1.21482 2.11865 -3.06261 1.16292 
2.11865 -2.44849 1.16292 2.11901 -3.20516 1.09541 2.11901 -2.30595 1.09541 
2.11946 -2.85587 1.21263 2.11946 -2.65523 -0.54688 2.11946 -2.65523 1.21263 
2.12887 -3.32998 1.01311 2.12887 -2.18112 1.01311 2.12948 -2.90844 1.21029 
2.12948 -2.60267 -0.54455 2.12948 -2.60267 1.21029 2.13383 -3.11358 1.15079 
2.13383 -2.39753 1.15079 2.13687 -3.24902 1.07879 2.13687 -2.26209 1.07879 
2.14081 -2.96057 1.20544 2.14081 -2.55054 -0.5397 2.14081 -2.55054 1.20544 
2.1489 -3.16281 1.13578 2.1489 -2.34829 1.13578 2.15352 -3.0133 1.19779 
2.15352 -2.4978 -0.53205 2.15352 -2.4978 1.19779 2.15587 -3.29164 1.0603 
2.15587 -2.21947 1.0603 2.15663 -2.75555 1.23686 2.15949 -2.80583 1.23681 
2.15949 -2.70528 -0.57107 2.15949 -2.70528 1.23681 2.16589 -3.20764 1.12069 
2.16589 -2.30347 1.12069 2.16752 -3.06527 1.18754 2.16752 -2.44584 -0.5218 
2.16752 -2.44584 1.18754 2.16863 -2.85838 1.23661 2.16863 -2.65273 -0.57087 
2.16863 -2.65273 1.23661 2.17594 -2.1782 1.03998 2.17897 -2.91094 1.23379 
2.17897 -2.60017 -0.56805 2.17897 -2.60017 1.23379 2.18154 -3.1153 1.17457 
2.18154 -2.39581 -0.50883 2.18154 -2.39581 1.17457 2.18422 -3.25152 1.10361 
2.18422 -2.25958 1.10361 2.19019 -2.96279 1.22831 2.19019 -2.54831 -0.56257 
2.19019 -2.54831 1.22831 2.19672 -3.1643 1.15918 2.19672 -2.3468 -0.49344 
2.19672 -2.3468 1.15918 2.2015 -2.75555 -0.59101 2.2015 -2.75555 1.25675 
2.20321 -3.01546 1.22017 2.20321 -2.49565 -0.55443 2.20321 -2.49565 1.22017 
2.20351 -3.29391 1.08471 2.20351 -2.2172 1.08471 2.20975 -2.80814 -0.59289 
2.20975 -2.80814 1.25863 2.20975 -2.70297 -0.59289 2.20975 -2.70297 1.25863 
2.21425 -3.20903 1.14374 2.21425 -2.30208 -0.47799 2.21425 -2.30208 1.14374 
2.21639 -3.06601 1.20942 2.21639 -2.4451 -0.54368 2.21639 -2.4451 1.20942 
2.21905 -2.86057 1.25788 2.21905 -2.65053 -0.59214 2.21905 -2.65053 1.25788 
2.22939 -2.91271 1.25451 2.22939 -2.5984 -0.58877 2.22939 -2.5984 1.25451 
2.23066 -3.11595 1.19608 2.23066 -2.39515 -0.53034 2.23066 -2.39515 1.19608 
2.23272 -3.2526 1.12622 2.23272 -2.2585 -0.46048 2.23272 -2.2585 1.12622 
2.23824 -2.15849 1.05664 2.24074 -2.9644 1.24853 2.24074 -2.54671 -0.58279 
2.24074 -2.54671 1.24853 2.24563 -3.16463 1.18024 2.24563 -2.34647 -0.5145 
2.24563 -2.34647 1.18024 2.2473 -2.75555 -0.60867 2.2473 -2.75555 1.27442 
2.25306 -3.0155 1.23995 2.25306 -2.49561 -0.5742 2.25306 -2.49561 1.23995 
2.25575 -2.80818 -0.61019 2.25575 -2.80818 1.27593 2.25575 -2.70293 -0.61019 
2.25575 -2.70293 1.27593 2.26343 -3.20917 1.16434 2.26343 -2.30193 -0.4986 
2.26343 -2.30193 1.16434 2.26541 -2.86086 -0.60909 2.26541 -2.86086 1.27483 
2.26541 -2.65024 -0.60909 2.26541 -2.65024 1.27483 2.26632 -3.06586 1.22879 
2.26632 -2.44525 -0.56305 2.26632 -2.44525 1.22879 2.26656 -2.19849 -0.43446 
2.26656 -2.19849 1.1002 2.27596 -2.913 1.27107 2.27596 -2.59811 -0.60532 
2.27596 -2.59811 1.27107 2.28049 -3.11534 1.2151 2.28049 -2.39577 -0.54935 
2.28049 -2.39577 1.2151 2.28825 -2.96582 1.26465 2.28825 -2.54529 -0.59891 
2.28825 -2.54529 1.26465 2.2939 -2.75555 -0.62407 2.2939 -2.75555 1.28981 
2.29551 -3.1638 1.1989 2.29551 -2.3473 -0.53315 2.29551 -2.3473 1.1989 
2.29674 -2.24104 -0.475 2.29674 -2.24104 1.14074 2.3008 -3.01684 1.2556 
2.3008 -2.49426 -0.58985 2.3008 -2.49426 1.2556 2.30212 -2.1415 -0.40427 
2.30212 -2.1415 1.07001 2.30282 -2.8083 -0.62528 2.30282 -2.8083 1.29102 
2.30282 -2.7028 -0.62528 2.30282 -2.7028 1.29102 2.31156 -2.04819 -0.31929 
2.31254 -2.8609 -0.62374 2.31254 -2.8609 1.28948 2.31254 -2.65021 -0.62374 
2.31254 -2.65021 1.28948 2.31444 -3.06733 1.24393 2.31444 -2.44377 -0.57819 
2.31444 -2.44377 1.24393 2.32413 -2.91404 -0.61963 2.32413 -2.91404 1.28537 
2.32413 -2.59707 -0.61963 2.32413 -2.59707 1.28537 2.32812 -3.22573 1.17748 
2.32812 -2.28537 -0.51174 2.32812 -2.28537 1.17748 2.32883 -3.11668 1.22974 
2.32883 -2.39443 -0.564 2.32883 -2.39443 1.22974 2.33156 -2.18248 -0.44673 
2.33156 -2.18248 1.11247 2.3365 -2.9667 -0.61268 2.3365 -2.9667 1.27842 
2.3365 -2.5444 -0.61268 2.3365 -2.5444 1.27842 2.33912 -2.08628 -0.36857 
2.34121 -2.75555 -0.63716 2.34121 -2.75555 1.3029 2.34954 -3.01773 1.26893 
2.34954 -2.49337 -0.60319 2.34954 -2.49337 1.26893 2.3503 -2.80834 -0.63796 
2.3503 -2.80834 1.3037 2.3503 -2.70276 -0.63796 2.3503 -2.70276 1.3037 
2.35091 -1.99915 -0.27823 2.36144 -2.86151 -0.63623 2.36144 -2.86151 1.30197 
2.36144 -2.6496 -0.63623 2.36144 -2.6496 1.30197 2.3621 -2.22596 -0.48579 
2.3621 -2.22596 1.15153 2.36324 -3.06801 1.25675 2.36324 -2.44309 -0.59101 
2.36324 -2.44309 1.25675 2.36632 -3.17171 1.21568 2.36632 -2.33939 -0.54993 
2.36632 -2.33939 1.21568 2.36728 -2.1273 -0.41429 2.37324 -2.91462 -0.6316 
2.37324 -2.91462 1.29734 2.37324 -2.59648 -0.6316 2.37324 -2.59648 1.29734 
2.37752 -2.03487 -0.32887 2.38538 -2.96706 -0.62407 2.38538 -2.96706 1.28982 
2.38538 -2.54405 -0.62407 2.38538 -2.54405 1.28982 2.3891 -2.75555 -0.64791 
2.3891 -2.75555 1.31366 2.39726 -2.16939 -0.45546 2.39726 -2.16939 1.1212 
2.3986 -3.01801 -0.61406 2.3986 -3.01801 1.2798 2.3986 -2.4931 -0.61406 
2.3986 -2.4931 1.2798 2.39966 -2.27845 -0.52639 2.39966 -2.27845 1.19213 
2.39973 -2.80878 -0.64853 2.39973 -2.80878 1.31427 2.39973 -2.70233 -0.64853 
2.39973 -2.70233 1.31427 2.40034 -3.12355 1.24434 2.40034 -2.38755 -0.5786 
2.40034 -2.38755 1.24434 2.40507 -2.07386 -0.3765 2.41091 -2.86184 -0.64625 
2.41091 -2.86184 1.31199 2.41091 -2.64926 -0.64625 2.41091 -2.64926 1.31199 
2.41513 -1.98837 -0.28588 2.42259 -2.91459 -0.64109 2.42259 -2.91459 1.30683 
2.42259 -2.59651 -0.64109 2.42259 -2.59651 1.30683 2.43343 -2.11595 -0.42091 
2.43461 -2.21972 -0.49809 2.43461 -2.21972 1.16384 2.43476 -2.96688 -0.63305 
2.43476 -2.96688 1.2988 2.43476 -2.54423 -0.63305 2.43476 -2.54423 1.2988 
2.43561 -3.07354 -0.60351 2.43561 -3.07354 1.26925 2.43561 -2.43757 -0.60351 
2.43561 -2.43757 1.26925 2.43746 -2.75555 -0.65631 2.43746 -2.75555 1.32205 
2.43829 -3.17739 1.22773 2.43829 -2.33371 -0.56198 2.43829 -2.33371 1.22773 
2.44245 -2.02566 -0.33583 2.44825 -2.80881 -0.65641 2.44825 -2.80881 1.32216 
2.44825 -2.70229 -0.65641 2.44825 -2.70229 1.32216 2.45972 -2.86211 -0.65361 
2.45972 -2.86211 1.31936 2.45972 -2.64899 -0.65361 2.45972 -2.64899 1.31936 
2.47036 -2.16448 -0.46567 2.47036 -2.16448 1.13142 2.47041 -2.06594 -0.38232 
2.47152 -3.02272 -0.62417 2.47152 -3.02272 1.28991 2.47152 -2.48839 -0.62417 
2.47152 -2.48839 1.28991 2.47155 -2.91484 -0.64791 2.47155 -2.91484 1.31366 
2.47155 -2.59626 -0.64791 2.47155 -2.59626 1.31366 2.47281 -2.27374 -0.5363 
2.47281 -2.27374 1.20204 2.4733 -3.12818 -0.58846 2.4733 -3.12818 1.2542 
2.4733 -2.38293 -0.58846 2.4733 -2.38293 1.2542 2.48059 -1.98105 -0.29116 
2.48617 -2.75555 -0.66231 2.48617 -2.75555 1.32806 2.49737 -2.80892 -0.66192 
2.49737 -2.80892 1.32766 2.49737 -2.70219 -0.66192 2.49737 -2.70219 1.32766 
2.50794 -2.21639 -0.50587 2.50794 -2.21639 1.17161 2.50799 -2.01963 -0.33989 
2.50859 -2.11041 -0.42744 2.50879 -3.07734 -0.61093 2.50879 -3.07734 1.27668 
2.50879 -2.43377 -0.61093 2.50879 -2.43377 1.27668 2.50883 -2.86213 -0.65857 
2.50883 -2.86213 1.32432 2.50883 -2.64898 -0.65857 2.50883 -2.64898 1.32432 
2.50926 -2.96868 -0.64128 2.50926 -2.96868 1.30702 2.50926 -2.54243 -0.64128 
2.50926 -2.54243 1.30702 2.51104 -2.33029 -0.56924 2.51104 -2.33029 1.23498 
2.53512 -2.75555 -0.66592 2.53512 -2.75555 1.33167 2.54595 -2.16074 -0.47008 
2.54595 -2.16074 1.13583 2.54595 -2.27138 -0.54127 2.54595 -2.27138 1.20701 
2.54599 -2.0622 -0.38672 2.54599 -1.97726 -0.29386 2.5464 -3.02393 -0.6297 
2.5464 -3.02393 1.29544 2.5464 -2.48718 -0.6297 2.5464 -2.48718 1.29544 
2.5464 -3.1305 -0.5934 2.5464 -3.1305 1.25915 2.5464 -2.38061 -0.5934 
2.5464 -2.38061 1.25915 2.54643 -2.91605 -0.65344 2.54643 -2.91605 1.31918 
2.54643 -2.59505 -0.65344 2.54643 -2.59505 1.31918 2.54643 -2.80895 -0.66499 
2.54643 -2.80895 1.33073 2.54643 -2.70215 -0.66499 2.54643 -2.70215 1.33073 
2.58419 -3.18195 -0.57166 2.58419 -3.07826 -0.61363 2.58419 -3.07826 1.27937 
2.58419 -2.96928 -0.64402 2.58419 -2.96928 1.30976 2.58419 -2.86243 -0.6614 
2.58419 -2.86243 1.32714 2.58419 -2.75555 -0.66713 2.58419 -2.75555 1.33287 
2.58419 -2.64867 -0.6614 2.58419 -2.64867 1.32714 2.58419 -2.54183 -0.64402 
2.58419 -2.54183 1.30976 2.58419 -2.43285 -0.61363 2.58419 -2.43285 1.27937 
2.58419 -2.32915 -0.57166 2.58419 -2.32915 1.23741 2.58419 -2.21481 -0.50832 
2.58419 -2.21481 1.17406 2.58419 -2.10856 -0.42962 2.58419 -2.01748 -0.34185 
2.62195 -2.80895 -0.66499 2.62195 -2.80895 1.33073 2.62195 -2.70215 -0.66499 
2.62195 -2.70215 1.33073 2.62195 -2.91605 -0.65344 2.62195 -2.91605 1.31918 
2.62195 -2.59505 -0.65344 2.62195 -2.59505 1.31918 2.62197 -3.1305 -0.5934 
2.62197 -2.38061 -0.5934 2.62197 -2.38061 1.25915 2.62197 -3.02393 -0.6297 
2.62197 -3.02393 1.29544 2.62197 -2.48718 -0.6297 2.62197 -2.48718 1.29544 
2.62239 -1.97726 -0.29386 2.62239 -2.0622 -0.38672 2.62242 -2.27138 -0.54127 
2.62242 -2.27138 1.20701 2.62242 -2.16074 -0.47008 2.63325 -2.75555 -0.66592 
2.63325 -2.75555 1.33167 2.65733 -3.18081 -0.56924 2.65733 -2.33029 -0.56924 
2.65733 -2.33029 1.23498 2.65911 -2.96868 -0.64128 2.65911 -2.96868 1.30702 
2.65911 -2.54243 -0.64128 2.65911 -2.54243 1.30702 2.65955 -2.86213 -0.65857 
2.65955 -2.86213 1.32432 2.65955 -2.64898 -0.65857 2.65955 -2.64898 1.32432 
2.65959 -3.07734 -0.61093 2.65959 -3.07734 1.27668 2.65959 -2.43377 -0.61093 
2.65959 -2.43377 1.27668 2.65978 -2.11041 -0.42744 2.66038 -2.01963 -0.33989 
2.66044 -2.21639 -0.50587 2.671 -2.80892 -0.66192 2.671 -2.80892 1.32766 
2.671 -2.70219 -0.66192 2.671 -2.70219 1.32766 2.6822 -2.75555 -0.66231 
2.6822 -2.75555 1.32806 2.68779 -1.98105 -0.29116 2.69508 -3.12818 -0.58846 
2.69508 -2.38293 -0.58846 2.69556 -2.27374 -0.5363 2.69682 -2.91484 -0.64791 
2.69682 -2.91484 1.31366 2.69682 -2.59626 -0.64791 2.69682 -2.59626 1.31366 
2.69686 -3.02272 -0.62417 2.69686 -3.02272 1.28991 2.69686 -2.48839 -0.62417 
2.69686 -2.48839 1.28991 2.69797 -2.06594 -0.38232 2.69802 -2.16448 -0.46567 
2.70866 -2.86211 -0.65361 2.70866 -2.86211 1.31936 2.70866 -2.64899 -0.65361 
2.70866 -2.64899 1.31936 2.72013 -2.80881 -0.65641 2.72013 -2.80881 1.32216 
2.72013 -2.70229 -0.65641 2.72013 -2.70229 1.32216 2.72592 -2.02566 -0.33583 
2.73009 -3.17739 -0.56198 2.73009 -2.33371 -0.56198 2.73092 -2.75555 -0.65631 
2.73092 -2.75555 1.32205 2.73276 -3.07354 -0.60351 2.73276 -3.07354 1.26925 
2.73276 -2.43757 -0.60351 2.73362 -2.96688 -0.63305 2.73362 -2.96688 1.2988 
2.73362 -2.54423 -0.63305 2.73362 -2.54423 1.2988 2.73377 -2.21972 -0.49809 
2.73494 -2.11595 -0.42091 2.74578 -2.91459 -0.64109 2.74578 -2.91459 1.30683 
2.74578 -2.59651 -0.64109 2.74578 -2.59651 1.30683 2.75324 -1.98837 -0.28588 
2.75747 -2.86184 -0.64625 2.75747 -2.86184 1.31199 2.75747 -2.64926 -0.64625 
2.75747 -2.64926 1.31199 2.7633 -2.07386 -0.3765 2.76803 -3.12355 -0.5786 
2.76803 -2.38755 -0.5786 2.76864 -2.80878 -0.64853 2.76864 -2.80878 1.31427 
2.76864 -2.70233 -0.64853 2.76864 -2.70233 1.31427 2.76872 -2.27845 -0.52639 
2.76977 -3.01801 -0.61406 2.76977 -3.01801 1.2798 2.76977 -2.4931 -0.61406 
2.77111 -2.16939 -0.45546 2.77928 -2.75555 -0.64791 2.77928 -2.75555 1.31366 
2.78299 -2.96706 -0.62407 2.78299 -2.96706 1.28982 2.78299 -2.54405 -0.62407 
2.79085 -2.03487 -0.32887 2.79514 -2.91462 -0.6316 2.79514 -2.91462 1.29734 
2.79514 -2.59648 -0.6316 2.79514 -2.59648 1.29734 2.80109 -2.1273 -0.41429 
2.80206 -3.17171 -0.54993 2.80206 -2.33939 -0.54993 2.80513 -3.06801 -0.59101 
2.80513 -2.44309 -0.59101 2.80628 -2.22596 -0.48579 2.80694 -2.86151 -0.63623 
2.80694 -2.86151 1.30197 2.80694 -2.6496 -0.63623 2.80694 -2.6496 1.30197 
2.81746 -1.99915 -0.27823 2.81807 -2.80834 -0.63796 2.81807 -2.80834 1.3037 
2.81807 -2.70276 -0.63796 2.81807 -2.70276 1.3037 2.81884 -3.01773 -0.60319 
2.81884 -3.01773 1.26893 2.81884 -2.49337 -0.60319 2.82717 -2.75555 -0.63716 
2.82717 -2.75555 1.3029 2.82925 -2.08628 -0.36857 2.83187 -2.9667 -0.61268 
2.83187 -2.9667 1.27842 2.83187 -2.5444 -0.61268 2.83681 -2.18248 -0.44673 
2.83954 -3.11668 -0.564 2.83954 -2.39443 -0.564 2.84026 -2.28537 -0.51174 
2.84301 -1.96688 -0.22481 2.84424 -2.91404 -0.61963 2.84424 -2.91404 1.28537 
2.84424 -2.59707 -0.61963 2.85393 -3.06733 -0.57819 2.85393 -2.44377 -0.57819 
2.85584 -2.8609 -0.62374 2.85584 -2.8609 1.28948 2.85584 -2.65021 -0.62374 
2.85681 -2.04819 -0.31929 2.86556 -2.8083 -0.62528 2.86556 -2.8083 1.29102 
2.86556 -2.7028 -0.62528 2.86556 -2.7028 1.29102 2.86625 -2.1415 -0.40427 
2.86757 -3.01684 -0.58985 2.86757 -3.01684 1.2556 2.86757 -2.49426 -0.58985 
2.87163 -2.24104 -0.475 2.87286 -3.1638 -0.53315 2.87286 -2.3473 -0.53315 
2.87447 -2.75555 -0.62407 2.87447 -2.75555 1.28981 2.88012 -2.96582 -0.59891 
2.88012 -2.96582 1.26465 2.88012 -2.54529 -0.59891 2.8831 -2.01375 -0.26744 
2.88789 -3.11534 -0.54935 2.88789 -2.39577 -0.54935 2.89241 -2.913 -0.60532 
2.89241 -2.913 1.27107 2.89241 -2.59811 -0.60532 2.8946 -2.10163 -0.35708 
2.90182 -2.19849 -0.43446 2.90205 -3.06586 -0.56305 2.90205 -2.44525 -0.56305 
2.90297 -2.86086 -0.60909 2.90297 -2.86086 1.27483 2.90297 -2.65024 -0.60909 
2.90495 -2.30193 -0.4986 2.90563 -1.98239 -0.21384 2.91262 -2.80818 -0.61019 
2.91262 -2.80818 1.27593 2.91262 -2.70293 -0.61019 2.91531 -3.0155 -0.5742 
2.91531 -2.49561 -0.5742 2.92108 -2.75555 -0.60867 2.92108 -2.75555 1.27442 
2.92151 -2.06478 -0.3067 2.92274 -2.34647 -0.5145 2.92763 -2.9644 -0.58279 
2.92763 -2.9644 1.24853 2.92763 -2.54671 -0.58279 2.93013 -2.15849 -0.3909 
2.93566 -2.2585 -0.46048 2.93771 -3.11595 -0.53034 2.93771 -2.39515 -0.53034 
2.93898 -2.91271 -0.58877 2.93898 -2.91271 1.25451 2.93898 -2.5984 -0.58877 
2.93984 -1.96999 -0.17349 2.94497 -2.03142 -0.25489 2.94932 -2.86057 -0.59214 
2.94932 -2.86057 1.25788 2.94932 -2.65053 -0.59214 2.95198 -3.06601 -0.54368 
2.95198 -2.4451 -0.54368 2.95413 -2.30208 -0.47799 2.95802 -2.11971 -0.34237 
2.95863 -2.80814 -0.59289 2.95863 -2.80814 1.25863 2.95863 -2.70297 -0.59289 
2.96486 -2.2172 -0.41897 2.96516 -3.01546 -0.55443 2.96516 -2.49565 -0.55443 
2.96687 -2.75555 -0.59101 2.96687 -2.00121 -0.20053 2.97166 -2.3468 -0.49344 
2.97818 -2.96279 -0.56257 2.97818 -2.54831 -0.56257 2.98274 -2.08483 -0.29266 
2.98415 -2.25958 -0.43787 2.98684 -3.1153 -0.50883 2.98684 -2.39581 -0.50883 
2.9894 -2.91094 -0.56805 2.9894 -2.60017 -0.56805 2.99244 -2.1782 -0.37424 
2.99974 -2.85838 -0.57087 2.99974 -2.65273 -0.57087 3.00044 -1.99074 -0.15885 
3.00086 -3.06527 -0.5218 3.00086 -2.44584 -0.5218 3.00248 -2.30347 -0.45494 
3.00575 -2.0525 -0.23984 3.00889 -2.80583 -0.57107 3.00889 -2.70528 -0.57107 
3.01174 -2.75555 -0.57112 3.01251 -2.21947 -0.39456 3.01486 -3.0133 -0.53205 
3.01486 -2.4978 -0.53205 3.01826 -2.14168 -0.32647 3.01948 -2.34829 -0.47004 
3.02648 -2.02326 -0.18494 3.02757 -2.96057 -0.5397 3.02757 -2.55054 -0.5397 
3.0315 -2.26209 -0.41305 3.03277 -1.98254 -0.11571 3.03455 -2.39753 -0.48505 
3.03889 -2.90844 -0.54455 3.03889 -2.60267 -0.54455 3.0395 -2.18112 -0.34736 
3.04223 -2.10778 -0.27589 3.04891 -2.85587 -0.54688 3.04891 -2.65523 -0.54688 
3.04937 -2.30595 -0.42966 3.04972 -3.06261 -0.49718 3.04972 -2.44849 -0.49718 
3.05284 -2.80578 -0.54908 3.05284 -2.70533 -0.54908 3.05558 -2.75555 -0.54905 
3.05905 -2.0146 -0.14199 3.05942 -2.22273 -0.36732 3.06354 -3.01042 -0.50693 
3.06354 -2.50068 -0.50693 3.06424 -2.07666 -0.2227 3.06431 -2.14602 -0.29796 
3.06606 -2.35094 -0.44436 3.07563 -2.95774 -0.51424 3.07563 -2.55337 -0.51424 
3.07591 -1.99074 -0.08338 3.0784 -2.26592 -0.38547 3.08237 -2.40098 -0.45839 
3.08419 -2.04845 -0.16713 3.08523 -2.18574 -0.31849 3.08676 -2.90544 -0.51857 
3.08676 -2.60566 -0.51857 3.08726 -2.11352 -0.24567 3.09054 -1.96999 -0.02279 
3.09195 -2.85577 -0.52278 3.09195 -2.65533 -0.52278 3.09587 -2.80561 -0.52484 
3.09587 -2.7055 -0.52484 3.09607 -2.3101 -0.40167 3.09719 -3.05904 -0.47007 
3.09719 -2.45207 -0.47007 3.09829 -2.75555 -0.52486 3.102 -2.02326 -0.10942 
3.10519 -2.2278 -0.33797 3.10812 -2.08399 -0.19106 3.10914 -2.15215 -0.2674 
3.1105 -3.00705 -0.47938 3.1105 -2.50406 -0.47938 3.11128 -2.35473 -0.41647 
3.11759 -2.00121 -0.04981 3.12224 -2.95431 -0.48627 3.12224 -2.5568 -0.48627 
3.12383 -2.27121 -0.35575 3.12738 -2.40504 -0.43007 3.12868 -2.90506 -0.49246 
3.12868 -2.60605 -0.49246 3.12948 -2.19203 -0.28769 3.13079 -2.12116 -0.21373 
3.1309 -1.98239 0.01143 3.13375 -2.85543 -0.49659 3.13375 -2.65567 -0.49659 
3.13745 -2.80555 -0.49863 3.13745 -2.70555 -0.49863 3.13976 -2.75555 -0.4986 
3.13976 -2.07666 -0.14718 3.14009 -2.3149 -0.37197 3.14214 -2.45665 -0.4413 
3.14922 -2.23445 -0.30681 3.15214 -2.15985 -0.23508 3.155 -2.35966 -0.38646 
3.15521 -3.00225 -0.45012 3.15521 -2.50886 -0.45012 3.1569 -2.0525 -0.08869 
3.16273 -2.11352 -0.1702 3.16338 -2.95414 -0.45776 3.16338 -2.55697 -0.45776 
3.16665 -2.277 -0.32419 3.16982 -2.90481 -0.46384 3.16982 -2.6063 -0.46384 
3.17113 -2.41035 -0.39948 3.17195 -2.03142 -0.02792 3.17212 -2.19998 -0.25507 
3.175 -2.85486 -0.4678 3.175 -2.65624 -0.4678 3.17868 -2.80491 -0.46971 
3.17868 -2.70619 -0.46971 3.17989 -2.75555 -0.47034 3.18272 -2.32095 -0.34009 
3.18446 -2.15215 -0.19208 3.1845 -2.01375 0.03396 3.18549 -2.46208 -0.4103 
3.19069 -2.24145 -0.27363 3.19295 -2.10778 -0.12517 3.19503 -3.00154 -0.4197 
3.19503 -2.50956 -0.4197 3.19529 -1.99915 0.0996 3.1971 -2.36571 -0.35441 
3.20307 -2.95347 -0.42727 3.20307 -2.55764 -0.42727 3.20475 -2.19203 -0.21242 
3.2078 -2.28416 -0.29074 3.20971 -2.90394 -0.43309 3.20971 -2.60716 -0.43309 
3.20971 -2.08483 -0.06568 3.21295 -2.41668 -0.367 3.21476 -2.85404 -0.43698 
3.21476 -2.65707 -0.43698 3.21501 -2.14602 -0.14726 3.21744 -2.80486 -0.4395 
3.21744 -2.70625 -0.4395 3.21858 -2.75555 -0.44014 3.2234 -2.328 -0.30635 
3.22376 -2.06478 -0.00445 3.22387 -2.23445 -0.23216 3.22398 -2.46331 -0.37795 
3.23349 -3.00023 -0.38722 3.23349 -2.51088 -0.38722 3.23554 -2.18574 -0.16817 
3.23635 -2.04819 0.06025 3.23747 -2.37287 -0.32041 3.24121 -2.9523 -0.39487 
3.24121 -2.5588 -0.39487 3.24125 -2.277 -0.24959 3.24353 -2.14168 -0.1012 
3.24782 -2.90269 -0.40057 3.24782 -2.60841 -0.40057 3.24996 -2.41866 -0.3329 
3.25214 -2.85392 -0.4048 3.25214 -2.65718 -0.4048 3.25485 -2.80468 -0.40726 
3.25485 -2.70643 -0.40726 3.25503 -2.2278 -0.18813 3.25575 -2.75555 -0.40808 
3.25715 -2.32095 -0.26566 3.25942 -2.11971 -0.04096 3.26085 -2.46527 -0.34379 
3.26442 -2.18112 -0.12245 3.2701 -2.51257 -0.35304 3.27147 -2.36571 -0.28005 
3.27281 -2.27121 -0.20677 3.27414 -2.10163 0.02246 3.27771 -2.95064 -0.36065 
3.27771 -2.56046 -0.36065 3.28364 -2.90228 -0.36658 3.28364 -2.60882 -0.36658 
3.28406 -2.41668 -0.2959 3.28437 -2.22273 -0.14236 3.28789 -2.85357 -0.37083 
3.28789 -2.65754 -0.37083 3.28902 -2.3149 -0.22303 3.29044 -2.80462 -0.37338 
3.29044 -2.70649 -0.37338 3.29129 -2.75555 -0.37424 3.29129 -2.1782 -0.07538 
3.295 -2.46331 -0.30692 3.30253 -2.26592 -0.16134 3.30352 -2.35966 -0.23794 
3.30428 -2.51088 -0.31643 3.30796 -2.15849 -0.01307 3.31162 -2.21947 -0.09545 
3.31193 -2.9523 -0.32416 3.31193 -2.5588 -0.32416 3.31654 -2.41035 -0.25407 
3.31763 -2.90269 -0.33076 3.31763 -2.60841 -0.33076 3.31873 -2.3101 -0.17901 
3.32133 -2.1415 0.05081 3.32186 -2.85392 -0.33508 3.32186 -2.65718 -0.33508 
3.32432 -2.80468 -0.33779 3.32432 -2.70643 -0.33779 3.32514 -2.75555 -0.33869 
3.32736 -2.46208 -0.26843 3.33011 -2.26209 -0.11444 3.33353 -2.35473 -0.19422 
3.33603 -2.2172 -0.0478 3.33676 -2.50956 -0.27797 3.34432 -2.95347 -0.28602 
3.34432 -2.55764 -0.28602 3.34672 -2.30595 -0.13231 3.34713 -2.40504 -0.21032 
3.35015 -2.90394 -0.29265 3.35015 -2.60716 -0.29265 3.35151 -2.19849 0.01524 
3.35404 -2.85404 -0.2977 3.35404 -2.65707 -0.2977 3.35493 -2.25958 -0.06709 
3.35656 -2.80486 -0.30038 3.35656 -2.70625 -0.30038 3.3572 -2.75555 -0.30152 
3.35836 -2.45665 -0.22508 3.36142 -2.35094 -0.149 3.36718 -2.50886 -0.23815 
3.372 -2.30347 -0.08542 3.37482 -2.55697 -0.24633 3.37545 -2.40098 -0.16531 
3.37754 -2.2585 -0.0186 3.3809 -2.90481 -0.25276 3.3809 -2.6063 -0.25276 
3.38486 -2.85486 -0.25795 3.38486 -2.65624 -0.25795 3.38677 -2.80491 -0.26162 
3.38677 -2.70619 -0.26162 3.3871 -2.34829 -0.10242 3.38713 -2.45207 -0.18014 
3.38739 -2.75555 -0.26283 3.39206 -2.24104 0.04543 3.39505 -2.30208 -0.03707 
3.39643 -2.50406 -0.19344 3.40211 -2.39753 -0.11749 3.40333 -2.5568 -0.20519 
3.40952 -2.90506 -0.21162 3.40952 -2.60605 -0.21162 3.4105 -2.3468 -0.0546 
3.41365 -2.85543 -0.21669 3.41365 -2.65567 -0.21669 3.41424 -2.44849 -0.13267 
3.41566 -2.75555 -0.2227 3.41566 -2.30193 0.01211 3.41569 -2.80555 -0.22039 
3.41569 -2.70555 -0.22039 3.42398 -2.50068 -0.14649 3.42589 -2.39581 -0.06978 
3.4313 -2.55337 -0.15858 3.43156 -2.34647 -0.00568 3.43563 -2.90544 -0.1697 
3.43563 -2.60566 -0.1697 3.43886 -2.44584 -0.0838 3.43983 -2.85577 -0.17489 
3.43983 -2.65533 -0.17489 3.4419 -2.80561 -0.17882 3.4419 -2.7055 -0.17882 
3.44192 -2.75555 -0.18123 3.4474 -2.39515 -0.02065 3.44911 -2.4978 -0.0978 
3.45021 -2.3473 0.0442 3.45676 -2.55054 -0.11051 3.46074 -2.4451 -0.03492 
3.46161 -2.60267 -0.12183 3.46394 -2.85587 -0.13185 3.46394 -2.65523 -0.13185 
3.46611 -2.75555 -0.13853 3.46614 -2.80578 -0.13578 3.46614 -2.70533 -0.13578 
3.46641 -2.39577 0.02917 3.47149 -2.49565 -0.04811 3.47963 -2.54831 -0.06113 
3.48011 -2.44525 0.01501 3.48106 -2.39443 0.07752 3.48511 -2.60017 -0.07234 
3.48793 -2.85838 -0.08268 3.48793 -2.65273 -0.08268 3.48812 -2.80583 -0.09183 
3.48812 -2.70528 -0.09183 3.48818 -2.75555 -0.09468 3.49126 -2.49561 0.00175 
3.49525 -2.44377 0.06313 3.49984 -2.54671 -0.01057 3.50583 -2.5984 -0.02192 
3.50691 -2.49426 0.04949 3.50807 -2.75555 -0.04981 3.5092 -2.86057 -0.03226 
3.5092 -2.65053 -0.03226 3.50995 -2.80814 -0.04157 3.50995 -2.70297 -0.04157 
3.51597 -2.54529 0.03693 3.52024 -2.49337 0.09822 3.52238 -2.59811 0.02465 
3.52573 -2.75555 -0.00402 3.52615 -2.65024 0.01409 3.52725 -2.80818 0.00444 
3.52725 -2.70293 0.00444 3.52974 -2.5444 0.08519 3.53669 -2.59707 0.07282 
3.5408 -2.65021 0.06122 3.54113 -2.75555 0.04259 3.54113 -2.54405 0.13406 
3.54234 -2.8083 0.0515 3.54234 -2.7028 0.0515 3.54865 -2.59648 0.12192 
3.55329 -2.6496 0.11012 3.55422 -2.75555 0.08989 3.55502 -2.70276 0.09899 
3.55814 -2.59651 0.17128 3.56331 -2.64926 0.15959 3.56559 -2.70233 0.14841 
3.57067 -2.64899 0.2084 0.55311 -3.67886 -0.08579 0.56261 -3.7299 -0.09882 
0.56689 -3.67798 -0.03753 0.57594 -3.72901 -0.05009 0.57702 -3.62487 0.02132 
0.58301 -3.67656 0.00998 0.5876 -3.7795 -0.06372 0.59159 -3.72766 -0.00235 
0.59493 -3.57054 0.08208 0.59774 -3.6231 0.07174 0.60274 -3.77802 -0.01561 
0.60322 -3.67496 0.06053 0.61136 -3.72762 0.04751 0.61644 -3.8275 -0.02977 
0.61671 -3.51794 0.13518 0.61891 -3.56803 0.13125 0.62124 -3.6206 0.12123 
0.62211 -3.77817 0.03432 0.62609 -3.67273 0.10991 0.63264 -3.87596 -0.04479 
0.63375 -3.72547 0.0972 0.63546 -3.82812 0.02005 0.64094 -3.46772 0.18063 
0.64095 -3.51777 0.17822 0.64302 -3.56794 0.17429 0.64399 -3.77743 0.0832 
0.64722 -3.61761 0.1691 0.65129 -3.87679 0.00508 0.65155 -3.6699 0.15798 
0.65697 -3.82746 0.06918 0.65887 -3.72259 0.14589 0.66716 -3.51772 0.21979 
0.66716 -3.41771 0.21979 0.6672 -3.92134 -0.01271 0.6672 -3.46772 0.2221 
0.66861 -3.77478 0.13207 0.66921 -3.56759 0.2161 0.67235 -3.87646 0.054 
0.67333 -3.61722 0.21102 0.67952 -3.66647 0.20459 0.68074 -3.82574 0.11689 
0.68642 -3.71921 0.19284 0.6878 -3.92119 0.03647 0.69079 -3.98223 -0.04603 
0.69546 -3.46772 0.26223 0.69572 -3.7712 0.17954 0.69576 -3.87498 0.10182 
0.69608 -3.51708 0.26102 0.69608 -3.41835 0.26102 0.69799 -3.56702 0.25735 
0.69799 -3.36841 0.25735 0.70195 -3.61697 0.25217 0.70195 -3.31846 0.25217 
0.70531 -3.96477 0.018 0.7074 -3.82229 0.16471 0.70804 -3.6663 0.24573 
0.71085 -3.9198 0.08482 0.71567 -3.71441 0.23755 0.72144 -3.87233 0.1484 
0.72449 -3.76662 0.22449 0.72565 -3.46772 0.30092 0.72629 -3.51702 0.29978 
0.72629 -3.41841 0.29978 0.72792 -3.96369 0.06649 0.72881 -3.5662 0.2971 
0.72881 -3.36923 0.2971 0.73134 -4.02478 -0.01584 0.7327 -3.6161 0.29205 
0.7327 -3.31933 0.29205 0.73572 -3.81823 0.20972 0.73613 -3.91732 0.13171 
0.73853 -3.66563 0.28542 0.73853 -3.2698 0.28542 0.74609 -3.71371 0.27737 
0.74683 -4.00607 0.0472 0.74932 -3.86854 0.19362 0.75274 -3.96118 0.11384 
0.75549 -3.76119 0.26783 0.75771 -3.46772 0.33809 0.75853 -3.51684 0.33719 
0.75853 -3.41859 0.33719 0.76099 -3.56609 0.33448 0.76099 -3.36934 0.33448 
0.76152 -4.08177 -0.05141 0.76413 -3.91317 0.17841 0.76522 -3.61486 0.33017 
0.76522 -3.32058 0.33017 0.76631 -3.81292 0.25347 0.77092 -3.66447 0.32356 
0.77092 -3.27097 0.32356 0.77123 -4.0038 0.09485 0.7749 -4.06478 0.01247 
0.77857 -3.71239 0.31583 0.77857 -3.22304 0.31583 0.77933 -3.86361 0.23734 
0.78032 -3.95735 0.16074 0.78785 -3.75996 0.30632 0.78785 -3.17547 0.30632 
0.79156 -4.04507 0.07478 0.79156 -3.46772 0.37364 0.79241 -3.51678 0.37279 
0.79241 -3.41865 0.37279 0.79383 -3.90837 0.22243 0.79496 -3.56573 0.37023 
0.79496 -3.3697 0.37023 0.79848 -4.00053 0.14176 0.7988 -3.80659 0.2953 
0.7988 -3.12884 0.2953 0.79921 -3.61445 0.36598 0.79921 -3.32099 0.36598 
0.80515 -3.66281 0.36005 0.80515 -3.27263 0.36005 0.80871 -4.12164 -0.02306 
0.81004 -3.95206 0.20617 0.81138 -3.85756 0.27945 0.81275 -3.7107 0.35245 
0.81275 -3.22474 0.35245 0.81843 -4.04214 0.12185 0.82201 -3.758 0.34319 
0.82201 -3.17743 0.34319 0.82343 -4.10356 0.04037 0.82571 -3.90232 0.26507 
0.82711 -3.46772 0.40748 0.82782 -3.99547 0.18754 0.828 -3.51684 0.40667 
0.828 -3.41859 0.40667 0.83071 -3.56609 0.40421 0.83071 -3.36934 0.40421 
0.83289 -3.80461 0.3323 0.83289 -3.13083 0.3323 0.83503 -3.61486 0.39997 
0.83503 -3.32058 0.39997 0.83932 -4.08159 0.1006 0.84161 -3.94627 0.24899 
0.84164 -3.66447 0.39427 0.84164 -3.27097 0.39427 0.84538 -3.8504 0.31981 
0.84538 -3.08503 0.31981 0.8465 -4.17508 -0.06085 0.84731 -4.03753 0.16757 
0.84936 -3.71239 0.38663 0.84936 -3.22304 0.38663 0.85887 -3.75996 0.37735 
0.85887 -3.17547 0.37735 0.85898 -3.98882 0.23156 0.85909 -4.15848 0.00385 
0.85945 -3.89527 0.30575 0.85945 -3.04016 0.30575 0.86427 -3.46772 0.43954 
0.86541 -3.51702 0.4389 0.86541 -3.41841 0.4389 0.86784 -4.07725 0.14666 
0.86809 -3.5662 0.43639 0.86809 -3.36923 0.43639 0.8699 -3.80659 0.3664 
0.8699 -3.12884 0.3664 0.87314 -4.13844 0.06508 0.87314 -3.6161 0.4325 
0.87314 -3.31933 0.4325 0.87505 -3.93911 0.29014 0.87505 -2.99632 0.29014 
0.8781 -4.03124 0.21182 0.87978 -3.66563 0.42667 0.87978 -3.2698 0.42667 
0.88575 -3.85756 0.35381 0.88575 -3.07787 0.35381 0.88757 -4.22412 -0.1002 
0.88783 -3.71371 0.4191 0.88783 -3.22172 0.4191 0.8899 -4.11549 0.12457 
0.89216 -3.98182 0.27304 0.89216 -2.95361 0.27304 0.89736 -3.76119 0.40971 
0.89736 -3.17425 0.40971 0.89835 -4.20952 -0.03456 0.89839 -4.07112 0.19148 
0.90013 -3.90232 0.33949 0.90013 -3.03311 0.33949 0.90297 -3.46772 0.46974 
0.90417 -3.51708 0.46911 0.90417 -3.41835 0.46911 0.90785 -3.56702 0.4672 
0.90785 -3.36841 0.4672 0.91073 -4.02329 0.25447 0.9109 -4.19185 0.02732 
0.91173 -3.81292 0.39888 0.91173 -3.12252 0.39888 0.91303 -3.61697 0.46324 
0.91303 -3.31846 0.46324 0.9162 -3.94627 0.32359 0.9162 -2.98916 0.32359 
0.91947 -3.6663 0.45716 0.91947 -3.26913 0.45716 0.92012 -4.10975 0.1696 
0.92595 -4.17077 0.08809 0.92765 -3.71441 0.44952 0.92765 -3.22102 -1.11646 
0.92765 -3.22102 0.44952 0.92785 -3.86361 0.38586 0.92785 -3.07182 0.38586 
0.93071 -4.06342 0.23448 0.93241 -4.26852 -0.13838 0.93364 -3.98882 0.30622 
0.93364 -2.94662 0.30622 0.94071 -3.76662 0.4407 0.94071 -3.16881 0.4407 
0.94099 -4.25639 -0.07465 0.94276 -3.90837 0.37137 0.94276 -3.02706 0.37137 
0.94309 -4.14661 0.14658 0.94309 -3.46772 0.498 0.9454 -3.51772 0.49804 
0.9454 -3.41771 0.49804 0.9491 -3.56759 0.49599 0.9491 -3.36784 0.49599 
0.95195 -4.24088 -0.01203 0.95206 -4.10211 0.21313 0.95337 -4.03124 0.28709 
0.95417 -3.61722 0.49186 0.95417 -3.31821 0.49186 0.95547 -3.81823 0.42947 
0.95547 -3.1172 0.42947 0.95903 -3.95206 0.35515 0.95903 -2.98337 0.35515 
0.96061 -3.66647 0.48567 0.96061 -3.26896 -1.15261 0.96061 -3.26896 0.48567 
0.96257 -4.29553 -0.16816 0.96526 -4.22206 0.04921 0.97004 -4.28496 -0.10396 
0.97157 -3.86854 0.41587 0.97157 -3.06689 0.41587 0.97235 -3.71921 0.47878 
0.97235 -3.21622 -1.14572 0.97235 -3.21622 0.47878 0.97371 -4.07112 0.2668 
0.97473 -4.13927 0.19046 0.97766 -3.99547 0.33738 0.97766 -2.93997 0.33738 
0.98002 -4.27067 -0.03975 0.98086 -4.20001 0.10882 0.98456 -3.46772 0.52426 
0.98566 -3.7712 0.46948 0.98566 -3.16423 -1.13641 0.98566 -3.16423 0.46948 
0.98678 -3.91317 0.40107 0.98678 -3.02226 0.40107 0.98698 -3.51777 0.52424 
0.98698 -3.41766 0.52424 0.9909 -3.56794 0.52218 0.9909 -3.3675 0.52218 
0.99231 -4.25328 0.02219 0.99423 -4.32056 -0.19856 0.9956 -4.10975 0.24507 
0.9961 -3.61761 0.51797 0.9961 -3.31783 0.51797 0.99762 -4.03753 0.31789 
0.99867 -4.17482 0.16653 1.00043 -4.31146 -0.13384 1.00049 -3.82229 0.45779 
1.00049 -3.11314 -1.12473 1.00049 -3.11314 0.45779 1.00445 -3.95735 0.38487 
1.00445 -2.97808 0.38487 1.00694 -4.23253 0.08278 1.00722 -3.6699 0.51364 
1.00722 -3.26553 -1.18058 1.00722 -3.26553 0.51364 1.00943 -4.29886 -0.06919 
1.01679 -3.87233 0.44376 1.01679 -3.0631 -1.1107 1.01679 -3.0631 0.44376 
1.01854 -4.07725 0.29736 1.01862 -4.14661 0.2221 1.01931 -3.72259 0.50633 
1.01931 -3.21285 -1.17327 1.01931 -3.21285 0.50633 1.02059 -4.28259 -0.00571 
1.02344 -4.00053 0.36672 1.0238 -4.20867 0.14139 1.02727 -3.46772 0.54845 
1.03001 -3.51794 0.54848 1.03001 -3.41749 0.54848 1.03207 -4.33584 -0.16423 
1.03313 -3.77478 0.49658 1.03313 -3.16066 -1.16352 1.03313 -3.16066 0.49658 
1.03349 -3.91732 0.42907 1.03349 -3.01811 -1.09601 1.03349 -3.01811 0.42907 
1.03394 -3.56803 0.54628 1.03394 -3.3674 0.54628 1.03433 -4.26337 0.05554 
1.04038 -4.32512 -0.09931 1.04062 -4.11549 0.27529 1.04335 -4.04214 0.34676 
1.04396 -3.6206 0.54395 1.04396 -3.31483 -1.21089 1.04396 -3.31483 0.54395 
1.04831 -3.82574 0.48445 1.04831 -3.10969 -1.15139 1.04831 -3.10969 0.48445 
1.05008 -4.24073 0.11511 1.05057 -4.31048 -0.03521 1.05135 -3.96118 0.41245 
1.05135 -2.97425 -1.07939 1.05135 -2.97425 0.41245 1.05529 -3.67273 0.5391 
1.05529 -3.2627 -1.20604 1.05529 -3.2627 0.5391 1.05638 -4.20001 0.18434 
1.06256 -4.2921 0.02737 1.06337 -3.87498 0.46944 1.06337 -3.06046 -1.13638 
1.06337 -3.06046 0.46944 1.06459 -4.08159 0.32588 1.06799 -3.72547 0.53145 
1.06799 -3.20996 -1.19839 1.06799 -3.20996 0.53145 1.07034 -4.0038 0.39396 
1.07034 -2.93163 -1.0609 1.07111 -3.46772 0.57052 1.07235 -4.34907 -0.12981 
1.07396 -3.51799 0.57047 1.07396 -3.41744 0.57047 1.0771 -4.17077 0.23924 
1.07744 -4.27092 0.08775 1.08037 -3.9198 0.45434 1.08037 -3.01563 -1.12128 
1.08037 -3.01563 0.45434 1.08169 -4.33623 -0.06548 1.08199 -3.77743 0.5212 
1.08199 -3.158 -1.18814 1.08199 -3.158 0.5212 1.08241 -4.23253 0.15825 
1.08311 -3.57054 0.57027 1.08311 -3.36489 -1.23721 1.08311 -3.36489 0.57027 
1.09042 -4.04507 0.37364 1.09042 -2.89037 -1.04058 1.09286 -4.31958 -0.00232 
1.09345 -3.6231 0.56745 1.09345 -3.31233 -1.23439 1.09345 -3.31233 0.56745 
1.09602 -3.82746 0.50823 1.09602 -3.10797 -1.17517 1.09602 -3.10797 0.50823 
1.0987 -3.96369 0.43727 1.0987 -2.97175 -1.10421 1.0987 -2.97175 0.43727 
1.10012 -4.13844 0.29206 1.10467 -3.67496 0.56197 1.10467 -3.26048 -1.22891 
1.10467 -3.26048 0.56197 1.10582 -4.29919 0.05938 1.10965 -4.26337 0.13086 
1.11119 -3.87646 0.49284 1.11119 -3.05897 -1.15978 1.11119 -3.05897 0.49284 
1.11261 -4.35919 -0.09635 1.11598 -4.22206 0.19993 1.11598 -3.46772 0.59041 
1.11769 -3.72762 0.55383 1.11769 -3.20781 -1.22077 1.11769 -3.20781 0.55383 
1.11799 -4.00607 0.41837 1.11799 -2.92936 -1.08531 1.12298 -4.34419 -0.03238 
1.12423 -3.5203 0.59229 1.12423 -3.41513 -1.25923 1.12423 -3.41513 0.59229 
1.12483 -4.10356 0.34177 1.12483 -2.83187 -1.00871 1.12872 -3.92119 0.47739 
1.12872 -3.01424 -1.14433 1.12872 -3.01424 0.47739 1.13087 -3.77817 0.54308 
1.13087 -3.15726 -1.21002 1.13087 -3.15726 0.54308 1.13353 -3.57273 0.59154 
1.13353 -3.3627 -1.25848 1.13353 -3.3627 0.59154 1.13514 -4.32544 0.03006 
1.13783 -4.2921 0.10263 1.13788 -4.19185 0.2543 1.14301 -4.25328 0.17289 
1.14387 -3.62487 0.58817 1.14387 -3.31056 -1.25511 1.14387 -3.31056 0.58817 
1.14514 -3.82812 0.52974 1.14514 -3.10731 -1.19668 1.14514 -3.10731 0.52974 
1.1472 -3.96477 0.45988 1.1472 -2.97066 -1.12682 1.1472 -2.97066 0.45988 
1.15272 -4.06478 0.3903 1.15272 -2.87066 -1.05724 1.15414 -4.3668 -0.06337 
1.15522 -3.67656 0.58219 1.15522 -3.25887 -1.24913 1.15522 -3.25887 0.58219 
1.16011 -3.87679 0.5139 1.16011 -3.05864 -1.18084 1.16011 -3.05864 0.5139 
1.16134 -4.15848 0.3061 1.16134 -2.77695 -0.97304 1.16178 -3.46772 -1.27501 
1.16178 -3.46772 0.60807 1.16534 -4.34964 -0.00014 1.16752 -4.31958 0.07233 
1.16754 -3.72766 0.57361 1.16754 -3.20777 -1.24055 1.16754 -3.20777 0.57361 
1.17023 -3.52034 0.60959 1.17023 -3.41509 -1.27653 1.17023 -3.41509 0.60959 
1.1709 -4.28259 0.14461 1.17723 -4.24088 0.21324 1.17723 -2.69455 -0.88018 
1.17791 -3.92134 0.498 1.17791 -3.01409 -1.16494 1.17791 -3.01409 0.498 
1.17988 -3.57303 0.60849 1.17988 -3.3624 -1.27543 1.17988 -3.3624 0.60849 
1.1808 -3.77802 0.56245 1.1808 -3.15741 -1.22939 1.1808 -3.15741 0.56245 
1.18104 -4.02478 0.43386 1.18104 -2.91065 -1.1008 1.18826 -4.12164 0.35648 
1.18826 -2.81379 -1.02342 1.19044 -3.62516 0.60472 1.19044 -3.31027 -1.27166 
1.19044 -3.31027 0.60472 1.19497 -3.8275 0.54875 1.19497 -3.10793 -1.21569 
1.19497 -3.10793 0.54875 1.19634 -4.37171 -0.03114 1.19758 -4.34419 0.04222 
1.19975 -4.20952 0.26684 1.19975 -2.72591 -0.93378 1.20041 -4.31048 0.11463 
1.20273 -3.67798 0.59831 1.20273 -3.25745 -1.26525 1.20273 -3.25745 0.59831 
1.20494 -4.27067 0.18517 1.20494 -2.66476 -0.85211 1.20838 -3.46772 -1.29041 
1.20838 -3.46772 0.62347 1.20999 -3.87596 0.53256 1.20999 -3.05947 -1.1995 
1.20999 -3.05947 0.53256 1.21122 -3.98223 0.4744 1.21122 -2.95321 -1.14134 
1.21122 -2.95321 0.4744 1.21528 -3.72901 0.58925 1.21528 -3.20643 -1.25619 
1.21528 -3.20643 0.58925 1.2166 -4.08177 0.40367 1.2166 -2.85366 -1.07061 
1.21729 -3.52047 -1.29162 1.21729 -3.52047 0.62468 1.21729 -3.41497 -1.29162 
1.21729 -3.41497 0.62468 1.22604 -4.17508 0.31869 1.22604 -2.76035 -0.98563 
1.22701 -3.57306 0.62314 1.22701 -3.36237 -1.29008 1.22701 -3.36237 0.62314 
1.22892 -3.7795 0.57759 1.22892 -3.15594 -1.24453 1.22892 -3.15594 0.57759 
1.23068 -4.33623 0.0835 1.23438 -4.29886 0.15577 1.23438 -2.63657 -0.82271 
1.23861 -3.6262 0.61903 1.23861 -3.30923 -1.28597 1.23861 -3.30923 0.61903 
1.23985 -4.25639 0.22421 1.23985 -2.67904 -0.89115 1.2426 -3.9379 0.51114 
1.2426 -2.99754 -1.17808 1.2426 -2.99754 0.51114 1.24331 -3.82884 0.5634 
1.24331 -3.10659 -1.23034 1.24331 -3.10659 0.5634 1.24604 -4.04079 0.44613 
1.24604 -2.89465 -1.11307 1.25098 -3.67886 0.61208 1.25098 -3.25657 -1.27902 
1.25098 -3.25657 0.61208 1.2536 -4.13699 0.36797 1.2536 -2.79844 -1.03491 
1.25568 -3.46772 -1.3035 1.25568 -3.46772 0.63656 1.26402 -3.7299 0.60259 
1.26402 -3.20554 -1.26953 1.26402 -3.20554 0.60259 1.26451 -4.32512 0.12482 
1.26478 -3.52051 -1.3043 1.26478 -3.52051 0.63736 1.26478 -3.41493 -1.3043 
1.26478 -3.41493 0.63736 1.26539 -4.22412 0.27763 1.26539 -2.71132 -0.94457 
1.26915 -4.28496 0.19515 1.26915 -2.65048 -0.86209 1.27592 -3.57367 -1.30257 
1.27592 -3.57367 0.63563 1.27592 -3.36176 -1.30257 1.27592 -3.36176 0.63563 
1.27657 -3.99731 0.48519 1.27657 -2.93812 -1.15213 1.27772 -3.78018 0.59041 
1.27772 -3.15526 -1.25735 1.27772 -3.15526 0.59041 1.28079 -3.88387 0.54934 
1.28079 -3.05156 -1.21628 1.28079 -3.05156 0.54934 1.28176 -4.09597 0.41369 
1.28176 -2.83946 -1.08063 1.28772 -3.62679 -1.29794 1.28772 -3.62679 0.631 
1.28772 -3.30865 -1.29794 1.28772 -3.30865 0.631 1.292 -4.1884 0.32827 
1.292 -2.74703 -0.99521 1.29904 -4.31146 0.16477 1.29986 -3.67922 -1.29041 
1.29986 -3.67922 0.62347 1.29986 -3.25621 -1.29041 1.29986 -3.25621 0.62347 
1.30357 -4.26852 0.23279 1.30357 -3.46772 -1.31426 1.30357 -3.46772 0.64732 
1.30357 -2.66691 -0.89973 1.31174 -4.05388 0.45486 1.31174 -2.88155 -1.1218 
1.31308 -3.73017 0.61346 1.31308 -3.20526 -1.2804 1.31308 -3.20526 0.61346 
1.31413 -3.94482 0.52579 1.31413 -2.99061 -1.19273 1.31413 -2.99061 0.52579 
1.31421 -3.52094 -1.31487 1.31421 -3.52094 0.64793 1.31421 -3.41449 -1.31487 
1.31421 -3.41449 0.64793 1.31482 -3.83571 0.578 1.31482 -3.09972 -1.24494 
1.31482 -3.09972 0.578 1.31955 -4.14941 0.3759 1.31955 -2.78602 -1.04284 
1.32538 -3.574 -1.31259 1.32538 -3.574 0.64565 1.32538 -3.36143 -1.31259 
1.32538 -3.36143 0.64565 1.32961 -4.2349 0.28528 1.32961 -2.70054 -0.95222 
1.33335 -2.6399 -0.86956 1.33707 -3.62676 -1.30743 1.33707 -3.62676 0.64049 
1.33707 -3.30868 -1.30743 1.33707 -3.30868 0.64049 1.34791 -4.10732 0.42031 
1.34791 -2.82811 -1.08725 1.34909 -4.00355 0.4975 1.34909 -2.93188 -1.16444 
1.34924 -3.67904 -1.2994 1.34924 -3.67904 0.63246 1.34924 -3.25639 -1.2994 
1.34924 -3.25639 0.63246 1.35009 -3.7857 0.60291 1.35009 -3.14973 -1.26985 
1.35009 -3.14973 0.60291 1.35193 -3.46772 -1.32265 1.35193 -3.46772 0.65571 
1.35277 -3.88955 0.56139 1.35277 -3.04588 -1.22833 1.35277 -3.04588 0.56139 
1.35693 -4.19761 0.33524 1.35693 -2.73782 -1.00218 1.36272 -3.52097 -1.32275 
1.36272 -3.52097 0.65581 1.36272 -3.41446 -1.32275 1.36272 -3.41446 0.65581 
1.36814 -2.6582 -0.90588 1.37419 -3.57428 -1.31995 1.37419 -3.57428 0.65301 
1.37419 -3.36115 -1.31995 1.37419 -3.36115 0.65301 1.38484 -4.05879 0.46508 
1.38484 -2.87664 -1.13202 1.38489 -4.15733 0.38172 1.38489 -2.77811 -1.04866 
1.38599 -3.73488 -1.29051 1.38599 -3.73488 0.62357 1.38599 -3.20055 -1.29051 
1.38599 -3.20055 0.62357 1.38603 -3.62701 -1.31426 1.38603 -3.62701 0.64732 
1.38603 -3.30843 -1.31426 1.38603 -3.30843 0.64732 1.38729 -3.94953 0.5357 
1.38729 -2.9859 -1.20264 1.38729 -2.9859 0.5357 1.38777 -3.84034 -1.2548 
1.38777 -3.84034 0.58786 1.38777 -3.09509 -1.2548 1.38777 -3.09509 0.58786 
1.39507 -2.69321 -0.9575 1.39847 -2.63276 -0.87459 1.40065 -3.46772 -1.32865 
1.40065 -3.46772 0.66171 1.41185 -3.52108 -1.32826 1.41185 -3.52108 0.66132 
1.41185 -3.41435 -1.32826 1.41185 -3.41435 0.66132 1.42242 -4.00688 0.50527 
1.42242 -2.92855 -1.17221 1.42247 -4.20364 0.33929 1.42247 -2.73179 -1.00623 
1.42307 -4.11286 0.42684 1.42307 -2.82257 -1.09378 1.42327 -3.7895 -1.27728 
1.42327 -3.7895 0.61034 1.42327 -3.14593 -1.27728 1.42327 -3.14593 0.61034 
1.42331 -3.57429 -1.32491 1.42331 -3.57429 0.65797 1.42331 -3.36114 -1.32491 
1.42331 -3.36114 0.65797 1.42374 -3.68084 -1.30762 1.42374 -3.68084 0.64068 
1.42374 -3.25459 -1.30762 1.42374 -3.25459 0.64068 1.42552 -3.89298 0.56864 
1.42552 -3.04246 -1.23558 1.42552 -3.04246 0.56864 1.43326 -2.65297 -0.90958 
1.4496 -3.46772 -1.33227 1.4496 -3.46772 0.66533 1.46043 -4.06253 0.46949 
1.46043 -2.8729 -1.13643 1.46043 -3.95188 0.54067 1.46043 -2.98355 -1.20761 
1.46043 -2.98355 0.54067 1.46046 -4.16107 0.38612 1.46046 -2.77437 -1.05306 
1.46047 -2.68942 -0.96021 1.46088 -3.73609 -1.29604 1.46088 -3.73609 0.6291 
1.46088 -3.19934 -1.29604 1.46088 -3.19934 0.6291 1.46088 -3.84266 -1.25975 
1.46088 -3.84266 0.59281 1.46088 -3.09277 -1.25975 1.46088 -3.09277 0.59281 
1.4609 -3.62821 -1.31978 1.4609 -3.62821 0.65284 1.4609 -3.30722 -1.31978 
1.4609 -3.30722 0.65284 1.4609 -3.52112 -1.33133 1.4609 -3.52112 0.66439 
1.4609 -3.41431 -1.33133 1.4609 -3.41431 0.66439 1.46381 -2.62914 -0.87714 
1.49867 -4.11471 0.42902 1.49867 -4.00845 0.50772 1.49867 -3.89412 0.57106 
1.49867 -3.79042 -1.27997 1.49867 -3.79042 0.61303 1.49867 -3.68144 -1.31036 
1.49867 -3.68144 0.64342 1.49867 -3.57459 -1.32774 1.49867 -3.57459 0.6608 
1.49867 -3.46772 -1.33347 1.49867 -3.46772 0.66653 1.49867 -3.36084 -1.32774 
1.49867 -3.36084 0.6608 1.49867 -3.25399 -1.31036 1.49867 -3.25399 0.64342 
1.49867 -3.14501 -1.27997 1.49867 -3.14501 0.61303 1.49867 -3.04131 -1.238 
1.49867 -3.04131 0.57106 1.49867 -2.92698 -1.17466 1.49867 -2.92698 0.50772 
1.49867 -2.82072 -1.09596 1.49867 -2.72965 -1.00819 1.49867 -2.65122 -0.91082 
1.49867 -2.60736 -0.84316 1.53352 -2.62914 -0.87714 1.53643 -3.52112 -1.33133 
1.53643 -3.52112 0.66439 1.53643 -3.41431 -1.33133 1.53643 -3.41431 0.66439 
1.53643 -3.62821 -1.31978 1.53643 -3.62821 0.65284 1.53643 -3.30722 -1.31978 
1.53643 -3.30722 0.65284 1.53645 -3.84266 -1.25975 1.53645 -3.84266 0.59281 
1.53645 -3.09277 -1.25975 1.53645 -3.09277 0.59281 1.53645 -3.73609 -1.29604 
1.53645 -3.73609 0.6291 1.53645 -3.19934 -1.29604 1.53645 -3.19934 0.6291 
1.53686 -2.68942 -0.96021 1.53687 -2.77437 -1.05306 1.5369 -3.95188 0.54067 
1.5369 -2.98355 -1.20761 1.5369 -2.98355 0.54067 1.5369 -4.06253 0.46949 
1.5369 -2.8729 -1.13643 1.54773 -3.46772 -1.33227 1.54773 -3.46772 0.66533 
1.56407 -2.65297 -0.90958 1.56827 -2.60944 -0.84192 1.57181 -3.89298 0.56864 
1.57181 -3.04246 -1.23558 1.57181 -3.04246 0.56864 1.57359 -3.68084 -1.30762 
1.57359 -3.68084 0.64068 1.57359 -3.25459 -1.30762 1.57359 -3.25459 0.64068 
1.57402 -3.57429 -1.32491 1.57402 -3.57429 0.65797 1.57402 -3.36114 -1.32491 
1.57402 -3.36114 0.65797 1.57406 -3.7895 -1.27728 1.57406 -3.7895 0.61034 
1.57406 -3.14593 -1.27728 1.57406 -3.14593 0.61034 1.57426 -2.82257 -1.09378 
1.57486 -2.73179 -1.00623 1.57491 -4.00688 0.50527 1.57491 -2.92855 -1.17221 
1.57491 -2.92855 0.50527 1.58548 -3.52108 -1.32826 1.58548 -3.52108 0.66132 
1.58548 -3.41435 -1.32826 1.58548 -3.41435 0.66132 1.59668 -3.46772 -1.32865 
1.59668 -3.46772 0.66171 1.59886 -2.63276 -0.87459 1.60226 -2.69321 -0.9575 
1.60956 -3.84034 -1.2548 1.60956 -3.84034 0.58786 1.60956 -3.09509 -1.2548 
1.60956 -3.09509 0.58786 1.61004 -3.94953 0.5357 1.61004 -2.9859 -1.20264 
1.61004 -2.9859 0.5357 1.6113 -3.62701 -1.31426 1.6113 -3.62701 0.64732 
1.6113 -3.30843 -1.31426 1.6113 -3.30843 0.64732 1.61134 -3.73488 -1.29051 
1.61134 -3.73488 0.62357 1.61134 -3.20055 -1.29051 1.61134 -3.20055 0.62357 
1.61244 -2.77811 -1.04866 1.61249 -2.87664 -1.13202 1.62314 -3.57428 -1.31995 
1.62314 -3.57428 0.65301 1.62314 -3.36115 -1.31995 1.62314 -3.36115 0.65301 
1.62919 -2.6582 -0.90588 1.63357 -2.61487 -0.8379 1.63461 -3.52097 -1.32275 
1.63461 -3.52097 0.65581 1.63461 -3.41446 -1.32275 1.63461 -3.41446 0.65581 
1.6404 -2.73782 -1.00218 1.64456 -3.88955 0.56139 1.64456 -3.04588 -1.22833 
1.64456 -3.04588 0.56139 1.6454 -3.46772 -1.32265 1.6454 -3.46772 0.65571 
1.64724 -3.7857 -1.26985 1.64724 -3.7857 0.60291 1.64724 -3.14973 -1.26985 
1.64724 -3.14973 0.60291 1.64809 -3.67904 -1.2994 1.64809 -3.67904 0.63246 
1.64809 -3.25639 -1.2994 1.64809 -3.25639 0.63246 1.64824 -2.93188 -1.16444 
1.64942 -2.82811 -1.08725 1.66026 -3.62676 -1.30743 1.66026 -3.62676 0.64049 
1.66026 -3.30868 -1.30743 1.66026 -3.30868 0.64049 1.66398 -2.6399 -0.86956 
1.66772 -2.70054 -0.95222 1.66791 -2.59959 -0.80007 1.67195 -3.574 -1.31259 
1.67195 -3.574 0.64565 1.67195 -3.36143 -1.31259 1.67195 -3.36143 0.64565 
1.67778 -2.78602 -1.04284 1.68251 -3.83571 0.578 1.68251 -3.09972 -1.24494 
1.68312 -3.52094 -1.31487 1.68312 -3.52094 0.64793 1.68312 -3.41449 -1.31487 
1.68312 -3.41449 0.64793 1.6832 -3.94482 0.52579 1.6832 -2.99061 -1.19273 
1.68425 -3.73017 -1.2804 1.68425 -3.73017 0.61346 1.68425 -3.20526 -1.2804 
1.68425 -3.20526 0.61346 1.68559 -2.88155 -1.1218 1.69376 -3.46772 -1.31426 
1.69376 -3.46772 0.64732 1.69376 -2.66691 -0.89973 1.69747 -3.67922 -1.29041 
1.69747 -3.67922 0.62347 1.69747 -3.25621 -1.29041 1.69747 -3.25621 0.62347 
1.69829 -2.62397 -0.83171 1.70533 -2.74703 -0.99521 1.70961 -3.62679 -1.29794 
1.70961 -3.62679 0.631 1.70961 -3.30865 -1.29794 1.70961 -3.30865 0.631 
1.71557 -2.83946 -1.08063 1.71654 -3.88387 0.54934 1.71654 -3.05156 -1.21628 
1.71961 -3.78018 0.59041 1.71961 -3.15526 -1.25735 1.72076 -2.93812 -1.15213 
1.72141 -3.57367 -1.30257 1.72141 -3.57367 0.63563 1.72141 -3.36176 -1.30257 
1.72141 -3.36176 0.63563 1.72818 -2.65048 -0.86209 1.73194 -2.71132 -0.94457 
1.73255 -3.52051 -1.3043 1.73255 -3.52051 0.63736 1.73255 -3.41493 -1.3043 
1.73255 -3.41493 0.63736 1.73282 -2.61031 -0.79176 1.73331 -3.7299 -1.26953 
1.73331 -3.7299 0.60259 1.73331 -3.20554 -1.26953 1.74165 -3.46772 -1.3035 
1.74165 -3.46772 0.63656 1.74373 -2.79844 -1.03491 1.74635 -3.67886 -1.27902 
1.74635 -3.67886 0.61208 1.74635 -3.25657 -1.27902 1.74635 -3.25657 0.61208 
1.75129 -2.89465 -1.11307 1.75402 -3.82884 0.5634 1.75402 -3.10659 -1.23034 
1.75473 -2.99754 -1.17808 1.75748 -2.67904 -0.89115 1.75872 -3.6262 -1.28597 
1.75872 -3.6262 0.61903 1.75872 -3.30923 -1.28597 1.75872 -3.30923 0.61903 
1.76295 -2.63657 -0.82271 1.76665 -2.5992 -0.75044 1.76841 -3.7795 0.57759 
1.76841 -3.15594 -1.24453 1.77032 -3.57306 -1.29008 1.77032 -3.57306 0.62314 
1.77032 -3.36237 -1.29008 1.77032 -3.36237 0.62314 1.77129 -2.76035 -0.98563 
1.78004 -3.52047 -1.29162 1.78004 -3.52047 0.62468 1.78004 -3.41497 -1.29162 
1.78004 -3.41497 0.62468 1.78073 -2.85366 -1.07061 1.78205 -3.72901 0.58925 
1.78205 -3.20643 -1.25619 1.78611 -2.95321 -1.14134 1.78734 -3.05947 -1.1995 
1.78895 -3.46772 -1.29041 1.78895 -3.46772 0.62347 1.79239 -2.66476 -0.85211 
1.7946 -3.67798 0.59831 1.7946 -3.25745 -1.26525 1.79692 -2.62495 -0.78157 
1.79758 -2.72591 -0.93378 1.80236 -3.8275 0.54875 1.80236 -3.10793 -1.21569 
1.80689 -3.62516 -1.27166 1.80689 -3.62516 0.60472 1.80689 -3.31027 -1.27166 
1.80907 -2.81379 -1.02342 1.81629 -2.91065 -1.1008 1.81653 -3.77802 0.56245 
1.81653 -3.15741 -1.22939 1.81745 -3.57303 -1.27543 1.81745 -3.57303 0.60849 
1.81745 -3.3624 -1.27543 1.81745 -3.3624 0.60849 1.81942 -3.01409 -1.16494 
1.8201 -2.69455 -0.88018 1.82643 -2.65285 -0.81155 1.8271 -3.52034 -1.27653 
1.8271 -3.52034 0.60959 1.8271 -3.41509 -1.27653 1.8271 -3.41509 0.60959 
1.82979 -3.72766 0.57361 1.82979 -3.20777 -1.24055 1.82981 -2.61585 -0.73927 
1.83555 -3.46772 -1.27501 1.83555 -3.46772 0.60807 1.83599 -2.77695 -0.97304 
1.83722 -3.05864 -1.18084 1.84211 -3.67656 0.58219 1.84211 -3.25887 -1.24913 
1.84461 -2.87066 -1.05724 1.85013 -2.97066 -1.12682 1.85219 -3.10731 -1.19668 
1.85346 -3.62487 0.58817 1.85346 -3.31056 -1.25511 1.85432 -2.68215 -0.83983 
1.85945 -2.74359 -0.92124 1.8595 -2.64333 -0.76957 1.86219 -2.60999 -0.697 
1.8638 -3.57273 -1.25848 1.8638 -3.57273 0.59154 1.8638 -3.3627 -1.25848
[truncated: 6,697,904 more chars]
