# Supplementary material for: Visualizing electron delocalization in contorted polycyclic aromatic hydrocarbons
Source: Chem Sci. 2021 Sep 8;12(39):13092–100. doi: 10.1039/d1sc03368a (PMC8513938; doi:10.1039/d1sc03368a)
Supplement: SC-012-D1SC03368A-s043 [file SC-012-D1SC03368A-s043.vtk]

# vtk DataFile Version 5.1
vtk output
ASCII
DATASET POLYDATA
POINTS 237881 double
-0.66553 1.42798 0.65318 -0.66463 1.37885 0.65237 -0.66463 1.4771 0.65237 
-0.66192 1.3296 0.64991 -0.66192 1.52635 0.64991 -0.65974 1.09109 0.578 
-0.6576 1.28084 0.64567 -0.651 1.23123 0.63997 -0.651 1.62473 0.63997 
-0.64725 1.04529 0.56551 -0.64327 1.1833 0.63233 -0.64327 1.67265 0.63233 
-0.63376 1.13573 0.62305 -0.63319 1.00042 0.55145 -0.62836 1.42798 0.68524 
-0.62722 1.37867 0.6846 -0.62722 1.47728 0.6846 -0.62454 1.32949 0.68209 
-0.62454 1.52646 0.68209 -0.62274 1.0891 0.6121 -0.61949 1.27959 0.6782 
-0.61949 1.57636 0.6782 -0.61758 0.95658 0.53584 -0.61286 1.23006 0.67237 
-0.61286 1.62589 0.67237 -0.60689 1.03813 0.59951 -0.60481 1.18198 0.6648 
-0.60481 1.67397 0.6648 -0.60047 0.91387 0.51874 -0.59527 1.13451 0.65541 
-0.59527 1.72145 0.65541 -0.5925 0.99337 0.58519 -0.58967 1.42798 0.71544 
-0.58846 1.37861 0.71481 -0.58846 1.47734 0.71481 -0.58479 1.32867 0.7129 
-0.58479 1.52728 0.7129 -0.58091 1.08278 0.64458 -0.5796 1.27872 0.70895 
-0.5796 1.57723 0.70895 -0.57643 0.94942 0.56929 -0.57317 1.22939 0.70286 
-0.57317 1.62656 0.70286 -0.56499 1.18128 0.69523 -0.56499 1.67467 0.69523 
-0.56478 1.03208 0.63156 -0.559 0.90688 0.55192 -0.55192 1.12907 0.6864 
-0.55192 1.72688 0.6864 -0.54987 0.98732 0.61707 -0.54954 1.42798 0.7437 
-0.54723 1.37797 0.74374 -0.54723 1.47798 0.74374 -0.54353 1.3281 0.74169 
-0.54353 1.52785 0.74169 -0.53926 0.86445 0.53279 -0.53846 1.27847 0.73756 
-0.53846 1.57748 0.73756 -0.53716 1.07746 0.67517 -0.53716 1.77849 0.67517 
-0.53361 0.94363 0.60085 -0.53203 1.22922 0.73137 -0.53203 1.62673 0.73137 
-0.52106 1.02715 0.66157 -0.52028 1.17648 0.72448 -0.52028 1.67947 0.72448 
-0.51892 0.82457 0.5125 -0.51497 0.90023 0.58308 -0.50807 1.42798 0.76996 
-0.50698 1.12449 0.71518 -0.50698 1.73146 0.71518 -0.50585 0.98252 0.64677 
-0.50566 1.37792 0.76994 -0.50566 1.47803 0.76994 -0.50173 1.32776 0.76788 
-0.50173 1.5282 0.76788 -0.49704 0.78594 0.49077 -0.49654 1.27809 0.76368 
-0.49654 1.57787 0.76368 -0.49501 0.85816 0.56359 -0.49215 1.0734 0.70349 
-0.49215 1.78255 0.70349 -0.48818 0.93834 0.63057 -0.48542 1.22579 0.75934 
-0.48542 1.63016 0.75934 -0.47584 1.02336 0.68946 -0.47584 1.83259 0.68946 
-0.4741 0.81844 0.54306 -0.47402 0.74908 0.4678 -0.47333 1.17311 0.75203 
-0.47333 1.68285 0.75203 -0.4692 0.89516 0.61242 -0.46537 1.42798 0.79415 
-0.46262 1.37775 0.79418 -0.46262 1.4782 0.79418 -0.45951 1.12092 0.74228 
-0.45951 1.73504 0.74228 -0.45915 0.97837 0.67477 -0.45869 1.32766 0.79199 
-0.45869 1.52829 0.79199 -0.45201 0.78021 0.52099 -0.44929 0.85355 0.59247 
-0.44867 1.27509 0.78965 -0.44867 1.58086 0.78965 -0.44433 1.06995 0.73015 
-0.44433 1.786 0.73015 -0.44128 0.93451 0.65815 -0.43735 1.22296 0.7848 
-0.43735 1.63299 0.7848 -0.42926 1.02072 0.71514 -0.42926 1.83524 0.71514 
-0.42804 0.8141 0.57158 -0.42464 1.17022 0.77715 -0.42464 1.68573 0.77715 
-0.42229 0.89189 0.63966 -0.42152 1.42798 0.81622 -0.41867 1.3777 0.81617 
-0.41867 1.47825 0.81617 -0.41226 0.97589 0.70005 -0.41226 1.88006 0.70005 
-0.41064 1.11826 0.7669 -0.41064 1.73769 0.7669 -0.40952 1.32515 0.81597 
-0.40952 1.5308 0.81597 -0.40222 0.85063 0.61934 -0.39918 1.27259 0.81315 
-0.39918 1.58336 0.81315 -0.39662 1.06823 0.75393 -0.39662 1.78772 0.75393 
-0.39393 0.93201 0.68297 -0.39393 1.92395 0.68297 -0.39252 0.75725 0.53776 
-0.38797 1.22074 0.80767 -0.38797 1.63522 0.80767 -0.38144 1.01923 0.73854 
-0.38144 1.83672 0.73854 -0.37665 1.42798 0.83611 -0.37495 1.16807 0.79953 
-0.37495 1.68788 0.79953 -0.37464 0.88962 0.66407 -0.36841 1.37539 0.83799 
-0.36841 1.48056 0.83799 -0.3678 0.79213 0.58747 -0.36391 0.9745 0.7231 
-0.36391 1.88145 0.7231 -0.36176 1.11752 0.78878 -0.36176 1.73843 0.78878 
-0.3591 1.32296 0.83724 -0.3591 1.53299 0.83724 -0.34876 1.27082 0.83387 
-0.34876 1.58513 0.83387 -0.34749 1.06757 0.77544 -0.34749 1.78838 0.77544 
-0.34544 0.93092 0.70558 -0.34544 1.92503 0.70558 -0.33991 0.83092 -0.81154 
-0.33991 0.83092 0.636 -0.33741 1.21913 0.82789 -0.33741 1.63682 0.82789 
-0.33252 1.0189 0.7596 -0.33252 1.83705 0.7596 -0.33129 0.73721 -0.72734 
-0.33086 1.42798 0.85378 -0.32509 1.16803 0.81931 -0.32509 1.68792 0.81931 
-0.3224 1.37535 0.85529 -0.3224 1.4806 0.85529 -0.31473 0.97435 0.7437 
-0.31473 1.8816 0.7437 -0.31275 1.32266 0.85419 -0.31275 1.53329 0.85419 
-0.31183 1.11767 0.80815 -0.31183 1.73828 0.80815 -0.3116 0.87091 -0.8551 
-0.3116 0.87091 0.67956 -0.3116 1.98504 0.67956 -0.30438 0.77405 -0.77772 
-0.30438 0.77405 0.60218 -0.30219 1.27053 0.85043 -0.30219 1.58542 0.85043 
-0.29767 1.06819 0.79446 -0.29767 1.78776 0.79446 -0.29288 0.68617 -0.68808 
-0.28991 1.21771 0.84401 -0.28991 1.63824 0.84401 -0.28425 1.42798 0.86917 
-0.28264 1.01973 -0.95379 -0.28264 1.01973 0.77826 -0.28264 1.83622 0.77826 
-0.28141 0.91347 -0.89564 -0.28141 0.91347 0.7201 -0.28141 1.94249 0.7201 
-0.27735 1.16669 0.83496 -0.27735 1.68927 0.83496 -0.27603 0.81392 -0.82491 
-0.27603 0.81392 0.64937 -0.27603 2.04203 0.64937 -0.27534 1.37523 0.87038 
-0.27534 1.48073 0.87038 -0.26659 0.72061 -0.73993 -0.26562 1.32263 0.86884 
-0.26562 1.53332 0.86884 -0.26371 1.1162 -0.99883 -0.26371 1.1162 0.82329 
-0.26371 1.73976 0.82329 -0.25402 1.26949 0.86473 -0.25402 1.58646 0.86473 
-0.25004 0.9578 -0.93238 -0.25004 0.9578 0.75684 -0.25004 1.89816 0.75684 
-0.24932 1.06685 -0.98464 -0.24932 1.06685 0.8091 -0.24932 1.7891 0.8091 
-0.2466 0.85491 -0.86737 -0.2466 0.85491 0.69183 -0.2466 2.00105 0.69183 
-0.24165 1.21683 -1.03332 -0.24165 1.21683 0.85778 -0.24165 1.63912 0.85778 
-0.23903 0.7587 -0.78921 -0.23903 0.7587 0.61367 -0.23903 2.09725 -0.78921 
-0.23695 1.42798 0.88226 -0.22862 1.1658 -1.02383 -0.22862 1.1658 0.84829 
-0.22862 1.69016 0.84829 -0.22785 1.37519 -1.0586 -0.22785 1.37519 0.88306 
-0.22785 1.48077 0.88306 -0.21672 1.32202 -1.05687 -0.21672 1.32202 0.88133 
-0.21672 1.53393 -1.05687 -0.21672 1.53393 0.88133 -0.21606 0.89838 -0.90643 
-0.21606 0.89838 0.73089 -0.21606 1.95757 -0.90643 -0.21606 1.95757 0.73089 
-0.21491 1.11552 -1.01165 -0.21491 1.11552 0.83611 -0.21491 1.74044 0.83611 
-0.21184 1.01182 -0.97057 -0.21184 1.01182 0.79504 -0.21184 1.84413 -0.97057 
-0.21184 1.84413 0.79504 -0.21087 0.79972 -0.83493 -0.21087 0.79972 0.65939 
-0.21087 2.05623 -0.83493 -0.21087 2.05623 0.65939 -0.20492 1.26891 -1.05224 
-0.20492 1.26891 0.8767 -0.20492 1.58705 -1.05224 -0.20492 1.58705 0.8767 
-0.20063 0.70729 -0.74951 -0.19278 1.21647 -1.04471 -0.19278 1.21647 0.86918 
-0.19278 1.63948 -1.04471 -0.19278 1.63948 0.86918 -0.18906 1.42798 -1.06855 
-0.18906 1.42798 0.89302 -0.18089 0.84181 -0.8761 -0.18089 0.84181 0.70056 
-0.18089 2.01414 -0.8761 -0.18089 2.01414 0.70056 -0.17955 1.16552 -1.0347 
-0.17955 1.16552 0.85916 -0.17955 1.69043 -1.0347 -0.17955 1.69043 0.85916 
-0.1785 0.95087 -0.94703 -0.1785 0.95087 0.77149 -0.1785 1.90508 -0.94703 
-0.1785 1.90508 0.77149 -0.17843 1.37475 -1.06917 -0.17843 1.37475 0.89363 
-0.17843 1.4812 -1.06917 -0.17843 1.4812 0.89363 -0.17781 1.05998 -0.99924 
-0.17781 1.05998 0.8237 -0.17781 1.79597 -0.99924 -0.17781 1.79597 0.8237 
-0.17309 0.74628 -0.79714 -0.17309 2.10967 -0.79714 -0.17309 2.10967 0.6216 
-0.16725 1.32169 -1.06689 -0.16725 1.32169 0.89135 -0.16725 1.53426 -1.06689 
-0.16725 1.53426 0.89135 -0.15556 1.26894 -1.06173 -0.15556 1.26894 0.88619 
-0.15556 1.58702 -1.06173 -0.15556 1.58702 0.88619 -0.14472 0.78837 -0.84155 
-0.14472 0.78837 0.66601 -0.14472 2.06758 -0.84155 -0.14472 2.06758 0.66601 
-0.14355 0.89214 -0.91873 -0.14355 0.89214 0.7432 -0.14355 1.96381 -0.91873 
-0.14355 1.96381 0.7432 -0.1434 1.21665 -1.05369 -0.1434 1.21665 0.87816 
-0.1434 1.6393 -1.05369 -0.1434 1.6393 0.87816 -0.14254 1.10999 -1.02415 
-0.14254 1.10999 0.84861 -0.14254 1.74596 -1.02415 -0.14254 1.74596 0.84861 
-0.1407 1.42798 -1.07695 -0.1407 1.42798 0.90141 -0.13987 1.00614 -0.98262 
-0.13987 1.00614 0.80709 -0.13987 1.84981 -0.98262 -0.13987 1.84981 0.80709 
-0.13571 0.69808 -0.75647 -0.13571 2.15787 -0.75647 -0.12991 1.37472 -1.07705 
-0.12991 1.37472 0.90152 -0.12991 1.48123 -1.07705 -0.12991 1.48123 0.90152 
-0.11844 1.32141 -1.07425 -0.11844 1.32141 0.89872 -0.11844 1.53454 -1.07425 
-0.11844 1.53454 0.89872 -0.1078 0.8369 -0.88631 -0.1078 0.8369 0.71078 
-0.1078 2.01905 -0.88631 -0.1078 2.01905 0.71078 -0.10775 0.73837 -0.80296 
-0.10775 2.11759 -0.80296 -0.10775 2.11759 0.62742 -0.10664 1.16081 -1.04481 
-0.10664 1.16081 0.86927 -0.10664 1.69514 -1.04481 -0.10664 1.69514 0.86927 
-0.1066 1.26869 -1.06855 -0.1066 1.26869 0.89302 -0.1066 1.58727 -1.06855 
-0.1066 1.58727 0.89302 -0.10535 0.94616 -0.95694 -0.10535 0.94616 0.7814 
-0.10535 1.90979 -0.95694 -0.10535 1.90979 0.7814 -0.10486 1.05535 -1.0091 
-0.10486 1.05535 0.83356 -0.10486 1.8006 -1.0091 -0.10486 1.8006 0.83356 
-0.09199 1.42798 -1.08295 -0.09199 1.42798 0.90742 -0.08079 1.37461 -1.08256 
-0.08079 1.37461 0.90702 -0.08079 1.48134 -1.08256 -0.08079 1.48134 0.90702 
-0.07022 0.88881 -0.92651 -0.07022 0.88881 0.75097 -0.07022 1.96714 -0.92651 
-0.07022 1.96714 0.75097 -0.07016 0.69205 -0.76053 -0.07016 2.1639 -0.76053 
-0.06956 0.78283 -0.84808 -0.06956 0.78283 0.67254 -0.06956 2.07312 -0.84808 
-0.06956 2.07312 0.67254 -0.06937 1.10619 -1.03157 -0.06937 1.10619 0.85604 
-0.06937 1.74976 -1.03157 -0.06937 1.74976 0.85604 -0.06933 1.3214 -1.07921 
-0.06933 1.3214 0.90368 -0.06933 1.53455 -1.07921 -0.06933 1.53455 0.90368 
-0.06889 1.21485 -1.06192 -0.06889 1.21485 0.88638 -0.06889 1.6411 -1.06192 
-0.06889 1.6411 0.88638 -0.06711 1.00272 -0.98988 -0.06711 1.00272 0.81434 
-0.06711 1.85324 -0.98988 -0.06711 1.85324 0.81434 -0.04304 1.42798 -1.08656 
-0.04304 1.42798 0.91103 -0.0322 0.83316 -0.89072 -0.0322 0.83316 0.71519 
-0.0322 2.02279 -0.89072 -0.0322 2.02279 0.71519 -0.0322 0.94381 -0.96191 
-0.0322 0.94381 0.78637 -0.0322 1.91214 -0.96191 -0.0322 1.91214 0.78637 
-0.03217 0.73463 -0.80736 -0.03217 2.12133 -0.80736 -0.03217 2.12133 0.63182 
-0.03176 1.1596 -1.05034 -0.03176 1.1596 0.8748 -0.03176 1.69635 -1.05034 
-0.03176 1.69635 0.8748 -0.03175 1.05303 -1.01404 -0.03175 1.05303 0.83851 
-0.03175 1.80292 -1.01404 -0.03175 1.80292 0.83851 -0.03173 1.26748 -1.07408 
-0.03173 1.26748 0.89854 -0.03173 1.58847 -1.07408 -0.03173 1.58847 0.89854 
-0.03173 1.37457 -1.08563 -0.03173 1.37457 0.91009 -0.03173 1.48138 -1.08563 
-0.03173 1.48138 0.91009 0.00603 0.68991 -0.76249 0.00603 0.78098 -0.85026 
0.00603 0.78098 0.67472 0.00603 0.88724 -0.92896 0.00603 0.88724 0.75342 
0.00603 1.00157 -0.9923 0.00603 1.00157 0.81677 0.00603 1.10527 -1.03427 
0.00603 1.10527 0.85873 0.00603 1.21425 -1.06466 0.00603 1.21425 0.88912 
0.00603 1.3211 -1.08204 0.00603 1.3211 0.9065 0.00603 1.42798 -1.08777 
0.00603 1.42798 0.91223 0.00603 1.53485 -1.08204 0.00603 1.53485 0.9065 
0.00603 1.6417 -1.06466 0.00603 1.6417 0.88912 0.00603 1.75068 -1.03427 
0.00603 1.75068 0.85873 0.00603 1.85438 -0.9923 0.00603 1.85438 0.81677 
0.00603 1.96871 -0.92896 0.00603 1.96871 0.75342 0.00603 2.07497 -0.85026 
0.00603 2.07497 0.67472 0.00603 2.16605 -0.76249 0.04379 1.37457 -1.08563 
0.04379 1.37457 0.91009 0.04379 1.48138 -1.08563 0.04379 1.48138 0.91009 
0.04379 1.26748 -1.07408 0.04379 1.26748 0.89854 0.04379 1.58847 -1.07408 
0.04379 1.58847 0.89854 0.04382 1.05303 -1.01404 0.04382 1.05303 0.83851 
0.04382 1.80292 -1.01404 0.04382 1.80292 0.83851 0.04382 1.1596 -1.05034 
0.04382 1.1596 0.8748 0.04382 1.69635 -1.05034 0.04382 1.69635 0.8748 
0.04423 0.73463 -0.80736 0.04423 2.12133 -0.80736 0.04423 2.12133 0.63182 
0.04427 0.94381 -0.96191 0.04427 0.94381 0.78637 0.04427 1.91214 -0.96191 
0.04427 1.91214 0.78637 0.04427 0.83316 -0.89072 0.04427 0.83316 0.71519 
0.04427 2.02279 -0.89072 0.04427 2.02279 0.71519 0.0551 1.42798 -1.08656 
0.0551 1.42798 0.91103 0.07918 1.00272 -0.98988 0.07918 1.00272 0.81434 
0.07918 1.85324 -0.98988 0.07918 1.85324 0.81434 0.08096 1.21485 -1.06192 
0.08096 1.21485 0.88638 0.08096 1.6411 -1.06192 0.08096 1.6411 0.88638 
0.08139 1.3214 -1.07921 0.08139 1.3214 0.90368 0.08139 1.53455 -1.07921 
0.08139 1.53455 0.90368 0.08143 1.10619 -1.03157 0.08143 1.10619 0.85604 
0.08143 1.74976 -1.03157 0.08143 1.74976 0.85604 0.08163 0.78283 -0.84808 
0.08163 0.78283 0.67254 0.08163 2.07312 -0.84808 0.08163 2.07312 0.67254 
0.08222 0.69205 -0.76053 0.08222 2.1639 -0.76053 0.08228 0.88881 -0.92651 
0.08228 0.88881 0.75097 0.08228 1.96714 -0.92651 0.08228 1.96714 0.75097 
0.09285 1.37461 -1.08256 0.09285 1.37461 0.90702 0.09285 1.48134 -1.08256 
0.09285 1.48134 0.90702 0.10405 1.42798 -1.08295 0.10405 1.42798 0.90742 
0.11692 1.05535 -1.0091 0.11692 1.05535 0.83356 0.11692 1.8006 -1.0091 
0.11692 1.8006 0.83356 0.11741 0.94616 -0.95694 0.11741 0.94616 0.7814 
0.11741 1.90979 -0.95694 0.11741 1.90979 0.7814 0.11867 1.26869 -1.06855 
0.11867 1.26869 0.89302 0.11867 1.58727 -1.06855 0.11867 1.58727 0.89302 
0.1187 1.16081 -1.04481 0.1187 1.16081 0.86927 0.1187 1.69514 -1.04481 
0.1187 1.69514 0.86927 0.11981 0.73837 -0.80296 0.11981 2.11759 -0.80296 
0.11981 2.11759 0.62742 0.11986 0.8369 -0.88631 0.11986 0.8369 0.71078 
0.11986 2.01905 -0.88631 0.11986 2.01905 0.71078 0.1305 1.32141 -1.07425 
0.1305 1.32141 0.89872 0.1305 1.53454 -1.07425 0.1305 1.53454 0.89872 
0.14197 1.37472 -1.07705 0.14197 1.37472 0.90152 0.14197 1.48123 -1.07705 
0.14197 1.48123 0.90152 0.14777 0.69808 -0.75647 0.14777 2.15787 -0.75647 
0.15193 1.00614 -0.98262 0.15193 1.00614 0.80709 0.15193 1.84981 -0.98262 
0.15193 1.84981 0.80709 0.15276 1.42798 -1.07695 0.15276 1.42798 0.90141 
0.1546 1.10999 -1.02415 0.1546 1.10999 0.84861 0.1546 1.74596 -1.02415 
0.1546 1.74596 0.84861 0.15546 1.21665 -1.05369 0.15546 1.21665 0.87816 
0.15546 1.6393 -1.05369 0.15546 1.6393 0.87816 0.15561 0.89214 -0.91873 
0.15561 0.89214 0.7432 0.15561 1.96381 -0.91873 0.15561 1.96381 0.7432 
0.15679 0.78837 -0.84155 0.15679 0.78837 0.66601 0.15679 2.06758 -0.84155 
0.15679 2.06758 0.66601 0.16762 1.26894 -1.06173 0.16762 1.26894 0.88619 
0.16762 1.58702 -1.06173 0.16762 1.58702 0.88619 0.17931 1.32169 -1.06689 
0.17931 1.32169 0.89135 0.17931 1.53426 -1.06689 0.17931 1.53426 0.89135 
0.18515 0.74628 -0.79714 0.18515 2.10967 -0.79714 0.18515 2.10967 0.6216 
0.18988 1.05998 -0.99924 0.18988 1.05998 0.8237 0.18988 1.79597 -0.99924 
0.18988 1.79597 0.8237 0.19049 1.37475 -1.06917 0.19049 1.37475 0.89363 
0.19049 1.4812 -1.06917 0.19049 1.4812 0.89363 0.19056 0.95087 -0.94703 
0.19056 0.95087 0.77149 0.19056 1.90508 -0.94703 0.19056 1.90508 0.77149 
0.19161 1.16552 -1.0347 0.19161 1.16552 0.85916 0.19161 1.69043 -1.0347 
0.19161 1.69043 0.85916 0.19296 0.84181 -0.8761 0.19296 0.84181 0.70056 
0.19296 2.01414 -0.8761 0.19296 2.01414 0.70056 0.20112 1.42798 -1.06855 
0.20112 1.42798 0.89302 0.20484 1.21647 -1.04471 0.20484 1.21647 0.86918 
0.20484 1.63948 -1.04471 0.20484 1.63948 0.86918 0.2127 0.70729 -0.74951 
0.2127 2.14866 -0.74951 0.21698 1.26891 -1.05224 0.21698 1.26891 0.8767 
0.21698 1.58705 -1.05224 0.21698 1.58705 0.8767 0.22293 0.79972 -0.83493 
0.22293 0.79972 0.65939 0.22293 2.05623 -0.83493 0.22293 2.05623 0.65939 
0.2239 1.01182 -0.97057 0.2239 1.01182 0.79504 0.2239 1.84413 -0.97057 
0.2239 1.84413 0.79504 0.22697 1.11552 -1.01165 0.22697 1.11552 0.83611 
0.22697 1.74044 -1.01165 0.22697 1.74044 0.83611 0.22812 0.89838 -0.90643 
0.22812 0.89838 0.73089 0.22812 1.95757 -0.90643 0.22812 1.95757 0.73089 
0.22878 1.32202 -1.05687 0.22878 1.32202 0.88133 0.22878 1.53393 -1.05687 
0.22878 1.53393 0.88133 0.23991 1.37519 -1.0586 0.23991 1.37519 0.88306 
0.23991 1.48077 -1.0586 0.23991 1.48077 0.88306 0.24068 1.1658 -1.02383 
0.24068 1.1658 0.84829 0.24068 1.69016 -1.02383 0.24068 1.69016 0.84829 
0.24901 1.42798 -1.0578 0.24901 1.42798 0.88226 0.25109 0.7587 -0.78921 
0.25109 0.7587 0.61367 0.25109 2.09725 -0.78921 0.25109 2.09725 0.61367 
0.25372 1.21683 -1.03332 0.25372 1.21683 0.85778 0.25372 1.63912 -1.03332 
0.25372 1.63912 0.85778 0.25866 0.85491 -0.86737 0.25866 0.85491 0.69183 
0.25866 2.00105 -0.86737 0.25866 2.00105 0.69183 0.26139 1.06685 -0.98464 
0.26139 1.06685 0.8091 0.26139 1.7891 -0.98464 0.26139 1.7891 0.8091 
0.2621 0.9578 -0.93238 0.2621 0.9578 0.75684 0.2621 1.89816 -0.93238 
0.2621 1.89816 0.75684 0.26609 1.26949 -1.04027 0.26609 1.26949 0.86473 
0.26609 1.58646 -1.04027 0.26609 1.58646 0.86473 0.27578 1.1162 -0.99883 
0.27578 1.1162 0.82329 0.27578 1.73976 -0.99883 0.27578 1.73976 0.82329 
0.27768 1.32263 -1.04438 0.27768 1.32263 0.86884 0.27768 1.53332 -1.04438 
0.27768 1.53332 0.86884 0.27865 0.72061 -0.73993 0.27865 2.13534 -0.73993 
0.2874 1.37523 -1.04592 0.2874 1.37523 0.87038 0.2874 1.48073 -1.04592 
0.2874 1.48073 0.87038 0.2881 0.81392 -0.82491 0.2881 0.81392 0.64937 
0.2881 2.04203 -0.82491 0.2881 2.04203 0.64937 0.28941 1.16669 -1.01049 
0.28941 1.16669 0.83496 0.28941 1.68927 -1.01049 0.28941 1.68927 0.83496 
0.29347 0.91347 -0.89564 0.29347 0.91347 0.7201 0.29347 1.94249 -0.89564 
0.29347 1.94249 0.7201 0.29471 1.01973 -0.95379 0.29471 1.01973 0.77826 
0.29471 1.83622 -0.95379 0.29471 1.83622 0.77826 0.29632 1.42798 -1.04471 
0.29632 1.42798 0.86917 0.30197 1.21771 -1.01955 0.30197 1.21771 0.84401 
0.30197 1.63824 -1.01955 0.30197 1.63824 0.84401 0.30494 0.68617 -0.68808 
0.30973 1.06819 -0.96999 0.30973 1.06819 0.79446 0.30973 1.78776 -0.96999 
0.30973 1.78776 0.79446 0.31426 1.27053 -1.02596 0.31426 1.27053 0.85043 
0.31426 1.58542 -1.02596 0.31426 1.58542 0.85043 0.31644 0.77405 -0.77772 
0.31644 0.77405 0.60218 0.31644 2.0819 -0.77772 0.32366 0.87091 -0.8551 
0.32366 0.87091 0.67956 0.32366 1.98504 -0.8551 0.32366 1.98504 0.67956 
0.32389 1.11767 -0.98369 0.32389 1.11767 0.80815 0.32389 1.73828 -0.98369 
0.32389 1.73828 0.80815 0.32481 1.32266 -1.02973 0.32481 1.32266 0.85419 
0.32481 1.53329 -1.02973 0.32481 1.53329 0.85419 0.32679 0.97435 -0.91924 
0.32679 0.97435 0.7437 0.32679 1.8816 -0.91924 0.32679 1.8816 0.7437 
0.33447 1.37535 -1.03083 0.33447 1.37535 0.85529 0.33447 1.4806 -1.03083 
0.33447 1.4806 0.85529 0.33715 1.16803 -0.99484 0.33715 1.16803 0.81931 
0.33715 1.68792 -0.99484 0.33715 1.68792 0.81931 0.34292 1.42798 -1.02931 
0.34292 1.42798 0.85378 0.34335 0.73721 -0.72734 0.34335 2.11874 -0.72734 
0.34458 1.0189 -0.93514 0.34458 1.0189 0.7596 0.34458 1.83705 -0.93514 
0.34458 1.83705 0.7596 0.34948 1.21913 -1.00343 0.34948 1.21913 0.82789 
0.34948 1.63682 -1.00343 0.34948 1.63682 0.82789 0.35197 0.83092 -0.81154 
0.35197 0.83092 0.636 0.35197 2.02504 -0.81154 0.3575 0.93092 -0.88112 
0.3575 0.93092 0.70558 0.3575 1.92503 -0.88112 0.35956 1.06757 -0.95098 
0.35956 1.06757 0.77544 0.35956 1.78838 -0.95098 0.35956 1.78838 0.77544 
0.36082 1.27082 -1.00941 0.36082 1.27082 0.83387 0.36082 1.58513 -1.00941 
0.36082 1.58513 0.83387 0.36682 0.70385 -0.67553 0.36682 2.15211 -0.67553 
0.37117 1.32296 -1.01278 0.37117 1.32296 0.83724 0.37117 1.53299 -1.01278 
0.37117 1.53299 0.83724 0.37383 1.11752 -0.96432 0.37383 1.11752 0.78878 
0.37383 1.73843 -0.96432 0.37383 1.73843 0.78878 0.37597 0.9745 -0.89863 
0.37597 0.9745 0.7231 0.37597 1.88145 -0.89863 0.37987 0.79213 -0.76301 
0.37987 2.06382 -0.76301 0.38047 1.37539 -1.01353 0.38047 1.37539 0.83799 
0.38047 1.48056 -1.01353 0.38047 1.48056 0.83799 0.3867 0.88962 -0.83961 
0.3867 0.88962 0.66407 0.3867 1.96633 -0.83961 0.38701 1.16807 -0.97507 
0.38701 1.16807 0.79953 0.38701 1.68788 -0.97507 0.38701 1.68788 0.79953 
0.38871 1.42798 -1.01165 0.38871 1.42798 0.83611 0.3935 1.01923 -0.91408 
0.3935 1.01923 0.73854 0.3935 1.83672 -0.91408 0.3935 1.83672 0.73854 
0.40003 1.22074 -0.98321 0.40003 1.22074 0.80767 0.40003 1.63522 -0.98321 
0.40003 1.63522 0.80767 0.40458 0.75725 -0.7133 0.40458 2.0987 -0.7133 
0.40599 0.93201 -0.85851 0.40599 0.93201 0.68297 0.40599 1.92395 -0.85851 
0.40868 1.06823 -0.92947 0.40868 1.06823 0.75393 0.40868 1.78772 -0.92947 
0.40868 1.78772 0.75393 0.41124 1.27259 -0.98869 0.41124 1.27259 0.81315 
0.41124 1.58336 -0.98869 0.41124 1.58336 0.81315 0.41428 0.85063 -0.79488 
0.41428 2.00533 -0.79488 0.42158 1.32515 -0.99151 0.42158 1.32515 0.81597 
0.42158 1.5308 -0.99151 0.42158 1.5308 0.81597 0.4227 1.11826 -0.94244 
0.4227 1.11826 0.7669 0.4227 1.73769 -0.94244 0.4227 1.73769 0.7669 
0.42432 0.97589 -0.87558 0.42432 0.97589 0.70005 0.42432 1.88006 -0.87558 
0.42759 0.72492 -0.66048 0.42759 2.13103 -0.66048 0.43073 1.3777 -0.99171 
0.43073 1.3777 0.81617 0.43073 1.47825 -0.99171 0.43073 1.47825 0.81617 
0.43359 1.42798 -0.99176 0.43359 1.42798 0.81622 0.43435 0.89189 -0.8152 
0.43435 1.96406 -0.8152 0.4367 1.17022 -0.95269 0.4367 1.17022 0.77715 
0.4367 1.68573 -0.95269 0.4367 1.68573 0.77715 0.44011 0.8141 -0.74711 
0.44011 2.04185 -0.74711 0.44132 1.02072 -0.89068 0.44132 1.02072 0.71514 
0.44132 1.83524 -0.89068 0.44832 0.69568 -0.60558 0.44941 1.22296 -0.96034 
0.44941 1.22296 0.7848 0.44941 1.63299 -0.96034 0.44941 1.63299 0.7848 
0.45334 0.93451 -0.83369 0.45334 1.92144 -0.83369 0.45639 1.06995 -0.90569 
0.45639 1.06995 0.73015 0.45639 1.786 -0.90569 0.46074 1.27509 -0.96519 
0.46074 1.27509 0.78965 0.46074 1.58086 -0.96519 0.46074 1.58086 0.78965 
0.46135 0.85355 -0.768 0.46135 2.0024 -0.768 0.46407 0.78021 -0.69653 
0.46407 2.07575 -0.69653 0.47076 1.32766 -0.96752 0.47076 1.32766 0.79199 
0.47076 1.52829 -0.96752 0.47076 1.52829 0.79199 0.47121 0.97837 -0.8503 
0.47121 1.87758 -0.8503 0.47157 1.12092 -0.91782 0.47157 1.12092 0.74228 
0.47157 1.73504 -0.91782 0.47468 1.37775 -0.96972 0.47468 1.37775 0.79418 
0.47468 1.4782 -0.96972 0.47468 1.4782 0.79418 0.47743 1.42798 -0.96969 
0.47743 1.42798 0.79415 0.48089 0.68702 -0.56263 0.48126 0.89516 -0.78796 
0.48126 1.96079 -0.78796 0.48539 1.17311 -0.92757 0.48539 1.17311 0.75203 
0.48539 1.68285 -0.92757 0.48608 0.74908 -0.64334 0.48608 2.10687 -0.64334 
0.48616 0.81844 -0.7186 0.48616 2.03751 -0.7186 0.48791 1.02336 -0.865 
0.48791 1.83259 -0.865 0.49748 1.22579 -0.93488 0.49748 1.22579 0.75934 
0.49748 1.63016 -0.93488 0.49748 1.63016 0.75934 0.50024 0.93834 -0.80611 
0.50024 1.91761 -0.80611 0.50421 1.0734 -0.87903 0.50421 1.78255 -0.87903 
0.50603 2.13508 -0.58777 0.50707 0.85816 -0.73913 0.50707 1.99779 -0.73913 
0.5086 1.27809 -0.93921 0.5086 1.27809 0.76368 0.5086 1.57787 -0.93921 
0.5086 1.57787 0.76368 0.5091 0.78594 -0.66631 0.5091 2.07001 -0.66631 
0.51379 1.32776 -0.94342 0.51379 1.32776 0.76788 0.51379 1.5282 -0.94342 
0.51379 1.5282 0.76788 0.51772 1.37792 -0.94548 0.51772 1.37792 0.76994 
0.51772 1.47803 -0.94548 0.51772 1.47803 0.76994 0.51791 0.98252 -0.82231 
0.51791 1.87343 -0.82231 0.51904 1.12449 -0.89071 0.51904 1.73146 -0.89071 
0.52013 1.42798 -0.9455 0.52013 1.42798 0.76996 0.52704 0.90023 -0.75861 
0.52704 1.95573 -0.75861 0.52996 0.75642 -0.6117 0.52996 2.09953 -0.6117 
0.53098 0.82457 -0.68804 0.53098 2.03138 -0.68804 0.53234 1.17648 -0.90002 
0.53234 1.17648 0.72448 0.53234 1.67947 -0.90002 0.53312 1.02715 -0.83711 
0.53312 1.8288 -0.83711 0.54409 1.22922 -0.90691 0.54409 1.22922 0.73137 
0.54409 1.62673 -0.90691 0.54567 0.94363 -0.77639 0.54567 1.91232 -0.77639 
0.54922 1.07746 -0.85071 0.54922 1.77849 -0.85071 0.55052 1.27847 -0.9131 
0.55052 1.27847 0.73756 0.55052 1.57748 -0.9131 0.55132 0.86445 -0.70833 
0.55132 1.9915 -0.70833 0.55263 0.79358 -0.63437 0.55263 2.06237 -0.63437 
0.5556 1.3281 -0.91723 0.5556 1.3281 0.74169 0.5556 1.52785 -0.91723 
0.5556 1.52785 0.74169 0.55929 1.37797 -0.91927 0.55929 1.37797 0.74374 
0.55929 1.47798 -0.91927 0.55929 1.47798 0.74374 0.5616 1.42798 -0.91924 
0.5616 1.42798 0.7437 0.5616 2.10687 -0.56782 0.56193 0.98732 -0.79261 
0.56193 1.86863 -0.79261 0.56399 1.12907 -0.86194 0.56399 1.72688 -0.86194 
0.57106 0.90688 -0.72745 0.57106 1.94908 -0.72745 0.57398 0.83228 -0.65572 
0.57398 2.02368 -0.65572 0.57684 1.03208 -0.8071 0.57684 1.82387 -0.8071 
0.57705 1.18128 -0.87076 0.57705 1.67467 -0.87076 0.58457 2.07001 -0.59084 
0.58523 1.22939 -0.8784 0.58523 1.62656 -0.8784 0.58849 0.94942 -0.74483 
0.58849 1.90653 -0.74483 0.59167 1.27872 -0.88448 0.59167 1.27872 0.70895 
0.59167 1.57723 -0.88448 0.59297 1.08278 -0.82012 0.59297 1.77318 -0.82012 
0.59397 0.87241 -0.67571 0.59397 1.98355 -0.67571 0.59685 1.32867 -0.88844 
0.59685 1.32867 0.7129 0.59685 1.52728 -0.88844 0.60053 1.37861 -0.89035 
0.60053 1.37861 0.71481 0.60053 1.47734 -0.89035 0.60053 1.47734 0.71481 
0.60173 1.42798 -0.89098 0.60173 1.42798 0.71544 0.60457 0.99337 -0.76073 
0.60457 1.86258 -0.76073 0.6063 2.03138 -0.61272 0.60733 1.13451 -0.83094 
0.60733 1.72145 -0.83094 0.61254 0.91387 -0.69427 0.61254 1.94208 -0.69427 
0.61687 1.18198 -0.84034 0.61687 1.67397 -0.84034 0.61895 1.03813 -0.77505 
0.61895 1.81782 -0.77505 0.62492 1.23006 -0.84791 0.62492 1.62589 -0.84791 
0.62659 1.9915 -0.63306 0.62964 0.95658 -0.71138 0.62964 1.89937 -0.71138 
0.63155 1.27959 -0.85373 0.63155 1.57636 -0.85373 0.6348 1.0891 -0.78764 
0.6348 1.76685 -0.78764 0.6366 1.32949 -0.85762 0.6366 1.32949 0.68209 
0.6366 1.52646 -0.85762 0.63928 1.37867 -0.86014 0.63928 1.37867 0.6846 
0.63928 1.47728 -0.86014 0.64042 1.42798 -0.86078 0.64042 1.42798 0.68524 
0.64525 1.00042 -0.72699 0.64525 1.85553 -0.72699 0.64572 1.94908 -0.6528 
0.64582 1.13573 -0.79859 0.64582 1.72022 -0.79859 0.65533 1.1833 -0.80786 
0.65533 1.67265 -0.80786 0.65739 1.99779 -0.58881 0.65931 1.04529 -0.74105 
0.65931 1.81066 -0.74105 0.66306 1.23123 -0.81551 0.66306 1.62473 -0.81551 
0.66309 1.90653 -0.67023 0.66967 1.28084 -0.82121 0.66967 1.57512 -0.82121 
0.6718 1.09109 -0.75354 0.6718 1.76487 -0.75354 0.67398 1.3296 -0.82544 
0.67398 1.52635 -0.82544 0.67669 1.37885 -0.8279 0.67669 1.37885 0.65237 
0.67669 1.4771 -0.8279 0.67688 1.95573 -0.60877 0.67759 1.42798 -0.82872 
0.67899 0.99337 -0.6863 0.67899 1.86258 -0.6863 0.68269 1.13769 -0.76443 
0.68269 1.71826 -0.76443 0.69195 1.185 -0.77368 0.69195 1.67096 -0.77368 
0.69331 1.03813 -0.70069 0.69331 1.81782 -0.70069 0.69465 1.91232 -0.62741 
0.69955 1.23289 -0.78129 0.69955 1.62307 -0.78129 0.70548 1.28125 -0.78722 
0.70548 1.57471 -0.78722 0.7059 1.0891 -0.71654 0.7059 1.76685 -0.71654 
0.70973 1.32996 -0.79147 0.70973 1.52599 -0.79147 0.71087 1.86863 -0.64367 
0.71229 1.37891 -0.79402 0.71229 1.47704 -0.79402 0.71314 1.42798 -0.79488 
0.71685 1.13573 -0.72756 0.71685 1.72022 -0.72756 0.72536 1.82387 -0.65858 
0.72613 1.1833 -0.73707 0.72613 1.67265 -0.73707 0.73377 1.23123 -0.7448 
0.73377 1.62473 -0.7448 0.73838 1.77318 -0.67471 0.73947 1.28084 -0.7514 
0.73947 1.57512 -0.7514 0.74057 1.87343 -0.59965 0.74371 1.3296 -0.75572 
0.74371 1.52635 -0.75572 0.74617 1.37885 -0.75843 0.74617 1.4771 -0.75843 
0.74698 1.42798 -0.75933 0.74921 1.13451 -0.68907 0.74921 1.72145 -0.68907 
0.75537 1.8288 -0.61486 0.7586 1.18198 -0.69861 0.7586 1.67397 -0.69861 
0.76617 1.23006 -0.70666 0.76617 1.62589 -0.70666 0.76897 1.77849 -0.63096 
0.772 1.27959 -0.71329 0.772 1.57636 -0.71329 0.77589 1.32949 -0.71834 
0.77589 1.52646 -0.71834 0.7784 1.37867 -0.72102 0.7784 1.47728 -0.72102 
0.77904 1.42798 -0.72216 0.7802 1.72688 -0.64572 0.78903 1.18128 -0.65879 
0.78903 1.67467 -0.65879 0.79666 1.22939 -0.66697 0.79666 1.62656 -0.66697 
0.80275 1.27872 -0.6734 0.80275 1.57723 -0.6734 0.8067 1.32867 -0.67859 
0.8067 1.52728 -0.67859 0.80861 1.37861 -0.68226 0.80861 1.47734 -0.68226 
0.80898 1.73146 -0.60078 0.80924 1.42798 -0.68347 0.81828 1.67947 -0.61408 
0.82517 1.62673 -0.62583 0.83136 1.27847 -0.63226 0.83136 1.57748 -0.63226 
0.83549 1.3281 -0.63733 0.83549 1.52785 -0.63733 0.8375 1.42798 -0.64334 
0.83754 1.37797 -0.64103 0.83754 1.47798 -0.64103 0.85314 1.63016 -0.57922 
0.85748 1.57787 -0.59034 0.86168 1.32776 -0.59553 0.86168 1.5282 -0.59553 
0.86374 1.37792 -0.59946 0.86374 1.47803 -0.59946 0.86376 1.42798 -0.60187 
0.88345 1.58086 -0.54247 0.88579 1.52829 -0.55249 0.88795 1.42798 -0.55917 
0.88798 1.37775 -0.55642 0.88798 1.4782 -0.55642 0.90977 1.5308 -0.50332 
0.90997 1.47825 -0.51247 0.91002 1.42798 -0.51532 0.93179 1.48056 -0.46221 
0.32723 0.76499 0.5911 0.35146 0.71476 0.63655 0.35147 0.76482 0.63413 
0.35354 0.81498 0.63021 0.37768 0.66476 0.67571 0.37768 0.76477 0.67571 
0.37772 0.71476 0.67802 0.37973 0.81464 0.67201 0.38385 0.86427 0.66694 
0.40598 0.71476 0.71815 0.4066 0.6654 0.71694 0.4066 0.76413 0.71694 
0.40851 0.61546 0.71326 0.40851 0.81407 0.71326 0.41247 0.86402 0.70808 
0.41856 0.91335 0.70164 0.42619 0.96146 0.69347 0.43617 0.71476 0.75684 
0.43681 0.66546 0.7557 0.43681 0.76407 0.7557 0.43933 0.61628 0.75302 
0.43933 0.81325 0.75302 0.44322 0.56638 0.74797 0.44322 0.86315 0.74797 
0.44905 0.51685 0.74133 0.44905 0.91268 0.74133 0.45661 0.96076 0.73329 
0.46601 1.00823 0.72375 0.46823 0.71476 0.79401 0.46905 0.66564 0.79311 
0.46905 0.76389 0.79311 0.47151 0.61639 0.7904 0.47151 0.81314 0.7904 
0.47574 0.56762 0.78608 0.47574 0.8619 0.78608 0.48144 0.51801 0.77947 
0.48144 0.91151 0.77947 0.48909 0.47009 0.77175 0.48909 0.95944 0.77175 
0.49837 0.42252 0.76224 0.49837 1.00701 0.76224 0.50208 0.71476 -0.58466 
0.50208 0.71476 0.82955 0.50293 0.6657 -0.58381 0.50293 0.6657 0.8287 
0.50293 0.76383 0.8287 0.50548 0.61675 0.82615 0.50548 0.81278 0.82615 
0.50932 1.05364 0.75121 0.50973 0.56803 0.8219 0.50973 0.86149 0.8219 
0.51567 0.51967 0.81597 0.51567 0.90985 0.81597 0.5219 1.10461 0.73536 
0.52327 0.47178 0.80836 0.52327 0.95774 0.80836 0.53253 0.42448 0.79911 
0.53253 1.00505 0.79911 0.53623 1.14937 0.72098 0.53763 0.71476 -0.6185 
0.53763 0.71476 0.8634 0.53852 0.66564 -0.61769 0.53852 0.66564 0.86258 
0.53852 0.76389 -0.61769 0.53852 0.76389 0.86258 0.54123 0.61639 -0.61523 
0.54123 0.61639 0.86012 0.54123 0.81314 0.86012 0.54341 0.37787 0.78822 
0.54341 1.05165 0.78822 0.54555 0.56762 0.85589 0.54555 0.8619 0.85589 
0.55216 0.51801 0.85019 0.55216 0.91151 0.85019 0.5559 0.33208 0.77573 
0.5559 1.09745 0.77573 0.55988 0.47009 0.84254 0.55988 0.95944 0.84254 
0.56939 0.42252 0.83326 0.56939 1.00701 0.83326 0.56997 1.14232 0.76166 
0.57479 0.71476 -0.65056 0.57479 0.71476 0.89546 0.57593 0.66546 -0.64993 
0.57593 0.66546 0.89482 0.57593 0.76407 -0.64993 0.57593 0.76407 0.89482 
0.57861 0.61628 -0.64741 0.57861 0.61628 0.8923 0.57861 0.81325 -0.64741 
0.57861 0.81325 0.8923 0.58042 0.37589 0.82232 0.58042 1.05364 0.82232 
0.58366 0.56638 -0.64352 0.58366 0.56638 0.88841 0.58366 0.86315 0.88841 
0.58557 1.18616 0.74606 0.5903 0.51685 -0.63769 0.5903 0.51685 0.88258 
0.5903 0.91268 0.88258 0.59627 0.32492 0.80973 0.59627 1.10461 0.80973 
0.59835 0.46877 0.87502 0.59835 0.96076 0.87502 0.60268 1.22887 0.72895 
0.60788 0.42129 0.86562 0.60788 1.00823 0.86562 0.61065 0.28016 0.79541 
0.61065 1.14937 0.79541 0.61349 0.71476 -0.68076 0.61349 0.71476 0.92565 
0.61469 0.6654 -0.68014 0.61469 0.6654 0.92503 0.61469 0.76413 -0.68014 
0.61469 0.76413 0.92503 0.61837 0.61546 -0.67822 0.61837 0.61546 0.92312 
0.61837 0.81407 -0.67822 0.61837 0.81407 0.92312 0.62125 1.27033 0.71038 
0.62225 0.36956 0.8548 0.62225 1.05996 0.8548 0.62355 0.56551 -0.67427 
0.62355 0.56551 0.91916 0.62355 0.86402 -0.67427 0.62355 0.86402 0.91916 
0.62672 0.23621 0.77951 0.62672 1.19332 0.77951 0.62999 0.51618 -0.66818 
0.62999 0.51618 0.91308 0.62999 0.91335 0.91308 0.63817 0.46807 -0.66055 
0.63817 0.46807 0.90544 0.63817 0.96146 0.90544 0.63837 0.31887 0.84178 
0.63837 1.11066 0.84178 0.64123 1.31046 0.6904 0.64416 0.19366 0.76213 
0.64416 1.23586 0.76213 0.65123 0.41586 -0.65172 0.65123 0.41586 0.89662 
0.65123 1.01367 0.89662 0.65328 0.27411 0.82728 0.65328 1.15542 0.82728 
0.65361 0.71476 -0.70902 0.65361 0.71476 0.95392 0.65592 0.66476 -0.70906 
0.65592 0.66476 0.95395 0.65592 0.76477 -0.70906 0.65592 0.76477 0.95395 
0.65962 0.61489 -0.70701 0.65962 0.61489 0.95191 0.65962 0.81464 -0.70701 
0.65962 0.81464 0.95191 0.66258 1.34916 0.66905 0.66389 0.15124 0.74301 
0.66389 1.27829 0.74301 0.66469 0.56526 -0.70289 0.66469 0.56526 0.94778 
0.66469 0.86427 -0.70289 0.66469 0.86427 0.94778 0.66599 0.36425 0.88539 
0.66599 1.06528 0.88539 0.66955 0.23042 0.81107 0.66955 1.19911 0.81107 
0.67113 0.51601 -0.69669 0.67113 0.51601 0.94159 0.67113 0.91352 -0.69669 
0.67113 0.91352 0.94159 0.68209 0.31394 0.87179 0.68209 1.11559 0.87179 
0.68287 0.46327 -0.6898 0.68287 0.46327 0.93469 0.68287 0.96626 -0.6898 
0.68287 0.96626 0.93469 0.68423 0.11136 0.72272 0.68423 1.31817 0.72272 
0.68818 0.18701 0.79329 0.68818 1.24251 0.79329 0.69508 0.71476 -0.73528 
0.69508 0.71476 0.98018 0.69618 0.41128 -0.6805 0.69618 0.41128 0.92539 
0.69618 1.01825 0.92539 0.6973 0.26931 0.85699 0.6973 1.16022 0.85699 
0.6975 0.66471 -0.73527 0.6975 0.66471 0.98016 0.6975 0.76482 -0.73527 
0.6975 0.76482 0.98016 0.70142 0.61454 -0.7332 0.70142 0.61454 0.97809 
0.70142 0.81498 -0.7332 0.70142 0.81498 0.97809 0.70612 1.3568 0.70099 
0.70662 0.56487 -0.729 0.70662 0.56487 0.97389 0.70662 0.86465 -0.729 
0.70662 0.86465 0.97389 0.70814 0.14495 0.7738 0.70814 1.28458 0.7738 
0.71101 0.36019 -0.66881 0.71101 0.36019 0.91371 0.71101 1.06934 0.91371 
0.71497 0.22513 0.84079 0.71497 1.2044 0.84079 0.71774 0.51258 -0.72467 
0.71774 0.51258 0.96956 0.71774 0.91695 -0.72467 0.71774 0.91695 0.96956 
0.72731 0.31015 -0.65478 0.72731 0.31015 0.89968 0.72731 1.11938 0.89968 
0.72906 0.10523 0.75327 0.72906 1.3243 0.75327 0.72983 0.45989 -0.71735 
0.72983 0.45989 0.96224 0.72983 0.96963 -0.71735 0.72983 0.96963 0.96224 
0.73396 0.18195 0.82263 0.73396 1.24758 0.82263 0.73779 0.71476 -0.75947 
0.73779 0.71476 1.00437 0.74053 0.66454 -0.75951 0.74053 0.66454 1.0044 
0.74053 0.76499 -0.75951 0.74053 0.76499 1.0044 0.74365 0.4077 -0.70761 
0.74365 0.4077 0.9525 0.74365 1.02182 -0.70761 0.74365 1.02182 0.9525 
0.74401 0.26516 -0.64009 0.74401 0.26516 0.88498 0.74401 1.16437 0.88498 
0.74446 0.61445 -0.75731 0.74446 0.61445 1.0022 0.74446 0.81508 -0.75731 
0.74446 0.81508 1.0022 0.75114 0.06699 0.73121 0.75114 1.36253 0.73121 
0.75387 0.14034 0.80268 0.75387 1.28919 0.80268 0.75448 0.56188 -0.75498 
0.75448 0.56188 0.99987 0.75448 0.86765 -0.75498 0.75448 0.86765 0.99987 
0.75883 0.35674 -0.69547 0.75883 0.35674 0.94037 0.75883 1.07279 -0.69547 
0.75883 1.07279 0.94037 0.76187 0.2213 -0.62348 0.76187 0.2213 0.86837 
0.76187 1.20823 0.86837 0.76581 0.50975 -0.75013 0.76581 0.50975 0.99502 
0.76581 0.91978 -0.75013 0.76581 0.91978 0.99502 0.77389 0.3075 -0.68046 
0.77389 0.3075 0.92536 0.77389 1.12202 -0.68046 0.77389 1.12202 0.92536 
0.77511 0.10089 0.78179 0.77511 1.32864 0.78179 0.77851 0.45701 -0.74247 
0.77851 0.45701 0.98737 0.77851 0.97252 -0.74247 0.77851 0.97252 0.98737 
0.78086 0.17868 -0.60498 0.78086 0.17868 0.84988 0.78086 1.25085 0.84988 
0.78163 0.71476 -0.78154 0.78163 0.71476 1.02644 0.78448 0.66449 -0.78149 
0.78448 0.66449 1.02638 0.78448 0.76504 -0.78149 0.78448 0.76504 1.02638 
0.78762 0.01171 0.69516 0.79089 0.26268 -0.66537 0.79089 0.26268 0.91026 
0.79089 1.16685 -0.66537 0.79089 1.16685 0.91026 0.79251 0.40505 -0.73222 
0.79251 0.40505 0.97712 0.79251 1.02448 -0.73222 0.79251 1.02448 0.97712 
0.79293 -0.05005 0.61417 0.79363 0.61194 -0.78129 0.79363 0.61194 1.02619 
0.79363 0.81759 -0.78129 0.79363 0.81759 1.02619 0.80094 0.13741 0.82955 
0.80094 1.29211 0.82955 0.80397 0.55938 -0.77847 0.80397 0.55938 1.02337 
0.80397 0.87015 -0.77847 0.80397 0.87015 1.02337 0.80654 0.35502 -0.71925 
0.80654 0.35502 0.96415 0.80654 1.07451 -0.71925 0.80654 1.07451 0.96415 
0.80922 0.21879 -0.64829 0.80922 0.21879 0.89319 0.80922 1.21073 -0.64829 
0.80922 1.21073 0.89319 0.81064 0.04404 0.74797 0.81519 0.50752 -0.773 
0.81519 0.50752 1.01789 0.81519 0.922 -0.773 0.81519 0.922 1.01789 
0.82017 -0.08089 0.58678 0.82171 0.30602 -0.70386 0.82171 0.30602 0.94876 
0.82171 1.12351 -0.70386 0.82171 1.12351 0.94876 0.8265 -0.03958 0.65585 
0.8265 0.71476 -0.80143 0.8265 0.71476 1.04633 0.82821 0.45486 -0.76486 
0.82821 0.45486 1.00975 0.82821 0.97467 -0.76486 0.82821 0.97467 1.00975 
0.82851 0.17641 -0.62939 0.82851 0.17641 0.87429 0.82851 1.25312 -0.62939 
0.82851 1.25312 0.87429 0.83475 0.66218 -0.80331 0.83475 0.66218 1.04821 
0.83475 0.76735 -0.80331 0.83475 0.76735 1.04821 0.83535 0.07892 0.79768 
0.83535 1.35061 0.79768 0.83924 0.26129 -0.68842 0.83924 0.26129 0.93331 
0.83924 1.16824 -0.68842 0.83924 1.16824 0.93331 0.84139 0.40431 -0.75411 
0.84139 0.40431 0.999 0.84139 1.02522 -0.75411 0.84139 1.02522 0.999 
0.84405 0.60975 -0.80257 0.84405 0.60975 1.04746 0.84405 0.81978 -0.80257 
0.84405 0.81978 1.04746 0.8484 -0.00937 0.71021 0.85353 -0.0708 0.6288 
0.85439 0.55761 -0.7992 0.85439 0.55761 1.04409 0.85439 0.87192 -0.7992 
0.85439 0.87192 1.04409 0.85566 0.35436 -0.74076 0.85566 0.35436 0.98566 
0.85566 1.07517 -0.74076 0.85566 1.07517 0.98566 0.85772 0.21771 -0.67091 
0.85772 0.21771 0.9158 0.85772 1.21182 -0.67091 0.85772 1.21182 0.9158 
0.86324 0.1177 -0.60132 0.86324 0.1177 0.84622 0.86324 1.31182 -0.60132 
0.86324 1.31182 0.84622 0.86574 0.50592 -0.79321 0.86574 0.50592 1.0381 
0.86574 0.92361 -0.79321 0.86574 0.92361 1.0381 0.87063 0.30569 -0.72492 
0.87063 0.30569 0.96982 0.87063 1.12384 -0.72492 0.87063 1.12384 0.96982 
0.87186 0.024 0.76202 0.8723 0.71476 -0.8191 0.8723 0.71476 1.06399 
0.87806 0.45482 -0.78463 0.87806 0.45482 1.02952 0.87806 0.97471 -0.78463 
0.87806 0.97471 1.02952 0.88075 0.66214 -0.82061 0.88075 0.66214 1.06551 
0.88075 0.76739 -0.82061 0.88075 0.76739 1.06551 0.88142 -0.10011 0.60052 
0.88775 -0.0584 0.66916 0.88843 0.26114 -0.70902 0.88843 0.26114 0.95392 
0.88843 1.16839 -0.70902 0.88843 1.16839 0.95392 0.8904 0.60945 -0.81951 
0.8904 0.60945 1.06441 0.8904 0.82008 -0.81951 0.8904 0.82008 1.06441 
0.89132 0.40446 -0.77347 0.89132 0.40446 1.01837 0.89132 1.02507 -0.77347 
0.89132 1.02507 1.01837 0.89156 0.1577 -0.64488 0.89156 0.1577 0.88977 
0.89156 1.27183 -0.64488 0.89156 1.27183 0.88977 0.89878 0.06084 0.8124 
0.89878 1.36869 -0.5675 0.89878 1.36869 0.8124 0.90096 0.55732 -0.81575 
0.90096 0.55732 1.06064 0.90096 0.87221 -0.81575 0.90096 0.87221 1.06064 
0.90549 0.35498 -0.75978 0.90549 0.35498 1.00467 0.90549 1.07455 -0.75978 
0.90549 1.07455 1.00467 0.91027 -0.02704 0.72276 0.91325 0.5045 -0.80933 
0.91325 0.5045 1.05423 0.91325 0.92503 -0.80933 0.91325 0.92503 1.05423 
0.91546 -0.08819 0.64109 0.9189 0.71476 -0.83449 0.9189 0.71476 1.07939 
0.92051 0.30652 -0.74358 0.92051 0.30652 0.98847 0.92051 1.12301 -0.74358 
0.92051 1.12301 0.98847 0.92174 0.20025 -0.68542 0.92174 0.20025 0.93032 
0.92174 1.22927 -0.68542 0.92174 1.22927 0.93032 0.9258 0.45347 -0.80028 
0.9258 0.45347 1.04517 0.9258 0.97605 -0.80028 0.9258 0.97605 1.04517 
0.92712 0.10071 0.85959 0.92712 1.32882 -0.61469 0.92712 1.32882 0.85959 
0.92781 0.66201 -0.8357 0.92781 0.66201 1.0806 0.92781 0.76751 -0.8357 
0.92781 0.76751 1.0806 0.93656 0.0074 0.77461 0.93656 1.42213 -0.52972 
0.93753 0.60942 -0.83417 0.93753 0.60942 1.07906 0.93753 0.82011 -0.83417 
0.93753 0.82011 1.07906 0.93944 0.40298 -0.78861 0.93944 0.40298 1.03351 
0.93944 1.02654 -0.78861 0.93944 1.02654 1.03351 0.94913 0.55628 -0.83005 
0.94913 0.55628 1.07495 0.94913 0.87325 -0.83005 0.94913 0.87325 1.07495 
0.95037 -0.07391 0.68012 0.95312 0.24458 -0.72216 0.95312 0.24458 0.96705 
0.95312 1.18494 -0.72216 0.95312 1.18494 0.96705 0.95383 0.35364 -0.77443 
0.95383 0.35364 1.01932 0.95383 1.07589 -0.77443 0.95383 1.07589 1.01932 
0.95656 0.14169 -0.65715 0.95656 0.14169 0.90204 0.95656 1.28783 -0.65715 
0.95656 1.28783 0.90204 0.9615 0.50362 -0.82311 0.9615 0.50362 1.068 
0.9615 0.92591 -0.82311 0.9615 0.92591 1.068 0.96412 0.04549 0.82388 
0.96412 1.38404 -0.57899 0.9662 0.71476 -0.84758 0.9662 0.71476 1.09248 
0.97454 0.45258 -0.81361 0.97454 0.45258 1.0585 0.97454 0.97694 -0.81361 
0.97454 0.97694 1.0585 0.9753 0.66197 -0.84838 0.9753 0.66197 1.09328 
0.9753 0.76755 -0.84838 0.9753 0.76755 1.09328 0.97591 -0.04164 0.73355 
0.97591 1.47116 -0.48865 0.97967 -0.10248 0.65107 0.98644 0.60881 -0.84665 
0.98644 0.60881 1.09155 0.98644 0.82072 -0.84665 0.98644 0.82072 1.09155 
0.98709 0.18517 -0.69621 0.98709 0.18517 0.94111 0.98709 1.24436 -0.69621 
0.98709 1.24436 0.94111 0.98824 0.4023 -0.80143 0.98824 0.4023 1.04633 
0.98824 1.02722 -0.80143 0.98824 1.02722 1.04633 0.99131 0.29861 -0.76036 
0.99131 0.29861 1.00525 0.99131 1.13092 -0.76036 0.99131 1.13092 1.00525 
0.99228 0.08651 0.86961 0.99228 1.34302 -0.62471 0.99228 1.34302 0.86961 
0.99824 0.55569 -0.84202 0.99824 0.55569 1.08691 0.99824 0.87383 -0.84202 
0.99824 0.87383 1.08691 1.00252 -0.00592 0.78419 1.00252 1.43545 -0.53929 
1.01038 0.50326 -0.8345 1.01038 0.50326 1.07939 1.01038 0.92627 -0.8345 
1.01038 0.92627 1.07939 1.01409 -0.08604 0.6887 1.01409 0.71476 -0.85834 
1.01409 0.71476 1.10323 1.02226 0.1286 -0.66588 1.02226 0.1286 0.91078 
1.02226 1.30093 -0.66588 1.02226 1.30093 0.91078 1.0236 0.45231 -0.82448 
1.0236 0.45231 1.06938 1.0236 0.97722 -0.82448 1.0236 0.97722 1.06938 
1.02465 0.23766 -0.73681 1.02465 0.23766 0.9817 1.02465 1.19187 -0.73681 
1.02465 1.19187 0.9817 1.02473 0.66154 -0.85895 1.02473 0.66154 1.10385 
1.02473 0.76799 -0.85895 1.02473 0.76799 1.10385 1.02534 0.34677 -0.78902 
1.02534 0.34677 1.03392 1.02534 1.08276 -0.78902 1.02534 1.08276 1.03392 
1.03007 0.03307 0.83182 1.03007 1.39646 -0.58693 1.0359 0.60848 -0.85667 
1.0359 0.60848 1.10157 1.0359 0.82105 -0.85667 1.0359 0.82105 1.10157 
1.04013 -0.05242 0.7412 1.04759 0.55572 -0.85151 1.04759 0.55572 1.0964 
1.04759 0.8738 -0.85151 1.04759 0.8738 1.0964 1.05843 0.07516 0.87623 
1.05843 1.35437 -0.63133 1.05843 1.35437 0.87623 1.05961 0.17893 -0.70852 
1.05961 0.17893 0.95341 1.05961 1.2506 -0.70852 1.05961 1.2506 0.95341 
1.05976 0.50344 -0.84348 1.05976 0.50344 1.08837 1.05976 0.92609 -0.84348 
1.05976 0.92609 1.08837 1.06061 0.39678 -0.81393 1.06061 0.39678 1.05883 
1.06061 1.03275 -0.81393 1.06061 1.03275 1.05883 1.06245 0.71476 -0.86673 
1.06245 0.71476 1.11162 1.06329 0.29293 -0.77241 1.06329 0.29293 1.0173 
1.06329 1.1366 -0.77241 1.06329 1.1366 1.0173 1.06745 -0.01513 0.79115 
1.06745 1.44466 -0.54626 1.07324 0.66151 -0.86684 1.07324 0.66151 1.11173 
1.07324 0.76802 -0.86684 1.07324 0.76802 1.11173 1.08471 0.6082 -0.86404 
1.08471 0.6082 1.10893 1.08471 0.82133 -0.86404 1.08471 0.82133 1.10893 
1.09536 0.12369 0.92099 1.09536 1.30584 -0.6761 1.09536 1.30584 0.92099 
1.09541 0.02515 0.83763 1.09541 1.40437 -0.59274 1.09651 0.4476 -0.83459 
1.09651 0.4476 1.07949 1.09651 0.98193 -0.83459 1.09651 0.98193 1.07949 
1.09655 0.55547 -0.85834 1.09655 0.55547 1.10323 1.09655 0.87405 -0.85834 
1.09655 0.87405 1.10323 1.09781 0.23295 -0.74672 1.09781 0.23295 0.99161 
1.09781 1.19658 -0.74672 1.09781 1.19658 0.99161 1.09829 0.34214 -0.79889 
1.09829 0.34214 1.04378 1.09829 1.08739 -0.79889 1.09829 1.08739 1.04378 
1.10559 -0.05974 0.74647 1.11117 0.71476 -0.87274 1.11117 0.71476 1.11763 
1.12237 0.6614 -0.87235 1.12237 0.6614 1.11724 1.12237 0.76813 -0.87235 
1.12237 0.76813 1.11724 1.13294 0.1756 0.96119 1.13294 1.25393 -0.7163 
1.13294 1.25393 0.96119 1.13299 -0.02116 0.79521 1.13299 1.45069 -0.55032 
1.13359 0.06962 0.88276 1.13359 1.35991 -0.63786 1.13359 1.35991 0.88276 
1.13379 0.39298 -0.82136 1.13379 0.39298 1.06625 1.13379 1.03655 -0.82136 
1.13379 1.03655 1.06625 1.13383 0.60819 -0.869 1.13383 0.60819 1.11389 
1.13383 0.82134 -0.869 1.13383 0.82134 1.11389 1.13426 0.50164 -0.8517 
1.13426 0.50164 1.0966 1.13426 0.92789 -0.8517 1.13426 0.92789 1.0966 
1.13604 0.2895 -0.77966 1.13604 0.2895 1.02456 1.13604 1.14002 -0.77966 
1.13604 1.14002 1.02456 1.16012 0.71476 -0.87635 1.16012 0.71476 1.12124 
1.17095 0.11995 0.9254 1.17095 1.30958 -0.68051 1.17095 1.30958 0.9254 
1.17095 0.2306 0.99659 1.17095 1.19893 -0.75169 1.17095 1.19893 0.99659 
1.17098 0.02141 0.84204 1.17098 1.40811 -0.59714 1.1714 0.44639 -0.84013 
1.1714 0.44639 1.08502 1.1714 0.98314 -0.84013 1.1714 0.98314 1.08502 
1.1714 0.33982 -0.80383 1.1714 0.33982 1.04872 1.1714 1.08971 -0.80383 
1.1714 1.08971 1.04872 1.17142 0.55427 -0.86387 1.17142 0.55427 1.10876 
1.17142 0.87526 -0.86387 1.17142 0.87526 1.10876 1.17142 0.66136 -0.87541 
1.17142 0.66136 1.12031 1.17142 0.76817 -0.87541 1.17142 0.76817 1.12031 
1.20919 0.06777 0.88494 1.20919 0.17403 0.96364 1.20919 0.28836 -0.78209 
1.20919 0.28836 1.02698 1.20919 0.39206 -0.82405 1.20919 0.39206 1.06895 
1.20919 0.50104 -0.85445 1.20919 0.50104 1.09934 1.20919 0.60789 -0.87183 
1.20919 0.60789 1.11672 1.20919 0.71476 -0.87755 1.20919 0.71476 1.12245 
1.20919 0.82164 -0.87183 1.20919 0.82164 1.11672 1.20919 0.92849 -0.85445 
1.20919 0.92849 1.09934 1.20919 1.03747 -0.82405 1.20919 1.03747 1.06895 
1.20919 1.14117 -0.78209 1.20919 1.14117 1.02698 1.20919 1.2555 -0.71874 
1.20919 1.2555 0.96364 1.20919 1.36176 -0.64005 1.20919 1.36176 0.88494 
1.20919 1.45283 -0.55228 1.24695 0.66136 -0.87541 1.24695 0.66136 1.12031 
1.24695 0.76817 -0.87541 1.24695 0.76817 1.12031 1.24695 0.55427 -0.86387 
1.24695 0.55427 1.10876 1.24695 0.87526 -0.86387 1.24695 0.87526 1.10876 
1.24697 0.33982 -0.80383 1.24697 0.33982 1.04872 1.24697 1.08971 -0.80383 
1.24697 1.08971 1.04872 1.24697 0.44639 -0.84013 1.24697 0.44639 1.08502 
1.24697 0.98314 -0.84013 1.24697 0.98314 1.08502 1.24739 1.40811 -0.59714 
1.24742 0.2306 0.99659 1.24742 1.19893 -0.75169 1.24742 1.19893 0.99659 
1.24742 0.11995 0.9254 1.24742 1.30958 -0.68051 1.24742 1.30958 0.9254 
1.25825 0.71476 -0.87635 1.25825 0.71476 1.12124 1.28233 0.2895 1.02456 
1.28233 1.14002 -0.77966 1.28233 1.14002 1.02456 1.28411 0.50164 -0.8517 
1.28411 0.50164 1.0966 1.28411 0.92789 -0.8517 1.28411 0.92789 1.0966 
1.28454 0.60819 -0.869 1.28454 0.60819 1.11389 1.28454 0.82134 -0.869 
1.28454 0.82134 1.11389 1.28458 0.39298 -0.82136 1.28458 0.39298 1.06625 
1.28458 1.03655 -0.82136 1.28458 1.03655 1.06625 1.28478 0.06962 0.88276 
1.28478 1.35991 -0.63786 1.28478 1.35991 0.88276 1.28538 1.45069 -0.55032 
1.28543 0.1756 0.96119 1.28543 1.25393 -0.7163 1.28543 1.25393 0.96119 
1.296 0.6614 -0.87235 1.296 0.6614 1.11724 1.296 0.76813 -0.87235 
1.296 0.76813 1.11724 1.3072 0.71476 -0.87274 1.3072 0.71476 1.11763 
1.32008 0.34214 1.04378 1.32008 1.08739 -0.79889 1.32008 1.08739 1.04378 
1.32056 0.23295 0.99161 1.32056 1.19658 -0.74672 1.32056 1.19658 0.99161 
1.32182 0.55547 -0.85834 1.32182 0.55547 1.10323 1.32182 0.87405 -0.85834 
1.32182 0.87405 1.10323 1.32186 0.4476 -0.83459 1.32186 0.4476 1.07949 
1.32186 0.98193 -0.83459 1.32186 0.98193 1.07949 1.32296 1.40437 -0.59274 
1.32301 0.12369 0.92099 1.32301 1.30584 -0.6761 1.32301 1.30584 0.92099 
1.33366 0.6082 -0.86404 1.33366 0.6082 1.10893 1.33366 0.82133 -0.86404 
1.33366 0.82133 1.10893 1.34513 0.66151 -0.86684 1.34513 0.66151 1.11173 
1.34513 0.76802 -0.86684 1.34513 0.76802 1.11173 1.35092 1.44466 -0.54626 
1.35508 0.29293 1.0173 1.35508 1.1366 -0.77241 1.35508 1.1366 1.0173 
1.35592 0.71476 -0.86673 1.35592 0.71476 1.11162 1.35776 0.39678 1.05883 
1.35776 1.03275 -0.81393 1.35776 1.03275 1.05883 1.35861 0.50344 -0.84348 
1.35861 0.50344 1.08837 1.35861 0.92609 -0.84348 1.35861 0.92609 1.08837 
1.35876 1.2506 -0.70852 1.35876 1.2506 0.95341 1.35994 1.35437 -0.63133 
1.35994 1.35437 0.87623 1.37078 0.55572 -0.85151 1.37078 0.55572 1.0964 
1.37078 0.8738 -0.85151 1.37078 0.8738 1.0964 1.38247 0.60848 -0.85667 
1.38247 0.60848 1.10157 1.38247 0.82105 -0.85667 1.38247 0.82105 1.10157 
1.3883 1.39646 -0.58693 1.39303 1.08276 -0.78902 1.39303 1.08276 1.03392 
1.39364 0.66154 -0.85895 1.39364 0.66154 1.10385 1.39364 0.76799 -0.85895 
1.39364 0.76799 1.10385 1.39372 1.19187 -0.73681 1.39372 1.19187 0.9817 
1.39477 0.45231 -0.82448 1.39477 0.97722 -0.82448 1.39477 0.97722 1.06938 
1.39611 1.30093 -0.66588 1.40428 0.71476 -0.85834 1.40428 0.71476 1.10323 
1.40799 0.50326 -0.8345 1.40799 0.92627 -0.8345 1.40799 0.92627 1.07939 
1.41585 1.43545 -0.53929 1.42013 0.55569 -0.84202 1.42013 0.55569 1.08691 
1.42013 0.87383 -0.84202 1.42013 0.87383 1.08691 1.42609 1.34302 -0.62471 
1.42706 1.13092 -0.76036 1.42706 1.13092 1.00525 1.43013 1.02722 -0.80143 
1.43013 1.02722 1.04633 1.43128 1.24436 -0.69621 1.43193 0.60881 -0.84665 
1.43193 0.60881 1.09155 1.43193 0.82072 -0.84665 1.43193 0.82072 1.09155 
1.44246 1.47116 -0.48865 1.44307 0.66197 -0.84838 1.44307 0.66197 1.09328 
1.44307 0.76755 -0.84838 1.44307 0.76755 1.09328 1.44383 0.97694 -0.81361 
1.44383 0.97694 1.0585 1.45217 0.71476 -0.84758 1.45217 0.71476 1.09248 
1.45425 1.38404 -0.57899 1.45687 0.50362 -0.82311 1.45687 0.92591 -0.82311 
1.45687 0.92591 1.068 1.46181 1.28783 -0.65715 1.46454 1.07589 -0.77443 
1.46525 1.18494 -0.72216 1.46924 0.55628 -0.83005 1.46924 0.87325 -0.83005 
1.46924 0.87325 1.07495 1.47893 1.02654 -0.78861 1.47893 1.02654 1.03351 
1.48084 0.60942 -0.83417 1.48084 0.82011 -0.83417 1.48084 0.82011 1.07906 
1.48181 1.42213 -0.52972 1.49056 0.66201 -0.8357 1.49056 0.76751 -0.8357 
1.49056 0.76751 1.0806 1.49125 1.32882 -0.61469 1.49257 0.97605 -0.80028 
1.49257 0.97605 1.04517 1.49663 1.22927 -0.68542 1.49786 1.12301 -0.74358 
1.49947 0.71476 -0.83449 1.50512 0.92503 -0.80933 1.50512 0.92503 1.05423 
1.5081 1.45657 -0.47787 1.51288 1.07455 -0.75978 1.51741 0.55732 -0.81575 
1.51741 0.87221 -0.81575 1.51741 0.87221 1.06064 1.51959 1.36869 -0.5675 
1.52681 1.27183 -0.64488 1.52705 1.02507 -0.77347 1.52797 0.60945 -0.81951 
1.52797 0.82008 -0.81951 1.52994 1.16839 -0.70902 1.53762 0.66214 -0.82061 
1.53762 0.76739 -0.82061 1.54031 0.97471 -0.78463 1.54607 0.71476 -0.8191 
1.54651 1.40553 -0.51713 1.54774 1.12384 -0.72492 1.55263 0.92361 -0.79321 
1.55513 1.31182 -0.60132 1.56065 1.21182 -0.67091 1.56271 1.07517 -0.74076 
1.56398 0.87192 -0.7992 1.56997 1.43889 -0.46532 1.57432 0.60975 -0.80257 
1.57432 0.81978 -0.80257 1.57698 1.02522 -0.75411 1.57913 1.16824 -0.68842 
1.58302 1.35061 -0.55279 1.58362 0.66218 -0.80331 1.58362 0.76735 -0.80331 
1.58986 1.25312 -0.62939 1.59016 0.97467 -0.76486 1.59187 0.71476 -0.80143 
1.59187 1.46911 -0.41096 1.59666 1.12351 -0.70386 1.60318 0.922 -0.773 
1.60773 1.38549 -0.50308 1.60915 1.21073 -0.64829 1.61183 1.07451 -0.71925 
1.6144 0.87015 -0.77847 1.61743 1.29211 -0.58466 1.62474 0.61194 -0.78129 
1.62474 0.81759 -0.78129 1.62586 1.02448 -0.73222 1.62748 1.16685 -0.66537 
1.63075 1.41782 -0.45026 1.63389 0.66449 -0.78149 1.63389 0.76504 -0.78149 
1.63674 0.71476 -0.78154 1.63751 1.25085 -0.60498 1.63986 0.97252 -0.74247 
1.64326 1.32864 -0.5369 1.64448 1.12202 -0.68046 1.65147 1.44706 -0.39536 
1.65256 0.91978 -0.75013 1.6565 1.20823 -0.62348 1.65954 1.07279 -0.69547 
1.66389 0.86765 -0.75498 1.6645 1.28919 -0.55779 1.66723 1.36253 -0.48631 
1.67391 0.81508 -0.75731 1.67436 1.16437 -0.64009 1.67472 1.02182 -0.70761 
1.67784 0.66454 -0.75951 1.67784 0.76499 -0.75951 1.68058 0.71476 -0.75947 
1.68405 1.45572 -0.35242 1.68441 1.24758 -0.57774 1.68854 0.96963 -0.71735 
1.68923 1.39366 -0.43312 1.68931 1.3243 -0.50838 1.69106 1.11938 -0.65478 
1.70063 0.91695 -0.72467 1.7034 1.2044 -0.59589 1.70736 1.06934 -0.66881 
1.70919 1.42187 -0.37755 1.71023 1.28458 -0.52891 1.71175 0.86465 -0.729 
1.71225 1.3568 -0.45609 1.71695 0.81498 -0.7332 1.72087 0.76482 -0.73527 
1.72107 1.16022 -0.61209 1.72219 1.01825 -0.6805 1.72329 0.71476 -0.73528 
1.72699 1.44706 -0.31984 1.73019 1.24251 -0.5484 1.73312 1.38632 -0.40148 
1.73414 1.31817 -0.47783 1.7355 0.96626 -0.6898 1.73628 1.11559 -0.6269 
1.74724 0.91352 -0.69669 1.74882 1.19911 -0.56618 1.75238 1.06528 -0.64049 
1.75368 0.86427 -0.70289 1.75448 1.27829 -0.49811 1.75579 1.34916 -0.42415 
1.75875 0.81464 -0.70701 1.76245 0.76477 -0.70906 1.76476 0.71476 -0.70902 
1.76476 1.39366 -0.3576 1.76509 1.15542 -0.58239 1.76714 1.01367 -0.65172 
1.77421 1.23586 -0.51724 1.77714 1.31046 -0.44551 1.78 1.11066 -0.59689 
1.7802 0.96146 -0.66055 1.7819 1.41782 -0.29911 1.78773 1.3568 -0.38062 
1.78838 0.91335 -0.66818 1.79165 1.19332 -0.53461 1.79482 0.86402 -0.67427 
1.79612 1.05996 -0.60991 1.79695 1.43889 -0.23834 1.79712 1.27033 -0.46549 
1.8 0.81407 -0.67822 1.80368 0.76413 -0.68014 1.80772 1.14937 -0.55051 
1.80946 1.31817 -0.40251 1.81049 1.00823 -0.62073 1.81569 1.22887 -0.48406 
1.81795 1.36253 -0.3356 1.82002 0.96076 -0.63012 1.8221 1.10461 -0.56483 
1.82807 0.91268 -0.63769 1.82975 1.27829 -0.42285 1.8328 1.18616 -0.50117 
1.83471 0.86315 -0.64352 1.83471 1.38549 -0.2761 1.83795 1.05364 -0.57742 
1.83976 0.81325 -0.64741 1.84001 1.3243 -0.35768 1.84244 0.76407 -0.64993 
1.8484 1.14232 -0.51677 1.84876 1.40553 -0.21487 1.84887 1.23586 -0.44258 
1.84898 1.00701 -0.58837 1.85849 0.95944 -0.59765 1.86054 1.28458 -0.3786 
1.86247 1.09745 -0.53083 1.86621 0.91151 -0.60529 1.86624 1.19332 -0.46001 
1.86853 1.32864 -0.31163 1.87282 0.8619 -0.611 1.87496 1.05165 -0.54333 
1.87714 0.81314 -0.61523 1.88003 1.24251 -0.39856 1.88214 1.14937 -0.47609 
1.88442 1.35061 -0.25139 1.88584 1.00505 -0.55421 1.88942 1.28919 -0.33287 
1.8951 0.95774 -0.56347 1.89647 1.10461 -0.49047 1.89781 1.19911 -0.41719 
1.9027 0.90985 -0.57107 1.90864 0.86149 -0.57701 1.90905 1.05364 -0.50632 
1.90937 1.24758 -0.35278 1.91289 0.81278 -0.58125 1.91402 1.15542 -0.43346 
1.91629 1.29211 -0.2858 1.92 1.00701 -0.51734 1.92753 1.2044 -0.37176 
1.92852 1.11066 -0.44837 1.92928 0.95944 -0.52686 1.93295 1.31182 -0.2235 
1.93662 1.25085 -0.30587 1.93693 0.91151 -0.53458 1.94154 1.05996 -0.46449 
1.94263 0.8619 -0.54119 1.94372 1.16022 -0.38943 1.95236 1.00823 -0.47886 
1.95511 1.20823 -0.32487 1.95853 1.11559 -0.40464 1.96102 1.25312 -0.25823 
1.96176 0.96076 -0.48839 1.96932 0.91268 -0.49644 1.97172 1.16437 -0.34273 
1.97213 1.06528 -0.42075 1.97515 0.86315 -0.50308 1.97993 1.21073 -0.27752 
1.98336 1.01367 -0.43551 1.98641 1.11938 -0.35943 1.99218 0.96146 -0.44857 
1.997 1.16685 -0.29585 1.99981 0.91335 -0.45675 2.00045 1.06934 -0.37573 
2.00254 1.21182 -0.22902 2.0059 0.86402 -0.46319 2.01209 1.12202 -0.31284 
2.01213 1.01825 -0.39056 2.02005 1.16824 -0.24749 2.02143 0.96626 -0.40387 
2.02711 1.07279 -0.32791 2.02833 0.91352 -0.41561 2.0355 1.12351 -0.26502 
2.03924 1.02182 -0.34309 2.04898 0.96963 -0.35691 2.05088 1.07451 -0.2802 
2.0563 0.91695 -0.369 2.06386 1.02448 -0.29422 2.07239 1.07517 -0.23108 
2.0741 0.97252 -0.30822 2.08176 0.91978 -0.32093 2.08574 1.02522 -0.24535 
2.09649 0.97467 -0.25853 2.10463 0.922 -0.27155 2.11626 0.97471 -0.20868 
2.12484 0.92361 -0.221 2.14096 0.92503 -0.17349 0.3279 -0.76387 -0.5911 
0.35213 -0.71365 -0.63655 0.35214 -0.76371 -0.63414 0.35421 -0.81387 -0.63021 
0.37835 -0.76365 -0.67571 0.37835 -0.66365 -0.67571 0.37838 -0.71365 -0.67802 
0.3804 -0.81353 -0.67202 0.38452 -0.86315 -0.66694 0.40665 -0.71365 -0.71815 
0.40727 -0.76301 -0.71695 0.40727 -0.66429 -0.71695 0.40918 -0.81296 -0.71327 
0.40918 -0.61434 -0.71327 0.41314 -0.8629 -0.70809 0.41922 -0.91223 -0.70165 
0.42686 -0.96034 -0.69347 0.43684 -0.71365 -0.75684 0.43748 -0.76295 -0.7557 
0.43748 -0.66435 -0.7557 0.44 -0.81214 -0.75302 0.44 -0.61516 -0.75302 
0.44389 -0.86204 -0.74797 0.44389 -0.56526 -0.74797 0.44972 -0.91156 -0.74134 
0.44972 -0.51573 -0.74134 0.45728 -0.95964 -0.73329 0.46668 -1.00712 -0.72375 
0.4689 -0.71365 -0.79401 0.46972 -0.76278 -0.79311 0.46972 -0.66452 -0.79311 
0.47218 -0.81202 -0.7904 0.47218 -0.61528 -0.7904 0.47641 -0.86079 -0.78609 
0.47641 -0.56651 -0.78609 0.48211 -0.9104 -0.77948 0.48211 -0.5169 -0.77948 
0.48976 -0.95833 -0.77175 0.48976 -0.46897 -0.77175 0.49904 -1.0059 -0.76224 
0.49904 -0.4214 -0.76224 0.50275 -0.71365 -0.82956 0.50275 -0.71365 0.58466 
0.5036 -0.76272 -0.82871 0.5036 -0.66458 -0.82871 0.5036 -0.66458 0.5838 
0.50615 -0.81167 -0.82615 0.50615 -0.61563 -0.82615 0.50998 -1.05252 -0.75122 
0.5104 -0.86038 -0.8219 0.5104 -0.56692 -0.8219 0.51633 -0.90874 -0.81597 
0.51633 -0.51856 -0.81597 0.52257 -1.10349 -0.73537 0.52394 -0.95663 -0.80837 
0.52394 -0.47067 -0.80837 0.5332 -1.00393 -0.79911 0.5332 -0.42336 -0.79911 
0.53689 -1.14825 -0.72099 0.5383 -0.71365 -0.8634 0.5383 -0.71365 0.6185 
0.53919 -0.76278 -0.86259 0.53919 -0.76278 0.61768 0.53919 -0.66452 -0.86259 
0.53919 -0.66452 0.61768 0.5419 -0.81202 -0.86013 0.5419 -0.61528 -0.86013 
0.5419 -0.61528 0.61522 0.54408 -1.05054 -0.78822 0.54408 -0.37676 -0.78822 
0.54622 -0.86079 -0.85589 0.54622 -0.56651 -0.85589 0.55283 -0.9104 -0.85019 
0.55283 -0.5169 -0.85019 0.55657 -1.09633 -0.77573 0.55657 -0.33097 -0.77573 
0.56055 -0.95833 -0.84255 0.56055 -0.46897 -0.84255 0.57006 -1.0059 -0.83327 
0.57006 -0.4214 -0.83327 0.57064 -1.1412 -0.76167 0.57546 -0.71365 -0.89546 
0.57546 -0.71365 0.65056 0.5766 -0.76295 -0.89482 0.5766 -0.76295 0.64992 
0.5766 -0.66435 -0.89482 0.5766 -0.66435 0.64992 0.57928 -0.81214 -0.89231 
0.57928 -0.81214 0.6474 0.57928 -0.61516 -0.89231 0.57928 -0.61516 0.6474 
0.58109 -1.05252 -0.82232 0.58109 -0.37478 -0.82232 0.58433 -0.86204 -0.88842 
0.58433 -0.56526 -0.88842 0.58433 -0.56526 0.64351 0.58624 -1.18505 -0.74606 
0.59097 -0.91156 -0.88259 0.59097 -0.51573 -0.88259 0.59097 -0.51573 0.63769 
0.59694 -1.10349 -0.80973 0.59694 -0.32381 -0.80973 0.59902 -0.95964 -0.87502 
0.59902 -0.46766 -0.87502 0.60335 -1.22775 -0.72896 0.60855 -1.00712 -0.86563 
0.60855 -0.42018 -0.86563 0.61132 -1.14825 -0.79541 0.61132 -0.27904 -0.79541 
0.61415 -0.71365 -0.92566 0.61415 -0.71365 0.68076 0.61536 -0.76301 -0.92503 
0.61536 -0.76301 0.68013 0.61536 -0.66429 -0.92503 0.61536 -0.66429 0.68013 
0.61904 -0.81296 -0.92312 0.61904 -0.81296 0.67822 0.61904 -0.61434 -0.92312 
0.61904 -0.61434 0.67822 0.62192 -1.26922 -0.71039 0.62292 -1.05885 -0.8548 
0.62292 -0.36845 -0.8548 0.62422 -0.8629 -0.91917 0.62422 -0.8629 0.67426 
0.62422 -0.56439 -0.91917 0.62422 -0.56439 0.67426 0.62739 -1.1922 -0.77951 
0.62739 -0.23509 -0.77951 0.63066 -0.91223 -0.91308 0.63066 -0.51506 -0.91308 
0.63066 -0.51506 0.66818 0.63883 -0.96034 -0.90545 0.63883 -0.46696 -0.90545 
0.63883 -0.46696 0.66054 0.63904 -1.10954 -0.84178 0.63904 -0.31776 -0.84178 
0.6419 -1.30935 -0.6904 0.64482 -1.23475 -0.76214 0.64482 -0.19255 -0.76214 
0.6519 -1.01256 -0.89662 0.6519 -0.41474 -0.89662 0.6519 -0.41474 0.65172 
0.65395 -1.1543 -0.82729 0.65395 -0.27299 -0.82729 0.65428 -0.71365 -0.95392 
0.65428 -0.71365 0.70902 0.65659 -0.76365 -0.95396 0.65659 -0.76365 0.70905 
0.65659 -0.66365 -0.95396 0.65659 -0.66365 0.70905 0.66029 -0.81353 -0.95191 
0.66029 -0.81353 0.70701 0.66029 -0.61377 -0.95191 0.66029 -0.61377 0.70701 
0.66325 -1.34804 -0.66905 0.66456 -1.27717 -0.74301 0.66456 -0.15013 -0.74301 
0.66536 -0.86315 -0.94778 0.66536 -0.86315 0.70288 0.66536 -0.56414 -0.94778 
0.66536 -0.56414 0.70288 0.66666 -1.06417 -0.88539 0.66666 -0.36313 -0.88539 
0.67021 -1.19799 -0.81107 0.67021 -0.22931 -0.81107 0.6718 -0.91241 -0.94159 
0.6718 -0.91241 0.69669 0.6718 -0.51489 -0.94159 0.6718 -0.51489 0.69669 
0.68276 -1.11447 -0.87179 0.68276 -0.31283 -0.87179 0.68354 -0.96514 -0.9347 
0.68354 -0.96514 0.6898 0.68354 -0.46215 -0.9347 0.68354 -0.46215 0.6898 
0.6849 -1.31705 -0.72272 0.6849 -0.11024 -0.72272 0.68592 -1.38521 -0.64638 
0.68885 -1.2414 -0.7933 0.68885 -0.1859 -0.7933 0.69575 -0.71365 -0.98018 
0.69575 -0.71365 0.73528 0.69685 -1.01713 -0.9254 0.69685 -0.41016 -0.9254 
0.69685 -0.41016 0.68049 0.69797 -1.15911 -0.85699 0.69797 -0.26819 -0.85699 
0.69817 -0.76371 -0.98016 0.69817 -0.76371 0.73526 0.69817 -0.66359 -0.98016 
0.69817 -0.66359 0.73526 0.70209 -0.81387 -0.9781 0.70209 -0.81387 0.7332 
0.70209 -0.61343 -0.9781 0.70209 -0.61343 0.7332 0.70678 -1.35569 -0.70099 
0.70728 -0.86354 -0.9739 0.70728 -0.86354 0.72899 0.70728 -0.56376 -0.9739 
0.70728 -0.56376 0.72899 0.70881 -1.28346 -0.77381 0.70881 -0.14383 -0.77381 
0.71167 -1.06823 -0.91371 0.71167 -0.35907 -0.91371 0.71167 -0.35907 0.66881 
0.71564 -1.20328 -0.84079 0.71564 -0.22402 -0.84079 0.71841 -0.91584 -0.96956 
0.71841 -0.91584 0.72466 0.71841 -0.51146 -0.96956 0.71841 -0.51146 0.72466 
0.72798 -1.11826 -0.89968 0.72798 -0.30903 -0.89968 0.72798 -0.30903 0.65478 
0.72973 -1.32318 -0.75328 0.72973 -0.10411 -0.75328 0.7305 -0.96852 -0.96225 
0.7305 -0.96852 0.71735 0.7305 -0.45878 -0.96225 0.7305 -0.45878 0.71735 
0.73463 -1.24647 -0.82264 0.73463 -0.18083 -0.82264 0.73846 -0.71365 -1.00437 
0.73846 -0.71365 0.75947 0.7412 -0.76387 -1.0044 0.7412 -0.76387 0.7595 
0.7412 -0.66343 -1.0044 0.7412 -0.66343 0.7595 0.74432 -1.02071 -0.9525 
0.74432 -1.02071 0.7076 0.74432 -0.40659 -0.9525 0.74432 -0.40659 0.7076 
0.74467 -1.16326 -0.88499 0.74467 -0.26404 -0.88499 0.74467 -0.26404 0.64008 
0.74513 -0.81397 -1.00221 0.74513 -0.81397 0.7573 0.74513 -0.61333 -1.00221 
0.74513 -0.61333 0.7573 0.75181 -1.36142 -0.73121 0.75181 -0.06588 -0.73121 
0.75454 -1.28808 -0.80269 0.75454 -0.13922 -0.80269 0.75515 -0.86654 -0.99987 
0.75515 -0.86654 0.75497 0.75515 -0.56076 -0.99987 0.75515 -0.56076 0.75497 
0.7595 -1.07168 -0.94037 0.7595 -1.07168 0.69547 0.7595 -0.35562 -0.94037 
0.7595 -0.35562 0.69547 0.76254 -1.20712 -0.86837 0.76254 -0.22018 -0.86837 
0.76254 -0.22018 0.62347 0.76647 -0.91867 -0.99502 0.76647 -0.91867 0.75012 
0.76647 -0.50863 -0.99502 0.76647 -0.50863 0.75012 0.77456 -1.12091 -0.92536 
0.77456 -1.12091 0.68046 0.77456 -0.30639 -0.92536 0.77456 -0.30639 0.68046 
0.77578 -1.32752 -0.7818 0.77578 -0.09977 -0.7818 0.77918 -0.9714 -0.98737 
0.77918 -0.9714 0.74247 0.77918 -0.4559 -0.98737 0.77918 -0.4559 0.74247 
0.78153 -1.24973 -0.84988 0.78153 -0.17757 -0.84988 0.78153 -0.17757 0.60498 
0.7823 -0.71365 -1.02644 0.7823 -0.71365 0.78154 0.78515 -0.76393 -1.02639 
0.78515 -0.76393 0.78149 0.78515 -0.66337 -1.02639 0.78515 -0.66337 0.78149 
0.78829 -0.01059 -0.69516 0.79156 -1.16573 -0.91027 0.79156 -1.16573 0.66536 
0.79156 -0.26157 -0.91027 0.79156 -0.26157 0.66536 0.79318 -1.02336 -0.97712 
0.79318 -1.02336 0.73222 0.79318 -0.40394 -0.97712 0.79318 -0.40394 0.73222 
0.7936 0.05117 -0.61418 0.7943 -0.81647 -1.02619 0.7943 -0.81647 0.78129 
0.7943 -0.61083 -1.02619 0.7943 -0.61083 0.78129 0.80161 -1.291 -0.82956 
0.80161 -0.1363 -0.82956 0.80464 -0.86903 -1.02337 0.80464 -0.86903 0.77847 
0.80464 -0.55826 -1.02337 0.80464 -0.55826 0.77847 0.80721 -1.0734 -0.96415 
0.80721 -1.0734 0.71925 0.80721 -0.3539 -0.96415 0.80721 -0.3539 0.71925 
0.80989 -1.20962 -0.89319 0.80989 -1.20962 0.64829 0.80989 -0.21768 -0.89319 
0.80989 -0.21768 0.64829 0.81131 -0.04292 -0.74798 0.81586 -0.92089 -1.01789 
0.81586 -0.92089 0.77299 0.81586 -0.50641 -1.01789 0.81586 -0.50641 0.77299 
0.82084 0.08201 -0.58678 0.82238 -1.1224 -0.94876 0.82238 -1.1224 0.70386 
0.82238 -0.3049 -0.94876 0.82238 -0.3049 0.70386 0.82717 -0.71365 -1.04633 
0.82717 -0.71365 0.80143 0.82717 0.0407 -0.65585 0.82888 -0.97355 -1.00975 
0.82888 -0.97355 0.76485 0.82888 -0.45374 -1.00975 0.82888 -0.45374 0.76485 
0.82918 -1.252 -0.87429 0.82918 -0.1753 -0.87429 0.82918 -0.1753 0.62939 
0.83541 -0.76623 -1.04821 0.83541 -0.76623 0.80331 0.83541 -0.66107 -1.04821 
0.83541 -0.66107 0.80331 0.83602 -1.3495 -0.79769 0.83602 -0.0778 -0.79769 
0.83991 -1.16713 -0.93332 0.83991 -1.16713 0.68841 0.83991 -0.26017 -0.93332 
0.83991 -0.26017 0.68841 0.84206 -1.0241 -0.999 0.84206 -1.0241 0.7541 
0.84206 -0.40319 -0.999 0.84206 -0.40319 0.7541 0.84472 -0.81867 -1.04746 
0.84472 -0.81867 0.80256 0.84472 -0.60863 -1.04746 0.84472 -0.60863 0.80256 
0.84907 0.01048 -0.71022 0.8542 0.07192 -0.62881 0.85506 -0.8708 -1.04409 
0.85506 -0.8708 0.79919 0.85506 -0.55649 -1.04409 0.85506 -0.55649 0.79919 
0.85633 -1.07405 -0.98566 0.85633 -1.07405 0.74076 0.85633 -0.35325 -0.98566 
0.85633 -0.35325 0.74076 0.85839 -1.2107 -0.9158 0.85839 -1.2107 0.6709 
0.85839 -0.2166 -0.9158 0.85839 -0.2166 0.6709 0.86391 -1.31071 -0.84622 
0.86391 -1.31071 0.60132 0.86391 -0.11659 -0.84622 0.86391 -0.11659 0.60132 
0.86641 -0.9225 -1.03811 0.86641 -0.9225 0.79321 0.86641 -0.5048 -1.03811 
0.86641 -0.5048 0.79321 0.8713 -1.12273 -0.96982 0.8713 -1.12273 0.72492 
0.8713 -0.30457 -0.96982 0.8713 -0.30457 0.72492 0.87253 -0.02288 -0.76202 
0.87296 -0.71365 -1.064 0.87296 -0.71365 0.81909 0.87873 -0.97359 -1.02953 
0.87873 -0.97359 0.78462 0.87873 -0.4537 -1.02953 0.87873 -0.4537 0.78462 
0.88142 -0.76627 -1.06551 0.88142 -0.76627 0.82061 0.88142 -0.66102 -1.06551 
0.88142 -0.66102 0.82061 0.88209 0.10122 -0.60053 0.88841 0.05952 -0.66916 
0.8891 -1.16727 -0.95392 0.8891 -1.16727 0.70902 0.8891 -0.26003 -0.95392 
0.8891 -0.26003 0.70902 0.89107 -0.81896 -1.06441 0.89107 -0.81896 0.81951 
0.89107 -0.60834 -1.06441 0.89107 -0.60834 0.81951 0.89199 -1.02396 -1.01837 
0.89199 -1.02396 0.77347 0.89199 -0.40334 -1.01837 0.89199 -0.40334 0.77347 
0.89223 -1.27071 -0.88978 0.89223 -1.27071 0.64488 0.89223 -0.15658 -0.88978 
0.89223 -0.15658 0.64488 0.89944 -1.36757 -0.8124 0.89944 -1.36757 0.5675 
0.89944 -0.05973 -0.8124 0.90163 -0.87109 -1.06065 0.90163 -0.87109 0.81574 
0.90163 -0.55621 -1.06065 0.90163 -0.55621 0.81574 0.90615 -1.07344 -1.00468 
0.90615 -1.07344 0.75977 0.90615 -0.35386 -1.00468 0.90615 -0.35386 0.75977 
0.91094 0.02816 -0.72276 0.91392 -0.92391 -1.05423 0.91392 -0.92391 0.80933 
0.91392 -0.50339 -1.05423 0.91392 -0.50339 0.80933 0.91613 0.08931 -0.64109 
0.91957 -0.71365 -1.07939 0.91957 -0.71365 0.83449 0.92118 -1.1219 -0.98848 
0.92118 -1.1219 0.74357 0.92118 -0.3054 -0.98848 0.92118 -0.3054 0.74357 
0.92241 -1.22816 -0.93032 0.92241 -1.22816 0.68542 0.92241 -0.19914 -0.93032 
0.92241 -0.19914 0.68542 0.92647 -0.97494 -1.04518 0.92647 -0.97494 0.80027 
0.92647 -0.45236 -1.04518 0.92647 -0.45236 0.80027 0.92779 -1.3277 -0.85959 
0.92779 -1.3277 0.61469 0.92779 -0.09959 -0.85959 0.92848 -0.7664 -1.0806 
0.92848 -0.7664 0.8357 0.92848 -0.6609 -1.0806 0.92848 -0.6609 0.8357 
0.93723 -1.42101 0.52971 0.93723 -0.00629 -0.77461 0.9382 -0.819 -1.07906 
0.9382 -0.819 0.83416 0.9382 -0.6083 -1.07906 0.9382 -0.6083 0.83416 
0.94011 -1.02543 -1.03351 0.94011 -1.02543 0.78861 0.94011 -0.40187 -1.03351 
0.94011 -0.40187 0.78861 0.9498 -0.87213 -1.07495 0.9498 -0.87213 0.83005 
0.9498 -0.55517 -1.07495 0.9498 -0.55517 0.83005 0.95103 0.07503 -0.68013 
0.95378 -1.18383 -0.96706 0.95378 -1.18383 0.72216 0.95378 -0.24347 -0.96706 
0.95378 -0.24347 0.72216 0.9545 -1.07478 -1.01932 0.9545 -1.07478 0.77442 
0.9545 -0.35252 -1.01932 0.9545 -0.35252 0.77442 0.95723 -1.28672 -0.90205 
0.95723 -1.28672 0.65715 0.95723 -0.14058 -0.90205 0.95723 -0.14058 0.65715 
0.96217 -0.9248 -1.068 0.96217 -0.9248 0.8231 0.96217 -0.5025 -1.068 
0.96217 -0.5025 0.8231 0.96479 -1.38293 0.57899 0.96479 -0.04437 -0.82389 
0.96687 -0.71365 -1.09248 0.96687 -0.71365 0.84758 0.9752 -0.97583 -1.05851 
0.9752 -0.97583 0.81361 0.9752 -0.45147 -1.05851 0.9752 -0.45147 0.81361 
0.97597 -0.76644 -1.09328 0.97597 -0.76644 0.84838 0.97597 -0.66086 -1.09328 
0.97597 -0.66086 0.84838 0.97658 -1.47005 0.48865 0.97658 0.04275 -0.73355 
0.98034 0.10359 -0.65107 0.9871 -0.8196 -1.09155 0.9871 -0.8196 0.84665 
0.9871 -0.6077 -1.09155 0.9871 -0.6077 0.84665 0.98776 -1.24324 -0.94111 
0.98776 -1.24324 0.69621 0.98776 -0.18406 -0.94111 0.98776 -0.18406 0.69621 
0.98891 -1.02611 -1.04633 0.98891 -1.02611 0.80143 0.98891 -0.40119 -1.04633 
0.98891 -0.40119 0.80143 0.99198 -1.12981 -1.00526 0.99198 -1.12981 0.76035 
0.99198 -0.29749 -1.00526 0.99198 -0.29749 0.76035 0.99295 -1.34191 -0.86961 
0.99295 -1.34191 0.62471 0.99295 -0.08539 -0.86961 0.99891 -0.87272 -1.08692 
0.99891 -0.87272 0.84202 0.99891 -0.55458 -1.08692 0.99891 -0.55458 0.84202 
1.00319 -1.43434 0.53929 1.00319 0.00704 -0.78419 1.01105 -0.92515 -1.0794 
1.01105 -0.92515 0.83449 1.01105 -0.50215 -1.0794 1.01105 -0.50215 0.83449 
1.01476 -0.71365 -1.10324 1.01476 -0.71365 0.85833 1.01476 0.08716 -0.68871 
1.02293 -1.29982 -0.91078 1.02293 -1.29982 0.66588 1.02293 -0.12748 -0.91078 
1.02293 -0.12748 0.66588 1.02427 -0.9761 -1.06938 1.02427 -0.9761 0.82448 
1.02427 -0.45119 -1.06938 1.02427 -0.45119 0.82448 1.02532 -1.19075 -0.98171 
1.02532 -1.19075 0.73681 1.02532 -0.23655 -0.98171 1.02532 -0.23655 0.73681 
1.0254 -0.76687 -1.10385 1.0254 -0.76687 0.85895 1.0254 -0.66043 -1.10385 
1.0254 -0.66043 0.85895 1.02601 -1.08165 -1.03392 1.02601 -1.08165 0.78902 
1.02601 -0.34565 -1.03392 1.02601 -0.34565 0.78902 1.03074 -1.39534 0.58692 
1.03074 -0.03195 -0.83182 1.03657 -0.81994 -1.10157 1.03657 -0.81994 0.85667 
1.03657 -0.60736 -1.10157 1.03657 -0.60736 0.85667 1.0408 0.05353 -0.7412 
1.04826 -0.87269 -1.09641 1.04826 -0.87269 0.85151 1.04826 -0.55461 -1.09641 
1.04826 -0.55461 0.85151 1.0591 -1.35325 -0.87623 1.0591 -1.35325 0.63133 
1.0591 -0.07405 -0.87623 1.06028 -1.24949 -0.95342 1.06028 -1.24949 0.70851 
1.06028 -0.17781 -0.95342 1.06028 -0.17781 0.70851 1.06042 -0.92497 -1.08838 
1.06042 -0.92497 0.84347 1.06042 -0.50232 -1.08838 1.06042 -0.50232 0.84347 
1.06128 -1.03163 -1.05883 1.06128 -1.03163 0.81393 1.06128 -0.39566 -1.05883 
1.06128 -0.39566 0.81393 1.06312 -0.71365 -1.11163 1.06312 -0.71365 0.86673 
1.06396 -1.13549 -1.01731 1.06396 -1.13549 0.7724 1.06396 -0.29181 -1.01731 
1.06396 -0.29181 0.7724 1.06812 -1.44354 0.54625 1.06812 0.01624 -0.79116 
1.07391 -0.76691 -1.11174 1.07391 -0.76691 0.86683 1.07391 -0.66039 -1.11174 
1.07391 -0.66039 0.86683 1.08538 -0.82021 -1.10894 1.08538 -0.82021 0.86403 
1.08538 -0.60709 -1.10894 1.08538 -0.60709 0.86403 1.09603 -1.30472 -0.921 
1.09603 -1.30472 0.67609 1.09603 -0.12257 -0.921 1.09607 -1.40326 0.59274 
1.09607 -0.02404 -0.83764 1.09718 -0.98081 -1.07949 1.09718 -0.98081 0.83459 
1.09718 -0.44649 -1.07949 1.09718 -0.44649 0.83459 1.09722 -0.87294 -1.10324 
1.09722 -0.87294 0.85833 1.09722 -0.55436 -1.10324 1.09722 -0.55436 0.85833 
1.09848 -1.19546 -0.99162 1.09848 -1.19546 0.74672 1.09848 -0.23184 -0.99162 
1.09848 -0.23184 0.74672 1.09896 -1.08627 -1.04378 1.09896 -1.08627 0.79888 
1.09896 -0.34103 -1.04378 1.09896 -0.34103 0.79888 1.10626 0.06086 -0.74648 
1.11184 -0.71365 -1.11764 1.11184 -0.71365 0.87273 1.12304 -0.76702 -1.11724 
1.12304 -0.76702 0.87234 1.12304 -0.66028 -1.11724 1.12304 -0.66028 0.87234 
1.1336 -1.25281 -0.96119 1.1336 -1.25281 0.71629 1.1336 -0.17449 -0.96119 
1.13366 -1.44957 0.55031 1.13366 0.02228 -0.79521 1.13426 -1.35879 -0.88276 
1.13426 -1.35879 0.63786 1.13426 -0.0685 -0.88276 1.13445 -1.03544 -1.06626 
1.13445 -1.03544 0.82135 1.13445 -0.39186 -1.06626 1.13445 -0.39186 0.82135 
1.13449 -0.82022 -1.1139 1.13449 -0.82022 0.86899 1.13449 -0.60707 -1.1139 
1.13449 -0.60707 0.86899 1.13493 -0.92677 -1.0966 1.13493 -0.92677 0.8517 
1.13493 -0.50053 -1.0966 1.13493 -0.50053 0.8517 1.13671 -1.13891 -1.02456 
1.13671 -1.13891 0.77966 1.13671 -0.28839 -1.02456 1.13671 -0.28839 0.77966 
1.16079 -0.71365 -1.12125 1.16079 -0.71365 0.87634 1.17162 -1.30846 -0.92541 
1.17162 -1.30846 0.6805 1.17162 -0.11884 -0.92541 1.17162 -1.19782 -0.99659 
1.17162 -1.19782 0.75169 1.17162 -0.22948 -0.99659 1.17165 -1.407 0.59714 
1.17165 -0.0203 -0.84204 1.17207 -0.98202 -1.08502 1.17207 -0.98202 0.84012 
1.17207 -0.44527 -1.08502 1.17207 -0.44527 0.84012 1.17207 -1.0886 -1.04873 
1.17207 -1.0886 0.80382 1.17207 -0.3387 -1.04873 1.17207 -0.3387 0.80382 
1.17209 -0.87415 -1.10876 1.17209 -0.87415 0.86386 1.17209 -0.55315 -1.10876 
1.17209 -0.55315 0.86386 1.17209 -0.76705 -1.12031 1.17209 -0.76705 0.87541 
1.17209 -0.66025 -1.12031 1.17209 -0.66025 0.87541 1.20985 -1.45172 0.55227 
1.20985 -1.36065 -0.88494 1.20985 -1.36065 0.64004 1.20985 -1.25439 -0.96364 
1.20985 -1.25439 0.71874 1.20985 -1.14005 -1.02699 1.20985 -1.14005 0.78208 
1.20985 -1.03635 -1.06895 1.20985 -1.03635 0.82405 1.20985 -0.92737 -1.09934 
1.20985 -0.92737 0.85444 1.20985 -0.82053 -1.11672 1.20985 -0.82053 0.87182 
1.20985 -0.71365 -1.12245 1.20985 -0.71365 0.87755 1.20985 -0.60677 -1.11672 
1.20985 -0.60677 0.87182 1.20985 -0.49992 -1.09934 1.20985 -0.49992 0.85444 
1.20985 -0.39094 -1.06895 1.20985 -0.39094 0.82405 1.20985 -0.28725 -1.02699 
1.20985 -0.28725 0.78208 1.20985 -0.17291 -0.96364 1.20985 -0.06665 -0.88494 
1.24761 -0.76705 -1.12031 1.24761 -0.76705 0.87541 1.24761 -0.66025 -1.12031 
1.24761 -0.66025 0.87541 1.24762 -0.87415 -1.10876 1.24762 -0.87415 0.86386 
1.24762 -0.55315 -1.10876 1.24762 -0.55315 0.86386 1.24764 -1.0886 -1.04873 
1.24764 -1.0886 0.80382 1.24764 -0.3387 -1.04873 1.24764 -0.3387 0.80382 
1.24764 -0.98202 -1.08502 1.24764 -0.98202 0.84012 1.24764 -0.44527 -1.08502 
1.24764 -0.44527 0.84012 1.24805 -1.407 0.59714 1.24809 -1.19782 -0.99659 
1.24809 -1.19782 0.75169 1.24809 -0.22948 -0.99659 1.24809 -1.30846 -0.92541 
1.24809 -1.30846 0.6805 1.24809 -0.11884 -0.92541 1.25892 -0.71365 -1.12125 
1.25892 -0.71365 0.87634 1.283 -1.13891 -1.02456 1.283 -1.13891 0.77966 
1.283 -0.28839 -1.02456 1.28478 -0.92677 -1.0966 1.28478 -0.92677 0.8517 
1.28478 -0.50053 -1.0966 1.28478 -0.50053 0.8517 1.28521 -0.82022 -1.1139 
1.28521 -0.82022 0.86899 1.28521 -0.60707 -1.1139 1.28521 -0.60707 0.86899 
1.28525 -1.03544 -1.06626 1.28525 -1.03544 0.82135 1.28525 -0.39186 -1.06626 
1.28525 -0.39186 0.82135 1.28545 -1.35879 -0.88276 1.28545 -1.35879 0.63786 
1.28545 -0.0685 -0.88276 1.28605 -1.44957 0.55031 1.2861 -1.25281 -0.96119 
1.2861 -1.25281 0.71629 1.2861 -0.17449 -0.96119 1.29667 -0.76702 -1.11724 
1.29667 -0.76702 0.87234 1.29667 -0.66028 -1.11724 1.29667 -0.66028 0.87234 
1.30787 -0.71365 -1.11764 1.30787 -0.71365 0.87273 1.32074 -1.08627 -1.04378 
1.32074 -1.08627 0.79888 1.32074 -0.34103 -1.04378 1.32123 -1.19546 -0.99162 
1.32123 -1.19546 0.74672 1.32123 -0.23184 -0.99162 1.32249 -0.87294 -1.10324 
1.32249 -0.87294 0.85833 1.32249 -0.55436 -1.10324 1.32249 -0.55436 0.85833 
1.32252 -0.98081 -1.07949 1.32252 -0.98081 0.83459 1.32252 -0.44649 -1.07949 
1.32252 -0.44649 0.83459 1.32363 -1.40326 0.59274 1.32368 -1.30472 -0.921 
1.32368 -1.30472 0.67609 1.32368 -0.12257 -0.921 1.33433 -0.82021 -1.10894 
1.33433 -0.82021 0.86403 1.33433 -0.60709 -1.10894 1.33433 -0.60709 0.86403 
1.3458 -0.76691 -1.11174 1.3458 -0.76691 0.86683 1.3458 -0.66039 -1.11174 
1.3458 -0.66039 0.86683 1.35159 -1.44354 0.54625 1.35575 -1.13549 -1.01731 
1.35575 -1.13549 0.7724 1.35575 -0.29181 -1.01731 1.35658 -0.71365 -1.11163 
1.35658 -0.71365 0.86673 1.35843 -1.03163 -1.05883 1.35843 -1.03163 0.81393 
1.35843 -0.39566 -1.05883 1.35928 -0.92497 -1.08838 1.35928 -0.92497 0.84347 
1.35928 -0.50232 -1.08838 1.35928 -0.50232 0.84347 1.35943 -1.24949 -0.95342 
1.35943 -1.24949 0.70851 1.36061 -1.35325 -0.87623 1.36061 -1.35325 0.63133 
1.37145 -0.87269 -1.09641 1.37145 -0.87269 0.85151 1.37145 -0.55461 -1.09641 
1.37145 -0.55461 0.85151 1.38313 -0.81994 -1.10157 1.38313 -0.81994 0.85667 
1.38313 -0.60736 -1.10157 1.38313 -0.60736 0.85667 1.38897 -1.39534 0.58692 
1.3937 -1.08165 -1.03392 1.3937 -1.08165 0.78902 1.39431 -0.76687 -1.10385 
1.39431 -0.76687 0.85895 1.39431 -0.66043 -1.10385 1.39431 -0.66043 0.85895 
1.39439 -1.19075 -0.98171 1.39439 -1.19075 0.73681 1.39544 -0.9761 -1.06938 
1.39544 -0.9761 0.82448 1.39544 -0.45119 0.82448 1.39678 -1.29982 0.66588 
1.40494 -0.71365 -1.10324 1.40494 -0.71365 0.85833 1.40866 -0.92515 -1.0794 
1.40866 -0.92515 0.83449 1.40866 -0.50215 0.83449 1.41652 -1.43434 0.53929 
1.4208 -0.87272 -1.08692 1.4208 -0.87272 0.84202 1.4208 -0.55458 -1.08692 
1.4208 -0.55458 0.84202 1.42676 -1.34191 0.62471 1.42772 -1.12981 -1.00526 
1.42772 -1.12981 0.76035 1.4308 -1.02611 -1.04633 1.4308 -1.02611 0.80143 
1.43195 -1.24324 0.69621 1.4326 -0.8196 -1.09155 1.4326 -0.8196 0.84665 
1.4326 -0.6077 -1.09155 1.4326 -0.6077 0.84665 1.44313 -1.47005 0.48865 
1.44374 -0.76644 -1.09328 1.44374 -0.76644 0.84838 1.44374 -0.66086 -1.09328 
1.44374 -0.66086 0.84838 1.4445 -0.97583 -1.05851 1.4445 -0.97583 0.81361 
1.45283 -0.71365 -1.09248 1.45283 -0.71365 0.84758 1.45492 -1.38293 0.57899 
1.45754 -0.9248 -1.068 1.45754 -0.9248 0.8231 1.45754 -0.5025 0.8231 
1.46248 -1.28672 0.65715 1.46521 -1.07478 0.77442 1.46592 -1.18383 0.72216 
1.46991 -0.87213 -1.07495 1.46991 -0.87213 0.83005 1.46991 -0.55517 0.83005 
1.4796 -1.02543 -1.03351 1.4796 -1.02543 0.78861 1.4815 -0.819 -1.07906 
1.4815 -0.819 0.83416 1.4815 -0.6083 0.83416 1.48248 -1.42101 0.52971 
1.49122 -0.7664 -1.0806 1.49122 -0.7664 0.8357 1.49122 -0.6609 0.8357 
1.49192 -1.3277 0.61469 1.49324 -0.97494 -1.04518 1.49324 -0.97494 0.80027 
1.4973 -1.22816 0.68542 1.49853 -1.1219 0.74357 1.50014 -0.71365 0.83449 
1.50579 -0.92391 -1.05423 1.50579 -0.92391 0.80933 1.50876 -1.45546 0.47786 
1.51355 -1.07344 0.75977 1.51808 -0.87109 -1.06065 1.51808 -0.87109 0.81574 
1.51808 -0.55621 0.81574 1.52026 -1.36757 0.5675 1.52748 -1.27071 0.64488 
1.52772 -1.02396 0.77347 1.52863 -0.81896 0.81951 1.52863 -0.60834 0.81951 
1.53061 -1.16727 0.70902 1.53829 -0.76627 0.82061 1.53829 -0.66102 0.82061 
1.54098 -0.97359 0.78462 1.54674 -0.71365 0.81909 1.54717 -1.40442 0.51712 
1.54841 -1.12273 0.72492 1.5533 -0.9225 0.79321 1.5558 -1.31071 0.60132 
1.56132 -1.2107 0.6709 1.56338 -1.07405 0.74076 1.56465 -0.8708 0.79919 
1.57064 -1.43778 0.46531 1.57499 -0.81867 0.80256 1.57499 -0.60863 0.80256 
1.57765 -1.0241 0.7541 1.5798 -1.16713 0.68841 1.58369 -1.3495 0.55279 
1.58429 -0.76623 0.80331 1.58429 -0.66107 0.80331 1.59053 -1.252 0.62939 
1.59083 -0.97355 0.76485 1.59254 -1.46799 0.41095 1.59254 -0.71365 0.80143 
1.59733 -1.1224 0.70386 1.60385 -0.92089 0.77299 1.6084 -1.38438 0.50308 
1.60982 -1.20962 0.64829 1.6125 -1.0734 0.71925 1.61507 -0.86903 0.77847 
1.6181 -1.291 0.58466 1.62541 -0.81647 0.78129 1.62541 -0.61083 0.78129 
1.62653 -1.02336 0.73222 1.62815 -1.16573 0.66536 1.63142 -1.41671 0.45026 
1.63455 -0.76393 0.78149 1.63455 -0.66337 0.78149 1.63741 -0.71365 0.78154 
1.63817 -1.24973 0.60498 1.64053 -0.9714 0.74247 1.64393 -1.32752 0.53689 
1.64514 -1.12091 0.68046 1.65214 -1.44594 0.39536 1.65323 -0.91867 0.75012 
1.65717 -1.20712 0.62347 1.66021 -1.07168 0.69547 1.66456 -0.86654 0.75497 
1.66517 -1.28808 0.55778 1.6679 -1.36142 0.48631 1.67458 -0.81397 0.7573 
1.67503 -1.16326 0.64008 1.67539 -1.02071 0.7076 1.67851 -0.76387 0.7595 
1.67851 -0.66343 0.7595 1.68125 -0.71365 0.75947 1.68472 -1.4546 0.35241 
1.68508 -1.24647 0.57774 1.68921 -0.96852 0.71735 1.6899 -1.39254 0.43312 
1.68998 -1.32318 0.50838 1.69173 -1.11826 0.65478 1.7013 -0.91584 0.72466 
1.70407 -1.20328 0.59589 1.70803 -1.06823 0.66881 1.70985 -1.42076 0.37755 
1.7109 -1.28346 0.52891 1.71242 -0.86354 0.72899 1.71292 -1.35569 0.45609 
1.71762 -0.81387 0.7332 1.72154 -0.76371 0.73526 1.72173 -1.15911 0.61209 
1.72286 -1.01713 0.68049 1.72396 -0.71365 0.73528 1.72766 -1.44594 0.31984 
1.73086 -1.2414 0.54839 1.73379 -1.38521 0.40148 1.73481 -1.31705 0.47782 
1.73617 -0.96514 0.6898 1.73695 -1.11447 0.62689 1.74791 -0.91241 0.69669 
1.74949 -1.19799 0.56617 1.75305 -1.06417 0.64049 1.75435 -0.86315 0.70288 
1.75515 -1.27717 0.49811 1.75645 -1.34804 0.42415 1.75942 -0.81353 0.70701 
1.76311 -0.76365 0.70905 1.76542 -1.39254 0.3576 1.76542 -0.71365 0.70902 
1.76576 -1.1543 0.58239 1.76781 -1.01256 0.65172 1.77488 -1.23475 0.51723 
1.77781 -1.30935 0.4455 1.78067 -1.10954 0.59688 1.78087 -0.96034 0.66054 
1.78256 -1.41671 0.29911 1.7884 -1.35569 0.38062 1.78905 -0.91223 0.66818 
1.79231 -1.1922 0.53461 1.79549 -0.8629 0.67426 1.79679 -1.05885 0.6099 
1.79762 -1.43778 0.23834 1.79779 -1.26922 0.46549 1.80067 -0.81296 0.67822 
1.80435 -0.76301 0.68013 1.80839 -1.14825 0.55051 1.81013 -1.31705 0.4025 
1.81116 -1.00712 0.62072 1.81636 -1.22775 0.48405 1.81862 -1.36142 0.33559 
1.82069 -0.95964 0.63012 1.82277 -1.10349 0.56483 1.82874 -0.91156 0.63769 
1.83042 -1.27717 0.42284 1.83347 -1.18505 0.50116 1.83538 -0.86204 0.64351 
1.83538 -1.38438 0.2761 1.83862 -1.05252 0.57742 1.84043 -0.81214 0.6474 
1.84068 -1.32318 0.35768 1.84311 -0.76295 0.64992 1.84907 -1.1412 0.51677 
1.84943 -1.40442 0.21487 1.84954 -1.23475 0.44258 1.84964 -1.0059 0.58837 
1.85916 -0.95833 0.59764 1.86121 -1.28346 0.37859 1.86314 -1.09633 0.53083 
1.86688 -0.9104 0.60529 1.86691 -1.1922 0.46001 1.8692 -1.32752 0.31162 
1.87349 -0.86079 0.61099 1.87563 -1.05054 0.54332 1.8778 -0.81202 0.61522 
1.8807 -1.2414 0.39855 1.88281 -1.14825 0.47608 1.88509 -1.3495 0.25138 
1.88651 -1.00393 0.55421 1.89009 -1.28808 0.33287 1.89577 -0.95663 0.56346 
1.89714 -1.10349 0.49047 1.89848 -1.19799 0.41719 1.90337 -0.90874 0.57107 
1.90931 -0.86038 0.577 1.90972 -1.05252 0.50632 1.91004 -1.24647 0.35278 
1.91356 -0.81167 0.58125 1.91469 -1.1543 0.43345 1.91696 -1.291 0.2858 
1.92067 -1.0059 0.51734 1.9282 -1.20328 0.37176 1.92919 -1.10954 0.44836 
1.92995 -0.95833 0.52685 1.93362 -1.31071 0.22349 1.93728 -1.24973 0.30587 
1.93759 -0.9104 0.53458 1.94221 -1.05885 0.46449 1.9433 -0.86079 0.54118 
1.94439 -1.15911 0.38943 1.95303 -1.00712 0.47885 1.95578 -1.20712 0.32486 
1.9592 -1.11447 0.40464 1.96169 -1.252 0.25822 1.96243 -0.95964 0.48839 
1.96999 -0.91156 0.49644 1.97239 -1.16326 0.34273 1.97279 -1.06417 0.42074 
1.97582 -0.86204 0.50307 1.9806 -1.20962 0.27751 1.98402 -1.01256 0.4355 
1.98708 -1.11826 0.35942 1.99285 -0.96034 0.44857 1.99767 -1.16573 0.29584 
2.00048 -0.91223 0.45675 2.00111 -1.06823 0.37573 2.00321 -1.2107 0.22902 
2.00657 -0.8629 0.46318 2.01276 -1.12091 0.31284 2.0128 -1.01713 0.39056 
2.02072 -1.16713 0.24749 2.0221 -0.96514 0.40386 2.02777 -1.07168 0.32791 
2.02899 -0.91241 0.41561 2.03617 -1.1224 0.26502 2.03991 -1.02071 0.34309 
2.04965 -0.96852 0.35691 2.05155 -1.0734 0.2802 2.05697 -0.91584 0.369 
2.06453 -1.02336 0.29422 2.07306 -1.07405 0.23107 2.07477 -0.9714 0.30822 
2.08243 -0.91867 0.32093 2.08641 -1.0241 0.24534 2.09716 -0.97355 0.25853 
2.1053 -0.92089 0.27155 2.11693 -0.97359 0.20867 2.12551 -0.9225 0.22099 
2.14163 -0.92391 0.17349 -0.67854 -1.18501 -0.59819 -0.66929 -1.1377 -0.58893 
-0.66419 -1.42799 -0.65322 -0.66329 -1.47711 -0.65241 -0.66329 -1.37886 -0.65241 
-0.66058 -1.52636 -0.64995 -0.66058 -1.32962 -0.64995 -0.6584 -1.0911 -0.57804 
-0.65626 -1.28085 -0.64571 -0.64966 -1.62474 -0.64001 -0.64966 -1.23124 -0.64001 
-0.64591 -1.0453 -0.56555 -0.64193 -1.67266 -0.63237 -0.64193 -1.18331 -0.63237 
-0.63242 -1.13574 -0.62309 -0.63185 -1.00043 -0.55149 -0.62702 -1.42799 -0.68528 
-0.62588 -1.47729 -0.68464 -0.62588 -1.37868 -0.68464 -0.6232 -1.52647 -0.68213 
-0.6232 -1.3295 -0.68213 -0.6214 -1.08912 -0.61214 -0.61815 -1.57638 -0.67824 
-0.61815 -1.2796 -0.67824 -0.61624 -0.95659 -0.53588 -0.61152 -1.6259 -0.67241 
-0.61152 -1.23007 -0.67241 -0.60555 -1.03815 -0.59955 -0.60347 -1.67398 -0.66484 
-0.60347 -1.182 -0.66484 -0.59913 -0.91388 -0.51878 -0.59393 -1.72146 -0.65545 
-0.59393 -1.13452 -0.65545 -0.59116 -0.99338 -0.58523 -0.58833 -1.42799 -0.71548 
-0.58712 -1.47735 -0.71486 -0.58712 -1.37863 -0.71486 -0.58345 -1.5273 -0.71294 
-0.58345 -1.32868 -0.71294 -0.57957 -1.08279 -0.64462 -0.57826 -1.57724 -0.70899 
-0.57826 -1.27873 -0.70899 -0.57509 -0.94943 -0.56933 -0.57183 -1.62657 -0.7029 
-0.57183 -1.2294 -0.7029 -0.56365 -1.67468 -0.69527 -0.56365 -1.18129 -0.69527 
-0.56344 -1.03209 -0.6316 -0.55766 -0.90689 -0.55196 -0.55058 -1.72689 -0.68644 
-0.55058 -1.12908 -0.68644 -0.54853 -0.98733 -0.61711 -0.5482 -1.42799 -0.74374 
-0.54589 -1.47799 -0.74378 -0.54589 -1.37799 -0.74378 -0.54219 -1.52787 -0.74173 
-0.54219 -1.32811 -0.74173 -0.53792 -0.86446 -0.53283 -0.53712 -1.57749 -0.73761 
-0.53712 -1.27848 -0.73761 -0.53582 -1.7785 -0.67521 -0.53582 -1.07747 -0.67521 
-0.53227 -0.94365 -0.6009 -0.53069 -1.62674 -0.73141 -0.53069 -1.22923 -0.73141 
-0.51972 -1.02716 -0.66162 -0.51894 -1.67948 -0.72452 -0.51894 -1.17649 -0.72452 
-0.51758 -0.82458 -0.51254 -0.51363 -0.90024 -0.58312 -0.50673 -1.42799 -0.77 
-0.50564 -1.73147 -0.71522 -0.50564 -1.1245 -0.71522 -0.50451 -0.98253 -0.64681 
-0.50432 -1.47804 -0.76998 -0.50432 -1.37793 -0.76998 -0.50039 -1.52821 -0.76792 
-0.50039 -1.32777 -0.76792 -0.4957 -0.78595 -0.49081 -0.4952 -1.57788 -0.76372 
-0.4952 -1.2781 -0.76372 -0.49367 -0.85817 -0.56363 -0.49081 -1.78256 -0.70353 
-0.49081 -1.07341 -0.70353 -0.48684 -0.93835 -0.63061 -0.48408 -1.63017 -0.75939 
-0.48408 -1.2258 -0.75939 -0.4745 -1.8326 -0.6895 -0.4745 -1.02337 -0.6895 
-0.47276 -0.81845 -0.5431 -0.47268 -0.74909 -0.46784 -0.47199 -1.68286 -0.75207 
-0.47199 -1.17312 -0.75207 -0.46786 -0.89517 -0.61246 -0.46403 -1.42799 -0.79419 
-0.46128 -1.47821 -0.79423 -0.46128 -1.37776 -0.79423 -0.45817 -1.73505 -0.74233 
-0.45817 -1.12093 -0.74233 -0.45781 -0.97838 -0.67481 -0.45735 -1.52831 -0.79203 
-0.45735 -1.32767 -0.79203 -0.45067 -0.78022 -0.52103 -0.44795 -0.85356 -0.59251 
-0.44733 -1.58087 -0.78969 -0.44733 -1.2751 -0.78969 -0.44299 -1.78601 -0.73019 
-0.44299 -1.06996 -0.73019 -0.43994 -0.93452 -0.65819 -0.43601 -1.633 -0.78484 
-0.43601 -1.22297 -0.78484 -0.42792 -1.83525 -0.71518 -0.42792 -1.02073 -0.71518 
-0.4267 -0.81411 -0.57162 -0.4233 -1.68574 -0.77719 -0.4233 -1.17024 -0.77719 
-0.42095 -0.8919 -0.6397 -0.42018 -1.42799 -0.81626 -0.41733 -1.47826 -0.81621 
-0.41733 -1.37771 -0.81621 -0.41092 -1.88007 -0.70009 -0.41092 -0.9759 -0.70009 
-0.4093 -1.7377 -0.76694 -0.4093 -1.11827 -0.76694 -0.40818 -1.53081 -0.81601 
-0.40818 -1.32516 -0.81601 -0.40088 -0.85064 -0.61938 -0.39784 -1.58337 -0.81319 
-0.39784 -1.2726 -0.81319 -0.39528 -1.78773 -0.75397 -0.39528 -1.06824 -0.75397 
-0.39259 -1.92396 -0.68301 -0.39259 -0.93202 -0.68301 -0.39118 -0.75726 -0.5378 
-0.38663 -1.63523 -0.80772 -0.38663 -1.22075 -0.80772 -0.3801 -1.83674 -0.73858 
-0.3801 -1.01924 -0.73858 -0.37531 -1.42799 -0.83615 -0.37361 -1.68789 -0.79957 
-0.37361 -1.16808 -0.79957 -0.3733 -0.88963 -0.66411 -0.36707 -1.48057 -0.83803 
-0.36707 -1.3754 -0.83803 -0.36646 -0.79214 -0.58751 -0.36257 -1.88146 -0.72314 
-0.36257 -0.97451 -0.72314 -0.36042 -1.73844 -0.78882 -0.36042 -1.11753 -0.78882 
-0.35776 -1.53301 -0.83728 -0.35776 -1.32297 -0.83728 -0.34742 -1.58514 -0.83391 
-0.34742 -1.27083 -0.83391 -0.34615 -1.78839 -0.77548 -0.34615 -1.06759 -0.77548 
-0.3441 -1.92504 -0.70563 -0.3441 -0.93094 -0.70563 -0.33857 -0.83093 -0.63604 
-0.33857 -0.83093 0.8115 -0.33607 -1.63683 -0.82793 -0.33607 -1.21914 -0.82793 
-0.33118 -1.83707 -0.75964 -0.33118 -1.01891 -0.75964 -0.32995 -0.73722 0.7273 
-0.32952 -1.42799 -0.85382 -0.32375 -1.68793 -0.81935 -0.32375 -1.16804 -0.81935 
-0.32106 -1.48061 -0.85533 -0.32106 -1.37536 -0.85533 -0.31339 -1.88161 -0.74374 
-0.31339 -0.97437 -0.74374 -0.31141 -1.5333 -0.85423 -0.31141 -1.32268 -0.85423 
-0.31049 -1.73829 -0.80819 -0.31049 -1.11768 -0.80819 -0.31026 -1.98505 -0.6796 
-0.31026 -0.87092 -0.6796 -0.31026 -0.87092 0.85506 -0.30304 -0.77406 -0.60222 
-0.30304 -0.77406 0.77768 -0.30085 -1.58543 -0.85047 -0.30085 -1.27054 -0.85047 
-0.29633 -1.78777 -0.7945 -0.29633 -1.0682 -0.7945 -0.29154 -0.68618 0.68804 
-0.28857 -1.63825 -0.84405 -0.28857 -1.21772 -0.84405 -0.28291 -1.42799 -0.86921 
-0.2813 -1.83624 -0.7783 -0.2813 -1.01974 -0.7783 -0.2813 -1.01974 0.95375 
-0.28007 -1.9425 -0.72014 -0.28007 -0.91348 -0.72014 -0.28007 -0.91348 0.8956 
-0.27601 -1.68928 -0.835 -0.27601 -1.1667 -0.835 -0.27469 -0.81393 -0.64941 
-0.27469 -0.81393 0.82487 -0.274 -1.48074 -0.87042 -0.274 -1.37524 -0.87042 
-0.26525 -0.72063 0.73989 -0.26428 -1.53333 -0.86888 -0.26428 -1.32264 -0.86888 
-0.26237 -1.73977 -0.82333 -0.26237 -1.11621 -0.82333 -0.26237 -1.11621 0.99879 
-0.25268 -1.58647 -0.86477 -0.25268 -1.2695 -0.86477 -0.2487 -1.89817 -0.75688 
-0.2487 -0.95781 -0.75688 -0.2487 -0.95781 0.93233 -0.24798 -1.78911 -0.80914 
-0.24798 -1.06686 -0.80914 -0.24798 -1.06686 0.9846 -0.24526 -2.00106 -0.69187 
-0.24526 -0.85492 -0.69187 -0.24526 -0.85492 0.86732 -0.24031 -1.63914 -0.85782 
-0.24031 -1.21684 -0.85782 -0.24031 -1.21684 1.03328 -0.23769 -2.09726 0.78916 
-0.23769 -0.75871 -0.61371 -0.23769 -0.75871 0.78916 -0.23561 -1.42799 -0.8823 
-0.22728 -1.69017 -0.84833 -0.22728 -1.16581 -0.84833 -0.22728 -1.16581 1.02378 
-0.22651 -1.48078 -0.8831 -0.22651 -1.3752 -0.8831 -0.22651 -1.3752 1.05856 
-0.21538 -1.53394 -0.88137 -0.21538 -1.53394 1.05683 -0.21538 -1.32203 -0.88137 
-0.21538 -1.32203 1.05683 -0.21472 -1.95758 -0.73093 -0.21472 -1.95758 0.90639 
-0.21472 -0.89839 -0.73093 -0.21472 -0.89839 0.90639 -0.21357 -1.74045 -0.83615 
-0.21357 -1.11553 -0.83615 -0.21357 -1.11553 1.01161 -0.2105 -1.84415 -0.79508 
-0.2105 -1.84415 0.97053 -0.2105 -1.01183 -0.79508 -0.2105 -1.01183 0.97053 
-0.20953 -2.05624 -0.65943 -0.20953 -2.05624 0.83489 -0.20953 -0.79973 -0.65943 
-0.20953 -0.79973 0.83489 -0.20358 -1.58706 -0.87674 -0.20358 -1.58706 1.0522 
-0.20358 -1.26892 -0.87674 -0.20358 -1.26892 1.0522 -0.19929 -0.7073 0.74947 
-0.19144 -1.63949 -0.86922 -0.19144 -1.63949 1.04467 -0.19144 -1.21648 -0.86922 
-0.19144 -1.21648 1.04467 -0.18772 -1.42799 -0.89306 -0.18772 -1.42799 1.06851 
-0.17955 -2.01415 -0.7006 -0.17955 -2.01415 0.87606 -0.17955 -0.84182 -0.7006 
-0.17955 -0.84182 0.87606 -0.17821 -1.69044 -0.8592 -0.17821 -1.69044 1.03466 
-0.17821 -1.16553 -0.8592 -0.17821 -1.16553 1.03466 -0.17716 -1.90509 -0.77153 
-0.17716 -1.90509 0.94698 -0.17716 -0.95088 -0.77153 -0.17716 -0.95088 0.94698 
-0.17709 -1.48121 -0.89367 -0.17709 -1.48121 1.06913 -0.17709 -1.37476 -0.89367 
-0.17709 -1.37476 1.06913 -0.17647 -1.79599 -0.82374 -0.17647 -1.79599 0.9992 
-0.17647 -1.05999 -0.82374 -0.17647 -1.05999 0.9992 -0.17175 -2.10968 -0.62164 
-0.17175 -2.10968 0.7971 -0.17175 -0.74629 0.7971 -0.16591 -1.53428 -0.89139 
-0.16591 -1.53428 1.06685 -0.16591 -1.3217 -0.89139 -0.16591 -1.3217 1.06685 
-0.15422 -1.58703 -0.88623 -0.15422 -1.58703 1.06169 -0.15422 -1.26895 -0.88623 
-0.15422 -1.26895 1.06169 -0.14338 -2.06759 -0.66605 -0.14338 -2.06759 0.84151 
-0.14338 -0.78838 -0.66605 -0.14338 -0.78838 0.84151 -0.14221 -1.96382 -0.74324 
-0.14221 -1.96382 0.91869 -0.14221 -0.89215 -0.74324 -0.14221 -0.89215 0.91869 
-0.14206 -1.63931 -0.8782 -0.14206 -1.63931 1.05365 -0.14206 -1.21666 -0.8782 
-0.14206 -1.21666 1.05365 -0.1412 -1.74597 -0.84865 -0.1412 -1.74597 1.02411 
-0.1412 -1.11 -0.84865 -0.1412 -1.11 1.02411 -0.13936 -1.42799 -0.90145 
-0.13936 -1.42799 1.0769 -0.13853 -1.84983 -0.80713 -0.13853 -1.84983 0.98258 
-0.13853 -1.00615 -0.80713 -0.13853 -1.00615 0.98258 -0.13437 -2.15788 0.75643 
-0.13437 -0.69809 0.75643 -0.12857 -1.48125 -0.90156 -0.12857 -1.48125 1.07701 
-0.12857 -1.37473 -0.90156 -0.12857 -1.37473 1.07701 -0.1171 -1.53455 -0.89876 
-0.1171 -1.53455 1.07421 -0.1171 -1.32143 -0.89876 -0.1171 -1.32143 1.07421 
-0.10646 -2.01906 -0.71082 -0.10646 -2.01906 0.88627 -0.10646 -0.83691 -0.71082 
-0.10646 -0.83691 0.88627 -0.10641 -2.1176 -0.62746 -0.10641 -2.1176 0.80291 
-0.10641 -0.73838 0.80291 -0.1053 -1.69515 -0.86931 -0.1053 -1.69515 1.04477 
-0.1053 -1.16082 -0.86931 -0.1053 -1.16082 1.04477 -0.10526 -1.58728 -0.89306 
-0.10526 -1.58728 1.06851 -0.10526 -1.2687 -0.89306 -0.10526 -1.2687 1.06851 
-0.10401 -1.9098 -0.78144 -0.10401 -1.9098 0.95689 -0.10401 -0.94617 -0.78144 
-0.10401 -0.94617 0.95689 -0.10352 -1.80061 -0.83361 -0.10352 -1.80061 1.00906 
-0.10352 -1.05536 -0.83361 -0.10352 -1.05536 1.00906 -0.09065 -1.42799 -0.90746 
-0.09065 -1.42799 1.08291 -0.07945 -1.48135 -0.90707 -0.07945 -1.48135 1.08252 
-0.07945 -1.37462 -0.90707 -0.07945 -1.37462 1.08252 -0.06888 -1.96715 -0.75101 
-0.06888 -1.96715 0.92647 -0.06888 -0.88882 -0.75101 -0.06888 -0.88882 0.92647 
-0.06882 -2.16391 0.76049 -0.06882 -0.69206 0.76049 -0.06822 -2.07313 -0.67258 
-0.06822 -2.07313 0.84804 -0.06822 -0.78284 -0.67258 -0.06822 -0.78284 0.84804 
-0.06803 -1.74977 -0.85608 -0.06803 -1.74977 1.03153 -0.06803 -1.1062 -0.85608 
-0.06803 -1.1062 1.03153 -0.06799 -1.53456 -0.90372 -0.06799 -1.53456 1.07917 
-0.06799 -1.32141 -0.90372 -0.06799 -1.32141 1.07917 -0.06755 -1.64111 -0.88642 
-0.06755 -1.64111 1.06188 -0.06755 -1.21486 -0.88642 -0.06755 -1.21486 1.06188 
-0.06577 -1.85325 -0.81438 -0.06577 -1.85325 0.98984 -0.06577 -1.00273 -0.81438 
-0.06577 -1.00273 0.98984 -0.0417 -1.42799 -0.91107 -0.0417 -1.42799 1.08652 
-0.03086 -2.0228 -0.71523 -0.03086 -2.0228 0.89068 -0.03086 -0.83318 -0.71523 
-0.03086 -0.83318 0.89068 -0.03086 -1.91216 -0.78641 -0.03086 -1.91216 0.96187 
-0.03086 -0.94382 -0.78641 -0.03086 -0.94382 0.96187 -0.03083 -2.12134 -0.63186 
-0.03083 -2.12134 0.80732 -0.03083 -0.73464 0.80732 -0.03042 -1.69636 -0.87484 
-0.03042 -1.69636 1.0503 -0.03042 -1.15961 -0.87484 -0.03042 -1.15961 1.0503 
-0.03041 -1.80293 -0.83855 -0.03041 -1.80293 1.014 -0.03041 -1.05304 -0.83855 
-0.03041 -1.05304 1.014 -0.03039 -1.58849 -0.89859 -0.03039 -1.58849 1.07404 
-0.03039 -1.26749 -0.89859 -0.03039 -1.26749 1.07404 -0.03039 -1.48139 -0.91013 
-0.03039 -1.48139 1.08559 -0.03039 -1.37459 -0.91013 -0.03039 -1.37459 1.08559 
0.00737 -2.16606 0.76245 0.00737 -2.07498 -0.67476 0.00737 -2.07498 0.85022 
0.00737 -1.96873 -0.75346 0.00737 -1.96873 0.92892 0.00737 -1.85439 -0.81681 
0.00737 -1.85439 0.99226 0.00737 -1.75069 -0.85877 0.00737 -1.75069 1.03423 
0.00737 -1.64171 -0.88917 0.00737 -1.64171 1.06462 0.00737 -1.53487 -0.90654 
0.00737 -1.53487 1.082 0.00737 -1.42799 -0.91227 0.00737 -1.42799 1.08773 
0.00737 -1.32111 -0.90654 0.00737 -1.32111 1.082 0.00737 -1.21426 -0.88917 
0.00737 -1.21426 1.06462 0.00737 -1.10528 -0.85877 0.00737 -1.10528 1.03423 
0.00737 -1.00159 -0.81681 0.00737 -1.00159 0.99226 0.00737 -0.88725 -0.75346 
0.00737 -0.88725 0.92892 0.00737 -0.78099 -0.67476 0.00737 -0.78099 0.85022 
0.00737 -0.68992 0.76245 0.04513 -1.48139 -0.91013 0.04513 -1.48139 1.08559 
0.04513 -1.37459 -0.91013 0.04513 -1.37459 1.08559 0.04513 -1.58849 -0.89859 
0.04513 -1.58849 1.07404 0.04513 -1.26749 -0.89859 0.04513 -1.26749 1.07404 
0.04516 -1.80293 -0.83855 0.04516 -1.80293 1.014 0.04516 -1.05304 -0.83855 
0.04516 -1.05304 1.014 0.04516 -1.69636 -0.87484 0.04516 -1.69636 1.0503 
0.04516 -1.15961 -0.87484 0.04516 -1.15961 1.0503 0.04557 -2.12134 -0.63186 
0.04557 -2.12134 0.80732 0.04557 -0.73464 0.80732 0.04561 -1.91216 -0.78641 
0.04561 -1.91216 0.96187 0.04561 -0.94382 -0.78641 0.04561 -0.94382 0.96187 
0.04561 -2.0228 -0.71523 0.04561 -2.0228 0.89068 0.04561 -0.83318 -0.71523 
0.04561 -0.83318 0.89068 0.05644 -1.42799 -0.91107 0.05644 -1.42799 1.08652 
0.08052 -1.85325 -0.81438 0.08052 -1.85325 0.98984 0.08052 -1.00273 -0.81438 
0.08052 -1.00273 0.98984 0.0823 -1.64111 -0.88642 0.0823 -1.64111 1.06188 
0.0823 -1.21486 -0.88642 0.0823 -1.21486 1.06188 0.08273 -1.53456 -0.90372 
0.08273 -1.53456 1.07917 0.08273 -1.32141 -0.90372 0.08273 -1.32141 1.07917 
0.08277 -1.74977 -0.85608 0.08277 -1.74977 1.03153 0.08277 -1.1062 -0.85608 
0.08277 -1.1062 1.03153 0.08297 -2.07313 -0.67258 0.08297 -2.07313 0.84804 
0.08297 -0.78284 -0.67258 0.08297 -0.78284 0.84804 0.08356 -2.16391 0.76049 
0.08356 -0.69206 0.76049 0.08362 -1.96715 -0.75101 0.08362 -1.96715 0.92647 
0.08362 -0.88882 -0.75101 0.08362 -0.88882 0.92647 0.09419 -1.48135 -0.90707 
0.09419 -1.48135 1.08252 0.09419 -1.37462 -0.90707 0.09419 -1.37462 1.08252 
0.10539 -1.42799 -0.90746 0.10539 -1.42799 1.08291 0.11826 -1.80061 -0.83361 
0.11826 -1.80061 1.00906 0.11826 -1.05536 -0.83361 0.11826 -1.05536 1.00906 
0.11875 -1.9098 -0.78144 0.11875 -1.9098 0.95689 0.11875 -0.94617 -0.78144 
0.11875 -0.94617 0.95689 0.12001 -1.58728 -0.89306 0.12001 -1.58728 1.06851 
0.12001 -1.2687 -0.89306 0.12001 -1.2687 1.06851 0.12004 -1.69515 -0.86931 
0.12004 -1.69515 1.04477 0.12004 -1.16082 -0.86931 0.12004 -1.16082 1.04477 
0.12115 -2.1176 -0.62746 0.12115 -2.1176 0.80291 0.12115 -0.73838 0.80291 
0.1212 -2.01906 -0.71082 0.1212 -2.01906 0.88627 0.1212 -0.83691 -0.71082 
0.1212 -0.83691 0.88627 0.13184 -1.53455 -0.89876 0.13184 -1.53455 1.07421 
0.13184 -1.32143 -0.89876 0.13184 -1.32143 1.07421 0.14331 -1.48125 -0.90156 
0.14331 -1.48125 1.07701 0.14331 -1.37473 -0.90156 0.14331 -1.37473 1.07701 
0.14911 -2.15788 0.75643 0.14911 -0.69809 0.75643 0.15327 -1.84983 -0.80713 
0.15327 -1.84983 0.98258 0.15327 -1.00615 -0.80713 0.15327 -1.00615 0.98258 
0.1541 -1.42799 -0.90145 0.1541 -1.42799 1.0769 0.15594 -1.74597 -0.84865 
0.15594 -1.74597 1.02411 0.15594 -1.11 -0.84865 0.15594 -1.11 1.02411 
0.1568 -1.63931 -0.8782 0.1568 -1.63931 1.05365 0.1568 -1.21666 -0.8782 
0.1568 -1.21666 1.05365 0.15695 -1.96382 -0.74324 0.15695 -1.96382 0.91869 
0.15695 -0.89215 -0.74324 0.15695 -0.89215 0.91869 0.15813 -2.06759 -0.66605 
0.15813 -2.06759 0.84151 0.15813 -0.78838 -0.66605 0.15813 -0.78838 0.84151 
0.16896 -1.58703 -0.88623 0.16896 -1.58703 1.06169 0.16896 -1.26895 -0.88623 
0.16896 -1.26895 1.06169 0.18065 -1.53428 -0.89139 0.18065 -1.53428 1.06685 
0.18065 -1.3217 -0.89139 0.18065 -1.3217 1.06685 0.18649 -2.10968 -0.62164 
0.18649 -2.10968 0.7971 0.18649 -0.74629 0.7971 0.19122 -1.79599 -0.82374 
0.19122 -1.79599 0.9992 0.19122 -1.05999 -0.82374 0.19122 -1.05999 0.9992 
0.19183 -1.48121 -0.89367 0.19183 -1.48121 1.06913 0.19183 -1.37476 -0.89367 
0.19183 -1.37476 1.06913 0.1919 -1.90509 -0.77153 0.1919 -1.90509 0.94698 
0.1919 -0.95088 -0.77153 0.1919 -0.95088 0.94698 0.19295 -1.69044 -0.8592 
0.19295 -1.69044 1.03466 0.19295 -1.16553 -0.8592 0.19295 -1.16553 1.03466 
0.1943 -2.01415 -0.7006 0.1943 -2.01415 0.87606 0.1943 -0.84182 -0.7006 
0.1943 -0.84182 0.87606 0.20246 -1.42799 -0.89306 0.20246 -1.42799 1.06851 
0.20618 -1.63949 -0.86922 0.20618 -1.63949 1.04467 0.20618 -1.21648 -0.86922 
0.20618 -1.21648 1.04467 0.21404 -2.14867 0.74947 0.21404 -0.7073 0.74947 
0.21832 -1.58706 -0.87674 0.21832 -1.58706 1.0522 0.21832 -1.26892 -0.87674 
0.21832 -1.26892 1.0522 0.22427 -2.05624 -0.65943 0.22427 -2.05624 0.83489 
0.22427 -0.79973 -0.65943 0.22427 -0.79973 0.83489 0.22524 -1.84415 -0.79508 
0.22524 -1.84415 0.97053 0.22524 -1.01183 -0.79508 0.22524 -1.01183 0.97053 
0.22831 -1.74045 -0.83615 0.22831 -1.74045 1.01161 0.22831 -1.11553 -0.83615 
0.22831 -1.11553 1.01161 0.22946 -1.95758 -0.73093 0.22946 -1.95758 0.90639 
0.22946 -0.89839 -0.73093 0.22946 -0.89839 0.90639 0.23012 -1.53394 -0.88137 
0.23012 -1.53394 1.05683 0.23012 -1.32203 -0.88137 0.23012 -1.32203 1.05683 
0.24125 -1.48078 -0.8831 0.24125 -1.48078 1.05856 0.24125 -1.3752 -0.8831 
0.24125 -1.3752 1.05856 0.24202 -1.69017 -0.84833 0.24202 -1.69017 1.02378 
0.24202 -1.16581 -0.84833 0.24202 -1.16581 1.02378 0.25035 -1.42799 -0.8823 
0.25035 -1.42799 1.05776 0.25243 -2.09726 -0.61371 0.25243 -2.09726 0.78916 
0.25243 -0.75871 -0.61371 0.25243 -0.75871 0.78916 0.25506 -1.63914 -0.85782 
0.25506 -1.63914 1.03328 0.25506 -1.21684 -0.85782 0.25506 -1.21684 1.03328 
0.26 -2.00106 -0.69187 0.26 -2.00106 0.86732 0.26 -0.85492 -0.69187 
0.26 -0.85492 0.86732 0.26273 -1.78911 -0.80914 0.26273 -1.78911 0.9846 
0.26273 -1.06686 -0.80914 0.26273 -1.06686 0.9846 0.26344 -1.89817 -0.75688 
0.26344 -1.89817 0.93233 0.26344 -0.95781 -0.75688 0.26344 -0.95781 0.93233 
0.26743 -1.58647 -0.86477 0.26743 -1.58647 1.04023 0.26743 -1.2695 -0.86477 
0.26743 -1.2695 1.04023 0.27712 -1.73977 -0.82333 0.27712 -1.73977 0.99879 
0.27712 -1.11621 -0.82333 0.27712 -1.11621 0.99879 0.27902 -1.53333 -0.86888 
0.27902 -1.53333 1.04434 0.27902 -1.32264 -0.86888 0.27902 -1.32264 1.04434 
0.27999 -2.13535 0.73989 0.27999 -0.72063 0.73989 0.28874 -1.48074 -0.87042 
0.28874 -1.48074 1.04588 0.28874 -1.37524 -0.87042 0.28874 -1.37524 1.04588 
0.28944 -2.04204 -0.64941 0.28944 -2.04204 0.82487 0.28944 -0.81393 -0.64941 
0.28944 -0.81393 0.82487 0.29075 -1.68928 -0.835 0.29075 -1.68928 1.01045 
0.29075 -1.1667 -0.835 0.29075 -1.1667 1.01045 0.29481 -1.9425 -0.72014 
0.29481 -1.9425 0.8956 0.29481 -0.91348 -0.72014 0.29481 -0.91348 0.8956 
0.29605 -1.83624 -0.7783 0.29605 -1.83624 0.95375 0.29605 -1.01974 -0.7783 
0.29605 -1.01974 0.95375 0.29766 -1.42799 -0.86921 0.29766 -1.42799 1.04467 
0.30331 -1.63825 -0.84405 0.30331 -1.63825 1.01951 0.30331 -1.21772 -0.84405 
0.30331 -1.21772 1.01951 0.30628 -0.68618 0.68804 0.31107 -1.78777 -0.7945 
0.31107 -1.78777 0.96995 0.31107 -1.0682 -0.7945 0.31107 -1.0682 0.96995 
0.3156 -1.58543 -0.85047 0.3156 -1.58543 1.02592 0.3156 -1.27054 -0.85047 
0.3156 -1.27054 1.02592 0.31778 -2.08191 0.77768 0.31778 -0.77406 -0.60222 
0.31778 -0.77406 0.77768 0.325 -1.98505 -0.6796 0.325 -1.98505 0.85506 
0.325 -0.87092 -0.6796 0.325 -0.87092 0.85506 0.32523 -1.73829 -0.80819 
0.32523 -1.73829 0.98365 0.32523 -1.11768 -0.80819 0.32523 -1.11768 0.98365 
0.32615 -1.5333 -0.85423 0.32615 -1.5333 1.02969 0.32615 -1.32268 -0.85423 
0.32615 -1.32268 1.02969 0.32813 -1.88161 -0.74374 0.32813 -1.88161 0.9192 
0.32813 -0.97437 -0.74374 0.32813 -0.97437 0.9192 0.33581 -1.48061 -0.85533 
0.33581 -1.48061 1.03079 0.33581 -1.37536 -0.85533 0.33581 -1.37536 1.03079 
0.33849 -1.68793 -0.81935 0.33849 -1.68793 0.9948 0.33849 -1.16804 -0.81935 
0.33849 -1.16804 0.9948 0.34426 -1.42799 -0.85382 0.34426 -1.42799 1.02927 
0.34469 -2.11876 0.7273 0.34469 -0.73722 0.7273 0.34592 -1.83707 -0.75964 
0.34592 -1.83707 0.9351 0.34592 -1.01891 -0.75964 0.34592 -1.01891 0.9351 
0.35082 -1.63683 -0.82793 0.35082 -1.63683 1.00339 0.35082 -1.21914 -0.82793 
0.35082 -1.21914 1.00339 0.35331 -2.02505 0.8115 0.35331 -0.83093 -0.63604 
0.35331 -0.83093 0.8115 0.35884 -1.92504 0.88108 0.35884 -0.93094 -0.70563 
0.35884 -0.93094 0.88108 0.3609 -1.78839 -0.77548 0.3609 -1.78839 0.95094 
0.3609 -1.06759 -0.77548 0.3609 -1.06759 0.95094 0.36216 -1.58514 -0.83391 
0.36216 -1.58514 1.00937 0.36216 -1.27083 -0.83391 0.36216 -1.27083 1.00937 
0.36816 -2.15212 0.67549 0.36816 -0.70386 0.67549 0.37251 -1.53301 -0.83728 
0.37251 -1.53301 1.01274 0.37251 -1.32297 -0.83728 0.37251 -1.32297 1.01274 
0.37517 -1.73844 -0.78882 0.37517 -1.73844 0.96428 0.37517 -1.11753 -0.78882 
0.37517 -1.11753 0.96428 0.37731 -1.88146 0.89859 0.37731 -0.97451 -0.72314 
0.37731 -0.97451 0.89859 0.38121 -2.06383 0.76297 0.38121 -0.79214 0.76297 
0.38181 -1.48057 -0.83803 0.38181 -1.48057 1.01349 0.38181 -1.3754 -0.83803 
0.38181 -1.3754 1.01349 0.38804 -1.96634 0.83957 0.38804 -0.88963 0.83957 
0.38835 -1.68789 -0.79957 0.38835 -1.68789 0.97503 0.38835 -1.16808 -0.79957 
0.38835 -1.16808 0.97503 0.39005 -1.42799 -0.83615 0.39005 -1.42799 1.01161 
0.39484 -1.83674 -0.73858 0.39484 -1.83674 0.91404 0.39484 -1.01924 -0.73858 
0.39484 -1.01924 0.91404 0.40137 -1.63523 -0.80772 0.40137 -1.63523 0.98317 
0.40137 -1.22075 -0.80772 0.40137 -1.22075 0.98317 0.40592 -2.09871 0.71326 
0.40592 -0.75726 0.71326 0.40733 -1.92396 0.85847 0.40733 -0.93202 -0.68301 
0.40733 -0.93202 0.85847 0.41002 -1.78773 -0.75397 0.41002 -1.78773 0.92943 
0.41002 -1.06824 -0.75397 0.41002 -1.06824 0.92943 0.41258 -1.58337 -0.81319 
0.41258 -1.58337 0.98865 0.41258 -1.2726 -0.81319 0.41258 -1.2726 0.98865 
0.41562 -2.00534 0.79483 0.41562 -0.85064 0.79483 0.42292 -1.53081 -0.81601 
0.42292 -1.53081 0.99147 0.42292 -1.32516 -0.81601 0.42292 -1.32516 0.99147 
0.42404 -1.7377 -0.76694 0.42404 -1.7377 0.9424 0.42404 -1.11827 -0.76694 
0.42404 -1.11827 0.9424 0.42566 -1.88007 0.87554 0.42566 -0.9759 -0.70009 
0.42566 -0.9759 0.87554 0.42893 -2.13104 0.66044 0.42893 -0.72493 0.66044 
0.43207 -1.47826 -0.81621 0.43207 -1.47826 0.99166 0.43207 -1.37771 -0.81621 
0.43207 -1.37771 0.99166 0.43493 -1.42799 -0.81626 0.43493 -1.42799 0.99172 
0.43569 -1.96407 0.81516 0.43569 -0.8919 0.81516 0.43804 -1.68574 -0.77719 
0.43804 -1.68574 0.95265 0.43804 -1.17024 -0.77719 0.43804 -1.17024 0.95265 
0.44145 -2.04186 0.74707 0.44145 -0.81411 0.74707 0.44266 -1.83525 0.89064 
0.44266 -1.02073 -0.71518 0.44266 -1.02073 0.89064 0.44966 -0.69569 0.60554 
0.45075 -1.633 -0.78484 0.45075 -1.633 0.9603 0.45075 -1.22297 -0.78484 
0.45075 -1.22297 0.9603 0.45468 -1.92145 0.83365 0.45468 -0.93452 0.83365 
0.45773 -1.78601 0.90565 0.45773 -1.06996 -0.73019 0.45773 -1.06996 0.90565 
0.46208 -1.58087 -0.78969 0.46208 -1.58087 0.96515 0.46208 -1.2751 -0.78969 
0.46208 -1.2751 0.96515 0.46269 -2.00242 0.76796 0.46269 -0.85356 0.76796 
0.46541 -2.07576 0.69649 0.46541 -0.78022 0.69649 0.4721 -1.52831 -0.79203 
0.4721 -1.52831 0.96748 0.4721 -1.32767 -0.79203 0.4721 -1.32767 0.96748 
0.47255 -1.87759 0.85026 0.47255 -0.97838 0.85026 0.47291 -1.73505 0.91778 
0.47291 -1.12093 -0.74233 0.47291 -1.12093 0.91778 0.47602 -1.47821 -0.79423 
0.47602 -1.47821 0.96968 0.47602 -1.37776 -0.79423 0.47602 -1.37776 0.96968 
0.47877 -1.42799 -0.79419 0.47877 -1.42799 0.96965 0.4826 -1.96081 0.78792 
0.4826 -0.89517 0.78792 0.48673 -1.68286 0.92752 0.48673 -1.17312 -0.75207 
0.48673 -1.17312 0.92752 0.48742 -2.10688 0.6433 0.48742 -0.74909 0.6433 
0.4875 -2.03752 0.71856 0.4875 -0.81845 0.71856 0.48925 -1.8326 0.86496 
0.48925 -1.02337 0.86496 0.49882 -1.63017 -0.75939 0.49882 -1.63017 0.93484 
0.49882 -1.2258 -0.75939 0.49882 -1.2258 0.93484 0.50158 -1.91762 0.80607 
0.50158 -0.93835 0.80607 0.50555 -1.78256 0.87899 0.50555 -1.07341 0.87899 
0.50737 -2.13509 0.58773 0.50841 -1.9978 0.73909 0.50841 -0.85817 0.73909 
0.50994 -1.57788 -0.76372 0.50994 -1.57788 0.93917 0.50994 -1.2781 -0.76372 
0.50994 -1.2781 0.93917 0.51044 -2.07002 0.66627 0.51044 -0.78595 0.66627 
0.51513 -1.52821 -0.76792 0.51513 -1.52821 0.94338 0.51513 -1.32777 -0.76792 
0.51513 -1.32777 0.94338 0.51906 -1.47804 -0.76998 0.51906 -1.47804 0.94544 
0.51906 -1.37793 -0.76998 0.51906 -1.37793 0.94544 0.51925 -1.87344 0.82227 
0.51925 -0.98253 0.82227 0.52038 -1.73147 0.89067 0.52038 -1.1245 0.89067 
0.52147 -1.42799 -0.77 0.52147 -1.42799 0.94546 0.52838 -1.95574 0.75857 
0.52838 -0.90024 0.75857 0.5313 -2.09955 0.61166 0.5313 -0.75643 0.61166 
0.53232 -2.03139 0.688 0.53232 -0.82458 0.688 0.53368 -1.67948 0.89998 
0.53368 -1.17649 -0.72452 0.53368 -1.17649 0.89998 0.53446 -1.82881 0.83707 
0.53446 -1.02716 0.83707 0.54543 -1.62674 0.90687 0.54543 -1.22923 -0.73141 
0.54543 -1.22923 0.90687 0.54701 -1.91233 0.77635 0.54701 -0.94365 0.77635 
0.55056 -1.7785 0.85067 0.55056 -1.07747 0.85067 0.55186 -1.57749 0.91306 
0.55186 -1.27848 -0.73761 0.55186 -1.27848 0.91306 0.55266 -1.99151 0.70829 
0.55266 -0.86446 0.70829 0.55397 -2.06238 0.63433 0.55397 -0.79359 0.63433 
0.55694 -1.52787 -0.74173 0.55694 -1.52787 0.91719 0.55694 -1.32811 -0.74173 
0.55694 -1.32811 0.91719 0.56063 -1.47799 -0.74378 0.56063 -1.47799 0.91923 
0.56063 -1.37799 -0.74378 0.56063 -1.37799 0.91923 0.56294 -2.10688 0.56778 
0.56294 -1.42799 -0.74374 0.56294 -1.42799 0.9192 0.56327 -1.86864 0.79256 
0.56327 -0.98733 0.79256 0.56533 -1.72689 0.8619 0.56533 -1.12908 0.8619 
0.5724 -1.94909 0.72741 0.5724 -0.90689 0.72741 0.57532 -2.02369 0.65568 
0.57532 -0.83229 0.65568 0.57818 -1.82388 0.80706 0.57818 -1.03209 0.80706 
0.57839 -1.67468 0.87072 0.57839 -1.18129 0.87072 0.58591 -2.07002 0.5908 
0.58657 -1.62657 0.87836 0.58657 -1.2294 0.87836 0.58983 -1.90654 0.74479 
0.58983 -0.94943 0.74479 0.59301 -1.57724 0.88444 0.59301 -1.27873 -0.70899 
0.59301 -1.27873 0.88444 0.59431 -1.77319 0.82008 0.59431 -1.08279 0.82008 
0.59531 -1.98356 0.67567 0.59531 -0.87242 0.67567 0.59819 -1.5273 0.8884 
0.59819 -1.32868 -0.71294 0.59819 -1.32868 0.8884 0.60187 -1.47735 -0.71486 
0.60187 -1.47735 0.89031 0.60187 -1.37863 -0.71486 0.60187 -1.37863 0.89031 
0.60307 -1.42799 -0.71548 0.60307 -1.42799 0.89094 0.60591 -1.86259 0.76069 
0.60591 -0.99338 0.76069 0.60764 -2.03139 0.61268 0.60867 -1.72146 0.8309 
0.60867 -1.13452 0.8309 0.61388 -1.94209 0.69423 0.61388 -0.91388 0.69423 
0.61821 -1.67398 0.8403 0.61821 -1.182 0.8403 0.62029 -1.81783 0.77501 
0.62029 -1.03815 0.77501 0.62626 -1.6259 0.84787 0.62626 -1.23007 0.84787 
0.62793 -1.99151 0.63302 0.63098 -1.89938 0.71134 0.63098 -0.95659 0.71134 
0.63289 -1.57638 0.85369 0.63289 -1.2796 0.85369 0.63614 -1.76686 0.7876 
0.63614 -1.08912 0.7876 0.63794 -1.52647 0.85758 0.63794 -1.3295 -0.68213 
0.63794 -1.3295 0.85758 0.6382 -2.03752 0.56786 0.64062 -1.47729 0.8601 
0.64062 -1.37868 -0.68464 0.64062 -1.37868 0.8601 0.64176 -1.42799 -0.68528 
0.64176 -1.42799 0.86074 0.64659 -1.85554 0.72694 0.64659 -1.00043 0.72694 
0.64706 -1.94909 0.65276 0.64716 -1.72023 0.79854 0.64716 -1.13574 0.79854 
0.65667 -1.67266 0.80782 0.65667 -1.18331 0.80782 0.65873 -1.9978 0.58877 
0.66065 -1.81067 0.74101 0.66065 -1.0453 0.74101 0.6644 -1.62474 0.81547 
0.6644 -1.23124 0.81547 0.66443 -1.90654 0.67019 0.67101 -1.57513 0.82117 
0.67101 -1.28085 0.82117 0.67314 -1.76488 0.7535 0.67314 -1.0911 0.7535 
0.67532 -1.52636 0.8254 0.67532 -1.32962 0.8254 0.67803 -1.47711 0.82786 
0.67803 -1.37886 -0.65241 0.67803 -1.37886 0.82786 0.67822 -1.95574 0.60873 
0.67893 -1.42799 0.82868 0.68033 -1.86259 0.68626 0.68033 -0.99338 0.68626 
0.68403 -1.71827 0.76439 0.68403 -1.1377 0.76439 0.69329 -1.67097 0.77364 
0.69329 -1.18501 0.77364 0.69465 -1.81783 0.70065 0.69465 -1.03815 0.70065 
0.69599 -1.91233 0.62737 0.70089 -1.62308 0.78125 0.70089 -1.2329 0.78125 
0.70682 -1.57472 0.78718 0.70682 -1.28126 0.78718 0.70724 -1.76686 0.7165 
0.70724 -1.08912 0.7165 0.71107 -1.526 0.79143 0.71107 -1.32997 0.79143 
0.71221 -1.86864 0.64363 0.71363 -1.47705 0.79398 0.71363 -1.37892 0.79398 
0.71448 -1.42799 0.79483 0.71819 -1.72023 0.72752 0.71819 -1.13574 0.72752 
0.7267 -1.82388 0.65854 0.72747 -1.67266 0.73703 0.72747 -1.18331 0.73703 
0.73511 -1.62474 0.74475 0.73511 -1.23124 0.74475 0.73972 -1.77319 0.67467 
0.74081 -1.57513 0.75136 0.74081 -1.28085 0.75136 0.74191 -1.87344 0.59961 
0.74505 -1.52636 0.75568 0.74505 -1.32962 0.75568 0.74751 -1.47711 0.75839 
0.74751 -1.37886 0.75839 0.74832 -1.42799 0.75929 0.75055 -1.72146 0.68903 
0.75055 -1.13452 0.68903 0.75671 -1.82881 0.61482 0.75994 -1.67398 0.69857 
0.75994 -1.182 0.69857 0.76751 -1.6259 0.70662 0.76751 -1.23007 0.70662 
0.77031 -1.7785 0.63092 0.77334 -1.57638 0.71325 0.77334 -1.2796 0.71325 
0.77723 -1.52647 0.7183 0.77723 -1.3295 0.7183 0.77974 -1.47729 0.72098 
0.77974 -1.37868 0.72098 0.78038 -1.42799 0.72212 0.78154 -1.72689 0.64568 
0.79037 -1.67468 0.65875 0.79037 -1.18129 0.65875 0.798 -1.62657 0.66693 
0.798 -1.2294 0.66693 0.80409 -1.57724 0.67336 0.80409 -1.27873 0.67336 
0.80804 -1.5273 0.67855 0.80804 -1.32868 0.67855 0.80995 -1.47735 0.68222 
0.80995 -1.37863 0.68222 0.81032 -1.73147 0.60073 0.81058 -1.42799 0.68343 
0.81962 -1.67948 0.61404 0.82651 -1.62674 0.62578 0.8327 -1.57749 0.63222 
0.8327 -1.27848 0.63222 0.83683 -1.52787 0.63729 0.83683 -1.32811 0.63729 
0.83884 -1.42799 0.6433 0.83888 -1.47799 0.64099 0.83888 -1.37799 0.64099 
0.85448 -1.63017 0.57917 0.85882 -1.57788 0.5903 0.86302 -1.52821 0.59549 
0.86302 -1.32777 0.59549 0.86508 -1.47804 0.59942 0.86508 -1.37793 0.59942 
0.8651 -1.42799 0.60183 0.88479 -1.58087 0.54243 0.88713 -1.52831 0.55245 
0.88929 -1.42799 0.55912 0.88932 -1.47821 0.55638 0.88932 -1.37776 0.55638 
0.91111 -1.53081 0.50328 0.91131 -1.47826 0.51243 0.91136 -1.42799 0.51528 
0.93313 -1.48057 0.46217 -2.10542 -0.9738 -0.07534 -2.09173 -1.02328 -0.06118 
-2.08606 -0.97395 -0.12528 -2.07553 -1.07174 -0.04616 -2.07442 -0.92124 -0.18815 
-2.07271 -1.02389 -0.11101 -2.06418 -0.9732 -0.17415 -2.05687 -1.07257 -0.09603 
-2.05411 -1.13367 -0.01355 -2.0512 -1.02324 -0.16013 -2.0493 -0.91836 -0.23684 
-2.04097 -1.11711 -0.07824 -2.03956 -0.97055 -0.22302 -2.03582 -1.07224 -0.14495 
-2.02742 -1.02152 -0.20784 -2.02175 -0.91499 -0.28379 -2.02037 -1.11697 -0.12742 
-2.01738 -1.178 -0.04492 -2.01245 -0.96698 -0.27049 -2.01241 -1.07075 -0.19277 
-2.00286 -1.16054 -0.10895 -2.00076 -1.01807 -0.25566 -2.00013 -0.86208 -0.33668 
-1.99732 -1.11557 -0.17577 -1.9925 -0.91018 -0.3285 -1.9891 -1.23656 -0.01011 
-1.98673 -1.06811 -0.23936 -1.98367 -0.9624 -0.31544 -1.98025 -1.15946 -0.15744 
-1.97683 -1.22056 -0.07511 -1.97547 -0.81188 -0.383 -1.97244 -1.01401 -0.30067 
-1.97204 -1.1131 -0.22266 -1.96964 -0.86141 -0.37637 -1.96208 -0.90948 -0.36832 
-1.96134 -1.20185 -0.13815 -1.95885 -1.06431 -0.28457 -1.95666 -1.29175 0.02562 
-1.95543 -1.15696 -0.20479 -1.95268 -0.95696 -0.35878 -1.94664 -1.27755 -0.03955 
-1.94404 -1.10895 -0.26936 -1.94295 -0.81063 -0.42112 -1.94186 -1.00869 -0.34442 
-1.93724 -0.86024 -0.41451 -1.93693 -1.19958 -0.1858 -1.93327 -1.26055 -0.10342 
-1.9296 -0.90817 -0.40678 -1.92884 -1.05939 -0.32829 -1.92785 -1.15312 -0.25169 
-1.92032 -0.95574 -0.39727 -1.91888 -1.34519 0.0634 -1.91661 -1.24084 -0.16573 
-1.91434 -1.10415 -0.31338 -1.91321 -0.76151 -0.46118 -1.91094 -1.33277 -0.00254 
-1.90969 -1.19631 -0.23271 -1.90937 -1.00236 -0.38625 -1.90896 -0.81022 -0.45693 
-1.90302 -0.85858 -0.451 -1.89945 -1.31741 -0.06789 -1.89813 -1.14783 -0.29712 
-1.89679 -1.05333 -0.3704 -1.89542 -0.90647 -0.4434 -1.88974 -1.23792 -0.2128 
-1.88616 -0.95378 -0.43414 -1.88474 -1.29934 -0.13132 -1.88246 -1.0981 -0.35602 
-1.88246 -0.22889 0.84105 -1.88035 -1.19124 -0.27849 -1.88016 -0.71262 -0.49762 
-1.87821 -1.39338 0.10078 -1.87745 -0.76186 -0.49516 -1.87528 -1.00038 -0.42325 
-1.87314 -0.81063 -0.49092 -1.87124 -1.38418 0.03585 -1.86885 -1.27737 -0.19156 
-1.86656 -1.14205 -0.33994 -1.86656 -0.18494 0.82498 -1.86653 -0.86024 -0.48522 
-1.86279 -1.04618 -0.41076 -1.86167 -1.37085 -0.0301 -1.86086 -1.23331 -0.25852 
-1.85881 -0.90817 -0.47758 -1.84929 -0.95574 -0.4683 -1.84919 -1.18459 -0.32251 
-1.84919 -0.14239 0.80755 -1.84908 -1.35426 -0.0948 -1.84872 -1.09105 -0.3967 
-1.84872 -0.23594 0.88174 -1.8439 -0.66349 -0.53049 -1.84276 -0.7128 -0.52985 
-1.84276 -0.61419 -0.52985 -1.84033 -1.27303 -0.23761 -1.84008 -0.76198 -0.52734 
-1.83827 -1.00236 -0.45735 -1.83503 -1.33422 -0.15603 -1.83503 -0.81188 -0.52345 
-1.83312 -1.13489 -0.38109 -1.83312 -0.1921 0.86613 -1.83007 -1.22701 -0.30277 
-1.82839 -0.86141 -0.51762 -1.82242 -1.05333 -0.44476 -1.82242 -0.27365 0.9298 
-1.82034 -0.90948 -0.51005 -1.81827 -1.31126 -0.21552 -1.81601 -1.17759 -0.36399 
-1.81601 -0.14939 0.84902 -1.81081 -0.95696 -0.50066 -1.80978 -1.2669 -0.28243 
-1.80804 -1.0981 -0.43044 -1.80804 -0.22889 0.91548 -1.8052 -0.66349 -0.56069 
-1.804 -0.71285 -0.56006 -1.804 -0.61413 -0.56006 -1.80032 -0.7628 -0.55815 
-1.80032 -0.56418 -0.55815 -1.79744 -1.21906 -0.34542 -1.79744 -0.10792 0.83046 
-1.79727 -1.38762 -0.11827 -1.79644 -1.00869 -0.48983 -1.79514 -0.81275 -0.5542 
-1.79196 -1.14205 -0.41454 -1.79196 -0.18494 0.89958 -1.7887 -0.86208 -0.54811 
-1.78805 -1.30553 -0.26055 -1.78221 -1.36655 -0.17904 -1.78052 -0.91018 -0.54048 
-1.78032 -1.05939 -0.47681 -1.78032 -0.2676 0.96185 -1.77746 -1.25919 -0.32543 
-1.77746 -0.06779 0.81047 -1.77453 -1.18459 -0.39717 -1.77453 -0.14239 0.8822 
-1.76746 -0.9624 -0.53165 -1.76541 -1.10415 -0.46232 -1.76541 -0.22284 0.94736 
-1.76507 -1.34238 -0.23753 -1.76507 -0.66349 -0.58895 -1.76276 -0.71349 -0.58899 
-1.76276 -0.61349 -0.58899 -1.75907 -0.76337 -0.58694 -1.75907 -0.56361 -0.58694 
-1.7561 -1.29789 -0.30408 -1.7561 -0.0291 0.78912 -1.7548 -1.22701 -0.37804 
-1.7548 -0.09997 0.86308 -1.754 -0.813 -0.58281 -1.754 -0.51399 -0.58281 
-1.7527 -1.01401 -0.52042 -1.7527 -0.31297 1.00546 -1.74914 -1.14783 -0.4461 
-1.74914 -0.17915 0.93114 -1.74756 -0.86225 -0.57662 -1.74756 -0.46474 -0.57662 
-1.7366 -1.06431 -0.50682 -1.7366 -0.26267 0.99186 -1.73582 -0.91499 -0.56973 
-1.73446 -1.2669 -0.35775 -1.73446 -0.06009 0.84279 -1.73344 -1.33505 -0.28141 
-1.73344 0.00807 0.76645 -1.73051 -1.19124 -0.42833 -1.73051 -0.13574 0.91336 
-1.72361 -0.66349 -0.61521 -1.72251 -0.96698 -0.56043 -1.72251 -0.36001 1.04546 
-1.72138 -1.10895 -0.49202 -1.72138 -0.21804 0.97706 -1.72119 -0.71355 -0.61519 
-1.72119 -0.61343 -0.61519 -1.71727 -0.76371 -0.61313 -1.71727 -0.56327 -0.61313 
-1.71257 -1.30553 -0.33602 -1.71257 -0.02146 0.82106 -1.71207 -0.81338 -0.60893 
-1.71207 -0.5136 -0.60893 -1.71055 -1.23331 -0.40884 -1.71055 -0.09368 0.89388 
-1.7095 -1.3706 -0.25748 -1.7095 0.04361 0.74252 -1.70768 -1.01807 -0.54874 
-1.70768 -0.30892 1.03378 -1.70372 -1.15312 -0.47582 -1.70372 -0.17386 0.96086 
-1.70095 -0.86568 -0.60459 -1.70095 -0.46131 -0.60459 -1.69138 -1.06811 -0.53471 
-1.69138 -0.25888 1.01975 -1.68963 -1.27303 -0.38831 -1.68963 -0.05396 0.87335 
-1.68955 -1.34238 -0.31305 -1.68955 0.0154 0.79809 -1.68886 -0.91836 -0.59728 
-1.68886 -0.40862 -0.59728 -1.68886 -0.40862 1.08232 -1.68473 -1.19631 -0.45767 
-1.68473 -0.13067 0.94271 -1.68437 0.07746 0.71738 -1.6809 -0.66349 -0.6394 
-1.67816 -0.71371 -0.63943 -1.67816 -0.61327 -0.63943 -1.67504 -0.97055 -0.58753 
-1.67504 -0.35643 -0.58753 -1.67504 -0.35643 1.07257 -1.67468 -1.1131 -0.52002 
-1.67468 -0.21388 1.00505 -1.67423 -0.76381 -0.63724 -1.67423 -0.56317 -0.63724 
-1.66755 -1.31126 -0.36624 -1.66755 -0.01572 0.85128 -1.66482 -1.23792 -0.43772 
-1.66482 -0.08906 0.92275 -1.66421 -0.81638 -0.6349 -1.66421 -0.5106 -0.6349 
-1.65986 -1.02152 -0.5754 -1.65986 -0.30547 -0.5754 -1.65986 -0.30547 1.06044 
-1.65809 0.10952 0.6911 -1.65682 -1.15696 -0.5034 -1.65682 -0.17002 0.98844 
-1.65288 -0.86851 -0.63005 -1.65288 -0.45847 -0.63005 -1.65288 -0.45847 1.11509 
-1.65179 0.0688 0.76033 -1.64561 0.16089 0.60336 -1.64479 -1.07075 -0.56039 
-1.64479 -0.25623 -0.56039 -1.64479 -0.25623 1.04543 -1.64358 -1.27737 -0.41683 
-1.64358 -0.04962 0.90186 -1.64018 -0.92124 -0.6224 -1.64018 -0.40574 -0.6224 
-1.64018 -0.40574 1.10744 -1.63782 -1.19958 -0.48491 -1.63782 -0.12741 0.96995 
-1.63706 -0.66349 -0.66147 -1.6342 -0.71377 -0.66142 -1.6342 -0.61321 -0.66142 
-1.63107 0.03956 0.81523 -1.63073 0.13972 0.66374 -1.6278 -1.11557 -0.5453 
-1.6278 -0.21141 1.03033 -1.62618 -0.9732 -0.61215 -1.62618 -0.35378 -0.61215 
-1.62618 -0.35378 1.09719 -1.62576 0.10132 0.73424 -1.62506 -0.76631 -0.66122 
-1.62506 -0.56067 -0.66122 -1.61775 -1.24084 -0.46459 -1.61775 -0.08614 0.94963 
-1.61531 0.18837 0.57366 -1.61472 -0.81888 -0.6584 -1.61472 -0.50811 -0.6584 
-1.61472 -0.50811 1.14344 -1.61215 -1.02324 -0.59918 -1.61215 -0.30375 -0.59918 
-1.61215 -0.30375 1.08422 -1.60947 -1.15946 -0.52822 -1.60947 -0.16752 1.01326 
-1.60805 -1.33422 -0.38301 -1.60805 0.00724 0.86805 -1.6035 -0.87073 -0.65292 
-1.6035 -0.45625 -0.65292 -1.6035 -0.45625 1.13796 -1.60235 0.16798 0.63537 
-1.59852 0.13216 0.70685 -1.59698 -1.07224 -0.58379 -1.59698 -0.25474 -0.58379 
-1.59698 -0.25474 1.06883 -1.59219 -0.66349 -0.68136 -1.59219 0.09085 0.77592 
-1.59048 -0.9234 -0.64478 -1.59048 -0.40359 -0.64478 -1.59048 -0.40359 1.12982 
-1.59018 -1.20185 -0.50932 -1.59018 -0.12514 0.99436 -1.58394 -0.71608 -0.68324 
-1.58394 -0.61091 -0.68324 -1.58334 -1.29934 -0.43272 -1.58334 -0.02765 0.91776 
-1.57945 -1.11697 -0.56835 -1.57945 -0.21001 -0.56835 -1.57945 -0.21001 1.05338 
-1.5773 -0.97395 -0.63403 -1.5773 -0.35304 -0.63403 -1.5773 -0.35304 1.11907 
-1.57464 -0.76851 -0.68249 -1.57464 -0.55847 -0.68249 -1.57303 0.19424 0.60604 
-1.57034 0.16089 0.67862 -1.57029 0.06064 0.83028 -1.56516 0.12207 0.74888 
-1.5643 -0.82065 -0.67912 -1.5643 -0.50634 -0.67912 -1.5643 -0.50634 1.16416 
-1.56303 -1.02389 -0.62069 -1.56303 -0.30309 -0.62069 -1.56303 -0.30309 1.10573 
-1.56097 -1.16054 -0.55083 -1.56097 -0.16644 1.03587 -1.55545 -1.26055 -0.48125 
-1.55545 -0.06643 0.96629 -1.55295 -0.87234 -0.67314 -1.55295 -0.45465 -0.67314 
-1.55295 -0.45465 1.15818 -1.54806 -1.07257 -0.60485 -1.54806 -0.25441 -0.60485 
-1.54806 -0.25441 1.08989 -1.54682 0.02728 0.88209 -1.54639 -0.66349 -0.69903 
-1.54065 0.18837 0.64832 -1.54063 -0.92344 -0.66456 -1.54063 -0.40355 -0.66456 
-1.54063 -0.40355 1.14959 -1.53794 -0.71612 -0.70054 -1.53794 -0.61087 -0.70054 
-1.53727 0.15138 0.7206 -1.53094 0.10967 0.78923 -1.53026 -1.11711 -0.58895 
-1.53026 -0.20987 1.07399 -1.52828 -0.7688 -0.69944 -1.52828 -0.55818 -0.69944 
-1.52737 -0.9738 -0.6534 -1.52737 -0.35319 -0.6534 -1.52737 -0.35319 1.13844 
-1.52713 -1.22056 -0.52481 -1.52713 -0.10643 1.00985 -1.51991 -1.31741 -0.44743 
-1.51991 -0.00957 0.93247 -1.51773 -0.82093 -0.69568 -1.51773 -0.50605 -0.69568 
-1.5132 -1.02328 -0.63971 -1.5132 -0.3037 -0.63971 -1.5132 -0.3037 1.12474 
-1.51059 0.21298 0.61821 -1.50841 0.07831 0.84283 -1.50776 0.17927 0.69061 
-1.50544 -0.87375 -0.68926 -1.50544 -0.45323 -0.68926 -1.50544 -0.45323 1.1743 
-1.50323 0.13946 0.76116 -1.49979 -0.66349 -0.71442 -1.49818 -1.07174 -0.62351 
-1.49818 -0.25524 -0.62351 -1.49818 -0.25524 1.10854 -1.49695 -1.178 -0.56535 
-1.49695 -0.14898 1.05039 -1.49289 -0.92478 -0.68021 -1.49289 -0.4022 -0.68021 
-1.49289 -0.4022 1.16524 -1.49157 -1.27755 -0.49462 -1.49157 -0.04944 0.97966 
-1.49087 -0.71624 -0.71563 -1.49087 -0.61074 -0.71563 -1.48213 0.04387 0.89468 
-1.48115 -0.76884 -0.71409 -1.48115 -0.55814 -0.71409 -1.47925 -0.97527 -0.66854 
-1.47925 -0.35171 -0.66854 -1.47925 -0.35171 1.15358 -1.47749 0.20502 0.65949 
-1.47378 0.16765 0.73176 -1.46956 -0.82198 -0.70998 -1.46956 -0.50501 -0.70998 
-1.46956 -0.50501 1.19502 -1.46832 0.12518 0.8002 -1.46557 -1.13367 -0.60209 
-1.46557 -0.19331 1.08713 -1.46486 -1.02462 -0.65435 -1.46486 -0.30236 -0.65435 
-1.46486 -0.30236 1.13939 -1.46213 -1.23656 -0.53708 -1.46213 -0.09042 1.02212 
-1.45719 -0.87464 -0.70303 -1.45719 -0.45234 -0.70303 -1.45719 -0.45234 1.18807 
-1.45457 0.00578 0.94396 -1.45248 -0.66349 -0.72751 -1.44663 0.22799 0.62857 
-1.44415 -0.92567 -0.69354 -1.44415 -0.40131 -0.69354 -1.44415 -0.40131 1.17858 
-1.44366 0.19391 0.70081 -1.44339 -0.71628 -0.72831 -1.44339 -0.6107 -0.72831 
-1.44278 0.09291 0.85362 -1.43902 0.15375 0.77114 -1.43225 -0.76944 -0.72658 
-1.43225 -0.55754 -0.72658 -1.4316 -1.19308 -0.57614 -1.4316 -0.1339 1.06118 
-1.43045 -0.97595 -0.68136 -1.43045 -0.35103 -0.68136 -1.43045 -0.35103 1.1664 
-1.42737 -1.07965 -0.64029 -1.42737 -0.24733 -0.64029 -1.42737 -0.24733 1.12532 
-1.42641 -1.29175 -0.50464 -1.42641 -0.03523 0.98968 -1.42045 -0.82256 -0.72195 
-1.42045 -0.50442 -0.72195 -1.42045 -0.50442 1.20699 -1.41617 0.05719 0.90426 
-1.41316 0.21786 0.66883 -1.40913 0.18025 0.74076 -1.40831 -0.875 -0.71443 
-1.40831 -0.45199 -0.71443 -1.40831 -0.45199 1.19946 -1.40459 -0.66349 -0.73827 
-1.40459 0.13732 0.80878 -1.39643 -1.24966 -0.54581 -1.39643 -0.07732 1.03085 
-1.39509 -0.92595 -0.70441 -1.39509 -0.40104 -0.70441 -1.39509 -0.40104 1.18945 
-1.39404 -1.14059 -0.61674 -1.39404 -0.18639 1.10178 -1.39396 -0.71671 -0.73888 
-1.39396 -0.61027 -0.73888 -1.39335 -1.03149 -0.66895 -1.39335 -0.29549 -0.66895 
-1.39335 -0.29549 1.15399 -1.38862 0.0182 0.95189 -1.38278 -0.76978 -0.7366 
-1.38278 -0.5572 -0.7366 -1.37875 0.20463 0.70912 -1.37856 0.10369 0.86127 
-1.37482 0.16432 0.77861 -1.3711 -0.82253 -0.73144 -1.3711 -0.50445 -0.73144 
-1.3711 -0.50445 1.21648 -1.36026 -0.02389 0.9963 -1.35908 -1.19933 -0.58845 
-1.35908 -0.12765 1.07348 -1.35893 -0.87482 -0.72341 -1.35893 -0.45217 -0.72341 
-1.35893 -0.45217 1.20844 -1.35808 -0.98148 -0.69386 -1.35808 -0.34551 -0.69386 
-1.35808 -0.34551 1.1789 -1.35623 -0.66349 -0.74666 -1.3554 -1.08533 -0.65234 
-1.3554 -0.24165 -0.65234 -1.3554 -0.24165 1.13737 -1.35124 0.0664 0.91122 
-1.34793 0.22683 0.6763 -1.34545 -0.71675 -0.74677 -1.34545 -0.61023 -0.74677 
-1.34441 0.18936 0.74695 -1.34003 0.14602 0.81493 -1.33398 -0.77005 -0.74397 
-1.33398 -0.55693 -0.74397 -1.32333 -1.25457 -0.55603 -1.32333 -0.07242 1.04106 
-1.32328 0.02612 0.95771 -1.32217 -0.93066 -0.71452 -1.32217 -0.39633 -0.71452 
-1.32217 -0.39633 1.19956 -1.32214 -0.82278 -0.73827 -1.32214 -0.5042 -0.73827 
-1.32214 -0.5042 1.2233 -1.32088 -1.14531 -0.62665 -1.32088 -0.18168 1.11169 
-1.32039 -1.03612 -0.67881 -1.32039 -0.29087 -0.67881 -1.32039 -0.29087 1.16385 
-1.31367 0.21205 0.7143 -1.3131 0.11101 0.86655 -1.3097 0.17146 0.78364 
-1.30752 -0.66349 -0.75267 -1.29632 -0.71686 -0.75227 -1.29632 -0.61013 -0.75227 
-1.28575 -1.20266 -0.59622 -1.28575 -0.12433 1.08126 -1.2857 0.07243 0.91528 
-1.2851 -0.01835 1.00283 -1.2849 -0.98528 -0.70129 -1.2849 -0.34171 -0.70129 
-1.2849 -0.34171 1.18632 -1.28486 -0.77007 -0.74893 -1.28486 -0.55692 -0.74893 
-1.28443 -0.87662 -0.73163 -1.28443 -0.45037 -0.73163 -1.28443 -0.45037 1.21667 
-1.28265 -1.08875 -0.65959 -1.28265 -0.23823 1.14463 -1.27911 0.19478 0.75097 
-1.27889 0.23332 0.67946 -1.27491 0.15126 0.81863 -1.25857 -0.66349 -0.75628 
-1.24774 -0.06868 1.04547 -1.24774 -1.14766 -0.63162 -1.24774 -0.17932 1.11666 
-1.2477 0.02986 0.96211 -1.2477 0.1148 0.86925 -1.24729 -0.93187 -0.72005 
-1.24729 -0.39512 -0.72005 -1.24729 -0.39512 1.20509 -1.24729 -1.03844 -0.68376 
-1.24729 -0.28855 -0.68376 -1.24729 -0.28855 1.16879 -1.24727 -0.82399 -0.74379 
-1.24727 -0.50299 -0.74379 -1.24727 -0.50299 1.22883 -1.24726 -0.71689 -0.75534 
-1.24726 -0.61009 -0.75534 -1.24436 0.21639 0.71642 -1.24436 0.17508 0.78619 
-1.2095 -1.20423 -0.59867 -1.2095 -1.08989 -0.66202 -1.2095 -0.9862 -0.70398 
-1.2095 -0.87722 -0.73437 -1.2095 -0.77037 -0.75175 -1.2095 -0.66349 -0.75748 
-1.2095 -0.55661 -0.75175 -1.2095 -0.44977 -0.73437 -1.2095 -0.44977 1.21941 
-1.2095 -0.34079 -0.70398 -1.2095 -0.34079 1.18902 -1.2095 -0.23709 1.14705 
-1.2095 -0.12275 1.08371 -1.2095 -0.0165 1.00501 -1.2095 0.07458 0.91724 
-1.2095 0.153 0.81987 -1.2095 0.19687 0.7522 -1.2095 0.23548 0.68052 
-1.17465 0.17508 0.78619 -1.17465 0.21639 0.71642 -1.17174 -0.71689 -0.75534 
-1.17174 -0.61009 -0.75534 -1.17174 -0.82399 -0.74379 -1.17174 -0.50299 -0.74379 
-1.17174 -0.50299 1.22883 -1.17172 -1.03844 -0.68376 -1.17172 -0.28855 -0.68376 
-1.17172 -0.28855 1.16879 -1.17172 -0.93187 -0.72005 -1.17172 -0.39512 -0.72005 
-1.17172 -0.39512 1.20509 -1.17131 0.1148 0.86925 -1.1713 0.02986 0.96211 
-1.17127 -1.14766 -0.63162 -1.17127 -0.17932 1.11666 -1.17127 -0.06868 1.04547 
-1.16044 -0.66349 -0.75628 -1.1441 0.15126 0.81863 -1.14012 0.23332 0.67946 
-1.13989 0.19478 0.75097 -1.13636 -1.08875 -0.65959 -1.13636 -0.23823 1.14463 
-1.13458 -0.87662 -0.73163 -1.13458 -0.45037 -0.73163 -1.13458 -0.45037 1.21667 
-1.13414 -0.77007 -0.74893 -1.13414 -0.55692 -0.74893 -1.13414 -0.55692 1.23396 
-1.1341 -0.98528 -0.70129 -1.1341 -0.34171 -0.70129 -1.1341 -0.34171 1.18632 
-1.13391 -0.01835 1.00283 -1.13331 0.07243 0.91528 -1.13325 -0.12433 1.08126 
-1.12269 -0.71686 -0.75227 -1.12269 -0.61013 -0.75227 -1.11149 -0.66349 -0.75267 
-1.10931 0.17146 0.78364 -1.10591 0.11101 0.86655 -1.10534 0.21205 0.7143 
-1.09861 -1.03612 -0.67881 -1.09861 -0.29087 -0.67881 -1.09861 -0.29087 1.16385 
-1.09813 -1.14531 -0.62665 -1.09813 -0.18168 1.11169 -1.09687 -0.82278 -0.73827 
-1.09687 -0.5042 -0.73827 -1.09687 -0.5042 1.2233 -1.09683 -0.93066 -0.71452 
-1.09683 -0.39633 -0.71452 -1.09683 -0.39633 1.19956 -1.09572 0.02612 0.95771 
-1.09568 -0.07242 1.04106 -1.08503 -0.77005 -0.74397 -1.08503 -0.55693 -0.74397 
-1.08503 -0.55693 1.229 -1.07898 0.14602 0.81493 -1.07459 0.18936 0.74695 
-1.07356 -0.71675 -0.74677 -1.07356 -0.61023 -0.74677 -1.07107 0.22683 0.6763 
-1.06777 0.0664 0.91122 -1.06361 -1.08533 -0.65234 -1.06361 -0.24165 -0.65234 
-1.06361 -0.24165 1.13737 -1.06277 -0.66349 -0.74666 -1.06093 -0.98148 -0.69386 
-1.06093 -0.34551 -0.69386 -1.06093 -0.34551 1.1789 -1.06007 -0.87482 -0.72341 
-1.06007 -0.45217 -0.72341 -1.06007 -0.45217 1.20844 -1.05993 -0.12765 1.07348 
-1.05875 -0.02389 0.9963 -1.04791 -0.82253 -0.73144 -1.04791 -0.50445 -0.73144 
-1.04791 -0.50445 1.21648 -1.04419 0.16432 0.77861 -1.04045 0.10369 0.86127 
-1.04026 0.20463 0.70912 -1.03622 -0.76978 -0.7366 -1.03622 -0.5572 -0.7366 
-1.03622 -0.5572 1.22164 -1.03039 0.0182 0.95189 -1.02566 -1.03149 -0.66895 
-1.02566 -0.29549 -0.66895 -1.02566 -0.29549 1.15399 -1.02505 -0.71671 -0.73888 
-1.02505 -0.61027 -0.73888 -1.02505 -0.61027 1.22392 -1.02497 -1.14059 -0.61674 
-1.02497 -0.18639 1.10178 -1.02392 -0.92595 -0.70441 -1.02392 -0.40104 -0.70441 
-1.02392 -0.40104 1.18945 -1.02258 -0.07732 1.03085 -1.01441 -0.66349 -0.73827 
-1.01441 0.13732 0.80878 -1.0107 -0.875 -0.71443 -1.0107 -0.45199 -0.71443 
-1.0107 -0.45199 1.19946 -1.00987 0.18025 0.74076 -1.00585 0.21786 0.66883 
-1.00284 0.05719 0.90426 -0.99856 -0.82256 -0.72195 -0.99856 -0.50442 -0.72195 
-0.99856 -0.50442 1.20699 -0.9926 -0.03523 0.98968 -0.99163 -1.07965 -0.64029 
-0.99163 -0.24733 -0.64029 -0.99163 -0.24733 1.12532 -0.98856 -0.97595 -0.68136 
-0.98856 -0.35103 -0.68136 -0.98856 -0.35103 1.1664 -0.98741 -0.1339 1.06118 
-0.98675 -0.76944 -0.72658 -0.98675 -0.55754 -0.72658 -0.98675 -0.55754 1.21162 
-0.97999 0.15375 0.77114 -0.97623 0.09291 0.85362 -0.97562 -0.71628 -0.72831 
-0.97562 -0.6107 -0.72831 -0.97562 -0.6107 1.21335 -0.97535 0.19391 0.70081 
-0.97485 -0.92567 -0.69354 -0.97485 -0.40131 -0.69354 -0.97485 -0.40131 1.17858 
-0.97238 0.22799 0.62857 -0.96652 -0.66349 -0.72751 -0.96444 0.00578 0.94396 
-0.96182 -0.87464 -0.70303 -0.96182 -0.45234 -0.70303 -0.96182 -0.45234 1.18807 
-0.95688 -0.09042 1.02212 -0.95415 -1.02462 -0.65435 -0.95415 -0.30236 -0.65435 
-0.95415 -0.30236 1.13939 -0.95343 -0.19331 1.08713 -0.95068 0.12518 0.8002 
-0.94945 -0.82198 -0.70998 -0.94945 -0.50501 -0.70998 -0.94945 -0.50501 1.19502 
-0.94522 0.16765 0.73176 -0.94151 0.20502 0.65949 -0.93976 -0.97527 -0.66854 
-0.93976 -0.35171 -0.66854 -0.93976 -0.35171 1.15358 -0.93785 -0.76884 -0.71409 
-0.93785 -0.55814 -0.71409 -0.93785 -0.55814 1.19913 -0.93688 0.04387 0.89468 
-0.92813 -0.71624 -0.71563 -0.92813 -0.61074 -0.71563 -0.92813 -0.61074 1.20067 
-0.92744 -0.04944 0.97966 -0.92612 -0.92478 -0.68021 -0.92612 -0.4022 -0.68021 
-0.92612 -0.4022 1.16524 -0.92206 -0.14898 1.05039 -0.92083 -1.07174 -0.62351 
-0.92083 -0.25524 -0.62351 -0.92083 -0.25524 1.10854 -0.91922 -0.66349 -0.71442 
-0.91922 -0.66349 1.19946 -0.91578 0.13946 0.76116 -0.91357 -0.87375 -0.68926 
-0.91357 -0.45323 -0.68926 -0.91357 -0.45323 1.1743 -0.91125 0.17927 0.69061 
-0.91059 0.07831 0.84283 -0.90841 0.21298 0.61821 -0.9058 -1.02328 -0.63971 
-0.9058 -0.3037 -0.63971 -0.9058 -0.3037 1.12474 -0.90128 -0.82093 -0.69568 
-0.90128 -0.50605 -0.69568 -0.90128 -0.50605 1.18071 -0.89909 -0.00957 0.93247 
-0.89188 -0.10643 1.00985 -0.89164 -0.9738 -0.6534 -0.89164 -0.35319 -0.6534 
-0.89164 -0.35319 1.13844 -0.89072 -0.7688 -0.69944 -0.89072 -0.55818 -0.69944 
-0.89072 -0.55818 1.18448 -0.88875 -0.20987 1.07399 -0.88806 0.10967 0.78923 
-0.88174 0.15138 0.7206 -0.88107 -0.71612 -0.70054 -0.88107 -0.61087 -0.70054 
-0.88107 -0.61087 1.18558 -0.87838 -0.92344 -0.66456 -0.87838 -0.40355 -0.66456 
-0.87838 -0.40355 1.14959 -0.87836 0.18837 0.64832 -0.87261 -0.66349 -0.69903 
-0.87261 -0.66349 1.18406 -0.87218 0.02728 0.88209 -0.87095 -1.07257 -0.60485 
-0.87095 -0.25441 -0.60485 -0.87095 -0.25441 1.08989 -0.86606 -0.87234 -0.67314 
-0.86606 -0.45465 -0.67314 -0.86606 -0.45465 1.15818 -0.86356 -0.06643 0.96629 
-0.85804 -0.16644 1.03587 -0.85598 -1.02389 -0.62069 -0.85598 -0.30309 -0.62069 
-0.85598 -0.30309 1.10573 -0.85471 -0.82065 -0.67912 -0.85471 -0.50634 -0.67912 
-0.85471 -0.50634 1.16416 -0.85385 0.12207 0.74888 -0.84872 0.06064 0.83028 
-0.84867 0.16089 0.67862 -0.84598 0.19424 0.60604 -0.84437 -0.76851 -0.68249 
-0.84437 -0.55847 -0.68249 -0.84437 -0.55847 1.16753 -0.84171 -0.97395 -0.63403 
-0.84171 -0.35304 -0.63403 -0.84171 -0.35304 1.11907 -0.83956 -0.21001 -0.56835 
-0.83956 -0.21001 1.05338 -0.83567 -0.02765 0.91776 -0.83506 -0.71608 -0.68324 
-0.83506 -0.71608 1.16828 -0.83506 -0.61091 -0.68324 -0.83506 -0.61091 1.16828 
-0.82883 -0.12514 0.99436 -0.82853 -0.9234 -0.64478 -0.82853 -0.40359 -0.64478 
-0.82853 -0.40359 1.12982 -0.82682 -0.66349 -0.68136 -0.82682 -0.66349 1.1664 
-0.82682 0.09085 0.77592 -0.82203 -1.07224 -0.58379 -0.82203 -0.25474 -0.58379 
-0.82203 -0.25474 1.06883 -0.82049 0.13216 0.70685 -0.81666 0.16798 0.63537 
-0.81551 -0.87073 -0.65292 -0.81551 -0.45625 -0.65292 -0.81551 -0.45625 1.13796 
-0.81096 0.00724 0.86805 -0.80954 -0.16752 1.01326 -0.80686 -1.02324 -0.59918 
-0.80686 -0.30375 -0.59918 -0.80686 -0.30375 1.08422 -0.80429 -0.81888 -0.6584 
-0.80429 -0.50811 -0.6584 -0.80429 -0.50811 1.14344 -0.8037 0.18837 0.57366 
-0.80126 -0.08614 0.94963 -0.79395 -0.76631 -0.66122 -0.79395 -0.76631 1.14626 
-0.79395 -0.56067 -0.66122 -0.79395 -0.56067 1.14626 -0.79325 0.10132 0.73424 
-0.79283 -0.9732 -0.61215 -0.79283 -0.35378 -0.61215 -0.79283 -0.35378 1.09719 
-0.79121 -0.21141 1.03033 -0.78828 0.13972 0.66374 -0.78794 0.03956 0.81523 
-0.7848 -0.71377 -0.66142 -0.7848 -0.71377 1.14646 -0.7848 -0.61321 -0.66142 
-0.7848 -0.61321 1.14646 -0.78195 -0.66349 -0.66147 -0.78195 -0.66349 1.14651 
-0.78118 -0.12741 0.96995 -0.77883 -0.92124 -0.6224 -0.77883 -0.40574 -0.6224 
-0.77883 -0.40574 1.10744 -0.77543 -0.04962 0.90186 -0.77421 -0.25623 1.04543 
-0.76722 0.0688 0.76033 -0.76612 -0.86851 -0.63005 -0.76612 -0.45847 -0.63005 
-0.76612 -0.45847 1.11509 -0.76219 -0.17002 0.98844 -0.76092 0.10952 0.6911 
-0.75915 -1.02152 -0.5754 -0.75915 -0.30547 -0.5754 -0.75915 -0.30547 1.06044 
-0.7548 -0.81638 -0.6349 -0.7548 -0.81638 1.11994 -0.7548 -0.5106 -0.6349 
-0.7548 -0.5106 1.11994 -0.75419 -0.08906 0.92275 -0.75146 -0.01572 0.85128 
-0.74478 -0.76381 -0.63724 -0.74478 -0.76381 1.12227 -0.74478 -0.56317 -0.63724 
-0.74478 -0.56317 1.12227 -0.74432 -0.21388 1.00505 -0.74397 -0.97055 -0.58753 
-0.74397 -0.35643 -0.58753 -0.74397 -0.35643 1.07257 -0.74085 -0.71371 -0.63943 
-0.74085 -0.71371 1.12447 -0.74085 -0.61327 -0.63943 -0.74085 -0.61327 1.12447 
-0.73811 -0.66349 -0.6394 -0.73811 -0.66349 1.12444 -0.73464 0.07746 0.71738 
-0.73428 -0.13067 0.94271 -0.73015 -0.91836 -0.59728 -0.73015 -0.40862 -0.59728 
-0.73015 -0.40862 1.08232 -0.72945 0.0154 0.79809 -0.72938 -0.05396 0.87335 
-0.72763 -0.25888 1.01975 -0.71806 -0.86568 -0.60459 -0.71806 -0.86568 1.08963 
-0.71806 -0.46131 -0.60459 -0.71806 -0.46131 1.08963 -0.71529 -0.17386 0.96086 
-0.71132 -1.01807 -0.54874 -0.71132 -0.30892 1.03378 -0.7095 0.04361 0.74252 
-0.70846 -0.09368 0.89388 -0.70693 -0.81338 -0.60893 -0.70693 -0.81338 1.09396 
-0.70693 -0.5136 -0.60893 -0.70693 -0.5136 1.09396 -0.70643 -0.02146 0.82106 
-0.70174 -0.76371 -0.61313 -0.70174 -0.76371 1.09817 -0.70174 -0.56327 -0.61313 
-0.70174 -0.56327 1.09817 -0.69782 -0.71355 -0.61519 -0.69782 -0.71355 1.10023 
-0.69782 -0.61343 -0.61519 -0.69782 -0.61343 1.10023 -0.69762 -0.21804 0.97706 
-0.6965 -0.96698 -0.56043 -0.6965 -0.36001 1.04546 -0.6954 -0.66349 -0.61521 
-0.6954 -0.66349 1.10025 -0.6885 -0.13574 0.91336 -0.68557 0.00807 0.76645 
-0.68455 -0.06009 0.84279 -0.68319 -0.91499 -0.56973 -0.68319 -0.412 1.05477 
-0.68241 -0.26267 0.99186 -0.67145 -0.86225 -0.57662 -0.67145 -0.86225 1.06166 
-0.67145 -0.46474 -0.57662 -0.67145 -0.46474 1.06166 -0.66986 -0.17915 0.93114 
-0.66631 -0.31297 1.00546 -0.66501 -0.813 -0.58281 -0.66501 -0.813 1.06785 
-0.66501 -0.51399 -0.58281 -0.66501 -0.51399 1.06785 -0.66421 -0.09997 0.86308 
-0.6629 -0.0291 0.78912 -0.65994 -0.76337 -0.58694 -0.65994 -0.76337 1.07198 
-0.65994 -0.56361 -0.58694 -0.65994 -0.56361 1.07198 -0.65624 -0.71349 -0.58899 
-0.65624 -0.71349 1.07402 -0.65624 -0.61349 -0.58899 -0.65624 -0.61349 1.07402 
-0.65393 -0.66349 -0.58895 -0.65393 -0.66349 1.07399 -0.6536 -0.22284 0.94736 
-0.65155 -0.9624 -0.53165 -0.65155 -0.36459 1.01669 -0.64447 -0.14239 0.8822 
-0.64155 -0.06779 0.81047 -0.63869 -0.2676 0.96185 -0.63848 -0.91018 -0.54048 
-0.63848 -0.4168 1.02551 -0.63031 -0.86208 -0.54811 -0.63031 -0.46491 1.03315 
-0.62704 -0.18494 0.89958 -0.62387 -0.81275 -0.5542 -0.62387 -0.81275 1.03923 
-0.62387 -0.51424 1.03923 -0.62257 -0.31829 0.97487 -0.62157 -0.10792 0.83046 
-0.61869 -0.7628 -0.55815 -0.61869 -0.7628 1.04319 -0.61869 -0.56418 -0.55815 
-0.61869 -0.56418 1.04319 -0.61501 -0.71285 -0.56006 -0.61501 -0.71285 1.0451 
-0.61501 -0.61413 -0.56006 -0.61501 -0.61413 1.0451 -0.6138 -0.66349 -0.56069 
-0.6138 -0.66349 1.04573 -0.61097 -0.22889 0.91548 -0.6082 -0.37002 0.98569 
-0.603 -0.14939 0.84902 -0.59867 -0.4175 0.99509 -0.59659 -0.27365 0.9298 
-0.59062 -0.86141 -0.51762 -0.59062 -0.46558 1.00266 -0.58589 -0.1921 0.86613 
-0.58398 -0.81188 -0.52345 -0.58398 -0.81188 1.00848 -0.58398 -0.5151 1.00848 
-0.58074 -0.32462 0.94239 -0.57893 -0.76198 -0.52734 -0.57893 -0.76198 1.01237 
-0.57893 -0.56501 1.01237 -0.57625 -0.7128 -0.52985 -0.57625 -0.7128 1.01489 
-0.57625 -0.61419 1.01489 -0.57511 -0.66349 -0.53049 -0.57511 -0.66349 1.01553 
-0.57029 -0.23594 0.88174 -0.56971 -0.37124 0.95334 -0.5602 -0.41882 0.96261 
-0.55622 -0.28081 0.8958 -0.55248 -0.46674 0.97026 -0.55245 -0.18494 0.82498 
-0.54587 -0.81063 -0.49092 -0.54587 -0.81063 0.97596 -0.54587 -0.51635 0.97596 
-0.54373 -0.3266 0.90829 -0.54155 -0.76186 -0.49516 -0.54155 -0.76186 0.98019 
-0.54155 -0.56512 0.98019 -0.53884 -0.71262 -0.49762 -0.53884 -0.71262 0.98265 
-0.53884 -0.61437 0.98265 -0.53795 -0.66349 0.98347 -0.53654 -0.22889 0.84105 
-0.53285 -0.37321 0.91918 -0.52359 -0.42051 0.92843 -0.52222 -0.27365 0.85544 
-0.51598 -0.4684 0.93604 -0.51005 -0.81022 0.94197 -0.51005 -0.51676 0.94197 
-0.50963 -0.32462 0.87129 -0.5058 -0.76151 -0.46118 -0.5058 -0.76151 0.94622 
-0.5058 -0.56547 0.94622 -0.50325 -0.71256 0.94877 -0.50325 -0.61442 0.94877 
-0.5024 -0.66349 0.94963 -0.49869 -0.37124 0.88231 -0.48941 -0.41882 0.89182 
-0.48176 -0.46674 0.89955 -0.47715 -0.31829 0.82946 -0.47606 -0.81063 0.90615 
-0.47606 -0.51635 0.90615 -0.47183 -0.76186 0.91047 -0.47183 -0.56512 0.91047 
-0.46937 -0.71262 0.91318 -0.46937 -0.61437 0.91318 -0.46855 -0.66349 0.91408 
-0.46633 -0.37002 0.84382 -0.45693 -0.4175 0.85336 -0.44937 -0.46558 0.86141 
-0.44354 -0.5151 0.86804 -0.43965 -0.76198 0.87309 -0.43965 -0.56501 0.87309 
-0.43713 -0.7128 0.87577 -0.43713 -0.61419 0.87577 -0.43649 -0.66349 0.87691 
-0.42651 -0.4168 0.81354 -0.41887 -0.46491 0.82172 -0.41279 -0.51424 0.82815 
-0.40883 -0.7628 0.83334 -0.40883 -0.56418 0.83334 -0.40692 -0.71285 0.83701 
-0.40692 -0.61413 0.83701 -0.4063 -0.66349 0.83822 -0.38417 -0.51399 0.78701 
-0.38005 -0.76337 0.79208 -0.38005 -0.56361 0.79208 -0.37803 -0.66349 0.79809 
-0.378 -0.71349 0.79578 -0.378 -0.61349 0.79578 -0.35386 -0.76371 0.75028 
-0.35386 -0.56327 0.75028 -0.35179 -0.71355 0.75421 -0.35179 -0.61343 0.75421 
-0.35178 -0.66349 0.75662 -0.32758 -0.66349 0.71392 -0.32755 -0.71371 0.71117 
-2.10605 0.97264 0.0753 -2.09235 1.02212 0.06114 -2.08668 0.97279 0.12523 
-2.07615 1.07058 0.04611 -2.07504 0.92009 0.18811 -2.07333 1.02274 0.11096 
-2.0648 0.97205 0.17411 -2.0575 1.07141 0.09599 -2.05473 1.13251 0.01351 
-2.05182 1.02208 0.16009 -2.04992 0.9172 0.2368 -2.04159 1.11596 0.0782 
-2.04018 0.96939 0.22298 -2.03644 1.07108 0.14491 -2.02805 1.02036 0.2078 
-2.02237 0.91383 0.28375 -2.02099 1.11581 0.12738 -2.018 1.17684 0.04488 
-2.01307 0.96582 0.27045 -2.01303 1.06959 0.19273 -2.00348 1.15939 0.10891 
-2.00139 1.01691 0.25562 -2.00075 0.86092 0.33664 -1.99794 1.11442 0.17573 
-1.99312 0.90903 0.32846 -1.98972 1.2354 0.01007 -1.98735 1.06695 0.23931 
-1.9843 0.96124 0.31539 -1.98087 1.1583 0.1574 -1.97745 1.2194 0.07507 
-1.97609 0.81072 0.38296 -1.97307 1.01285 0.30063 -1.97266 1.11194 0.22262 
-1.97026 0.86025 0.37633 -1.9627 0.90833 0.36828 -1.96196 1.20069 0.13811 
-1.95947 1.06316 0.28453 -1.95728 1.29059 -0.02566 -1.95605 1.1558 0.20475 
-1.9533 0.95581 0.35874 -1.94727 1.27639 0.0395 -1.94466 1.10779 0.26932 
-1.94357 0.80948 0.42107 -1.94248 1.00753 0.34438 -1.93787 0.85908 0.41447 
-1.93756 1.19842 0.18576 -1.93389 1.2594 0.10338 -1.93022 0.90701 0.40674 
-1.92946 1.05823 0.32825 -1.92847 1.15197 0.25165 -1.92094 0.95458 0.39723 
-1.9195 1.34403 -0.06344 -1.91723 1.23969 0.16569 -1.91496 1.10299 0.31334 
-1.91383 0.76035 0.46114 -1.91156 1.33161 0.0025 -1.91031 1.19515 0.23267 
-1.90999 1.00121 0.38621 -1.90958 0.80907 0.45689 -1.90364 0.85743 0.45096 
-1.90008 1.31626 0.06785 -1.89875 1.14668 0.29708 -1.89741 1.05218 0.37036 
-1.89604 0.90532 0.44335 -1.89036 1.23676 0.21276 -1.88678 0.95262 0.4341 
-1.88536 1.29818 0.13127 -1.88308 0.22773 -0.8411 -1.88308 1.09694 0.35597 
-1.88097 1.19009 0.27844 -1.88079 0.71146 0.49757 -1.87883 1.39223 -0.10082 
-1.87808 0.76071 0.49511 -1.8759 0.99922 0.42321 -1.87376 0.80948 0.49088 
-1.87187 1.38302 -0.0359 -1.86947 1.27621 0.19151 -1.86718 0.18378 -0.82502 
-1.86718 1.14089 0.3399 -1.86715 0.85908 0.48518 -1.86341 1.04502 0.41072 
-1.86229 1.3697 0.03006 -1.86148 1.23215 0.25848 -1.85943 0.90701 0.47753 
-1.84992 0.95458 0.46826 -1.84981 0.14124 -0.80759 -1.84981 1.18343 0.32247 
-1.8497 1.3531 0.09476 -1.84934 0.23478 -0.88178 -1.84934 1.08989 0.39666 
-1.84452 0.66234 0.53045 -1.84338 0.61303 0.52981 -1.84338 0.71164 0.52981 
-1.84095 1.27187 0.23757 -1.8407 0.76082 0.52729 -1.83889 1.00121 0.45731 
-1.83565 1.33306 0.15599 -1.83565 0.81072 0.5234 -1.83374 0.19094 -0.86617 
-1.83374 1.13373 0.38105 -1.83069 1.22586 0.30273 -1.82901 0.86025 0.51758 
-1.82304 0.27249 -0.92984 -1.82304 1.05218 0.44472 -1.82096 0.90833 0.51001 
-1.81889 1.31011 0.21548 -1.81663 0.14823 -0.84907 -1.81663 1.17644 0.36394 
-1.81143 0.95581 0.50061 -1.8104 1.26574 0.28239 -1.80866 0.22773 -0.91552 
-1.80866 1.09694 0.4304 -1.80582 0.66234 0.56065 -1.80462 0.61297 0.56002 
-1.80462 0.7117 0.56002 -1.80094 0.56303 0.55811 -1.80094 0.76164 0.55811 
-1.79806 0.10676 -0.8305 -1.79806 1.21791 0.34538 -1.79789 1.38647 0.11823 
-1.79706 1.00753 0.48979 -1.79576 0.81159 0.55415 -1.79259 0.18378 -0.89962 
-1.79259 1.14089 0.4145 -1.78932 0.86092 0.54807 -1.78867 1.30437 0.26051 
-1.78284 1.36539 0.179 -1.78114 0.90903 0.54043 -1.78094 0.26644 -0.96189 
-1.78094 1.05823 0.47677 -1.77808 0.06664 -0.81051 -1.77808 1.25803 0.32539 
-1.77515 0.14124 -0.88225 -1.77515 1.18343 0.39712 -1.76808 0.96124 0.53161 
-1.76603 0.22168 -0.9474 -1.76603 1.10299 0.46228 -1.7657 0.66234 0.58891 
-1.7657 1.34123 0.23749 -1.76339 0.61233 0.58894 -1.76339 0.71234 0.58894 
-1.75969 0.56246 0.5869 -1.75969 0.76221 0.5869 -1.75673 0.02794 -0.78916 
-1.75673 1.29673 0.30404 -1.75542 0.09881 -0.86312 -1.75542 1.22586 0.378 
-1.75462 0.51283 0.58277 -1.75462 0.81184 0.58277 -1.75332 0.31182 -1.0055 
-1.75332 1.01285 0.52038 -1.74976 0.17799 -0.93118 -1.74976 1.14668 0.44606 
-1.74818 0.46358 0.57658 -1.74818 0.86109 0.57658 -1.73722 0.26151 -0.9919 
-1.73722 1.06316 0.50678 -1.73644 0.91383 0.56969 -1.73508 0.05893 -0.84283 
-1.73508 1.26574 0.35771 -1.73406 -0.00922 -0.76649 -1.73406 1.33389 0.28137 
-1.73113 0.13458 -0.91341 -1.73113 1.19009 0.42828 -1.72423 0.66234 0.61517 
-1.72313 0.35885 -1.04551 -1.72313 0.96582 0.56038 -1.72201 0.21688 -0.9771 
-1.72201 1.10779 0.49198 -1.72181 0.61228 0.61515 -1.72181 0.71239 0.61515 
-1.71789 0.56211 0.61309 -1.71789 0.76256 0.61309 -1.71319 0.0203 -0.8211 
-1.71319 1.30437 0.33598 -1.71269 0.51245 0.60888 -1.71269 0.81222 0.60888 
-1.71117 0.09252 -0.89392 -1.71117 1.23215 0.4088 -1.71013 -0.04477 -0.74256 
-1.71013 1.36944 0.25744 -1.7083 0.30776 -1.03382 -1.7083 1.01691 0.5487 
-1.70434 0.1727 -0.9609 -1.70434 1.15197 0.47578 -1.70157 0.46015 0.60455 
-1.70157 0.86452 0.60455 -1.692 0.25772 -1.01979 -1.692 1.06695 0.53467 
-1.69025 0.0528 -0.87339 -1.69025 1.27187 0.38827 -1.69017 -0.01656 -0.79813 
-1.69017 1.34123 0.31301 -1.68948 0.40747 -1.08236 -1.68948 0.40747 0.59724 
-1.68948 0.9172 0.59724 -1.68535 0.12952 -0.94275 -1.68535 1.19515 0.45763 
-1.68499 -0.07862 -0.71742 -1.68152 0.66234 0.63936 -1.67878 0.61211 0.63939 
-1.67878 0.71256 0.63939 -1.67566 0.35528 -1.07261 -1.67566 0.35528 0.58749 
-1.67566 0.96939 0.58749 -1.6753 0.21273 -1.0051 -1.6753 1.11194 0.51997 
-1.67485 0.56202 0.63719 -1.67485 0.76265 0.63719 -1.66817 0.01456 -0.85132 
-1.66817 1.31011 0.3662 -1.66544 0.08791 -0.9228 -1.66544 1.23676 0.43767 
-1.66483 0.50945 0.63486 -1.66483 0.81522 0.63486 -1.66048 0.30431 -1.06048 
-1.66048 0.30431 0.57536 -1.66048 1.02036 0.57536 -1.65871 -0.11068 -0.69114 
-1.65744 0.16887 -0.98848 -1.65744 1.1558 0.50336 -1.6535 0.45732 -1.11513 
-1.6535 0.45732 0.63001 -1.6535 0.86735 0.63001 -1.65241 -0.06996 -0.76037 
-1.64623 -0.16205 -0.6034 -1.64542 0.25508 -1.04547 -1.64542 0.25508 0.56035 
-1.64542 1.06959 0.56035 -1.6442 0.04846 -0.90191 -1.6442 1.27621 0.41678 
-1.6408 0.40458 -1.10748 -1.6408 0.40458 0.62236 -1.6408 0.92009 0.62236 
-1.63845 0.12625 -0.96999 -1.63845 1.19842 0.48487 -1.63768 0.66234 0.66143 
-1.63483 0.61206 0.66138 -1.63483 0.71261 0.66138 -1.63169 -0.04072 -0.81527 
-1.63135 -0.14087 -0.66378 -1.62842 0.21025 -1.03038 -1.62842 1.11442 0.54525 
-1.6268 0.35262 -1.09723 -1.6268 0.35262 0.61211 -1.6268 0.97205 0.61211 
-1.62638 -0.10248 -0.73429 -1.62568 0.55951 0.66118 -1.62568 0.76516 0.66118 
-1.61837 0.08498 -0.94967 -1.61837 1.23969 0.46455 -1.61593 -0.18953 -0.57371 
-1.61534 0.50695 -1.14348 -1.61534 0.50695 0.65836 -1.61534 0.81772 0.65836 
-1.61277 0.30259 -1.08426 -1.61277 0.30259 0.59914 -1.61277 1.02208 0.59914 
-1.61009 0.16637 -1.0133 -1.61009 1.1583 0.52818 -1.60867 -0.00839 -0.86809 
-1.60867 1.33306 0.38297 -1.60412 0.4551 -1.138 -1.60412 0.4551 0.65288 
-1.60412 0.86957 0.65288 -1.60297 -0.16913 -0.63541 -1.59914 -0.13332 -0.70689 
-1.5976 0.25359 -1.06887 -1.5976 0.25359 0.58375 -1.5976 1.07108 0.58375 
-1.59281 -0.09201 -0.77596 -1.59281 0.66234 0.68132 -1.5911 0.40243 -1.12986 
-1.5911 0.40243 0.64474 -1.5911 0.92224 0.64474 -1.5908 0.12398 -0.9944 
-1.5908 1.20069 0.50928 -1.58456 0.60975 0.6832 -1.58456 0.71492 0.6832 
-1.58396 0.02649 -0.9178 -1.58396 1.29818 0.43268 -1.58007 0.20886 -1.05343 
-1.58007 0.20886 0.5683 -1.58007 1.11581 0.5683 -1.57792 0.35188 -1.11911 
-1.57792 0.35188 0.63399 -1.57792 0.97279 0.63399 -1.57526 0.55732 0.68245 
-1.57526 0.76735 0.68245 -1.57365 -0.19539 -0.60609 -1.57096 -0.16205 -0.67867 
-1.57091 -0.0618 -0.83033 -1.56578 -0.12323 -0.74892 -1.56492 0.50518 -1.1642 
-1.56492 0.50518 0.67908 -1.56492 0.81949 0.67908 -1.56365 0.30193 -1.10577 
-1.56365 0.30193 0.62065 -1.56365 1.02274 0.62065 -1.56159 0.16528 -1.03591 
-1.56159 1.15939 0.55079 -1.55607 0.06527 -0.96633 -1.55607 1.2594 0.48121 
-1.55357 0.45349 -1.15822 -1.55357 0.45349 0.6731 -1.55357 0.87118 0.6731 
-1.54868 0.25326 -1.08993 -1.54868 0.25326 0.60481 -1.54868 1.07141 0.60481 
-1.54745 -0.02843 -0.88213 -1.54701 0.66234 0.69898 -1.54127 -0.18953 -0.64836 
-1.54125 0.40239 -1.14964 -1.54125 0.40239 0.66451 -1.54125 0.92228 0.66451 
-1.53856 0.60971 0.7005 -1.53856 0.71496 0.7005 -1.53789 -0.15254 -0.72064 
-1.53156 -0.11083 -0.78927 -1.53088 0.20871 -1.07403 -1.53088 1.11596 0.58891 
-1.52891 0.55702 0.6994 -1.52891 0.76765 0.6994 -1.52799 0.35203 -1.13848 
-1.52799 0.35203 0.65336 -1.52799 0.97264 0.65336 -1.52775 0.10527 -1.00989 
-1.52775 1.2194 0.52477 -1.52053 0.00841 -0.93251 -1.52053 1.31626 0.44739 
-1.51835 0.50489 0.69563 -1.51835 0.81978 0.69563 -1.51382 0.30255 -1.12479 
-1.51382 0.30255 0.63966 -1.51382 1.02212 0.63966 -1.51121 -0.21414 -0.61825 
-1.50904 -0.07947 -0.84287 -1.50838 -0.18043 -0.69066 -1.50606 0.45207 -1.17434 
-1.50606 0.45207 0.68922 -1.50606 0.8726 0.68922 -1.50385 -0.14062 -0.7612 
-1.50041 0.66234 0.71438 -1.4988 0.25409 -1.10859 -1.4988 0.25409 0.62346 
-1.4988 1.07058 0.62346 -1.49757 0.14783 -1.05043 -1.49757 1.17684 0.56531 
-1.49351 0.40104 -1.16529 -1.49351 0.40104 0.68016 -1.49351 0.92363 0.68016 
-1.49219 0.04828 -0.9797 -1.49219 1.27639 0.49458 -1.4915 0.60959 0.71559 
-1.4915 0.71508 0.71559 -1.48275 -0.04503 -0.89472 -1.48178 0.55699 0.71405 
-1.48178 0.76768 0.71405 -1.47987 0.35055 -1.15362 -1.47987 0.35055 0.6685 
-1.47987 0.97412 0.6685 -1.47811 -0.20618 -0.65953 -1.47441 -0.16881 -0.7318 
-1.47018 0.50385 -1.19506 -1.47018 0.50385 0.70994 -1.47018 0.82082 0.70994 
-1.46894 -0.12634 -0.80024 -1.46619 0.19216 -1.08717 -1.46619 1.13251 0.60205 
-1.46548 0.30121 -1.13943 -1.46548 0.30121 0.65431 -1.46548 1.02346 0.65431 
-1.46275 0.08927 -1.02216 -1.46275 1.2354 0.53704 -1.45781 0.45119 -1.18811 
-1.45781 0.45119 0.70299 -1.45781 0.87348 0.70299 -1.45519 -0.00694 -0.944 
-1.45311 0.66234 0.72747 -1.44725 -0.22914 -0.62862 -1.44477 0.40016 -1.17862 
-1.44477 0.40016 0.6935 -1.44477 0.92451 0.6935 -1.44428 -0.19507 -0.70085 
-1.44401 0.60955 0.72827 -1.44401 0.71512 0.72827 -1.4434 -0.09407 -0.85366 
-1.43964 -0.1549 -0.77118 -1.43287 0.55638 0.72654 -1.43287 0.76829 0.72654 
-1.43222 0.13274 -1.06122 -1.43222 1.19193 0.5761 -1.43107 0.34988 -1.16644 
-1.43107 0.34988 0.68132 -1.43107 0.97479 0.68132 -1.428 0.24618 -1.12537 
-1.428 0.24618 0.64024 -1.428 1.07849 0.64024 -1.42703 0.03408 -0.98972 
-1.42703 1.29059 0.5046 -1.42107 0.50326 -1.20703 -1.42107 0.50326 0.72191 
-1.42107 0.82141 0.72191 -1.41679 -0.05835 -0.9043 -1.41378 -0.21902 -0.66887 
-1.40975 -0.18141 -0.7408 -1.40893 0.45083 -1.19951 -1.40893 0.45083 0.71438 
-1.40893 0.87384 0.71438 -1.40522 -0.13847 -0.80882 -1.40522 0.66234 0.73822 
-1.39705 0.07617 -1.03089 -1.39705 1.2485 0.54577 -1.39571 0.39988 -1.18949 
-1.39571 0.39988 0.70437 -1.39571 0.92479 0.70437 -1.39466 0.18523 -1.10182 
-1.39466 1.13944 0.6167 -1.39458 0.60911 0.73884 -1.39458 0.71556 0.73884 
-1.39397 0.29434 -1.15403 -1.39397 0.29434 0.66891 -1.39397 1.03033 0.66891 
-1.38924 -0.01936 -0.95193 -1.38341 0.55605 0.73656 -1.38341 0.76862 0.73656 
-1.37937 -0.20579 -0.70916 -1.37918 -0.10484 -0.86131 -1.37544 -0.16548 -0.77865 
-1.37172 0.50329 -1.21652 -1.37172 0.50329 0.7314 -1.37172 0.82138 0.7314 
-1.36088 0.02273 -0.99634 -1.3597 0.1265 -1.07353 -1.3597 1.19817 0.5884 
-1.35955 0.45101 -1.20849 -1.35955 0.45101 0.72336 -1.35955 0.87366 0.72336 
-1.3587 0.34435 -1.17894 -1.3587 0.34435 0.69382 -1.3587 0.98032 0.69382 
-1.35686 0.66234 0.74662 -1.35602 0.2405 -1.13742 -1.35602 0.2405 0.65229 
-1.35602 1.08417 0.65229 -1.35186 -0.06756 -0.91127 -1.34855 -0.22799 -0.67634 
-1.34607 0.60908 0.74672 -1.34607 0.71559 0.74672 -1.34503 -0.19051 -0.74699 
-1.34065 -0.14718 -0.81497 -1.3346 0.55577 0.74392 -1.3346 0.7689 0.74392 
-1.32395 0.07126 -1.04111 -1.32395 1.25341 0.55598 -1.3239 -0.02728 -0.95775 
-1.3228 0.39517 -1.1996 -1.3228 0.39517 0.71448 -1.3228 0.9295 0.71448 
-1.32276 0.50304 -1.22335 -1.32276 0.50304 0.73822 -1.32276 0.82163 0.73822 
-1.3215 0.18052 -1.11173 -1.3215 1.14415 0.62661 -1.32102 0.28971 -1.16389 
-1.32102 0.28971 0.67877 -1.32102 1.03496 0.67877 -1.31429 -0.2132 -0.71435 
-1.31372 -0.11217 -0.86659 -1.31032 -0.17262 -0.78368 -1.30814 0.66234 0.75262 
-1.29694 0.60897 0.75223 -1.29694 0.7157 0.75223 -1.28637 0.12317 -1.0813 
-1.28637 1.2015 0.59618 -1.28632 -0.07359 -0.91532 -1.28572 0.01719 -1.00287 
-1.28552 0.34055 -1.18637 -1.28552 0.34055 0.70124 -1.28552 0.98412 0.70124 
-1.28548 0.55576 0.74888 -1.28548 0.76891 0.74888 -1.28505 0.44921 -1.21671 
-1.28505 0.44921 0.73159 -1.28505 0.87546 0.73159 -1.28327 0.23708 -1.14467 
-1.28327 1.08759 0.65955 -1.27973 -0.19594 -0.75101 -1.27951 -0.23447 -0.67951 
-1.27553 -0.15241 -0.81868 -1.25919 0.66234 0.75623 -1.24836 0.06752 -1.04552 
-1.24836 0.17817 -1.1167 -1.24836 1.1465 0.63158 -1.24833 -0.03101 -0.96215 
-1.24832 -0.11596 -0.8693 -1.24791 0.39396 -1.20513 -1.24791 0.39396 0.72001 
-1.24791 0.93071 0.72001 -1.24791 0.28739 -1.16884 -1.24791 0.28739 0.68371 
-1.24791 1.03728 0.68371 -1.24789 0.50184 -1.22887 -1.24789 0.50184 0.74375 
-1.24789 0.82283 0.74375 -1.24789 0.60893 0.7553 -1.24789 0.71574 0.7553 
-1.24498 -0.21755 -0.71647 -1.24498 -0.17624 -0.78623 -1.21013 -0.23664 -0.68056 
-1.21013 -0.19803 -0.75225 -1.21013 -0.15416 -0.81991 -1.21013 -0.07573 -0.91729 
-1.21013 0.01534 -1.00505 -1.21013 0.1216 -1.08375 -1.21013 0.23593 -1.1471 
-1.21013 0.33963 -1.18906 -1.21013 0.33963 0.70394 -1.21013 0.44861 -1.21945 
-1.21013 0.44861 0.73433 -1.21013 0.55546 0.75171 -1.21013 0.66234 0.75744 
-1.21013 0.76921 0.75171 -1.21013 0.87606 0.73433 -1.21013 0.98504 0.70394 
-1.21013 1.08874 0.66197 -1.21013 1.20307 0.59863 -1.17527 -0.17624 -0.78623 
-1.17527 -0.21755 -0.71647 -1.17236 0.60893 0.7553 -1.17236 0.71574 0.7553 
-1.17236 0.50184 -1.22887 -1.17236 0.50184 0.74375 -1.17236 0.82283 0.74375 
-1.17234 0.28739 -1.16884 -1.17234 0.28739 0.68371 -1.17234 1.03728 0.68371 
-1.17234 0.39396 -1.20513 -1.17234 0.39396 0.72001 -1.17234 0.93071 0.72001 
-1.17193 -0.11596 -0.8693 -1.17192 -0.03101 -0.96215 -1.17189 0.17817 -1.1167 
-1.17189 1.1465 0.63158 -1.17189 0.06752 -1.04552 -1.16106 0.66234 0.75623 
-1.14472 -0.15241 -0.81868 -1.14074 -0.23447 -0.67951 -1.14052 -0.19594 -0.75101 
-1.13698 0.23708 -1.14467 -1.13698 1.08759 0.65955 -1.1352 0.44921 -1.21671 
-1.1352 0.44921 0.73159 -1.1352 0.87546 0.73159 -1.13477 0.55576 -1.23401 
-1.13477 0.55576 0.74888 -1.13477 0.76891 0.74888 -1.13473 0.34055 -1.18637 
-1.13473 0.34055 0.70124 -1.13473 0.98412 0.70124 -1.13453 0.01719 -1.00287 
-1.13393 -0.07359 -0.91532 -1.13388 0.12317 -1.0813 -1.12331 0.60897 0.75223 
-1.12331 0.7157 0.75223 -1.11211 0.66234 0.75262 -1.10993 -0.17262 -0.78368 
-1.10653 -0.11217 -0.86659 -1.10596 -0.2132 -0.71435 -1.09923 0.28971 -1.16389 
-1.09923 0.28971 0.67877 -1.09923 1.03496 0.67877 -1.09875 0.18052 -1.11173 
-1.09875 1.14415 0.62661 -1.09749 0.50304 -1.22335 -1.09749 0.50304 0.73822 
-1.09749 0.82163 0.73822 -1.09745 0.39517 -1.1996 -1.09745 0.39517 0.71448 
-1.09745 0.9295 0.71448 -1.09635 -0.02728 -0.95775 -1.0963 0.07126 -1.04111 
-1.08565 0.55577 -1.22905 -1.08565 0.55577 0.74392 -1.08565 0.7689 0.74392 
-1.0796 -0.14718 -0.81497 -1.07522 -0.19051 -0.74699 -1.07418 0.60908 0.74672 
-1.07418 0.71559 0.74672 -1.0717 -0.22799 -0.67634 -1.06839 -0.06756 -0.91127 
-1.06423 0.2405 -1.13742 -1.06423 0.2405 0.65229 -1.06423 1.08417 0.65229 
-1.06339 0.66234 0.74662 -1.06155 0.34435 -1.17894 -1.06155 0.34435 0.69382 
-1.06155 0.98032 0.69382 -1.0607 0.45101 -1.20849 -1.0607 0.45101 0.72336 
-1.0607 0.87366 0.72336 -1.06055 0.1265 -1.07353 -1.05937 0.02273 -0.99634 
-1.04853 0.50329 -1.21652 -1.04853 0.50329 0.7314 -1.04853 0.82138 0.7314 
-1.04481 -0.16548 -0.77865 -1.04107 -0.10484 -0.86131 -1.04088 -0.20579 -0.70916 
-1.03684 0.55605 -1.22168 -1.03684 0.55605 0.73656 -1.03684 0.76862 0.73656 
-1.03101 -0.01936 -0.95193 -1.02628 0.29434 -1.15403 -1.02628 0.29434 0.66891 
-1.02628 1.03033 0.66891 -1.02567 0.60911 -1.22396 -1.02567 0.60911 0.73884 
-1.02567 0.71556 0.73884 -1.02559 0.18523 -1.10182 -1.02559 1.13944 0.6167 
-1.02454 0.39988 -1.18949 -1.02454 0.39988 0.70437 -1.02454 0.92479 0.70437 
-1.0232 0.07617 -1.03089 -1.01503 -0.13847 -0.80882 -1.01503 0.66234 0.73822 
-1.01132 0.45083 -1.19951 -1.01132 0.45083 0.71438 -1.01132 0.87384 0.71438 
-1.0105 -0.18141 -0.7408 -1.00647 -0.21902 -0.66887 -1.00346 -0.05835 -0.9043 
-0.99918 0.50326 -1.20703 -0.99918 0.50326 0.72191 -0.99918 0.82141 0.72191 
-0.99322 0.03408 -0.98972 -0.99225 0.24618 -1.12537 -0.99225 0.24618 0.64024 
-0.99225 1.07849 0.64024 -0.98918 0.34988 -1.16644 -0.98918 0.34988 0.68132 
-0.98918 0.97479 0.68132 -0.98803 0.13274 -1.06122 -0.98738 0.55638 -1.21166 
-0.98738 0.55638 0.72654 -0.98738 0.76829 0.72654 -0.98061 -0.1549 -0.77118 
-0.97685 -0.09407 -0.85366 -0.97624 0.60955 -1.21339 -0.97624 0.60955 0.72827 
-0.97624 0.71512 0.72827 -0.97597 -0.19507 -0.70085 -0.97548 0.40016 -1.17862 
-0.97548 0.40016 0.6935 -0.97548 0.92451 0.6935 -0.973 -0.22914 -0.62862 
-0.96714 0.66234 0.72747 -0.96506 -0.00694 -0.944 -0.96244 0.45119 -1.18811 
-0.96244 0.45119 0.70299 -0.96244 0.87348 0.70299 -0.9575 0.08927 -1.02216 
-0.95477 0.30121 -1.13943 -0.95477 0.30121 0.65431 -0.95477 1.02346 0.65431 
-0.95406 0.19216 -1.08717 -0.95131 -0.12634 -0.80024 -0.95007 0.50385 -1.19506 
-0.95007 0.50385 0.70994 -0.95007 0.82082 0.70994 -0.94584 -0.16881 -0.7318 
-0.94214 -0.20618 -0.65953 -0.94038 0.35055 -1.15362 -0.94038 0.35055 0.6685 
-0.94038 0.97412 0.6685 -0.93847 0.55699 -1.19917 -0.93847 0.55699 0.71405 
-0.93847 0.76768 0.71405 -0.9375 -0.04503 -0.89472 -0.92875 0.60959 -1.20071 
-0.92875 0.60959 0.71559 -0.92875 0.71508 0.71559 -0.92806 0.04828 -0.9797 
-0.92674 0.40104 -1.16529 -0.92674 0.40104 0.68016 -0.92674 0.92363 0.68016 
-0.92268 0.14783 -1.05043 -0.92145 0.25409 -1.10859 -0.92145 0.25409 0.62346 
-0.92145 1.07058 0.62346 -0.91984 0.66234 -1.1995 -0.91984 0.66234 0.71438 
-0.9164 -0.14062 -0.7612 -0.91419 0.45207 -1.17434 -0.91419 0.45207 0.68922 
-0.91419 0.8726 0.68922 -0.91187 -0.18043 -0.69066 -0.91121 -0.07947 -0.84287 
-0.90904 -0.21414 -0.61825 -0.90643 0.30255 -1.12479 -0.90643 0.30255 0.63966 
-0.90643 1.02212 0.63966 -0.9019 0.50489 -1.18076 -0.9019 0.50489 0.69563 
-0.9019 0.81978 0.69563 -0.89972 0.00841 -0.93251 -0.8925 0.10527 -1.00989 
-0.89226 0.35203 -1.13848 -0.89226 0.35203 0.65336 -0.89226 0.97264 0.65336 
-0.89134 0.55702 -1.18452 -0.89134 0.55702 0.6994 -0.89134 0.76765 0.6994 
-0.88937 0.20871 -1.07403 -0.88869 -0.11083 -0.78927 -0.88236 -0.15254 -0.72064 
-0.88169 0.60971 -1.18562 -0.88169 0.60971 0.7005 -0.88169 0.71496 0.7005 
-0.879 0.40239 -1.14964 -0.879 0.40239 0.66451 -0.879 0.92228 0.66451 
-0.87898 -0.18953 -0.64836 -0.87324 0.66234 -1.18411 -0.87324 0.66234 0.69898 
-0.8728 -0.02843 -0.88213 -0.87157 0.25326 -1.08993 -0.87157 0.25326 0.60481 
-0.87157 1.07141 0.60481 -0.86668 0.45349 -1.15822 -0.86668 0.45349 0.6731 
-0.86668 0.87118 0.6731 -0.86418 0.06527 -0.96633 -0.85866 0.16528 -1.03591 
-0.8566 0.30193 -1.10577 -0.8566 0.30193 0.62065 -0.8566 1.02274 0.62065 
-0.85533 0.50518 -1.1642 -0.85533 0.50518 0.67908 -0.85533 0.81949 0.67908 
-0.85447 -0.12323 -0.74892 -0.84934 -0.0618 -0.83033 -0.84929 -0.16205 -0.67867 
-0.8466 -0.19539 -0.60609 -0.84499 0.55732 -1.16757 -0.84499 0.55732 0.68245 
-0.84499 0.76735 0.68245 -0.84233 0.35188 -1.11911 -0.84233 0.35188 0.63399 
-0.84233 0.97279 0.63399 -0.84018 0.20886 -1.05343 -0.84018 0.20886 0.5683 
-0.83629 0.02649 -0.9178 -0.83569 0.60975 -1.16832 -0.83569 0.60975 0.6832 
-0.83569 0.71492 -1.16832 -0.83569 0.71492 0.6832 -0.82945 0.12398 -0.9944 
-0.82915 0.40243 -1.12986 -0.82915 0.40243 0.64474 -0.82915 0.92224 0.64474 
-0.82744 -0.09201 -0.77596 -0.82744 0.66234 -1.16644 -0.82744 0.66234 0.68132 
-0.82265 0.25359 -1.06887 -0.82265 0.25359 0.58375 -0.82265 1.07108 0.58375 
-0.82111 -0.13332 -0.70689 -0.81728 -0.16913 -0.63541 -0.81613 0.4551 -1.138 
-0.81613 0.4551 0.65288 -0.81613 0.86957 0.65288 -0.81158 -0.00839 -0.86809 
-0.81016 0.16637 -1.0133 -0.80748 0.30259 -1.08426 -0.80748 0.30259 0.59914 
-0.80748 1.02208 0.59914 -0.80491 0.50695 -1.14348 -0.80491 0.50695 0.65836 
-0.80491 0.81772 0.65836 -0.80432 -0.18953 -0.57371 -0.80188 0.08498 -0.94967 
-0.79457 0.55951 -1.1463 -0.79457 0.55951 0.66118 -0.79457 0.76516 -1.1463 
-0.79457 0.76516 0.66118 -0.79387 -0.10248 -0.73429 -0.79345 0.35262 -1.09723 
-0.79345 0.35262 0.61211 -0.79345 0.97205 0.61211 -0.79183 0.21025 -1.03038 
-0.7889 -0.14087 -0.66378 -0.78856 -0.04072 -0.81527 -0.78542 0.61206 -1.1465 
-0.78542 0.61206 0.66138 -0.78542 0.71261 -1.1465 -0.78542 0.71261 0.66138 
-0.78257 0.66234 -1.14655 -0.78257 0.66234 0.66143 -0.7818 0.12625 -0.96999 
-0.77945 0.40458 -1.10748 -0.77945 0.40458 0.62236 -0.77945 0.92009 0.62236 
-0.77605 0.04846 -0.90191 -0.77483 0.25508 -1.04547 -0.76784 -0.06996 -0.76037 
-0.76675 0.45732 -1.11513 -0.76675 0.45732 0.63001 -0.76675 0.86735 0.63001 
-0.76281 0.16887 -0.98848 -0.76154 -0.11068 -0.69114 -0.75977 0.30431 -1.06048 
-0.75977 0.30431 0.57536 -0.75977 1.02036 0.57536 -0.75542 0.50945 -1.11998 
-0.75542 0.50945 0.63486 -0.75542 0.81522 -1.11998 -0.75542 0.81522 0.63486 
-0.75481 0.08791 -0.9228 -0.75208 0.01456 -0.85132 -0.7454 0.56202 -1.12232 
-0.7454 0.56202 0.63719 -0.7454 0.76265 -1.12232 -0.7454 0.76265 0.63719 
-0.74495 0.21273 -1.0051 -0.74459 0.35528 -1.07261 -0.74459 0.35528 0.58749 
-0.74459 0.96939 0.58749 -0.74147 0.61211 -1.12451 -0.74147 0.61211 0.63939 
-0.74147 0.71256 -1.12451 -0.74147 0.71256 0.63939 -0.73873 0.66234 -1.12448 
-0.73873 0.66234 0.63936 -0.73526 -0.07862 -0.71742 -0.7349 0.12952 -0.94275 
-0.73077 0.40747 -1.08236 -0.73077 0.40747 0.59724 -0.73077 0.9172 0.59724 
-0.73008 -0.01656 -0.79813 -0.73 0.0528 -0.87339 -0.72825 0.25772 -1.01979 
-0.71868 0.46015 -1.08967 -0.71868 0.46015 0.60455 -0.71868 0.86452 -1.08967 
-0.71868 0.86452 0.60455 -0.71591 0.1727 -0.9609 -0.71195 0.30776 -1.03382 
-0.71195 1.01691 0.5487 -0.71013 -0.04477 -0.74256 -0.70908 0.09252 -0.89392 
-0.70756 0.51245 -1.09401 -0.70756 0.51245 0.60888 -0.70756 0.81222 -1.09401 
-0.70756 0.81222 0.60888 -0.70706 0.0203 -0.8211 -0.70236 0.56211 -1.09821 
-0.70236 0.56211 0.61309 -0.70236 0.76256 -1.09821 -0.70236 0.76256 0.61309 
-0.69844 0.61228 -1.10027 -0.69844 0.61228 0.61515 -0.69844 0.71239 -1.10027 
-0.69844 0.71239 0.61515 -0.69824 0.21688 -0.9771 -0.69712 0.35885 -1.04551 
-0.69712 0.96582 0.56038 -0.69602 0.66234 -1.10029 -0.69602 0.66234 0.61517 
-0.68912 0.13458 -0.91341 -0.68619 -0.00922 -0.76649 -0.68517 0.05893 -0.84283 
-0.68381 0.41084 -1.05481 -0.68381 0.91383 0.56969 -0.68303 0.26151 -0.9919 
-0.67207 0.46358 -1.0617 -0.67207 0.46358 0.57658 -0.67207 0.86109 -1.0617 
-0.67207 0.86109 0.57658 -0.67049 0.17799 -0.93118 -0.66693 0.31182 -1.0055 
-0.66563 0.51283 -1.06789 -0.66563 0.51283 0.58277 -0.66563 0.81184 -1.06789 
-0.66563 0.81184 0.58277 -0.66483 0.09881 -0.86312 -0.66352 0.02794 -0.78916 
-0.66056 0.56246 -1.07202 -0.66056 0.56246 0.5869 -0.66056 0.76221 -1.07202 
-0.66056 0.76221 0.5869 -0.65686 0.61233 -1.07407 -0.65686 0.61233 0.58894 
-0.65686 0.71234 -1.07407 -0.65686 0.71234 0.58894 -0.65455 0.66234 -1.07403 
-0.65455 0.66234 0.58891 -0.65422 0.22168 -0.9474 -0.65217 0.36343 -1.01673 
-0.65217 0.96124 0.53161 -0.6451 0.14124 -0.88225 -0.64217 0.06664 -0.81051 
-0.63931 0.26644 -0.96189 -0.63911 0.41564 -1.02556 -0.63911 0.90903 0.54043 
-0.63093 0.46375 -1.03319 -0.63093 0.86092 0.54807 -0.62766 0.18378 -0.89962 
-0.62449 0.51308 -1.03928 -0.62449 0.81159 -1.03928 -0.62449 0.81159 0.55415 
-0.62319 0.31714 -0.97491 -0.62219 0.10676 -0.8305 -0.61931 0.56303 -1.04323 
-0.61931 0.56303 0.55811 -0.61931 0.76164 -1.04323 -0.61931 0.76164 0.55811 
-0.61563 0.61297 -1.04514 -0.61563 0.61297 0.56002 -0.61563 0.7117 -1.04514 
-0.61563 0.7117 0.56002 -0.61443 0.66234 -1.04577 -0.61443 0.66234 0.56065 
-0.61159 0.22773 -0.91552 -0.60882 0.36886 -0.98574 -0.60362 0.14823 -0.84907 
-0.59929 0.41634 -0.99513 -0.59721 0.27249 -0.92984 -0.59124 0.46442 -1.0027 
-0.59124 0.86025 0.51758 -0.58651 0.19094 -0.86617 -0.5846 0.51395 -1.00853 
-0.5846 0.81072 -1.00853 -0.5846 0.81072 0.5234 -0.58136 0.32346 -0.94243 
-0.57955 0.56385 -1.01242 -0.57955 0.76082 -1.01242 -0.57955 0.76082 0.52729 
-0.57687 0.61303 -1.01493 -0.57687 0.71164 -1.01493 -0.57687 0.71164 0.52981 
-0.57573 0.66234 -1.01557 -0.57573 0.66234 0.53045 -0.57091 0.23478 -0.88178 
-0.57033 0.37009 -0.95338 -0.56082 0.41766 -0.96266 -0.55684 0.27965 -0.89584 
-0.5531 0.46559 -0.9703 -0.55307 0.18378 -0.82502 -0.54649 0.51519 -0.976 
-0.54649 0.80948 -0.976 -0.54649 0.80948 0.49088 -0.54435 0.32545 -0.90833 
-0.54217 0.56396 -0.98024 -0.54217 0.76071 -0.98024 -0.54217 0.76071 0.49511 
-0.53946 0.61321 -0.9827 -0.53946 0.71146 -0.9827 -0.53946 0.71146 0.49757 
-0.53857 0.66234 -0.98351 -0.53717 0.22773 -0.8411 -0.53347 0.37205 -0.91922 
-0.52421 0.41935 -0.92848 -0.52284 0.27249 -0.85548 -0.51661 0.46724 -0.93608 
-0.51067 0.5156 -0.94201 -0.51067 0.80907 -0.94201 -0.51026 0.32346 -0.87133 
-0.50642 0.56432 -0.94626 -0.50642 0.76035 -0.94626 -0.50642 0.76035 0.46114 
-0.50387 0.61327 -0.94882 -0.50387 0.7114 -0.94882 -0.50302 0.66234 -0.94967 
-0.49931 0.37009 -0.88235 -0.49003 0.41766 -0.89186 -0.48238 0.46559 -0.89959 
-0.47777 0.31714 -0.8295 -0.47668 0.51519 -0.9062 -0.47668 0.80948 -0.9062 
-0.47245 0.56396 -0.91051 -0.47245 0.76071 -0.91051 -0.46999 0.61321 -0.91322 
-0.46999 0.71146 -0.91322 -0.46917 0.66234 -0.91412 -0.46695 0.36886 -0.84386 
-0.45755 0.41634 -0.8534 -0.44999 0.46442 -0.86145 -0.44416 0.51395 -0.86808 
-0.44027 0.56385 -0.87313 -0.44027 0.76082 -0.87313 -0.43775 0.61303 -0.87581 
-0.43775 0.71164 -0.87581 -0.43711 0.66234 -0.87695 -0.42713 0.41564 -0.81358 
-0.4195 0.46375 -0.82176 -0.41341 0.51308 -0.8282 -0.40945 0.56303 -0.83338 
-0.40945 0.76164 -0.83338 -0.40754 0.61297 -0.83706 -0.40754 0.7117 -0.83706 
-0.40692 0.66234 -0.83826 -0.38479 0.51283 -0.78705 -0.38067 0.56246 -0.79213 
-0.38067 0.76221 -0.79213 -0.37866 0.66234 -0.79813 -0.37862 0.61233 -0.79582 
-0.37862 0.71234 -0.79582 -0.35448 0.56211 -0.75032 -0.35448 0.76256 -0.75032 
-0.35241 0.61228 -0.75425 -0.35241 0.71239 -0.75425 -0.3524 0.66234 -0.75666 
-0.3282 0.66234 -0.71396 -0.32817 0.71256 -0.71121 -0.67588 3.12379 0.60578 
-0.6493 3.07421 0.64999 -0.6417 3.1221 -0.72944 -0.6417 3.1221 0.64239 
-0.63244 3.1694 0.63313 -0.62374 2.97749 0.69415 -0.61942 3.02626 0.68992 
-0.61281 3.07587 -0.77127 -0.61281 3.07587 0.68422 -0.60509 3.12379 -0.76362 
-0.60509 3.12379 0.67657 -0.59558 3.17136 -0.75434 -0.59558 3.17136 0.66729 
-0.58904 2.92842 0.72885 -0.58636 2.9776 0.72633 -0.58455 3.21799 0.65634 
-0.58131 3.02751 -0.80949 -0.58131 3.02751 0.72244 -0.57467 3.07703 -0.80366 
-0.57467 3.07703 0.71661 -0.5687 3.26896 0.64376 -0.56662 3.12511 -0.7961 
-0.56662 3.12511 0.70905 -0.55709 3.17259 -0.7867 -0.55709 3.17259 0.69965 
-0.55148 2.87912 0.75968 -0.55028 2.92848 -0.84611 -0.55028 2.92848 0.75906 
-0.5466 2.97843 -0.8442 -0.5466 2.97843 0.75715 -0.54272 3.22432 -0.77588 
-0.54272 3.22432 0.68883 -0.54142 3.02837 -0.84024 -0.54142 3.02837 0.75319 
-0.53498 3.0777 -0.83415 -0.53498 3.0777 0.7471 -0.5268 3.12581 -0.82652 
-0.5268 3.12581 0.73947 -0.5266 3.27501 -0.76286 -0.5266 3.27501 0.67581 
-0.51374 3.17802 -0.8177 -0.51374 3.17802 0.73065 -0.51169 3.31977 0.66131 
-0.51136 2.87912 -0.87499 -0.51136 2.87912 0.78794 -0.50905 2.82912 0.78798 
-0.50905 2.92912 -0.87503 -0.50905 2.92912 0.78798 -0.50535 2.77924 0.78593 
-0.50535 2.979 -0.87298 -0.50535 2.979 0.78593 -0.50028 3.02862 -0.86886 
-0.50028 3.02862 0.78181 -0.49898 3.22963 -0.80647 -0.49898 3.22963 0.71942 
-0.49542 3.36346 0.6451 -0.49384 3.07787 -0.86267 -0.49384 3.07787 0.77562 
-0.48288 3.27994 -0.79287 -0.48288 3.27994 0.70582 -0.4821 3.13061 -0.85577 
-0.4821 3.13061 0.76872 -0.47679 3.40687 0.62732 -0.46989 2.87912 -0.90125 
-0.46989 2.87912 0.8142 -0.46879 3.1826 -0.84647 -0.46879 3.1826 0.75942 
-0.46767 3.32457 -0.77806 -0.46767 3.32457 0.69101 -0.46747 2.82906 -0.90124 
-0.46747 2.82906 0.81419 -0.46747 2.92917 -0.90124 -0.46747 2.92917 0.81419 
-0.46355 2.7789 -0.89917 -0.46355 2.7789 0.81212 -0.46355 2.97934 -0.89917 
-0.46355 2.97934 0.81212 -0.45835 2.72923 0.80792 -0.45835 3.02901 -0.89497 
-0.45835 3.02901 0.80792 -0.45396 3.23369 -0.83479 -0.45396 3.23369 0.74774 
-0.45 3.36875 -0.76187 -0.45 3.36875 0.67482 -0.44723 2.67693 0.80359 
-0.44723 3.0813 -0.89064 -0.44723 3.0813 0.80359 -0.43766 3.28373 -0.82075 
-0.43766 3.28373 0.7337 -0.43514 2.62425 0.79627 -0.43514 3.13399 -0.88332 
-0.43514 3.13399 0.79627 -0.43101 3.41194 -0.74371 -0.43101 3.41194 0.65666 
-0.42718 2.87912 -0.92545 -0.42718 2.87912 0.8384 -0.42444 2.82889 -0.92548 
-0.42444 2.82889 0.83843 -0.42444 2.92934 -0.92548 -0.42444 2.92934 0.83843 
-0.42132 3.18618 -0.87358 -0.42132 3.18618 0.78653 -0.42096 3.32872 -0.80606 
-0.42096 3.32872 0.71901 -0.42051 2.7788 -0.92328 -0.42051 2.7788 0.83623 
-0.42051 2.97944 -0.92328 -0.42051 2.97944 0.83623 -0.4111 3.45355 0.63671 
-0.41049 2.72623 -0.92095 -0.41049 2.72623 0.8339 -0.41049 3.032 -0.92095 
-0.41049 3.032 0.8339 -0.40614 3.23714 -0.86145 -0.40614 3.23714 0.7744 
-0.4031 3.37258 -0.78945 -0.4031 3.37258 0.7024 -0.39916 2.6741 -0.9161 
-0.39916 2.6741 0.82905 -0.39916 3.08413 -0.9161 -0.39916 3.08413 0.82905 
-0.39108 3.28638 -0.84643 -0.39108 3.28638 0.75938 -0.38986 3.49299 0.61582 
-0.38646 2.62137 0.82139 -0.38646 3.13687 -0.90844 -0.38646 3.13687 0.82139 
-0.38411 3.4152 -0.77096 -0.38411 3.4152 0.68391 -0.38334 2.87912 -0.94751 
-0.38334 2.87912 0.86046 -0.38049 2.82884 -0.94746 -0.38049 2.82884 0.86041 
-0.38049 2.92939 -0.94746 -0.38049 2.92939 0.86041 -0.37408 3.3312 -0.83134 
-0.37408 3.3312 0.74429 -0.37246 2.5694 0.81115 -0.37246 3.18883 -0.8982 
-0.37246 3.18883 0.81115 -0.37134 2.77629 -0.94726 -0.37134 2.77629 0.86021 
-0.37134 2.98194 -0.94726 -0.37134 2.98194 0.86021 -0.36403 3.45647 -0.75063 
-0.36403 3.45647 0.66358 -0.361 2.72373 -0.94445 -0.361 2.72373 0.8574 
-0.361 3.0345 -0.94445 -0.361 3.0345 0.8574 -0.35843 2.51937 0.79817 
-0.35843 3.23886 -0.88522 -0.35843 3.23886 0.79817 -0.35575 3.37509 -0.81427 
-0.35575 3.37509 0.72722 -0.35433 3.54984 0.582 -0.34978 2.67188 -0.93897 
-0.34978 2.67188 0.85192 -0.34978 3.08636 -0.93897 -0.34978 3.08636 0.85192 
-0.34326 2.47037 0.78279 -0.34326 3.28787 -0.86984 -0.34326 3.28787 0.78279 
-0.33847 2.87912 -0.9674 -0.33847 2.87912 0.88035 -0.33676 2.61921 -0.93083 
-0.33676 2.61921 0.84378 -0.33676 3.13902 -0.93083 -0.33676 3.13902 0.84378 
-0.33646 3.41747 -0.79536 -0.33646 3.41747 0.70831 -0.33022 2.82653 -0.96928 
-0.33022 2.82653 0.88223 -0.33022 2.9317 -0.96928 -0.33022 2.9317 0.88223 
-0.32962 3.51496 -0.71876 -0.32962 3.51496 0.63171 -0.32573 2.42564 0.76734 
-0.32573 3.33259 -0.85439 -0.32573 3.33259 0.76734 -0.32358 2.56866 -0.92008 
-0.32358 2.56866 0.83303 -0.32358 3.18957 -0.92008 -0.32358 3.18957 0.83303 
-0.32092 2.7741 -0.96854 -0.32092 2.7741 0.88149 -0.32092 2.98414 -0.96854 
-0.32092 2.98414 0.88149 -0.31657 3.60325 0.54424 -0.31058 2.72196 -0.96517 
-0.31058 2.72196 0.87812 -0.31058 3.03627 -0.96517 -0.31058 3.03627 0.87812 
-0.30931 2.51872 -0.90673 -0.30931 2.51872 0.81968 -0.30931 3.23952 -0.90673 
-0.30931 3.23952 0.81968 -0.30725 2.38207 0.74983 -0.30725 3.37617 -0.83688 
-0.30725 3.37617 0.74983 -0.30173 3.47618 -0.76729 -0.30173 3.47618 0.68024 
-0.29923 2.67027 -0.95918 -0.29923 2.67027 0.87213 -0.29923 3.08796 -0.95918 
-0.29923 3.08796 0.87213 -0.29434 2.47004 -0.8909 -0.29434 2.47004 0.80385 
-0.29434 3.2882 -0.8909 -0.29434 3.2882 0.80385 -0.29311 3.56989 0.59605 
-0.29267 2.87912 -0.98507 -0.29267 2.87912 0.89802 -0.28691 2.61917 -0.9506 
-0.28691 2.61917 0.86355 -0.28691 3.13906 -0.9506 -0.28691 3.13906 0.86355 
-0.28422 2.82649 -0.98658 -0.28422 2.82649 0.89953 -0.28422 2.93174 -0.98658 
-0.28422 2.93174 0.89953 -0.27722 3.65228 0.50319 -0.27654 2.4255 -0.87499 
-0.27654 2.4255 0.78794 -0.27654 3.33274 -0.87499 -0.27654 3.33274 0.78794 
-0.27457 2.77381 -0.98548 -0.27457 2.77381 0.89843 -0.27457 2.98443 -0.98548 
-0.27457 2.98443 0.89843 -0.27365 2.56881 -0.93945 -0.27365 2.56881 0.8524 
-0.27365 3.18942 -0.93945 -0.27365 3.18942 0.8524 -0.27341 2.32205 0.7238 
-0.27341 3.43618 -0.81085 -0.27341 3.43618 0.7238 -0.26619 3.53304 0.64643 
-0.26401 2.72167 -0.98172 -0.26401 2.72167 0.89467 -0.26401 3.03656 -0.98172 
-0.26401 3.03656 0.89467 -0.25948 2.51933 -0.92575 -0.25948 2.51933 0.8387 
-0.25948 3.2389 -0.92575 -0.25948 3.2389 0.8387 -0.2547 3.62092 0.55679 
-0.25172 2.66885 -0.9753 -0.25172 2.66885 0.88825 -0.25172 3.08938 -0.9753 
-0.25172 3.08938 0.88825 -0.24607 2.87912 -1.00047 -0.24607 2.87912 0.91342 
-0.24446 2.47087 -0.90955 -0.24446 2.47087 0.8225 -0.24446 3.28737 -0.90955 
-0.24446 3.28737 0.8225 -0.24323 2.36461 -0.8514 -0.24323 2.36461 0.76435 
-0.24323 3.39363 -0.8514 -0.24323 3.39363 0.76435 -0.23917 2.61783 -0.96625 
-0.23917 2.61783 0.8792 -0.23917 3.14041 -0.96625 -0.23917 3.14041 0.8792 
-0.23785 2.26506 0.69362 -0.23785 3.49317 -0.78067 -0.23785 3.49317 0.69362 
-0.23716 2.82637 -1.00167 -0.23716 2.82637 0.91462 -0.23716 2.93187 -1.00167 
-0.23716 2.93187 0.91462 -0.22841 3.58648 0.60864 -0.22744 2.77377 -1.00014 
-0.22744 2.77377 0.91309 -0.22744 2.98446 -1.00014 -0.22744 2.98446 0.91309 
-0.22553 2.56734 -0.95459 -0.22553 2.56734 0.86754 -0.22553 3.1909 -0.95459 
-0.22553 3.1909 0.86754 -0.21584 2.72063 -0.99602 -0.21584 2.72063 0.90897 
-0.21584 3.0376 -0.99602 -0.21584 3.0376 0.90897 -0.2146 3.66779 0.51415 
-0.21185 2.40894 -0.88813 -0.21185 2.40894 0.80108 -0.21185 3.3493 -0.88813 
-0.21185 3.3493 0.80108 -0.21114 2.51799 -0.9404 -0.21114 2.51799 0.85335 
-0.21114 3.24024 -0.9404 -0.21114 3.24024 0.85335 -0.20841 2.30605 -0.82312 
-0.20841 2.30605 0.73607 -0.20841 3.45219 -0.82312 -0.20841 3.45219 0.73607 
-0.20347 2.66797 -0.98908 -0.20347 2.66797 0.90203 -0.20347 3.09027 -0.98908 
-0.20347 3.09027 0.90203 -0.20085 2.20984 0.65791 -0.20085 3.54839 0.65791 
-0.19877 2.87912 -1.01356 -0.19877 2.87912 0.92651 -0.19043 2.61694 -0.97958 
-0.19043 2.61694 0.89253 -0.19043 3.1413 -0.97958 -0.19043 3.1413 0.89253 
-0.18967 2.82633 -1.01436 -0.18967 2.82633 0.92731 -0.18967 2.93191 -1.01436 
-0.18967 2.93191 0.92731 -0.18906 3.63552 0.56757 -0.17853 2.77316 -1.01263 
-0.17853 2.77316 0.92558 -0.17853 2.98507 -1.01263 -0.17853 2.98507 0.92558 
-0.17788 2.34952 -0.86219 -0.17788 2.34952 0.77514 -0.17788 3.40871 -0.86219 
-0.17788 3.40871 0.77514 -0.17673 2.56666 -0.9674 -0.17673 2.56666 0.88035 
-0.17673 3.19158 -0.9674 -0.17673 3.19158 0.88035 -0.17366 2.46296 -0.92633 
-0.17366 2.46296 0.83928 -0.17366 3.29528 -0.92633 -0.17366 3.29528 0.83928 
-0.17269 2.25086 -0.79068 -0.17269 2.25086 0.70363 -0.17269 3.50737 -0.79068 
-0.17269 3.50737 0.70363 -0.16673 2.72005 -1.00799 -0.16673 2.72005 0.92094 
-0.16673 3.03819 -1.00799 -0.16673 3.03819 0.92094 -0.16245 2.15843 0.61822 
-0.16245 3.5998 0.61822 -0.15459 2.66761 -1.00047 -0.15459 2.66761 0.91342 
-0.15459 3.09062 -1.00047 -0.15459 3.09062 0.91342 -0.15088 2.87912 -1.02431 
-0.15088 2.87912 0.93726 -0.15088 3.67992 0.52273 -0.14271 2.29295 -0.83186 
-0.14271 2.29295 0.74481 -0.14271 3.46528 -0.83186 -0.14271 3.46528 0.74481 
-0.14137 2.61666 -0.99046 -0.14137 2.61666 0.90341 -0.14137 3.14157 -0.99046 
-0.14137 3.14157 0.90341 -0.14032 2.40201 -0.90278 -0.14032 2.40201 0.81573 
-0.14032 3.35622 -0.90278 -0.14032 3.35622 0.81573 -0.14024 2.82589 -1.02492 
-0.14024 2.82589 0.93787 -0.14024 2.93234 -1.02492 -0.14024 2.93234 0.93787 
-0.13963 2.51112 -0.955 -0.13963 2.51112 0.86795 -0.13963 3.24712 -0.955 
-0.13963 3.24712 0.86795 -0.1349 2.19742 -0.7529 -0.1349 2.19742 0.66585 
-0.1349 3.56081 0.66585 -0.12907 2.77283 -1.02265 -0.12907 2.77283 0.9356 
-0.12907 2.98541 -1.02265 -0.12907 2.98541 0.9356 -0.12484 3.6463 0.57523 
-0.11738 2.72008 -1.01748 -0.11738 2.72008 0.93043 -0.11738 3.03816 -1.01748 
-0.11738 3.03816 0.93043 -0.10654 2.23951 -0.7973 -0.10654 2.23951 0.71025 
-0.10654 3.51872 0.71025 -0.10536 2.34328 -0.87449 -0.10536 2.34328 0.78744 
-0.10536 3.41495 -0.87449 -0.10536 3.41495 0.78744 -0.10521 2.66779 -1.00945 
-0.10521 2.66779 0.9224 -0.10521 3.09044 -1.00945 -0.10521 3.09044 0.9224 
-0.10436 2.56113 -0.97991 -0.10436 2.56113 0.89286 -0.10436 3.1971 -0.97991 
-0.10436 3.1971 0.89286 -0.10252 2.87912 -1.0327 -0.10252 2.87912 0.94565 
-0.10168 2.45728 -0.93838 -0.10168 2.45728 0.85133 -0.10168 3.30096 -0.93838 
-0.10168 3.30096 0.85133 -0.09752 2.14922 0.62518 -0.09752 3.60901 0.62518 
-0.09173 2.82586 -1.03281 -0.09173 2.82586 0.94576 -0.09173 2.93238 -1.03281 
-0.09173 2.93238 0.94576 -0.08026 2.77256 -1.03001 -0.08026 2.77256 0.94296 
-0.08026 2.98568 -1.03001 -0.08026 2.98568 0.94296 -0.06961 2.28804 -0.84207 
-0.06961 2.28804 0.75502 -0.06961 3.47019 -0.84207 -0.06961 3.47019 0.75502 
-0.06956 2.18951 -0.75871 -0.06956 2.18951 0.67166 -0.06956 3.56873 0.67166 
-0.06846 2.61195 -1.00057 -0.06846 2.61195 0.91352 -0.06846 3.14628 -1.00057 
-0.06846 3.14628 0.91352 -0.06842 2.71983 -1.02431 -0.06842 2.71983 0.93726 
-0.06842 3.03841 -1.02431 -0.06842 3.03841 0.93726 -0.06716 2.3973 -0.91269 
-0.06716 2.3973 0.82564 -0.06716 3.36093 -0.91269 -0.06716 3.36093 0.82564 
-0.06668 2.50649 -0.96486 -0.06668 2.50649 0.87781 -0.06668 3.25174 -0.96486 
-0.06668 3.25174 0.87781 -0.05938 3.65362 0.5805 -0.0538 2.87912 -1.03871 
-0.0538 2.87912 0.95166 -0.0426 2.82575 -1.03832 -0.0426 2.82575 0.95127 
-0.0426 2.93248 -1.03832 -0.0426 2.93248 0.95127 -0.03203 2.33995 -0.88227 
-0.03203 2.33995 0.79522 -0.03203 3.41828 -0.88227 -0.03203 3.41828 0.79522 
-0.03198 2.14319 0.62924 -0.03198 3.61504 0.62924 -0.03138 2.23397 -0.80384 
-0.03138 2.23397 0.71679 -0.03138 3.52426 0.71679 -0.03118 2.55733 -0.98733 
-0.03118 2.55733 0.90028 -0.03118 3.2009 -0.98733 -0.03118 3.2009 0.90028 
-0.03114 2.77254 -1.03497 -0.03114 2.77254 0.94792 -0.03114 2.98569 -1.03497 
-0.03114 2.98569 0.94792 -0.03071 2.66599 -1.01767 -0.03071 2.66599 0.93062 
-0.03071 3.09224 -1.01767 -0.03071 3.09224 0.93062 -0.02893 2.45386 -0.94564 
-0.02893 2.45386 0.85859 -0.02893 3.30438 -0.94564 -0.02893 3.30438 0.85859 
-0.00485 2.87912 -1.04232 -0.00485 2.87912 0.95527 0.00598 2.28431 -0.84648 
0.00598 2.28431 0.75943 0.00598 3.47393 -0.84648 0.00598 3.47393 0.75943 
0.00598 2.39495 -0.91766 0.00598 2.39495 0.83061 0.00598 3.36329 -0.91766 
0.00598 3.36329 0.83061 0.00601 2.18577 -0.76311 0.00601 2.18577 0.67606 
0.00601 3.57247 0.67606 0.00602 3.65741 0.58321 0.00643 2.61074 -1.0061 
0.00643 2.61074 0.91905 0.00643 3.14749 -1.0061 0.00643 3.14749 0.91905 
0.00643 2.50417 -0.9698 0.00643 2.50417 0.88275 0.00643 3.25406 -0.9698 
0.00643 3.25406 0.88275 0.00645 2.71862 -1.02984 0.00645 2.71862 0.94279 
0.00645 3.03962 -1.02984 0.00645 3.03962 0.94279 0.00645 2.82572 -1.04138 
0.00645 2.82572 0.95433 0.00645 2.93252 -1.04138 0.00645 2.93252 0.95433 
0.04422 2.14105 0.6312 0.04422 2.23212 -0.80602 0.04422 2.23212 0.71897 
0.04422 2.33838 -0.88472 0.04422 2.33838 0.79767 0.04422 2.45272 -0.94806 
0.04422 2.45272 0.86101 0.04422 2.55641 -0.99002 0.04422 2.55641 0.90297 
0.04422 2.66539 -1.02042 0.04422 2.66539 0.93337 0.04422 2.77224 -1.0378 
0.04422 2.77224 0.95075 0.04422 2.87912 -1.04353 0.04422 2.87912 0.95648 
0.04422 2.986 -1.0378 0.04422 2.986 0.95075 0.04422 3.09284 -1.02042 
0.04422 3.09284 0.93337 0.04422 3.20182 -0.99002 0.04422 3.20182 0.90297 
0.04422 3.30552 -0.94806 0.04422 3.30552 0.86101 0.04422 3.41986 -0.88472 
0.04422 3.41986 0.79767 0.04422 3.52611 0.71897 0.04422 3.61719 0.6312 
0.08198 2.82572 -1.04138 0.08198 2.82572 0.95433 0.08198 2.93252 -1.04138 
0.08198 2.93252 0.95433 0.08198 2.71862 -1.02984 0.08198 2.71862 0.94279 
0.08198 3.03962 -1.02984 0.08198 3.03962 0.94279 0.082 2.50417 -0.9698 
0.082 2.50417 0.88275 0.082 3.25406 -0.9698 0.082 3.25406 0.88275 
0.082 2.61074 -1.0061 0.082 2.61074 0.91905 0.082 3.14749 -1.0061 
0.082 3.14749 0.91905 0.08241 3.65741 0.58321 0.08242 2.18577 -0.76311 
0.08242 2.18577 0.67606 0.08242 3.57247 0.67606 0.08245 2.39495 -0.91766 
0.08245 2.39495 0.83061 0.08245 3.36329 -0.91766 0.08245 3.36329 0.83061 
0.08245 2.28431 -0.84648 0.08245 2.28431 0.75943 0.08245 3.47393 -0.84648 
0.08245 3.47393 0.75943 0.09328 2.87912 -1.04232 0.09328 2.87912 0.95527 
0.11736 2.45386 -0.94564 0.11736 2.45386 0.85859 0.11736 3.30438 -0.94564 
0.11736 3.30438 0.85859 0.11914 2.66599 -1.01767 0.11914 2.66599 0.93062 
0.11914 3.09224 -1.01767 0.11914 3.09224 0.93062 0.11957 2.77254 -1.03497 
0.11957 2.77254 0.94792 0.11957 2.98569 -1.03497 0.11957 2.98569 0.94792 
0.11961 2.55733 -0.98733 0.11961 2.55733 0.90028 0.11961 3.2009 -0.98733 
0.11961 3.2009 0.90028 0.11981 2.23397 -0.80384 0.11981 2.23397 0.71679 
0.11981 3.52426 0.71679 0.12041 2.14319 0.62924 0.12041 3.61504 0.62924 
0.12046 2.33995 -0.88227 0.12046 2.33995 0.79522 0.12046 3.41828 -0.88227 
0.12046 3.41828 0.79522 0.13103 2.82575 -1.03832 0.13103 2.82575 0.95127 
0.13103 2.93248 -1.03832 0.13103 2.93248 0.95127 0.14223 2.87912 -1.03871 
0.14223 2.87912 0.95166 0.14781 3.65362 0.5805 0.15511 2.50649 -0.96486 
0.15511 2.50649 0.87781 0.15511 3.25174 -0.96486 0.15511 3.25174 0.87781 
0.15559 2.3973 -0.91269 0.15559 2.3973 0.82564 0.15559 3.36093 -0.91269 
0.15559 3.36093 0.82564 0.15685 2.71983 -1.02431 0.15685 2.71983 0.93726 
0.15685 3.03841 -1.02431 0.15685 3.03841 0.93726 0.15689 2.61195 -1.00057 
0.15689 2.61195 0.91352 0.15689 3.14628 -1.00057 0.15689 3.14628 0.91352 
0.15799 2.18951 -0.75871 0.15799 2.18951 0.67166 0.15799 3.56873 0.67166 
0.15804 2.28804 -0.84207 0.15804 2.28804 0.75502 0.15804 3.47019 -0.84207 
0.15804 3.47019 0.75502 0.16869 2.77256 -1.03001 0.16869 2.77256 0.94296 
0.16869 2.98568 -1.03001 0.16869 2.98568 0.94296 0.18016 2.82586 -1.03281 
0.18016 2.82586 0.94576 0.18016 2.93238 -1.03281 0.18016 2.93238 0.94576 
0.18595 2.14922 0.62518 0.18595 3.60901 0.62518 0.19011 2.45728 -0.93838 
0.19011 2.45728 0.85133 0.19011 3.30096 -0.93838 0.19011 3.30096 0.85133 
0.19095 2.87912 -1.0327 0.19095 2.87912 0.94565 0.19279 2.56113 -0.97991 
0.19279 2.56113 0.89286 0.19279 3.1971 -0.97991 0.19279 3.1971 0.89286 
0.19364 2.66779 -1.00945 0.19364 2.66779 0.9224 0.19364 3.09044 -1.00945 
0.19364 3.09044 0.9224 0.19379 2.34328 -0.87449 0.19379 2.34328 0.78744 
0.19379 3.41495 -0.87449 0.19379 3.41495 0.78744 0.19497 2.23951 -0.7973 
0.19497 2.23951 0.71025 0.19497 3.51872 0.71025 0.20581 2.72008 -1.01748 
0.20581 2.72008 0.93043 0.20581 3.03816 -1.01748 0.20581 3.03816 0.93043 
0.21327 3.6463 0.57523 0.2175 2.77283 -1.02265 0.2175 2.77283 0.9356 
0.2175 2.98541 -1.02265 0.2175 2.98541 0.9356 0.22333 2.19742 -0.7529 
0.22333 2.19742 0.66585 0.22333 3.56081 0.66585 0.22806 2.51112 -0.955 
0.22806 2.51112 0.86795 0.22806 3.24712 -0.955 0.22806 3.24712 0.86795 
0.22867 2.82589 -1.02492 0.22867 2.82589 0.93787 0.22867 2.93234 -1.02492 
0.22867 2.93234 0.93787 0.22875 2.40201 -0.90278 0.22875 2.40201 0.81573 
0.22875 3.35622 -0.90278 0.22875 3.35622 0.81573 0.2298 2.61666 -0.99046 
0.2298 2.61666 0.90341 0.2298 3.14157 -0.99046 0.2298 3.14157 0.90341 
0.23114 2.29295 -0.83186 0.23114 2.29295 0.74481 0.23114 3.46528 -0.83186 
0.23114 3.46528 0.74481 0.23931 2.87912 -1.02431 0.23931 2.87912 0.93726 
0.24302 2.66761 -1.00047 0.24302 2.66761 0.91342 0.24302 3.09062 -1.00047 
0.24302 3.09062 0.91342 0.25088 2.15843 0.61822 0.25088 3.5998 0.61822 
0.25516 2.72005 -1.00799 0.25516 2.72005 0.92094 0.25516 3.03819 -1.00799 
0.25516 3.03819 0.92094 0.26112 2.25086 -0.79068 0.26112 2.25086 0.70363 
0.26112 3.50737 0.70363 0.26209 2.46296 -0.92633 0.26209 2.46296 0.83928 
0.26209 3.29528 -0.92633 0.26209 3.29528 0.83928 0.26516 2.56666 -0.9674 
0.26516 2.56666 0.88035 0.26516 3.19158 -0.9674 0.26516 3.19158 0.88035 
0.26631 2.34952 -0.86219 0.26631 2.34952 0.77514 0.26631 3.40871 -0.86219 
0.26631 3.40871 0.77514 0.26696 2.77316 -1.01263 0.26696 2.77316 0.92558 
0.26696 2.98507 -1.01263 0.26696 2.98507 0.92558 0.27749 3.63552 0.56757 
0.2781 2.82633 -1.01436 0.2781 2.82633 0.92731 0.2781 2.93191 -1.01436 
0.2781 2.93191 0.92731 0.27886 2.61694 -0.97958 0.27886 2.61694 0.89253 
0.27886 3.1413 -0.97958 0.27886 3.1413 0.89253 0.2872 2.87912 -1.01356 
0.2872 2.87912 0.92651 0.28928 2.20984 -0.74496 0.28928 2.20984 0.65791 
0.28928 3.54839 0.65791 0.2919 2.66797 -0.98908 0.2919 2.66797 0.90203 
0.2919 3.09027 -0.98908 0.2919 3.09027 0.90203 0.29684 2.30605 -0.82312 
0.29684 2.30605 0.73607 0.29684 3.45219 -0.82312 0.29684 3.45219 0.73607 
0.29957 2.51799 -0.9404 0.29957 2.51799 0.85335 0.29957 3.24024 -0.9404 
0.29957 3.24024 0.85335 0.30028 2.40894 -0.88813 0.30028 2.40894 0.80108 
0.30028 3.3493 -0.88813 0.30028 3.3493 0.80108 0.30427 2.72063 -0.99602 
0.30427 2.72063 0.90897 0.30427 3.0376 -0.99602 0.30427 3.0376 0.90897 
0.31396 2.56734 -0.95459 0.31396 2.56734 0.86754 0.31396 3.1909 -0.95459 
0.31396 3.1909 0.86754 0.31587 2.77377 -1.00014 0.31587 2.77377 0.91309 
0.31587 2.98446 -1.00014 0.31587 2.98446 0.91309 0.31684 2.17176 -0.69569 
0.31684 3.58648 0.60864 0.32559 2.82637 -1.00167 0.32559 2.82637 0.91462 
0.32559 2.93187 -1.00167 0.32559 2.93187 0.91462 0.32628 2.26506 -0.78067 
0.32628 2.26506 0.69362 0.32628 3.49317 0.69362 0.3276 2.61783 -0.96625 
0.3276 2.61783 0.8792 0.3276 3.14041 -0.96625 0.3276 3.14041 0.8792 
0.33166 2.36461 -0.8514 0.33166 2.36461 0.76435 0.33166 3.39363 -0.8514 
0.33166 3.39363 0.76435 0.33289 2.47087 -0.90955 0.33289 2.47087 0.8225 
0.33289 3.28737 -0.90955 0.33289 3.28737 0.8225 0.3345 2.87912 -1.00047 
0.3345 2.87912 0.91342 0.34015 2.66885 -0.9753 0.34015 2.66885 0.88825 
0.34015 3.08938 -0.9753 0.34015 3.08938 0.88825 0.34313 3.62092 0.55679 
0.34791 2.51933 -0.92575 0.34791 2.51933 0.8387 0.34791 3.2389 -0.92575 
0.34791 3.2389 0.8387 0.35244 2.72167 -0.98172 0.35244 2.72167 0.89467 
0.35244 3.03656 -0.98172 0.35244 3.03656 0.89467 0.35462 2.22519 -0.73348 
0.35462 3.53304 0.64643 0.36184 2.32205 -0.81085 0.36184 3.43618 -0.81085 
0.36184 3.43618 0.7238 0.36208 2.56881 -0.93945 0.36208 2.56881 0.8524 
0.36208 3.18942 -0.93945 0.36208 3.18942 0.8524 0.363 2.77381 -0.98548 
0.363 2.77381 0.89843 0.363 2.98443 -0.98548 0.363 2.98443 0.89843 
0.36497 2.4255 -0.87499 0.36497 2.4255 0.78794 0.36497 3.33274 -0.87499 
0.36497 3.33274 0.78794 0.37265 2.82649 -0.98658 0.37265 2.82649 0.89953 
0.37265 2.93174 -0.98658 0.37265 2.93174 0.89953 0.37534 2.61917 -0.9506 
0.37534 2.61917 0.86355 0.37534 3.13906 -0.9506 0.37534 3.13906 0.86355 
0.3811 2.87912 -0.98507 0.3811 2.87912 0.89802 0.38154 2.18835 -0.6831 
0.38154 3.56989 0.59605 0.38277 2.47004 -0.8909 0.38277 2.47004 0.80385 
0.38277 3.2882 -0.8909 0.38277 3.2882 0.80385 0.38766 2.67027 -0.95918 
0.38766 2.67027 0.87213 0.38766 3.08796 -0.95918 0.38766 3.08796 0.87213 
0.39016 2.28206 -0.76729 0.39016 3.47618 -0.76729 0.39016 3.47618 0.68024 
0.39568 2.38207 -0.83688 0.39568 3.37617 -0.83688 0.39568 3.37617 0.74983 
0.39774 2.51872 -0.90673 0.39774 2.51872 0.81968 0.39774 3.23952 -0.90673 
0.39774 3.23952 0.81968 0.39901 2.72196 -0.96517 0.39901 2.72196 0.87812 
0.39901 3.03627 -0.96517 0.39901 3.03627 0.87812 0.405 3.60325 0.54424 
0.40935 2.7741 -0.96854 0.40935 2.7741 0.88149 0.40935 2.98414 -0.96854 
0.40935 2.98414 0.88149 0.41201 2.56866 -0.92008 0.41201 2.56866 0.83303 
0.41201 3.18957 -0.92008 0.41201 3.18957 0.83303 0.41416 2.42564 -0.85439 
0.41416 2.42564 0.76734 0.41416 3.33259 -0.85439 0.41416 3.33259 0.76734 
0.41805 2.24327 -0.71876 0.41805 3.51496 0.63171 0.41865 2.82653 -0.96928 
0.41865 2.82653 0.88223 0.41865 2.9317 -0.96928 0.41865 2.9317 0.88223 
0.42489 2.34076 -0.79536 0.42489 3.41747 -0.79536 0.42489 3.41747 0.70831 
0.42519 2.61921 -0.93083 0.42519 2.61921 0.84378 0.42519 3.13902 -0.93083 
0.42519 3.13902 0.84378 0.4269 2.87912 -0.9674 0.4269 2.87912 0.88035 
0.43169 2.47037 -0.86984 0.43169 2.47037 0.78279 0.43169 3.28787 -0.86984 
0.43169 3.28787 0.78279 0.43821 2.67188 -0.93897 0.43821 2.67188 0.85192 
0.43821 3.08636 -0.93897 0.43821 3.08636 0.85192 0.44276 2.20839 -0.66905 
0.44418 2.38315 -0.81427 0.44418 3.37509 -0.81427 0.44418 3.37509 0.72722 
0.44686 2.51937 -0.88522 0.44686 2.51937 0.79817 0.44686 3.23886 -0.88522 
0.44686 3.23886 0.79817 0.44943 2.72373 -0.94445 0.44943 2.72373 0.8574 
0.44943 3.0345 -0.94445 0.44943 3.0345 0.8574 0.45246 2.30177 -0.75063 
0.45246 3.45647 -0.75063 0.45246 3.45647 0.66358 0.45977 2.77629 -0.94726 
0.45977 2.77629 0.86021 0.45977 2.98194 -0.94726 0.45977 2.98194 0.86021 
0.46089 2.5694 -0.8982 0.46089 2.5694 0.81115 0.46089 3.18883 -0.8982 
0.46089 3.18883 0.81115 0.46251 2.42703 -0.83134 0.46251 3.3312 -0.83134 
0.46251 3.3312 0.74429 0.46578 2.17606 -0.61624 0.46892 2.82884 -0.94746 
0.46892 2.82884 0.86041 0.46892 2.92939 -0.94746 0.46892 2.92939 0.86041 
0.47177 2.87912 -0.94751 0.47177 2.87912 0.86046 0.47254 2.34303 -0.77096 
0.47254 3.4152 -0.77096 0.47254 3.4152 0.68391 0.47489 2.62137 -0.90844 
0.47489 2.62137 0.82139 0.47489 3.13687 -0.90844 0.47489 3.13687 0.82139 
0.47829 2.26524 -0.70287 0.47951 2.47186 -0.84643 0.47951 3.28638 -0.84643 
0.47951 3.28638 0.75938 0.48759 2.6741 -0.9161 0.48759 2.6741 0.82905 
0.48759 3.08413 -0.9161 0.48759 3.08413 0.82905 0.49153 2.38565 -0.78945 
0.49153 3.37258 -0.78945 0.49153 3.37258 0.7024 0.49457 2.52109 -0.86145 
0.49457 3.23714 -0.86145 0.49457 3.23714 0.7744 0.49892 2.72623 -0.92095 
0.49892 2.72623 0.8339 0.49892 3.032 -0.92095 0.49892 3.032 0.8339 
0.49953 2.30469 -0.72376 0.49953 3.45355 -0.72376 0.50226 2.23135 -0.65229 
0.50894 2.7788 -0.92328 0.50894 2.7788 0.83623 0.50894 2.97944 -0.92328 
0.50894 2.97944 0.83623 0.50939 2.42951 -0.80606 0.50939 3.32872 -0.80606 
0.50939 3.32872 0.71901 0.50975 2.57206 -0.87358 0.50975 3.18618 -0.87358 
0.50975 3.18618 0.78653 0.51287 2.82889 -0.92548 0.51287 2.82889 0.83843 
0.51287 2.92934 -0.92548 0.51287 2.92934 0.83843 0.51561 2.87912 -0.92545 
0.51561 2.87912 0.8384 0.51944 2.3463 -0.74371 0.51944 3.41194 -0.74371 
0.52357 2.62425 -0.88332 0.52357 2.62425 0.79627 0.52357 3.13399 -0.88332 
0.52357 3.13399 0.79627 0.52426 2.20022 -0.5991 0.52434 2.26958 -0.67435 
0.52434 3.48865 -0.67435 0.52609 2.4745 -0.82075 0.52609 3.28373 -0.82075 
0.52609 3.28373 0.7337 0.53566 2.67693 -0.89064 0.53566 2.67693 0.80359 
0.53566 3.0813 -0.89064 0.53566 3.0813 0.80359 0.53843 2.38948 -0.76187 
0.53843 3.36875 -0.76187 0.54239 2.52454 -0.83479 0.54239 3.23369 -0.83479 
0.54239 3.23369 0.74774 0.54422 2.17201 -0.54353 0.54526 2.3093 -0.69488 
0.54526 3.44893 -0.69488 0.54678 2.72923 -0.89497 0.54678 2.72923 0.80792 
0.54678 3.02901 -0.89497 0.54678 3.02901 0.80792 0.54728 2.23708 -0.62207 
0.55198 2.7789 -0.89917 0.55198 2.7789 0.81212 0.55198 2.97934 -0.89917 
0.55198 2.97934 0.81212 0.5559 2.82906 -0.90124 0.5559 2.82906 0.81419 
0.5559 2.92917 -0.90124 0.5559 2.92917 0.81419 0.5561 2.43366 -0.77806 
0.5561 3.32457 -0.77806 0.55722 2.57563 -0.84647 0.55722 3.1826 -0.84647 
0.55722 3.1826 0.75942 0.55832 2.87912 -0.90125 0.55832 2.87912 0.8142 
0.56522 2.35137 -0.71437 0.56522 3.40687 -0.71437 0.56815 2.20756 -0.56746 
0.56917 2.27571 -0.6438 0.56917 3.48252 -0.6438 0.57053 2.62762 -0.85577 
0.57053 3.13061 -0.85577 0.57053 3.13061 0.76872 0.57131 2.47829 -0.79287 
0.57131 3.27994 -0.79287 0.58227 2.68036 -0.86267 0.58227 3.07787 -0.86267 
0.58227 3.07787 0.77562 0.58385 2.39478 -0.73215 0.58385 3.36346 -0.73215 
0.58741 2.5286 -0.80647 0.58741 3.22963 -0.80647 0.58741 3.22963 0.71942 
0.58871 2.72961 -0.86886 0.58871 2.72961 0.78181 0.58871 3.02862 -0.86886 
0.58871 3.02862 0.78181 0.58951 2.31559 -0.66409 0.58951 3.44264 -0.66409 
0.59082 2.24472 -0.59013 0.59378 2.77924 -0.87298 0.59378 2.77924 0.78593 
0.59378 2.979 -0.87298 0.59378 2.979 0.78593 0.59748 2.82912 -0.87503 
0.59748 2.82912 0.78798 0.59748 2.92912 -0.87503 0.59748 2.92912 0.78798 
0.59979 2.87912 -0.87499 0.59979 2.87912 0.78794 0.60012 2.43846 -0.74836 
0.60012 3.31977 -0.74836 0.60217 2.58021 -0.8177 0.60217 3.17802 -0.8177 
0.60217 3.17802 0.73065 0.60924 2.35802 -0.68321 0.60924 3.40022 -0.68321 
0.61217 2.28342 -0.61148 0.61503 2.48322 -0.76286 0.61503 3.27501 -0.76286 
0.61523 2.63242 -0.82652 0.61523 3.12581 -0.82652 0.61523 3.12581 0.73947 
0.62341 2.68053 -0.83415 0.62341 3.0777 -0.83415 0.62341 3.0777 0.7471 
0.62668 2.40056 -0.70058 0.62668 3.35767 -0.70058 0.62985 2.72986 -0.84024 
0.62985 3.02837 -0.84024 0.62985 3.02837 0.75319 0.63115 2.53392 -0.77588 
0.63115 3.22432 -0.77588 0.63215 2.32355 -0.63146 0.63503 2.77981 -0.8442 
0.63503 2.77981 0.75715 0.63503 2.97843 -0.8442 0.63503 2.97843 0.75715 
0.63871 2.82976 -0.84611 0.63871 2.82976 0.75906 0.63871 2.92848 -0.84611 
0.63871 2.92848 0.75906 0.63991 2.87912 -0.84673 0.63991 2.87912 0.75968 
0.64275 2.44451 -0.71648 0.64275 3.31372 -0.71648 0.64449 2.27571 -0.56848 
0.64552 2.58565 -0.7867 0.64552 3.17259 -0.7867 0.65072 2.36501 -0.65003 
0.65505 2.63313 -0.7961 0.65505 3.12511 -0.7961 0.65713 2.48928 -0.73081 
0.65713 3.26896 -0.73081 0.6631 2.6812 -0.80366 0.6631 3.07703 -0.80366 
0.6631 3.07703 0.71661 0.66478 2.31559 -0.58882 0.66783 2.40772 -0.66714 
0.66974 2.73073 -0.80949 0.66974 3.02751 -0.80949 0.66974 3.02751 0.72244 
0.67298 2.54025 -0.74339 0.67298 3.21799 -0.74339 0.67479 2.78063 -0.81338 
0.67479 2.9776 -0.81338 0.67479 2.9776 0.72633 0.67747 2.82981 -0.8159 
0.67747 2.82981 0.72885 0.67747 2.92842 -0.8159 0.67747 2.92842 0.72885 
0.67861 2.87912 -0.81654 0.67861 2.87912 0.72949 0.68343 2.45156 -0.68274 
0.6839 2.35802 -0.60855 0.68401 2.58687 -0.75434 0.68401 3.17136 -0.75434 
0.69352 2.63444 -0.76362 0.69352 3.12379 -0.76362 0.6975 2.49643 -0.69681 
0.6975 3.2618 -0.69681 0.70124 2.68237 -0.77127 0.70124 3.07587 -0.77127 
0.70127 2.40056 -0.62599 0.70785 2.73198 -0.77697 0.70785 3.02626 -0.77697 
0.70999 2.54223 -0.7093 0.70999 3.21601 -0.7093 0.71217 2.78075 -0.7812 
0.71217 2.97749 -0.7812 0.71217 2.97749 0.69415 0.71488 2.82999 -0.78366 
0.71488 2.92824 -0.78366 0.71488 2.92824 0.69661 0.71577 2.87912 -0.78448 
0.71577 2.87912 0.69743 0.71717 2.44451 -0.64206 0.72087 2.58883 -0.72018 
0.72087 3.1694 -0.72018 0.73013 2.63614 -0.72944 0.73013 3.1221 -0.72944 
0.7315 2.48928 -0.65644 0.73773 2.68403 -0.73704 0.73773 3.07421 -0.73704 
0.74367 2.73239 -0.74298 0.74367 3.02585 -0.74298 0.74408 2.54025 -0.67229 
0.74792 2.7811 -0.74723 0.74792 2.97713 -0.74723 0.74905 2.43846 -0.59943 
0.75047 2.83005 -0.74978 0.75047 2.92818 -0.74978 0.75047 2.92818 0.66273 
0.75132 2.87912 -0.75063 0.75503 2.58687 -0.68332 0.76355 2.48322 -0.61434 
0.76431 2.63444 -0.69283 0.76431 3.12379 -0.69283 0.77196 2.68237 -0.70055 
0.77196 3.07587 -0.70055 0.77657 2.53392 -0.63046 0.77766 2.73198 -0.70716 
0.77766 3.02626 -0.70716 0.78189 2.78075 -0.71148 0.78189 2.97749 -0.71148 
0.78435 2.82999 -0.71419 0.78435 2.92824 -0.71419 0.78517 2.87912 -0.71508 
0.78739 2.58565 -0.64483 0.79679 2.63313 -0.65436 0.80435 2.6812 -0.66241 
0.80716 2.5286 -0.58672 0.81018 2.73073 -0.66905 0.81018 3.02751 -0.66905 
0.81407 2.78063 -0.6741 0.81407 2.9776 -0.6741 0.81659 2.82981 -0.67678 
0.81659 2.92842 -0.67678 0.81723 2.87912 -0.67792 0.81839 2.58021 -0.60148 
0.82721 2.63242 -0.61454 0.83484 2.68053 -0.62272 0.84093 2.72986 -0.62916 
0.84489 2.77981 -0.63434 0.84489 2.97843 -0.63434 0.8468 2.82976 -0.63802 
0.8468 2.92848 -0.63802 0.84742 2.87912 -0.63922 0.85646 2.62762 -0.56984 
0.86336 2.68036 -0.58158 0.86955 2.72961 -0.58802 0.87367 2.77924 -0.59309 
0.87568 2.87912 -0.5991 0.87572 2.82912 -0.59679 0.89133 2.67693 -0.53497 
0.89566 2.72923 -0.54609 0.89986 2.7789 -0.55129 0.90193 2.82906 -0.55521 
0.92397 2.7788 -0.50825 -1.80215 3.70433 -0.81766 -1.80125 3.6552 -0.81685 
-1.79854 3.60596 -0.81439 -1.79423 3.55719 -0.81015 -1.76499 3.70433 -0.84972 
-1.76385 3.65502 -0.84908 -1.76117 3.60584 -0.84657 -1.75612 3.55594 -0.84268 
-1.74948 3.50641 -0.83685 -1.74143 3.45834 -0.82928 -1.72629 3.70433 -0.87992 
-1.72509 3.65497 -0.87929 -1.72509 3.75369 -0.87929 -1.72141 3.60502 -0.87738 
-1.71623 3.55507 -0.87343 -1.70979 3.50574 -0.86734 -1.70161 3.45763 -0.85971 
-1.68855 3.40542 -0.85088 -1.68616 3.70433 -0.90818 -1.68385 3.65433 -0.90822 
-1.68385 3.75433 -0.90822 -1.68016 3.60445 -0.90617 -1.67509 3.55482 -0.90204 
-1.67379 3.35381 -0.83965 -1.66865 3.50557 -0.89585 -1.66865 3.90308 0.74243 
-1.65768 3.3035 -0.82605 -1.65691 3.45283 -0.88896 -1.6447 3.70433 -0.93444 
-1.6436 3.40084 -0.87966 -1.64247 3.25887 -0.81125 -1.64228 3.65427 -0.93442 
-1.64228 3.75438 -0.93442 -1.63836 3.60411 -0.93236 -1.63836 3.80455 -0.93236 
-1.63836 3.80455 0.77894 -1.63316 3.55444 -0.92816 -1.63316 3.85422 0.77473 
-1.62877 3.34975 -0.86797 -1.6248 3.21469 -0.79505 -1.62204 3.50214 -0.92382 
-1.62204 3.90651 0.7704 -1.61247 3.29971 -0.85394 -1.60995 3.44946 -0.91651 
-1.60995 3.9592 0.76309 -1.60199 3.70433 -0.95863 -1.59925 3.6541 -0.95866 
-1.59925 3.75455 -0.95866 -1.59925 3.75455 0.80524 -1.59613 3.39727 -0.90676 
-1.59577 3.25472 -0.83925 -1.59532 3.60401 -0.95647 -1.59532 3.80465 -0.95647 
-1.59532 3.80465 0.80304 -1.5853 3.55144 -0.95413 -1.5853 3.85721 0.80071 
-1.58095 3.3463 -0.89463 -1.57791 3.21086 -0.82263 -1.57397 3.49931 -0.94928 
-1.57397 3.90934 0.79586 -1.56588 3.29707 -0.87962 -1.56126 3.44658 -0.94163 
-1.56126 3.96208 0.78821 -1.55891 3.16824 -0.80414 -1.55815 3.70433 -0.9807 
-1.55815 3.70433 0.82728 -1.55529 3.65405 -0.98065 -1.55529 3.65405 0.82723 
-1.55529 3.7546 -0.98065 -1.55529 3.7546 0.82723 -1.54889 3.25224 -0.86453 
-1.54726 3.39461 -0.93138 -1.54726 4.01404 0.77796 -1.54615 3.6015 -0.98045 
-1.54615 3.80715 -0.98045 -1.54615 3.80715 0.82703 -1.53884 3.12698 -0.78382 
-1.53581 3.54894 -0.97763 -1.53581 3.85971 -0.97763 -1.53581 3.85971 0.82421 
-1.53324 3.34458 -0.91841 -1.53056 3.20836 -0.84745 -1.52459 3.49709 -0.97215 
-1.52459 3.91157 0.81873 -1.51806 3.29558 -0.90302 -1.51328 3.70433 -1.00059 
-1.51328 3.70433 0.84717 -1.51157 3.44442 -0.96401 -1.51157 3.96423 0.81059 
-1.51127 3.16597 -0.82855 -1.50503 3.65174 -1.00247 -1.50503 3.65174 0.84905 
-1.50503 3.75691 -1.00247 -1.50503 3.75691 0.84905 -1.50443 3.06848 -0.75195 
-1.50053 3.25085 -0.88758 -1.49839 3.39387 -0.95326 -1.49839 4.01478 0.79984 
-1.49573 3.59931 -1.00172 -1.49573 3.59931 0.8483 -1.49573 3.80935 -1.00172 
-1.49573 3.80935 0.8483 -1.49138 2.9802 -0.66448 -1.48539 3.54717 -0.99835 
-1.48539 3.54717 0.84493 -1.48539 3.86148 -0.99835 -1.48539 3.86148 0.84493 
-1.48412 3.34393 -0.93992 -1.48206 3.20728 -0.87006 -1.47654 3.10727 -0.80048 
-1.47404 3.49548 -0.99237 -1.47404 3.49548 0.83895 -1.47404 3.91317 0.83895 
-1.46915 3.29525 -0.92408 -1.46791 3.01356 -0.71628 -1.46748 3.70433 -1.01826 
-1.46748 3.70433 0.86483 -1.46172 3.44438 -0.98379 -1.46172 3.96427 0.83036 
-1.45903 3.6517 -1.01977 -1.45903 3.6517 0.86635 -1.45903 3.75695 -1.01977 
-1.45903 3.75695 0.86635 -1.45135 3.25071 -0.90818 -1.44937 3.59902 -1.01867 
-1.44937 3.59902 0.86525 -1.44937 3.80964 -1.01867 -1.44937 3.80964 0.86525 
-1.44846 3.39402 -0.97263 -1.44846 4.01463 0.81921 -1.44822 3.14726 -0.84404 
-1.441 3.0504 -0.76666 -1.43882 3.54688 -1.01491 -1.43882 3.54688 0.86148 
-1.43882 3.86177 -1.01491 -1.43882 3.86177 0.86148 -1.43429 3.34454 -0.95894 
-1.43429 4.06411 0.80551 -1.4295 2.96252 -0.67702 -1.42653 3.49406 -1.00849 
-1.42653 3.49406 0.85507 -1.42653 3.91459 -1.00849 -1.42653 3.91459 0.85507 
-1.42088 3.70433 -1.03365 -1.42088 3.70433 0.88023 -1.41927 3.29608 -0.94274 
-1.41804 3.18982 -0.88458 -1.41398 3.44304 -0.99944 -1.41398 3.44304 0.84601 
-1.41398 3.96562 0.84601 -1.41266 3.09027 -0.81385 -1.41196 3.65158 -1.03486 
-1.41196 3.65158 0.88144 -1.41196 3.75708 -1.03486 -1.41196 3.75708 0.88144 
-1.40322 2.99697 -0.72887 -1.40224 3.59898 -1.03332 -1.40224 3.59898 0.8799 
-1.40224 3.80967 -1.03332 -1.40224 3.80967 0.8799 -1.40034 3.39255 -0.98777 
-1.40034 3.39255 0.83435 -1.40034 4.01611 0.83435 -1.39065 3.54584 -1.02921 
-1.39065 3.54584 0.87579 -1.39065 3.86281 -1.02921 -1.39065 3.86281 0.87579 
-1.38666 3.23415 -0.92132 -1.38595 3.3432 -0.97358 -1.38595 3.3432 0.82016 
-1.38595 4.06545 0.82016 -1.38322 3.13126 -0.85631 -1.37828 3.49318 -1.02226 
-1.37828 3.49318 0.86884 -1.37828 3.91548 -1.02226 -1.37828 3.91548 0.86884 
-1.37566 3.03505 -0.77815 -1.37357 3.70433 -1.04674 -1.37357 3.70433 0.89332 
-1.36524 3.44215 -1.01277 -1.36524 3.44215 0.85935 -1.36524 3.96651 0.85935 
-1.36448 3.65154 -1.04754 -1.36448 3.65154 0.89412 -1.36448 3.75712 -1.04754 
-1.36448 3.75712 0.89412 -1.35334 3.59837 -1.04581 -1.35334 3.59837 0.89239 
-1.35334 3.81028 -1.04581 -1.35334 3.81028 0.89239 -1.35268 3.17473 -0.89537 
-1.35154 3.39187 -1.00059 -1.35154 3.39187 0.84717 -1.35154 4.01679 0.84717 
-1.34846 3.28817 -0.95952 -1.34846 3.28817 0.80609 -1.34846 4.12049 0.80609 
-1.3475 3.07607 -0.82387 -1.34154 3.54526 -1.04118 -1.34154 3.54526 0.88776 
-1.34154 3.8634 -1.04118 -1.34154 3.8634 0.88776 -1.33726 2.98364 -0.73845 
-1.3294 3.49282 -1.03366 -1.3294 3.49282 0.88023 -1.3294 3.91583 -1.03366 
-1.3294 3.91583 0.88023 -1.32568 3.70433 -1.0575 -1.32568 3.70433 0.90407 
-1.31752 3.11816 -0.86504 -1.31752 3.11816 0.71162 -1.31618 3.44187 -1.02364 
-1.31618 3.44187 0.87022 -1.31618 3.96678 -1.02364 -1.31618 3.96678 0.87022 
-1.31512 3.22722 -0.93597 -1.31512 3.22722 0.78255 -1.31505 3.6511 -1.05811 
-1.31505 3.6511 0.90469 -1.31505 3.75755 -1.05811 -1.31505 3.75755 0.90469 
-1.31444 3.33633 -0.98818 -1.31444 3.33633 0.83476 -1.31444 4.07233 0.83476 
-1.30971 3.02263 -0.78608 -1.30387 3.59804 -1.05583 -1.30387 3.59804 0.90241 
-1.30387 3.81062 -1.05583 -1.30387 3.81062 0.90241 -1.29219 3.54529 -1.05067 
-1.29219 3.54529 0.89725 -1.29219 3.86337 -1.05067 -1.29219 3.86337 0.89725 
-1.28135 3.06472 -0.83049 -1.28135 3.06472 0.67707 -1.28017 3.16849 -0.90768 
-1.28017 3.16849 0.75425 -1.28002 3.493 -1.04264 -1.28002 3.493 0.88921 
-1.28002 3.91565 -1.04264 -1.28002 3.91565 0.88921 -1.27917 3.38634 -1.01309 
-1.27917 3.38634 0.85967 -1.27917 4.02231 0.85967 -1.27732 3.70433 -1.06589 
-1.27732 3.70433 0.91247 -1.27649 3.28249 -0.97157 -1.27649 3.28249 0.81814 
-1.27649 4.12617 0.81814 -1.26653 3.65107 -1.066 -1.26653 3.65107 0.91257 
-1.26653 3.75759 -1.066 -1.26653 3.75759 0.91257 -1.25506 3.59777 -1.0632 
-1.25506 3.59777 0.90977 -1.25506 3.81089 -1.0632 -1.25506 3.81089 0.90977 
-1.24442 3.11325 -0.87526 -1.24442 3.11325 0.72183 -1.24437 3.01472 -0.7919 
-1.24437 3.01472 0.63848 -1.24326 3.43716 -1.03375 -1.24326 3.43716 0.88033 
-1.24326 3.97149 -1.03375 -1.24326 3.97149 0.88033 -1.24323 3.54504 -1.0575 
-1.24323 3.54504 0.90407 -1.24323 3.86362 -1.0575 -1.24323 3.86362 0.90407 
-1.24197 3.22251 -0.94588 -1.24197 3.22251 0.79246 -1.24197 4.18614 0.79246 
-1.24148 3.3317 -0.99804 -1.24148 3.3317 0.84462 -1.24148 4.07695 0.84462 
-1.22861 3.70433 -1.0719 -1.22861 3.70433 0.91847 -1.21741 3.65096 -1.0715 
-1.21741 3.65096 0.91808 -1.21741 3.75769 -1.0715 -1.21741 3.75769 0.91808 
-1.20684 3.16516 -0.91545 -1.20684 3.16516 0.76203 -1.20619 3.05918 -0.83702 
-1.20619 3.05918 0.6836 -1.20599 3.38254 -1.02052 -1.20599 3.38254 0.86709 
-1.20599 4.02611 -1.02052 -1.20599 4.02611 0.86709 -1.20595 3.59775 -1.06816 
-1.20595 3.59775 0.91473 -1.20595 3.8109 -1.06816 -1.20595 3.8109 0.91473 
-1.20552 3.4912 -1.05086 -1.20552 3.4912 0.89744 -1.20552 3.91745 -1.05086 
-1.20552 3.91745 0.89744 -1.20374 3.27907 -0.97882 -1.20374 3.27907 0.8254 
-1.20374 4.12959 0.8254 -1.17966 3.70433 -1.07551 -1.17966 3.70433 0.92208 
-1.16883 3.10952 -0.87967 -1.16883 3.10952 0.72624 -1.16883 3.22016 -0.95085 
-1.16883 3.22016 0.79743 -1.16883 4.1885 0.79743 -1.16879 3.01098 -0.7963 
-1.16838 3.43595 -1.03928 -1.16838 3.43595 0.88586 -1.16838 3.9727 -1.03928 
-1.16838 3.9727 0.88586 -1.16838 3.32938 -1.00299 -1.16838 3.32938 0.84956 
-1.16838 4.07927 -1.00299 -1.16838 4.07927 0.84956 -1.16835 3.54383 -1.06302 
-1.16835 3.54383 0.9096 -1.16835 3.86483 -1.06302 -1.16835 3.86483 0.9096 
-1.16835 3.65093 -1.07457 -1.16835 3.65093 0.92115 -1.16835 3.75773 -1.07457 
-1.16835 3.75773 0.92115 -1.13059 3.05733 -0.8392 -1.13059 3.05733 0.68578 
-1.13059 3.16359 -0.9179 -1.13059 3.16359 0.76448 -1.13059 3.27793 -0.98125 
-1.13059 3.27793 0.82782 -1.13059 3.38162 -1.02321 -1.13059 3.38162 0.86979 
-1.13059 3.4906 -1.0536 -1.13059 3.4906 0.90018 -1.13059 3.59745 -1.07098 
-1.13059 3.59745 0.91756 -1.13059 3.70433 -1.07671 -1.13059 3.70433 0.92329 
-1.13059 3.81121 -1.07098 -1.13059 3.81121 0.91756 -1.13059 3.91805 -1.0536 
-1.13059 3.91805 0.90018 -1.13059 4.02703 -1.02321 -1.13059 4.02703 0.86979 
-1.13059 4.13073 0.82782 -1.13059 4.24507 0.76448 -1.09283 3.65093 -1.07457 
-1.09283 3.65093 0.92115 -1.09283 3.75773 -1.07457 -1.09283 3.75773 0.92115 
-1.09283 3.54383 -1.06302 -1.09283 3.54383 0.9096 -1.09283 3.86483 -1.06302 
-1.09283 3.86483 0.9096 -1.09281 3.32938 -1.00299 -1.09281 3.32938 0.84956 
-1.09281 4.07927 -1.00299 -1.09281 4.07927 0.84956 -1.09281 3.43595 -1.03928 
-1.09281 3.43595 0.88586 -1.09281 3.9727 -1.03928 -1.09281 3.9727 0.88586 
-1.09236 3.22016 -0.95085 -1.09236 3.22016 0.79743 -1.09236 4.1885 0.79743 
-1.09236 3.10952 -0.87967 -1.09236 3.10952 0.72624 -1.08153 3.70433 -1.07551 
-1.08153 3.70433 0.92208 -1.05745 3.27907 -0.97882 -1.05745 3.27907 0.8254 
-1.05745 4.12959 -0.97882 -1.05745 4.12959 0.8254 -1.05567 3.4912 -1.05086 
-1.05567 3.4912 0.89744 -1.05567 3.91745 -1.05086 -1.05567 3.91745 0.89744 
-1.05523 3.59775 -1.06816 -1.05523 3.59775 0.91473 -1.05523 3.8109 -1.06816 
-1.05523 3.8109 0.91473 -1.05519 3.38254 -1.02052 -1.05519 3.38254 0.86709 
-1.05519 4.02611 -1.02052 -1.05519 4.02611 0.86709 -1.055 3.05918 -0.83702 
-1.055 3.05918 0.6836 -1.05434 3.16516 -0.91545 -1.05434 3.16516 0.76203 
-1.05434 4.24349 0.76203 -1.04378 3.65096 -1.0715 -1.04378 3.65096 0.91808 
-1.04378 3.75769 -1.0715 -1.04378 3.75769 0.91808 -1.03258 3.70433 -1.0719 
-1.03258 3.70433 0.91847 -1.0197 3.3317 -0.99804 -1.0197 3.3317 0.84462 
-1.0197 4.07695 -0.99804 -1.0197 4.07695 0.84462 -1.01922 3.22251 -0.94588 
-1.01922 3.22251 0.79246 -1.01922 4.18614 0.79246 -1.01796 3.54504 -1.0575 
-1.01796 3.54504 0.90407 -1.01796 3.86362 -1.0575 -1.01796 3.86362 0.90407 
-1.01792 3.43716 -1.03375 -1.01792 3.43716 0.88033 -1.01792 3.97149 -1.03375 
-1.01792 3.97149 0.88033 -1.01676 3.11325 -0.87526 -1.01676 3.11325 0.72183 
-1.01676 4.2954 0.72183 -1.00612 3.59777 -1.0632 -1.00612 3.59777 0.90977 
-1.00612 3.81089 -1.0632 -1.00612 3.81089 0.90977 -0.99465 3.65107 -1.066 
-0.99465 3.65107 0.91257 -0.99465 3.75759 -1.066 -0.99465 3.75759 0.91257 
-0.98469 3.28249 -0.97157 -0.98469 3.28249 0.81814 -0.98469 4.12617 -0.97157 
-0.98469 4.12617 0.81814 -0.98386 3.70433 -1.06589 -0.98386 3.70433 0.91247 
-0.98202 3.38634 -1.01309 -0.98202 3.38634 0.85967 -0.98202 4.02231 -1.01309 
-0.98202 4.02231 0.85967 -0.98116 3.493 -1.04264 -0.98116 3.493 0.88921 
-0.98116 3.91565 -1.04264 -0.98116 3.91565 0.88921 -0.98101 3.16849 -0.90768 
-0.98101 3.16849 0.75425 -0.98101 4.24016 0.75425 -0.97984 3.06472 -0.83049 
-0.97984 3.06472 0.67707 -0.97984 4.34393 0.67707 -0.969 3.54529 -1.05067 
-0.969 3.54529 0.89725 -0.969 3.86337 -1.05067 -0.969 3.86337 0.89725 
-0.95731 3.59804 -1.05583 -0.95731 3.59804 0.90241 -0.95731 3.81062 -1.05583 
-0.95731 3.81062 0.90241 -0.94675 3.33633 -0.98818 -0.94675 3.33633 0.83476 
-0.94675 4.07233 -0.98818 -0.94675 4.07233 0.83476 -0.94614 3.6511 -1.05811 
-0.94614 3.6511 0.90469 -0.94614 3.75755 -1.05811 -0.94614 3.75755 0.90469 
-0.94606 3.22722 -0.93597 -0.94606 3.22722 0.78255 -0.94606 4.18143 -0.93597 
-0.94606 4.18143 0.78255 -0.94501 3.44187 -1.02364 -0.94501 3.44187 0.87022 
-0.94501 3.96678 -1.02364 -0.94501 3.96678 0.87022 -0.94367 3.11816 -0.86504 
-0.94367 3.11816 0.71162 -0.94367 4.29049 0.71162 -0.9355 3.70433 -1.0575 
-0.9355 3.70433 0.90407 -0.93179 3.49282 -1.03366 -0.93179 3.49282 0.88023 
-0.93179 3.91583 -1.03366 -0.93179 3.91583 0.88023 -0.91964 3.54526 -1.04118 
-0.91964 3.54526 0.88776 -0.91964 3.8634 -1.04118 -0.91964 3.8634 0.88776 
-0.91369 3.07607 -0.82387 -0.91369 3.07607 0.67045 -0.91369 4.33258 0.67045 
-0.91272 3.28817 -0.95952 -0.91272 3.28817 0.80609 -0.91272 4.12049 -0.95952 
-0.91272 4.12049 0.80609 -0.90965 3.39187 -1.00059 -0.90965 3.39187 0.84717 
-0.90965 4.01679 -1.00059 -0.90965 4.01679 0.84717 -0.9085 3.17473 -0.89537 
-0.9085 3.17473 0.74195 -0.9085 4.23392 -0.89537 -0.9085 4.23392 0.74195 
-0.90784 3.59837 -1.04581 -0.90784 3.59837 0.89239 -0.90784 3.81028 -1.04581 
-0.90784 3.81028 0.89239 -0.89671 3.65154 -1.04754 -0.89671 3.65154 0.89412 
-0.89671 3.75712 -1.04754 -0.89671 3.75712 0.89412 -0.89594 3.44215 -1.01277 
-0.89594 3.44215 0.85935 -0.89594 3.96651 -1.01277 -0.89594 3.96651 0.85935 
-0.88761 3.70433 -1.04674 -0.88761 3.70433 0.89332 -0.88553 4.3736 0.62473 
-0.88291 3.49318 -1.02226 -0.88291 3.49318 0.86884 -0.88291 3.91548 -1.02226 
-0.88291 3.91548 0.86884 -0.87797 3.13126 -0.85631 -0.87797 3.13126 0.70289 
-0.87797 4.2774 0.70289 -0.87524 3.3432 -0.97358 -0.87524 3.3432 0.82016 
-0.87524 4.06545 -0.97358 -0.87524 4.06545 0.82016 -0.87452 3.23415 -0.92132 
-0.87452 3.23415 0.7679 -0.87452 4.17451 -0.92132 -0.87452 4.17451 0.7679 
-0.87054 3.54584 -1.02921 -0.87054 3.54584 0.87579 -0.87054 3.86281 -1.02921 
-0.87054 3.86281 0.87579 -0.86085 3.39255 -0.98777 -0.86085 3.39255 0.83435 
-0.86085 4.01611 -0.98777 -0.86085 4.01611 0.83435 -0.85894 3.59898 -1.03332 
-0.85894 3.59898 0.8799 -0.85894 3.80967 -1.03332 -0.85894 3.80967 0.8799 
-0.85797 4.41169 0.57545 -0.84922 3.65158 -1.03486 -0.84922 3.65158 0.88144 
-0.84922 3.75708 -1.03486 -0.84922 3.75708 0.88144 -0.84853 3.09027 -0.81385 
-0.84853 3.09027 0.66043 -0.84853 4.31838 0.66043 -0.84721 3.44304 -0.99944 
-0.84721 3.44304 0.84601 -0.84721 3.96562 -0.99944 -0.84721 3.96562 0.84601 
-0.84315 3.18982 -0.88458 -0.84315 3.18982 0.73116 -0.84315 4.21884 -0.88458 
-0.84315 4.21884 0.73116 -0.84192 3.29608 -0.94274 -0.84192 3.29608 0.78931 
-0.84192 4.11258 -0.94274 -0.84192 4.11258 0.78931 -0.84031 3.70433 -1.03365 
-0.84031 3.70433 0.88023 -0.83466 3.49406 -1.00849 -0.83466 3.49406 0.85507 
-0.83466 3.91459 -1.00849 -0.83466 3.91459 0.85507 -0.82689 3.34454 -0.95894 
-0.82689 3.34454 0.80551 -0.82689 4.06411 -0.95894 -0.82689 4.06411 0.80551 
-0.82237 3.54688 -1.01491 -0.82237 3.54688 0.86148 -0.82237 3.86177 -1.01491 
-0.82237 3.86177 0.86148 -0.82018 4.35825 0.61324 -0.81296 3.14726 -0.84404 
-0.81296 3.14726 0.69062 -0.81296 4.26139 0.69062 -0.81273 3.39402 -0.97263 
-0.81273 3.39402 0.81921 -0.81273 4.01463 -0.97263 -0.81273 4.01463 0.81921 
-0.81181 3.59902 -1.01867 -0.81181 3.59902 0.86525 -0.81181 3.80964 -1.01867 
-0.81181 3.80964 0.86525 -0.80983 3.25071 -0.90818 -0.80983 3.25071 0.75476 
-0.80983 4.15795 -0.90818 -0.80983 4.15795 0.75476 -0.80216 3.6517 -1.01977 
-0.80216 3.6517 0.86635 -0.80216 3.75695 -1.01977 -0.80216 3.75695 0.86635 
-0.79947 3.44438 -0.98379 -0.79947 3.44438 0.83036 -0.79947 3.96427 -0.98379 
-0.79947 3.96427 0.83036 -0.7937 3.70433 -1.01826 -0.7937 3.70433 0.86483 
-0.79327 4.3951 0.56286 -0.79204 3.29525 -0.92408 -0.79204 3.29525 0.77066 
-0.79204 4.11341 -0.92408 -0.79204 4.11341 0.77066 -0.78715 3.49548 -0.99237 
-0.78715 3.49548 0.83895 -0.78715 3.91317 -0.99237 -0.78715 3.91317 0.83895 
-0.78465 3.10727 -0.80048 -0.78465 3.10727 0.64706 -0.78465 4.30139 0.64706 
-0.77912 3.20728 -0.87006 -0.77912 3.20728 0.71664 -0.77912 4.20138 -0.87006 
-0.77912 4.20138 0.71664 -0.77707 3.34393 -0.93992 -0.77707 3.34393 0.7865 
-0.77707 4.06473 -0.93992 -0.77707 4.06473 0.7865 -0.7758 3.54717 -0.99835 
-0.7758 3.54717 0.84493 -0.7758 3.86148 -0.99835 -0.7758 3.86148 0.84493 
-0.76981 4.42846 0.51105 -0.76546 3.59931 -1.00172 -0.76546 3.59931 0.8483 
-0.76546 3.80935 -1.00172 -0.76546 3.80935 0.8483 -0.7628 3.39387 -0.95326 
-0.7628 3.39387 0.79984 -0.7628 4.01478 -0.95326 -0.7628 4.01478 0.79984 
-0.76065 3.25085 -0.88758 -0.76065 3.25085 0.73415 -0.76065 4.1578 -0.88758 
-0.76065 4.1578 0.73415 -0.75676 4.34017 0.59853 -0.75615 3.65174 -1.00247 
-0.75615 3.65174 0.84905 -0.75615 3.75691 -1.00247 -0.75615 3.75691 0.84905 
-0.74992 3.16597 -0.82855 -0.74992 3.16597 0.67513 -0.74992 4.24268 -0.82855 
-0.74992 4.24268 0.67513 -0.74962 3.44442 -0.96401 -0.74962 3.44442 0.81059 
-0.74962 3.96423 -0.96401 -0.74962 3.96423 0.81059 -0.74791 3.70433 -1.00059 
-0.74791 3.70433 0.84717 -0.74791 4.45867 0.45669 -0.74312 3.29558 -0.90302 
-0.74312 3.29558 0.7496 -0.74312 4.11308 -0.90302 -0.74312 4.11308 0.7496 
-0.7366 3.49709 -0.97215 -0.7366 3.49709 0.81873 -0.7366 3.91157 -0.97215 
-0.7366 3.91157 0.81873 -0.73204 4.37505 0.54882 -0.73063 3.20836 -0.84745 
-0.73063 3.20836 0.69403 -0.73063 4.2003 -0.84745 -0.73063 4.2003 0.69403 
-0.72794 3.34458 -0.91841 -0.72794 3.34458 0.76499 -0.72794 4.06407 -0.91841 
-0.72794 4.06407 0.76499 -0.72538 3.54894 -0.97763 -0.72538 3.54894 0.82421 
-0.72538 3.85971 -0.97763 -0.72538 3.85971 0.82421 -0.72234 3.12698 -0.78382 
-0.72234 3.12698 0.6304 -0.72234 4.28168 0.6304 -0.71504 3.6015 -0.98045 
-0.71504 3.6015 0.82703 -0.71504 3.80715 -0.98045 -0.71504 3.80715 0.82703 
-0.71392 3.39461 -0.93138 -0.71392 3.39461 0.77796 -0.71392 4.01404 -0.93138 
-0.71392 4.01404 0.77796 -0.7123 3.25224 -0.86453 -0.7123 3.25224 0.7111 
-0.7123 4.15641 -0.86453 -0.7123 4.15641 0.7111 -0.70903 4.40738 0.496 
-0.70589 3.65405 -0.98065 -0.70589 3.65405 0.82723 -0.70589 3.7546 -0.98065 
-0.70589 3.7546 0.82723 -0.70304 3.70433 -0.9807 -0.70304 3.70433 0.82728 
-0.70227 3.16824 -0.80414 -0.70227 3.16824 0.65072 -0.70227 4.24041 -0.80414 
-0.70227 4.24041 0.65072 -0.69992 3.44658 -0.94163 -0.69992 3.44658 0.78821 
-0.69992 3.96208 -0.94163 -0.69992 3.96208 0.78821 -0.69652 4.3182 0.58263 
-0.6953 3.29707 -0.87962 -0.6953 3.29707 0.7262 -0.6953 4.11159 -0.87962 
-0.6953 4.11159 0.7262 -0.6883 4.43662 0.4411 -0.68721 3.49931 -0.94928 
-0.68721 3.49931 0.79586 -0.68721 3.90934 -0.94928 -0.68721 3.90934 0.79586 
-0.68328 3.21086 -0.82263 -0.68328 3.21086 0.66921 -0.68328 4.19779 -0.82263 
-0.68328 4.19779 0.66921 -0.68023 3.3463 -0.89463 -0.68023 3.3463 0.74121 
-0.68023 4.06235 -0.89463 -0.68023 4.06235 0.74121 -0.67589 3.55144 -0.95413 
-0.67589 3.55144 0.80071 -0.67589 3.85721 -0.95413 -0.67589 3.85721 0.80071 
-0.67528 3.1299 -0.75695 -0.67528 4.27876 0.60352 -0.67255 4.3521 0.53205 
-0.66587 3.60401 -0.95647 -0.66587 3.60401 0.80304 -0.66587 3.80465 -0.95647 
-0.66587 3.80465 0.80304 -0.66541 3.25472 -0.83925 -0.66541 3.25472 0.68582 
-0.66541 4.15393 -0.83925 -0.66541 4.15393 0.68582 -0.66506 3.39727 -0.90676 
-0.66506 3.39727 0.75334 -0.66506 4.01139 -0.90676 -0.66506 4.01139 0.75334 
-0.66194 3.6541 -0.95866 -0.66194 3.6541 0.80524 -0.66194 3.75455 -0.95866 
-0.66194 3.75455 0.80524 -0.6592 3.70433 -0.95863 -0.6592 3.70433 0.80521 
-0.65573 4.44528 0.39815 -0.65536 3.17151 -0.7769 -0.65536 3.17151 0.62348 
-0.65536 4.23715 0.62348 -0.65124 3.44946 -0.91651 -0.65124 3.44946 0.76309 
-0.65124 3.9592 -0.91651 -0.65124 3.9592 0.76309 -0.65054 4.38322 0.47886 
-0.65047 4.31386 0.55412 -0.64872 3.29971 -0.85394 -0.64872 3.29971 0.70052 
-0.64872 4.10894 -0.85394 -0.64872 4.10894 0.70052 -0.63915 3.50214 -0.92382 
-0.63915 3.50214 0.7704 -0.63915 3.90651 -0.92382 -0.63915 3.90651 0.7704 
-0.63638 3.21469 -0.79505 -0.63638 3.21469 0.64163 -0.63638 4.19396 0.64163 
-0.63241 3.34975 -0.86797 -0.63241 3.34975 0.71455 -0.63241 4.0589 -0.86797 
-0.63241 4.0589 0.71455 -0.63059 4.41143 0.42329 -0.62955 4.27414 0.57465 
-0.62802 3.55444 -0.92816 -0.62802 3.55444 0.77473 -0.62802 3.85422 -0.92816 
-0.62802 3.85422 0.77473 -0.62752 4.34636 0.50183 -0.62283 3.60411 -0.93236 
-0.62283 3.60411 0.77894 -0.62283 3.80455 -0.93236 -0.62283 3.80455 0.77894 
-0.61891 3.65427 -0.93442 -0.61891 3.65427 0.781 -0.61891 3.75438 -0.93442 
-0.61891 3.75438 0.781 -0.61871 3.25887 -0.81125 -0.61871 3.25887 0.65783 
-0.61871 4.14978 0.65783 -0.61759 3.40084 -0.87966 -0.61759 3.40084 0.72623 
-0.61759 4.00781 -0.87966 -0.61759 4.00781 0.72623 -0.61649 3.70433 -0.93444 
-0.61649 3.70433 0.78102 -0.60959 3.17658 -0.74756 -0.60959 4.23208 0.59413 
-0.60564 4.30773 0.52356 -0.60428 3.45283 -0.88896 -0.60428 3.45283 0.73554 
-0.60428 3.95582 -0.88896 -0.60428 3.95582 0.73554 -0.6035 3.3035 -0.82605 
-0.6035 3.3035 0.67263 -0.6035 4.10515 0.67263 -0.59254 3.50557 -0.89585 
-0.59254 3.50557 0.74243 -0.59254 3.90308 -0.89585 -0.59254 3.90308 0.74243 
-0.59095 3.21999 -0.76533 -0.59095 4.18867 0.61191 -0.5874 3.35381 -0.83965 
-0.5874 3.35381 0.68623 -0.5874 4.05484 0.68623 -0.5861 3.55482 -0.90204 
-0.5861 3.55482 0.74862 -0.5861 3.85383 -0.90204 -0.5861 3.85383 0.74862 
-0.5853 4.26785 0.54385 -0.58103 3.60445 -0.90617 -0.58103 3.60445 0.75275 
-0.58103 3.80421 -0.90617 -0.58103 3.80421 0.75275 -0.57733 3.65433 -0.90822 
-0.57733 3.65433 0.75479 -0.57733 3.75433 -0.90822 -0.57733 3.75433 0.75479 
-0.57502 3.70433 -0.90818 -0.57502 3.70433 0.75476 -0.57469 3.26367 -0.78155 
-0.57469 4.14498 0.62813 -0.57264 3.40542 -0.85088 -0.57264 3.40542 0.69746 
-0.57264 4.00323 0.69746 -0.56556 4.22543 0.56297 -0.55978 3.30843 -0.79604 
-0.55978 3.30843 0.64262 -0.55978 4.10022 0.64262 -0.55957 3.45763 -0.85971 
-0.55957 3.45763 0.70628 -0.55957 3.95102 0.70628 -0.5514 3.50574 -0.86734 
-0.5514 3.50574 0.71392 -0.5514 3.90291 -0.86734 -0.5514 3.90291 0.71392 
-0.54813 4.18288 0.58035 -0.54496 3.55507 -0.87343 -0.54496 3.55507 0.72 
-0.54496 3.85358 -0.87343 -0.54496 3.85358 0.72 -0.54365 3.35913 -0.80906 
-0.54365 3.35913 0.65564 -0.54365 4.04953 0.65564 -0.53978 3.60502 -0.87738 
-0.53978 3.60502 0.72396 -0.53978 3.80364 -0.87738 -0.53978 3.80364 0.72396 
-0.5361 3.65497 -0.87929 -0.5361 3.65497 0.72587 -0.5361 3.75369 -0.87929 
-0.5361 3.75369 0.72587 -0.53489 3.70433 -0.87992 -0.53489 3.70433 0.7265 
-0.53206 4.13893 0.59625 -0.52929 3.41086 -0.81989 -0.52929 3.41086 0.66646 
-0.52929 3.9978 0.66646 -0.51975 3.45834 -0.82928 -0.51975 3.45834 0.67586 
-0.51975 3.95032 0.67586 -0.51768 3.31449 -0.76399 -0.51768 4.09417 0.61057 
-0.51171 3.50641 -0.83685 -0.51171 3.50641 0.68343 -0.51171 3.90224 0.68343 
-0.50698 4.17572 0.5469 -0.50507 3.55594 -0.84268 -0.50507 3.55594 0.68925 
-0.50507 3.85272 0.68925 -0.50183 3.36546 -0.77658 -0.50183 4.0432 0.62316 
-0.50002 3.60584 -0.84657 -0.50002 3.60584 0.69314 -0.50002 3.80281 -0.84657 
-0.50002 3.80281 0.69314 -0.49734 3.65502 -0.84908 -0.49734 3.65502 0.69566 
-0.49734 3.75363 -0.84908 -0.49734 3.75363 0.69566 -0.4962 3.70433 -0.84972 
-0.4962 3.70433 0.6963 -0.49138 4.13188 0.56251 -0.4908 3.41208 -0.78753 
-0.4908 3.41208 0.63411 -0.4908 3.99657 0.63411 -0.48129 3.45965 -0.79681 
-0.48129 3.45965 0.64338 -0.48129 3.949 0.64338 -0.47731 4.08701 0.57657 
-0.47357 3.50758 -0.80445 -0.47357 3.50758 0.65103 -0.47357 3.90108 0.65103 
-0.46696 3.55719 -0.81015 -0.46696 3.55719 0.65673 -0.46696 3.85147 0.65673 
-0.46482 4.04122 0.58906 -0.46264 3.60596 -0.81439 -0.46264 3.60596 0.66096 
-0.46264 3.8027 0.66096 -0.45993 3.6552 -0.81685 -0.45993 3.6552 0.66342 
-0.45993 3.75345 0.66342 -0.45903 3.70433 -0.81766 -0.45903 3.70433 0.66424 
-0.45393 3.41404 -0.75337 -0.45393 3.99461 0.59995 -0.44468 3.46135 -0.76263 
-0.44468 3.46135 0.6092 -0.44468 3.94731 0.6092 -0.43707 3.50924 -0.77023 
-0.43707 3.50924 0.61681 -0.43707 3.89942 0.61681 -0.43114 3.5576 -0.77616 
-0.43114 3.5576 0.62274 -0.43114 3.85106 0.62274 -0.42689 3.60631 -0.78041 
-0.42689 3.60631 0.62699 -0.42689 3.80234 0.62699 -0.42434 3.65526 -0.78297 
-0.42434 3.65526 0.62954 -0.42434 3.75339 0.62954 -0.42349 3.70433 0.6304 
-0.41978 3.99657 0.56308 -0.4105 3.45965 -0.72601 -0.4105 3.949 0.57259 
-0.40285 3.50758 -0.73374 -0.40285 3.90108 0.58032 -0.39715 3.55719 -0.74035 
-0.39715 3.55719 0.58692 -0.39715 3.85147 0.58692 -0.39292 3.60596 -0.74466 
-0.39292 3.60596 0.59124 -0.39292 3.8027 0.59124 -0.39046 3.6552 0.59395 
-0.39046 3.75345 0.59395 -0.38964 3.70433 0.59485 -0.36463 3.55594 -0.70223 
-0.36463 3.85272 0.54881 -0.36074 3.60584 0.55386 -0.36074 3.80281 0.55386 
-0.35822 3.65502 0.55654 -0.35822 3.75363 0.55654 -0.35758 3.70433 0.55768 
-0.32801 3.65497 0.51778 -0.32801 3.75369 0.51778 -0.32739 3.70433 0.51899 
-0.29912 3.70433 0.47886 -1.762 4.95392 -0.99278 -1.72896 5.00281 -1.02922 
-1.72625 4.95357 -1.02676 -1.72194 4.9048 -1.02252 -1.69269 5.05194 -1.06209 
-1.69155 5.00263 -1.06145 -1.68887 4.95345 -1.05894 -1.68382 4.90355 -1.05505 
-1.67719 4.85402 -1.04922 -1.654 5.05194 -1.09229 -1.6528 5.00258 -1.09166 
-1.6528 5.1013 -1.09166 -1.64912 4.95263 -1.08975 -1.64394 4.90268 -1.08579 
-1.6375 4.85335 -1.07971 -1.62932 4.80525 -1.07207 -1.61387 5.05194 -1.12055 
-1.61156 5.00194 -1.12059 -1.61156 5.10194 -1.12059 -1.60787 4.95206 -1.11854 
-1.60787 5.15182 -1.11854 -1.60787 5.15182 0.54038 -1.60279 4.90243 -1.11441 
-1.60279 5.20144 -1.11441 -1.60279 5.20144 0.53625 -1.59636 4.85318 -1.10822 
-1.58461 4.80044 -1.10133 -1.5724 5.05194 -1.14681 -1.57131 4.74845 -1.09203 
-1.56999 5.00188 -1.14679 -1.56999 5.102 -1.14679 -1.56606 4.95172 -1.14473 
-1.56606 5.15216 -1.14473 -1.56606 5.15216 0.56657 -1.56087 4.90205 -1.14052 
-1.56087 5.20183 -1.14052 -1.56087 5.20183 0.56236 -1.54975 4.84975 -1.13619 
-1.54975 5.25412 -1.13619 -1.54975 5.25412 0.55803 -1.53766 4.79707 -1.12888 
-1.53766 5.30681 -1.12888 -1.53766 5.30681 0.55072 -1.5297 5.05194 -1.171 
-1.52695 5.00172 -1.17103 -1.52695 5.10216 -1.17103 -1.52695 5.10216 0.59287 
-1.52384 4.74488 -1.11913 -1.52303 4.95162 -1.16883 -1.52303 5.15226 -1.16883 
-1.52303 5.15226 0.59067 -1.51301 4.89905 -1.1665 -1.51301 5.20483 -1.1665 
-1.51301 5.20483 0.58834 -1.50866 4.69391 -1.107 -1.50168 4.84692 -1.16165 
-1.50168 5.25696 -1.16165 -1.50168 5.25696 0.58349 -1.48897 4.79419 -1.154 
-1.48897 5.30969 -1.154 -1.48897 5.30969 0.57584 -1.48586 5.05194 -1.19307 
-1.483 5.00166 -1.19302 -1.483 5.10222 -1.19302 -1.483 5.10222 0.61486 
-1.47497 4.74223 -1.14375 -1.47497 5.36165 -1.14375 -1.47497 5.36165 0.56559 
-1.47385 4.94912 -1.19282 -1.47385 5.15476 -1.19282 -1.47385 5.15476 0.61466 
-1.46351 4.89655 -1.19 -1.46351 5.20732 -1.19 -1.46351 5.20732 0.61184 
-1.46095 4.69219 -1.13078 -1.46095 5.41168 -1.13078 -1.46095 5.41168 0.55262 
-1.4523 4.8447 -1.18452 -1.4523 5.25918 -1.18452 -1.4523 5.25918 0.60636 
-1.44577 4.64319 -1.11539 -1.44098 5.05194 -1.21296 -1.44098 5.05194 0.6348 
-1.43928 4.79203 -1.17638 -1.43928 5.31184 -1.17638 -1.43928 5.31184 0.59822 
-1.43274 4.99935 -1.21484 -1.43274 5.10452 -1.21484 -1.43274 5.10452 0.63668 
-1.4261 4.74148 -1.16563 -1.4261 5.36239 -1.16563 -1.4261 5.36239 0.58747 
-1.42344 4.94692 -1.21409 -1.42344 5.15696 -1.21409 -1.42344 5.15696 0.63593 
-1.41309 4.89478 -1.21072 -1.41309 5.20909 -1.21072 -1.41309 5.20909 0.63256 
-1.41183 4.69154 -1.15229 -1.41183 5.41234 -1.15229 -1.41183 5.41234 0.57413 
-1.40175 4.84309 -1.20474 -1.40175 5.26078 -1.20474 -1.40175 5.26078 0.62658 
-1.39685 4.64286 -1.13645 -1.39685 5.46102 -1.13645 -1.39685 5.46102 0.55829 
-1.39519 5.05194 -1.23062 -1.39519 5.05194 0.65246 -1.38942 4.79199 -1.19616 
-1.38942 5.31188 -1.19616 -1.38942 5.31188 0.618 -1.38674 4.99931 -1.23214 
-1.38674 4.99931 0.65398 -1.38674 5.10456 -1.23214 -1.38674 5.10456 0.65398 
-1.37906 4.59832 -1.12055 -1.37906 5.50556 -1.12055 -1.37906 5.50556 0.54239 
-1.37708 4.94663 -1.23104 -1.37708 5.15725 -1.23104 -1.37708 5.15725 0.65288 
-1.37616 4.74163 -1.185 -1.37616 5.36224 -1.185 -1.37616 5.36224 0.60684 
-1.36653 4.8945 -1.22727 -1.36653 5.20938 -1.22727 -1.36653 5.20938 0.64911 
-1.362 4.69215 -1.1713 -1.362 5.41173 -1.1713 -1.362 5.41173 0.59314 
-1.35424 4.84168 -1.22086 -1.35424 5.2622 -1.22086 -1.35424 5.2622 0.6427 
-1.34859 5.05194 -1.24602 -1.34859 5.05194 0.66786 -1.34698 4.64369 -1.15511 
-1.34698 5.46019 -1.15511 -1.34698 5.46019 0.57695 -1.34574 5.56645 -1.09695 
-1.34574 5.56645 0.51879 -1.34168 4.79065 -1.2118 -1.34168 5.31323 -1.2118 
-1.34168 5.31323 0.63364 -1.33967 4.99919 -1.24723 -1.33967 4.99919 0.66907 
-1.33967 5.10469 -1.24723 -1.33967 5.10469 0.66907 -1.32995 4.94659 -1.24569 
-1.32995 5.15729 -1.24569 -1.32995 5.15729 0.66753 -1.32805 4.74016 -1.20014 
-1.32805 5.36372 -1.20014 -1.32805 5.36372 0.62198 -1.31836 4.89345 -1.24158 
-1.31836 5.21042 -1.24158 -1.31836 5.21042 0.66342 -1.31437 4.58176 -1.13369 
-1.31437 5.52212 -1.13369 -1.31437 5.52212 0.55553 -1.31366 4.69081 -1.18595 
-1.31366 5.41307 -1.18595 -1.31366 5.41307 0.60779 -1.31093 5.62501 0.49052 
-1.30599 4.84079 -1.23463 -1.30599 5.26309 -1.23463 -1.30599 5.26309 0.65647 
-1.30128 5.05194 -1.25911 -1.30128 5.05194 0.68095 -1.29295 4.78976 -1.22514 
-1.29295 5.31412 -1.22514 -1.29295 5.31412 0.64698 -1.29218 4.99915 -1.25991 
-1.29218 4.99915 0.68175 -1.29218 5.10473 -1.25991 -1.29218 5.10473 0.68175 
-1.28105 4.94599 -1.25818 -1.28105 4.94599 0.68002 -1.28105 5.15789 -1.25818 
-1.28105 5.15789 0.68002 -1.28039 4.52235 -1.10774 -1.28039 5.58153 0.52958 
-1.27924 4.73948 -1.21296 -1.27924 5.3644 -1.21296 -1.27924 5.3644 0.6348 
-1.27617 4.63578 -1.17189 -1.27617 5.4681 -1.17189 -1.27617 5.4681 0.59373 
-1.2752 5.6802 0.45808 -1.26925 4.89287 -1.25355 -1.26925 5.21101 -1.25355 
-1.26925 5.21101 0.67539 -1.25711 4.84043 -1.24602 -1.25711 5.26344 -1.24602 
-1.25711 5.26344 0.66786 -1.25339 5.05194 -1.26987 -1.25339 5.05194 0.69171 
-1.24523 5.63811 0.49925 -1.24388 4.78948 -1.23601 -1.24388 5.31439 -1.23601 
-1.24388 5.31439 0.65785 -1.24283 4.57484 -1.14834 -1.24283 5.52904 -1.14834 
-1.24283 5.52904 0.57018 -1.24276 4.99872 -1.27048 -1.24276 4.99872 0.69232 
-1.24276 5.10516 -1.27048 -1.24276 5.10516 0.69232 -1.24215 4.68394 -1.20055 
-1.24215 5.41994 -1.20055 -1.24215 5.41994 0.62239 -1.23742 5.73363 0.42029 
-1.23158 4.94565 -1.2682 -1.23158 4.94565 0.69004 -1.23158 5.15823 -1.2682 
-1.23158 5.15823 0.69004 -1.21989 4.8929 -1.26304 -1.21989 4.8929 0.68488 
-1.21989 5.21098 -1.26304 -1.21989 5.21098 0.68488 -1.20906 5.69154 0.4647 
-1.20788 4.5161 -1.12005 -1.20788 5.58778 0.54189 -1.20773 4.84061 -1.25501 
-1.20773 5.26326 -1.25501 -1.20773 5.26326 0.67685 -1.20687 4.73395 -1.22546 
-1.20687 5.36992 -1.22546 -1.20687 5.36992 0.6473 -1.20503 5.05194 -1.27826 
-1.20503 5.05194 0.7001 -1.2042 4.6301 -1.18394 -1.2042 5.47378 -1.18394 
-1.2042 5.47378 0.60578 -1.20004 5.78183 0.37963 -1.19424 4.99868 -1.27836 
-1.19424 4.99868 0.7002 -1.19424 5.1052 -1.27836 -1.19424 5.1052 0.7002 
-1.18277 4.94538 -1.27556 -1.18277 4.94538 0.6974 -1.18277 5.1585 -1.27556 
-1.18277 5.1585 0.6974 -1.17213 4.46086 -1.08763 -1.17213 5.64301 0.50947 
-1.17208 5.74155 0.42611 -1.17097 4.78477 -1.24612 -1.17097 5.3191 -1.24612 
-1.17097 5.3191 0.66796 -1.17094 4.89265 -1.26987 -1.17094 4.89265 0.69171 
-1.17094 5.21123 -1.26987 -1.17094 5.21123 0.69171 -1.16968 4.57012 -1.15825 
-1.16968 5.53375 0.58009 -1.16919 4.67931 -1.21041 -1.16919 5.42456 -1.21041 
-1.16919 5.42456 0.63225 -1.1619 5.82644 0.33495 -1.15632 5.05194 -1.28426 
-1.15632 5.05194 0.7061 -1.14512 4.99857 -1.28387 -1.14512 4.99857 0.70571 
-1.14512 5.1053 -1.28387 -1.14512 5.1053 0.70571 -1.13455 4.51277 -1.12782 
-1.13455 5.5911 0.54966 -1.13449 5.78786 0.38368 -1.1339 4.40679 -1.04939 
-1.1339 5.69708 0.47123 -1.1337 4.73015 -1.23289 -1.1337 5.37372 -1.23289 
-1.1337 5.37372 0.65473 -1.13366 4.94536 -1.28052 -1.13366 4.94536 0.70236 
-1.13366 5.15851 -1.28052 -1.13366 5.15851 0.70236 -1.13323 4.83881 -1.26323 
-1.13323 4.83881 0.68507 -1.13323 5.26506 -1.26323 -1.13323 5.26506 0.68507 
-1.13145 4.62668 -1.19119 -1.13145 5.4772 -1.19119 -1.13145 5.4772 0.61303 
-1.12791 5.91021 0.21937 -1.1237 5.86669 0.28703 -1.10737 5.05194 -1.28788 
-1.10737 5.05194 0.70972 -1.09654 4.45713 -1.09204 -1.09654 5.64675 0.51388 
-1.09654 4.56777 -1.16322 -1.09654 5.53611 0.58506 -1.0965 5.74529 0.43051 
-1.0965 5.83023 0.33766 -1.09609 4.78356 -1.25165 -1.09609 4.78356 0.67349 
-1.09609 5.32031 -1.25165 -1.09609 5.32031 0.67349 -1.09609 4.67699 -1.21536 
-1.09609 5.42688 -1.21536 -1.09609 5.42688 0.6372 -1.09606 4.89144 -1.27539 
-1.09606 4.89144 0.69723 -1.09606 5.21244 -1.27539 -1.09606 5.21244 0.69723 
-1.09606 4.99854 -1.28694 -1.09606 4.99854 0.70878 -1.09606 5.10534 -1.28694 
-1.09606 5.10534 0.70878 -1.09316 5.93182 0.18482 -1.09316 5.89051 0.25459 
-1.0583 4.40494 -1.05157 -1.0583 4.5112 -1.13027 -1.0583 4.62554 -1.19361 
-1.0583 4.72923 -1.23558 -1.0583 4.83821 -1.26597 -1.0583 4.83821 0.68781 
-1.0583 4.94506 -1.28335 -1.0583 4.94506 0.70519 -1.0583 5.05194 -1.28908 
-1.0583 5.05194 0.71092 -1.0583 5.15882 -1.28335 -1.0583 5.15882 0.70519 
-1.0583 5.26566 -1.26597 -1.0583 5.26566 0.68781 -1.0583 5.37464 -1.23558 
-1.0583 5.37464 0.65742 -1.0583 5.47834 0.61545 -1.0583 5.59268 0.55211 
-1.0583 5.69893 0.47341 -1.0583 5.79001 0.38564 -1.0583 5.86843 0.28827 
-1.0583 5.9123 0.22061 -1.02345 5.89051 0.25459 -1.02054 4.99854 -1.28694 
-1.02054 4.99854 0.70878 -1.02054 5.10534 -1.28694 -1.02054 5.10534 0.70878 
-1.02054 4.89144 -1.27539 -1.02054 4.89144 0.69723 -1.02054 5.21244 -1.27539 
-1.02054 5.21244 0.69723 -1.02052 4.67699 -1.21536 -1.02052 5.42688 -1.21536 
-1.02052 5.42688 0.6372 -1.02051 4.78356 -1.25165 -1.02051 4.78356 0.67349 
-1.02051 5.32031 -1.25165 -1.02051 5.32031 0.67349 -1.0201 5.83023 0.33766 
-1.0201 4.35859 -1.00867 -1.0201 5.74529 0.43051 -1.02007 4.56777 -1.16322 
-1.02007 5.53611 0.58506 -1.02007 4.45713 -1.09204 -1.02007 5.64675 0.51388 
-1.00923 5.05194 -1.28788 -1.00923 5.05194 0.70972 -0.9929 5.86669 0.28703 
-0.98869 5.91021 0.21937 -0.98516 4.62668 -1.19119 -0.98516 5.4772 0.61303 
-0.98338 4.83881 -1.26323 -0.98338 4.83881 0.68507 -0.98338 5.26506 -1.26323 
-0.98338 5.26506 0.68507 -0.98294 4.94536 -1.28052 -0.98294 4.94536 0.70236 
-0.98294 5.15851 -1.28052 -0.98294 5.15851 0.70236 -0.9829 4.73015 -1.23289 
-0.9829 4.73015 0.65473 -0.9829 5.37372 -1.23289 -0.9829 5.37372 0.65473 
-0.98271 4.40679 -1.04939 -0.98271 5.69708 0.47123 -0.98211 4.31601 -0.96184 
-0.98211 5.78786 0.38368 -0.98205 4.51277 -1.12782 -0.98205 5.5911 0.54966 
-0.97148 4.99857 -1.28387 -0.97148 4.99857 0.70571 -0.97148 5.1053 -1.28387 
-0.97148 5.1053 0.70571 -0.96028 5.05194 -1.28426 -0.96028 5.05194 0.7061 
-0.95811 5.88689 0.25204 -0.9547 5.82644 0.33495 -0.94741 4.67931 -1.21041 
-0.94741 4.67931 0.63225 -0.94741 5.42456 0.63225 -0.94692 4.57012 -1.15825 
-0.94692 5.53375 0.58009 -0.94567 4.89265 -1.26987 -0.94567 4.89265 0.69171 
-0.94567 5.21123 -1.26987 -0.94567 5.21123 0.69171 -0.94563 4.78477 -1.24612 
-0.94563 4.78477 0.66796 -0.94563 5.3191 -1.24612 -0.94563 5.3191 0.66796 
-0.94452 4.36233 -1.00427 -0.94452 5.74155 0.42611 -0.94447 4.46086 -1.08763 
-0.94447 5.64301 0.50947 -0.93383 4.94538 -1.27556 -0.93383 4.94538 0.6974 
-0.93383 5.1585 -1.27556 -0.93383 5.1585 0.6974 -0.92777 5.86145 0.28333 
-0.92236 4.99868 -1.27836 -0.92236 4.99868 0.7002 -0.92236 5.1052 -1.27836 
-0.92236 5.1052 0.7002 -0.91656 4.32205 -0.95779 -0.91656 5.78183 0.37963 
-0.9124 4.6301 -1.18394 -0.9124 4.6301 0.60578 -0.9124 5.47378 0.60578 
-0.91157 5.05194 -1.27826 -0.91157 5.05194 0.7001 -0.90973 4.73395 -1.22546 
-0.90973 4.73395 0.6473 -0.90973 5.36992 -1.22546 -0.90973 5.36992 0.6473 
-0.90887 4.84061 -1.25501 -0.90887 4.84061 0.67685 -0.90887 5.26326 -1.25501 
-0.90887 5.26326 0.67685 -0.90872 4.5161 -1.12005 -0.90872 5.58778 0.54189 
-0.90755 4.41234 -1.04286 -0.90755 5.69154 0.4647 -0.89671 4.8929 -1.26304 
-0.89671 4.8929 0.68488 -0.89671 5.21098 -1.26304 -0.89671 5.21098 0.68488 
-0.89299 5.87975 0.24701 -0.88925 4.28476 -0.90783 -0.88925 5.81912 0.32967 
-0.88502 4.94565 -1.2682 -0.88502 4.94565 0.69004 -0.88502 5.15823 -1.2682 
-0.88502 5.15823 0.69004 -0.87918 4.37024 -0.99845 -0.87918 5.73363 0.42029 
-0.87446 4.68394 -1.20055 -0.87446 4.68394 0.62239 -0.87446 5.41994 0.62239 
-0.87384 4.99872 -1.27048 -0.87384 4.99872 0.69232 -0.87384 5.10516 -1.27048 
-0.87384 5.10516 0.69232 -0.87377 4.57484 -1.14834 -0.87377 4.57484 0.57018 
-0.87377 5.52904 0.57018 -0.87272 4.78948 -1.23601 -0.87272 4.78948 0.65785 
-0.87272 5.31439 -1.23601 -0.87272 5.31439 0.65785 -0.87138 4.46577 -1.07741 
-0.87138 5.63811 0.49925 -0.86321 5.05194 -1.26987 -0.86321 5.05194 0.69171 
-0.86321 5.85275 0.27718 -0.85949 4.84043 -1.24602 -0.85949 4.84043 0.66786 
-0.85949 5.26344 -1.24602 -0.85949 5.26344 0.66786 -0.85164 4.33125 -0.95082 
-0.85164 5.77262 0.37266 -0.84735 4.89287 -1.25355 -0.84735 4.89287 0.67539 
-0.84735 5.21101 -1.25355 -0.84735 5.21101 0.67539 -0.8414 4.42368 -1.03624 
-0.8414 5.6802 0.45808 -0.84043 4.63578 -1.17189 -0.84043 4.63578 0.59373 
-0.84043 5.4681 0.59373 -0.83736 4.73948 -1.21296 -0.83736 4.73948 0.6348 
-0.83736 5.3644 -1.21296 -0.83736 5.3644 0.6348 -0.83621 4.52235 -1.10774 
-0.83621 5.58153 0.52958 -0.83555 4.94599 -1.25818 -0.83555 4.94599 0.68002 
-0.83555 5.15789 -1.25818 -0.83555 5.15789 0.68002 -0.82503 4.29554 -0.90018 
-0.82503 5.80834 0.32202 -0.82442 4.99915 -1.25991 -0.82442 4.99915 0.68175 
-0.82442 5.10473 -1.25991 -0.82442 5.10473 0.68175 -0.82365 4.78976 -1.22514 
-0.82365 4.78976 0.64698 -0.82365 5.31412 -1.22514 -0.82365 5.31412 0.64698 
-0.81532 5.05194 -1.25911 -0.81532 5.05194 0.68095 -0.81324 4.38266 -0.99052 
-0.81324 5.72121 0.41236 -0.81062 4.84079 -1.23463 -0.81062 4.84079 0.65647 
-0.81062 5.26309 -1.23463 -0.81062 5.26309 0.65647 -0.80567 4.47887 -1.06868 
-0.80567 5.62501 0.49052 -0.80295 4.69081 -1.18595 -0.80295 4.69081 0.60779 
-0.80295 5.41307 0.60779 -0.80223 4.58176 -1.13369 -0.80223 4.58176 0.55553 
-0.80223 5.52212 0.55553 -0.79948 4.26326 -0.84676 -0.79948 5.84061 0.2686 
-0.79825 4.89345 -1.24158 -0.79825 4.89345 0.66342 -0.79825 5.21042 -1.24158 
-0.79825 5.21042 0.66342 -0.78856 4.74016 -1.20014 -0.78856 4.74016 0.62198 
-0.78856 5.36372 0.62198 -0.78665 4.94659 -1.24569 -0.78665 4.94659 0.66753 
-0.78665 5.15729 -1.24569 -0.78665 5.15729 0.66753 -0.78568 4.34458 -0.94124 
-0.78568 5.7593 0.36308 -0.77693 4.99919 -1.24723 -0.77693 4.99919 0.66907 
-0.77693 5.10469 -1.24723 -0.77693 5.10469 0.66907 -0.77624 4.43788 -1.02622 
-0.77624 5.66599 0.44806 -0.77492 4.79065 -1.2118 -0.77492 4.79065 0.63364 
-0.77492 5.31323 -1.2118 -0.77492 5.31323 0.63364 -0.77086 4.53743 -1.09695 
-0.77086 4.53743 0.51879 -0.77086 5.56645 0.51879 -0.76963 4.64369 -1.15511 
-0.76963 4.64369 0.57695 -0.76963 5.46019 0.57695 -0.76802 5.05194 -1.24602 
-0.76802 5.05194 0.66786 -0.76236 4.84168 -1.22086 -0.76236 4.84168 0.6427 
-0.76236 5.2622 -1.22086 -0.76236 5.2622 0.6427 -0.75939 4.31013 -0.88939 
-0.75939 5.79374 0.31123 -0.7546 4.69215 -1.1713 -0.7546 4.69215 0.59314 
-0.7546 5.41173 0.59314 -0.75008 4.8945 -1.22727 -0.75008 4.8945 0.64911 
-0.75008 5.20938 -1.22727 -0.75008 5.20938 0.64911 -0.74789 4.39802 -0.97903 
-0.74789 5.70586 0.40087 -0.74067 4.49487 -1.05641 -0.74067 4.49487 0.47825 
-0.74067 5.609 0.47825 -0.74044 4.74163 -1.185 -0.74044 4.74163 0.60684 
-0.74044 5.36224 0.60684 -0.73952 4.94663 -1.23104 -0.73952 4.94663 0.65288 
-0.73952 5.15725 -1.23104 -0.73952 5.15725 0.65288 -0.73754 4.59832 -1.12055 
-0.73754 4.59832 0.54239 -0.73754 5.50556 0.54239 -0.73686 4.27877 -0.83579 
-0.73686 5.8251 0.25763 -0.72987 4.99931 -1.23214 -0.72987 4.99931 0.65398 
-0.72987 5.10456 -1.23214 -0.72987 5.10456 0.65398 -0.72718 4.79199 -1.19616 
-0.72718 4.79199 0.618 -0.72718 5.31188 -1.19616 -0.72718 5.31188 0.618 
-0.72141 5.05194 -1.23062 -0.72141 5.05194 0.65246 -0.72098 4.36117 -0.92865 
-0.72098 5.74271 0.35049 -0.71975 4.64286 -1.13645 -0.71975 4.64286 0.55829 
-0.71975 5.46102 0.55829 -0.71486 4.84309 -1.20474 -0.71486 4.84309 0.62658 
-0.71486 5.26078 -1.20474 -0.71486 5.26078 0.62658 -0.71236 4.45488 -1.01285 
-0.71236 5.649 0.43469 -0.70683 4.55489 -1.08243 -0.70683 4.55489 0.50427 
-0.70683 5.54899 0.50427 -0.70478 4.69154 -1.15229 -0.70478 4.69154 0.57413 
-0.70478 5.41234 0.57413 -0.70351 4.89478 -1.21072 -0.70351 4.89478 0.63256 
-0.70351 5.20909 -1.21072 -0.70351 5.20909 0.63256 -0.70264 4.26637 -0.79544 
-0.69751 4.32781 -0.87685 -0.69751 5.77607 0.29869 -0.69317 4.94692 -1.21409 
-0.69317 4.94692 0.63593 -0.69317 5.15696 -1.21409 -0.69317 5.15696 0.63593 
-0.69051 4.74148 -1.16563 -0.69051 4.74148 0.58747 -0.69051 5.36239 0.58747 
-0.68836 4.59846 -1.09994 -0.68836 4.59846 0.52178 -0.68836 5.50542 0.52178 
-0.68447 4.41609 -0.96432 -0.68447 5.68778 0.38616 -0.68386 4.99935 -1.21484 
-0.68386 4.99935 0.63668 -0.68386 5.10452 -1.21484 -0.68386 5.10452 0.63668 
-0.67763 4.51358 -1.04092 -0.67763 4.51358 0.46276 -0.67763 5.59029 0.46276 
-0.67732 4.79203 -1.17638 -0.67732 4.79203 0.59822 -0.67732 5.31184 -1.17638 
-0.67732 5.31184 0.59822 -0.67562 5.05194 -1.21296 -0.67562 5.05194 0.6348 
-0.67562 5.80628 0.24432 -0.67083 4.64319 -1.11539 -0.67083 4.64319 0.53723 
-0.67083 5.46069 0.53723 -0.6643 4.8447 -1.18452 -0.6643 4.8447 0.60636 
-0.6643 5.25918 -1.18452 -0.6643 5.25918 0.60636 -0.65975 4.38121 -0.91461 
-0.65975 5.72267 0.33645 -0.65834 4.55597 -1.05982 -0.65834 4.55597 0.48166 
-0.65834 5.54791 0.48166 -0.65565 4.69219 -1.13078 -0.65565 4.69219 0.55262 
-0.65565 5.41168 0.55262 -0.65309 4.89655 -1.19 -0.65309 4.89655 0.61184 
-0.65309 5.20732 -1.19 -0.65309 5.20732 0.61184 -0.65005 4.47459 -0.99619 
-0.65005 4.47459 0.41803 -0.65005 5.62929 0.41803 -0.64275 4.94912 -1.19282 
-0.64275 4.94912 0.61466 -0.64275 5.15476 -1.19282 -0.64275 5.15476 0.61466 
-0.64163 4.74223 -1.14375 -0.64163 4.74223 0.56559 -0.64163 5.36165 0.56559 
-0.64001 4.59986 -1.07689 -0.64001 4.59986 0.49873 -0.64001 5.50402 0.49873 
-0.63674 5.75499 0.28363 -0.6336 5.00166 -1.19302 -0.6336 5.00166 0.61486 
-0.6336 5.10222 -1.19302 -0.6336 5.10222 0.61486 -0.63075 5.05194 -1.19307 
-0.63075 5.05194 0.61491 -0.62998 4.51585 -1.01651 -0.62998 4.51585 0.43835 
-0.62998 5.58802 0.43835 -0.62763 4.79419 -1.154 -0.62763 4.79419 0.57584 
-0.62763 5.30969 -1.154 -0.62763 5.30969 0.57584 -0.62423 4.43806 -0.94843 
-0.62423 5.66581 0.37027 -0.62301 4.64468 -1.09199 -0.62301 4.64468 0.51383 
-0.62301 5.4592 0.51383 -0.61492 4.84692 -1.16165 -0.61492 4.84692 0.58349 
-0.61492 5.25696 -1.16165 -0.61492 5.25696 0.58349 -0.61099 4.55847 -1.035 
-0.61099 4.55847 0.45684 -0.61099 5.54541 0.45684 -0.60794 4.69391 -1.107 
-0.60794 4.69391 0.52884 -0.60794 5.40996 0.52884 -0.6036 4.89905 -1.1665 
-0.6036 4.89905 0.58834 -0.6036 5.20483 -1.1665 -0.6036 5.20483 0.58834 
-0.60298 4.47751 -0.96931 -0.60298 5.62637 0.39115 -0.60026 5.69971 0.31968 
-0.59358 4.95162 -1.16883 -0.59358 4.95162 0.59067 -0.59358 5.15226 -1.16883 
-0.59358 5.15226 0.59067 -0.59312 4.60233 -1.05162 -0.59312 4.60233 0.47346 
-0.59312 5.50155 0.47346 -0.59276 4.74488 -1.11913 -0.59276 4.74488 0.54097 
-0.59276 5.359 0.54097 -0.58965 5.00172 -1.17103 -0.58965 5.00172 0.59287 
-0.58965 5.10216 -1.17103 -0.58965 5.10216 0.59287 -0.5869 5.05194 -1.171 
-0.5869 5.05194 0.59284 -0.58307 4.51912 -0.98927 -0.58307 5.58476 0.41111 
-0.57894 4.79707 -1.12888 -0.57894 4.79707 0.55072 -0.57894 5.30681 0.55072 
-0.57825 5.73083 0.26649 -0.57817 5.66147 0.34175 -0.57643 4.64732 -1.06631 
-0.57643 4.64732 0.48815 -0.57643 5.45655 0.48815 -0.56685 4.84975 -1.13619 
-0.56685 4.84975 0.55803 -0.56685 5.25412 -1.13619 -0.56685 5.25412 0.55803 
-0.56409 4.56231 -1.00742 -0.56409 5.54157 0.42926 -0.56012 4.69736 -1.08034 
-0.56012 4.69736 0.50218 -0.56012 5.40651 0.50218 -0.55726 4.48212 -0.94044 
-0.55726 5.62175 0.36228 -0.55573 4.90205 -1.14052 -0.55573 4.90205 0.56236 
-0.55573 5.20183 -1.14052 -0.55573 5.20183 0.56236 -0.55523 5.69397 0.28946 
-0.55054 4.95172 -1.14473 -0.55054 4.95172 0.56657 -0.55054 5.15216 -1.14473 
-0.55054 5.15216 0.56657 -0.54661 5.00188 -1.14679 -0.54661 5.00188 0.56863 
-0.54661 5.102 -1.14679 -0.54661 5.102 0.56863 -0.54642 4.60648 -1.02362 
-0.54642 5.49739 0.44546 -0.54529 4.74845 -1.09203 -0.54529 4.74845 0.51387 
-0.54529 5.35542 0.51387 -0.5442 5.05194 -1.14681 -0.5442 5.05194 0.56865 
-0.5373 4.52419 -0.95993 -0.5373 5.57969 0.38177 -0.53437 5.7235 0.23485 
-0.53335 5.65534 0.31119 -0.53199 4.80044 -1.10133 -0.53199 4.80044 0.52317 
-0.53199 5.30343 0.52317 -0.53121 4.65112 -1.03842 -0.53121 4.65112 0.46026 
-0.53121 5.45276 0.46026 -0.52024 4.85318 -1.10822 -0.52024 4.85318 0.53006 
-0.52024 5.25069 0.53006 -0.51866 4.5676 -0.9777 -0.51866 5.53628 0.39954 
-0.51511 4.70142 -1.05202 -0.51511 4.70142 0.47386 -0.51511 5.40246 0.47386 
-0.51381 4.90243 -1.11441 -0.51381 4.90243 0.53625 -0.51381 5.20144 0.53625 
-0.51301 5.61546 0.33148 -0.5117 5.68633 0.25752 -0.50874 4.95206 -1.11854 
-0.50874 4.95206 0.54038 -0.50874 5.15182 -1.11854 -0.50874 5.15182 0.54038 
-0.50504 5.00194 -1.12059 -0.50504 5.00194 0.54243 -0.50504 5.10194 -1.12059 
-0.50504 5.10194 0.54243 -0.50273 5.05194 -1.12055 -0.50273 5.05194 0.54239 
-0.5024 4.61128 -0.99392 -0.5024 5.49259 0.41576 -0.50035 4.75303 -1.06325 
-0.50035 4.75303 0.48509 -0.50035 5.35084 0.48509 -0.49327 5.57304 0.35061 
-0.49035 5.64764 0.27887 -0.48749 4.65604 -1.00841 -0.48749 5.44783 0.43025 
-0.48728 4.80525 -1.07207 -0.48728 4.80525 0.49391 -0.48728 5.29863 0.49391 
-0.47976 5.69397 0.21399 -0.4791 4.85335 -1.07971 -0.4791 4.85335 0.50155 
-0.4791 5.25052 0.50155 -0.47584 5.53049 0.36798 -0.47267 4.90268 -1.08579 
-0.47267 4.90268 0.50763 -0.47267 5.20119 0.50763 -0.47136 4.70674 -1.02143 
-0.47136 5.39714 0.44327 -0.47036 5.60751 0.29886 -0.46748 4.95263 -1.08975 
-0.46748 4.95263 0.51159 -0.46748 5.15125 0.51159 -0.46381 5.00258 -1.09166 
-0.46381 5.00258 0.5135 -0.46381 5.1013 -1.09166 -0.46381 5.1013 0.5135 
-0.4626 5.05194 -1.09229 -0.4626 5.05194 0.51413 -0.45977 5.48654 0.38388 
-0.45803 5.65534 0.23587 -0.457 4.75847 -1.03226 -0.457 4.75847 0.4541 
-0.457 5.34541 0.4541 -0.4518 5.56604 0.31743 -0.44746 4.80595 -1.04165 
-0.44746 4.80595 0.46349 -0.44746 5.29793 0.46349 -0.44538 4.6621 -0.97636 
-0.44538 5.44178 0.3982 -0.43941 4.85402 -1.04922 -0.43941 4.85402 0.47106 
-0.43941 5.24985 0.47106 -0.43774 5.61546 0.25621 -0.43469 5.52333 0.33453 
-0.43278 4.90355 -1.05505 -0.43278 4.90355 0.47689 -0.43278 5.20033 0.47689 
-0.42953 4.71307 -0.98895 -0.42953 5.39081 0.41079 -0.42773 4.95345 -1.05894 
-0.42773 4.95345 0.48078 -0.42773 5.15042 0.48078 -0.42505 5.00263 -1.06145 
-0.42505 5.00263 0.48329 -0.42505 5.10124 0.48329 -0.42391 5.05194 0.48393 
-0.41908 5.47949 0.35014 -0.41862 5.57304 0.27595 -0.41851 4.75969 -0.9999 
-0.41851 5.34419 0.42174 -0.409 4.80726 -1.00918 -0.409 5.29661 0.43102 
-0.40694 5.62175 0.21196 -0.40502 5.43462 0.3642 -0.40127 4.85519 -1.01682 
-0.40127 4.85519 0.43866 -0.40127 5.24869 0.43866 -0.40124 5.53049 0.29338 
-0.39467 4.9048 -1.02252 -0.39467 4.9048 0.44436 -0.39467 5.19908 0.44436 
-0.39253 5.38883 0.37669 -0.39035 4.95357 -1.02676 -0.39035 4.95357 0.4486 
-0.39035 5.15031 0.4486 -0.38764 5.00281 0.45106 -0.38764 5.10106 0.45106 
-0.38746 5.57969 0.23193 -0.38674 5.05194 0.45187 -0.38534 5.48654 0.30946 
-0.38164 4.76165 -0.96574 -0.38164 5.34222 0.38758 -0.37239 4.80896 -0.975 
-0.37239 5.29492 0.39684 -0.37102 5.44178 0.32384 -0.36968 5.53628 0.25056 
-0.36478 4.85685 -0.9826 -0.36478 5.24703 0.40444 -0.35885 4.90521 -0.98853 
-0.35885 4.90521 0.41037 -0.35885 5.19867 0.41037 -0.35843 5.39081 0.33969 
-0.3546 4.95392 0.41462 -0.3546 5.14996 0.41462 -0.35346 5.49259 0.26682 
-0.35205 5.00287 0.41718 -0.35205 5.10101 0.41718 -0.35119 5.05194 0.41803 
-0.34748 5.34419 0.35071 -0.33897 5.44783 0.28173 -0.33821 5.29661 0.36022 
-0.33056 4.85519 -0.94611 -0.33056 5.24869 0.36795 -0.32595 5.39714 0.29786 
-0.32486 5.19908 0.37456 -0.32063 4.95357 0.37887 -0.32063 5.15031 0.37887 
-0.31817 5.00281 0.38158 -0.31817 5.10106 0.38158 -0.31735 5.05194 0.38248 
-0.31513 5.34541 0.31222 -0.30573 5.29793 0.32176 -0.29816 5.24985 0.32981 
-0.29536 5.40246 0.25411 -0.29234 5.20033 0.33644 -0.28845 5.15042 0.34149 
-0.28593 5.00263 0.34417 -0.28593 5.10124 0.34417 -0.28529 5.05194 0.34531 
-0.28413 5.35084 0.26888 -0.27531 5.29863 0.28194 -0.26767 5.25052 0.29012 
-0.26159 5.20119 0.29656 -0.25763 5.15125 0.30174 -0.25572 5.1013 0.30541 
-0.25509 5.05194 0.30662 -0.24605 5.30343 0.23723 -0.23916 5.25069 0.24898 
-0.23297 5.20144 0.25541 -0.22884 5.15182 0.26049 -0.2268 5.10194 0.26418 
-0.20686 5.20183 0.21349 -0.20265 5.15216 0.21868 -0.53752 5.32258 -1.17786 
-0.5245 5.27189 -1.16174 -0.51 5.22713 -1.14683 -0.50503 5.32891 -1.21969 
-0.49379 5.18344 -1.13057 -0.49245 5.27794 -1.20384 -0.48182 5.3775 -1.26759 
-0.47812 5.23318 -1.18946 -0.47601 5.14003 -1.11193 -0.47094 5.33089 -1.2567 
-0.46222 5.18923 -1.17339 -0.45845 5.2851 -1.24421 -0.45652 5.09797 -1.09197 
-0.45447 5.42311 -1.31102 -0.44495 5.37554 -1.30174 -0.44485 5.14668 -1.15596 
-0.44438 5.24023 -1.23014 -0.43842 5.71709 0.18145 -0.43393 5.32891 -1.2908 
-0.42878 5.19639 -1.21454 -0.42573 5.10426 -1.13622 -0.42405 5.46987 -1.35106 
-0.41808 5.27794 -1.27821 -0.416 5.42179 -1.3435 -0.41167 5.15368 -1.19743 
-0.40647 5.37431 -1.3341 -0.40544 5.06438 -1.11588 -0.4037 5.23318 -1.26389 
-0.40086 5.66778 0.21228 -0.39966 5.61842 0.21166 -0.39966 5.71715 0.21166 
-0.39598 5.76709 0.20974 -0.3931 5.11221 -1.17886 -0.3921 5.32258 -1.32328 
-0.3908 5.51853 -1.38764 -0.38762 5.18923 -1.24798 -0.38436 5.4692 -1.38156 
-0.38371 5.02575 -1.094 -0.37618 5.42109 -1.37392 -0.37598 5.27189 -1.31026 
-0.37312 5.07208 -1.15888 -0.37019 5.14668 -1.23061 -0.36312 5.36888 -1.3651 
-0.36107 5.22713 -1.29576 -0.36073 4.98889 -1.07098 -0.36073 5.66778 0.24054 
-0.35842 5.61778 0.24058 -0.35842 5.71779 0.24058 -0.35473 5.56791 -1.42039 
-0.35473 5.56791 0.23853 -0.35473 5.76766 0.23853 -0.35176 5.03339 -1.13753 
-0.35046 5.10426 -1.21149 -0.34966 5.51828 -1.41626 -0.34966 5.81729 0.23441 
-0.34836 5.31727 -1.35387 -0.3448 5.18344 -1.27955 -0.34322 5.46903 -1.41007 
-0.34322 5.86654 0.22821 -0.33857 4.91344 -0.97361 -0.33226 5.26696 -1.34027 
-0.33148 5.41629 -1.40317 -0.33012 5.06438 -1.1912 -0.3291 4.99623 -1.11486 
-0.32617 5.14003 -1.26177 -0.32297 4.93549 -1.03321 -0.31927 5.66778 0.2668 
-0.31817 5.3643 -1.39387 -0.31704 5.22233 -1.32546 -0.31685 5.61773 -1.44864 
-0.31685 5.61773 0.26679 -0.31685 5.71784 0.26679 -0.31293 5.56756 -1.44657 
-0.31293 5.56756 0.26472 -0.31293 5.768 0.26472 -0.31152 4.88222 -0.94658 
-0.30823 5.02575 -1.16947 -0.30773 5.51789 -1.44237 -0.30773 5.51789 0.26052 
-0.30773 5.81767 0.26052 -0.30621 5.09797 -1.24228 -0.30516 4.96068 -1.09093 
-0.30334 5.31321 -1.38219 -0.29938 5.17815 -1.30927 -0.29689 4.90297 -1.00718 
-0.29661 5.4656 -1.43804 -0.29661 5.4656 0.25619 -0.29661 5.86997 0.25619 
-0.28704 5.26317 -1.36815 -0.28529 5.05825 -1.22175 -0.28521 4.98889 -1.1465 
-0.28452 5.41291 -1.43072 -0.28452 5.41291 0.24887 -0.28452 5.92265 0.24887 
-0.28039 5.13497 -1.29111 -0.28003 4.92683 -1.06579 -0.27656 5.66778 -1.47285 
-0.27656 5.66778 0.291 -0.27382 5.61756 -1.47288 -0.27382 5.61756 0.29103 
-0.27382 5.71801 0.29103 -0.2707 5.36072 -1.42098 -0.2707 5.97484 0.23913 
-0.27034 5.21818 -1.35346 -0.26989 5.56747 -1.47068 -0.26989 5.56747 0.28883 
-0.26989 5.7681 0.28883 -0.2695 4.87213 -0.97994 -0.26321 5.02001 -1.19969 
-0.26048 5.09336 -1.27116 -0.25987 5.5149 -1.46835 -0.25987 5.5149 0.2865 
-0.25987 5.82067 0.2865 -0.25552 5.30976 -1.40885 -0.25375 4.89477 -1.03951 
-0.25248 5.17432 -1.33685 -0.24854 5.46277 -1.4635 -0.24854 5.46277 0.28165 
-0.24854 5.8728 0.28165 -0.24745 4.93549 -1.10874 -0.24045 5.26052 -1.39383 
-0.23924 5.05391 -1.25027 -0.23584 5.41003 -1.45585 -0.23584 5.41003 0.27399 
-0.23584 5.92554 0.27399 -0.23348 5.1317 -1.31836 -0.23272 5.66778 -1.49492 
-0.23272 5.66778 0.31306 -0.22986 5.61751 -1.49486 -0.22986 5.61751 0.31301 
-0.22986 5.71806 -1.49486 -0.22986 5.71806 0.31301 -0.22673 4.96473 -1.16364 
-0.22639 4.86458 -1.01215 -0.22346 5.2157 -1.37874 -0.22184 5.35807 -1.4456 
-0.22184 5.35807 0.26375 -0.22184 5.9775 0.26375 -0.22142 4.90297 -1.08265 
-0.22072 5.56496 -1.49466 -0.22072 5.56496 0.31281 -0.22072 5.77061 -1.49466 
-0.22072 5.77061 0.31281 -0.21341 5.09043 -1.29803 -0.21038 5.5124 -1.49185 
-0.21038 5.5124 0.30999 -0.21038 5.82317 0.30999 -0.20781 5.30804 -1.43262 
-0.20781 5.30804 0.25077 -0.20781 6.02753 0.25077 -0.20513 5.17181 -1.36167 
-0.20371 4.99706 -1.21645 -0.19916 5.46054 -1.48637 -0.19916 5.46054 0.30452 
-0.19916 5.87502 0.30452 -0.19418 4.87213 -1.05526 -0.19264 5.25904 -1.41724 
-0.19264 5.25904 0.23539 -0.19264 6.07653 0.23539 -0.18785 4.91344 -1.12433 
-0.18785 5.66778 -1.51481 -0.18785 5.66778 0.33295 -0.18614 5.40788 -1.47823 
-0.18614 5.40788 0.29638 -0.18614 5.92769 0.29638 -0.18584 5.12943 -1.34277 
-0.1796 5.6152 -1.51668 -0.1796 5.6152 0.33483 -0.1796 5.72037 -1.51668 
-0.1796 5.72037 0.33483 -0.179 5.03194 -1.26616 -0.17511 5.21431 -1.40179 
-0.17511 5.21431 0.21994 -0.17511 6.12126 0.21994 -0.17296 5.35733 -1.46748 
-0.17296 5.35733 0.28563 -0.17296 5.97824 0.28563 -0.1703 5.56277 -1.51594 
-0.1703 5.56277 0.33409 -0.1703 5.7728 -1.51594 -0.1703 5.7728 0.33409 
-0.166 4.8434 -1.02703 -0.16595 4.94365 -1.17869 -0.16082 4.88222 -1.09728 
-0.15996 5.51063 -1.51257 -0.15996 5.51063 0.33072 -0.15996 5.82494 -1.51257 
-0.15996 5.82494 0.33072 -0.15869 5.30738 -1.45414 -0.15869 5.30738 0.27228 
-0.15869 6.02819 0.27228 -0.15663 5.17073 -1.38428 -0.15663 5.17073 0.20243 
-0.15663 6.16484 0.20243 -0.15111 5.07072 -1.3147 -0.14861 5.45894 -1.50658 
-0.14861 5.45894 0.32473 -0.14861 5.87663 -1.50658 -0.14861 5.87663 0.32473 
-0.14372 5.25871 -1.4383 -0.14372 5.25871 0.25644 -0.14372 6.07686 0.25644 
-0.14248 4.97702 -1.2305 -0.14205 5.66778 -1.53247 -0.14205 5.66778 0.35062 
-0.13629 5.40784 -1.498 -0.13629 5.40784 0.31615 -0.13629 5.92773 0.31615 
-0.1336 5.61516 -1.53399 -0.1336 5.61516 0.35213 -0.1336 5.72041 -1.53399 
-0.1336 5.72041 0.35213 -0.13293 4.85291 -1.069 -0.1266 4.89462 -1.13764 
-0.12592 5.21416 -1.4224 -0.12592 5.21416 0.24054 -0.12592 6.12141 0.24054 
-0.12394 5.56247 -1.53289 -0.12394 5.56247 0.35103 -0.12394 5.7731 -1.53289 
-0.12394 5.7731 0.35103 -0.12303 5.35748 -1.48685 -0.12303 5.35748 0.30499 
-0.12303 5.97809 0.30499 -0.12279 5.11072 -1.35825 -0.11557 5.01386 -1.28088 
-0.11339 5.51034 -1.52912 -0.11339 5.51034 0.34727 -0.11339 5.82523 -1.52912 
-0.11339 5.82523 0.34727 -0.10886 5.308 -1.47315 -0.10886 5.308 0.2913 
-0.10886 6.02757 0.2913 -0.10407 4.92598 -1.19124 -0.1011 5.45752 -1.5227 
-0.1011 5.45752 0.34085 -0.1011 5.87805 -1.5227 -0.1011 5.87805 0.34085 
-0.09889 4.86483 -1.10957 -0.09545 5.66778 -1.54787 -0.09545 5.66778 0.36601 
-0.09384 5.25954 -1.45695 -0.09384 5.25954 0.2751 -0.09384 6.07603 0.2751 
-0.09261 5.15327 -1.3988 -0.09261 6.18229 0.21695 -0.08855 5.40649 -1.51365 
-0.08855 5.40649 0.3318 -0.08855 5.92907 -1.51365 -0.08855 5.92907 0.3318 
-0.08723 5.05373 -1.32807 -0.08653 5.61503 -1.54907 -0.08653 5.61503 0.36722 
-0.08653 5.72053 -1.54907 -0.08653 5.72053 0.36722 -0.07779 4.96042 -1.24309 
-0.07681 5.56244 -1.54754 -0.07681 5.56244 0.36569 -0.07681 5.77313 -1.54754 
-0.07681 5.77313 0.36569 -0.07491 5.356 -1.50199 -0.07491 5.356 0.32013 
-0.07491 5.97956 -1.50199 -0.07491 5.97956 0.32013 -0.06944 4.83664 -1.08017 
-0.06522 5.5093 -1.54343 -0.06522 5.5093 0.36157 -0.06522 5.82627 -1.54343 
-0.06522 5.82627 0.36157 -0.06398 4.87911 -1.1486 -0.06123 5.1976 -1.43553 
-0.06123 5.1976 0.25368 -0.06123 6.13796 0.25368 -0.06052 5.30666 -1.4878 
-0.06052 5.30666 0.30595 -0.06052 6.02891 -1.4878 -0.06052 6.02891 0.30595 
-0.05779 5.09471 -1.37052 -0.05779 6.24085 0.18867 -0.05285 5.45664 -1.53648 
-0.05285 5.45664 0.35463 -0.05285 5.87893 -1.53648 -0.05285 5.87893 0.35463 
-0.05023 4.99851 -1.29236 -0.04814 5.66778 -1.56096 -0.04814 5.66778 0.37911 
-0.03981 5.4056 -1.52698 -0.03981 5.4056 0.34513 -0.03981 5.92996 -1.52698 
-0.03981 5.92996 0.34513 -0.03905 5.61499 -1.56176 -0.03905 5.61499 0.3799 
-0.03905 5.72057 -1.56176 -0.03905 5.72057 0.3799 -0.03844 4.91138 -1.20202 
-0.03468 4.85054 -1.11955 -0.02791 5.56183 -1.56003 -0.02791 5.56183 0.37818 
-0.02791 5.77374 -1.56003 -0.02791 5.77374 0.37818 -0.02726 5.13819 -1.40959 
-0.02726 6.19738 0.22774 -0.02611 5.35532 -1.51481 -0.02611 5.35532 0.33295 
-0.02611 5.98024 -1.51481 -0.02611 5.98024 0.33295 -0.02303 5.25163 -1.47373 
-0.02303 5.25163 0.29188 -0.02303 6.08394 -1.47373 -0.02303 6.08394 0.29188 
-0.02207 5.03953 -1.33808 -0.02207 6.29604 0.15623 -0.01611 5.50871 -1.55539 
-0.01611 5.50871 0.37354 -0.01611 5.82685 -1.55539 -0.01611 5.82685 0.37354 
-0.01183 4.9471 -1.25267 -0.00479 4.82404 -1.08916 -0.00397 5.45628 -1.54787 
-0.00397 5.45628 0.36602 -0.00397 5.87929 -1.54787 -0.00397 5.87929 0.36602 
-0.00025 4.86698 -1.15718 -0.00025 5.66778 -1.57171 -0.00025 5.66778 0.38986 
0.00791 5.08162 -1.37926 0.00791 6.25395 0.19741 0.00925 5.40533 -1.53786 
0.00925 5.40533 0.356 0.00925 5.93024 -1.53786 0.00925 5.93024 0.356 
0.0103 5.19068 -1.45018 0.0103 5.19068 0.26833 0.0103 6.14489 0.26833 
0.01038 5.61456 -1.57232 0.01038 5.61456 0.39047 0.01038 5.72101 -1.57232 
0.01038 5.72101 0.39047 0.01099 5.29979 -1.5024 0.01099 5.29979 0.32054 
0.01099 6.03578 -1.5024 0.01099 6.03578 0.32054 0.01572 4.98609 -1.3003 
0.01572 6.34948 0.11845 0.02156 5.5615 -1.57005 0.02156 5.5615 0.38819 
0.02156 5.77407 -1.57005 0.02156 5.77407 0.38819 0.02578 4.9006 -1.20968 
0.02952 4.83997 -1.12702 0.03324 5.50874 -1.56488 0.03324 5.50874 0.38303 
0.03324 5.82682 -1.56488 0.03324 5.82682 0.38303 0.04408 5.02818 -1.3447 
0.04408 6.30739 0.16285 0.04526 5.13195 -1.42189 0.04526 6.20362 0.24004 
0.04541 5.45646 -1.55685 0.04541 5.45646 0.375 0.04541 5.87911 -1.55685 
0.04541 5.87911 0.375 0.04626 5.3498 -1.52731 0.04626 5.3498 0.34546 
0.04626 5.98577 -1.52731 0.04626 5.98577 0.34546 0.04811 5.66778 -1.5801 
0.04811 5.66778 0.39825 0.04894 5.24595 -1.48578 0.04894 5.24595 0.30393 
0.04894 6.08962 -1.48578 0.04894 6.08962 0.30393 0.0531 4.93789 -1.25963 
0.0531 6.39768 0.07778 0.05889 5.61453 -1.58021 0.05889 5.61453 0.39836 
0.05889 5.72104 -1.58021 0.05889 5.72104 0.39836 0.05993 4.81494 -1.09536 
0.06431 4.85827 -1.16334 0.06431 6.4773 -0.01852 0.07036 5.56122 -1.57741 
0.07036 5.56122 0.39556 0.07036 5.77435 -1.57741 0.07036 5.77435 0.39556 
0.08101 5.07671 -1.38947 0.08101 6.25886 0.20762 0.08106 4.97817 -1.30611 
0.08106 6.35739 0.12426 0.08217 5.40062 -1.54797 0.08217 5.40062 0.36612 
0.08217 5.93495 -1.54797 0.08217 5.93495 0.36612 0.0822 5.50849 -1.57171 
0.0822 5.50849 0.38986 0.0822 5.82707 -1.57171 0.0822 5.82707 0.38986 
0.08346 5.18597 -1.46009 0.08346 5.18597 0.27824 0.08346 6.1496 0.27824 
0.08395 5.29516 -1.51226 0.08395 5.29516 0.33041 0.08395 6.04041 -1.51226 
0.08395 6.04041 0.33041 0.09124 4.89328 -1.21495 0.09124 6.44229 0.0331 
0.09464 4.83283 -1.13204 0.09464 6.50274 -0.04981 0.09682 5.66778 -1.58611 
0.09682 5.66778 0.40426 0.10802 5.61442 -1.58572 0.10802 5.61442 0.40387 
0.10802 5.72115 -1.58572 0.10802 5.72115 0.40387 0.11859 5.12862 -1.42967 
0.11859 6.20695 0.24782 0.11864 4.93186 -1.26369 0.11864 6.40371 0.08184 
0.11924 5.02264 -1.35124 0.11924 6.31293 0.16939 0.11944 5.346 -1.53473 
0.11944 5.346 0.35288 0.11944 5.98957 -1.53473 0.11944 5.98957 0.35288 
0.11948 5.56121 -1.58237 0.11948 5.56121 0.40052 0.11948 5.77436 -1.58237 
0.11948 5.77436 0.40052 0.11991 5.45466 -1.56507 0.11991 5.45466 0.38322 
0.11991 5.88091 -1.56507 0.11991 5.88091 0.38322 0.12169 5.24252 -1.49304 
0.12169 5.24252 0.31119 0.12169 6.09304 -1.49304 0.12169 6.09304 0.31119 
0.12523 4.80951 -1.09938 0.12523 6.52606 -0.08248 0.12943 4.85304 -1.16704 
0.12943 6.48253 -0.01481 0.14577 5.66778 -1.58972 0.14577 5.66778 0.40787 
0.1566 5.07297 -1.39388 0.1566 6.2626 0.21203 0.1566 5.18362 -1.46507 
0.1566 5.18362 0.28321 0.1566 6.15195 0.28321 0.15664 4.97443 -1.31051 
0.15664 6.36113 0.12866 0.15664 4.88949 -1.21766 0.15664 6.44608 0.03581 
0.15705 5.39941 -1.5535 0.15705 5.39941 0.37165 0.15705 5.93616 -1.5535 
0.15705 5.93616 0.37165 0.15705 5.29284 -1.5172 0.15705 5.29284 0.33535 
0.15705 6.04273 -1.5172 0.15705 6.04273 0.33535 0.15707 5.50729 -1.57724 
0.15707 5.50729 0.39539 0.15707 5.82828 -1.57724 0.15707 5.82828 0.39539 
0.15708 5.61438 -1.58878 0.15708 5.61438 0.40693 0.15708 5.72119 -1.58878 
0.15708 5.72119 0.40693 0.15998 6.54767 -0.11702 0.15998 4.82921 -1.1346 
0.15998 6.50636 -0.04726 0.19484 4.80742 -1.10061 0.19484 4.85129 -1.16828 
0.19484 4.92971 -1.26565 0.19484 5.02079 -1.35342 0.19484 5.12705 -1.43212 
0.19484 5.24138 -1.49546 0.19484 5.24138 0.31361 0.19484 5.34508 -1.53743 
0.19484 5.34508 0.35557 0.19484 5.45406 -1.56782 0.19484 5.45406 0.38597 
0.19484 5.56091 -1.5852 0.19484 5.56091 0.40335 0.19484 5.66778 -1.59093 
0.19484 5.66778 0.40907 0.19484 5.77466 -1.5852 0.19484 5.77466 0.40335 
0.19484 5.88151 -1.56782 0.19484 5.88151 0.38597 0.19484 5.99049 -1.53743 
0.19484 5.99049 0.35557 0.19484 6.09419 -1.49546 0.19484 6.09419 0.31361 
0.19484 6.20852 0.25027 0.19484 6.31478 0.17157 0.19484 6.40585 0.0838 
0.19484 6.48428 -0.01358 0.19484 6.52814 -0.08124 0.19484 6.56676 -0.15293 
0.22969 4.82921 -1.1346 0.22969 6.50636 -0.04726 0.22969 6.54767 -0.11702 
0.2326 5.61438 -1.58878 0.2326 5.61438 0.40693 0.2326 5.72119 -1.58878 
0.2326 5.72119 0.40693 0.2326 5.50729 -1.57724 0.2326 5.50729 0.39539 
0.2326 5.82828 -1.57724 0.2326 5.82828 0.39539 0.23262 5.29284 -1.5172 
0.23262 5.29284 0.33535 0.23262 6.04273 -1.5172 0.23262 6.04273 0.33535 
0.23262 5.39941 -1.5535 0.23262 5.39941 0.37165 0.23262 5.93616 -1.5535 
0.23262 5.93616 0.37165 0.23303 4.88949 -1.21766 0.23303 6.44608 0.03581 
0.23304 4.97443 -1.31051 0.23304 6.36113 0.12866 0.23307 5.18362 -1.46507 
0.23307 5.18362 0.28321 0.23307 6.15195 0.28321 0.23307 5.07297 -1.39388 
0.23307 6.2626 0.21203 0.2439 5.66778 -1.58972 0.2439 5.66778 0.40787 
0.26024 4.85304 -1.16704 0.26024 6.48253 -0.01481 0.26422 6.56459 -0.15398 
0.26445 4.80951 -1.09938 0.26445 6.52606 -0.08248 0.26798 5.24252 -1.49304 
0.26798 5.24252 0.31119 0.26798 6.09304 -1.49304 0.26798 6.09304 0.31119 
0.26976 5.45466 -1.56507 0.26976 5.45466 0.38322 0.26976 5.88091 -1.56507 
0.26976 5.88091 0.38322 0.2702 5.56121 -1.58237 0.2702 5.56121 0.40052 
0.2702 5.77436 -1.58237 0.2702 5.77436 0.40052 0.27024 5.346 -1.53473 
0.27024 5.346 0.35288 0.27024 5.98957 -1.53473 0.27024 5.98957 0.35288 
0.27043 5.02264 -1.35124 0.27043 6.31293 0.16939 0.27103 4.93186 -1.26369 
0.27103 6.40371 0.08184 0.27109 5.12862 -1.42967 0.27109 6.20695 0.24782 
0.28165 5.61442 -1.58572 0.28165 5.61442 0.40387 0.28165 5.72115 -1.58572 
0.28165 5.72115 0.40387 0.29285 5.66778 -1.58611 0.29285 5.66778 0.40426 
0.29503 4.83283 -1.13204 0.29503 6.50274 -0.04981 0.29843 4.89328 -1.21495 
0.29843 6.44229 0.0331 0.299 6.54332 -0.11914 0.30573 5.29516 -1.51226 
0.30573 5.29516 0.33041 0.30573 6.04041 -1.51226 0.30573 6.04041 0.33041 
0.30621 5.18597 -1.46009 0.30621 5.18597 0.27824 0.30621 6.1496 0.27824 
0.30747 5.50849 -1.57171 0.30747 5.50849 0.38986 0.30747 5.82707 -1.57171 
0.30747 5.82707 0.38986 0.30751 5.40062 -1.54797 0.30751 5.40062 0.36612 
0.30751 5.93495 -1.54797 0.30751 5.93495 0.36612 0.30862 4.97817 -1.30611 
0.30862 6.35739 0.12426 0.30866 5.07671 -1.38947 0.30866 6.25886 0.20762 
0.31931 5.56122 -1.57741 0.31931 5.56122 0.39556 0.31931 5.77435 -1.57741 
0.31931 5.77435 0.39556 0.32536 4.85827 -1.16334 0.32536 6.4773 -0.01852 
0.32975 4.81494 -1.09536 0.32975 6.52063 -0.0865 0.33078 5.61453 -1.58021 
0.33078 5.61453 0.39836 0.33078 5.72104 -1.58021 0.33078 5.72104 0.39836 
0.33327 6.5581 -0.15714 0.33657 4.93789 -1.25963 0.33657 6.39768 0.07778 
0.34073 5.24595 -1.48578 0.34073 5.24595 0.30393 0.34073 6.08962 -1.48578 
0.34073 6.08962 0.30393 0.34157 5.66778 -1.5801 0.34157 5.66778 0.39825 
0.34341 5.3498 -1.52731 0.34341 5.3498 0.34546 0.34341 5.98577 -1.52731 
0.34341 5.98577 0.34546 0.34427 5.45646 -1.55685 0.34427 5.45646 0.375 
0.34427 5.87911 -1.55685 0.34427 5.87911 0.375 0.34441 5.13195 -1.42189 
0.34441 6.20362 0.24004 0.34559 5.02818 -1.3447 0.34559 6.30739 0.16285 
0.35643 5.50874 -1.56488 0.35643 5.50874 0.38303 0.35643 5.82682 -1.56488 
0.35643 5.82682 0.38303 0.36015 4.83997 -1.12702 0.36015 6.4956 -0.05483 
0.36389 4.9006 -1.20968 0.36389 6.43496 0.02783 0.36408 4.79966 -1.05752 
0.36408 6.53591 -0.12433 0.36812 5.5615 -1.57005 0.36812 5.5615 0.38819 
0.36812 5.77407 -1.57005 0.36812 5.77407 0.38819 0.37395 4.98609 -1.3003 
0.37395 6.34948 0.11845 0.37868 5.29979 -1.5024 0.37868 5.29979 0.32054 
0.37868 6.03578 -1.5024 0.37868 6.03578 0.32054 0.37929 5.61456 -1.57232 
0.37929 5.61456 0.39047 0.37929 5.72101 -1.57232 0.37929 5.72101 0.39047 
0.37937 5.19068 -1.45018 0.37937 5.19068 0.26833 0.37937 6.14489 0.26833 
0.38042 5.40533 -1.53786 0.38042 5.40533 0.356 0.38042 5.93024 -1.53786 
0.38042 5.93024 0.356 0.38176 5.08162 -1.37926 0.38176 6.25395 0.19741 
0.38993 4.86698 -1.15718 0.38993 5.66778 -1.57171 0.38993 5.66778 0.38986 
0.38993 6.46859 -0.02467 0.39364 5.45628 -1.54787 0.39364 5.45628 0.36602 
0.39364 5.87929 -1.54787 0.39364 5.87929 0.36602 0.39447 4.82404 -1.08916 
0.39447 6.51153 -0.09269 0.39849 6.54914 -0.16461 0.4015 4.9471 -1.25267 
0.4015 6.38847 0.07081 0.40578 5.50871 -1.55539 0.40578 5.50871 0.37354 
0.40578 5.82685 -1.55539 0.40578 5.82685 0.37354 0.41174 5.03953 -1.33808 
0.41174 6.29604 0.15623 0.41271 5.25163 -1.47373 0.41271 5.25163 0.29188 
0.41271 6.08394 -1.47373 0.41271 6.08394 0.29188 0.41578 5.35532 -1.51481 
0.41578 5.35532 0.33295 0.41578 5.98024 -1.51481 0.41578 5.98024 0.33295 
0.41693 5.13819 -1.40959 0.41693 5.13819 0.22774 0.41693 6.19738 0.22774 
0.41759 5.56183 -1.56003 0.41759 5.56183 0.37818 0.41759 5.77374 -1.56003 
0.41759 5.77374 0.37818 0.42435 4.85054 -1.11955 0.42435 6.48502 -0.0623 
0.42811 4.91138 -1.20202 0.42811 6.42418 0.02017 0.42872 5.61499 -1.56176 
0.42872 5.61499 0.3799 0.42872 5.72057 -1.56176 0.42872 5.72057 0.3799 
0.42899 4.81038 -1.04921 0.42899 6.52519 -0.13264 0.42949 5.4056 -1.52698 
0.42949 5.4056 0.34513 0.42949 5.92996 -1.52698 0.42949 5.92996 0.34513 
0.43782 5.66778 -1.56096 0.43782 5.66778 0.37911 0.4399 4.99851 -1.29236 
0.4399 6.33706 0.11051 0.44252 5.45664 -1.53648 0.44252 5.45664 0.35463 
0.44252 5.87893 -1.53648 0.44252 5.87893 0.35463 0.44746 5.09471 -1.37052 
0.44746 6.24085 0.18867 0.45019 5.30666 -1.4878 0.45019 5.30666 0.30595 
0.45019 6.02891 -1.4878 0.45019 6.02891 0.30595 0.45091 5.1976 -1.43553 
0.45091 5.1976 0.25368 0.45091 6.13796 0.25368 0.45366 4.87911 -1.1486 
0.45366 6.45646 -0.03325 0.45489 5.5093 -1.54343 0.45489 5.5093 0.36157 
0.45489 5.82627 -1.54343 0.45489 5.82627 0.36157 0.45912 4.83664 -1.08017 
0.45912 6.49893 -0.10169 0.46283 6.5363 -0.17395 0.46458 5.356 -1.50199 
0.46458 5.356 0.32013 0.46458 5.97956 -1.50199 0.46458 5.97956 0.32013 
0.46649 5.56244 -1.54754 0.46649 5.56244 0.36569 0.46649 5.77313 -1.54754 
0.46649 5.77313 0.36569 0.46746 4.96042 -1.24309 0.46746 6.37515 0.06124 
0.47621 5.61503 -1.54907 0.47621 5.61503 0.36722 0.47621 5.72053 -1.54907 
0.47621 5.72053 0.36722 0.4769 5.05373 -1.32807 0.4769 6.28184 0.14621 
0.47822 5.40649 -1.51365 0.47822 5.40649 0.3318 0.47822 5.92907 -1.51365 
0.47822 5.92907 0.3318 0.48228 5.15327 -1.3988 0.48228 5.15327 0.21695 
0.48228 6.18229 0.21695 0.48351 5.25954 -1.45695 0.48351 5.25954 0.2751 
0.48351 6.07603 -1.45695 0.48351 6.07603 0.2751 0.48512 5.66778 -1.54787 
0.48512 5.66778 0.36601 0.48856 4.86483 -1.10957 0.48856 6.47074 -0.07228 
0.49077 5.45752 -1.5227 0.49077 5.45752 0.34085 0.49077 5.87805 -1.5227 
0.49077 5.87805 0.34085 0.49309 4.82502 -1.03902 0.49309 6.51055 -0.14283 
0.49375 4.92598 -1.19124 0.49375 6.40959 0.00939 0.49854 5.308 -1.47315 
0.49854 5.308 0.2913 0.49854 6.02757 -1.47315 0.49854 6.02757 0.2913 
0.50306 5.51034 -1.52912 0.50306 5.51034 0.34727 0.50306 5.82523 -1.52912 
0.50306 5.82523 0.34727 0.50525 5.01386 -1.28088 0.50525 6.32171 0.09902 
0.51246 5.11072 -1.35825 0.51246 6.22485 0.1764 0.5127 5.35748 -1.48685 
0.5127 5.35748 0.30499 0.5127 5.97809 -1.48685 0.5127 5.97809 0.30499 
0.51362 5.56247 -1.53289 0.51362 5.56247 0.35103 0.51362 5.7731 -1.53289 
0.51362 5.7731 0.35103 0.51559 5.21416 -1.4224 0.51559 5.21416 0.24054 
0.51559 6.12141 0.24054 0.51628 4.89462 -1.13764 0.51628 6.44095 -0.04422 
0.5226 4.85291 -1.069 0.5226 6.48265 -0.11285 0.52327 5.61516 -1.53399 
0.52327 5.61516 0.35213 0.52327 5.72041 -1.53399 0.52327 5.72041 0.35213 
0.52596 5.40784 -1.498 0.52596 5.40784 0.31615 0.52596 5.92773 -1.498 
0.52596 5.92773 0.31615 0.52598 4.81592 -0.99673 0.52598 6.51965 -0.18512 
0.53173 5.66778 -1.53247 0.53173 5.66778 0.35062 0.53216 4.97702 -1.2305 
0.53216 6.35855 0.04865 0.53339 5.25871 -1.4383 0.53339 5.25871 0.25644 
0.53339 6.07686 -1.4383 0.53339 6.07686 0.25644 0.53828 5.45894 -1.50658 
0.53828 5.45894 0.32473 0.53828 5.87663 -1.50658 0.53828 5.87663 0.32473 
0.54078 5.07072 -1.3147 0.54078 6.26484 0.13284 0.5463 5.17073 -1.38428 
0.5463 5.17073 0.20243 0.5463 6.16484 0.20243 0.54836 5.30738 -1.45414 
0.54836 5.30738 0.27228 0.54836 6.02819 -1.45414 0.54836 6.02819 0.27228 
0.54963 5.51063 -1.51257 0.54963 5.51063 0.33072 0.54963 5.82494 -1.51257 
0.54963 5.82494 0.33072 0.55049 4.88222 -1.09728 0.55049 6.45335 -0.08457 
0.55562 4.94365 -1.17869 0.55562 6.39191 -0.00316 0.55567 4.8434 -1.02703 
0.55567 6.49217 -0.15482 0.55836 6.52551 -0.2274 0.55997 5.56277 -1.51594 
0.55997 5.56277 0.33409 0.55997 5.7728 -1.51594 0.55997 5.7728 0.33409 
0.56263 5.35733 -1.46748 0.56263 5.35733 0.28563 0.56263 5.97824 -1.46748 
0.56263 5.97824 0.28563 0.56478 5.21431 -1.40179 0.56478 5.21431 0.21994 
0.56478 6.12126 0.21994 0.56867 5.03194 -1.26616 0.56867 6.30363 0.08431 
0.56928 5.6152 -1.51668 0.56928 5.6152 0.33483 0.56928 5.72037 -1.51668 
0.56928 5.72037 0.33483 0.57551 5.12943 -1.34277 0.57551 5.12943 0.16091 
0.57551 6.20614 0.16091 0.57581 5.40788 -1.47823 0.57581 5.40788 0.29638 
0.57581 5.92769 -1.47823 0.57581 5.92769 0.29638 0.57752 4.91344 -1.12433 
0.57752 5.66778 -1.51481 0.57752 5.66778 0.33295 0.57752 6.42213 -0.05752 
0.58231 5.25904 -1.41724 0.58231 5.25904 0.23539 0.58231 6.07653 0.23539 
0.58385 4.87213 -1.05526 0.58385 6.46344 -0.12659 0.58768 6.49925 -0.19808 
0.58883 5.46054 -1.48637 0.58883 5.46054 0.30452 0.58883 5.87502 -1.48637 
0.58883 5.87502 0.30452 0.59338 4.99706 -1.21645 0.59338 6.33851 0.0346 
0.5948 5.17181 -1.36167 0.5948 5.17181 0.17982 0.5948 6.16375 0.17982 
0.59748 5.30804 -1.43262 0.59748 5.30804 0.25077 0.59748 6.02753 0.25077 
0.60005 5.5124 -1.49185 0.60005 5.5124 0.30999 0.60005 5.82317 -1.49185 
0.60005 5.82317 0.30999 0.60308 5.09043 -1.29803 0.60308 6.24513 0.11618 
0.61039 5.56496 -1.49466 0.61039 5.56496 0.31281 0.61039 5.77061 -1.49466 
0.61039 5.77061 0.31281 0.61109 4.90297 -1.08265 0.61109 6.4326 -0.0992 
0.61151 5.35807 -1.4456 0.61151 5.35807 0.26375 0.61151 5.9775 0.26375 
0.61313 5.2157 -1.37874 0.61313 5.2157 0.19689 0.61313 6.11987 0.19689 
0.61606 6.47099 -0.1697 0.6164 4.96473 -1.16364 0.6164 6.37084 -0.01822 
0.61954 5.61751 -1.49486 0.61954 5.61751 0.31301 0.61954 5.71806 -1.49486 
0.61954 5.71806 0.31301 0.62239 5.66778 -1.49492 0.62239 5.66778 0.31306 
0.62316 5.1317 -1.31836 0.62316 6.20387 0.1365 0.62551 5.41003 -1.45585 
0.62551 5.41003 0.27399 0.62551 5.92554 0.27399 0.62891 5.05391 -1.25027 
0.62891 6.28166 0.06842 0.63013 5.26052 -1.39383 0.63013 5.26052 0.21198 
0.63013 6.07504 0.21198 0.63094 6.49217 -0.23009 0.63712 4.93549 -1.10874 
0.63712 6.40008 -0.07312 0.63822 5.46277 -1.4635 0.63822 5.46277 0.28165 
0.63822 5.8728 -1.4635 0.63822 5.8728 0.28165 0.64215 5.17432 -1.33685 
0.64215 6.16125 0.155 0.64342 6.44079 -0.14234 0.64519 5.30976 -1.40885 
0.64519 5.30976 0.22699 0.64519 6.02581 0.22699 0.64954 5.5149 -1.46835 
0.64954 5.5149 0.2865 0.64954 5.82067 -1.46835 0.64954 5.82067 0.2865 
0.65015 5.09336 -1.27116 0.65015 6.24221 0.08931 0.65288 5.02001 -1.19969 
0.65288 6.31555 0.01784 0.65917 6.46344 -0.20191 0.65956 5.56747 -1.47068 
0.65956 5.56747 0.28883 0.65956 5.7681 -1.47068 0.65956 5.7681 0.28883 
0.66002 5.21818 -1.35346 0.66002 6.11739 0.17161 0.66037 5.36072 -1.42098 
0.66037 5.36072 0.23913 0.66037 5.97484 0.23913 0.66349 5.61756 -1.47288 
0.66349 5.61756 0.29103 0.66349 5.71801 -1.47288 0.66349 5.71801 0.29103 
0.66623 5.66778 -1.47285 0.66623 5.66778 0.291 0.6697 6.40874 -0.11606 
0.67006 5.13497 -1.29111 0.67006 6.2006 0.10926 0.67291 6.48265 -0.26316 
0.67419 5.41291 -1.43072 0.67419 5.41291 0.24887 0.67419 5.92265 0.24887 
0.67489 4.98889 -1.1465 0.67489 6.34668 -0.03536 0.67496 5.05825 -1.22175 
0.67496 6.27732 0.0399 0.67671 5.26317 -1.36815 0.67671 5.26317 0.1863 
0.67671 6.0724 0.1863 0.68628 5.4656 -1.43804 0.68628 5.4656 0.25619 
0.68628 5.86997 0.25619 0.68656 6.4326 -0.17467 0.68905 5.17815 -1.30927 
0.68905 6.15742 0.12742 0.69302 5.31321 -1.38219 0.69302 5.31321 0.20033 
0.69302 6.02236 0.20033 0.69484 6.37489 -0.09093 0.69588 5.09797 -1.24228 
0.69588 6.2376 0.06043 0.69741 5.51789 -1.44237 0.69741 5.51789 0.26052 
0.69741 5.81767 0.26052 0.69791 5.02575 -1.16947 0.69791 6.30982 -0.01238 
0.70119 6.45335 -0.23527 0.7026 5.56756 -1.44657 0.7026 5.56756 0.26472 
0.7026 5.768 0.26472 0.70652 5.61773 -1.44864 0.70652 5.61773 0.26679 
0.70652 5.71784 -1.44864 0.70652 5.71784 0.26679 0.70672 5.22233 -1.32546 
0.70672 6.11324 0.14361 0.70784 5.3643 -1.39387 0.70784 5.3643 0.21202 
0.70784 5.97127 0.21202 0.70894 5.66778 -1.44865 0.70894 5.66778 0.2668 
0.71265 6.40008 -0.14864 0.71348 6.47074 -0.2972 0.71584 5.14003 -1.26177 
0.71584 6.19553 0.07992 0.71877 6.33934 -0.06699 0.71979 5.06438 -1.1912 
0.71979 6.27119 0.00935 0.72115 5.41629 -1.40317 0.72115 5.41629 0.22132 
0.72115 5.91928 0.22132 0.72193 5.26696 -1.34027 0.72193 6.06861 0.15842 
0.72824 6.42213 -0.20824 0.73289 5.46903 -1.41007 0.73289 5.46903 0.22821 
0.73289 5.86654 0.22821 0.73448 5.18344 -1.27955 0.73448 6.15213 0.0977 
0.73803 5.31727 -1.35387 0.73803 6.0183 0.17201 0.73933 5.51828 -1.41626 
0.73933 5.51828 0.23441 0.73933 5.81729 0.23441 0.74013 5.10426 -1.21149 
0.74013 6.23131 0.02964 0.74144 6.30218 -0.04433 0.74155 6.44095 -0.26949 
0.7444 5.56791 -1.42039 0.7444 5.56791 0.23853 0.7444 5.76766 0.23853 
0.7481 5.61778 -1.42243 0.7481 5.61778 0.24058 0.7481 5.71779 0.24058 
0.75041 5.66778 0.24054 0.75041 6.34668 -0.11088 0.75074 5.22713 -1.29576 
0.75074 6.10844 0.11391 0.75279 5.36888 -1.3651 0.75279 5.96669 0.18324 
0.75987 5.14668 -1.23061 0.75987 6.18888 0.04876 0.76279 6.26348 -0.02297 
0.76565 5.27189 -1.31026 0.76565 6.06368 0.12841 0.76586 5.42109 -1.37392 
0.76586 5.42109 0.19207 0.76586 5.91448 0.19207 0.76755 6.37084 -0.16936 
0.77338 6.30982 -0.08786 0.77403 5.4692 -1.38156 0.77403 5.4692 0.1997 
0.77403 5.86637 0.1997 0.7773 5.18923 -1.24798 0.7773 6.14634 0.06613 
0.78047 5.51853 -1.38764 0.78047 5.51853 0.20579 0.78047 5.81704 0.20579 
0.78177 5.32258 -1.32328 0.78177 6.01298 0.14143 0.78277 6.22335 -0.00299 
0.78565 5.56848 -1.3916 0.78565 5.56848 0.20974 0.78565 5.76709 0.20974 
0.78933 5.61842 0.21166 0.78933 5.71715 0.21166 0.79054 5.66778 0.21228 
0.79337 5.23318 -1.26389 0.79337 6.10239 0.08203 0.79511 6.27119 -0.06597 
0.79614 5.37431 -1.3341 0.79614 5.96125 0.15225 0.80134 6.18189 0.01558 
0.8036 6.31555 -0.13288 0.80567 5.42179 -1.3435 0.80567 5.91378 0.16165 
0.80775 5.27794 -1.27821 0.80775 6.05763 0.09636 0.81372 5.46987 -1.35106 
0.81372 5.46987 0.16921 0.81372 5.8657 0.16921 0.8154 6.23131 -0.04563 
0.81845 5.19639 -1.21454 0.81845 6.13918 0.03269 0.82036 5.5194 -1.35689 
0.82036 5.5194 0.17504 0.82036 5.81617 0.17504 0.8236 5.32891 -1.2908 
0.8236 6.00666 0.10894 0.82541 5.5693 0.17893 0.82541 5.76627 0.17893 
0.82566 6.27732 -0.1108 0.82809 5.61848 0.18145 0.82809 5.71709 0.18145 
0.82923 5.66778 0.18208 0.83405 5.24023 -1.23014 0.83405 6.09534 0.04829 
0.83452 6.18888 -0.0259 0.83463 5.37554 -1.30174 0.83463 5.96003 0.11989 
0.84414 5.42311 -1.31102 0.84414 5.91246 0.12917 0.84619 6.2376 -0.08988 
0.84812 5.2851 -1.24421 0.84812 6.05047 0.06236 0.85186 5.47103 -1.31867 
0.85186 5.86453 0.13681 0.85189 6.14634 -0.00847 0.85847 5.81492 0.14252 
0.86061 5.33089 -1.2567 0.86061 6.00467 0.07485 0.86279 5.56941 0.14675 
0.86279 5.76616 0.14675 0.8655 5.61866 0.14921 0.8655 5.71691 0.14921 
0.86568 6.19553 -0.06992 0.86639 5.66778 0.15003 0.8678 6.10239 0.00761 
0.8715 5.3775 -1.26759 0.8715 5.95807 0.08573 0.87507 6.24221 -0.13561 
0.88075 5.4248 -1.27684 0.88075 5.91076 0.09499 0.88212 6.05763 0.02199 
0.88346 6.15213 -0.05129 0.88836 5.86287 0.10259 0.89429 5.81451 0.10853 
0.89471 5.32891 -1.21969 0.89471 6.00666 0.03784 0.89502 6.2006 -0.1157 
0.89854 5.7658 0.11278 0.89967 6.10844 -0.03502 0.90109 5.61872 0.11533 
0.90109 5.71685 0.11533 0.90194 5.66778 0.11618 0.90565 5.37554 -1.23072 
0.90565 5.96003 0.04886 0.91318 6.15742 -0.09671 0.91417 6.06368 -0.02011 
0.91493 5.91246 0.05838 0.92258 5.86453 0.0661 0.92719 6.01298 -0.00399 
0.92828 5.81492 0.07271 0.92937 6.11324 -0.07905 0.93251 5.76616 0.07702 
0.93497 5.71691 0.07973 0.93579 5.66778 0.08063 0.93801 5.37431 -1.19223 
0.93801 5.96125 0.01038 0.94418 6.06861 -0.06383 0.94741 5.91378 0.01991 
0.95497 5.8657 0.02796 0.95778 6.0183 -0.04773 0.9608 5.81617 0.0346 
0.96469 5.76627 0.03965 0.96721 5.71709 0.04233 0.96901 5.96669 -0.03297 
0.97783 5.91448 -0.01991 0.98547 5.86637 -0.01173 0.99155 5.81704 -0.00529 
0.99551 5.76709 -0.00011 0.99742 5.71715 0.00357 0.99778 5.97127 -0.07792 
1.00708 5.91928 -0.06461 1.01398 5.86654 -0.05287 1.02017 5.81729 -0.04643 
1.02429 5.76766 -0.04136 1.04195 5.86997 -0.09948 1.04628 5.81767 -0.08836 
-0.50901 6.64524 -1.56633 -0.49192 6.70091 -1.6261 -0.48069 6.6493 -1.61134 
-0.4671 6.59899 -1.59524 -0.46093 6.70635 -1.66945 -0.45011 6.65462 -1.65508 
-0.43785 6.75514 -1.71745 -0.43709 6.60392 -1.63896 -0.42857 6.70757 -1.70794 
-0.42259 6.55916 -1.62405 -0.41762 6.66095 -1.69691 -0.41127 6.80473 -1.76167 
-0.40638 6.51548 -1.60779 -0.40503 6.60998 -1.68106 -0.40367 6.75684 -1.75406 
-0.39441 6.70953 -1.74481 -0.39071 6.56521 -1.66668 -0.38353 6.66293 -1.73392 
-0.38139 6.85268 -1.80159 -0.37481 6.52126 -1.65061 -0.37478 6.80307 -1.79589 
-0.37103 6.61713 -1.72143 -0.36706 6.75514 -1.78824 -0.35754 6.70757 -1.77896 
-0.35744 6.47872 -1.63318 -0.35697 6.57226 -1.70736 -0.34833 6.90133 -1.838 
-0.34833 7.0983 -0.29829 -0.34652 6.66095 -1.76802 -0.34328 6.85143 -1.83411 
-0.34328 7.14821 -0.30218 -0.34137 6.52842 -1.69176 -0.33831 6.43629 -1.61344 
-0.33664 6.8019 -1.82828 -0.33067 6.60998 -1.75543 -0.32859 6.75383 -1.82072 
-0.32426 6.48571 -1.67465 -0.31906 6.70635 -1.81132 -0.31629 6.56521 -1.74111 
-0.31225 6.95046 -1.87073 -0.31225 7.04918 -0.26556 -0.30857 6.90051 -1.86882 
-0.30857 7.09913 -0.26748 -0.30569 6.44425 -1.65608 -0.30469 6.65462 -1.8005 
-0.30339 6.85056 -1.86486 -0.30339 7.14907 -0.27143 -0.30021 6.52126 -1.7252 
-0.29695 6.80123 -1.85878 -0.29695 7.1984 -0.27752 -0.28877 6.75312 -1.85114 
-0.28857 6.60392 -1.78748 -0.28571 6.40412 -1.6361 -0.28278 6.47872 -1.70783 
-0.27571 6.70091 -1.84232 -0.27366 6.55916 -1.77298 -0.27332 6.99982 -1.89962 
-0.27101 6.94982 -1.89965 -0.27101 7.04982 -0.23664 -0.26732 6.89994 -1.89761 
-0.26732 7.0997 -0.23869 -0.26435 6.36542 -1.61475 -0.26305 6.43629 -1.68871 
-0.26225 6.85031 -1.89348 -0.26225 7.14932 -0.24281 -0.26095 6.6493 -1.83109 
-0.25739 6.51548 -1.75677 -0.25581 6.80106 -1.88729 -0.25581 7.19857 -0.24901 
-0.24484 6.59899 -1.81749 -0.24407 6.74832 -1.88039 -0.24407 7.25131 -0.2559 
-0.24271 6.39641 -1.66842 -0.24168 6.32826 -1.59208 -0.23876 6.47207 -1.73899 
-0.23186 6.99982 -1.92587 -0.23186 6.99982 -0.21042 -0.23076 6.69633 -1.87109 
-0.23076 7.3033 -0.2652 -0.22963 6.55436 -1.80268 -0.22944 6.94976 -1.92586 
-0.22944 7.04987 -1.92586 -0.22944 7.04987 -0.21043 -0.22552 6.8996 -1.92379 
-0.22552 7.10004 -0.2125 -0.22082 6.35778 -1.64669 -0.22032 6.84993 -1.91959 
-0.22032 7.14971 -0.2167 -0.2188 6.43 -1.7195 -0.21593 6.64524 -1.85941 
-0.21593 7.35439 -0.27689 -0.21196 6.51018 -1.78649 -0.2092 6.79763 -1.91526 
-0.2092 7.202 -0.22103 -0.19963 6.5952 -1.84537 -0.19788 6.39028 -1.69897 
-0.1978 6.32092 -1.62372 -0.19711 6.74495 -1.90794 -0.19711 7.25469 -0.22835 
-0.19298 6.467 -1.76833 -0.18915 6.99982 -1.95007 -0.18915 6.99982 -0.18622 
-0.18641 6.94959 -1.9501 -0.18641 6.94959 -0.18619 -0.18641 7.05004 -1.9501 
-0.18641 7.05004 -0.18619 -0.18329 6.69276 -1.8982 -0.18329 7.30688 -0.23809 
-0.18293 6.55021 -1.83068 -0.18248 6.8995 -1.9479 -0.18248 7.10014 -1.9479 
-0.18248 7.10014 -0.18839 -0.1758 6.35205 -1.67691 -0.17307 6.42539 -1.74838 
-0.17246 6.84693 -1.94557 -0.17246 7.1527 -1.94557 -0.17246 7.1527 -0.19072 
-0.16811 6.64179 -1.88607 -0.16811 7.35784 -0.25023 -0.16507 6.50635 -1.81407 
-0.16113 6.7948 -1.94072 -0.16113 7.20483 -0.19557 -0.16004 6.26752 -1.58596 
-0.15304 6.59256 -1.87105 -0.15304 7.40708 -0.26524 -0.15183 6.38594 -1.72749 
-0.14842 6.74207 -1.93307 -0.14842 7.25757 -0.20323 -0.14607 6.46373 -1.79558 
-0.14531 6.99982 -1.97214 -0.14531 6.99982 -0.16416 -0.14245 6.94954 -1.97208 
-0.14245 6.94954 -0.16421 -0.14245 7.05009 -1.97208 -0.14245 7.05009 -0.16421 
-0.13931 6.29676 -1.64086 -0.13605 6.54773 -1.85596 -0.13605 7.4519 -0.28033 
-0.13442 6.6901 -1.92282 -0.13442 7.30953 -0.21347 -0.13401 6.235 -1.55987 
-0.13331 6.89699 -1.97188 -0.13331 6.89699 -0.16441 -0.13331 7.10264 -1.97188 
-0.13331 7.10264 -0.16441 -0.126 6.42247 -1.77525 -0.12297 6.84443 -1.96907 
-0.12297 7.1552 -1.96907 -0.12297 7.1552 -0.16723 -0.1204 6.64007 -1.90984 
-0.1204 7.35956 -0.22645 -0.11772 6.50385 -1.83889 -0.11772 7.49579 -0.2974 
-0.1163 6.32909 -1.69367 -0.11175 6.79258 -1.96359 -0.11175 7.20706 -1.96359 
-0.11175 7.20706 -0.1727 -0.10676 6.20416 -1.53248 -0.10522 6.59107 -1.89446 
-0.10522 7.40857 -0.24183 -0.10044 6.24547 -1.60155 -0.10044 6.99982 -1.99203 
-0.10044 6.99982 -0.14427 -0.09873 6.73991 -1.95545 -0.09873 7.25972 -1.95545 
-0.09873 7.25972 -0.18084 -0.09843 6.46146 -1.81999 -0.09843 7.53817 -0.31631 
-0.09219 6.94723 -1.9939 -0.09219 6.94723 -0.14239 -0.09219 7.0524 -1.9939 
-0.09219 7.0524 -0.14239 -0.09159 6.36397 -1.74338 -0.08769 6.54634 -1.87901 
-0.08769 7.45329 -0.25728 -0.08555 6.68936 -1.9447 -0.08555 7.31027 -0.19159 
-0.08289 6.8948 -1.99316 -0.08289 6.8948 -0.14313 -0.08289 7.10484 -1.99316 
-0.08289 7.10484 -0.14313 -0.07854 6.27569 -1.65591 -0.07341 6.21425 -1.5745 
-0.07255 6.84266 -1.98979 -0.07255 6.84266 -0.1465 -0.07255 7.15697 -1.98979 
-0.07255 7.15697 -0.1465 -0.07128 6.63942 -1.93136 -0.07128 7.36022 -0.20494 
-0.06922 6.50277 -1.8615 -0.06922 7.49687 -0.27479 -0.0637 6.40276 -1.79192 
-0.0612 6.79097 -1.9838 -0.0612 7.20866 -1.9838 -0.0612 7.20866 -0.15249 
-0.05631 6.59074 -1.91552 -0.05631 7.4089 -0.22078 -0.05507 6.30905 -1.70772 
-0.05464 6.99982 -2.00969 -0.05464 6.99982 -0.1266 -0.04888 6.73987 -1.97522 
-0.04888 7.25976 -1.97522 -0.04888 7.25976 -0.16107 -0.04619 6.94719 -2.01121 
-0.04619 6.94719 -0.12509 -0.04619 7.05244 -2.01121 -0.04619 7.05244 -0.12509 
-0.04552 6.18495 -1.54622 -0.03919 6.22665 -1.61486 -0.03851 6.5462 -1.89962 
-0.03851 7.45344 -0.23668 -0.03653 6.89451 -2.01011 -0.03653 6.89451 -0.12619 
-0.03653 7.10513 -2.01011 -0.03653 7.10513 -0.12619 -0.03562 6.68951 -1.96407 
-0.03562 7.31012 -0.17223 -0.03538 6.44275 -1.83547 -0.03538 7.55688 -0.30082 
-0.02816 6.34589 -1.7581 -0.02598 6.84237 -2.00634 -0.02598 6.84237 -0.12995 
-0.02598 7.15726 -2.00634 -0.02598 7.15726 -0.12995 -0.02145 6.64003 -1.95037 
-0.02145 7.3596 -0.18592 -0.01666 6.25801 -1.66846 -0.01601 6.15705 -1.51624 
-0.01369 6.78955 -1.99992 -0.01369 6.78955 -0.13637 -0.01369 7.21008 -1.99992 
-0.01369 7.21008 -0.13637 -0.01148 6.19686 -1.58679 -0.00804 6.99982 -2.02509 
-0.00804 6.99982 -0.11121 -0.00643 6.59157 -1.93417 -0.00643 7.40807 -0.20212 
-0.0052 6.48531 -1.87602 -0.0052 7.51433 -0.26027 -0.00114 6.73853 -1.99087 
-0.00114 7.26111 -1.99087 -0.00114 7.26111 -0.14542 0.00018 6.38576 -1.80529 
0.00018 7.61387 -0.33101 0.00088 6.94707 -2.02629 0.00088 6.94707 -0.11 
0.00088 7.05257 -2.02629 0.00088 7.05257 -0.11 0.00962 6.29246 -1.72031 
0.0106 6.89447 -2.02476 0.0106 6.89447 -0.11153 0.0106 7.10516 -2.02476 
0.0106 7.10516 -0.11153 0.0125 6.68804 -1.97921 0.0125 7.3116 -0.15709 
0.01426 6.1313 -1.48512 0.01797 6.16867 -1.55739 0.02219 6.84133 -2.02065 
0.02219 6.84133 -0.11565 0.02219 7.1583 -2.02065 0.02219 7.1583 -0.11565 
0.02343 6.21114 -1.62582 0.02618 6.52964 -1.91275 0.02618 7.47 -0.22354 
0.02689 6.63869 -1.96502 0.02689 7.36094 -0.17127 0.02962 6.42675 -1.84774 
0.02962 7.57289 -0.28855 0.03456 6.78867 -2.0137 0.03456 6.78867 -0.12259 
0.03456 7.21097 -2.0137 0.03456 7.21097 -0.12259 0.03718 6.33054 -1.76958 
0.03718 7.66909 -0.36671 0.03927 6.99982 -2.03818 0.03927 6.99982 -0.09811 
0.0476 6.73764 -2.0042 0.0476 6.73764 -0.13209 0.0476 7.262 -0.13209 
0.04809 6.14241 -1.52643 0.04836 6.94703 -2.03898 0.04836 6.94703 -0.09732 
0.04836 7.05261 -2.03898 0.04836 7.05261 -0.09732 0.04897 6.24342 -1.67924 
0.05273 6.18258 -1.59677 0.0595 6.89386 -2.03725 0.0595 6.89386 -0.09904 
0.0595 7.10577 -2.03725 0.0595 7.10577 -0.09904 0.06016 6.47022 -1.88681 
0.06016 7.52941 -0.24948 0.0613 6.68736 -1.99203 0.0613 6.68736 -0.14427 
0.0613 7.31228 -0.14427 0.06438 6.58366 -1.95095 0.06438 7.41598 -0.18534 
0.06534 6.37156 -1.8153 0.06534 7.62807 -0.32099 0.0713 6.84075 -2.03261 
0.0713 6.84075 -0.10368 0.0713 7.15889 -2.03261 0.0713 7.15889 -0.10368 
0.07558 6.27913 -1.72989 0.07558 7.7205 -0.40641 0.07859 6.11847 -1.49446 
0.08262 6.15607 -1.56638 0.08344 6.78831 -2.02509 0.08344 6.78831 -0.1112 
0.08344 7.21132 -0.1112 0.08716 6.19901 -1.6344 0.08716 6.99982 -2.04893 
0.08716 6.99982 -0.08736 0.08716 7.80062 -0.50189 0.09532 6.41365 -1.85648 
0.09532 7.58598 -0.27981 0.09666 6.73736 -2.01508 0.09666 6.73736 -0.12122 
0.09666 7.26227 -0.12122 0.09772 6.52271 -1.9274 0.09772 7.47692 -0.20889 
0.09779 6.94659 -2.04954 0.09779 6.94659 -0.08675 0.09779 7.05304 -2.04954 
0.09779 7.05304 -0.08675 0.0984 6.63182 -1.97962 0.0984 6.63182 -0.15668 
0.0984 7.36782 -0.15668 0.10313 6.31812 -1.77752 0.10313 7.68151 -0.35877 
0.10897 6.89353 -2.04727 0.10897 6.89353 -0.08903 0.10897 7.10611 -2.04727 
0.10897 7.10611 -0.08903 0.113 6.13169 -1.53474 0.11319 6.23264 -1.6869 
0.11319 7.767 -0.44939 0.11693 6.172 -1.60424 0.11693 7.82763 -0.53205 
0.12065 6.84078 -2.0421 0.12065 6.84078 -0.09419 0.12065 7.15886 -2.0421 
0.12065 7.15886 -0.09419 0.13149 6.36021 -1.82192 0.13149 7.63942 -0.31437 
0.13267 6.46398 -1.89911 0.13267 7.53565 -0.23718 0.13282 6.78849 -2.03407 
0.13282 6.78849 -0.10222 0.13282 7.21114 -0.10222 0.13367 6.68183 -2.00453 
0.13367 6.68183 -0.13176 0.13367 7.3178 -0.13176 0.13552 6.99982 -2.05732 
0.13552 6.99982 -0.07897 0.13635 6.57798 -1.963 0.13635 6.57798 -0.17329 
0.13635 7.42166 -0.17329 0.14051 6.26992 -1.73685 0.14051 7.72971 -0.39944 
0.14382 6.1095 -1.50193 0.14631 6.94656 -2.05743 0.14631 6.94656 -0.07886 
0.14631 7.05308 -2.05743 0.14631 7.05308 -0.07886 0.14734 6.14697 -1.57258 
0.15172 6.19031 -1.64056 0.15172 7.80933 -0.49574 0.15778 6.89326 -2.05463 
0.15778 6.89326 -0.08166 0.15778 7.10638 -2.05463 0.15778 7.10638 -0.08166 
0.16842 6.40874 -1.86669 0.16842 7.59089 -0.2696 0.16847 6.31021 -1.78333 
0.16847 7.68943 -0.35296 0.16958 6.73265 -2.02519 0.16958 6.73265 -0.1111 
0.16958 7.26698 -0.1111 0.16961 6.84053 -2.04893 0.16961 6.84053 -0.08736 
0.16961 7.15911 -0.08736 0.17087 6.518 -1.93731 0.17087 7.48163 -0.19898 
0.17136 6.62719 -1.98948 0.17136 6.62719 -0.14681 0.17136 7.37244 -0.14681 
0.17808 6.12428 -1.53993 0.17865 6.22531 -1.69217 0.17865 7.77432 -0.44412 
0.18205 6.16486 -1.60926 0.18423 6.99982 -2.06333 0.18423 6.99982 -0.07296 
0.19543 6.94645 -2.06294 0.19543 6.94645 -0.07335 0.19543 7.05318 -2.06294 
0.19543 7.05318 -0.07335 0.206 6.46065 -1.90689 0.206 7.53898 -0.2294 
0.20605 6.26389 -1.74091 0.20605 7.73574 -0.39538 0.20665 6.35467 -1.82846 
0.20665 7.64496 -0.30783 0.20685 6.67803 -2.01195 0.20685 6.67803 -0.12434 
0.20685 7.3216 -0.12434 0.20689 6.89324 -2.05959 0.20689 6.89324 -0.0767 
0.20689 7.10639 -2.05959 0.20689 7.10639 -0.0767 0.20732 6.78669 -2.04229 
0.20732 6.78669 -0.094 0.20732 7.21294 -0.094 0.2091 6.57456 -1.97026 
0.2091 6.57456 -0.16603 0.2091 7.42508 -0.16603 0.21264 6.14154 -1.5766 
0.21287 6.10301 -1.50509 0.21684 6.18507 -1.64426 0.21684 7.81457 -0.49203 
0.23318 6.99982 -2.06694 0.23318 6.99982 -0.06935 0.24401 6.40501 -1.8711 
0.24401 7.59463 -0.26519 0.24401 6.51565 -1.94229 0.24401 7.48399 -0.19401 
0.24405 6.30647 -1.78773 0.24405 7.69317 -0.34856 0.24405 6.22152 -1.69488 
0.24405 7.77811 -0.44141 0.24446 6.73144 -2.03072 0.24446 6.73144 -0.10557 
0.24446 7.26819 -0.10557 0.24446 6.62487 -1.99442 0.24446 6.62487 -0.14187 
0.24446 7.37476 -0.14187 0.24449 6.83932 -2.05446 0.24449 6.83932 -0.08183 
0.24449 7.16032 -0.08183 0.24449 6.94642 -2.066 0.24449 6.94642 -0.07029 
0.24449 7.05322 -2.066 0.24449 7.05322 -0.07029 0.24739 6.11993 -1.54205 
0.24739 6.16124 -1.61182 0.28225 6.10084 -1.50615 0.28225 6.13946 -1.57783 
0.28225 6.18332 -1.6455 0.28225 6.26175 -1.74287 0.28225 6.35282 -1.83064 
0.28225 6.45908 -1.90934 0.28225 6.57342 -1.97268 0.28225 6.57342 -0.16361 
0.28225 6.67711 -2.01465 0.28225 6.67711 -0.12165 0.28225 6.78609 -2.04504 
0.28225 6.78609 -0.09125 0.28225 6.89294 -2.06242 0.28225 6.89294 -0.07387 
0.28225 6.99982 -2.06815 0.28225 6.99982 -0.06815 0.28225 7.1067 -0.07387 
0.28225 7.21354 -0.09125 0.28225 7.32252 -0.12165 0.28225 7.42622 -0.16361 
0.28225 7.54056 -0.22695 0.28225 7.64681 -0.30565 0.28225 7.73789 -0.39342 
0.3171 6.16124 -1.61182 0.3171 6.11993 -1.54205 0.32001 6.94642 -2.066 
0.32001 6.94642 -0.07029 0.32001 7.05322 -0.07029 0.32001 6.83932 -2.05446 
0.32001 6.83932 -0.08183 0.32001 7.16032 -0.08183 0.32003 6.62487 -1.99442 
0.32003 6.62487 -0.14187 0.32003 7.37476 -0.14187 0.32003 6.73144 -2.03072 
0.32003 6.73144 -0.10557 0.32003 7.26819 -0.10557 0.32045 6.22152 -1.69488 
0.32045 7.77811 -0.44141 0.32045 6.30647 -1.78773 0.32045 7.69317 -0.34856 
0.32048 6.51565 -1.94229 0.32048 7.48399 -0.19401 0.32048 6.40501 -1.8711 
0.32048 7.59463 -0.26519 0.33131 6.99982 -2.06694 0.33131 6.99982 -0.06935 
0.34765 6.18507 -1.64426 0.35163 6.10301 -1.50509 0.35186 6.14154 -1.5766 
0.35539 6.57456 -1.97026 0.35539 6.57456 -0.16603 0.35539 7.42508 -0.16603 
0.35717 6.78669 -2.04229 0.35717 6.78669 -0.094 0.35717 7.21294 -0.094 
0.35761 6.89324 -2.05959 0.35761 6.89324 -0.0767 0.35761 7.10639 -0.0767 
0.35765 6.67803 -2.01195 0.35765 6.67803 -0.12434 0.35765 7.3216 -0.12434 
0.35784 6.35467 -1.82846 0.35784 7.64496 -0.30783 0.35844 6.26389 -1.74091 
0.35844 7.73574 -0.39538 0.3585 6.46065 -1.90689 0.3585 7.53898 -0.2294 
0.36906 6.94645 -2.06294 0.36906 6.94645 -0.07335 0.36906 7.05318 -0.07335 
0.38026 6.99982 -2.06333 0.38026 6.99982 -0.07296 0.38244 6.16486 -1.60926 
0.38585 6.22531 -1.69217 0.38641 6.12428 -1.53993 0.39314 6.62719 -1.98948 
0.39314 6.62719 -0.14681 0.39314 7.37244 -0.14681 0.39362 6.518 -1.93731 
0.39362 7.48163 -0.19898 0.39488 6.84053 -2.04893 0.39488 6.84053 -0.08736 
0.39488 7.15911 -0.08736 0.39492 6.73265 -2.02519 0.39492 6.73265 -0.1111 
0.39492 7.26698 -0.1111 0.39603 6.31021 -1.78333 0.39603 7.68943 -0.35296 
0.39608 6.40874 -1.86669 0.39608 7.59089 -0.2696 0.40672 6.89326 -2.05463 
0.40672 6.89326 -0.08166 0.40672 7.10638 -0.08166 0.41277 6.19031 -1.64056 
0.41716 6.14697 -1.57258 0.41819 6.94656 -2.05743 0.41819 6.94656 -0.07886 
0.41819 7.05308 -0.07886 0.42068 6.1095 -1.50193 0.42398 6.26992 -1.73685 
0.42398 7.72971 -0.39944 0.42815 6.57798 -1.963 0.42815 6.57798 -0.17329 
0.42815 7.42166 -0.17329 0.42898 6.99982 -0.07897 0.43082 6.68183 -2.00453 
0.43082 6.68183 -0.13176 0.43082 7.3178 -0.13176 0.43168 6.78849 -2.03407 
0.43168 6.78849 -0.10222 0.43168 7.21114 -0.10222 0.43183 6.46398 -1.89911 
0.43183 7.53565 -0.23718 0.433 6.36021 -1.82192 0.433 7.63942 -0.31437 
0.44384 6.84078 -2.0421 0.44384 6.84078 -0.09419 0.44384 7.15886 -0.09419 
0.44756 6.172 -1.60424 0.4513 6.23264 -1.6869 0.45149 6.13169 -1.53474 
0.45455 6.09724 -1.4627 0.45553 6.89353 -2.04727 0.45553 6.89353 -0.08903 
0.45553 7.10611 -0.08903 0.46136 6.31812 -1.77752 0.46136 7.68151 -0.35877 
0.46609 6.63182 -1.97962 0.46609 6.63182 -0.15668 0.46609 7.36782 -0.15668 
0.4667 6.94659 -2.04954 0.4667 6.94659 -0.08675 0.4667 7.05304 -0.08675 
0.46678 6.52271 -1.9274 0.46678 7.47692 -0.20889 0.46783 6.73736 -2.01508 
0.46783 6.73736 -0.12122 0.46783 7.26227 -0.12122 0.46917 6.41365 -1.85648 
0.46917 7.58598 -0.27981 0.47734 6.19901 -1.6344 0.47734 6.99982 -0.08736 
0.48105 6.78831 -2.02509 0.48105 6.78831 -0.1112 0.48105 7.21132 -0.1112 
0.48188 6.15607 -1.56638 0.4859 6.11847 -1.49446 0.48891 6.27913 -1.72989 
0.4932 6.84075 -2.03261 0.4932 6.84075 -0.10368 0.4932 7.15889 -0.10368 
0.49915 6.37156 -1.8153 0.49915 7.62807 -0.32099 0.50012 6.58366 -1.95095 
0.50012 6.58366 -0.18534 0.50012 7.41598 -0.18534 0.50319 6.68736 -1.99203 
0.50319 6.68736 -0.14427 0.50319 7.31228 -0.14427 0.50434 6.47022 -1.88681 
0.50434 7.52941 -0.24948 0.505 6.89386 -2.03725 0.505 6.89386 -0.09904 
0.505 7.10577 -0.09904 0.51176 6.18258 -1.59677 0.51552 6.24342 -1.67924 
0.51613 6.94703 -0.09732 0.51613 7.05261 -0.09732 0.5164 6.14241 -1.52643 
0.5169 6.73764 -2.0042 0.5169 6.73764 -0.13209 0.5169 7.262 -0.13209 
0.51937 6.10834 -1.4542 0.52523 6.99982 -0.09811 0.52731 6.33054 -1.76958 
0.52731 7.66909 -0.36671 0.52993 6.78867 -2.0137 0.52993 6.78867 -0.12259 
0.52993 7.21097 -0.12259 0.53487 6.42675 -1.84774 0.53487 7.57289 -0.28855 
0.5376 6.63869 -1.96502 0.5376 6.63869 -0.17127 0.5376 7.36094 -0.17127 
0.53832 6.52964 -1.91275 0.53832 7.47 -0.22354 0.54107 6.21114 -1.62582 
0.5423 6.84133 -2.02065 0.5423 6.84133 -0.11565 0.5423 7.1583 -0.11565 
0.54653 6.16867 -1.55739 0.55024 6.1313 -1.48512 0.55199 6.68804 -1.97921 
0.55199 6.68804 -0.15709 0.55199 7.3116 -0.15709 0.5539 6.89447 -2.02476 
0.5539 6.89447 -0.11153 0.5539 7.10516 -0.11153 0.55487 6.29246 -1.72031 
0.56362 6.94707 -0.11 0.56362 7.05257 -0.11 0.56431 6.38576 -1.80529 
0.56431 7.61387 -0.33101 0.56563 6.73853 -1.99087 0.56563 6.73853 -0.14542 
0.56563 7.26111 -0.14542 0.56969 6.48531 -1.87602 0.56969 7.51433 -0.26027 
0.57092 6.59157 -1.93417 0.57092 6.59157 -0.20212 0.57092 7.40807 -0.20212 
0.57253 6.99982 -0.11121 0.57597 6.19686 -1.58679 0.57818 6.78955 -1.99992 
0.57818 6.78955 -0.13637 0.57818 7.21008 -0.13637 0.5805 6.15705 -1.51624 
0.58116 6.25801 -1.66846 0.58595 6.64003 -1.95037 0.58595 6.64003 -0.18592 
0.58595 7.3596 -0.18592 0.59047 6.84237 -2.00634 0.59047 6.84237 -0.12995 
0.59047 7.15726 -0.12995 0.59266 6.34589 -1.7581 0.59988 6.44275 -1.83547 
0.59988 7.55688 -0.30082 0.60011 6.68951 -1.96407 0.60011 6.68951 -0.17223 
0.60011 7.31012 -0.17223 0.60103 6.89451 -2.01011 0.60103 6.89451 -0.12619 
0.60103 7.10513 -0.12619 0.60301 6.5462 -1.89962 0.60301 6.5462 -0.23668 
0.60301 7.45344 -0.23668 0.60369 6.22665 -1.61486 0.61001 6.18495 -1.54622 
0.61068 6.94719 -0.12509 0.61068 7.05244 -0.12509 0.61337 6.73987 -1.97522 
0.61337 6.73987 -0.16107 0.61337 7.25976 -0.16107 0.61914 6.99982 -0.1266 
0.61957 6.30905 -1.70772 0.6208 6.59074 -1.91552 0.6208 6.59074 -0.22078 
0.6208 7.4089 -0.22078 0.62569 6.79097 -1.9838 0.62569 6.79097 -0.15249 
0.62569 7.20866 -0.15249 0.62819 6.40276 -1.79192 0.62819 7.59688 -0.34438 
0.63372 6.50277 -1.8615 0.63372 7.49687 -0.27479 0.63577 6.63942 -1.93136 
0.63577 6.63942 -0.20494 0.63577 7.36022 -0.20494 0.63704 6.84266 -1.98979 
0.63704 6.84266 -0.1465 0.63704 7.15697 -0.1465 0.6379 6.21425 -1.5745 
0.64303 6.27569 -1.65591 0.64738 6.8948 -0.14313 0.64738 7.10484 -0.14313 
0.65004 6.68936 -1.9447 0.65004 6.68936 -0.19159 0.65004 7.31027 -0.19159 
0.65219 6.54634 -1.87901 0.65219 6.54634 -0.25728 0.65219 7.45329 -0.25728 
0.65608 6.36397 -1.74338 0.65669 6.94723 -0.14239 0.65669 7.0524 -0.14239 
0.66292 6.46146 -1.81999 0.66292 7.53817 -0.31631 0.66322 6.73991 -1.95545 
0.66322 6.73991 -0.18084 0.66322 7.25972 -0.18084 0.66493 6.24547 -1.60155 
0.66493 6.99982 -0.14427 0.66972 6.59107 -1.89446 0.66972 6.59107 -0.24183 
0.66972 7.40857 -0.24183 0.67624 6.79258 -1.96359 0.67624 6.79258 -0.1727 
0.67624 7.20706 -0.1727 0.6808 6.32909 -1.69367 0.68221 6.50385 -1.83889 
0.68221 6.50385 -0.2974 0.68221 7.49579 -0.2974 0.6849 6.64007 -1.90984 
0.6849 6.64007 -0.22645 0.6849 7.35956 -0.22645 0.68746 6.84443 -1.96907 
0.68746 6.84443 -0.16723 0.68746 7.1552 -0.16723 0.6905 6.42247 -1.77525 
0.6905 7.57717 -0.36104 0.6978 6.89699 -0.16441 0.6978 7.10264 -0.16441 
0.69892 6.6901 -1.92282 0.69892 6.6901 -0.21347 0.69892 7.30953 -0.21347 
0.70054 6.54773 -1.85596 0.70054 6.54773 -0.28033 0.70054 7.4519 -0.28033 
0.70381 6.29676 -1.64086 0.70695 6.94954 -0.16421 0.70695 7.05009 -0.16421 
0.7098 6.99982 -0.16416 0.71057 6.46373 -1.79558 0.71057 7.5359 -0.34072 
0.71292 6.74207 -1.93307 0.71292 6.74207 -0.20323 0.71292 7.25757 -0.20323 
0.71632 6.38594 -1.72749 0.71754 6.59256 -1.87105 0.71754 6.59256 -0.26524 
0.71754 7.40708 -0.26524 0.72563 6.7948 -1.94072 0.72563 6.7948 -0.19557 
0.72563 7.20483 -0.19557 0.72956 6.50635 -1.81407 0.72956 7.49328 -0.32222 
0.73261 6.64179 -1.88607 0.73261 6.64179 -0.25023 0.73261 7.35784 -0.25023 
0.73695 6.84693 -1.94557 0.73695 6.84693 -0.19072 0.73695 7.1527 -0.19072 
0.73756 6.42539 -1.74838 0.74029 6.35205 -1.67691 0.74697 6.8995 -0.18839 
0.74697 7.10014 -0.18839 0.74743 6.55021 -1.83068 0.74743 6.55021 -0.30561 
0.74743 7.44942 -0.30561 0.74778 6.69276 -1.8982 0.74778 6.69276 -0.23809 
0.74778 7.30688 -0.23809 0.7509 6.94959 -0.18619 0.7509 7.05004 -0.18619 
0.75364 6.99982 -0.18622 0.75748 6.467 -1.76833 0.75748 7.53264 -0.36796 
0.7616 6.74495 -1.90794 0.7616 6.74495 -0.22835 0.7616 7.25469 -0.22835 
0.76237 6.39028 -1.69897 0.76412 6.5952 -1.84537 0.76412 6.5952 -0.29092 
0.76412 7.40443 -0.29092 0.77369 6.79763 -1.91526 0.77369 6.79763 -0.22103 
0.77369 7.202 -0.22103 0.77646 6.51018 -1.78649 0.77646 7.48945 -0.3498 
0.78043 6.64524 -1.85941 0.78043 6.64524 -0.27689 0.78043 7.35439 -0.27689 
0.78329 6.43 -1.7195 0.78482 6.84993 -0.2167 0.78482 7.14971 -0.2167 
0.79001 6.8996 -0.2125 0.79001 7.10004 -0.2125 0.79393 6.94976 -0.21043 
0.79393 7.04987 -0.21043 0.79413 6.55436 -1.80268 0.79413 7.44527 -0.33361 
0.79525 6.69633 -1.87109 0.79525 6.69633 -0.2652 0.79525 7.3033 -0.2652 
0.79635 6.99982 -0.21042 0.80325 6.47207 -1.73899 0.80856 6.74832 -1.88039 
0.80856 6.74832 -0.2559 0.80856 7.25131 -0.2559 0.80934 6.59899 -1.81749 
0.80934 7.40064 -0.3188 0.8203 6.80106 -1.88729 0.8203 6.80106 -0.24901 
0.8203 7.19857 -0.24901 0.82189 6.51548 -1.75677 0.82189 7.48416 -0.37952 
0.82544 6.6493 -1.83109 0.82544 7.35033 -0.30521 0.82674 6.85031 -0.24281 
0.82674 7.14932 -0.24281 0.83181 6.89994 -0.23869 0.83181 7.0997 -0.23869 
0.83551 6.94982 -0.23664 0.83551 7.04982 -0.23664 0.83782 6.99982 -0.23668 
0.83815 6.55916 -1.77298 0.83815 7.44047 -0.36331 0.8402 6.70091 -1.84232 
0.8402 6.70091 -0.29398 0.8402 7.29872 -0.29398 0.85306 6.60392 -1.78748 
0.85306 7.39571 -0.34881 0.85327 6.75312 -1.85114 0.85327 6.75312 -0.28515 
0.85327 7.24651 -0.28515 0.86144 6.80123 -1.85878 0.86144 6.80123 -0.27752 
0.86144 7.1984 -0.27752 0.86471 6.52126 -1.7252 0.86471 7.47837 -0.41109 
0.86788 6.85056 -0.27143 0.86788 7.14907 -0.27143 0.86919 6.65462 -1.8005 
0.86919 7.34502 -0.33579 0.87306 6.90051 -0.26748 0.87306 7.09913 -0.26748 
0.87674 6.95046 -0.26556 0.87674 7.04918 -0.26556 0.87795 6.99982 -0.26494 
0.88078 6.56521 -1.74111 0.88078 7.43442 -0.39519 0.88355 6.70635 -1.81132 
0.88355 7.29329 -0.32497 0.89309 6.75383 -1.82072 0.89309 7.24581 -0.31557 
0.89516 6.60998 -1.75543 0.89516 7.38966 -0.38086 0.90113 6.8019 -1.82828 
0.90113 6.8019 -0.30801 0.90113 7.19773 -0.30801 0.90777 6.85143 -0.30218 
0.90777 7.14821 -0.30218 0.91101 6.66095 -1.76802 0.91101 7.33869 -0.36828 
0.91282 6.90133 -0.29829 0.91282 7.0983 -0.29829 0.9155 6.95051 -0.29577 
0.9155 7.04912 -0.29577 0.91664 6.99982 -0.29514 0.92146 7.42737 -0.42893 
0.92204 6.70757 -1.77896 0.92204 7.29206 -0.35733 0.93155 6.75514 -1.78824 
0.93155 7.24449 -0.34805 0.93553 7.3825 -0.41486 0.93927 7.19657 -0.34041 
0.94588 6.85268 -0.3347 0.94588 7.14696 -0.3347 0.94802 6.66293 -1.73392 
0.94802 7.33671 -0.40237 0.9502 6.90145 -0.33047 0.9502 7.09819 -0.33047 
0.95291 6.95069 -0.32801 0.95291 7.04894 -0.32801 0.95381 6.99982 -0.32719 
0.95891 6.70953 -1.74481 0.95891 7.2901 -0.39149 0.96816 7.2428 -0.38223 
0.96953 7.38966 -0.45523 0.97577 7.19491 -0.37463 0.9817 7.14655 -0.36869 
0.98212 7.33869 -0.43938 0.98595 6.9018 -0.36444 0.98595 7.09783 -0.36444 
0.9885 6.95075 -0.36189 0.9885 7.04888 -0.36189 0.98935 6.99982 -0.36104 
0.99306 7.29206 -0.42836 1.00234 7.24449 -0.41884 1.00999 7.19657 -0.41112 
1.0146 7.34502 -0.48121 1.01569 7.14696 -0.40451 1.01992 7.09819 -0.4002 
1.02238 6.95069 -0.39749 1.02238 7.04894 -0.39749 1.0232 6.99982 -0.39659 
1.02542 7.29329 -0.46684 1.03482 7.24581 -0.45731 1.04238 7.19773 -0.44926 
1.04821 7.14821 -0.44262 1.0521 7.0983 -0.43757 1.05462 7.04912 -0.43489 
1.05526 6.99982 -0.43375 1.05642 7.29872 -0.51019 1.06524 7.24651 -0.49713 
1.07288 7.1984 -0.48895 1.07896 7.14907 -0.48251 1.08292 7.09913 -0.47733 
1.08483 7.04918 -0.47365 1.09449 7.25131 -0.54183 1.10139 7.19857 -0.53009 
1.10758 7.14932 -0.52365 1.11171 7.0997 -0.51858 1.12936 7.202 -0.5767 
1.13369 7.14971 -0.56558 1.13789 7.10004 -0.56038 0.92437 6.83604 -1.86593 
0.92913 6.9434 -2.01233 0.94118 7.09844 -2.14921 0.94151 6.8602 -1.92442 
0.95048 6.9047 -1.99097 0.95179 6.97557 -2.06493 0.95389 7.18858 -2.20731 
0.95744 7.05476 -2.133 0.96368 6.78475 -1.82706 0.96999 7.13827 -2.19372 
0.97077 7.2876 -2.25662 0.97213 6.93569 -2.04465 0.97315 6.86754 -1.9683 
0.97607 7.01135 -2.11522 0.97844 6.73614 -1.7381 0.97927 6.8068 -1.88666 
0.98407 7.23561 -2.24732 0.9852 7.09364 -2.17891 0.98932 7.43888 -2.30002 
0.99072 6.75353 -1.80003 0.99401 6.89706 -2.02291 0.99451 7.38921 -2.29582 
0.99604 6.96928 -2.09573 0.99708 6.83199 -1.94437 0.9989 7.18452 -2.23563 
1.00287 7.04946 -2.16271 1.00535 6.77428 -1.86063 1.00563 7.33691 -2.29149 
1.0152 7.13448 -2.2216 1.01695 6.92956 -2.0752 1.01703 6.8602 -1.99994 
1.01772 7.28423 -2.28417 1.019 6.72423 -1.77214 1.02185 7.00628 -2.14456 
1.02222 6.79815 -1.91924 1.02568 7.5391 -2.32629 1.02843 7.48887 -2.32633 
1.02843 7.58932 -2.32633 1.03154 7.23204 -2.27443 1.0319 7.08949 -2.20691 
1.03235 7.43878 -2.32413 1.03235 7.63942 -2.32413 1.03275 6.74344 -1.83338 
1.03904 6.89133 -2.05313 1.04176 6.96467 -2.12461 1.04237 7.38621 -2.3218 
1.04237 7.69198 -2.3218 1.04672 7.18107 -2.26229 1.0485 6.76609 -1.89296 
1.04977 7.04563 -2.1903 1.0537 7.33408 -2.31695 1.0537 7.74411 -2.31695 
1.05479 6.8068 -1.96218 1.06097 6.71471 -1.80521 1.06179 7.13184 -2.24728 
1.063 6.92522 -2.10372 1.06641 7.28135 -2.30929 1.06641 7.79685 -2.30929 
1.06876 7.00301 -2.1718 1.06952 7.5391 -2.34836 1.07238 7.48882 -2.34831 
1.07238 7.58937 -2.34831 1.07552 6.83604 -2.01708 1.07586 6.73589 -1.8656 
1.07879 7.08701 -2.23219 1.08041 7.22938 -2.29904 1.08083 6.77428 -1.9361 
1.08153 7.43627 -2.34811 1.08153 7.64192 -2.34811 1.08883 6.96175 -2.15148 
1.09128 6.68724 -1.77552 1.09187 7.38371 -2.34529 1.09187 7.69448 -2.34529 
1.09443 7.17935 -2.28607 1.09712 7.04313 -2.21511 1.09853 6.86837 -2.0699 
1.10308 7.33186 -2.33982 1.10308 7.74634 -2.33982 1.10423 6.70763 -1.83722 
1.10807 6.74344 -1.9087 1.10961 7.13035 -2.27068 1.1144 6.78475 -1.97778 
1.1144 7.5391 -2.36825 1.1161 7.27919 -2.33168 1.1161 7.27919 -0.55707 
1.1161 7.799 -2.33168 1.11641 7.00074 -2.19621 1.12264 7.48651 -2.37013 
1.12264 7.59168 -2.37013 1.12324 6.90325 -2.11961 1.12714 7.08562 -2.25524 
1.12928 7.22864 -2.32093 1.12928 7.22864 -0.56782 1.13194 7.43408 -2.36939 
1.13194 7.64412 -2.36939 1.13355 6.68137 -1.8079 1.13624 6.71471 -1.88048 
1.13629 6.81497 -2.03214 1.14142 6.75353 -1.95073 1.14229 7.38194 -2.36602 
1.14229 7.38194 -0.52273 1.14229 7.69625 -2.36602 1.14355 7.1787 -2.30758 
1.14355 7.1787 -0.58116 1.14561 7.04205 -2.23773 1.15114 6.94204 -2.16814 
1.15363 7.33025 -2.36003 1.15363 7.33025 -0.52872 1.15363 7.74794 -2.36003 
1.15853 7.13002 -2.29174 1.15853 7.13002 -0.597 1.15976 6.84833 -2.08395 
1.16019 7.5391 -2.38592 1.16019 7.5391 -0.50283 1.16593 6.68724 -1.85017 
1.16596 7.27915 -2.35145 1.16596 7.27915 -0.5373 1.16596 7.79904 -2.35145 
1.16864 7.48647 -2.38743 1.16864 7.48647 -0.50131 1.16864 7.59172 -2.38743 
1.16864 7.59172 -0.50131 1.16932 6.72423 -1.92245 1.17564 6.76593 -1.99108 
1.17632 7.08548 -2.27584 1.1783 7.43379 -2.38633 1.1783 7.43379 -0.50241 
1.1783 7.64441 -2.38633 1.1783 7.64441 -0.50241 1.17922 7.22879 -2.34029 
1.17922 7.22879 -0.54845 1.17945 6.98203 -2.2117 1.18667 6.88517 -2.13432 
1.18885 7.38165 -2.38257 1.18885 7.38165 -0.50618 1.18885 7.69654 -2.38257 
1.18885 7.69654 -0.50618 1.19338 7.17931 -2.3266 1.19338 7.17931 -0.56215 
1.19817 6.79729 -2.04469 1.19882 6.69633 -1.89247 1.20114 7.32883 -2.37615 
1.20114 7.32883 -0.51259 1.20114 7.74936 -2.37615 1.20114 7.74936 -0.51259 
1.20336 6.73614 -1.96301 1.20679 7.5391 -2.40131 1.20679 7.5391 -0.48743 
1.2084 7.13085 -2.3104 1.2084 7.13085 -0.57835 1.20964 7.02459 -2.25224 
1.2137 7.27781 -2.3671 1.2137 7.27781 -0.52165 1.2137 7.80039 -0.52165 
1.21501 6.92504 -2.18151 1.21571 7.48635 -2.40252 1.21571 7.48635 -0.48622 
1.21571 7.59185 -2.40252 1.21571 7.59185 -0.48622 1.22446 6.83174 -2.09654 
1.22543 7.43375 -2.40099 1.22543 7.43375 -0.48776 1.22543 7.64444 -2.40099 
1.22543 7.64444 -0.48776 1.22733 7.22732 -2.35543 1.22733 7.22732 -0.53331 
1.22733 7.85088 -0.53331 1.22909 6.67058 -1.86135 1.2328 6.70795 -1.93361 
1.23702 7.38061 -2.39687 1.23702 7.38061 -0.49187 1.23702 7.69758 -2.39687 
1.23702 7.69758 -0.49187 1.23826 6.75042 -2.00205 1.24101 7.06892 -2.28898 
1.24101 8.00928 -0.59977 1.24172 7.17797 -2.34125 1.24172 7.17797 -0.5475 
1.24172 7.90022 -0.5475 1.24445 6.96603 -2.22397 1.24445 8.11217 -0.66478 
1.24939 7.32795 -2.38993 1.24939 7.32795 -0.49882 1.24939 7.75025 -2.38993 
1.24939 7.75025 -0.49882 1.25202 6.86982 -2.14581 1.25202 8.20837 -0.74294 
1.2541 7.5391 -2.4144 1.2541 7.5391 -0.47434 1.26243 7.27692 -2.38043 
1.26243 7.27692 -0.50832 1.26243 7.80128 -0.50832 1.26292 6.68169 -1.90266 
1.2632 7.48631 -2.4152 1.2632 7.48631 -0.47354 1.2632 7.59189 -2.4152 
1.2632 7.59189 -0.47354 1.26381 6.7827 -2.05547 1.26381 8.2955 -0.83327 
1.26757 6.72186 -1.973 1.27433 7.43314 -2.41347 1.27433 7.43314 -0.47527 
1.27433 7.64505 -2.41347 1.27433 7.64505 -0.47527 1.27499 7.0095 -2.26303 
1.27499 8.06869 -0.62571 1.27614 7.22664 -2.36825 1.27614 7.22664 -0.52049 
1.27614 7.85156 -0.52049 1.27921 7.12294 -2.32718 1.27921 7.95526 -0.56157 
1.28018 6.91084 -2.19153 1.28018 8.16735 -0.69721 1.28613 7.38003 -2.40884 
1.28613 7.38003 -0.47991 1.28613 7.69817 -2.40884 1.28613 7.69817 -0.47991 
1.29041 6.81841 -2.10611 1.29041 8.25978 -0.78263 1.29342 6.65775 -1.87069 
1.29745 6.69535 -1.94261 1.29827 7.32759 -2.40132 1.29827 7.32759 -0.48743 
1.29827 7.7506 -2.40132 1.29827 7.7506 -0.48743 1.30199 6.73829 -2.01063 
1.30199 7.5391 -2.42516 1.30199 7.5391 -0.46359 1.30199 8.3399 -0.87812 
1.31015 6.95293 -2.2327 1.31015 8.12526 -0.65604 1.3115 7.27664 -2.3913 
1.3115 7.27664 -0.49744 1.3115 7.80155 -0.49744 1.31255 7.06199 -2.30363 
1.31255 8.0162 -0.58512 1.31262 7.48587 -2.42577 1.31262 7.48587 -0.46297 
1.31262 7.59232 -2.42577 1.31262 7.59232 -0.46297 1.31323 7.1711 -2.35584 
1.31323 7.1711 -0.5329 1.31323 7.9071 -0.5329 1.31796 6.8574 -2.15375 
1.31796 8.22079 -0.735 1.3238 7.43281 -2.42349 1.3238 7.43281 -0.46525 
1.3238 7.64539 -2.42349 1.3238 7.64539 -0.46525 1.32784 6.67097 -1.91097 
1.32802 6.77192 -2.06313 1.32802 8.30628 -0.82562 1.33176 6.71128 -1.98047 
1.33549 7.38006 -2.41833 1.33549 7.38006 -0.47042 1.33549 7.69814 -2.41833 
1.33549 7.69814 -0.47042 1.34632 6.89949 -2.19815 1.34632 8.1787 -0.69059 
1.3475 7.00326 -2.27534 1.3475 8.07493 -0.61341 1.34765 7.32777 -2.4103 
1.34765 7.32777 -0.47845 1.34765 7.75042 -2.4103 1.34765 7.75042 -0.47845 
1.34851 7.22111 -2.38075 1.34851 7.22111 -0.50799 1.34851 7.85708 -0.50799 
1.35035 7.5391 -2.43355 1.35035 7.5391 -0.4552 1.35118 7.11726 -2.33923 
1.35118 7.96094 -0.54952 1.35534 6.8092 -2.11308 1.35534 8.26899 -0.77567 
1.35865 6.64878 -1.87816 1.36114 7.48584 -2.43366 1.36114 7.48584 -0.45509 
1.36114 7.59236 -2.43366 1.36114 7.59236 -0.45509 1.36217 6.68625 -1.9488 
1.36655 6.72959 -2.01678 1.37261 7.43254 -2.43086 1.37261 7.43254 -0.45789 
1.37261 7.64566 -2.43086 1.37261 7.64566 -0.45789 1.38325 6.94802 -2.24292 
1.38325 8.13017 -0.64583 1.3833 6.84949 -2.15956 1.3833 8.22871 -0.72919 
1.38441 7.27193 -2.40141 1.38441 7.27193 -0.48733 1.38441 7.80626 -0.48733 
1.38444 7.37981 -2.42516 1.38444 7.37981 -0.46359 1.38444 7.69839 -2.42516 
1.38444 7.69839 -0.46359 1.3857 7.05728 -2.31354 1.3857 8.02091 -0.57521 
1.38619 7.16647 -2.36571 1.38619 7.16647 -0.52304 1.38619 7.91172 -0.52304 
1.39291 6.66356 -1.91616 1.39348 6.76459 -2.0684 1.39348 8.3136 -0.82035 
1.39688 6.70414 -1.98549 1.39906 7.5391 -2.43956 1.39906 7.5391 -0.44919 
1.41026 7.48573 -2.43917 1.41026 7.48573 -0.44958 1.41026 7.59246 -2.43917 
1.41026 7.59246 -0.44958 1.42083 6.99993 -2.28312 1.42083 8.07826 -0.60563 
1.42089 6.80317 -2.11714 1.42089 8.27502 -0.77161 1.42148 6.89395 -2.20468 
1.42148 8.18424 -0.68406 1.42168 7.21731 -2.38818 1.42168 7.21731 -0.50057 
1.42168 7.86088 -0.50057 1.42172 7.43252 -2.43582 1.42172 7.43252 -0.45293 
1.42172 7.64567 -2.43582 1.42172 7.64567 -0.45293 1.42215 7.32597 -2.41852 
1.42215 7.32597 -0.47022 1.42215 7.75222 -2.41852 1.42215 7.75222 -0.47022 
1.42393 7.11384 -2.34648 1.42393 7.96436 -0.54226 1.42747 6.68082 -1.95282 
1.4277 6.64229 -1.88132 1.43168 6.72435 -2.02049 1.44801 7.5391 -2.44317 
1.44801 7.5391 -0.44558 1.45884 6.94429 -2.24733 1.45884 8.13391 -0.64142 
1.45884 7.05493 -2.31851 1.45884 8.02327 -0.57023 1.45888 6.84575 -2.16396 
1.45888 8.23245 -0.72478 1.45888 6.7608 -2.07111 1.45888 8.31739 -0.81764 
1.45929 7.27072 -2.40695 1.45929 7.27072 -0.4818 1.45929 7.80747 -0.4818 
1.45929 7.16415 -2.37065 1.45929 7.16415 -0.5181 1.45929 7.91404 -0.5181 
1.45932 7.3786 -2.43069 1.45932 7.3786 -0.45806 1.45932 7.6996 -2.43069 
1.45932 7.6996 -0.45806 1.45932 7.4857 -2.44223 1.45932 7.4857 -0.44651 
1.45932 7.5925 -2.44223 1.45932 7.5925 -0.44651 1.46222 6.65921 -1.91828 
1.46222 6.70052 -1.98804 1.49708 6.64012 -1.88237 1.49708 6.67874 -1.95406 
1.49708 6.7226 -2.02172 1.49708 6.80103 -2.1191 1.49708 6.8921 -2.20687 
1.49708 6.99836 -2.28556 1.49708 7.1127 -2.34891 1.49708 7.21639 -2.39087 
1.49708 7.21639 -0.49787 1.49708 7.32537 -2.42127 1.49708 7.32537 -0.46748 
1.49708 7.43222 -2.43865 1.49708 7.43222 -0.4501 1.49708 7.5391 -2.44437 
1.49708 7.5391 -0.44437 1.49708 7.64598 -2.43865 1.49708 7.64598 -0.4501 
1.49708 7.75282 -2.42127 1.49708 7.75282 -0.46748 1.49708 7.8618 -0.49787 
1.49708 7.9655 -0.53984 1.49708 8.07984 -0.60318 1.49708 8.18609 -0.68188 
1.49708 8.27717 -0.76965 1.53193 6.70052 -1.98804 1.53193 6.65921 -1.91828 
1.53484 7.4857 -2.44223 1.53484 7.4857 -0.44651 1.53484 7.5925 -2.44223 
1.53484 7.5925 -0.44651 1.53484 7.3786 -2.43069 1.53484 7.3786 -0.45806 
1.53484 7.6996 -2.43069 1.53484 7.6996 -0.45806 1.53486 7.16415 -2.37065 
1.53486 7.16415 -0.5181 1.53486 7.91404 -0.5181 1.53487 7.27072 -2.40695 
1.53487 7.27072 -0.4818 1.53487 7.80747 -0.4818 1.53528 6.7608 -2.07111 
1.53528 8.31739 -0.81764 1.53528 6.84575 -2.16396 1.53528 8.23245 -0.72478 
1.53531 7.05493 -2.31851 1.53531 8.02327 -0.57023 1.53531 6.94429 -2.24733 
1.53531 8.13391 -0.64142 1.54615 7.5391 -2.44317 1.54615 7.5391 -0.44558 
1.56248 6.72435 -2.02049 1.56646 6.64229 -1.88132 1.56669 6.68082 -1.95282 
1.57022 7.11384 -2.34648 1.57022 7.96436 -0.54226 1.572 7.32597 -2.41852 
1.572 7.32597 -0.47022 1.572 7.75222 -2.41852 1.572 7.75222 -0.47022 
1.57244 7.43252 -2.43582 1.57244 7.43252 -0.45293 1.57244 7.64567 -2.43582 
1.57244 7.64567 -0.45293 1.57248 7.21731 -2.38818 1.57248 7.21731 -0.50057 
1.57248 7.86088 -0.50057 1.57267 6.89395 -2.20468 1.57267 8.18424 -0.68406 
1.57327 6.80317 -2.11714 1.57327 8.27502 -0.77161 1.57333 6.99993 -2.28312 
1.57333 8.07826 -0.60563 1.5839 7.48573 -2.43917 1.5839 7.48573 -0.44958 
1.5839 7.59246 -2.43917 1.5839 7.59246 -0.44958 1.5951 7.5391 -2.43956 
1.5951 7.5391 -0.44919 1.59727 6.70414 -1.98549 1.60068 6.76459 -2.0684 
1.60068 8.3136 -0.82035 1.60125 6.66356 -1.91616 1.60797 7.16647 -2.36571 
1.60797 7.16647 -0.52304 1.60797 7.91172 -0.52304 1.60846 7.05728 -2.31354 
1.60846 8.02091 -0.57521 1.60971 7.37981 -2.42516 1.60971 7.37981 -0.46359 
1.60971 7.69839 -2.42516 1.60971 7.69839 -0.46359 1.60975 7.27193 -2.40141 
1.60975 7.27193 -0.48733 1.60975 7.80626 -0.48733 1.61086 6.84949 -2.15956 
1.61086 8.22871 -0.72919 1.61091 6.94802 -2.24292 1.61091 8.13017 -0.64583 
1.62155 7.43254 -2.43086 1.62155 7.43254 -0.45789 1.62155 7.64566 -2.43086 
1.62155 7.64566 -0.45789 1.62761 6.72959 -2.01678 1.63199 6.68625 -1.9488 
1.63302 7.48584 -2.43366 1.63302 7.48584 -0.45509 1.63302 7.59236 -2.43366 
1.63302 7.59236 -0.45509 1.63551 6.64878 -1.87816 1.63882 6.8092 -2.11308 
1.63882 8.26899 -0.77567 1.64298 7.11726 -2.33923 1.64298 7.11726 -0.54952 
1.64298 7.96094 -0.54952 1.64381 7.5391 -2.43355 1.64381 7.5391 -0.4552 
1.64565 7.22111 -2.38075 1.64565 7.22111 -0.50799 1.64565 7.85708 -0.50799 
1.64651 7.32777 -2.4103 1.64651 7.32777 -0.47845 1.64651 7.75042 -2.4103 
1.64651 7.75042 -0.47845 1.64666 7.00326 -2.27534 1.64666 8.07493 -0.61341 
1.64783 6.89949 -2.19815 1.64783 8.1787 -0.69059 1.65867 7.38006 -2.41833 
1.65867 7.38006 -0.47042 1.65867 7.69814 -2.41833 1.65867 7.69814 -0.47042 
1.66239 6.71128 -1.98047 1.66613 6.77192 -2.06313 1.66613 8.30628 -0.82562 
1.66632 6.67097 -1.91097 1.67036 7.43281 -2.42349 1.67036 7.43281 -0.46525 
1.67036 7.64539 -2.42349 1.67036 7.64539 -0.46525 1.6762 6.8574 -2.15375 
1.6762 8.22079 -0.735 1.68092 7.1711 -2.35584 1.68092 7.1711 -0.5329 
1.68092 7.9071 -0.5329 1.68154 7.48587 -2.42577 1.68154 7.48587 -0.46297 
1.68154 7.59232 -2.42577 1.68154 7.59232 -0.46297 1.68161 7.06199 -2.30363 
1.68161 8.0162 -0.58512 1.68266 7.27664 -2.3913 1.68266 7.27664 -0.49744 
1.68266 7.80155 -0.49744 1.684 6.95293 -2.2327 1.684 8.12526 -0.65604 
1.69217 6.73829 -2.01063 1.69217 7.5391 -2.42516 1.69217 7.5391 -0.46359 
1.69589 7.32759 -2.40132 1.69589 7.32759 -0.48743 1.69589 7.7506 -2.40132 
1.69589 7.7506 -0.48743 1.69671 6.69535 -1.94261 1.70074 6.65775 -1.87069 
1.70374 6.81841 -2.10611 1.70374 8.25978 -0.78263 1.70803 7.38003 -2.40884 
1.70803 7.38003 -0.47991 1.70803 7.69817 -2.40884 1.70803 7.69817 -0.47991 
1.71398 6.91084 -2.19153 1.71398 8.16735 -0.69721 1.71495 7.12294 -2.32718 
1.71495 7.12294 -0.56157 1.71495 7.95526 -0.56157 1.71802 7.22664 -2.36825 
1.71802 7.22664 -0.52049 1.71802 7.85156 -0.52049 1.71917 7.0095 -2.26303 
1.71917 8.06869 -0.62571 1.71983 7.43314 -2.41347 1.71983 7.43314 -0.47527 
1.71983 7.64505 -2.41347 1.71983 7.64505 -0.47527 1.72659 6.72186 -1.973 
1.73035 6.7827 -2.05547 1.73035 8.2955 -0.83327 1.73096 7.48631 -2.4152 
1.73096 7.48631 -0.47354 1.73096 7.59189 -2.4152 1.73096 7.59189 -0.47354 
1.73124 6.68169 -1.90266 1.73173 7.27692 -2.38043 1.73173 7.27692 -0.50832 
1.73173 7.80128 -0.50832 1.7342 6.64762 -1.83043 1.74006 7.5391 -2.4144 
1.74006 7.5391 -0.47434 1.74214 6.86982 -2.14581 1.74214 8.20837 -0.74294 
1.74476 7.32795 -2.38993 1.74476 7.32795 -0.49882 1.74476 7.75025 -2.38993 
1.74476 7.75025 -0.49882 1.74971 6.96603 -2.22397 1.74971 8.11217 -0.66478 
1.75243 7.17797 -2.34125 1.75243 7.17797 -0.5475 1.75243 7.90022 -0.5475 
1.75315 7.06892 -2.28898 1.75315 8.00928 -0.59977 1.7559 6.75042 -2.00205 
1.75713 7.38061 -2.39687 1.75713 7.38061 -0.49187 1.75713 7.69758 -2.39687 
1.75713 7.69758 -0.49187 1.76136 6.70795 -1.93361 1.76507 6.67058 -1.86135 
1.76682 7.22732 -0.53331 1.76682 7.85088 -0.53331 1.76873 7.43375 -0.48776 
1.76873 7.64444 -2.40099 1.76873 7.64444 -0.48776 1.7697 6.83174 -2.09654 
1.7697 8.24646 -0.79221 1.77845 7.48635 -0.48622 1.77845 7.59185 -0.48622 
1.77914 8.15315 -0.70723 1.78046 7.27781 -0.52165 1.78046 7.80039 -0.52165 
1.78452 8.05361 -0.6365 1.78575 7.13085 -0.57835 1.78575 7.94735 -0.57835 
1.78736 7.5391 -0.48743 1.7908 6.73614 -1.96301 1.79302 7.32883 -0.51259 
1.79302 7.74936 -0.51259 1.79534 6.69633 -1.89247 1.79599 8.2809 -0.84406 
1.80078 7.17931 -0.56215 1.80078 7.89888 -0.56215 1.8053 7.38165 -0.50618 
1.8053 7.69654 -0.50618 1.80749 8.19302 -0.75442 1.81471 8.09616 -0.67705 
1.81494 7.22879 -0.54845 1.81494 7.8494 -0.54845 1.81586 7.43379 -0.50241 
1.81586 7.64441 -0.50241 1.81784 7.08548 -0.6129 1.81784 7.99272 -0.6129 
1.82551 7.48647 -0.50131 1.82551 7.59172 -0.50131 1.8282 7.27915 -0.5373 
1.8282 7.79904 -0.5373 1.83397 7.5391 -0.50283 1.8344 8.22987 -0.8048 
1.83563 7.13002 -0.597 1.83563 7.94818 -0.597 1.84052 7.33025 -0.52872 
1.84052 7.74794 -0.52872 1.84302 8.13616 -0.7206 1.84855 8.03615 -0.65102 
1.8506 7.1787 -0.58116 1.8506 7.8995 -0.58116 1.85187 7.38194 -0.52273 
1.85187 7.69625 -0.52273 1.85787 8.26323 -0.85661 1.86221 7.43408 -0.51936 
1.86221 7.64412 -0.51936 1.86487 7.22864 -0.56782 1.86487 7.84955 -0.56782 
1.86702 7.08562 -0.63351 1.86702 7.99257 -0.63351 1.87091 8.17494 -0.76914 
1.87152 7.48651 -0.51861 1.87152 7.59168 -0.51861 1.87775 8.07745 -0.69253 
1.87806 7.27919 -0.55707 1.87806 7.799 -0.55707 1.87976 7.5391 -0.52049 
1.87976 8.29344 -0.91097 1.88455 7.13035 -0.61806 1.88455 7.94785 -0.61806 
1.89108 7.33186 -0.54893 1.89108 7.74634 -0.54893 1.89563 8.20982 -0.81885 
1.89704 8.03507 -0.67363 1.89973 7.17935 -0.60267 1.89973 7.89884 -0.60267 
1.90229 7.38371 -0.54345 1.90229 7.69448 -0.54345 1.90533 8.11645 -0.73727 
1.91263 7.43627 -0.54063 1.91263 7.64192 -0.54063 1.91375 7.22938 -0.5897 
1.91375 7.84881 -0.5897 1.91537 7.08701 -0.65656 1.91537 7.99118 -0.65656 
1.91864 8.24215 -0.87166 1.92178 7.48882 -0.54044 1.92178 7.58937 -0.54044 
1.92463 7.5391 -0.54038 1.9254 8.07518 -0.71694 1.92775 7.28135 -0.57945 
1.92775 7.79685 -0.57945 1.93115 8.15297 -0.78503 1.93237 7.13184 -0.64146 
1.93237 7.94636 -0.64146 1.93937 8.27139 -0.92656 1.94046 7.33408 -0.5718 
1.94046 7.74411 -0.5718 1.94439 7.04563 -0.69845 1.94439 8.03256 -0.69845 
1.94744 7.18107 -0.62645 1.94744 7.89712 -0.62645 1.95178 7.38621 -0.56695 
1.95178 7.69198 -0.56695 1.9524 8.11353 -0.76414 1.95512 8.18687 -0.83561 
1.9618 7.43878 -0.56462 1.9618 7.63942 -0.56462 1.96226 7.08949 -0.68184 
1.96226 7.9887 -0.68184 1.96262 7.23204 -0.61432 1.96262 7.84616 -0.61432 
1.96573 7.48887 -0.56242 1.96573 7.58932 -0.56242 1.96848 7.5391 -0.56245 
1.97231 8.07192 -0.74419 1.97644 7.28423 -0.60458 1.97644 7.79397 -0.60458 
1.97713 8.21799 -0.8888 1.97721 8.14863 -0.81355 1.97895 7.13448 -0.66714 
1.97895 7.94371 -0.66714 1.98853 7.33691 -0.59726 1.98853 7.74128 -0.59726 
1.99129 8.02873 -0.72603 1.99526 7.18452 -0.65311 1.99526 7.89367 -0.65311 
1.99708 8.2462 -0.94437 1.99812 8.10891 -0.79302 1.99965 7.38921 -0.59293 
1.99965 7.68899 -0.59293 2.00015 8.18113 -0.86583 2.00484 7.43888 -0.58873 
2.00484 7.63932 -0.58873 2.00877 7.48904 -0.58666 2.00877 7.58915 -0.58666 
2.00896 7.98455 -0.70983 2.01009 7.23561 -0.64143 2.01009 7.84258 -0.64143 
2.01118 7.5391 -0.58664 2.01808 8.06685 -0.77353 2.02101 8.21066 -0.92044 
2.02203 8.1425 -0.8441 2.02339 7.2876 -0.63213 2.02339 7.79059 -0.63213 
2.02417 7.13827 -0.69503 2.02417 7.93992 -0.69503 2.03514 7.34034 -0.62523 
2.03514 7.73785 -0.62523 2.03672 8.02344 -0.75575 2.04027 7.18858 -0.68143 
2.04027 7.88961 -0.68143 2.04157 7.38959 -0.61904 2.04157 7.6886 -0.61904 
2.04237 8.10262 -0.82381 2.04368 8.17349 -0.89777 2.04664 7.43922 -0.61491 
2.04664 7.63898 -0.61491 2.05034 7.4891 -0.61287 2.05034 7.5891 -0.61287 
2.05265 7.5391 -0.6129 2.05298 7.97975 -0.73954 2.05503 7.838 -0.6702 
2.0681 7.78579 -0.66138 1.78777 6.65178 -1.82983 1.7901 6.59922 -1.81981 
1.81188 6.65188 -1.87287 1.81608 6.60221 -1.86768 1.82041 6.54992 -1.85655 
1.82773 6.49723 -1.84446 1.83602 6.7021 -1.91837 1.83807 6.65222 -1.91467 
1.84219 6.6026 -1.9096 1.84839 6.55335 -1.90316 1.85528 6.50061 -1.89142 
1.86458 6.44862 -1.87811 1.86494 6.70274 -1.9596 1.86686 6.65279 -1.95592 
1.87081 6.60285 -1.95074 1.87627 6.39753 -1.86329 1.8769 6.55352 -1.9443 
1.88453 6.50541 -1.93613 1.8903 6.34749 -1.84698 1.89336 6.4532 -1.92306 
1.89515 6.7028 -1.99836 1.89767 6.65362 -1.99568 1.90156 6.60371 -1.99063 
1.90459 6.40159 -1.9083 1.90739 6.55419 -1.98399 1.91495 6.50611 -1.97594 
1.91818 6.35128 -1.8922 1.92435 6.45863 -1.96641 1.92739 6.70298 -2.03577 
1.92985 6.65373 -2.03306 1.93299 6.30665 -1.87699 1.93408 6.60496 -2.02874 
1.93517 6.4069 -1.95204 1.93979 6.55535 -2.02213 1.94743 6.50743 -2.01441 
1.94819 6.35621 -1.93592 1.94918 6.26247 -1.85932 1.95671 6.45986 -2.0049 
1.96127 6.70304 -2.07136 1.96269 6.31145 -1.92101 1.96382 6.65409 -2.06881 
1.96734 6.21928 -1.84033 1.96766 6.41323 -1.99387 1.96807 6.60537 -2.06456 
1.97401 6.55701 -2.05863 1.9789 6.26776 -1.90475 1.98024 6.36226 -1.97802 
1.98161 6.50912 -2.05102 1.98729 6.17767 -1.82042 1.99087 6.46182 -2.04176 
1.99087 7.04239 -0.68845 1.99457 6.3175 -1.96364 1.99668 6.22435 -1.88611 
1.99687 6.70298 -2.10524 1.99958 6.65373 -2.10278 2.00175 6.41521 -2.03088 
2.00175 7.08899 -0.69933 2.00389 6.60496 -2.09855 2.00818 6.13823 -1.79918 
2.01047 6.27355 -1.94757 2.0105 6.55535 -2.09285 2.01424 6.36942 -2.01839 
2.01617 6.18229 -1.86615 2.01822 6.50743 -2.0852 2.01822 6.99678 -0.64501 
2.02774 6.45986 -2.07592 2.02774 7.04435 -0.65429 2.02784 6.231 -1.93014 
2.02831 6.32455 -2.00432 2.03427 6.7028 -2.13748 2.0367 6.14257 -1.84523 
2.03695 6.65362 -2.13496 2.03876 6.41323 -2.06498 2.03876 7.09097 -0.66524 
2.042 6.08138 -1.76365 2.042 6.60371 -2.13107 2.04391 6.28071 -1.98872 
2.04696 6.18858 -1.9104 2.04864 6.55419 -2.12524 2.04864 6.95002 -0.60497 
2.05461 6.36226 -2.05239 2.05461 7.14194 -0.67782 2.05669 6.50611 -2.11768 
2.05669 6.99809 -0.61253 2.05876 6.10433 -1.82315 2.06102 6.238 -1.97161 
2.06622 6.45863 -2.10828 2.06622 7.04557 -0.62193 2.06725 6.1487 -1.89006 
2.06899 6.3175 -2.03807 2.07303 6.70274 -2.16769 2.07671 6.65279 -2.16578 
2.07959 6.19653 -1.95304 2.07976 6.02797 -1.72589 2.08059 6.4069 -2.09746 
2.08059 7.0973 -0.63275 2.08189 6.60285 -2.16182 2.08189 6.90136 -0.56839 
2.08507 6.27355 -2.02216 2.08833 6.55352 -2.15574 2.08833 6.95069 -0.57448 
2.08898 6.11007 -1.86818 2.09482 6.04905 -1.78667 2.09651 6.50541 -2.1481 
2.09651 6.9988 -0.58211 2.09671 6.35621 -2.08444 2.09671 7.148 -0.64577 
2.09957 6.1564 -1.93306 2.1025 6.231 -2.00479 2.10957 6.4532 -2.13928 
2.10957 7.05101 -0.59094 2.11162 6.31145 -2.06994 2.11162 7.19276 -0.66027 
2.11196 6.07321 -1.84516 2.11427 6.7021 -2.19661 2.11796 6.65222 -2.19456 
2.11796 6.85198 -0.53565 2.12082 5.97894 -1.68655 2.12093 6.11771 -1.91171 
2.12223 6.18858 -1.98567 2.12303 6.6026 -2.19044 2.12303 6.90161 -0.53977 
2.12433 6.40159 -2.12805 2.12433 7.10262 -0.60217 2.12789 6.26776 -2.05373 
2.12947 6.55335 -2.18425 2.12947 6.95086 -0.54597 2.13412 5.99776 -1.74779 
2.14043 6.35128 -2.11445 2.14043 7.15293 -0.61576 2.14121 6.50061 -2.17735 
2.14121 7.0036 -0.55286 2.14257 6.1487 -1.96538 2.14359 6.08054 -1.88904 
2.14652 6.22435 -2.03595 2.14888 5.94915 -1.65883 2.14972 6.01981 -1.80739 
2.15342 6.7521 -2.22283 2.15452 6.44862 -2.16805 2.15452 7.05559 -0.56216 
2.15565 6.30665 -2.09964 2.15565 7.19756 -0.63057 2.15584 6.70205 -2.22282 
2.15584 6.80216 -0.50739 2.15976 6.65188 -2.22075 2.15976 6.85232 -0.50946 
2.16117 5.96654 -1.72076 2.16446 6.11007 -1.94365 2.16496 6.60221 -2.21655 
2.16496 6.90199 -0.51366 2.16648 6.18229 -2.01646 2.16753 6.045 -1.86511 
2.16935 6.39753 -2.15637 2.16935 7.10668 -0.57385 2.17331 6.26247 -2.08345 
2.1758 5.98729 -1.78136 2.17608 6.54992 -2.21222 2.17608 6.95429 -0.51799 
2.18565 6.34749 -2.14233 2.18565 7.15672 -0.58788 2.1874 6.14257 -1.99593 
2.18748 6.07321 -1.92068 2.18817 6.49723 -2.2049 2.18817 7.00697 -0.52531 
2.18945 5.93723 -1.69287 2.1923 6.21928 -2.06529 2.19266 6.01115 -1.83997 
2.19613 6.7521 -2.24703 2.19613 6.7521 -0.48318 2.19887 6.70188 -2.24706 
2.19887 6.70188 -0.48315 2.19887 6.80233 -0.48315 2.20199 6.44504 -2.19516 
2.20199 7.05916 -0.53505 2.20235 6.3025 -2.12764 2.20235 7.20171 -0.60257 
2.2028 6.65178 -2.24486 2.2028 6.85242 -0.48535 2.20319 5.95645 -1.75412 
2.20948 6.10433 -1.97387 2.21221 6.17767 -2.04534 2.21282 6.59922 -2.24253 
2.21282 6.90499 -0.48768 2.21717 6.39408 -2.18303 2.21717 7.11013 -0.54719 
2.21894 5.97909 -1.81369 2.22021 6.25864 -2.11103 2.22021 7.24557 -0.61918 
2.22415 6.54709 -2.23768 2.22415 6.95712 -0.49253 2.22524 6.01981 -1.88292 
2.23142 5.92772 -1.72594 2.23224 6.34484 -2.16801 2.23224 7.15936 -0.5622 
2.23345 6.13823 -2.02445 2.23685 6.49435 -2.23003 2.23685 7.00985 -0.50019 
2.23921 6.21602 -2.09254 2.23997 6.7521 -2.2691 2.23997 6.7521 -0.46112 
2.24283 6.70183 -2.26904 2.24283 6.70183 -0.46117 2.24283 6.80238 -0.46117 
2.24596 6.04905 -1.93782 2.2463 5.9489 -1.78633 2.24923 6.30002 -2.15292 
2.24923 7.20419 -0.57729 2.25085 6.44239 -2.21978 2.25085 7.06182 -0.51043 
2.25127 5.98729 -1.85683 2.25197 6.64928 -2.26884 2.25197 6.64928 -0.46137 
2.25197 6.85493 -0.46137 2.25928 6.17475 -2.07221 2.26231 6.59672 -2.26603 
2.26231 6.59672 -0.46419 2.26231 6.90749 -0.46419 2.26488 6.39236 -2.2068 
2.26488 7.11185 -0.52341 2.26756 6.25613 -2.13585 2.26756 7.24807 -0.59436 
2.26898 6.08138 -1.99063 2.27353 6.54486 -2.26055 2.27353 6.54486 -0.46966 
2.27353 6.95934 -0.46966 2.27468 5.92063 -1.75795 2.27851 5.95645 -1.82944 
2.28005 6.34335 -2.19142 2.28005 7.16085 -0.53879 2.28484 5.99776 -1.89851 
2.28484 6.7521 -2.28899 2.28484 6.7521 -0.44123 2.28655 6.4922 -2.25241 
2.28655 6.4922 -0.4778 2.28655 7.01201 -0.4778 2.28685 6.21375 -2.11695 
2.29309 6.69952 -2.29086 2.29309 6.69952 -0.43935 2.29309 6.80469 -0.43935 
2.29369 6.11626 -2.04034 2.29758 6.29863 -2.17597 2.29758 7.20558 -0.55424 
2.29973 6.44165 -2.24166 2.29973 6.44165 -0.48855 2.29973 7.06256 -0.48855 
2.30239 6.64708 -2.29012 2.30239 6.64708 -0.44009 2.30239 6.85712 -0.44009 
2.30669 5.92772 -1.80121 2.30674 6.02797 -1.95287 2.31187 5.96654 -1.87146 
2.31273 6.59495 -2.28675 2.31273 6.59495 -0.44346 2.31273 6.90926 -0.44346 
2.314 6.3917 -2.22832 2.314 6.3917 -0.5019 2.314 7.1125 -0.5019 
2.31606 6.25505 -2.15846 2.31606 7.24915 -0.57175 2.32158 6.15504 -2.08888 
2.32408 6.54326 -2.28076 2.32408 6.54326 -0.44945 2.32408 6.96095 -0.44945 
2.32897 6.34302 -2.21248 2.32897 7.16118 -0.51774 2.33021 6.06133 -2.00468 
2.33064 6.7521 -2.30665 2.33064 6.7521 -0.42356 2.3364 6.49216 -2.27218 
2.3364 6.49216 -0.45803 2.3364 7.01205 -0.45803 2.33909 6.69948 -2.30817 
2.33909 6.69948 -0.42205 2.33909 6.80473 -2.30817 2.33909 6.80473 -0.42205 
2.33976 5.93723 -1.84318 2.34609 5.97894 -1.91182 2.34677 6.29848 -2.19658 
2.34677 7.20572 -0.53364 2.34875 6.64679 -2.30707 2.34875 6.64679 -0.42315 
2.34875 6.85741 -0.42315 2.34966 6.4418 -2.26103 2.34966 6.4418 -0.46919 
2.34966 7.06241 -0.46919 2.3499 6.19504 -2.13243 2.3499 7.30917 -0.59778 
2.35712 6.09818 -2.05506 2.3593 6.59466 -2.3033 2.3593 6.59466 -0.42691 
2.3593 6.90955 -0.42691 2.36383 6.39232 -2.24733 2.36383 6.39232 -0.48288 
2.36383 7.11189 -0.48288 2.36862 6.0103 -1.96542 2.37159 6.54184 -2.29688 
2.37159 6.54184 -0.43333 2.37159 6.96237 -0.43333 2.3738 5.94915 -1.88375 
2.37724 6.7521 -2.32205 2.37724 6.7521 -0.40817 2.37885 6.34385 -2.23113 
2.37885 7.16035 -0.49908 2.38008 6.23759 -2.17298 2.38008 7.26661 -0.55723 
2.38414 6.49081 -2.28783 2.38414 6.49081 -0.44238 2.38414 7.01339 -0.44238 
2.38546 6.13805 -2.10225 2.38616 6.69935 -2.32325 2.38616 6.69935 -0.40696 
2.38616 6.80485 -2.32325 2.38616 6.80485 -0.40696 2.3949 6.04474 -2.01727 
2.39588 6.64676 -2.32172 2.39588 6.64676 -0.40849 2.39588 6.85745 -0.40849 
2.39778 6.44032 -2.27617 2.39778 6.44032 -0.45405 2.39778 7.06388 -0.45405 
2.40747 6.59362 -2.31761 2.40747 6.59362 -0.41261 2.40747 6.91059 -0.41261 
2.40871 5.96343 -1.92278 2.41146 6.28192 -2.20971 2.41146 7.22228 -0.5205 
2.41217 6.39098 -2.26198 2.41217 6.39098 -0.46823 2.41217 7.11323 -0.46823 
2.4149 6.17903 -2.1447 2.4149 7.32517 -0.58551 2.41984 6.54095 -2.31066 
2.41984 6.54095 -0.41955 2.41984 6.96325 -0.41955 2.42246 6.08283 -2.06654 
2.42455 6.7521 -2.33514 2.42455 6.7521 -0.39507 2.43288 6.48992 -2.30116 
2.43288 6.48992 -0.42905 2.43288 7.01428 -0.42905 2.43364 6.69931 -2.33594 
2.43364 6.69931 -0.39428 2.43364 6.80489 -2.33594 2.43364 6.80489 -0.39428 
2.43425 5.9957 -1.9762 2.44478 6.64615 -2.33421 2.44478 6.64615 -0.396 
2.44478 6.85806 -0.396 2.44543 6.22251 -2.18377 2.44543 7.2817 -0.54644 
2.44658 6.43964 -2.28899 2.44658 6.43964 -0.44123 2.44658 7.06456 -0.44123 
2.44966 6.33594 -2.24791 2.44966 7.16826 -0.4823 2.45062 6.12385 -2.11226 
2.45658 6.59303 -2.32957 2.45658 6.59303 -0.40064 2.45658 6.91117 -0.40064 
2.46086 6.03142 -2.02685 2.46872 6.5406 -2.32205 2.46872 6.5406 -0.40816 
2.46872 6.96361 -0.40816 2.47244 6.7521 -2.34589 2.47244 6.7521 -0.38432 
2.4806 6.16594 -2.15344 2.4806 7.33827 -0.57677 2.48194 6.48965 -2.31204 
2.48194 6.48965 -0.41818 2.48194 7.01456 -0.41818 2.48299 6.275 -2.22436 
2.48299 7.22921 -0.50585 2.48307 6.69888 -2.3465 2.48307 6.69888 -0.38371 
2.48307 6.80533 -2.3465 2.48307 6.80533 -0.38371 2.48368 6.3841 -2.27658 
2.48368 6.3841 -0.45364 2.48368 7.1201 -0.45364 2.48841 6.07041 -2.07448 
2.49425 6.64581 -2.34423 2.49425 6.64581 -0.38599 2.49425 6.85839 -2.34423 
2.49425 6.85839 -0.38599 2.49847 5.98492 -1.98386 2.50593 6.59306 -2.33906 
2.50593 6.59306 -0.39115 2.50593 6.91114 -0.39115 2.51677 6.1125 -2.11888 
2.51795 6.21627 -2.19607 2.51795 7.28794 -0.53414 2.5181 6.54078 -2.33103 
2.5181 6.54078 -0.39918 2.5181 6.96343 -0.39918 2.51895 6.43412 -2.30149 
2.51895 6.43412 -0.42872 2.51895 7.07009 -0.42872 2.5208 6.7521 -2.35428 
2.5208 6.7521 -0.37593 2.52163 6.33026 -2.25996 2.52163 7.17394 -0.47025 
2.52579 6.02221 -2.03381 2.53158 6.69884 -2.35439 2.53158 6.69884 -0.37582 
2.53158 6.80536 -2.35439 2.53158 6.80536 -0.37582 2.54305 6.64554 -2.35159 
2.54305 6.64554 -0.37862 2.54305 6.85866 -2.35159 2.54305 6.85866 -0.37862 
2.5537 6.16103 -2.16365 2.5537 7.34318 -0.56656 2.55375 6.06249 -2.08029 
2.55486 6.48494 -2.32215 2.55486 6.48494 -0.40806 2.55486 7.01927 -0.40806 
2.55489 6.59281 -2.34589 2.55489 6.59281 -0.38432 2.55489 6.91139 -0.38432 
2.55615 6.27029 -2.23427 2.55615 7.23392 -0.49594 2.55664 6.37948 -2.28644 
2.55664 7.12473 -0.44377 2.56951 6.7521 -2.36029 2.56951 6.7521 -0.36992 
2.58071 6.69874 -2.3599 2.58071 6.69874 -0.37031 2.58071 6.80547 -2.3599 
2.58071 6.80547 -0.37031 2.59128 6.21294 -2.20385 2.59128 7.29127 -0.52636 
2.59193 6.10696 -2.12542 2.59193 7.39725 -0.60479 2.59213 6.43032 -2.30891 
2.59213 7.07389 -0.4213 2.59217 6.64553 -2.35655 2.59217 6.64553 -0.37366 
2.59217 6.85868 -2.35655 2.59217 6.85868 -0.37366 2.5926 6.53898 -2.33925 
2.5926 6.53898 -0.39096 2.5926 6.96523 -0.39096 2.59438 6.32684 -2.26722 
2.59438 7.17736 -0.46299 2.61846 6.7521 -2.3639 2.61846 6.7521 -0.36631 
2.62929 6.15729 -2.16806 2.62929 7.34691 -0.56215 2.62929 6.26793 -2.23925 
2.62929 7.23627 -0.49097 2.62933 6.05875 -2.08469 2.62974 6.48373 -2.32768 
2.62974 6.48373 -0.40253 2.62974 7.02048 -0.40253 2.62974 6.37716 -2.29138 
2.62974 7.12705 -0.43883 2.62976 6.5916 -2.35142 2.62976 6.5916 -0.37879 
2.62976 6.9126 -2.35142 2.62976 6.9126 -0.37879 2.62977 6.6987 -2.36296 
2.62977 6.6987 -0.36725 2.62977 6.8055 -2.36296 2.62977 6.8055 -0.36725 
2.66753 6.10511 -2.1276 2.66753 6.21136 -2.2063 2.66753 6.3257 -2.26964 
2.66753 6.4294 -2.31161 2.66753 6.53838 -2.342 2.66753 6.53838 -0.38821 
2.66753 6.64522 -2.35938 2.66753 6.64522 -0.37083 2.66753 6.7521 -2.36511 
2.66753 6.7521 -0.36511 2.66753 6.85898 -2.35938 2.66753 6.85898 -0.37083 
2.66753 6.96583 -0.38821 2.66753 7.07481 -0.41861 2.66753 7.1785 -0.46057 
2.66753 7.29284 -0.52391 2.66753 7.3991 -0.60261 2.70529 6.6987 -2.36296 
2.70529 6.6987 -0.36725 2.70529 6.8055 -2.36296 2.70529 6.8055 -0.36725 
2.70529 6.5916 -2.35142 2.70529 6.5916 -0.37879 2.70529 6.9126 -2.35142 
2.70529 6.9126 -0.37879 2.70531 6.37716 -2.29138 2.70531 7.12705 -0.43883 
2.70531 6.48373 -2.32768 2.70531 7.02048 -0.40253 2.70573 7.44545 -0.64552 
2.70576 6.26793 -2.23925 2.70576 7.23627 -0.49097 2.70576 6.15729 -2.16806 
2.70576 7.34691 -0.56215 2.71659 6.7521 -2.3639 2.71659 6.7521 -0.36631 
2.74067 6.32684 -2.26722 2.74067 7.17736 -0.46299 2.74245 6.53898 -2.33925 
2.74245 6.96523 -2.33925 2.74245 6.96523 -0.39096 2.74289 6.64553 -2.35655 
2.74289 6.64553 -0.37366 2.74289 6.85868 -2.35655 2.74289 6.85868 -0.37366 
2.74293 6.43032 -2.30891 2.74293 7.07389 -0.4213 2.74312 6.10696 -2.12542 
2.74312 7.39725 -0.60479 2.74378 6.21294 -2.20385 2.74378 7.29127 -0.52636 
2.75434 6.69874 -2.3599 2.75434 6.69874 -0.37031 2.75434 6.80547 -2.3599 
2.75434 6.80547 -0.37031 2.76554 6.7521 -2.36029 2.76554 6.7521 -0.36992 
2.77842 6.37948 -2.28644 2.77842 7.12473 -0.44377 2.7789 6.27029 -2.23427 
2.7789 7.23392 -0.49594 2.78016 6.59281 -2.34589 2.78016 6.59281 -0.38432 
2.78016 6.91139 -2.34589 2.78016 6.91139 -0.38432 2.7802 6.48494 -2.32215 
2.7802 7.01927 -0.40806 2.78131 7.44171 -0.64992 2.78135 6.16103 -2.16365 
2.78135 7.34318 -0.56656 2.792 6.64554 -2.35159 2.792 6.64554 -0.37862 
2.792 6.85866 -2.35159 2.792 6.85866 -0.37862 2.80347 6.69884 -2.35439 
2.80347 6.69884 -0.37582 2.80347 6.80536 -2.35439 2.80347 6.80536 -0.37582 
2.80926 7.482 -0.6964 2.81342 6.33026 -2.25996 2.81342 7.17394 -0.47025 
2.81426 6.7521 -2.35428 2.81426 6.7521 -0.37593 2.8161 6.43412 -2.30149 
2.8161 7.07009 -0.42872 2.81696 6.54078 -2.33103 2.81696 6.96343 -2.33103 
2.81696 6.96343 -0.39918 2.8171 6.21627 -2.19607 2.8171 7.28794 -0.53414 
2.81828 7.39171 -0.61133 2.82912 6.59306 -2.33906 2.82912 6.91114 -2.33906 
2.82912 6.91114 -0.39115 2.84081 6.64581 -2.34423 2.84081 6.64581 -0.38599 
2.84081 6.85839 -2.34423 2.84081 6.85839 -0.38599 2.84664 7.4338 -0.65573 
2.85137 6.3841 -2.27658 2.85137 7.1201 -0.45364 2.85198 6.69888 -2.3465 
2.85198 6.69888 -0.38371 2.85198 6.80533 -2.3465 2.85198 6.80533 -0.38371 
2.85206 6.275 -2.22436 2.85206 7.22921 -0.50585 2.85311 6.48965 -2.31204 
2.85311 7.01456 -0.41818 2.85445 6.16594 -2.15344 2.85445 7.33827 -0.57677 
2.86262 6.7521 -2.34589 2.86262 6.7521 -0.38432 2.86633 6.5406 -2.32205 
2.86633 6.96361 -0.40816 2.87419 7.47279 -0.70337 2.87847 6.59303 -2.32957 
2.87847 6.91117 -2.32957 2.87847 6.91117 -0.40064 2.88443 7.38036 -0.61795 
2.8854 6.33594 -2.24791 2.8854 7.16826 -0.4823 2.88847 6.43964 -2.28899 
2.88847 7.06456 -0.44123 2.88962 6.22251 -2.18377 2.88962 7.2817 -0.54644 
2.89028 6.64615 -2.33421 2.89028 6.64615 -0.396 2.89028 6.85806 -2.33421 
2.89028 6.85806 -0.396 2.9008 7.5085 -0.75401 2.90141 6.69931 -2.33594 
2.90141 6.69931 -0.39428 2.90141 6.80489 -2.33594 2.90141 6.80489 -0.39428 
2.90218 6.48992 -2.30116 2.90218 7.01428 -0.42905 2.91051 6.7521 -2.33514 
2.91051 6.7521 -0.39507 2.91259 7.42138 -0.66367 2.91521 6.54095 -2.31066 
2.91521 6.96325 -0.41955 2.92015 7.32517 -0.58551 2.92288 6.39098 -2.26198 
2.92288 7.11323 -0.46823 2.9236 6.28192 -2.20971 2.9236 7.22228 -0.5205 
2.92758 6.59362 -2.31761 2.92758 6.91059 -0.41261 2.93727 6.44032 -2.27617 
2.93727 7.06388 -0.45405 2.93918 6.64676 -2.32172 2.93918 6.85745 -0.40849 
2.94015 7.45946 -0.71294 2.9489 6.69935 -2.32325 2.9489 6.69935 -0.40696 
2.9489 6.80485 -0.40696 2.94959 7.36616 -0.62797 2.95091 6.49081 -2.28783 
2.95091 7.01339 -0.44238 2.95497 6.23759 -2.17298 2.95497 7.26661 -0.55723 
2.9562 6.34385 -2.23113 2.9562 7.16035 -0.49908 2.95781 6.7521 -0.40817 
2.96346 6.54184 -2.29688 2.96346 6.96237 -0.43333 2.96644 7.49391 -0.76479 
2.97123 6.39232 -2.24733 2.97123 7.11189 -0.48288 2.97575 6.59466 -2.3033 
2.97575 6.90955 -0.42691 2.97794 7.40603 -0.67516 2.98515 7.30917 -0.59778 
2.98539 6.4418 -2.26103 2.98539 7.06241 -0.46919 2.98631 6.64679 -2.30707 
2.98631 6.85741 -0.42315 2.98828 6.29848 -2.19658 2.98828 7.20572 -0.53364 
2.98897 7.52527 -0.8184 2.99596 6.69948 -0.42205 2.99596 6.80473 -0.42205 
2.99865 6.49216 -2.27218 2.99865 7.01205 -0.45803 3.00442 6.7521 -0.42356 
3.00485 7.44287 -0.72553 3.00608 6.34302 -2.21248 3.00608 7.16118 -0.51774 
3.01097 6.54326 -2.28076 3.01097 6.96095 -0.44945 3.01347 7.34916 -0.64134 
3.01899 7.24915 -0.57175 3.02105 6.3917 -2.22832 3.02105 7.1125 -0.5019 
3.02232 6.59495 -2.28675 3.02232 6.90926 -0.44346 3.02318 7.53767 -0.85875 
3.02831 7.47623 -0.77734 3.03266 6.85712 -0.44009 3.03532 6.44165 -2.24166 
3.03532 7.06256 -0.48855 3.03747 6.29863 -2.17597 3.03747 7.20558 -0.55424 
3.04136 7.38795 -0.68987 3.04197 6.80469 -0.43935 3.0482 7.29046 -0.61327 
3.0485 6.4922 -2.25241 3.0485 7.01201 -0.4778 3.05021 6.7521 -0.44123 
3.05021 7.50645 -0.8317 3.055 6.34335 -2.19142 3.055 7.16085 -0.53879 
3.06152 6.95934 -0.46966 3.06607 7.42283 -0.73958 3.06749 7.24807 -0.59436 
3.07017 6.39236 -2.2068 3.07017 7.11185 -0.52341 3.07274 6.90749 -0.46419 
3.07577 7.32945 -0.658 3.08308 6.85493 -0.46137 3.08378 7.51692 -0.87338 
3.0842 6.44239 -2.21978 3.0842 7.06182 -0.51043 3.08582 7.20419 -0.57729 
3.08909 7.45516 -0.7924 3.09223 6.80238 -0.46117 3.09508 6.7521 -0.46112 
3.09585 7.28819 -0.63768 3.0982 7.00985 -0.50019 3.1016 7.36598 -0.70576 
3.10282 6.34484 -2.16801 3.10282 7.15936 -0.5622 3.10981 7.4844 -0.8473 
3.11091 6.95712 -0.49253 3.11484 7.24557 -0.61918 3.11611 7.52511 -0.91652 
3.11788 6.39408 -2.18303 3.11788 7.11013 -0.54719 3.12223 6.90499 -0.48768 
3.12284 7.32653 -0.68487 3.12557 7.39987 -0.75634 3.13225 6.85242 -0.48535 
3.13271 7.20171 -0.60257 3.13306 7.05916 -0.53505 3.13618 6.80233 -0.48315 
3.14239 7.49305 -0.89024 3.14275 7.28492 -0.66492 3.14688 7.00697 -0.52531 
3.14758 7.431 -0.80954 3.14765 7.36164 -0.73428 3.1494 7.15672 -0.58788 
3.15897 6.95429 -0.51799 3.16174 7.24174 -0.64676 3.16571 7.10668 -0.57385 
3.16753 7.45921 -0.86511 3.16857 7.32192 -0.71375 3.1701 6.90199 -0.51366 
3.1706 7.39414 -0.78656 3.17529 6.85232 -0.50946 3.17921 6.80216 -0.50739 
3.17941 7.19756 -0.63057 3.18053 7.05559 -0.56216 3.18853 7.27985 -0.69426 
3.19146 7.42366 -0.84117 3.19248 7.35551 -0.76483 3.19384 7.0036 -0.55286 
3.19462 7.15293 -0.61576 3.20558 6.95086 -0.54597 3.20717 7.23644 -0.67648 
3.21072 7.10262 -0.60217 3.21202 6.90161 -0.53977 3.21282 7.31563 -0.74454 
3.21413 7.3865 -0.81851 3.21709 6.85198 -0.53565 3.22343 7.19276 -0.66027 
3.22548 7.05101 -0.59094 3.23256 7.2732 -0.72542 3.23548 7.3478 -0.79715 
3.23834 7.148 -0.64577 3.23855 6.9988 -0.58211 3.24672 6.95069 -0.57448 
3.24999 7.23066 -0.70805 3.25316 6.90136 -0.56839 3.25446 7.0973 -0.63275 
3.25546 7.30767 -0.77717 3.25834 6.85141 -0.56444 3.26606 7.18671 -0.69215 
3.26883 7.04557 -0.62193 3.27403 7.26621 -0.7586 3.27836 6.99809 -0.61253 
3.28044 7.14194 -0.67782 3.28641 6.95002 -0.60497 3.29114 7.2235 -0.74149 
3.29305 6.90049 -0.59914 3.29629 7.09097 -0.66524 3.2981 6.85059 -0.59525 
3.30674 7.17966 -0.72589 3.30732 7.04435 -0.65429 3.31683 6.99678 -0.64501 
3.32081 7.13479 -0.71182 3.32455 6.94885 -0.63737 3.33116 6.89924 -0.63166 
3.3333 7.08899 -0.69933 3.34419 7.04239 -0.68845 3.35344 6.99508 -0.67919 
3.36105 6.94719 -0.67159 3.36698 6.89883 -0.66565 3.3674 7.09097 -0.73634 
3.37834 7.04435 -0.72532 3.38762 6.99678 -0.7158 3.39527 6.94885 -0.70808 
3.40097 6.89924 -0.70147 3.42766 6.95002 -0.74622 3.43349 6.90049 -0.73958 
1.73541 5.31268 -1.31875 1.74026 5.26055 -1.30742 1.75719 5.36535 -1.3718 
1.76139 5.31568 -1.36661 1.76572 5.26339 -1.35549 1.77304 5.2107 -1.3434 
1.78278 5.15851 -1.32958 1.78338 5.36569 -1.41361 1.7875 5.31607 -1.40853 
1.79369 5.26682 -1.4021 1.80059 5.21408 -1.39035 1.80989 5.16209 -1.37705 
1.81025 5.41621 -1.45854 1.81216 5.36626 -1.45486 1.81612 5.31632 -1.44968 
1.82157 5.111 -1.36222 1.82221 5.26699 -1.44324 1.82984 5.21888 -1.43506 
1.83561 5.06096 -1.34592 1.83866 5.16667 -1.422 1.83982 5.46557 -1.49843 
1.84046 5.41627 -1.49729 1.84298 5.36709 -1.49461 1.84687 5.31718 -1.48956 
1.84989 5.11505 -1.40723 1.8503 5.01596 -1.32922 1.8527 5.26766 -1.48293 
1.86026 5.21958 -1.47488 1.86349 5.06475 -1.39113 1.86691 4.9721 -1.31135 
1.86966 5.1721 -1.46534 1.87188 5.46557 -1.5356 1.8727 5.41645 -1.5347 
1.8727 5.5147 -1.5347 1.87516 5.3672 -1.53199 1.8783 5.02012 -1.37592 
1.87939 5.31843 -1.52768 1.88048 5.12037 -1.45098 1.88509 5.26882 -1.52107 
1.89274 5.2209 -1.51334 1.8935 5.06968 -1.43485 1.89449 4.97594 -1.35825 
1.90202 5.17332 -1.50383 1.90573 5.46557 -1.57115 1.90658 5.4165 -1.5703 
1.90658 5.51464 -1.5703 1.908 5.02492 -1.41994 1.90913 5.36755 -1.56774 
1.90913 5.56359 -1.56774 1.91265 4.93275 -1.33927 1.91297 5.1267 -1.49281 
1.91338 5.31884 -1.56349 1.91932 5.27048 -1.55756 1.92421 4.98123 -1.40368 
1.92555 5.07573 -1.47696 1.92692 5.22259 -1.54996 1.92692 5.70855 -0.17813 
1.9326 4.89114 -1.31936 1.93618 5.17529 -1.5407 1.93618 5.75586 -0.18738 
1.93988 5.03097 -1.46258 1.94128 5.46557 -1.60499 1.94199 4.93782 -1.38505 
1.94217 5.41645 -1.60418 1.94217 5.5147 -1.60418 1.94488 5.3672 -1.60172 
1.94488 5.56394 -1.60172 1.94706 5.12868 -1.52981 1.94706 5.80246 -0.19827 
1.9492 5.31843 -1.59748 1.9492 5.61271 -1.59748 1.95349 4.8517 -1.29812 
1.95578 4.98702 -1.4465 1.95581 5.26882 -1.59178 1.95955 5.08289 -1.51732 
1.96148 4.89576 -1.36508 1.96353 5.2209 -1.58414 1.96353 5.71025 -0.14395 
1.97304 5.17332 -1.57486 1.97304 5.75782 -0.15322 1.97315 4.94447 -1.42907 
1.97362 5.03802 -1.50326 1.97844 5.46557 -1.63705 1.97958 5.41627 -1.63641 
1.97958 5.51488 -1.63641 1.98201 4.85604 -1.34417 1.98226 5.36709 -1.6339 
1.98226 5.56406 -1.6339 1.98407 5.1267 -1.56391 1.98407 5.80444 -0.16417 
1.98731 4.79484 -1.26259 1.98731 5.31718 -1.63001 1.98731 5.61396 -1.63001 
1.98922 4.99418 -1.48765 1.99227 4.90205 -1.40933 1.99395 5.26766 -1.62418 
1.99395 5.66349 -1.62418 1.99395 5.66349 -0.1039 1.99992 5.07573 -1.55132 
1.99992 5.85541 -0.17676 2.002 5.21958 -1.61661 2.002 5.71156 -1.61661 
2.002 5.71156 -0.11147 2.00407 4.8178 -1.32208 2.00633 4.95147 -1.47055 
2.01153 5.1721 -1.60722 2.01153 5.75904 -0.12087 2.01256 4.86217 -1.38899 
2.0143 5.03097 -1.537 2.0143 5.90018 -0.19108 2.01714 5.46557 -1.66725 
2.01834 5.41621 -1.66662 2.01834 5.51493 -1.66662 2.02202 5.36626 -1.66471 
2.02202 5.56488 -1.66471 2.0249 4.91 -1.45198 2.02507 4.74144 -1.22483 
2.0259 5.12037 -1.59639 2.0259 5.81077 -0.13169 2.0272 5.31632 -1.66076 
2.0272 5.61483 -1.66076 2.0272 5.61483 -0.06733 2.03037 4.98702 -1.5211 
2.03364 5.26699 -1.65467 2.03364 5.66416 -1.65467 2.03364 5.66416 -0.07341 
2.03429 4.82354 -1.36711 2.04012 4.76252 -1.2856 2.04182 5.21888 -1.64704 
2.04182 5.71226 -1.64704 2.04182 5.71226 -0.08105 2.04202 5.06968 -1.58337 
2.04202 5.86147 -0.14471 2.04488 4.86987 -1.43199 2.04781 4.94447 -1.50373 
2.05488 5.16667 -1.63821 2.05488 5.76448 -1.63821 2.05488 5.76448 -0.08987 
2.05693 5.02492 -1.56888 2.05693 5.90623 -0.1592 2.05726 4.78668 -1.34409 
2.05726 5.46557 -1.69551 2.05957 5.41557 -1.69555 2.05957 5.51557 -1.69555 
2.06327 5.36569 -1.6935 2.06327 5.56545 -1.6935 2.06327 5.56545 -0.03458 
2.06612 4.69241 -1.18548 2.06623 4.83118 -1.41064 2.06754 4.90205 -1.4846 
2.06834 5.31607 -1.68937 2.06834 5.61508 -1.68937 2.06834 5.61508 -0.03871 
2.06964 5.11505 -1.62698 2.06964 5.81609 -1.62698 2.06964 5.81609 -0.1011 
2.0732 4.98123 -1.55266 2.0732 5.94991 -0.17542 2.07478 5.26682 -1.68318 
2.07478 5.66433 -1.68318 2.07478 5.66433 -0.0449 2.07943 4.71123 -1.24672 
2.08574 5.06475 -1.61338 2.08574 5.86639 -0.1147 2.08652 5.21408 -1.67629 
2.08652 5.71707 -1.67629 2.08652 5.71707 -0.05179 2.08788 4.86217 -1.46431 
2.0889 4.79401 -1.38797 2.09183 4.93782 -1.53489 2.09183 5.99332 -0.1932 
2.09503 4.73328 -1.30633 2.09873 5.46557 -1.72177 2.09873 5.46557 -0.00631 
2.09983 5.16209 -1.66699 2.09983 5.76906 -1.66699 2.09983 5.76906 -0.0611 
2.10095 5.02012 -1.59858 2.10095 5.91103 -0.1295 2.10115 5.41551 -1.72175 
2.10115 5.51563 -1.72175 2.10115 5.51563 -0.00633 2.10507 5.36535 -1.71969 
2.10507 5.56579 -1.71969 2.10507 5.56579 -0.00839 2.10648 4.68001 -1.2197 
2.10977 4.82354 -1.44258 2.11027 5.31568 -1.71549 2.11027 5.61546 -1.71549 
2.11027 5.61546 -0.0126 2.11179 4.89576 -1.5154 2.11179 6.03539 -0.21268 
2.11284 4.75847 -1.36404 2.11466 5.111 -1.6553 2.11466 5.82015 -1.6553 
2.11466 5.82015 -0.07278 2.11862 4.97594 -1.58238 2.11862 5.9552 -0.1457 
2.12111 4.70076 -1.28029 2.12139 5.26339 -1.71115 2.12139 5.66776 -1.71115 
2.12139 5.66776 -0.01693 2.13096 5.06096 -1.64127 2.13096 5.87019 -1.64127 
2.13096 5.87019 -0.08681 2.13271 4.85604 -1.49487 2.13271 6.07511 -0.23321 
2.13279 4.78668 -1.41961 2.13348 5.2107 -1.70384 2.13348 5.72044 -1.70384 
2.13348 5.72044 -0.02424 2.13761 4.93275 -1.56423 2.13761 5.99839 -0.16385 
2.13797 4.72462 -1.3389 2.14144 5.46557 -1.74596 2.14144 5.46557 0.01788 
2.14418 5.41535 -1.74599 2.14418 5.41535 0.01791 2.14418 5.51579 -1.74599 
2.14418 5.51579 0.01791 2.1473 5.15851 -1.69409 2.1473 5.77263 -1.69409 
2.1473 5.77263 -0.03399 2.14766 5.01596 -1.62658 2.14766 5.91518 -1.62658 
2.14766 5.91518 -0.10151 2.14811 5.36525 -1.7438 2.14811 5.56589 -1.7438 
2.14811 5.56589 0.01571 2.1485 4.66992 -1.25305 2.15479 4.8178 -1.4728 
2.15479 6.11334 -0.25528 2.15752 4.89114 -1.54428 2.15752 6.04 -0.18381 
2.15813 5.31268 -1.74146 2.15813 5.61846 -1.74146 2.15813 5.61846 0.01338 
2.16248 5.10755 -1.68196 2.16248 5.8236 -1.68196 2.16248 5.8236 -0.04612 
2.16425 4.69256 -1.31262 2.16552 4.9721 -1.60996 2.16552 5.95904 -0.11812 
2.16946 5.26055 -1.73661 2.16946 5.67059 -1.73661 2.16946 5.67059 0.00853 
2.17055 4.73328 -1.38185 2.17673 4.64119 -1.22488 2.17754 5.05831 -1.66695 
2.17754 5.87283 -1.66695 2.17754 5.87283 -0.06113 2.17876 4.8517 -1.52339 
2.17876 6.07945 -0.2047 2.18216 5.20782 -1.72896 2.18216 5.72332 -1.72896 
2.18216 5.72332 0.00088 2.18451 4.92949 -1.59147 2.18451 6.00166 -0.13661 
2.18528 5.46557 -1.76803 2.18528 5.46557 0.03995 2.18813 5.41529 -1.76798 
2.18813 5.41529 0.0399 2.18813 5.51585 -1.76798 2.18813 5.51585 0.0399 
2.19127 4.76252 -1.43675 2.19127 6.16863 -0.29133 2.19161 4.66236 -1.28526 
2.19454 5.01349 -1.65186 2.19454 5.91765 -1.65186 2.19454 5.91765 -0.07623 
2.19616 5.15586 -1.71871 2.19616 5.77528 -1.71871 2.19616 5.77528 -0.00937 
2.19658 4.70076 -1.35577 2.19728 5.36275 -1.76778 2.19728 5.36275 0.0397 
2.19728 5.56839 -1.76778 2.19728 5.56839 0.0397 2.20459 4.88822 -1.57115 
2.20459 6.04292 -0.15693 2.20762 5.31019 -1.76496 2.20762 5.31019 0.03688 
2.20762 5.62096 -1.76496 2.20762 5.62096 0.03688 2.21019 5.10583 -1.70574 
2.21019 5.82532 -1.70574 2.21019 5.82532 -0.02234 2.21287 4.9696 -1.63478 
2.21287 5.96154 -0.0933 2.21429 4.79484 -1.48957 2.21429 6.1363 -0.23851 
2.21884 5.25833 -1.75948 2.21884 5.67281 -1.75948 2.21884 5.67281 0.0314 
2.21999 4.6341 -1.25689 2.22382 4.66992 -1.32837 2.22536 5.05682 -1.69035 
2.22536 5.87432 -1.69035 2.22536 5.87432 -0.03773 2.23015 4.71123 -1.39744 
2.23015 5.46557 -1.78792 2.23015 5.46557 0.05984 2.23015 6.21992 -0.33064 
2.23186 5.20567 -1.75134 2.23186 5.72548 -1.75134 2.23186 5.72548 0.02326 
2.23216 4.92722 -1.61588 2.23216 6.00393 -0.1122 2.2384 5.41299 -1.7898 
2.2384 5.41299 0.06172 2.2384 5.51816 -1.7898 2.2384 5.51816 0.06172 
2.239 4.82973 -1.53928 2.239 6.10142 -0.1888 2.24289 5.01209 -1.67491 
2.24289 5.91905 -0.05318 2.24504 5.15512 -1.74059 2.24504 5.77603 -1.74059 
2.24504 5.77603 0.01251 2.2477 5.36055 -1.78905 2.2477 5.36055 0.06097 
2.2477 5.57059 -1.78905 2.2477 5.57059 0.06097 2.24931 4.60784 -1.22757 
2.252 4.64119 -1.30015 2.25205 4.74144 -1.45181 2.25205 6.1897 -0.27628 
2.25718 4.68001 -1.3704 2.25718 6.25114 -0.35768 2.25804 5.30842 -1.78568 
2.25804 5.30842 0.0576 2.25804 5.62273 -1.78568 2.25804 5.62273 0.0576 
2.25931 5.10517 -1.72725 2.25931 5.82597 -1.72725 2.25931 5.82597 -0.00083 
2.26137 4.96852 -1.65739 2.26137 5.96262 -0.07069 2.26689 4.86851 -1.58781 
2.26689 6.06263 -0.14027 2.26939 5.25673 -1.7797 2.26939 5.67442 -1.7797 
2.26939 5.67442 0.05162 2.27428 5.05649 -1.71141 2.27428 5.87465 -1.71141 
2.27428 5.87465 -0.01667 2.27551 4.7748 -1.50361 2.27551 6.15634 -0.22447 
2.27595 5.46557 -1.80559 2.27595 5.46557 0.0775 2.28169 4.61371 -1.26984 
2.28171 5.20563 -1.77112 2.28171 5.72552 -1.77112 2.28171 5.72552 0.04303 
2.2844 5.41295 -1.8071 2.2844 5.41295 0.07902 2.2844 5.5182 -1.8071 
2.2844 5.5182 0.07902 2.28507 4.6507 -1.34212 2.28507 6.28044 -0.38596 
2.2914 4.69241 -1.41075 2.2914 6.23874 -0.31733 2.29208 5.01195 -1.69551 
2.29208 5.91919 -0.03257 2.29405 5.36026 -1.806 2.29405 5.36026 0.07792 
2.29405 5.57088 -1.806 2.29405 5.57088 0.07792 2.29497 5.15527 -1.75996 
2.29497 5.77588 -1.75996 2.29497 5.77588 0.03188 2.29521 4.90851 -1.63137 
2.29521 6.02264 -0.09671 2.30243 4.81165 -1.55399 2.30243 6.11949 -0.17409 
2.30461 5.30813 -1.80224 2.30461 5.30813 0.07415 2.30461 5.62301 -1.80224 
2.30461 5.62301 0.07415 2.30914 5.10578 -1.74627 2.30914 5.82536 -1.74627 
2.30914 5.82536 0.01818 2.31175 4.5891 -1.23973 2.31392 4.72377 -1.46435 
2.31392 6.20738 -0.26373 2.31458 4.62281 -1.31214 2.31458 6.30834 -0.41595 
2.3169 5.25531 -1.79582 2.3169 5.67583 -1.79582 2.3169 5.67583 0.06774 
2.31911 4.66262 -1.38268 2.31911 6.26853 -0.3454 2.32255 5.46557 -1.82098 
2.32255 5.46557 0.0929 2.32416 5.05732 -1.73007 2.32416 5.87382 0.00198 
2.32539 4.95106 -1.67191 2.32539 5.98008 -0.05617 2.32945 5.20428 -1.78677 
2.32945 5.72686 -1.78677 2.32945 5.72686 0.05868 2.33077 4.85152 -1.60118 
2.33077 6.07963 -0.1269 2.33146 5.41282 -1.82219 2.33146 5.41282 0.09411 
2.33146 5.51832 -1.82219 2.33146 5.51832 0.09411 2.34021 4.75821 -1.5162 
2.34021 6.17293 -0.21188 2.34118 5.36022 -1.82065 2.34118 5.36022 0.09257 
2.34118 5.57092 -1.82065 2.34118 5.57092 0.09257 2.34309 5.15379 -1.7751 
2.34309 5.77735 -1.7751 2.34309 5.77735 0.04702 2.34485 4.59706 -1.28101 
2.34485 6.33409 -0.44707 2.34855 4.63443 -1.35328 2.34855 6.29672 -0.3748 
2.35278 5.30709 -1.81654 2.35278 5.30709 0.08846 2.35278 5.62406 -1.81654 
2.35278 5.62406 0.08846 2.35402 4.6769 -1.42172 2.35402 6.25425 -0.30636 
2.35677 4.99539 -1.70865 2.35677 5.93575 -0.01943 2.35748 5.10444 -1.76091 
2.35748 5.8267 0.03283 2.36021 4.8925 -1.64364 2.36021 6.03864 -0.08444 
2.36515 5.25442 -1.80959 2.36515 5.25442 0.08151 2.36515 5.67672 -1.80959 
2.36515 5.67672 0.08151 2.36777 4.7963 -1.56548 2.36777 6.13485 -0.1626 
2.36985 5.46557 -1.83407 2.36985 5.46557 0.10599 2.37571 4.57409 -1.2501 
2.37571 6.35705 -0.47799 2.37819 5.20339 -1.8001 2.37819 5.72775 -1.8001 
2.37819 5.72775 0.07202 2.37868 4.60817 -1.32233 2.37868 6.32298 -0.40575 
2.37895 5.41278 -1.83487 2.37895 5.41278 0.10679 2.37895 5.51836 -1.83487 
2.37895 5.51836 0.10679 2.37956 4.70917 -1.47514 2.37956 6.22197 -0.25294 
2.38332 4.64833 -1.39266 2.38332 6.28281 -0.33542 2.39009 5.35962 -1.83314 
2.39009 5.35962 0.10506 2.39009 5.57152 -1.83314 2.39009 5.57152 0.10506 
2.39074 4.93598 -1.6827 2.39074 5.99516 -0.04538 2.39189 5.15311 -1.78792 
2.39189 5.77803 0.05984 2.39496 5.04941 -1.74685 2.39496 5.88173 0.01876 
2.39593 4.83731 -1.6112 2.39593 6.09383 -0.11688 2.40189 5.3065 -1.82851 
2.40189 5.3065 0.10043 2.40189 5.62464 -1.82851 2.40189 5.62464 0.10043 
2.40617 4.74489 -1.52578 2.40617 6.18626 -0.2023 2.40918 4.58422 -1.29035 
2.40918 6.34692 -0.43773 2.41321 4.62183 -1.36228 2.41321 6.30932 -0.3658 
2.41403 5.25407 -1.82099 2.41403 5.25407 0.0929 2.41403 5.67708 -1.82099 
2.41403 5.67708 0.0929 2.41774 4.66476 -1.4303 2.41774 5.46557 -1.84483 
2.41774 5.46557 0.11674 2.41774 6.26638 -0.29778 2.42591 4.8794 -1.65237 
2.42591 6.05174 -0.07571 2.42725 5.20312 -1.81097 2.42725 5.72803 0.08289 
2.4283 4.98847 -1.7233 2.4283 5.94267 -0.00478 2.42838 5.41235 -1.84544 
2.42838 5.41235 0.11736 2.42838 5.51879 -1.84544 2.42838 5.51879 0.11736 
2.42899 5.09757 -1.77551 2.42899 5.83357 0.04743 2.43372 4.78388 -1.57341 
2.43372 6.14727 -0.15467 2.43955 5.35928 -1.84316 2.43955 5.35928 0.11508 
2.43955 5.57186 -1.84316 2.43955 5.57186 0.11508 2.44054 4.563 -1.25859 
2.44054 6.36815 -0.46949 2.44359 4.59745 -1.33064 2.44359 6.3337 -0.39744 
2.44378 4.69839 -1.48279 2.44378 6.23275 -0.24529 2.44752 4.63776 -1.40013 
2.44752 6.29339 -0.32795 2.45124 5.30653 -1.838 2.45124 5.30653 0.10992 
2.45124 5.62461 -1.838 2.45124 5.62461 0.10992 2.46208 4.82597 -1.61782 
2.46208 6.10517 -0.11026 2.46326 4.92973 -1.69501 2.46326 6.00141 -0.03308 
2.46341 5.25425 -1.82997 2.46341 5.25425 0.10188 2.46341 5.6769 0.10188 
2.46426 5.14759 -1.80042 2.46426 5.78356 0.07234 2.4661 5.46557 -1.85322 
2.4661 5.46557 0.12514 2.46694 5.04373 -1.7589 2.46694 5.88741 0.03081 
2.4711 4.73568 -1.53275 2.4711 6.19546 -0.19534 2.47441 4.57525 -1.29782 
2.47441 6.35589 -0.43026 2.47486 4.542 -1.22177 2.47689 5.41231 -1.85333 
2.47689 5.41231 0.12524 2.47689 5.51883 -1.85333 2.47689 5.51883 0.12524 
2.47793 4.61272 -1.36847 2.47793 6.31842 -0.35961 2.48231 4.65606 -1.43645 
2.48231 6.27508 -0.29163 2.48836 5.35901 -1.85053 2.48836 5.35901 0.12244 
2.48836 5.57213 -1.85053 2.48836 5.57213 0.12244 2.49901 4.8745 -1.66259 
2.49901 6.05665 -0.0655 2.49906 4.77596 -1.57923 2.49906 6.15518 -0.14885 
2.50016 5.19841 -1.82108 2.50016 5.73274 0.093 2.5002 5.30628 -1.84483 
2.5002 5.30628 0.11674 2.5002 5.62486 0.11674 2.50146 4.98376 -1.73321 
2.50146 5.94739 0.00513 2.50194 5.09295 -1.78537 2.50194 5.8382 0.05729 
2.50865 4.5538 -1.2613 2.50867 4.59003 -1.33583 2.50867 6.34111 -0.39226 
2.50924 4.69107 -1.48807 2.50924 6.24008 -0.24001 2.51264 4.63062 -1.40516 
2.51264 6.30053 -0.32292 2.51482 5.46557 -1.85923 2.51482 5.46557 0.13114 
2.52602 5.41221 -1.85883 2.52602 5.41221 0.13075 2.52602 5.51894 -1.85883 
2.52602 5.51894 0.13075 2.53659 4.92641 -1.70278 2.53659 6.00474 -0.0253 
2.53664 4.72965 -1.5368 2.53664 6.2015 -0.19128 2.53724 4.82043 -1.62435 
2.53724 6.11072 -0.10373 2.53744 5.14379 -1.80785 2.53744 5.78736 0.07976 
2.53748 5.359 -1.85549 2.53748 5.359 0.1274 2.53748 5.57215 -1.85549 
2.53748 5.57215 0.1274 2.53791 5.25245 -1.83819 2.53791 5.25245 0.11011 
2.53791 5.6787 0.11011 2.53969 5.04031 -1.76615 2.53969 5.89083 0.03807 
2.54321 4.53505 -1.22361 2.54323 4.6073 -1.37249 2.54323 6.32385 -0.35559 
2.54345 4.56876 -1.30099 2.54743 4.65082 -1.44016 2.54743 6.28032 -0.28793 
2.56377 5.46557 -1.86284 2.56377 5.46557 0.13475 2.5746 4.87076 -1.667 
2.5746 6.06038 -0.06109 2.5746 4.9814 -1.73818 2.5746 5.94974 0.0101 
2.57463 4.77222 -1.58363 2.57463 6.15892 -0.14445 2.57464 4.68728 -1.49078 
2.57464 6.24387 -0.23731 2.57505 5.1972 -1.82661 2.57505 5.1972 0.09853 
2.57505 5.73395 0.09853 2.57505 5.09063 -1.79032 2.57505 5.84052 0.06223 
2.57507 5.30507 -1.85035 2.57507 5.30507 0.12227 2.57507 5.62607 0.12227 
2.57507 5.41217 -1.8619 2.57507 5.41217 0.13382 2.57507 5.51897 -1.8619 
2.57507 5.51897 0.13382 2.57797 4.54945 -1.26342 2.57798 4.58569 -1.33795 
2.57798 4.627 -1.40771 2.57798 6.30415 -0.32037 2.61284 4.53279 -1.22448 
2.61284 4.5666 -1.30204 2.61284 4.60521 -1.37373 2.61284 4.64908 -1.44139 
2.61284 4.7275 -1.53877 2.61284 4.81858 -1.62653 2.61284 4.92483 -1.70523 
2.61284 5.03917 -1.76858 2.61284 5.14287 -1.81054 2.61284 5.25185 -1.84093 
2.61284 5.25185 0.11285 2.61284 5.35869 -1.85831 2.61284 5.35869 0.13023 
2.61284 5.46557 -1.86404 2.61284 5.46557 0.13596 2.61284 5.57245 0.13023 
2.61284 5.6793 0.11285 2.61284 5.78828 0.08246 2.61284 5.89197 0.04049 
2.61284 6.00631 -0.02285 2.61284 6.11257 -0.10155 2.61284 6.20364 -0.18932 
2.61284 6.28207 -0.28669 2.61284 6.32593 -0.35436 2.64769 4.627 -1.40771 
2.64769 6.30415 -0.32037 2.64769 4.58569 -1.33795 2.6477 4.51907 -1.18484 
2.6477 4.54945 -1.26342 2.6506 5.41217 -1.8619 2.6506 5.41217 0.13382 
2.6506 5.51897 0.13382 2.6506 5.30507 -1.85035 2.6506 5.30507 0.12227 
2.6506 5.62607 0.12227 2.65062 5.09063 -1.79032 2.65062 5.84052 0.06223 
2.65062 5.1972 -1.82661 2.65062 5.1972 0.09853 2.65062 5.73395 0.09853 
2.65103 4.68728 -1.49078 2.65103 6.24387 -0.23731 2.65104 4.77222 -1.58363 
2.65104 6.15892 -0.14445 2.65107 4.9814 -1.73818 2.65107 5.94974 0.0101 
2.65107 4.87076 -1.667 2.65107 6.06038 -0.06109 2.6619 5.46557 -1.86284 
2.6619 5.46557 0.13475 2.67824 4.65082 -1.44016 2.67824 6.28032 -0.28793 
2.68222 4.56876 -1.30099 2.68244 4.6073 -1.37249 2.68598 5.04031 -1.76615 
2.68598 5.89083 0.03807 2.68776 5.25245 -1.83819 2.68776 5.25245 0.11011 
2.68776 5.6787 0.11011 2.68819 5.359 -1.85549 2.68819 5.359 0.1274 
2.68819 5.57215 0.1274 2.68823 5.14379 -1.80785 2.68823 5.14379 0.07976 
2.68823 5.78736 0.07976 2.68843 4.82043 -1.62435 2.68843 6.11072 -0.10373 
2.68903 4.72965 -1.5368 2.68903 6.2015 -0.19128 2.68908 4.92641 -1.70278 
2.68908 6.00474 -0.0253 2.69965 5.41221 -1.85883 2.69965 5.41221 0.13075 
2.69965 5.51894 0.13075 2.71085 5.46557 0.13114 2.71303 4.63062 -1.40516 
2.71643 4.69107 -1.48807 2.71643 6.24008 -0.24001 2.72373 5.09295 -1.78537 
2.72373 5.8382 0.05729 2.72421 4.98376 -1.73321 2.72421 5.94739 0.00513 
2.72547 5.30628 -1.84483 2.72547 5.30628 0.11674 2.72547 5.62486 0.11674 
2.72551 5.19841 -1.82108 2.72551 5.19841 0.093 2.72551 5.73274 0.093 
2.72661 4.77596 -1.57923 2.72661 6.15518 -0.14885 2.72666 4.8745 -1.66259 
2.72666 6.05665 -0.0655 2.73731 5.35901 -1.85053 2.73731 5.35901 0.12244 
2.73731 5.57213 0.12244 2.74336 4.65606 -1.43645 2.74878 5.41231 0.12524 
2.74878 5.51883 0.12524 2.75457 4.73568 -1.53275 2.75457 6.19546 -0.19534 
2.75873 5.04373 -1.7589 2.75873 5.88741 0.03081 2.75957 5.46557 0.12514 
2.76141 5.14759 -1.80042 2.76141 5.14759 0.07234 2.76141 5.78356 0.07234 
2.76226 5.25425 -1.82997 2.76226 5.25425 0.10188 2.76226 5.6769 0.10188 
2.76241 4.92973 -1.69501 2.76241 6.00141 -0.03308 2.76359 4.82597 -1.61782 
2.76359 6.10517 -0.11026 2.77443 5.30653 -1.838 2.77443 5.30653 0.10992 
2.77443 5.62461 0.10992 2.78189 4.69839 -1.48279 2.78189 6.23275 -0.24529 
2.78612 5.35928 -1.84316 2.78612 5.35928 0.11508 2.78612 5.57186 0.11508 
2.79195 4.78388 -1.57341 2.79195 6.14727 -0.15467 2.79668 5.09757 -1.77551 
2.79668 5.09757 0.04743 2.79668 5.83357 0.04743 2.79729 5.41235 0.11736 
2.79729 5.51879 0.11736 2.79737 4.98847 -1.7233 2.79737 5.94267 -0.00478 
2.79842 5.20312 -1.81097 2.79842 5.20312 0.08289 2.79842 5.72803 0.08289 
2.79976 4.8794 -1.65237 2.79976 6.05174 -0.07571 2.80793 5.46557 0.11674 
2.81164 5.25407 -1.82099 2.81164 5.25407 0.0929 2.81164 5.67708 0.0929 
2.8195 4.74489 -1.52578 2.8195 6.18626 -0.2023 2.82378 5.3065 -1.82851 
2.82378 5.3065 0.10043 2.82378 5.62464 0.10043 2.82974 4.83731 -1.6112 
2.82974 6.09383 -0.11688 2.83071 5.04941 -1.74685 2.83071 5.88173 0.01876 
2.83378 5.15311 -1.78792 2.83378 5.15311 0.05984 2.83378 5.77803 0.05984 
2.83493 4.93598 -1.6827 2.83493 5.99516 -0.04538 2.83558 5.35962 0.10506 
2.83558 5.57152 0.10506 2.84672 5.41278 0.10679 2.84672 5.51836 0.10679 
2.84748 5.20339 -1.8001 2.84748 5.20339 0.07202 2.84748 5.72775 0.07202 
2.85582 5.46557 0.10599 2.8579 4.7963 -1.56548 2.8579 6.13485 -0.1626 
2.86052 5.25442 -1.80959 2.86052 5.25442 0.08151 2.86052 5.67672 0.08151 
2.86546 4.8925 -1.64364 2.86546 6.03864 -0.08444 2.86819 5.10444 -1.76091 
2.86819 5.10444 0.03283 2.86819 5.8267 0.03283 2.8689 4.99539 -1.70865 
2.8689 5.93575 -0.01943 2.87289 5.30709 -1.81654 2.87289 5.30709 0.08846 
2.87289 5.62406 0.08846 2.88258 5.15379 -1.7751 2.88258 5.15379 0.04702 
2.88258 5.77735 0.04702 2.88449 5.36022 0.09257 2.88449 5.57092 0.09257 
2.88546 6.17293 -0.21188 2.89421 5.41282 0.09411 2.89421 5.51832 0.09411 
2.8949 4.85152 -1.60118 2.8949 6.07963 -0.1269 2.89622 5.20428 -1.78677 
2.89622 5.20428 0.05868 2.89622 5.72686 0.05868 2.90028 4.95106 -1.67191 
2.90028 5.98008 -0.05617 2.90151 5.05732 -1.73007 2.90151 5.05732 0.00198 
2.90151 5.87382 0.00198 2.90312 5.46557 0.0929 2.90877 5.25531 -1.79582 
2.90877 5.25531 0.06774 2.90877 5.67583 0.06774 2.91653 5.10578 -1.74627 
2.91653 5.10578 0.01818 2.91653 5.82536 0.01818 2.92106 5.30813 0.07415 
2.92106 5.62301 0.07415 2.92324 6.11949 -0.17409 2.93046 4.90851 -1.63137 
2.93046 6.02264 -0.09671 2.9307 5.15527 -1.75996 2.9307 5.15527 0.03188 
2.9307 5.77588 0.03188 2.93162 5.36026 0.07792 2.93162 5.57088 0.07792 
2.93359 5.01195 -1.69551 2.93359 5.91919 -0.03257 2.94127 5.41295 0.07902 
2.94127 5.5182 0.07902 2.94396 5.20563 -1.77112 2.94396 5.20563 0.04303 
2.94396 5.72552 0.04303 2.94972 5.46557 0.0775 2.95139 5.05649 -1.71141 
2.95139 5.87465 -0.01667 2.95628 5.25673 -1.7797 2.95628 5.25673 0.05162 
2.95628 5.67442 0.05162 2.95878 6.06263 -0.14027 2.9643 4.96852 -1.65739 
2.9643 5.96262 -0.07069 2.96636 5.10517 -1.72725 2.96636 5.10517 -0.00083 
2.96636 5.82597 -0.00083 2.96763 5.30842 0.0576 2.96763 5.62273 0.0576 
2.97797 5.36055 0.06097 2.97797 5.57059 0.06097 2.98063 5.15512 -1.74059 
2.98063 5.15512 0.01251 2.98063 5.77603 0.01251 2.98278 5.01209 -1.67491 
2.98278 5.91905 -0.05318 2.98667 6.10142 -0.1888 2.98727 5.41299 0.06172 
2.98727 5.51816 0.06172 2.99351 6.00393 -0.1122 2.99381 5.20567 -1.75134 
2.99381 5.20567 0.02326 2.99381 5.72548 0.02326 2.99552 5.46557 0.05984 
3.00031 5.05682 -1.69035 3.00031 5.87432 -0.03773 3.00683 5.25833 0.0314 
3.00683 5.67281 0.0314 3.0128 5.96154 -0.0933 3.01548 5.10583 -1.70574 
3.01548 5.82532 -0.02234 3.01805 5.31019 0.03688 3.01805 5.62096 0.03688 
3.02108 6.04292 -0.15693 3.02839 5.36275 0.0397 3.02839 5.56839 0.0397 
3.02951 5.15586 -1.71871 3.02951 5.77528 -0.00937 3.03113 5.91765 -0.07623 
3.03754 5.41529 0.0399 3.03754 5.51585 0.0399 3.04039 5.46557 0.03995 
3.04116 6.00166 -0.13661 3.04351 5.20782 -1.72896 3.04351 5.20782 0.00088 
3.04351 5.72332 0.00088 3.04813 5.87283 -0.06113 3.05621 5.26055 0.00853 
3.05621 5.67059 0.00853 3.06015 5.95904 -0.11812 3.06319 5.10755 -1.68196 
3.06319 5.8236 -0.04612 3.06754 5.31268 0.01338 3.06754 5.61846 0.01338 
3.06815 6.04 -0.18381 3.07756 5.36525 0.01571 3.07756 5.56589 0.01571 
3.07801 5.91518 -0.10151 3.07837 5.15851 -1.69409 3.07837 5.77263 -0.03399 
3.08149 5.41535 0.01791 3.08149 5.51579 0.01791 3.08423 5.46557 0.01788 
3.08806 5.99839 -0.16385 3.09219 5.72044 -0.02424 3.09471 5.87019 -0.08681 
3.10428 5.66776 -0.01693 3.10705 5.9552 -0.1457 3.11101 5.82015 -0.07278 
3.1154 5.31568 -0.0126 3.1154 5.61546 -0.0126 3.1206 5.36535 -0.00839 
3.1206 5.56579 -0.00839 3.12452 5.41551 -0.00633 3.12452 5.51563 -0.00633 
3.12472 5.91103 -0.1295 3.12584 5.76906 -0.0611 3.12694 5.46557 -0.00631 
3.13915 5.71707 -0.05179 3.13993 5.86639 -0.1147 3.15089 5.66433 -0.0449 
3.15247 5.94991 -0.17542 3.15603 5.81609 -0.1011 3.15733 5.61508 -0.03871 
3.1624 5.56545 -0.03458 3.1661 5.41557 -0.03254 3.1661 5.51557 -0.03254 
3.16841 5.46557 -0.03257 3.16874 5.90623 -0.1592 3.17079 5.76448 -0.08987 
3.18365 5.86147 -0.14471 3.18385 5.71226 -0.08105 3.19203 5.66416 -0.07341 
3.19847 5.61483 -0.06733 3.19977 5.81077 -0.13169 3.20365 5.56488 -0.06337 
3.20733 5.51493 -0.06146 3.20853 5.46557 -0.06083 3.21137 5.90018 -0.19108 
3.21414 5.75904 -0.12087 3.22367 5.71156 -0.11147 3.22575 5.85541 -0.17676 
3.23172 5.66349 -0.1039 3.23836 5.61396 -0.09808 3.2416 5.80444 -0.16417 
3.24341 5.56406 -0.09419 3.24609 5.51488 -0.09167 3.25263 5.75782 -0.15322 
3.26214 5.71025 -0.14395 3.26612 5.84826 -0.21076 3.26986 5.66232 -0.1363 
3.27647 5.61271 -0.1306 3.27861 5.80246 -0.19827 3.28079 5.56394 -0.12637 
3.28949 5.75586 -0.18738 3.29875 5.70855 -0.17813 3.30635 5.66066 -0.17052 
3.31229 5.6123 -0.16459 3.3127 5.80444 -0.23527 3.32365 5.75782 -0.22425 
3.33293 5.71025 -0.21474 3.34058 5.66232 -0.20701 3.35601 5.75904 -0.26274 
3.36541 5.71156 -0.2532 0.55727 4.7975 -0.97928 0.58414 4.84802 -1.02421 
0.58605 4.79807 -1.02054 0.59001 4.74812 -1.01535 0.5961 4.69879 -1.00892 
0.5961 5.09596 0.14948 0.61435 4.84807 -1.06297 0.61687 4.79889 -1.06029 
0.62076 4.74899 -1.05524 0.62659 4.69946 -1.04861 0.62659 5.09529 0.18917 
0.63415 4.65139 -1.04056 0.63415 5.14337 0.18112 0.64355 4.60391 -1.03102 
0.64355 5.19085 0.17159 0.64577 4.89738 -1.10128 0.64659 4.84825 -1.10038 
0.64905 4.79901 -1.09767 0.65328 4.75024 -1.09335 0.65328 5.04452 0.23392 
0.65898 4.70063 -1.08674 0.65898 5.09413 0.22731 0.66663 4.6527 -1.07902 
0.66663 5.14205 0.21959 0.67591 4.60513 -1.06951 0.67591 5.18962 0.21007 
0.67962 4.89738 -1.13682 0.68047 4.84831 -1.13597 0.68047 4.94644 -1.13597 
0.68302 4.79936 -1.13342 0.68302 4.99539 0.27398 0.68686 4.55851 -1.05849 
0.68686 5.23625 0.19905 0.68727 4.75065 -1.12917 0.68727 5.04411 0.26974 
0.69321 4.70229 -1.12324 0.69321 5.09247 0.2638 0.69944 4.50754 -1.04264 
0.70081 4.6544 -1.11563 0.70081 5.14036 0.2562 0.71007 4.60709 -1.10638 
0.71007 5.18766 0.24694 0.71377 4.46277 -1.02825 0.71517 4.89738 -1.17067 
0.71517 4.89738 0.31123 0.71606 4.84825 -1.16985 0.71606 4.9465 -1.16985 
0.71606 4.9465 0.31042 0.71877 4.79901 -1.16739 0.71877 4.99575 -1.16739 
0.71877 4.99575 0.30796 0.72095 4.56049 -1.09549 0.72095 5.23427 0.23605 
0.72309 4.75024 -1.16316 0.72309 5.04452 0.30372 0.72967 4.41882 -1.01218 
0.7297 4.70063 -1.15746 0.7297 5.09413 0.29802 0.73344 4.51469 -1.083 
0.73344 5.28006 0.22356 0.73742 4.6527 -1.14981 0.73742 5.14205 0.29038 
0.74693 4.60513 -1.14053 0.74693 5.18962 0.2811 0.74751 4.46982 -1.06893 
0.74751 5.32493 0.2095 0.75233 4.89738 -1.20273 0.75233 4.89738 0.34329 
0.75347 4.84807 -1.20209 0.75347 4.84807 0.34265 0.75347 4.94668 -1.20209 
0.75347 4.94668 0.34265 0.75615 4.79889 -1.19957 0.75615 4.99586 -1.19957 
0.75615 4.99586 0.34014 0.75796 4.55851 -1.12959 0.75796 5.23625 0.27015 
0.7612 4.74899 -1.19568 0.7612 5.04577 -1.19568 0.7612 5.04577 0.33625 
0.76311 4.42598 -1.05333 0.76311 5.36877 0.19389 0.76784 4.69946 -1.18986 
0.76784 5.09529 -1.18986 0.76784 5.09529 0.33042 0.77381 4.50754 -1.117 
0.77381 5.28722 0.25756 0.77589 4.65139 -1.18229 0.77589 5.14337 0.32285 
0.78022 4.38327 -1.03622 0.78542 4.60391 -1.17289 0.78542 5.19085 0.31346 
0.78819 4.46277 -1.10268 0.78819 5.33198 0.24324 0.79103 4.89738 -1.23293 
0.79103 4.89738 0.37349 0.79223 4.84802 -1.2323 0.79223 4.84802 0.37287 
0.79223 4.94674 -1.2323 0.79223 4.94674 0.37287 0.79591 4.79807 -1.23039 
0.79591 4.79807 0.37095 0.79591 4.99669 -1.23039 0.79591 4.99669 0.37095 
0.79879 4.34181 -1.01766 0.79979 4.55218 -1.16207 0.79979 5.24258 0.30263 
0.80109 4.74812 -1.22643 0.80109 4.74812 0.367 0.80109 5.04663 -1.22643 
0.80109 5.04663 0.367 0.80426 4.41882 -1.08678 0.80426 5.37593 0.22734 
0.80753 4.69879 -1.22035 0.80753 5.09596 -1.22035 0.80753 5.09596 0.36091 
0.81571 4.65068 -1.21271 0.81571 5.14407 -1.21271 0.81571 5.14407 0.35328 
0.81591 4.50148 -1.14905 0.81591 5.29327 0.28961 0.81877 4.30168 -0.99767 
0.8217 4.37628 -1.0694 0.8217 5.41848 0.20997 0.82877 4.59847 -1.20389 
0.82877 5.19628 0.34445 0.83082 4.45672 -1.13455 0.83082 5.33803 0.27512 
0.83115 4.89738 -1.26119 0.83115 4.89738 0.40175 0.83346 4.84738 -1.26122 
0.83346 4.84738 0.40179 0.83346 4.94738 -1.26122 0.83346 4.94738 0.40179 
0.83716 4.7975 -1.25918 0.83716 4.7975 0.39974 0.83716 4.99726 -1.25918 
0.83716 4.99726 0.39974 0.84012 4.26298 -0.97632 0.84143 4.33385 -1.05028 
0.84143 5.4609 0.19084 0.84223 4.74787 -1.25505 0.84223 4.74787 0.39562 
0.84223 5.04688 -1.25505 0.84223 5.04688 0.39562 0.84353 4.54686 -1.19266 
0.84353 5.24789 0.33322 0.84709 4.41304 -1.11834 0.84709 5.38172 0.25891 
0.84867 4.69862 -1.24886 0.84867 4.69862 0.38942 0.84867 5.09613 -1.24886 
0.84867 5.09613 0.38942 0.85963 4.49655 -1.17906 0.85963 5.2982 0.31963 
0.86041 4.64588 -1.24197 0.86041 4.64588 0.38253 0.86041 5.14887 -1.24197 
0.86041 5.14887 0.38253 0.86177 4.29397 -1.02999 0.86177 5.50078 0.17055 
0.86279 4.22582 -0.95365 0.86572 4.36963 -1.10056 0.86572 5.42513 0.24113 
0.87262 4.89738 -1.28745 0.87262 4.89738 0.42801 0.87372 4.59389 -1.23266 
0.87372 4.59389 0.37323 0.87372 5.20086 -1.23266 0.87372 5.20086 0.37323 
0.87484 4.45192 -1.16426 0.87484 5.34283 0.30482 0.87504 4.84732 -1.28743 
0.87504 4.84732 0.42799 0.87504 4.94743 -1.28743 0.87504 4.94743 0.42799 
0.87896 4.79716 -1.28537 0.87896 4.79716 0.42593 0.87896 4.9976 -1.28537 
0.87896 4.9976 0.42593 0.88366 4.25534 -1.00826 0.88366 5.53941 0.14882 
0.88416 4.74749 -1.28116 0.88416 4.74749 0.42173 0.88416 5.04727 -1.28116 
0.88416 5.04727 0.42173 0.88568 4.32756 -1.08108 0.88568 5.46719 0.22164 
0.88673 4.19027 -0.92972 0.88855 4.5428 -1.22098 0.88855 5.25195 -1.22098 
0.88855 5.25195 0.36154 0.89251 4.40774 -1.14806 0.89251 5.38701 0.28862 
0.895 4.13256 -0.84597 0.89528 4.69519 -1.27683 0.89528 4.69519 0.4174 
0.89528 5.09956 -1.27683 0.89528 5.09956 0.4174 0.90485 4.49276 -1.20695 
0.90485 5.30199 -1.20695 0.90485 5.30199 0.34751 0.9066 4.28784 -1.06055 
0.9066 5.50691 0.20111 0.90668 4.21848 -0.98529 0.90668 5.57627 0.12585 
0.90737 4.64251 -1.26951 0.90737 4.64251 0.41008 0.90737 5.15225 -1.26951 
0.90737 5.15225 0.41008 0.9115 4.36456 -1.12991 0.9115 5.4302 0.27047 
0.91186 4.15643 -0.90458 0.91533 4.89738 -1.31164 0.91533 4.89738 0.4522 
0.91807 4.84715 -1.31167 0.91807 4.84715 0.45224 0.91807 4.9476 -1.31167 
0.91807 4.9476 0.45224 0.92119 4.59032 -1.25977 0.92119 4.59032 0.40034 
0.92119 5.20444 -1.25977 0.92119 5.20444 0.40034 0.92155 4.44777 -1.19225 
0.92155 5.34698 0.33282 0.922 4.79706 -1.30947 0.922 4.79706 0.45004 
0.922 4.9977 -1.30947 0.922 4.9977 0.45004 0.92239 4.10172 -0.81873 
0.92868 4.24961 -1.03848 0.92868 5.54515 0.17904 0.93141 4.32295 -1.10995 
0.93141 5.47181 0.25052 0.93202 4.74449 -1.30714 0.93202 4.74449 0.4477 
0.93202 5.05026 -1.30714 0.93202 5.05026 0.4477 0.93637 4.53935 -1.24764 
0.93637 4.53935 0.3882 0.93637 5.2554 -1.24764 0.93637 5.2554 0.3882 
0.93814 4.12437 -0.8783 0.93941 4.40391 -1.17564 0.93941 5.39084 0.3162 
0.94335 4.69236 -1.30229 0.94335 4.69236 0.44285 0.94335 5.10239 -1.30229 
0.94335 5.10239 0.44285 0.94444 4.16508 -0.94753 0.94444 5.62967 0.08809 
0.95062 4.07299 -0.79055 0.95143 4.49012 -1.23263 0.95143 4.49012 0.37319 
0.95143 5.30464 -1.23263 0.95143 5.30464 0.37319 0.95265 4.2835 -1.08906 
0.95265 5.51125 0.22963 0.95605 4.63963 -1.29464 0.95605 4.63963 0.4352 
0.95605 5.15513 -1.29464 0.95605 5.15513 0.4352 0.9584 4.36129 -1.15715 
0.9584 5.43346 0.29771 0.95917 4.89738 -1.33371 0.95917 4.89738 0.47427 
0.96202 4.8471 -1.33365 0.96202 4.8471 0.47422 0.96202 4.94765 -1.33365 
0.96202 4.94765 0.47422 0.96516 4.19432 -1.00243 0.96516 5.60043 0.14299 
0.9655 4.09417 -0.85094 0.96843 4.44529 -1.21753 0.96843 4.44529 0.3581 
0.96843 5.34946 -1.21753 0.96843 5.34946 0.3581 0.97005 4.58766 -1.28439 
0.97005 4.58766 0.42495 0.97005 5.20709 -1.28439 0.97005 5.20709 0.42495 
0.97047 4.13256 -0.92144 0.97047 5.66219 0.06201 0.97117 4.79455 -1.33346 
0.97117 4.79455 0.47402 0.97117 5.0002 -1.33346 0.97117 5.0002 0.47402 
0.97848 4.32003 -1.13682 0.97848 5.47473 0.27739 0.98092 4.04552 -0.76086 
0.98151 4.74199 -1.33064 0.98151 4.74199 0.4712 0.98151 5.05276 -1.33064 
0.98151 5.05276 0.4712 0.98408 4.53763 -1.27142 0.98408 4.53763 0.41198 
0.98408 5.25712 -1.27142 0.98408 5.25712 0.41198 0.98676 4.40141 -1.20046 
0.98676 5.39335 0.34102 0.98818 4.22665 -1.05525 0.98818 5.5681 0.19581 
0.99273 4.69014 -1.32516 0.99273 4.69014 0.46573 0.99273 5.10462 -1.32516 
0.99273 5.10462 0.46573 0.99388 4.06591 -0.82257 0.99771 4.10172 -0.89405 
0.99771 5.69303 0.03461 0.99925 4.48863 -1.25603 0.99925 4.48863 0.39659 
0.99925 5.30613 -1.25603 0.99925 5.30613 0.39659 1.00404 4.14303 -0.96312 
1.00404 4.89738 -1.3536 1.00404 4.89738 0.49416 1.00404 5.65172 0.10368 
1.00575 4.63747 -1.31702 1.00575 4.63747 0.45758 1.00575 5.15728 -1.31702 
1.00575 5.15728 0.45758 1.00605 4.35902 -1.18156 1.00605 5.43573 0.32212 
1.01229 4.84479 -1.35548 1.01229 4.84479 0.49604 1.01229 4.94996 -1.35548 
1.01229 4.94996 0.49604 1.01289 4.26153 -1.10496 1.01289 5.53322 0.24552 
1.01678 4.4439 -1.24058 1.01678 5.35085 -1.24058 1.01678 5.35085 0.38115 
1.01893 4.58692 -1.30627 1.01893 4.58692 0.44683 1.01893 5.20783 -1.30627 
1.01893 5.20783 0.44683 1.02159 4.79236 -1.35473 1.02159 4.79236 0.49529 
1.02159 5.0024 -1.35473 1.02159 5.0024 0.49529 1.0232 4.03965 -0.79324 
1.02589 4.07299 -0.86582 1.02589 5.72176 0.00639 1.02594 4.17325 -1.01748 
1.02594 5.62151 0.15805 1.03107 4.11181 -0.93607 1.03107 5.68294 0.07664 
1.03193 4.74022 -1.35136 1.03193 4.74022 0.49192 1.03193 5.05453 -1.35136 
1.03193 5.05453 0.49192 1.0332 4.53698 -1.29293 1.0332 4.53698 0.43349 
1.0332 5.25778 -1.29293 1.0332 5.25778 0.43349 1.03526 4.40033 -1.22307 
1.03526 5.39443 0.36364 1.04078 4.30032 -1.15349 1.04078 5.49444 0.29405 
1.04328 4.68853 -1.34538 1.04328 4.68853 0.48594 1.04328 5.10622 -1.34538 
1.04328 5.10622 0.48594 1.04817 4.4883 -1.27709 1.04817 4.4883 0.41765 
1.04817 5.30646 -1.27709 1.04817 5.30646 0.41765 1.0494 4.20661 -1.06929 
1.0494 5.58815 0.20986 1.04984 4.89738 -1.37126 1.04984 4.89738 0.51183 
1.05558 4.04552 -0.83552 1.05558 5.74924 -0.02392 1.0556 4.63743 -1.33679 
1.0556 4.63743 0.47736 1.0556 5.15732 -1.33679 1.0556 5.15732 0.47736 
1.05829 4.84475 -1.37278 1.05829 4.84475 0.51334 1.05829 4.95 -1.37278 
1.05829 4.95 0.51334 1.05896 4.08251 -0.9078 1.05896 5.71225 0.04836 
1.06529 4.12421 -0.97643 1.06529 5.67054 0.11699 1.06597 4.44376 -1.26119 
1.06597 5.351 0.40175 1.06794 4.79207 -1.37168 1.06794 4.79207 0.51224 
1.06794 5.00269 -1.37168 1.06794 5.00269 0.51224 1.06886 4.58707 -1.32564 
1.06886 4.58707 0.4662 1.06886 5.20768 -1.32564 1.06886 5.20768 0.4662 
1.0691 4.34031 -1.19705 1.0691 5.45444 0.33761 1.07632 4.24345 -1.11967 
1.07632 5.5513 0.26023 1.0785 4.73993 -1.36791 1.0785 4.73993 0.50848 
1.0785 5.05482 -1.36791 1.0785 5.05482 0.50848 1.08303 4.53759 -1.31194 
1.08303 4.53759 0.45251 1.08303 5.25716 -1.31194 1.08303 5.25716 0.45251 
1.08564 4.0209 -0.80541 1.08564 5.77385 -0.05403 1.08781 4.15557 -1.03003 
1.08781 5.63918 0.17059 1.08847 4.05461 -0.87781 1.08847 5.74014 0.01838 
1.09079 4.68711 -1.3615 1.09079 4.68711 0.50206 1.09079 5.10764 -1.3615 
1.09079 5.10764 0.50206 1.093 4.09442 -0.94836 1.093 5.70033 0.08892 
1.09644 4.89738 -1.38666 1.09644 4.89738 0.52722 1.09805 4.48913 -1.29574 
1.09805 4.48913 0.43631 1.09805 5.30563 -1.29574 1.09805 5.30563 0.43631 
1.09928 4.38287 -1.23759 1.09928 5.41189 0.37815 1.10334 4.63609 -1.35244 
1.10334 4.63609 0.49301 1.10334 5.15867 -1.35244 1.10334 5.15867 0.49301 
1.10466 4.28332 -1.16686 1.10466 5.51143 0.30742 1.10535 4.84463 -1.38787 
1.10535 4.84463 0.52843 1.10535 4.95013 -1.38787 1.10535 4.95013 0.52843 
1.1141 4.19002 -1.08188 1.1141 5.60474 0.22245 1.11507 4.79203 -1.38633 
1.11507 4.79203 0.52689 1.11507 5.00272 -1.38633 1.11507 5.00272 0.52689 
1.11662 5.79646 -0.08519 1.11698 4.5856 -1.34078 1.11698 4.5856 0.48134 
1.11698 5.20916 -1.34078 1.11698 5.20916 0.48134 1.11874 4.02886 -0.84669 
1.11874 5.76589 -0.01275 1.12244 4.06623 -0.91896 1.12244 5.72852 0.05952 
1.12667 4.73889 -1.38222 1.12667 4.73889 0.52278 1.12667 5.05586 -1.38222 
1.12667 5.05586 0.52278 1.12791 4.1087 -0.9874 1.12791 5.68605 0.12796 
1.13066 4.4272 -1.27432 1.13066 5.36756 0.41489 1.13137 4.53625 -1.32659 
1.13137 4.53625 0.46715 1.13137 5.2585 -1.32659 1.13137 5.2585 0.46715 
1.1341 4.32431 -1.20931 1.1341 5.47045 0.34988 1.13904 4.68623 -1.37527 
1.13904 4.68623 0.51583 1.13904 5.10853 -1.37527 1.13904 5.10853 0.51583 
1.14166 4.2281 -1.13115 1.14166 5.56665 0.27172 1.14374 4.89738 -1.39975 
1.14374 4.89738 0.54031 1.1496 4.0059 -0.81577 1.1496 5.78886 -0.04366 
1.15208 4.6352 -1.36577 1.15208 4.6352 0.50634 1.15208 5.15956 -1.36577 
1.15208 5.15956 0.50634 1.15257 4.03997 -0.88801 1.15257 5.75478 0.02857 
1.15284 4.84459 -1.40055 1.15284 4.84459 0.54111 1.15284 4.95017 -1.40055 
1.15284 4.95017 0.54111 1.15345 4.14098 -1.04082 1.15345 5.65378 0.18138 
1.15721 4.08014 -0.95834 1.15721 5.71462 0.09891 1.16398 4.79142 -1.39882 
1.16398 4.79142 0.53938 1.16398 5.00333 -1.39882 1.16398 5.00333 0.53938 
1.16463 4.36778 -1.24838 1.16463 5.42697 0.38894 1.16578 4.58492 -1.3536 
1.16578 4.58492 0.49416 1.16578 5.20984 -1.3536 1.16578 5.20984 0.49416 
1.16885 4.48122 -1.31252 1.16885 4.48122 0.45309 1.16885 5.31354 -1.31252 
1.16885 5.31354 0.45309 1.16982 4.26912 -1.17688 1.16982 5.52563 0.31744 
1.17578 4.73831 -1.39419 1.17578 4.73831 0.53475 1.17578 5.05645 -1.39419 
1.17578 5.05645 0.53475 1.18006 4.17669 -1.09146 1.18006 5.61806 0.23202 
1.18105 5.80965 -0.07552 1.18307 4.01603 -0.85603 1.18307 5.77873 -0.0034 
1.1871 4.05363 -0.92796 1.1871 5.74112 0.06852 1.18792 4.68587 -1.38666 
1.18792 4.68587 0.52723 1.18792 5.10888 -1.38666 1.18792 5.10888 0.52723 
1.19163 4.09657 -0.99597 1.19163 4.89738 -1.4105 1.19163 4.89738 0.55107 
1.19163 5.69818 0.13654 1.1998 4.31121 -1.21805 1.1998 5.48354 0.35861 
1.20114 4.63492 -1.37665 1.20114 4.63492 0.51721 1.20114 5.15983 -1.37665 
1.20114 5.15983 0.51721 1.20219 4.42027 -1.28897 1.20219 5.37448 0.42954 
1.20227 4.84415 -1.41112 1.20227 4.84415 0.55168 1.20227 4.9506 -1.41112 
1.20227 4.9506 0.55168 1.20288 4.52938 -1.34119 1.20288 4.52938 0.48175 
1.20288 5.26538 -1.34119 1.20288 5.26538 0.48175 1.20761 4.21568 -1.13909 
1.20761 5.57907 0.27965 1.21344 4.79109 -1.40884 1.21344 4.79109 0.5494 
1.21344 5.00367 -1.40884 1.21344 5.00367 0.5494 1.21443 3.9948 -0.82427 
1.21443 5.79995 -0.03517 1.21748 4.02925 -0.89632 1.21748 5.7655 0.03688 
1.21767 4.1302 -1.04847 1.21767 5.66456 0.18904 1.22141 4.06956 -0.96581 
1.22141 5.72519 0.10637 1.22513 4.73834 -1.40368 1.22513 4.73834 0.54424 
1.22513 5.05642 -1.40368 1.22513 5.05642 0.54424 1.23597 4.25777 -1.1835 
1.23597 5.53698 0.32406 1.23715 4.36154 -1.26068 1.23715 5.43321 0.40125 
1.2373 4.68605 -1.39564 1.2373 4.68605 0.53621 1.2373 5.1087 -1.39564 
1.2373 5.1087 0.53621 1.23815 4.57939 -1.3661 1.23815 4.57939 0.50666 
1.23815 5.21536 -1.3661 1.23815 5.21536 0.50666 1.23999 4.89738 -1.41889 
1.23999 4.89738 0.55946 1.24083 4.47554 -1.32457 1.24083 4.47554 0.46514 
1.24083 5.31922 0.46514 1.24499 4.16748 -1.09842 1.24499 5.62727 0.23899 
1.2483 4.00706 -0.8635 1.2483 5.7877 0.00406 1.25078 4.84412 -1.419 
1.25078 4.84412 0.55957 1.25078 4.95064 -1.419 1.25078 4.95064 0.55957 
1.25182 4.04453 -0.93415 1.25182 5.75022 0.07471 1.2562 4.08787 -1.00213 
1.2562 5.70689 0.14269 1.26225 4.79082 -1.4162 1.26225 4.79082 0.55677 
1.26225 5.00394 -1.4162 1.26225 5.00394 0.55677 1.2729 4.3063 -1.22826 
1.2729 5.48845 0.36883 1.27295 4.20777 -1.1449 1.27295 5.58699 0.28547 
1.27405 4.63021 -1.38676 1.27405 4.63021 0.52732 1.27405 5.16454 -1.38676 
1.27405 5.16454 0.52732 1.27409 4.73809 -1.4105 1.27409 4.73809 0.55107 
1.27409 5.05667 -1.4105 1.27409 5.05667 0.55107 1.27535 4.41556 -1.29888 
1.27535 5.37919 0.43945 1.27583 4.52475 -1.35105 1.27583 4.52475 0.49162 
1.27583 5.27 -1.35105 1.27583 5.27 0.49162 1.28254 3.98561 -0.82698 
1.28254 5.80915 -0.03245 1.28256 4.02184 -0.9015 1.28256 5.77292 0.04207 
1.28313 4.12287 -1.05374 1.28313 5.67188 0.19431 1.28653 4.06242 -0.97084 
1.28653 5.73233 0.1114 1.28871 4.89738 -1.4249 1.28871 4.89738 0.56547 
1.29991 4.84401 -1.42451 1.29991 4.84401 0.56508 1.29991 4.95074 -1.42451 
1.29991 4.95074 0.56508 1.31048 4.35821 -1.26846 1.31048 5.43654 0.40902 
1.31053 4.16145 -1.10248 1.31053 5.6333 0.24305 1.31113 4.25223 -1.19003 
1.31113 5.54252 0.33059 1.31133 4.57559 -1.37352 1.31133 4.57559 0.51409 
1.31133 5.21916 -1.37352 1.31133 5.21916 0.51409 1.31137 4.7908 -1.42116 
1.31137 4.7908 0.56173 1.31137 5.00395 -1.42116 1.31137 5.00395 0.56173 
1.3118 4.68425 -1.40387 1.3118 4.68425 0.54443 1.3118 5.1105 -1.40387 
1.3118 5.1105 0.54443 1.31358 4.47212 -1.33183 1.31358 4.47212 0.47239 
1.31358 5.32264 0.47239 1.31712 4.0391 -0.93817 1.31712 5.75565 0.07873 
1.31734 4.00057 -0.86666 1.31734 5.79419 0.00723 1.32132 4.08263 -1.00583 
1.32132 5.71213 0.1464 1.33766 4.89738 -1.42851 1.33766 4.89738 0.56908 
1.34849 4.30257 -1.23267 1.34849 5.49219 0.37324 1.34849 4.41321 -1.30386 
1.34849 5.38155 0.44442 1.34852 4.20403 -1.14931 1.34852 5.59073 0.28987 
1.34853 4.11908 -1.05645 1.34853 5.67567 0.19702 1.34894 4.629 -1.39229 
1.34894 4.629 0.53285 1.34894 5.16575 -1.39229 1.34894 5.16575 0.53285 
1.34894 4.52243 -1.35599 1.34894 4.52243 0.49656 1.34894 5.27232 -1.35599 
1.34894 5.27232 0.49656 1.34896 4.73688 -1.41603 1.34896 4.73688 0.5566 
1.34896 5.05788 -1.41603 1.34896 5.05788 0.5566 1.34896 4.84398 -1.42758 
1.34896 4.84398 0.56814 1.34896 4.95078 -1.42758 1.34896 4.95078 0.56814 
1.35186 3.98126 -0.8291 1.35186 5.8135 -0.03034 1.35187 4.01749 -0.90362 
1.35187 5.77726 0.04419 1.35187 4.0588 -0.97339 1.35187 5.73595 0.11395 
1.38673 3.9984 -0.86772 1.38673 4.03702 -0.9394 1.38673 4.08088 -1.00707 
1.38673 4.15931 -1.10444 1.38673 4.25038 -1.19221 1.38673 4.35664 -1.27091 
1.38673 4.47098 -1.33425 1.38673 4.47098 0.47482 1.38673 4.57467 -1.37622 
1.38673 4.57467 0.51678 1.38673 4.68365 -1.40661 1.38673 4.68365 0.54718 
1.38673 4.7905 -1.42399 1.38673 4.7905 0.56455 1.38673 4.89738 -1.42972 
1.38673 4.89738 0.57028 1.38673 5.00426 -1.42399 1.38673 5.00426 0.56455 
1.38673 5.1111 -1.40661 1.38673 5.1111 0.54718 1.38673 5.22008 -1.37622 
1.38673 5.22008 0.51678 1.38673 5.32378 0.47482 1.38673 5.43812 0.41147 
1.38673 5.54437 0.33277 1.38673 5.63545 0.24501 1.38673 5.71387 0.14763 
1.38673 5.75774 0.07997 1.38673 5.79635 0.00828 1.42158 4.0588 -0.97339 
1.42158 5.73595 0.11395 1.42158 4.01749 -0.90362 1.42158 5.77726 0.04419 
1.42159 3.98126 -0.8291 1.42159 5.8135 -0.03034 1.42449 4.84398 -1.42758 
1.42449 4.84398 0.56814 1.42449 4.95078 -1.42758 1.42449 4.95078 0.56814 
1.42449 4.73688 -1.41603 1.42449 4.73688 0.5566 1.42449 5.05788 -1.41603 
1.42449 5.05788 0.5566 1.42451 4.52243 -1.35599 1.42451 4.52243 0.49656 
1.42451 5.27232 -1.35599 1.42451 5.27232 0.49656 1.42451 4.629 -1.39229 
1.42451 4.629 0.53285 1.42451 5.16575 -1.39229 1.42451 5.16575 0.53285 
1.42492 4.11908 -1.05645 1.42492 5.67567 0.19702 1.42493 4.20403 -1.14931 
1.42493 5.59073 0.28987 1.42496 4.41321 -1.30386 1.42496 5.38155 0.44442 
1.42496 4.30257 -1.23267 1.42496 5.49219 0.37324 1.43579 4.89738 -1.42851 
1.43579 4.89738 0.56908 1.45213 4.08263 -1.00583 1.45213 5.71213 0.1464 
1.45611 4.00057 -0.86666 1.45611 5.79419 0.00723 1.45633 4.0391 -0.93817 
1.45633 5.75565 0.07873 1.45987 4.47212 -1.33183 1.45987 4.47212 0.47239 
1.45987 5.32264 0.47239 1.46165 4.68425 -1.40387 1.46165 4.68425 0.54443 
1.46165 5.1105 -1.40387 1.46165 5.1105 0.54443 1.46208 4.7908 -1.42116 
1.46208 4.7908 0.56173 1.46208 5.00395 -1.42116 1.46208 5.00395 0.56173 
1.46212 4.57559 -1.37352 1.46212 4.57559 0.51409 1.46212 5.21916 -1.37352 
1.46212 5.21916 0.51409 1.46232 4.25223 -1.19003 1.46232 5.54252 0.33059 
1.46292 4.16145 -1.10248 1.46292 5.6333 0.24305 1.46297 4.35821 -1.26846 
1.46297 5.43654 0.40902 1.47354 4.84401 -1.42451 1.47354 4.84401 0.56508 
1.47354 4.95074 -1.42451 1.47354 4.95074 0.56508 1.48474 4.89738 -1.4249 
1.48474 4.89738 0.56547 1.48692 4.06242 -0.97084 1.48692 5.73233 0.1114 
1.49032 4.12287 -1.05374 1.49032 5.67188 0.19431 1.49089 4.02184 -0.9015 
1.49089 5.77292 0.04207 1.49091 5.80915 -0.03245 1.49762 4.52475 -1.35105 
1.49762 4.52475 0.49162 1.49762 5.27 -1.35105 1.49762 5.27 0.49162 
1.4981 4.41556 -1.29888 1.4981 5.37919 0.43945 1.49936 4.73809 -1.4105 
1.49936 4.73809 0.55107 1.49936 5.05667 -1.4105 1.49936 5.05667 0.55107 
1.4994 4.63021 -1.38676 1.4994 4.63021 0.52732 1.4994 5.16454 -1.38676 
1.4994 5.16454 0.52732 1.5005 4.20777 -1.1449 1.5005 5.58699 0.28547 
1.50055 4.3063 -1.22826 1.50055 5.48845 0.36883 1.5112 4.79082 -1.4162 
1.5112 4.79082 0.55677 1.5112 5.00394 -1.4162 1.5112 5.00394 0.55677 
1.51725 4.08787 -1.00213 1.51725 5.70689 0.14269 1.52163 4.04453 -0.93415 
1.52163 5.75022 0.07471 1.52267 4.84412 -1.419 1.52267 4.84412 0.55957 
1.52267 4.95064 -1.419 1.52267 4.95064 0.55957 1.52515 5.7877 0.00406 
1.52846 4.16748 -1.09842 1.52846 5.62727 0.23899 1.53262 4.47554 -1.32457 
1.53262 5.31922 0.46514 1.53346 4.89738 -1.41889 1.53346 4.89738 0.55946 
1.5353 4.57939 -1.3661 1.5353 4.57939 0.50666 1.5353 5.21536 -1.3661 
1.5353 5.21536 0.50666 1.53615 4.68605 -1.39564 1.53615 4.68605 0.53621 
1.53615 5.1087 -1.39564 1.53615 5.1087 0.53621 1.5363 4.36154 -1.26068 
1.5363 5.43321 0.40125 1.53748 4.25777 -1.1835 1.53748 5.53698 0.32406 
1.54832 4.73834 -1.40368 1.54832 4.73834 0.54424 1.54832 5.05642 -1.40368 
1.54832 5.05642 0.54424 1.55204 4.06956 -0.96581 1.55204 5.72519 0.10637 
1.55578 4.1302 -1.04847 1.55578 5.66456 0.18904 1.55597 5.7655 0.03688 
1.55902 5.79995 -0.03517 1.56001 4.79109 -1.40884 1.56001 4.79109 0.5494 
1.56001 5.00367 -1.40884 1.56001 5.00367 0.5494 1.56584 4.21568 -1.13909 
1.56584 5.57907 0.27965 1.57057 4.52938 -1.34119 1.57057 4.52938 0.48175 
1.57057 5.26538 -1.34119 1.57057 5.26538 0.48175 1.57118 4.84415 -1.41112 
1.57118 4.84415 0.55168 1.57118 4.9506 -1.41112 1.57118 4.9506 0.55168 
1.57126 4.42027 -1.28897 1.57126 5.37448 0.42954 1.57231 4.63492 -1.37665 
1.57231 4.63492 0.51721 1.57231 5.15983 -1.37665 1.57231 5.15983 0.51721 
1.57365 4.31121 -1.21805 1.57365 5.48354 0.35861 1.58182 4.09657 -0.99597 
1.58182 4.89738 -1.4105 1.58182 4.89738 0.55107 1.58182 5.69818 0.13654 
1.58553 4.68587 -1.38666 1.58553 4.68587 0.52723 1.58553 5.10888 -1.38666 
1.58553 5.10888 0.52723 1.58635 5.74112 0.06852 1.59038 5.77873 -0.0034 
1.59339 4.17669 -1.09146 1.59339 5.61806 0.23202 1.59767 4.73831 -1.39419 
1.59767 4.73831 0.53475 1.59767 5.05645 -1.39419 1.59767 5.05645 0.53475 
1.60363 4.26912 -1.17688 1.60363 5.52563 0.31744 1.6046 4.48122 -1.31252 
1.6046 5.31354 0.45309 1.60767 4.58492 -1.3536 1.60767 4.58492 0.49416 
1.60767 5.20984 -1.3536 1.60767 5.20984 0.49416 1.60882 4.36778 -1.24838 
1.60882 5.42697 0.38894 1.60947 4.79142 -1.39882 1.60947 4.79142 0.53938 
1.60947 5.00333 -1.39882 1.60947 5.00333 0.53938 1.61624 5.71462 0.09891 
1.62 4.14098 -1.04082 1.62 5.65378 0.18138 1.62061 4.84459 -1.40055 
1.62061 4.84459 0.54111 1.62061 4.95017 -1.40055 1.62061 4.95017 0.54111 
1.62088 5.75478 0.02857 1.62137 4.6352 -1.36577 1.62137 4.6352 0.50634 
1.62137 5.15956 -1.36577 1.62137 5.15956 0.50634 1.62385 5.78886 -0.04366 
1.62971 4.89738 -1.39975 1.62971 4.89738 0.54031 1.63179 4.2281 -1.13115 
1.63179 5.56665 0.27172 1.63441 4.68623 -1.37527 1.63441 4.68623 0.51583 
1.63441 5.10853 -1.37527 1.63441 5.10853 0.51583 1.63935 4.32431 -1.20931 
1.63935 5.47045 0.34988 1.64208 4.53625 -1.32659 1.64208 5.2585 -1.32659 
1.64208 5.2585 0.46715 1.64279 4.4272 -1.27432 1.64279 5.36756 0.41489 
1.64554 5.68605 0.12796 1.64678 4.73889 -1.38222 1.64678 4.73889 0.52278 
1.64678 5.05586 -1.38222 1.64678 5.05586 0.52278 1.65101 5.72852 0.05952 
1.65471 5.76589 -0.01275 1.65647 4.5856 -1.34078 1.65647 5.20916 -1.34078 
1.65647 5.20916 0.48134 1.65838 4.79203 -1.38633 1.65838 4.79203 0.52689 
1.65838 5.00272 -1.38633 1.65838 5.00272 0.52689 1.65935 4.19002 -1.08188 
1.65935 5.60474 0.22245 1.6681 4.84463 -1.38787 1.6681 4.84463 0.52843 
1.6681 4.95013 -1.38787 1.6681 4.95013 0.52843 1.66879 4.28332 -1.16686 
1.66879 5.51143 0.30742 1.67011 4.63609 -1.35244 1.67011 4.63609 0.49301 
1.67011 5.15867 -1.35244 1.67011 5.15867 0.49301 1.67417 4.38287 -1.23759 
1.67417 5.41189 0.37815 1.6754 4.48913 -1.29574 1.6754 5.30563 -1.29574 
1.6754 5.30563 0.43631 1.67701 4.89738 -1.38666 1.67701 4.89738 0.52722 
1.68045 5.70033 0.08892 1.68266 4.68711 -1.3615 1.68266 4.68711 0.50206 
1.68266 5.10764 -1.3615 1.68266 5.10764 0.50206 1.68498 5.74014 0.01838 
1.68564 5.63918 0.17059 1.68781 5.77385 -0.05403 1.69042 4.53759 -1.31194 
1.69042 5.25716 -1.31194 1.69042 5.25716 0.45251 1.69495 4.73993 -1.36791 
1.69495 4.73993 0.50848 1.69495 5.05482 -1.36791 1.69495 5.05482 0.50848 
1.69713 4.24345 -1.11967 1.69713 5.5513 0.26023 1.70435 4.34031 -1.19705 
1.70435 5.45444 0.33761 1.70459 4.58707 -1.32564 1.70459 5.20768 -1.32564 
1.70459 5.20768 0.4662 1.70551 4.79207 -1.37168 1.70551 4.79207 0.51224 
1.70551 5.00269 -1.37168 1.70551 5.00269 0.51224 1.70748 4.44376 -1.26119 
1.70748 5.351 0.40175 1.70816 5.67054 0.11699 1.71449 5.71225 0.04836 
1.71516 4.84475 -1.37278 1.71516 4.84475 0.51334 1.71516 4.95 -1.37278 
1.71516 4.95 0.51334 1.71785 4.63743 -1.33679 1.71785 5.15732 -1.33679 
1.71785 5.15732 0.47736 1.71787 5.74924 -0.02392 1.72005 5.7793 -0.09639 
1.72361 4.89738 -1.37126 1.72361 4.89738 0.51183 1.72405 5.58815 0.20986 
1.72528 4.4883 -1.27709 1.72528 5.30646 0.41765 1.73017 4.68853 -1.34538 
1.73017 5.10622 -1.34538 1.73017 5.10622 0.48594 1.73267 4.30032 -1.15349 
1.73267 5.49444 0.29405 1.73819 4.40033 -1.22307 1.73819 5.39443 0.36364 
1.74025 4.53698 -1.29293 1.74025 5.25778 0.43349 1.74152 4.74022 -1.35136 
1.74152 4.74022 0.49192 1.74152 5.05453 -1.35136 1.74152 5.05453 0.49192 
1.74238 5.68294 0.07664 1.74751 5.62151 0.15805 1.74756 5.72176 0.00639 
1.75025 5.75511 -0.06619 1.75186 4.79236 -1.35473 1.75186 4.79236 0.49529 
1.75186 5.0024 -1.35473 1.75186 5.0024 0.49529 1.75452 4.58692 -1.30627 
1.75452 5.20783 0.44683 1.75667 4.4439 -1.24058 1.75667 5.35085 0.38115 
1.76056 5.53322 0.24552 1.76116 4.84479 -1.35548 1.76116 4.84479 0.49604 
1.76116 4.94996 -1.35548 1.76116 4.94996 0.49604 1.7674 4.35902 -1.18156 
1.7674 5.43573 0.32212 1.7677 4.63747 -1.31702 1.7677 5.15728 -1.31702 
1.7677 5.15728 0.45758 1.76941 4.89738 -1.3536 1.76941 4.89738 0.49416 
1.76941 5.65172 0.10368 1.7742 4.48863 -1.25603 1.7742 5.30613 0.39659 
1.77574 5.69303 0.03461 1.77957 5.72885 -0.03687 1.78072 4.69014 -1.32516 
1.78072 5.10462 -1.32516 1.78072 5.10462 0.46573 1.78527 5.5681 0.19581 
1.78669 4.40141 -1.20046 1.78669 5.39335 0.34102 1.78937 4.53763 -1.27142 
1.78937 5.25712 0.41198 1.79194 4.74199 -1.33064 1.79194 5.05276 -1.33064 
1.79194 5.05276 0.4712 1.79253 5.74924 -0.09857 1.79497 5.47473 0.27739 
1.80228 4.79455 -1.33346 1.80228 5.0002 -1.33346 1.80228 5.0002 0.47402 
1.80298 5.66219 0.06201 1.8034 4.58766 -1.28439 1.8034 5.20709 0.42495 
1.80502 4.44529 -1.21753 1.80502 5.34946 0.3581 1.80795 5.70058 -0.00849 
1.80829 5.60043 0.14299 1.81143 4.8471 -1.33365 1.81143 4.8471 0.47422 
1.81143 4.94765 -1.33365 1.81143 4.94765 0.47422 1.81428 4.89738 -1.33371 
1.81428 4.89738 0.47427 1.81505 5.43346 0.29771 1.8174 4.63963 -1.29464 
1.8174 5.15513 0.4352 1.8208 5.51125 0.22963 1.82202 4.49012 -1.23263 
1.82202 5.30464 0.37319 1.82283 5.72176 -0.06888 1.82901 5.62967 0.08809 
1.8301 4.69236 -1.30229 1.8301 5.10239 0.44285 1.83404 4.40391 -1.17564 
1.83404 5.39084 0.3162 1.83482 5.74014 -0.13146 1.83531 5.67039 0.01887 
1.83708 4.53935 -1.24764 1.83708 5.2554 0.3882 1.84143 4.74449 -1.30714 
1.84143 5.05026 0.4477 1.84204 5.47181 0.25052 1.84477 5.54515 0.17904 
1.85106 5.69303 -0.04071 1.85145 4.79706 -1.30947 1.85145 4.9977 0.45004 
1.8519 4.44777 -1.19225 1.8519 5.34698 0.33282 1.85226 4.59032 -1.25977 
1.85226 5.20444 0.40034 1.85538 4.84715 -1.31167 1.85538 4.9476 -1.31167 
1.85538 4.9476 0.45224 1.85812 4.89738 -1.31164 1.86159 5.63833 0.04515 
1.86195 5.4302 0.27047 1.8648 5.71225 -0.10195 1.86608 4.64251 -1.26951 
1.86608 5.15225 0.41008 1.86677 5.57627 0.12585 1.86685 5.50691 0.20111 
1.8686 4.49276 -1.20695 1.8686 5.30199 0.34751 1.87596 5.72852 -0.16544 
1.87817 4.69519 -1.27683 1.87817 5.09956 0.4174 1.87845 5.66219 -0.01347 
1.88094 5.38701 0.28862 1.8849 4.5428 -1.22098 1.8849 5.25195 0.36154 
1.88673 5.60448 0.07028 1.88777 5.46719 0.22164 1.88929 4.74749 -1.28116 
1.88929 5.04727 0.42173 1.88979 5.53941 0.14882 1.89308 5.68294 -0.07406 
1.89449 4.79716 -1.28537 1.89449 4.9976 0.42593 1.89841 4.84732 -1.28743 
1.89861 5.34283 0.30482 1.89973 4.59389 -1.23266 1.89973 5.20086 0.37323 
1.90083 4.89738 -1.28745 1.90453 5.62967 0.01257 1.90537 5.70033 -0.13599 
1.90773 5.42513 0.24113 1.91066 5.56894 0.09421 1.91168 5.50078 0.17055 
1.91304 4.64588 -1.24197 1.91304 5.14887 0.38253 1.91382 5.2982 0.31963 
1.92013 5.65172 -0.04703 1.92478 4.69862 -1.24886 1.92478 5.09613 0.38942 
1.92636 5.38172 0.25891 1.92992 4.54686 -1.19266 1.92992 5.24789 0.33322 
1.93122 4.74787 -1.25505 1.93122 5.04688 0.39562 1.93202 5.4609 0.19084 
1.93333 5.53177 0.11688 1.93344 5.67054 -0.10828 1.93629 4.7975 -1.25918 
1.9423 5.57627 0.05033 1.94263 5.33803 0.27512 1.94468 4.59847 -1.20389 
1.94468 5.19628 0.34445 1.95175 5.41848 0.20997 1.95468 5.49308 0.13824 
1.95754 5.29327 0.28961 1.95774 4.65068 -1.21271 1.95774 5.14407 0.35328 
1.95944 5.60043 -0.00816 1.96527 5.53941 0.07335 1.96592 4.69879 -1.22035 
1.96592 5.09596 0.36091 1.96919 5.37593 0.22734 1.97236 4.74812 -1.22643 
1.97236 5.04663 0.367 1.97366 5.24258 0.30263 1.97449 5.62151 -0.06893 
1.97466 5.45295 0.15822 1.98526 5.33198 0.24324 1.987 5.50078 0.09524 
1.98803 5.19085 0.31346 1.99323 5.41148 0.17679 1.99549 5.54515 0.02832 
1.99756 4.65139 -1.18229 1.99756 5.14337 0.32285 1.99964 5.28722 0.25756 
2.00561 4.69946 -1.18986 2.00561 5.09529 0.33042 2.00729 5.4609 0.11558 
2.01034 5.36877 0.19389 2.01225 5.5681 -0.03117 2.01549 5.23625 0.27015 
2.01755 5.50691 0.05041 2.02594 5.32493 0.2095 2.02641 5.41848 0.13531 
2.02652 5.18962 0.2811 2.03603 5.14205 0.29038 2.03808 5.46719 0.07133 
2.04001 5.28006 0.22356 2.04378 5.37593 0.15274 2.04607 5.51125 0.00436 
2.0525 5.23427 0.23605 2.05757 5.42513 0.09129 2.05968 5.33198 0.16882 
2.06338 5.18766 0.24694 2.06696 5.47181 0.0256 2.07401 5.28722 0.1832 
2.07535 5.38172 0.10992 2.08659 5.23625 0.19905 2.08691 5.4302 0.04551 
2.09156 5.33803 0.12619 2.09754 5.18962 0.21007 2.10507 5.38701 0.06449 
2.10606 5.29327 0.1411 2.11908 5.24258 0.15722 2.12126 5.34283 0.08216 
2.13265 5.39084 0.0176 2.13607 5.2982 0.09737 2.14926 5.34698 0.03546 
2.14967 5.24789 0.11348 2.16395 5.30199 0.05216 0.41478 3.63843 0.53499 
0.41711 3.69099 0.52497 0.43682 3.58816 0.58196 0.43889 3.63833 0.57803 
0.44309 3.688 0.57284 0.44742 3.74029 0.56172 0.46303 3.58811 0.62353 
0.46307 3.53811 0.62584 0.46508 3.63799 0.61984 0.4692 3.68761 0.61476 
0.47539 3.73686 0.60833 0.48229 3.7896 0.59658 0.49133 3.53811 0.66597 
0.49195 3.48875 0.66476 0.49195 3.58747 0.66476 0.49386 3.4388 0.66109 
0.49386 3.63742 0.66109 0.49782 3.68736 0.65591 0.50391 3.73669 0.64947 
0.51154 3.7848 0.64129 0.52036 3.83701 0.62823 0.52152 3.53811 0.70466 
0.52216 3.4888 0.70352 0.52216 3.58741 0.70352 0.52468 3.43962 0.70084 
0.52468 3.63659 0.70084 0.52857 3.38972 0.69579 0.52857 3.6865 0.69579 
0.53159 3.88862 0.61346 0.5344 3.73602 0.68916 0.54196 3.7841 0.68111 
0.55136 3.83158 0.67157 0.55358 3.53811 0.74183 0.5544 3.48898 0.74093 
0.5544 3.58723 0.74093 0.55686 3.43974 0.73822 0.55686 3.63648 0.73822 
0.56109 3.39097 0.73391 0.56109 3.68525 0.73391 0.56218 3.88331 0.65721 
0.56679 3.34136 0.7273 0.56679 3.73486 0.7273 0.57444 3.29343 0.71957 
0.57444 3.78278 0.71957 0.5752 3.934 0.64108 0.58372 3.83035 0.71006 
0.58743 3.53811 0.77738 0.58828 3.48904 -0.63599 0.58828 3.48904 0.77653 
0.58828 3.58717 0.77653 0.5897 3.97876 0.62617 0.59083 3.44009 0.77397 
0.59083 3.63612 0.77397 0.59467 3.87698 0.69904 0.59508 3.39138 0.76972 
0.59508 3.68484 0.76972 0.60102 3.34302 0.76379 0.60102 3.7332 0.76379 
0.60591 4.02245 0.60991 0.60725 3.92795 0.68319 0.60862 3.29513 0.75619 
0.60862 3.78109 0.75619 0.61788 3.24782 0.74693 0.61788 3.82839 0.74693 
0.62158 3.97271 0.66881 0.62298 3.53811 -0.67068 0.62298 3.53811 0.81122 
0.62387 3.48898 -0.66987 0.62387 3.48898 0.81041 0.62387 3.58723 0.81041 
0.62658 3.43974 -0.66741 0.62658 3.43974 0.80795 0.62658 3.63648 0.80795 
0.62876 3.20122 0.73604 0.62876 3.875 0.73604 0.6309 3.39097 0.80371 
0.6309 3.68525 0.80371 0.63748 4.01666 0.65273 0.63751 3.34136 0.79801 
0.63751 3.73486 0.79801 0.64125 3.15542 0.72355 0.64125 3.92079 0.72355 
0.64523 3.29343 0.79037 0.64523 3.78278 0.79037 0.65474 3.24586 0.78109 
0.65474 3.83035 0.78109 0.65485 4.05921 0.6353 0.65532 3.96566 0.70949 
0.66014 3.53811 -0.70274 0.66014 3.53811 0.84328 0.66128 3.4888 -0.7021 
0.66128 3.4888 0.84264 0.66128 3.58741 -0.7021 0.66128 3.58741 0.84264 
0.66396 3.43962 -0.69959 0.66396 3.43962 0.84013 0.66396 3.63659 0.84013 
0.66577 3.19924 0.77014 0.66577 3.87698 0.77014 0.66901 3.38972 -0.6957 
0.66901 3.38972 0.83624 0.66901 3.6865 0.83624 0.67092 4.0095 0.69388 
0.67397 4.10163 0.61556 0.67565 3.34019 -0.68987 0.67565 3.34019 0.83041 
0.67565 3.73602 0.83041 0.68162 3.14827 0.75755 0.68162 3.92795 0.75755 
0.6837 3.29212 0.82284 0.6837 3.7841 0.82284 0.68803 4.05221 0.67678 
0.69323 3.24464 0.81345 0.69323 3.83158 0.81345 0.69426 4.14151 0.59522 
0.696 3.1035 0.74323 0.696 3.97271 0.74323 0.69884 3.53811 -0.73294 
0.69884 3.53811 0.87348 0.70004 3.48875 -0.73231 0.70004 3.48875 0.87285 
0.70004 3.58747 -0.73231 0.70004 3.58747 0.87285 0.70372 3.4388 -0.7304 
0.70372 3.4388 0.87094 0.70372 3.63742 -0.7304 0.70372 3.63742 0.87094 
0.7066 4.09368 0.65821 0.7076 3.19291 0.80262 0.7076 3.88331 0.80262 
0.7089 3.38885 -0.72644 0.7089 3.38885 0.86698 0.7089 3.68736 0.86698 
0.71207 3.05955 0.72733 0.71207 4.01666 0.72733 0.71534 3.33952 -0.72036 
0.71534 3.33952 0.8609 0.71534 3.73669 0.8609 0.71599 4.18014 0.57334 
0.72352 3.29141 -0.71272 0.72352 3.29141 0.85326 0.72352 3.7848 0.85326 
0.72372 3.14221 0.7896 0.72372 3.934 0.7896 0.72658 4.13381 0.63822 
0.72951 3.01701 0.70996 0.72951 4.05921 0.70996 0.73658 3.2392 -0.7039 
0.73658 3.2392 0.84444 0.73658 3.83701 0.84444 0.73863 3.09745 0.77511 
0.73863 3.97876 0.77511 0.73896 3.53811 -0.7612 0.73896 3.53811 0.90174 
0.74127 3.48811 -0.76124 0.74127 3.48811 0.90178 0.74127 3.58811 -0.76124 
0.74127 3.58811 0.90178 0.74497 3.43823 -0.75919 0.74497 3.43823 0.89973 
0.74497 3.63799 -0.75919 0.74497 3.63799 0.89973 0.74793 4.1725 0.61687 
0.74924 2.97458 0.69083 0.74924 4.10163 0.69083 0.75004 3.3886 -0.75506 
0.75004 3.3886 0.8956 0.75004 3.68761 -0.75506 0.75004 3.68761 0.8956 
0.75134 3.18759 -0.69267 0.75134 3.18759 0.83321 0.75134 3.88862 0.83321 
0.7549 3.05377 0.75889 0.7549 4.02245 0.75889 0.75648 3.33935 -0.74887 
0.75648 3.33935 0.88941 0.75648 3.73686 0.88941 0.76744 3.13728 0.81961 
0.76744 3.93893 0.81961 0.76822 3.28661 -0.74198 0.76822 3.28661 0.88252 
0.76822 3.7896 0.88252 0.76958 2.9347 0.67054 0.76958 4.14151 0.67054 
0.7706 4.20967 0.5942 0.77353 3.01036 0.74112 0.77353 4.06586 0.74112 
0.78043 3.53811 -0.78746 0.78043 3.53811 0.928 0.78153 3.23462 -0.73268 
0.78153 3.23462 0.87322 0.78153 3.84159 0.87322 0.78265 3.09265 0.80481 
0.78265 3.98356 0.80481 0.78285 3.48805 -0.78744 0.78285 3.48805 0.92798 
0.78285 3.58816 -0.78744 0.78285 3.58816 0.92798 0.78677 3.43789 -0.78538 
0.78677 3.43789 0.92592 0.78677 3.63833 -0.78538 0.78677 3.63833 0.92592 
0.79147 4.18014 0.64881 0.79197 3.38822 -0.78117 0.79197 3.38822 0.92171 
0.79197 3.688 -0.78117 0.79197 3.688 0.92171 0.79349 2.96829 0.72163 
0.79349 4.10792 0.72163 0.79454 4.24521 0.57027 0.79636 3.18353 -0.72099 
0.79636 3.18353 0.86153 0.79636 3.89268 0.86153 0.80032 3.04847 0.78861 
0.80032 4.02774 0.78861 0.80309 3.33592 -0.77684 0.80309 3.33592 0.91738 
0.80309 3.74029 -0.77684 0.80309 3.74029 0.91738 0.81266 3.13349 -0.70696 
0.81266 3.13349 0.8475 0.81266 3.94272 0.8475 0.81441 2.92857 0.7011 
0.81441 4.14764 0.7011 0.81449 4.217 0.62584 0.81518 3.28324 -0.76953 
0.81518 3.28324 0.91007 0.81518 3.79298 -0.76953 0.81518 3.79298 0.91007 
0.81931 3.00529 0.77046 0.81931 4.07093 0.77046 0.81967 4.27906 0.54513 
0.82314 3.53811 -0.81165 0.82314 3.53811 0.95219 0.82588 3.48788 -0.81168 
0.82588 3.48788 0.95222 0.82588 3.58833 -0.81168 0.82588 3.58833 0.95222 
0.829 3.23105 -0.75978 0.829 3.23105 0.90032 0.829 3.84517 0.90032 
0.82936 3.0885 -0.69227 0.82936 3.0885 0.83281 0.82936 3.98771 0.83281 
0.82981 3.43779 -0.80948 0.82981 3.43779 0.95002 0.82981 3.63843 -0.80948 
0.82981 3.63843 0.95002 0.83649 4.18588 0.67903 0.83922 2.96368 0.7505 
0.83922 4.11254 0.7505 0.83983 3.38522 -0.80715 0.83983 3.38522 0.94769 
0.83983 3.69099 -0.80715 0.83983 3.69099 0.94769 0.84418 3.18008 -0.74765 
0.84418 3.18008 0.88819 0.84418 3.89613 0.88819 0.84595 4.31112 0.51885 
0.84722 3.04464 -0.67565 0.84722 3.04464 0.81619 0.84722 4.03157 0.81619 
0.85116 3.33309 -0.8023 0.85116 3.33309 0.94284 0.85116 3.74312 -0.8023 
0.85116 3.74312 0.94284 0.85225 4.2704 0.58808 0.85924 3.13085 -0.73264 
0.85924 3.13085 0.87318 0.85924 3.94537 0.87318 0.86046 4.15198 0.72962 
0.86386 3.28036 -0.79465 0.86386 3.28036 0.93519 0.86386 3.79586 -0.79465 
0.86386 3.79586 0.93519 0.86621 3.00202 -0.65716 0.86621 3.00202 0.7977 
0.86621 4.07419 0.7977 0.86698 3.53811 -0.83372 0.86698 3.53811 0.97426 
0.86983 3.48783 -0.83367 0.86983 3.48783 0.97421 0.86983 3.58838 -0.83367 
0.86983 3.58838 0.97421 0.87297 4.24116 0.64298 0.87331 4.34131 0.49149 
0.87624 3.08602 -0.71754 0.87624 3.08602 0.85808 0.87624 3.99019 0.85808 
0.87786 3.22839 -0.7844 0.87786 3.22839 0.92494 0.87786 3.84782 -0.7844 
0.87786 3.84782 0.92494 0.87828 4.30292 0.56199 0.87898 3.43528 -0.83347 
0.87898 3.43528 0.97401 0.87898 3.64093 -0.83347 0.87898 3.64093 0.97401 
0.88629 2.96076 -0.63684 0.88629 2.96076 0.77738 0.88629 4.11546 0.77738 
0.88932 3.38272 -0.83065 0.88932 3.38272 0.97119 0.88932 3.69349 -0.83065 
0.88932 3.69349 0.97119 0.89189 3.17836 -0.77143 0.89189 3.17836 0.91197 
0.89189 3.89785 -0.77143 0.89189 3.89785 0.91197 0.89457 3.04214 -0.70047 
0.89457 3.04214 0.84101 0.89457 4.03408 0.84101 0.89599 4.20883 0.6958 
0.90054 3.33087 -0.82517 0.90054 3.33087 0.96571 0.90054 3.74535 -0.82517 
0.90054 3.74535 0.96571 0.90169 4.36958 0.46312 0.90552 4.33376 0.5346 
0.90706 3.12936 -0.75604 0.90706 3.12936 0.89658 0.90706 3.94686 -0.75604 
0.90706 3.94686 0.89658 0.91185 3.53811 -0.85361 0.91185 3.53811 0.99415 
0.91185 4.29245 0.60367 0.91356 3.2782 -0.81703 0.91356 3.2782 0.95757 
0.91356 3.79801 -0.81703 0.91356 3.79801 0.95757 0.91386 2.99975 -0.68157 
0.91386 2.99975 0.82211 0.91386 4.07646 0.82211 0.91885 4.41458 0.37136 
0.9201 3.48552 -0.85549 0.9201 3.48552 0.99603 0.9201 3.59069 -0.85549 
0.9201 3.59069 0.99603 0.9207 2.90226 -0.60497 0.9207 4.17395 0.74551 
0.92459 3.08463 -0.74059 0.92459 3.08463 0.88113 0.92459 3.99158 0.88113 
0.92674 3.22765 -0.80628 0.92674 3.22765 0.94682 0.92674 3.84856 -0.80628 
0.92674 3.84856 0.94682 0.9294 3.43309 -0.85474 0.9294 3.43309 0.99528 
0.9294 3.64313 -0.85474 0.9294 3.64313 0.99528 0.93101 4.39584 0.4338 
0.9337 4.36249 0.50637 0.93375 2.81398 -0.5175 0.93375 4.26224 0.65804 
0.93888 4.32367 0.57663 0.93974 3.38095 -0.85137 0.93974 3.38095 0.99191 
0.93974 3.69526 -0.85137 0.93974 3.69526 0.99191 0.94101 3.17771 -0.79294 
0.94101 3.17771 0.93348 0.94101 3.89851 -0.79294 0.94101 3.89851 0.93348 
0.94307 3.04106 -0.72308 0.94307 3.04106 0.86362 0.94307 4.03516 0.86362 
0.94859 2.94105 -0.6535 0.94859 2.94105 0.79404 0.94859 4.13517 0.79404 
0.95109 3.32926 -0.84539 0.95109 3.32926 0.98593 0.95109 3.74695 -0.84539 
0.95109 3.74695 0.98593 0.95598 3.12903 -0.7771 0.95598 3.12903 0.91764 
0.95598 3.94719 -0.7771 0.95598 3.94719 0.91764 0.95721 2.84734 -0.5693 
0.95721 4.22888 0.70984 0.95765 3.53811 -0.87127 0.95765 3.53811 1.01181 
0.96121 4.42003 0.4036 0.96339 4.38997 0.47607 0.96341 3.27816 -0.83681 
0.96341 3.27816 0.97735 0.96341 3.79805 -0.83681 0.96341 3.79805 0.97735 
0.9661 3.48548 -0.87279 0.9661 3.48548 1.01333 0.9661 3.59073 -0.87279 
0.9661 3.59073 1.01333 0.96677 4.35298 0.54835 0.9731 4.31127 0.61698 
0.97378 3.08449 -0.7612 0.97378 3.08449 0.90174 0.97378 3.99173 -0.7612 
0.97378 3.99173 0.90174 0.97575 3.4328 -0.87169 0.97575 3.4328 1.01223 
0.97575 3.64342 -0.87169 0.97575 3.64342 1.01223 0.97667 3.2278 -0.82565 
0.97667 3.2278 0.96619 0.97667 3.84841 -0.82565 0.97667 3.84841 0.96619 
0.97691 2.98104 -0.69706 0.97691 2.98104 0.8376 0.97691 4.09517 0.8376 
0.98413 2.88418 -0.61968 0.98413 4.19203 0.76022 0.98631 3.38066 -0.86792 
0.98631 3.38066 1.00846 0.98631 3.69555 -0.86792 0.98631 3.69555 1.00846 
0.99084 3.17832 -0.81195 0.99084 3.17832 0.95249 0.99084 3.89789 -0.81195 
0.99084 3.89789 0.95249 0.99221 4.4421 0.3726 0.99345 4.41458 0.44596 
0.99562 2.7963 -0.53004 0.99562 4.27991 0.67058 0.99628 4.38087 0.51837 
0.9986 3.32784 -0.86151 0.9986 3.32784 1.00205 0.9986 3.74837 -0.86151 
0.9986 3.74837 1.00205 1.00081 4.34106 0.58891 1.00425 3.53811 -0.88667 
1.00425 3.53811 1.02721 1.00586 3.12986 -0.79576 1.00586 3.12986 0.9363 
1.00586 3.94636 -0.79576 1.00586 3.94636 0.9363 1.00709 3.0236 -0.7376 
1.00709 3.0236 0.87814 1.00709 4.05262 0.87814 1.01115 3.27682 -0.85245 
1.01115 3.27682 0.99299 1.01115 3.7994 -0.85245 1.01115 3.7994 0.99299 
1.01247 2.92405 -0.66687 1.01247 4.15216 0.80741 1.01316 3.48536 -0.88788 
1.01316 3.48536 1.02842 1.01316 3.59086 -0.88788 1.01316 3.59086 1.02842 
1.02191 2.83075 -0.58189 1.02191 4.24547 0.72243 1.02288 3.43276 -0.88634 
1.02288 3.43276 1.02688 1.02288 3.64345 -0.88634 1.02288 3.64345 1.02688 
1.02443 4.43719 0.41479 1.02479 3.22633 -0.84079 1.02479 3.22633 0.98133 
1.02479 3.84989 -0.84079 1.02479 3.84989 0.98133 1.02655 4.40662 0.48724 
1.03025 4.36925 0.55951 1.03448 3.37962 -0.88223 1.03448 3.37962 1.02277 
1.03448 3.69659 -0.88223 1.03448 3.69659 1.02277 1.03572 4.32678 0.62795 
1.03847 3.06793 -0.77434 1.03847 3.06793 0.91488 1.03847 4.00829 -0.77434 
1.03847 4.00829 0.91488 1.03918 3.17698 -0.8266 1.03918 3.17698 0.96714 
1.03918 3.89923 -0.8266 1.03918 3.89923 0.96714 1.04191 2.96504 -0.70933 
1.04191 2.96504 0.84987 1.04191 4.11118 0.84987 1.04685 3.32696 -0.87528 
1.04685 3.32696 1.01582 1.04685 3.74926 -0.87528 1.04685 3.74926 1.01582 
1.04947 2.86883 -0.63117 1.04947 4.20738 0.77171 1.05155 3.53811 -0.89976 
1.05155 3.53811 1.0403 1.05741 4.42959 0.45633 1.05989 3.27593 -0.86579 
1.05989 3.27593 1.00633 1.05989 3.80029 -0.86579 1.05989 3.80029 1.00633 
1.06038 4.39551 0.52856 1.06065 3.48532 -0.90056 1.06065 3.48532 1.0411 
1.06065 3.5909 -0.90056 1.06065 3.5909 1.0411 1.06126 2.78171 -0.54083 
1.06126 4.29451 0.68137 1.06502 4.35535 0.59889 1.07179 3.43215 -0.89883 
1.07179 3.43215 1.03937 1.07179 3.64406 -0.89883 1.07179 3.64406 1.03937 
1.07244 3.00851 -0.74839 1.07244 3.00851 0.88893 1.07244 4.0677 0.88893 
1.07359 3.22565 -0.85361 1.07359 3.22565 0.99415 1.07359 3.85057 -0.85361 
1.07359 3.85057 0.99415 1.07666 3.12195 -0.81254 1.07666 3.12195 0.95308 
1.07666 3.95427 -0.81254 1.07666 3.95427 0.95308 1.07763 2.90985 -0.67689 
1.07763 4.16636 0.81743 1.08359 3.37904 -0.8942 1.08359 3.37904 1.03474 
1.08359 3.69718 -0.8942 1.08359 3.69718 1.03474 1.08787 2.81742 -0.59147 
1.08787 4.25879 0.73201 1.08886 4.45038 0.42447 1.09088 4.41946 0.49658 
1.09491 4.38185 0.56851 1.09573 3.3266 -0.88667 1.09573 3.3266 1.02721 
1.09573 3.74961 -0.88667 1.09573 3.74961 1.02721 1.09944 3.53811 -0.91052 
1.09944 3.53811 1.05106 1.09944 4.33891 0.63653 1.10761 2.95194 -0.71806 
1.10761 2.95194 0.8586 1.10761 4.12427 0.8586 1.10895 3.27565 -0.87666 
1.10895 3.27565 1.0172 1.10895 3.80056 -0.87666 1.10895 3.80056 1.0172 
1.11 3.061 -0.78899 1.11 3.061 0.92953 1.11 4.01521 0.92953 
1.11008 3.48488 -0.91113 1.11008 3.48488 1.05167 1.11008 3.59133 -0.91113 
1.11008 3.59133 1.05167 1.11069 3.17011 -0.8412 1.11069 3.17011 0.98174 
1.11069 3.90611 -0.8412 1.11069 3.90611 0.98174 1.11542 2.85641 -0.6391 
1.11542 4.2198 0.77964 1.12125 3.43182 -0.90885 1.12125 3.43182 1.04939 
1.12125 3.6444 -0.90885 1.12125 3.6444 1.04939 1.12224 4.44068 0.46482 
1.12529 4.40623 0.53687 1.12548 2.77093 -0.54848 1.12548 4.30529 0.68902 
1.12922 4.36592 0.60636 1.13294 3.37907 -0.90369 1.13294 3.37907 1.04423 
1.13294 3.69715 -0.90369 1.13294 3.69715 1.04423 1.14378 2.8985 -0.68351 
1.14378 4.17771 0.82405 1.14496 3.00227 -0.7607 1.14496 3.00227 0.90124 
1.14496 4.07394 0.90124 1.14511 3.32678 -0.89566 1.14511 3.32678 1.0362 
1.14511 3.74943 -0.89566 1.14511 3.74943 1.0362 1.14596 3.22012 -0.86611 
1.14596 3.22012 1.00665 1.14596 3.85609 -0.86611 1.14596 3.85609 1.00665 
1.1478 3.53811 -0.91891 1.1478 3.53811 1.05945 1.14864 3.11627 -0.82459 
1.14864 3.11627 0.96513 1.14864 3.95995 -0.82459 1.14864 3.95995 0.96513 
1.1528 2.80821 -0.59844 1.1528 4.268 0.73898 1.15611 4.42843 0.50405 
1.15859 3.48485 -0.91901 1.15859 3.48485 1.05955 1.15859 3.59137 -0.91901 
1.15859 3.59137 1.05955 1.15963 4.39095 0.5747 1.16401 4.34762 0.64268 
1.17006 3.43155 -0.91621 1.17006 3.43155 1.05675 1.17006 3.64467 -0.91621 
1.17006 3.64467 1.05675 1.18071 2.94703 -0.72828 1.18071 2.94703 0.86882 
1.18071 4.12918 0.86882 1.18076 2.8485 -0.64492 1.18076 4.22772 0.78546 
1.18186 3.27094 -0.88677 1.18186 3.27094 1.02731 1.18186 3.80527 -0.88677 
1.18186 3.80527 1.02731 1.1819 3.37882 -0.91052 1.1819 3.37882 1.05106 
1.1819 3.6974 -0.91052 1.1819 3.6974 1.05106 1.18316 3.05629 -0.7989 
1.18316 3.05629 0.93944 1.18316 4.01992 0.93944 1.18364 3.16548 -0.85106 
1.18364 3.16548 0.9916 1.18364 3.91073 -0.85106 1.18364 3.91073 0.9916 
1.19035 4.44988 0.46753 1.19037 4.41365 0.54206 1.19094 2.7636 -0.55376 
1.19094 4.31261 0.6943 1.19434 4.37306 0.61139 1.19652 3.53811 -0.92491 
1.19652 3.53811 1.06545 1.20772 3.48474 -0.92452 1.20772 3.48474 1.06506 
1.20772 3.59147 -0.92452 1.20772 3.59147 1.06506 1.21829 2.99894 -0.76847 
1.21829 2.99894 0.90901 1.21829 4.07727 0.90901 1.21834 2.80218 -0.60249 
1.21834 4.27403 0.74303 1.21894 2.89296 -0.69004 1.21894 4.18325 0.83058 
1.21914 3.21632 -0.87354 1.21914 3.21632 1.01408 1.21914 3.85989 -0.87354 
1.21914 3.85989 1.01408 1.21918 3.43153 -0.92117 1.21918 3.43153 1.06171 
1.21918 3.64468 -0.92117 1.21918 3.64468 1.06171 1.21961 3.32498 -0.90388 
1.21961 3.32498 1.04442 1.21961 3.75123 -0.90388 1.21961 3.75123 1.04442 
1.22139 3.11285 -0.83184 1.22139 3.11285 0.97238 1.22139 3.96337 -0.83184 
1.22139 3.96337 0.97238 1.22493 4.39638 0.57872 1.22515 4.43492 0.50721
[truncated: 10,611,233 more chars]
