# Supplementary material for: Visualizing electron delocalization in contorted polycyclic aromatic hydrocarbons
Source: Chem Sci. 2021 Sep 8;12(39):13092–100. doi: 10.1039/d1sc03368a (PMC8513938; doi:10.1039/d1sc03368a)
Supplement: SC-012-D1SC03368A-s044 [file SC-012-D1SC03368A-s044.vtk]

# vtk DataFile Version 5.1
vtk output
ASCII
DATASET POLYDATA
POINTS 238739 double
4.96677 -0.61468 -1.80056 4.96787 -0.56199 -1.79091 4.97164 -0.50986 -1.78035 
4.97805 -0.45704 -1.76807 4.98407 -0.61472 -1.84657 4.98482 -0.56229 -1.83726 
4.98595 -0.66731 -1.85481 4.98711 -0.40601 -1.75551 4.98819 -0.51015 -1.82692 
4.99417 -0.45846 -1.81557 4.99877 -0.35552 -1.74187 5.00276 -0.40736 -1.80325 
5.00584 -0.66731 -1.89968 5.00589 -0.61703 -1.89683 5.00609 -0.56448 -1.88768 
5.00891 -0.51192 -1.87734 5.01296 -0.30618 -1.72748 5.01391 -0.357 -1.78999 
5.01439 -0.46007 -1.86613 5.02253 -0.4074 -1.85311 5.02761 -0.30752 -1.77583 
5.02788 -0.71753 -1.94078 5.02788 -0.61708 -1.94078 5.02791 -0.66731 -1.94353 
5.03008 -0.76762 -1.93685 5.03008 -0.56699 -1.93685 5.03241 -0.51442 -1.92683 
5.03328 -0.35685 -1.83992 5.03726 -0.46229 -1.91551 5.04381 -0.25906 -1.7608 
5.04491 -0.40955 -1.9028 5.04662 -0.3069 -1.82565 5.0521 -0.66731 -1.98623 
5.05212 -0.71736 -1.98382 5.05212 -0.61725 -1.98382 5.05418 -0.76753 -1.97989 
5.05418 -0.56708 -1.97989 5.05516 -0.35759 -1.8888 5.05839 -0.81719 -1.9747 
5.05839 -0.51742 -1.9747 5.06246 -0.25823 -1.81068 5.06272 -0.46512 -1.96358 
5.06522 -0.19713 -1.7282 5.06813 -0.30756 -1.87478 5.07003 -0.41244 -1.95149 
5.07833 -0.71731 -2.02539 5.07833 -0.6173 -2.02539 5.07836 -0.66731 -2.0277 
5.07836 -0.21368 -1.79289 5.07978 -0.36025 -1.93767 5.08037 -0.76718 -2.02169 
5.08037 -0.56743 -2.02169 5.08352 -0.25856 -1.8596 5.0845 -0.81681 -2.01662 
5.0845 -0.5178 -2.01662 5.09069 -0.86606 -2.01019 5.09069 -0.46855 -2.01019 
5.09117 -0.13771 -1.69422 5.09191 -0.30928 -1.92249 5.09758 -0.41581 -1.99844 
5.09897 -0.21383 -1.84207 5.10196 -0.1528 -1.75957 5.10662 -0.66731 -2.06783 
5.10689 -0.36382 -1.98514 5.10692 -0.26005 -1.90742 5.10725 -0.71667 -2.06662 
5.10725 -0.61794 -2.06662 5.10916 -0.76661 -2.06295 5.10916 -0.568 -2.06295 
5.11312 -0.81656 -2.05776 5.11312 -0.51805 -2.05776 5.11648 -0.17025 -1.8236 
5.11857 -0.31273 -1.97031 5.1192 -0.86589 -2.05133 5.1192 -0.46872 -2.05133 
5.1215 -0.08114 -1.65905 5.12202 -0.21522 -1.89042 5.12684 -0.914 -2.04315 
5.12684 -0.42061 -2.04315 5.13023 -0.09424 -1.72476 5.1326 -0.26269 -1.954 
5.13566 -0.96621 -2.03008 5.13566 -0.3684 -2.03008 5.13682 -0.66731 -2.10652 
5.13746 -0.71661 -2.10538 5.13746 -0.618 -2.10538 5.13909 -0.17134 -1.87209 
5.13998 -0.76579 -2.1027 5.13998 -0.56882 -2.1027 5.1425 -0.11024 -1.78976 
5.14387 -0.81569 -2.09765 5.14387 -0.51892 -2.09765 5.14689 -0.31679 -2.01532 
5.1473 -0.2177 -1.93731 5.14969 -0.86522 -2.09102 5.14969 -0.46939 -2.09102 
5.15605 -0.0277 -1.62288 5.15726 -0.9133 -2.08297 5.15726 -0.42131 -2.08297 
5.15799 -0.12895 -1.8528 5.16049 -0.26648 -1.99922 5.16267 -0.03905 -1.68903 
5.16391 -0.17384 -1.91944 5.16666 -0.96078 -2.07343 5.16666 -0.37383 -2.07343 
5.16888 -0.66731 -2.14369 5.1697 -0.71643 -2.14279 5.1697 -0.61818 -2.14279 
5.17216 -0.76568 -2.14008 5.17216 -0.56893 -2.14008 5.17269 -0.05325 -1.75419 
5.17529 -0.22185 -1.98401 5.17639 -0.81445 -2.13576 5.17639 -0.52016 -2.13576 
5.17748 -1.0125 -2.05907 5.17748 -0.32211 -2.05907 5.18209 -0.86405 -2.12916 
5.18209 -0.47056 -2.12916 5.1824 -0.13122 -1.90045 5.18606 -0.07024 -1.81807 
5.18974 -0.91198 -2.12143 5.18974 -0.42263 -2.12143 5.1905 -0.27141 -2.04294 
5.19149 -0.17767 -1.96634 5.19464 0.02231 -1.58591 5.19901 -0.95955 -2.11192 
5.19901 -0.37506 -2.11192 5.20046 0.01439 -1.65125 5.20272 -0.66731 -2.17924 
5.20272 -0.08995 -1.88038 5.20358 -0.71637 -2.17838 5.20358 -0.61824 -2.17838 
5.20499 -0.22665 -2.02803 5.20613 -0.76532 -2.17583 5.20613 -0.56929 -2.17583 
5.20839 0.00197 -1.71719 5.20964 -0.13449 -1.94736 5.20996 -1.00618 -2.1009 
5.20996 -0.32843 -2.1009 5.21038 -0.81404 -2.17158 5.21038 -0.52057 -2.17158 
5.21631 -0.8624 -2.16565 5.21631 -0.47221 -2.16565 5.21988 -0.01338 -1.78254 
5.22121 -0.18296 -2.01177 5.22255 -1.05715 -2.08505 5.22255 -0.27746 -2.08505 
5.22392 -0.91029 -2.15804 5.22392 -0.42432 -2.15804 5.2296 -0.09288 -1.92745 
5.23317 -0.95759 -2.14879 5.23317 -0.37702 -2.14879 5.23459 -0.03146 -1.84596 
5.23687 -0.2327 -2.07066 5.23827 -0.66731 -2.21308 5.23899 -0.13955 -1.99313 
5.23917 -0.71643 -2.21226 5.23917 -0.61818 -2.21226 5.24188 -0.76568 -2.2098 
5.24188 -0.56893 -2.2098 5.24406 -1.00419 -2.1379 5.24406 -0.33042 -2.1379 
5.2462 -0.81445 -2.20557 5.2462 -0.52016 -2.20557 5.24809 0.05338 -1.67879 
5.25049 -0.05343 -1.9062 5.25277 -0.18875 -2.05459 5.2528 -0.86405 -2.19987 
5.2528 -0.47056 -2.19987 5.25655 -1.04999 -2.12541 5.25655 -0.28462 -2.12541 
5.25767 0.04006 -1.74475 5.25847 -0.09749 -1.97317 5.26053 -0.91198 -2.19222 
5.26053 -0.42263 -2.19222 5.27004 -0.95955 -2.18295 5.27004 -0.37506 -2.18295 
5.27015 -0.14621 -2.03716 5.27026 0.02346 -1.80945 5.27061 -0.23975 -2.11135 
5.27544 -0.66731 -2.24514 5.27658 -0.71661 -2.2445 5.27658 -0.618 -2.2445 
5.279 -0.05777 -1.95226 5.27926 -0.76579 -2.24198 5.27926 -0.56882 -2.24198 
5.28106 -1.00618 -2.172 5.28106 -0.32843 -2.172 5.2843 0.00342 -1.87068 
5.28431 -0.81569 -2.23809 5.28431 -0.51892 -2.23809 5.28622 -0.19591 -2.09574 
5.28927 -0.10378 -2.01742 5.29094 -0.86522 -2.23227 5.29094 -0.46939 -2.23227 
5.29691 -0.27746 -2.15941 5.29873 0.0891 -1.7054 5.29899 -0.9133 -2.2247 
5.29899 -0.42131 -2.2247 5.30107 -0.01953 -1.93017 5.30333 -0.1532 -2.07863 
5.30853 -0.96078 -2.2153 5.30853 -0.37383 -2.2153 5.30952 0.0745 -1.77104 
5.30956 -0.0639 -1.99708 5.3113 -0.2327 -2.14509 5.31413 -0.66731 -2.27534 
5.31534 -0.71667 -2.27471 5.31534 -0.61794 -2.27471 5.31901 -0.76661 -2.2728 
5.31901 -0.568 -2.2728 5.32189 -0.11173 -2.06007 5.32207 0.05683 -1.83292 
5.32289 -1.0125 -2.20448 5.32289 -0.32211 -2.20448 5.3242 -0.81656 -2.26884 
5.3242 -0.51805 -2.26884 5.32737 -0.18875 -2.12919 5.33063 -0.86589 -2.26276 
5.33063 -0.46872 -2.26276 5.33129 -0.02527 -1.9752 5.33712 0.03575 -1.89369 
5.33881 -0.914 -2.25512 5.33881 -0.42061 -2.25512 5.33902 -0.27141 -2.19146 
5.34188 -0.07161 -2.04008 5.3448 -0.14621 -2.11181 5.35188 -0.96621 -2.2463 
5.35188 -0.3684 -2.2463 5.35393 -0.22665 -2.17697 5.35426 -0.66731 -2.3036 
5.35426 0.01159 -1.95218 5.35657 -0.71731 -2.30363 5.35657 -0.6173 -2.30363 
5.36027 -0.76718 -2.30159 5.36027 -0.56743 -2.30159 5.36312 0.10586 -1.79357 
5.36323 -0.03291 -2.01873 5.36454 -0.10378 -2.09269 5.36534 -0.81681 -2.29746 
5.36534 -0.5178 -2.29746 5.36664 -1.01782 -2.23507 5.36664 -0.31679 -2.23507 
5.37019 -0.18296 -2.16075 5.37177 -0.86606 -2.29127 5.37177 -0.46855 -2.29127 
5.37643 0.08704 -1.85481 5.38274 -0.26648 -2.22147 5.38352 -0.9188 -2.28438 
5.38352 -0.41581 -2.28438 5.38488 -0.0639 -2.0724 5.3859 0.00425 -1.99606 
5.38883 -0.13955 -2.14297 5.39202 0.06499 -1.91442 5.39573 -0.66731 -2.32986 
5.39682 -0.97079 -2.27507 5.39682 -0.36382 -2.27507 5.39795 -0.22185 -2.20667 
5.39814 -0.71736 -2.32984 5.39814 -0.61725 -2.32984 5.40207 -0.76753 -2.32778 
5.40207 -0.56708 -2.32778 5.40347 0.11826 -1.82779 5.40676 -0.02527 -2.05067 
5.40726 -0.81719 -2.32357 5.40726 -0.51742 -2.32357 5.40879 -0.09749 -2.12349 
5.40983 0.0398 -1.97213 5.41165 -0.31273 -2.26339 5.41562 -0.17767 -2.19047 
5.41811 0.09751 -1.88838 5.41838 -0.86949 -2.31924 5.41838 -0.46512 -2.31924 
5.42796 -0.26269 -2.24936 5.4297 -0.05777 -2.10296 5.42978 0.01159 -2.0277 
5.43047 -0.92217 -2.31193 5.43047 -0.41244 -2.31193 5.4346 -0.13449 -2.17232 
5.43497 0.07365 -1.94699 5.43843 -0.66731 -2.35405 5.44118 -0.71753 -2.35408 
5.44118 -0.61708 -2.35408 5.44429 -0.97436 -2.30218 5.44429 -0.36025 -2.30218 
5.44465 -0.2177 -2.23466 5.44511 -0.76762 -2.35188 5.44511 -0.56699 -2.35188 
5.4455 0.12835 -1.86114 5.45179 -0.01953 -2.08089 5.45451 -0.09288 -2.15236 
5.45513 -0.82019 -2.34955 5.45513 -0.51442 -2.34955 5.45947 -0.30928 -2.29005 
5.46125 0.10571 -1.92071 5.46252 -0.17384 -2.21805 5.46645 -0.87232 -2.3447 
5.46645 -0.46229 -2.3447 5.46754 0.06499 -1.98994 5.47454 -0.26005 -2.27504 
5.47576 -0.05343 -2.13147 5.47916 -0.92506 -2.33705 5.47916 -0.40955 -2.33705 
5.48151 -0.13122 -2.19956 5.48228 -0.66731 -2.37612 5.48513 -0.71758 -2.37607 
5.48513 -0.61703 -2.37607 5.48827 0.03575 -2.04484 5.48861 0.1359 -1.89335 
5.49154 -0.21522 -2.25994 5.49316 -0.97702 -2.3268 5.49316 -0.35759 -2.3268 
5.49358 0.09751 -1.96385 5.49428 -0.77013 -2.37587 5.49428 -0.56448 -2.37587 
5.50158 -0.08995 -2.17924 5.50462 -0.82269 -2.37305 5.50462 -0.51192 -2.37305 
5.50718 -0.30756 -2.31383 5.50987 -0.17134 -2.24287 5.51128 0.00342 -2.09766 
5.51583 -0.87454 -2.36757 5.51583 -0.46007 -2.36757 5.52082 0.12835 -1.93646 
5.52236 -0.25856 -2.29844 5.52715 -0.66731 -2.39601 5.52715 0.08704 -2.00553 
5.52885 -0.92721 -2.35943 5.52885 -0.4074 -2.35943 5.52916 -0.12895 -2.22397 
5.53539 -0.71989 -2.39789 5.53539 -0.61472 -2.39789 5.536 -0.03146 -2.14737 
5.53989 -0.21383 -2.28299 5.54204 -0.97776 -2.34868 5.54204 -0.35685 -2.34868 
5.5447 -0.77232 -2.39714 5.5447 -0.56229 -2.39714 5.54904 0.05683 -2.05989 
5.55417 0.11826 -1.97849 5.55504 -0.82446 -2.39377 5.55504 -0.51015 -2.39377 
5.55631 -0.3069 -2.33534 5.55836 -1.16436 -0.67878 5.55836 -0.17025 -2.26548 
5.56389 -0.07024 -2.1959 5.56639 -0.87615 -2.38779 5.56639 -0.45846 -2.38779 
5.57128 -0.25823 -2.3195 5.57251 0.02346 -2.1117 5.57294 -0.66731 -2.41367 
5.57871 -0.92725 -2.3792 5.57871 -0.40736 -2.3792 5.5814 -0.71993 -2.41519 
5.5814 -0.61468 -2.41519 5.58207 0.14757 -1.95021 5.58839 0.10586 -2.01884 
5.58907 -1.12093 -0.64066 5.58907 -0.21368 -2.3036 5.59105 -0.77262 -2.41409 
5.59105 -0.56199 -2.41409 5.59197 -0.97761 -2.36805 5.59197 -0.357 -2.36805 
5.5922 -1.22437 -0.7048 5.5922 -0.11024 -2.23946 5.59942 -0.01338 -2.16208 
5.60161 -0.82475 -2.41032 5.60161 -0.50986 -2.41032 5.60613 -0.30752 -2.35435 
5.61092 0.0745 -2.07244 5.61389 -0.87757 -2.40391 5.61389 -0.45704 -2.40391 
5.61611 0.13565 -1.99077 5.61955 -0.66731 -2.42907 5.62116 -1.07555 -0.6061 
5.62116 -0.25906 -2.33815 5.62239 -1.18181 -0.66426 5.62239 -0.1528 -2.28 
5.62645 -0.9286 -2.39485 5.62645 -0.40601 -2.39485 5.62777 -1.28136 -0.73499 
5.62777 -0.05325 -2.20927 5.62846 -0.72005 -2.43028 5.62846 -0.61456 -2.43028 
5.63721 -1.37467 -0.81997 5.63721 0.04006 -2.12429 5.63818 -0.77265 -2.42874 
5.63818 -0.56196 -2.42874 5.64009 -0.97909 -2.38319 5.64009 -0.35552 -2.38319 
5.64555 0.16384 -1.96137 5.64978 -0.82579 -2.42463 5.64978 -0.50882 -2.42463 
5.65101 0.12137 -2.02981 5.65376 -1.13748 -0.62752 5.65376 -0.19713 -2.31674 
5.65448 -1.02843 -0.57526 5.65448 -0.30618 -2.369 5.6572 -1.24037 -0.69253 
5.6572 -0.09424 -2.25173 5.66215 -0.87845 -2.41768 5.66215 -0.45616 -2.41768 
5.66477 -1.33658 -0.77069 5.66477 0.00197 -2.17357 5.66685 -0.66731 -2.44216 
5.67518 -0.92948 -2.40819 5.67518 -0.92948 -0.53607 5.67518 -0.40513 -2.40819 
5.67595 -0.72009 -2.44296 5.67595 -0.61452 -2.44296 5.67656 -1.42371 -0.86103 
5.67656 0.0891 -2.08323 5.68032 -1.48454 -0.94351 5.68032 0.14993 -2.00075 
5.68708 -0.77326 -2.44123 5.68708 -0.56135 -2.44123 5.68774 -1.1969 -0.65347 
5.68774 -0.13771 -2.29079 5.68889 -0.97976 -2.39601 5.68889 -0.97976 -0.54825 
5.68889 -0.35485 -2.39601 5.69196 -1.08346 -0.58932 5.69196 -0.25115 -2.35493 
5.69293 -1.29556 -0.72497 5.69293 -0.03905 -2.21929 5.69888 -0.82638 -2.4366 
5.69888 -0.50823 -2.4366 5.70317 -1.38799 -0.81039 5.70317 0.05338 -2.13387 
5.70415 -1.57958 -1.11793 5.70617 -1.54866 -1.04582 5.7102 -1.51105 -0.97389 
5.71102 -0.87881 -2.42907 5.71102 -0.87881 -0.51518 5.71102 -0.4558 -2.42907 
5.71474 -1.46811 -0.90587 5.71474 -0.66731 -2.45291 5.71474 0.1335 -2.03839 
5.72291 -1.25347 -0.6838 5.72291 -0.08114 -2.26046 5.72425 -0.92976 -2.41906 
5.72425 -0.92976 -0.5252 5.72425 -0.40485 -2.41906 5.7253 -1.14441 -0.61287 
5.7253 -0.1902 -2.33139 5.72537 -0.72053 -2.45353 5.72537 -0.61408 -2.45353 
5.72599 -1.0353 -0.56066 5.72599 -0.29931 -2.3836 5.73071 -1.349 -0.76276 
5.73071 0.01439 -2.1815 5.73655 -0.77359 -2.45125 5.73655 -0.77359 -0.49301 
5.73655 -0.56102 -2.45125 5.73753 -1.56988 -1.07758 5.74059 -1.53543 -1.00553 
5.74078 -1.43448 -0.85338 5.74078 0.09987 -2.09088 5.74452 -1.49512 -0.93604 
5.74452 0.16051 -2.00822 5.74824 -0.82635 -2.44609 5.74824 -0.82635 -0.49817 
5.74824 -0.50826 -2.44609 5.75908 -1.30691 -0.71835 5.75908 -0.0277 -2.22591 
5.76025 -1.20314 -0.64116 5.76025 -0.13147 -2.30309 5.7604 -0.87863 -2.43805 
5.7604 -0.87863 -0.5062 5.7604 -0.45598 -2.43805 5.76126 -0.98529 -0.53575 
5.76126 -0.34932 -2.40851 5.7631 -0.66731 -2.46131 5.7631 -0.66731 -0.48295 
5.76393 -1.08914 -0.57727 5.76393 -0.24547 -2.36698 5.76809 -1.3972 -0.80342 
5.76809 0.06259 -2.14083 5.7714 -1.55763 -1.03835 5.77185 -1.59088 -1.1144 
5.77389 -0.72056 -2.46141 5.77389 -0.72056 -0.48284 5.77389 -0.61405 -2.46141 
5.77389 -0.61405 -0.48284 5.77492 -1.52015 -0.9677 5.7793 -1.47682 -0.89972 
5.7793 0.14221 -2.04454 5.78536 -0.77387 -2.45861 5.78536 -0.77387 -0.48564 
5.78536 -0.56074 -2.45861 5.78536 -0.56074 -0.48564 5.796 -1.25838 -0.67358 
5.796 -0.07623 -2.27067 5.79605 -1.35692 -0.75694 5.79605 0.02231 -2.18732 
5.79716 -0.93447 -2.42917 5.79716 -0.93447 -0.51509 5.79716 -0.40014 -2.42917 
5.7972 -0.8266 -2.45291 5.7972 -0.8266 -0.49134 5.7972 -0.50801 -2.45291 
5.7972 -0.50801 -0.49134 5.79845 -1.14912 -0.60296 5.79845 -0.18549 -2.3413 
5.79894 -1.03993 -0.5508 5.79894 -0.29468 -2.39346 5.80565 -1.57908 -1.07487 
5.80566 -1.54284 -1.00034 5.80623 -1.44181 -0.8481 5.80623 0.1072 -2.09616 
5.80964 -1.50226 -0.93101 5.80964 0.16765 -2.01325 5.81181 -0.66731 -2.46731 
5.81181 -0.66731 -0.47694 5.82301 -0.72067 -2.46692 5.82301 -0.72067 -0.47734 
5.82301 -0.61394 -2.46692 5.82301 -0.61394 -0.47734 5.83358 -1.20647 -0.63339 
5.83358 -0.12814 -2.31087 5.83364 -1.40323 -0.79937 5.83364 0.06862 -2.14489 
5.83424 -1.31245 -0.71182 5.83424 -0.02216 -2.23244 5.83443 -0.98909 -0.52832 
5.83443 -0.34552 -2.41593 5.83447 -0.77388 -2.46357 5.83447 -0.77388 -0.48068 
5.83447 -0.56073 -2.46357 5.83447 -0.56073 -0.48068 5.83491 -0.88043 -2.44628 
5.83491 -0.88043 -0.49798 5.83491 -0.45418 -2.44628 5.83669 -1.09256 -0.57002 
5.83669 -0.24205 -2.37424 5.8402 -1.59782 -1.11256 5.84022 -1.52558 -0.96368 
5.84045 -1.56411 -1.03518 5.84443 -1.48205 -0.89601 5.84443 0.14744 -2.04824 
5.86076 -0.66731 -2.47092 5.86076 -0.66731 -0.47333 5.8716 -1.26212 -0.66917 
5.8716 -0.07249 -2.27508 5.8716 -1.15147 -0.59799 5.8716 -0.18314 -2.34627 
5.87163 -1.36065 -0.75254 5.87163 0.02604 -2.19172 5.87163 -1.4456 -0.84539 
5.87163 0.11099 -2.09886 5.87204 -0.93568 -2.4347 5.87204 -0.93568 -0.50956 
5.87204 -0.39893 -2.4347 5.87205 -1.04225 -0.54585 5.87205 -0.29236 -2.3984 
5.87207 -0.8278 -2.45844 5.87207 -0.8278 -0.48582 5.87207 -0.50681 -2.45844 
5.87207 -0.50681 -0.48582 5.87207 -0.72071 -2.46999 5.87207 -0.72071 -0.47427 
5.87207 -0.6139 -2.46999 5.87207 -0.6139 -0.47427 5.87496 -1.58343 -1.07275 
5.87498 -1.54719 -0.99822 5.87498 -1.50588 -0.92846 5.90983 -1.60009 -1.11169 
5.90983 -1.56628 -1.03413 5.90983 -1.52767 -0.96244 5.90983 -1.4838 -0.89478 
5.90983 -1.40537 -0.7974 5.90983 -1.3143 -0.70964 5.90983 -1.20804 -0.63094 
5.90983 -1.09371 -0.56759 5.90983 -0.99001 -2.41863 5.90983 -0.99001 -0.52563 
5.90983 -0.88103 -2.44902 5.90983 -0.88103 -0.49524 5.90983 -0.77418 -2.4664 
5.90983 -0.77418 -0.47786 5.90983 -0.66731 -2.47213 5.90983 -0.66731 -0.47213 
5.90983 -0.56043 -2.4664 5.90983 -0.56043 -0.47786 5.90983 -0.45358 -2.44902 
5.90983 -0.12657 -2.31332 5.90983 -0.02031 -2.23462 5.90983 0.07076 -2.14685 
5.90983 0.14919 -2.04948 5.94469 -1.50588 -0.92846 5.94469 -1.54719 -0.99822 
5.9447 -1.58343 -1.07275 5.94759 -0.72071 -2.46999 5.94759 -0.72071 -0.47427 
5.94759 -0.6139 -0.47427 5.94759 -0.8278 -2.45844 5.94759 -0.8278 -0.48582 
5.94759 -0.50681 -0.48582 5.94762 -1.04225 -0.54585 5.94762 -0.93568 -2.4347 
5.94762 -0.93568 -0.50956 5.94803 -1.4456 -0.84539 5.94803 0.11099 -2.09886 
5.94803 -1.36065 -0.75254 5.94807 -1.15147 -0.59799 5.94807 -1.26212 -0.66917 
5.9589 -0.66731 -0.47333 5.97523 -1.48205 -0.89601 5.97921 -1.56411 -1.03518 
5.97944 -1.52558 -0.96368 5.97946 -1.59782 -1.11256 5.98298 -1.09256 -0.57002 
5.98476 -0.88043 -2.44628 5.98476 -0.88043 -0.49798 5.98519 -0.77388 -0.48068 
5.98519 -0.56073 -0.48068 5.98523 -0.98909 -0.52832 5.98543 -1.31245 -0.71182 
5.98602 -1.40323 -0.79937 5.98608 -1.20647 -0.63339 5.99665 -0.72067 -0.47734 
5.99665 -0.61394 -0.47734 6.00785 -0.66731 -0.47694 6.01003 -1.50226 -0.93101 
6.01343 -1.44181 -0.8481 6.014 -1.54284 -1.00034 6.01401 -1.57908 -1.07487 
6.02072 -1.03993 -0.5508 6.02121 -1.14912 -0.60296 6.02247 -0.8266 -0.49134 
6.02247 -0.50801 -0.49134 6.0225 -0.93447 -0.51509 6.02361 -1.35692 -0.75694 
6.02366 -1.25838 -0.67358 6.0343 -0.77387 -0.48564 6.0343 -0.56074 -0.48564 
6.04036 -1.47682 -0.89972 6.04474 -1.52015 -0.9677 6.04577 -0.72056 -0.48284 
6.04577 -0.61405 -0.48284 6.04781 -1.59088 -1.1144 6.04826 -1.55763 -1.03835 
6.05157 -1.3972 -0.80342 6.05573 -1.08914 -0.57727 6.05656 -0.66731 -0.48295 
6.0584 -0.98529 -0.53575 6.05926 -0.87863 -0.5062 6.05941 -1.20314 -0.64116 
6.06059 -1.30691 -0.71835 6.07142 -0.82635 -0.49817 6.07515 -1.49512 -0.93604 
6.07889 -1.43448 -0.85338 6.07907 -1.53543 -1.00553 6.08122 -1.60018 -1.15533 
6.08213 -1.56988 -1.07758 6.08311 -0.77359 -0.49301 6.08311 -0.56102 -0.49301 
6.08895 -1.349 -0.76276 6.09368 -1.0353 -0.56066 6.09429 -0.72053 -0.49073 
6.09429 -0.61408 -0.49073 6.09436 -1.14441 -0.61287 6.09541 -0.92976 -0.5252 
6.09676 -1.25347 -0.6838 6.10492 -1.46811 -0.90587 6.10492 -0.66731 -0.49134 
6.10864 -0.87881 -0.51518 6.10946 -1.51105 -0.97389 6.11349 -1.54866 -1.04582 
6.11551 -1.57958 -1.11793 6.1165 -1.38799 -0.81039 6.12078 -0.82638 -0.50766 
6.12673 -1.29556 -0.72497 6.1277 -1.08346 -0.58932 6.13077 -0.97976 -0.54825 
6.13192 -1.1969 -0.65347 6.13258 -0.77326 -0.50303 6.13258 -0.56135 -0.50303 
6.13934 -1.48454 -0.94351 6.1431 -1.42371 -0.86103 6.14371 -0.72009 -0.5013 
6.14371 -0.61452 -0.5013 6.14399 -1.52471 -1.01384 6.14448 -0.92948 -0.53607 
6.14695 -1.55878 -1.08607 6.14831 -1.58668 -1.15929 6.15281 -0.66731 -0.5021 
6.15489 -1.33658 -0.77069 6.15752 -0.87845 -0.52658 6.16246 -1.24037 -0.69253 
6.16519 -1.02843 -0.57526 6.1659 -1.13748 -0.62752 6.16865 -1.45598 -0.91445 
6.16989 -0.82579 -0.51963 6.17411 -1.49845 -0.98289 6.17782 -1.53582 -1.05516 
6.17958 -0.97909 -0.56107 6.17993 -1.56639 -1.1276 6.18043 -1.59118 -1.20153 
6.18148 -0.77265 -0.51552 6.18148 -0.56196 -0.51552 6.18245 -1.37467 -0.81997 
6.1912 -0.72005 -0.51398 6.1912 -0.61456 -0.51398 6.1919 -1.28136 -0.73499 
6.19321 -0.9286 -0.5494 6.19727 -1.18181 -0.66426 6.19851 -1.07555 -0.6061 
6.20012 -0.66731 -0.51519 6.20355 -1.47026 -0.95349 6.20577 -0.87757 -0.54035 
6.20809 -1.51007 -1.02403 6.20874 -1.40911 -0.87182 6.21092 -1.54378 -1.09644 
6.21216 -1.57129 -1.1698 6.21353 -1.02709 -0.5899 6.21806 -0.82475 -0.53393 
6.21806 -0.50986 -0.53393 6.22024 -1.32123 -0.78218 6.22267 -1.58668 -1.23365 
6.22746 -1.22437 -0.7048 6.22769 -0.97761 -0.57621 6.22861 -0.77262 -0.53017 
6.22861 -0.56199 -0.53017 6.23059 -1.12093 -0.64066 6.23127 -1.44047 -0.92542 
6.23759 -1.48218 -0.99405 6.23827 -0.71993 -0.52907 6.23827 -0.61468 -0.52907 
6.24095 -0.92725 -0.56505 6.24098 -1.51917 -1.06633 6.24316 -1.54923 -1.1388 
6.24672 -0.66731 -0.53058 6.24715 -1.35807 -0.83256 6.24838 -1.07638 -0.62476 
6.25328 -0.87615 -0.55647 6.25436 -1.56639 -1.20203 6.25577 -1.26437 -0.74836 
6.2613 -1.16436 -0.67878 6.26336 -1.02771 -0.60892 6.26403 -1.57958 -1.26645 
6.26462 -0.82446 -0.55049 6.26462 -0.51015 -0.55049 6.26549 -1.45287 -0.96577 
6.27062 -1.39144 -0.88436 6.27067 -1.49169 -1.03602 6.27336 -1.52503 -1.1086 
6.27497 -0.77232 -0.54712 6.27497 -0.56229 -0.54712 6.27763 -0.97776 -0.59558 
6.27977 -1.12078 -0.66126 6.28367 -1.30315 -0.79689 6.28427 -0.71989 -0.54637 
6.28427 -0.61472 -0.54637 6.28552 -1.54378 -1.17104 6.2905 -1.20566 -0.72029 
6.29081 -0.92721 -0.58483 6.29251 -1.42165 -0.93873 6.29251 -0.66731 -0.54825 
6.29589 -1.55878 -1.23501 6.2973 -1.07605 -0.64582 6.29884 -1.46296 -1.0078 
6.30268 -1.49877 -1.07928 6.30383 -0.87454 -0.57669 6.30438 -1.56988 -1.29983 
6.30838 -1.33803 -0.8466 6.30979 -1.16327 -0.70139 6.31248 -1.02705 -0.63043 
6.31504 -0.82269 -0.57121 6.31504 -0.51192 -0.57121 6.31563 -1.51917 -1.14098 
6.31808 -1.24466 -0.76502 6.32538 -0.77013 -0.56839 6.32538 -0.56448 -0.56839 
6.32608 -1.43212 -0.9804 6.3265 -0.97702 -0.61746 6.3268 -1.53582 -1.20414 
6.32812 -1.11939 -0.68431 6.33105 -1.47051 -1.05091 6.33139 -1.37036 -0.89942 
6.33453 -0.71758 -0.56819 6.33453 -0.61703 -0.56819 6.33614 -1.54866 -1.26847 
6.33739 -0.66731 -0.56814 6.33815 -1.20339 -0.7447 6.3405 -0.92506 -0.60721 
6.34361 -1.55763 -1.3337 6.34391 -1.28118 -0.81278 6.34512 -1.07456 -0.66922 
6.34594 -1.49169 -1.11129 6.35212 -1.3996 -0.95432 6.35321 -0.87232 -0.59956 
6.35714 -1.16077 -0.72621 6.35793 -1.51007 -1.17387 6.35841 -1.44032 -1.02355 
6.36019 -1.02533 -0.65421 6.36454 -0.82019 -0.59471 6.36454 -0.51442 -0.59471 
6.36515 -1.24173 -0.79189 6.36787 -1.31508 -0.86337 6.36812 -1.52471 -1.23797 
6.37416 -1.46296 -1.08312 6.37456 -0.76762 -0.59237 6.37456 -0.56699 -0.59237 
6.37501 -1.11691 -0.70959 6.37537 -0.97436 -0.64208 6.37643 -1.53543 -1.30289 
6.37848 -0.71753 -0.59018 6.37848 -0.61708 -0.59018 6.38123 -0.66731 -0.59021 
6.38162 -1.54284 -1.36796 6.38469 -1.40826 -0.99727 6.38506 -1.20012 -0.77194 
6.38791 -1.48218 -1.14437 6.38919 -0.92217 -0.63233 6.38988 -1.3462 -0.91656 
6.38996 -1.27684 -0.8413 6.39171 -1.07192 -0.6949 6.39907 -1.49845 -1.20785 
6.40128 -0.86949 -0.62502 6.40156 -1.43212 -1.05588 6.40404 -1.15694 -0.75379 
6.40801 -1.02188 -0.68087 6.40807 -1.51105 -1.2725 6.40983 -1.37441 -0.97213 
6.41087 -1.23712 -0.82077 6.4124 -0.81719 -0.62068 6.4124 -0.51742 -0.62068 
6.4129 -1.30934 -0.89359 6.41426 -1.52015 -1.33722 6.41619 -1.45287 -1.11647 
6.41759 -0.76753 -0.61648 6.41759 -0.56708 -0.61648 6.41828 -1.52558 -1.40252 
6.42152 -0.71736 -0.61442 6.42152 -0.61725 -0.61442 6.42171 -1.11276 -0.73759 
6.42284 -0.97079 -0.66918 6.42393 -0.66731 -0.6144 6.42764 -1.3996 -1.02984 
6.42847 -1.47026 -1.17841 6.43084 -1.19506 -0.80128 6.43376 -1.33886 -0.9482 
6.43478 -1.27071 -0.87186 6.43614 -0.9188 -0.65988 6.43692 -1.06813 -0.72279 
6.43845 -1.48454 -1.24262 6.44323 -1.42165 -1.08945 6.44592 -1.49512 -1.30681 
6.44789 -0.86606 -0.65299 6.44947 -1.15165 -0.78351 6.45095 -1.50226 -1.37193 
6.45302 -1.01782 -0.70919 6.45432 -0.81681 -0.6468 6.45432 -0.5178 -0.6468 
6.45512 -1.23083 -0.85157 6.45643 -1.3017 -0.92553 6.45654 -1.44047 -1.15069 
6.4594 -0.76718 -0.64267 6.4594 -0.56743 -0.64267 6.46309 -0.71731 -0.64062 
6.46309 -0.6173 -0.64062 6.4654 -1.3462 -0.99208 6.4654 -0.66731 -0.64066 
6.46573 -1.10796 -0.76729 6.46751 -1.45598 -1.21331 6.46779 -0.96621 -0.69796 
6.47486 -1.1884 -0.83244 6.47609 -1.46811 -1.27704 6.47778 -1.263 -0.90418 
6.48064 -1.0632 -0.7528 6.48085 -0.914 -0.68913 6.48224 -1.47682 -1.3416 
6.48254 -1.37036 -1.05057 6.48595 -1.48205 -1.40673 6.48837 -1.30934 -0.96906 
6.48903 -0.86589 -0.6815 6.49229 -1.14586 -0.81507 6.49547 -0.81656 -0.67541 
6.49547 -0.51805 -0.67541 6.49677 -1.0125 -0.73978 6.4976 -1.39144 -1.11134 
6.49777 -1.22288 -0.88419 6.50065 -0.76661 -0.67146 6.50065 -0.568 -0.67146 
6.50433 -0.71667 -0.66955 6.50433 -0.61794 -0.66955 6.50553 -0.66731 -0.66892 
6.50837 -1.10191 -0.79917 6.5101 -1.27071 -0.94718 6.51014 -1.40911 -1.17322 
6.51113 -0.96078 -0.72895 6.51634 -1.18141 -0.86562 6.51859 -1.31508 -1.01409 
6.52067 -0.9133 -0.71956 6.52093 -1.42371 -1.23886 6.52275 -1.05715 -0.78485 
6.52858 -1.43448 -1.30307 6.52872 -0.86522 -0.71199 6.52872 -0.46939 -0.71199 
6.53039 -1.23083 -0.92684 6.53344 -1.1387 -0.84852 6.53386 -1.44181 -1.36853 
6.53535 -0.81569 -0.70616 6.53535 -0.51892 -0.70616 6.53536 -1.33803 -1.07358 
6.5386 -1.00618 -0.77226 6.5404 -0.76579 -0.70227 6.5404 -0.56882 -0.70227 
6.54066 -1.27684 -0.992 6.54308 -0.71661 -0.69976 6.54308 -0.618 -0.69976 
6.54422 -0.66731 -0.69912 6.54905 -1.09486 -0.83291 6.5494 -1.35807 -1.13481 
6.54952 -1.1884 -0.9071 6.54962 -0.95955 -0.76131 6.55913 -0.91198 -0.75203 
6.56119 -1.23712 -0.97109 6.56199 -1.37467 -1.19951 6.56311 -1.04999 -0.81885 
6.56686 -0.86405 -0.74439 6.56686 -0.47056 -0.74439 6.56689 -1.14586 -0.88967 
6.56918 -1.28118 -1.03805 6.57157 -1.38799 -1.26546 6.57347 -0.81445 -0.73869 
6.57347 -0.52016 -0.73869 6.5756 -1.00419 -0.80636 6.57778 -0.76568 -0.73445 
6.57778 -0.56893 -0.73445 6.58049 -0.71643 -0.73199 6.58049 -0.61818 -0.73199 
6.58068 -1.19506 -0.95112 6.58139 -0.66731 -0.73118 6.58279 -1.10191 -0.87359 
6.58507 -1.30315 -1.09829 6.58649 -0.95759 -0.79547 6.59007 -1.24173 -1.01681 
6.59575 -0.91029 -0.78621 6.59711 -1.05715 -0.85921 6.59845 -1.15165 -0.93249 
6.59978 -1.32123 -1.16172 6.60335 -0.8624 -0.77861 6.60335 -0.47221 -0.77861 
6.60928 -0.81404 -0.77268 6.60928 -0.52057 -0.77268 6.6097 -1.00618 -0.84336 
6.61002 -1.20012 -0.9969 6.61353 -0.76532 -0.76843 6.61353 -0.56929 -0.76843 
6.61467 -1.10796 -0.91623 6.61609 -0.71637 -0.76587 6.61609 -0.61824 -0.76587 
6.61694 -1.24466 -1.06388 6.61694 -0.66731 -0.76502 6.62065 -0.95955 -0.83234 
6.62817 -1.15694 -0.97792 6.62916 -1.0632 -0.90132 6.62993 -0.91198 -0.82283 
6.6336 -1.26437 -1.12619 6.63726 -1.20339 -1.04381 6.63757 -0.86405 -0.8151 
6.64218 -1.0125 -0.88519 6.64327 -0.81445 -0.80849 6.64437 -1.11276 -0.96025 
6.64751 -0.76568 -0.80418 6.64997 -0.71643 -0.80147 6.64997 -0.61818 -0.80147 
6.65078 -0.66731 -0.80057 6.65301 -0.96078 -0.87083 6.65575 -1.16077 -1.02482 
6.65917 -1.06813 -0.94504 6.6624 -0.9133 -0.86129 6.66997 -0.86522 -0.85324 
5.96387 -1.0171 -2.4637 5.9714 -0.96466 -2.45156 5.97584 -1.01768 -2.51281 
5.98279 -0.96502 -2.50044 5.98638 -1.07085 -2.57153 5.99015 -1.01872 -2.56098 
5.99228 -0.91399 -2.4874 5.99656 -0.9659 -2.54869 6.00258 -1.12358 -2.62719 
6.00333 -1.07115 -2.61789 6.00446 -0.86371 -2.47369 6.00562 -0.91488 -2.53614 
6.0067 -1.01901 -2.60755 6.01268 -0.96732 -2.5962 6.01728 -0.86439 -2.5225 
6.02126 -0.91622 -2.58388 6.02435 -1.17617 -2.68031 6.0244 -1.12589 -2.67745 
6.0246 -1.07334 -2.6683 6.02742 -1.02078 -2.65797 6.03242 -0.86586 -2.57061 
6.0329 -0.96893 -2.64675 6.04104 -0.91626 -2.63373 6.04612 -0.81638 -2.55645 
6.04639 -1.12594 -2.72141 6.04642 -1.17617 -2.72415 6.04859 -1.07585 -2.71748 
6.05092 -1.02328 -2.70746 6.05179 -0.86571 -2.62055 6.05577 -0.97115 -2.69613 
6.06342 -0.91841 -2.68342 6.06513 -0.81576 -2.60628 6.07061 -1.17617 -2.76685 
6.07063 -1.22622 -2.76444 6.07063 -1.12611 -2.76444 6.07269 -1.07595 -2.76051 
6.07367 -0.86645 -2.66942 6.0769 -1.02628 -2.75532 6.08097 -0.76709 -2.59131 
6.08123 -0.97398 -2.7442 6.08664 -0.81642 -2.6554 6.08854 -0.9213 -2.73211 
6.09683 -1.22617 -2.80601 6.09683 -1.12616 -2.80601 6.09687 -1.17617 -2.80832 
6.09829 -0.86911 -2.71829 6.09888 -1.27604 -2.80232 6.09888 -1.07629 -2.80232 
6.10203 -0.76742 -2.64022 6.10301 -1.32567 -2.79724 6.10301 -1.02666 -2.79724 
6.1092 -0.97741 -2.79081 6.11042 -0.81814 -2.70311 6.11609 -0.92467 -2.77906 
6.11748 -0.72269 -2.62269 6.12513 -1.17617 -2.84845 6.1254 -0.87268 -2.76576 
6.12543 -0.76891 -2.68804 6.12576 -1.22553 -2.84725 6.12576 -1.1268 -2.84725 
6.12767 -1.27547 -2.84357 6.12767 -1.07686 -2.84357 6.13163 -1.32542 -2.83839 
6.13163 -1.02691 -2.83839 6.13708 -0.82159 -2.75093 6.13771 -1.37475 -2.83195 
6.13771 -0.97758 -2.83195 6.14053 -0.72408 -2.67105 6.14535 -0.92947 -2.82377 
6.15111 -0.77155 -2.73463 6.15417 -0.87726 -2.81071 6.15533 -1.17617 -2.88715 
6.15597 -1.22547 -2.88601 6.15597 -1.12686 -2.88601 6.1576 -0.6802 -2.65272 
6.15848 -1.27465 -2.88333 6.15848 -1.07768 -2.88333 6.16237 -1.32455 -2.87827 
6.16237 -1.02778 -2.87827 6.1654 -0.82565 -2.79595 6.1658 -0.72656 -2.71793 
6.1682 -1.37408 -2.87164 6.1682 -0.97825 -2.87164 6.17577 -1.42216 -2.86359 
6.17577 -0.93017 -2.86359 6.179 -0.77534 -2.77984 6.18242 -0.6827 -2.70007 
6.18516 -1.46964 -2.85406 6.18516 -0.8827 -2.85406 6.18739 -1.17617 -2.92431 
6.1882 -1.22529 -2.92341 6.1882 -1.12704 -2.92341 6.19066 -1.27454 -2.9207 
6.19066 -1.07779 -2.9207 6.1938 -0.73071 -2.76463 6.1949 -1.32331 -2.91639 
6.1949 -1.02903 -2.91639 6.19599 -0.83097 -2.83969 6.2006 -1.37292 -2.90978 
6.2006 -0.97942 -2.90978 6.20091 -0.64008 -2.68107 6.20824 -1.42084 -2.90206 
6.20824 -0.93149 -2.90206 6.20901 -0.78027 -2.82357 6.21 -0.68653 -2.74696 
6.21752 -1.46841 -2.89254 6.21752 -0.88392 -2.89254 6.22123 -1.17617 -2.95986 
6.22208 -1.22523 -2.95901 6.22208 -1.1271 -2.95901 6.2235 -0.73551 -2.80866 
6.22464 -1.27418 -2.95645 6.22464 -1.07815 -2.95645 6.22815 -0.64335 -2.72798 
6.22847 -1.51504 -2.88152 6.22847 -0.83729 -2.88152 6.22889 -1.3229 -2.95221 
6.22889 -1.02944 -2.95221 6.23482 -1.37126 -2.94627 6.23482 -0.98108 -2.94627 
6.23972 -0.69182 -2.79239 6.24106 -0.78632 -2.86567 6.24242 -1.41915 -2.93867 
6.24242 -0.93319 -2.93867 6.24811 -0.60174 -2.70807 6.25168 -1.46645 -2.92941 
6.25168 -0.88588 -2.92941 6.25538 -0.74156 -2.85129 6.25678 -1.17617 -2.9937 
6.25749 -0.64842 -2.77376 6.25768 -1.22529 -2.99289 6.25768 -1.12704 -2.99289 
6.26039 -1.27454 -2.99043 6.26039 -1.07779 -2.99043 6.26257 -1.51306 -2.91852 
6.26257 -0.83928 -2.91852 6.26471 -1.32331 -2.98619 6.26471 -1.02903 -2.98619 
6.27128 -0.69761 -2.83521 6.27131 -1.37292 -2.98049 6.27131 -0.97942 -2.98049 
6.27506 -1.55885 -2.90603 6.27506 -0.79348 -2.90603 6.27698 -0.60635 -2.7538 
6.27904 -1.42084 -2.97285 6.27904 -0.93149 -2.97285 6.28855 -1.46841 -2.96357 
6.28855 -0.88392 -2.96357 6.28865 -0.65507 -2.81778 6.28912 -0.74861 -2.89197 
6.29395 -1.17617 -3.02576 6.29509 -1.22547 -3.02512 6.29509 -1.12686 -3.02512 
6.29751 -0.56663 -2.73288 6.29777 -1.27465 -3.02261 6.29777 -1.07768 -3.02261 
6.29957 -1.51504 -2.95262 6.29957 -0.83729 -2.95262 6.30282 -1.32455 -3.01872 
6.30282 -1.02778 -3.01872 6.30473 -0.70477 -2.87636 6.30778 -0.61264 -2.79805 
6.30945 -1.37408 -3.01289 6.30945 -0.97825 -3.01289 6.31542 -1.56601 -2.94003 
6.31542 -0.78632 -2.94003 6.3175 -1.42216 -3.00532 6.3175 -0.93017 -3.00532 
6.32183 -0.66206 -2.85926 6.32704 -1.46964 -2.99593 6.32704 -0.8827 -2.99593 
6.32807 -0.57276 -2.77771 6.3298 -0.74156 -2.92571 6.33264 -1.17617 -3.05596 
6.33385 -1.22553 -3.05534 6.33385 -1.1268 -3.05534 6.33752 -1.27547 -3.05342 
6.33752 -1.07686 -3.05342 6.3404 -0.6206 -2.84069 6.3414 -1.52137 -2.9851 
6.3414 -0.83097 -2.9851 6.3427 -1.32542 -3.04947 6.3427 -1.02691 -3.04947 
6.34588 -0.69761 -2.90981 6.34914 -1.37475 -3.04338 6.34914 -0.97758 -3.04338 
6.3498 -0.53413 -2.75582 6.35732 -1.42286 -3.03575 6.35732 -0.92947 -3.03575 
6.35753 -0.78027 -2.97208 6.36039 -0.58047 -2.82071 6.36331 -0.65507 -2.89244 
6.37038 -1.47507 -3.02692 6.37038 -0.87726 -3.02692 6.37244 -0.73551 -2.95759 
6.37277 -1.17617 -3.08422 6.37508 -1.22617 -3.08426 6.37508 -1.12616 -3.08426 
6.37877 -1.27604 -3.08221 6.37877 -1.07629 -3.08221 6.38174 -0.54177 -2.79935 
6.38305 -0.61264 -2.87331 6.38385 -1.32567 -3.07809 6.38385 -1.02666 -3.07809 
6.38515 -0.82565 -3.01569 6.3887 -0.69182 -2.94138 6.39028 -1.37492 -3.07189 
6.39028 -0.97741 -3.07189 6.40125 -0.77534 -3.0021 6.40203 -1.42766 -3.065 
6.40203 -0.92467 -3.065 6.40339 -0.57276 -2.85302 6.40441 -0.50461 -2.77668 
6.40733 -0.64842 -2.9236 6.41424 -1.17617 -3.11048 6.41533 -0.87268 -3.0557 
6.41646 -0.73071 -2.98729 6.41665 -1.22622 -3.11046 6.41665 -1.12611 -3.11046 
6.42058 -1.27639 -3.1084 6.42058 -1.07595 -3.1084 6.42527 -0.53413 -2.83129 
6.42577 -1.32606 -3.1042 6.42577 -1.02628 -3.1042 6.4273 -0.60635 -2.90411 
6.43016 -0.82159 -3.04401 6.43413 -0.68653 -2.97109 6.43689 -1.37835 -3.09987 
6.43689 -0.97398 -3.09987 6.44647 -0.77155 -3.02998 6.44821 -0.56663 -2.88358 
6.44829 -0.49727 -2.80832 6.44898 -0.9213 -3.09255 6.45311 -0.64335 -2.95294 
6.45694 -1.17617 -3.13467 6.45969 -1.22639 -3.13471 6.45969 -1.12594 -3.13471 
6.4628 -0.86911 -3.08281 6.46316 -0.72656 -3.01529 6.46362 -1.27648 -3.13251 
6.46362 -1.07585 -3.13251 6.4703 -0.5284 -2.86151 6.47302 -0.60174 -2.93299 
6.47364 -1.32905 -3.13017 6.47364 -1.02328 -3.13017 6.47798 -1.53419 -1.43483 
6.47798 -0.81814 -3.07067 6.48103 -0.6827 -2.99867 6.48496 -0.97115 -3.12532 
6.49305 -1.58343 -1.44984 6.49305 -0.76891 -3.05566 6.49427 -0.56229 -2.9121 
6.49767 -0.91841 -3.11767 6.50002 -0.64008 -2.98018 6.50078 -1.17617 -3.15674 
6.50364 -1.22644 -3.15669 6.50364 -1.12589 -3.15669 6.50678 -0.47311 -2.82546 
6.51005 -1.62825 -1.46494 6.51005 -0.72408 -3.04057 6.51167 -1.48588 -1.39808 
6.51167 -0.86645 -3.10742 6.51279 -1.27899 -3.15649 6.51279 -1.07334 -3.15649 
6.52009 -0.59882 -2.95986 6.52313 -1.02078 -3.15367 6.52569 -1.53591 -1.41105 
6.52569 -0.81642 -3.09445 6.52838 -0.6802 -3.02349 6.52979 -0.50544 -2.87828 
6.53434 -0.96893 -3.1482 6.54087 -1.58491 -1.42644 6.54087 -0.76742 -3.07906 
6.54566 -1.17617 -3.17663 6.54566 -0.42182 -2.78615 6.54736 -1.43607 -1.36545 
6.54736 -0.91626 -3.14005 6.54767 -0.63781 -3.00459 6.5539 -1.22875 -3.17851 
6.5539 -1.12358 -3.17851 6.5545 -0.54032 -2.92799 6.5584 -1.62964 -1.44189 
6.5584 -0.72269 -3.06362 6.56055 -1.48662 -1.3762 6.56055 -0.86571 -3.1293 
6.56321 -1.07115 -3.17776 6.56755 -0.45204 -2.84052 6.57355 -1.01901 -3.17439 
6.57482 -1.53657 -1.38954 6.57482 -0.81576 -3.11596 6.57687 -1.67322 -1.4594 
6.57687 -0.67911 -3.04611 6.5824 -0.57911 -2.97652 6.58489 -0.96732 -3.16841 
6.58979 -1.58524 -1.40538 6.58979 -0.76709 -3.10012 6.59102 -0.4854 -2.89233 
6.59145 -1.17617 -3.1943 6.59722 -1.43611 -1.34568 6.59722 -0.91622 -3.15983 
6.59991 -1.12354 -3.19581 6.6069 -0.403 -2.79946 6.60758 -1.62979 -1.42128 
6.60758 -0.72254 -3.08422 6.60956 -1.07085 -3.19471 6.61048 -1.48647 -1.35683 
6.61048 -0.86586 -3.14867 6.61071 -1.73323 -1.48542 6.61071 -0.6191 -3.02008 
6.61793 -0.52224 -2.9427 6.62012 -1.01872 -3.19095 6.62464 -1.53595 -1.37053 
6.62464 -0.81638 -3.13498 6.62943 -0.43436 -2.85306 6.6324 -0.9659 -3.18453 
6.63806 -1.17617 -3.20969 6.63966 -1.58441 -1.38673 6.63966 -0.76792 -3.11878 
6.6409 -1.69068 -1.44488 6.6409 -0.66166 -3.06062 6.64496 -1.43746 -1.33003 
6.64496 -0.91488 -3.17548 6.64628 -1.79022 -1.51561 6.64628 -0.56211 -2.98989 
6.64697 -1.12342 -3.2109 6.65572 -1.88353 -1.60059 6.65572 -0.4688 -2.90492 
6.65669 -1.07082 -3.20936 6.65859 -1.48795 -1.34169 6.65859 -0.86439 -3.16381 
6.66829 -1.01768 -3.20525 6.66952 -0.38749 -2.81043 6.67227 -1.64635 -1.40815 
6.67227 -0.70599 -3.09736 6.67298 -1.53729 -1.35588 6.67298 -0.81504 -3.14962 
6.67571 -1.74924 -1.47316 6.67571 -0.6031 -3.03235 6.68066 -0.96502 -3.1983 
6.68328 -1.84544 -1.55132 6.68328 -0.50689 -2.95419 6.69369 -1.43835 -1.3167 
6.69369 -0.91399 -3.18881 6.69446 -1.12338 -3.22358 6.69507 -1.93257 -1.64165 
6.69507 -0.41977 -2.86385 6.70559 -1.07021 -3.22185 6.70625 -1.70576 -1.43409 
6.70625 -0.64657 -3.07141 6.7074 -1.48863 -1.32887 6.7074 -0.86371 -3.17663 
6.71047 -1.59232 -1.36995 6.71047 -0.76001 -3.13556 6.71144 -1.80442 -1.50559 
6.71144 -0.54791 -2.99991 6.71739 -1.0171 -3.21722 6.72167 -1.89685 -1.59101 
6.72167 -0.45548 -2.91449 6.72468 -2.05752 -1.82644 6.72871 -2.01991 -1.75451 
6.72953 -1.38767 -1.29581 6.72953 -0.96466 -3.2097 6.73325 -1.97697 -1.6865 
6.73325 -0.37536 -2.81901 6.74142 -1.76233 -1.46442 6.74142 -0.59 -3.04108 
6.74276 -1.43862 -1.30582 6.74276 -0.91371 -3.19968 6.74381 -1.65327 -1.3935 
6.74381 -0.69906 -3.11201 6.7445 -1.54416 -1.34128 6.7445 -0.80817 -3.16422 
6.74922 -1.85786 -1.54338 6.74922 -0.49447 -2.96212 6.75506 -1.06988 -3.23187 
6.75604 -2.07874 -1.8582 6.7591 -2.04429 -1.78615 6.75929 -1.94335 -1.634 
6.75929 -0.40899 -2.87151 6.76303 -2.00398 -1.71666 6.76303 -0.34835 -2.78884 
6.76675 -1.01713 -3.22671 6.77758 -1.81577 -1.49897 6.77758 -0.53656 -3.00653 
6.77876 -1.712 -1.42179 6.77876 -0.64033 -3.08372 6.77891 -1.38749 -1.28683 
6.77891 -0.96484 -3.21868 6.77977 -1.49415 -1.31637 6.77977 -0.85818 -3.18913 
6.78244 -1.598 -1.3579 6.78244 -0.75433 -3.14761 6.7866 -1.90606 -1.58405 
6.7866 -0.44627 -2.92146 6.78991 -2.06649 -1.81897 6.79036 -2.09974 -1.89503 
6.79343 -2.02901 -1.74832 6.79781 -1.98568 -1.68034 6.79781 -0.36665 -2.82516 
6.81451 -1.76724 -1.45421 6.81451 -0.58509 -3.0513 6.81456 -1.86578 -1.53757 
6.81456 -0.48656 -2.96794 6.81567 -1.44333 -1.29571 6.81567 -0.909 -3.20979 
6.8157 -1.01688 -3.23354 6.81696 -1.65798 -1.38359 6.81696 -0.69435 -3.12192 
6.81745 -1.54879 -1.33142 6.81745 -0.80354 -3.17409 6.82416 -2.08794 -1.85549 
6.82417 -2.0517 -1.78097 6.82474 -1.95067 -1.62873 6.82474 -0.40166 -2.87678 
6.82814 -2.01112 -1.71163 6.82814 -0.34121 -2.79387 6.85209 -1.71533 -1.41401 
6.85209 -0.637 -3.09149 6.85215 -1.91209 -1.57999 6.85215 -0.44024 -2.92552 
6.85275 -1.82131 -1.49244 6.85275 -0.53102 -3.01306 6.85294 -1.49795 -1.30895 
6.85294 -0.85438 -3.19656 6.85341 -1.38929 -1.2786 6.85341 -0.96304 -3.2269 
6.85519 -1.60143 -1.35064 6.85519 -0.75091 -3.15486 6.85871 -2.10668 -1.89319 
6.85873 -2.03444 -1.7443 6.85873 -0.31789 -2.7612 6.85896 -2.07297 -1.81581 
6.86294 -1.99091 -1.67664 6.86294 -0.36142 -2.82887 6.8901 -1.77098 -1.4498 
6.8901 -0.58135 -3.05571 6.89011 -1.66033 -1.37861 6.89011 -0.692 -3.12689 
6.89014 -1.86952 -1.53316 6.89014 -0.48282 -2.97234 6.89014 -1.95446 -1.62602 
6.89014 -0.39787 -2.87949 6.89055 -1.44454 -1.29018 6.89055 -0.90779 -3.21532 
6.89055 -1.55111 -1.32648 6.89055 -0.80122 -3.17903 6.89347 -2.09229 -1.85337 
6.89349 -2.05605 -1.77885 6.89349 -2.01474 -1.70908 6.89349 -0.33759 -2.79642 
6.92834 -2.07514 -1.81475 6.92834 -2.03653 -1.74307 6.92834 -1.99266 -1.6754 
6.92834 -1.91424 -1.57803 6.92834 -1.82316 -1.49026 6.92834 -1.7169 -1.41156 
6.92834 -1.60257 -1.34822 6.92834 -1.49887 -1.30625 6.92834 -1.38989 -1.27586 
6.92834 -0.96244 -3.22965 6.92834 -0.85346 -3.19925 6.92834 -0.74976 -3.15729 
6.92834 -0.63543 -3.09394 6.92834 -0.52917 -3.01524 6.92834 -0.4381 -2.92748 
6.92834 -0.35967 -2.8301 6.96319 -2.01474 -1.70908 6.96319 -2.05605 -1.77885 
6.96321 -2.09229 -1.85337 6.9661 -1.33666 -1.26644 6.96613 -1.55111 -1.32648 
6.96613 -0.80122 -3.17903 6.96613 -1.44454 -1.29018 6.96613 -0.90779 -3.21532 
6.96654 -1.95446 -1.62602 6.96654 -1.86952 -1.53316 6.96654 -0.48282 -2.97234 
6.96657 -1.66033 -1.37861 6.96657 -0.692 -3.12689 6.96658 -1.77098 -1.4498 
6.96658 -0.58135 -3.05571 6.99374 -1.99091 -1.67664 6.99772 -2.07297 -1.81581 
6.99795 -2.03444 -1.7443 7.00149 -1.60143 -1.35064 7.00149 -0.75091 -3.15486 
7.00327 -1.38929 -1.2786 7.00374 -1.49795 -1.30895 7.00374 -0.85438 -3.19656 
7.00393 -1.82131 -1.49244 7.00393 -0.53102 -3.01306 7.00453 -1.91209 -1.57999 
7.00459 -1.71533 -1.41401 7.00459 -0.637 -3.09149 7.02854 -2.01112 -1.71163 
7.03194 -1.95067 -1.62873 7.03251 -2.0517 -1.78097 7.03923 -1.54879 -1.33142 
7.03923 -0.80354 -3.17409 7.03972 -1.65798 -1.38359 7.03972 -0.69435 -3.12192 
7.04098 -1.33546 -1.27197 7.04101 -1.44333 -1.29571 7.04101 -0.909 -3.20979 
7.04212 -1.86578 -1.53757 7.04217 -1.76724 -1.45421 7.04217 -0.58509 -3.0513 
7.05281 -1.28273 -1.26627 7.05887 -1.98568 -1.68034 7.06325 -2.02901 -1.74832 
7.07008 -1.90606 -1.58405 7.07424 -1.598 -1.3579 7.07424 -0.75433 -3.14761 
7.07691 -1.49415 -1.31637 7.07691 -0.85818 -3.18913 7.07777 -1.38749 -1.28683 
7.07792 -1.712 -1.42179 7.07792 -0.64033 -3.08372 7.0791 -1.81577 -1.49897 
7.08993 -1.33521 -1.27879 7.09365 -2.00398 -1.71666 7.09739 -1.94335 -1.634 
7.09758 -2.04429 -1.78615 7.10162 -1.28245 -1.27363 7.10746 -1.85786 -1.54338 
7.11218 -1.54416 -1.34128 7.11218 -0.80817 -3.16422 7.11287 -1.65327 -1.3935 
7.11287 -0.69906 -3.11201 7.11392 -1.43862 -1.30582 7.11526 -1.76233 -1.46442 
7.12343 -1.97697 -1.6865 7.12715 -1.38767 -1.29581 7.12797 -2.01991 -1.75451 
7.13501 -1.89685 -1.59101 7.13929 -1.33524 -1.28828 7.14524 -1.80442 -1.50559 
7.14621 -1.59232 -1.36995 7.14621 -0.76001 -3.13556 7.14928 -1.48863 -1.32887 
7.14928 -0.86371 -3.17663 7.15043 -1.70576 -1.43409 7.15109 -1.28212 -1.28365 
7.15785 -1.99341 -1.72413 7.16161 -1.93257 -1.64165 7.16222 -1.22896 -1.28192 
7.16299 -1.43835 -1.3167 7.1734 -1.84544 -1.55132 7.17602 -1.38731 -1.3072 
7.18097 -1.74924 -1.47316 7.1837 -1.53729 -1.35588 7.1837 -0.81504 -3.14962 
7.18441 -1.64635 -1.40815 7.18716 -1.96484 -1.69507 7.18839 -1.33465 -1.30025 
7.19262 -2.00731 -1.76351 7.19809 -1.48795 -1.34169 7.19809 -0.86439 -3.16381 
7.19999 -1.28151 -1.29614 7.20096 -1.88353 -1.60059 7.20971 -1.22892 -1.2946 
7.2104 -1.79022 -1.51561 7.21172 -1.43746 -1.33003 7.21578 -1.69068 -1.44488 
7.21702 -1.58441 -1.38673 7.22206 -1.97912 -1.73411 7.22428 -1.38643 -1.32097 
7.22725 -1.91797 -1.65244 7.23204 -1.53595 -1.37053 7.23656 -1.33361 -1.31456 
7.23875 -1.83009 -1.5628 7.24597 -1.73323 -1.48542 7.2462 -1.48647 -1.35683 
7.24712 -1.28148 -1.31079 7.2491 -1.62979 -1.42128 7.24978 -1.94933 -1.70604 
7.25677 -1.22879 -1.30969 7.25946 -1.43611 -1.34568 7.26523 -1.17617 -1.31121 
7.26566 -1.86693 -1.61318 7.26689 -1.58524 -1.40538 7.27179 -1.38501 -1.33709 
7.27428 -1.77323 -1.52898 7.27981 -1.67322 -1.4594 7.28186 -1.53657 -1.38954 
7.28313 -1.33332 -1.33111 7.284 -1.96173 -1.7464 7.28913 -1.9003 -1.66499 
7.29347 -1.28118 -1.32774 7.29613 -1.48662 -1.3762 7.29828 -1.62964 -1.44189 
7.30218 -1.81201 -1.57751 7.30278 -1.22875 -1.32699 7.30901 -1.71452 -1.50091 
7.30932 -1.43607 -1.36545 7.31102 -1.93051 -1.71935 7.31102 -1.17617 -1.32887 
7.31581 -1.58491 -1.42644 7.32234 -1.38341 -1.35731 7.32689 -1.84689 -1.62722 
7.3283 -1.67214 -1.48201 7.33099 -1.53591 -1.41105 7.33355 -1.33155 -1.35183 
7.33659 -1.75352 -1.54565 7.34389 -1.27899 -1.34901 7.34501 -1.48588 -1.39808 
7.34663 -1.62825 -1.46494 7.3499 -1.87922 -1.68004 7.35304 -1.22644 -1.34882 
7.35304 -1.12589 -1.34882 7.3559 -1.17617 -1.34876 7.35666 -1.71225 -1.52532 
7.35901 -1.43392 -1.38783 7.36241 -1.79004 -1.59341 7.36363 -1.58343 -1.44984 
7.37063 -1.90846 -1.73494 7.37172 -1.38118 -1.38018 7.37565 -1.66963 -1.50683 
7.3787 -1.53419 -1.43483 7.38304 -1.32905 -1.37533 7.38366 -1.75059 -1.57252 
7.38638 -1.82394 -1.64399 7.39306 -1.27648 -1.373 7.39306 -1.07585 -1.373 
7.39352 -1.62577 -1.49022 7.39388 -1.48323 -1.4227 7.39699 -1.22639 -1.3708 
7.39699 -1.12594 -1.3708 7.39974 -1.17617 -1.37083 7.40357 -1.70898 -1.55256 
7.4077 -1.43104 -1.41296 7.40839 -1.85506 -1.69718 7.40847 -1.7857 -1.62192 
7.41021 -1.58078 -1.47552 7.41979 -1.37835 -1.40564 7.42255 -1.6658 -1.53441 
7.42652 -1.53074 -1.46149 7.42834 -1.88327 -1.75275 7.42938 -1.74598 -1.60139 
7.43091 -1.32606 -1.40131 7.43141 -1.8182 -1.67421 7.4361 -1.27639 -1.3971 
7.4361 -1.07595 -1.3971 7.44003 -1.22622 -1.39504 7.44003 -1.12611 -1.39504 
7.44022 -1.62162 -1.51821 7.44135 -1.47965 -1.44981 7.44244 -1.17617 -1.39502 
7.44935 -1.70392 -1.58191 7.45227 -1.84772 -1.72882 7.45329 -1.77957 -1.65248 
7.45465 -1.42766 -1.4405 7.45543 -1.57699 -1.50341 7.4664 -1.37492 -1.43361 
7.46798 -1.66051 -1.56413 7.47153 -1.52668 -1.48981 7.47283 -1.32567 -1.42742 
7.47283 -1.02666 -1.42742 7.47363 -1.73969 -1.63219 7.47494 -1.81056 -1.70615 
7.47791 -1.27604 -1.42329 7.47791 -1.07629 -1.42329 7.4816 -1.22617 -1.42125 
7.4816 -1.12616 -1.42125 7.48391 -1.17617 -1.42128 7.48424 -1.61682 -1.54792 
7.4863 -1.47507 -1.47858 7.49337 -1.69727 -1.61307 7.49629 -1.77187 -1.6848 
7.49915 -1.57206 -1.53342 7.49936 -1.42286 -1.46976 7.50688 -1.8182 -1.74968 
7.50754 -1.37475 -1.46212 7.50754 -0.97758 -1.46212 7.5108 -1.65472 -1.59569 
7.51398 -1.32542 -1.45604 7.51398 -1.02691 -1.45604 7.51528 -1.52137 -1.5204 
7.51628 -1.73174 -1.66481 7.51916 -1.27547 -1.45208 7.51916 -1.07686 -1.45208 
7.52283 -1.22553 -1.45017 7.52283 -1.1268 -1.45017 7.52404 -1.17617 -1.44954 
7.52688 -1.61077 -1.57979 7.52861 -1.77957 -1.7278 7.52964 -1.46964 -1.50958 
7.53485 -1.69027 -1.64625 7.53918 -1.42216 -1.50018 7.53918 -0.93017 -1.50018 
7.54126 -1.56601 -1.56547 7.54723 -1.37408 -1.49262 7.54723 -0.97825 -1.49262 
7.5489 -1.73969 -1.70746 7.55195 -1.64756 -1.62914 7.55386 -1.32455 -1.48679 
7.55386 -1.02778 -1.48679 7.55711 -1.51504 -1.55288 7.55891 -1.27465 -1.4829 
7.55891 -1.07768 -1.4829 7.55917 -1.7857 -1.77262 7.56159 -1.22547 -1.48038 
7.56159 -1.12686 -1.48038 7.56273 -1.17617 -1.47974 7.56756 -1.60372 -1.61354 
7.56803 -1.69727 -1.68772 7.56813 -1.46841 -1.54194 7.57764 -1.42084 -1.53266 
7.5797 -1.74598 -1.75171 7.58162 -1.55885 -1.59947 7.58537 -1.37292 -1.52501 
7.58537 -0.97942 -1.52501 7.5854 -1.65472 -1.67029 7.59198 -1.32331 -1.51931 
7.59198 -1.02903 -1.51931 7.59411 -1.51306 -1.58698 7.59629 -1.27454 -1.51508 
7.59629 -1.07779 -1.51508 7.599 -1.22529 -1.51262 7.599 -1.12704 -1.51262 
7.59919 -1.70392 -1.73175 7.5999 -1.17617 -1.5118 7.6013 -1.61077 -1.65422 
7.605 -1.46645 -1.57609 7.61426 -1.41915 -1.56684 7.61562 -1.56601 -1.63983 
7.61696 -1.66051 -1.71311 7.62186 -1.37126 -1.55923 7.62779 -1.3229 -1.5533 
7.62821 -1.51504 -1.62398 7.62853 -1.70898 -1.77752 7.63204 -1.27418 -1.54905 
7.63204 -1.07815 -1.54905 7.63318 -1.61682 -1.69685 7.6346 -1.22523 -1.5465 
7.6346 -1.1271 -1.5465 7.63545 -1.17617 -1.54565 7.63916 -1.46841 -1.61296 
7.64668 -1.6658 -1.75854 7.64767 -1.57206 -1.68194 7.64844 -1.42084 -1.60345 
7.65608 -1.37292 -1.59573 7.66069 -1.52137 -1.66581 7.66178 -1.32331 -1.58912 
7.66288 -1.62162 -1.74087 7.66602 -1.27454 -1.5848 7.66848 -1.22529 -1.58209 
7.66848 -1.12704 -1.58209 7.66929 -1.17617 -1.58119 7.67152 -1.46964 -1.65145 
7.67426 -1.66963 -1.80544 7.67768 -1.57699 -1.72566 7.68091 -1.42216 -1.64191 
7.68848 -1.37408 -1.63386 7.69088 -1.62577 -1.78757 7.69128 -1.52668 -1.70956 
7.69431 -1.32455 -1.62723 7.6982 -1.27465 -1.62218 7.70071 -1.22547 -1.6195 
7.70135 -1.17617 -1.61836 7.70251 -1.47507 -1.6948 7.70557 -1.58078 -1.77088 
7.71133 -1.42286 -1.68173 7.71615 -1.62825 -1.83446 7.71897 -1.37475 -1.67355 
7.7196 -1.53074 -1.75457 7.72505 -1.32542 -1.66712 7.72901 -1.27547 -1.66193 
7.73092 -1.22553 -1.65826 7.73125 -1.58343 -1.81746 7.73129 -1.47965 -1.73975 
7.74059 -1.42766 -1.72644 7.74626 -1.53419 -1.80239 7.74748 -1.37492 -1.7147 
7.75367 -1.32567 -1.70826 7.75465 -1.58491 -1.86528 7.7578 -1.27604 -1.70319 
7.75839 -1.48323 -1.78721 7.76814 -1.43104 -1.7734 7.77004 -1.53591 -1.8501 
7.77545 -1.37835 -1.76131 7.77978 -1.32606 -1.75018 7.78301 -1.48588 -1.83608 
7.79155 -1.53657 -1.89923 7.79326 -1.43392 -1.82208 7.80091 -1.38118 -1.80937 
7.80489 -1.48662 -1.88496 7.81564 -1.43607 -1.87178 7.82426 -1.48647 -1.93489 
3.90822 0.47859 1.40758 3.91824 0.47893 1.45705 3.92287 0.42581 1.44525 
3.92919 0.53213 1.51567 3.9304 0.37338 1.43311 3.93073 0.47953 1.50595 
3.93484 0.4264 1.49436 3.94041 0.32242 1.41989 3.94179 0.37373 1.48199 
3.94428 0.53225 1.56274 3.94538 0.47957 1.55308 3.94915 0.42744 1.54253 
3.95129 0.3227 1.46895 3.95556 0.37462 1.53024 3.96158 0.5323 1.60874 
3.96233 0.47986 1.59944 3.96346 0.27242 1.45525 3.96462 0.32359 1.51769 
3.9657 0.42772 1.5891 3.97168 0.37603 1.57775 3.97587 0.21688 1.41815 
3.97628 0.2731 1.50405 3.98027 0.32493 1.56543 3.98335 0.58488 1.66186 
3.98341 0.5346 1.659 3.9836 0.48206 1.64986 3.98642 0.42949 1.63952 
3.99047 0.22375 1.48966 3.99142 0.27457 1.55217 3.9919 0.37764 1.6283 
4.00004 0.32497 1.61528 4.00454 0.16872 1.45217 4.00512 0.22509 1.538 
4.00539 0.53466 1.70296 4.00539 0.6351 1.70296 4.00542 0.58488 1.7057 
4.00759 0.48456 1.69903 4.00992 0.43199 1.68901 4.01079 0.27442 1.6021 
4.01477 0.37986 1.67768 4.02132 0.17663 1.52298 4.02242 0.32713 1.66497 
4.02413 0.22448 1.58783 4.02809 0.10778 1.41883 4.02961 0.58488 1.74841 
4.02963 0.53482 1.74599 4.02963 0.63494 1.74599 4.03169 0.48466 1.74207 
4.03267 0.27517 1.65097 4.0359 0.43499 1.73687 4.03997 0.1758 1.57286 
4.04023 0.38269 1.72575 4.04274 0.1147 1.49037 4.04564 0.22513 1.63695 
4.04755 0.33001 1.71366 4.05584 0.53488 1.78756 4.05584 0.63488 1.78756 
4.05587 0.13126 1.55506 4.05587 0.58488 1.78987 4.05638 0.04904 1.38388 
4.05729 0.27782 1.69984 4.05788 0.485 1.78387 4.05788 0.68476 1.78387 
4.06103 0.17613 1.62177 4.06201 0.43537 1.7788 4.0682 0.38612 1.77236 
4.06868 0.05529 1.45639 4.06942 0.22685 1.68466 4.07509 0.33338 1.76062 
4.07648 0.1314 1.60424 4.07947 0.07037 1.52175 4.08413 0.58488 1.83 
4.0844 0.28139 1.74731 4.08443 0.17762 1.66959 4.08476 0.53552 1.8288 
4.08476 0.63424 1.8288 4.08667 0.48557 1.82512 4.08667 0.68419 1.82512 
4.09063 0.43562 1.81994 4.09063 0.73413 1.81994 4.09399 0.08783 1.58577 
4.09608 0.2303 1.73248 4.09671 0.38629 1.8135 4.09901 -0.00129 1.42123 
4.09953 0.1328 1.6526 4.10435 0.33819 1.80532 4.10775 0.01181 1.48693 
4.11011 0.18026 1.71618 4.11317 0.28597 1.79226 4.11433 0.58488 1.8687 
4.11497 0.53558 1.86756 4.11497 0.63418 1.86756 4.1166 0.08891 1.63427 
4.11749 0.48639 1.86488 4.11749 0.68337 1.86488 4.12001 0.02781 1.55193 
4.12138 0.43649 1.85983 4.12138 0.73327 1.85983 4.1244 0.23436 1.7775 
4.12481 0.13527 1.69948 4.12721 0.38696 1.85319 4.12721 0.78279 1.85319 
4.13477 0.33889 1.84514 4.1355 0.04653 1.61498 4.138 0.18406 1.76139 
4.14018 -0.04338 1.45121 4.14142 0.09141 1.68162 4.14417 0.29141 1.83561 
4.14639 0.58488 1.90586 4.14721 0.53575 1.90496 4.14721 0.63401 1.90496 
4.14967 0.48651 1.90225 4.14967 0.68325 1.90225 4.1502 -0.02918 1.51637 
4.1528 0.13942 1.74618 4.1539 0.43774 1.89794 4.1539 0.73202 1.89794 
4.15499 0.23968 1.82124 4.1596 0.38813 1.89133 4.1596 0.78163 1.89133 
4.15991 0.0488 1.66262 4.16357 -0.01218 1.58025 4.16725 0.3402 1.88361 
4.16725 0.82956 1.88361 4.16801 0.18899 1.80512 4.169 0.09525 1.72851 
4.17653 0.29263 1.87409 4.18024 0.00753 1.64255 4.18024 0.58488 1.94141 
4.18109 0.53581 1.94056 4.18109 0.63395 1.94056 4.18251 0.14422 1.79021 
4.18364 0.48686 1.938 4.18364 0.6829 1.938 4.18715 0.05206 1.70953 
4.18747 0.24601 1.86307 4.18789 0.43815 1.93376 4.18789 0.73161 1.93376 
4.19382 0.38979 1.92782 4.19382 0.77997 1.92782 4.19739 -0.06904 1.54471 
4.19872 0.10054 1.77394 4.20006 0.19504 1.84722 4.20143 0.3419 1.92022 
4.20143 0.82786 1.92022 4.20711 0.01045 1.68962 4.21068 0.29459 1.91096 
4.21068 0.87516 1.91096 4.2121 -0.05097 1.60814 4.21438 0.15027 1.83284 
4.21578 0.58488 1.97525 4.2165 0.05713 1.75531 4.21668 0.53575 1.97444 
4.21668 0.63401 1.97444 4.21939 0.48651 1.97198 4.21939 0.68325 1.97198 
4.22157 0.24799 1.90008 4.22371 0.43774 1.96775 4.22371 0.73202 1.96775 
4.228 -0.029 1.66838 4.23028 0.10632 1.81676 4.23032 0.38813 1.96204 
4.23032 0.78163 1.96204 4.23406 0.2022 1.88758 4.23598 0.01506 1.73535 
4.23804 0.3402 1.9544 4.23804 0.82956 1.9544 4.24755 0.29263 1.94512 
4.24755 0.87713 1.94512 4.24766 0.06378 1.79933 4.24777 -0.10589 1.57162 
4.24813 0.15732 1.87352 4.25295 0.58488 2.00731 4.25409 0.53558 2.00668 
4.25409 0.63418 2.00668 4.25651 -0.02466 1.71443 4.25677 0.48639 2.00416 
4.25677 0.68337 2.00416 4.25857 0.24601 1.93417 4.25857 0.92375 1.93417 
4.26181 -0.08585 1.63285 4.26182 0.43649 2.00027 4.26182 0.73327 2.00027 
4.26373 0.11348 1.85792 4.26678 0.02136 1.7796 4.26845 0.38696 1.99444 
4.26845 0.78279 1.99444 4.27442 0.19504 1.92158 4.27442 0.97472 1.92158 
4.2765 0.33889 1.98687 4.2765 0.83087 1.98687 4.27858 -0.06289 1.69235 
4.28084 0.07078 1.84081 4.28604 0.29141 1.97748 4.28604 0.87835 1.97748 
4.28707 -0.01853 1.75926 4.28881 0.15027 1.90726 4.29164 0.58488 2.03751 
4.29285 0.53552 2.03689 4.29285 0.63424 2.03689 4.29652 0.48557 2.03497 
4.29652 0.68419 2.03497 4.2994 0.02931 1.82224 4.29958 -0.13925 1.59509 
4.3004 0.23968 1.96666 4.3004 0.93008 1.96666 4.30171 0.43562 2.03102 
4.30171 0.73413 2.03102 4.30488 0.10632 1.89136 4.30814 0.38629 2.02493 
4.30814 0.78346 2.02493 4.3088 -0.05716 1.73737 4.31463 -0.11818 1.65586 
4.31632 0.33819 2.0173 4.31632 0.83157 2.0173 4.31653 0.18899 1.95364 
4.31653 0.98077 1.95364 4.31939 -0.01082 1.80226 4.32231 0.06378 1.87399 
4.32939 0.28597 2.00847 4.32939 0.88379 2.00847 4.33144 0.14422 1.93914 
4.33144 1.02553 1.93914 4.33177 -0.09401 1.71435 4.33177 0.58488 2.06577 
4.33408 0.53488 2.06581 4.33408 0.63488 2.06581 4.33778 0.485 2.06376 
4.33778 0.68476 2.06376 4.34074 -0.04951 1.7809 4.34205 0.02136 1.85486 
4.34285 0.43537 2.05964 4.34285 0.73438 2.05964 4.34415 0.23436 1.99724 
4.34415 0.9354 1.99724 4.3477 0.10054 1.92293 4.34929 0.38612 2.05344 
4.34929 0.78364 2.05344 4.36025 0.18406 1.98365 4.36025 0.9857 1.98365 
4.36103 0.33338 2.04655 4.36103 0.83637 2.04655 4.36239 -0.01853 1.83458 
4.36341 -0.08668 1.75823 4.36634 0.05713 1.90515 4.36953 -0.14741 1.67659 
4.37324 0.58488 2.09203 4.37434 0.28139 2.03725 4.37434 0.88836 2.03725 
4.37546 0.13942 1.96884 4.37565 0.53482 2.09202 4.37565 0.63494 2.09202 
4.37958 0.48466 2.08995 4.37958 0.6851 2.08995 4.38427 -0.05716 1.81284 
4.38477 0.43499 2.08575 4.38477 0.73477 2.08575 4.3863 0.01506 1.88566 
4.38734 -0.12223 1.7343 4.38916 0.2303 2.02556 4.38916 0.93946 2.02556 
4.39313 0.09525 1.95264 4.39313 1.07451 0.51596 4.39562 -0.17994 1.65056 
4.3959 0.38269 2.08142 4.3959 0.78707 2.08142 4.40547 0.18026 2.01153 
4.40547 0.98949 2.01153 4.40721 -0.02466 1.86513 4.40729 -0.09401 1.78987 
4.40799 0.33001 2.0741 4.40799 0.83975 2.0741 4.41211 0.05206 1.93449 
4.41248 -0.15607 1.70917 4.41595 0.58488 2.11622 4.41869 0.53466 2.11626 
4.41869 0.6351 2.11626 4.4218 0.27782 2.06436 4.4218 0.89194 2.06436 
4.42216 0.13527 1.99684 4.42216 1.03449 0.47177 4.42262 0.48456 2.11406 
4.42262 0.6852 2.11406 4.4293 -0.06289 1.84306 4.43203 0.01045 1.91454 
4.43264 0.43199 2.11173 4.43264 0.73777 2.11173 4.43698 0.22685 2.05222 
4.43698 0.94291 2.05222 4.43876 -0.18813 1.68289 4.44003 0.09141 1.98023 
4.44003 1.07835 0.48838 4.44396 0.37986 2.10688 4.44396 0.7899 2.10688 
4.44505 -0.14741 1.75211 4.45205 0.17762 2.03721 4.45205 0.99214 0.43139 
4.45327 -0.029 1.89365 4.45667 0.32713 2.09922 4.45667 0.84263 2.09922 
4.45902 0.0488 1.96173 4.45902 1.12096 0.50687 4.45979 0.58488 2.13829 
4.46264 0.5346 2.13824 4.46264 0.63516 2.13824 4.46578 -0.11818 1.80701 
4.46905 0.1328 2.02212 4.46905 1.03696 0.44649 4.47067 0.27517 2.08897 
4.47067 0.89459 2.08897 4.47109 -0.17994 1.72603 4.47179 0.48206 2.13804 
4.47179 0.6877 2.13804 4.47909 0.00753 1.94141 4.47909 1.16223 0.5272 
4.48213 0.42949 2.13522 4.48213 0.74026 2.13522 4.48469 0.22513 2.076 
4.48469 0.94463 0.3926 4.48469 0.94463 2.076 4.48738 0.08891 2.00504 
4.48738 1.08085 0.46356 4.48879 -0.08585 1.85983 4.49335 0.37764 2.12975 
4.49335 0.79212 2.12975 4.49833 -0.21078 1.69863 4.49987 0.17613 2.06061 
4.49987 0.99363 0.40799 4.50466 -0.16947 1.76771 4.50466 0.58488 2.15818 
4.50637 0.32497 2.12161 4.50637 0.84478 2.12161 4.50667 0.04653 1.98614 
4.50667 1.12323 0.48246 4.5129 0.5323 2.16006 4.5129 0.63746 2.16006 
4.51351 -0.05097 1.90954 4.51351 1.22073 0.55907 4.5174 0.1314 2.04517 
4.5174 1.03836 0.42344 4.51955 0.27442 2.11086 4.51955 0.89533 0.35775 
4.51955 0.89533 2.11086 4.52221 0.47986 2.15932 4.52221 0.6899 2.15932 
4.52656 -0.13925 1.82207 4.53169 -0.20069 1.74066 4.53255 0.42772 2.15595 
4.53255 0.74203 2.15595 4.53382 0.22448 2.09751 4.53382 0.94528 0.37109 
4.53382 0.94528 2.09751 4.53587 0.08783 2.02766 4.53587 1.08193 0.44095 
4.5414 -0.01218 1.95807 4.5414 1.18194 0.51053 4.5439 0.37603 2.14996 
4.5439 0.79373 2.14996 4.54879 0.1758 2.08167 4.54879 0.99396 0.38693 
4.55002 -0.10589 1.87388 4.55002 1.27565 0.59473 4.55045 0.58488 2.17585 
4.55622 0.32493 2.14138 4.55622 0.84482 0.32723 4.55622 0.84482 2.14138 
4.55891 0.53225 2.17736 4.55891 0.6375 2.17736 4.55958 -0.22999 1.71238 
4.5659 -0.18829 1.78101 4.56658 0.13126 2.06577 4.56658 1.0385 0.40283 
4.56856 0.47957 2.17626 4.56856 0.69019 2.17626 4.56948 0.27457 2.13022 
4.56948 0.89519 0.33838 4.56948 0.89519 2.13022 4.56971 0.02781 2.00163 
4.56971 1.14194 0.46698 4.57693 -0.06904 1.92425 4.57693 1.2388 0.54435 
4.57912 0.42744 2.1725 4.57912 0.74232 2.1725 4.58364 0.22509 2.11653 
4.58364 0.94467 0.35208 4.58843 -0.15693 1.83462 4.58843 1.32669 0.63399 
4.5914 0.37462 2.16608 4.5914 0.79514 0.30252 4.5914 0.79514 2.16608 
4.59362 -0.21808 1.75294 4.59706 0.58488 2.19124 4.59867 0.17663 2.10033 
4.59867 0.99313 0.36828 4.5999 0.07037 2.04217 4.5999 1.09939 0.42643 
4.60396 0.32359 2.15703 4.60396 0.84617 0.31158 4.60396 0.84617 2.15703 
4.60528 -0.02918 1.97144 4.60528 1.19893 0.49716 4.60597 0.53213 2.19245 
4.60597 0.63763 2.19245 4.61472 -0.12248 1.88647 4.61472 1.29224 0.58214 
4.61569 0.47953 2.19092 4.61569 0.69023 2.19092 4.6176 0.2731 2.14536 
4.6176 0.89666 0.32324 4.6176 0.89666 2.14536 4.62729 0.4264 2.1868 
4.62729 0.74336 0.2818 4.62729 0.74336 2.1868 4.62852 -0.2038 1.79198 
4.62852 1.37355 0.67663 4.63127 0.1147 2.07891 4.63127 1.05506 0.3897 
4.63199 0.22375 2.13118 4.63199 0.94601 0.33743 4.63471 0.01181 2.0139 
4.63471 1.15795 0.45471 4.63966 0.37373 2.17986 4.63966 0.79603 0.28875 
4.63966 0.79603 2.17986 4.64228 -0.0844 1.93574 4.64228 1.25416 0.53287 
4.64436 0.58488 2.20433 4.65269 0.3227 2.17036 4.65269 0.84706 0.29825 
4.65269 0.84706 2.17036 4.65346 0.53209 2.20513 4.65346 0.63767 0.26347 
4.65346 0.63767 2.20513 4.65407 -0.17152 1.8454 4.65407 1.34128 0.6232 
4.65783 -0.23236 1.76293 4.65783 1.40212 0.70568 4.66459 0.47893 2.2034 
4.66459 0.69083 0.2652 4.66459 0.69083 2.2034 4.66525 0.05529 2.05296 
4.66525 1.11447 0.41564 4.6664 0.27242 2.15818 4.6664 0.89734 0.31042 
4.6664 0.89734 2.15818 4.66947 0.16872 2.11711 4.66947 1.00104 0.3515 
4.67044 -0.04338 1.98146 4.67044 1.21314 0.48714 4.67639 0.42581 2.19877 
4.67639 0.74395 0.26984 4.67639 0.74395 2.19877 4.68068 -0.13581 1.89604 
4.68068 1.30557 0.57256 4.68771 1.42862 0.73606 4.68853 0.37338 2.19125 
4.68853 0.79638 0.27736 4.68853 0.79638 2.19125 4.69225 -0.21593 1.80056 
4.69225 0.58488 0.25352 4.69225 0.58488 2.21509 4.69225 1.38569 0.66805 
4.70042 -0.00129 2.02263 4.70042 1.17105 0.44597 4.70176 0.32242 2.18123 
4.70176 0.84733 0.28737 4.70176 0.84733 2.18123 4.70281 0.10778 2.09356 
4.70281 1.06198 0.37505 4.70289 0.53166 0.2529 4.70289 0.53166 2.2157 
4.70289 0.6381 0.2529 4.70289 0.6381 2.2157 4.7035 0.21688 2.14577 
4.7035 0.95288 0.32283 4.70822 -0.09682 1.94368 4.70822 1.26657 0.52493 
4.71406 0.47859 2.21342 4.71406 0.69117 0.25518 4.71406 0.69117 2.21342 
4.71504 1.48745 0.83975 4.7181 1.45301 0.7677 4.71829 -0.1823 1.85306 
4.71829 1.35206 0.61555 4.72203 -0.24293 1.7704 4.72203 1.41269 0.69821 
4.72575 0.42584 2.20826 4.72575 0.74392 0.26035 4.72575 0.74392 2.20826 
4.73659 -0.05472 1.98808 4.73659 1.22448 0.48052 4.73776 0.04904 2.06527 
4.73776 1.12072 0.40334 4.73791 0.37355 2.20023 4.73791 0.7962 0.26838 
4.73791 0.7962 2.20023 4.73877 0.26689 2.17068 4.73877 0.90286 0.29792 
4.74061 0.58488 0.24513 4.74061 0.58488 2.22348 4.74144 0.16304 2.12916 
4.74144 1.00672 0.33945 4.7456 -0.14501 1.90301 4.7456 1.31477 0.5656 
4.74891 1.4752 0.80052 4.74936 1.50846 0.87658 4.75076 1.53557 0.95585 
4.7514 0.53162 0.24502 4.7514 0.53162 2.22359 4.7514 0.63814 0.24502 
4.7514 0.63814 2.22359 4.75243 1.43773 0.72987 4.75682 -0.22463 1.80671 
4.75682 1.39439 0.66189 4.76287 0.47832 2.22079 4.76287 0.69144 0.24782 
4.76287 0.69144 2.22079 4.77351 -0.0062 2.03285 4.77351 1.17595 0.43576 
4.77356 -0.10473 1.94949 4.77356 1.27449 0.51912 4.77467 0.31772 2.19134 
4.77467 0.85204 0.27726 4.77467 0.85204 2.19134 4.77471 0.42559 2.21509 
4.77471 0.74417 0.25352 4.77471 0.74417 2.21509 4.77596 0.10307 2.10347 
4.77596 1.06669 0.36514 4.77645 0.21226 2.15564 4.77645 0.9575 0.31297 
4.78316 1.49665 0.83704 4.78318 1.46042 0.76252 4.78374 -0.18963 1.85833 
4.78374 1.35938 0.61028 4.78409 1.52683 0.91484 4.78715 -0.25008 1.77542 
4.78715 1.41983 0.69318 4.78932 0.58488 0.23912 4.78932 0.58488 2.22949 
4.80052 0.53151 0.23951 4.80052 0.53151 2.2291 4.80052 0.63825 0.23951 
4.80052 0.63825 2.2291 4.81109 0.04572 2.07305 4.81109 1.12404 0.39556 
4.81115 -0.15105 1.90707 4.81115 1.3208 0.56154 4.81175 -0.06027 1.99461 
4.81175 1.23002 0.47399 4.81194 0.26309 2.17811 4.81194 0.90667 0.2905 
4.81198 0.4783 2.22575 4.81198 0.69145 0.24286 4.81198 0.69145 2.22575 
4.81242 0.37176 2.20845 4.81242 0.798 0.26015 4.81242 0.798 2.20845 
4.8142 0.15962 2.13641 4.8142 1.01014 0.33219 4.81771 1.5154 0.87474 
4.81773 1.44315 0.72585 4.81796 1.48169 0.79736 4.81889 1.54231 0.95388 
4.82194 -0.22987 1.81042 4.82194 1.39963 0.65819 4.83827 0.58488 0.23551 
4.83827 0.58488 2.2331 4.84911 -0.00993 2.03726 4.84911 1.17969 0.43135 
4.84911 0.10071 2.10844 4.84911 1.06905 0.36016 4.84914 -0.10847 1.95389 
4.84914 1.27823 0.51471 4.84914 -0.19342 1.86104 4.84914 1.36317 0.60757 
4.84955 0.3165 2.19688 4.84955 0.85325 0.27173 4.84955 0.85325 2.19688 
4.84956 0.20993 2.16058 4.84956 0.95983 0.30803 4.84958 0.42438 2.22062 
4.84958 0.74538 0.24799 4.84958 0.74538 2.22062 4.84958 0.53148 0.23644 
4.84958 0.53148 2.23216 4.84958 0.63828 0.23644 4.84958 0.63828 2.23216 
4.85248 1.501 0.83492 4.85248 1.53138 0.9135 4.85249 1.46477 0.7604 
4.85249 -0.2537 1.77797 4.85249 1.42345 0.69063 4.88734 -0.23162 1.81165 
4.88734 -0.15319 1.90903 4.88734 -0.06212 1.9968 4.88734 0.04414 2.07549 
4.88734 0.15848 2.13884 4.88734 0.26217 2.1808 4.88734 0.37115 2.2112 
4.88734 0.478 2.22858 4.88734 0.58488 0.2343 4.88734 0.58488 2.2343 
4.88734 0.69176 0.24003 4.88734 0.69176 2.22858 4.88734 0.7986 0.25741 
4.88734 0.7986 2.2112 4.88734 0.90758 0.2878 4.88734 1.01128 0.32977 
4.88734 1.12562 0.39311 4.88734 1.23188 0.47181 4.88734 1.32295 0.55958 
4.88734 1.40138 0.65695 4.88734 1.44524 0.72462 4.88734 1.48385 0.7963 
4.88734 1.51766 0.87386 4.88734 1.54456 0.95322 4.9222 -0.2537 1.77797 
4.9222 1.42345 0.69063 4.9222 1.46477 0.7604 4.92221 1.53138 0.9135 
4.92221 1.501 0.83492 4.9251 0.53148 0.23644 4.9251 0.53148 2.23216 
4.9251 0.63828 0.23644 4.9251 0.63828 2.23216 4.9251 0.42438 2.22062 
4.9251 0.74538 0.24799 4.9251 0.74538 2.22062 4.92513 0.20993 2.16058 
4.92513 0.95983 0.30803 4.92513 0.3165 2.19688 4.92513 0.85325 0.27173 
4.92513 0.85325 2.19688 4.92554 -0.19342 1.86104 4.92554 1.36317 0.60757 
4.92554 -0.10847 1.95389 4.92554 1.27823 0.51471 4.92558 0.10071 2.10844 
4.92558 1.06905 0.36016 4.92558 -0.00993 2.03726 4.92558 1.17969 0.43135 
4.93641 0.58488 0.23551 4.93641 0.58488 2.2331 4.95275 -0.22987 1.81042 
4.95275 1.39963 0.65819 4.95579 1.54231 0.95388 4.95672 1.48169 0.79736 
4.95695 -0.27339 1.74275 4.95695 1.44315 0.72585 4.95697 1.5154 0.87474 
4.96049 0.15962 2.13641 4.96049 1.01014 0.33219 4.96227 0.37176 2.20845 
4.96227 0.798 0.26015 4.96227 0.798 2.20845 4.9627 0.4783 2.22575 
4.9627 0.69145 0.24286 4.9627 0.69145 2.22575 4.96274 0.26309 2.17811 
4.96274 0.90667 0.2905 4.96294 -0.06027 1.99461 4.96294 1.23002 0.47399 
4.96354 -0.15105 1.90707 4.96354 1.3208 0.56154 4.96359 0.04572 2.07305 
4.96359 1.12404 0.39556 4.97416 0.53151 0.23951 4.97416 0.53151 2.2291 
4.97416 0.63825 0.23951 4.97416 0.63825 2.2291 4.98536 0.58488 0.23912 
4.98536 0.58488 2.22949 4.98754 -0.25008 1.77542 4.98754 1.41983 0.69318 
4.99059 1.52683 0.91484 4.99094 -0.18963 1.85833 4.99094 1.35938 0.61028 
4.99151 1.46042 0.76252 4.99152 1.49665 0.83704 4.99823 0.21226 2.15564 
4.99823 0.9575 0.31297 4.99872 0.10307 2.10347 4.99872 1.06669 0.36514 
4.99998 0.42559 2.21509 4.99998 0.74417 0.25352 4.99998 0.74417 2.21509 
5.00001 0.31772 2.19134 5.00001 0.85204 0.27726 5.00001 0.85204 2.19134 
5.00112 -0.10473 1.94949 5.00112 1.27449 0.51912 5.00117 -0.0062 2.03285 
5.00117 1.17595 0.43576 5.01181 0.47832 2.22079 5.01181 0.69144 0.24782 
5.01181 0.69144 2.22079 5.01787 1.39439 0.66189 5.02225 1.43773 0.72987 
5.02328 0.53162 0.24502 5.02328 0.53162 2.22359 5.02328 0.63814 0.24502 
5.02328 0.63814 2.22359 5.02392 1.53557 0.95585 5.02532 1.50846 0.87658 
5.02577 1.4752 0.80052 5.02908 -0.14501 1.90301 5.02908 1.31477 0.5656 
5.03324 0.16304 2.12916 5.03324 1.00672 0.33945 5.03407 0.58488 0.24513 
5.03407 0.58488 2.22348 5.03592 0.26689 2.17068 5.03592 0.90286 0.29792 
5.03677 0.37355 2.20023 5.03677 0.7962 0.26838 5.03692 0.04904 2.06527 
5.03692 1.12072 0.40334 5.0381 -0.05472 1.98808 5.0381 1.22448 0.48052 
5.04893 0.42584 2.20826 5.04893 0.74392 0.26035 5.05266 1.41269 0.69821 
5.0564 1.35206 0.61555 5.05658 1.45301 0.7677 5.05873 1.51776 0.9175 
5.05964 1.48745 0.83975 5.06062 0.47859 2.21342 5.06062 0.69117 0.25518 
5.06646 -0.09682 1.94368 5.06646 1.26657 0.52493 5.07119 0.21688 2.14577 
5.07119 0.95288 0.32283 5.0718 0.53166 0.2529 5.0718 0.53166 2.2157 
5.0718 0.6381 0.2529 5.07187 0.10778 2.09356 5.07187 1.06198 0.37505 
5.07293 0.32242 2.18123 5.07293 0.84733 0.28737 5.07427 -0.00129 2.02263 
5.07427 1.17105 0.44597 5.08243 0.58488 0.25352 5.08243 1.38569 0.66805 
5.08615 0.37338 2.19125 5.08615 0.79638 0.27736 5.08697 1.42862 0.73606 
5.091 1.46623 0.80799 5.09141 1.52437 0.95913 5.09302 1.49715 0.8801 
5.09401 1.30557 0.57256 5.09829 0.42581 2.19877 5.09829 0.74395 0.26984 
5.10425 -0.04338 1.98146 5.10425 1.21314 0.48714 5.10521 0.16872 2.11711 
5.10521 1.00104 0.3515 5.10828 0.27242 2.15818 5.10828 0.89734 0.31042 
5.10943 0.05529 2.05296 5.10943 1.11447 0.41564 5.11009 0.47893 0.2652 
5.11009 0.47893 2.2034 5.11009 0.69083 0.2652 5.11686 1.40212 0.70568 
5.12061 1.34128 0.6232 5.12123 0.53209 0.26347 5.12123 0.63767 0.26347 
5.1215 1.44228 0.77602 5.12199 0.3227 2.17036 5.12199 0.84706 0.29825 
5.12447 1.47636 0.84825 5.12582 1.50426 0.92146 5.13032 0.58488 0.26427 
5.1324 1.25416 0.53287 5.13503 0.37373 2.17986 5.13503 0.79603 0.28875 
5.13997 0.01181 2.0139 5.13997 1.15795 0.45471 5.1427 0.22375 2.13118 
5.1427 0.94601 0.33743 5.14341 0.1147 2.07891 5.14341 1.05506 0.3897 
5.14616 1.37355 0.67663 5.1474 0.74336 0.2818 5.15162 1.41602 0.74506 
5.15533 1.45339 0.81733 5.15709 0.2731 2.14536 5.15709 0.89666 0.32324 
5.15744 1.48396 0.88978 5.15794 1.50876 0.9637 5.15899 0.47953 0.27769 
5.15899 0.69023 0.27769 5.15996 1.29224 0.58214 5.16871 0.53213 0.27615 
5.16871 0.63763 0.27615 5.16941 1.19893 0.49716 5.17073 0.32359 2.15703 
5.17073 0.84617 0.31158 5.17479 0.07037 2.04217 5.17479 1.09939 0.42643 
5.17602 0.17663 2.10033 5.17602 0.99313 0.36828 5.17763 0.58488 0.27736 
5.18107 1.38783 0.71566 5.18328 0.79514 0.30252 5.1856 1.42764 0.78621 
5.18625 1.32669 0.63399 5.18843 1.46135 0.85861 5.18967 1.48887 0.93198 
5.19104 0.22509 2.11653 5.19104 0.94467 0.35208 5.19557 0.74232 0.29611 
5.19775 1.2388 0.54435 5.20018 1.50426 0.99583 5.20497 1.14194 0.46698 
5.2052 0.27457 2.13022 5.2052 0.89519 0.33838 5.20612 0.47957 0.29234 
5.20612 0.69019 0.29234 5.2081 0.13126 2.06577 5.2081 1.0385 0.40283 
5.20878 1.35804 0.68759 5.21511 1.39975 0.75623 5.21578 0.53225 0.29124 
5.21578 0.6375 0.29124 5.21847 0.84482 0.32723 5.21849 1.43674 0.8285 
5.22067 1.4668 0.90098 5.22423 0.58488 0.29276 5.22466 1.27565 0.59473 
5.2259 0.1758 2.08167 5.2259 0.99396 0.38693 5.23079 0.79373 0.31865 
5.23187 1.48396 0.9642 5.23329 1.18194 0.51053 5.23881 1.08193 0.44095 
5.24087 0.22448 2.09751 5.24087 0.94528 0.37109 5.24214 0.74203 0.31266 
5.243 1.37044 0.72795 5.24813 1.30901 0.64654 5.24818 1.40926 0.7982 
5.25087 1.44261 0.87078 5.25248 0.47986 0.30929 5.25248 0.6899 0.30929 
5.25514 0.89533 0.35775 5.25728 0.1314 2.04517 5.25728 1.03836 0.42344 
5.26118 1.22073 0.55907 5.26178 0.5323 0.30854 5.26178 0.63746 0.30854 
5.26303 1.46135 0.93321 5.26802 1.12323 0.48246 5.26832 0.84478 0.347 
5.27003 0.58488 0.31042 5.27003 1.33922 0.7009 5.2734 1.47636 0.99718 
5.27481 0.17613 2.06061 5.27481 0.99363 0.40799 5.27635 1.38053 0.76997 
5.28019 1.41635 0.84146 5.28134 0.79212 0.33886 5.28589 1.25561 0.60878 
5.28731 1.08085 0.46356 5.28999 0.94463 0.3926 5.29256 0.42949 0.33338 
5.29256 0.74026 0.33338 5.29314 1.43674 0.90316 5.29559 1.16223 0.5272 
5.30289 0.48206 0.33056 5.30289 0.6877 0.33056 5.30359 1.34969 0.74258 
5.30401 0.89459 0.37963 5.30431 1.45339 0.96631 5.30564 1.03696 0.44649 
5.30857 1.38809 0.81308 5.3089 1.28794 0.66159 5.31204 0.5346 0.33037 
5.31204 0.63516 0.33037 5.31366 1.46623 1.03065 5.3149 0.58488 0.33031 
5.31566 1.12096 0.50687 5.31801 0.84263 0.36938 5.32142 1.19875 0.57496 
5.32263 0.99214 0.43139 5.32345 1.40926 0.87347 5.32963 1.31717 0.71649 
5.33072 0.7899 0.36173 5.33466 1.07835 0.48838 5.33544 1.42764 0.93605 
5.33593 1.35789 0.78572 5.3377 0.94291 0.41638 5.34205 0.43199 0.35688 
5.34205 0.73777 0.35688 5.34266 1.15931 0.55407 5.34538 1.23265 0.62554 
5.34563 1.44228 1.00015 5.35167 1.38053 0.84529 5.35207 0.48456 0.35455 
5.35207 0.6852 0.35455 5.35252 1.03449 0.47177 5.35288 0.89194 0.40425 
5.35394 1.45301 1.06506 5.356 0.53466 0.35235 5.356 0.6351 0.35235 
5.35874 0.58488 0.35238 5.36221 1.32583 0.75944 5.36257 1.1177 0.53412 
5.36542 1.39975 0.90654 5.3667 0.83975 0.39451 5.36739 1.26377 0.67873 
5.36747 1.19441 0.60348 5.36922 0.98949 0.45707 5.37658 1.41602 0.97002 
5.37879 0.78707 0.38719 5.37907 1.34969 0.81805 5.38155 1.07451 0.51596 
5.38552 0.93946 0.44304 5.38558 1.42862 1.03467 5.38734 1.29199 0.7343 
5.38839 1.15469 0.58295 5.38991 0.43499 0.38286 5.38991 0.73477 0.38286 
5.39041 1.22692 0.65576 5.39177 1.43773 1.09939 5.3937 1.37044 0.87865 
5.3951 0.48466 0.37866 5.3951 0.6851 0.37866 5.39903 0.53482 0.37659 
5.39903 0.63494 0.37659 5.39922 1.03034 0.49976 5.40035 0.88836 0.43136 
5.40144 0.58488 0.37657 5.40515 1.31717 0.79201 5.40598 1.38783 0.94058 
5.40835 1.11263 0.56346 5.41127 1.25644 0.71037 5.4123 1.18828 0.63403 
5.41365 0.83637 0.42206 5.41443 0.9857 0.48496 5.41597 1.40212 1.00479 
5.42074 1.33922 0.85162 5.42343 1.41269 1.06899 5.4254 0.38612 0.41516 
5.4254 0.78364 0.41516 5.42698 1.06922 0.54568 5.42846 1.41983 1.13411 
5.43054 0.9354 0.47136 5.43183 0.43537 0.40897 5.43183 0.73438 0.40897 
5.43264 1.1484 0.61374 5.43394 1.21927 0.6877 5.43405 1.35804 0.91286 
5.43691 0.485 0.40484 5.43691 0.68476 0.40484 5.4406 0.53488 0.4028 
5.4406 0.63488 0.4028 5.44291 0.58488 0.40283 5.44291 1.26377 0.75425 
5.44325 1.02553 0.52947 5.44502 1.37355 0.97548 5.4453 0.88379 0.46013 
5.45237 1.10598 0.59462 5.4536 1.38569 1.03921 5.4553 1.18058 0.66635 
5.45816 0.98077 0.51497 5.45836 0.83157 0.45131 5.45975 1.39439 1.10378 
5.46005 1.28794 0.81274 5.46346 1.39963 1.1689 5.46588 1.22692 0.73123 
5.46654 0.38629 0.44367 5.46654 0.78346 0.44367 5.4698 1.06343 0.57724 
5.47298 0.43562 0.43759 5.47298 0.73413 0.43759 5.47428 0.93008 0.50195 
5.47511 1.30901 0.87352 5.47528 1.14045 0.64637 5.47816 0.48557 0.43363 
5.47816 0.68419 0.43363 5.48184 0.53552 0.43172 5.48184 0.63424 0.43172 
5.48304 0.58488 0.4311 5.48588 1.01948 0.56134 5.48761 1.18828 0.70935 
5.48765 1.32669 0.93539 5.48865 0.87835 0.49113 5.49385 1.09898 0.6278 
5.4961 1.23265 0.77626 5.49818 0.33889 0.48173 5.49818 0.83087 0.48173 
5.49844 1.34128 1.00103 5.50026 0.97472 0.54702 5.5061 1.35206 1.06525 
5.50623 0.38696 0.47417 5.50623 0.78279 0.47417 5.5079 1.1484 0.68901 
5.51095 1.05628 0.61069 5.51137 1.35938 1.1307 5.51286 0.43649 0.46834 
5.51286 0.73327 0.46834 5.51287 1.25561 0.83575 5.51408 1.36317 1.1961 
5.51611 0.92375 0.53443 5.51792 0.48639 0.46445 5.51792 0.68337 0.46445 
5.51817 1.19441 0.75418 5.5206 0.53558 0.46193 5.5206 0.63418 0.46193 
5.52174 0.58488 0.46129 5.52656 1.01243 0.59509 5.52692 1.27565 0.89698 
5.52703 1.10598 0.66927 5.52713 0.87713 0.52349 5.53665 0.3402 0.51421 
5.53665 0.82956 0.51421 5.5387 1.15469 0.73326 5.53951 1.29224 0.96168 
5.54062 0.96756 0.58102 5.54437 0.38813 0.50656 5.54437 0.78163 0.50656 
5.5444 1.06343 0.65184 5.54669 1.19875 0.80023 5.54908 1.30557 1.02764 
5.55098 0.43774 0.50086 5.55098 0.73202 0.50086 5.55311 0.92177 0.56853 
5.55529 0.48651 0.49663 5.55529 0.68325 0.49663 5.55605 1.31477 1.09257 
5.558 0.53575 0.49417 5.558 0.63401 0.49417 5.55819 1.11263 0.7133 
5.5589 0.58488 0.49335 5.56011 1.3208 1.15811 5.5603 1.01948 0.63577 
5.56207 1.32295 1.2343 5.56258 1.22073 0.86047 5.564 0.29459 0.55764 
5.564 0.87516 0.55764 5.56758 1.15931 0.77899 5.57326 0.3419 0.54839 
5.57326 0.82786 0.54839 5.57462 0.97472 0.62139 5.57597 1.06922 0.69466 
5.57729 1.2388 0.92389 5.58086 0.38979 0.54078 5.58086 0.77997 0.54078 
5.5868 0.43815 0.53485 5.5868 0.73161 0.53485 5.58721 0.92375 0.60554 
5.58753 1.1177 0.75907 5.58878 1.25416 0.98924 5.59104 0.48686 0.5306 
5.59104 0.6829 0.5306 5.59218 1.02553 0.6784 5.5936 0.53581 0.52805 
5.5936 0.63395 0.52805 5.59445 0.58488 0.5272 5.59445 1.16223 0.82605 
5.59671 1.26657 1.05519 5.59816 0.29263 0.59451 5.59816 0.87713 0.59451 
5.60253 1.27449 1.12052 5.60568 1.07451 0.74009 5.60667 0.98077 0.66349 
5.60693 1.27823 1.1961 5.60744 0.3402 0.585 5.60744 0.82956 0.585 
5.61111 1.18194 0.88836 5.61477 1.12096 0.80598 5.61508 0.38813 0.57728 
5.61508 0.78163 0.57728 5.61969 0.23968 0.64736 5.61969 0.93008 0.64736 
5.62078 0.43774 0.57067 5.62078 0.73202 0.57067 5.62188 1.03034 0.72242 
5.62448 1.19893 0.95224 5.62502 0.48651 0.56635 5.62502 0.68325 0.56635 
5.62748 0.53575 0.56364 5.62748 0.63401 0.56364 5.62829 0.58488 0.56274 
5.63052 0.29141 0.633 5.63052 0.87835 0.633 5.63326 1.07835 0.78699 
5.6345 1.21314 1.0174 5.63669 0.9857 0.70721 5.63918 1.12323 0.85363 
5.63991 0.33889 0.62346 5.63991 0.83087 0.62346 5.64112 1.22448 1.08355 
5.64748 0.38696 0.61542 5.64748 0.78279 0.61542 5.64765 1.23002 1.15871 
5.64988 1.03449 0.76912 5.65028 0.23436 0.69111 5.65028 0.9354 0.69111 
5.65331 0.43649 0.60878 5.65331 0.73327 0.60878 5.65467 1.14194 0.91667 
5.6572 0.48639 0.60373 5.6572 0.68337 0.60373 5.65808 1.08085 0.83434 
5.65971 0.53558 0.60105 5.65971 0.63418 0.60105 5.66035 0.58488 0.59991 
5.66151 0.28597 0.67635 5.66151 0.88379 0.67635 5.66457 0.98949 0.75243 
5.66694 1.15795 0.98168 5.67034 0.33819 0.66328 5.67034 0.83157 0.66328 
5.67516 1.03696 0.81601 5.67567 1.17105 1.04738 5.67797 0.38629 0.65511 
5.67797 0.78346 0.65511 5.6786 0.93946 0.73612 5.6807 1.08193 0.88283 
5.68406 0.43562 0.64867 5.68406 0.73413 0.64867 5.68589 1.17595 1.12047 
5.68801 0.48557 0.64349 5.68801 0.68419 0.64349 5.68993 0.53552 0.63981 
5.68993 0.63424 0.63981 5.69025 0.99214 0.79901 5.69029 0.28139 0.7213 
5.69029 0.88836 0.7213 5.69055 0.58488 0.6386 5.69521 1.09939 0.94686 
5.69821 1.03836 0.86436 5.69959 0.33338 0.70799 5.69959 0.83637 0.70799 
5.70526 0.94291 0.78394 5.706 1.11447 1.01221 5.70648 0.38612 0.69625 
5.70648 0.78364 0.69625 5.71268 0.43537 0.68981 5.71268 0.73438 0.68981 
5.71365 0.99363 0.84683 5.7168 0.485 0.68474 5.7168 0.68476 0.68474 
5.7174 0.89194 0.76877 5.71831 1.12072 1.08472 5.71881 0.58488 0.67873 
5.71881 1.0385 0.91354 5.71885 0.53488 0.68104 5.71885 0.63488 0.68104 
5.72714 0.33001 0.75495 5.72714 0.83975 0.75495 5.72904 0.94463 0.83165 
5.73195 1.05506 0.97823 5.73446 0.38269 0.74286 5.73446 0.78707 0.74286 
5.73471 0.99396 0.89575 5.73879 0.43499 0.73173 5.73879 0.73477 0.73173 
5.74201 0.89459 0.81763 5.74299 0.48466 0.72654 5.74299 0.6851 0.72654 
5.74505 0.53482 0.72262 5.74505 0.63494 0.72262 5.74507 0.58488 0.7202 
5.7466 1.06198 1.04977 5.75055 0.94528 0.88078 5.75226 0.84263 0.80363 
5.75337 0.99313 0.94563 5.75991 0.37986 0.79092 5.75991 0.7899 0.79092 
5.76389 0.89533 0.86651 5.76476 0.43199 0.7796 5.76476 0.73777 0.7796 
5.7671 0.48456 0.76958 5.7671 0.6852 0.76958 5.76926 0.58488 0.76291 
5.7693 0.53466 0.76565 5.7693 0.6351 0.76565 5.76957 0.94467 0.9306 
5.77015 1.00104 1.01643 5.77464 0.84478 0.85333 5.7822 1.00672 1.0884 
5.78279 0.79212 0.84031 5.78326 0.89519 0.91644 5.78421 0.94601 0.97895 
5.78826 0.42949 0.82909 5.78826 0.74026 0.82909 5.79108 0.48206 0.81875 
5.79108 0.6877 0.81875 5.79128 0.5346 0.8096 5.79128 0.63516 0.8096 
5.79133 0.58488 0.80675 5.79442 0.84482 0.90318 5.7984 0.89666 0.96456 
5.79881 0.95288 1.05046 5.803 0.79373 0.89086 5.80898 0.74203 0.87951 
5.81007 0.84617 0.95092 5.81122 0.58488 0.85162 5.81122 0.89734 1.01336 
5.81235 0.47986 0.86917 5.81235 0.6899 0.86917 5.8131 0.5323 0.85986 
5.8131 0.63746 0.85986 5.81912 0.79514 0.93837 5.8234 0.84706 0.99965 
5.82554 0.74232 0.92608 5.82889 0.58488 0.89741 5.8293 0.47957 0.91552 
5.8293 0.69019 0.91552 5.8304 0.53225 0.90587 5.8304 0.6375 0.90587 
5.83289 0.79603 0.98662 5.83427 0.84733 1.04872 5.83984 0.74336 0.97425 
5.84395 0.69023 0.96265 5.84428 0.58488 0.94402 5.84429 0.79638 1.0355 
5.84549 0.53213 0.95293 5.84549 0.63763 0.95293 5.85181 0.74395 1.02335 
5.85327 0.7962 1.08487 5.85644 0.69083 1.01155 5.85737 0.58488 0.99132 
5.85817 0.53209 1.00042 5.85817 0.63767 1.00042 5.8613 0.74392 1.07271 
5.86646 0.69117 1.06102 5.86813 0.58488 1.03921 5.86874 0.6381 1.04985 
5.87652 0.58488 1.08757 5.87663 0.63814 1.09836 3.77095 -1.14377 -1.41828 
3.78182 -1.14404 -1.46734 3.7861 -1.19596 -1.52863 3.794 -1.09376 -1.45364 
3.79515 -1.14493 -1.51608 3.80222 -1.19738 -1.57614 3.80641 -1.03823 -1.41654 
3.80682 -1.09444 -1.50244 3.8108 -1.14628 -1.56382 3.81696 -1.25084 -1.63791 
3.821 -1.0451 -1.48805 3.82196 -1.09592 -1.55056 3.82243 -1.19898 -1.62669 
3.83057 -1.14632 -1.61367 3.83507 -0.99007 -1.45056 3.83565 -1.04644 -1.53639 
3.84045 -1.25334 -1.6874 3.84132 -1.09577 -1.60049 3.8453 -1.20121 -1.67607 
3.85185 -0.99798 -1.52137 3.85296 -1.14847 -1.66337 3.85467 -1.04582 -1.58622 
3.85862 -0.92912 -1.41723 3.86223 -1.306 -1.74046 3.8632 -1.09651 -1.64937 
3.86643 -1.25633 -1.73526 3.87051 -0.99715 -1.57125 3.87076 -1.20404 -1.72414 
3.87327 -0.93604 -1.48876 3.87618 -1.04648 -1.63534 3.87808 -1.15135 -1.71205 
3.88637 -1.35622 -1.78595 3.88641 -0.9526 -1.55345 3.88782 -1.09916 -1.69823 
3.88842 -1.30635 -1.78226 3.89156 -0.99748 -1.62017 3.89254 -1.25672 -1.77719 
3.89874 -1.20747 -1.77075 3.89921 -0.87663 -1.45479 3.89996 -1.0482 -1.68305 
3.90563 -1.15473 -1.75901 3.90701 -0.95275 -1.60264 3.91 -0.89171 -1.52014 
3.91467 -1.40622 -1.82839 3.91493 -1.10274 -1.7457 3.91497 -0.99896 -1.66798 
3.91529 -1.35686 -1.82719 3.91721 -1.30692 -1.82351 3.92116 -1.25697 -1.81833 
3.92452 -0.90917 -1.58416 3.92662 -1.05165 -1.73087 3.92725 -1.20764 -1.81189 
3.92954 -0.82006 -1.41962 3.93006 -0.95414 -1.65099 3.93488 -1.15953 -1.80371 
3.93828 -0.83315 -1.48532 3.94065 -1.00161 -1.71457 3.94371 -1.10732 -1.79065 
3.94487 -1.40622 -1.86709 3.9455 -1.45553 -1.86595 3.9455 -1.35692 -1.86595 
3.94713 -0.91025 -1.63266 3.94802 -1.50471 -1.86327 3.94802 -1.30774 -1.86327 
3.95055 -0.84916 -1.55032 3.95191 -1.25784 -1.85822 3.95494 -1.05571 -1.77589 
3.95534 -0.95662 -1.69787 3.95774 -1.20831 -1.85158 3.9641 -0.76662 -1.38345 
3.9653 -1.16023 -1.84353 3.96604 -0.86787 -1.61337 3.96853 -1.0054 -1.75979 
3.97072 -0.77797 -1.4496 3.97195 -0.91276 -1.68001 3.9747 -1.11275 -1.834 
3.97692 -1.40622 -1.90425 3.97774 -1.45535 -1.90335 3.97774 -1.3571 -1.90335 
3.9802 -1.5046 -1.90064 3.9802 -1.30785 -1.90064 3.98074 -0.79217 -1.51476 
3.98334 -0.96077 -1.74457 3.98443 -1.55336 -1.89633 3.98443 -1.25908 -1.89633 
3.98552 -1.06102 -1.81963 3.99014 -1.20947 -1.88972 3.99045 -0.87014 -1.66101 
3.99411 -0.80916 -1.57864 3.99778 -1.16155 -1.882 3.99854 -1.01033 -1.80351 
3.99953 -0.91659 -1.72691 4.00269 -0.71661 -1.34647 4.00706 -1.11398 -1.87248 
4.0085 -0.72453 -1.41181 4.01077 -1.40622 -1.9398 4.01077 -0.82887 -1.64094 
4.01162 -1.45529 -1.93895 4.01162 -1.35716 -1.93895 4.01304 -0.96557 -1.7886 
4.01417 -1.50424 -1.9364 4.01417 -1.30821 -1.9364 4.01644 -0.73695 -1.47776 
4.01769 -0.87341 -1.70792 4.01801 -1.06735 -1.86146 4.01842 -1.55295 -1.93215 
4.01842 -1.25949 -1.93215 4.02436 -1.60131 -1.92621 4.02436 -1.21113 -1.92621 
4.02793 -0.7523 -1.5431 4.02925 -0.92188 -1.77233 4.03059 -1.01638 -1.84561 
4.03196 -1.6492 -1.91861 4.03196 -1.16324 -1.91861 4.03764 -0.8318 -1.68801 
4.04122 -1.11594 -1.90935 4.04264 -0.77038 -1.60653 4.04492 -0.97162 -1.83123 
4.04632 -1.40622 -1.97365 4.04703 -0.87847 -1.7537 4.04722 -1.45535 -1.97283 
4.04722 -1.3571 -1.97283 4.04993 -1.5046 -1.97037 4.04993 -1.30785 -1.97037 
4.0521 -1.06933 -1.89847 4.05424 -1.55336 -1.96614 4.05424 -1.25908 -1.96614 
4.05614 -0.68554 -1.43936 4.05853 -0.79235 -1.66677 4.06082 -0.92767 -1.81515 
4.06085 -1.60297 -1.96043 4.06085 -1.20947 -1.96043 4.06459 -1.02354 -1.88598 
4.06571 -0.69886 -1.50532 4.06652 -0.83641 -1.73374 4.06857 -1.6509 -1.95279 
4.06857 -1.16155 -1.95279 4.07809 -1.69847 -1.94351 4.07809 -1.11398 -1.94351 
4.07819 -0.88512 -1.79772 4.0783 -0.71546 -1.57001 4.07866 -0.97867 -1.87191 
4.08348 -1.40622 -2.0057 4.08462 -1.45553 -2.00507 4.08462 -1.35692 -2.00507 
4.08705 -0.79669 -1.71282 4.0873 -1.50471 -2.00255 4.0873 -1.30774 -2.00255 
4.08911 -1.7451 -1.93256 4.08911 -1.06735 -1.93256 4.09235 -0.7355 -1.63124 
4.09235 -1.55461 -1.99866 4.09235 -1.25784 -1.99866 4.09426 -0.93483 -1.85631 
4.09731 -0.8427 -1.77799 4.09899 -1.60414 -1.99283 4.09899 -1.20831 -1.99283 
4.10496 -1.01638 -1.91998 4.10678 -0.64982 -1.46597 4.10704 -1.65222 -1.98527 
4.10704 -1.16023 -1.98527 4.10911 -0.75845 -1.69074 4.11137 -0.89212 -1.8392 
4.11657 -1.69969 -1.97587 4.11657 -1.11275 -1.97587 4.11756 -0.66442 -1.5316 
4.1176 -0.80282 -1.75765 4.11934 -0.97162 -1.90565 4.12218 -1.40622 -2.0359 
4.12338 -1.45559 -2.03528 4.12338 -1.35686 -2.03528 4.12706 -1.50553 -2.03336 
4.12706 -1.30692 -2.03336 4.12994 -0.85065 -1.82063 4.13011 -0.68209 -1.59348 
4.13094 -1.75142 -1.96505 4.13094 -1.06102 -1.96505 4.13224 -1.55548 -2.02941 
4.13224 -1.25697 -2.02941 4.13542 -0.92767 -1.88975 4.13868 -1.60481 -2.02332 
4.13868 -1.20764 -2.02332 4.13933 -0.76419 -1.73576 4.14517 -0.70317 -1.65426 
4.14686 -1.65292 -2.01569 4.14686 -1.15953 -2.01569 4.14706 -1.80212 -0.51336 
4.14706 -1.01033 -1.95203 4.14992 -0.81052 -1.80065 4.15285 -0.88512 -1.87238 
4.15992 -1.70513 -2.00686 4.15992 -1.10732 -2.00686 4.16197 -0.96557 -1.93753 
4.16231 -1.40622 -2.06416 4.16231 -0.72733 -1.71274 4.16462 -1.45623 -2.0642 
4.16462 -1.35622 -2.0642 4.16831 -1.5061 -2.06215 4.16831 -1.30635 -2.06215 
4.17117 -0.63306 -1.55413 4.17128 -0.77183 -1.77929 4.17258 -0.8427 -1.85326 
4.17338 -1.55573 -2.05803 4.17338 -1.25672 -2.05803 4.17468 -1.75674 -0.46975 
4.17468 -1.05571 -1.99563 4.17824 -0.92188 -1.92132 4.17982 -1.60498 -2.05183 
4.17982 -1.20747 -2.05183 4.18447 -0.65188 -1.61538 4.19078 -1.80705 -0.48335 
4.19078 -1.0054 -1.98204 4.19156 -1.65772 -2.04494 4.19156 -1.15473 -2.04494 
4.19292 -0.80282 -1.83297 4.19394 -0.73467 -1.75663 4.19687 -0.87847 -1.90354 
4.20007 -0.67393 -1.67498 4.20377 -1.40622 -2.09042 4.20487 -1.70971 -2.03564 
4.20487 -1.10274 -2.03564 4.206 -1.85168 -0.49816 4.206 -0.96077 -1.96723 
4.20619 -1.45628 -2.09041 4.20619 -1.35617 -2.09041 4.21011 -1.50644 -2.08834 
4.21011 -1.306 -2.08834 4.21152 -0.62066 -1.58835 4.21481 -0.76419 -1.81124 
4.21531 -1.55611 -2.08414 4.21531 -1.25633 -2.08414 4.21683 -0.83641 -1.88405 
4.21788 -0.69912 -1.73269 4.2197 -1.7608 -0.44143 4.2197 -1.05165 -2.02395 
4.22366 -1.89586 -0.51435 4.22366 -0.91659 -1.95104 4.22615 -0.64141 -1.64895 
4.22643 -1.60841 -2.07981 4.22643 -1.20404 -2.07981 4.236 -1.81084 -0.45547 
4.236 -1.00161 -2.00992 4.23775 -0.79669 -1.86352 4.23783 -0.72733 -1.78826 
4.23852 -1.66109 -2.07249 4.23852 -1.15135 -2.07249 4.24265 -1.93904 -0.53251 
4.24265 -0.87341 -1.93288 4.24301 -0.66527 -1.70756 4.24648 -1.40622 -2.11462 
4.24922 -1.45645 -2.11465 4.24922 -1.356 -2.11465 4.25234 -1.71328 -2.06275 
4.25234 -1.71328 -0.40264 4.25234 -1.09916 -2.06275 4.2527 -1.85583 -0.47016 
4.2527 -0.95662 -1.99523 4.25315 -1.50654 -2.11245 4.25315 -1.30591 -2.11245 
4.25354 -0.61057 -1.62171 4.25983 -0.75845 -1.84146 4.26256 -1.98065 -0.55246 
4.26256 -0.8318 -1.91293 4.26317 -1.55911 -2.11012 4.26317 -1.25334 -2.11012 
4.26752 -1.76425 -0.41477 4.26752 -1.0482 -2.05061 4.26929 -0.63321 -1.68128 
4.27056 -1.89969 -0.48677 4.27056 -0.91276 -1.97862 4.2745 -1.61124 -2.10527 
4.2745 -1.20121 -2.10527 4.27559 -0.67393 -1.7505 4.28259 -1.81348 -0.42979 
4.28259 -0.99896 -2.0356 4.2838 -2.0201 -0.57335 4.2838 -0.79235 -1.89204 
4.2872 -1.66398 -2.09761 4.2872 -1.66398 -0.36777 4.2872 -1.14847 -2.09761 
4.28956 -1.94231 -0.50526 4.28956 -0.87014 -1.96012 4.29032 -1.40622 -2.13668 
4.29318 -1.4565 -2.13663 4.29318 -1.35595 -2.13663 4.29631 -0.70317 -1.8054 
4.29665 -0.60302 -1.65392 4.29958 -1.85831 -0.44488 4.29958 -0.95414 -2.02051 
4.3012 -1.71594 -0.37802 4.3012 -1.09651 -2.08737 4.30162 -0.64141 -1.72442 
4.30232 -1.50905 -2.13643 4.30232 -1.3034 -2.13643 4.30963 -1.98357 -0.52559 
4.30963 -0.82887 -1.9398 4.31266 -1.56161 -2.13361 4.31266 -1.25084 -2.13361 
4.31523 -1.76597 -0.391 4.31523 -1.04648 -2.07439 4.31791 -1.90219 -0.46195 
4.31791 -0.91025 -2.00344 4.31933 -2.07695 -0.60717 4.31933 -0.7355 -1.85822 
4.32388 -1.61346 -2.12814 4.32388 -1.19898 -2.12814 4.32503 -0.57475 -1.62554 
4.32886 -0.61057 -1.69703 4.3304 -1.81497 -0.40638 4.3304 -0.99748 -2.05901 
4.33519 -2.16057 -0.69929 4.33519 -1.40622 -2.15657 4.33519 -0.65188 -1.7661 
4.3369 -1.66613 -2.12 4.3369 -1.66613 -0.34539 4.3369 -1.14632 -2.12 
4.3372 -1.94458 -0.48085 4.3372 -0.86787 -1.98453 4.34344 -1.45881 -2.15845 
4.34344 -1.35364 -2.15845 4.34404 -2.04207 -0.55746 4.34404 -0.77038 -1.90793 
4.34793 -1.8597 -0.42183 4.34793 -0.95275 -2.04356 4.35008 -1.71668 -0.35614 
4.35008 -1.09577 -2.10925 4.35274 -1.51124 -2.15771 4.35274 -1.30121 -2.15771 
4.35704 -0.58184 -1.6688 4.35709 -2.13035 -0.64493 4.35709 -0.68209 -1.82046 
4.36222 -2.19179 -0.72634 4.36222 -0.62066 -1.73905 4.36308 -1.56338 -2.15434 
4.36308 -1.24907 -2.15434 4.36435 -1.76663 -0.36948 4.36435 -1.04582 -2.0959 
4.36641 -1.90328 -0.43934 4.36641 -0.90917 -2.02605 4.37193 -2.00328 -0.50892 
4.37193 -0.80916 -1.95646 4.37443 -1.61507 -2.14835 4.37443 -1.61507 -0.31704 
4.37443 -1.19738 -2.14835 4.37932 -1.8153 -0.38532 4.37932 -0.99715 -2.08006 
4.38056 -2.09699 -0.59312 4.38056 -0.71546 -1.87227 4.38099 -1.40622 -2.17424 
4.38673 -2.25809 -0.82689 4.38675 -1.66617 -2.13977 4.38675 -1.66617 -0.32562 
4.38675 -1.14628 -2.13977 4.38944 -1.45885 -2.17575 4.38944 -1.3536 -2.17575 
4.39011 -2.22109 -0.75462 4.39011 -0.59135 -1.71077 4.39644 -2.17939 -0.68598 
4.39644 -0.63306 -1.7794 4.39712 -1.85985 -0.40122 4.39712 -0.9526 -2.06416 
4.3991 -1.51154 -2.17465 4.3991 -1.30091 -2.17465 4.40001 -1.71653 -0.33677 
4.40001 -1.09592 -2.12861 4.40025 -1.96329 -0.46537 4.40025 -0.84916 -2.00002 
4.40747 -2.06015 -0.54274 4.40747 -0.7523 -1.92264 4.40965 -1.56367 -2.17089 
4.40965 -1.56367 -0.2945 4.40965 -1.24878 -2.17089 4.41418 -1.76601 -0.35047 
4.41418 -1.04644 -2.11492 4.41555 -2.31021 -0.93037 4.41679 -2.2827 -0.85701 
4.41897 -2.14803 -0.63238 4.41897 -0.66442 -1.83301 4.41962 -2.24899 -0.7846 
4.41962 -0.56346 -1.68079 4.42194 -1.61649 -2.16447 4.42194 -1.61649 -0.30092 
4.42194 -1.19596 -2.16447 4.42415 -2.20918 -0.71405 4.42415 -0.60327 -1.75134 
4.42759 -1.40622 -2.18963 4.4292 -1.81447 -0.36667 4.4292 -0.99798 -2.09872 
4.43043 -1.92073 -0.42482 4.43043 -0.89171 -2.04057 4.43449 -1.66751 -2.15542 
4.43449 -1.66751 -0.30997 4.43449 -1.14493 -2.15542 4.43581 -2.02028 -0.49555 
4.43581 -0.79217 -1.96983 4.43651 -1.45897 -2.19084 4.43651 -1.35347 -2.19084 
4.44525 -2.11359 -0.58053 4.44525 -0.69886 -1.88486 4.44623 -1.51157 -2.18931 
4.44623 -1.51157 -0.27608 4.44623 -1.30088 -2.18931 4.44728 -2.3301 -0.9621 
4.44778 -2.30531 -0.88817 4.44813 -1.718 -0.32163 4.44813 -1.09444 -2.14375 
4.44989 -2.27474 -0.81572 4.4536 -2.23737 -0.74345 4.4536 -0.57508 -1.72193 
4.45782 -1.56471 -2.18519 4.45782 -1.56471 -0.28019 4.45782 -1.24774 -2.18519 
4.45906 -2.1949 -0.67502 4.45906 -0.61755 -1.79037 4.46181 -1.8764 -0.38809 
4.46181 -0.93604 -2.0773 4.46252 -1.76735 -0.33582 4.46252 -1.0451 -2.12957 
4.46525 -1.97929 -0.4531 4.46525 -0.83315 -2.01229 4.47019 -1.61737 -2.17825 
4.47019 -1.61737 -0.28714 4.47019 -1.19508 -2.17825 4.47281 -2.0755 -0.53126 
4.47281 -0.73695 -1.93413 4.4749 -1.40622 -2.20273 4.4794 -2.3256 -0.91985 
4.48075 -2.2977 -0.84664 4.48323 -1.6684 -2.16875 4.48323 -1.6684 -0.29664 
4.48323 -1.14404 -2.16875 4.48372 -2.26363 -0.77441 4.48399 -1.45901 -2.20352 
4.48399 -1.45901 -0.26186 4.48399 -1.35343 -2.20352 4.4846 -2.16262 -0.6216 
4.4846 -0.64982 -1.84379 4.48836 -2.22346 -0.70407 4.48836 -0.58898 -1.76132 
4.49513 -1.51218 -2.2018 4.49513 -1.51218 -0.26359 4.49513 -1.30027 -2.2018 
4.49578 -1.93582 -0.41403 4.49578 -0.87663 -2.05136 4.49693 -1.71868 -0.30881 
4.49693 -1.09376 -2.15657 4.50001 -1.82238 -0.34989 4.50001 -0.99007 -2.1155 
4.50097 -2.03448 -0.48554 4.50097 -0.77797 -1.97985 4.50693 -1.56529 -2.19716 
4.50693 -1.56529 -0.26823 4.50693 -1.24715 -2.19716 4.51121 -2.12691 -0.57095 
4.51121 -0.68554 -1.89443 4.5122 -2.3185 -0.8785 4.51381 -2.34571 -0.95752 
4.51422 -2.28758 -0.80638 4.51825 -2.24997 -0.73446 4.51825 -0.56248 -1.73093 
4.51907 -1.61773 -2.18964 4.51907 -1.61773 -0.27575 4.51907 -1.19472 -2.18964 
4.52279 -2.20703 -0.66644 4.52279 -1.40622 -2.21348 4.52279 -1.40622 -0.25191 
4.52279 -0.60542 -1.79895 4.53095 -1.99239 -0.44436 4.53095 -0.82006 -2.02103 
4.53229 -1.66868 -2.17962 4.53229 -1.66868 -0.28576 4.53229 -1.14377 -2.17962 
4.53334 -1.88333 -0.37344 4.53334 -0.92912 -2.09195 4.53342 -1.45945 -2.21409 
4.53342 -1.45945 -0.2513 4.53342 -1.353 -2.21409 4.53342 -1.353 -0.2513 
4.53403 -1.77422 -0.32122 4.53403 -1.03823 -2.14416 4.53876 -2.08792 -0.52332 
4.53876 -0.72453 -1.94207 4.5446 -1.51251 -2.21181 4.5446 -1.51251 -0.25357 
4.5446 -1.29994 -2.21181 4.54558 -2.3088 -0.83814 4.54649 -2.3391 -0.91589 
4.54863 -2.27435 -0.7661 4.54882 -2.1734 -0.61394 4.54882 -0.63904 -1.85145 
4.55256 -2.23404 -0.6966 4.55256 -0.57841 -1.76879 4.55628 -1.56526 -2.20665 
4.55628 -1.56526 -0.25874 4.55628 -1.24718 -2.20665 4.56712 -2.04583 -0.47892 
4.56712 -0.76662 -1.98647 4.5683 -1.94206 -0.40173 4.5683 -0.87039 -2.06366 
4.56845 -1.61755 -2.19862 4.56845 -1.61755 -0.26677 4.56845 -1.1949 -2.19862 
4.5693 -1.72421 -0.29631 4.5693 -1.08824 -2.16908 4.57115 -1.40622 -2.22187 
4.57115 -1.40622 -0.24352 4.57198 -1.82806 -0.33784 4.57198 -0.98439 -2.12755 
4.57614 -2.13612 -0.56399 4.57614 -0.67633 -1.9014 4.57945 -2.29654 -0.79891 
4.5799 -2.3298 -0.87497 4.5813 -2.35691 -0.95424 4.58193 -1.45948 -2.22198 
4.58193 -1.45948 -0.24341 4.58193 -1.35297 -2.22198 4.58193 -1.35297 -0.24341 
4.58297 -2.25907 -0.72826 4.58297 -0.55338 -1.73712 4.58735 -2.21574 -0.66028 
4.58735 -0.59671 -1.8051 4.5934 -1.51279 -2.21918 4.5934 -1.51279 -0.24621 
4.5934 -1.29966 -2.21918 4.60405 -1.9973 -0.43415 4.60405 -0.81515 -2.03124 
4.6041 -2.09583 -0.51751 4.6041 -0.71661 -1.94788 4.60521 -1.67339 -2.18974 
4.60521 -1.67339 -0.27565 4.60521 -1.13906 -2.18974 4.60524 -1.56551 -2.21348 
4.60524 -1.56551 -0.25191 4.60524 -1.24693 -2.21348 4.6065 -1.88804 -0.36353 
4.6065 -0.92441 -2.10186 4.60699 -1.77885 -0.31136 4.60699 -1.0336 -2.15403 
4.61369 -2.318 -0.83543 4.61371 -2.28176 -0.76091 4.61428 -2.18073 -0.60867 
4.61428 -0.63172 -1.85672 4.61462 -2.34818 -0.91323 4.61768 -2.24118 -0.69158 
4.61768 -0.57127 -1.77381 4.61986 -1.40622 -2.22788 4.61986 -1.40622 -0.23751 
4.63106 -1.45959 -2.22749 4.63106 -1.45959 -0.2379 4.63106 -1.35286 -2.22749 
4.63106 -1.35286 -0.2379 4.64163 -1.94539 -0.39395 4.64163 -0.86706 -2.07144 
4.64168 -2.14215 -0.55993 4.64168 -0.6703 -1.90546 4.64228 -2.05137 -0.47238 
4.64228 -0.76108 -1.99301 4.64248 -1.72801 -0.28889 4.64248 -1.08444 -2.1765 
4.64252 -1.5128 -2.22414 4.64252 -1.5128 -0.24125 4.64252 -1.29965 -2.22414 
4.64295 -1.61935 -2.20684 4.64295 -1.61935 -0.25855 4.64295 -1.1931 -2.20684 
4.64473 -1.83148 -0.33058 4.64473 -0.98096 -2.13481 4.64825 -2.33674 -0.87313 
4.64827 -2.2645 -0.72424 4.64827 -0.54795 -1.74114 4.64849 -2.30303 -0.79575 
4.64943 -2.36366 -0.95227 4.65247 -2.22097 -0.65658 4.65247 -0.59148 -1.80881 
4.66881 -1.40622 -2.23149 4.66881 -1.40622 -0.2339 4.67964 -2.00104 -0.42974 
4.67964 -0.81141 -2.03565 4.67964 -1.89039 -0.35855 4.67964 -0.92206 -2.10683 
4.67968 -2.09957 -0.51311 4.67968 -0.71287 -1.95228 4.67968 -2.18452 -0.60596 
4.67968 -0.62793 -1.85943 4.68009 -1.6746 -2.19527 4.68009 -1.6746 -0.27012 
4.68009 -1.13785 -2.19527 4.68009 -1.78117 -0.30642 4.68009 -1.03128 -2.15897 
4.68011 -1.56672 -2.21901 4.68011 -1.56672 -0.24638 4.68011 -1.24573 -2.21901 
4.68012 -1.45963 -2.23055 4.68012 -1.45963 -0.23484 4.68012 -1.35282 -2.23055 
4.68012 -1.35282 -0.23484 4.68301 -2.32235 -0.83331 4.68301 -2.35273 -0.91189 
4.68302 -2.28611 -0.75879 4.68302 -2.2448 -0.68902 4.68302 -0.56765 -1.77636 
4.71788 -2.36591 -0.95161 4.71788 -2.33901 -0.87225 4.71788 -2.3052 -0.79469 
4.71788 -2.26658 -0.72301 4.71788 -2.22272 -0.65534 4.71788 -2.14429 -0.55797 
4.71788 -2.05322 -0.4702 4.71788 -1.94696 -0.3915 4.71788 -1.83263 -0.32816 
4.71788 -1.72893 -0.28619 4.71788 -1.61995 -2.20959 4.71788 -1.61995 -0.2558 
4.71788 -1.5131 -2.22697 4.71788 -1.5131 -0.23842 4.71788 -1.40622 -2.23269 
4.71788 -1.40622 -0.23269 4.71788 -1.29935 -2.22697 4.71788 -1.1925 -2.20959 
4.71788 -1.08352 -2.17919 4.71788 -0.97982 -2.13723 4.71788 -0.86549 -2.07389 
4.71788 -0.75923 -1.99519 4.71788 -0.66815 -1.90742 4.71788 -0.58973 -1.81004 
4.75273 -2.2448 -0.68902 4.75273 -0.56765 -1.77636 4.75273 -2.28611 -0.75879 
4.75274 -2.35273 -0.91189 4.75274 -2.32235 -0.83331 4.75564 -1.45963 -2.23055 
4.75564 -1.45963 -0.23484 4.75564 -1.35282 -2.23055 4.75564 -1.35282 -0.23484 
4.75564 -1.56672 -2.21901 4.75564 -1.56672 -0.24638 4.75564 -1.24573 -2.21901 
4.75566 -1.78117 -0.30642 4.75566 -1.03128 -2.15897 4.75566 -1.6746 -2.19527 
4.75566 -1.6746 -0.27012 4.75566 -1.13785 -2.19527 4.75607 -2.18452 -0.60596 
4.75607 -0.62793 -1.85943 4.75608 -2.09957 -0.51311 4.75608 -0.71287 -1.95228 
4.75611 -1.89039 -0.35855 4.75611 -0.92206 -2.10683 4.75611 -2.00104 -0.42974 
4.75611 -0.81141 -2.03565 4.76694 -1.40622 -2.23149 4.76694 -1.40622 -0.2339 
4.78328 -2.22097 -0.65658 4.78328 -0.59148 -1.80881 4.78633 -2.36366 -0.95227 
4.78726 -2.30303 -0.79575 4.78749 -2.2645 -0.72424 4.7875 -2.33674 -0.87313 
4.79102 -1.83148 -0.33058 4.79102 -0.98096 -2.13481 4.7928 -1.61935 -2.20684 
4.7928 -1.61935 -0.25855 4.7928 -1.1931 -2.20684 4.79324 -1.5128 -2.22414 
4.79324 -1.5128 -0.24125 4.79324 -1.29965 -2.22414 4.79328 -1.72801 -0.28889 
4.79328 -1.08444 -2.1765 4.79347 -2.05137 -0.47238 4.79347 -0.76108 -1.99301 
4.79407 -2.14215 -0.55993 4.79407 -0.6703 -1.90546 4.79413 -1.94539 -0.39395 
4.79413 -0.86706 -2.07144 4.80469 -1.45959 -2.22749 4.80469 -1.45959 -0.2379 
4.80469 -1.35286 -2.22749 4.80469 -1.35286 -0.2379 4.81589 -1.40622 -2.22788 
4.81589 -1.40622 -0.23751 4.81807 -2.24118 -0.69158 4.81807 -0.57127 -1.77381 
4.82095 -2.3703 -0.98788 4.82113 -2.34818 -0.91323 4.82147 -2.18073 -0.60867 
4.82147 -0.63172 -1.85672 4.82204 -2.28176 -0.76091 4.82206 -2.318 -0.83543 
4.82877 -1.77885 -0.31136 4.82877 -1.0336 -2.15403 4.82925 -1.88804 -0.36353 
4.82925 -0.92441 -2.10186 4.83051 -1.56551 -2.21348 4.83051 -1.56551 -0.25191 
4.83051 -1.24693 -2.21348 4.83055 -1.67339 -0.27565 4.83055 -1.13906 -2.18974 
4.83166 -2.09583 -0.51751 4.83166 -0.71661 -1.94788 4.8317 -1.9973 -0.43415 
4.8317 -0.81515 -2.03124 4.84235 -1.51279 -2.21918 4.84235 -1.51279 -0.24621 
4.84235 -1.29966 -2.21918 4.8484 -2.21574 -0.66028 4.8484 -0.59671 -1.8051 
4.85279 -2.25907 -0.72826 4.85382 -1.45948 -2.22198 4.85382 -1.45948 -0.24341 
4.85382 -1.35297 -2.22198 4.85382 -1.35297 -0.24341 4.85445 -2.35691 -0.95424 
4.85586 -2.3298 -0.87497 4.85631 -2.29654 -0.79891 4.85961 -2.13612 -0.56399 
4.85961 -0.67633 -1.9014 4.86377 -1.82806 -0.33784 4.86377 -0.98439 -2.12755 
4.86461 -1.40622 -2.22187 4.86461 -1.40622 -0.24352 4.86645 -1.72421 -0.29631 
4.86645 -1.08824 -2.16908 4.86731 -1.61755 -0.26677 4.86731 -1.1949 -2.19862 
4.86745 -1.94206 -0.40173 4.86745 -0.87039 -2.06366 4.86863 -2.04583 -0.47892 
4.86863 -0.76662 -1.98647 4.87947 -1.56526 -0.25874 4.87947 -1.24718 -2.20665 
4.88319 -2.23404 -0.6966 4.88319 -0.57841 -1.76879 4.88693 -2.1734 -0.61394 
4.88693 -0.63904 -1.85145 4.88712 -2.27435 -0.7661 4.88901 -2.36125 -0.99053 
4.88926 -2.3391 -0.91589 4.89017 -2.3088 -0.83814 4.89116 -1.51251 -0.25357 
4.89116 -1.29994 -2.21181 4.89699 -2.08792 -0.52332 4.89699 -0.72453 -1.94207 
4.90172 -1.77422 -0.32122 4.90172 -1.03823 -2.14416 4.90233 -1.45945 -0.2513 
4.90233 -1.353 -2.21409 4.90233 -1.353 -0.2513 4.90241 -1.88333 -0.37344 
4.90241 -0.92912 -2.09195 4.90346 -1.66868 -0.28576 4.90346 -1.14377 -2.17962 
4.9048 -1.99239 -0.44436 4.9048 -0.82006 -2.02103 4.91297 -2.20703 -0.66644 
4.91297 -1.40622 -2.21348 4.91297 -1.40622 -0.25191 4.91297 -0.60542 -1.79895 
4.91668 -1.61773 -0.27575 4.91668 -1.19472 -2.18964 4.91751 -2.24997 -0.73446 
4.92153 -2.28758 -0.80638 4.92194 -2.34571 -0.95752 4.92356 -2.3185 -0.8785 
4.92454 -2.12691 -0.57095 4.92454 -0.68554 -1.89443 4.92882 -1.56529 -0.26823 
4.92882 -1.24715 -2.19716 4.93478 -2.03448 -0.48554 4.93478 -0.77797 -1.97985 
4.93575 -1.82238 -0.34989 4.93575 -0.99007 -2.1155 4.93882 -1.71868 -0.30881 
4.93882 -1.09376 -2.15657 4.93997 -1.93582 -0.41403 4.93997 -0.87663 -2.05136 
4.94063 -1.51218 -0.26359 4.94063 -1.30027 -2.2018 4.94739 -2.22346 -0.70407 
4.94739 -0.58898 -1.76132 4.95115 -2.16262 -0.6216 4.95115 -0.64982 -1.84379 
4.95176 -1.45901 -0.26186 4.95176 -1.35343 -2.20352 4.95176 -1.35343 -0.26186 
4.95203 -2.26363 -0.77441 4.95253 -1.6684 -0.29664 4.95253 -1.14404 -2.16875 
4.955 -2.2977 -0.84664 4.95609 -2.34777 -0.99448 4.95635 -2.3256 -0.91985 
4.96086 -1.40622 -0.26266 4.96294 -2.0755 -0.53126 4.96294 -0.73695 -1.93413 
4.96556 -1.61737 -0.28714 4.96556 -1.19508 -2.17825 4.9705 -1.97929 -0.4531 
4.9705 -0.83315 -2.01229 4.97323 -1.76735 -0.33582 4.97323 -1.0451 -2.12957 
4.97395 -1.8764 -0.38809 4.97395 -0.93604 -2.0773 4.9767 -2.1949 -0.67502 
4.97793 -1.56471 -0.28019 4.97793 -1.24774 -2.18519 4.98216 -2.23737 -0.74345 
4.98587 -2.27474 -0.81572 4.98762 -1.718 -0.32163 4.98762 -1.09444 -2.14375 
4.98798 -2.30531 -0.88817 4.98847 -2.3301 -0.9621 4.98953 -1.51157 -0.27608 
4.9905 -2.11359 -0.58053 4.9905 -0.69886 -1.88486 4.99305 -2.34571 -1.02863 
4.99925 -1.45897 -0.27455 4.99925 -1.35347 -0.27455 4.99994 -2.02028 -0.49555 
4.99994 -0.79217 -1.96983 5.00126 -1.66751 -0.30997 5.00126 -1.14493 -2.15542 
5.00532 -1.92073 -0.42482 5.00532 -0.89171 -2.04057 5.00655 -1.81447 -0.36667 
5.00655 -0.99798 -2.09872 5.00816 -1.40622 -0.27575 5.0116 -2.20918 -0.71405 
5.01381 -1.61649 -0.30092 5.01381 -1.19596 -2.16447 5.01613 -2.24899 -0.7846 
5.01679 -2.14803 -0.63238 5.01897 -2.2827 -0.85701 5.0202 -2.31021 -0.93037 
5.02158 -1.76601 -0.35047 5.02158 -1.04644 -2.11492 5.0261 -1.56367 -0.2945 
5.0261 -1.24878 -2.17089 5.02829 -2.06015 -0.54274 5.03072 -2.3256 -0.99422 
5.03468 -2.3391 -1.06131 5.0355 -1.96329 -0.46537 5.0355 -0.84916 -2.00002 
5.03574 -1.71653 -0.33677 5.03574 -1.09592 -2.12861 5.03666 -1.51154 -0.29073 
5.03863 -1.85985 -0.40122 5.03863 -0.9526 -2.06416 5.03932 -2.17939 -0.68598 
5.04564 -2.22109 -0.75462 5.04631 -1.45885 -0.28963 5.04631 -1.3536 -0.28963 
5.049 -1.66617 -0.32562 5.049 -1.14628 -2.13977 5.04902 -2.25809 -0.82689 
5.0512 -2.28815 -0.89937 5.05477 -1.40622 -0.29115 5.0552 -2.09699 -0.59312 
5.05643 -1.8153 -0.38532 5.05643 -0.99715 -2.08006 5.06132 -1.61507 -0.31704 
5.06132 -1.19738 -2.14835 5.0624 -2.30531 -0.96259 5.06382 -2.00328 -0.50892 
5.06934 -1.90328 -0.43934 5.06934 -0.90917 -2.02605 5.0714 -1.76663 -0.36948 
5.0714 -1.04582 -2.0959 5.07207 -2.3185 -1.02701 5.07267 -1.56338 -0.31105 
5.07353 -2.19179 -0.72634 5.0756 -2.3298 -1.09471 5.07866 -2.13035 -0.64493 
5.07871 -2.23061 -0.79659 5.0814 -2.26395 -0.86917 5.08301 -1.51124 -0.30768 
5.08567 -1.71668 -0.35614 5.08567 -1.09577 -2.10925 5.08782 -1.8597 -0.42183 
5.08782 -0.95275 -2.04356 5.09171 -2.04207 -0.55746 5.09232 -1.45881 -0.30694 
5.09232 -1.35364 -0.30694 5.09356 -2.2827 -0.9316 5.09855 -1.94458 -0.48085 
5.09885 -1.66613 -0.34539 5.09885 -1.14632 -2.12 5.10056 -2.16057 -0.69929 
5.10056 -1.40622 -0.30881 5.10393 -2.2977 -0.99557 5.10535 -1.81497 -0.40638 
5.10535 -0.99748 -2.05901 5.10689 -2.20188 -0.76836 5.11072 -2.23769 -0.83985 
5.11187 -1.61346 -0.33725 5.11243 -2.3088 -1.0604 5.11514 -2.318 -1.12851 
5.11642 -2.07695 -0.60717 5.11784 -1.90219 -0.46195 5.12052 -1.76597 -0.391 
5.12052 -1.04648 -2.07439 5.12309 -1.56161 -0.33177 5.12368 -2.25809 -0.90155 
5.12612 -1.98357 -0.52559 5.13343 -1.50905 -0.32896 5.13413 -2.17104 -0.74097 
5.13455 -1.71594 -0.37802 5.13455 -1.09651 -2.08737 5.13485 -2.27474 -0.9647 
5.13617 -1.85831 -0.44488 5.1391 -2.20943 -0.81147 5.13944 -2.10928 -0.65998 
5.14258 -1.4565 -0.32876 5.14258 -1.35595 -0.32876 5.14419 -2.28758 -1.02904 
5.14543 -1.40622 -0.3287 5.1462 -1.94231 -0.50526 5.14855 -1.66398 -0.36777 
5.15166 -2.29654 -1.09426 5.15195 -2.0201 -0.57335 5.15317 -1.81348 -0.42979 
5.15317 -0.99896 -2.0356 5.15398 -2.23061 -0.87186 5.15482 -2.30303 -1.16331 
5.16016 -2.13852 -0.71488 5.16126 -1.61124 -0.36012 5.16519 -1.89969 -0.48677 
5.16597 -2.24899 -0.93444 5.16646 -2.17923 -0.78411 5.16823 -1.76425 -0.41477 
5.16823 -1.0482 -2.05061 5.17258 -1.55911 -0.35527 5.17319 -1.98065 -0.55246 
5.17592 -2.05399 -0.62393 5.17616 -2.26363 -0.99854 5.18221 -2.20188 -0.84368 
5.1826 -1.50654 -0.35294 5.18306 -1.85583 -0.47016 5.18341 -1.71328 -0.40264 
5.18341 -1.09916 -2.06275 5.18447 -2.27435 -1.06345 5.18653 -1.45645 -0.35074 
5.18653 -1.356 -0.35074 5.18927 -1.40622 -0.35077 5.18966 -2.28176 -1.12853 
5.19178 -2.28611 -1.19784 5.19274 -2.14718 -0.75783 5.1931 -1.93904 -0.53251 
5.19595 -2.22109 -0.90493 5.19723 -1.66109 -0.3929 5.19793 -2.08512 -0.67712 
5.198 -2.01576 -0.60187 5.19975 -1.81084 -0.45547 5.20712 -2.23737 -0.96841 
5.20932 -1.60841 -0.38558 5.2096 -2.17104 -0.81644 5.21209 -1.89586 -0.51435 
5.21606 -1.7608 -0.44143 5.21611 -2.24997 -1.03306 5.21788 -2.11333 -0.73269 
5.21892 -1.97604 -0.58134 5.22045 -1.55611 -0.38125 5.22095 -2.04826 -0.65415 
5.22231 -2.25907 -1.09778 5.22423 -2.19179 -0.87704 5.22564 -1.50644 -0.37705 
5.22564 -1.306 -0.37705 5.22633 -2.2645 -1.16308 5.22756 -2.26658 -1.23269 
5.22956 -1.45628 -0.37498 5.22956 -1.35617 -0.37498 5.22976 -1.85168 -0.49816 
5.23088 -1.70971 -0.42975 5.23198 -1.40622 -0.37497 5.23569 -2.13852 -0.79041 
5.23652 -2.20918 -0.93897 5.23888 -1.93397 -0.56185 5.24181 -2.07778 -0.70876 
5.24283 -2.00963 -0.63242 5.24419 -1.65772 -0.42045 5.24497 -1.80705 -0.48335 
5.2465 -2.22346 -1.00318 5.25128 -2.16057 -0.85001 5.25397 -2.23404 -1.06738 
5.25593 -1.60498 -0.41355 5.25752 -1.89057 -0.54407 5.25899 -2.24118 -1.1325 
5.26107 -1.75674 -0.46975 5.26155 -2.2448 -1.19784 5.26237 -1.55573 -0.40736 
5.26317 -1.96975 -0.61213 5.26448 -2.04062 -0.68609 5.26459 -2.17939 -0.91125 
5.26744 -1.5061 -0.40324 5.26744 -1.30635 -0.40324 5.27114 -1.45623 -0.40119 
5.27114 -1.35622 -0.40119 5.27345 -2.08512 -0.75264 5.27345 -1.40622 -0.40122 
5.27378 -1.84688 -0.52786 5.27555 -2.1949 -0.97387 5.27583 -1.70513 -0.45852 
5.28291 -1.92732 -0.59301 5.28413 -2.20703 -1.0376 5.28583 -2.00192 -0.66474 
5.28869 -1.80212 -0.51336 5.2889 -1.65292 -0.4497 5.29029 -2.21574 -1.10217 
5.29059 -2.10928 -0.81113 5.29399 -2.22097 -1.16729 5.29523 -2.22272 -1.23269 
5.29642 -2.04826 -0.72962 5.29707 -1.60481 -0.44206 5.30034 -1.88478 -0.57564 
5.30351 -1.55548 -0.43598 5.30481 -1.75142 -0.50034 5.30564 -2.13035 -0.87191 
5.30581 -1.96179 -0.64476 5.30869 -1.50553 -0.43202 5.30869 -1.30692 -0.43202 
5.31237 -1.45559 -0.43011 5.31237 -1.35686 -0.43011 5.31358 -1.40622 -0.42949 
5.31641 -1.84083 -0.55973 5.31815 -2.00963 -0.70774 5.31819 -2.14803 -0.93378 
5.31918 -1.69969 -0.48952 5.32438 -1.92033 -0.62619 5.32664 -2.05399 -0.77465 
5.32871 -1.65222 -0.48012 5.32897 -2.16262 -0.99942 5.33079 -1.79607 -0.54541 
5.33663 -2.1734 -1.06364 5.33676 -1.60414 -0.47256 5.33844 -1.96975 -0.6874 
5.34149 -1.87762 -0.60908 5.3419 -2.18073 -1.1291 5.3434 -1.55461 -0.46673 
5.3434 -2.07695 -0.83415 5.34461 -2.18452 -1.1945 5.34664 -1.7451 -0.53282 
5.34845 -1.50471 -0.46284 5.34845 -1.30774 -0.46284 5.3487 -2.01576 -0.75257 
5.35113 -1.45553 -0.46032 5.35113 -1.35692 -0.46032 5.35227 -1.40622 -0.45968 
5.35709 -1.83378 -0.59348 5.35745 -2.09699 -0.89537 5.35756 -1.92732 -0.66766 
5.35767 -1.69847 -0.52188 5.36718 -1.6509 -0.5126 5.36923 -1.97604 -0.73165 
5.37004 -2.11359 -0.96007 5.37116 -1.78891 -0.57941 5.3749 -1.60297 -0.50495 
5.37493 -1.88478 -0.65023 5.37722 -2.0201 -0.79862 5.37962 -2.12691 -1.02603 
5.38151 -1.55336 -0.49925 5.38151 -1.25908 -0.49925 5.38365 -1.74311 -0.56692 
5.38583 -1.5046 -0.49502 5.38583 -1.30785 -0.49502 5.38658 -2.13612 -1.09096 
5.38854 -1.45535 -0.49256 5.38854 -1.3571 -0.49256 5.38872 -1.93397 -0.71169 
5.38943 -1.40622 -0.49174 5.39064 -2.14215 -1.1565 5.39084 -1.84083 -0.63416 
5.39311 -2.04207 -0.85886 5.39454 -1.69651 -0.55604 5.39811 -1.98065 -0.77738 
5.40379 -1.6492 -0.54678 5.40516 -1.79607 -0.61978 5.4065 -1.89057 -0.69305 
5.40783 -2.06015 -0.92228 5.4114 -1.60131 -0.53917 5.41733 -1.55295 -0.53324 
5.41733 -1.25949 -0.53324 5.41775 -1.7451 -0.60393 5.41806 -1.93904 -0.75747 
5.41931 -2.0755 -0.98763 5.42158 -1.50424 -0.52899 5.42158 -1.30821 -0.52899 
5.42271 -1.84688 -0.67679 5.42413 -1.45529 -0.52644 5.42413 -1.35716 -0.52644 
5.42498 -1.98357 -0.82445 5.42498 -1.40622 -0.52559 5.42725 -2.08792 -1.05358 
5.42869 -1.69847 -0.5929 5.43306 -2.09583 -1.11891 5.43622 -1.89586 -0.73848 
5.43721 -1.80212 -0.66188 5.43797 -1.6509 -0.58339 5.44165 -2.00328 -0.88675 
5.44531 -1.94231 -0.80437 5.44562 -1.60297 -0.57567 5.45023 -1.75142 -0.64576 
5.45132 -1.55336 -0.56906 5.45132 -1.25908 -0.56906 5.45241 -1.85168 -0.72081 
5.45502 -2.02028 -0.95063 5.45555 -1.5046 -0.56474 5.45555 -1.30785 -0.56474 
5.45801 -1.45535 -0.56203 5.45801 -1.3571 -0.56203 5.45883 -1.40622 -0.56114 
5.46105 -1.69969 -0.63139 5.4638 -1.89969 -0.78538 5.46503 -2.03448 -1.01579 
5.46722 -1.80705 -0.7056 5.46972 -1.94458 -0.85202 5.47045 -1.65222 -0.62186 
5.47165 -2.04583 -1.08194 5.47801 -1.60414 -0.61381 5.47801 -1.20831 -0.61381 
5.48041 -1.85583 -0.76751 5.48082 -1.75674 -0.6895 5.48384 -1.55461 -0.60717 
5.48384 -1.25784 -0.60717 5.4852 -1.96329 -0.91507 5.48773 -1.50471 -0.60212 
5.48773 -1.30774 -0.60212 5.48862 -1.90219 -0.83273 5.49025 -1.45553 -0.59944 
5.49025 -1.35692 -0.59944 5.49089 -1.40622 -0.5983 5.49205 -1.70513 -0.67474 
5.4951 -1.81084 -0.75082 5.49747 -1.97929 -0.98007 5.50087 -1.65292 -0.66167 
5.50569 -1.85831 -0.8144 5.50621 -1.99239 -1.04577 5.50851 -1.60481 -0.6535 
5.50851 -1.20764 -0.6535 5.50914 -1.7608 -0.73451 5.51123 -1.90328 -0.88123 
5.51459 -1.55548 -0.64706 5.51459 -1.25697 -0.64706 5.51855 -1.50553 -0.64188 
5.51855 -1.30692 -0.64188 5.52046 -1.45559 -0.6382 5.52046 -1.35686 -0.6382 
5.52078 -1.81348 -0.7974 5.52082 -1.70971 -0.71969 5.52108 -1.40622 -0.63699 
5.52575 -1.92073 -0.94525 5.52874 -1.8597 -0.86275 5.53012 -1.65772 -0.70638 
5.5358 -1.76425 -0.78234 5.53654 -1.93582 -1.0106 5.53702 -1.60498 -0.69464 
5.53702 -1.20747 -0.69464 5.54321 -1.55573 -0.6882 5.54321 -1.25672 -0.6882 
5.54419 -1.81497 -0.84522 5.54734 -1.5061 -0.68313 5.54734 -1.30635 -0.68313 
5.54793 -1.71328 -0.76716 5.54884 -1.94206 -1.08312 5.54935 -1.85985 -0.91194 
5.54935 -1.40622 -0.67712 5.54938 -1.45623 -0.67943 5.54938 -1.35622 -0.67943 
5.55767 -1.66109 -0.75334 5.55957 -1.76597 -0.83005 5.56248 -1.8764 -0.97662 
5.56499 -1.60841 -0.74125 5.56525 -1.8153 -0.89414 5.56932 -1.55611 -0.73012 
5.56932 -1.25633 -0.73012 5.57255 -1.71594 -0.81602 5.57352 -1.50644 -0.72493 
5.57352 -1.306 -0.72493 5.57559 -1.45628 -0.72101 5.57559 -1.35617 -0.72101 
5.5756 -1.40622 -0.71859 5.57713 -1.88333 -1.04816 5.58109 -1.76663 -0.87917 
5.5828 -1.66398 -0.80202 5.5839 -1.81447 -0.94402 5.59045 -1.61124 -0.78931 
5.59443 -1.71668 -0.8649 5.5953 -1.55911 -0.77799 5.59763 -1.50654 -0.76797 
5.59763 -1.30591 -0.76797 5.5998 -1.40622 -0.7613 5.59983 -1.45645 -0.76404 
5.59983 -1.356 -0.76404 5.6001 -1.76601 -0.92899 5.60068 -1.82238 -1.01482 
5.60518 -1.66613 -0.85172 5.61332 -1.61346 -0.8387 5.6138 -1.71653 -0.91483 
5.61475 -1.76735 -0.97734 5.6188 -1.56161 -0.82748 5.62161 -1.50905 -0.81714 
5.62181 -1.4565 -0.80799 5.62187 -1.40622 -0.80514 5.62495 -1.66617 -0.90157 
5.62894 -1.718 -0.96295 5.62935 -1.77422 -1.04885 5.63353 -1.61507 -0.88925 
5.63952 -1.56338 -0.8779 5.6406 -1.66751 -0.94931 5.64176 -1.71868 -1.01175 
5.64176 -1.40622 -0.85001 5.64289 -1.51124 -0.86756 5.64363 -1.45881 -0.85825 
5.64965 -1.61649 -0.93676 5.65393 -1.6684 -0.99804 5.65426 -1.72421 -1.08412 
5.65607 -1.56367 -0.92447 5.65984 -1.51154 -0.91391 5.66094 -1.45885 -0.90426 
5.66343 -1.61737 -0.98501 5.66481 -1.66868 -1.04711 5.67038 -1.56471 -0.97264 
5.67449 -1.51157 -0.96104 5.67482 -1.61773 -1.03389 5.68234 -1.56529 -1.02175 
5.6838 -1.61755 -1.08326 5.69183 -1.56526 -1.0711 2.76178 -0.64715 -0.85471 
2.77958 -0.70272 -0.91548 2.7869 -0.65003 -0.90339 2.79664 -0.59784 -0.88957 
2.80756 -0.70615 -0.96209 2.80878 -0.54688 -0.87439 2.81445 -0.65341 -0.95035 
2.82375 -0.60142 -0.93704 2.82998 -0.75565 -1.00967 2.83544 -0.55033 -0.92222 
2.83607 -0.70632 -1.00323 2.8437 -0.65821 -0.99506 2.84947 -0.50029 -0.90591 
2.85253 -0.606 -0.98199 2.85684 -0.80642 -1.05461 2.86073 -0.75651 -1.04956 
2.86376 -0.55438 -0.96723 2.86416 -0.45529 -0.88922 2.86656 -0.70699 -1.04292 
2.87412 -0.65891 -1.03487 2.87735 -0.50408 -0.95113 2.88352 -0.61143 -1.02534 
2.88656 -0.85578 -1.0947 2.88902 -0.80653 -1.09199 2.89216 -0.45945 -0.93592 
2.89325 -0.75776 -1.08767 2.89434 -0.5597 -1.01097 2.89896 -1.10165 0.23299 
2.89896 -0.70815 -1.08106 2.9066 -0.66023 -1.07334 2.90736 -0.50901 -0.99485 
2.90835 -0.41527 -0.91825 2.91588 -0.61265 -1.06383 2.91959 -0.9049 -1.13114 
2.92044 -0.95397 -1.13029 2.92044 -0.85583 -1.13029 2.92186 -0.46425 -0.97994 
2.92299 -0.80688 -1.12774 2.92651 -0.37208 -0.89926 2.92683 -0.56603 -1.0528 
2.92724 -1.05163 0.27542 2.92724 -0.75817 -1.12349 2.93318 -1.09999 0.26948 
2.93318 -0.70981 -1.11756 2.93807 -0.42056 -0.96368 2.93941 -0.51506 -1.03695 
2.94078 -1.14788 0.26188 2.94078 -0.66192 -1.10995 2.94646 -0.33047 -0.87935 
2.95004 -1.19519 0.25262 2.95004 -0.61462 -1.10069 2.95374 -0.4703 -1.02257 
2.95514 -0.9049 -1.16499 2.95585 -0.37715 -0.94504 2.95604 -0.95403 -1.16417 
2.95604 -0.85578 -1.16417 2.95875 -1.00327 -1.16171 2.95875 -0.80653 -1.16171 
2.96092 -1.24179 0.24174 2.96092 -0.56801 -1.08981 2.96306 -1.05204 0.30941 
2.96306 -0.75776 -1.15748 2.96735 -0.29103 -0.85811 2.96964 -0.42635 -1.0065 
2.96967 -1.10165 0.3037 2.96967 -0.70815 -1.15178 2.97341 -0.52222 -1.07732 
2.97534 -0.33509 -0.92508 2.97739 -1.14958 0.29606 2.97739 -0.66023 -1.14413 
2.98691 -1.19715 0.28678 2.98691 -0.61265 -1.13485 2.98701 -0.3838 -0.98907 
2.98748 -0.47735 -1.06325 2.9923 -0.9049 -1.19705 2.99344 -0.95421 -1.19641 
2.99344 -0.8556 -1.19641 2.99587 -0.29537 -0.90416 2.99612 -1.00339 -1.19389 
2.99612 -1.00339 0.34582 2.99612 -0.80642 -1.19389 2.99793 -1.24377 0.27583 
2.99793 -0.56603 -1.12391 3.00117 -1.05329 -1.19 3.00117 -1.05329 0.34193 
3.00117 -0.75651 -1.19 3.00308 -0.43351 -1.04765 3.00613 -0.34138 -0.96933 
3.00781 -1.10282 -1.18417 3.00781 -1.10282 0.3361 3.00781 -0.70699 -1.18417 
3.01378 -1.29474 0.26325 3.01378 -0.51506 -1.11132 3.01586 -1.15089 -1.17661 
3.01586 -1.15089 0.32854 3.01586 -0.65891 -1.17661 3.01793 -0.25713 -0.88208 
3.02019 -0.3908 -1.03054 3.02539 -1.19837 0.31914 3.02539 -0.61143 -1.16721 
3.02642 -0.3015 -0.94899 3.02816 -1.33951 0.24892 3.02816 -0.4703 -1.097 
3.031 -0.9049 -1.22724 3.0322 -0.95426 -1.22662 3.0322 -0.95426 0.37855 
3.0322 -0.85554 -1.22662 3.03588 -1.00421 -1.22471 3.03588 -1.00421 0.37663 
3.03588 -0.80559 -1.22471 3.03876 -0.34933 -1.01197 3.03976 -1.2501 0.30832 
3.03976 -0.5597 -1.15639 3.04106 -1.05416 -1.22075 3.04106 -1.05416 0.37268 
3.04106 -0.75565 -1.22075 3.04424 -1.38346 0.23302 3.04424 -0.42635 -1.08109 
3.0475 -1.10349 -1.21467 3.0475 -1.10349 0.36659 3.0475 -0.70632 -1.21467 
3.04815 -0.26287 -0.92711 3.05399 -0.20185 -0.8456 3.05568 -1.15159 -1.20703 
3.05568 -1.15159 0.35896 3.05568 -0.65821 -1.20703 3.05588 -1.3008 0.2953 
3.05588 -0.50901 -1.14337 3.05874 -0.3092 -0.99199 3.06167 -1.426 0.21565 
3.06167 -0.3838 -1.06372 3.06874 -1.20381 0.35013 3.06874 -0.606 -1.19821 
3.07079 -1.34556 0.2808 3.07079 -0.46425 -1.12887 3.07113 -0.9049 -1.25551 
3.07113 -0.9049 0.40743 3.07113 -0.22601 -0.90409 3.07344 -0.9549 -1.25554 
3.07344 -0.9549 0.40747 3.07344 -0.8549 -1.25554 3.07713 -1.00478 -1.2535 
3.07713 -1.00478 0.40542 3.07713 -0.80502 -1.2535 3.0801 -0.27051 -0.97064 
3.0814 -1.46842 0.19653 3.0814 -0.34138 -1.0446 3.0822 -1.05441 -1.24937 
3.0822 -1.05441 0.4013 3.0822 -0.7554 -1.24937 3.0835 -1.25542 0.3389 
3.0835 -0.55438 -1.18698 3.08706 -1.38924 0.26459 3.08706 -0.42056 -1.11266 
3.08864 -1.10366 -1.24318 3.08864 -1.10366 0.3951 3.08864 -0.70615 -1.24318 
3.09329 -0.15056 -0.80672 3.0996 -1.30572 0.32531 3.0996 -0.50408 -1.17338 
3.10038 -1.1564 -1.23628 3.10038 -1.1564 0.38821 3.10038 -0.65341 -1.23628 
3.10174 -1.50831 0.17624 3.10174 -0.3015 -1.02431 3.10276 -0.23334 -0.94797 
3.10569 -1.43265 0.24681 3.10569 -0.37715 -1.09488 3.10889 -0.17261 -0.86632 
3.11259 -0.9049 -1.28176 3.11259 -0.9049 0.43369 3.11369 -1.20839 0.37891 
3.11369 -0.60142 -1.22698 3.11482 -1.35036 0.3105 3.11482 -0.45945 -1.15857 
3.11501 -0.95496 -1.28175 3.11501 -0.95496 0.43368 3.11501 -0.85484 -1.28175 
3.11501 -0.85484 0.43368 3.11893 -1.00512 -1.27968 3.11893 -1.00512 0.43161 
3.11893 -0.80468 -1.27968 3.12034 -0.11934 -0.77969 3.12363 -1.54694 0.15451 
3.12363 -0.26287 -1.00258 3.12413 -1.05479 -1.27548 3.12413 -1.05479 0.42741 
3.12413 -0.75501 -1.27548 3.12565 -1.47472 0.22732 3.12565 -0.33509 -1.07539 
3.1267 -0.1978 -0.92404 3.12852 -1.25948 0.36722 3.12852 -0.55033 -1.2153 
3.13248 -1.39453 0.29431 3.13248 -0.41527 -1.14238 3.13497 -0.14009 -0.84029 
3.13525 -1.10709 -1.27115 3.13525 -1.10709 0.42308 3.13525 -0.70272 -1.27115 
3.14482 -1.30952 0.35319 3.14482 -0.50029 -1.20126 3.14657 -1.51444 0.20679 
3.14657 -0.29537 -1.05486 3.14665 -1.58379 0.13153 3.14665 -0.22601 -0.97961 
3.14734 -1.15977 0.41576 3.14734 -0.65003 -1.26383 3.14862 -0.09003 -0.7518 
3.15147 -1.43772 0.27615 3.15147 -0.37208 -1.12422 3.15183 -0.16395 -0.8989 
3.1553 -0.9049 -1.30596 3.1553 -0.9049 0.45789 3.15804 -0.95512 -1.30599 
3.15804 -0.95512 0.45792 3.15804 -0.85468 -1.30599 3.15804 -0.85468 0.45792 
3.16116 -1.21196 0.40602 3.16116 -0.59784 -1.25409 3.16152 -1.35451 0.3385 
3.16152 -0.45529 -1.18657 3.16197 -1.00522 -1.30379 3.16197 -1.00522 0.45572 
3.16197 -0.80458 -1.30379 3.16197 -0.80458 0.45572 3.16236 -0.10925 -0.81305 
3.16865 -1.55267 0.18473 3.16865 -0.25713 -1.0328 3.17138 -1.47933 0.2562 
3.17138 -0.33047 -1.10427 3.17199 -1.05779 -1.30146 3.17199 -1.05779 0.45339 
3.17199 -0.75201 -1.30146 3.17199 -0.75201 0.45339 3.17634 -1.26293 0.39388 
3.17634 -0.54688 -1.24196 3.17811 -0.13189 -0.87262 3.1786 -0.06214 -0.72229 
3.17938 -1.39837 0.32189 3.17938 -0.41143 -1.16996 3.18332 -1.10992 -1.29661 
3.18332 -1.10992 0.44854 3.18332 -0.69988 -1.29661 3.18441 -1.6372 0.09377 
3.18441 -0.17261 -0.94185 3.19059 -0.08052 -0.78487 3.19141 -1.31216 0.37887 
3.19141 -0.49764 -1.22694 3.19262 -1.51878 0.23531 3.19262 -0.29103 -1.08338 
3.19602 -1.16265 0.44088 3.19602 -0.64715 -1.28896 3.19838 -1.44099 0.30339 
3.19838 -0.36882 -1.15147 3.19914 -0.9049 -1.32803 3.19914 -0.9049 0.47995 
3.202 -0.95518 -1.32797 3.202 -0.95518 0.4799 3.202 -0.85462 -1.32797 
3.202 -0.85462 0.4799 3.20513 -1.60796 0.14867 3.20513 -0.20185 -0.99675 
3.20547 -1.70811 -0.00281 3.20547 -0.10169 -0.84526 3.2084 -1.35698 0.36378 
3.2084 -0.45282 -1.21185 3.20972 -0.03639 -0.69203 3.21002 -1.21461 0.43064 
3.21002 -0.59519 -1.27871 3.21044 -1.66972 0.06769 3.21044 -0.14009 -0.91576 
3.21114 -1.00772 -1.32777 3.21114 -1.00772 0.4797 3.21114 -0.80208 -1.32777 
3.21114 -0.80208 0.4797 3.21845 -1.48225 0.28307 3.21845 -0.32755 -1.13114 
3.22089 -0.05304 -0.75518 3.22148 -1.06029 -1.32496 3.22148 -1.06029 0.47688 
3.22148 -0.74952 -1.32496 3.22148 -0.74952 0.47688 3.22405 -1.26465 0.41766 
3.22405 -0.54516 -1.26573 3.22673 -1.40087 0.34671 3.22673 -0.40893 -1.19478 
3.22815 -1.57563 0.20149 3.22815 -0.23417 -1.04956 3.2327 -1.11214 -1.31948 
3.2327 -1.11214 0.47141 3.2327 -0.69766 -1.31948 3.2327 -0.69766 0.47141 
3.23385 -1.73637 -0.03119 3.23385 -0.07343 -0.81688 3.23768 -1.70056 0.0403 
3.23768 -0.10925 -0.88837 3.23922 -1.31365 0.40228 3.23922 -0.49615 -1.25035 
3.24064 -0.01342 -0.66116 3.24401 -1.65925 0.10937 3.24401 -0.9049 -1.34792 
3.24401 -0.9049 0.49984 3.24401 -0.15056 -0.95744 3.24572 -1.16481 0.46327 
3.24572 -0.645 -1.31134 3.24572 -0.645 0.46327 3.24602 -1.44326 0.3278 
3.24602 -0.36655 -1.17588 3.25101 -1.78137 -0.12295 3.25101 -0.02843 -0.72513 
3.25226 -0.95749 -1.34979 3.25226 -0.95749 0.50172 3.25226 -0.85232 -1.34979 
3.25226 -0.85232 0.50172 3.25286 -1.54075 0.2512 3.25286 -0.26906 -1.09927 
3.25675 -1.35838 0.38683 3.25675 -0.45142 -1.2349 3.2589 -1.21536 0.45252 
3.2589 -0.59445 -1.30059 3.26156 -1.00992 -1.34905 3.26156 -1.00992 0.50098 
3.26156 -0.79988 -1.34905 3.26156 -0.79988 0.50098 3.26317 -1.76263 -0.06051 
3.26317 -0.04717 -0.78756 3.26586 -1.72929 0.01207 3.26586 -0.08052 -0.86014 
3.26591 -1.62903 0.16373 3.26591 -0.18077 -1.0118 3.26897 0.01867 -0.56202 
3.27104 -1.69047 0.08232 3.27104 -0.11934 -0.93039 3.2719 -1.06206 -1.34568 
3.2719 -1.06206 0.49761 3.2719 -0.74775 -1.34568 3.2719 -0.74775 0.49761 
3.2725 -1.81717 -0.21836 3.2725 0.00737 -0.62972 3.27317 -1.2653 0.43917 
3.27317 -0.5445 -1.28725 3.27523 -1.40195 0.36932 3.27523 -0.40785 -1.21739 
3.28075 -1.50196 0.29973 3.28075 -0.30784 -1.14781 3.28217 -1.80398 -0.15394 
3.28217 -0.00582 -0.69414 3.28325 -1.11375 -1.33969 3.28325 -1.11375 0.49162 
3.28325 -0.69606 -1.33969 3.28325 -0.69606 0.49162 3.28814 -1.31398 0.42333 
3.28814 -0.49582 -1.27141 3.28938 -1.59567 0.21554 3.28938 -0.21413 -1.06361 
3.28981 -0.9049 -1.36558 3.28981 -0.9049 0.51751 3.29337 -1.78682 -0.09071 
3.29337 -0.02298 -0.75736 3.29555 -1.75676 -0.01823 3.29555 -0.05304 -0.82984 
3.29557 -1.16485 0.48304 3.29557 -0.64496 -1.33111 3.29557 -0.64496 0.48304 
3.29826 -0.95753 -1.3671 3.29826 -0.95753 0.51902 3.29826 -0.85228 -1.3671 
3.29826 -0.85228 0.51902 3.29893 -1.71977 0.05404 3.29893 -0.09003 -0.90211 
3.30526 -1.67807 0.12267 3.30526 -0.13174 -0.97075 3.30594 -1.35852 0.40743 
3.30594 -0.45128 -1.25551 3.30723 0.03705 -0.52729 3.30792 -1.01021 -1.366 
3.30792 -1.01021 0.51792 3.30792 -0.79959 -1.366 3.30792 -0.79959 0.51792 
3.30883 -1.21521 0.47188 3.30883 -0.5946 -1.31996 3.30907 -1.46197 0.34329 
3.30907 -0.34784 -1.19136 3.3099 0.02798 -0.59542 3.31385 -1.82428 -0.18556 
3.31385 0.01448 -0.66251 3.31629 -1.55882 0.26591 3.31629 -0.25098 -1.11399 
3.31847 -1.06234 -1.36223 3.31847 -1.06234 0.51416 3.31847 -0.74746 -1.36223 
3.31847 -0.74746 0.51416 3.323 -1.26469 0.45819 3.323 -0.54511 -1.30626 
3.32437 -1.80889 -0.12171 3.32437 -0.00091 -0.72636 3.32561 -1.78137 -0.04835 
3.32561 -0.02843 -0.79972 3.32779 -1.64671 0.17628 3.32779 -0.1631 -1.02435 
3.32844 -1.74767 0.02406 3.32844 -0.06214 -0.87213 3.33076 -1.11516 0.50774 
3.33076 -0.69464 -1.35581 3.33076 -0.69464 0.50774 3.33297 -1.70786 0.09461 
3.33297 -0.10195 -0.94268 3.33641 -0.9049 -1.38098 3.33641 -0.9049 0.5329 
3.33802 -1.31315 0.44199 3.33802 -0.49665 -1.29006 3.33925 -1.41941 0.38384 
3.33925 -0.39039 -1.23191 3.34331 -1.16619 0.49869 3.34331 -0.64361 -1.34676 
3.34463 -1.51896 0.3131 3.34463 -0.29085 -1.16118 3.34533 -0.95765 -1.38218 
3.34533 -0.95765 0.53411 3.34533 -0.85215 -1.38218 3.34533 -0.85215 0.53411 
3.34627 0.05253 -0.49249 3.34825 0.04579 -0.56061 3.35153 -1.84439 -0.21997 
3.35153 0.03459 -0.6281 3.35407 -1.61226 0.22813 3.35407 -0.19754 -1.0762 
3.35505 -1.01025 -1.38065 3.35505 -1.01025 0.53258 3.35505 -0.79955 -1.38065 
3.35505 -0.79955 0.53258 3.3561 -1.82878 -0.15344 3.3561 0.01898 -0.69463 
3.3566 -1.80398 -0.07951 3.3566 -0.00582 -0.76856 3.35695 -1.21668 0.48702 
3.35695 -0.59312 -1.3351 3.35871 -1.77342 -0.00706 3.35871 -0.03639 -0.84101 
3.36242 -1.73605 0.0652 3.36242 -0.07376 -0.91328 3.36664 -1.06339 -1.37654 
3.36664 -1.06339 0.52846 3.36664 -0.74642 -1.37654 3.36664 -0.74642 0.52846 
3.36788 -1.69358 0.13364 3.36788 -0.11623 -0.98171 3.37063 -1.37508 0.42057 
3.37063 -0.43472 -1.26864 3.37134 -1.26603 0.47284 3.37134 -0.54377 -1.32091 
3.37407 -1.47797 0.35556 3.37407 -0.33183 -1.20363 3.37901 -1.11605 0.52152 
3.37901 -0.69375 -1.36959 3.37901 -0.69375 0.52152 3.38163 -1.57418 0.2774 
3.38163 -0.23563 -1.12547 3.38189 0.05917 -0.52711 3.38372 -0.9049 -1.39407 
3.38372 -0.9049 0.546 3.38453 0.05012 -0.59517 3.38822 -1.82428 -0.11119 
3.38822 0.01448 -0.73688 3.38848 -1.84645 -0.18582 3.38848 0.03664 -0.66225 
3.38957 -1.79638 -0.03798 3.38957 -0.01342 -0.81009 3.39205 -1.16708 0.51202 
3.39205 -0.64272 -1.36009 3.39254 -1.76231 0.03425 3.39254 -0.0475 -0.88232 
3.39281 -0.95769 -1.39487 3.39281 -0.95769 0.54679 3.39281 -0.85211 -1.39487 
3.39281 -0.85211 0.54679 3.39342 -1.6613 0.18706 3.39342 -0.1485 -1.03513 
3.39718 -1.72214 0.10459 3.39718 -0.08766 -0.95266 3.40395 -1.01085 -1.39314 
3.40395 -1.01085 0.54507 3.40395 -0.79895 -1.39314 3.40395 -0.79895 0.54507 
3.4046 -1.43449 0.39463 3.4046 -0.37531 -1.2427 3.40575 -1.21736 0.49984 
3.40575 -0.59244 -1.34792 3.40883 -1.32106 0.45877 3.40883 -0.48874 -1.30684 
3.40979 -1.53316 0.32312 3.40979 -0.27664 -1.17119 3.41575 -1.06397 -1.3885 
3.41575 -1.06397 0.54043 3.41575 -0.74583 -1.3885 3.41575 -0.74583 0.54043 
3.41829 0.06341 -0.56165 3.42003 -1.62559 0.2377 3.42003 -0.18422 -1.08578 
3.42102 -1.81717 -0.06984 3.42102 0.00737 -0.77823 3.42143 -1.86184 -0.21877 
3.42143 0.05204 -0.6293 3.42263 -1.84439 -0.14887 3.42263 0.03459 -0.69921 
3.42304 -1.78625 0.00228 3.42304 -0.02355 -0.85035 3.42707 -1.74865 0.0742 
3.42707 -0.06116 -0.92227 3.42789 -1.11641 0.53291 3.42789 -0.6934 -1.38098 
3.42789 -0.6934 0.53291 3.43161 -1.70571 0.14222 3.43161 -0.9049 -1.40482 
3.43161 -0.9049 0.55675 3.43161 -0.10409 -0.99029 3.43977 -1.49107 0.3643 
3.43977 -0.31873 -1.21237 3.44111 -1.16736 0.52289 3.44111 -0.64245 -1.37097 
3.44216 -1.382 0.43522 3.44216 -0.4278 -1.28329 3.44224 -0.95812 -1.40543 
3.44224 -0.95812 0.55736 3.44224 -0.85168 -1.40543 3.44224 -0.85168 0.55736 
3.44285 -1.2729 0.48743 3.44285 -0.5369 -1.33551 3.44758 -1.5866 0.28534 
3.44758 -0.22321 -1.13341 3.45222 0.07428 -0.5278 3.45342 -1.01119 -1.40316 
3.45342 -1.01119 0.55508 3.45342 -0.79861 -1.40316 3.45342 -0.79861 0.55508 
3.4544 -1.80748 -0.02949 3.4544 -0.00233 -0.81859 3.45488 0.06513 -0.59585 
3.45531 -1.83778 -0.10724 3.45531 0.02798 -0.74084 3.45556 -1.85993 -0.18187 
3.45556 0.05012 -0.6662 3.45745 -1.77303 0.04256 3.45745 -0.03678 -0.89063 
3.45764 -1.67208 0.19472 3.45764 -0.13772 -1.04279 3.46138 -1.73272 0.11206 
3.46138 -0.07709 -0.96013 3.4651 -1.06394 -1.39799 3.4651 -1.06394 0.54992 
3.4651 -0.74586 -1.39799 3.4651 -0.74586 0.54992 3.47594 -1.5445 0.32974 
3.47594 -0.2653 -1.17781 3.47712 -1.44074 0.40693 3.47712 -0.36906 -1.255 
3.47727 -1.11623 0.54189 3.47727 -0.69358 -1.38996 3.47812 -1.22289 0.51235 
3.47812 -0.58692 -1.36042 3.47997 -0.9049 -1.41321 3.47997 -0.9049 0.56514 
3.4808 -1.32674 0.47082 3.4808 -0.48306 -1.31889 3.48496 -1.63479 0.24467 
3.48496 -0.17501 -1.09274 3.48827 -1.79522 0.00975 3.48827 -0.01458 -0.85782 
3.48872 -1.82848 -0.06631 3.48872 0.01867 -0.78176 3.48875 0.07588 -0.56199 
3.48908 -1.87321 -0.21563 3.48908 0.06341 -0.63244 3.49012 -1.85559 -0.14559 
3.49012 0.04579 -0.70249 3.49075 -0.95816 -1.41332 3.49075 -0.95816 0.56525 
3.49075 -0.85164 -1.41332 3.49075 -0.85164 0.56525 3.49179 -1.75775 0.08039 
3.49179 -0.05205 -0.92847 3.49617 -1.71441 0.14837 3.49617 -0.09539 -0.99645 
3.50222 -1.01146 -1.41052 3.50222 -1.01146 0.56245 3.50222 -0.79834 -1.41052 
3.50222 -0.79834 0.56245 3.51287 -1.49598 0.37451 3.51287 -0.31383 -1.22258 
3.51292 -1.59451 0.29115 3.51292 -0.21529 -1.13922 3.51403 -1.17207 0.53301 
3.51403 -0.63774 -1.38108 3.51406 -1.06419 -1.40482 3.51406 -1.06419 0.55675 
3.51406 -0.74561 -1.40482 3.51532 -1.38672 0.44513 3.51532 -0.42309 -1.2932 
3.51581 -1.27753 0.4973 3.51581 -0.53228 -1.34537 3.52251 -1.81667 -0.02677 
3.52251 0.00687 -0.8213 3.52253 -1.78044 0.04775 3.52253 -0.02936 -0.89582 
3.52293 0.07428 -0.59852 3.5231 -1.67941 0.19999 3.5231 -0.1304 -1.04806 
3.52344 -1.84686 -0.10457 3.52344 0.03705 -0.7435 3.52362 -1.86898 -0.17923 
3.52362 0.05917 -0.66885 3.5265 -1.73986 0.11708 3.5265 -0.06995 -0.96515 
3.52868 -0.9049 -1.41922 3.52868 -0.9049 0.57115 3.53988 -0.95827 -1.41883 
3.53988 -0.95827 0.57076 3.53988 -0.85154 -1.41883 3.53988 -0.85154 0.57076 
3.55045 -1.44407 0.41471 3.55045 -0.36574 -1.26278 3.5505 -1.64083 0.24873 
3.5505 -0.16898 -1.0968 3.5511 -1.55005 0.33628 3.5511 -0.25976 -1.18435 
3.5513 -1.22669 0.51977 3.5513 -0.58312 -1.36784 3.55134 -1.01148 -1.41548 
3.55134 -1.01148 0.56741 3.55134 -0.79833 -1.41548 3.55177 -1.11803 0.55011 
3.55177 -0.69178 -1.39818 3.55355 -1.33016 0.47808 3.55355 -0.47964 -1.32615 
3.55707 -1.83542 -0.06447 3.55707 0.02562 -0.7836 3.55709 -1.76318 0.08441 
3.55709 -0.04663 -0.93249 3.55731 -1.80171 0.01291 3.55731 -0.00809 -0.86098 
3.55737 -1.88002 -0.21346 3.55737 0.07022 -0.63461 3.55825 -1.86233 -0.14361 
3.55825 0.05253 -0.70446 3.56129 -1.71965 0.15208 3.56129 -0.09015 -1.00015 
3.57763 -0.9049 -1.42283 3.57763 -0.9049 0.57476 3.58846 -1.49971 0.37892 
3.58846 -0.31009 -1.22699 3.58846 -1.38907 0.4501 3.58846 -0.42073 -1.29818 
3.5885 -1.59825 0.29555 3.5885 -0.21155 -1.14362 3.5885 -1.6832 0.2027 
3.5885 -0.12661 -1.05077 3.58891 -1.17328 0.53854 3.58891 -0.63653 -1.38661 
3.58891 -1.27985 0.50224 3.58891 -0.52996 -1.35031 3.58893 -1.0654 -1.41035 
3.58893 -1.0654 0.56228 3.58893 -0.7444 -1.41035 3.58894 -0.9583 -1.42189 
3.58894 -0.9583 0.57382 3.58894 -0.8515 -1.42189 3.59183 -1.82102 -0.02465 
3.59183 0.01122 -0.82342 3.59183 -1.85141 -0.10324 3.59183 0.0416 -0.74484 
3.59184 -1.78479 0.04987 3.59184 -0.02502 -0.89794 3.59184 -1.74348 0.11963 
3.59184 -0.06633 -0.96771 3.59199 -1.87352 -0.1779 3.59199 0.06371 -0.67017 
3.6267 -1.88237 -0.21296 3.6267 -1.86458 -0.14295 3.6267 -1.83768 -0.0636 
3.6267 -1.80388 0.01396 3.6267 -1.76526 0.08565 3.6267 -1.7214 0.15331 
3.6267 -1.64297 0.25069 3.6267 -1.5519 0.33846 3.6267 -1.44564 0.41716 
3.6267 -1.3313 0.4805 3.6267 -1.22761 0.52246 3.6267 -1.11863 -1.40093 
3.6267 -1.11863 0.55286 3.6267 -1.01178 -1.41831 3.6267 -1.01178 0.57024 
3.6267 -0.9049 -1.42404 3.6267 -0.9049 0.57596 3.6267 -0.79802 -1.41831 
3.6267 -0.69118 -1.40093 3.6267 -0.5822 -1.37054 3.6267 -0.4785 -1.32857 
3.6267 -0.36416 -1.26523 3.6267 -0.25791 -1.18653 3.6267 -0.16683 -1.09876 
3.6267 -0.08841 -1.00139 3.6267 -0.04454 -0.93372 3.6267 -0.00593 -0.86204 
3.6267 0.02788 -0.78448 3.6267 0.05478 -0.70512 3.6614 -1.87352 -0.1779 
3.66155 -1.74348 0.11963 3.66155 -0.06633 -0.96771 3.66155 -1.78479 0.04987 
3.66155 -0.02502 -0.89794 3.66156 -1.85141 -0.10324 3.66156 0.0416 -0.74484 
3.66156 -1.82102 -0.02465 3.66156 0.01122 -0.82342 3.66446 -0.9583 -1.42189 
3.66446 -0.9583 0.57382 3.66446 -0.8515 -1.42189 3.66446 -1.0654 -1.41035 
3.66446 -1.0654 0.56228 3.66446 -0.7444 -1.41035 3.66448 -1.27985 0.50224 
3.66448 -0.52996 -1.35031 3.66448 -1.17328 0.53854 3.66448 -0.63653 -1.38661 
3.66489 -1.6832 0.2027 3.66489 -0.12661 -1.05077 3.6649 -1.59825 0.29555 
3.6649 -0.21155 -1.14362 3.66493 -1.38907 0.4501 3.66493 -0.42073 -1.29818 
3.66493 -1.49971 0.37892 3.66493 -0.31009 -1.22699 3.67576 -0.9049 -1.42283 
3.6921 -1.71965 0.15208 3.6921 -0.09015 -1.00015 3.69515 -1.86233 -0.14361 
3.69602 -1.88002 -0.21346 3.69608 -1.80171 0.01291 3.69608 -0.00809 -0.86098 
3.69631 -1.76318 0.08441 3.69631 -0.04663 -0.93249 3.69632 -1.83542 -0.06447 
3.69632 0.02562 -0.7836 3.69984 -1.33016 0.47808 3.69984 -0.47964 -1.32615 
3.70162 -1.11803 -1.39818 3.70162 -1.11803 0.55011 3.70162 -0.69178 -1.39818 
3.70206 -1.01148 -1.41548 3.70206 -1.01148 0.56741 3.70206 -0.79833 -1.41548 
3.7021 -1.22669 0.51977 3.7021 -0.58312 -1.36784 3.70229 -1.55005 0.33628 
3.70229 -0.25976 -1.18435 3.70289 -1.64083 0.24873 3.70289 -0.16898 -1.0968 
3.70295 -1.44407 0.41471 3.70295 -0.36574 -1.26278 3.71351 -0.95827 -1.41883 
3.71351 -0.85154 -1.41883 3.72471 -0.9049 -1.41922 3.72689 -1.73986 0.11708 
3.72689 -0.06995 -0.96515 3.72977 -1.86898 -0.17923 3.72995 -1.84686 -0.10457 
3.73029 -1.67941 0.19999 3.73029 -0.1304 -1.04806 3.73046 -1.88408 -0.24956 
3.73086 -1.78044 0.04775 3.73086 -0.02936 -0.89582 3.73088 -1.81667 -0.02677 
3.73088 0.00687 -0.8213 3.73759 -1.27753 0.4973 3.73759 -0.53228 -1.34537 
3.73807 -1.38672 0.44513 3.73807 -0.42309 -1.2932 3.73933 -1.06419 -1.40482 
3.73933 -1.06419 0.55675 3.73933 -0.74561 -1.40482 3.73937 -1.17207 0.53301 
3.73937 -0.63774 -1.38108 3.74048 -1.59451 0.29115 3.74048 -0.21529 -1.13922 
3.74052 -1.49598 0.37451 3.74052 -0.31383 -1.22258 3.75117 -1.01146 -1.41052 
3.75117 -0.79834 -1.41052 3.75722 -1.71441 0.14837 3.75722 -0.09539 -0.99645 
3.76161 -1.75775 0.08039 3.76161 -0.05205 -0.92847 3.76264 -0.95816 -1.41332 
3.76264 -0.85164 -1.41332 3.76327 -1.85559 -0.14559 3.76431 -1.87321 -0.21563 
3.76468 -1.82848 -0.06631 3.76513 -1.79522 0.00975 3.76513 -0.01458 -0.85782 
3.76843 -1.63479 0.24467 3.76843 -0.17501 -1.09274 3.77259 -1.32674 0.47082 
3.77259 -0.48306 -1.31889 3.77343 -0.9049 -1.41321 3.77527 -1.22289 0.51235 
3.77527 -0.58692 -1.36042 3.77613 -1.11623 0.54189 3.77613 -0.69358 -1.38996 
3.77627 -1.44074 0.40693 3.77627 -0.36906 -1.255 3.77745 -1.5445 0.32974 
3.77745 -0.2653 -1.17781 3.78829 -1.06394 -1.39799 3.78829 -0.74586 -1.39799 
3.79201 -1.73272 0.11206 3.79201 -0.07709 -0.96013 3.79575 -1.67208 0.19472 
3.79575 -0.13772 -1.04279 3.79594 -1.77303 0.04256 3.79594 -0.03678 -0.89063 
3.79783 -1.85993 -0.18187 3.79808 -1.83778 -0.10724 3.79851 -1.87493 -0.25222 
3.79899 -1.80748 -0.02949 3.79998 -1.01119 -1.40316 3.79998 -0.79861 -1.40316 
3.80581 -1.5866 0.28534 3.80581 -0.22321 -1.13341 3.81054 -1.2729 0.48743 
3.81054 -0.5369 -1.33551 3.81115 -0.95812 -1.40543 3.81115 -0.85168 -1.40543 
3.81123 -1.382 0.43522 3.81123 -0.4278 -1.28329 3.81228 -1.16736 0.52289 
3.81228 -0.64245 -1.37097 3.81362 -1.49107 0.3643 3.81362 -0.31873 -1.21237 
3.82179 -1.70571 0.14222 3.82179 -0.9049 -1.40482 3.82179 -0.10409 -0.99029 
3.8255 -1.11641 0.53291 3.8255 -0.6934 -1.38098 3.82633 -1.74865 0.0742 
3.82633 -0.06116 -0.92227 3.83035 -1.78625 0.00228 3.83035 -0.02355 -0.85035 
3.83076 -1.84439 -0.14887 3.83196 -1.86184 -0.21877 3.83238 -1.81717 -0.06984 
3.83336 -1.62559 0.2377 3.83336 -0.18422 -1.08578 3.8351 -1.87321 -0.28642 
3.83764 -0.74583 -1.3885 3.8436 -1.53316 0.32312 3.8436 -0.27664 -1.17119 
3.84457 -1.32106 0.45877 3.84457 -0.48874 -1.30684 3.84764 -1.21736 0.49984 
3.84764 -0.59244 -1.34792 3.84879 -1.43449 0.39463 3.84879 -0.37531 -1.2427 
3.84945 -0.79895 -1.39314 3.85621 -1.72214 0.10459 3.85621 -0.08766 -0.95266 
3.85997 -1.6613 0.18706 3.85997 -0.1485 -1.03513 3.86058 -0.85211 -1.39487 
3.86085 -1.76231 0.03425 3.86085 -0.0475 -0.88232 3.86135 -1.16708 0.51202 
3.86135 -0.64272 -1.36009 3.86382 -1.79638 -0.03798 3.86491 -1.84645 -0.18582 
3.86517 -1.82428 -0.11119 3.86886 -1.85993 -0.2529 3.87176 -1.57418 0.2774 
3.87176 -0.23563 -1.12547 3.87438 -0.69375 -1.36959 3.87932 -1.47797 0.35556 
3.87932 -0.33183 -1.20363 3.88205 -1.26603 0.47284 3.88205 -0.54377 -1.32091 
3.88277 -1.37508 0.42057 3.88277 -0.43472 -1.26864 3.88552 -1.69358 0.13364 
3.88552 -0.11623 -0.98171 3.88675 -0.74642 -1.37654 3.89098 -1.73605 0.0652 
3.89098 -0.07376 -0.91328 3.89469 -1.77342 -0.00706 3.89644 -1.21668 0.48702 
3.89644 -0.59312 -1.3351 3.8968 -1.80398 -0.07951 3.89729 -1.82878 -0.15344 
3.89835 -0.79955 -1.38065 3.89932 -1.61226 0.22813 3.90187 -1.84439 -0.21997 
3.90515 -1.85559 -0.28746 3.90876 -1.51896 0.3131 3.91008 -1.16619 0.49869 
3.91008 -0.64361 -1.34676 3.91414 -1.41941 0.38384 3.91414 -0.39039 -1.23191 
3.91537 -1.31315 0.44199 3.91537 -0.49665 -1.29006 3.92042 -1.70786 0.09461 
3.92263 -0.69464 -1.35581 3.92495 -1.74767 0.02406 3.92561 -1.64671 0.17628 
3.92779 -1.78137 -0.04835 3.92902 -1.80889 -0.12171 3.9304 -1.26469 0.45819 
3.9304 -0.54511 -1.30626 3.93492 -0.74746 -1.36223 3.93711 -1.55882 0.26591 
3.93954 -1.82428 -0.18556 3.9435 -1.83778 -0.25265 3.94432 -1.46197 0.34329 
3.94456 -1.21521 0.47188 3.94456 -0.5946 -1.31996 3.94616 -1.84686 -0.32078 
3.94745 -1.35852 0.40743 3.94814 -1.67807 0.12267 3.95446 -1.71977 0.05404 
3.95782 -0.64496 -1.33111 3.95784 -1.75676 -0.01823 3.96002 -1.78682 -0.09071 
3.96402 -1.59567 0.21554 3.96525 -1.31398 0.42333 3.97014 -0.69606 -1.33969 
3.97122 -1.80398 -0.15394 3.97264 -1.50196 0.29973 3.97816 -1.40195 0.36932 
3.98022 -1.2653 0.43917 3.98089 -1.81717 -0.21836 3.98235 -1.69047 0.08232 
3.98442 -1.82848 -0.28606 3.98626 -1.83542 -0.35441 3.98748 -1.62903 0.16373 
3.98753 -1.72929 0.01207 3.99022 -1.76263 -0.06051 3.99664 -1.35838 0.38683 
4.00053 -1.54075 0.2512 4.00238 -1.78137 -0.12295 4.00737 -1.44326 0.3278 
4.00938 -1.65925 0.10937 4.01275 -1.79638 -0.18691 4.01417 -1.31365 0.40228 
4.01571 -1.70056 0.0403 4.01954 -1.73637 -0.03119 4.02125 -1.80748 -0.25174 
4.02396 -1.81667 -0.31985 4.02524 -1.57563 0.20149 4.02608 -1.82102 -0.38917 
4.02666 -1.40087 0.34671 4.02934 -1.26465 0.41766 4.0325 -1.75676 -0.09289 
4.03494 -1.48225 0.28307 4.04295 -1.66972 0.06769 4.04367 -1.77342 -0.15605 
4.04499 -1.35698 0.36378 4.04792 -1.70811 -0.00281 4.04826 -1.60796 0.14867 
4.05301 -1.78625 -0.22038 4.05502 -1.44099 0.30339 4.06048 -1.79522 -0.28561 
4.06077 -1.51878 0.23531 4.06199 -1.31216 0.37887 4.0628 -1.72929 -0.0632 
4.06364 -1.80171 -0.35465 4.0647 -1.80388 -0.42404 4.06898 -1.6372 0.09377 
4.07401 -1.39837 0.32189 4.07479 -1.74767 -0.12578 4.07528 -1.67791 0.02455 
4.08201 -1.47933 0.2562 4.08474 -1.55267 0.18473 4.08498 -1.76231 -0.18988 
4.09103 -1.70056 -0.03502 4.09188 -1.35451 0.3385 4.09329 -1.77303 -0.25479 
4.09848 -1.78044 -0.31987 4.1006 -1.78479 -0.45889 4.1006 -1.78479 -0.38918 
4.10156 -1.64585 0.05083 4.10192 -1.43772 0.27615 4.10477 -1.71977 -0.09627 
4.10675 -1.58379 0.13153 4.10682 -1.51444 0.20679 4.10857 -1.30952 0.35319 
4.11594 -1.73605 -0.15976 4.11842 -1.66972 -0.00778 4.12091 -1.39453 0.29431 
4.12493 -1.74865 -0.22441 4.1267 -1.61201 0.07596 4.12774 -1.47472 0.22732 
4.12977 -1.54694 0.15451 4.13113 -1.75775 -0.28913 4.13305 -1.69047 -0.06838 
4.13515 -1.76318 -0.49365 4.13515 -1.76318 -0.35443 4.13638 -1.76526 -0.42404 
4.13858 -1.35036 0.3105 4.14451 -1.6372 0.01825 4.14534 -1.70786 -0.13031 
4.1477 -1.43265 0.24681 4.15063 -1.57646 0.0999 4.15165 -1.50831 0.17624 
4.15379 -1.30572 0.32531 4.15532 -1.72214 -0.19452 4.1601 -1.65925 -0.04135 
4.16279 -1.73272 -0.25872 4.16634 -1.38924 0.26459 4.16781 -1.73986 -0.32384 
4.17037 -1.74348 -0.45889 4.17037 -1.74348 -0.38918 4.17199 -1.46842 0.19653 
4.1733 -1.5393 0.12256 4.17341 -1.67807 -0.1026 4.18227 -1.58379 0.05601 
4.1826 -1.34556 0.2808 4.18437 -1.69358 -0.16522 4.19173 -1.426 0.21565 
4.19295 -1.70571 -0.22895 4.19465 -1.5006 0.14392 4.19911 -1.71441 -0.29351 
4.19941 -1.60796 -0.00247 4.20281 -1.71965 -0.35863 4.20405 -1.7214 -0.42404 
4.20524 -1.54694 0.07903 4.20916 -1.38346 0.23302 4.21446 -1.62903 -0.06325 
4.21463 -1.46047 0.1639 4.22523 -1.33951 0.24892 4.22697 -1.50831 0.10092 
4.22701 -1.64671 -0.12513 4.2332 -1.419 0.18247 4.23546 -1.55267 0.03401 
4.23779 -1.6613 -0.19076 4.24545 -1.67208 -0.25498 4.24726 -1.46842 0.12126 
4.25031 -1.3763 0.19958 4.25072 -1.67941 -0.32044 4.25222 -1.57563 -0.02549 
4.25343 -1.6832 -0.38584 4.25752 -1.51444 0.05609 4.26627 -1.59567 -0.08672 
4.26638 -1.426 0.14099 4.27805 -1.47472 0.07701 4.27886 -1.61226 -0.15141 
4.28375 -1.38346 0.15842 4.28604 -1.51878 0.01004 4.28844 -1.62559 -0.21737 
4.2954 -1.63479 -0.2823 4.29754 -1.43265 0.09697 4.29946 -1.64083 -0.34784 
4.30193 -1.54075 -0.0502 4.30693 -1.47933 0.03128 4.31532 -1.38924 0.1156 
4.31665 -1.55882 -0.11363 4.32688 -1.43772 0.05119 4.32813 -1.57418 -0.17897 
4.3338 -1.48225 -0.01579 4.33607 -1.5866 -0.24492 4.34188 -1.59451 -0.31026 
4.34504 -1.39453 0.07018 4.35047 -1.50196 -0.07809 4.35413 -1.44099 0.00428 
4.36384 -1.51896 -0.14197 4.37262 -1.39837 0.02328 4.37385 -1.53316 -0.20713 
4.37854 -1.44326 -0.04336 4.38047 -1.5445 -0.27328 4.38923 -1.35451 0.04114 
4.39402 -1.46197 -0.10641 4.39744 -1.40087 -0.02407 4.40629 -1.47797 -0.17141 
4.41451 -1.35698 -0.00574 4.41503 -1.49107 -0.23711 4.42005 -1.40195 -0.07257 
4.43457 -1.41941 -0.13659 4.43756 -1.35838 -0.05409 4.44536 -1.43449 -0.20194 
4.45817 -1.35852 -0.10328 4.4713 -1.37508 -0.16797 4.48595 -1.382 -0.2395 
4.5095 -1.32106 -0.20617 2.84767 0.1758 0.88958 2.85 0.12323 0.87956 
2.86971 0.22606 0.93655 2.87178 0.1759 0.93262 2.87598 0.12623 0.92743 
2.88031 0.07393 0.9163 2.88763 0.02125 0.90421 2.89592 0.22612 0.97812 
2.89737 -0.03094 0.8904 2.89797 0.17624 0.97442 2.90209 0.12661 0.96935 
2.90829 0.07736 0.96291 2.91518 0.02462 0.95117 2.92422 0.27612 1.02056 
2.92448 -0.02737 0.93786 2.92484 0.22676 1.01935 2.92676 0.17681 1.01568 
2.93071 0.12686 1.01049 2.93617 -0.07846 0.92304 2.9368 0.07753 1.00406 
2.94443 0.02943 0.99588 2.9502 -0.1285 0.90673 2.95326 -0.02279 0.98281 
2.95442 0.27612 1.05925 2.95505 0.22681 1.05811 2.95505 0.32542 1.05811 
2.95757 0.17763 1.05543 2.96146 0.12773 1.05038 2.96449 -0.0744 0.96805 
2.96489 -0.17349 0.89004 2.96729 0.0782 1.04375 2.97485 0.03013 1.0357 
2.97808 -0.1247 0.95195 2.9815 -0.21735 0.87217 2.98425 -0.01735 1.02616 
2.98647 0.27612 1.09642 2.98729 0.22699 1.09552 2.98729 0.32524 1.09552 
2.98975 0.17775 1.09281 2.98975 0.37449 1.09281 2.99289 -0.16934 0.93674 
2.99398 0.12898 1.08849 2.99507 -0.06908 1.0118 2.99969 0.07937 1.08188 
3 -0.25997 0.85318 3.00733 0.03144 1.07416 3.00809 -0.11978 0.99567 
3.00908 -0.21351 0.91907 3.01661 -0.01613 1.06465 3.02032 -0.30123 0.83311 
3.02032 0.27612 1.13196 3.02117 0.22705 1.13111 3.02117 0.32519 1.13111 
3.02259 -0.16454 0.98076 3.02372 0.1781 1.12856 3.02372 0.37414 1.12856 
3.02724 -0.2567 0.90009 3.02756 -0.06275 1.05363 3.02797 0.12939 1.12431 
3.02797 0.42285 1.12431 3.03391 0.08103 1.11838 3.0388 -0.20822 0.9645 
3.04014 -0.11372 1.03778 3.04151 0.03314 1.11077 3.04719 -0.29831 0.88017 
3.05077 -0.01417 1.10152 3.05077 0.5664 -0.2518 3.05219 -0.35973 0.79869 
3.05447 -0.15849 1.02339 3.05587 0.27612 1.16581 3.05658 -0.25163 0.94586 
3.05677 0.22699 1.16499 3.05677 0.32524 1.16499 3.05948 0.17775 1.16253 
3.05948 0.37449 1.16253 3.06165 -0.06077 1.09063 3.06165 0.61301 -0.24091 
3.06379 0.12898 1.1583 3.06379 0.42326 1.1583 3.06808 -0.33776 0.85893 
3.07037 -0.20244 1.00732 3.0704 0.07937 1.1526 3.0704 0.47287 1.1526 
3.07414 -0.10657 1.07814 3.07607 -0.2937 0.9259 3.07812 0.03144 1.14495 
3.07812 0.52079 -0.29524 3.08764 -0.01613 1.13567 3.08764 0.56837 -0.28596 
3.08774 -0.24498 0.98989 3.08785 -0.41465 0.76218 3.08821 -0.15144 1.06407 
3.09303 0.27612 1.19787 3.09417 0.22681 1.19723 3.09417 0.32542 1.19723 
3.0966 -0.33342 0.90499 3.09685 0.17763 1.19471 3.09685 0.3746 1.19471 
3.09866 -0.06275 1.12473 3.09866 0.61499 -0.27501 3.1019 -0.39461 0.82341 
3.1019 0.12773 1.19082 3.1019 0.42451 1.19082 3.10381 -0.19528 1.04847 
3.10686 -0.2874 0.97015 3.10854 0.0782 1.185 3.10854 0.47403 -0.33528 
3.10854 0.47403 1.185 3.11451 -0.11372 1.11214 3.11451 0.66596 -0.26242 
3.11659 0.03013 1.17743 3.11659 0.52211 -0.32771 3.11659 0.52211 1.17743 
3.11866 -0.37165 0.8829 3.12092 -0.23798 1.03136 3.12612 -0.01735 1.16803 
3.12612 0.56959 -0.31832 3.12711 -0.46569 0.72377 3.12715 -0.32729 0.94981 
3.12889 -0.15849 1.09782 3.12889 0.71072 -0.2481 3.13173 0.27612 1.22807 
3.13293 0.22676 1.22744 3.13293 0.32548 1.22744 3.13661 0.17681 1.22553 
3.13661 0.37543 1.22553 3.13949 -0.27945 1.0128 3.13966 -0.44801 0.78564 
3.14049 -0.06908 1.15721 3.14049 0.62132 -0.30749 3.14179 0.12686 1.22157 
3.14179 0.42537 -0.37186 3.14179 0.42537 1.22157 3.14497 -0.20244 1.08192 
3.14823 0.07753 1.21549 3.14823 0.4747 -0.36577 3.14823 0.4747 1.21549 
3.14888 -0.36592 0.92793 3.15472 -0.42694 0.84642 3.15641 0.02943 1.20785 
3.15641 0.52281 -0.35814 3.15641 0.52281 1.20785 3.15661 -0.11978 1.14419 
3.15661 0.67201 -0.29447 3.15947 -0.31958 0.99281 3.1624 -0.24498 1.06454 
3.16947 -0.02279 1.19903 3.16947 0.57502 -0.34931 3.16947 0.57502 1.19903 
3.16975 -0.51256 0.68368 3.17152 -0.16454 1.12969 3.17152 0.71677 -0.27998 
3.17186 -0.40277 0.90491 3.17186 0.27612 1.25633 3.17417 0.22612 1.25636 
3.17417 0.32612 1.25636 3.17786 0.17624 1.25432 3.17786 0.376 -0.4046 
3.17786 0.376 1.25432 3.18072 -0.49705 0.7463 3.18083 -0.35828 0.97146 
3.18213 -0.2874 1.04542 3.18293 0.12661 1.25019 3.18293 0.42562 -0.40048 
3.18293 0.42562 1.25019 3.18423 -0.0744 1.1878 3.18423 0.62664 -0.33808 
3.18423 0.62664 1.1878 3.18779 -0.20822 1.11348 3.18779 0.76046 -0.26377 
3.18937 0.07736 1.244 3.18937 0.47487 -0.39428 3.18937 0.47487 1.244 
3.19133 -0.5517 0.59017 3.19402 -0.47823 0.80754 3.1988 -0.54112 0.65437 
3.20033 -0.1247 1.1742 3.20033 0.67694 -0.32449 3.20111 0.02462 1.23711 
3.20111 0.52761 -0.38739 3.20111 0.52761 1.23711 3.20247 -0.32729 1.02513 
3.20349 -0.39544 0.94879 3.20642 -0.25163 1.0957 3.20642 0.80387 -0.24599 
3.20878 -0.52684 0.71858 3.20962 -0.45618 0.86715 3.21332 0.27612 1.28259 
3.21442 -0.02737 1.2278 3.21442 0.5796 -0.37809 3.21442 0.5796 1.2278 
3.21555 -0.16934 1.1594 3.21555 0.72157 -0.30968 3.21574 0.22606 1.28257 
3.21574 0.32618 -0.43285 3.21574 0.32618 1.28257 3.21966 0.1759 1.28051 
3.21966 0.37634 -0.43079 3.21966 0.37634 1.28051 3.22107 -0.50945 0.78051 
3.223 -0.57673 0.55977 3.22436 -0.36592 1.0034 3.22486 0.12623 1.2763 
3.22486 0.42601 -0.42659 3.22486 0.42601 1.2763 3.22638 -0.2937 1.07622 
3.22638 0.84593 -0.2265 3.22743 -0.43099 0.92486 3.22919 -0.56763 0.62449 
3.22925 -0.07846 1.21612 3.22925 0.63069 -0.3664 3.22925 0.63069 1.21612 
3.23321 -0.21351 1.1432 3.23321 0.76575 -0.29348 3.2357 -0.4887 0.84111 
3.23598 0.07393 1.27197 3.23598 0.4783 -0.42226 3.23598 0.4783 1.27197 
3.23819 -0.55503 0.68914 3.24555 -0.1285 1.20209 3.24555 0.68073 -0.35237 
3.2473 -0.33342 1.05569 3.2473 0.88565 -0.20597 3.24738 -0.40277 0.98043 
3.24807 0.02125 1.26465 3.24807 0.53099 -0.41494 3.24807 0.53099 1.26465 
3.24935 -0.53875 0.75262 3.2522 -0.2567 1.12505 3.2522 0.80894 -0.27533 
3.25256 -0.46483 0.89972 3.25564 -0.59942 0.52902 3.25603 0.27612 -0.45706 
3.25603 0.27612 1.30678 3.25877 0.2259 -0.4571 3.25877 0.2259 1.30681 
3.25877 0.32634 -0.4571 3.25877 0.32634 1.30681 3.26083 -0.59201 0.5941 
3.26189 -0.03094 1.25491 3.26189 0.58318 -0.4052 3.26189 0.58318 1.25491 
3.26225 -0.17349 1.18739 3.26225 0.72573 -0.33768 3.2627 0.1758 -0.4549 
3.2627 0.1758 1.30461 3.2627 0.37644 -0.4549 3.2627 0.37644 1.30461 
3.26309 -0.51954 0.81387 3.26914 -0.58129 0.65902 3.26938 -0.37165 1.03362 
3.27211 -0.29831 1.10509 3.27211 0.85055 -0.25538 3.27272 0.12323 1.30228 
3.27272 0.42901 -0.45256 3.27272 0.42901 1.30228 3.27707 -0.08191 1.24278 
3.27707 0.63414 -0.39306 3.27884 -0.49689 0.87344 3.27933 -0.56665 0.72311 
3.28011 -0.21735 1.17078 3.28011 0.76959 -0.32106 3.28405 0.0711 1.29743 
3.28405 0.48114 -0.44771 3.28405 0.48114 1.29743 3.28514 -0.45618 0.94267 
3.29048 -0.62069 0.49424 3.29132 -0.54827 0.78569 3.29214 -0.13114 1.22777 
3.29214 0.68338 -0.37805 3.29335 -0.33776 1.0842 3.29335 0.88999 -0.23449 
3.29364 -0.6142 0.56329 3.29675 0.01837 1.28978 3.29675 0.53387 -0.44006 
3.29675 0.53387 1.28978 3.29911 -0.25997 1.15229 3.29911 0.8122 -0.30257 
3.29987 0.27612 -0.47913 3.29987 0.27612 1.32885 3.30111 -0.60523 0.62851 
3.30273 0.22584 -0.47908 3.30273 0.22584 1.32879 3.30273 0.3264 -0.47908 
3.30273 0.3264 1.32879 3.30586 -0.42694 0.99757 3.3062 -0.52709 0.84608 
3.30913 -0.17596 1.21267 3.30913 0.7282 -0.36296 3.31045 -0.5924 0.69285 
3.31075 -0.03359 1.27953 3.31075 0.58583 -0.42981 3.31075 0.58583 1.27953 
3.31117 -0.4887 0.91658 3.31187 0.1733 -0.47888 3.31187 0.1733 1.3286 
3.31187 0.37894 -0.47888 3.31187 0.37894 1.3286 3.31918 -0.30123 1.13196 
3.31918 0.85347 -0.28225 3.32162 -0.57574 0.756 3.32221 0.12073 -0.47606 
3.32221 0.12073 1.32578 3.32221 0.4315 -0.47606 3.32221 0.4315 1.32578 
3.32478 -0.08363 1.26656 3.32478 0.63586 -0.41684 3.32746 -0.21985 1.1956 
3.32746 0.77209 -0.34588 3.32888 -0.39461 1.05039 3.32888 0.94685 -0.20067 
3.33016 -0.63565 0.52904 3.33288 -0.62646 0.59716 3.33343 0.06888 -0.47059 
3.33343 0.06888 1.3203 3.33343 0.48336 -0.47059 3.33343 0.48336 1.3203 
3.33458 -0.55535 0.81771 3.33841 -0.51954 0.88919 3.33995 -0.13263 1.25117 
3.33995 0.68487 -0.40145 3.34137 -0.61536 0.66198 3.34474 -0.47823 0.95826 
3.34474 0.27612 -0.49902 3.34474 0.27612 1.34874 3.34645 0.01621 1.31216 
3.34645 0.53602 -0.46244 3.34645 0.53602 1.31216 3.34675 -0.26224 1.1767 
3.34675 0.81447 -0.32698 3.35174 -0.60035 0.72595 3.35299 0.22353 -0.5009 
3.35299 0.22353 1.35062 3.35299 0.3287 -0.5009 3.35299 0.3287 1.35062 
3.35359 -0.35973 1.1001 3.35359 0.91196 -0.25038 3.35748 -0.17736 1.23572 
3.35748 0.7296 -0.38601 3.35963 -0.03434 1.30141 3.35963 0.58657 -0.45169 
3.36229 0.1711 -0.50015 3.36229 0.1711 1.34987 3.36229 0.38114 -0.50015 
3.36229 0.38114 1.34987 3.3639 -0.58161 0.78838 3.36659 -0.54827 0.86096 
3.36664 -0.44801 1.01262 3.36664 1.00025 -0.16291 3.3697 -0.64746 0.56284 
3.37177 -0.50945 0.93121 3.37263 0.11896 -0.49678 3.37263 0.11896 1.3465 
3.37263 0.43327 -0.49678 3.37263 0.43327 1.3465 3.37323 -0.63615 0.63054 
3.3739 -0.08428 1.28807 3.3739 0.63652 -0.43835 3.37596 -0.22093 1.21821 
3.37596 0.77317 -0.3685 3.38148 -0.32094 1.14863 3.38148 0.87318 -0.29891 
3.3829 -0.62296 0.69496 3.38398 0.06727 -0.4908 3.38398 0.06727 1.34052 
3.38398 0.48496 -0.4908 3.38398 0.48496 1.34052 3.38887 -0.13296 1.27223 
3.38887 0.6852 -0.42251 3.39011 -0.41465 1.06443 3.39011 0.96689 -0.21472 
3.39054 0.27612 -0.51669 3.39054 0.27612 1.3664 3.3941 -0.6058 0.75819 
3.39628 -0.57574 0.83066 3.3963 0.01617 1.33193 3.3963 0.53606 -0.48222 
3.3963 0.53606 1.33193 3.39899 0.22349 -0.5182 3.39899 0.22349 1.36792 
3.39899 0.32874 -0.5182 3.39899 0.32874 1.36792 3.39966 -0.53875 0.90294 
3.40599 -0.49705 0.97157 3.40599 1.04928 -0.12185 3.40667 -0.1775 1.25633 
3.40667 0.72974 -0.40661 3.40796 -0.66584 0.52811 3.40865 0.17081 -0.5171 
3.40865 0.17081 1.36682 3.40865 0.38143 -0.5171 3.40865 0.38143 1.36682 
3.40956 -0.03419 1.32078 3.40956 0.58642 -0.47106 3.4098 -0.28095 1.19219 
3.4098 0.83318 -0.34247 3.41063 -0.65676 0.59624 3.41458 -0.64326 0.66334 
3.41702 -0.3778 1.11481 3.41702 0.93004 -0.26509 3.4192 0.11868 -0.51334 
3.4192 0.11868 1.36305 3.4192 0.43356 -0.51334 3.4192 0.43356 1.36305 
3.42373 -0.08367 1.30708 3.42373 0.63591 -0.45737 3.4251 -0.62787 0.72719 
3.42634 -0.60035 0.80055 3.42852 -0.46569 1.02517 3.42852 1.01792 -0.17545 
3.42917 -0.56665 0.87295 3.42917 1.11888 -0.02324 3.43149 0.06586 1.35664 
3.43149 0.48638 -0.50692 3.43149 0.48638 1.35664 3.4337 -0.52684 0.9435 
3.4337 1.07907 -0.09378 3.43714 0.27612 -0.53208 3.43714 0.27612 1.3818 
3.43875 -0.13213 1.29088 3.43875 0.68437 -0.44117 3.43998 -0.23839 1.23273 
3.43998 0.79063 -0.38301 3.44404 0.01483 1.34758 3.44404 0.53741 -0.49787 
3.44404 0.53741 1.34758 3.44536 -0.33794 1.162 3.44536 0.89017 -0.31228 
3.44606 0.22337 -0.53329 3.44606 0.22337 1.38301 3.44606 0.32887 -0.53329 
3.44606 0.32887 1.38301 3.44898 -0.67457 0.56144 3.45226 -0.66337 0.62893 
3.4548 -0.43124 1.07702 3.4548 0.98348 -0.22731 3.45578 0.17077 -0.53175 
3.45578 0.17077 1.38147 3.45578 0.38147 -0.53175 3.45578 0.38147 1.38147 
3.45683 -0.64776 0.69546 3.45733 -0.62296 0.76938 3.45768 -0.03566 1.33592 
3.45768 0.5879 -0.4862 3.45944 -0.5924 0.84183 3.45944 1.14463 0.00789 
3.46315 -0.55503 0.9141 3.46315 1.10726 -0.06438 3.46737 0.11763 -0.52764 
3.46737 0.11763 1.37736 3.46737 0.4346 -0.52764 3.46737 0.4346 1.37736 
3.46861 -0.51256 0.98254 3.46861 1.06479 -0.13282 3.47136 -0.19406 1.26946 
3.47136 0.7463 -0.41975 3.47207 -0.08501 1.32173 3.47207 0.63725 -0.47201 
3.4748 -0.29695 1.20445 3.4748 0.84919 -0.35474 3.47974 0.06497 1.37041 
3.47974 0.48727 -0.52069 3.47974 0.48727 1.37041 3.48236 -0.39316 1.12629 
3.48236 0.94539 -0.27658 3.48445 0.27612 -0.54517 3.48445 0.27612 1.39489 
3.48526 -0.67891 0.596 3.48895 -0.64326 0.7377 3.48921 -0.66543 0.66308 
3.4903 -0.61536 0.81091 3.4903 1.1676 0.0388 3.49278 0.01394 1.36091 
3.49278 0.5383 -0.5112 3.49327 -0.58129 0.88315 3.49327 1.13352 -0.03343 
3.49354 0.22333 -0.54597 3.49354 0.22333 1.39569 3.49354 0.32891 -0.54597 
3.49354 0.32891 1.39569 3.49415 -0.48028 1.03596 3.49415 1.03252 -0.18624 
3.49791 -0.54112 0.95348 3.49791 1.09336 -0.10377 3.50468 0.17017 -0.54424 
3.50468 0.17017 1.39396 3.50468 0.38207 -0.54424 3.50468 0.38207 1.39396 
3.50533 -0.25347 1.24352 3.50533 0.80571 -0.3938 3.50648 -0.03634 1.34874 
3.50648 0.58858 -0.49902 3.50956 -0.14004 1.30766 3.50956 0.69228 -0.45795 
3.51052 -0.35214 1.17202 3.51052 0.90438 -0.3223 3.51648 0.11705 -0.53961 
3.51648 0.11705 1.38933 3.51648 0.43519 -0.53961 3.51648 0.43519 1.38933 
3.52076 -0.44457 1.0866 3.52076 0.9968 -0.23688 3.52175 -0.63615 0.77906 
3.52175 1.18839 0.07066 3.52216 -0.68082 0.63012 3.52336 -0.66337 0.70003 
3.52336 1.21561 0.14969 3.52377 -0.60523 0.85117 3.52377 1.15747 -0.00146 
3.5278 -0.56763 0.9231 3.5278 1.11986 -0.07338 3.52862 0.06461 1.3818 
3.52862 0.48762 -0.53209 3.52862 0.48762 1.3818 3.53234 -0.52469 0.99111 
3.53234 0.27612 -0.55593 3.53234 0.27612 1.40564 3.53234 1.07693 -0.1414 
3.5405 -0.31005 1.21319 3.5405 0.86229 -0.36347 3.54184 0.01366 1.37179 
3.54184 0.53857 -0.52207 3.54289 -0.20098 1.28411 3.54289 0.75322 -0.4344 
3.54297 0.2229 -0.55654 3.54297 0.2229 1.40626 3.54297 0.32934 -0.55654 
3.54297 0.32934 1.40626 3.54358 -0.09188 1.33633 3.54358 0.64412 -0.48661 
3.54831 -0.40558 1.13423 3.54831 0.95781 -0.28451 3.55415 0.16983 -0.55426 
3.55415 0.16983 1.40398 3.55415 0.38241 -0.55426 3.55415 0.38241 1.40398 
3.55513 -0.62646 0.81941 3.55513 1.17869 0.03031 3.55561 1.24615 0.25305 
3.55604 -0.65676 0.74166 3.55604 1.209 0.10806 3.55629 -0.67891 0.66702 
3.55629 1.23114 0.1827 3.55818 -0.59201 0.89146 3.55818 1.14424 -0.04174 
3.55837 -0.49106 1.04361 3.55837 1.0433 -0.1939 3.56211 -0.5517 0.96095 
3.56211 1.10393 -0.11123 3.56583 0.11708 1.39882 3.56583 0.43516 -0.5491 
3.56583 0.43516 1.39882 3.57667 -0.36348 1.17864 3.57667 0.91572 -0.32892 
3.57785 -0.25972 1.25582 3.57785 0.81196 -0.40611 3.578 0.06479 1.39078 
3.578 0.48744 -0.54107 3.578 0.48744 1.39078 3.57885 -0.04187 1.36124 
3.57885 0.5941 -0.51152 3.5807 0.27612 -0.56432 3.5807 0.27612 1.41403 
3.58153 -0.14572 1.31971 3.58153 0.69796 -0.47 3.58569 -0.45377 1.09356 
3.58569 1.00601 -0.24385 3.589 -0.6142 0.85864 3.589 1.16644 -0.00892 
3.58945 -0.64746 0.78258 3.58945 1.19969 0.06713 3.58981 1.24443 0.21645 
3.59085 -0.67457 0.70331 3.59085 1.22681 0.14641 3.59148 0.22286 -0.56443 
3.59148 0.22286 1.41414 3.59148 0.32938 -0.56443 3.59148 0.32938 1.41414 
3.59252 -0.57673 0.92929 3.59252 1.12897 -0.07957 3.5969 -0.53339 0.99727 
3.5969 1.08563 -0.14755 3.60295 0.16956 -0.56163 3.60295 0.16956 1.41134 
3.60295 0.38268 -0.56163 3.60295 0.38268 1.41134 3.6136 -0.31496 1.2234 
3.6136 0.86719 -0.37369 3.61365 -0.41349 1.14004 3.61365 0.96573 -0.29033 
3.61476 0.00895 1.3819 3.61476 0.54328 -0.53218 3.61479 0.11683 1.40564 
3.61479 0.43541 -0.55593 3.61479 0.43541 1.40564 3.61605 -0.2057 1.29402 
3.61605 0.75793 -0.44431 3.61654 -0.09651 1.34619 3.61654 0.64874 -0.49648 
3.62324 -0.63565 0.82212 3.62324 1.18789 0.02759 3.62326 -0.59942 0.89664 
3.62326 1.15166 -0.04693 3.62383 -0.49839 1.04888 3.62383 1.05062 -0.19917 
3.62417 -0.66584 0.74432 3.62417 1.21807 0.10539 3.62435 1.24019 0.18005 
3.62723 -0.55884 0.96598 3.62723 1.11107 -0.11626 3.62941 0.27612 -0.57033 
3.62941 0.27612 1.42004 3.64061 0.22275 -0.56994 3.64061 0.22275 1.41965 
3.64061 0.32948 -0.56994 3.64061 0.32948 1.41965 3.65118 -0.26305 1.2636 
3.65118 0.81528 -0.41388 3.65123 -0.45981 1.09762 3.65123 1.01204 -0.24791 
3.65183 -0.36903 1.18517 3.65183 0.92126 -0.33545 3.65203 -0.04567 1.36866 
3.65203 0.5979 -0.51895 3.65207 0.16954 1.4163 3.65207 0.38269 -0.56659 
3.65207 0.38269 1.4163 3.6525 0.06299 1.39901 3.6525 0.48924 -0.54929 
3.6525 0.48924 1.39901 3.65428 -0.14914 1.32697 3.65428 0.70138 -0.47725 
3.6578 -0.6544 0.78442 3.6578 1.20664 0.06529 3.65782 -0.58216 0.93331 
3.65782 1.13439 -0.08359 3.65804 -0.62069 0.8618 3.65804 1.17293 -0.01209 
3.6581 1.25124 0.21429 3.65898 1.23355 0.14443 3.66202 -0.53863 1.00097 
3.66202 1.09087 -0.15126 3.67836 0.27612 -0.57394 3.67836 0.27612 1.42365 
3.68919 -0.31869 1.22781 3.68919 0.87093 -0.3781 3.68919 -0.20805 1.299 
3.68919 0.76029 -0.44928 3.68923 -0.41723 1.14445 3.68923 0.96947 -0.29473 
3.68923 -0.50218 1.05159 3.68923 1.05441 -0.20188 3.68964 0.00774 1.38743 
3.68964 0.54449 -0.53771 3.68964 -0.09883 1.35113 3.68964 0.65106 -0.50142 
3.68966 0.11562 1.41117 3.68966 0.43662 -0.56146 3.68966 0.43662 1.41117 
3.68967 0.22272 1.42272 3.68967 0.32952 -0.573 3.68967 0.32952 1.42272 
3.69256 -0.64 0.82424 3.69256 1.19224 0.02548 3.69256 1.22262 0.10406 
3.69257 -0.60377 0.89876 3.69257 1.156 -0.04905 3.69257 -0.56246 0.96853 
3.69257 1.11469 -0.11881 3.69272 1.24473 0.17872 3.72743 -0.62286 0.86286 
3.72743 -0.58424 0.93454 3.72743 -0.54038 1.00221 3.72743 -0.46195 1.09958 
3.72743 -0.37088 1.18735 3.72743 -0.26462 1.26605 3.72743 -0.15028 1.32939 
3.72743 -0.04659 1.37136 3.72743 0.06239 1.40175 3.72743 0.16924 1.41913 
3.72743 0.27612 -0.57514 3.72743 0.27612 1.42486 3.72743 0.383 -0.56941 
3.72743 0.383 1.41913 3.72743 0.48984 -0.55204 3.72743 0.48984 1.40175 
3.72743 0.59882 -0.52164 3.72743 0.70252 -0.47968 3.72743 0.81686 -0.41633 
3.72743 0.92311 -0.33763 3.72743 1.01419 -0.24987 3.72743 1.09261 -0.15249 
3.72743 1.13648 -0.08483 3.72743 1.17509 -0.01314 3.72743 1.2089 0.06442 
3.72743 1.2358 0.14377 3.72743 1.25359 0.21378 3.76213 1.24473 0.17872 
3.76228 -0.56246 0.96853 3.76228 1.11469 -0.11881 3.76228 -0.60377 0.89876 
3.76228 1.156 -0.04905 3.76229 1.22262 0.10406 3.76229 1.19224 0.02548 
3.76519 0.22272 1.42272 3.76519 0.32952 -0.573 3.76519 0.32952 1.42272 
3.76519 0.11562 1.41117 3.76519 0.43662 -0.56146 3.76519 0.43662 1.41117 
3.76521 -0.09883 1.35113 3.76521 0.65106 -0.50142 3.76521 0.00774 1.38743 
3.76521 0.54449 -0.53771 3.76562 -0.50218 1.05159 3.76562 1.05441 -0.20188 
3.76563 -0.41723 1.14445 3.76563 0.96947 -0.29473 3.76566 -0.20805 1.299 
3.76566 0.76029 -0.44928 3.76566 -0.31869 1.22781 3.76566 0.87093 -0.3781 
3.77649 0.27612 1.42365 3.79283 -0.53863 1.00097 3.79283 1.09087 -0.15126 
3.79588 1.23355 0.14443 3.79675 1.25124 0.21429 3.79681 -0.62069 0.8618 
3.79681 1.17293 -0.01209 3.79704 -0.58216 0.93331 3.79704 1.13439 -0.08359 
3.79705 1.20664 0.06529 3.80057 -0.14914 1.32697 3.80057 0.70138 -0.47725 
3.80235 0.06299 1.39901 3.80235 0.48924 -0.54929 3.80235 0.48924 1.39901 
3.80279 0.16954 1.4163 3.80279 0.38269 -0.56659 3.80279 0.38269 1.4163 
3.80283 -0.04567 1.36866 3.80283 0.5979 -0.51895 3.80302 -0.36903 1.18517 
3.80302 0.92126 -0.33545 3.80362 -0.45981 1.09762 3.80362 1.01204 -0.24791 
3.80368 -0.26305 1.2636 3.80368 0.81528 -0.41388 3.81424 0.22275 1.41965 
3.81424 0.32948 1.41965 3.82544 0.27612 1.42004 3.82762 -0.55884 0.96598 
3.82762 1.11107 -0.11626 3.8305 1.24019 0.18005 3.83068 1.21807 0.10539 
3.83102 -0.49839 1.04888 3.83102 1.05062 -0.19917 3.83159 -0.59942 0.89664 
3.83159 1.15166 -0.04693 3.83161 1.18789 0.02759 3.83832 -0.09651 1.34619 
3.83832 0.64874 -0.49648 3.8388 -0.2057 1.29402 3.8388 0.75793 -0.44431 
3.84006 0.11683 1.40564 3.84006 0.43541 -0.55593 3.84006 0.43541 1.40564 
3.8401 0.00895 1.3819 3.8401 0.54328 -0.53218 3.84121 -0.41349 1.14004 
3.84121 0.96573 -0.29033 3.84125 -0.31496 1.2234 3.84125 0.86719 -0.37369 
3.8519 0.16956 1.41134 3.8519 0.38268 -0.56163 3.8519 0.38268 1.41134 
3.85795 -0.53339 0.99727 3.85795 1.08563 -0.14755 3.86234 1.12897 -0.07957 
3.86337 0.22286 1.41414 3.86337 0.32938 1.41414 3.864 1.22681 0.14641 
3.86504 1.24443 0.21645 3.86541 1.19969 0.06713 3.86586 1.16644 -0.00892 
3.86916 -0.45377 1.09356 3.86916 1.00601 -0.24385 3.87332 -0.14572 1.31971 
3.87332 0.69796 -0.47 3.87416 0.27612 1.41403 3.876 -0.04187 1.36124 
3.876 0.5941 -0.51152 3.87686 0.06479 1.39078 3.87686 0.48744 -0.54107 
3.87686 0.48744 1.39078 3.877 -0.25972 1.25582 3.877 0.81196 -0.40611 
3.87818 -0.36348 1.17864 3.87818 0.91572 -0.32892 3.88902 0.11708 1.39882 
3.88902 0.43516 -0.5491 3.88902 0.43516 1.39882 3.89274 1.10393 -0.11123 
3.89648 1.0433 -0.1939 3.89667 1.14424 -0.04174 3.89856 1.23114 0.1827 
3.89881 1.209 0.10806 3.89972 1.17869 0.03031 3.90071 0.16983 1.40398 
3.90071 0.38241 1.40398 3.90654 0.95781 -0.28451 3.91127 -0.09188 1.33633 
3.91127 0.64412 -0.48661 3.91188 0.2229 1.40626 3.91188 0.32934 1.40626 
3.91196 -0.20098 1.28411 3.91196 0.75322 -0.4344 3.91301 0.01366 1.37179 
3.91301 0.53857 -0.52207 3.91435 -0.31005 1.21319 3.91435 0.86229 -0.36347 
3.92252 0.27612 1.40564 3.92252 1.07693 -0.1414 3.92623 0.06461 1.3818 
3.92623 0.48762 -0.53209 3.92706 1.11986 -0.07338 3.93108 1.15747 -0.00146 
3.93149 1.21561 0.14969 3.93269 1.23306 0.2196 3.93311 1.18839 0.07066 
3.93409 0.9968 -0.23688 3.93837 0.11705 1.38933 3.93837 0.43519 -0.53961 
3.94433 0.90438 -0.3223 3.9453 -0.14004 1.30766 3.9453 0.69228 -0.45795 
3.94837 -0.03634 1.34874 3.94837 0.58858 -0.49902 3.94952 0.80571 -0.3938 
3.95018 0.17017 1.39396 3.95694 1.09336 -0.10377 3.9607 1.03252 -0.18624 
3.96131 0.22333 1.39569 3.96158 1.13352 -0.03343 3.96208 0.01394 1.36091 
3.96208 0.5383 -0.5112 3.96455 1.1676 0.0388 3.96564 1.21766 0.18664 
3.9659 1.1955 0.11202 3.96959 1.23114 0.25372 3.97249 0.94539 -0.27658 
3.97511 0.06497 1.37041 3.97511 0.48727 -0.52069 3.98005 0.84919 -0.35474 
3.98278 -0.08501 1.32173 3.98278 0.63725 -0.47201 3.9835 0.7463 -0.41975 
3.98625 1.06479 -0.13282 3.98748 0.11763 1.37736 3.99171 1.10726 -0.06438 
3.99542 1.14463 0.00789 3.99717 -0.03566 1.33592 3.99717 0.5879 -0.4862 
3.99753 1.1752 0.08033 3.99802 1.2 0.15426 4.00005 0.98348 -0.22731 
4.0026 1.21561 0.22079 4.00949 0.89017 -0.31228 4.01081 0.01483 1.34758 
4.01081 0.53741 -0.49787 4.01487 0.79063 -0.38301 4.0161 0.68437 -0.44117 
4.02115 1.07907 -0.09378 4.02336 0.06586 1.35664 4.02336 0.48638 -0.50692 
4.02568 1.11888 -0.02324 4.02634 1.01792 -0.17545 4.02852 1.15259 0.04917 
4.02975 1.18011 0.12253 4.03113 0.63591 -0.45737 4.03784 0.93004 -0.26509 
4.04027 1.1955 0.18638 4.04423 1.209 0.25347 4.04505 0.83318 -0.34247 
4.04529 -0.03419 1.32078 4.04529 0.58642 -0.47106 4.04818 0.72974 -0.40661 
4.04887 1.04928 -0.12185 4.05519 1.09099 -0.05322 4.05855 0.01617 1.33193 
4.05855 0.53606 -0.48222 4.05857 1.12798 0.01906 4.06075 1.15804 0.09153 
4.06475 0.96689 -0.21472 4.06598 0.6852 -0.42251 4.07195 1.1752 0.15476 
4.07337 0.87318 -0.29891 4.07889 0.77317 -0.3685 4.08095 0.63652 -0.43835 
4.08162 1.18839 0.21918 4.08308 1.06168 -0.0815 4.08515 1.19969 0.28688 
4.08821 1.00025 -0.16291 4.08826 1.1005 -0.01125 4.09095 1.13385 0.06133 
4.09522 0.58657 -0.45169 4.09737 0.7296 -0.38601 4.10126 0.91196 -0.25038 
4.10311 1.15259 0.12377 4.1081 0.81447 -0.32698 4.1084 0.53602 -0.46244 
4.11011 1.03046 -0.10854 4.11348 1.1676 0.18773 4.1149 0.68487 -0.40145 
4.11644 1.07177 -0.03947 4.12027 1.10759 0.03201 4.12198 1.17869 0.25256 
4.12597 0.94685 -0.20067 4.12739 0.77209 -0.34588 4.13007 0.63586 -0.41684 
4.13323 1.12798 0.09371 4.13567 0.85347 -0.28225 4.14368 1.04093 -0.06687 
4.1441 0.58583 -0.42981 4.1444 1.14463 0.15687 4.14572 0.7282 -0.36296 
4.14865 1.07933 0.00363 4.14899 0.97917 -0.14785 4.15374 1.15747 0.2212 
4.15575 0.8122 -0.30257 4.1581 0.53387 -0.44006 4.16121 1.16644 0.28643 
4.1615 0.88999 -0.23449 4.16272 0.68338 -0.37805 4.16353 1.1005 0.06402 
4.16971 1.00841 -0.09295 4.17474 0.76959 -0.32106 4.17552 1.11888 0.1266 
4.17601 1.04913 -0.02373 4.17778 0.63414 -0.39306 4.18274 0.85055 -0.25538 
4.18547 0.92389 -0.1839 4.18571 1.13352 0.1907 4.19176 1.07177 0.03585 
4.19261 0.72573 -0.33768 4.19296 0.58318 -0.4052 4.19402 1.14424 0.25562 
4.19921 1.15166 0.32069 4.20229 1.01707 -0.05001 4.20265 0.80894 -0.27533 
4.2055 1.09099 0.09709 4.20748 0.95501 -0.13071 4.20755 0.88565 -0.20597 
4.2093 0.68073 -0.35237 4.21667 1.10726 0.16058 4.21915 1.04093 0.00861 
4.22164 0.76575 -0.29348 4.22561 0.63069 -0.3664 4.22566 1.11986 0.22523 
4.22743 0.98322 -0.07514 4.22847 0.84593 -0.2265 4.2305 0.91815 -0.15368 
4.23186 1.12897 0.28995 4.23378 1.06168 0.0692 4.23588 1.13439 0.35525 
4.23931 0.72157 -0.30968 4.24043 0.5796 -0.37809 4.24524 1.00841 -0.01743 
4.24607 1.07907 0.13113 4.24843 0.80387 -0.24599 4.25136 0.94768 -0.09907 
4.25238 0.87952 -0.17541 4.25452 0.67694 -0.32449 4.25605 1.09336 0.19534 
4.26083 1.03046 0.04217 4.26352 1.10393 0.25954 4.26707 0.76046 -0.26377 
4.26854 1.11107 0.32466 4.27062 0.62664 -0.33808 4.2711 1.11469 0.39 
4.27272 0.83964 -0.1957 4.27403 0.91051 -0.12174 4.27414 1.04928 0.10342 
4.283 0.95501 -0.05519 4.28333 0.71677 -0.27998 4.2851 1.06479 0.16604 
4.28538 0.57502 -0.34931 4.29246 0.79722 -0.21483 4.29368 1.07693 0.22977 
4.29538 0.87182 -0.1431 4.29824 0.67201 -0.29447 4.29984 1.08563 0.29433 
4.30014 0.97917 0.0033 4.30354 1.09087 0.35945 4.30478 1.09261 0.42486 
4.30597 0.91815 -0.07821 4.30989 0.75467 -0.2322 4.31436 0.62132 -0.30749 
4.31519 1.00025 0.06407 4.31536 0.83169 -0.16308 4.32596 0.71072 -0.2481 
4.3277 0.87952 -0.1001 4.32774 1.01792 0.12595 4.33393 0.79022 -0.18165 
4.33619 0.92389 -0.03318 4.33852 1.03252 0.19159 4.34034 0.66596 -0.26242 
4.34618 1.0433 0.2558 4.34799 0.83964 -0.12044 4.35104 0.74751 -0.19875 
4.35145 1.05062 0.32126 4.35295 0.94685 0.02631 4.35416 1.05441 0.38666 
4.35416 1.05441 0.46306 4.35619 0.61499 -0.27501 4.35825 0.88565 -0.05527 
4.36664 0.70367 -0.21436 4.367 0.96689 0.08754 4.36711 0.79722 -0.14017 
4.37878 0.84593 -0.07619 4.37959 0.98348 0.15224 4.38071 0.6588 -0.22842 
4.38448 0.75467 -0.1576 4.38677 0.88999 -0.00922 4.38917 0.9968 0.21819 
4.3932 0.61301 -0.24091 4.39613 1.00601 0.28312 4.39827 0.80387 -0.09615 
4.40019 1.01204 0.34866 4.40039 0.71072 -0.17368 4.40215 1.01419 0.42486 
4.40266 0.91196 0.05102 4.40766 0.85055 -0.03046 4.41471 0.66596 -0.18806 
4.41605 0.76046 -0.11478 4.41738 0.93004 0.11445 4.4273 0.61499 -0.20391 
4.42761 0.80894 -0.05037 4.42886 0.94539 0.1798 4.43226 0.71677 -0.13105 
4.43453 0.85347 0.01661 4.4368 0.95781 0.24574 4.44261 0.96573 0.31108 
4.44577 0.76575 -0.06935 4.44676 0.67201 -0.14596 4.44701 0.96947 0.38666 
4.4512 0.87318 0.07891 4.45486 0.8122 -0.00346 4.45978 0.62132 -0.16208 
4.46196 0.72157 -0.08702 4.46457 0.89017 0.14279 4.47335 0.76959 -0.02246 
4.47458 0.90438 0.20795 4.47677 0.67694 -0.10223 4.47927 0.81447 0.04418 
4.4812 0.91572 0.2741 4.48774 0.92126 0.34926 4.48996 0.72573 -0.04032 
4.49037 0.62664 -0.11834 4.49475 0.83318 0.10723 4.49817 0.77209 0.02489 
4.50465 0.68073 -0.05702 4.50702 0.84919 0.17223 4.51524 0.7282 0.00656 
4.51576 0.86229 0.23793 4.51869 0.63069 -0.07332 4.52078 0.77317 0.07339 
4.52597 0.86719 0.31103 4.53033 0.68338 -0.01043 4.5353 0.79063 0.13741 
4.53829 0.7296 0.05492 4.54535 0.63414 -0.0255 4.54609 0.80571 0.20277 
4.55374 0.68487 0.03739 4.55839 0.81196 0.27528 4.5589 0.72974 0.1041 
4.56912 0.63586 0.02221 4.57203 0.7463 0.16879 4.5748 0.6852 0.0863 
4.5821 0.58583 0.00819 4.58668 0.75322 0.24033 4.59064 0.63652 0.07133 
4.59345 0.68437 0.13618 4.60398 0.58657 0.05706 4.60965 0.63591 0.12116 
4.61023 0.69228 0.20699 4.62335 0.58642 0.107 4.6243 0.63725 0.1695 
4.63849 0.5879 0.15511 4.6389 0.64412 0.24101 4.65131 0.58858 0.20392 
4.66348 0.5383 0.19021 4.67436 0.53857 0.23927 1.61373 -1.02737 -0.96615 
1.63222 -0.98476 -0.94715 1.64131 -1.03121 -1.01304 1.65255 -0.94349 -0.92708 
1.65482 -1.08019 -1.07474 1.65947 -0.98802 -0.99406 1.67103 -1.0365 -1.05847 
1.67942 -0.94641 -0.97415 1.6867 -1.08624 -1.11737 1.68881 -0.99309 -1.03984 
1.70031 -0.90697 -0.95291 1.7026 -1.04229 -1.10129 1.70637 -1.13816 -1.17211 
1.7083 -0.95103 -1.01988 1.71997 -0.99974 -1.08386 1.72044 -1.09329 -1.15805 
1.72883 -0.91131 -0.99896 1.73089 -1.18197 -1.2187 1.73413 -0.85011 -0.91738 
1.73604 -1.04945 -1.14245 1.73909 -0.95732 -1.06413 1.74674 -1.131 -1.20611 
1.75089 -0.87307 -0.97688 1.75315 -1.00674 -1.12534 1.75835 -1.22737 -1.26201 
1.75938 -0.91744 -1.04379 1.76112 -1.08624 -1.19179 1.76516 -1.5702 0.28375 
1.76884 -1.62015 0.28184 1.77172 -0.96527 -1.10677 1.77189 -0.79671 -0.87962 
1.77272 -1.17564 -1.25119 1.77402 -1.6701 0.27788 1.77719 -1.04229 -1.17589 
1.78046 -1.71943 0.2718 1.78046 -1.32226 -1.30946 1.78111 -0.87881 -1.0219 
1.78694 -0.81779 -0.94039 1.78864 -1.27415 -1.30183 1.78884 -1.12495 -1.23817 
1.7917 -0.92514 -1.08679 1.79463 -0.99974 -1.15852 1.8017 -1.22194 -1.293 
1.80375 -1.08019 -1.22367 1.80408 -1.52084 0.31264 1.80408 -0.84195 -0.99888 
1.80639 -1.57084 0.31267 1.81009 -1.62072 0.31063 1.81294 -0.74768 -0.84027 
1.81305 -0.88645 -1.06543 1.81436 -0.95732 -1.13939 1.81516 -1.67035 0.3065 
1.81516 -1.37134 -1.34417 1.81646 -1.17032 -1.28177 1.82002 -1.0365 -1.20746 
1.8216 -1.7196 0.30031 1.8216 -1.32209 -1.33797 1.82625 -0.7665 -0.90152 
1.83256 -1.12002 -1.26818 1.83334 -1.77234 0.29341 1.83334 -1.26935 -1.33108 
1.8347 -0.91744 -1.11911 1.83572 -0.84928 -1.04276 1.83865 -0.99309 -1.18968 
1.84101 -0.71789 -0.81256 1.84185 -0.78855 -0.96112 1.84555 -1.52084 0.3389 
1.84665 -1.82433 0.28411 1.84665 -1.21736 -1.32178 1.84777 -1.07539 -1.25337 
1.84797 -1.5709 0.33888 1.84797 -1.47078 -1.37655 1.84797 -1.47078 0.33888 
1.85189 -1.62106 0.33681 1.85189 -1.42062 -1.37448 1.85189 -1.42062 0.33681 
1.8533 -0.73528 -0.87449 1.85659 -0.87881 -1.09737 1.85709 -1.67073 0.33261 
1.85709 -1.37095 -1.37028 1.85861 -0.95103 -1.17019 1.85966 -0.81374 -1.01883 
1.86148 -1.87542 0.27243 1.86148 -1.16627 -1.31009 1.86544 -1.03121 -1.23717 
1.86793 -0.75603 -0.93509 1.86821 -1.72303 0.32828 1.86821 -1.31866 -1.36595 
1.87042 -0.6897 -0.78311 1.87778 -1.92546 0.2584 1.87778 -1.11623 -1.29606 
1.87953 -0.91131 -1.14966 1.87961 -0.84195 -1.0744 1.8803 -1.77571 0.32096 
1.8803 -1.26597 -1.35863 1.88158 -0.70597 -0.8466 1.88443 -0.98802 -1.21902 
1.88479 -0.77989 -0.9937 1.88826 -1.52084 -1.40075 1.88826 -1.52084 0.36309 
1.891 -1.57106 -1.40079 1.891 -1.57106 0.36312 1.891 -1.47062 -1.40079 
1.891 -1.47062 0.36312 1.89412 -1.8279 0.31122 1.89412 -1.21378 -1.34889 
1.89448 -1.97045 0.2437 1.89448 -1.07123 -1.28137 1.89493 -1.62116 0.36092 
1.89493 -1.42052 -1.39859 1.89493 -1.42052 0.36092 1.89532 -0.72519 -0.90784 
1.90137 -0.66344 -0.75299 1.90161 -0.87307 -1.12759 1.90434 -0.94641 -1.19907 
1.90495 -1.67373 0.35859 1.90495 -1.36795 -1.39626 1.90495 -1.36795 0.35859 
1.9093 -1.87887 0.29909 1.9093 -1.16282 -1.33675 1.91107 -0.74783 -0.96742 
1.91156 -0.67808 -0.81709 1.91234 -2.01431 0.22709 1.91234 -1.02737 -1.26476 
1.91628 -1.72586 0.35374 1.91628 -1.31582 -1.39141 1.91737 -0.78855 -1.03664 
1.92355 -0.69646 -0.87967 1.92436 -1.9281 0.28408 1.92436 -1.11358 -1.32174 
1.92558 -0.90697 -1.17818 1.92898 -1.77859 0.34609 1.92898 -1.26309 -1.38375 
1.93133 -2.05693 0.2086 1.93133 -0.98476 -1.24626 1.9321 -1.52084 -1.42282 
1.9321 -1.52084 0.38516 1.93495 -1.57112 -1.42277 1.93495 -1.57112 0.3851 
1.93495 -1.47056 -1.42277 1.93495 -1.47056 0.3851 1.93809 -0.81779 -1.09154 
1.93843 -0.71763 -0.94006 1.94136 -1.97292 0.26898 1.94136 -1.06876 -1.30665 
1.94268 -0.65233 -0.78682 1.94298 -1.83055 0.33584 1.94298 -1.21113 -1.3735 
1.9434 -0.75603 -1.01056 1.9441 -1.62366 -1.42257 1.9441 -1.62366 0.38491 
1.9441 -1.41802 -1.42257 1.9441 -1.41802 0.38491 1.95141 -2.09819 0.18827 
1.95141 -0.94349 -1.22594 1.95385 -0.66898 -0.84998 1.95444 -1.67623 -1.41975 
1.95444 -1.67623 0.38209 1.95444 -1.36546 -1.41975 1.95444 -1.36546 0.38209 
1.95701 -1.88059 0.32287 1.95701 -1.1611 -1.36053 1.95969 -2.01681 0.25191 
1.95969 -1.02487 -1.28957 1.96111 -0.85011 -1.14436 1.96566 -1.72808 -1.41428 
1.96566 -1.72808 0.37661 1.96566 -1.3136 -1.41428 1.96566 -1.3136 0.37661 
1.96681 -0.68937 -0.91168 1.97064 -0.72519 -0.98316 1.97218 -1.92959 0.30748 
1.97218 -1.11209 -1.34514 1.97697 -1.52084 -1.44271 1.97697 -1.52084 0.40505 
1.97697 -0.7665 -1.05224 1.97868 -1.78075 0.36847 1.97868 -1.26094 -1.40614 
1.97868 -1.26094 0.36847 1.97898 -2.0592 0.23301 1.97898 -0.98249 -1.27067 
1.98397 -0.64437 -0.81992 1.98522 -1.57343 -1.44459 1.98522 -1.57343 0.40693 
1.98522 -1.46826 -1.44459 1.98522 -1.46826 0.40693 1.98582 -2.15669 0.1564 
1.98582 -0.885 -1.19407 1.98971 -1.97432 0.29203 1.98971 -1.06736 -1.3297 
1.99186 -1.8313 0.35772 1.99186 -1.21039 -1.39539 1.99186 -1.21039 0.35772 
1.99452 -1.62586 -1.44385 1.99452 -1.62586 0.40618 1.99452 -1.41582 -1.44385 
1.99452 -1.41582 0.40618 1.99613 -0.66311 -0.88236 1.99882 -0.69646 -0.95494 
1.99887 -0.79671 -1.1066 2.004 -0.73528 -1.02519 2.00486 -1.678 -1.44048 
2.00486 -1.678 0.40281 2.00486 -1.36369 -1.44048 2.00486 -1.36369 0.40281 
2.00613 -1.88124 0.34438 2.00613 -1.16044 -1.38204 2.00819 -2.01789 0.27452 
2.00819 -1.02379 -1.31219 2.01371 -2.1179 0.20494 2.01371 -0.92378 -1.2426 
2.01621 -1.72969 -1.43449 2.01621 -1.72969 0.39682 2.01621 -1.312 -1.43449 
2.01621 -1.312 0.39682 2.0211 -1.92992 0.32854 2.0211 -1.11176 -1.3662 
2.02233 -2.21161 0.12074 2.02233 -0.83007 -1.15841 2.02277 -1.52084 -1.46038 
2.02277 -1.52084 0.42271 2.02633 -0.63892 -0.85216 2.02851 -0.66898 -0.92463 
2.02853 -1.78079 0.38824 2.02853 -1.2609 -1.42591 2.02853 -1.2609 0.38824 
2.03122 -1.57347 -1.46189 2.03122 -1.57347 0.42423 2.03122 -1.46822 -1.46189 
2.03122 -1.46822 0.42423 2.03189 -0.70597 -0.99691 2.03822 -0.74768 -1.06554 
2.0389 -1.97446 0.31264 2.0389 -1.06722 -1.3503 2.04087 -1.62615 -1.46079 
2.04087 -1.62615 0.42313 2.04087 -1.41553 -1.46079 2.04087 -1.41553 0.42313 
2.04179 -1.83115 0.37709 2.04179 -1.21054 -1.41475 2.04179 -1.21054 0.37709 
2.04203 -2.07791 0.24849 2.04203 -0.96378 -1.28616 2.04925 -2.17476 0.17112 
2.04925 -0.86692 -1.20878 2.05143 -1.67828 -1.45703 2.05143 -1.67828 0.41936 
2.05143 -1.3634 -1.45703 2.05143 -1.3634 0.41936 2.05596 -1.88063 0.36339 
2.05596 -1.16105 -1.40106 2.05596 -1.16105 0.36339 2.05733 -0.61685 -0.82116 
2.05857 -0.64437 -0.89452 2.06074 -2.26265 0.08148 2.06074 -0.77904 -1.11915 
2.0614 -0.67808 -0.96693 2.06372 -1.7311 -1.45061 2.06372 -1.7311 0.41295 
2.06372 -1.31058 -1.45061 2.06372 -1.31058 0.41295 2.06593 -2.3238 -0.00019 
2.06593 -0.71789 -1.03747 2.06937 -1.52084 -1.47577 2.06937 -1.52084 0.43811 
2.07098 -1.92909 0.34719 2.07098 -1.11259 -1.38486 2.07098 -1.11259 0.34719 
2.07221 -2.03535 0.28904 2.07221 -1.00633 -1.3267 2.07627 -1.78213 0.40389 
2.07627 -1.25955 -1.44156 2.07627 -1.25955 0.40389 2.07759 -2.1349 0.21831 
2.07759 -0.90679 -1.25597 2.07828 -1.57359 -1.47698 2.07828 -1.57359 0.43932 
2.07828 -1.46809 -1.47698 2.07828 -1.46809 0.43932 2.08703 -2.2282 0.13333 
2.08703 -0.81348 -1.171 2.088 -1.62619 -1.47545 2.088 -1.62619 0.43778 
2.088 -1.41549 -1.47545 2.088 -1.41549 0.43778 2.08955 -0.62176 -0.86336 
2.08991 -1.83262 0.39223 2.08991 -1.20906 -1.42989 2.08991 -1.20906 0.39223 
2.09167 -0.65233 -0.93581 2.09537 -2.35199 -0.02959 2.09537 -0.6897 -1.00807 
2.0996 -1.67933 -1.47133 2.0996 -1.67933 0.43367 2.0996 -1.36236 -1.47133 
2.0996 -1.36236 0.43367 2.10084 -2.30952 0.03884 2.10084 -0.73217 -1.07651 
2.10359 -1.99102 0.32577 2.10359 -1.05066 -1.36344 2.1043 -1.88197 0.37804 
2.1043 -1.15971 -1.41571 2.1043 -1.15971 0.37804 2.10703 -2.09391 0.26076 
2.10703 -0.94777 -1.29843 2.11197 -1.73199 -1.46439 2.11197 -1.73199 0.42672 
2.11197 -1.30969 -1.46439 2.11197 -1.30969 0.42672 2.11459 -2.19012 0.1826 
2.11459 -0.85157 -1.22027 2.11667 -1.52084 -1.48886 2.11667 -1.52084 0.4512 
2.12253 -2.41232 -0.13278 2.12253 -0.62936 -0.90489 2.12501 -1.78302 0.41722 
2.12501 -1.25866 -1.45489 2.12501 -1.25866 0.41722 2.1255 -2.37825 -0.06055 
2.1255 -0.66344 -0.97712 2.12577 -1.57363 -1.48966 2.12577 -1.57363 0.452 
2.12577 -1.46805 -1.48966 2.12577 -1.46805 0.452 2.12638 -2.27724 0.09227 
2.12638 -0.76444 -1.12993 2.13014 -2.33808 0.00979 2.13014 -0.7036 -1.04746 
2.13691 -1.62679 -1.48793 2.13691 -1.62679 0.45027 2.13691 -1.41489 -1.48793 
2.13691 -1.41489 0.45027 2.13756 -2.05043 0.29983 2.13756 -0.99125 -1.33749 
2.13871 -1.8333 0.40505 2.13871 -1.20838 -1.44271 2.13871 -1.20838 0.40505 
2.14178 -1.937 0.36397 2.14178 -1.10468 -1.40164 2.14178 -1.10468 0.36397 
2.14275 -2.1491 0.22833 2.14275 -0.89258 -1.26599 2.14871 -1.67991 -1.4833 
2.14871 -1.67991 0.44563 2.14871 -1.36177 -1.4833 2.14871 -1.36177 0.44563 
2.15299 -2.24153 0.14291 2.15299 -0.80016 -1.18057 2.15398 -2.43311 -0.16463 
2.15398 -0.60857 -0.87303 2.15559 -2.46033 -0.24366 2.156 -2.40219 -0.09252 
2.156 -0.63949 -0.94515 2.16003 -2.36459 -0.02059 2.16003 -0.6771 -1.01707 
2.16085 -1.73235 -1.47578 2.16085 -1.73235 0.43811 2.16085 -1.30934 -1.47578 
2.16085 -1.30934 0.43811 2.16456 -2.32165 0.04742 2.16456 -1.52084 -1.49962 
2.16456 -1.52084 0.46195 2.16456 -0.72003 -1.08509 2.17273 -2.10701 0.2695 
2.17273 -0.93467 -1.30716 2.17407 -1.7833 0.4281 2.17407 -1.25839 -1.46576 
2.17407 -1.25839 0.4281 2.17512 -1.99794 0.34042 2.17512 -1.04374 -1.37809 
2.1752 -1.57406 -1.50023 2.1752 -1.57406 0.46257 2.1752 -1.46762 -1.50023 
2.1752 -1.46762 0.46257 2.17581 -1.88884 0.39264 2.17581 -1.15284 -1.4303 
2.17581 -1.15284 0.39264 2.18054 -2.20254 0.19054 2.18054 -0.83915 -1.22821 
2.18637 -1.62713 -1.49795 2.18637 -1.62713 0.46029 2.18637 -1.41455 -1.49795 
2.18637 -1.41455 0.46029 2.18736 -2.42342 -0.12428 2.18736 -0.61827 -0.91338 
2.18827 -2.45372 -0.20203 2.18852 -2.47587 -0.27667 2.19041 -2.38897 -0.05223 
2.19041 -0.65272 -0.98543 2.1906 -2.28802 0.09992 2.1906 -0.75366 -1.13759 
2.19434 -2.34866 0.01726 2.19434 -0.69303 -1.05493 2.19806 -1.67988 -1.49279 
2.19806 -1.67988 0.45512 2.19806 -1.3618 -1.49279 2.19806 -1.3618 0.45512 
2.2089 -2.16044 0.23495 2.2089 -0.88124 -1.27261 2.21008 -2.05668 0.31213 
2.21008 -0.985 -1.3498 2.21023 -1.73217 -1.48476 2.21023 -1.73217 0.44709 
2.21023 -1.30952 -1.48476 2.21023 -1.30952 0.44709 2.21108 -1.83883 0.41755 
2.21108 -1.20286 -1.45521 2.21108 -1.20286 0.41755 2.21292 -1.52084 -1.50801 
2.21292 -1.52084 0.47034 2.21376 -1.94268 0.37602 2.21376 -1.099 -1.41369 
2.21792 -2.25073 0.14987 2.21792 -0.79095 -1.18754 2.22123 -2.41116 -0.08505 
2.22123 -0.63052 -0.95262 2.22168 -2.44442 -0.16111 2.22308 -2.47153 -0.24038 
2.22371 -1.5741 -1.50812 2.22371 -1.5741 0.47045 2.22371 -1.46758 -1.50812 
2.22371 -1.46758 0.47045 2.22475 -2.37369 -0.0144 2.22475 -0.66799 -1.02326 
2.22913 -2.33035 0.05358 2.22913 -0.71133 -1.09124 2.23518 -1.6274 -1.50532 
2.23518 -1.6274 0.46765 2.23518 -1.41428 -1.50532 2.23518 -1.41428 0.46765 
2.24583 -2.11192 0.27971 2.24583 -0.92977 -1.31738 2.24588 -2.21045 0.19635 
2.24588 -0.83123 -1.23402 2.24698 -1.78801 0.43821 2.24698 -1.25368 -1.47587 
2.24698 -1.25368 0.43821 2.24702 -1.68013 -1.49962 2.24702 -1.68013 0.46195 
2.24702 -1.36155 -1.49962 2.24702 -1.36155 0.46195 2.24828 -2.00266 0.35033 
2.24828 -1.03903 -1.388 2.24876 -1.89347 0.4025 2.24876 -1.14822 -1.44017 
2.24876 -1.14822 0.4025 2.25547 -2.43261 -0.12157 2.25547 -0.60907 -0.9161 
2.25549 -2.39638 -0.04705 2.25549 -0.6453 -0.99062 2.25606 -2.29535 0.10519 
2.25606 -0.74634 -1.14286 2.2564 -2.4628 -0.19937 2.25658 -2.48492 -0.27402 
2.25946 -2.3558 0.02229 2.25946 -0.68589 -1.05995 2.26164 -1.52084 -1.51402 
2.26164 -1.52084 0.47635 2.27284 -1.57421 -1.51363 2.27284 -1.57421 0.47596 
2.27284 -1.46748 -1.51363 2.27284 -1.46748 0.47596 2.28341 -2.06001 0.31991 
2.28341 -0.98168 -1.35758 2.28346 -2.25677 0.15393 2.28346 -0.78492 -1.1916 
2.28406 -2.16599 0.24148 2.28406 -0.8757 -1.27914 2.28426 -1.84263 0.42497 
2.28426 -1.19906 -1.46264 2.28426 -1.19906 0.42497 2.2843 -1.62742 -1.51028 
2.2843 -1.62742 0.47261 2.2843 -1.41427 -1.51028 2.2843 -1.41427 0.47261 
2.28473 -1.73397 -1.49298 2.28473 -1.73397 0.45532 2.28473 -1.30772 -1.49298 
2.28473 -1.30772 0.45532 2.28651 -1.9461 0.38328 2.28651 -1.09558 -1.42094 
2.29003 -2.45136 -0.15927 2.29005 -2.37912 -0.01038 2.29005 -0.66257 -1.02728 
2.29027 -2.41765 -0.08189 2.29027 -0.62403 -0.95578 2.29121 -2.47827 -0.23841 
2.29425 -2.33559 0.05728 2.29425 -0.70609 -1.09495 2.31059 -1.52084 -1.51763 
2.31059 -1.52084 0.47996 2.32142 -2.11565 0.28412 2.32142 -0.92603 -1.32179 
2.32142 -2.00501 0.35531 2.32142 -1.03667 -1.39297 2.32145 -2.21419 0.20076 
2.32145 -0.82749 -1.23842 2.32146 -2.29914 0.1079 2.32146 -0.74255 -1.14557 
2.32187 -1.78922 0.44374 2.32187 -1.25247 -1.48141 2.32187 -1.25247 0.44374 
2.32187 -1.89579 0.40744 2.32187 -1.1459 -1.44511 2.32187 -1.1459 0.40744 
2.32189 -1.68134 -1.50515 2.32189 -1.68134 0.46748 2.32189 -1.36034 -1.50515 
2.32189 -1.36034 0.46748 2.32189 -1.57424 -1.51669 2.32189 -1.57424 0.47903 
2.32189 -1.46744 -1.51669 2.32189 -1.46744 0.47903 2.32479 -2.43696 -0.11945 
2.32479 -0.60472 -0.91821 2.32479 -2.46735 -0.19803 2.3248 -2.40073 -0.04493 
2.3248 -0.64096 -0.99274 2.3248 -2.35942 0.02484 2.3248 -0.68227 -1.0625 
2.32495 -2.48946 -0.2727 2.35966 -2.48052 -0.23775 2.35966 -2.45362 -0.15839 
2.35966 -2.41982 -0.08083 2.35966 -2.3812 -0.00915 2.35966 -2.33734 0.05852 
2.35966 -2.25891 0.15589 2.35966 -2.16784 0.24366 2.35966 -2.06158 0.32236 
2.35966 -1.94724 0.3857 2.35966 -1.84355 0.42767 2.35966 -1.73457 -1.49573 
2.35966 -1.73457 0.45806 2.35966 -1.62772 -1.51311 2.35966 -1.62772 0.47544 
2.35966 -1.52084 -1.51883 2.35966 -1.52084 0.48117 2.35966 -1.41396 -1.51311 
2.35966 -1.41396 0.47544 2.35966 -1.30712 -1.49573 2.35966 -1.30712 0.45806 
2.35966 -1.19814 -1.46533 2.35966 -1.19814 0.42767 2.35966 -1.09444 -1.42337 
2.35966 -0.9801 -1.36002 2.35966 -0.87385 -1.28133 2.35966 -0.78277 -1.19356 
2.35966 -0.70435 -1.09618 2.35966 -0.66048 -1.02852 2.35966 -0.62187 -0.95683 
2.39436 -2.48946 -0.2727 2.39451 -2.35942 0.02484 2.39451 -0.68227 -1.0625 
2.39451 -2.40073 -0.04493 2.39451 -0.64096 -0.99274 2.39452 -2.46735 -0.19803 
2.39452 -2.43696 -0.11945 2.39452 -0.60472 -0.91821 2.39742 -1.57424 -1.51669 
2.39742 -1.57424 0.47903 2.39742 -1.46744 -1.51669 2.39742 -1.46744 0.47903 
2.39742 -1.68134 -1.50515 2.39742 -1.68134 0.46748 2.39742 -1.36034 -1.50515 
2.39742 -1.36034 0.46748 2.39744 -1.89579 0.40744 2.39744 -1.1459 -1.44511 
2.39744 -1.1459 0.40744 2.39744 -1.78922 0.44374 2.39744 -1.25247 -1.48141 
2.39744 -1.25247 0.44374 2.39785 -2.29914 0.1079 2.39785 -0.74255 -1.14557 
2.39786 -2.21419 0.20076 2.39786 -0.82749 -1.23842 2.39789 -2.00501 0.35531 
2.39789 -1.03667 -1.39297 2.39789 -2.11565 0.28412 2.39789 -0.92603 -1.32179 
2.40872 -1.52084 -1.51763 2.40872 -1.52084 0.47996 2.42506 -2.33559 0.05728 
2.42506 -0.70609 -1.09495 2.4281 -2.47827 -0.23841 2.42904 -2.41765 -0.08189 
2.42904 -0.62403 -0.95578 2.42926 -2.37912 -0.01038 2.42926 -0.66257 -1.02728 
2.42928 -2.45136 -0.15927 2.4328 -1.9461 0.38328 2.4328 -1.09558 -1.42094 
2.43458 -1.73397 -1.49298 2.43458 -1.73397 0.45532 2.43458 -1.30772 -1.49298 
2.43458 -1.30772 0.45532 2.43501 -1.62742 -1.51028 2.43501 -1.62742 0.47261 
2.43501 -1.41427 -1.51028 2.43501 -1.41427 0.47261 2.43505 -1.84263 0.42497 
2.43505 -1.19906 -1.46264 2.43505 -1.19906 0.42497 2.43525 -2.16599 0.24148 
2.43525 -0.8757 -1.27914 2.43585 -2.25677 0.15393 2.43585 -0.78492 -1.1916 
2.4359 -2.06001 0.31991 2.4359 -0.98168 -1.35758 2.44647 -1.57421 -1.51363 
2.44647 -1.57421 0.47596 2.44647 -1.46748 -1.51363 2.44647 -1.46748 0.47596 
2.45767 -1.52084 -1.51402 2.45767 -1.52084 0.47635 2.45985 -2.3558 0.02229 
2.45985 -0.68589 -1.05995 2.46273 -2.48492 -0.27402 2.46291 -2.4628 -0.19937 
2.46325 -2.29535 0.10519 2.46325 -0.74634 -1.14286 2.46382 -2.39638 -0.04705 
2.46382 -0.6453 -0.99062 2.46384 -2.43261 -0.12157 2.47055 -1.89347 0.4025 
2.47055 -1.14822 -1.44017 2.47055 -1.14822 0.4025 2.47103 -2.00266 0.35033 
2.47103 -1.03903 -1.388 2.47229 -1.68013 -1.49962 2.47229 -1.68013 0.46195 
2.47229 -1.36155 -1.49962 2.47229 -1.36155 0.46195 2.47233 -1.78801 -1.47587 
2.47233 -1.78801 0.43821 2.47233 -1.25368 -1.47587 2.47233 -1.25368 0.43821 
2.47343 -2.21045 0.19635 2.47343 -0.83123 -1.23402 2.47348 -2.11192 0.27971 
2.47348 -0.92977 -1.31738 2.48413 -1.6274 -1.50532 2.48413 -1.6274 0.46765 
2.48413 -1.41428 -1.50532 2.48413 -1.41428 0.46765 2.49018 -2.33035 0.05358 
2.49018 -0.71133 -1.09124 2.49456 -2.37369 -0.0144 2.49456 -0.66799 -1.02326 
2.4956 -1.5741 -1.50812 2.4956 -1.5741 0.47045 2.4956 -1.46758 -1.50812 
2.4956 -1.46758 0.47045 2.49623 -2.47153 -0.24038 2.49727 -2.48915 -0.31042 
2.49763 -2.44442 -0.16111 2.49808 -2.41116 -0.08505 2.49808 -0.63052 -0.95262 
2.50139 -2.25073 0.14987 2.50139 -0.79095 -1.18754 2.50555 -1.94268 0.37602 
2.50555 -1.099 -1.41369 2.50639 -1.52084 -1.50801 2.50639 -1.52084 0.47034 
2.50823 -1.83883 0.41755 2.50823 -1.20286 -1.45521 2.50823 -1.20286 0.41755 
2.50908 -1.73217 -1.48476 2.50908 -1.73217 0.44709 2.50908 -1.30952 -1.48476 
2.50908 -1.30952 0.44709 2.50923 -2.05668 0.31213 2.50923 -0.985 -1.3498 
2.51041 -2.16044 0.23495 2.51041 -0.88124 -1.27261 2.52125 -1.67988 -1.49279 
2.52125 -1.67988 0.45512 2.52125 -1.3618 -1.49279 2.52125 -1.3618 0.45512 
2.52497 -2.34866 0.01726 2.52497 -0.69303 -1.05493 2.52871 -2.28802 0.09992 
2.52871 -0.75366 -1.13759 2.5289 -2.38897 -0.05223 2.5289 -0.65272 -0.98543 
2.53079 -2.47587 -0.27667 2.53104 -2.45372 -0.20203 2.53195 -2.42342 -0.12428 
2.53195 -0.61827 -0.91338 2.53294 -1.62713 -1.49795 2.53294 -1.62713 0.46029 
2.53294 -1.41455 -1.49795 2.53294 -1.41455 0.46029 2.53877 -2.20254 0.19054 
2.53877 -0.83915 -1.22821 2.5435 -1.88884 0.39264 2.5435 -1.15284 -1.4303 
2.5435 -1.15284 0.39264 2.54411 -1.57406 -1.50023 2.54411 -1.57406 0.46257 
2.54411 -1.46762 -1.50023 2.54411 -1.46762 0.46257 2.54419 -1.99794 0.34042 
2.54419 -1.04374 -1.37809 2.54524 -1.7833 -1.46576 2.54524 -1.7833 0.4281 
2.54524 -1.25839 -1.46576 2.54524 -1.25839 0.4281 2.54658 -2.10701 0.2695 
2.54658 -0.93467 -1.30716 2.55475 -2.32165 0.04742 2.55475 -1.52084 -1.49962 
2.55475 -1.52084 0.46195 2.55475 -0.72003 -1.08509 2.55846 -1.73235 -1.47578 
2.55846 -1.73235 0.43811 2.55846 -1.30934 -1.47578 2.55846 -1.30934 0.43811 
2.55928 -2.36459 -0.02059 2.55928 -0.6771 -1.01707 2.56331 -2.40219 -0.09252 
2.56331 -0.63949 -0.94515 2.56372 -2.46033 -0.24366 2.56492 -2.47778 -0.31357 
2.56533 -2.43311 -0.16463 2.56632 -2.24153 0.14291 2.56632 -0.80016 -1.18057 
2.5706 -1.67991 -1.4833 2.5706 -1.67991 0.44563 2.5706 -1.36177 -1.4833 
2.5706 -1.36177 0.44563 2.57656 -2.1491 0.22833 2.57656 -0.89258 -1.26599 
2.57753 -1.937 0.36397 2.57753 -1.10468 -1.40164 2.5806 -1.8333 0.40505 
2.5806 -1.20838 -1.44271 2.5806 -1.20838 0.40505 2.58175 -2.05043 0.29983 
2.58175 -0.99125 -1.33749 2.5824 -1.62679 -1.48793 2.5824 -1.62679 0.45027 
2.5824 -1.41489 -1.48793 2.5824 -1.41489 0.45027 2.58917 -2.33808 0.00979 
2.58917 -0.7036 -1.04746 2.59293 -2.27724 0.09227 2.59293 -0.76444 -1.12993 
2.59354 -1.57363 -1.48966 2.59354 -1.57363 0.452 2.59354 -1.46805 -1.48966 
2.59354 -1.46805 0.452 2.59381 -2.37825 -0.06055 2.59381 -0.66344 -0.97712 
2.5943 -1.78302 0.41722 2.5943 -1.25866 -1.45489 2.5943 -1.25866 0.41722 
2.59678 -2.41232 -0.13278 2.59678 -0.62936 -0.90489 2.59787 -2.46239 -0.28062 
2.59813 -2.44022 -0.20599 2.60182 -2.47587 -0.3477 2.60264 -1.52084 -1.48886 
2.60264 -1.52084 0.4512 2.60472 -2.19012 0.1826 2.60472 -0.85157 -1.22027 
2.60734 -1.73199 0.42672 2.60734 -1.30969 -1.46439 2.60734 -1.30969 0.42672 
2.61228 -2.09391 0.26076 2.61228 -0.94777 -1.29843 2.61501 -1.88197 0.37804 
2.61501 -1.15971 -1.41571 2.61501 -1.15971 0.37804 2.61572 -1.99102 0.32577 
2.61572 -1.05066 -1.36344 2.61847 -2.30952 0.03884 2.61847 -0.73217 -1.07651 
2.61971 -1.67933 0.43367 2.61971 -1.36236 -1.47133 2.61971 -1.36236 0.43367 
2.62394 -2.35199 -0.02959 2.62394 -0.6897 -1.00807 2.62764 -2.38936 -0.10186 
2.62764 -0.65233 -0.93581 2.6294 -1.83262 0.39223 2.6294 -1.20906 -1.42989 
2.6294 -1.20906 0.39223 2.62976 -2.41992 -0.17431 2.63025 -2.44472 -0.24823 
2.63131 -1.62619 0.43778 2.63131 -1.41549 -1.47545 2.63131 -1.41549 0.43778 
2.63228 -2.2282 0.13333 2.63228 -0.81348 -1.171 2.63482 -2.46033 -0.31477 
2.64103 -1.57359 -1.47698 2.64103 -1.57359 0.43932 2.64103 -1.46809 -1.47698 
2.64103 -1.46809 0.43932 2.64172 -2.1349 0.21831 2.64172 -0.90679 -1.25597 
2.64304 -1.78213 0.40389 2.64304 -1.25955 -1.44156 2.64304 -1.25955 0.40389 
2.6471 -2.03535 0.28904 2.6471 -1.00633 -1.3267 2.64833 -1.92909 0.34719 
2.64833 -1.11259 -1.38486 2.64994 -1.52084 -1.47577 2.64994 -1.52084 0.43811 
2.65338 -2.3238 -0.00019 2.65338 -0.71789 -1.03747 2.65559 -1.7311 0.41295 
2.65559 -1.31058 -1.45061 2.65559 -1.31058 0.41295 2.65791 -2.36361 -0.07074 
2.65791 -0.67808 -0.96693 2.65857 -2.26265 0.08148 2.65857 -0.77904 -1.11915 
2.66074 -2.39731 -0.14314 2.66074 -0.64437 -0.89452 2.66198 -2.42483 -0.21651 
2.66335 -1.88063 0.36339 2.66335 -1.16105 -1.40106 2.66335 -1.16105 0.36339 
2.66788 -1.67828 0.41936 2.66788 -1.3634 -1.45703 2.66788 -1.3634 0.41936 
2.67006 -2.17476 0.17112 2.67006 -0.86692 -1.20878 2.6725 -2.44022 -0.28036 
2.67645 -2.45372 -0.34745 2.67728 -2.07791 0.24849 2.67728 -0.96378 -1.28616 
2.67752 -1.83115 0.37709 2.67752 -1.21054 -1.41475 2.67752 -1.21054 0.37709 
2.67844 -1.62615 0.42313 2.67844 -1.41553 -1.46079 2.67844 -1.41553 0.42313 
2.68041 -1.97446 0.31264 2.68041 -1.06722 -1.3503 2.68109 -2.29401 0.02788 
2.68109 -0.74768 -1.06554 2.68742 -2.33571 -0.04076 2.68742 -0.70597 -0.99691 
2.68809 -1.57347 0.42423 2.68809 -1.46822 -1.46189 2.68809 -1.46822 0.42423 
2.69078 -1.78079 0.38824 2.69078 -1.2609 -1.42591 2.69078 -1.2609 0.38824 
2.6908 -2.3727 -0.11303 2.6908 -0.66898 -0.92463 2.69298 -2.40276 -0.18551 
2.69654 -1.52084 0.42271 2.69698 -2.21161 0.12074 2.69698 -0.83007 -1.15841 
2.69821 -1.92992 0.32854 2.69821 -1.11176 -1.3662 2.7031 -1.72969 0.39682 
2.7031 -1.312 -1.43449 2.7031 -1.312 0.39682 2.70418 -2.41992 -0.24873 
2.7056 -2.1179 0.20494 2.7056 -0.92378 -1.2426 2.71112 -2.01789 0.27452 
2.71112 -1.02379 -1.31219 2.71318 -1.88124 0.34438 2.71318 -1.16044 -1.38204 
2.71318 -1.16044 0.34438 2.71385 -2.43311 -0.31315 2.71445 -1.678 0.40281 
2.71445 -1.36369 -1.44048 2.71445 -1.36369 0.40281 2.71531 -2.30641 -0.01248 
2.71531 -0.73528 -1.02519 2.71738 -2.44442 -0.38085 2.72044 -2.24497 0.06893 
2.72044 -0.79671 -1.1066 2.72049 -2.34523 -0.08273 2.72049 -0.69646 -0.95494 
2.72318 -2.37857 -0.15531 2.72318 -0.66311 -0.88236 2.72479 -1.62586 0.40618 
2.72479 -1.41582 -1.44385 2.72479 -1.41582 0.40618 2.72745 -1.8313 0.35772 
2.72745 -1.21039 -1.39539 2.72745 -1.21039 0.35772 2.7296 -1.97432 0.29203 
2.7296 -1.06736 -1.3297 2.73349 -2.15669 0.1564 2.73349 -0.885 -1.19407 
2.73409 -1.57343 0.40693 2.73409 -1.46826 0.40693 2.73534 -2.39731 -0.21774 
2.74033 -2.0592 0.23301 2.74033 -0.98249 -1.27067 2.74063 -1.78075 0.36847 
2.74063 -1.26094 -1.40614 2.74063 -1.26094 0.36847 2.74234 -2.27519 0.01457 
2.74234 -1.52084 0.40505 2.74234 -0.7665 -1.05224 2.74571 -2.41232 -0.28171 
2.74713 -1.92959 0.30748 2.74713 -1.11209 -1.34514 2.74867 -2.3165 -0.0545 
2.74867 -0.72519 -0.98316 2.7525 -2.35231 -0.12599 2.7525 -0.68937 -0.91168 
2.75365 -1.72808 0.37661 2.75365 -1.3136 -1.41428 2.75365 -1.3136 0.37661 
2.75421 -2.42342 -0.34653 2.75692 -2.43261 -0.41465 2.7582 -2.19157 0.10669 
2.7582 -0.85011 -1.14436 2.75962 -2.01681 0.25191 2.75962 -1.02487 -1.28957 
2.7623 -1.88059 0.32287 2.7623 -1.1611 -1.36053 2.7623 -1.1611 0.32287 
2.76487 -1.67623 0.38209 2.76487 -1.36546 -1.41975 2.76487 -1.36546 0.38209 
2.76546 -2.3727 -0.18769 2.7679 -2.09819 0.18827 2.7679 -0.94349 -1.22594 
2.77521 -1.62366 0.38491 2.77521 -1.41802 0.38491 2.77591 -2.28566 -0.02711 
2.77591 -0.75603 -1.01056 2.77633 -1.83055 0.33584 2.77633 -1.21113 -1.3735 
2.77633 -1.21113 0.33584 2.77663 -2.38936 -0.25084 2.77795 -1.97292 0.26898 
2.77795 -1.06876 -1.30665 2.78088 -2.32405 -0.09761 2.78088 -0.71763 -0.94006 
2.78122 -2.2239 0.05388 2.78122 -0.81779 -1.09154 2.78436 -1.57112 0.3851 
2.78436 -1.47056 0.3851 2.78597 -2.40219 -0.31518 2.78721 -1.52084 0.38516 
2.78798 -2.05693 0.2086 2.78798 -0.98476 -1.24626 2.79033 -1.77859 0.34609 
2.79033 -1.26309 -1.38375 2.79033 -1.26309 0.34609 2.79344 -2.41116 -0.3804 
2.79373 -2.13472 0.14051 2.79373 -0.90697 -1.17818 2.79495 -1.9281 0.28408 
2.79495 -1.11358 -1.32174 2.79495 -1.11358 0.28408 2.79576 -2.34523 -0.158 
2.7966 -2.41765 -0.44945 2.80194 -2.25314 -0.00102 2.80194 -0.78855 -1.03664 
2.80303 -1.72586 0.35374 2.80303 -1.31582 -1.39141 2.80303 -1.31582 0.35374 
2.80697 -2.01431 0.22709 2.80697 -1.02737 -1.26476 2.80775 -2.36361 -0.22058 
2.80824 -2.29385 -0.07025 2.81001 -1.87887 0.29909 2.81001 -1.16282 -1.33675 
2.81001 -1.16282 0.29909 2.81436 -1.67373 0.35859 2.81436 -1.36795 0.35859 
2.81497 -2.09527 0.1614 2.81497 -0.94641 -1.19907 2.8177 -2.16861 0.08993 
2.8177 -0.87307 -1.12759 2.81794 -2.37825 -0.28468 2.82399 -2.3165 -0.12982 
2.82438 -1.62116 0.36092 2.82438 -1.42052 0.36092 2.82483 -1.97045 0.2437 
2.82483 -1.07123 -1.28137 2.82519 -1.8279 0.31122 2.82519 -1.21378 -1.34889 
2.82519 -1.21378 0.31122 2.82625 -2.38897 -0.34959 2.82831 -1.57106 0.36312 
2.82831 -1.47062 0.36312 2.83105 -1.52084 0.36309 2.83144 -2.39638 -0.41467 
2.83356 -2.40073 -0.48398 2.83452 -2.26179 -0.04397 2.83488 -2.05366 0.18135 
2.83488 -0.98802 -1.21902 2.83773 -2.33571 -0.19107 2.83901 -1.77571 0.32096 
2.83901 -1.26597 -1.35863 2.83901 -1.26597 0.32096 2.8397 -2.19973 0.03674 
2.8397 -0.84195 -1.0744 2.83978 -2.13038 0.11199 2.83978 -0.91131 -1.14966 
2.84153 -1.92546 0.2584 2.84153 -1.11623 -1.29606 2.84153 -1.11623 0.2584 
2.84889 -2.35199 -0.25455 2.8511 -1.72303 0.32828 2.8511 -1.31866 -1.36595 
2.8511 -1.31866 0.32828 2.85138 -2.28566 -0.10258 2.85387 -2.01047 0.19951 
2.85387 -1.03121 -1.23717 2.85783 -1.87542 0.27243 2.85783 -1.16627 -1.31009 
2.85783 -1.16627 0.27243 2.85789 -2.36459 -0.3192 2.85966 -2.22795 -0.01883 
2.8607 -2.09066 0.13252 2.8607 -0.95103 -1.17019 2.86222 -1.67073 0.33261 
2.86222 -1.37095 0.33261 2.86272 -2.16288 0.05971 2.86272 -0.87881 -1.09737 
2.86409 -2.37369 -0.38392 2.86601 -2.30641 -0.16318 2.86742 -1.62106 0.33681 
2.86742 -1.42062 0.33681 2.8681 -2.37912 -0.44922 2.87134 -1.5709 0.33888 
2.87134 -1.47078 0.33888 2.87154 -1.9663 0.21571 2.87154 -1.07539 -1.25337 
2.87266 -1.82433 0.28411 2.87266 -1.21736 -1.32178 2.87266 -1.21736 0.28411 
2.87376 -1.52084 0.3389 2.87746 -2.25314 -0.07654 2.8783 -2.3238 -0.22511 
2.88066 -2.04859 0.15201 2.88066 -0.99309 -1.18968 2.88359 -2.1924 0.0051 
2.88461 -2.12425 0.08144 2.88461 -0.91744 -1.11911 2.88597 -1.77234 0.29341 
2.88597 -1.26935 -1.33108 2.88597 -1.26935 0.29341 2.88675 -1.92166 0.23051 
2.88675 -1.12002 -1.26818 2.88675 -1.12002 0.23051 2.88828 -2.33808 -0.28932 
2.89306 -2.27519 -0.13615 2.89575 -2.34866 -0.35352 2.89771 -1.7196 0.30031 
2.89771 -1.32209 0.30031 2.89929 -2.00518 0.16979 2.89929 -1.0365 -1.20746 
2.90077 -2.3558 -0.41864 2.90285 -1.87136 0.24411 2.90285 -1.17032 -1.28177 
2.90285 -1.17032 0.24411 2.90415 -1.67035 0.3065 2.90415 -1.37134 0.3065 
2.90495 -2.08436 0.10173 2.90495 -0.95732 -1.13939 2.90626 -2.15524 0.02777 
2.90637 -2.29401 -0.19739 2.90922 -1.62072 0.31063 2.90922 -1.42096 0.31063 
2.91292 -1.57084 0.31267 2.91292 -1.47084 0.31267 2.91523 -2.19973 -0.03878 
2.91523 -1.52084 0.31264 2.91556 -1.9615 0.186 2.91556 -1.08019 -1.22367 
2.91733 -2.30952 -0.26001 2.91761 -1.81975 0.25534 2.91761 -1.22194 -1.293 
2.91761 -1.22194 0.25534 2.92468 -2.04194 0.12085 2.92468 -0.99974 -1.15852 
2.92591 -2.32165 -0.32374 2.92761 -2.11654 0.04912 2.93047 -1.91674 0.2005 
2.93047 -1.12495 -1.23817 2.93067 -1.76753 0.26416 2.93067 -1.27415 0.26416 
2.93207 -2.33035 -0.38831 2.93237 -2.2239 -0.09727 2.9382 -2.16288 -0.01576 
2.93885 -1.71943 0.2718 2.93885 -1.32226 0.2718 2.94212 -1.9994 0.13823 
2.94212 -1.04229 -1.17589 2.94529 -1.6701 0.27788 2.94529 -1.37159 0.27788 
2.94659 -1.86604 0.21352 2.94659 -1.17564 -1.25119 2.94742 -2.24497 -0.15805 
2.94759 -2.07641 0.0691 2.95047 -1.62015 0.28184 2.95047 -1.42153 0.28184 
2.95415 -1.5702 0.28375 2.95415 -1.47148 0.28375 2.95535 -1.52084 0.28437 
2.95819 -1.95545 0.15413 2.95819 -1.08624 -1.19179 2.95993 -2.12425 0.00612 
2.95997 -2.26265 -0.21992 2.96096 -1.81431 0.22434 2.96096 -1.22737 -1.26201 
2.96616 -2.03494 0.08767 2.96842 -2.16861 -0.06079 2.97049 -1.76683 0.23374 
2.97049 -1.27485 0.23374 2.97075 -2.27724 -0.28556 2.97257 -1.91068 0.16845 
2.97257 -1.131 -1.20611 2.97841 -2.28802 -0.34978 2.97854 -1.71876 0.2413 
2.97854 -1.32293 0.2413 2.98022 -2.08436 0.02646 2.98327 -1.99224 0.10478 
2.98518 -1.66923 0.24713 2.98518 -1.37245 0.24713 2.98518 -2.19157 -0.12028 
2.98842 -1.85971 0.18104 2.98842 -1.18197 -1.2187 2.99023 -1.61933 0.25102 
2.99023 -1.42236 0.25102 2.99048 -2.13038 -0.03871 2.99291 -1.57015 0.25354 
2.99291 -1.47154 0.25354 2.99405 -1.52084 0.25418 2.99887 -1.9484 0.12038 
2.99923 -2.21161 -0.18151 2.99934 -2.04194 0.0462 2.99945 -1.81309 0.19198 
3.00896 -1.76552 0.20126 3.01101 -2.09066 -0.01779 3.01182 -2.2282 -0.24621 
3.01294 -1.90353 0.13445 3.01668 -1.71759 0.20891 3.01671 -1.9994 0.06363 
3.019 -2.13472 -0.08476 3.0214 -2.24153 -0.31217 3.02329 -1.66798 0.21461 
3.02543 -1.85773 0.14694 3.02543 -1.18395 -1.18461 3.02761 -1.61921 0.21884 
3.02761 -1.42247 0.21884 3.03032 -1.56997 0.2213 3.03032 -1.47172 0.2213 
3.0305 -2.04859 0.00217 3.03121 -1.52084 0.22212 3.03261 -1.95545 0.0797 
3.03489 -2.15669 -0.145 3.03631 -1.81113 0.15783 3.03989 -2.09527 -0.06352 
3.04557 -1.76382 0.16708 3.04694 -1.91068 0.09408 3.04828 -2.00518 0.02081 
3.04961 -2.17476 -0.20842 3.05317 -1.71593 0.17469 3.05911 -1.66757 0.18062 
3.05952 -1.85971 0.10993 3.05984 -2.05366 -0.0436 3.06109 -2.19012 -0.27377 
3.06336 -1.61886 0.18487 3.06449 -1.9615 0.03707 3.06591 -1.56991 0.18742 
3.06591 -1.47177 0.18742 3.06676 -2.09819 -0.11058 3.06676 -1.52084 0.18827 
3.07047 -1.81309 0.12096 3.078 -2.01047 -0.02462 3.07899 -1.91674 0.05198 
3.07975 -1.76552 0.13047 3.08342 -2.1179 -0.17289 3.08709 -2.05693 -0.09051 
3.0874 -1.71759 0.13819 3.09201 -1.86604 0.06811 3.0931 -1.66798 0.1448 
3.09419 -1.9663 -0.00695 3.0968 -2.1349 -0.23677 3.09733 -1.61921 0.14912 
3.09979 -1.56997 0.15183 3.10283 -1.81431 0.08247 3.10558 -2.01431 -0.07152 
3.109 -1.92166 0.00826 3.11149 -2.0592 -0.13816 3.11223 -1.76683 0.09201 
3.11979 -1.71876 0.10005 3.12219 -1.97045 -0.05365 3.1226 -1.87136 0.02436 
3.12562 -1.66923 0.10669 3.12698 -2.07791 -0.2012 3.12951 -1.61933 0.11174 
3.1304 -2.01681 -0.11887 3.13383 -1.81975 0.03912 3.13688 -1.92546 -0.03696 
3.14265 -1.76753 0.05219 3.14747 -1.97292 -0.10054 3.15028 -1.71943 0.06036 
3.15092 -1.87542 -0.02065 3.15301 -2.01789 -0.16736 3.15637 -1.6701 0.0668 
3.16256 -1.9281 -0.08354 3.1626 -1.82433 -0.00583 3.16753 -2.03535 -0.23139 
3.17052 -1.97432 -0.14889 3.1719 -1.77234 0.00748 3.17758 -1.87887 -0.06847 
3.1788 -1.7196 0.01922 3.18597 -1.92959 -0.13136 3.18971 -1.8279 -0.0533 
3.19112 -1.97446 -0.19807 3.19945 -1.77571 -0.03948 3.20135 -1.88059 -0.11618 
3.20677 -1.72303 -0.02739 3.20703 -1.92992 -0.18028 3.21433 -1.83055 -0.10216 
3.22286 -1.88124 -0.16531 3.22457 -1.77859 -0.08816 3.22568 -1.92909 -0.23016 
3.23621 -1.8313 -0.15104 3.24188 -1.88063 -0.21513 3.25558 -1.83115 -0.20097 
3.27072 -1.83262 -0.24909 1.43988 -2.24662 -1.60458 1.46249 -2.2477 -1.65308 
1.4707 -2.29407 -1.7183 1.48139 -2.20532 -1.63379 1.48731 -2.25021 -1.70043 
1.49869 -2.29822 -1.765 1.5058 -2.20759 -1.68144 1.50946 -2.14661 -1.59906 
1.5139 -2.34778 -1.82393 1.51489 -2.25404 -1.74733 1.52612 -2.16632 -1.66136 
1.52839 -2.30302 -1.80902 1.53304 -2.21085 -1.72834 1.53336 -2.4048 -1.88188 
1.54461 -2.25933 -1.79276 1.54595 -2.35383 -1.86603 1.553 -2.16924 -1.70843 
1.55657 -2.45339 -1.92978 1.55799 -2.10783 -1.62695 1.56027 -2.30907 -1.85165 
1.56239 -2.21592 -1.77412 1.56746 -2.40678 -1.91889 1.57389 -2.1298 -1.68719 
1.57617 -2.26512 -1.83558 1.57995 -2.36099 -1.9064 1.58187 -2.17386 -1.75416 
1.58393 -2.499 -1.97321 1.59344 -2.45143 -1.96393 1.59355 -2.22257 -1.81815 
1.59401 -2.31612 -1.89233 1.6024 -2.13414 -1.73324 1.60446 -2.4048 -1.95299 
1.6077 -2.07295 -1.65166 1.60962 -2.27228 -1.87673 1.61267 -2.18015 -1.79841 
1.61434 -2.54576 -2.01325 1.62031 -2.35383 -1.9404 1.62239 -2.49768 -2.00569 
1.62447 -2.0959 -1.71116 1.62673 -2.22957 -1.85962 1.63193 -2.4502 -1.99629 
1.63296 -2.14027 -1.77807 1.6347 -2.30907 -1.92608 1.64529 -2.1881 -1.84105 
1.64547 -2.01954 -1.6139 1.64629 -2.39847 -1.98547 1.6476 -2.89293 -0.4564 
1.6476 -2.59442 -2.04983 1.65077 -2.26512 -1.91017 1.65403 -2.94226 -0.46249 
1.65403 -2.54509 -2.04375 1.65469 -2.10164 -1.75619 1.66052 -2.04062 -1.67468 
1.66221 -2.49698 -2.03611 1.66242 -2.34778 -1.97245 1.66528 -2.14797 -1.82107 
1.6682 -2.22257 -1.8928 1.67528 -2.44477 -2.02729 1.67733 -2.30302 -1.95795 
1.67766 -2.06478 -1.73317 1.67997 -2.69367 -2.08462 1.68367 -2.64379 -2.08257 
1.68652 -1.97051 -1.57456 1.68663 -2.10928 -1.79972 1.68794 -2.18015 -1.87368 
1.68874 -2.89318 -0.42778 1.68874 -2.59417 -2.07845 1.69004 -2.39316 -2.01606 
1.69359 -2.25933 -1.94174 1.69517 -2.94243 -0.43398 1.69517 -2.54492 -2.07226 
1.69983 -1.98933 -1.6358 1.70614 -2.34285 -2.00246 1.70692 -2.99517 -0.44087 
1.70692 -2.49218 -2.06536 1.70828 -2.14027 -1.85339 1.7093 -2.07211 -1.77705 
1.71223 -2.21592 -1.92396 1.71542 -2.01138 -1.6954 1.71913 -2.74367 -2.11084 
1.72022 -3.04716 -0.45017 1.72022 -2.44019 -2.05606 1.72135 -2.29822 -1.98765 
1.72154 -2.69362 -2.11083 1.72547 -2.64345 -2.10876 1.72687 -1.95811 -1.60877 
1.73016 -2.10164 -1.83166 1.73066 -2.89356 -0.40167 1.73066 -2.59378 -2.10456 
1.73219 -2.17386 -1.90447 1.73323 -2.03657 -1.75312 1.73505 -3.09825 -0.46186 
1.73505 -2.3891 -2.04438 1.73902 -2.25404 -1.97146 1.74151 -1.97886 -1.66937 
1.74178 -2.94586 -0.406 1.74178 -2.54149 -2.10023 1.75136 -2.33906 -2.03034 
1.7531 -2.13414 -1.88394 1.75318 -2.06478 -1.80869 1.75387 -2.99854 -0.41332 
1.75387 -2.4888 -2.09291 1.75515 -1.9288 -1.58088 1.758 -2.21085 -1.9533 
1.75837 -2.00272 -1.72798 1.76183 -2.74367 -2.13504 1.76458 -2.7939 -2.13507 
1.76458 -2.69345 -2.13507 1.76769 -3.05073 -0.42306 1.76769 -2.43661 -2.08317 
1.76805 -2.29407 -2.01565 1.76851 -2.84399 -0.37336 1.76851 -2.64335 -2.13287 
1.7689 -1.94802 -1.64213 1.77519 -2.0959 -1.86188 1.77791 -2.16924 -1.93335 
1.77853 -2.89656 -0.37569 1.77853 -2.59079 -2.13054 1.78287 -3.1017 -0.4352 
1.78287 -2.38565 -2.07104 1.78465 -1.97066 -1.7017 1.78514 -1.90091 -1.55137 
1.78592 -2.25021 -1.99904 1.78985 -2.94869 -0.38054 1.78985 -2.53866 -2.12569 
1.79094 -2.01138 -1.77093 1.79713 -1.91929 -1.61395 1.79794 -3.15093 -0.45021 
1.79794 -2.33641 -2.05602 1.79916 -2.1298 -1.91246 1.80256 -3.00142 -0.3882 
1.80256 -2.48592 -2.11804 1.80491 -2.20759 -1.98055 1.80568 -2.74367 -2.15711 
1.80853 -2.79395 -2.15705 1.80853 -2.6934 -2.15705 1.81167 -2.04062 -1.82583 
1.81201 -1.94047 -1.67434 1.81494 -3.19576 -0.4653 1.81494 -2.29159 -2.04093 
1.81626 -1.87516 -1.52111 1.81656 -3.05339 -0.39844 1.81656 -2.43396 -2.10779 
1.81698 -1.97886 -1.74484 1.81768 -2.8465 -0.34938 1.81768 -2.64085 -2.15685 
1.82498 -2.16632 -1.96022 1.82743 -1.89181 -1.58426 1.82802 -2.89906 -0.3522 
1.82802 -2.58829 -2.15404 1.83058 -3.10342 -0.41142 1.83058 -2.38393 -2.09481 
1.83327 -3.23964 -0.48237 1.83327 -2.2477 -2.02386 1.83468 -2.07295 -1.87864 
1.83923 -2.95091 -0.35767 1.83923 -2.53643 -2.14856 1.84038 -1.9122 -1.64596 
1.84422 -1.94802 -1.71745 1.84576 -3.15242 -0.4268 1.84576 -2.33492 -2.07943 
1.85055 -2.74367 -2.177 1.85055 -1.98933 -1.78652 1.85225 -3.00358 -0.36581 
1.85225 -2.48377 -2.14042 1.85256 -3.28203 -0.50128 1.85256 -2.20532 -2.00496 
1.85754 -1.8672 -1.55421 1.85879 -2.79626 -0.32736 1.85879 -2.69109 -2.17887 
1.8594 -2.10783 -1.92835 1.86329 -3.19715 -0.44225 1.86329 -2.2902 -2.06398 
1.86544 -3.05413 -0.37656 1.86544 -2.43322 -2.12967 1.8681 -2.84869 -0.3281 
1.8681 -2.63865 -2.17813 1.86971 -1.88594 -1.61664 1.87239 -1.91929 -1.68922 
1.87244 -2.01954 -1.84088 1.87757 -1.95811 -1.75947 1.87844 -2.90083 -0.33147 
1.87844 -2.58652 -2.17476 1.87971 -3.10407 -0.38991 1.87971 -2.38327 -2.11633 
1.88176 -3.24072 -0.45976 1.88176 -2.24662 -2.04647 1.88729 -3.34073 -0.52935 
1.88729 -2.14661 -1.97689 1.88871 -1.84459 -1.52322 1.88979 -2.95252 -0.33746 
1.88979 -2.53483 -2.16877 1.89468 -3.15275 -0.40575 1.89468 -2.33459 -2.10049 
1.89591 -2.0529 -1.89269 1.89634 -2.74367 -0.31157 1.8999 -1.86175 -1.58644 
1.90209 -1.89181 -1.65892 1.90211 -3.00362 -0.34604 1.90211 -2.48373 -2.16019 
1.9048 -2.7963 -0.31006 1.9048 -2.69105 -2.19618 1.90547 -1.9288 -1.73119 
1.91179 -1.97051 -1.79983 1.91247 -3.19729 -0.42165 1.91247 -2.29005 -2.08459 
1.91445 -2.84898 -0.31116 1.91445 -2.63836 -2.19508 1.91537 -3.05398 -0.3572 
1.91537 -2.43337 -2.14904 1.9156 -3.30074 -0.48579 1.9156 -2.18661 -2.02044 
1.92039 -1.82429 -1.49159 1.92282 -3.3976 -0.56317 1.92282 -2.08975 -1.94307 
1.92501 -2.90112 -0.31492 1.92501 -2.58623 -2.19131 1.92953 -3.10346 -0.37089 
1.92953 -2.38389 -2.13534 1.9309 -1.83968 -1.55544 1.93214 -1.8672 -1.6288 
1.93432 -3.48548 -0.6528 1.93432 -2.00187 -1.85343 1.93497 -1.90091 -1.70121 
1.93729 -2.95394 -0.32134 1.93729 -2.53341 -2.18489 1.93951 -1.94072 -1.77176 
1.94295 -2.74367 -0.29618 1.94456 -3.15192 -0.38709 1.94456 -2.33542 -2.11914 
1.94579 -3.25818 -0.44524 1.94579 -2.22916 -2.06099 1.94985 -3.00496 -0.33039 
1.94985 -2.48238 -2.17584 1.95117 -3.35773 -0.51598 1.95117 -2.12962 -1.99026 
1.95186 -2.79642 -0.29497 1.95186 -2.69092 -2.21126 1.95186 -2.69092 -0.29497 
1.95806 -1.80418 -1.45718 1.96061 -3.45103 -0.60095 1.96061 -2.03631 -1.90528 
1.96158 -2.84902 -0.2965 1.96158 -2.63833 -2.20973 1.96263 -1.81979 -1.52371 
1.96313 -1.84459 -1.59764 1.96349 -3.05545 -0.34206 1.96349 -2.43189 -2.16418 
1.96524 -1.87516 -1.67009 1.96895 -1.91253 -1.74236 1.97318 -2.90216 -0.30062 
1.97318 -2.58519 -2.20562 1.97441 -3.53235 -0.69544 1.97441 -1.955 -1.81079 
1.97716 -3.21385 -0.40851 1.97716 -2.27349 -2.09772 1.97788 -3.1048 -0.35624 
1.97788 -2.38255 -2.14999 1.9806 -3.31674 -0.47352 1.9806 -2.1706 -2.03271 
1.98555 -2.95482 -0.30756 1.98555 -2.53252 -2.19867 1.98817 -3.41295 -0.55168 
1.98817 -2.0744 -1.95455 1.99025 -2.74367 -0.28308 1.99107 -1.78865 -1.42425 
1.99475 -1.82429 -1.56596 1.99501 -1.80213 -1.49133 1.99611 -1.85219 -1.63917 
1.99858 -3.00585 -0.31706 1.99858 -2.48149 -2.18917 1.99907 -3.60108 -0.79483 
1.99907 -1.88627 -1.7114 1.99935 -2.79646 -0.28229 1.99935 -2.69088 -0.28229 
1.99996 -3.50007 -0.64202 1.99996 -1.98727 -1.86421 2.00372 -3.56091 -0.72449 
2.00372 -1.92643 -1.78174 2.01048 -2.84963 -0.28401 2.01048 -2.63772 -2.22222 
2.01048 -2.63772 -0.28401 2.01114 -3.27327 -0.43445 2.01114 -2.21408 -2.07178 
2.01229 -3.05613 -0.32924 2.01229 -2.43121 -2.177 2.01536 -3.15983 -0.37031 
2.01536 -2.32751 -2.13592 2.01633 -3.37193 -0.50596 2.01633 -2.11542 -2.00027 
2.02228 -2.90274 -0.28865 2.02228 -2.5846 -2.21758 2.02657 -3.46436 -0.59138 
2.02657 -2.02299 -1.91486 2.02755 -1.8314 -1.60731 2.02797 -1.78673 -1.45838 
2.02916 -1.80418 -1.52829 2.02957 -3.62502 -0.8268 2.02957 -1.86232 -1.67943 
2.0336 -3.58742 -0.75488 2.0336 -1.89993 -1.75135 2.03442 -2.95518 -0.29617 
2.03442 -2.53217 -2.21006 2.03814 -3.54448 -0.68686 2.03814 -2.74367 -0.27233 
2.03814 -1.94287 -1.81937 2.04631 -3.32984 -0.46478 2.04631 -2.15751 -2.04145 
2.04765 -3.00613 -0.30619 2.04765 -2.48122 -2.20005 2.0487 -3.22078 -0.39386 
2.0487 -2.26657 -2.11237 2.04877 -2.7969 -0.27172 2.04877 -2.69045 -0.27172 
2.04939 -3.11167 -0.34165 2.04939 -2.37567 -2.16459 2.05411 -3.42537 -0.54374 
2.05411 -2.06198 -1.96249 2.05995 -2.84996 -0.274 2.05995 -2.63738 -2.23224 
2.05995 -2.63738 -0.274 2.06093 -3.64625 -0.85857 2.06093 -1.8411 -1.64767 
2.06184 -1.81079 -1.56992 2.06209 -1.78865 -1.49528 2.06399 -3.6118 -0.78652 
2.06399 -1.87555 -1.71971 2.06418 -3.51085 -0.63436 2.06418 -1.97649 -1.87187 
2.06792 -3.57149 -0.71702 2.06792 -1.91586 -1.78921 2.07164 -2.90271 -0.27916 
2.07164 -2.58463 -2.22707 2.07164 -2.58463 -0.27916 2.08248 -3.38328 -0.49934 
2.08248 -2.10407 -2.00689 2.08365 -3.27951 -0.42215 2.08365 -2.20784 -2.08408 
2.0838 -2.955 -0.28719 2.0838 -2.53235 -2.21904 2.08466 -3.06166 -0.31673 
2.08466 -2.42569 -2.1895 2.0865 -2.74367 -0.26394 2.08733 -3.16551 -0.35826 
2.08733 -2.32183 -2.14797 2.09149 -3.47357 -0.58441 2.09149 -2.01378 -1.92182 
2.0948 -3.63399 -0.81933 2.0948 -1.85335 -1.6869 2.09525 -1.8201 -1.61084 
2.09561 -1.77536 -1.46152 2.09665 -1.79298 -1.53157 2.09729 -2.79693 -0.26383 
2.09729 -2.69041 -0.26383 2.09832 -3.59652 -0.74869 2.09832 -1.89083 -1.75755 
2.1027 -3.55318 -0.68071 2.1027 -1.93416 -1.82553 2.10876 -2.85023 -0.26663 
2.10876 -2.63711 -0.26663 2.1194 -3.33475 -0.45457 2.1194 -2.1526 -2.05166 
2.11945 -3.43328 -0.53793 2.11945 -2.05406 -1.9683 2.12056 -3.01084 -0.29607 
2.12056 -2.47651 -2.21016 2.1206 -2.90296 -0.27233 2.1206 -2.58438 -2.2339 
2.1206 -2.58438 -0.27233 2.12185 -3.22549 -0.38395 2.12185 -2.26186 -2.12228 
2.12234 -3.1163 -0.33178 2.12234 -2.37105 -2.17445 2.12905 -1.8319 -1.65038 
2.12906 -3.61921 -0.78133 2.12906 -1.86813 -1.7249 2.12963 -3.51818 -0.62909 
2.12963 -1.96917 -1.87714 2.12998 -1.80172 -1.57258 2.13016 -1.7796 -1.49793 
2.13304 -3.57863 -0.712 2.13304 -1.90872 -1.79423 2.13521 -2.74367 -0.25793 
2.14641 -2.79704 -0.25832 2.14641 -2.69031 -0.25832 2.15698 -3.28284 -0.41437 
2.15698 -2.20451 -2.09186 2.15704 -3.4796 -0.58035 2.15704 -2.00775 -1.92588 
2.15764 -3.38882 -0.4928 2.15764 -2.09853 -2.01343 2.15783 -3.06546 -0.30931 
2.15783 -2.42189 -2.19692 2.15787 -2.85025 -0.26167 2.15787 -2.6371 -0.26167 
2.15831 -2.9568 -0.27897 2.15831 -2.53055 -2.22726 2.15831 -2.53055 -0.27897 
2.16009 -3.16893 -0.351 2.16009 -2.31841 -2.15523 2.1636 -1.81315 -1.61268 
2.16362 -3.60195 -0.74467 2.16362 -1.8854 -1.76157 2.16385 -3.64048 -0.81617 
2.16385 -1.84686 -1.69006 2.16478 -1.78624 -1.53354 2.16783 -3.55842 -0.677 
2.16783 -1.92892 -1.82923 2.18416 -2.74367 -0.25432 2.195 -3.33848 -0.45016 
2.195 -2.14886 -2.05607 2.195 -3.22784 -0.37898 2.195 -2.2595 -2.12726 
2.19503 -3.43702 -0.53353 2.19503 -2.05032 -1.9727 2.19503 -3.52197 -0.62638 
2.19503 -1.96538 -1.87985 2.19544 -3.01205 -0.29054 2.19544 -2.4753 -2.21569 
2.19545 -3.11862 -0.32684 2.19545 -2.36873 -2.17939 2.19547 -2.90417 -0.2668 
2.19547 -2.58317 -0.2668 2.19547 -2.79707 -0.25526 2.19547 -2.69027 -0.25526 
2.19836 -1.82755 -1.6525 2.19837 -1.79717 -1.57392 2.19838 -3.62356 -0.77921 
2.19838 -1.86379 -1.72702 2.19838 -3.58225 -0.70945 2.19838 -1.9051 -1.79679 
2.19853 -1.77506 -1.49925 2.23323 -3.60403 -0.74343 2.23323 -3.56017 -0.67577 
2.23323 -3.48174 -0.57839 2.23323 -3.39067 -0.49062 2.23323 -3.28441 -0.41192 
2.23323 -3.17007 -0.34858 2.23323 -3.06638 -0.30662 2.23323 -2.9574 -0.27622 
2.23323 -2.85055 -0.25884 2.23323 -2.74367 -0.25312 2.23323 -2.63679 -0.25884 
2.23323 -2.52995 -2.23001 2.23323 -2.52995 -0.27622 2.23323 -2.42097 -2.19962 
2.23323 -2.31727 -2.15765 2.23323 -2.20293 -2.09431 2.23323 -2.09668 -2.01561 
2.23323 -2.0056 -1.92784 2.23323 -1.92718 -1.83047 2.23323 -1.88331 -1.7628 
2.23323 -1.8447 -1.69112 2.23323 -1.81089 -1.61356 2.23323 -1.78399 -1.5342 
2.26794 -1.77506 -1.49925 2.26809 -3.58225 -0.70945 2.26809 -1.9051 -1.79679 
2.26809 -3.62356 -0.77921 2.26809 -1.86379 -1.72702 2.2681 -1.79717 -1.57392 
2.2681 -1.82755 -1.6525 2.27099 -2.79707 -0.25526 2.27099 -2.69027 -0.25526 
2.27099 -2.90417 -0.2668 2.27099 -2.58317 -0.2668 2.27102 -3.11862 -0.32684 
2.27102 -2.36873 -2.17939 2.27102 -3.01205 -0.29054 2.27102 -2.4753 -2.21569 
2.27143 -3.52197 -0.62638 2.27143 -1.96538 -1.87985 2.27143 -3.43702 -0.53353 
2.27143 -2.05032 -1.9727 2.27147 -3.22784 -0.37898 2.27147 -2.2595 -2.12726 
2.27147 -3.33848 -0.45016 2.27147 -2.14886 -2.05607 2.2823 -2.74367 -0.25432 
2.29863 -3.55842 -0.677 2.29863 -1.92892 -1.82923 2.30168 -1.78624 -1.53354 
2.30261 -1.84686 -1.69006 2.30284 -3.60195 -0.74467 2.30284 -1.8854 -1.76157 
2.30286 -1.81315 -1.61268 2.30638 -3.16893 -0.351 2.30638 -2.31841 -2.15523 
2.30816 -2.9568 -0.27897 2.30816 -2.53055 -2.22726 2.30816 -2.53055 -0.27897 
2.30859 -2.85025 -0.26167 2.30859 -2.6371 -0.26167 2.30863 -3.06546 -0.30931 
2.30863 -2.42189 -2.19692 2.30883 -3.38882 -0.4928 2.30883 -2.09853 -2.01343 
2.30942 -3.4796 -0.58035 2.30942 -2.00775 -1.92588 2.30948 -3.28284 -0.41437 
2.30948 -2.20451 -2.09186 2.32005 -2.79704 -0.25832 2.32005 -2.69031 -0.25832 
2.33125 -2.74367 -0.25793 2.33343 -3.57863 -0.712 2.33343 -1.90872 -1.79423 
2.33631 -1.7796 -1.49793 2.33648 -1.80172 -1.57258 2.33683 -3.51818 -0.62909 
2.33683 -1.96917 -1.87714 2.3374 -1.86813 -1.7249 2.33741 -1.8319 -1.65038 
2.34412 -3.1163 -0.33178 2.34412 -2.37105 -2.17445 2.34461 -3.22549 -0.38395 
2.34461 -2.26186 -2.12228 2.34587 -2.90296 -0.27233 2.34587 -2.58438 -0.27233 
2.3459 -3.01084 -0.29607 2.3459 -2.47651 -2.21016 2.34701 -3.43328 -0.53793 
2.34701 -2.05406 -1.9683 2.34706 -3.33475 -0.45457 2.34706 -2.1526 -2.05166 
2.3577 -2.85023 -0.26663 2.3577 -2.63711 -0.26663 2.36376 -3.55318 -0.68071 
2.36376 -1.93416 -1.82553 2.36814 -3.59652 -0.74869 2.36814 -1.89083 -1.75755 
2.36917 -2.79693 -0.26383 2.36917 -2.69041 -0.26383 2.36981 -1.79298 -1.53157 
2.37121 -1.8201 -1.61084 2.37166 -1.85335 -1.6869 2.37497 -3.47357 -0.58441 
2.37497 -2.01378 -1.92182 2.37913 -3.16551 -0.35826 2.37913 -2.32183 -2.14797 
2.37996 -2.74367 -0.26394 2.3818 -3.06166 -0.31673 2.3818 -2.42569 -2.1895 
2.38266 -2.955 -0.28719 2.38266 -2.53235 -0.28719 2.38281 -3.27951 -0.42215 
2.38281 -2.20784 -2.08408 2.38399 -3.38328 -0.49934 2.38399 -2.10407 -2.00689 
2.39482 -2.90271 -0.27916 2.39482 -2.58463 -0.27916 2.39855 -3.57149 -0.71702 
2.39855 -1.91586 -1.78921 2.40229 -3.51085 -0.63436 2.40229 -1.97649 -1.87187 
2.40247 -1.87555 -1.71971 2.40437 -1.78865 -1.49528 2.40462 -1.81079 -1.56992 
2.40553 -1.8411 -1.64767 2.40651 -2.84996 -0.274 2.40651 -2.63738 -0.274 
2.41235 -3.42537 -0.54374 2.41235 -2.06198 -1.96249 2.41708 -3.11167 -0.34165 
2.41708 -2.37567 -2.16459 2.41769 -2.7969 -0.27172 2.41769 -2.69045 -0.27172 
2.41776 -3.22078 -0.39386 2.41776 -2.26657 -2.11237 2.41881 -3.00613 -0.30619 
2.41881 -2.48122 -2.20005 2.42016 -3.32984 -0.46478 2.42016 -2.15751 -2.04145 
2.42832 -3.54448 -0.68686 2.42832 -2.74367 -0.27233 2.42832 -1.94287 -1.81937 
2.43204 -2.95518 -0.29617 2.43204 -2.53217 -0.29617 2.43286 -1.89993 -1.75135 
2.43689 -1.86232 -1.67943 2.4373 -1.80418 -1.52829 2.43891 -1.8314 -1.60731 
2.4399 -3.46436 -0.59138 2.4399 -2.02299 -1.91486 2.44418 -2.90274 -0.28865 
2.44418 -2.5846 -0.28865 2.45013 -3.37193 -0.50596 2.45013 -2.11542 -2.00027 
2.4511 -3.15983 -0.37031 2.4511 -2.32751 -2.13592 2.45417 -3.05613 -0.32924 
2.45417 -2.43121 -2.177 2.45532 -3.27327 -0.43445 2.45532 -2.21408 -2.07178 
2.45598 -2.84963 -0.28401 2.45598 -2.63772 -0.28401 2.46274 -3.56091 -0.72449 
2.46274 -1.92643 -1.78174 2.4665 -3.50007 -0.64202 2.4665 -1.98727 -1.86421 
2.46711 -2.79646 -0.28229 2.46711 -2.69088 -0.28229 2.46739 -1.88627 -1.7114 
2.46788 -3.00585 -0.31706 2.46788 -2.48149 -2.18917 2.47035 -1.85219 -1.63917 
2.47145 -1.80213 -1.49133 2.47171 -1.82429 -1.56596 2.47621 -2.74367 -0.28308 
2.47829 -3.41295 -0.55168 2.47829 -2.0744 -1.95455 2.48092 -2.95482 -0.30756 
2.48092 -2.53252 -0.30756 2.48586 -3.31674 -0.47352 2.48586 -2.1706 -2.03271 
2.48859 -3.1048 -0.35624 2.48859 -2.38255 -2.14999 2.4893 -3.21385 -0.40851 
2.4893 -2.27349 -2.09772 2.49205 -3.53235 -0.69544 2.49205 -1.955 -1.81079 
2.49329 -2.90216 -0.30062 2.49329 -2.58519 -0.30062 2.49751 -1.91253 -1.74236 
2.50122 -1.87516 -1.67009 2.50298 -3.05545 -0.34206 2.50298 -2.43189 -2.16418 
2.50333 -1.84459 -1.59764 2.50383 -1.81979 -1.52371 2.50488 -2.84902 -0.2965 
2.50488 -2.63833 -0.2965 2.50585 -3.45103 -0.60095 2.50585 -2.03631 -1.90528 
2.5146 -2.79642 -0.29497 2.5146 -2.69092 -0.29497 2.5153 -3.35773 -0.51598 
2.5153 -2.12962 -1.99026 2.51661 -3.00496 -0.33039 2.51661 -2.48238 -2.17584 
2.52067 -3.25818 -0.44524 2.52067 -2.22916 -2.06099 2.52191 -3.15192 -0.38709 
2.52191 -2.33542 -2.11914 2.52352 -2.74367 -0.29618 2.52695 -3.54663 -0.73447 
2.52695 -1.94072 -1.77176 2.52917 -2.95394 -0.32134 2.52917 -2.53341 -0.32134 
2.53149 -1.90091 -1.70121 2.53214 -3.48548 -0.6528 2.53214 -2.00187 -1.85343 
2.53432 -1.8672 -1.6288 2.53556 -1.83968 -1.55544 2.53693 -3.10346 -0.37089 
2.53693 -2.38389 -2.13534 2.54146 -2.90112 -0.31492 2.54146 -2.58623 -0.31492 
2.54364 -3.3976 -0.56317 2.54364 -2.08975 -1.94307 2.54607 -1.82429 -1.49159 
2.55086 -3.30074 -0.48579 2.55086 -2.18661 -2.02044 2.55109 -3.05398 -0.3572 
2.55109 -2.43337 -2.14904 2.55201 -2.84898 -0.31116 2.55201 -2.63836 -0.31116 
2.55399 -3.19729 -0.42165 2.55399 -2.29005 -2.08459 2.55467 -3.51684 -0.70641 
2.55467 -1.97051 -1.79983 2.56099 -1.9288 -1.73119 2.56167 -2.7963 -0.31006 
2.56167 -2.69105 -0.31006 2.56435 -3.00362 -0.34604 2.56435 -2.48373 -2.16019 
2.56438 -1.89181 -1.65892 2.56656 -1.86175 -1.58644 2.57012 -2.74367 -0.31157 
2.57055 -3.43444 -0.61354 2.57055 -2.0529 -1.89269 2.57178 -3.15275 -0.40575 
2.57178 -2.33459 -2.10049 2.57668 -2.95252 -0.33746 2.57668 -2.53483 -0.33746 
2.57917 -3.34073 -0.52935 2.57917 -2.14661 -1.97689 2.5847 -3.24072 -0.45976 
2.5847 -2.24662 -2.04647 2.58676 -3.10407 -0.38991 2.58676 -2.38327 -2.11633 
2.58802 -2.90083 -0.33147 2.58802 -2.58652 -0.33147 2.58889 -1.95811 -1.75947 
2.59402 -3.4678 -0.66535 2.59402 -2.01954 -1.84088 2.59407 -1.91929 -1.68922 
2.59837 -2.84869 -0.3281 2.59837 -2.63865 -0.3281 2.60103 -3.05413 -0.37656 
2.60103 -2.43322 -2.12967 2.60317 -3.19715 -0.44225 2.60317 -2.2902 -2.06398 
2.60707 -3.37952 -0.57788 2.60707 -2.10783 -1.92835 2.60767 -2.79626 -0.32736 
2.60767 -2.69109 -0.32736 2.6139 -3.28203 -0.50128 2.6139 -2.20532 -2.00496 
2.61421 -3.00358 -0.36581 2.61421 -2.48377 -0.36581 2.61591 -3.49802 -0.71971 
2.61591 -2.74367 -0.32924 2.61591 -1.98933 -1.78652 2.6207 -3.15242 -0.4268 
2.6207 -2.33492 -2.07943 2.62224 -1.94802 -1.71745 2.62723 -2.95091 -0.35767 
2.62723 -2.53643 -0.35767 2.63178 -3.4144 -0.62759 2.63178 -2.07295 -1.87864 
2.63319 -3.23964 -0.48237 2.63319 -2.2477 -2.02386 2.63588 -3.10342 -0.41142 
2.63588 -2.38393 -2.09481 2.63844 -2.89906 -0.3522 2.63844 -2.58829 -0.3522 
2.64148 -3.32102 -0.54601 2.64148 -2.16632 -1.96022 2.64878 -2.8465 -0.34938 
2.64878 -2.64085 -0.34938 2.6499 -3.05339 -0.39844 2.6499 -2.43396 -2.10779 
2.65152 -3.19576 -0.4653 2.65152 -2.29159 -2.04093 2.65479 -3.44673 -0.68041 
2.65479 -2.04062 -1.82583 2.65793 -2.79395 -0.34918 2.65793 -2.6934 -0.34918 
2.66079 -2.74367 -0.34913 2.66155 -3.27976 -0.52569 2.66155 -2.20759 -1.98055 
2.6639 -3.00142 -0.3882 2.6639 -2.48592 -0.3882 2.66731 -3.35755 -0.59377 
2.66731 -2.1298 -1.91246 2.66852 -3.15093 -0.45021 2.66852 -2.33641 -2.05602 
2.67552 -3.47597 -0.73531 2.67661 -2.94869 -0.38054 2.67661 -2.53866 -0.38054 
2.68054 -3.23714 -0.50719 2.68054 -2.25021 -1.99904 2.68359 -3.1017 -0.4352 
2.68359 -2.38565 -2.07104 2.68794 -2.89656 -0.37569 2.68794 -2.59079 -0.37569 
2.68855 -3.3181 -0.57288 2.68855 -2.16924 -1.93335 2.69127 -3.39144 -0.64435 
2.69127 -2.0959 -1.86188 2.69796 -2.84399 -0.37336 2.69796 -2.64335 -0.37336 
2.69841 -3.19328 -0.49058 2.69841 -2.29407 -2.01565 2.69877 -3.05073 -0.42306 
2.69877 -2.43661 -2.08317 2.70188 -2.7939 -0.37116 2.70188 -2.69345 -0.37116 
2.70463 -2.74367 -0.37119 2.70846 -3.27649 -0.55293 2.70846 -2.21085 -1.9533 
2.71259 -2.99854 -0.41332 2.71259 -2.4888 -0.41332 2.71328 -3.42257 -0.69755 
2.71336 -3.35321 -0.62229 2.71336 -2.13414 -1.88394 2.71511 -3.14829 -0.47589 
2.71511 -2.33906 -2.03034 2.72468 -2.94586 -0.406 2.72468 -2.54149 -0.406 
2.72744 -3.23331 -0.53477 2.72744 -2.25404 -1.97146 2.73141 -3.09825 -0.46186 
2.73141 -2.3891 -2.04438 2.73323 -3.45078 -0.75312 2.73427 -3.31349 -0.60176 
2.73427 -2.17386 -1.90447 2.7358 -2.89356 -0.40167 2.7358 -2.59378 -0.40167 
2.7363 -3.38571 -0.67457 2.74099 -2.84389 -0.39747 2.74099 -2.64345 -0.39747 
2.74492 -2.79373 -0.3954 2.74492 -2.69362 -0.3954 2.74511 -3.18913 -0.51858 
2.74511 -2.29822 -1.98765 2.74624 -3.04716 -0.45017 2.74624 -2.44019 -2.05606 
2.74733 -2.74367 -0.39539 2.75424 -3.27142 -0.58227 2.75424 -2.21592 -1.92396 
2.75716 -3.41523 -0.72918 2.75818 -3.34708 -0.65284 2.75954 -2.99517 -0.44087 
2.75954 -2.49218 -0.44087 2.76032 -3.1445 -0.50377 2.76032 -2.34285 -2.00246 
2.77129 -2.94243 -0.43398 2.77129 -2.54492 -0.43398 2.77287 -3.22801 -0.56449 
2.77287 -2.25933 -1.94174 2.77642 -3.09419 -0.49018 2.77642 -2.39316 -2.01606 
2.77772 -2.89318 -0.42778 2.77772 -2.59417 -0.42778 2.77852 -3.3072 -0.63255 
2.77983 -3.37807 -0.70652 2.7828 -2.84355 -0.42366 2.7828 -2.64379 -0.42366 
2.78649 -2.79367 -0.42161 2.78649 -2.69367 -0.42161 2.7888 -2.74367 -0.42165 
2.78913 -3.18433 -0.54828 2.78913 -2.30302 -1.95795 2.79119 -3.04258 -0.47895 
2.79119 -2.44477 -2.02729 2.79119 -2.44477 -0.47895 2.79826 -3.26477 -0.61343 
2.80118 -3.33937 -0.68516 2.80404 -3.13957 -0.53378 2.80404 -2.34778 -1.97245 
2.80425 -2.99037 -0.47012 2.80425 -2.49698 -0.47012 2.81177 -3.38571 -0.75005 
2.81243 -2.94226 -0.46249 2.81243 -2.54509 -0.46249 2.81569 -3.22223 -0.59606 
2.81887 -2.89293 -0.4564 2.81887 -2.59442 -0.4564 2.82017 -3.08887 -0.52076 
2.82017 -2.39847 -1.98547 2.82117 -3.29924 -0.66518 2.82405 -2.84298 -0.45245 
2.82405 -2.64436 -0.45245 2.82773 -2.79303 -0.45053 2.82773 -2.69431 -0.45053 
2.82893 -2.74367 -0.44991 2.83177 -3.17828 -0.58016 2.8335 -3.34708 -0.72816 
2.83453 -3.03714 -0.50994 2.83453 -2.4502 -0.50994 2.83974 -3.25778 -0.64661 
2.84407 -2.98966 -0.50054 2.84407 -2.49768 -0.50054 2.84615 -3.13351 -0.56583 
2.85212 -2.94159 -0.49298 2.85212 -2.54576 -0.49298 2.85379 -3.3072 -0.70782 
2.85684 -3.21507 -0.6295 2.85875 -2.89206 -0.48715 2.85875 -2.59528 -0.48715 
2.862 -3.08254 -0.55325 2.862 -2.4048 -1.95299 2.8638 -2.84216 -0.48326 
2.8638 -2.64519 -0.48326 2.86406 -3.35321 -0.77299 2.86648 -2.79298 -0.48074 
2.86648 -2.69437 -0.48074 2.86762 -2.74367 -0.48011 2.87245 -3.17123 -0.6139 
2.87292 -3.26477 -0.68809 2.87302 -3.03592 -0.5423 2.88253 -2.98835 -0.53302 
2.88459 -3.31349 -0.75207 2.88651 -3.12636 -0.59983 2.89026 -2.94042 -0.52538 
2.89026 -2.54692 -0.52538 2.89029 -3.22223 -0.67066 2.89687 -2.89081 -0.51967 
2.89687 -2.59653 -0.51967 2.899 -3.08056 -0.58734 2.90118 -2.84204 -0.51544 
2.90118 -2.6453 -0.51544 2.90389 -2.7928 -0.51298 2.90389 -2.69455 -0.51298 
2.90408 -3.27142 -0.73211 2.90479 -2.74367 -0.51216 2.90619 -3.17828 -0.65458 
2.90989 -3.03396 -0.57646 2.91347 -3.3181 -0.7978 2.91915 -2.98665 -0.5672 
2.92051 -3.13351 -0.6402 2.92185 -3.22801 -0.71348 2.92675 -2.93876 -0.5596 
2.93268 -2.8904 -0.55366 2.9331 -3.08254 -0.62435 2.93342 -3.27649 -0.77789 
2.93693 -2.84169 -0.54941 2.93693 -2.64566 -0.54941 2.93807 -3.18433 -0.69721 
2.93949 -2.79274 -0.54686 2.93949 -2.69461 -0.54686 2.94034 -2.74367 -0.54601 
2.94405 -3.03592 -0.61333 2.95157 -3.23331 -0.7589 2.95256 -3.13957 -0.6823 
2.95333 -2.98835 -0.60381 2.96066 -3.27976 -0.8248 2.96097 -2.94042 -0.59609 
2.96558 -3.08887 -0.66618 2.96667 -2.89081 -0.58948 2.96777 -3.18913 -0.74124 
2.97091 -2.84204 -0.58517 2.97337 -2.7928 -0.58246 2.97418 -2.74367 -0.58156 
2.97641 -3.03714 -0.65181 2.97915 -3.23714 -0.8058 2.98257 -3.1445 -0.72602 
2.9858 -2.98966 -0.64228 2.99337 -2.94159 -0.63423 2.99577 -3.19328 -0.78794 
2.99617 -3.09419 -0.70992 2.9992 -2.89206 -0.62759 3.00309 -2.84216 -0.62254 
3.00397 -3.23964 -0.85315 3.0056 -2.79298 -0.61986 3.0074 -3.04258 -0.69516 
3.01046 -3.14829 -0.77124 3.01623 -2.99037 -0.6821 3.02105 -3.19576 -0.83482 
3.02386 -2.94226 -0.67392 3.02449 -3.09825 -0.75494 3.02995 -2.89293 -0.66748 
3.0339 -2.84298 -0.6623 3.03614 -3.15093 -0.81783 3.03618 -3.04716 -0.74011 
3.0441 -3.19715 -0.88317 3.04548 -2.99517 -0.7268 3.05115 -3.1017 -0.80276 
3.05237 -2.94243 -0.71506 3.05856 -2.89318 -0.70862 3.05954 -3.15242 -0.86564 
3.06328 -3.05073 -0.78758 3.07303 -2.99854 -0.77376 3.07493 -3.10342 -0.85047 
3.08034 -2.94586 -0.76167 3.0806 -3.15275 -0.91456 3.0879 -3.05339 -0.83644 
3.09644 -3.10407 -0.89959 3.09815 -3.00142 -0.82244 3.1058 -2.94869 -0.80974 
3.10978 -3.05413 -0.88532 3.12053 -3.00358 -0.87214 3.14031 -3.00362 -0.92199 
2.71941 -2.9709 -2.60917 2.72389 -2.83755 -2.53387 2.72715 -3.11752 -2.66744 
2.73533 -3.06941 -2.65981 2.73554 -2.92021 -2.59615 2.7384 -2.7204 -2.44477 
2.74132 -2.795 -2.5165 2.7484 -3.0172 -2.65098 2.75045 -2.87545 -2.58165 
2.75078 -3.3161 -2.70828 2.75078 -2.63721 -2.35686 2.75309 -3.36611 -2.70832 
2.75309 -3.2661 -2.70832 2.75679 -3.21623 -2.70627 2.75975 -2.68171 -2.42341 
2.76106 -2.75258 -2.49737 2.76186 -3.1666 -2.70215 2.76316 -2.96559 -2.63975 
2.76671 -2.83176 -2.56544 2.7683 -3.11735 -2.69595 2.77295 -2.56176 -2.2595 
2.77773 -2.49886 -2.10633 2.77926 -2.91528 -2.62616 2.78004 -3.06461 -2.68906 
2.7814 -2.7127 -2.47709 2.78242 -2.64455 -2.40074 2.78535 -2.78835 -2.54766 
2.78771 -2.51315 -2.17054 2.78854 -2.58381 -2.3191 2.79225 -3.3161 -2.73454 
2.79335 -3.01262 -2.67976 2.79447 -2.87065 -2.61135 2.79466 -3.36616 -2.73453 
2.79466 -3.26605 -2.73453 2.79859 -3.21588 -2.73246 2.8 -2.53054 -2.23247 
2.80328 -2.67407 -2.45535 2.80378 -3.16621 -2.72826 2.80531 -2.74629 -2.52817 
2.80635 -2.609 -2.37681 2.80811 -2.47236 -2.07644 2.80817 -2.96153 -2.66807 
2.81214 -2.82647 -2.59515 2.81463 -2.55129 -2.29307 2.81491 -3.11392 -2.72393 
2.81711 -2.48496 -2.14109 2.82448 -2.91149 -2.65404 2.82622 -2.70657 -2.50764 
2.8263 -2.63721 -2.43238 2.827 -3.06123 -2.71661 2.82827 -2.50123 -2.20458 
2.83112 -2.78329 -2.577 2.83149 -2.57515 -2.35168 2.83496 -3.3161 -2.75873 
2.8377 -3.36633 -2.75877 2.8377 -3.26588 -2.75877 2.83975 -2.44798 -2.04606 
2.84081 -3.00904 -2.70687 2.84117 -2.8665 -2.63935 2.84163 -3.21579 -2.75657 
2.84202 -2.52045 -2.26582 2.84806 -2.4587 -2.11097 2.84831 -2.66833 -2.48557 
2.85104 -2.74168 -2.55705 2.85165 -3.16322 -2.75424 2.85599 -2.95808 -2.69473 
2.85777 -2.54309 -2.3254 2.85826 -2.47334 -2.17507 2.85904 -2.82264 -2.62274 
2.86297 -3.11109 -2.74939 2.86406 -2.58381 -2.39462 2.87025 -2.49172 -2.23765 
2.87106 -2.90884 -2.67972 2.87228 -2.70223 -2.53616 2.87257 -2.42578 -2.01524 
2.87568 -3.05835 -2.74173 2.87803 -2.78002 -2.60424 2.8788 -3.3161 -2.7808 
2.88004 -2.43475 -2.08047 2.88165 -3.36638 -2.78075 2.88165 -3.26583 -2.78075 
2.88479 -2.61305 -2.44952 2.88513 -2.5129 -2.29804 2.88806 -2.86402 -2.66463 
2.88938 -2.44759 -2.1448 2.88968 -3.00639 -2.73148 2.8901 -2.55129 -2.36854 
2.8908 -3.21328 -2.78055 2.8981 -2.73875 -2.58392 2.90055 -2.46424 -2.20796 
2.90114 -3.16072 -2.77773 2.9037 -2.95636 -2.71851 2.90639 -2.82013 -2.64755 
2.9078 -2.64538 -2.50234 2.90909 -2.40433 -1.981 2.9118 -2.41353 -2.04911 
2.91236 -3.10886 -2.77226 2.9135 -2.48463 -2.26966 2.91734 -2.52045 -2.34114 
2.91888 -2.90736 -2.70312 2.9203 -2.42463 -2.11394 2.92367 -3.3161 -2.80069 
2.92367 -2.56176 -2.41022 2.92538 -3.0562 -2.76412 2.92568 -2.77775 -2.62865 
2.93066 -2.43963 -2.1779 2.93191 -3.26352 -2.80257 2.93252 -2.68026 -2.55205 
2.93641 -2.86263 -2.68768 2.93856 -3.00565 -2.75337 2.94122 -3.21109 -2.80183 
2.94283 -2.45838 -2.24034 2.94552 -2.49172 -2.31292 2.94557 -2.59197 -2.46458 
2.94863 -2.39253 -2.01479 2.9507 -2.53054 -2.38317 2.95156 -3.15895 -2.79846 
2.95215 -2.40383 -2.08249 2.95283 -2.9557 -2.74002 2.95488 -2.81905 -2.67017 
2.96041 -2.71904 -2.60058 2.96183 -2.41702 -2.14691 2.96291 -3.10726 -2.79247 
2.9678 -2.90703 -2.72418 2.96903 -2.62534 -2.51639 2.96946 -3.3161 -2.81836 
2.97302 -2.43418 -2.21014 2.97521 -2.46424 -2.28261 2.97523 -3.05616 -2.78389 
2.97792 -3.26348 -2.81987 2.97859 -2.50123 -2.35489 2.98491 -2.54294 -2.42352 
2.98559 -2.86248 -2.70828 2.98757 -3.21079 -2.81877 2.98849 -3.0058 -2.77273 
2.98872 -2.75904 -2.64414 2.98955 -2.38322 -2.0482 2.99351 -2.39672 -2.11529 
2.99594 -2.66218 -2.56676 2.99813 -3.15866 -2.81501 3.00265 -2.95632 -2.75904 
3.00402 -2.41211 -2.17914 3.00526 -2.43963 -2.2525 3.00744 -2.5743 -2.47713 
3.0081 -2.47334 -2.32491 3.01041 -3.10584 -2.80859 3.01263 -2.51315 -2.39545 
3.01607 -3.3161 -2.83375 3.01768 -2.90786 -2.74284 3.01891 -2.80159 -2.68468 
3.02297 -3.05481 -2.79954 3.02429 -2.70205 -2.61395 3.02498 -3.26335 -2.83496 
3.03118 -2.37662 -2.08088 3.03373 -2.60874 -2.52898 3.0347 -3.21076 -2.83343 
3.03575 -2.39222 -2.14741 3.03625 -2.41702 -2.22134 3.03661 -3.00432 -2.78787 
3.03836 -2.44759 -2.29379 3.04207 -2.48496 -2.36605 3.0463 -3.15762 -2.82931 
3.04753 -2.52743 -2.43449 3.05028 -2.84592 -2.72142 3.051 -2.95498 -2.77369 
3.05372 -2.74303 -2.65641 3.05867 -3.10496 -2.82237 3.06129 -2.64683 -2.57825 
3.06337 -3.3161 -2.84684 3.06787 -2.39672 -2.18965 3.06813 -2.37456 -2.11503 
3.06923 -2.42463 -2.26287 3.0717 -3.05392 -2.81287 3.07219 -4.17351 -1.41853 
3.07219 -2.4587 -2.3351 3.07247 -3.36889 -0.90598 3.07247 -3.26331 -2.84764 
3.07247 -3.26331 -0.90598 3.07308 -4.0725 -1.26571 3.07308 -2.5597 -2.48791 
3.07684 -4.13334 -1.34819 3.07684 -2.49886 -2.40544 3.0836 -3.42206 -0.90771 
3.0836 -3.21015 -2.84591 3.0836 -3.21015 -0.90771 3.08426 -3.8457 -1.05815 
3.08426 -2.78651 -2.69547 3.08541 -3.62856 -0.95293 3.08541 -3.00364 -2.80069 
3.08848 -3.73226 -0.99401 3.08848 -2.89995 -2.75962 3.08945 -3.94436 -1.12965 
3.08945 -2.68785 -2.62397 3.0954 -3.47517 -0.91235 3.0954 -3.15703 -2.84128 
3.0954 -3.15703 -0.91235 3.09969 -4.03679 -1.21507 3.09969 -2.59542 -2.53855 
3.10067 -2.40383 -2.23101 3.10228 -2.37662 -2.15198 3.1027 -2.43475 -2.30313 
3.10672 -4.15985 -1.37857 3.10672 -2.47236 -2.37505 3.10754 -3.52761 -0.91987 
3.10754 -3.1046 -2.83376 3.10754 -3.1046 -0.91987 3.11126 -4.11691 -1.31056 
3.11126 -3.3161 -2.8576 3.11126 -3.3161 -0.89603 3.11126 -2.5153 -2.44307 
3.11943 -3.90227 -1.08848 3.11943 -2.72994 -2.66514 3.12077 -3.57856 -0.92988 
3.12077 -3.05365 -2.82374 3.12182 -3.79321 -1.01756 3.12182 -2.839 -2.73607 
3.1219 -3.36933 -0.89541 3.1219 -3.26288 -2.85821 3.1219 -3.26288 -0.89541 
3.12251 -3.6841 -0.96534 3.12251 -2.94811 -2.78828 3.12723 -3.9978 -1.16744 
3.12723 -2.63441 -2.58619 3.13307 -3.42239 -0.89769 3.13307 -3.20982 -2.85593 
3.13307 -3.20982 -0.89769 3.13405 -2.41353 -2.27136 3.13497 -2.38322 -2.19361 
3.13521 -2.36108 -2.11898 3.13711 -4.18423 -1.41021 3.13711 -2.44798 -2.34341 
3.1373 -4.08328 -1.25806 3.1373 -2.54892 -2.49557 3.14104 -4.14392 -1.34072 
3.14104 -2.48829 -2.41291 3.14476 -3.47514 -0.90286 3.14476 -3.15706 -2.85077 
3.14476 -3.15706 -0.90286 3.1556 -3.95571 -1.12303 3.1556 -2.6765 -2.63059 
3.15677 -3.85194 -1.04585 3.15677 -2.78027 -2.70778 3.15692 -3.52743 -0.91089 
3.15692 -3.10478 -2.84274 3.15692 -3.10478 -0.91089 3.15778 -3.63409 -0.94043 
3.15778 -2.99812 -2.81319 3.15962 -3.3161 -2.86599 3.15962 -3.3161 -0.88764 
3.16045 -3.73794 -0.98196 3.16045 -2.89427 -2.77167 3.16461 -4.046 -1.20811 
3.16461 -2.58621 -2.54552 3.16792 -2.42578 -2.3106 3.16837 -2.39253 -2.23454 
3.16977 -2.36541 -2.15526 3.17041 -3.36936 -0.88753 3.17041 -3.26285 -2.8661 
3.17041 -3.26285 -0.88753 3.17144 -4.16895 -1.37238 3.17144 -2.46326 -2.38124 
3.17583 -4.12562 -1.3044 3.17583 -2.50659 -2.44922 3.18188 -3.42267 -0.89033 
3.18188 -3.20954 -2.8633 3.18188 -3.20954 -0.89033 3.19252 -3.90718 -1.07827 
3.19252 -2.72503 -2.67536 3.19257 -4.00571 -1.16163 3.19257 -2.62649 -2.592 
3.19368 -3.58327 -0.91977 3.19368 -3.04894 -2.83385 3.19368 -3.04894 -0.91977 
3.19372 -3.47539 -0.89603 3.19372 -3.15681 -2.8576 3.19372 -3.15681 -0.89603 
3.19497 -3.79792 -1.00765 3.19497 -2.83429 -2.74598 3.19546 -3.68873 -0.95548 
3.19546 -2.94348 -2.79815 3.20217 -2.40433 -2.27408 3.20219 -4.19164 -1.40503 
3.20219 -2.44057 -2.3486 3.20275 -4.09061 -1.25279 3.20275 -2.5416 -2.50084 
3.2031 -2.37415 -2.19628 3.20616 -4.15106 -1.33569 3.20616 -2.48115 -2.41793 
3.20833 -3.3161 -2.872 3.20833 -3.3161 -0.88163 3.21953 -3.36947 -0.88202 
3.21953 -3.26274 -2.87161 3.21953 -3.26274 -0.88202 3.2301 -3.85527 -1.03807 
3.2301 -2.77694 -2.71556 3.23016 -4.05203 -1.20405 3.23016 -2.58018 -2.54958 
3.23076 -3.96125 -1.1165 3.23076 -2.67096 -2.63712 3.23095 -3.63789 -0.93301 
3.23095 -2.99432 -2.82062 3.23099 -3.42268 -0.88537 3.23099 -3.20953 -2.86826 
3.23099 -3.20953 -0.88537 3.23143 -3.52923 -0.90266 3.23143 -3.10298 -2.85096 
3.23143 -3.10298 -0.90266 3.23321 -3.74136 -0.9747 3.23321 -2.89084 -2.77892 
3.23672 -2.38559 -2.23638 3.23674 -4.17438 -1.36836 3.23674 -2.45783 -2.38526 
3.23697 -2.4193 -2.31376 3.2379 -2.35867 -2.15724 3.24095 -4.13085 -1.3007 
3.24095 -2.50136 -2.45293 3.25728 -3.3161 -2.87561 3.25728 -3.3161 -0.87802 
3.26812 -3.91092 -1.07386 3.26812 -2.72129 -2.67977 3.26812 -3.80027 -1.00267 
3.26812 -2.83194 -2.75095 3.26815 -4.00945 -1.15722 3.26815 -2.62275 -2.5964 
3.26815 -4.0944 -1.25008 3.26815 -2.53781 -2.50355 3.26856 -3.58448 -0.91424 
3.26856 -3.04773 -2.83939 3.26856 -3.04773 -0.91424 3.26857 -3.69105 -0.95054 
3.26857 -2.94116 -2.80309 3.26859 -3.4766 -0.8905 3.26859 -3.15561 -2.86313 
3.26859 -3.15561 -0.8905 3.26859 -3.36951 -0.87895 3.26859 -3.2627 -2.87467 
3.26859 -3.2627 -0.87895 3.27149 -2.39998 -2.27619 3.27149 -2.3696 -2.19761 
3.2715 -4.19599 -1.40291 3.2715 -2.43622 -2.35072 3.2715 -4.15468 -1.33314 
3.2715 -2.47753 -2.42048 3.30635 -4.17646 -1.36713 3.30635 -4.1326 -1.29946 
3.30635 -4.05417 -1.20209 3.30635 -3.9631 -1.11432 3.30635 -3.85684 -1.03562 
3.30635 -3.74251 -0.97228 3.30635 -3.63881 -0.93031 3.30635 -3.52983 -0.89992 
3.30635 -3.42298 -0.88254 3.30635 -3.3161 -2.87681 3.30635 -3.3161 -0.87681 
3.30635 -3.20923 -2.87109 3.30635 -3.20923 -0.88254 3.30635 -3.10238 -2.85371 
3.30635 -3.10238 -0.89992 3.30635 -2.9934 -2.82331 3.30635 -2.8897 -2.78135 
3.30635 -2.77537 -2.718 3.30635 -2.66911 -2.63931 3.30635 -2.57803 -2.55154 
3.30635 -2.49961 -2.45416 3.30635 -2.45574 -2.3865 3.30635 -2.41713 -2.31481 
3.30635 -2.38332 -2.23725 3.30635 -2.35642 -2.1579 3.34121 -4.15468 -1.33314 
3.34121 -2.47753 -2.42048 3.34121 -4.19599 -1.40291 3.34121 -2.43622 -2.35072 
3.34122 -2.3696 -2.19761 3.34122 -2.39998 -2.27619 3.34411 -3.36951 -2.87467 
3.34411 -3.36951 -0.87895 3.34411 -3.2627 -2.87467 3.34411 -3.2627 -0.87895 
3.34411 -3.4766 -0.8905 3.34411 -3.15561 -2.86313 3.34411 -3.15561 -0.8905 
3.34414 -3.69105 -0.95054 3.34414 -2.94116 -2.80309 3.34414 -3.58448 -0.91424 
3.34414 -3.04773 -2.83939 3.34414 -3.04773 -0.91424 3.34455 -4.0944 -1.25008 
3.34455 -2.53781 -2.50355 3.34455 -4.00945 -1.15722 3.34455 -2.62275 -2.5964 
3.34459 -3.80027 -1.00267 3.34459 -2.83194 -2.75095 3.34459 -3.91092 -1.07386 
3.34459 -2.72129 -2.67977 3.35542 -3.3161 -2.87561 3.35542 -3.3161 -0.87802 
3.37176 -4.13085 -1.3007 3.37176 -2.50136 -2.45293 3.37573 -4.21291 -1.43987 
3.37573 -2.4193 -2.31376 3.37596 -4.17438 -1.36836 3.37596 -2.45783 -2.38526 
3.37598 -2.38559 -2.23638 3.3795 -3.74136 -0.9747 3.3795 -2.89084 -2.77892 
3.38128 -3.52923 -0.90266 3.38128 -3.10298 -2.85096 3.38128 -3.10298 -0.90266 
3.38171 -3.42268 -0.88537 3.38171 -3.20953 -2.86826 3.38171 -3.20953 -0.88537 
3.38175 -3.63789 -0.93301 3.38175 -2.99432 -2.82062 3.38195 -3.96125 -1.1165 
3.38195 -2.67096 -2.63712 3.38255 -4.05203 -1.20405 3.38255 -2.58018 -2.54958 
3.3826 -3.85527 -1.03807 3.3826 -2.77694 -2.71556 3.39317 -3.36947 -2.87161 
3.39317 -3.36947 -0.88202 3.39317 -3.26274 -2.87161 3.39317 -3.26274 -0.88202 
3.40437 -3.3161 -2.872 3.40437 -3.3161 -0.88163 3.40655 -4.15106 -1.33569 
3.40655 -2.48115 -2.41793 3.4096 -2.37415 -2.19628 3.40995 -4.09061 -1.25279 
3.40995 -2.5416 -2.50084 3.41052 -4.19164 -1.40503 3.41052 -2.44057 -2.3486 
3.41053 -2.40433 -2.27408 3.41724 -3.68873 -0.95548 3.41724 -2.94348 -2.79815 
3.41773 -3.79792 -1.00765 3.41773 -2.83429 -2.74598 3.41899 -3.47539 -0.89603 
3.41899 -3.15681 -2.8576 3.41899 -3.15681 -0.89603 3.41902 -3.58327 -0.91977 
3.41902 -3.04894 -2.83385 3.41902 -3.04894 -0.91977 3.42013 -4.00571 -1.16163 
3.42013 -2.62649 -2.592 3.42018 -3.90718 -1.07827 3.42018 -2.72503 -2.67536 
3.43082 -3.42267 -0.89033 3.43082 -3.20954 -2.8633 3.43082 -3.20954 -0.89033 
3.43688 -4.12562 -1.3044 3.43688 -2.50659 -2.44922 3.44126 -4.16895 -1.37238 
3.44126 -2.46326 -2.38124 3.44229 -3.36936 -2.8661 3.44229 -3.36936 -0.88753 
3.44229 -3.26285 -2.8661 3.44229 -3.26285 -0.88753 3.44433 -2.39253 -2.23454 
3.44478 -4.20642 -1.44303 3.44478 -2.42578 -2.3106 3.44809 -4.046 -1.20811 
3.44809 -2.58621 -2.54552 3.45225 -3.73794 -0.98196 3.45225 -2.89427 -2.77167 
3.45308 -3.3161 -2.86599 3.45308 -3.3161 -0.88764 3.45493 -3.63409 -0.94043 
3.45493 -2.99812 -2.81319 3.45578 -3.52743 -0.91089 3.45578 -3.10478 -2.84274 
3.45578 -3.10478 -0.91089 3.45593 -3.85194 -1.04585 3.45593 -2.78027 -2.70778 
3.45711 -3.95571 -1.12303 3.45711 -2.6765 -2.63059 3.46794 -3.47514 -0.90286 
3.46794 -3.15706 -2.85077 3.46794 -3.15706 -0.90286 3.47167 -4.14392 -1.34072 
3.47167 -2.48829 -2.41291 3.47541 -4.08328 -1.25806 3.47541 -2.54892 -2.49557 
3.47559 -4.18423 -1.41021 3.47559 -2.44798 -2.34341 3.47774 -2.38322 -2.19361 
3.47865 -2.41353 -2.27136 3.47963 -3.42239 -0.89769 3.47963 -3.20982 -2.85593 
3.47963 -3.20982 -0.89769 3.48547 -3.9978 -1.16744 3.48547 -2.63441 -2.58619 
3.4902 -3.6841 -0.96534 3.4902 -2.94811 -2.78828 3.49081 -3.36933 -2.85821 
3.49081 -3.36933 -0.89541 3.49081 -3.26288 -2.85821 3.49081 -3.26288 -0.89541 
3.49088 -3.79321 -1.01756 3.49088 -2.839 -2.73607 3.49194 -3.57856 -0.92988 
3.49194 -3.05365 -2.82374 3.49194 -3.05365 -0.92988 3.49328 -3.90227 -1.08848 
3.49328 -2.72994 -2.66514 3.50144 -4.11691 -1.31056 3.50144 -3.3161 -2.8576 
3.50144 -3.3161 -0.89603 3.50144 -2.5153 -2.44307 3.50516 -3.52761 -0.91987 
3.50516 -3.1046 -2.83376 3.50516 -3.1046 -0.91987 3.50598 -4.15985 -1.37857 
3.50598 -2.47236 -2.37505 3.51001 -4.19746 -1.4505 3.51001 -2.43475 -2.30313 
3.51203 -2.40383 -2.23101 3.51302 -4.03679 -1.21507 3.51302 -2.59542 -2.53855 
3.5173 -3.47517 -0.91235 3.5173 -3.15703 -2.84128 3.5173 -3.15703 -0.91235 
3.52326 -3.94436 -1.12965 3.52326 -2.68785 -2.62397 3.52422 -3.73226 -0.99401 
3.52422 -2.89995 -2.75962 3.52729 -3.62856 -0.95293 3.52729 -3.00364 -2.80069 
3.52844 -3.8457 -1.05815 3.52844 -2.78651 -2.69547 3.5291 -3.42206 -0.90771 
3.5291 -3.21015 -2.84591 3.5291 -3.21015 -0.90771 3.53587 -4.13334 -1.34819 
3.53587 -2.49886 -2.40544 3.53962 -4.0725 -1.26571 3.53962 -2.5597 -2.48791 
3.54024 -3.36889 -2.84764 3.54024 -3.36889 -0.90598 3.54024 -3.26331 -2.84764 
3.54024 -3.26331 -0.90598 3.54051 -4.17351 -1.41853 3.54051 -2.4587 -2.3351 
3.541 -3.57828 -0.94076 3.541 -3.05392 -2.81287 3.541 -3.05392 -0.94076 
3.54348 -4.20758 -1.49076 3.54348 -2.42463 -2.26287 3.54483 -2.39672 -2.18965 
3.54933 -3.3161 -2.84684 3.54933 -3.3161 -0.90678 3.55141 -3.98538 -1.17538 
3.55141 -2.64683 -2.57825 3.55404 -3.52725 -0.93126 3.55404 -3.10496 -2.82237 
3.55404 -3.10496 -0.93126 3.55898 -3.88917 -1.09722 3.55898 -2.74303 -2.65641 
3.56171 -3.67723 -0.97994 3.56171 -2.95498 -2.77369 3.56242 -3.78628 -1.03221 
3.56242 -2.84592 -2.72142 3.56517 -4.10478 -1.31914 3.56517 -2.52743 -2.43449 
3.56641 -3.47459 -0.92431 3.56641 -3.15762 -2.82931 3.56641 -3.15762 -0.92431 
3.57063 -4.14725 -1.38757 3.57063 -2.48496 -2.36605 3.57434 -4.18462 -1.45984 
3.57434 -2.44759 -2.29379 3.5761 -3.62788 -0.96575 3.5761 -3.00432 -2.78787 
3.57645 -2.41702 -2.22134 3.578 -3.42145 -0.9202 3.578 -3.21076 -2.83343 
3.578 -3.21076 -0.9202 3.57897 -4.02347 -1.22465 3.57897 -2.60874 -2.52898 
3.58772 -3.36885 -0.91866 3.58772 -3.26335 -0.91866 3.58842 -3.93016 -1.13967 
3.58842 -2.70205 -2.61395 3.58974 -3.57739 -0.95409 3.58974 -3.05481 -2.79954 
3.58974 -3.05481 -0.95409 3.5938 -3.83061 -1.06894 3.5938 -2.80159 -2.68468 
3.59503 -3.72435 -1.01079 3.59503 -2.90786 -2.74284 3.59664 -3.3161 -0.91987 
3.60008 -4.11906 -1.35817 3.60008 -2.51315 -2.39545 3.60229 -3.52637 -0.94503 
3.60229 -3.10584 -2.80859 3.60229 -3.10584 -0.94503 3.60461 -4.15887 -1.42872 
3.60461 -2.47334 -2.32491 3.60526 -4.05791 -1.2765 3.60526 -2.5743 -2.47713 
3.60744 -4.19258 -1.50112 3.60744 -2.43963 -2.2525 3.60868 -2.41211 -2.17914 
3.61005 -3.67589 -0.99459 3.61005 -2.95632 -2.75904 3.61458 -3.47355 -0.93862 
3.61458 -3.15866 -0.93862 3.61676 -3.97003 -1.18686 3.61676 -2.66218 -2.56676 
3.62398 -3.87317 -1.10949 3.62398 -2.75904 -2.64414 3.62421 -3.62641 -0.98089 
3.62421 -3.0058 -2.77273 3.62513 -3.42142 -0.93485 3.62513 -3.21079 -0.93485 
3.62711 -3.76973 -1.04534 3.62711 -2.86248 -2.70828 3.62779 -4.08927 -1.3301 
3.62779 -2.54294 -2.42352 3.63412 -4.13097 -1.39874 3.63412 -2.50123 -2.35489 
3.63479 -3.36873 -0.93375 3.63479 -3.26348 -0.93375 3.63748 -3.57605 -0.96974 
3.63748 -3.05616 -0.96974 3.6375 -4.16797 -1.47101 3.6375 -2.46424 -2.28261 
3.64324 -3.3161 -0.93527 3.64367 -4.00687 -1.23724 3.64367 -2.62534 -2.51639 
3.64491 -3.72518 -1.02944 3.64491 -2.90703 -2.72418 3.6498 -3.52495 -0.96116 
3.6498 -3.10726 -0.96116 3.6523 -3.91316 -1.15304 3.6523 -2.71904 -2.60058 
3.65782 -3.81316 -1.08346 3.65782 -2.81905 -2.67017 3.65988 -3.67651 -1.0136 
3.65988 -2.9557 -2.74002 3.66115 -3.47326 -0.95517 3.66115 -3.15895 -0.95517 
3.66201 -4.10167 -1.37046 3.66201 -2.53054 -2.38317 3.66714 -4.04023 -1.28905 
3.66714 -2.59197 -2.46458 3.66719 -4.14049 -1.44071 3.66988 -4.17383 -1.51329 
3.67149 -3.42112 -0.9518 3.67149 -3.21109 -0.9518 3.67415 -3.62656 -1.00026 
3.67629 -3.76958 -1.06595 3.67629 -2.86263 -2.68768 3.68019 -3.95195 -1.20158 
3.68019 -2.68026 -2.55205 3.68079 -3.36869 -0.95105 3.68079 -3.26352 -0.95105 
3.68703 -3.85446 -1.12497 3.68703 -2.77775 -2.62865 3.68733 -3.57601 -0.98951 
3.68733 -3.0562 -0.98951 3.68904 -4.07045 -1.34341 3.68904 -3.3161 -0.95293 
3.68904 -2.56176 -2.41022 3.69382 -3.72485 -1.0505 3.69382 -2.90736 -2.70312 
3.69536 -4.11176 -1.41248 3.6992 -4.14757 -1.48397 3.70035 -3.52334 -0.98137 
3.70035 -3.10886 -0.98137 3.7049 -3.98683 -1.25129 3.7049 -2.64538 -2.50234 
3.70632 -3.81207 -1.10607 3.70632 -2.82013 -2.64755 3.709 -3.67585 -1.03511 
3.71157 -3.47149 -0.97589 3.71157 -3.16072 -0.97589 3.71215 -4.16797 -1.54567 
3.7146 -3.89345 -1.16971 3.7146 -2.73875 -2.58392 3.7219 -3.41893 -0.97307 
3.7219 -3.21328 -0.97307 3.7226 -4.08092 -1.38509 3.72302 -3.62582 -1.02214 
3.72465 -3.76819 -1.089 3.72758 -4.11931 -1.45559 3.72791 -4.01916 -1.3041 
3.73105 -3.36638 -0.97288 3.73105 -3.26583 -0.97288 3.73391 -3.3161 -0.97282 
3.73467 -3.85219 -1.14938 3.73467 -2.78002 -2.60424 3.73702 -3.57386 -1.01189 
3.73702 -3.05835 -1.01189 3.74043 -3.92998 -1.21747 3.74043 -2.70223 -2.53616 
3.74164 -3.72336 -1.0739 3.74246 -4.14049 -1.51598 3.74864 -4.0484 -1.359 
3.74973 -3.52112 -1.00424 3.74973 -3.11109 -1.00424 3.75367 -3.80957 -1.13089 
3.75445 -4.15887 -1.57856 3.75494 -4.08911 -1.42823 3.75671 -3.67413 -1.05889 
3.76106 -3.46899 -0.99939 3.76106 -3.16322 -0.99939 3.76167 -3.89053 -1.19658 
3.76167 -2.74168 -2.55705 3.76439 -3.96387 -1.26805 3.77068 -4.11176 -1.4878 
3.77108 -3.41642 -0.99706 3.77108 -3.21579 -0.99706 3.77153 -3.76571 -1.11428 
3.77189 -3.62316 -1.04676 3.77501 -3.36633 -0.99486 3.77501 -3.26588 -0.99486 
3.77775 -3.3161 -0.99489 3.78122 -4.05706 -1.40195 3.78158 -3.84892 -1.17663 
3.78443 -4.13097 -1.54905 3.78571 -3.57097 -1.03702 3.78571 -3.06123 -1.03702 
3.7864 -3.995 -1.32124 3.78648 -3.92564 -1.24599 3.78823 -3.72072 -1.09958 
3.79559 -4.14725 -1.61253 3.7978 -3.51829 -1.0297 3.7978 -3.11392 -1.0297 
3.79808 -4.08092 -1.46056 3.80056 -3.80574 -1.15847 3.80453 -3.67068 -1.08555 
3.80635 -4.02321 -1.37681 3.8074 -3.88592 -1.22546 3.80892 -3.46599 -1.02537 
3.80892 -3.16621 -1.02537 3.80942 -3.95814 -1.29827 3.81271 -4.10167 -1.52116 
3.81411 -3.41632 -1.02117 3.81411 -3.21588 -1.02117 3.81804 -3.36616 -1.0191 
3.81804 -3.26605 -1.0191 3.81823 -3.76156 -1.14227 3.81936 -3.61959 -1.07387 
3.82045 -3.3161 -1.01908 3.82416 -4.0484 -1.43452 3.82499 -4.11906 -1.58309 
3.82736 -3.84385 -1.20597 3.83028 -3.98766 -1.35288 3.83131 -3.91951 -1.27654 
3.83266 -3.5676 -1.06457 3.83266 -3.06461 -1.06457 3.83344 -3.71693 -1.12747 
3.83498 -4.13334 -1.6473 3.83975 -4.07045 -1.49413 3.84441 -3.51486 -1.05767 
3.84441 -3.11735 -1.05767 3.84599 -3.80045 -1.18819 3.84955 -3.66662 -1.11387 
3.85084 -3.46561 -1.05148 3.85084 -3.1666 -1.05148 3.85165 -3.87963 -1.25625 
3.85295 -3.9505 -1.33021 3.85306 -4.08927 -1.55537 3.85592 -3.41598 -1.04735 
3.85592 -3.21623 -1.04735 3.85961 -3.36611 -1.04531 3.85961 -3.2661 -1.04531 
3.86192 -3.995 -1.39676 3.86192 -3.3161 -1.04534 3.86226 -3.75676 -1.17198 
3.86403 -4.10478 -1.61799 3.86431 -3.61501 -1.10264 3.86431 -3.0172 -1.10264 
3.87138 -3.8372 -1.23713 3.87261 -4.11691 -1.68172 3.87431 -3.9118 -1.30886 
3.87717 -3.712 -1.15748 3.87737 -3.5628 -1.09382 3.87737 -3.06941 -1.09382 
3.87906 -4.01916 -1.45525 3.88489 -3.95814 -1.37374 3.88555 -3.51469 -1.08618 
3.88555 -3.11752 -1.08618 3.88881 -3.79466 -1.21975 3.89199 -3.46536 -1.0801 
3.89199 -3.16685 -1.0801 3.89329 -3.6613 -1.14446 3.89412 -4.04023 -1.51603 
3.89429 -3.87167 -1.28888 3.89717 -3.41541 -1.07614 3.89717 -3.2168 -1.07614 
3.90085 -3.36547 -1.07423 3.90085 -3.26674 -1.07423 3.90205 -3.3161 -1.07361 
3.90489 -3.75071 -1.20385 3.90662 -3.91951 -1.35186 3.90666 -4.05791 -1.5779 
3.90766 -3.60957 -1.13364 3.90766 -3.02263 -1.13364 3.91286 -3.83021 -1.27031 
3.91511 -3.96387 -1.41877 3.91719 -3.5621 -1.12424 3.91719 -3.07011 -1.12424 
3.91745 -4.0725 -1.64354 3.91927 -3.70595 -1.18953 3.92511 -4.08328 -1.70776 
3.92524 -3.51402 -1.11668 3.92524 -3.11819 -1.11668 3.92691 -3.87963 -1.33152 
3.92996 -3.7875 -1.2532 3.93038 -4.09061 -1.77321 3.93187 -3.46449 -1.11085 
3.93187 -3.16772 -1.11085 3.93188 -3.98683 -1.47826 3.93512 -3.65498 -1.17694 
3.93512 -2.97723 -1.17694 3.93693 -3.41459 -1.10696 3.93693 -3.21762 -1.10696 
3.93718 -3.92564 -1.39669 3.93961 -3.36541 -1.10444 3.93961 -3.2668 -1.10444 
3.94075 -3.3161 -1.1038 3.94557 -3.74366 -1.2376 3.94593 -4.00687 -1.53949 
3.94604 -3.8372 -1.31178 3.94614 -3.60835 -1.166 3.94614 -3.02386 -1.166 
3.95566 -3.56078 -1.15672 3.95566 -3.07143 -1.15672 3.95771 -3.88592 -1.37577 
3.95852 -4.02347 -1.60419 3.95963 -3.69879 -1.22353 3.96338 -3.51285 -1.14907 
3.96338 -3.11935 -1.14907 3.96341 -3.79466 -1.29435 3.9657 -3.92998 -1.44274 
3.96809 -4.03679 -1.67015 3.96999 -3.46324 -1.14337 3.96999 -3.16896 -1.14337 
3.97212 -3.65299 -1.21104 3.9743 -3.41448 -1.13914 3.9743 -3.21773 -1.13914 
3.97701 -3.36523 -1.13668 3.97701 -3.26698 -1.13668 3.9772 -3.84385 -1.35581 
3.97791 -3.3161 -1.13586 3.97931 -3.75071 -1.27828 3.98159 -3.95195 -1.50298 
3.98301 -3.60639 -1.20015 3.98659 -3.89053 -1.4215 3.99227 -3.55908 -1.1909 
3.99227 -3.07312 -1.1909 3.99363 -3.70595 -1.2639 3.99498 -3.80045 -1.33717 
3.9963 -3.97003 -1.5664 3.99987 -3.51119 -1.18329 3.99987 -3.12101 -1.18329 
4.00581 -3.46283 -1.17736 4.00581 -3.16937 -1.17736 4.00622 -3.65498 -1.24805 
4.00654 -3.84892 -1.40158 4.00779 -3.98538 -1.63175 4.01005 -3.41412 -1.17311 
4.01005 -3.21809 -1.17311 4.01119 -3.75676 -1.32091 4.01261 -3.36517 -1.17056 
4.01261 -3.26704 -1.17056 4.01346 -3.89345 -1.46856 4.01346 -3.3161 -1.16971 
4.01717 -3.60835 -1.23702 4.02469 -3.80574 -1.3826 4.02568 -3.712 -1.306 
4.02645 -3.56078 -1.22751 4.03012 -3.91316 -1.53087 4.03378 -3.85219 -1.44849 
4.03409 -3.51285 -1.21979 4.0387 -3.6613 -1.28987 4.03979 -3.46324 -1.21318 
4.03979 -3.16896 -1.21318 4.04089 -3.76156 -1.36493 4.04349 -3.93016 -1.59475 
4.04403 -3.41448 -1.20886 4.04403 -3.21773 -1.20886 4.04649 -3.36523 -1.20615 
4.04649 -3.26698 -1.20615 4.0473 -3.3161 -1.20525 4.04953 -3.60957 -1.27551 
4.05227 -3.80957 -1.4295 4.0557 -3.71693 -1.34972 4.05819 -3.85446 -1.49614 
4.05892 -3.5621 -1.26597 4.06649 -3.51402 -1.25793 4.06889 -3.76571 -1.41163 
4.06929 -3.66662 -1.33362 4.07232 -3.46449 -1.25129 4.07368 -3.87317 -1.55918 
4.07621 -3.41459 -1.24624 4.07621 -3.21762 -1.24624 4.07709 -3.81207 -1.47685 
4.07872 -3.36541 -1.24356 4.07872 -3.2668 -1.24356 4.07936 -3.3161 -1.24242 
4.08052 -3.61501 -1.31886 4.08358 -3.72072 -1.39494 4.08935 -3.5628 -1.30579 
4.09417 -3.76819 -1.45852 4.09698 -3.51469 -1.29762 4.09761 -3.67068 -1.37863 
4.09971 -3.81316 -1.52534 4.10307 -3.46536 -1.29118 4.10702 -3.41541 -1.286 
4.10894 -3.36547 -1.28232 4.10926 -3.72336 -1.44152 4.1093 -3.61959 -1.36381 
4.10956 -3.3161 -1.28111 4.11722 -3.76958 -1.50687 4.1186 -3.5676 -1.3505 
4.12427 -3.67413 -1.42645 4.12549 -3.51486 -1.33876 4.13169 -3.46561 -1.33232 
4.13266 -3.72485 -1.48934 4.13581 -3.41598 -1.32725 4.13641 -3.62316 -1.41128 
4.13786 -3.36611 -1.32355 4.14615 -3.57097 -1.39746 4.14805 -3.67585 -1.47416 
4.15347 -3.51829 -1.38537 4.1578 -3.46599 -1.37424 4.16102 -3.62582 -1.46014 
4.162 -3.41632 -1.36905 4.17127 -3.57386 -1.44614 4.17892 -3.52112 -1.43343 
4.18377 -3.46899 -1.42211 3.63241 -2.39354 -2.14893 3.64575 -2.39442 -2.19767 
3.65281 -2.44687 -2.25773 3.65741 -2.34393 -2.18403 3.6614 -2.39577 -2.24541 
3.6716 -2.29459 -2.16964 3.67255 -2.34541 -2.23215 3.67303 -2.44848 -2.30828 
3.68117 -2.39581 -2.29526 3.68625 -2.29593 -2.21798 3.69105 -2.50283 -2.36899 
3.69192 -2.34526 -2.28208 3.6959 -2.4507 -2.35766 3.70245 -2.24747 -2.20296 
3.70355 -2.39796 -2.34496 3.70526 -2.29531 -2.26781 3.71282 -2.55549 -2.42205 
3.7138 -2.346 -2.33096 3.71703 -2.50583 -2.41685 3.7211 -2.24664 -2.25284 
3.72136 -2.45353 -2.40573 3.72386 -2.18554 -2.17035 3.72677 -2.29597 -2.31693 
3.72867 -2.40085 -2.39364 3.73697 -2.60571 -2.46754 3.737 -2.20209 -2.23504 
3.73842 -2.34866 -2.37982 3.73901 -2.55584 -2.46385 3.74216 -2.24697 -2.30176 
3.74314 -2.50621 -2.45878 3.74933 -2.45696 -2.45234 3.75055 -2.29769 -2.36464 
3.75622 -2.40422 -2.4406 3.75761 -2.20224 -2.28423 3.7606 -2.14121 -2.20173 
3.76526 -2.65572 -2.50998 3.76553 -2.35223 -2.42729 3.76556 -2.24846 -2.34957 
3.76589 -2.60635 -2.50878 3.7678 -2.55641 -2.5051 3.77176 -2.50646 -2.49992 
3.77512 -2.15866 -2.26575 3.77721 -2.30114 -2.41246 3.77784 -2.45713 -2.49348 
3.78066 -2.20363 -2.33258 3.78548 -2.40902 -2.4853 3.78887 -2.08265 -2.16691 
3.79124 -2.2511 -2.39616 3.7943 -2.35681 -2.47224 3.79546 -2.65572 -2.54868 
3.7961 -2.70502 -2.54754 3.7961 -2.60641 -2.54754 3.79773 -2.15975 -2.31425 
3.79862 -2.7542 -2.54486 3.79862 -2.55723 -2.54486 3.80114 -2.09865 -2.23191 
3.80251 -2.50733 -2.53981 3.80553 -2.3052 -2.45748 3.80594 -2.20611 -2.37946 
3.80833 -2.4578 -2.53317 3.8159 -2.40972 -2.52512 3.81663 -2.11736 -2.29496 
3.81913 -2.25489 -2.44138 3.82255 -2.16225 -2.3616 3.8253 -2.36224 -2.51559 
3.82752 -2.65572 -2.58584 3.82834 -2.70484 -2.58494 3.82834 -2.60659 -2.58494 
3.8308 -2.55734 -2.58223 3.83133 -2.04166 -2.19635 3.83393 -2.21026 -2.42616 
3.83503 -2.50857 -2.57792 3.83612 -2.31052 -2.50122 3.84073 -2.45897 -2.57131 
3.84104 -2.11963 -2.3426 3.8447 -2.05865 -2.26023 3.84838 -2.41104 -2.56359 
3.84914 -2.25982 -2.4851 3.85013 -2.16608 -2.4085 3.85765 -2.36347 -2.55407 
3.86136 -2.65572 -2.62139 3.86136 -2.07836 -2.32253 3.86222 -2.70478 -2.62054 
3.86222 -2.60665 -2.62054 3.86363 -2.21506 -2.47019 3.86477 -2.5577 -2.61799 
3.86703 -1.98644 -2.15935 3.86828 -2.1229 -2.38951 3.8686 -2.31684 -2.54305 
3.86902 -2.50898 -2.61374 3.87495 -2.46062 -2.6078 3.87852 -2.00179 -2.22469 
3.87985 -2.17137 -2.45392 3.88119 -2.26587 -2.5272 3.88256 -2.41273 -2.6002 
3.88824 -2.08129 -2.3696 3.89181 -2.36543 -2.59094 3.89323 -2.01987 -2.28812 
3.89551 -2.22111 -2.51282 3.89691 -2.65572 -2.65524 3.89763 -2.12796 -2.43529 
3.89781 -2.60659 -2.65442 3.90052 -2.55734 -2.65196 3.9027 -2.31883 -2.58006 
3.90484 -2.50857 -2.64773 3.90673 -1.93503 -2.12095 3.90913 -2.04184 -2.34836 
3.91141 -2.17716 -2.49674 3.91144 -2.45897 -2.64202 3.91519 -2.27303 -2.56757 
3.91631 -1.94835 -2.18691 3.91711 -2.0859 -2.41533 3.91917 -2.41104 -2.63438 
3.92868 -2.36347 -2.6251 3.92879 -2.13462 -2.47931 3.9289 -1.96495 -2.2516 
3.92925 -2.22816 -2.5535 3.93408 -2.65572 -2.68729 3.93522 -2.60641 -2.68666 
3.93764 -2.04618 -2.39441 3.9379 -2.55723 -2.68414 3.9397 -2.31684 -2.61415 
3.94294 -1.98499 -2.31283 3.94295 -2.50733 -2.68025 3.94486 -2.18432 -2.5379 
3.94791 -2.09219 -2.45958 3.94958 -2.4578 -2.67442 3.94972 -1.88854 -2.08334 
3.95555 -2.26587 -2.60157 3.95737 -1.89931 -2.14756 3.95763 -2.40972 -2.66686 
3.95971 -2.00794 -2.37233 3.96197 -2.14161 -2.52079 3.96717 -2.36224 -2.65746 
3.96816 -1.91391 -2.21319 3.9682 -2.05231 -2.43924 3.96994 -2.22111 -2.58724 
3.97277 -2.65572 -2.71749 3.97398 -2.60635 -2.71687 3.97765 -2.55641 -2.71495 
3.98053 -2.10014 -2.50222 3.98071 -1.93158 -2.27507 3.98153 -3.00091 -1.18193 
3.98153 -2.31052 -2.64664 3.98284 -2.50646 -2.711 3.98601 -2.17716 -2.57134 
3.98927 -2.45713 -2.70491 3.98993 -2.01368 -2.41735 3.99576 -1.95266 -2.33585 
3.99606 -1.8462 -2.04481 3.99745 -2.40902 -2.69728 3.99766 -3.05161 -1.19495 
3.99766 -2.25982 -2.63362 4.00052 -2.06002 -2.48224 4.00221 -1.85491 -2.10937 
4.00344 -2.13462 -2.55397 4.01052 -2.95462 -1.14011 4.01052 -2.35681 -2.68845 
4.01079 -1.86704 -2.1731 4.01257 -2.21506 -2.61912 4.0129 -2.65572 -2.74575 
4.0129 -1.97682 -2.39433 4.01521 -2.60571 -2.74579 4.01891 -2.55584 -2.74374 
4.02176 -1.88255 -2.23572 4.02187 -2.02132 -2.46088 4.02318 -2.09219 -2.53485 
4.02398 -2.50621 -2.73962 4.02528 -3.00623 -1.15134 4.02528 -2.3052 -2.67722 
4.02735 -1.82076 -2.01448 4.02883 -2.17137 -2.60291 4.03041 -2.45696 -2.73342 
4.03238 -1.8279 -2.0796 4.03507 -1.90137 -2.29697 4.03985 -1.83848 -2.1438 
4.04138 -3.05654 -1.16494 4.04138 -2.25489 -2.66363 4.04216 -2.90721 -1.10204 
4.04216 -2.40422 -2.72653 4.04352 -2.05231 -2.51456 4.04454 -1.98416 -2.43822 
4.04747 -2.12796 -2.58513 4.04983 -1.85276 -2.20801 4.05066 -1.92342 -2.35657 
4.05437 -2.65572 -2.77201 4.05546 -2.9592 -1.11134 4.05546 -2.35223 -2.71723 
4.05659 -3.10117 -1.17975 4.05659 -2.21026 -2.64882 4.05678 -2.60566 -2.772 
4.06002 -1.79744 -1.98389 4.06071 -2.55549 -2.76993 4.06211 -1.87015 -2.26994 
4.06404 -1.80287 -2.04919 4.0654 -2.01368 -2.49283 4.0659 -2.50583 -2.76573 
4.06743 -2.0859 -2.56564 4.06847 -1.94861 -2.41428 4.07023 -1.81197 -2.11391 
4.07029 -3.01029 -1.12302 4.07029 -2.30114 -2.70554 4.07426 -3.14535 -1.19594 
4.07426 -2.16608 -2.63263 4.07675 -1.8909 -2.33054 4.07702 -2.45353 -2.7614 
4.07923 -1.82457 -2.17856 4.0866 -3.06033 -1.13706 4.0866 -2.2511 -2.69151 
4.08834 -2.04618 -2.54511 4.08842 -1.97682 -2.46985 4.08911 -2.91058 -1.07449 
4.08911 -2.40085 -2.75408 4.09039 -1.84084 -2.24205 4.09324 -3.18853 -1.2141 
4.09324 -2.1229 -2.61447 4.09361 -1.91476 -2.38915 4.09457 -1.77583 -1.94914 
4.09669 -1.78018 -2.01845 4.09982 -2.60549 -2.79624 4.10187 -1.78759 -2.08353 
4.10293 -2.96277 -1.08423 4.10293 -2.34866 -2.74434 4.10329 -3.10532 -1.15175 
4.10329 -2.20611 -2.67682 4.10375 -2.5554 -2.79404 4.10414 -1.86006 -2.3033 
4.11018 -1.79831 -2.14844 4.11043 -2.00794 -2.52305 4.11315 -3.23014 -1.23405 
4.11315 -2.08129 -2.59452 4.11377 -2.50283 -2.79171 4.11811 -3.01374 -1.09636 
4.11811 -2.29769 -2.7322 4.11989 -1.8827 -2.36287 4.12038 -1.81295 -2.21254 
4.12116 -3.14918 -1.16836 4.12116 -2.16225 -2.66021 4.12509 -2.86073 -1.04171 
4.12509 -2.4507 -2.78686 4.12618 -1.92342 -2.43209 4.13153 -1.75891 -1.98367 
4.13237 -1.83133 -2.27512 4.13318 -3.06297 -1.11138 4.13318 -2.24846 -2.71719 
4.1344 -3.26959 -1.25494 4.1344 -2.04184 -2.57363 4.13469 -1.76539 -2.05271 
4.1378 -2.91347 -1.04936 4.1378 -2.39796 -2.7792 4.14015 -3.1918 -1.18685 
4.14015 -2.11963 -2.64171 4.14216 -1.77436 -2.11794 4.14377 -2.60544 -2.81822 
4.14691 -1.95266 -2.48699 4.14725 -1.85251 -2.33551 4.15018 -3.1078 -1.12647 
4.15018 -2.20363 -2.7021 4.1515 -1.7872 -2.18227 4.1518 -2.96543 -1.05961 
4.1518 -2.346 -2.76896 4.15222 -1.8909 -2.40601 4.15292 -2.55289 -2.81802 
4.16022 -3.23307 -1.20718 4.16022 -2.07836 -2.62139 4.16267 -1.80385 -2.24543 
4.16326 -2.8111 -1.01336 4.16326 -2.50033 -2.8152 4.16582 -3.01546 -1.07259 
4.16582 -2.29597 -2.75598 4.16851 -3.15168 -1.14354 4.16851 -2.15975 -2.68503 
4.16992 -3.32644 -1.28876 4.16992 -1.98499 -2.53981 4.17121 -1.74394 -2.01847 
4.17392 -1.75314 -2.08658 4.17447 -2.86295 -1.01884 4.17447 -2.44848 -2.80973 
4.17562 -1.82425 -2.30713 4.17946 -1.86006 -2.37862 4.181 -3.06446 -1.08797 
4.181 -2.24697 -2.7406 4.18242 -1.76424 -2.15141 4.18579 -3.41006 -1.38088 
4.18579 -1.90137 -2.44769 4.18749 -2.91562 -1.02698 4.18749 -2.39581 -2.80159 
4.1878 -3.19407 -1.16244 4.1878 -2.11736 -2.66612 4.19278 -1.77924 -2.21537 
4.19403 -2.60313 -2.84004 4.19464 -3.29156 -1.23905 4.19464 -2.01987 -2.58952 
4.19853 -3.10919 -1.10342 4.19853 -2.20224 -2.72515 4.20068 -2.96617 -1.03773 
4.20068 -2.34526 -2.79084 4.20334 -2.76073 -0.98927 4.20334 -2.5507 -2.8393 
4.20495 -1.79799 -2.27781 4.20763 -1.83133 -2.35039 4.20768 -3.37985 -1.32652 
4.20768 -1.93158 -2.50205 4.21074 -1.73214 -2.05226 4.21281 -3.44128 -1.40793 
4.21281 -1.87015 -2.42064 4.21368 -2.81287 -0.99264 4.21368 -2.49856 -2.83593 
4.21427 -1.74344 -2.11996 4.21495 -3.01612 -1.05107 4.21495 -2.29531 -2.77749 
4.217 -3.15277 -1.12093 4.217 -2.15866 -2.70764 4.22253 -3.25278 -1.19051 
4.22253 -2.05865 -2.63805 4.22395 -1.75663 -2.18438 4.22503 -2.86456 -0.99863 
4.22503 -2.44687 -2.82994 4.22992 -3.06479 -1.06691 4.22992 -2.24664 -2.76165 
4.23115 -3.34648 -1.27471 4.23115 -1.96495 -2.55386 4.23514 -1.77379 -2.24761 
4.23733 -1.80385 -2.32009 4.23735 -2.91566 -1.00721 4.23735 -2.39577 -2.82136 
4.24004 -2.70834 -0.97122 4.24004 -2.60309 -2.85734 4.24071 -3.47059 -1.43621 
4.24071 -1.84084 -2.39236 4.24703 -3.42888 -1.36757 4.24703 -1.88255 -2.46099 
4.24771 -3.10934 -1.08281 4.24771 -2.20209 -2.74575 4.24969 -2.76103 -0.97232 
4.24969 -2.5504 -2.85624 4.25061 -2.96602 -1.01836 4.25061 -2.34541 -2.8102 
4.25084 -3.21278 -1.14696 4.25084 -2.09865 -2.68161 4.25167 -1.72284 -2.08567 
4.25563 -1.73634 -2.15276 4.25806 -3.30964 -1.22433 4.25806 -2.00179 -2.60423 
4.26025 -2.81316 -0.97609 4.26025 -2.49827 -2.85248 4.26477 -3.0155 -1.03206 
4.26477 -2.29593 -2.79651 4.26614 -1.75173 -2.21661 4.26738 -1.77924 -2.28997 
4.26956 -3.39752 -1.31397 4.26956 -1.91391 -2.5146 4.27021 -1.81295 -2.36238 
4.27253 -2.86598 -0.98251 4.27253 -2.44545 -2.84606 4.27475 -3.45867 -1.39564 
4.27475 -1.85276 -2.43293 4.27819 -2.65572 -0.95734 4.2798 -3.06396 -1.04826 
4.2798 -2.24747 -2.78031 4.28103 -3.17022 -1.10641 4.28103 -2.14121 -2.72216 
4.28509 -2.91701 -0.99156 4.28509 -2.39442 -2.83701 4.28641 -3.26977 -1.17714 
4.28641 -2.04166 -2.65142 4.2871 -2.70846 -0.95614 4.2871 -2.60297 -2.87243 
4.2933 -1.71623 -2.11835 4.29585 -3.36308 -1.26212 4.29585 -1.94835 -2.56645 
4.29682 -2.76106 -0.95767 4.29682 -2.55037 -2.8709 4.29787 -1.73184 -2.18488 
4.29837 -1.75663 -2.25881 4.29873 -2.9675 -1.00322 4.29873 -2.34393 -2.82534 
4.30048 -1.7872 -2.33126 4.30419 -3.48686 -1.42504 4.30419 -1.82457 -2.40352 
4.30842 -2.8142 -0.96178 4.30842 -2.49723 -2.86678 4.30965 -3.44439 -1.35661 
4.30965 -1.86704 -2.47196 4.3124 -3.12589 -1.06968 4.3124 -2.18554 -2.75889 
4.31312 -3.01684 -1.01741 4.31312 -2.29459 -2.81116 4.31584 -3.22878 -1.13469 
4.31584 -2.08265 -2.69388 4.32079 -2.86686 -0.96873 4.32079 -2.44457 -2.85984 
4.32341 -3.32499 -1.21285 4.32341 -1.98644 -2.61572 4.32549 -2.65572 -0.94425 
4.32999 -1.73634 -2.22713 4.33025 -1.71417 -2.1525 4.33135 -1.76424 -2.30034 
4.33382 -2.91789 -0.97823 4.33382 -2.39354 -2.85034 4.33431 -1.79831 -2.37257 
4.33459 -2.7085 -0.94345 4.33459 -2.60293 -2.88511 4.33459 -2.60293 -0.94345 
4.3352 -3.41212 -1.30319 4.3352 -1.89931 -2.52538 4.33896 -3.47295 -1.38566 
4.33896 -1.83848 -2.44291 4.34572 -2.76167 -0.94518 4.34572 -2.54976 -2.88339 
4.34572 -2.54976 -0.94518 4.34638 -3.18531 -1.09562 4.34638 -2.12612 -2.73295 
4.34753 -2.96817 -0.9904 4.34753 -2.34326 -2.83816 4.3506 -3.07187 -1.03148 
4.3506 -2.23956 -2.79709 4.35157 -3.28397 -1.16713 4.35157 -2.02746 -2.66144 
4.35752 -2.81479 -0.94982 4.35752 -2.49664 -2.87875 4.35752 -2.49664 -0.94982 
4.36181 -3.3764 -1.25254 4.36181 -1.93503 -2.57602 4.36279 -1.74344 -2.26848 
4.3644 -1.71623 -2.18945 4.36481 -1.77436 -2.3406 4.36884 -3.49946 -1.41605 
4.36884 -1.81197 -2.41252 4.36966 -2.86722 -0.95734 4.36966 -2.44421 -2.87123 
4.37338 -3.45652 -1.34803 4.37338 -2.65572 -0.9335 4.37338 -1.85491 -2.48054 
4.38155 -3.24188 -1.12595 4.38155 -2.06955 -2.70262 4.38289 -2.91817 -0.96735 
4.38289 -2.39326 -2.86121 4.38394 -3.13282 -1.05503 4.38394 -2.17861 -2.77354 
4.38401 -2.70894 -0.93289 4.38401 -2.60249 -2.89568 4.38401 -2.60249 -0.93289 
4.38463 -3.02371 -1.00281 4.38463 -2.28772 -2.82575 4.38935 -3.33741 -1.20491 
4.38935 -1.97402 -2.62366 4.39519 -2.762 -0.93516 4.39519 -2.54943 -2.8934 
4.39519 -2.54943 -0.93516 4.39617 -1.75314 -2.30883 4.39708 -1.72284 -2.23108 
4.39733 -1.70069 -2.15645 4.39923 -1.78759 -2.38088 4.39942 -3.42289 -1.29553 
4.39942 -1.88854 -2.53304 4.40316 -3.48353 -1.37819 4.40316 -1.8279 -2.45038 
4.40688 -2.81476 -0.94033 4.40688 -2.49667 -2.88824 4.40688 -2.49667 -0.94033 
4.41772 -3.29532 -1.16051 4.41772 -2.01611 -2.66806 4.41889 -3.19155 -1.08332 
4.41889 -2.11988 -2.74525 4.41904 -2.86704 -0.94836 4.41904 -2.44439 -2.88021 
4.41904 -2.44439 -0.94836 4.4199 -2.9737 -0.9779 4.4199 -2.33773 -2.85067 
4.4199 -2.33773 -0.9779 4.42174 -2.65572 -0.92511 4.42257 -3.07755 -1.01943 
4.42257 -2.23388 -2.80914 4.42673 -3.38561 -1.24558 4.42673 -1.92582 -2.58299 
4.43004 -1.76539 -2.34807 4.43049 -1.73214 -2.27201 4.43189 -1.70503 -2.19273 
4.43253 -2.70897 -0.925 4.43253 -2.60246 -2.90357 4.43253 -2.60246 -0.925 
4.43356 -3.50856 -1.40985 4.43356 -1.80287 -2.41871 4.43794 -3.46523 -1.34187 
4.43794 -1.8462 -2.48669 4.444 -2.76228 -0.9278 4.444 -2.54915 -2.90077 
4.444 -2.54915 -0.9278 4.45464 -3.24679 -1.11574 4.45464 -2.06464 -2.71283 
4.45469 -3.34533 -1.1991 4.45469 -1.9661 -2.62947 4.4558 -2.92288 -0.95724 
4.4558 -2.38855 -2.87133 4.4558 -2.38855 -0.95724 4.45584 -2.81501 -0.9335 
4.45584 -2.49642 -2.89507 4.45584 -2.49642 -0.9335 4.45709 -3.13753 -1.04512 
4.45709 -2.1739 -2.78345 4.45758 -3.02834 -0.99295 4.45758 -2.28309 -2.83562 
4.46429 -1.74394 -2.31155 4.4643 -1.78018 -2.38607 4.46487 -3.43022 -1.29026 
4.46487 -1.88121 -2.53831 4.46522 -1.71376 -2.23375 4.4654 -1.69164 -2.15909 
4.46828 -3.49067 -1.37317 4.46828 -1.82076 -2.4554 4.47045 -2.65572 -0.9191 
4.48165 -2.70908 -0.91949 4.48165 -2.60235 -2.90908 4.48165 -2.60235 -0.91949 
4.49222 -3.19488 -1.07554 4.49222 -2.11655 -2.75303 4.49228 -3.39164 -1.24152 
4.49228 -1.91979 -2.58705 4.49288 -3.30086 -1.15397 4.49288 -2.01057 -2.6746 
4.49307 -2.9775 -0.97048 4.49307 -2.33393 -2.85809 4.49311 -2.76229 -0.92284 
4.49311 -2.54914 -2.90573 4.49311 -2.54914 -0.92284 4.49355 -2.86884 -0.94014 
4.49355 -2.44259 -2.88843 4.49355 -2.44259 -0.94014 4.49533 -3.08097 -1.01217 
4.49533 -2.23046 -2.8164 4.49884 -1.7252 -2.27385 4.49886 -3.51399 -1.40583 
4.49886 -1.79744 -2.42273 4.49909 -1.75891 -2.35123 4.50002 -1.69828 -2.19471 
4.50307 -3.47046 -1.33817 4.50307 -1.84097 -2.4904 4.5194 -2.65572 -0.91549 
4.53024 -3.25053 -1.11133 4.53024 -2.0609 -2.71724 4.53024 -3.13988 -1.04014 
4.53024 -2.17155 -2.78842 4.53027 -3.34906 -1.1947 4.53027 -1.96237 -2.63387 
4.53027 -3.43401 -1.28755 4.53027 -1.87742 -2.54102 4.53068 -2.92409 -0.95171 
4.53068 -2.38734 -2.87686 4.53068 -2.38734 -0.95171 4.53069 -3.03066 -0.98801 
4.53069 -2.28077 -2.84056 4.53071 -2.81621 -0.92797 4.53071 -2.49522 -2.9006 
4.53071 -2.49522 -0.92797 4.53071 -2.70912 -0.91643 4.53071 -2.60231 -2.91214 
4.53071 -2.60231 -0.91643 4.5336 -1.73959 -2.31367 4.53361 -1.70921 -2.23508 
4.53362 -1.77583 -2.38819 4.53362 -3.49429 -1.37061 4.53362 -1.81714 -2.45795 
4.56847 -3.51608 -1.4046 4.56847 -3.47221 -1.33693 4.56847 -3.39378 -1.23956 
4.56847 -3.30271 -1.15179 4.56847 -3.19645 -1.07309 4.56847 -3.08212 -1.00975 
4.56847 -2.97842 -0.96778 4.56847 -2.86944 -0.93739 4.56847 -2.76259 -0.92001 
4.56847 -2.65572 -0.91428 4.56847 -2.54884 -2.90856 4.56847 -2.54884 -0.92001 
4.56847 -2.44199 -2.89118 4.56847 -2.44199 -0.93739 4.56847 -2.33301 -2.86078 
4.56847 -2.22931 -2.81882 4.56847 -2.11498 -2.75548 4.56847 -2.00872 -2.67678 
4.56847 -1.91765 -2.58901 4.56847 -1.83922 -2.49163 4.56847 -1.79535 -2.42397 
4.56847 -1.75674 -2.35228 4.56847 -1.72293 -2.27472 4.56847 -1.69603 -2.19537 
4.60333 -3.49429 -1.37061 4.60333 -1.81714 -2.45795 4.60333 -1.77583 -2.38819 
4.60334 -1.70921 -2.23508 4.60334 -1.73959 -2.31367 4.60623 -2.70912 -0.91643 
4.60623 -2.60231 -2.91214 4.60623 -2.60231 -0.91643 4.60623 -2.81621 -0.92797 
4.60623 -2.49522 -2.9006 4.60623 -2.49522 -0.92797 4.60626 -3.03066 -0.98801 
4.60626 -2.28077 -2.84056 4.60626 -2.92409 -0.95171 4.60626 -2.38734 -2.87686 
4.60626 -2.38734 -0.95171 4.60667 -3.43401 -1.28755 4.60667 -1.87742 -2.54102 
4.60667 -3.34906 -1.1947 4.60667 -1.96237 -2.63387 4.60671 -3.13988 -1.04014 
4.60671 -2.17155 -2.78842 4.60671 -3.25053 -1.11133 4.60671 -2.0609 -2.71724 
4.61754 -2.65572 -2.91308 4.61754 -2.65572 -0.91549 4.63387 -3.47046 -1.33817 
4.63387 -1.84097 -2.4904 4.63692 -1.69828 -2.19471 4.63785 -1.75891 -2.35123 
4.63808 -3.51399 -1.40583 4.63808 -1.79744 -2.42273 4.6381 -1.7252 -2.27385 
4.64162 -3.08097 -1.01217 4.64162 -2.23046 -2.8164 4.6434 -2.86884 -0.94014 
4.6434 -2.44259 -2.88843 4.6434 -2.44259 -0.94014 4.64383 -2.76229 -0.92284 
4.64383 -2.54914 -2.90573 4.64383 -2.54914 -0.92284 4.64387 -2.9775 -0.97048 
4.64387 -2.33393 -2.85809 4.64407 -3.30086 -1.15397 4.64407 -2.01057 -2.6746 
4.64466 -3.39164 -1.24152 4.64466 -1.91979 -2.58705 4.64472 -3.19488 -1.07554 
4.64472 -2.11655 -2.75303 4.65529 -2.70908 -0.91949 4.65529 -2.60235 -2.90908 
4.65529 -2.60235 -0.91949 4.66649 -2.65572 -2.90947 4.66649 -2.65572 -0.9191 
4.66867 -3.49067 -1.37317 4.66867 -1.82076 -2.4554 4.67172 -1.71376 -2.23375 
4.67207 -3.43022 -1.29026 4.67207 -1.88121 -2.53831 4.67264 -1.78018 -2.38607 
4.67265 -1.74394 -2.31155 4.67936 -3.02834 -0.99295 4.67936 -2.28309 -2.83562 
4.67985 -3.13753 -1.04512 4.67985 -2.1739 -2.78345 4.68111 -2.81501 -0.9335 
4.68111 -2.49642 -2.89507 4.68111 -2.49642 -0.9335 4.68114 -2.92288 -0.95724 
4.68114 -2.38855 -2.87133 4.68114 -2.38855 -0.95724 4.68225 -3.34533 -1.1991 
4.68225 -1.9661 -2.62947 4.6823 -3.24679 -1.11574 4.6823 -2.06464 -2.71283 
4.69294 -2.76228 -0.9278 4.69294 -2.54915 -2.90077 4.69294 -2.54915 -0.9278 
4.699 -3.46523 -1.34187 4.699 -1.8462 -2.48669 4.70338 -3.50856 -1.40985 
4.70338 -1.80287 -2.41871 4.70441 -2.70897 -0.925 4.70441 -2.60246 -2.90357 
4.70441 -2.60246 -0.925 4.70505 -1.70503 -2.19273 4.70645 -1.73214 -2.27201 
4.7069 -1.76539 -2.34807 4.71021 -3.38561 -1.24558 4.71021 -1.92582 -2.58299 
4.71437 -3.07755 -1.01943 4.71437 -2.23388 -2.80914 4.7152 -2.65572 -2.90346 
4.7152 -2.65572 -0.92511 4.71704 -2.9737 -0.9779 4.71704 -2.33773 -2.85067 
4.7179 -2.86704 -0.94836 4.7179 -2.44439 -2.88021 4.7179 -2.44439 -0.94836 
4.71805 -3.19155 -1.08332 4.71805 -2.11988 -2.74525 4.71923 -3.29532 -1.16051 
4.71923 -2.01611 -2.66806 4.73006 -2.81476 -0.94033 4.73006 -2.49667 -2.88824 
4.73006 -2.49667 -0.94033 4.73379 -3.48353 -1.37819 4.73379 -1.8279 -2.45038 
4.73753 -3.42289 -1.29553 4.73753 -1.88854 -2.53304 4.73771 -3.52384 -1.44769 
4.73771 -1.78759 -2.38088 4.73986 -1.72284 -2.23108 4.74077 -1.75314 -2.30883 
4.74175 -2.762 -0.93516 4.74175 -2.54943 -2.8934 4.74175 -2.54943 -0.93516 
4.74759 -3.33741 -1.20491 4.74759 -1.97402 -2.62366 4.75232 -3.02371 -1.00281 
4.75232 -2.28772 -2.82575 4.75293 -2.70894 -0.93289 4.75293 -2.60249 -2.89568 
4.75293 -2.60249 -0.93289 4.753 -3.13282 -1.05503 4.753 -2.17861 -2.77354 
4.75405 -2.91817 -0.96735 4.75405 -2.39326 -2.86121 4.75405 -2.39326 -0.96735 
4.7554 -3.24188 -1.12595 4.7554 -2.06955 -2.70262 4.76356 -3.45652 -1.34803 
4.76356 -2.65572 -2.89507 4.76356 -2.65572 -0.9335 4.76356 -1.85491 -2.48054 
4.76728 -2.86722 -0.95734 4.76728 -2.44421 -2.87123 4.76728 -2.44421 -0.95734 
4.7681 -3.49946 -1.41605 4.7681 -1.81197 -2.41252 4.77213 -1.77436 -2.3406 
4.77254 -1.71623 -2.18945 4.77415 -1.74344 -2.26848 4.77514 -3.3764 -1.25254 
4.77514 -1.93503 -2.57602 4.77942 -2.81479 -0.94982 4.77942 -2.49664 -2.87875 
4.77942 -2.49664 -0.94982 4.78537 -3.28397 -1.16713 4.78537 -2.02746 -2.66144 
4.78634 -3.07187 -1.03148 4.78634 -2.23956 -2.79709 4.78941 -2.96817 -0.9904 
4.78941 -2.34326 -2.83816 4.79056 -3.18531 -1.09562 4.79056 -2.12612 -2.73295 
4.79122 -2.76167 -0.94518 4.79122 -2.54976 -2.88339 4.79122 -2.54976 -0.94518 
4.79798 -3.47295 -1.38566 4.79798 -1.83848 -2.44291 4.80174 -3.41212 -1.30319 
4.80174 -1.89931 -2.52538 4.80235 -2.7085 -0.94345 4.80235 -2.60293 -2.88511 
4.80235 -2.60293 -0.94345 4.80263 -3.51312 -1.456 4.80263 -1.79831 -2.37257 
4.80312 -2.91789 -0.97823 4.80312 -2.39354 -2.85034 4.80312 -2.39354 -0.97823 
4.81145 -2.65572 -0.94425 4.81353 -3.32499 -1.21285 4.81353 -1.98644 -2.61572 
4.81616 -2.86686 -0.96873 4.81616 -2.44457 -2.85984 4.81616 -2.44457 -0.96873 
4.8211 -3.22878 -1.13469 4.8211 -2.08265 -2.69388 4.82383 -3.01684 -1.01741 
4.82383 -2.29459 -2.81116 4.82454 -3.12589 -1.06968 4.82454 -2.18554 -2.75889 
4.82729 -3.44439 -1.35661 4.82729 -1.86704 -2.47196 4.82853 -2.8142 -0.96178 
4.82853 -2.49723 -2.86678 4.82853 -2.49723 -0.96178 4.83275 -3.48686 -1.42504 
4.83822 -2.9675 -1.00322 4.83822 -2.34393 -2.82534 4.84012 -2.76106 -0.95767 
4.84012 -2.55037 -2.8709 4.84012 -2.55037 -0.95767 4.84109 -3.36308 -1.26212 
4.84109 -1.94835 -2.56645 4.84984 -2.70846 -0.95614 4.84984 -2.60297 -0.95614 
4.85054 -3.26977 -1.17714 4.85054 -2.04166 -2.65142 4.85185 -2.91701 -0.99156 
4.85185 -2.39442 -2.83701 4.85185 -2.39442 -0.99156 4.85591 -3.17022 -1.10641 
4.85591 -2.14121 -2.72216 4.85715 -3.06396 -1.04826 4.85715 -2.24747 -2.78031 
4.85876 -2.65572 -0.95734 4.86219 -3.45867 -1.39564 4.86441 -2.86598 -0.98251 
4.86441 -2.44545 -2.84606 4.86441 -2.44545 -0.98251 4.86673 -3.49848 -1.46619 
4.86738 -3.39752 -1.31397 4.86738 -1.91391 -2.5146 4.87217 -3.0155 -1.03206 
4.87217 -2.29593 -2.79651 4.8767 -2.81316 -0.97609 4.8767 -2.49827 -2.85248 
4.8767 -2.49827 -0.97609 4.87888 -3.30964 -1.22433 4.87888 -2.00179 -2.60423 
4.8861 -3.21278 -1.14696 4.8861 -2.09865 -2.68161 4.88633 -2.96602 -1.01836 
4.88633 -2.34541 -2.8102 4.88725 -2.76103 -0.97232 4.88725 -2.5504 -0.97232 
4.88923 -3.10934 -1.08281 4.88923 -2.20209 -2.74575 4.88991 -3.42888 -1.36757 
4.89623 -3.47059 -1.43621 4.89691 -2.70834 -0.97122 4.89691 -2.60309 -0.97122 
4.89959 -2.91566 -1.00721 4.89959 -2.39577 -2.82136 4.89959 -2.39577 -1.00721 
4.89962 -3.50758 -1.50848 4.90536 -2.65572 -0.97274 4.90579 -3.34648 -1.27471 
4.90702 -3.06479 -1.06691 4.90702 -2.24664 -2.76165 4.91192 -2.86456 -0.99863 
4.91192 -2.44687 -2.82994 4.91192 -2.44687 -0.99863 4.91441 -3.25278 -1.19051 
4.91441 -2.05865 -2.63805 4.91994 -3.15277 -1.12093 4.91994 -2.15866 -2.70764 
4.922 -3.01612 -1.05107 4.922 -2.29531 -2.77749 4.92326 -2.81287 -0.99264 
4.92326 -2.49856 -0.99264 4.92413 -3.44128 -1.40793 4.92926 -3.37985 -1.32652 
4.92931 -3.4801 -1.47818 4.93361 -2.76073 -0.98927 4.93361 -2.5507 -0.98927 
4.93627 -2.96617 -1.03773 4.93627 -2.34526 -2.79084 4.93841 -3.10919 -1.10342 
4.93841 -2.20224 -2.72515 4.94231 -3.29156 -1.23905 4.94291 -2.7083 -0.98853 
4.94291 -2.60313 -0.98853 4.94914 -3.19407 -1.16244 4.94914 -2.11736 -2.66612 
4.94945 -2.91562 -1.02698 4.94945 -2.39581 -2.80159 4.94945 -2.39581 -1.02698 
4.95115 -3.41006 -1.38088 4.95115 -2.65572 -0.9904 4.95594 -3.06446 -1.08797 
4.95594 -2.24697 -2.7406 4.95748 -3.45137 -1.44995 4.96132 -3.48718 -1.52144 
4.96247 -2.86295 -1.01884 4.96247 -2.44848 -2.80973 4.96247 -2.44848 -1.01884 
4.96702 -3.32644 -1.28876 4.96843 -3.15168 -1.14354 4.96843 -2.15975 -2.68503 
4.97112 -3.01546 -1.07259 4.97112 -2.29597 -2.75598 4.97368 -2.8111 -1.01336 
4.97368 -2.50033 -1.01336 4.97672 -3.23307 -1.20718 4.98402 -2.75854 -1.01055 
4.98402 -2.55289 -1.01055 4.98472 -3.42053 -1.42256 4.98514 -2.96543 -1.05961 
4.98514 -2.346 -2.76896 4.98676 -3.1078 -1.12647 4.98676 -2.20363 -2.7021 
4.98969 -3.45892 -1.49306 4.99003 -3.35877 -1.34157 4.99317 -2.70599 -1.01035 
4.99317 -2.60544 -1.01035 4.99603 -2.65572 -1.01029 4.99679 -3.1918 -1.18685 
4.99914 -2.91347 -1.04936 4.99914 -2.39796 -2.7792 4.99914 -2.39796 -1.04936 
5.00255 -3.26959 -1.25494 5.00376 -3.06297 -1.11138 5.00376 -2.24846 -2.71719 
5.00458 -3.4801 -1.55345 5.01076 -3.38801 -1.39647 5.01185 -2.86073 -1.04171 
5.01185 -2.4507 -1.04171 5.01578 -3.14918 -1.16836 5.01705 -3.42873 -1.4657 
5.01883 -3.01374 -1.09636 5.01883 -2.29769 -2.7322 5.02318 -2.8086 -1.03686 
5.02318 -2.50283 -1.03686 5.02379 -3.23014 -1.23405 5.02651 -3.30349 -1.30552 
5.0328 -3.45137 -1.52527 5.0332 -2.75603 -1.03453 5.0332 -2.5554 -1.03453 
5.03365 -3.10532 -1.15175 5.03401 -2.96277 -1.08423 5.03401 -2.34866 -2.74434 
5.03401 -2.34866 -1.08423 5.03712 -2.70594 -1.03233 5.03712 -2.60549 -1.03233 
5.03987 -2.65572 -1.03236 5.04333 -3.39667 -1.43942 5.0437 -3.18853 -1.2141 
5.04655 -3.47059 -1.58652 5.04783 -2.91058 -1.07449 5.04783 -2.40085 -1.07449 
5.04852 -3.33461 -1.35871 5.0486 -3.26525 -1.28346 5.05035 -3.06033 -1.13706 
5.05035 -2.2511 -2.69151 5.05992 -2.8579 -1.06717 5.05992 -2.45353 -1.06717 
5.0602 -3.42053 -1.49803 5.06268 -3.14535 -1.19594 5.06665 -3.01029 -1.12302 
5.06665 -2.30114 -2.70554 5.06847 -3.36282 -1.41428 5.06951 -3.22553 -1.26293 
5.07104 -2.8056 -1.06284 5.07104 -2.50583 -1.06284 5.07154 -3.29775 -1.33574 
5.07483 -3.44128 -1.55863 5.07623 -2.75594 -1.05864 5.07623 -2.55549 -1.05864 
5.08016 -2.70577 -1.05657 5.08016 -2.60566 -1.05657 5.08035 -3.10117 -1.17975 
5.08148 -2.9592 -1.11134 5.08148 -2.35223 -1.11134 5.08257 -2.65572 -1.05656 
5.08628 -3.38801 -1.472 5.08711 -3.45867 -1.62056 5.08948 -3.18347 -1.24344 
5.0924 -3.32727 -1.39035 5.09342 -3.25912 -1.31401 5.09478 -2.90721 -1.10204 
5.09478 -2.40422 -1.10204 5.09556 -3.05654 -1.16494 5.10187 -3.41006 -1.5316 
5.10653 -2.85447 -1.09514 5.10653 -2.45696 -1.09514 5.10811 -3.14006 -1.22566 
5.11166 -3.00623 -1.15134 5.11296 -2.80522 -1.08895 5.11296 -2.50621 -1.08895 
5.11376 -3.21924 -1.29372 5.11507 -3.29011 -1.36768 5.11518 -3.42888 -1.59284 
5.11804 -2.75559 -1.08483 5.11804 -2.55584 -1.08483 5.12173 -2.70572 -1.08278 
5.12173 -2.60571 -1.08278 5.12404 -3.33461 -1.43423 5.12404 -2.65572 -1.08281 
5.12437 -3.09637 -1.20945 5.12615 -3.44439 -1.65546 5.12643 -2.95462 -1.14011 
5.12643 -2.35681 -1.14011 5.1335 -3.17681 -1.2746 5.13642 -3.25141 -1.34633 
5.13928 -3.05161 -1.19495 5.13949 -2.90241 -1.13129 5.13949 -2.40902 -1.13129 
5.14118 -3.35877 -1.49272 5.14701 -3.29775 -1.41121 5.14767 -2.8543 -1.12365 
5.14767 -2.45713 -1.12365 5.15093 -3.13427 -1.25723 5.15411 -2.80497 -1.11757 
5.15411 -2.50646 -1.11757 5.15541 -3.00091 -1.18193 5.15541 -2.31052 -1.18193 
5.15624 -3.37985 -1.5535 5.15641 -3.21129 -1.32635 5.15929 -2.75502 -1.11361 
5.15929 -2.55641 -1.11361 5.16297 -2.70508 -1.1117 5.16297 -2.60635 -1.1117 
5.16417 -2.65572 -1.11108 5.16701 -3.09032 -1.24132 5.16874 -3.25912 -1.38933 
5.16878 -3.39752 -1.61537 5.16977 -2.94919 -1.17111 5.16977 -2.36224 -1.17111 
5.17498 -3.16982 -1.30778 5.17723 -3.30349 -1.45624 5.17931 -2.90171 -1.16171 
5.17931 -2.40972 -1.16171 5.17957 -3.41212 -1.68101 5.18139 -3.04556 -1.227 
5.18722 -3.42289 -1.74523 5.18736 -2.85363 -1.15415 5.18736 -2.4578 -1.15415 
5.18903 -3.21924 -1.36899 5.19208 -3.12711 -1.29067 5.19399 -2.8041 -1.14832 
5.19399 -2.50733 -1.14832 5.194 -3.32644 -1.51574 5.19724 -2.99459 -1.21441 
5.19724 -2.31684 -1.21441 5.19904 -2.7542 -1.14443 5.19904 -2.55723 -1.14443 
5.1993 -3.26525 -1.43416 5.20172 -2.70502 -1.14191 5.20172 -2.60641 -1.14191 
5.20286 -2.65572 -1.14127 5.20769 -3.08327 -1.27507 5.20804 -3.34648 -1.57696 
5.20816 -3.17681 -1.34925 5.20826 -2.94796 -1.20347 5.20826 -2.36347 -1.20347 
5.21777 -2.90039 -1.19419 5.21777 -2.41104 -1.19419 5.21983 -3.22553 -1.41324 
5.22063 -3.36308 -1.64166 5.22175 -3.0384 -1.261 5.22175 -2.27303 -1.261 
5.2255 -2.85246 -1.18654 5.2255 -2.45897 -1.18654 5.22553 -3.13427 -1.33182 
5.22782 -3.26959 -1.48021 5.23021 -3.3764 -1.70762 5.23211 -2.80286 -1.18084 
5.23211 -2.50857 -1.18084 5.23424 -2.9926 -1.24851 5.23424 -2.31883 -1.24851 
5.23642 -2.75409 -1.17661 5.23642 -2.55734 -1.17661 5.23718 -3.38561 -1.77255 
5.23913 -2.70484 -1.17415 5.23913 -2.60659 -1.17415 5.23932 -3.18347 -1.39328 
5.24003 -2.65572 -1.17333 5.24143 -3.09032 -1.31575 5.24371 -3.29156 -1.54045 
5.24513 -2.946 -1.23763 5.24513 -2.36543 -1.23763 5.24871 -3.23014 -1.45897 
5.25439 -2.8987 -1.22837 5.25439 -2.41273 -1.22837 5.25575 -3.04556 -1.30137 
5.25709 -3.14006 -1.37464 5.25842 -3.30964 -1.60387 5.26199 -2.85081 -1.22076 
5.26199 -2.46062 -1.22076 5.26792 -2.80245 -1.21483 5.26792 -2.50898 -1.21483 
5.26834 -2.99459 -1.28552 5.26834 -2.31684 -1.28552 5.26866 -3.18853 -1.43906 
5.26991 -3.32499 -1.66922 5.27217 -2.75373 -1.21058 5.27217 -2.5577 -1.21058 
5.27331 -3.09637 -1.35838 5.27473 -2.70478 -1.20803 5.27473 -2.60665 -1.20803 
5.27558 -3.23307 -1.50604 5.27558 -2.65572 -1.20718 5.27784 -3.33741 -1.73517 
5.27929 -2.94796 -1.27449 5.27929 -2.36347 -1.27449 5.28681 -3.14535 -1.42007 
5.2878 -3.05161 -1.34347 5.28857 -2.90039 -1.26498 5.28857 -2.41104 -1.26498 
5.29224 -3.25278 -1.56834 5.2959 -3.1918 -1.48596 5.29621 -2.85246 -1.25726 
5.29621 -2.45897 -1.25726 5.30082 -3.00091 -1.32735 5.30191 -2.80286 -1.25065 
5.30191 -2.50857 -1.25065 5.30301 -3.10117 -1.4024 5.30561 -3.26977 -1.63222 
5.30615 -2.75409 -1.24633 5.30615 -2.55734 -1.24633 5.30861 -2.70484 -1.24362 
5.30861 -2.60659 -1.24362 5.30942 -2.65572 -1.24273 5.31165 -2.94919 -1.31298 
5.31439 -3.14918 -1.46697 5.31563 -3.28397 -1.69738 5.31781 -3.05654 -1.38719 
5.32031 -3.19407 -1.53361 5.32104 -2.90171 -1.30345 5.32104 -2.40972 -1.30345 
5.32861 -2.85363 -1.2954 5.32861 -2.4578 -1.2954 5.33101 -3.10532 -1.4491 
5.33141 -3.00623 -1.37109 5.33444 -2.8041 -1.28876 5.33444 -2.50733 -1.28876 
5.3358 -3.21278 -1.59666 5.33833 -2.7542 -1.28371 5.33833 -2.55723 -1.28371 
5.33921 -3.15168 -1.51432 5.34084 -2.70502 -1.28103 5.34084 -2.60641 -1.28103 
5.34148 -2.65572 -1.27989 5.34264 -2.95462 -1.35633 5.3457 -3.06033 -1.43241 
5.34807 -3.22878 -1.66166 5.35147 -2.90241 -1.34326 5.35629 -3.1078 -1.49599 
5.3568 -3.24188 -1.72736 5.3591 -2.8543 -1.33509 5.35973 -3.01029 -1.4161 
5.36182 -3.15277 -1.56282 5.36519 -2.80497 -1.32865 5.36519 -2.50646 -1.32865 
5.36914 -2.75502 -1.32347 5.36914 -2.55641 -1.32347 5.37105 -2.70508 -1.31979 
5.37105 -2.60635 -1.31979 5.37138 -3.06297 -1.47899 5.37142 -2.9592 -1.40128 
5.37168 -2.65572 -1.31858 5.37634 -3.17022 -1.62684 5.37934 -3.10919 -1.54434 
5.38072 -2.90721 -1.38797 5.38639 -3.01374 -1.46393 5.38713 -3.18531 -1.69219 
5.38761 -2.85447 -1.37623 5.3938 -2.80522 -1.36979 5.39478 -3.06446 -1.52681 
5.39793 -2.75559 -1.36472 5.39793 -2.55584 -1.36472 5.39852 -2.96277 -1.44875 
5.39994 -3.10934 -1.59353 5.39994 -2.65572 -1.35871 5.39998 -2.70572 -1.36102 
5.39998 -2.60571 -1.36102 5.40827 -2.91058 -1.43493 5.41017 -3.01546 -1.51164 
5.41308 -3.12589 -1.65821 5.41558 -2.8579 -1.42284 5.41584 -3.06479 -1.57573 
5.41992 -2.8056 -1.41171 5.42314 -2.96543 -1.49761 5.42412 -2.75594 -1.40652 
5.42618 -2.70577 -1.4026 5.42618 -2.60566 -1.4026 5.4262 -2.65572 -1.40018 
5.43168 -3.01612 -1.56076 5.43339 -2.91347 -1.48361 5.4345 -3.06396 -1.62561 
5.44104 -2.86073 -1.4709 5.44502 -2.96617 -1.54649 5.44589 -2.8086 -1.45958 
5.44823 -2.75603 -1.44956 5.45039 -2.65572 -1.44289 5.45042 -2.70594 -1.44563 
5.4507 -3.0155 -1.61058 5.45128 -3.07187 -1.69641 5.45577 -2.91562 -1.53331 
5.46391 -2.86295 -1.52029 5.46439 -2.96602 -1.59642 5.46534 -3.01684 -1.65893 
5.46939 -2.8111 -1.50907 5.47221 -2.75854 -1.49873 5.47241 -2.70599 -1.48958 
5.47555 -2.91566 -1.58316 5.47953 -2.9675 -1.64454 5.48413 -2.86456 -1.57084 
5.49011 -2.81287 -1.55949 5.4912 -2.91701 -1.6309 5.49235 -2.96817 -1.69334 
5.49348 -2.76073 -1.54915 5.50025 -2.86598 -1.61835 5.50453 -2.91789 -1.67963 
5.50667 -2.81316 -1.60606 5.51402 -2.86686 -1.6666 5.52097 -2.8142 -1.65423 
5.52542 -2.86722 -1.71548 4.78827 -2.86165 -3.10202 4.79557 -2.76228 -3.0239 
4.79833 -2.70118 -2.94141 4.80124 -2.81162 -3.08799 4.80314 -2.91649 -3.1647 
4.81147 -2.71774 -3.0061 4.81289 -2.8643 -3.15088 4.81663 -2.76261 -3.07282 
4.81761 -3.02186 -3.22984 4.8238 -2.97261 -3.2234 4.82428 -2.64177 -2.90744 
4.82502 -2.81334 -3.1357 4.83069 -2.91987 -3.21166 4.83207 -2.71788 -3.05529 
4.83507 -2.65685 -2.97279 4.83973 -3.17136 -3.28104 4.83999 -2.86788 -3.19835 
4.84003 -2.7641 -3.12064 4.84036 -3.122 -3.27984 4.84227 -3.07205 -3.27616 
4.84622 -3.02211 -3.27098 4.84959 -2.67431 -3.03681 4.85168 -2.81679 -3.18352 
4.85231 -2.97278 -3.26454 4.85461 -2.58519 -2.87227 4.85512 -2.71928 -3.10364 
4.85994 -2.92467 -3.25636 4.86334 -2.59829 -2.93797 4.86571 -2.76675 -3.16722 
4.86877 -2.87246 -3.2433 4.86993 -3.17136 -3.31974 4.87057 -3.22067 -3.3186 
4.87057 -3.12206 -3.3186 4.8722 -2.67539 -3.08531 4.87308 -3.26985 -3.31592 
4.87308 -3.07288 -3.31592 4.87561 -2.6143 -3.00297 4.87697 -3.31975 -3.31087 
4.87697 -3.02297 -3.31087 4.88 -2.82084 -3.22854 4.8804 -2.72175 -3.15052 
4.8828 -3.36928 -3.30423 4.8828 -2.97345 -3.30423 4.89037 -2.92537 -3.29618 
4.8911 -2.63301 -3.06602 4.8936 -2.77054 -3.21244 4.89578 -2.5431 -2.90225 
4.89702 -2.67789 -3.13266 4.89976 -2.87789 -3.28665 4.90199 -3.17136 -3.3569 
4.9028 -3.22049 -3.35601 4.9028 -3.12224 -3.35601 4.90526 -3.26973 -3.3533 
4.90526 -3.07299 -3.3533 4.9058 -2.55731 -2.96741 4.9084 -2.72591 -3.19723 
4.9095 -3.3185 -3.34898 4.9095 -3.02422 -3.34898 4.91059 -2.82616 -3.27228 
4.9152 -2.97461 -3.34237 4.91551 -2.63528 -3.11367 4.91917 -2.5743 -3.03129 
4.92284 -2.92669 -3.33465 4.92361 -2.77547 -3.25616 4.9246 -2.68173 -3.17956 
4.93212 -2.87911 -3.32514 4.93357 -2.48967 -2.86446 4.93583 -3.17136 -3.39245 
4.93583 -2.59401 -3.09359 4.93668 -3.22043 -3.3916 4.93668 -3.12229 -3.3916 
4.9381 -2.73071 -3.24125 4.93924 -3.26938 -3.38905 4.93924 -3.07334 -3.38905 
4.9415 -2.50209 -2.93041 4.94275 -2.63854 -3.16057 4.94307 -2.83249 -3.31411 
4.94349 -3.31809 -3.3848 4.94349 -3.02463 -3.3848 4.94942 -2.97627 -3.37886 
4.95299 -2.51744 -2.99575 4.95432 -2.68702 -3.22498 4.95566 -2.78152 -3.29826 
4.95702 -2.92838 -3.37126 4.9627 -2.59693 -3.14066 4.96628 -2.88108 -3.362 
4.9677 -2.53552 -3.05918 4.96998 -2.73676 -3.28388 4.97138 -3.17136 -3.4263 
4.97209 -2.64361 -3.20635 4.97228 -3.22049 -3.42548 4.97228 -3.12224 -3.42548 
4.97423 -2.44147 -2.82708 4.97499 -3.26973 -3.42302 4.97499 -3.07299 -3.42302 
4.97717 -2.83447 -3.35112 4.9793 -3.3185 -3.41879 4.9793 -3.02422 -3.41879 
4.9812 -2.45068 -2.89201 4.98359 -2.55749 -3.11942 4.98588 -2.69281 -3.26781 
4.98591 -2.97461 -3.41309 4.98966 -2.78868 -3.33863 4.99078 -2.464 -2.95797 
4.99158 -2.60155 -3.18639 4.99364 -2.92669 -3.40544 5.00315 -2.87911 -3.39616 
5.00325 -2.65026 -3.25037 5.00337 -2.48059 -3.02267 5.00372 -2.74381 -3.32456 
5.00855 -3.17136 -3.45836 5.00969 -3.22067 -3.45772 5.00969 -3.12206 -3.45772 
5.01211 -2.56183 -3.16547 5.01237 -3.26985 -3.4552 5.01237 -3.07288 -3.4552 
5.01417 -2.83249 -3.38521 5.01741 -2.50063 -3.08389 5.01742 -3.02297 -3.45131 
5.01891 -2.39686 -2.78894 5.01933 -2.69997 -3.30896 5.02238 -2.60784 -3.23064 
5.02405 -2.97345 -3.44548 5.02419 -2.40418 -2.8544 5.03002 -2.78152 -3.37263 
5.03184 -2.41496 -2.91862 5.0321 -2.92537 -3.43792 5.03418 -2.52359 -3.14339 
5.03643 -2.65726 -3.29185 5.04164 -2.87789 -3.42852 5.04263 -2.42956 -2.98426 
5.04267 -2.56796 -3.2103 5.0444 -2.73676 -3.3583 5.04724 -3.17136 -3.48855 
5.04844 -3.22072 -3.48793 5.04844 -3.122 -3.48793 5.05212 -3.27067 -3.48602 
5.05212 -3.07205 -3.48602 5.055 -2.61579 -3.27328 5.05517 -2.44723 -3.04613 
5.056 -2.82616 -3.4177 5.0573 -3.02211 -3.48206 5.06048 -2.69281 -3.3424 
5.06374 -2.97278 -3.47597 5.0644 -2.52933 -3.18841 5.06682 -2.35661 -2.75075 
5.07023 -2.46831 -3.10691 5.07053 -2.36185 -2.81587 5.07192 -2.92467 -3.46834 
5.07213 -2.77547 -3.40468 5.07499 -2.57566 -3.2533 5.07668 -2.37055 -2.88044 
5.07791 -2.65026 -3.32503 5.08498 -2.87246 -3.45952 5.08526 -2.38269 -2.94416 
5.08704 -2.73071 -3.39018 5.08737 -3.17136 -3.51681 5.08737 -2.49247 -3.16539 
5.08968 -3.22136 -3.51685 5.08968 -3.12136 -3.51685 5.09337 -3.27124 -3.5148 
5.09337 -3.07148 -3.5148 5.09623 -2.3982 -3.00678 5.09634 -2.53697 -3.23195 
5.09765 -2.60784 -3.30591 5.09845 -3.02186 -3.51068 5.09927 -2.33279 -2.7202 
5.09975 -2.82084 -3.44829 5.10182 -2.33641 -2.78554 5.1033 -2.68702 -3.37397 
5.10488 -2.97261 -3.50449 5.10685 -2.34355 -2.85066 5.10954 -2.41702 -3.06803 
5.11432 -2.35412 -2.91486 5.11585 -2.77054 -3.43469 5.11663 -2.91987 -3.49759 
5.11799 -2.56796 -3.28562 5.11901 -2.4998 -3.20928 5.12193 -2.64361 -3.35619 
5.1243 -2.36841 -2.97907 5.12513 -2.43907 -3.12763 5.12884 -3.17136 -3.54307 
5.12993 -2.86788 -3.48829 5.13106 -2.72591 -3.41988 5.13125 -3.22142 -3.54306 
5.13125 -3.1213 -3.54306 5.13449 -2.31309 -2.75495 5.13518 -3.27158 -3.54099 
5.13518 -3.07114 -3.54099 5.13658 -2.3858 -3.041 5.13851 -2.31851 -2.82025 
5.13987 -2.52933 -3.26389 5.14037 -3.02147 -3.53679 5.1419 -2.60155 -3.3367 
5.14294 -2.46426 -3.18534 5.1447 -2.32762 -2.88497 5.14476 -2.81679 -3.47661 
5.14873 -2.68173 -3.40369 5.15121 -2.40655 -3.1016 5.15149 -2.96918 -3.53246 
5.1537 -2.34022 -2.94963 5.16106 -2.76675 -3.46257 5.16281 -2.56183 -3.31617 
5.16289 -2.49247 -3.24092 5.16358 -2.91649 -3.52514 5.16486 -2.35649 -3.01311 
5.16771 -2.63854 -3.38553 5.16808 -2.43041 -3.16021 5.17115 -2.29582 -2.78951 
5.17154 -3.17136 -3.56727 5.17429 -3.22158 -3.5673 5.17429 -3.12114 -3.5673 
5.17634 -2.30324 -2.85459 5.1774 -2.8643 -3.5154 5.17776 -2.72175 -3.44788 
5.17821 -3.27168 -3.5651 5.17821 -3.07104 -3.5651 5.17861 -2.37571 -3.07436 
5.18465 -2.31396 -2.9195 5.1849 -2.52359 -3.29411 5.18762 -2.59693 -3.36558 
5.18823 -3.01847 -3.56277 5.19258 -2.81334 -3.50327 5.19436 -2.39835 -3.13393 
5.19484 -2.3286 -2.9836 5.19563 -2.67789 -3.43127 5.19956 -2.96634 -3.55792 
5.20065 -2.43907 -3.20315 5.20683 -2.34698 -3.04618 5.20765 -2.7641 -3.48825 
5.20886 -2.55749 -3.34469 5.20916 -2.28104 -2.82377 5.21227 -2.91361 -3.55026 
5.21462 -2.63528 -3.41278 5.21538 -3.17136 -3.58933 5.21663 -2.29001 -2.889 
5.21824 -3.22164 -3.58928 5.21824 -3.12108 -3.58928 5.22138 -2.46831 -3.25806 
5.22172 -2.36815 -3.10657 5.22465 -2.71928 -3.47316 5.22597 -2.30285 -2.95333 
5.22627 -2.86165 -3.54002 5.22669 -2.40655 -3.17707 5.22739 -3.27418 -3.58908 
5.22739 -3.06854 -3.58908 5.23469 -2.59401 -3.39245 5.23714 -2.3195 -3.01649 
5.23773 -3.01598 -3.58627 5.24029 -2.81162 -3.52704 5.24298 -2.67539 -3.45609 
5.24439 -2.50063 -3.31087 5.24839 -2.26879 -2.85764 5.24894 -3.3786 -1.7899 
5.24894 -2.96412 -3.58079 5.25009 -2.33989 -3.07819 5.25393 -2.37571 -3.14968 
5.25547 -2.76261 -3.51166 5.25688 -2.27988 -2.92247 5.26026 -3.17136 -3.60922 
5.26026 -2.41702 -3.21875 5.26196 -3.43127 -1.79804 5.26196 -2.91146 -3.57265 
5.26227 -2.63301 -3.43718 5.26725 -2.29489 -2.98643 5.2685 -3.22395 -3.6111 
5.2685 -3.11878 -3.6111 5.2691 -2.53552 -3.36058 5.273 -2.71788 -3.49621 
5.27514 -3.48182 -1.80879 5.27514 -2.86091 -3.5619 5.2778 -3.06634 -3.61036 
5.27941 -2.31363 -3.04887 5.2821 -2.34698 -3.12145 5.28215 -2.44723 -3.27311 
5.28728 -2.3858 -3.1917 5.28815 -3.01421 -3.60699 5.28874 -2.25909 -2.89102 
5.28941 -3.53176 -1.82214 5.28941 -2.81096 -3.54855 5.29147 -3.66841 -1.89199 
5.29147 -2.67431 -3.4787 5.297 -3.76842 -1.96158 5.297 -2.5743 -3.40911 
5.29841 -2.27228 -2.95545 5.29949 -3.38021 -1.76969 5.29949 -2.96252 -3.601 
5.30439 -3.58044 -1.83797 5.30439 -2.76228 -3.53272 5.30562 -3.86213 -2.04577 
5.30562 -2.48059 -3.32492 5.30605 -3.17136 -3.62689 5.30961 -2.28944 -3.01867 
5.31179 -2.3195 -3.09115 5.31182 -3.43131 -1.77827 5.31182 -2.91142 -3.59242 
5.3145 -3.22399 -3.6284 5.3145 -3.11874 -3.6284 5.31518 -3.98623 -2.20727 
5.31518 -2.35649 -3.16342 5.3215 -3.94453 -2.13863 5.3215 -2.3982 -3.23206 
5.32218 -3.62498 -1.85388 5.32218 -2.71774 -3.51681 5.32416 -3.06605 -3.6273 
5.32508 -3.48167 -1.78942 5.32508 -2.86106 -3.58127 5.32531 -3.72843 -1.91802 
5.32531 -2.6143 -3.45267 5.3301 -2.25198 -2.92382 5.33253 -3.82528 -1.99539 
5.33253 -2.51744 -3.3753 5.33471 -3.3288 -1.74715 5.33471 -3.01392 -3.62354 
5.33924 -3.53115 -1.80312 5.33924 -2.81157 -3.56757 5.34061 -2.26737 -2.98767 
5.34185 -2.29489 -3.06103 5.34403 -3.91317 -2.08503 5.34403 -2.42956 -3.28566 
5.34468 -2.3286 -3.13344 5.347 -3.38162 -1.75357 5.347 -2.9611 -3.61712 
5.34922 -3.97432 -2.1667 5.34922 -2.36841 -3.20399 5.35265 -3.17136 -3.64229 
5.35426 -3.57961 -1.81932 5.35426 -2.76311 -3.55137 5.3555 -3.68587 -1.87747 
5.3555 -2.65685 -3.49322 5.35956 -3.43265 -1.76262 5.35956 -2.91007 -3.60807 
5.36087 -3.78542 -1.9482 5.36087 -2.55731 -3.42249 5.36157 -3.22411 -3.64349 
5.36157 -3.11861 -3.64349 5.37032 -3.87872 -2.03318 5.37032 -2.464 -3.33751 
5.37129 -3.27671 -1.72873 5.37129 -3.06601 -3.64196 5.37234 -2.24748 -2.95594 
5.37284 -2.27228 -3.02987 5.37319 -3.48314 -1.77428 5.37319 -2.85958 -3.59641 
5.37495 -2.30285 -3.10232 5.37866 -2.34022 -3.17458 5.38288 -3.32985 -1.73285 
5.38288 -3.01288 -3.63784 5.38412 -3.96004 -2.12767 5.38412 -2.38269 -3.24302 
5.38687 -3.64154 -1.84074 5.38687 -2.70118 -3.52995 5.38758 -3.53249 -1.78847 
5.38758 -2.81023 -3.58222 5.39031 -3.74443 -1.90575 5.39031 -2.59829 -3.46494 
5.39525 -3.38251 -1.73979 5.39525 -2.96021 -3.6309 5.39788 -3.84064 -1.98391 
5.39788 -2.50209 -3.38678 5.39996 -3.17136 -3.65538 5.40446 -2.25198 -2.99819 
5.40582 -2.27988 -3.0714 5.40829 -3.43354 -1.74929 5.40829 -2.90918 -3.6214 
5.40878 -2.31396 -3.14363 5.40906 -3.22415 -3.65618 5.40906 -3.22415 -1.71451 
5.40906 -3.11857 -3.65618 5.40967 -3.92776 -2.07425 5.40967 -2.41496 -3.29644 
5.41343 -3.9886 -2.15672 5.41343 -2.35412 -3.21397 5.42019 -3.27731 -1.71624 
5.42019 -3.06541 -3.65445 5.42085 -3.70095 -1.86668 5.42085 -2.64177 -3.50401 
5.422 -3.48382 -1.76147 5.422 -2.8589 -3.60922 5.42507 -3.58752 -1.80254 
5.42507 -2.7552 -3.56815 5.42604 -3.79962 -1.93819 5.42604 -2.5431 -3.4325 
5.43199 -3.33043 -1.72088 5.43199 -3.01229 -3.64981 5.43627 -3.89205 -2.0236 
5.43627 -2.45068 -3.34709 5.43726 -2.25909 -3.03954 5.43928 -2.29001 -3.11166 
5.44331 -2.32762 -3.18358 5.44413 -3.38287 -1.7284 5.44413 -2.95986 -3.64229 
5.44785 -3.97217 -2.11909 5.44785 -3.17136 -3.66613 5.44785 -3.17136 -1.70456 
5.44785 -2.37055 -3.2516 5.45601 -3.75753 -1.89701 5.45601 -2.58519 -3.47368 
5.45736 -3.43382 -1.73841 5.45736 -2.90891 -3.63228 5.45841 -3.64846 -1.82609 
5.45841 -2.69426 -3.5446 5.45848 -3.22458 -3.66674 5.45848 -3.22458 -1.70395 
5.45848 -3.11814 -3.66674 5.45848 -3.11814 -1.70395 5.45909 -3.53936 -1.77387 
5.45909 -2.80336 -3.59682 5.46382 -3.85306 -1.97597 5.46382 -2.48967 -3.39472 
5.46966 -3.27765 -1.70622 5.46966 -3.06507 -3.66447 5.46966 -3.06507 -1.70622 
5.47064 -2.26879 -3.0799 5.47155 -2.23848 -3.00214 5.4737 -2.30324 -3.15194 
5.47388 -3.93854 -2.06659 5.47388 -2.40418 -3.3041 5.47762 -3.99918 -2.14925 
5.47762 -2.34355 -3.22144 5.48135 -3.3304 -1.71139 5.48135 -3.01232 -3.6593 
5.48135 -3.01232 -1.71139 5.49218 -3.81096 -1.93157 5.49218 -2.53176 -3.43912 
5.49336 -3.7072 -1.85438 5.49336 -2.63552 -3.51631 5.49351 -3.38269 -1.71942 
5.49351 -2.96004 -3.65127 5.49437 -3.48935 -1.74896 5.49437 -2.85338 -3.62173 
5.49621 -3.17136 -3.67452 5.49621 -3.17136 -1.69617 5.49704 -3.5932 -1.79049 
5.49704 -2.74952 -3.5802 5.5012 -3.90125 -2.01664 5.5012 -2.44147 -3.35405 
5.50451 -2.28104 -3.11913 5.50496 -2.24779 -3.04307 5.507 -3.22462 -3.67463 
5.507 -3.22462 -1.69606 5.507 -3.1181 -3.67463 5.507 -3.1181 -1.69606 
5.50803 -4.02421 -2.18091 5.50803 -2.31851 -3.18978 5.51241 -3.98087 -2.11293 
5.51241 -2.36185 -3.25776 5.51847 -3.27792 -1.69886 5.51847 -3.0648 -3.67183 
5.51847 -3.0648 -1.69886 5.52911 -3.76244 -1.8868 5.52911 -2.58029 -3.48389 
5.52916 -3.86097 -1.97016 5.52916 -2.48175 -3.40053 5.53027 -3.43853 -1.7283 
5.53027 -2.9042 -3.64239 5.53027 -2.9042 -1.7283 5.5303 -3.33065 -1.70456 
5.5303 -3.01207 -3.66613 5.5303 -3.01207 -1.70456 5.53156 -3.65318 -1.81618 
5.53156 -2.68955 -3.55451 5.53205 -3.54399 -1.76401 5.53205 -2.79874 -3.60668 
5.53876 -2.25959 -3.08261 5.53877 -2.29582 -3.15713 5.53934 -3.94587 -2.06132 
5.53934 -2.39686 -3.30937 5.53969 -2.22941 -3.00481 5.54274 -4.00632 -2.14423 
5.54274 -2.33641 -3.22646 5.54492 -3.17136 -3.68053 5.54492 -3.17136 -1.69016 
5.55612 -3.22473 -3.68014 5.55612 -3.22473 -1.69055 5.55612 -3.118 -3.68014 
5.55612 -3.118 -1.69055 5.56669 -3.71053 -1.8466 5.56669 -2.6322 -3.52409 
5.56675 -3.90729 -2.01258 5.56675 -2.43544 -3.35811 5.56734 -3.81651 -1.92503 
5.56734 -2.52622 -3.44566 5.56754 -3.49315 -1.74154 5.56754 -2.84958 -3.62915 
5.56754 -2.84958 -1.74154 5.56758 -3.27794 -1.6939 5.56758 -3.06479 -3.67679 
5.56758 -3.06479 -1.6939 5.56801 -3.38449 -1.7112 5.56801 -2.95824 -3.65949 
5.56801 -2.95824 -1.7112 5.56979 -3.59662 -1.78323 5.56979 -2.7461 -3.58746 
5.57331 -2.24084 -3.04491 5.57333 -4.02964 -2.1769 5.57333 -2.31309 -3.19379 
5.57356 -2.27455 -3.12229 5.57754 -3.98611 -2.10923 5.57754 -2.35661 -3.26146 
5.59387 -3.17136 -3.68414 5.59387 -3.17136 -1.68655 5.6047 -3.76617 -1.88239 
5.6047 -2.57655 -3.4883 5.6047 -3.65553 -1.81121 5.6047 -2.68719 -3.55948 
5.60474 -3.86471 -1.96576 5.60474 -2.47801 -3.40493 5.60474 -3.94966 -2.05861 
5.60474 -2.39307 -3.31208 5.60515 -3.43974 -1.72277 5.60515 -2.90299 -3.64792 
5.60515 -2.90299 -1.72277 5.60515 -3.54631 -1.75907 5.60515 -2.79642 -3.61162 
5.60518 -3.33186 -1.69903 5.60518 -3.01086 -3.67166 5.60518 -3.01086 -1.69903 
5.60518 -3.22476 -3.6832 5.60518 -3.22476 -1.68749 5.60518 -3.11796 -3.6832 
5.60518 -3.11796 -1.68749 5.60807 -2.25524 -3.08473 5.60808 -2.29148 -3.15925 
5.60808 -4.00994 -2.14167 5.60808 -2.33279 -3.22902 5.64294 -4.03172 -2.17566 
5.64294 -3.98786 -2.10799 5.64294 -3.90943 -2.01062 5.64294 -3.81836 -1.92285 
5.64294 -3.7121 -1.84415 5.64294 -3.59776 -1.78081 5.64294 -3.49407 -1.73885 
5.64294 -3.38509 -1.70845 5.64294 -3.27824 -1.69107 5.64294 -3.17136 -1.68535 
5.64294 -3.06448 -1.69107 5.64294 -2.95764 -3.66224 5.64294 -2.95764 -1.70845 
5.64294 -2.84866 -3.63184 5.64294 -2.74496 -3.58988 5.64294 -2.63062 -3.52654 
5.64294 -2.52437 -3.44784 5.64294 -2.43329 -3.36007 5.64294 -2.35487 -3.2627 
5.64294 -2.311 -3.19503 5.64294 -2.27239 -3.12334 5.64294 -2.23858 -3.04579 
5.67779 -4.00994 -2.14167 5.67779 -2.33279 -3.22902 5.67779 -2.29148 -3.15925 
5.67781 -2.25524 -3.08473 5.6807 -3.22476 -1.68749 5.6807 -3.11796 -1.68749 
5.6807 -3.33186 -1.69903 5.6807 -3.01086 -1.69903 5.68072 -3.54631 -1.75907 
5.68073 -3.43974 -1.72277 5.68073 -2.90299 -1.72277 5.68114 -3.94966 -2.05861 
5.68114 -2.39307 -3.31208 5.68114 -3.86471 -1.96576 5.68114 -2.47801 -3.40493 
5.68117 -3.65553 -1.81121 5.68117 -2.68719 -3.55948 5.68117 -3.76617 -1.88239 
5.68117 -2.57655 -3.4883 5.69201 -3.17136 -1.68655 5.70834 -3.98611 -2.10923 
5.70834 -2.35661 -3.26146 5.71232 -2.27455 -3.12229 5.71255 -4.02964 -2.1769 
5.71255 -2.31309 -3.19379 5.71257 -2.24084 -3.04491 5.71608 -3.59662 -1.78323 
5.71786 -3.38449 -1.7112 5.71786 -2.95824 -1.7112 5.7183 -3.27794 -1.6939 
5.7183 -3.06479 -1.6939 5.71834 -3.49315 -1.74154 5.71853 -3.81651 -1.92503 
5.71853 -2.52622 -3.44566 5.71913 -3.90729 -2.01258 5.71913 -2.43544 -3.35811 
5.71919 -3.71053 -1.8466 5.72976 -3.22473 -1.69055 5.72976 -3.118 -1.69055 
5.74096 -3.17136 -1.69016 5.74313 -4.00632 -2.14423 5.74313 -2.33641 -3.22646 
5.74654 -3.94587 -2.06132 5.74654 -2.39686 -3.30937 5.74711 -2.29582 -3.15713 
5.74712 -2.25959 -3.08261 5.75383 -3.54399 -1.76401 5.75432 -3.65318 -1.81618 
5.75557 -3.33065 -1.70456 5.75557 -3.01207 -1.70456 5.75561 -3.43853 -1.7283 
5.75561 -2.9042 -1.7283 5.75672 -3.86097 -1.97016 5.75677 -3.76244 -1.8868 
5.76741 -3.27792 -1.69886 5.76741 -3.0648 -1.69886 5.77347 -3.98087 -2.11293 
5.77347 -2.36185 -3.25776 5.77785 -4.02421 -2.18091 5.77785 -2.31851 -3.18978 
5.77888 -3.22462 -1.69606 5.77888 -3.1181 -1.69606 5.78092 -2.24779 -3.04307 
5.78137 -2.28104 -3.11913 5.78468 -3.90125 -2.01664 5.78884 -3.5932 -1.79049 
5.78967 -3.17136 -1.69617 5.79151 -3.48935 -1.74896 5.79237 -3.38269 -1.71942 
5.79237 -2.96004 -1.71942 5.79252 -3.7072 -1.85438 5.79369 -3.81096 -1.93157 
5.80453 -3.3304 -1.71139 5.80453 -3.01232 -1.71139 5.80825 -3.99918 -2.14925 
5.80825 -2.34355 -3.22144 5.81199 -3.93854 -2.06659 5.81218 -4.03949 -2.21875 
5.81218 -2.30324 -3.15194 5.81524 -2.26879 -3.0799 5.81622 -3.27765 -1.70622 
5.81622 -3.06507 -1.70622 5.82206 -3.85306 -1.97597 5.82678 -3.53936 -1.77387 
5.8274 -3.22458 -1.70395 5.8274 -3.11814 -1.70395 5.82747 -3.64846 -1.82609 
5.82852 -3.43382 -1.73841 5.82852 -2.90891 -1.73841 5.82986 -3.75753 -1.89701 
5.83803 -3.97217 -2.11909 5.83803 -3.17136 -1.70456 5.84175 -3.38287 -1.7284 
5.84175 -2.95986 -1.7284 5.84257 -4.01511 -2.18711 5.84257 -2.32762 -3.18358 
5.8466 -2.29001 -3.11166 5.84862 -2.25909 -3.03954 5.8496 -3.89205 -2.0236 
5.85389 -3.33043 -1.72088 5.85389 -3.01229 -1.72088 5.85984 -3.79962 -1.93819 
5.86081 -3.58752 -1.80254 5.86388 -3.48382 -1.76147 5.86503 -3.70095 -1.86668 
5.86569 -3.27731 -1.71624 5.86569 -3.06541 -1.71624 5.87245 -3.9886 -2.15672 
5.87621 -3.92776 -2.07425 5.87682 -3.22415 -1.71451 5.87682 -3.11857 -1.71451 
5.8771 -4.02877 -2.22706 5.87759 -3.43354 -1.74929 5.87759 -2.90918 -1.74929 
5.88592 -3.17136 -1.71531 5.888 -3.84064 -1.98391 5.89062 -3.38251 -1.73979 
5.89062 -2.96021 -1.73979 5.89557 -3.74443 -1.90575 5.89829 -3.53249 -1.78847 
5.89901 -3.64154 -1.84074 5.90176 -3.96004 -2.12767 5.90299 -3.32985 -1.73285 
5.90299 -3.01288 -1.73285 5.90722 -4.00251 -2.19611 5.91268 -3.48314 -1.77428 
5.91459 -3.27671 -1.72873 5.91459 -3.06601 -1.72873 5.91556 -3.87872 -2.03318 
5.92431 -3.22411 -1.7272 5.92431 -3.11861 -1.7272 5.925 -3.78542 -1.9482 
5.92632 -3.43265 -1.76262 5.92632 -2.91007 -1.76262 5.93038 -3.68587 -1.87747 
5.93161 -3.57961 -1.81932 5.93322 -3.17136 -1.7284 5.93666 -3.97432 -2.1667 
5.93888 -3.38162 -1.75357 5.93888 -2.9611 -1.75357 5.9412 -4.01413 -2.23725 
5.94185 -3.91317 -2.08503 5.94664 -3.53115 -1.80312 5.95116 -3.3288 -1.74715 
5.95116 -3.01392 -1.74715 5.95335 -3.82528 -1.99539 5.96057 -3.72843 -1.91802 
5.9608 -3.48167 -1.78942 5.96172 -3.27667 -1.74339 5.96172 -3.06605 -1.74339 
5.9637 -3.62498 -1.85388 5.96438 -3.94453 -2.13863 5.9707 -3.98623 -2.20727 
5.97137 -3.22399 -1.74229 5.97137 -3.11874 -1.74229 5.97406 -3.43131 -1.77827 
5.97406 -2.91142 -1.77827 5.97408 -4.02322 -2.27954 5.97983 -3.17136 -1.7438 
5.98026 -3.86213 -2.04577 5.98149 -3.58044 -1.83797 5.98638 -3.38021 -1.76969 
5.98638 -2.96252 -1.76969 5.98888 -3.76842 -1.96158 5.99441 -3.66841 -1.89199 
5.99646 -3.53176 -1.82214 5.99773 -3.32852 -1.7637 5.99773 -3.01421 -1.7637 
5.9986 -3.95693 -2.17899 6.00373 -3.89549 -2.09758 6.00378 -3.99575 -2.24924 
6.00807 -3.27638 -1.76033 6.00807 -3.06634 -1.76033 6.01073 -3.48182 -1.80879 
6.01073 -2.86091 -1.80879 6.01288 -3.62484 -1.87448 6.01677 -3.80721 -2.01011 
6.01738 -3.22395 -1.75959 6.01738 -3.11878 -1.75959 6.02361 -3.70972 -1.93351 
6.02392 -3.43127 -1.79804 6.02392 -2.91146 -1.79804 6.02562 -3.92571 -2.15194 
6.02562 -3.17136 -1.76147 6.03041 -3.58011 -1.85903 6.03195 -3.96702 -2.22101 
6.03579 -4.00283 -2.2925 6.03694 -3.3786 -1.7899 6.03694 -2.96412 -1.7899 
6.04149 -3.84209 -2.05982 6.0429 -3.66733 -1.9146 6.04559 -3.53111 -1.84365 
6.04815 -3.32675 -1.78442 6.04815 -3.01598 -1.78442 6.05119 -3.74871 -1.97824 
6.05849 -3.27418 -1.78161 6.05849 -3.06854 -1.78161 6.05919 -3.93618 -2.19362 
6.05961 -3.48107 -1.83067 6.05961 -2.86165 -1.83067 6.06123 -3.62344 -1.89753 
6.06416 -3.97457 -2.26412 6.0645 -3.87442 -2.11263 6.06764 -3.22164 -1.78141 
6.06764 -3.12108 -1.78141 6.07049 -3.17136 -1.78136 6.07126 -3.70745 -1.95791 
6.07361 -3.42911 -1.82043 6.07361 -2.91361 -1.82043 6.07701 -3.78524 -2.026 
6.07823 -3.57862 -1.88244 6.07904 -3.99575 -2.32451 6.08523 -3.90366 -2.16754 
6.08632 -3.37638 -1.81277 6.08632 -2.96634 -1.81277 6.09025 -3.66483 -1.93942 
6.09152 -3.94437 -2.23676 6.0933 -3.52939 -1.86742 6.09764 -3.32425 -1.80792 
6.09764 -3.01847 -1.80792 6.09826 -3.74579 -2.00511 6.10098 -3.81913 -2.07658 
6.10727 -3.96702 -2.29633 6.10766 -3.27168 -1.80559 6.10766 -3.07104 -1.80559 
6.10812 -3.62097 -1.92281 6.10848 -3.47842 -1.85529 6.10848 -2.8643 -1.85529 
6.11159 -3.22158 -1.80339 6.11159 -3.12114 -1.80339 6.11434 -3.17136 -1.80342 
6.1178 -3.91231 -2.21048 6.11817 -3.70418 -1.98516 6.12102 -3.98623 -2.35758 
6.1223 -3.42623 -1.84555 6.1223 -2.91649 -1.84555 6.12299 -3.85025 -2.12977 
6.12307 -3.7809 -2.05452 6.12481 -3.57598 -1.90812 6.13439 -3.37355 -1.83823 
6.13439 -2.96918 -1.83823 6.13466 -3.93618 -2.26909 6.13715 -3.66099 -1.967 
6.14112 -3.52594 -1.89408 6.14294 -3.87847 -2.18534 6.14398 -3.74118 -2.03399 
6.14551 -3.32125 -1.8339 6.14551 -3.02147 -1.8339 6.14601 -3.8134 -2.1068 
6.1493 -3.95693 -2.32969 6.1507 -3.27158 -1.8297 6.1507 -3.07114 -1.8297 
6.15463 -3.22142 -1.82763 6.15463 -3.1213 -1.82763 6.15482 -3.61682 -1.95081 
6.15595 -3.47485 -1.8824 6.15595 -2.86788 -1.8824 6.15704 -3.17136 -1.82762 
6.16075 -3.90366 -2.24306 6.16158 -3.97432 -2.39162 6.16394 -3.69911 -2.0145 
6.16687 -3.84292 -2.16141 6.16789 -3.77477 -2.08507 6.16925 -3.42286 -1.8731 
6.16925 -2.91987 -1.8731 6.17003 -3.57218 -1.936 6.17634 -3.92571 -2.30266 
6.181 -3.37012 -1.8662 6.181 -2.97261 -1.8662 6.18258 -3.6557 -1.99672 
6.18613 -3.52188 -1.9224 6.18613 -2.82084 -1.9224 6.18743 -3.32087 -1.86001 
6.18743 -3.02186 -1.86001 6.18823 -3.73488 -2.06478 6.18954 -3.80576 -2.13874 
6.18965 -3.94453 -2.36391 6.1925 -3.27124 -1.85589 6.1925 -3.07148 -1.85589 
6.1962 -3.22136 -1.85384 6.1962 -3.12136 -1.85384 6.19851 -3.85025 -2.2053 
6.19851 -3.17136 -1.85388 6.19884 -3.61202 -1.98051 6.20062 -3.96004 -2.42653 
6.20089 -3.47027 -1.91117 6.20089 -2.87246 -1.91117 6.20797 -3.69246 -2.04566 
6.21089 -3.76706 -2.11739 6.21375 -3.56726 -1.96601 6.21396 -3.41805 -1.90235 
6.21396 -2.92467 -1.90235 6.21565 -3.87442 -2.26378 6.22148 -3.8134 -2.18228 
6.22214 -3.36995 -1.89472 6.22214 -2.97278 -1.89472 6.2254 -3.64992 -2.02829 
6.22857 -3.32062 -1.88863 6.22857 -3.02211 -1.88863 6.22988 -3.51656 -1.95299 
6.22988 -2.82616 -1.95299 6.2307 -3.89549 -2.32456 6.23088 -3.72693 -2.09741 
6.23376 -3.27067 -1.88467 6.23376 -3.07205 -1.88467 6.23743 -3.22072 -1.88276 
6.23743 -3.122 -1.88276 6.23864 -3.17136 -1.88214 6.24147 -3.60597 -2.01239 
6.24321 -3.77477 -2.16039 6.24325 -3.91317 -2.38643 6.24424 -3.46483 -1.94217 
6.24424 -2.87789 -1.94217 6.24944 -3.68546 -2.07884 6.2517 -3.81913 -2.2273 
6.25378 -3.41735 -1.93277 6.25378 -2.92537 -1.93277 6.25586 -3.5612 -1.99806 
6.26183 -3.36928 -1.92521 6.26183 -2.97345 -1.92521 6.2635 -3.73488 -2.14005 
6.26655 -3.64276 -2.06173 6.26846 -3.31975 -1.91938 6.26846 -3.02297 -1.91938 
6.26847 -3.84209 -2.2868 6.27171 -3.51023 -1.98548 6.27171 -2.83249 -1.98548 
6.27351 -3.26985 -1.91549 6.27351 -3.07288 -1.91549 6.27377 -3.7809 -2.20522 
6.27619 -3.22067 -1.91297 6.27619 -3.12206 -1.91297 6.27733 -3.17136 -1.91233 
6.28216 -3.59892 -2.04613 6.28262 -3.69246 -2.12032 6.28273 -3.46361 -1.97453 
6.28273 -2.87911 -1.97453 6.29224 -3.41604 -1.96525 6.29224 -2.92669 -1.96525 
6.2943 -3.74118 -2.1843 6.29622 -3.55405 -2.03206 6.29622 -2.78868 -2.03206 
6.29997 -3.36811 -1.9576 6.29997 -2.97461 -1.9576 6.3 -3.64992 -2.10288 
6.30228 -3.78524 -2.25127 6.30657 -3.3185 -1.9519 6.30657 -3.02422 -1.9519 
6.30871 -3.50825 -2.01957 6.30871 -2.83447 -2.01957 6.31089 -3.26973 -1.94767 
6.31089 -3.07299 -1.94767 6.3136 -3.22049 -1.94521 6.3136 -3.12224 -1.94521 
6.31378 -3.69911 -2.16434 6.3145 -3.17136 -1.94439 6.3159 -3.60597 -2.08681 
6.3196 -3.46165 -2.00869 6.3196 -2.88108 -2.00869 6.32317 -3.74579 -2.23003 
6.32885 -3.41434 -1.99943 6.32885 -2.92838 -1.99943 6.33022 -3.5612 -2.07243 
6.33156 -3.6557 -2.14571 6.33646 -3.36645 -1.99183 6.33646 -2.97627 -1.99183 
6.34239 -3.31809 -1.98589 6.34239 -3.02463 -1.98589 6.34281 -3.51023 -2.05658 
6.34664 -3.26938 -1.98164 6.34664 -3.07334 -1.98164 6.34778 -3.61202 -2.12944 
6.34919 -3.22043 -1.97909 6.34919 -3.12229 -1.97909 6.35005 -3.17136 -1.97824 
6.35376 -3.46361 -2.04555 6.35376 -2.87911 -2.04555 6.36227 -3.56726 -2.11453 
6.36303 -3.41604 -2.03604 6.36303 -2.92669 -2.03604 6.37068 -3.36811 -2.02832 
6.37068 -2.97461 -2.02832 6.37529 -3.51656 -2.09841 6.37638 -3.3185 -2.02171 
6.37638 -3.02422 -2.02171 6.38061 -3.26973 -2.01739 6.38061 -3.07299 -2.01739 
6.38307 -3.22049 -2.01468 6.38307 -3.12224 -2.01468 6.38389 -3.17136 -2.01379 
6.38611 -3.46483 -2.08404 5.8539 -2.2433 -3.04243 5.86391 -2.19235 -3.0292 
5.86529 -2.24365 -3.0913 5.87265 -2.29736 -3.15184 5.87479 -2.19262 -3.07827 
5.87906 -2.24454 -3.13956 5.88696 -2.14234 -3.06456 5.88812 -2.19351 -3.127 
5.8892 -2.29765 -3.19841 5.89519 -2.24595 -3.18706 5.89978 -2.14302 -3.11336 
5.90377 -2.19486 -3.17474 5.90992 -2.29942 -3.24883 5.91397 -2.09367 -3.09897 
5.91492 -2.14449 -3.16148 5.9154 -2.24756 -3.23761 5.92354 -2.1949 -3.22459 
5.92804 -2.03864 -3.06149 5.92862 -2.09501 -3.14732 5.93342 -2.30191 -3.29832 
5.93429 -2.14435 -3.21141 5.93827 -2.24978 -3.287 5.94482 -2.04655 -3.13229 
5.94592 -2.19705 -3.27429 5.94763 -2.0944 -3.19714 5.95617 -2.14509 -3.26029 
5.9594 -2.30491 -3.34619 5.96347 -2.04572 -3.18217 5.96373 -2.25261 -3.33506 
5.96624 -1.98462 -3.09969 5.96914 -2.09505 -3.24627 5.97105 -2.19993 -3.32297 
5.97937 -2.00118 -3.16438 5.98079 -2.14774 -3.30916 5.98453 -2.04605 -3.23109 
5.98551 -2.3053 -3.38811 5.9917 -2.25604 -3.38167 5.99218 -1.92521 -3.06571 
5.99292 -2.09677 -3.29398 5.9986 -2.20331 -3.36993 5.99998 -2.00132 -3.21356 
6.00297 -1.94029 -3.13106 6.0079 -2.15132 -3.35662 6.00793 -2.04754 -3.27891 
6.01413 -2.30555 -3.42925 6.01749 -1.95775 -3.19509 6.01958 -2.10022 -3.3418 
6.02021 -2.25622 -3.42282 6.02303 -2.00272 -3.26191 6.02785 -2.20811 -3.41464 
6.03125 -1.88173 -3.09625 6.03361 -2.05019 -3.32549 6.03667 -2.15589 -3.40157 
6.0401 -1.95883 -3.24358 6.04352 -1.89774 -3.16125 6.04488 -2.30641 -3.46914 
6.0479 -2.10428 -3.38681 6.04831 -2.00519 -3.3088 6.05071 -2.25689 -3.46251 
6.05827 -2.20881 -3.45446 6.059 -1.91645 -3.22429 6.0615 -2.05398 -3.37071 
6.06368 -1.82654 -3.06052 6.06492 -1.96133 -3.29093 6.06767 -2.16133 -3.44492 
6.0737 -1.84075 -3.12568 6.0763 -2.00934 -3.3555 6.0774 -2.30766 -3.50725 
6.07849 -2.1096 -3.43056 6.0831 -2.25805 -3.50064 6.08341 -1.91872 -3.27194 
6.08707 -1.85774 -3.18956 6.09075 -2.21012 -3.49292 6.09151 -2.05891 -3.41443 
6.0925 -1.96517 -3.33783 6.10003 -2.16255 -3.48341 6.10147 -1.77311 -3.02274 
6.10374 -1.87745 -3.25187 6.10601 -2.01415 -3.39952 6.10941 -1.78552 -3.08868 
6.11066 -1.92198 -3.31885 6.11097 -2.11593 -3.47239 6.11139 -2.30807 -3.54307 
6.11732 -2.25971 -3.53714 6.12089 -1.80088 -3.15403 6.12222 -1.97046 -3.38326 
6.12356 -2.06496 -3.45654 6.12493 -2.21182 -3.52953 6.13061 -1.88037 -3.29893 
6.13418 -2.16452 -3.52028 6.13561 -1.81895 -3.21745 6.13788 -2.0202 -3.44215 
6.14 -1.92705 -3.36462 6.14214 -1.72491 -2.98536 6.14507 -2.11791 -3.50939 
6.14721 -2.30766 -3.57706 6.1491 -1.73411 -3.05028 6.1515 -1.84093 -3.27769 
6.15378 -1.97625 -3.42608 6.15382 -2.25805 -3.57136 6.15756 -2.07212 -3.4969 
6.15868 -1.74744 -3.11624 6.15949 -1.88499 -3.34466 6.16154 -2.21012 -3.56371 
6.17105 -2.16255 -3.55443 6.17116 -1.9337 -3.40865 6.17127 -1.76403 -3.18094 
6.17163 -2.02725 -3.48283 6.18002 -1.84527 -3.32375 6.18027 -2.35631 -3.61347 
6.18208 -2.11593 -3.54349 6.18532 -1.78407 -3.24217 6.18532 -2.30641 -3.60958 
6.18682 -1.6803 -2.94722 6.18723 -1.9834 -3.46723 6.19028 -1.89128 -3.38891 
6.19196 -2.25689 -3.60376 6.19209 -1.68762 -3.01267 6.19793 -2.06496 -3.5309 
6.19974 -1.6984 -3.07689 6.2 -2.20881 -3.59619 6.20208 -1.80703 -3.30166 
6.20434 -1.9407 -3.45012 6.20954 -2.16133 -3.58679 6.21053 -1.71299 -3.14253 
6.21057 -1.8514 -3.36857 6.21231 -2.0202 -3.51658 6.22003 -2.35549 -3.64429 
6.22291 -1.89923 -3.43156 6.22308 -1.73067 -3.2044 6.2239 -2.1096 -3.57597 
6.22521 -2.30555 -3.64033 6.22838 -1.97625 -3.50068 6.23165 -2.25622 -3.63425 
6.2323 -1.81276 -3.34669 6.23473 -1.64005 -2.90902 6.23813 -1.75174 -3.26518 
6.23843 -1.64529 -2.97414 6.23982 -2.20811 -3.62661 6.24003 -2.05891 -3.56295 
6.24289 -1.8591 -3.41157 6.24459 -1.65399 -3.03871 6.24581 -1.9337 -3.4833 
6.25289 -2.15589 -3.61779 6.25317 -1.66613 -3.10244 6.25494 -2.01415 -3.54845 
6.25527 -1.77591 -3.32367 6.26128 -2.35492 -3.67308 6.26413 -1.68164 -3.16506 
6.26424 -1.82041 -3.39022 6.26555 -1.89128 -3.46418 6.26635 -2.3053 -3.66895 
6.26717 -1.61623 -2.87847 6.26765 -2.10428 -3.60656 6.26972 -1.61985 -2.94381 
6.2712 -1.97046 -3.53224 6.27279 -2.25604 -3.66276 6.27475 -1.62699 -3.00893 
6.27744 -1.70046 -3.2263 6.28222 -1.63756 -3.07313 6.28375 -2.05398 -3.59296 
6.28453 -2.20331 -3.65587 6.28589 -1.8514 -3.44389 6.28691 -1.78324 -3.36755 
6.28984 -1.92705 -3.51446 6.2922 -1.65185 -3.13734 6.29303 -1.72251 -3.28591 
6.29784 -2.15132 -3.64656 6.29896 -2.00934 -3.57816 6.29916 -2.40474 -3.70133 
6.30239 -1.59653 -2.91323 6.30308 -2.35458 -3.69927 6.30449 -1.66924 -3.19927 
6.30641 -1.60195 -2.97853 6.30777 -1.81276 -3.42216 6.30827 -2.30491 -3.69506 
6.3098 -1.88499 -3.49498 6.31084 -1.74769 -3.34362 6.3126 -1.61106 -3.04325 
6.31266 -2.10022 -3.63488 6.31663 -1.96517 -3.56196 6.31912 -1.68999 -3.25987 
6.3194 -2.25261 -3.69073 6.3216 -1.62366 -3.1079 6.32897 -2.05019 -3.62085 
6.33072 -1.84527 -3.47445 6.33079 -1.77591 -3.39919 6.33149 -2.19993 -3.68341 
6.33277 -1.63993 -3.17138 6.33561 -1.92198 -3.54381 6.33598 -1.71385 -3.31848 
6.34219 -2.40458 -3.72557 6.34424 -1.58667 -3.01286 6.34531 -2.76186 -2.01356 
6.34531 -2.14774 -3.67367 6.34566 -2.00519 -3.60615 6.34612 -2.35448 -3.72337 
6.34651 -1.65915 -3.23263 6.35256 -1.5974 -3.07778 6.3528 -1.80703 -3.45238 
6.35553 -1.88037 -3.52385 6.35614 -2.30191 -3.72104 6.36048 -2.81283 -2.0257 
6.36048 -2.09677 -3.66154 6.36226 -1.68179 -3.2922 6.36275 -1.61204 -3.14187 
6.36353 -1.96133 -3.58954 6.36746 -2.24978 -3.71619 6.36855 -1.72251 -3.36143 
6.37474 -1.63042 -3.20445 6.37555 -2.86206 -2.04071 6.37555 -2.04754 -3.64653 
6.37677 -1.84093 -3.50296 6.38017 -2.71255 -1.9787 6.38017 -2.19705 -3.70854 
6.38252 -1.91872 -3.57105 6.38614 -2.40452 -3.74755 6.38928 -1.75174 -3.41633 
6.38962 -1.65159 -3.26484 6.39255 -2.90688 -2.0558 6.39255 -2.00272 -3.63143 
6.39417 -2.76451 -1.98895 6.39417 -2.14509 -3.69829 6.39459 -1.68999 -3.33534 
6.39529 -2.35198 -3.74736 6.40259 -1.87745 -3.55072 6.40504 -1.60294 -3.17476 
6.40563 -2.29942 -3.74454 6.40819 -2.81455 -2.00192 6.40819 -2.09505 -3.68532 
6.41088 -1.95883 -3.61436 6.41229 -1.78407 -3.46915 6.41685 -2.24756 -3.73906 
6.418 -1.62333 -3.23647 6.42183 -1.65915 -3.30795 6.42337 -2.86355 -2.01731 
6.42337 -2.04605 -3.66993 6.42816 -2.4548 -3.7675 6.42816 -1.70046 -3.37702 
6.42987 -2.71471 -1.95632 6.42987 -2.1949 -3.73092 6.43017 -1.91645 -3.59546 
6.4364 -2.40222 -3.76938 6.43701 -1.81895 -3.51886 6.4409 -2.90828 -2.03275 
6.4409 -2.00132 -3.65448 6.44305 -2.76526 -1.96707 6.44305 -2.14435 -3.72017 
6.44571 -2.34978 -3.76863 6.45001 -1.63042 -3.27972 6.45006 -1.73067 -3.43138 
6.45519 -1.66924 -3.34997 6.45605 -2.29765 -3.76526 6.45732 -2.8152 -1.98041 
6.45732 -2.0944 -3.70683 6.45937 -2.95185 -2.05026 6.45937 -1.95775 -3.63697 
6.4649 -1.85774 -3.56739 6.4674 -2.66365 -1.92796 6.4674 -2.24595 -3.75928 
6.47229 -2.86388 -1.99625 6.47229 -2.04572 -3.69099 6.47352 -1.76403 -3.48319 
6.47395 -2.4548 -3.78516 6.47972 -2.71475 -1.93654 6.47972 -2.19486 -3.75069 
6.48241 -2.40218 -3.78668 6.48308 -1.63993 -3.3217 6.4894 -1.68164 -3.39033 
6.49008 -2.90842 -2.01215 6.49008 -2.00118 -3.67509 6.49206 -2.34949 -3.78558 
6.49298 -2.76511 -1.9477 6.49298 -2.14449 -3.73954 6.49321 -1.89774 -3.61095 
6.50043 -1.80088 -3.53357 6.50262 -2.61224 -1.90542 6.50262 -2.29736 -3.78181 
6.50714 -2.81459 -1.96139 6.50714 -2.09501 -3.72584 6.51193 -1.71299 -3.44393 
6.51491 -2.66506 -1.91184 6.51491 -2.24454 -3.7754 6.51712 -1.65185 -3.36226 
6.52056 -2.4548 -3.80056 6.52217 -2.86305 -1.97759 6.52217 -2.04655 -3.70964 
6.5234 -2.96931 -2.03575 6.5234 -1.94029 -3.65149 6.52746 -2.71609 -1.92089 
6.52746 -2.19351 -3.76634 6.52878 -1.84075 -3.58076 6.52947 -2.50755 -3.80177 
6.52947 -2.40205 -3.80177 6.53822 -1.74744 -3.49578 6.53919 -2.56015 -1.88701 
6.53919 -2.34945 -3.80023 6.5411 -2.76658 -1.93256 6.5411 -2.14302 -3.75468 
6.55079 -2.61328 -1.89112 6.55079 -2.29632 -3.79612 6.55202 -1.66613 -3.4013 
6.55477 -2.92498 -1.99901 6.55477 -1.98462 -3.68822 6.55549 -2.81593 -1.94675 
6.55549 -2.09367 -3.74049 6.55822 -1.88173 -3.62321 6.56316 -2.66595 -1.89807 
6.56316 -2.24365 -3.78917 6.56578 -1.78552 -3.54505 6.56786 -2.4548 -3.81365 
6.57619 -2.71698 -1.90756 6.57619 -2.19262 -3.77967 6.57696 -2.50759 -3.81445 
6.57696 -2.50759 -1.87279 6.57696 -2.40201 -3.81445 6.57757 -1.6984 -3.45472 
6.58809 -2.56075 -1.87452 6.58809 -2.34885 -3.81272 6.58875 -2.98439 -2.02496 
6.58875 -1.92521 -3.66228 6.5899 -2.76726 -1.91974 6.5899 -2.14234 -3.7675 
6.59297 -2.87096 -1.96081 6.59297 -2.03864 -3.72642 6.59394 -1.82654 -3.59078 
6.59989 -2.61387 -1.87915 6.59989 -2.29573 -3.80809 6.60418 -1.73411 -3.50536 
6.61204 -2.6663 -1.88667 6.61204 -2.2433 -3.80056 6.61575 -2.4548 -3.8244 
6.61575 -2.4548 -1.86283 6.62392 -3.04097 -2.05529 6.62392 -1.86863 -3.63195 
6.62526 -2.71726 -1.89669 6.62526 -2.19235 -3.79055 6.62631 -2.9319 -1.98436 
6.62631 -1.9777 -3.70287 6.62639 -2.50802 -3.82502 6.62639 -2.50802 -1.86222 
6.62639 -2.40158 -3.82502 6.62639 -2.40158 -1.86222 6.627 -2.8228 -1.93215 
6.627 -2.0868 -3.75509 6.63173 -1.77311 -3.55299 6.63756 -2.56109 -3.82274 
6.63756 -2.56109 -1.8645 6.63756 -2.34851 -3.82274 6.64925 -2.61384 -1.86966 
6.64925 -2.29576 -3.81758 6.66009 -1.8152 -3.5974 6.66126 -2.99064 -2.01265 
6.66126 -1.91896 -3.67458 6.66141 -2.66613 -1.87769 6.66141 -2.24348 -3.80954 
6.66227 -2.77279 -1.90724 6.66227 -2.13682 -3.78 6.66411 -2.4548 -3.83279 
6.66411 -2.4548 -1.85444 6.66494 -2.87664 -1.94876 6.66494 -2.03296 -3.73847 
6.6749 -2.50806 -3.8329 6.6749 -2.50806 -1.85433 6.6749 -2.40154 -3.8329 
6.6749 -2.40154 -1.85433 6.68637 -2.56136 -3.8301 6.68637 -2.56136 -1.85713 
6.68637 -2.34824 -3.8301 6.68637 -2.34824 -1.85713 6.69701 -3.04588 -2.04507 
6.69701 -1.86373 -3.64216 6.69706 -1.76519 -3.5588 6.69817 -2.72196 -1.88658 
6.69817 -2.18764 -3.80066 6.69821 -2.61409 -3.8244 6.69821 -2.61409 -1.86283 
6.69821 -2.29551 -3.8244 6.69821 -2.29551 -1.86283 6.69947 -2.93661 -1.97445 
6.69947 -1.97299 -3.71278 6.69995 -2.82742 -1.92228 6.69995 -2.08218 -3.76495 
6.71283 -2.4548 -3.8388 6.71283 -2.4548 -1.84843 6.72403 -2.50817 -3.83841 
6.72403 -2.50817 -1.84882 6.72403 -2.40143 -3.83841 6.72403 -2.40143 -1.84882 
6.73459 -2.99396 -2.00488 6.73459 -1.91564 -3.68236 6.73525 -3.09995 -2.08331 
6.73525 -1.80966 -3.60393 6.73544 -2.77659 -1.89981 6.73544 -2.13301 -3.78742 
6.73544 -2.13301 -1.89981 6.73548 -2.56138 -3.83506 6.73548 -2.56138 -1.85217 
6.73548 -2.34823 -3.83506 6.73548 -2.34823 -1.85217 6.73592 -2.66792 -1.86947 
6.73592 -2.24168 -3.81777 6.73592 -2.24168 -1.86947 6.7377 -2.88006 -1.94151 
6.7377 -2.02954 -3.74573 6.76178 -2.4548 -3.84241 6.76178 -2.4548 -1.84482 
6.77261 -3.04961 -2.04066 6.77261 -1.85999 -3.64657 6.77261 -2.93897 -1.96948 
6.77261 -1.97063 -3.71776 6.77306 -2.72318 -1.88105 6.77306 -2.18643 -3.80619 
6.77306 -2.18643 -1.88105 6.77306 -2.82975 -1.91734 6.77306 -2.07985 -3.76989 
6.77308 -2.6153 -1.8573 6.77308 -2.2943 -3.82993 6.77308 -2.2943 -1.8573 
6.77308 -2.5082 -3.84148 6.77308 -2.5082 -1.84576 6.77308 -2.4014 -3.84148 
6.77308 -2.4014 -1.84576 6.81084 -3.1018 -2.08113 6.81084 -2.99554 -2.00243 
6.81084 -2.8812 -1.93908 6.81084 -2.77751 -1.89712 6.81084 -2.66853 -1.86672 
6.81084 -2.56168 -1.84935 6.81084 -2.4548 -1.84362 6.81084 -2.34792 -3.83789 
6.81084 -2.34792 -1.84935 6.81084 -2.24108 -3.82051 6.81084 -2.24108 -1.86672 
6.81084 -2.1321 -3.79012 6.81084 -2.1321 -1.89712 6.81084 -2.0284 -3.74815 
6.81084 -1.91406 -3.68481 6.8486 -2.5082 -1.84576 6.8486 -2.4014 -1.84576 
6.8486 -2.6153 -1.8573 6.8486 -2.2943 -3.82993 6.8486 -2.2943 -1.8573 
6.84863 -2.82975 -1.91734 6.84863 -2.07985 -3.76989 6.84863 -2.72318 -1.88105 
6.84863 -2.18643 -3.80619 6.84863 -2.18643 -1.88105 6.84904 -3.14815 -2.12403 
6.84908 -2.93897 -1.96948 6.84908 -1.97063 -3.71776 6.84908 -3.04961 -2.04066 
6.84908 -1.85999 -3.64657 6.85991 -2.4548 -1.84482 6.88399 -2.88006 -1.94151 
6.88399 -2.02954 -3.74573 6.88577 -2.66792 -1.86947 6.88577 -2.24168 -3.81777 
6.88577 -2.24168 -1.86947 6.8862 -2.56138 -1.85217 6.8862 -2.34823 -1.85217 
6.88624 -2.77659 -1.89981 6.88624 -2.13301 -3.78742 6.88624 -2.13301 -1.89981 
6.88644 -3.09995 -2.08331 6.88709 -2.99396 -2.00488 6.88709 -1.91564 -3.68236 
6.89766 -2.50817 -1.84882 6.89766 -2.40143 -1.84882 6.90886 -2.4548 -1.84843 
6.92173 -2.82742 -1.92228 6.92173 -2.08218 -3.76495 6.92222 -2.93661 -1.97445 
6.92222 -1.97299 -3.71278 6.92348 -2.61409 -1.86283 6.92348 -2.29551 -1.86283 
6.92351 -2.72196 -1.88658 6.92351 -2.18764 -3.80066 6.92351 -2.18764 -1.88658 
6.92462 -3.14441 -2.12843 6.92467 -3.04588 -2.04507 6.93531 -2.56136 -1.85713 
6.93531 -2.34824 -1.85713 6.94678 -2.50806 -1.85433 6.94678 -2.40154 -1.85433 
6.95258 -3.18469 -2.17491 6.95674 -2.87664 -1.94876 6.95674 -2.03296 -3.73847 
6.95757 -2.4548 -1.85444 6.95942 -2.77279 -1.90724 6.95942 -2.13682 -3.78 
6.96027 -2.66613 -1.87769 6.96027 -2.24348 -1.87769 6.96042 -2.99064 -2.01265 
6.96042 -1.91896 -3.67458 6.9616 -3.0944 -2.08984 6.97244 -2.61384 -1.86966 
6.97244 -2.29576 -1.86966 6.9799 -3.22198 -2.22486 6.98412 -2.56109 -1.8645 
6.98412 -2.34851 -1.8645 6.98996 -3.1365 -2.13425 6.99469 -2.8228 -1.93215 
6.99469 -2.0868 -3.75509 6.9953 -2.50802 -1.86222 6.9953 -2.40158 -1.86222 
6.99537 -2.9319 -1.98436 6.99537 -1.9777 -3.70287 6.99643 -2.71726 -1.89669 
6.99777 -3.04097 -2.05529 7.00593 -2.4548 -1.86283 7.00965 -2.6663 -1.88667 
7.00965 -2.2433 -1.88667 7.01751 -3.17549 -2.18188 7.02179 -2.61387 -1.87915 
7.02179 -2.29573 -1.87915 7.02775 -3.08306 -2.09646 7.02871 -2.87096 -1.96081 
7.02871 -2.03864 -3.72642 7.03179 -2.76726 -1.91974 7.03293 -2.98439 -2.02496 
7.03359 -2.56075 -1.87452 7.03359 -2.34885 -1.87452 7.04412 -3.2112 -2.23252 
7.04473 -2.50759 -1.87279 7.04473 -2.40201 -1.87279 7.04549 -2.71698 -1.90756 
7.05382 -2.4548 -1.87359 7.05591 -3.12408 -2.14218 7.05853 -2.66595 -1.89807 
7.06347 -3.02787 -2.06402 7.0662 -2.81593 -1.94675 7.06691 -2.92498 -1.99901 
7.06966 -3.24348 -2.28594 7.0709 -2.61328 -1.89112 7.0709 -2.29632 -1.89112 
7.08059 -2.76658 -1.93256 7.08249 -2.56015 -1.88701 7.08249 -2.34945 -1.88701 
7.08347 -3.16216 -2.19145 7.09221 -2.50755 -1.88547 7.09221 -2.40205 -1.88547 
7.09291 -3.06886 -2.10648 7.09423 -2.71609 -1.92089 7.09829 -2.96931 -2.03575 
7.09952 -2.86305 -1.97759 7.09952 -2.04655 -3.70964 7.10113 -2.4548 -1.88668 
7.10457 -3.25776 -2.32498 7.10678 -2.66506 -1.91184 7.10975 -3.19661 -2.24331 
7.11454 -2.81459 -1.96139 7.11907 -2.61224 -1.90542 7.11907 -2.29736 -1.90542 
7.12125 -3.10872 -2.15367 7.12847 -3.01187 -2.07629 7.12871 -2.76511 -1.9477 
7.12962 -2.56011 -1.90166 7.12962 -2.34949 -1.90166 7.1316 -2.90842 -2.01215 
7.13228 -3.22797 -2.29691 7.13861 -3.26967 -2.36554 7.13928 -2.50743 -1.90056 
7.13928 -2.40218 -1.90056 7.14197 -2.71475 -1.93654 7.14773 -2.4548 -1.90207 
7.14816 -3.14557 -2.20404 7.1494 -2.86388 -1.99625 7.15429 -2.66365 -1.92796 
7.15679 -3.05186 -2.11985 7.16231 -2.95185 -2.05026 7.16437 -2.8152 -1.98041 
7.16564 -2.61196 -1.92198 7.1665 -3.24037 -2.33726 7.17163 -3.17893 -2.25585 
7.17168 -3.27919 -2.40751 7.17598 -2.55982 -1.91861 7.17598 -2.34978 -1.91861 
7.17864 -2.76526 -1.96707 7.18078 -2.90828 -2.03275 7.18468 -3.09065 -2.16838 
7.18528 -2.50738 -1.91786 7.18528 -2.40222 -1.91786 7.19152 -2.99315 -2.09178 
7.19182 -2.71471 -1.95632 7.19353 -3.20915 -2.31022 7.19353 -2.4548 -1.91974 
7.19831 -2.86355 -2.01731 7.19985 -3.25046 -2.37929 7.20369 -3.28627 -2.45077 
7.20484 -2.66204 -1.94817 7.20939 -3.12553 -2.21809 7.21081 -2.95077 -2.07288 
7.21349 -2.81455 -2.00192 7.21606 -2.61019 -1.9427 7.21909 -3.03215 -2.13651 
7.2264 -2.55762 -1.93988 7.2271 -3.21962 -2.35189 7.22751 -2.76451 -1.98895 
7.22914 -2.90688 -2.0558 7.23207 -3.25801 -2.42239 7.2324 -3.15786 -2.27091 
7.23554 -2.50508 -1.93968 7.23554 -2.40452 -1.93968 7.2384 -2.4548 -1.93963 
7.23916 -2.99088 -2.11619 7.24151 -2.71255 -1.9787 7.24492 -3.06868 -2.18427 
7.24613 -2.86206 -2.04071 7.24695 -3.27919 -2.48278 7.25313 -3.18709 -2.32581 
7.25422 -2.65982 -1.97105 7.25816 -2.94827 -2.0977 7.25894 -3.29757 -2.54536 
7.25943 -3.22781 -2.39503 7.2612 -2.81283 -2.0257 7.26555 -2.60769 -1.9662 
7.26616 -3.02923 -2.16338 7.26889 -3.10257 -2.23486 7.27517 -3.25046 -2.45461 
7.27557 -2.55512 -1.96386 7.27602 -2.90441 -2.08108 7.27638 -2.76186 -2.01356 
7.2795 -2.50502 -1.96166 7.2795 -2.40458 -1.96166 7.28224 -2.4548 -1.9617 
7.28571 -3.19575 -2.36875 7.28607 -2.98762 -2.14343 7.28892 -3.26967 -2.51585 
7.2902 -2.70967 -2.00382 7.29089 -3.13369 -2.28805 7.29097 -3.06434 -2.21279 
7.29272 -2.85942 -2.06639 7.30008 -3.28595 -2.57934 7.30229 -2.65699 -1.9965 
7.30257 -3.21962 -2.42737 7.30505 -2.94443 -2.12528 7.30902 -2.80938 -2.05236 
7.31084 -3.16191 -2.34362 7.31189 -3.02462 -2.19226 7.31341 -2.60469 -1.99217 
7.31391 -3.09684 -2.26508 7.3172 -3.24037 -2.48796 7.31861 -2.55502 -1.98797 
7.32253 -2.50486 -1.98591 7.32272 -2.90026 -2.10908 7.32385 -2.75829 -2.04067 
7.32495 -2.4548 -1.98589 7.32865 -3.18709 -2.40133 7.32948 -3.25776 -2.54989 
7.33185 -2.98255 -2.17277 7.33477 -3.12636 -2.31969 7.3358 -3.05821 -2.24335 
7.33716 -2.7063 -2.03137 7.33793 -2.85562 -2.09427 7.34425 -3.20915 -2.46093 
7.3489 -2.65356 -2.02448 7.35048 -2.93914 -2.15499 7.35404 -2.80532 -2.08068 
7.35534 -2.60431 -2.01828 7.35614 -3.01832 -2.22306 7.35744 -3.08919 -2.29702 
7.35755 -3.22797 -2.52218 7.36041 -2.55468 -2.01416 7.3641 -2.5048 -2.01211 
7.36641 -3.13369 -2.36357 7.36641 -2.4548 -2.01215 7.36675 -2.89546 -2.13878 
7.3688 -2.75371 -2.06945 7.37587 -2.9759 -2.20393 7.3788 -3.0505 -2.27566 
7.38166 -2.85069 -2.12429 7.38186 -2.70149 -2.06062 7.38355 -3.15786 -2.42206 
7.38938 -3.09684 -2.34055 7.39004 -2.65339 -2.05299 7.3933 -2.93336 -2.18656 
7.39648 -2.60406 -2.0469 7.39778 -2.8 -2.11127 7.39861 -3.17893 -2.48283 
7.39878 -3.01037 -2.25568 7.40166 -2.55411 -2.04295 7.40534 -2.50416 -2.04103 
7.40938 -2.88941 -2.17066 7.41112 -3.05821 -2.31866 7.41215 -2.74827 -2.10044 
7.41735 -2.9689 -2.23711 7.4196 -3.10257 -2.38558 7.42168 -2.70079 -2.09105 
7.42376 -2.84464 -2.15634 7.42973 -2.65272 -2.08348 7.4314 -3.01832 -2.29832 
7.43446 -2.9262 -2.22001 7.43637 -2.60319 -2.07765 7.43637 -3.12553 -2.44507 
7.43961 -2.79367 -2.14375 7.44142 -2.55329 -2.07376 7.44167 -3.06434 -2.36349 
7.4441 -2.5041 -2.07125 7.45006 -2.88236 -2.2044 7.45053 -2.9759 -2.27859 
7.45063 -2.74705 -2.1328 7.46015 -2.69948 -2.12352 7.4622 -3.02462 -2.34257 
7.46412 -2.83748 -2.19034 7.46787 -2.65155 -2.11588 7.4679 -2.93336 -2.26116 
7.47019 -3.06868 -2.40954 7.47448 -2.60194 -2.11018 7.47662 -2.79169 -2.17785 
7.47879 -2.55317 -2.10594 7.48169 -2.98255 -2.32261 7.4838 -2.88941 -2.24508 
7.48608 -3.09065 -2.46978 7.4875 -2.74509 -2.16696 7.49108 -3.02923 -2.3883 
7.49676 -2.69778 -2.1577 7.49812 -2.84464 -2.2307 7.49947 -2.93914 -2.30398 
7.50436 -2.64989 -2.1501 7.5103 -2.60153 -2.14416 7.51071 -2.79367 -2.21485 
7.51103 -2.98762 -2.36839 7.51454 -2.55282 -2.13992 7.51568 -2.89546 -2.28771 
7.51795 -3.03215 -2.43537 7.52166 -2.74705 -2.20383 7.52918 -2.94443 -2.34941 
7.53018 -2.85069 -2.2728 7.53094 -2.69948 -2.19431 7.53827 -2.99088 -2.4153 
7.53858 -2.65155 -2.18659 7.5432 -2.8 -2.25668 7.54429 -2.60194 -2.17998 
7.54538 -2.90026 -2.33174 7.54852 -2.55317 -2.17567 7.55402 -2.74827 -2.24231 
7.55677 -2.94827 -2.3963 7.56019 -2.85562 -2.31653 7.56341 -2.70079 -2.23278 
7.57098 -2.65272 -2.22473 7.57338 -2.90441 -2.37844 7.57378 -2.80532 -2.30042 
7.57681 -2.60319 -2.2181 7.58158 -2.95077 -2.44365 7.58501 -2.75371 -2.28566 
7.58807 -2.85942 -2.36174 7.59384 -2.70149 -2.2726 7.59866 -2.90688 -2.42532 
7.60147 -2.65339 -2.26442 7.6021 -2.80938 -2.34544 7.60756 -2.60406 -2.25798 
7.61375 -2.86206 -2.40833 7.61379 -2.75829 -2.33061 7.62309 -2.7063 -2.31731 
7.62876 -2.81283 -2.39326 7.62998 -2.65356 -2.30556 7.63618 -2.60431 -2.29913 
7.6409 -2.76186 -2.37808 7.65064 -2.70967 -2.36426 7.65254 -2.81455 -2.44097 
7.65796 -2.65699 -2.35217 7.66551 -2.76451 -2.42695 7.67576 -2.71255 -2.41295 
7.68342 -2.65982 -2.40024 7.70629 -2.66204 -2.44962 6.73286 -2.64924 -3.84087 
6.74635 -2.80626 -3.91553 6.74855 -2.75616 -3.9116 6.75088 -2.70359 -3.90158 
6.75573 -2.65146 -3.89025 6.76338 -2.59873 -3.87754 6.77057 -2.85648 -3.96097 
6.77059 -2.90654 -3.95856 6.77059 -2.80642 -3.95856 6.77265 -2.9567 -3.95463 
6.77265 -2.75626 -3.95463 6.77363 -2.54677 -3.86354 6.77686 -2.70659 -3.94944 
6.78119 -2.65429 -3.93832 6.7866 -2.49673 -3.84952 6.78851 -2.60161 -3.92623 
6.7968 -2.90648 -4.00013 6.7968 -2.80648 -4.00013 6.79683 -2.85648 -4.00244 
6.79825 -2.54942 -3.91241 6.79884 -2.95636 -3.99644 6.79884 -2.7566 -3.99644 
6.80297 -3.00599 -3.99136 6.80297 -2.70698 -3.99136 6.80916 -3.05524 -3.98493 
6.80916 -2.65772 -3.98493 6.81038 -2.49845 -3.89723 6.81605 -3.10798 -3.97318 
6.81605 -2.60499 -3.97318 6.82509 -2.85648 -4.04257 6.82536 -3.15997 -3.95988 
6.82536 -2.553 -3.95988 6.82539 -2.44922 -3.88216 6.82572 -2.90584 -4.04137 
6.82572 -2.80712 -4.04137 6.82763 -2.95579 -4.03769 6.82763 -2.75717 -4.03769 
6.83159 -3.00574 -4.03251 6.83159 -2.70723 -4.03251 6.83704 -3.21106 -3.94505 
6.83704 -2.5019 -3.94505 6.83767 -3.05507 -4.02607 6.83767 -2.6579 -4.02607 
6.84049 -2.4044 -3.86517 6.84531 -3.10317 -4.01789 6.84531 -2.60979 -4.01789 
6.85107 -3.2611 -3.92875 6.85107 -2.45187 -3.92875 6.85413 -3.15539 -4.00483 
6.85413 -2.55757 -4.00483 6.85529 -2.85648 -4.08127 6.85593 -2.90578 -4.08013 
6.85593 -2.80718 -4.08013 6.85756 -2.36051 -3.84684 6.85845 -2.95497 -4.07745 
6.85845 -2.75799 -4.07745 6.86234 -3.00487 -4.07239 6.86234 -2.70809 -4.07239 
6.86536 -3.207 -3.99007 6.86536 -2.50596 -3.99007 6.86577 -3.30609 -3.91205 
6.86577 -2.40687 -3.91205 6.86817 -3.0544 -4.06576 6.86817 -2.65857 -4.06576 
6.87573 -3.10247 -4.05771 6.87573 -2.61049 -4.05771 6.87896 -3.2573 -3.97396 
6.87896 -2.45566 -3.97396 6.88238 -3.34995 -3.89419 6.88238 -2.36301 -3.89419 
6.88513 -3.14995 -4.04818 6.88513 -2.56301 -4.04818 6.88735 -2.85648 -4.11843 
6.88817 -2.90561 -4.11753 6.88817 -2.80735 -4.11753 6.89063 -2.95485 -4.11482 
6.89063 -2.75811 -4.11482 6.89376 -3.30194 -3.95875 6.89376 -2.41102 -3.95875 
6.89486 -3.00362 -4.11051 6.89486 -2.70934 -4.11051 6.89595 -3.20168 -4.03381 
6.89595 -2.51128 -4.03381 6.90056 -3.05323 -4.1039 6.90056 -2.65973 -4.1039 
6.90087 -3.39256 -3.87519 6.90087 -2.3204 -3.87519 6.90821 -3.10116 -4.09618 
6.90821 -2.6118 -4.09618 6.90897 -3.25237 -4.01769 6.90897 -2.46059 -4.01769 
6.90996 -3.34611 -3.94108 6.90996 -2.36685 -3.94108 6.91749 -3.14873 -4.08666 
6.91749 -2.56423 -4.08666 6.9212 -3.43383 -3.85512 6.9212 -2.85648 -4.15398 
6.9212 -2.27913 -3.85512 6.92205 -2.90555 -4.15313 6.92205 -2.80741 -4.15313 
6.92347 -3.29714 -4.00278 6.92347 -2.41583 -4.00278 6.9246 -2.9545 -4.15057 
6.9246 -2.75846 -4.15057 6.92811 -3.3893 -3.9221 6.92811 -2.32366 -3.9221 
6.92843 -3.19535 -4.07564 6.92843 -2.51761 -4.07564 6.92885 -3.00321 -4.14633 
6.92885 -2.70975 -4.14633 6.93478 -3.05157 -4.14039 6.93478 -2.66139 -4.14039 
6.93968 -3.34082 -3.98651 6.93968 -2.37214 -3.98651 6.94102 -3.24632 -4.05979 
6.94102 -2.46664 -4.05979 6.94239 -3.09946 -4.13279 6.94239 -2.6135 -4.13279 
6.94807 -3.43091 -3.90219 6.94807 -2.28205 -3.90219 6.95164 -3.14677 -4.12353 
6.95164 -2.5662 -4.12353 6.95306 -3.49233 -3.82071 6.95306 -2.22063 -3.82071 
6.95534 -3.29109 -4.04541 6.95534 -2.42188 -4.04541 6.95674 -2.85648 -4.18782 
6.95746 -3.38423 -3.96788 6.95746 -2.32873 -3.96788 6.95764 -2.90561 -4.18701 
6.95764 -2.80735 -4.18701 6.96035 -2.95485 -4.18455 6.96035 -2.75811 -4.18455 
6.96253 -3.19337 -4.11264 6.96253 -2.51959 -4.11264 6.96467 -3.00362 -4.18031 
6.96467 -2.70934 -4.18031 6.96896 -3.47036 -3.88095 6.96896 -2.24261 -3.88095 
6.97124 -3.33504 -4.02933 6.97124 -2.37793 -4.02933 6.97128 -3.05323 -4.17461 
6.97128 -2.65973 -4.17461 6.97502 -3.23916 -4.10015 6.97502 -2.4738 -4.10015 
6.97694 -3.4263 -3.94792 6.97694 -2.28667 -3.94792 6.979 -3.10116 -4.16697 
6.979 -2.6118 -4.16697 6.98851 -3.14873 -4.15769 6.98851 -2.56423 -4.15769 
6.98862 -3.37758 -4.0119 6.98862 -2.33538 -4.0119 6.98873 -3.54725 -3.78419 
6.98909 -3.28404 -4.08609 6.98909 -2.42893 -4.08609 6.99391 -2.85648 -4.21988 
6.99505 -2.90578 -4.21924 6.99505 -2.80718 -4.21924 6.99747 -3.46602 -3.927 
6.99747 -2.24695 -3.927 6.99773 -2.95497 -4.21673 6.99773 -2.75799 -4.21673 
6.99953 -3.19535 -4.14674 6.99953 -2.51761 -4.14674 7.00277 -3.52721 -3.84542 
7.00277 -2.18575 -3.84542 7.00278 -3.00487 -4.21284 7.00278 -2.70809 -4.21284 
7.00469 -3.32788 -4.07048 7.00469 -2.38508 -4.07048 7.00774 -3.42 -3.99217 
7.00774 -2.29296 -3.99217 7.00941 -3.0544 -4.20701 7.00941 -2.65857 -4.20701 
7.01538 -3.24632 -4.13415 7.01538 -2.46664 -4.13415 7.0172 -3.61288 -3.68014 
7.01746 -3.10247 -4.19944 7.01746 -2.61049 -4.19944 7.01954 -3.50425 -3.90491 
7.01954 -2.20871 -3.90491 7.0218 -3.37058 -4.05338 7.0218 -2.34238 -4.05338 
7.027 -3.14995 -4.19005 7.027 -2.56301 -4.19005 7.02799 -3.59829 -3.74578 
7.02803 -3.45989 -3.97183 7.02803 -2.25308 -3.97183 7.02977 -3.29109 -4.11983 
7.02977 -2.42188 -4.11983 7.0326 -2.85648 -4.25008 7.03381 -2.90584 -4.24946 
7.03381 -2.80712 -4.24946 7.03748 -2.95579 -4.24754 7.03748 -2.75717 -4.24754 
7.04036 -3.41205 -4.03481 7.04036 -2.30091 -4.03481 7.04054 -3.58061 -3.80766 
7.04054 -2.13235 -3.80766 7.04136 -3.20168 -4.17922 7.04136 -2.51128 -4.17922 
7.04267 -3.00574 -4.24359 7.04267 -2.70723 -4.24359 7.04584 -3.33504 -4.10393 
7.04584 -2.37793 -4.10393 7.0491 -3.05507 -4.2375 7.0491 -2.6579 -4.2375 
7.04976 -3.49852 -3.94994 7.04976 -2.21444 -3.94994 7.05559 -3.55954 -3.86843 
7.05559 -2.15342 -3.86843 7.05728 -3.10317 -4.22987 7.05728 -2.60979 -4.22987 
7.05749 -3.25237 -4.1662 7.05749 -2.46059 -4.1662 7.06035 -3.45218 -4.01483 
7.06035 -2.26078 -4.01483 7.06205 -3.65729 -3.64196 7.06327 -3.37758 -4.08656 
7.06327 -2.33538 -4.08656 7.07035 -3.15539 -4.22104 7.07035 -2.55757 -4.22104 
7.07062 -3.64516 -3.70569 7.0724 -3.29714 -4.15171 7.0724 -2.41583 -4.15171 
7.07273 -3.53537 -3.92692 7.07273 -2.85648 -4.27834 7.07273 -2.17759 -3.92692 
7.07504 -2.90648 -4.27838 7.07504 -2.80648 -4.27838 7.07874 -2.95636 -4.27633 
7.07874 -2.7566 -4.27633 7.08159 -3.62965 -3.76831 7.08159 -2.08332 -3.76831 
7.0817 -3.49087 -3.99347 7.0817 -2.22209 -3.99347 7.08301 -3.42 -4.06743 
7.08301 -2.29296 -4.06743 7.08381 -3.00599 -4.27221 7.08381 -2.70698 -4.27221 
7.08511 -3.207 -4.20981 7.08511 -2.50596 -4.20981 7.08718 -3.69144 -3.54707 
7.08866 -3.34082 -4.1355 7.08866 -2.37214 -4.1355 7.09025 -3.05524 -4.26601 
7.09025 -2.65772 -4.26601 7.09221 -3.68429 -3.61219 7.0949 -3.61083 -3.82956 
7.0949 -2.10214 -3.82956 7.09968 -3.67372 -3.67639 7.10121 -3.2573 -4.19622 
7.10121 -2.45566 -4.19622 7.10199 -3.10798 -4.25912 7.10199 -2.60499 -4.25912 
7.10335 -3.45989 -4.04714 7.10335 -2.25308 -4.04714 7.10437 -3.52804 -3.9708 
7.10437 -2.18492 -3.9708 7.1073 -3.38423 -4.11772 7.1073 -2.32873 -4.11772 
7.10966 -3.65944 -3.7406 7.10966 -2.05353 -3.7406 7.11049 -3.58877 -3.88916 
7.11049 -2.12419 -3.88916 7.1142 -2.85648 -4.3046 7.1153 -3.15997 -4.24982 
7.1153 -2.553 -4.24982 7.11642 -3.30194 -4.18141 7.11642 -2.41102 -4.18141 
7.11661 -2.90654 -4.30458 7.11661 -2.80642 -4.30458 7.11862 -3.71684 -3.44687 
7.11985 -3.71475 -3.51648 7.12054 -2.9567 -4.30252 7.12054 -2.75626 -4.30252 
7.12195 -3.64205 -3.80253 7.12195 -2.07092 -3.80253 7.12387 -3.70933 -3.58178 
7.12523 -3.49852 -4.02541 7.12523 -2.21444 -4.02541 7.12573 -3.00637 -4.29832 
7.12573 -2.70659 -4.29832 7.12726 -3.4263 -4.09823 7.12726 -2.28667 -4.09823 
7.1283 -3.56359 -3.94687 7.1283 -2.14937 -3.94687 7.13006 -3.70023 -3.6465 
7.13012 -3.21106 -4.23813 7.13012 -2.5019 -4.23813 7.13409 -3.34611 -4.16521 
7.13409 -2.36685 -4.16521 7.13658 -3.6213 -3.86312 7.13658 -2.09167 -3.86312 
7.13686 -3.05867 -4.29399 7.13686 -2.65429 -4.29399 7.13906 -3.68763 -3.71115 
7.13906 -2.02534 -3.71115 7.14643 -3.2611 -4.2241 7.14643 -2.45187 -4.2241 
7.14817 -3.46602 -4.0777 7.14817 -2.24695 -4.0777 7.14825 -3.53537 -4.00244 
7.14825 -2.17759 -4.00244 7.14895 -3.11135 -4.28667 7.14895 -2.60161 -4.28667 
7.15022 -3.67135 -3.77464 7.15022 -2.04161 -3.77464 7.15307 -3.3893 -4.14706 
7.15307 -2.32366 -4.14706 7.15344 -3.59743 -3.92174 7.15344 -2.11553 -3.92174 
7.1544 -3.73637 -3.48173 7.1544 -3.73637 -3.41202 7.15652 -3.73202 -3.55104 
7.15691 -2.85648 -4.32879 7.15965 -2.9067 -4.32883 7.15965 -2.80626 -4.32883 
7.1617 -3.72461 -3.61611 7.16276 -3.16354 -4.27693 7.16276 -2.54942 -4.27693 
7.16312 -3.30609 -4.20941 7.16312 -2.40687 -4.20941 7.16358 -2.9568 -4.32663 
7.16358 -2.75616 -4.32663 7.16397 -3.65214 -3.83588 7.16397 -2.06083 -3.83588 
7.17001 -3.71389 -3.68103 7.17026 -3.50425 -4.05563 7.17026 -2.20871 -4.05563 
7.17299 -3.43091 -4.12711 7.17299 -2.28205 -4.12711 7.1736 -3.00937 -4.32429 
7.1736 -2.70359 -4.32429 7.17794 -3.21451 -4.26479 7.17794 -2.49845 -4.26479 
7.17972 -3.62949 -3.89546 7.17972 -2.08347 -3.89546 7.18021 -3.69925 -3.74513 
7.18021 -2.01372 -3.74513 7.18099 -3.34995 -4.19279 7.18099 -2.36301 -4.19279 
7.18492 -3.0615 -4.31944 7.18492 -2.65146 -4.31944 7.18601 -3.58877 -3.96468 
7.18601 -2.12419 -3.96468 7.1903 -3.75546 -3.44687 7.19136 -3.75329 -3.51625 
7.19136 -3.75329 -3.37749 7.1922 -3.68087 -3.80771 7.1922 -2.0321 -3.80771 
7.19301 -3.26374 -4.24978 7.19301 -2.44922 -4.24978 7.19423 -3.47036 -4.10622 
7.19423 -2.24261 -4.10622 7.19452 -3.7468 -3.5853 7.19452 -3.7468 -3.30844 
7.19763 -3.11423 -4.31179 7.19763 -2.59873 -4.31179 7.19998 -3.39256 -4.1743 
7.19998 -2.3204 -4.1743 7.20075 -2.85648 -4.35086 7.20199 -3.73783 -3.65053 
7.20199 -3.73783 -3.24322 7.2036 -2.90676 -4.35081 7.2036 -2.8062 -4.35081 
7.20674 -3.55954 -4.01958 7.20674 -2.15342 -4.01958 7.20708 -3.65969 -3.8681 
7.20708 -2.05327 -3.8681 7.21001 -3.30856 -4.23469 7.21001 -2.4044 -4.23469 
7.21133 -3.72499 -3.71486 7.21133 -3.72499 -3.17888 7.21133 -1.98797 -3.71486 
7.21163 -3.16619 -4.30154 7.21163 -2.54677 -4.30154 7.21205 -3.6213 -3.9386 
7.21205 -2.09167 -3.9386 7.21275 -2.9593 -4.35061 7.21275 -2.75366 -4.35061 
7.22005 -3.43383 -4.15398 7.22005 -2.27913 -4.15398 7.2225 -3.70834 -3.77802 
7.2225 -2.00462 -3.77802 7.22309 -3.01187 -4.34779 7.22309 -2.7011 -4.34779 
7.22565 -3.21623 -4.28857 7.22565 -2.49673 -4.28857 7.22834 -3.35245 -4.21761 
7.22834 -2.36051 -4.21761 7.22892 -3.7726 -3.48174 7.22892 -3.7726 -3.41201 
7.22975 -3.52721 -4.0724 7.22975 -2.18575 -4.0724 7.23104 -3.76825 -3.55105 
7.23104 -3.76825 -3.34269 7.23375 -3.75906 -3.61917 7.23375 -3.75906 -3.27457 
7.23431 -3.06372 -4.34232 7.23431 -2.64924 -4.34232 7.23545 -3.68795 -3.83972 
7.23545 -2.02501 -3.83972 7.23929 -3.65214 -3.9112 7.23929 -2.06083 -3.9112 
7.24083 -3.26523 -4.27318 7.24083 -2.44773 -4.27318 7.24225 -3.74796 -3.684 
7.24225 -3.74796 -3.20975 7.24562 -3.61083 -3.98027 7.24562 -2.85648 -4.37075 
7.24562 -2.10214 -3.98027 7.24733 -3.11639 -4.33417 7.24733 -2.59658 -4.33417 
7.24763 -3.39483 -4.19871 7.24763 -2.31813 -4.19871 7.25261 -3.73295 -3.74796 
7.25261 -3.73295 -3.14578 7.25261 -1.98001 -3.74796 7.25386 -2.90906 -4.37263 
7.25386 -2.8039 -4.37263 7.25447 -3.49233 -4.12211 7.25447 -2.22063 -4.12211 
7.25836 -3.30996 -4.25774 7.25836 -2.403 -4.25774 7.26051 -3.16694 -4.32342 
7.26051 -2.54603 -4.32342 7.26317 -2.9615 -4.37188 7.26317 -2.75146 -4.37188 
7.26478 -3.71421 -3.8104 7.26478 -3.71421 -3.08335 7.26478 -1.99875 -3.8104 
7.26747 -3.68087 -3.88298 7.26747 -3.68087 -3.01077 7.26747 -2.0321 -3.88298 
7.26752 -3.58061 -4.03464 7.26752 -2.13235 -4.03464 7.26786 -3.78926 -3.44687 
7.26874 -3.787 -3.5165 7.26874 -3.787 -3.37724 7.27058 -3.78006 -3.58485 
7.27058 -3.78006 -3.30889 7.27265 -3.64205 -3.95323 7.27265 -3.64205 -2.94052 
7.27265 -2.07092 -3.95323 7.27351 -3.01364 -4.36851 7.27351 -2.69933 -4.36851 
7.2741 -3.76875 -3.65255 7.2741 -3.76875 -3.24119 7.27478 -3.21688 -4.31008 
7.27478 -2.49608 -4.31008 7.27683 -3.35353 -4.24023 7.27683 -2.35943 -4.24023 
7.28236 -3.45354 -4.17064 7.28236 -2.25942 -4.17064 7.28378 -3.75556 -3.71697 
7.28378 -3.75556 -3.17677 7.28486 -3.06533 -4.36253 7.28486 -2.64763 -4.36253 
7.28975 -3.26556 -4.29424 7.28975 -2.4474 -4.29424 7.29098 -3.54725 -4.08645 
7.29098 -3.54725 -2.8073 7.29098 -2.16571 -4.08645 7.29141 -2.85648 -4.38842 
7.29497 -3.7384 -3.7802 7.29497 -3.7384 -3.11354 7.29497 -1.97456 -3.7802 
7.29716 -3.70834 -3.85267 7.29716 -3.70834 -3.04107 7.29716 -2.00462 -3.85267 
7.29718 -3.11643 -4.35395 7.29718 -2.59654 -4.35395 7.29987 -2.90911 -4.38993 
7.29987 -2.80386 -4.38993 7.30054 -3.67135 -3.92495 7.30054 -3.67135 -2.96879 
7.30054 -2.04161 -3.92495 7.30686 -3.62965 -3.99358 7.30686 -3.62965 -2.90016 
7.30686 -2.08332 -3.99358 7.3075 -3.80299 -3.48174 7.3075 -3.80299 -3.41201 
7.30754 -3.3101 -4.27834 7.30754 -3.3101 -2.6154 7.30754 -2.40286 -4.27834 
7.30884 -3.79844 -3.55012 7.30884 -3.79844 -3.34362 7.30952 -2.96179 -4.38883 
7.30952 -2.75117 -4.38883 7.31044 -3.16679 -4.34279 7.31044 -2.54617 -4.34279 
7.31067 -3.41355 -4.2142 7.31067 -3.41355 -2.67954 7.31067 -2.29942 -4.2142 
7.3115 -3.78936 -3.61826 7.3115 -3.78936 -3.27549 7.31546 -3.77586 -3.68535 
7.31546 -3.77586 -3.20839 7.31789 -3.5104 -4.13682 7.31789 -3.5104 -2.75692 
7.31789 -2.20256 -4.13682 7.32008 -3.01392 -4.38507 7.32008 -2.69904 -4.38507 
7.3246 -3.21627 -4.3291 7.3246 -2.49669 -4.3291 7.32597 -3.76047 -3.7492 
7.32597 -3.76047 -3.14454 7.32597 -1.95249 -3.7492 7.32721 -3.73295 -3.82256 
7.32721 -3.73295 -3.07118 7.32721 -1.98001 -3.82256 7.32939 -3.59829 -4.04718 
7.32939 -3.59829 -2.84656 7.32939 -2.11467 -4.04718 7.33005 -3.69925 -3.89497 
7.33005 -3.69925 -2.99878 7.33005 -2.01372 -3.89497 7.33236 -3.06674 -4.37865 
7.33236 -2.64622 -4.37865 7.33458 -3.65944 -3.96551 7.33458 -3.65944 -2.92823 
7.33458 -2.05353 -3.96551 7.33802 -2.85648 -4.40381 7.33963 -3.26473 -4.3129 
7.33963 -3.26473 -2.58085 7.33963 -2.44823 -4.3129 7.34086 -3.37099 -4.25474 
7.34086 -3.37099 -2.639 7.34086 -2.34197 -4.25474 7.34492 -3.11777 -4.3696 
7.34492 -2.59519 -4.3696 7.34624 -3.47054 -4.18401 7.34624 -3.47054 -2.70973 
7.34624 -2.24243 -4.18401 7.34693 -2.90923 -4.40502 7.34693 -2.80373 -4.40502 
7.34722 -3.81616 -3.44687 7.34788 -3.81391 -3.51532 7.34788 -3.81391 -3.37842 
7.34985 -3.80717 -3.58345 7.34985 -3.80717 -3.31029 7.35313 -3.79597 -3.65094 
7.35313 -3.79597 -3.2428 7.35568 -3.56384 -4.09904 7.35568 -3.56384 -2.79471 
7.35568 -2.14912 -4.09904 7.35665 -2.96183 -4.40348 7.35665 -2.75113 -4.40348 
7.3577 -3.78036 -3.71747 7.3577 -3.78036 -3.17627 7.3582 -3.75556 -3.7914 
7.3582 -3.75556 -3.10235 7.3582 -1.9574 -3.7914 7.35856 -3.16826 -4.35793 
7.35856 -2.5447 -4.35793 7.36031 -3.72499 -3.86384 7.36031 -3.72499 -3.0299 
7.36031 -1.98797 -3.86384 7.36402 -3.68763 -3.93611 7.36402 -3.68763 -2.95763 
7.36402 -2.02534 -3.93611 7.36825 -3.01496 -4.39937 7.36825 -2.698 -4.39937 
7.36948 -3.64516 -4.00455 7.36948 -3.64516 -2.88919 7.36948 -2.06781 -4.00455 
7.37223 -3.32666 -4.29148 7.37223 -3.32666 -2.60227 7.37223 -2.3863 -4.29148 
7.37295 -3.21761 -4.34374 7.37295 -2.49535 -4.34374 7.37567 -3.42955 -4.22647 
7.37567 -3.42955 -2.66728 7.37567 -2.28341 -4.22647 7.38062 -3.06763 -4.39242 
7.38062 -2.64533 -4.39242 7.38217 -3.82509 -3.48158 7.38217 -3.82509 -3.41217 
7.38324 -3.52576 -4.14831 7.38324 -3.52576 -2.74544 7.38324 -2.1872 -4.14831 
7.38349 -3.82056 -3.54995 7.38349 -3.82056 -3.3438 7.38532 -2.85648 -4.4169 
7.38614 -3.8115 -3.61801 7.38614 -3.8115 -3.27573 7.38982 -3.77586 -3.75971 
7.38982 -3.77586 -3.13403 7.38982 -1.9371 -3.75971 7.39008 -3.79803 -3.68509 
7.39008 -3.79803 -3.20865 7.39118 -3.74796 -3.83293 7.39118 -3.74796 -3.06082 
7.39118 -1.965 -3.83293 7.39365 -3.11866 -4.38293 7.39365 -2.5943 -4.38293 
7.39414 -3.71389 -3.90516 7.39414 -3.71389 -2.98858 7.39414 -1.99908 -3.90516 
7.39442 -2.90927 -4.4177 7.39442 -2.80369 -4.4177 7.39503 -3.61288 -4.05797 
7.39503 -3.61288 -2.83577 7.39503 -2.10008 -4.05797 7.39879 -3.67372 -3.9755 
7.39879 -3.67372 -2.91825 7.39879 -2.03924 -3.9755 7.40555 -2.96243 -4.41597 
7.40555 -2.75053 -4.41597 7.40621 -3.38607 -4.26553 7.40621 -3.38607 -2.62821 
7.40621 -2.32689 -4.26553 7.40736 -3.16894 -4.37075 7.40736 -2.54402 -4.37075 
7.41043 -3.27264 -4.32968 7.41043 -3.27264 -2.56407 7.41043 -2.44032 -4.32968 
7.4114 -3.48474 -4.19403 7.4114 -3.48474 -2.69971 7.4114 -2.22822 -4.19403 
7.41722 -3.83395 -3.44687 7.41735 -3.01555 -4.41134 7.41735 -2.69741 -4.41134 
7.41773 -3.8316 -3.51619 7.41773 -3.8316 -3.37755 7.41989 -3.82479 -3.58449 
7.41989 -3.82479 -3.30926 7.42164 -3.57717 -4.10861 7.42164 -3.57717 -2.78513 
7.42164 -2.13579 -4.10861 7.42262 -3.76875 -3.80107 7.42262 -3.76875 -3.09267 
7.42262 -1.94421 -3.80107 7.42304 -3.81342 -3.65213 7.42304 -3.81342 -3.24161 
7.42423 -3.79597 -3.72204 7.42423 -3.79597 -3.1717 7.42423 -1.91699 -3.72204 
7.42465 -3.73783 -3.87319 7.42465 -3.73783 -3.02056 7.42465 -1.97513 -3.87319 
7.42867 -3.70023 -3.94511 7.42867 -3.70023 -2.94863 7.42867 -2.01274 -3.94511 
7.42949 -3.06798 -4.40382 7.42949 -2.64498 -4.40382 7.43321 -3.65729 -4.01313 
7.43321 -3.65729 -2.88062 7.43321 -2.85648 -4.42766 7.43321 -2.05567 -4.01313 
7.44138 -3.44265 -4.2352 7.44138 -3.44265 -2.65854 7.44138 -2.27031 -4.2352 
7.44272 -3.11894 -4.3938 7.44272 -2.59403 -4.3938 7.44377 -3.33358 -4.30613 
7.44377 -3.33358 -2.58762 7.44377 -2.37938 -4.30613 7.44385 -2.9097 -4.42827 
7.44385 -2.80326 -4.42827 7.44446 -3.22448 -4.35834 7.44446 -3.22448 -2.5354 
7.44446 -2.48848 -4.35834 7.44918 -3.53818 -4.15624 7.44918 -3.53818 -2.7375 
7.44918 -2.17479 -4.15624 7.45315 -3.84041 -3.48158 7.45315 -3.84041 -3.41217 
7.45382 -3.83566 -3.55064 7.45382 -3.83566 -3.34311 7.45502 -2.96277 -4.42599 
7.45502 -2.75019 -4.42599 7.456 -3.75906 -3.84142 7.456 -3.75906 -3.05232 
7.456 -1.95391 -3.84142 7.45649 -3.82651 -3.61868 7.45649 -3.82651 -3.27506 
7.45692 -3.78936 -3.76367 7.45692 -3.78936 -3.13007 7.45692 -1.9236 -3.76367 
7.45716 -3.8115 -3.68903 7.45716 -3.8115 -3.20471 7.45906 -3.72461 -3.91347 
7.45906 -3.72461 -2.98027 7.45906 -1.98835 -3.91347 7.45925 -3.62366 -4.06563 
7.45925 -3.62366 -2.82812 7.45925 -2.0893 -4.06563 7.46299 -3.68429 -3.98296 
7.46299 -3.68429 -2.91078 7.46299 -2.02867 -3.98296 7.46671 -3.01552 -4.42083 
7.46671 -2.69744 -4.42083 7.47755 -3.49608 -4.20065 7.47755 -3.49608 -2.69309 
7.47755 -2.21688 -4.20065 7.47872 -3.39232 -4.27784 7.47872 -3.39232 -2.61591 
7.47872 -2.32064 -4.27784 7.47887 -3.06781 -4.4128 7.47887 -2.64516 -4.4128 
7.47973 -3.17447 -4.38325 7.47973 -3.17447 -2.51049 7.47973 -2.5385 -4.38325 
7.48157 -2.85648 -4.43605 7.4824 -3.27832 -4.34173 7.4824 -3.27832 -2.55202 
7.4824 -2.43464 -4.34173 7.48656 -3.58637 -4.11558 7.48656 -3.58637 -2.77817 
7.48656 -2.12659 -4.11558 7.48902 -3.84673 -3.44687 7.48935 -3.84436 -3.51601 
7.48935 -3.84436 -3.37773 7.48987 -3.7468 -3.88065 7.48987 -3.7468 -3.01309 
7.48987 -1.96616 -3.88065 7.49032 -3.78006 -3.8046 7.49032 -3.78006 -3.08915 
7.49032 -1.9329 -3.8046 7.49035 -3.83727 -3.58482 7.49035 -3.83727 -3.30892 
7.49069 -3.82479 -3.65528 7.49069 -3.82479 -3.23846 7.49172 -3.80717 -3.72532 
7.49172 -3.80717 -3.16842 7.49172 -1.90579 -3.72532 7.49236 -2.90974 -4.43616 
7.49236 -2.80322 -4.43616 7.49339 -3.70933 -3.9513 7.49339 -3.70933 -2.94244 
7.49339 -2.00363 -3.9513 7.49778 -3.66599 -4.01928 7.49778 -3.66599 -2.87446 
7.49778 -2.04697 -4.01928 7.50383 -2.96304 -4.43336 7.50383 -2.74992 -4.43336 
7.51447 -3.44756 -4.24542 7.51447 -3.44756 -2.64833 7.51447 -2.26541 -4.24542 
7.51452 -3.54609 -4.16206 7.51452 -3.54609 -2.73169 7.51452 -2.16687 -4.16206 
7.51563 -3.12364 -4.40391 7.51563 -3.12364 -2.48983 7.51563 -2.58932 -4.40391 
7.51567 -3.01577 -4.42766 7.51567 -2.69719 -4.42766 7.51692 -3.33829 -4.31604 
7.51692 -3.33829 -2.57771 7.51692 -2.37467 -4.31604 7.51741 -3.2291 -4.36821 
7.51741 -3.2291 -2.52554 7.51741 -2.48386 -4.36821 7.52388 -3.85041 -3.48157 
7.52388 -3.85041 -3.41218 7.52412 -3.76825 -3.84414 7.52412 -3.76825 -3.04961 
7.52412 -1.94471 -3.84414 7.52414 -3.73202 -3.91866 7.52414 -3.73202 -2.97509 
7.52414 -1.98094 -3.91866 7.52454 -3.83566 -3.62135 7.52454 -3.83566 -3.27239 
7.52455 -3.84566 -3.55063 7.52455 -3.84566 -3.34312 7.5247 -3.63099 -4.0709 
7.5247 -3.63099 -2.82285 7.5247 -2.08198 -4.0709 7.52505 -3.79844 -3.76634 
7.52505 -3.79844 -3.12741 7.52505 -1.91453 -3.76634 7.52523 -3.82056 -3.69168 
7.52523 -3.82056 -3.20206 7.52811 -3.69144 -3.98799 7.52811 -3.69144 -2.90575 
7.52811 -2.02153 -3.98799 7.53028 -2.85648 -4.44206 7.54148 -2.90985 -4.44167 
7.54148 -2.80311 -4.44167 7.55205 -3.39564 -4.28561 7.55205 -3.39564 -2.60813 
7.55205 -2.31732 -4.28561 7.55211 -3.59241 -4.11964 7.55211 -3.59241 -2.77411 
7.55211 -2.12056 -4.11964 7.55271 -3.50163 -4.20718 7.55271 -3.50163 -2.68656 
7.55271 -2.21134 -4.20718 7.5529 -3.17827 -4.39068 7.5529 -3.17827 -2.50307 
7.5529 -2.53469 -4.39068 7.55294 -2.96306 -4.43832 7.55294 -2.74991 -4.43832 
7.55338 -3.0696 -4.42102 7.55338 -3.0696 -2.47272 7.55338 -2.64336 -4.42102 
7.55516 -3.28174 -4.34898 7.55516 -3.28174 -2.54476 7.55516 -2.43122 -4.34898 
7.55867 -3.787 -3.80644 7.55867 -3.787 -3.08731 7.55867 -1.92596 -3.80644 
7.55869 -3.71475 -3.95532 7.55869 -3.71475 -2.93842 7.55869 -1.99821 -3.95532 
7.55883 -3.85406 -3.44687 7.55892 -3.75329 -3.88382 7.55892 -3.75329 -3.00993 
7.55892 -1.95967 -3.88382 7.55898 -3.8316 -3.65744 7.55898 -3.8316 -3.2363 
7.55899 -3.85167 -3.51618 7.55899 -3.85167 -3.37756 7.55916 -3.84436 -3.58582 
7.55916 -3.84436 -3.30792 7.55985 -3.81391 -3.7273 7.55985 -3.81391 -3.16645 
7.55985 -1.89905 -3.7273 7.5629 -3.67123 -4.02299 7.5629 -3.67123 -2.87076 
7.5629 -2.04173 -4.02299 7.57923 -2.85648 -4.44567 7.59007 -3.45129 -4.24983 
7.59007 -3.45129 -2.64392 7.59007 -2.26167 -4.24983 7.59007 -3.34065 -4.32101 
7.59007 -3.34065 -2.57273 7.59007 -2.37231 -4.32101 7.5901 -3.54983 -4.16646 
7.5901 -3.54983 -2.72728 7.5901 -2.16313 -4.16646 7.5901 -3.63478 -4.07361 
7.5901 -3.63478 -2.82014 7.5901 -2.07819 -4.07361 7.59051 -3.12486 -4.40944 
7.59051 -3.12486 -2.4843 7.59051 -2.58811 -4.40944 7.59052 -3.23143 -4.37315 
7.59052 -3.23143 -2.5206 7.59052 -2.48153 -4.37315 7.59054 -3.01698 -4.43319 
7.59054 -3.01698 -2.46056 7.59054 -2.69598 -4.43319 7.59054 -2.90988 -4.44473 
7.59054 -2.80308 -4.44473 7.59344 -3.7726 -3.84625 7.59344 -3.7726 -3.04749 
7.59344 -1.94036 -3.84625 7.59344 -3.80299 -3.76767 7.59344 -3.80299 -3.12607 
7.59344 -1.90998 -3.76767 7.59345 -3.73637 -3.92078 7.59345 -3.73637 -2.97297 
7.59345 -1.97659 -3.92078 7.59345 -3.69506 -3.99054 7.59345 -3.69506 -2.9032 
7.59345 -2.01791 -3.99054 7.5936 -3.84041 -3.62202 7.5936 -3.84041 -3.27172 
7.5936 -3.82509 -3.69301 7.5936 -3.82509 -3.20074 7.5936 -1.88787 -3.69301 
7.59361 -3.85041 -3.55129 7.59361 -3.85041 -3.34245 7.59361 -3.85528 -3.48157 
7.59361 -3.85528 -3.41218 7.6283 -3.85648 -3.44687 7.6283 -3.85406 -3.51635 
7.6283 -3.85406 -3.3774 7.6283 -3.84673 -3.58615 7.6283 -3.84673 -3.30759 
7.6283 -3.83395 -3.65795 7.6283 -3.83395 -3.23579 7.6283 -3.81616 -3.72796 
7.6283 -3.81616 -3.16579 7.6283 -3.78926 -3.80731 7.6283 -3.78926 -3.08643 
7.6283 -3.75546 -3.88487 7.6283 -3.75546 -3.00887 7.6283 -3.71684 -3.95656 
7.6283 -3.71684 -2.93719 7.6283 -3.67298 -4.02422 7.6283 -3.67298 -2.86952 
7.6283 -3.59455 -4.1216 7.6283 -3.59455 -2.77215 7.6283 -3.50348 -4.20936 
7.6283 -3.50348 -2.68438 7.6283 -3.39722 -4.28806 7.6283 -3.39722 -2.60568 
7.6283 -3.28288 -4.35141 7.6283 -3.28288 -2.54234 7.6283 -3.17919 -4.39337 
7.6283 -3.17919 -2.50037 7.6283 -3.07021 -4.42377 7.6283 -3.07021 -2.46998 
7.6283 -2.96336 -4.44114 7.6283 -2.96336 -2.4526 7.6283 -2.85648 -4.44687 
7.6283 -2.7496 -4.44114 7.6283 -2.64276 -4.42377 7.6283 -2.53378 -4.39337 
7.6283 -2.43008 -4.35141 7.6283 -2.31574 -4.28806 7.6283 -2.20948 -4.20936 
7.6283 -2.11841 -4.1216 7.6283 -2.03998 -4.02422 7.6283 -1.99612 -3.95656 
7.6283 -1.95751 -3.88487 7.6283 -1.9237 -3.80731 7.6283 -1.8968 -3.72796 
7.663 -3.85528 -3.48157 7.663 -3.85528 -3.41218 7.663 -3.85041 -3.55129 
7.663 -3.85041 -3.34245 7.66301 -3.82509 -3.69301 7.66301 -3.82509 -3.20074 
7.66301 -1.88787 -3.69301 7.66301 -3.84041 -3.62202 7.66301 -3.84041 -3.27172 
7.66316 -3.69506 -3.99054 7.66316 -3.69506 -2.9032 7.66316 -2.01791 -3.99054 
7.66316 -3.73637 -3.92078 7.66316 -3.73637 -2.97297 7.66316 -1.97659 -3.92078 
7.66317 -3.80299 -3.76767 7.66317 -3.80299 -3.12607 7.66317 -1.90998 -3.76767 
7.66317 -3.7726 -3.84625 7.66317 -3.7726 -3.04749 7.66317 -1.94036 -3.84625 
7.66606 -2.90988 -4.44473 7.66606 -2.90988 -2.44901 7.66606 -2.80308 -4.44473 
7.66606 -2.80308 -2.44901 7.66606 -3.01698 -4.43319 7.66606 -3.01698 -2.46056 
7.66606 -2.69598 -4.43319 7.66609 -3.23143 -4.37315 7.66609 -3.23143 -2.5206 
7.66609 -2.48153 -4.37315 7.66609 -3.12486 -4.40944 7.66609 -3.12486 -2.4843 
7.66609 -2.58811 -4.40944 7.6665 -3.63478 -4.07361 7.6665 -3.63478 -2.82014 
7.6665 -2.07819 -4.07361 7.6665 -3.54983 -4.16646 7.6665 -3.54983 -2.72728 
7.6665 -2.16313 -4.16646 7.66654 -3.34065 -4.32101 7.66654 -3.34065 -2.57273 
7.66654 -2.37231 -4.32101 7.66654 -3.45129 -4.24983 7.66654 -3.45129 -2.64392 
7.66654 -2.26167 -4.24983 7.67737 -2.85648 -4.44567 7.67737 -2.85648 -2.44808 
7.69371 -3.67123 -4.02299 7.69371 -3.67123 -2.87076 7.69371 -2.04173 -4.02299 
7.69675 -3.81391 -3.7273 7.69675 -3.81391 -3.16645 7.69675 -1.89905 -3.7273 
7.69744 -3.84436 -3.58582 7.69744 -3.84436 -3.30792 7.69761 -3.85167 -3.51618 
7.69761 -3.85167 -3.37756 7.69762 -3.8316 -3.65744 7.69762 -3.8316 -3.2363 
7.69762 -1.88136 -3.65744 7.69768 -3.75329 -3.88382 7.69768 -3.75329 -3.00993 
7.69768 -1.95967 -3.88382 7.69778 -3.85406 -3.44687 7.69791 -3.71475 -3.95532 
7.69791 -3.71475 -2.93842 7.69791 -1.99821 -3.95532 7.69793 -3.787 -3.80644 
7.69793 -3.787 -3.08731 7.69793 -1.92596 -3.80644 7.70145 -3.28174 -4.34898 
7.70145 -3.28174 -2.54476 7.70145 -2.43122 -4.34898 7.70323 -3.0696 -4.42102 
7.70323 -3.0696 -2.47272 7.70323 -2.64336 -4.42102 7.70366 -2.96306 -4.43832 
7.70366 -2.96306 -2.45543 7.70366 -2.74991 -4.43832 7.70366 -2.74991 -2.45543 
7.7037 -3.17827 -4.39068 7.7037 -3.17827 -2.50307 7.7037 -2.53469 -4.39068 
7.7039 -3.50163 -4.20718 7.7039 -3.50163 -2.68656 7.7039 -2.21134 -4.20718 
7.7045 -3.59241 -4.11964 7.7045 -3.59241 -2.77411 7.7045 -2.12056 -4.11964 
7.70455 -3.39564 -4.28561 7.70455 -3.39564 -2.60813 7.70455 -2.31732 -4.28561 
7.71512 -2.90985 -4.44167 7.71512 -2.90985 -2.45208 7.71512 -2.80311 -4.44167 
7.71512 -2.80311 -2.45208 7.72632 -2.85648 -4.44206 7.72632 -2.85648 -2.45169 
7.7285 -3.69144 -3.98799 7.7285 -3.69144 -2.90575 7.7285 -2.02153 -3.98799 
7.73138 -3.82056 -3.69168 7.73138 -3.82056 -3.20206 7.73138 -1.8924 -3.69168 
7.73155 -3.79844 -3.76634 7.73155 -3.79844 -3.12741 7.73155 -1.91453 -3.76634 
7.7319 -3.63099 -4.0709 7.7319 -3.63099 -2.82285 7.7319 -2.08198 -4.0709 
7.73206 -3.84566 -3.55063 7.73206 -3.84566 -3.34312 7.73207 -3.83566 -3.62135 
7.73207 -3.83566 -3.27239 7.73247 -3.73202 -3.91866 7.73247 -3.73202 -2.97509 
7.73247 -1.98094 -3.91866 7.73248 -3.76825 -3.84414 7.73248 -3.76825 -3.04961 
7.73248 -1.94471 -3.84414 7.73272 -3.85041 -3.48157 7.73272 -3.85041 -3.41218 
7.73919 -3.2291 -4.36821 7.73919 -3.2291 -2.52554 7.73919 -2.48386 -4.36821 
7.73968 -3.33829 -4.31604 7.73968 -3.33829 -2.57771 7.73968 -2.37467 -4.31604 
7.74094 -3.01577 -4.42766 7.74094 -3.01577 -2.46609 7.74094 -2.69719 -4.42766 
7.74094 -2.69719 -2.46609 7.74097 -3.12364 -4.40391 7.74097 -3.12364 -2.48983 
7.74097 -2.58932 -4.40391 7.74208 -3.54609 -4.16206 7.74208 -3.54609 -2.73169 
7.74208 -2.16687 -4.16206 7.74213 -3.44756 -4.24542 7.74213 -3.44756 -2.64833 
7.74213 -2.26541 -4.24542 7.75277 -2.96304 -4.43336 7.75277 -2.96304 -2.46039 
7.75277 -2.74992 -4.43336 7.75277 -2.74992 -2.46039 7.75883 -3.66599 -4.01928 
7.75883 -3.66599 -2.87446 7.75883 -2.04697 -4.01928 7.76321 -3.70933 -3.9513 
7.76321 -3.70933 -2.94244 7.76321 -2.00363 -3.9513 7.76424 -2.90974 -4.43616 
7.76424 -2.90974 -2.45759 7.76424 -2.80322 -4.43616 7.76424 -2.80322 -2.45759 
7.76488 -3.80717 -3.72532 7.76488 -3.80717 -3.16842 7.76488 -1.90579 -3.72532 
7.76592 -3.82479 -3.65528 7.76592 -3.82479 -3.23846 7.76592 -1.88817 -3.65528 
7.76625 -3.83727 -3.58482 7.76625 -3.83727 -3.30892 7.76628 -3.78006 -3.8046 
7.76628 -3.78006 -3.08915 7.76628 -1.9329 -3.8046 7.76673 -3.7468 -3.88065 
7.76673 -3.7468 -3.01309 7.76673 -1.96616 -3.88065 7.76725 -3.84436 -3.51601 
7.76725 -3.84436 -3.37773 7.76758 -3.84673 -3.44687 7.77004 -3.58637 -4.11558 
7.77004 -3.58637 -2.77817 7.77004 -2.12659 -4.11558 7.7742 -3.27832 -4.34173 
7.7742 -3.27832 -2.55202 7.7742 -2.43464 -4.34173 7.77503 -2.85648 -4.43605 
7.77503 -2.85648 -2.4577 7.77688 -3.17447 -4.38325 7.77688 -3.17447 -2.51049 
7.77688 -2.5385 -4.38325 7.77773 -3.06781 -4.4128 7.77773 -3.06781 -2.48095 
7.77773 -2.64516 -4.4128 7.77773 -2.64516 -2.48095 7.77788 -3.39232 -4.27784 
7.77788 -3.39232 -2.61591 7.77788 -2.32064 -4.27784 7.77906 -3.49608 -4.20065 
7.77906 -3.49608 -2.69309 7.77906 -2.21688 -4.20065 7.78989 -3.01552 -4.42083 
7.78989 -3.01552 -2.47291 7.78989 -2.69744 -4.42083 7.78989 -2.69744 -2.47291 
7.79362 -3.68429 -3.98296 7.79362 -3.68429 -2.91078 7.79362 -2.02867 -3.98296 
7.79736 -3.62366 -4.06563 7.79736 -3.62366 -2.82812 7.79736 -2.0893 -4.06563 
7.79754 -3.72461 -3.91347 7.79754 -3.72461 -2.98027 7.79754 -1.98835 -3.91347 
7.79944 -3.8115 -3.68903 7.79944 -3.8115 -3.20471 7.79944 -1.90146 -3.68903 
7.79969 -3.78936 -3.76367 7.79969 -3.78936 -3.13007 7.79969 -1.9236 -3.76367 
7.80011 -3.82651 -3.61868 7.80011 -3.82651 -3.27506 7.80011 -1.88645 -3.61868 
7.8006 -3.75906 -3.84142 7.8006 -3.75906 -3.05232 7.8006 -1.95391 -3.84142 
7.80158 -2.96277 -4.42599 7.80158 -2.96277 -2.46775 7.80158 -2.75019 -4.42599 
7.80158 -2.75019 -2.46775 7.80278 -3.83566 -3.55064 7.80278 -3.83566 -3.34311 
7.80345 -3.84041 -3.48158 7.80345 -3.84041 -3.41217 7.80742 -3.53818 -4.15624 
7.80742 -3.53818 -2.7375 7.80742 -2.17479 -4.15624 7.81215 -3.22448 -4.35834 
7.81215 -3.22448 -2.5354 7.81215 -2.48848 -4.35834 7.81276 -2.9097 -4.42827 
7.81276 -2.9097 -2.46547 7.81276 -2.80326 -4.42827 7.81276 -2.80326 -2.46547 
7.81283 -3.33358 -4.30613 7.81283 -3.33358 -2.58762 7.81283 -2.37938 -4.30613 
7.81389 -3.11894 -4.3938 7.81389 -3.11894 -2.49994 7.81389 -2.59403 -4.3938 
7.81389 -2.59403 -2.49994 7.81523 -3.44265 -4.2352 7.81523 -3.44265 -2.65854 
7.81523 -2.27031 -4.2352 7.82339 -3.65729 -4.01313 7.82339 -3.65729 -2.88062 
7.82339 -2.85648 -4.42766 7.82339 -2.85648 -2.46609 7.82339 -2.05567 -4.01313 
7.82711 -3.06798 -4.40382 7.82711 -3.06798 -2.48993 7.82711 -2.64498 -4.40382 
7.82711 -2.64498 -2.48993 7.82793 -3.70023 -3.94511 7.82793 -3.70023 -2.94863 
7.82793 -2.01274 -3.94511 7.83196 -3.73783 -3.87319 7.83196 -3.73783 -3.02056 
7.83196 -1.97513 -3.87319 7.83237 -3.79597 -3.72204 7.83237 -3.79597 -3.1717 
7.83237 -1.91699 -3.72204 7.83356 -3.81342 -3.65213 7.83356 -3.81342 -3.24161 
7.83356 -1.89954 -3.65213 7.83398 -3.76875 -3.80107 7.83398 -3.76875 -3.09267 
7.83398 -1.94421 -3.80107 7.83497 -3.57717 -4.10861 7.83497 -3.57717 -2.78513 
7.83497 -2.13579 -4.10861 7.83671 -3.82479 -3.58449 7.83671 -3.82479 -3.30926 
7.83671 -1.88817 -3.58449 7.83887 -3.8316 -3.51619 7.83887 -3.8316 -3.37755 
7.83925 -3.01555 -4.41134 7.83925 -3.01555 -2.4824 7.83925 -2.69741 -4.41134 
7.83925 -2.69741 -2.4824 7.83938 -3.83395 -3.44687 7.84521 -3.48474 -4.19403 
7.84521 -3.48474 -2.69971 7.84521 -2.22822 -4.19403 7.84617 -3.27264 -4.32968 
7.84617 -3.27264 -2.56407 7.84617 -2.44032 -4.32968 7.84924 -3.16894 -4.37075 
7.84924 -3.16894 -2.52299 7.84924 -2.54402 -4.37075 7.85039 -3.38607 -4.26553 
7.85039 -3.38607 -2.62821 7.85039 -2.32689 -4.26553 7.85105 -2.96243 -4.41597 
7.85105 -2.96243 -2.47777 7.85105 -2.75053 -4.41597 7.85105 -2.75053 -2.47777 
7.85782 -3.67372 -3.9755 7.85782 -3.67372 -2.91825 7.85782 -2.03924 -3.9755 
7.86157 -3.61288 -4.05797 7.86157 -3.61288 -2.83577 7.86157 -2.10008 -4.05797 
7.86219 -2.90927 -4.4177 7.86219 -2.90927 -2.47604 7.86219 -2.80369 -4.4177 
7.86219 -2.80369 -2.47604 7.86246 -3.71389 -3.90516 7.86246 -3.71389 -2.98858 
7.86246 -1.99908 -3.90516 7.86295 -3.11866 -4.38293 7.86295 -3.11866 -2.51082 
7.86295 -2.5943 -4.38293 7.86295 -2.5943 -2.51082 7.86543 -3.74796 -3.83293 
7.86543 -3.74796 -3.06082 7.86543 -1.965 -3.83293 7.86652 -3.79803 -3.68509 
7.86652 -3.79803 -3.20865 7.86652 -1.91494 -3.68509 7.86678 -3.77586 -3.75971 
7.86678 -3.77586 -3.13403 7.86678 -1.9371 -3.75971 7.87046 -3.8115 -3.61801 
7.87046 -3.8115 -3.27573 7.87046 -1.90146 -3.61801 7.87128 -2.85648 -4.4169 
7.87128 -2.85648 -2.47684 7.87311 -3.82056 -3.54995 7.87311 -3.82056 -3.3438 
7.87336 -3.52576 -4.14831 7.87336 -3.52576 -2.74544 7.87336 -2.1872 -4.14831 
7.87444 -3.82509 -3.48158 7.87444 -3.82509 -3.41217 7.87599 -3.06763 -4.39242 
7.87599 -3.06763 -2.50132 7.87599 -2.64533 -4.39242 7.87599 -2.64533 -2.50132 
7.88093 -3.42955 -4.22647 7.88093 -3.42955 -2.66728 7.88093 -2.28341 -4.22647 
7.88366 -3.21761 -4.34374 7.88366 -3.21761 -2.55 7.88366 -2.49535 -4.34374 
7.88437 -3.32666 -4.29148 7.88437 -3.32666 -2.60227 7.88437 -2.3863 -4.29148 
7.88712 -3.64516 -4.00455 7.88712 -3.64516 -2.88919 7.88712 -2.06781 -4.00455 
7.88836 -3.01496 -4.39937 7.88836 -3.01496 -2.49437 7.88836 -2.698 -4.39937 
7.88836 -2.698 -2.49437 7.89258 -3.68763 -3.93611 7.89258 -3.68763 -2.95763 
7.89258 -2.02534 -3.93611 7.89629 -3.72499 -3.86384 7.89629 -3.72499 -3.0299 
7.89629 -1.98797 -3.86384 7.89805 -3.16826 -4.35793 7.89805 -3.16826 -2.53581 
7.89805 -2.5447 -4.35793 7.89805 -2.5447 -2.53581 7.8984 -3.75556 -3.7914 
7.8984 -3.75556 -3.10235 7.8984 -1.9574 -3.7914 7.8989 -3.78036 -3.71747 
7.8989 -3.78036 -3.17627 7.8989 -1.9326 -3.71747 7.89995 -2.96183 -4.40348 
7.89995 -2.96183 -2.49026 7.89995 -2.75113 -4.40348 7.89995 -2.75113 -2.49026 
7.90092 -3.56384 -4.09904 7.90092 -3.56384 -2.79471 7.90092 -2.14912 -4.09904 
7.90347 -3.79597 -3.65094 7.90347 -3.79597 -3.2428 7.90347 -1.91699 -3.65094 
7.90675 -3.80717 -3.58345 7.90675 -3.80717 -3.31029 7.90675 -1.90579 -3.58345 
7.90873 -3.81391 -3.51532 7.90873 -3.81391 -3.37842 7.90939 -3.81616 -3.44687 
7.90967 -2.90923 -4.40502 7.90967 -2.90923 -2.48872 7.90967 -2.80373 -4.40502 
7.90967 -2.80373 -2.48872 7.91037 -3.47054 -4.18401 7.91037 -3.47054 -2.70973 
7.91037 -2.24243 -4.18401 7.91169 -3.11777 -4.3696 7.91169 -3.11777 -2.52415 
7.91169 -2.59519 -4.3696 7.91169 -2.59519 -2.52415 7.91575 -3.37099 -4.25474 
7.91575 -3.37099 -2.639 7.91575 -2.34197 -4.25474 7.91698 -3.26473 -4.3129 
7.91698 -3.26473 -2.58085 7.91698 -2.44823 -4.3129 7.91859 -2.85648 -4.40381 
7.91859 -2.85648 -2.48993 7.92203 -3.65944 -3.96551 7.92203 -3.65944 -2.92823 
7.92203 -2.05353 -3.96551 7.92424 -3.06674 -4.37865 7.92424 -3.06674 -2.51509 
7.92424 -2.64622 -4.37865 7.92424 -2.64622 -2.51509 7.92656 -3.69925 -3.89497 
7.92656 -3.69925 -2.99878 7.92656 -2.01372 -3.89497 7.92721 -3.59829 -4.04718 
7.92721 -3.59829 -2.84656 7.92721 -2.11467 -4.04718 7.92939 -3.73295 -3.82256 
7.92939 -3.73295 -3.07118 7.92939 -1.98001 -3.82256 7.93063 -3.76047 -3.7492 
7.93063 -3.76047 -3.14454 7.93063 -1.95249 -3.7492 7.932 -3.21627 -4.3291 
7.932 -3.21627 -2.56465 7.932 -2.49669 -4.3291 7.93653 -3.01392 -4.38507 
7.93653 -3.01392 -2.50868 7.93653 -2.69904 -4.38507 7.93653 -2.69904 -2.50868 
7.93871 -3.5104 -4.13682 7.93871 -3.5104 -2.75692 7.93871 -2.20256 -4.13682 
7.94114 -3.77586 -3.68535 7.94114 -3.77586 -3.20839 7.94114 -1.9371 -3.68535 
7.9451 -3.78936 -3.61826 7.9451 -3.78936 -3.27549 7.9451 -1.9236 -3.61826 
7.94593 -3.41355 -4.2142 7.94593 -3.41355 -2.67954 7.94593 -2.29942 -4.2142 
7.94616 -3.16679 -4.34279 7.94616 -3.16679 -2.55095 7.94616 -2.54617 -4.34279 
7.94616 -2.54617 -2.55095 7.94708 -2.96179 -4.38883 7.94708 -2.96179 -2.50491 
7.94708 -2.75117 -4.38883 7.94708 -2.75117 -2.50491 7.94777 -3.79844 -3.55012 
7.94777 -3.79844 -3.34362 7.94777 -1.91453 -3.55012 7.94906 -3.3101 -4.27834 
7.94906 -3.3101 -2.6154 7.94906 -2.40286 -4.27834 7.9491 -3.80299 -3.48174 
7.9491 -3.80299 -3.41201 7.94974 -3.62965 -3.99358 7.94974 -3.62965 -2.90016 
7.94974 -2.08332 -3.99358 7.95607 -3.67135 -3.92495 7.95607 -3.67135 -2.96879 
7.95607 -2.04161 -3.92495 7.95674 -2.90911 -4.38993 7.95674 -2.90911 -2.50381 
7.95674 -2.80386 -4.38993 7.95674 -2.80386 -2.50381 7.95943 -3.11643 -4.35395 
7.95943 -3.11643 -2.5398 7.95943 -2.59654 -4.35395 7.95943 -2.59654 -2.5398 
7.95945 -3.70834 -3.85267 7.95945 -3.70834 -3.04107 7.95945 -2.00462 -3.85267 
7.96163 -3.7384 -3.7802 7.96163 -3.7384 -3.11354 7.96163 -1.97456 -3.7802 
7.96519 -2.85648 -4.38842 7.96519 -2.85648 -2.50533 7.96562 -3.54725 -4.08645 
7.96562 -3.54725 -2.8073 7.96562 -2.16571 -4.08645 7.96686 -3.26556 -4.29424 
7.96686 -3.26556 -2.5995 7.96686 -2.4474 -4.29424 7.97175 -3.06533 -4.36253 
7.97175 -3.06533 -2.53121 7.97175 -2.64763 -4.36253 7.97175 -2.64763 -2.53121 
7.97283 -3.75556 -3.71697 7.97283 -3.75556 -3.17677 7.97283 -1.9574 -3.71697 
7.97425 -3.45354 -4.17064 7.97425 -3.45354 -2.7231 7.97425 -2.25942 -4.17064 
7.97977 -3.35353 -4.24023 7.97977 -3.35353 -2.65352 7.97977 -2.35943 -4.24023 
7.98183 -3.21688 -4.31008 7.98183 -3.21688 -2.58366 7.98183 -2.49608 -4.31008 
7.98183 -2.49608 -2.58366 7.9825 -3.76875 -3.65255 7.9825 -3.76875 -3.24119 
7.9825 -1.94421 -3.65255 7.9831 -3.01364 -4.36851 7.9831 -3.01364 -2.52523 
7.9831 -2.69933 -4.36851 7.9831 -2.69933 -2.52523 7.98396 -3.64205 -3.95323 
7.98396 -3.64205 -2.94052 7.98396 -2.07092 -3.95323 7.98603 -3.78006 -3.58485 
7.98603 -3.78006 -3.30889 7.98603 -1.9329 -3.58485 7.98787 -3.787 -3.5165 
7.98787 -3.787 -3.37724 7.98787 -1.92596 -3.5165 7.98874 -3.78926 -3.44687 
7.98909 -3.58061 -4.03464 7.98909 -3.58061 -2.85911 7.98909 -2.13235 -4.03464 
7.98914 -3.68087 -3.88298 7.98914 -3.68087 -3.01077 7.98914 -2.0321 -3.88298 
7.99183 -3.71421 -3.8104 7.99183 -3.71421 -3.08335 7.99183 -1.99875 -3.8104 
7.99344 -2.9615 -4.37188 7.99344 -2.9615 -2.52186 7.99344 -2.75146 -4.37188 
7.99344 -2.75146 -2.52186 7.9961 -3.16694 -4.32342 7.9961 -3.16694 -2.57032 
7.9961 -2.54603 -4.32342 7.9961 -2.54603 -2.57032 7.99824 -3.30996 -4.25774 
7.99824 -3.30996 -2.63601 7.99824 -2.403 -4.25774 8.00214 -3.49233 -4.12211 
8.00214 -3.49233 -2.77163 8.00214 -2.22063 -4.12211 8.00274 -2.90906 -4.37263 
8.00274 -2.90906 -2.52111 8.00274 -2.8039 -4.37263 8.00274 -2.8039 -2.52111 
8.00399 -3.73295 -3.74796 8.00399 -3.73295 -3.14578 8.00399 -1.98001 -3.74796 
8.00898 -3.39483 -4.19871 8.00898 -3.39483 -2.69503 8.00898 -2.31813 -4.19871 
8.00928 -3.11639 -4.33417 8.00928 -3.11639 -2.55957 8.00928 -2.59658 -4.33417 
8.00928 -2.59658 -2.55957 8.01099 -3.61083 -3.98027 8.01099 -3.61083 -2.91347 
8.01099 -2.85648 -4.37075 8.01099 -2.85648 -2.52299 8.01099 -2.10214 -3.98027 
8.01436 -3.74796 -3.684 8.01436 -3.74796 -3.20975 8.01436 -1.965 -3.684 
8.01577 -3.26523 -4.27318 8.01577 -3.26523 -2.62056 8.01577 -2.44773 -4.27318 
8.01731 -3.65214 -3.9112 8.01731 -3.65214 -2.98254 8.01731 -2.06083 -3.9112 
8.02115 -3.68795 -3.83972 8.02115 -3.68795 -3.05402 8.02115 -2.02501 -3.83972 
8.0223 -3.06372 -4.34232 8.0223 -3.06372 -2.55143 8.0223 -2.64924 -4.34232 
8.0223 -2.64924 -2.55143 8.02285 -3.75906 -3.61917 8.02285 -3.75906 -3.27457 
8.02285 -1.95391 -3.61917 8.02557 -3.76825 -3.55105 8.02557 -3.76825 -3.34269 
8.02557 -1.94471 -3.55105 8.02685 -3.52721 -4.0724 8.02685 -3.52721 -2.82134 
8.02685 -2.18575 -4.0724 8.02768 -3.7726 -3.48174 8.02768 -3.7726 -3.41201 
8.02768 -1.94036 -3.48174 8.02768 -1.94036 -3.41201 8.02827 -3.35245 -4.21761 
8.02827 -3.35245 -2.67613 8.02827 -2.36051 -4.21761 8.03095 -3.21623 -4.28857 
8.03095 -3.21623 -2.60517 8.03095 -2.49673 -4.28857 8.03095 -2.49673 -2.60517 
8.03352 -3.01187 -4.34779 8.03352 -3.01187 -2.54595 8.03352 -2.7011 -4.34779 
8.03352 -2.7011 -2.54595 8.0341 -3.70834 -3.77802 8.0341 -3.70834 -3.11573 
8.0341 -2.00462 -3.77802 8.03655 -3.43383 -4.15398 8.03655 -3.43383 -2.73977 
8.03655 -2.27913 -4.15398 8.04385 -2.9593 -4.35061 8.04385 -2.9593 -2.54313 
8.04385 -2.75366 -4.35061 8.04385 -2.75366 -2.54313 8.04455 -3.6213 -3.9386 
8.04455 -3.6213 -2.95515 8.04455 -2.09167 -3.9386 8.04497 -3.16619 -4.30154 
8.04497 -3.16619 -2.5922 8.04497 -2.54677 -4.30154 8.04497 -2.54677 -2.5922 
8.04527 -3.72499 -3.71486 8.04527 -3.72499 -3.17888 8.04527 -1.98797 -3.71486 
8.0466 -3.30856 -4.23469 8.0466 -3.30856 -2.65906 8.0466 -2.4044 -4.23469 
8.04953 -3.65969 -3.8681 8.04953 -3.65969 -3.02565 8.04953 -2.05327 -3.8681 
8.04986 -3.55954 -4.01958 8.04986 -3.55954 -2.87416 8.04986 -2.15342 -4.01958 
8.053 -2.90676 -4.35081 8.053 -2.90676 -2.54294 8.053 -2.8062 -4.35081 
8.053 -2.8062 -2.54294 8.05462 -3.73783 -3.65053 8.05462 -3.73783 -3.24322 
8.05462 -1.97513 -3.65053 8.05586 -2.85648 -4.35086 8.05586 -2.85648 -2.54288 
8.05662 -3.39256 -4.1743 8.05662 -3.39256 -2.71944 8.05662 -2.3204 -4.1743 
8.05897 -3.11423 -4.31179 8.05897 -3.11423 -2.58195 8.05897 -2.59873 -4.31179 
8.05897 -2.59873 -2.58195 8.06208 -3.7468 -3.5853 8.06208 -3.7468 -3.30844 
8.06208 -1.96616 -3.5853 8.06238 -3.47036 -4.10622 8.06238 -3.47036 -2.78753 
8.06238 -2.24261 -4.10622 8.06359 -3.26374 -4.24978 8.06359 -3.26374 -2.64396 
8.06359 -2.44922 -4.24978 8.06359 -2.44922 -2.64396 8.06441 -3.68087 -3.80771 
8.06441 -3.68087 -3.08604 8.06441 -2.0321 -3.80771 8.06525 -3.75329 -3.51625 
8.06525 -3.75329 -3.37749 8.06525 -1.95967 -3.51625 8.06525 -1.95967 -3.37749 
8.0663 -3.75546 -3.44687 8.0663 -1.95751 -3.44687 8.07059 -3.58877 -3.96468 
8.07059 -3.58877 -2.92906 8.07059 -2.12419 -3.96468 8.07168 -3.0615 -4.31944 
8.07168 -3.0615 -2.5743 8.07168 -2.65146 -4.31944 8.07168 -2.65146 -2.5743 
8.07562 -3.34995 -4.19279 8.07562 -3.34995 -2.70095 8.07562 -2.36301 -4.19279 
8.0764 -3.69925 -3.74513 8.0764 -3.69925 -3.14862 8.0764 -2.01372 -3.74513 
8.07689 -3.62949 -3.89546 8.07689 -3.62949 -2.99829 8.07689 -2.08347 -3.89546 
8.07866 -3.21451 -4.26479 8.07866 -3.21451 -2.62895 8.07866 -2.49845 -4.26479 
8.07866 -2.49845 -2.62895 8.08301 -3.00937 -4.32429 8.08301 -3.00937 -2.56945 
8.08301 -2.70359 -4.32429 8.08301 -2.70359 -2.56945 8.08362 -3.43091 -4.12711 
8.08362 -3.43091 -2.76664 8.08362 -2.28205 -4.12711 8.08634 -3.50425 -4.05563 
8.08634 -3.50425 -2.83811 8.08634 -2.20871 -4.05563 8.08659 -3.71389 -3.68103 
8.08659 -3.71389 -3.21271 8.08659 -1.99908 -3.68103 8.09263 -3.65214 -3.83588 
8.09263 -3.65214 -3.05786 8.09263 -2.06083 -3.83588 8.09303 -2.9568 -4.32663 
8.09303 -2.9568 -2.56712 8.09303 -2.75616 -4.32663 8.09303 -2.75616 -2.56712 
8.09348 -3.30609 -4.20941 8.09348 -3.30609 -2.68434 8.09348 -2.40687 -4.20941 
8.09348 -2.40687 -2.68434 8.09384 -3.16354 -4.27693 8.09384 -3.16354 -2.61682 
8.09384 -2.54942 -4.27693 8.09384 -2.54942 -2.61682 8.0949 -3.72461 -3.61611 
8.0949 -3.72461 -3.27763 8.0949 -1.98835 -3.61611 8.09696 -2.9067 -4.32883 
8.09696 -2.9067 -2.56492 8.09696 -2.80626 -4.32883 8.09696 -2.80626 -2.56492 
8.0997 -2.85648 -4.32879 8.0997 -2.85648 -2.56495 8.10009 -3.73202 -3.55104 
8.10009 -3.73202 -3.34271 8.10009 -1.98094 -3.55104 8.10009 -1.98094 -3.34271 
8.10221 -3.73637 -3.48173 8.10221 -3.73637 -3.41202 8.10221 -1.97659 -3.48173 
8.10221 -1.97659 -3.41202 8.10317 -3.59743 -3.92174 8.10317 -3.59743 -2.97201 
8.10317 -2.11553 -3.92174 8.10353 -3.3893 -4.14706 8.10353 -3.3893 -2.74668 
8.10353 -2.32366 -4.14706 8.10638 -3.67135 -3.77464 8.10638 -3.67135 -3.11911 
8.10638 -2.04161 -3.77464 8.10766 -3.11135 -4.28667 8.10766 -3.11135 -2.60708 
8.10766 -2.60161 -4.28667 8.10766 -2.60161 -2.60708 8.10835 -3.53537 -4.00244 
8.10835 -3.53537 -2.8913 8.10835 -2.17759 -4.00244 8.10843 -3.46602 -4.0777 
8.10843 -3.46602 -2.81604 8.10843 -2.24695 -4.0777 8.11018 -3.2611 -4.2241 
8.11018 -3.2611 -2.66964 8.11018 -2.45187 -4.2241 8.11018 -2.45187 -2.66964 
8.11754 -3.68763 -3.71115 8.11754 -3.68763 -3.18259 8.11754 -2.02534 -3.71115 
8.11975 -3.05867 -4.29399 8.11975 -3.05867 -2.59976 8.11975 -2.65429 -4.29399 
8.11975 -2.65429 -2.59976 8.12003 -3.6213 -3.86312 8.12003 -3.6213 -3.03062 
8.12003 -2.09167 -3.86312 8.12251 -3.34611 -4.16521 8.12251 -3.34611 -2.72853 
8.12251 -2.36685 -4.16521 8.12251 -2.36685 -2.72853 8.12648 -3.21106 -4.23813 
8.12648 -3.21106 -2.65561 8.12648 -2.5019 -4.23813 8.12648 -2.5019 -2.65561 
8.12654 -3.70023 -3.6465 8.12654 -3.70023 -3.24724 8.12654 -2.01274 -3.6465 
8.12654 -2.01274 -3.24724 8.1283 -3.56359 -3.94687 8.1283 -3.56359 -2.94687 
8.1283 -2.14937 -3.94687 8.12935 -3.4263 -4.09823 8.12935 -3.4263 -2.79551 
8.12935 -2.28667 -4.09823 8.13087 -3.00637 -4.29832 8.13087 -3.00637 -2.59543 
8.13087 -2.70659 -4.29832 8.13087 -2.70659 -2.59543 8.13137 -3.49852 -4.02541 
8.13137 -3.49852 -2.86833 8.13137 -2.21444 -4.02541 8.13273 -3.70933 -3.58178 
8.13273 -3.70933 -3.31196 8.13273 -2.00363 -3.58178 8.13273 -2.00363 -3.31196 
8.13466 -3.64205 -3.80253 8.13466 -3.64205 -3.09122 8.13466 -2.07092 -3.80253 
8.13606 -2.9567 -4.30252 8.13606 -2.9567 -2.59122 8.13606 -2.75626 -4.30252 
8.13606 -2.75626 -2.59122 8.13675 -3.71475 -3.51648 8.13675 -3.71475 -3.37726 
8.13675 -1.99821 -3.51648 8.13675 -1.99821 -3.37726 8.13799 -3.71684 -3.44687 
8.13799 -1.99612 -3.44687 8.13999 -2.90654 -4.30458 8.13999 -2.90654 -2.58916 
8.13999 -2.80642 -4.30458 8.13999 -2.80642 -2.58916 8.14018 -3.30194 -4.18141 
8.14018 -3.30194 -2.71233 8.14018 -2.41102 -4.18141 8.14018 -2.41102 -2.71233 
8.14131 -3.15997 -4.24982 8.14131 -3.15997 -2.64393 8.14131 -2.553 -4.24982 
8.14131 -2.553 -2.64393 8.1424 -2.85648 -4.3046 8.1424 -2.85648 -2.58914 
8.14611 -3.58877 -3.88916 8.14611 -3.58877 -3.00458 8.14611 -2.12419 -3.88916 
8.14694 -3.65944 -3.7406 8.14694 -3.65944 -3.15315 8.14694 -2.05353 -3.7406 
8.14931 -3.38423 -4.11772 8.14931 -3.38423 -2.77603 8.14931 -2.32873 -4.11772 
8.14931 -2.32873 -2.77603 8.15223 -3.52804 -3.9708 8.15223 -3.52804 -2.92294 
8.15223 -2.18492 -3.9708 8.15326 -3.45989 -4.04714 8.15326 -3.45989 -2.8466 
8.15326 -2.25308 -4.04714 8.15461 -3.10798 -4.25912 8.15461 -3.10798 -2.63462 
8.15461 -2.60499 -4.25912 8.15461 -2.60499 -2.63462 8.15539 -3.2573 -4.19622 
8.15539 -3.2573 -2.69753 8.15539 -2.45566 -4.19622 8.15539 -2.45566 -2.69753 
8.15693 -3.67372 -3.67639 8.15693 -3.67372 -3.21736 8.15693 -2.03924 -3.67639 
8.15693 -2.03924 -3.21736 8.1617 -3.61083 -3.82956 8.1617 -3.61083 -3.06419 
8.1617 -2.10214 -3.82956 8.16439 -3.68429 -3.61219 8.16439 -3.68429 -3.28156 
8.16439 -2.02867 -3.61219 8.16439 -2.02867 -3.28156 8.16636 -3.05524 -4.26601 
8.16636 -3.05524 -2.62773 8.16636 -2.65772 -4.26601 8.16636 -2.65772 -2.62773 
8.16794 -3.34082 -4.1355 8.16794 -3.34082 -2.75825 8.16794 -2.37214 -4.1355 
8.16794 -2.37214 -2.75825 8.16942 -3.69144 -3.54707 8.16942 -3.69144 -3.34668 
8.16942 -2.02153 -3.54707 8.16942 -2.02153 -3.34668 8.1715 -3.207 -4.20981 
8.1715 -3.207 -2.68393 8.1715 -2.50596 -4.20981 8.1715 -2.50596 -2.68393 
8.17197 -3.69506 -3.48173 8.17197 -3.69506 -3.41202 8.17197 -2.01791 -3.48173 
8.17197 -2.01791 -3.41202 8.17279 -3.00599 -4.27221 8.17279 -3.00599 -2.62154 
8.17279 -2.70698 -4.27221 8.17279 -2.70698 -2.62154 8.1736 -3.42 -4.06743 
8.1736 -3.42 -2.82631 8.1736 -2.29296 -4.06743 8.1736 -2.29296 -2.82631 
8.1749 -3.49087 -3.99347 8.1749 -3.49087 -2.90027 8.1749 -2.22209 -3.99347 
8.1749 -2.22209 -2.90027 8.17501 -3.62965 -3.76831 8.17501 -3.62965 -3.12543 
8.17501 -2.08332 -3.76831 8.17501 -2.08332 -3.12543 8.17787 -2.95636 -4.27633 
8.17787 -2.95636 -2.61741 8.17787 -2.7566 -4.27633 8.17787 -2.7566 -2.61741 
8.18156 -2.90648 -4.27838 8.18156 -2.90648 -2.61537 8.18156 -2.80648 -4.27838 
8.18156 -2.80648 -2.61537 8.18387 -3.53537 -3.92692 8.18387 -3.53537 -2.96682 
8.18387 -2.85648 -4.27834 8.18387 -2.85648 -2.6154 8.18387 -2.17759 -3.92692 
8.18387 -2.17759 -2.96682 8.18421 -3.29714 -4.15171 8.18421 -3.29714 -2.74204 
8.18421 -2.41583 -4.15171 8.18421 -2.41583 -2.74204 8.18598 -3.64516 -3.70569 
8.18598 -3.64516 -3.18805 8.18598 -2.06781 -3.70569 8.18598 -2.06781 -3.18805 
8.18626 -3.15539 -4.22104 8.18626 -3.15539 -2.6727 8.18626 -2.55757 -4.22104 
8.18626 -2.55757 -2.6727 8.19333 -3.37758 -4.08656 8.19333 -3.37758 -2.80719 
8.19333 -2.33538 -4.08656 8.19333 -2.33538 -2.80719 8.19456 -3.65729 -3.64196 
8.19456 -3.65729 -3.25178 8.19456 -2.05567 -3.64196 8.19456 -2.05567 -3.25178 
8.19626 -3.45218 -4.01483 8.19626 -3.45218 -2.87892 8.19626 -2.26078 -4.01483 
8.19626 -2.26078 -2.87892 8.19912 -3.25237 -4.1662 8.19912 -3.25237 -2.72754 
8.19912 -2.46059 -4.1662 8.19912 -2.46059 -2.72754 8.19932 -3.10317 -4.22987 
8.19932 -3.10317 -2.66388 8.19932 -2.60979 -4.22987 8.19932 -2.60979 -2.66388 
8.20071 -3.66599 -3.5774 8.20071 -3.66599 -3.31635 8.20071 -2.04697 -3.5774 
8.20071 -2.04697 -3.31635 8.20101 -3.55954 -3.86843 8.20101 -3.55954 -3.02531 
8.20101 -2.15342 -3.86843 8.20101 -2.15342 -3.02531 8.20442 -3.67123 -3.51228 
8.20442 -3.67123 -3.38147 8.20442 -2.04173 -3.51228 8.20442 -2.04173 -3.38147 
8.20565 -3.67298 -3.44687 8.20565 -2.03998 -3.44687 8.20684 -3.49852 -3.94994 
8.20684 -3.49852 -2.9438 8.20684 -2.21444 -3.94994 8.20684 -2.21444 -2.9438 
8.2075 -3.05507 -4.2375 8.2075 -3.05507 -2.65624 8.2075 -2.6579 -4.2375 
8.2075 -2.6579 -2.65624 8.21076 -3.33504 -4.10393 8.21076 -3.33504 -2.78981 
8.21076 -2.37793 -4.10393 8.21076 -2.37793 -2.78981 8.21394 -3.00574 -4.24359 
8.21394 -3.00574 -2.65016 8.21394 -2.70723 -4.24359 8.21394 -2.70723 -2.65016 
8.21524 -3.20168 -4.17922 8.21524 -3.20168 -2.71452 8.21524 -2.51128 -4.17922 
8.21524 -2.51128 -2.71452 8.21607 -3.58061 -3.80766 8.21607 -3.58061 -3.08609 
8.21607 -2.13235 -3.80766 8.21607 -2.13235 -3.08609 8.21624 -3.41205 -4.03481 
8.21624 -3.41205 -2.85893 8.21624 -2.30091 -4.03481 8.21624 -2.30091 -2.85893 
8.21912 -2.95579 -4.24754 8.21912 -2.95579 -2.6462 8.21912 -2.75717 -4.24754 
8.21912 -2.75717 -2.6462 8.2228 -2.90584 -4.24946 8.2228 -2.90584 -2.64429 
8.2228 -2.80712 -4.24946 8.2228 -2.80712 -2.64429 8.224 -2.85648 -4.25008 
8.224 -2.85648 -2.64366 8.22684 -3.29109 -4.11983 8.22684 -3.29109 -2.77391 
8.22684 -2.42188 -4.11983 8.22684 -2.42188 -2.77391 8.22857 -3.45989 -3.97183 
8.22857 -3.45989 -2.92192 8.22857 -2.25308 -3.97183 8.22857 -2.25308 -2.92192 
8.22861 -3.59829 -3.74578 8.22861 -3.59829 -3.14796 8.22861 -2.11467 -3.74578 
8.22861 -2.11467 -3.14796 8.22961 -3.14995 -4.19005 8.22961 -3.14995 -2.7037 
8.22961 -2.56301 -4.19005 8.22961 -2.56301 -2.7037 8.23481 -3.37058 -4.05338 
8.23481 -3.37058 -2.84037 8.23481 -2.34238 -4.05338 8.23481 -2.34238 -2.84037 
8.23706 -3.50425 -3.90491 8.23706 -3.50425 -2.98883 8.23706 -2.20871 -3.90491 
8.23706 -2.20871 -2.98883 8.23914 -3.10247 -4.19944 8.23914 -3.10247 -2.6943 
8.23914 -2.61049 -4.19944 8.23914 -2.61049 -2.6943 8.2394 -3.61288 -3.68014 
8.2394 -3.61288 -3.2136 8.2394 -2.10008 -3.68014 8.2394 -2.10008 -3.2136 
8.24122 -3.24632 -4.13415 8.24122 -3.24632 -2.75959 8.24122 -2.46664 -4.13415 
8.24122 -2.46664 -2.75959 8.24706 -3.62366 -3.61593 8.24706 -3.62366 -3.27782 
8.24706 -2.0893 -3.61593 8.24706 -2.0893 -3.27782 8.24719 -3.0544 -4.20701 
8.24719 -3.0544 -2.68674 8.24719 -2.65857 -4.20701 8.24719 -2.65857 -2.68674 
8.24886 -3.42 -3.99217 8.24886 -3.42 -2.90158 8.24886 -2.29296 -3.99217 
8.24886 -2.29296 -2.90158 8.25191 -3.32788 -4.07048 8.25191 -3.32788 -2.82326 
8.25191 -2.38508 -4.07048 8.25191 -2.38508 -2.82326 8.25233 -3.63099 -3.55047 
8.25233 -3.63099 -3.34327 8.25233 -2.08198 -3.55047 8.25233 -2.08198 -3.34327 
8.25382 -3.00487 -4.21284 8.25382 -3.00487 -2.68091 8.25382 -2.70809 -4.21284 
8.25382 -2.70809 -2.68091 8.25383 -3.52721 -3.84542 8.25383 -3.52721 -3.04832 
8.25383 -2.18575 -3.84542 8.25383 -2.18575 -3.04832 8.25504 -3.63478 -3.48507 
8.25504 -3.63478 -3.40867 8.25504 -2.07819 -3.48507 8.25504 -2.07819 -3.40867 
8.25707 -3.19535 -4.14674 8.25707 -3.19535 -2.747 8.25707 -2.51761 -4.14674 
8.25707 -2.51761 -2.747 8.25888 -2.95497 -4.21673 8.25888 -2.95497 -2.67702 
8.25888 -2.75799 -4.21673 8.25888 -2.75799 -2.67702 8.25913 -3.46602 -3.927 
8.25913 -3.46602 -2.96674 8.25913 -2.24695 -3.927 8.25913 -2.24695 -2.96674 
8.26156 -2.90578 -4.21924 8.26156 -2.90578 -2.6745 8.26156 -2.80718 -4.21924 
8.26156 -2.80718 -2.6745 8.2627 -2.85648 -4.21988 8.2627 -2.85648 -2.67386 
8.26752 -3.28404 -4.08609 8.26752 -3.28404 -2.80766 8.26752 -2.42893 -4.08609 
8.26752 -2.42893 -2.80766 8.26788 -3.54725 -3.78419 8.26788 -3.54725 -3.10955 
8.26788 -2.16571 -3.78419 8.26788 -2.16571 -3.10955 8.26799 -3.37758 -4.0119 
8.26799 -3.37758 -2.88184 8.26799 -2.33538 -4.0119 8.26799 -2.33538 -2.88184 
8.26809 -3.14873 -4.15769 8.26809 -3.14873 -2.73606 8.26809 -2.56423 -4.15769 
8.26809 -2.56423 -2.73606 8.27761 -3.10116 -4.16697 8.27761 -3.10116 -2.72678 
8.27761 -2.6118 -4.16697 8.27761 -2.6118 -2.72678 8.27966 -3.4263 -3.94792 
8.27966 -3.4263 -2.94583 8.27966 -2.28667 -3.94792 8.27966 -2.28667 -2.94583 
8.28047 -3.56384 -3.71949 8.28047 -3.56384 -3.17425 8.28047 -2.14912 -3.71949 
8.28047 -2.14912 -3.17425 8.28158 -3.23916 -4.10015 8.28158 -3.23916 -2.79359 
8.28158 -2.4738 -4.10015 8.28158 -2.4738 -2.79359 8.28533 -3.05323 -4.17461 
8.28533 -3.05323 -2.71913 8.28533 -2.65973 -4.17461 8.28533 -2.65973 -2.71913 
8.28536 -3.33504 -4.02933 8.28536 -3.33504 -2.86441 8.28536 -2.37793 -4.02933 
8.28536 -2.37793 -2.86441 8.28765 -3.47036 -3.88095 8.28765 -3.47036 -3.0128 
8.28765 -2.24261 -3.88095 8.28765 -2.24261 -3.0128 8.29004 -3.57717 -3.65354 
8.29004 -3.57717 -3.24021 8.29004 -2.13579 -3.65354 8.29004 -2.13579 -3.24021 
8.29194 -3.00362 -4.18031 8.29194 -3.00362 -2.71343 8.29194 -2.70934 -4.18031 
8.29194 -2.70934 -2.71343 8.29407 -3.19337 -4.11264 8.29407 -3.19337 -2.7811 
8.29407 -2.51959 -4.11264 8.29407 -2.51959 -2.7811 8.29625 -2.95485 -4.18455 
8.29625 -2.95485 -2.7092 8.29625 -2.75811 -4.18455 8.29625 -2.75811 -2.7092 
8.29701 -3.58637 -3.58861 8.29701 -3.58637 -3.30513 8.29701 -2.12659 -3.58861 
8.29701 -2.12659 -3.30513 8.29896 -2.90561 -4.18701 8.29896 -2.90561 -2.70674 
8.29896 -2.80735 -4.18701 8.29896 -2.80735 -2.70674 8.29915 -3.38423 -3.96788 
8.29915 -3.38423 -2.92587 8.29915 -2.32873 -3.96788 8.29915 -2.32873 -2.92587 
8.29986 -2.85648 -4.18782 8.29986 -2.85648 -2.70592 8.30107 -3.59241 -3.52307 
8.30107 -3.59241 -3.37068 8.30107 -2.12056 -3.52307 8.30107 -2.12056 -3.37068 
8.30126 -3.29109 -4.04541 8.30126 -3.29109 -2.84834 8.30126 -2.42188 -4.04541 
8.30126 -2.42188 -2.84834 8.30303 -3.59455 -3.44687 8.30303 -2.11841 -3.44687 
8.30354 -3.49233 -3.82071 8.30354 -3.49233 -3.07304 8.30354 -2.22063 -3.82071 
8.30354 -2.22063 -3.07304 8.30496 -3.14677 -4.12353 8.30496 -3.14677 -2.77021 
8.30496 -2.5662 -4.12353 8.30496 -2.5662 -2.77021 8.30854 -3.43091 -3.90219 
8.30854 -3.43091 -2.99156 8.30854 -2.28205 -3.90219 8.30854 -2.28205 -2.99156 
8.31422 -3.09946 -4.13279 8.31422 -3.09946 -2.76096 8.31422 -2.6135 -4.13279 
8.31422 -2.6135 -2.76096 8.31558 -3.24632 -4.05979 8.31558 -3.24632 -2.83395 
8.31558 -2.46664 -4.05979 8.31558 -2.46664 -2.83395 8.31693 -3.34082 -3.98651 
8.31693 -3.34082 -2.90723 8.31693 -2.37214 -3.98651 8.31693 -2.37214 -2.90723 
8.31825 -3.5104 -3.75728 8.31825 -3.5104 -3.13646 8.31825 -2.20256 -3.75728 
8.31825 -2.20256 -3.13646 8.32182 -3.05157 -4.14039 8.32182 -3.05157 -2.75335 
8.32182 -2.66139 -4.14039 8.32182 -2.66139 -2.75335 8.32776 -3.00321 -4.14633 
8.32776 -3.00321 -2.74742 8.32776 -2.70975 -4.14633 8.32776 -2.70975 -2.74742 
8.32817 -3.19535 -4.07564 8.32817 -3.19535 -2.8181 8.32817 -2.51761 -4.07564 
8.32817 -2.51761 -2.8181 8.32849 -3.3893 -3.9221 8.32849 -3.3893 -2.97164 
8.32849 -2.32366 -3.9221 8.32849 -2.32366 -2.97164 8.32974 -3.52576 -3.69193 
8.32974 -3.52576 -3.20181 8.32974 -2.1872 -3.69193 8.32974 -2.1872 -3.20181 
8.332 -2.9545 -4.15057 8.332 -2.9545 -2.74317 8.332 -2.75846 -4.15057 
8.332 -2.75846 -2.74317 8.33314 -3.29714 -4.00278 8.33314 -3.29714 -2.89097 
8.33314 -2.41583 -4.00278 8.33314 -2.41583 -2.89097 8.33456 -2.90555 -4.15313 
8.33456 -2.90555 -2.74062 8.33456 -2.80741 -4.15313 8.33456 -2.80741 -2.74062 
8.33541 -3.43383 -3.85512 8.33541 -3.43383 -3.03862 8.33541 -2.85648 -4.15398 
8.33541 -2.85648 -2.73977 8.33541 -2.27913 -3.85512 8.33541 -2.27913 -3.03862 
8.33767 -3.53818 -3.62599 8.33767 -3.53818 -3.26775 8.33767 -2.17479 -3.62599 
8.33767 -2.17479 -3.26775 8.33912 -3.14873 -4.08666 8.33912 -3.14873 -2.80708 
8.33912 -2.56423 -4.08666 8.33912 -2.56423 -2.80708 8.34349 -3.54609 -3.56065 
8.34349 -3.54609 -3.33309 8.34349 -2.16687 -3.56065 8.34349 -2.16687 -3.33309 
8.34664 -3.34611 -3.94108 8.34664 -3.34611 -2.95266 8.34664 -2.36685 -3.94108 
8.34664 -2.36685 -2.95266 8.34763 -3.25237 -4.01769 8.34763 -3.25237 -2.87606 
8.34763 -2.46059 -4.01769 8.34763 -2.46059 -2.87606 8.34789 -3.54983 -3.48507 
8.34789 -3.54983 -3.40867 8.34789 -2.16313 -3.48507 8.34789 -2.16313 -3.40867 
8.3484 -3.10116 -4.09618 8.3484 -3.10116 -2.79757 8.3484 -2.6118 -4.09618 
8.3484 -2.6118 -2.79757 8.35207 -3.45354 -3.79282 8.35207 -3.45354 -3.10093 
8.35207 -2.25942 -3.79282 8.35207 -2.25942 -3.10093 8.35573 -3.39256 -3.87519 
8.35573 -3.39256 -3.01855 8.35573 -2.3204 -3.87519 8.35573 -2.3204 -3.01855 
8.35604 -3.05323 -4.1039 8.35604 -3.05323 -2.78985 8.35604 -2.65973 -4.1039 
8.35604 -2.65973 -2.78985 8.36065 -3.20168 -4.03381 8.36065 -3.20168 -2.85993 
8.36065 -2.51128 -4.03381 8.36065 -2.51128 -2.85993 8.36174 -3.00362 -4.11051 
8.36174 -3.00362 -2.78324 8.36174 -2.70934 -4.11051 8.36174 -2.70934 -2.78324 
8.36284 -3.30194 -3.95875 8.36284 -3.30194 -2.93499 8.36284 -2.41102 -3.95875 
8.36284 -2.41102 -2.93499 8.36544 -3.47054 -3.72894 8.36544 -3.47054 -3.16481 
8.36544 -2.24243 -3.72894 8.36544 -2.24243 -3.16481 8.36598 -2.95485 -4.11482 
8.36598 -2.95485 -2.77892 8.36598 -2.75811 -4.11482 8.36598 -2.75811 -2.77892 
8.36844 -2.90561 -4.11753 8.36844 -2.90561 -2.77621 8.36844 -2.80735 -4.11753 
8.36844 -2.80735 -2.77621 8.36925 -2.85648 -4.11843 8.36925 -2.85648 -2.77531 
8.37148 -3.14995 -4.04818 8.37148 -3.14995 -2.84557 8.37148 -2.56301 -4.04818 
8.37148 -2.56301 -2.84557 8.37422 -3.34995 -3.89419 8.37422 -3.34995 -2.99956 
8.37422 -2.36301 -3.89419 8.37422 -2.36301 -2.99956 8.37546 -3.48474 -3.66378 
8.37546 -3.48474 -3.22997 8.37546 -2.22822 -3.66378 8.37546 -2.22822 -3.22997 
8.37765 -3.2573 -3.97396 8.37765 -3.2573 -2.91978 8.37765 -2.45566 -3.97396 
8.37765 -2.45566 -2.91978 8.38014 -3.39483 -3.82755 8.38014 -3.39483 -3.0662 
8.38014 -2.31813 -3.82755 8.38014 -2.31813 -3.0662 8.38087 -3.10247 -4.05771 
8.38087 -3.10247 -2.83603 8.38087 -2.61049 -4.05771 8.38087 -2.61049 -2.83603 
8.38208 -3.49608 -3.59763 8.38208 -3.49608 -3.29612 8.38208 -2.21688 -3.59763 
8.38208 -2.21688 -3.29612 8.38844 -3.0544 -4.06576 8.38844 -3.0544 -2.82798 
8.38844 -2.65857 -4.06576 8.38844 -2.65857 -2.82798 8.38861 -3.50163 -3.52247 
8.38861 -3.50163 -3.37128 8.38861 -2.21134 -3.52247 8.38861 -2.21134 -3.37128 
8.39079 -3.50348 -3.44687 8.39079 -2.20948 -3.44687 8.39084 -3.30609 -3.91205 
8.39084 -3.30609 -2.98169 8.39084 -2.40687 -3.91205 8.39084 -2.40687 -2.98169 
8.39124 -3.207 -3.99007 8.39124 -3.207 -2.90368 8.39124 -2.50596 -3.99007 
8.39124 -2.50596 -2.90368 8.39427 -3.00487 -4.07239 8.39427 -3.00487 -2.82135 
8.39427 -2.70809 -4.07239 8.39427 -2.70809 -2.82135 8.39563 -3.41355 -3.7645 
8.39563 -3.41355 -3.12924 8.39563 -2.29942 -3.7645 8.39563 -2.29942 -3.12924 
8.39816 -2.95497 -4.07745 8.39816 -2.95497 -2.8163 8.39816 -2.75799 -4.07745 
8.39816 -2.75799 -2.8163 8.39904 -3.35245 -3.84684 8.39904 -3.35245 -3.04691 
8.39904 -2.36051 -3.84684 8.39904 -2.36051 -3.04691 8.40067 -2.90578 -4.08013 
8.40067 -2.90578 -2.81362 8.40067 -2.80718 -4.08013 8.40067 -2.80718 -2.81362 
8.40131 -2.85648 -4.08127 8.40131 -2.85648 -2.81248 8.40247 -3.15539 -4.00483 
8.40247 -3.15539 -2.88892 8.40247 -2.55757 -4.00483 8.40247 -2.55757 -2.88892 
8.40553 -3.2611 -3.92875 8.40553 -3.2611 -2.965 8.40553 -2.45187 -3.92875 
8.40553 -2.45187 -2.965 8.4079 -3.42955 -3.6995 8.4079 -3.42955 -3.19424 
8.4079 -2.28341 -3.6995 8.4079 -2.28341 -3.19424 8.4113 -3.10317 -4.01789 
8.4113 -3.10317 -2.87585 8.4113 -2.60979 -4.01789 8.4113 -2.60979 -2.87585 
8.41612 -3.30856 -3.86517 8.41612 -3.30856 -3.02858 8.41612 -2.4044 -3.86517 
8.41612 -2.4044 -3.02858 8.41663 -3.44265 -3.6338 8.41663 -3.44265 -3.25995 
8.41663 -2.27031 -3.6338 8.41663 -2.27031 -3.25995 8.41893 -3.05507 -4.02607 
8.41893 -3.05507 -2.86767 8.41893 -2.6579 -4.02607 8.41893 -2.6579 -2.86767 
8.41956 -3.21106 -3.94505 8.41956 -3.21106 -2.94869 8.41956 -2.5019 -3.94505 
8.41956 -2.5019 -2.94869 8.42166 -3.35353 -3.79834 8.42166 -3.35353 -3.0954 
8.42166 -2.35943 -3.79834 8.42166 -2.35943 -3.0954 8.42502 -3.00574 -4.03251 
8.42502 -3.00574 -2.86124 8.42502 -2.70723 -4.03251 8.42502 -2.70723 -2.86124 
8.42685 -3.44756 -3.5607 8.42685 -3.44756 -3.33304 8.42685 -2.26541 -3.5607 
8.42685 -2.26541 -3.33304 8.42897 -2.95579 -4.03769 8.42897 -2.95579 -2.85605 
8.42897 -2.75717 -4.03769 8.42897 -2.75717 -2.85605 8.43089 -2.90584 -4.04137 
8.43089 -2.90584 -2.85238 8.43089 -2.80712 -4.04137 8.43089 -2.80712 -2.85238 
8.43121 -3.26374 -3.88216 8.43121 -3.26374 -3.01158 8.43121 -2.44922 -3.88216 
8.43121 -2.44922 -3.01158 8.43125 -3.15997 -3.95988 8.43125 -3.15997 -2.93387 
8.43125 -2.553 -3.95988 8.43125 -2.553 -2.93387 8.43126 -3.45129 -3.48511 
8.43126 -3.45129 -3.40864 8.43126 -2.26167 -3.48511 8.43126 -2.26167 -3.40864 
8.43151 -2.85648 -4.04257 8.43151 -2.85648 -2.85117 8.43617 -3.37099 -3.73432 
8.43617 -3.37099 -3.15943 8.43617 -2.34197 -3.73432 8.43617 -2.34197 -3.15943 
8.43917 -3.30996 -3.81681 8.43917 -3.30996 -3.07693 8.43917 -2.403 -3.81681 
8.43917 -2.403 -3.07693 8.44055 -3.10798 -3.97318 8.44055 -3.10798 -2.92056 
8.44055 -2.60499 -3.97318 8.44055 -2.60499 -2.92056 8.44622 -3.21451 -3.89723 
8.44622 -3.21451 -2.99651 8.44622 -2.49845 -3.89723 8.44622 -2.49845 -2.99651 
8.44696 -3.38607 -3.66896 8.44696 -3.38607 -3.22478 8.44696 -2.32689 -3.66896 
8.44696 -2.32689 -3.22478 8.44744 -3.05524 -3.98493 8.44744 -3.05524 -2.90882 
8.44744 -2.65772 -3.98493 8.44744 -2.65772 -2.90882 8.45364 -3.00599 -3.99136 
8.45364 -3.00599 -2.90238 8.45364 -2.70698 -3.99136 8.45364 -2.70698 -2.90238 
8.45461 -3.26523 -3.83434 8.45461 -3.26523 -3.0594 8.45461 -2.44773 -3.83434 
8.45461 -2.44773 -3.0594 8.45776 -2.95636 -3.99644 8.45776 -2.95636 -2.89731 
8.45776 -2.7566 -3.99644 8.45776 -2.7566 -2.89731 8.45836 -3.16354 -3.91241 
8.45836 -3.16354 -2.98133 8.45836 -2.54942 -3.91241 8.45836 -2.54942 -2.98133 
8.45927 -3.39232 -3.59645 8.45927 -3.39232 -3.29729 8.45927 -2.32064 -3.59645 
8.45927 -2.32064 -3.29729 8.45977 -3.3101 -3.76763 8.45977 -3.3101 -3.12611 
8.45977 -2.85648 -4.00244 8.45977 -2.85648 -2.8913 8.45977 -2.40286 -3.76763 
8.45977 -2.40286 -3.12611 8.45981 -2.90648 -4.00013 8.45981 -2.90648 -2.89361 
8.45981 -2.80648 -4.00013 8.45981 -2.80648 -2.89361 8.46704 -3.39564 -3.52312 
8.46704 -3.39564 -3.37062 8.46704 -2.31732 -3.52312 8.46704 -2.31732 -3.37062 
8.4681 -3.11135 -3.92623 8.4681 -3.11135 -2.96752 8.4681 -2.60161 -3.92623 
8.4681 -2.60161 -2.96752 8.46949 -3.39722 -3.44687 8.46949 -2.31574 -3.44687 
8.47 -3.21623 -3.84952 8.47 -3.21623 -3.04422 8.47 -2.49673 -3.84952 
8.47 -2.49673 -3.04422 8.47291 -3.32666 -3.70294 8.47291 -3.32666 -3.1908 
8.47291 -2.3863 -3.70294 8.47291 -2.3863 -3.1908 8.47542 -3.05867 -3.93832 
8.47542 -3.05867 -2.95543 8.47542 -2.65429 -3.93832 8.47542 -2.65429 -2.95543 
8.47567 -3.26556 -3.78543 8.47567 -3.26556 -3.10832 8.47567 -2.4474 -3.78543 
8.47567 -2.4474 -3.10832 8.47975 -3.00637 -3.94944 8.47975 -3.00637 -2.9443 
8.47975 -2.70659 -3.94944 8.47975 -2.70659 -2.9443 8.48297 -3.16619 -3.86354 
8.48297 -3.16619 -3.0302 8.48297 -2.54677 -3.86354 8.48297 -2.54677 -3.0302 
8.48395 -2.9567 -3.95463 8.48395 -2.9567 -2.93911 8.48395 -2.75626 -3.95463 
8.48395 -2.75626 -2.93911 8.48601 -2.90654 -3.95856 8.48601 -2.90654 -2.93518 
8.48601 -2.80642 -3.95856 8.48601 -2.80642 -2.93518 8.48603 -2.85648 -3.96097 
8.48603 -2.85648 -2.93277 8.48756 -3.33358 -3.6314 8.48756 -3.33358 -3.26234 
8.48756 -2.37938 -3.6314 8.48756 -2.37938 -3.26234 8.49151 -3.21688 -3.8004 
8.49151 -3.21688 -3.09335 8.49151 -2.49608 -3.8004 8.49151 -2.49608 -3.09335 
8.49322 -3.11423 -3.87754 8.49322 -3.11423 -3.0162 8.49322 -2.59873 -3.87754 
8.49322 -2.59873 -3.0162 8.49433 -3.26473 -3.73555 8.49433 -3.26473 -3.1582 
8.49433 -2.44823 -3.73555 8.49433 -2.44823 -3.1582 8.49747 -3.33829 -3.55825 
8.49747 -3.33829 -3.33549 8.49747 -2.37467 -3.55825 8.49747 -2.37467 -3.33549 
8.50087 -3.0615 -3.89025 8.50087 -3.0615 -3.00349 8.50087 -2.65146 -3.89025 
8.50087 -2.65146 -3.00349 8.50244 -3.34065 -3.48511 8.50244 -3.34065 -3.40864 
8.50244 -2.37231 -3.48511 8.50244 -2.37231 -3.40864 8.50485 -3.16694 -3.81467 
8.50485 -3.16694 -3.07908 8.50485 -2.54603 -3.81467 8.50485 -2.54603 -3.07908 
8.50572 -3.00937 -3.90158 8.50572 -3.00937 -2.99217 8.50572 -2.70359 -3.90158 
8.50572 -2.70359 -2.99217 8.50806 -2.9568 -3.9116 8.50806 -2.9568 -2.98215 
8.50806 -2.75616 -3.9116 8.50806 -2.75616 -2.98215 8.51022 -2.85648 -3.91827 
8.51022 -2.85648 -2.97548 8.51026 -2.9067 -3.91553 8.51026 -2.9067 -2.97822 
8.51026 -2.80626 -3.91553 8.51026 -2.80626 -2.97822 8.51053 -3.21627 -3.75057 
8.51053 -3.21627 -3.14317 8.51053 -2.49669 -3.75057 8.51053 -2.49669 -3.14317 
8.51111 -3.27264 -3.66474 8.51111 -3.27264 -3.229 8.51111 -2.44032 -3.66474 
8.51111 -2.44032 -3.229 8.5156 -3.11639 -3.82785 8.5156 -3.11639 -3.0659 
8.5156 -2.59658 -3.82785 8.5156 -2.59658 -3.0659 8.52316 -3.27832 -3.59277 
8.52316 -3.27832 -3.30097 8.52316 -2.43464 -3.59277 8.52316 -2.43464 -3.30097 
8.52375 -3.06372 -3.84087 8.52375 -3.06372 -3.05288 8.52375 -2.64924 -3.84087 
8.52375 -2.64924 -3.05288 8.52422 -3.16679 -3.76473 8.52422 -3.16679 -3.12901 
8.52422 -2.54617 -3.76473 8.52422 -2.54617 -3.12901 8.52517 -3.21761 -3.70223 
8.52517 -3.21761 -3.19152 8.52517 -2.49535 -3.70223 8.52517 -2.49535 -3.19152 
8.52922 -3.01187 -3.85209 8.52922 -3.01187 -3.04166 8.52922 -2.7011 -3.85209 
8.52922 -2.7011 -3.04166 8.53041 -3.28174 -3.52002 8.53041 -3.28174 -3.37373 
8.53041 -2.43122 -3.52002 8.53041 -2.43122 -3.37373 8.53204 -2.9593 -3.86242 
8.53204 -2.9593 -3.03132 8.53204 -2.75366 -3.86242 8.53204 -2.75366 -3.03132 
8.53224 -2.90676 -3.87157 8.53224 -2.90676 -3.02217 8.53224 -2.8062 -3.87157 
8.53224 -2.8062 -3.02217 8.53229 -2.85648 -3.87443 8.53229 -2.85648 -3.01932 
8.53284 -3.28288 -3.44687 8.53284 -2.43008 -3.44687 8.53538 -3.11643 -3.778 
8.53538 -3.11643 -3.11575 8.53538 -2.59654 -3.778 8.53538 -2.59654 -3.11575 
8.53936 -3.16826 -3.71662 8.53936 -3.16826 -3.17713 8.53936 -2.5447 -3.71662 
8.53936 -2.5447 -3.17713 8.53977 -3.22448 -3.63072 8.53977 -3.22448 -3.26303 
8.53977 -2.48848 -3.63072 8.53977 -2.48848 -3.26303 8.54396 -3.06533 -3.79032 
8.54396 -3.06533 -3.10343 8.54396 -2.64763 -3.79032 8.54396 -2.64763 -3.10343 
8.54964 -3.2291 -3.55776 8.54964 -3.2291 -3.33598 8.54964 -2.48386 -3.55776 
8.54964 -2.48386 -3.33598 8.54994 -3.01364 -3.80167 8.54994 -3.01364 -3.09208 
8.54994 -2.69933 -3.80167 8.54994 -2.69933 -3.09208 8.55103 -3.11777 -3.73026 
8.55103 -3.11777 -3.16349 8.55103 -2.59519 -3.73026 8.55103 -2.59519 -3.16349 
8.55218 -3.16894 -3.66781 8.55218 -3.16894 -3.22593 8.55218 -2.85648 -3.82956 
8.55218 -2.85648 -3.06419 8.55218 -2.54402 -3.66781 8.55218 -2.54402 -3.22593 
8.55331 -2.9615 -3.81201 8.55331 -2.9615 -3.08174 8.55331 -2.75146 -3.81201 
8.55331 -2.75146 -3.08174 8.55406 -2.90906 -3.82131 8.55406 -2.90906 -3.07243 
8.55406 -2.8039 -3.82131 8.55406 -2.8039 -3.07243 8.55458 -3.23143 -3.48466 
8.55458 -3.23143 -3.40909 8.55458 -2.48153 -3.48466 8.55458 -2.48153 -3.40909 
8.56008 -3.06674 -3.74281 8.56008 -3.06674 -3.15093 8.56008 -2.64622 -3.74281 
8.56008 -2.64622 -3.15093 8.56436 -3.11866 -3.68152 8.56436 -3.11866 -3.21222 
8.56436 -2.5943 -3.68152 8.56436 -2.5943 -3.21222 8.56468 -3.17447 -3.59545 
8.56468 -3.17447 -3.2983 8.56468 -2.5385 -3.59545 8.56468 -2.5385 -3.2983 
8.5665 -3.01392 -3.7551 8.5665 -3.01392 -3.13865 8.5665 -2.69904 -3.7551 
8.5665 -2.69904 -3.13865 8.56985 -2.85648 -3.78376 8.56985 -2.85648 -3.10998 
8.57026 -2.96179 -3.76565 8.57026 -2.96179 -3.12809 8.57026 -2.75117 -3.76565 
8.57026 -2.75117 -3.12809 8.57136 -2.90911 -3.77531 8.57136 -2.90911 -3.11844 
8.57136 -2.80386 -3.77531 8.57136 -2.80386 -3.11844 8.57211 -3.17827 -3.52227 
8.57211 -3.17827 -3.37147 8.57211 -2.53469 -3.52227 8.57211 -2.53469 -3.37147 
8.57385 -3.06763 -3.69456 8.57385 -3.06763 -3.19919 8.57385 -2.64533 -3.69456 
8.57385 -2.64533 -3.19919 8.5748 -3.17919 -3.44687 8.5748 -2.53378 -3.44687 
8.57523 -3.11894 -3.63246 8.57523 -3.11894 -3.26129 8.57523 -2.59403 -3.63246 
8.57523 -2.59403 -3.26129 8.5808 -3.01496 -3.70693 8.5808 -3.01496 -3.18682 
8.5808 -2.698 -3.70693 8.5808 -2.698 -3.18682 8.58491 -2.96183 -3.71852 
8.58491 -2.96183 -3.17522 8.58491 -2.75113 -3.71852 8.58491 -2.75113 -3.17522 
8.58524 -2.85648 -3.73716 8.58524 -2.85648 -3.15659 8.58525 -3.06798 -3.64568 
8.58525 -3.06798 -3.24806 8.58525 -2.64498 -3.64568 8.58525 -2.64498 -3.24806 
8.58534 -3.12364 -3.55954 8.58534 -3.12364 -3.3342 8.58534 -2.58932 -3.55954 
8.58534 -2.58932 -3.3342 8.58645 -2.90923 -3.72824 8.58645 -2.90923 -3.1655 
8.58645 -2.80373 -3.72824 8.58645 -2.80373 -3.1655 8.59087 -3.12486 -3.48466 
8.59087 -3.12486 -3.40908 8.59087 -2.58811 -3.48466 8.59087 -2.58811 -3.40908 
8.59277 -3.01555 -3.65782 8.59277 -3.01555 -3.23592 8.59277 -2.69741 -3.65782 
8.59277 -2.69741 -3.23592 8.59423 -3.06781 -3.5963 8.59423 -3.06781 -3.29744 
8.59423 -2.64516 -3.5963 8.59423 -2.64516 -3.29744 8.5974 -2.96243 -3.66962 
8.5974 -2.96243 -3.22412 8.5974 -2.75053 -3.66962 8.5974 -2.75053 -3.22412 
8.59833 -2.85648 -3.68985 8.59833 -2.85648 -3.20389 8.59913 -2.90927 -3.68076 
8.59913 -2.90927 -3.21299 8.59913 -2.80369 -3.68076 8.59913 -2.80369 -3.21299 
8.60226 -3.01552 -3.60846 8.60226 -3.01552 -3.28528 8.60226 -2.69744 -3.60846 
8.60226 -2.69744 -3.28528 8.60245 -3.0696 -3.5218 8.60245 -3.0696 -3.37195 
8.60245 -2.64336 -3.5218 8.60245 -2.64336 -3.37195 8.6052 -3.07021 -3.44687 
8.6052 -2.64276 -3.44687 8.60742 -2.96277 -3.62015 8.60742 -2.96277 -3.27359 
8.60742 -2.75019 -3.62015 8.60742 -2.75019 -3.27359 8.60909 -3.01577 -3.55951 
8.60909 -3.01577 -3.33424 8.60909 -2.85648 -3.64196 8.60909 -2.85648 -3.25178 
8.60909 -2.69719 -3.55951 8.60909 -2.69719 -3.33424 8.6097 -2.9097 -3.63133 
8.6097 -2.9097 -3.26242 8.6097 -2.80326 -3.63133 8.6097 -2.80326 -3.26242 
8.61462 -3.01698 -3.48463 8.61462 -3.01698 -3.40911 8.61462 -2.69598 -3.48463 
8.61462 -2.69598 -3.40911 8.61479 -2.96304 -3.57134 8.61479 -2.96304 -3.3224 
8.61479 -2.74992 -3.57134 8.61479 -2.74992 -3.3224 8.61748 -2.85648 -3.5936 
8.61748 -2.85648 -3.30014 8.61759 -2.90974 -3.58281 8.61759 -2.90974 -3.31093 
8.61759 -2.80322 -3.58281 8.61759 -2.80322 -3.31093 8.61975 -2.96306 -3.52223 
8.61975 -2.96306 -3.37151 8.61975 -2.74991 -3.52223 8.61975 -2.74991 -3.37151 
8.62257 -2.96336 -3.44687 8.62257 -2.7496 -3.44687 8.6231 -2.90985 -3.53369 
8.6231 -2.90985 -3.36005 8.6231 -2.80311 -3.53369 8.6231 -2.80311 -3.36005 
8.62349 -2.85648 -3.54489 8.62349 -2.85648 -3.34885 8.62616 -2.90988 -3.48463 
8.62616 -2.90988 -3.40911 8.62616 -2.80308 -3.48463 8.62616 -2.80308 -3.40911 
8.6271 -2.85648 -3.49594 8.6271 -2.85648 -3.3978 8.6283 -2.85648 -3.44687 
4.51515 -4.13941 -3.22535 4.51609 -4.19281 -3.21404 4.51876 -4.13941 -3.2743 
4.51915 -4.19277 -3.2631 4.51915 -4.08604 -3.2631 4.51968 -4.24629 -3.17628 
4.5225 -4.24598 -3.25164 4.5225 -4.24598 -3.10092 4.52466 -4.19267 -3.31222 
4.52466 -4.08615 -3.31222 4.52477 -4.13941 -3.32301 4.52746 -4.24597 -3.30075 
4.52746 -4.03285 -3.30075 4.52763 -4.29991 -3.21404 4.52763 -4.29991 -3.13852 
4.53255 -4.19263 -3.36074 4.53255 -4.08619 -3.36074 4.53316 -4.2987 -3.28892 
4.53316 -4.2987 -3.06364 4.53316 -4.13941 -3.37137 4.53483 -4.2457 -3.34956 
4.53483 -4.03312 -3.34956 4.53705 -4.35313 -3.17628 4.5398 -4.35253 -3.25121 
4.5398 -4.35253 -3.10135 4.53999 -4.29845 -3.33787 4.53999 -3.98037 -3.33787 
4.54312 -4.1922 -3.41016 4.54312 -4.08662 -3.41016 4.54392 -4.13941 -3.41926 
4.54485 -4.24536 -3.39903 4.54485 -4.03346 -3.39903 4.54802 -4.35073 -3.32571 
4.54802 -4.35073 -3.02685 4.54802 -3.92808 -3.32571 4.54948 -4.29848 -3.38723 
4.54948 -3.98034 -3.38723 4.55138 -4.40778 -3.21407 4.55138 -4.40778 -3.13849 
4.5558 -4.19216 -3.45765 4.5558 -4.08666 -3.45765 4.55691 -4.40657 -3.28895 
4.55691 -4.40657 -3.06361 4.557 -4.35091 -3.37509 4.557 -4.35091 -2.97747 
4.557 -3.9279 -3.37509 4.55701 -4.13941 -3.46656 4.55734 -4.24476 -3.44793 
4.55734 -4.03406 -3.44793 4.56145 -4.29789 -3.43633 4.56145 -3.98092 -3.43633 
4.56702 -4.40186 -3.36186 4.56702 -4.40186 -2.9907 4.56702 -3.87695 -3.36186 
4.56745 -4.46211 -3.17628 4.5684 -4.35056 -3.42396 4.5684 -3.92826 -3.42396 
4.57014 -4.46119 -3.25168 4.57014 -4.46119 -3.10088 4.57089 -4.19203 -3.50471 
4.57089 -4.08678 -3.50471 4.57199 -4.24472 -3.49506 4.57199 -4.0341 -3.49506 
4.5724 -4.13941 -3.51317 4.57575 -4.29685 -3.4845 4.57575 -3.98197 -3.4845 
4.57757 -4.45739 -3.32485 4.57757 -4.45739 -3.02771 4.57789 -4.40159 -3.41093 
4.57789 -4.40159 -2.94163 4.57789 -3.87723 -3.41093 4.58217 -4.34967 -3.47222 
4.58217 -3.92915 -3.47222 4.58767 -4.51435 -3.21407 4.58767 -4.51435 -3.13849 
4.58819 -4.19199 -3.55072 4.58819 -4.08682 -3.55072 4.58894 -4.24443 -3.54141 
4.58894 -4.03439 -3.54141 4.59007 -4.45187 -3.39722 4.59007 -4.45187 -2.95534 
4.59007 -4.13941 -3.55896 4.59007 -3.82695 -3.39722 4.59122 -4.4007 -3.45966 
4.59122 -4.4007 -2.8929 4.59122 -3.87812 -3.45966 4.59231 -4.29656 -3.53107 
4.59231 -3.98225 -3.53107 4.59261 -4.51203 -3.28717 4.59261 -4.51203 -3.06539 
4.59829 -4.34825 -3.51973 4.59829 -3.93056 -3.51973 4.60248 -4.50741 -3.36012 
4.60248 -4.50741 -2.99244 4.60289 -4.45119 -3.44603 4.60289 -4.45119 -2.90653 
4.60289 -3.82763 -3.44603 4.60687 -4.39935 -3.5074 4.60687 -4.39935 -2.84516 
4.60687 -3.87946 -3.5074 4.60941 -4.56581 -3.17628 4.60996 -4.13941 -3.60384 
4.61001 -4.18969 -3.60098 4.61001 -4.08913 -3.60098 4.61021 -4.24223 -3.59183 
4.61021 -4.03659 -3.59183 4.61184 -4.56467 -3.24943 4.61184 -4.56467 -3.10313 
4.61303 -4.29479 -3.58149 4.61303 -3.98402 -3.58149 4.61708 -4.50054 -3.43164 
4.61708 -4.50054 -2.92092 4.61708 -3.77828 -3.43164 4.61803 -4.44971 -3.49414 
4.61803 -4.44971 -2.85842 4.61803 -3.8291 -3.49414 4.6185 -4.34665 -3.57028 
4.6185 -3.93217 -3.57028 4.61909 -4.56125 -3.32218 4.61909 -4.56125 -3.03038 
4.62665 -4.39931 -3.55726 4.62665 -3.8795 -3.55726 4.63114 -4.55557 -3.39415 
4.63114 -4.55557 -2.95841 4.63114 -3.72325 -3.39415 4.63172 -4.4992 -3.47998 
4.63172 -4.4992 -2.87258 4.63172 -3.77962 -3.47998 4.63199 -4.18963 -3.64493 
4.63199 -4.08919 -3.64493 4.63203 -4.13941 -3.64768 4.63419 -4.23973 -3.641 
4.63419 -4.03909 -3.641 4.63653 -4.2923 -3.63098 4.63653 -3.98652 -3.63098 
4.6374 -4.44986 -3.54407 4.6374 -4.44986 -2.80849 4.6374 -3.82895 -3.54407 
4.63981 -4.62358 -3.21451 4.63981 -4.62358 -3.13805 4.64138 -4.34443 -3.61966 
4.64138 -3.93439 -3.61966 4.64478 -4.62122 -3.28766 4.64478 -4.62122 -3.0649 
4.64792 -4.54766 -3.46496 4.64792 -4.54766 -2.8876 4.64792 -3.73116 -3.46496 
4.64903 -4.39716 -3.60695 4.64903 -3.88166 -3.60695 4.65074 -4.49981 -3.5298 
4.65074 -4.49981 -2.82276 4.65074 -3.77901 -3.5298 4.65469 -4.61651 -3.36081 
4.65469 -4.61651 -2.99175 4.65622 -4.13941 -3.69038 4.65624 -4.18947 -3.68797 
4.65624 -4.08935 -3.68797 4.6583 -4.23963 -3.68404 4.6583 -4.03919 -3.68404 
4.65928 -4.44912 -3.59295 4.65928 -4.44912 -2.75961 4.65928 -3.8297 -3.59295 
4.6625 -4.2893 -3.67885 4.6625 -3.98952 -3.67885 4.66658 -4.54849 -3.51483 
4.66658 -4.54849 -2.83773 4.66658 -3.73033 -3.51483 4.66683 -4.34159 -3.66773 
4.66683 -3.93722 -3.66773 4.66934 -4.60959 -3.43235 4.66934 -4.60959 -2.92021 
4.66934 -3.66923 -3.43235 4.67225 -4.49915 -3.57893 4.67225 -4.49915 -2.77363 
4.67225 -3.77966 -3.57893 4.67276 -4.68015 -3.17628 4.67415 -4.39428 -3.65564 
4.67415 -3.88454 -3.65564 4.67521 -4.67857 -3.25253 4.67521 -4.67857 -3.10003 
4.68244 -4.18941 -3.72954 4.68244 -4.08941 -3.72954 4.68248 -4.59303 -3.49704 
4.68248 -4.59303 -2.85552 4.68248 -4.13941 -3.73185 4.68248 -3.68579 -3.49704 
4.68298 -4.67525 -3.32586 4.68298 -4.67525 -3.0267 4.68389 -4.44647 -3.64182 
4.68389 -4.44647 -2.71074 4.68389 -3.83235 -3.64182 4.68449 -4.23929 -3.72585 
4.68449 -4.03953 -3.72585 4.68764 -4.54816 -3.56375 4.68764 -4.54816 -2.78881 
4.68764 -3.73066 -3.56375 4.68861 -4.28891 -3.72077 4.68861 -3.9899 -3.72077 
4.69481 -4.33816 -3.71434 4.69481 -3.94065 -3.71434 4.69529 -4.669 -3.39837 
4.69529 -4.669 -2.95419 4.69529 -3.60982 -3.39837 4.69603 -4.49743 -3.62664 
4.69603 -4.49743 -2.72592 4.69603 -3.78138 -3.62664 4.7017 -4.3909 -3.70259 
4.7017 -3.88791 -3.70259 4.70308 -4.59289 -3.54622 4.70308 -4.59289 -2.80634 
4.70308 -3.68593 -3.54622 4.70608 -4.65392 -3.46372 4.70608 -4.65392 -2.88884 
4.70608 -3.6249 -3.46372 4.71074 -4.13941 -3.77198 4.71099 -4.73422 -3.21452 
4.71099 -4.73422 -3.13804 4.711 -4.44289 -3.68929 4.711 -4.44289 -2.66327 
4.711 -3.83592 -3.68929 4.71104 -4.54667 -3.61157 4.71104 -4.54667 -2.74099 
4.71104 -3.73215 -3.61157 4.71136 -4.18877 -3.77077 4.71136 -4.09005 -3.77077 
4.71328 -4.23872 -3.7671 4.71328 -4.0401 -3.7671 4.7154 -4.73048 -3.29011 
4.7154 -4.73048 -3.06245 4.71723 -4.28866 -3.76192 4.71723 -3.99015 -3.76192 
4.72059 -4.63646 -3.52775 4.72059 -4.63646 -2.82481 4.72059 -3.64236 -3.52775 
4.72269 -4.49398 -3.67446 4.72269 -4.49398 -2.6781 4.72269 -3.78483 -3.67446 
4.72332 -4.33799 -3.75548 4.72332 -3.94082 -3.75548 4.72562 -4.72558 -3.3632 
4.72562 -4.72558 -2.98936 4.72613 -4.59149 -3.59457 4.72613 -4.59149 -2.75799 
4.72613 -3.68733 -3.59457 4.73095 -4.3861 -3.7473 4.73095 -3.89272 -3.7473 
4.73435 -4.71248 -3.42891 4.73435 -4.71248 -2.92365 4.73435 -3.56634 -3.42891 
4.73672 -4.54402 -3.65815 4.73672 -4.54402 -2.69441 4.73672 -3.73479 -3.65815 
4.73978 -4.43831 -3.73424 4.73978 -3.8405 -3.73424 4.74094 -4.13941 -3.81067 
4.74158 -4.18871 -3.80953 4.74158 -4.0901 -3.80953 4.74321 -4.63538 -3.57624 
4.74321 -4.63538 -2.77632 4.74321 -3.64344 -3.57624 4.74409 -4.23789 -3.80685 
4.74409 -4.04092 -3.80685 4.74662 -4.69647 -3.49391 4.74662 -4.69647 -2.85865 
4.74662 -3.58234 -3.49391 4.74798 -4.2878 -3.8018 4.74798 -3.99102 -3.8018 
4.75101 -4.48993 -3.71947 4.75101 -4.48993 -2.63309 4.75101 -3.78889 -3.71947 
4.75141 -4.58902 -3.64146 4.75141 -4.58902 -2.7111 4.75141 -3.6898 -3.64146 
4.75146 -4.7864 -3.17628 4.75364 -4.78455 -3.25187 4.75364 -4.78455 -3.10069 
4.75381 -4.33732 -3.79517 4.75381 -3.94149 -3.79517 4.76017 -4.77901 -3.32704 
4.76017 -4.77901 -3.02552 4.76138 -4.3854 -3.78712 4.76138 -3.89342 -3.78712 
4.76211 -4.67776 -3.55695 4.76211 -4.67776 -2.79561 4.76211 -3.60105 -3.55695 
4.7646 -4.54023 -3.70337 4.7646 -4.54023 -2.64919 4.7646 -3.73859 -3.70337 
4.76679 -4.76767 -3.39318 4.76679 -4.76767 -2.95938 4.76679 -3.51115 -3.39318 
4.76803 -4.63288 -3.62359 4.76803 -4.63288 -2.72897 4.76803 -3.64594 -3.62359 
4.77077 -4.43288 -3.77758 4.77077 -3.84594 -3.77758 4.773 -4.13941 -3.84784 
4.77381 -4.18853 -3.84694 4.77381 -4.09028 -3.84694 4.77627 -4.23778 -3.84423 
4.77627 -4.04104 -3.84423 4.77681 -4.75346 -3.45834 4.77681 -4.75346 -2.89422 
4.77681 -3.52535 -3.45834 4.77941 -4.58486 -3.68816 4.77941 -4.58486 -2.6644 
4.77941 -3.69395 -3.68816 4.78051 -4.28655 -3.83992 4.78051 -3.99227 -3.83992 
4.7816 -4.48461 -3.76322 4.7816 -4.48461 -2.58934 4.7816 -3.79421 -3.76322 
4.78621 -4.33616 -3.83331 4.78621 -3.94266 -3.83331 4.78652 -4.67549 -3.6046 
4.78652 -4.67549 -2.74796 4.78652 -3.60332 -3.6046 4.79018 -4.73647 -3.52222 
4.79018 -4.73647 -2.83034 4.79018 -3.54235 -3.52222 4.79385 -4.38408 -3.82558 
4.79385 -3.89473 -3.82558 4.79436 -4.83276 -3.21448 4.79436 -4.83276 -3.13808 
4.79462 -4.5353 -3.74709 4.79462 -4.5353 -2.60547 4.79462 -3.74351 -3.74709 
4.79561 -4.62904 -3.67049 4.79561 -4.62904 -2.68207 4.79561 -3.64978 -3.67049 
4.79876 -4.82902 -3.29006 4.79876 -4.82902 -3.0625 4.80313 -4.43166 -3.81607 
4.80313 -3.84716 -3.81607 4.80458 -4.8211 -3.3554 4.80458 -4.8211 -2.99716 
4.80458 -3.45771 -3.3554 4.80684 -4.71676 -3.58453 4.80684 -4.71676 -2.76803 
4.80684 -4.13941 -3.88339 4.80684 -3.56206 -3.58453 4.80769 -4.18848 -3.88254 
4.80769 -4.09034 -3.88254 4.80911 -4.58006 -3.73218 4.80911 -4.58006 -2.62038 
4.80911 -3.69875 -3.73218 4.81025 -4.23743 -3.87998 4.81025 -4.04139 -3.87998 
4.81251 -4.80868 -3.42134 4.81251 -4.80868 -2.93122 4.81251 -3.47013 -3.42134 
4.81376 -4.67223 -3.65151 4.81376 -4.67223 -2.70105 4.81376 -3.60659 -3.65151 
4.81408 -4.47828 -3.80505 4.81408 -4.47828 -2.54751 4.81408 -3.80054 -3.80505 
4.81449 -4.28614 -3.87573 4.81449 -3.99268 -3.87573 4.82043 -4.3345 -3.8698 
4.82043 -3.94432 -3.8698 4.824 -4.79333 -3.48669 4.824 -4.79333 -2.86587 
4.824 -3.48549 -3.48669 4.82532 -4.62375 -3.71592 4.82532 -4.62375 -2.63664 
4.82532 -3.65507 -3.71592 4.82667 -4.52925 -3.7892 4.82667 -4.52925 -2.56336 
4.82667 -3.74957 -3.7892 4.82803 -4.38239 -3.8622 4.82803 -3.89643 -3.8622 
4.83371 -4.71384 -3.6316 4.83371 -4.71384 -2.72096 4.83371 -3.56498 -3.6316 
4.83729 -4.42969 -3.85294 4.83729 -4.42969 -2.49962 4.83729 -3.84912 -3.85294 
4.83871 -4.77525 -3.55012 4.83871 -4.77525 -2.80244 4.83871 -3.50356 -3.55012 
4.83922 -4.87748 -3.17628 4.84099 -4.57401 -3.77482 4.84099 -4.57401 -2.57774 
4.84099 -3.7048 -3.77482 4.84118 -4.87533 -3.25247 4.84118 -4.87533 -3.10009 
4.84239 -4.13941 -3.91723 4.8431 -4.66716 -3.69729 4.8431 -4.66716 -2.65527 
4.8431 -3.61166 -3.69729 4.84329 -4.18853 -3.91642 4.84329 -4.09028 -3.91642 
4.84524 -4.8693 -3.31802 4.84524 -4.8693 -3.03454 4.846 -4.23778 -3.91396 
4.846 -4.04104 -3.91396 4.84818 -4.4763 -3.84205 4.84818 -4.4763 -2.51051 
4.84818 -3.80252 -3.84205 4.85031 -4.28655 -3.90972 4.85031 -3.99227 -3.90972 
4.85221 -4.86009 -3.38295 4.85221 -4.86009 -2.96961 4.85221 -3.41872 -3.38295 
4.8546 -4.75328 -3.61035 4.8546 -4.75328 -2.74221 4.8546 -3.52553 -3.61035 
4.85689 -4.61796 -3.75874 4.85689 -4.61796 -2.59382 4.85689 -3.66085 -3.75874 
4.85692 -4.33616 -3.90402 4.85692 -3.94266 -3.90402 4.86067 -4.52209 -3.82956 
4.86067 -4.52209 -2.523 4.86067 -3.75672 -3.82956 4.86178 -4.84677 -3.4489 
4.86178 -4.84677 -2.90366 4.86178 -3.43205 -3.4489 4.86259 -4.70922 -3.67732 
4.86259 -4.70922 -2.67524 4.86259 -3.56959 -3.67732 4.86464 -4.38408 -3.89638 
4.86464 -3.89473 -3.89638 4.87416 -4.43166 -3.8871 4.87416 -4.43166 -2.46546 
4.87416 -3.84716 -3.8871 4.87426 -4.66051 -3.74131 4.87426 -4.66051 -2.61125 
4.87426 -3.61831 -3.74131 4.87437 -4.83018 -3.5136 4.87437 -4.83018 -2.83896 
4.87437 -3.44864 -3.5136 4.87473 -4.56696 -3.8155 4.87473 -4.56696 -2.53706 
4.87473 -3.71185 -3.8155 4.87955 -4.13941 -3.94929 4.88069 -4.18871 -3.94865 
4.88069 -4.0901 -3.94865 4.88312 -4.74894 -3.65641 4.88312 -4.74894 -2.69615
[truncated: 10,672,922 more chars]
