# Supplementary material for: Visualizing electron delocalization in contorted polycyclic aromatic hydrocarbons
Source: Chem Sci. 2021 Sep 8;12(39):13092–100. doi: 10.1039/d1sc03368a (PMC8513938; doi:10.1039/d1sc03368a)
Supplement: SC-012-D1SC03368A-s045 [file SC-012-D1SC03368A-s045.vtk]

# vtk DataFile Version 5.1
vtk output
ASCII
DATASET POLYDATA
POINTS 322517 double
-1.39099 1.75344 -0.07145 -1.38631 1.84334 0.09232 -1.38507 1.70855 -0.13809 
-1.37629 1.82914 0.02716 -1.37369 1.66054 -0.20266 -1.36658 1.75117 -0.1191 
-1.36292 1.81214 -0.03672 -1.35874 1.90843 0.27102 -1.35848 1.61098 -0.26159 
-1.35749 1.70472 -0.18499 -1.35434 1.90469 0.19544 -1.34997 1.50733 -0.33057 
-1.34852 1.89678 0.13011 -1.34626 1.79243 -0.09902 -1.34399 1.65574 -0.24668 
-1.34059 1.88436 0.06416 -1.33934 1.7479 -0.166 -1.33902 1.55395 -0.31954 
-1.3291 1.86901 -0.00119 -1.32777 1.69942 -0.23042 -1.32643 1.60492 -0.30369 
-1.32507 1.45806 -0.37669 -1.31938 1.78951 -0.14609 -1.31581 1.50537 -0.36744 
-1.31439 1.85093 -0.06461 -1.31211 1.64969 -0.28931 -1.31 1.74283 -0.21178 
-1.30786 1.94498 0.16749 -1.30492 1.55197 -0.35655 -1.30279 1.36222 -0.42422 
-1.30089 1.93577 0.10256 -1.2985 1.82896 -0.12485 -1.29621 1.69364 -0.27324 
-1.29618 1.41183 -0.41852 -1.29243 1.59777 -0.34406 -1.29131 1.92244 0.0366 
-1.29051 1.7849 -0.19182 -1.28845 1.45976 -0.41087 -1.27894 1.50733 -0.40159 
-1.27884 1.73618 -0.25581 -1.27872 1.90585 -0.0281 -1.27837 1.64264 -0.32999 
-1.2724 1.26439 -0.46315 -1.26998 1.82462 -0.1709 -1.26972 1.31357 -0.46063 
-1.26792 1.55395 -0.39065 -1.26468 1.88581 -0.08932 -1.26467 1.36347 -0.45674 
-1.26276 1.68648 -0.31439 -1.25971 1.77861 -0.23607 -1.25804 1.413 -0.45091 
-1.2579 1.98226 0.14017 -1.25207 1.60492 -0.37806 -1.25025 1.97148 0.07595 
-1.24999 1.46107 -0.44335 -1.24791 1.86285 -0.14882 -1.24566 1.72919 -0.29728 
-1.24045 1.50855 -0.43395 -1.23946 1.95689 0.01031 -1.23942 1.81849 -0.21573 
-1.23769 1.64969 -0.36374 -1.23485 1.21508 -0.49398 -1.23364 1.16572 -0.49336 
-1.23364 1.26444 -0.49336 -1.22997 1.11577 -0.49145 -1.22997 1.31439 -0.49145 
-1.22709 1.77065 -0.27871 -1.22692 1.93921 -0.05156 -1.22609 1.56028 -0.42313 
-1.22479 1.36434 -0.48749 -1.22161 1.69364 -0.34783 -1.21835 1.41367 -0.48141 
-1.21769 1.85712 -0.19385 -1.21186 1.91814 -0.11234 -1.21017 1.46178 -0.47377 
-1.20996 1.61098 -0.41011 -1.2071 1.81078 -0.25873 -1.20541 2.01589 0.11413 
-1.20418 1.73618 -0.33046 -1.19711 1.51399 -0.46495 -1.19683 2.00376 0.0504 
-1.19505 1.65574 -0.39561 -1.19472 1.21508 -0.52225 -1.19472 1.89398 -0.17083 
-1.19241 1.16508 -0.52228 -1.19241 1.26508 -0.52228 -1.18872 1.1152 -0.52024 
-1.18872 1.31496 -0.52024 -1.18586 1.98825 -0.01222 -1.18575 1.84948 -0.23738 
-1.18444 1.77861 -0.31134 -1.18364 1.06558 -0.51611 -1.18364 1.36459 -0.51611 
-1.18234 1.5656 -0.45372 -1.17879 1.69942 -0.3794 -1.17721 1.01633 -0.50992 
-1.17721 1.41384 -0.50992 -1.17255 1.96943 -0.07346 -1.16777 2.03232 0.07971 
-1.16624 1.61591 -0.44012 -1.16546 0.96359 -0.50302 -1.16546 1.46658 -0.50302 
-1.1641 1.81849 -0.29105 -1.16308 1.88664 -0.21471 -1.16016 1.74283 -0.36162 
-1.15779 2.01804 0.0155 -1.15696 1.94738 -0.13306 -1.15325 1.21508 -0.5485 
-1.15216 0.9116 -0.49372 -1.15216 1.51857 -0.49372 -1.15103 1.66054 -0.42531 
-1.15084 1.16503 -0.54849 -1.15084 1.26514 -0.54849 -1.14691 1.11486 -0.54642 
-1.14691 1.3153 -0.54642 -1.14551 2.00065 -0.04643 -1.14222 1.85712 -0.26932 
-1.14172 1.06519 -0.54222 -1.14172 1.36497 -0.54222 -1.14019 1.7849 -0.34213 
-1.13915 1.92219 -0.19078 -1.13739 2.05883 0.10959 -1.13733 0.86051 -0.48204 
-1.13733 1.56966 -0.48204 -1.13336 1.70472 -0.40912 -1.13087 1.9799 -0.10703 
-1.1306 1.0129 -0.53789 -1.1306 1.41727 -0.53789 -1.12839 2.04623 0.04494 
-1.12102 0.81047 -0.468 -1.12102 1.6197 -0.468 -1.11928 1.82462 -0.3216 
-1.1192 1.89398 -0.24635 -1.11851 0.96021 -0.53057 -1.11851 1.46995 -0.53057 
-1.11723 2.02995 -0.01854 -1.11438 1.7479 -0.39096 -1.11401 1.95603 -0.16564 
-1.11055 1.21508 -0.5727 -1.1078 1.16486 -0.57273 -1.1078 1.26531 -0.57273 
-1.10469 0.90802 -0.52083 -1.10469 1.52214 -0.52083 -1.10433 1.66469 -0.45331 
-1.10387 1.11476 -0.57053 -1.10387 1.3154 -0.57053 -1.10348 2.01074 -0.07979 
-1.09744 2.07249 0.07507 -1.09719 1.86285 -0.29954 -1.09447 1.78951 -0.37101 
-1.09385 1.0622 -0.5682 -1.09385 1.36797 -0.5682 -1.08951 0.85706 -0.5087 
-1.08951 1.57311 -0.5087 -1.08773 1.98809 -0.13936 -1.08725 2.05785 0.01097 
-1.08646 1.70855 -0.4367 -1.08253 1.01007 -0.56335 -1.08253 1.4201 -0.56335 
-1.08144 1.94738 -0.20859 -1.07525 2.03947 -0.05161 -1.07444 0.80782 -0.49368 
-1.07444 1.62234 -0.49368 -1.07322 1.82896 -0.35012 -1.06982 0.95733 -0.5557 
-1.06982 1.47283 -0.5557 -1.06747 1.75117 -0.41821 -1.06671 1.21508 -0.59477 
-1.06385 1.16481 -0.59471 -1.06385 1.26536 -0.59471 -1.06071 1.91814 -0.26349 
-1.06037 2.01829 -0.112 -1.05744 0.763 -0.47859 -1.05744 1.66717 -0.47859 
-1.05612 2.0836 0.04123 -1.05582 0.90537 -0.54545 -1.05582 1.5248 -0.54545 
-1.0554 1.9799 -0.1825 -1.0547 1.11226 -0.59451 -1.0547 1.31791 -0.59451 
-1.0474 1.79243 -0.39788 -1.04495 2.06694 -0.02192 -1.04436 1.0597 -0.5917 
-1.04436 1.37047 -0.5917 -1.0418 0.85534 -0.53247 -1.0418 1.57483 -0.53247 
-1.03911 0.71911 -0.46152 -1.03911 1.71105 -0.46152 -1.0377 1.88581 -0.3163 
-1.03315 1.00784 -0.58622 -1.03315 1.42232 -0.58622 -1.032 2.04655 -0.08362 
-1.02816 2.01074 -0.15511 -1.02662 0.80633 -0.51709 -1.02662 1.62383 -0.51709 
-1.02521 2.10656 0.0721 -1.02183 1.21508 -0.61466 -1.02183 1.96943 -0.22418 
-1.02013 0.95518 -0.57808 -1.02013 1.47499 -0.57808 -1.01982 0.67673 -0.44262 
-1.01982 1.75344 -0.44262 -1.01484 2.09156 0.00813 -1.01359 1.1625 -0.61653 
-1.01359 1.26767 -0.61653 -1.01299 1.85093 -0.36601 -1.00909 0.76161 -0.50164 
-1.00909 1.66856 -0.50164 -1.00694 0.90463 -0.56733 -1.00694 1.52554 -0.56733 
-1.00428 1.11006 -0.61579 -1.00428 1.3201 -0.61579 -1.00268 2.07281 -0.0543 
-0.99999 2.03947 -0.12688 -0.99994 1.93921 -0.27854 -0.99481 2.00065 -0.19713 
-0.99394 1.05793 -0.61242 -0.99394 1.37224 -0.61242 -0.99267 0.85468 -0.55399 
-0.99267 1.57548 -0.55399 -0.99062 0.71803 -0.48413 -0.99062 1.71213 -0.48413 
-0.98509 1.81214 -0.41455 -0.98367 2.11417 0.03912 -0.9826 1.00624 -0.60643 
-0.9826 1.42393 -0.60643 -0.9777 0.806 -0.53815 -0.9777 1.62416 -0.53815 
-0.97647 1.90585 -0.33035 -0.97604 1.21508 -0.63232 -0.97248 2.097 -0.0241 
-0.9703 2.06694 -0.09658 -0.97027 0.95514 -0.59785 -0.97027 1.47503 -0.59785 
-0.96758 1.16246 -0.63384 -0.96758 1.26771 -0.63384 -0.96691 2.02995 -0.16885 
-0.96059 1.98825 -0.23749 -0.95991 0.76146 -0.52225 -0.95991 1.6687 -0.52225 
-0.95793 1.10977 -0.63274 -0.95793 1.32039 -0.63274 -0.95701 0.90478 -0.5867 
-0.95701 1.52539 -0.5867 -0.95678 0.65802 -0.4581 -0.95678 1.77215 -0.4581 
-0.94956 1.86901 -0.38073 -0.94737 1.05764 -0.62897 -0.94737 1.37253 -0.62897 
-0.94285 0.8553 -0.573 -0.94285 1.57487 -0.573 -0.93806 1.95689 -0.29109 
-0.93741 2.05785 -0.13887 -0.93509 1.00482 -0.62255 -0.93509 1.42535 -0.62255 
-0.93287 2.01804 -0.20942 -0.92943 1.21508 -0.64772 -0.92783 0.80683 -0.5568 
-0.92783 1.62333 -0.5568 -0.92659 0.70057 -0.49865 -0.92659 1.72959 -0.49865 
-0.92253 0.95379 -0.6135 -0.92253 1.47637 -0.6135 -0.92121 0.60103 -0.42792 
-0.92121 1.82914 -0.42792 -0.92052 1.16233 -0.64892 -0.92052 1.26783 -0.64892 
-0.91177 1.92244 -0.34294 -0.9108 1.10974 -0.64739 -0.9108 1.32043 -0.64739 
-0.9089 0.9033 -0.60184 -0.9089 1.52686 -0.60184 -0.8992 1.0566 -0.64328 
-0.8992 1.37357 -0.64328 -0.89797 2.00376 -0.24845 -0.89522 0.7449 -0.53538 
-0.89522 1.68526 -0.53538 -0.89451 0.85396 -0.58765 -0.89451 1.57621 -0.58765 
-0.89178 0.64201 -0.47037 -0.89178 1.78815 -0.47037 -0.88683 1.00393 -0.63633 
-0.88683 1.42623 -0.63633 -0.88421 1.88436 -0.39221 -0.88213 1.21508 -0.66081 
-0.8738 0.9529 -0.62683 -0.8738 1.47726 -0.62683 -0.87303 1.16229 -0.66161 
-0.87303 1.26787 -0.66161 -0.87242 1.97148 -0.30187 -0.8619 1.10913 -0.65988 
-0.8619 1.32104 -0.65988 -0.86124 0.68549 -0.50944 -0.86124 1.74468 -0.50944 
-0.86009 0.90262 -0.61466 -0.86009 1.52754 -0.61466 -0.85702 0.79892 -0.57358 
-0.85702 1.63124 -0.57358 -0.85605 0.58683 -0.43793 -0.85605 1.84334 -0.43793 
-0.8501 1.05601 -0.65524 -0.8501 1.37415 -0.65524 -0.84582 1.93577 -0.35252 
-0.83796 1.00358 -0.64772 -0.83796 1.42659 -0.64772 -0.83424 1.21508 -0.67156 
-0.82607 0.62892 -0.47911 -0.82607 1.80125 -0.47911 -0.82473 0.95263 -0.63771 
-0.82473 1.47754 -0.63771 -0.82368 0.73798 -0.55003 -0.82368 1.69219 -0.55003 
-0.82361 1.16186 -0.67217 -0.82361 1.26831 -0.67217 -0.82299 0.84708 -0.60225 
-0.82299 1.58308 -0.60225 -0.81827 0.53339 -0.40015 -0.81827 1.89678 -0.40015 
-0.81243 1.10879 -0.6699 -0.81243 1.32137 -0.6699 -0.80074 1.05604 -0.66473 
-0.80074 1.37412 -0.66473 -0.78991 0.57548 -0.44455 -0.78991 1.85469 -0.44455 
-0.78873 0.67925 -0.52174 -0.78873 1.75092 -0.52174 -0.78858 1.00376 -0.6567 
-0.78858 1.42641 -0.6567 -0.78772 0.8971 -0.62716 -0.78772 1.53307 -0.62716 
-0.78588 1.21508 -0.67995 -0.78505 0.79324 -0.58563 -0.78505 1.63692 -0.58563 
-0.77509 1.16182 -0.68006 -0.77509 1.26834 -0.68006 -0.76362 1.10852 -0.67726 
-0.76362 1.32164 -0.67726 -0.75298 0.62401 -0.48932 -0.75298 0.62401 1.10777 
-0.75298 1.80616 -0.48932 -0.75293 1.90469 -0.40596 -0.75182 0.94792 -0.64782 
-0.75182 1.48225 -0.64782 -0.75179 1.05579 -0.67156 -0.75179 1.37437 -0.67156 
-0.75053 0.73327 -0.55994 -0.75053 0.73327 1.17839 -0.75053 1.6969 -0.55994 
-0.75004 0.84246 -0.61211 -0.75004 1.58771 -0.61211 -0.73717 1.21508 -0.68596 
-0.72597 1.16172 -0.68557 -0.72597 1.26845 -0.68557 -0.7154 0.67592 -0.52952 
-0.7154 0.67592 1.14797 -0.7154 1.75425 -0.52952 -0.71534 0.47916 0.98199 
-0.71474 0.56994 -0.45109 -0.71474 0.56994 1.06954 -0.71474 1.86023 -0.45109 
-0.71455 0.8933 -0.63458 -0.71455 1.53687 -0.63458 -0.71451 1.10851 -0.68222 
-0.71451 1.32166 -0.68222 -0.71408 1.00196 -0.66492 -0.71408 1.42821 -0.66492 
-0.7123 0.78982 -0.59289 -0.7123 1.64034 -0.59289 -0.70455 0.40033 0.88534 
-0.68822 1.21508 -0.68957 -0.67739 0.62027 -0.49373 -0.67739 0.62027 1.11218 
-0.67739 1.80989 -0.49373 -0.67738 0.73091 -0.56492 -0.67738 0.73091 1.18336 
-0.67738 1.69925 -0.56492 -0.67735 0.52173 1.02881 -0.67735 0.43679 0.93596 
-0.67694 0.94671 -0.65335 -0.67694 1.48346 -0.65335 -0.67694 0.84014 -0.61705 
-0.67694 1.59003 -0.61705 -0.67691 1.05458 -0.67709 -0.67691 1.37558 -0.67709 
-0.67691 1.16168 -0.68863 -0.67691 1.26848 -0.68863 -0.674 0.37651 0.85289 
-0.63915 0.35472 0.81891 -0.63915 0.39859 0.88657 -0.63915 0.47701 0.98395 
-0.63915 0.56809 1.07172 -0.63915 0.67434 -0.53197 -0.63915 0.67434 1.15042 
-0.63915 0.78868 -0.59531 -0.63915 0.78868 1.21376 -0.63915 0.89238 -0.63728 
-0.63915 1.00136 -0.66767 -0.63915 1.1082 -0.68505 -0.63915 1.21508 -0.69078 
-0.63915 1.32196 -0.68505 -0.63915 1.42881 -0.66767 -0.63915 1.53779 -0.63728 
-0.63915 1.64148 -0.59531 -0.63915 1.75582 -0.53197 -0.6043 0.37651 0.85289 
-0.6043 0.3352 0.78313 -0.60139 1.16168 -0.68863 -0.60139 1.26848 -0.68863 
-0.60139 1.05458 -0.67709 -0.60139 1.37558 -0.67709 -0.60136 0.84014 -0.61705 
-0.60136 0.84014 1.2355 -0.60136 1.59003 -0.61705 -0.60136 0.94671 -0.65335 
-0.60136 1.48346 -0.65335 -0.60095 0.43679 0.93596 -0.60095 0.52173 1.02881 
-0.60092 0.73091 -0.56492 -0.60092 0.73091 1.18336 -0.60092 1.69925 -0.56492 
-0.60091 0.62027 1.11218 -0.59008 1.21508 -0.68957 -0.57375 0.40033 0.88534 
-0.56954 0.35681 0.81767 -0.566 0.78982 -0.59289 -0.566 0.78982 1.21134 
-0.566 1.64034 -0.59289 -0.56422 1.00196 -0.66492 -0.56422 1.42821 -0.66492 
-0.56379 1.10851 -0.68222 -0.56379 1.32166 -0.68222 -0.56375 0.8933 -0.63458 
-0.56375 0.8933 1.25303 -0.56375 1.53687 -0.63458 -0.56356 0.56994 1.06954 
-0.56296 0.47916 0.98199 -0.5629 0.67592 -0.52952 -0.5629 0.67592 1.14797 
-0.5629 1.75425 -0.52952 -0.55233 1.16172 -0.68557 -0.55233 1.26845 -0.68557 
-0.54113 1.21508 -0.68596 -0.53895 0.38013 0.85034 -0.53555 0.44058 0.93325 
-0.53498 0.33954 0.78101 -0.52826 0.84246 -0.61211 -0.52826 0.84246 1.23056 
-0.52826 1.58771 -0.61211 -0.52777 0.73327 -0.55994 -0.52777 0.73327 1.17839 
-0.52777 1.6969 -0.55994 -0.52651 1.05579 -0.67156 -0.52651 1.37437 -0.67156 
-0.52648 0.94792 -0.64782 -0.52648 0.94792 1.26627 -0.52648 1.48225 -0.64782 
-0.52537 0.52547 1.02441 -0.52532 0.62401 1.10777 -0.51468 1.10852 -0.67726 
-0.51468 1.32164 -0.67726 -0.50862 0.40557 0.88163 -0.50424 0.36224 0.81365 
-0.50321 1.16182 -0.68006 -0.50321 1.26834 -0.68006 -0.49741 0.48519 0.97793 
-0.49325 0.79324 -0.58563 -0.49325 0.79324 1.20408 -0.49325 1.63692 -0.58563 
-0.49242 1.21508 -0.67995 -0.49058 0.8971 -0.62716 -0.49058 0.8971 1.24561 
-0.49058 1.53307 -0.62716 -0.48972 1.00376 -0.6567 -0.48972 1.00376 1.27515 
-0.48972 1.42641 -0.6567 -0.48957 0.67925 1.14019 -0.48839 0.57548 1.063 
-0.47756 1.05604 -0.66473 -0.47756 1.05604 1.28318 -0.47756 1.37412 -0.66473 
-0.47384 0.38727 0.84532 -0.4701 0.4479 0.92798 -0.46587 1.10879 -0.6699 
-0.46587 1.10879 1.28834 -0.46587 1.32137 -0.6699 -0.46003 0.53339 1.0186 
-0.45531 0.84708 -0.60225 -0.45531 0.84708 1.22069 -0.45531 1.58308 -0.60225 
-0.45469 1.16186 -0.67217 -0.45469 1.16186 1.29062 -0.45469 1.26831 -0.67217 
-0.45462 0.73798 -0.55003 -0.45462 0.73798 1.16848 -0.45462 1.69219 -0.55003 
-0.45357 0.95263 -0.63771 -0.45357 0.95263 1.25615 -0.45357 1.47754 -0.63771 
-0.45223 0.62892 1.09756 -0.44406 0.41428 0.87548 -0.44406 1.21508 -0.67156 
-0.44406 1.21508 1.29001 -0.44034 1.00358 -0.64772 -0.44034 1.00358 1.26617 
-0.44034 1.42659 -0.64772 -0.43248 0.4944 0.97096 -0.4282 1.05601 -0.65524 
-0.4282 1.05601 1.27369 -0.4282 1.37415 -0.65524 -0.42225 0.58683 1.05638 
-0.42128 0.79892 -0.57358 -0.42128 0.79892 1.19203 -0.42128 1.63124 -0.57358 
-0.41821 0.90262 -0.61466 -0.41821 0.90262 1.2331 -0.41821 1.52754 -0.61466 
-0.41706 0.68549 1.12789 -0.4164 1.10913 -0.65988 -0.4164 1.10913 1.27833 
-0.4164 1.32104 -0.65988 -0.4164 1.32104 1.27833 -0.40964 0.39784 0.83785 
-0.40588 0.45868 0.92032 -0.40527 1.16229 -0.66161 -0.40527 1.16229 1.28005 
-0.40527 1.26787 -0.66161 -0.40527 1.26787 1.28005 -0.4045 0.9529 -0.62683 
-0.4045 0.9529 1.24528 -0.4045 1.47726 -0.62683 -0.39617 1.21508 -0.66081 
-0.39617 1.21508 1.27926 -0.39409 0.54581 1.01066 -0.39147 1.00393 -0.63633 
-0.39147 1.00393 1.25478 -0.39147 1.42623 -0.63633 -0.39147 1.42623 1.25478 
-0.38652 0.64201 1.08882 -0.38379 0.85396 -0.58765 -0.38379 0.85396 1.2061 
-0.38379 1.57621 -0.58765 -0.38379 1.57621 1.2061 -0.38308 0.7449 1.15383 
-0.38033 0.42641 0.8669 -0.3791 1.0566 -0.64328 -0.3791 1.0566 1.26172 
-0.3791 1.37357 -0.64328 -0.3791 1.37357 1.26172 -0.3694 0.9033 -0.60184 
-0.3694 0.9033 1.22028 -0.3694 1.52686 -0.60184 -0.3694 1.52686 1.22028 
-0.3675 1.10974 -0.64739 -0.3675 1.10974 1.26584 -0.3675 1.32043 -0.64739 
-0.3675 1.32043 1.26584 -0.36653 0.50772 0.96139 -0.35778 1.16233 -0.64892 
-0.35778 1.16233 1.26737 -0.35778 1.26783 -0.64892 -0.35778 1.26783 1.26737 
-0.35709 0.60103 1.04636 -0.35577 0.95379 -0.6135 -0.35577 0.95379 1.23195 
-0.35577 1.47637 -0.6135 -0.35577 1.47637 1.23195 -0.35171 0.70057 1.1171 
-0.35047 0.80683 -0.5568 -0.35047 0.80683 1.17525 -0.35047 1.62333 -0.5568 
-0.35047 1.62333 1.17525 -0.34887 1.21508 -0.64772 -0.34887 1.21508 1.26616 
-0.34321 1.00482 -0.62255 -0.34321 1.00482 1.241 -0.34321 1.42535 -0.62255 
-0.34321 1.42535 1.241 -0.34024 0.47328 0.90954 -0.33545 0.8553 -0.573 
-0.33545 0.8553 1.19145 -0.33545 1.57487 -0.573 -0.33545 1.57487 1.19145 
-0.33093 1.05764 -0.62897 -0.33093 1.05764 1.24742 -0.33093 1.37253 -0.62897 
-0.33093 1.37253 1.24742 -0.32874 0.56116 0.99917 -0.32152 0.65802 1.07655 
-0.32129 0.90478 -0.5867 -0.32129 0.90478 1.20514 -0.32129 1.52539 -0.5867 
-0.32129 1.52539 1.20514 -0.32037 1.10977 -0.63274 -0.32037 1.10977 1.25118 
-0.32037 1.32039 -0.63274 -0.32037 1.32039 1.25118 -0.31839 0.76146 1.14069 
-0.31839 1.6687 1.14069 -0.31771 0.44192 0.85593 -0.31072 1.16246 1.25228 
-0.31072 1.26771 1.25228 -0.30803 0.95514 -0.59785 -0.30803 0.95514 1.2163 
-0.30803 1.47503 -0.59785 -0.30803 1.47503 1.2163 -0.30226 1.21508 1.25077 
-0.30183 0.52431 0.9488 -0.3006 0.806 -0.53815 -0.3006 0.806 1.15659 
-0.3006 1.62416 -0.53815 -0.3006 1.62416 1.15659 -0.2957 1.00624 1.22488 
-0.2957 1.42393 1.22488 -0.29321 0.61802 1.03299 -0.28768 0.71803 1.10258 
-0.28768 1.71213 1.10258 -0.28563 0.85468 -0.55399 -0.28563 0.85468 1.17243 
-0.28563 1.57548 -0.55399 -0.28563 1.57548 1.17243 -0.28436 1.05793 1.23087 
-0.28436 1.37224 1.23087 -0.27836 0.49095 0.89699 -0.27402 1.11006 1.23424 
-0.27402 1.3201 1.23424 -0.27136 0.90463 1.18578 -0.27136 1.52554 1.18578 
-0.26921 0.76161 1.12009 -0.26921 1.66856 1.12009 -0.26531 0.57924 0.98446 
-0.26471 1.1625 1.23498 -0.26471 1.26767 1.23498 -0.25848 0.67673 1.06106 
-0.25817 0.95518 1.19653 -0.25817 1.47499 1.19653 -0.25647 1.21508 1.2331 
-0.25168 0.80633 1.13554 -0.25168 1.62383 1.13554 -0.24515 1.00784 1.20467 
-0.24515 1.42232 1.20467 -0.2406 0.54436 0.93475 -0.23919 0.71911 1.07997 
-0.23919 1.71105 1.07997 -0.2365 0.85534 1.15092 -0.2365 1.57483 1.15092 
-0.23394 1.0597 1.21014 -0.23394 1.37047 1.21014 -0.2309 0.63773 1.01633 
-0.2236 1.11226 1.21296 -0.2236 1.31791 1.21296 -0.22248 0.90537 1.1639 
-0.22248 1.5248 1.1639 -0.22086 0.763 1.09704 -0.22086 1.66717 1.09704 
-0.21759 0.51203 0.88193 -0.21445 1.16481 1.21316 -0.21445 1.26536 1.21316 
-0.21159 1.21508 1.21321 -0.21083 0.679 1.03665 -0.21083 1.75117 1.03665 
-0.20848 0.95733 1.17414 -0.20848 1.47283 1.17414 -0.20508 0.60121 0.96857 
-0.20386 0.80782 1.11213 -0.20386 1.62234 1.11213 -0.19577 1.01007 1.1818 
-0.19577 1.4201 1.1818 -0.19184 0.72162 1.05515 -0.19184 1.70855 1.05515 
-0.18879 0.85706 1.12714 -0.18879 1.57311 1.12714 -0.18445 1.0622 1.18665 
-0.18445 1.36797 1.18665 -0.18383 0.64065 0.98946 -0.18383 1.78951 0.98946 
-0.18111 0.56731 0.91799 -0.17443 1.11476 1.18898 -0.17443 1.3154 1.18898 
-0.17397 0.76548 1.07176 -0.17397 1.66469 1.07176 -0.17361 0.90802 1.13928 
-0.17361 1.52214 1.13928 -0.1705 1.16486 1.19118 -0.1705 1.26531 1.19118 
-0.16775 1.21508 1.19115 -0.16392 0.68226 1.00941 -0.16392 1.7479 1.00941 
-0.15979 0.96021 1.14902 -0.15979 1.46995 1.14902 -0.1591 0.53619 0.86479 
-0.15902 0.60555 0.94005 -0.15902 1.82462 0.94005 -0.15728 0.81047 1.08645 
-0.15728 1.6197 1.08645 -0.1477 1.0129 1.15634 -0.1477 1.41727 1.15634 
-0.14494 0.72545 1.02757 -0.14494 1.70472 1.02757 -0.14097 0.86051 1.10048 
-0.14097 1.56966 1.10048 -0.13811 0.64527 0.96058 -0.13811 1.7849 0.96058 
-0.13658 1.06519 1.16067 -0.13658 1.36497 1.16067 -0.13608 0.57305 0.88777 
-0.13608 1.85712 0.88777 -0.13139 1.11486 1.16487 -0.13139 1.3153 1.16487 
-0.12746 1.16503 1.16694 -0.12746 1.26514 1.16694 -0.12727 0.76963 1.04376 
-0.12727 1.66054 1.04376 -0.12614 0.9116 1.11217 -0.12614 1.51857 1.11217 
-0.12505 1.21508 1.16695 -0.11814 0.68733 0.98007 -0.11814 1.74283 0.98007 
-0.11522 1.88664 0.83316 -0.1142 0.61168 0.9095 -0.1142 1.81849 0.9095 
-0.11284 0.96359 1.12147 -0.11284 1.46658 1.12147 -0.11206 0.81426 1.05857 
-0.11206 1.61591 1.05857 -0.10109 1.01633 1.12836 -0.10109 1.41384 1.12836 
-0.09951 0.73074 0.99785 -0.09951 1.69942 0.99785 -0.09596 0.86457 1.07216 
-0.09596 1.5656 1.07216 -0.09466 1.06558 1.13456 -0.09466 1.36459 1.13456 
-0.09386 0.65156 0.92979 -0.09386 1.77861 0.92979 -0.09255 0.58069 0.85582 
-0.09255 1.84948 0.85582 -0.08958 1.1152 1.13868 -0.08958 1.31496 1.13868 
-0.08589 1.16508 1.14073 -0.08589 1.26508 1.14073 -0.08358 1.21508 1.14069 
-0.08325 0.77443 1.01406 -0.08325 1.65574 1.01406 -0.08119 0.91618 1.08339 
-0.08119 1.51399 1.08339 -0.07412 0.69398 0.94891 -0.07412 1.73618 0.94891 
-0.0712 0.61938 0.87718 -0.0712 1.81078 0.87718 -0.06834 0.81919 1.02856 
-0.06834 1.61098 1.02856 -0.06813 0.96839 1.09222 -0.06813 1.46178 1.09222 
-0.06061 1.85712 0.81229 -0.05995 1.0165 1.09985 -0.05995 1.41367 1.09985 
-0.05669 0.73653 0.96628 -0.05669 1.69364 0.96628 -0.05351 1.06583 1.10594 
-0.05351 1.36434 1.10594 -0.05221 0.86988 1.04158 -0.05221 1.56028 1.04158 
-0.05121 0.65951 0.89716 -0.05121 1.77065 0.89716 -0.04833 1.11577 1.10989 
-0.04833 1.31439 1.10989 -0.04466 1.16572 1.11181 -0.04466 1.26444 1.11181 
-0.04345 1.21508 1.11243 -0.04061 0.78048 0.98218 -0.04061 1.64969 0.98218 
-0.03888 0.61168 0.83418 -0.03888 1.81849 0.83418 -0.03785 0.92161 1.0524 
-0.03785 1.50855 1.0524 -0.03264 0.70098 0.91573 -0.03264 1.72919 0.91573 
-0.02831 0.96909 1.0618 -0.02831 1.46107 1.0618 -0.02623 0.82524 0.99651 
-0.02623 1.60492 0.99651 -0.02026 1.01717 1.06936 -0.02026 1.413 1.06936 
-0.01859 0.65156 0.85452 -0.01859 1.77861 0.85452 -0.01554 0.74369 0.93284 
-0.01554 1.68648 0.93284 -0.01363 1.06669 1.07519 -0.01363 1.36347 1.07519 
-0.01038 0.87621 1.00909 -0.01038 1.55395 1.00909 -0.00858 1.1166 1.07908 
-0.00858 1.31357 1.07908 -0.0059 1.16578 1.0816 -0.0059 1.26439 1.0816 
-0.00476 1.21508 1.08223 7e-05 0.78753 0.94844 7e-05 1.64264 0.94844 
0.00054 0.69398 0.87425 0.00054 1.73618 0.87425 0.00064 0.92284 1.02004 
0.00064 1.50733 1.02004 0.01015 0.97041 1.02932 0.01015 1.45976 1.02932 
0.01221 0.64527 0.81027 0.01221 1.7849 0.81027 0.01413 0.8324 0.96251 
0.01413 1.59777 0.96251 0.01788 1.01833 1.03696 0.01788 1.41183 1.03696 
0.01791 0.73653 0.89168 0.01791 1.69364 0.89168 0.02449 1.06794 1.04267 
0.02449 1.36222 1.04267 0.02662 0.87819 0.975 0.02662 1.55197 0.975 
0.0288 1.11671 1.0469 0.0288 1.31345 1.0469 0.03151 1.16596 1.04936 
0.03151 1.26421 1.04936 0.0317 0.68733 0.83023 0.0317 1.74283 0.83023 
0.03241 1.21508 1.05018 0.03381 0.78048 0.90776 0.03381 1.64969 0.90776 
0.03751 0.9248 0.98588 0.03751 1.50537 0.98588 0.04108 1.78951 0.76454 
0.04677 0.9721 0.99514 0.04677 1.45806 0.99514 0.04813 0.82524 0.92214 
0.04813 1.60492 0.92214 0.04947 0.73074 0.84886 0.04947 1.69942 0.84886 
0.05437 1.01999 1.00274 0.05437 1.41017 1.00274 0.0603 1.06835 1.00868 
0.0603 1.36181 1.00868 0.06072 0.87621 0.93799 0.06072 1.55395 0.93799 
0.06104 0.68226 0.78445 0.06104 1.7479 0.78445 0.06455 1.11707 1.01293 
0.06455 1.3131 1.01293 0.06569 0.77443 0.86513 0.06569 1.65574 0.86513 
0.06711 1.16602 1.01548 0.06711 1.26415 1.01548 0.06796 1.21508 1.01633 
0.07167 0.92284 0.94901 0.07167 1.50733 0.94901 0.07919 0.72545 0.80344 
0.07919 1.70472 0.80344 0.08018 0.81919 0.88004 0.08018 1.61098 0.88004 
0.08095 0.97041 0.95853 0.08095 1.45976 0.95853 0.08828 0.679 0.73754 
0.08828 1.75117 0.73754 0.08859 1.01833 0.96625 0.08859 1.41183 0.96625 
0.0932 0.86988 0.89616 0.0932 1.56028 0.89616 0.09429 1.06794 0.97286 
0.09429 1.36222 0.97286 0.09539 0.76963 0.8211 0.09539 1.66054 0.8211 
0.09853 1.11671 0.97717 0.09853 1.31345 0.97717 0.10099 1.16596 0.97988 
0.10099 1.26421 0.97988 0.1018 1.21508 0.98078 0.10403 0.92161 0.91053 
0.10403 1.50855 0.91053 0.10677 0.72162 0.75654 0.10677 1.70855 0.75654 
0.11019 0.81426 0.83632 0.11019 1.61591 0.83632 0.11342 0.96909 0.92006 
0.11342 1.46107 0.92006 0.12099 1.01717 0.92811 0.12099 1.413 0.92811 
0.12339 0.76548 0.7744 0.12339 1.66469 0.7744 0.12379 0.86457 0.85242 
0.12379 1.5656 0.85242 0.12682 1.06669 0.93475 0.12682 1.36347 0.93475 
0.13071 1.1166 0.9398 0.13071 1.31357 0.9398 0.13159 0.71911 0.70919 
0.13159 1.71105 0.70919 0.13322 1.16578 0.94248 0.13322 1.26439 0.94248 
0.13386 1.21508 0.94362 0.13502 0.91618 0.86718 0.13502 1.51399 0.86718 
0.13808 0.81047 0.7911 0.13808 1.6197 0.7911 0.14384 0.96839 0.88024 
0.14384 1.46178 0.88024 0.14866 0.763 0.72752 0.14866 1.66717 0.72752 
0.15148 1.0165 0.88842 0.15148 1.41367 0.88842 0.15211 0.86051 0.8074 
0.15211 1.56966 0.8074 0.15756 1.06583 0.89486 0.15756 1.36434 0.89486 
0.16152 1.11577 0.90004 0.16152 1.31439 0.90004 0.16343 1.16572 0.90372 
0.16343 1.26444 0.90372 0.16376 0.80782 0.74451 0.16376 1.62234 0.74451 
0.1638 0.9116 0.82223 0.1638 1.51857 0.82223 0.16406 1.21508 0.90492 
0.17171 0.76161 0.67917 0.17171 1.66856 0.67917 0.1731 0.96359 0.83554 
0.1731 1.46658 0.83554 0.17877 0.85706 0.75958 0.17877 1.57311 0.75958 
0.17999 1.01633 0.84728 0.17999 1.41384 0.84728 0.18618 1.06558 0.85372 
0.18618 1.36459 0.85372 0.18716 0.80633 0.6967 0.18716 1.62383 0.6967 
0.19031 1.1152 0.85879 0.19031 1.31496 0.85879 0.1909 0.90802 0.77476 
0.1909 1.52214 0.77476 0.19232 0.76146 0.62998 0.19232 1.21508 0.86479 
0.19232 1.6687 0.62998 0.19236 1.16508 0.86248 0.19236 1.26508 0.86248 
0.20065 0.96021 0.78858 0.20065 1.46995 0.78858 0.20255 0.85534 0.71187 
0.20255 1.57483 0.71187 0.20796 1.0129 0.80067 0.20796 1.41727 0.80067 
0.20822 0.806 0.64778 0.20822 1.62416 0.64778 0.21229 1.06519 0.81179 
0.21229 1.36497 0.81179 0.21552 0.90537 0.7259 0.21552 1.5248 0.7259 
0.2165 1.11486 0.81699 0.2165 1.3153 0.81699 0.21856 1.16503 0.82091 
0.21856 1.26514 0.82091 0.21858 1.21508 0.82333 0.22406 0.85468 0.66275 
0.22406 1.57548 0.66275 0.22577 0.95733 0.7399 0.22577 1.47283 0.7399 
0.22688 0.80683 0.5979 0.22688 1.62333 0.5979 0.23342 1.01007 0.7526 
0.23342 1.4201 0.7526 0.2374 0.90463 0.67702 0.2374 1.52554 0.67702 
0.23827 1.0622 0.76393 0.23827 1.36797 0.76393 0.2406 1.11476 0.77395 
0.2406 1.3154 0.77395 0.24277 1.21508 0.78062 0.2428 1.16486 0.77788 
0.2428 1.26531 0.77788 0.24307 0.8553 0.61292 0.24307 1.57487 0.61292 
0.24815 0.95518 0.6902 0.24815 1.47499 0.6902 0.25629 1.00784 0.70322 
0.25629 1.42232 0.70322 0.25677 0.90478 0.62709 0.25677 1.52539 0.62709 
0.25772 0.85396 0.56458 0.25772 1.57621 0.56458 0.26177 1.0597 0.71444 
0.26177 1.37047 0.71444 0.26459 1.11226 0.72478 0.26459 1.31791 0.72478 
0.26479 1.16481 0.73392 0.26479 1.26536 0.73392 0.26484 1.21508 0.73678 
0.26793 0.95514 0.64035 0.26793 1.47503 0.64035 0.27191 0.9033 0.57897 
0.27191 1.52686 0.57897 0.27651 1.00624 0.65267 0.27651 1.42393 0.65267 
0.28249 1.05793 0.66402 0.28249 1.37224 0.66402 0.28357 0.95379 0.59261 
0.28357 1.47637 0.59261 0.28473 1.21508 0.69191 0.28586 1.11006 0.67436 
0.28586 1.3201 0.67436 0.28661 1.1625 0.68366 0.28661 1.26767 0.68366 
0.30239 1.21508 0.64611 0.30391 1.16246 0.63766 0.30391 1.26771 0.63766 
-2.18418 0.09858 -0.41343 -2.18029 0.14848 -0.40838 -2.17446 -0.19783 -0.40175 
-2.1669 -0.2459 -0.3937 -2.15528 9e-05 -0.45442 -2.15446 -0.04904 -0.45352 
-2.15446 0.04922 -0.45352 -2.152 -0.09828 -0.45081 -2.152 0.09846 -0.45081 
-2.14777 -0.14705 -0.44649 -2.14777 0.14723 -0.44649 -2.14207 -0.19666 -0.43988 
-2.14207 0.19684 -0.43988 -2.13442 -0.24459 -0.43216 -2.12143 9e-05 -0.48996 
-2.12058 -0.04898 -0.48911 -2.12058 0.04916 -0.48911 -2.11803 -0.09793 -0.48656 
-2.11803 0.09811 -0.48656 -2.11378 -0.14664 -0.48231 -2.11378 0.14682 -0.48231 
-2.10784 -0.195 -0.47638 -2.10784 0.19518 -0.47638 -2.10024 -0.24289 -0.46877 
-2.10024 0.24307 -0.46877 -2.09098 -0.2902 0.8938 -2.09098 0.29037 -0.45952 
-2.08728 -0.43452 0.81568 -2.08588 9e-05 -0.52381 -2.08588 9e-05 0.95809 
-2.08517 -0.52766 0.73815 -2.08499 -0.04904 -0.52299 -2.08499 -0.04904 0.95728 
-2.08499 0.04922 -0.52299 -2.08499 0.04922 0.95728 -2.08228 -0.09828 -0.52053 
-2.08228 -0.09828 0.95482 -2.08228 0.09846 -0.52053 -2.08228 0.09846 0.95482 
-2.0801 -0.3368 0.88291 -2.07796 -0.14705 -0.5163 -2.07796 -0.14705 0.95058 
-2.07796 0.14723 -0.5163 -2.07796 0.14723 0.95058 -2.07138 -0.47847 0.7996 
-2.07135 -0.19666 -0.5106 -2.07135 -0.19666 0.94488 -2.07135 0.19684 -0.5106 
-2.06761 -0.38259 0.87042 -2.06568 -0.56973 0.71819 -2.06363 -0.24459 -0.50295 
-2.06363 -0.24459 0.93724 -2.06363 0.24477 -0.50295 -2.05412 -0.29216 -0.49367 
-2.05412 -0.29216 0.92796 -2.05412 0.29234 -0.49367 -2.05401 -0.52101 0.78217 
-2.05354 -0.42747 0.85636 -2.04872 9e-05 -0.55587 -2.04872 9e-05 0.99015 
-2.04758 -0.04921 -0.55523 -2.04758 -0.04921 0.98951 -2.04758 0.04939 -0.55523 
-2.04758 0.04939 0.98951 -2.0449 -0.0984 -0.55271 -2.0449 -0.0984 0.987 
-2.0449 0.09858 -0.55271 -2.0449 0.09858 0.987 -2.04309 -0.33878 0.91701 
-2.04309 0.33896 -0.48273 -2.03985 -0.1483 -0.54882 -2.03985 -0.1483 0.98311 
-2.03985 0.14848 -0.54882 -2.03985 0.14848 0.98311 -2.03794 -0.47131 0.84075 
-2.03489 -0.56343 0.76244 -2.03321 -0.19783 -0.543 -2.03321 -0.19783 0.97728 
-2.03321 0.198 -0.543 -2.03321 0.198 0.97728 -2.02724 -0.38975 0.90442 
-2.02516 -0.2459 -0.53543 -2.02516 -0.2459 0.96971 -2.02516 0.24608 -0.53543 
-2.02083 -0.51401 0.82365 -2.01563 -0.29338 -0.52603 -2.01563 -0.29338 0.96032 
-2.01563 0.29356 -0.52603 -2.0146 -0.60332 0.7421 -2.01286 -0.43452 0.8901 
-2.01002 9e-05 -0.58607 -2.01002 9e-05 1.02035 -2.00882 -0.04927 -0.58544 
-2.00882 -0.04927 1.01973 -2.00882 0.04945 -0.58544 -2.00882 0.04945 1.01973 
-2.00514 -0.09922 -0.58353 -2.00514 -0.09922 1.01781 -2.00514 0.0994 -0.58353 
-2.00514 0.0994 1.01781 -2.00226 -0.55548 0.80508 -2.00126 -0.34511 0.94949 
-2.00126 0.34529 -0.51521 -1.99996 -0.14917 -0.57957 -1.99996 -0.14917 1.01386 
-1.99996 0.14934 -0.57957 -1.99996 0.14934 1.01386 -1.99679 -0.47847 0.8742 
-1.99352 -0.1985 -0.57349 -1.99352 -0.1985 1.00777 -1.99352 0.19867 -0.57349 
-1.99352 0.19867 1.00777 -1.98534 -0.2466 -0.56585 -1.98534 -0.2466 1.00014 
-1.98534 0.24678 -0.56585 -1.98514 -0.3958 0.93647 -1.98514 0.39598 -0.50219 
-1.98228 -0.59561 0.7851 -1.97935 -0.52101 0.85683 -1.97228 -0.29882 -0.55703 
-1.97228 -0.29882 0.99131 -1.97228 0.299 -0.55703 -1.97023 -0.44057 0.92198 
-1.9699 9e-05 -0.61433 -1.9699 9e-05 1.04861 -1.96759 -0.04991 -0.61436 
-1.96759 -0.04991 1.04865 -1.96759 0.05009 -0.61436 -1.96759 0.05009 1.04865 
-1.96389 -0.09979 -0.61232 -1.96389 -0.09979 1.0466 -1.96389 0.09997 -0.61232 
-1.96389 0.09997 1.0466 -1.96093 -0.6343 0.76374 -1.95962 -0.56343 0.8377 
-1.95882 -0.14942 -0.60819 -1.95882 -0.14942 1.04248 -1.95882 0.14959 -0.60819 
-1.95882 0.14959 1.04248 -1.95752 -0.35043 0.98008 -1.95752 0.35061 -0.5458 
-1.95396 -0.48425 0.90577 -1.95238 -0.19867 -0.602 -1.95238 -0.19867 1.03628 
-1.95238 0.19885 -0.602 -1.95238 0.19885 1.03628 -1.94142 -0.40073 0.96649 
-1.94142 0.40091 -0.5322 -1.94064 -0.25141 -0.59511 -1.94064 -0.25141 1.02939 
-1.94064 0.25158 -0.59511 -1.93928 -0.60332 0.81741 -1.93533 -0.52766 0.88799 
-1.92843 9e-05 -0.64059 -1.92843 9e-05 1.07487 -1.92733 -0.3034 -0.5858 
-1.92733 -0.3034 1.02009 -1.92733 0.30357 -0.5858 -1.92621 -0.44537 0.95168 
-1.92621 0.44555 -0.5174 -1.92601 -0.04997 -0.64057 -1.92601 -0.04997 1.07485 
-1.92601 0.05015 -0.64057 -1.92601 0.05015 1.07485 -1.92209 -0.10013 -0.63851 
-1.92209 -0.10013 1.07279 -1.92209 0.10031 -0.63851 -1.92209 0.10031 1.07279 
-1.91739 -0.64195 0.79568 -1.91689 -0.1498 -0.6343 -1.91689 -0.1498 1.06859 
-1.91689 0.14998 -0.6343 -1.91689 0.14998 1.06859 -1.91537 -0.56973 0.8685 
-1.9125 -0.35449 -0.57412 -1.9125 -0.35449 1.0084 -1.9125 0.35467 -0.57412 
-1.90854 -0.48954 0.93548 -1.90854 0.48972 -0.5012 -1.90577 -0.2021 -0.62997 
-1.90577 -0.2021 1.06426 -1.90577 0.20228 -0.62997 -1.90577 0.20228 1.06426 
-1.8962 -0.40453 0.99437 -1.8962 0.4047 -0.56009 -1.89445 -0.60945 0.84797 
-1.89437 -0.6788 0.77271 -1.89368 -0.25478 -0.62265 -1.89368 -0.25478 1.05694 
-1.89368 0.25496 -0.62265 -1.88955 -0.53273 0.91733 -1.88572 9e-05 -0.66478 
-1.88572 9e-05 1.09906 -1.88298 -0.05013 -0.66481 -1.88298 -0.05013 1.0991 
-1.88298 0.05031 -0.66481 -1.88298 0.05031 1.0991 -1.87986 -0.30697 -0.61291 
-1.87986 -0.30697 1.0472 -1.87986 0.30715 -0.61291 -1.8795 -0.44952 0.97968 
-1.8795 0.4497 -0.54539 -1.87905 -0.10023 -0.66261 -1.87905 -0.10023 1.0969 
-1.87905 0.10041 -0.66261 -1.87905 0.10041 1.0969 -1.87237 -0.64768 0.8259 
-1.86964 -0.57434 0.89738 -1.86903 -0.1528 -0.66028 -1.86903 -0.1528 1.09456 
-1.86903 0.15298 -0.66028 -1.86903 0.15298 1.09456 -1.86468 -0.35794 -0.60078 
-1.86468 -0.35794 1.03506 -1.86468 0.35812 -0.60078 -1.86164 -0.49338 0.96306 
-1.86164 0.49356 -0.52878 -1.8577 -0.20493 -0.65543 -1.8577 -0.20493 1.08971 
-1.8577 0.20511 -0.65543 -1.8577 0.20511 1.08971 -1.84962 -0.40717 1.02005 
-1.84962 0.40735 -0.58577 -1.8484 -0.61379 0.87649 -1.845 -0.25766 -0.64778 
-1.845 -0.25766 1.08206 -1.845 0.25784 -0.64778 -1.84265 -0.53599 0.94457 
-1.84265 0.53617 -0.51029 -1.84188 9e-05 -0.68685 -1.84188 9e-05 1.12113 
-1.83903 -0.05019 -0.68679 -1.83903 -0.05019 1.12108 -1.83903 0.05037 -0.68679 
-1.83903 0.05037 1.12108 -1.83589 -0.70297 0.78985 -1.83262 -0.45199 1.00496 
-1.83262 0.45217 -0.57067 -1.831 -0.30962 -0.63753 -1.831 -0.30962 1.07181 
-1.831 0.3098 -0.63753 -1.82988 -0.10273 -0.6866 -1.82988 -0.10273 1.12088 
-1.82988 0.10291 -0.6866 -1.82988 0.10291 1.12088 -1.82257 -0.57726 0.92425 
-1.82257 0.57744 -0.48996 -1.81954 -0.1553 -0.68378 -1.81954 -0.1553 1.11806 
-1.81954 0.15547 -0.68378 -1.81954 0.15547 1.11806 -1.81697 -0.35966 -0.62456 
-1.81697 -0.35966 1.05884 -1.81697 0.35984 -0.62456 -1.81429 -0.49588 0.98788 
-1.81429 0.49606 -0.5536 -1.81287 -0.67064 0.84267 -1.80832 -0.20715 -0.6783 
-1.80832 -0.20715 1.11259 -1.80832 0.20733 -0.6783 -1.80832 0.20733 1.11259 
-1.8018 -0.40866 -0.60917 -1.8018 -0.40866 1.04345 -1.8018 0.40884 -0.60917 
-1.79701 9e-05 -0.70674 -1.79701 9e-05 1.14102 -1.7953 -0.25982 -0.67016 
-1.7953 -0.25982 1.10444 -1.7953 0.25999 -0.67016 -1.795 -0.53826 0.96898 
-1.795 0.53844 -0.5347 -1.78876 -0.05249 -0.70862 -1.78876 -0.05249 1.1429 
-1.78876 0.05267 -0.70862 -1.78876 0.05267 1.1429 -1.78816 -0.63576 0.89238 
-1.78427 -0.45339 1.02801 -1.78427 0.45357 -0.59372 -1.78212 -0.31037 -0.65941 
-1.78212 -0.31037 1.09369 -1.78212 0.31054 -0.65941 -1.77946 -0.10493 -0.70787 
-1.77946 -0.10493 1.14215 -1.77946 0.10511 -0.70787 -1.77946 0.10511 1.14215 
-1.77511 -0.72404 0.80491 -1.76912 -0.15707 -0.7045 -1.76912 -0.15707 1.13878 
-1.76912 0.15724 -0.7045 -1.76912 0.15724 1.13878 -1.76785 -0.36031 -0.64607 
-1.76785 -0.36031 1.08035 -1.76785 0.36049 -0.64607 -1.76579 -0.49696 1.0105 
-1.76579 0.49714 -0.57621 -1.76027 -0.59697 0.94091 -1.76027 0.59715 -0.50663 
-1.75777 -0.20876 -0.69852 -1.75777 -0.20876 1.1328 -1.75777 0.20894 -0.69852 
-1.75777 0.20894 1.1328 -1.75288 -0.40899 -0.63023 -1.75288 -0.40899 1.06451 
-1.75288 0.40917 -0.63023 -1.75165 -0.69068 0.85672 -1.75121 9e-05 -0.7244 
-1.75121 9e-05 1.15869 -1.74545 -0.25986 -0.68993 -1.74545 -0.25986 1.12422 
-1.74545 0.26003 -0.68993 -1.74276 -0.05254 -0.72592 -1.74276 -0.05254 1.1602 
-1.74276 0.05271 -0.72592 -1.74276 0.05271 1.1602 -1.73576 -0.77308 0.76385 
-1.73508 -0.45353 -0.61433 -1.73508 -0.45353 1.04861 -1.73508 0.45371 -0.61433 
-1.73311 -0.10522 -0.72482 -1.73311 -0.10522 1.1591 -1.73311 0.1054 -0.72482 
-1.73311 0.1054 1.1591 -1.73219 -0.31022 -0.67878 -1.73219 -0.31022 1.11306 
-1.73219 0.3104 -0.67878 -1.73195 -0.55698 0.98447 -1.73195 0.55715 -0.55019 
-1.72473 -0.65383 0.90709 -1.72473 0.65401 -0.47281 -1.72255 -0.15735 -0.72105 
-1.72255 -0.15735 1.15534 -1.72255 0.15753 -0.72105 -1.72255 0.15753 1.15534 
-1.71802 -0.3597 -0.66508 -1.71802 -0.3597 1.09937 -1.71802 0.35988 -0.66508 
-1.71324 -0.74172 0.81745 -1.71026 -0.21017 -0.71464 -1.71026 -0.21017 1.14892 
-1.71026 0.21035 -0.71464 -1.71026 0.21035 1.14892 -1.70805 -0.80287 0.73578 
-1.70461 9e-05 -0.7398 -1.70461 9e-05 1.17408 -1.703 -0.40816 -0.64888 
-1.703 -0.40816 1.08317 -1.703 0.40834 -0.64888 -1.70177 -0.51442 1.02501 
-1.70177 0.5146 -0.59073 -1.69771 -0.2612 -0.70558 -1.69771 -0.2612 1.13987 
-1.69771 0.26138 -0.70558 -1.69639 -0.61397 0.95428 -1.69639 0.61414 -0.52 
-1.6957 -0.05266 -0.74101 -1.6957 -0.05266 1.17529 -1.6957 0.05284 -0.74101 
-1.6957 0.05284 1.17529 -1.68695 -0.70727 0.86931 -1.68598 -0.10526 -0.73947 
-1.68598 -0.10526 1.17375 -1.68598 0.10544 -0.73947 -1.68598 0.10544 1.17375 
-1.68407 -0.31169 -0.69392 -1.68407 -0.31169 1.1282 -1.68407 0.31187 -0.69392 
-1.67438 -0.15839 -0.73536 -1.67438 -0.15839 1.16964 -1.67438 0.15857 -0.73536 
-1.67438 0.15857 1.16964 -1.67314 -0.78859 0.77482 -1.67039 -0.47009 -0.62746 
-1.67039 -0.47009 1.06175 -1.67039 0.47027 -0.62746 -1.66968 -0.36104 -0.67973 
-1.66968 -0.36104 1.11401 -1.66968 0.36122 -0.67973 -1.66695 -0.57298 0.99674 
-1.66695 0.57316 -0.56245 -1.66201 -0.21106 -0.72841 -1.66201 -0.21106 1.16269 
-1.66201 0.21124 -0.72841 -1.66201 0.21124 1.16269 -1.65939 -0.66919 0.91858 
-1.65731 9e-05 -0.75289 -1.65731 9e-05 1.18717 -1.64897 -0.26209 -0.71891 
-1.64897 -0.26209 1.1532 -1.64897 0.26227 -0.71891 -1.64821 -0.0527 -0.75369 
-1.64821 -0.0527 1.18797 -1.64821 0.05288 -0.75369 -1.64821 0.05288 1.18797 
-1.6476 -0.75631 0.82824 -1.64384 -0.81715 0.74577 -1.63707 -0.10586 -0.75196 
-1.63707 -0.10586 1.18624 -1.63707 0.10604 -0.75196 -1.63707 0.10604 1.18624 
-1.63642 -0.5295 1.0358 -1.63642 0.52968 -0.60152 -1.63527 -0.31237 -0.70674 
-1.63527 -0.31237 1.14102 -1.63527 0.31255 -0.70674 -1.6322 -0.41607 -0.66566 
-1.6322 -0.41607 1.09995 -1.6322 0.41625 -0.66566 -1.63123 -0.62817 0.9643 
-1.63123 0.62835 -0.53002 -1.62527 -0.15898 -0.74733 -1.62527 -0.15898 1.18161 
-1.62527 0.15916 -0.74733 -1.62527 0.15916 1.18161 -1.62099 -0.7206 0.87888 
-1.61395 -0.84366 0.71538 -1.61313 -0.21141 -0.7398 -1.61313 -0.21141 1.17409 
-1.61313 0.21159 -0.7398 -1.61313 0.21159 1.17409 -1.60942 -0.80072 0.7834 
-1.60942 9e-05 -0.76364 -1.60942 9e-05 1.19793 -1.60125 -0.58608 1.00547 
-1.60125 0.58626 -0.57119 -1.59991 -0.26237 -0.72979 -1.59991 -0.26237 1.16407 
-1.59991 0.26254 -0.72979 -1.59886 -0.47701 -0.64211 -1.59886 -0.47701 1.0764 
-1.59886 0.47719 -0.64211 -1.59878 -0.05313 -0.76426 -1.59878 -0.05313 1.19854 
-1.59878 0.05331 -0.76426 -1.59878 0.05331 1.19854 -1.59817 -0.36791 -0.69433 
-1.59817 -0.36791 1.12861 -1.59817 0.36809 -0.69433 -1.59344 -0.68161 0.92651 
-1.58761 -0.1062 -0.76198 -1.58761 -0.1062 1.19626 -1.58761 0.10638 -0.76198 
-1.58761 0.10638 1.19626 -1.58338 -0.76709 0.8359 -1.57964 -0.82772 0.75323 
-1.57592 -0.15895 -0.75682 -1.57592 -0.15895 1.1911 -1.57592 0.15913 -0.75682 
-1.57592 0.15913 1.1911 -1.56508 -0.63951 0.97092 -1.56508 0.63969 -0.53664 
-1.5639 -0.53575 -0.61382 -1.5639 -0.53575 1.04811 -1.5639 0.53593 -0.61382 
-1.56375 -0.21124 -0.74878 -1.56375 -0.21124 1.18307 -1.56375 0.21141 -0.74878 
-1.56375 0.21141 1.18307 -1.5629 -0.3179 -0.71924 -1.5629 -0.3179 1.15352 
-1.5629 0.31807 -0.71924 -1.56106 9e-05 -0.77203 -1.56106 9e-05 1.20632 
-1.56022 -0.42175 -0.67771 -1.56022 -0.42175 1.112 -1.56022 0.42193 -0.67771 
-1.55606 -0.7298 0.88585 -1.55027 -0.05317 -0.77214 -1.55027 -0.05317 1.20643 
-1.55027 0.05335 -0.77214 -1.55027 0.05335 1.20643 -1.54923 -0.85276 0.72157 
-1.54485 -0.80942 0.78955 -1.5388 -0.10647 -0.76934 -1.5388 -0.10647 1.20363 
-1.5388 0.10665 -0.76934 -1.5388 0.10665 1.20363 -1.52815 -0.59099 -0.5814 
-1.52815 -0.59099 1.01569 -1.52815 0.59116 -0.5814 -1.5281 -0.68952 0.93233 
-1.527 -0.26707 -0.7399 -1.527 -0.26707 1.17418 -1.527 0.26725 -0.7399 
-1.52696 -0.1592 -0.76364 -1.52696 -0.1592 1.19793 -1.52696 0.15938 -0.76364 
-1.52696 0.15938 1.19793 -1.5257 -0.48172 -0.65202 -1.5257 -0.48172 1.08631 
-1.5257 0.4819 -0.65202 -1.52522 -0.37253 -0.70419 -1.52522 -0.37253 1.13848 
-1.52522 0.37271 -0.70419 -1.51849 -0.87545 0.68893 -1.51792 -0.77442 0.84117 
-1.51452 -0.83487 0.75826 -1.51234 9e-05 -0.77804 -1.51234 9e-05 1.21233 
-1.50114 -0.05328 -0.77765 -1.50114 -0.05328 1.21194 -1.50114 0.05346 -0.77765 
-1.50114 0.05346 1.21194 -1.49057 -0.53907 -0.6216 -1.49057 -0.53907 1.05588 
-1.49057 0.53925 -0.6216 -1.49052 -0.73584 0.88991 -1.48992 -0.64506 0.97745 
-1.48992 0.64523 -0.54317 -1.48972 -0.3217 -0.72666 -1.48972 -0.3217 1.16095 
-1.48972 0.32188 -0.72666 -1.48968 -0.10649 -0.7743 -1.48968 -0.10649 1.20859 
-1.48968 0.10666 -0.7743 -1.48968 0.10666 1.20859 -1.48925 -0.21303 -0.75701 
-1.48925 -0.21303 1.19129 -1.48925 0.21321 -0.75701 -1.48925 0.21321 1.19129 
-1.48747 -0.42517 -0.68497 -1.48747 -0.42517 1.11925 -1.48747 0.42535 -0.68497 
-1.48393 -0.85818 0.72559 -1.48371 -0.89672 0.65409 -1.47973 -0.81466 0.79326 
-1.46339 9e-05 -0.78165 -1.46339 9e-05 1.21594 -1.45256 -0.59472 -0.58581 
-1.45256 -0.59472 1.0201 -1.45256 0.5949 -0.58581 -1.45256 -0.48408 -0.657 
-1.45256 -0.48408 1.09128 -1.45256 0.48426 -0.657 -1.45253 -0.69326 0.93673 
-1.45252 -0.77821 0.84388 -1.45211 -0.26829 -0.74543 -1.45211 -0.26829 1.17971 
-1.45211 0.26846 -0.74543 -1.45211 -0.37486 -0.70913 -1.45211 -0.37486 1.14342 
-1.45211 0.37504 -0.70913 -1.45209 -0.16041 -0.76917 -1.45209 -0.16041 1.20346 
-1.45209 0.16059 -0.76917 -1.45209 0.16059 1.20346 -1.45209 -0.05331 -0.78072 
-1.45209 -0.05331 1.215 -1.45209 0.05349 -0.78072 -1.45209 0.05349 1.215 
-1.44919 -0.91603 0.61652 -1.44918 -0.8798 0.69105 -1.44918 -0.83849 0.76081 
-1.41433 -0.89889 0.65514 -1.41433 -0.86027 0.72683 -1.41433 -0.81641 0.79449 
-1.41433 -0.73798 0.89187 -1.41433 -0.64691 -0.54535 -1.41433 -0.64691 0.97963 
-1.41433 -0.54065 -0.62405 -1.41433 -0.54065 1.05833 -1.41433 -0.42631 -0.68739 
-1.41433 -0.42631 1.12168 -1.41433 -0.32262 -0.72936 -1.41433 -0.32262 1.16364 
-1.41433 -0.21364 -0.75975 -1.41433 -0.21364 1.19404 -1.41433 -0.10679 -0.77713 
-1.41433 -0.10679 1.21141 -1.41433 9e-05 -0.78286 -1.41433 9e-05 1.21714 
-1.41433 0.10697 -0.77713 -1.41433 0.10697 1.21141 -1.41433 0.21381 -0.75975 
-1.41433 0.21381 1.19404 -1.41433 0.32279 -0.72936 -1.41433 0.42649 -0.68739 
-1.41433 0.54083 -0.62405 -1.41433 0.64709 -0.54535 -1.37947 -0.83849 0.76081 
-1.37947 -0.8798 0.69105 -1.37656 -0.05331 -0.78072 -1.37656 -0.05331 1.215 
-1.37656 0.05349 -0.78072 -1.37656 0.05349 1.215 -1.37656 -0.16041 -0.76917 
-1.37656 -0.16041 1.20346 -1.37656 0.16059 -0.76917 -1.37656 0.16059 1.20346 
-1.37654 -0.37486 -0.70913 -1.37654 -0.37486 1.14342 -1.37654 0.37504 -0.70913 
-1.37654 -0.26829 -0.74543 -1.37654 -0.26829 1.17971 -1.37654 0.26846 -0.74543 
-1.37613 -0.77821 0.84388 -1.37612 -0.69326 0.93673 -1.37609 -0.48408 -0.657 
-1.37609 -0.48408 1.09128 -1.37609 0.48426 -0.657 -1.37609 -0.59472 -0.58581 
-1.37609 -0.59472 1.0201 -1.37609 0.5949 -0.58581 -1.36526 9e-05 -0.78165 
-1.36526 9e-05 1.21594 -1.34892 -0.81466 0.79326 -1.34494 -0.89672 0.65409 
-1.34472 -0.85818 0.72559 -1.34118 -0.42517 -0.68497 -1.34118 -0.42517 1.11925 
-1.34118 0.42535 -0.68497 -1.3394 -0.21303 -0.75701 -1.3394 -0.21303 1.19129 
-1.3394 0.21321 -0.75701 -1.3394 0.21321 1.19129 -1.33897 -0.10649 -0.7743 
-1.33897 -0.10649 1.20859 -1.33897 0.10666 -0.7743 -1.33897 0.10666 1.20859 
-1.33893 -0.3217 -0.72666 -1.33893 -0.3217 1.16095 -1.33893 0.32188 -0.72666 
-1.33873 -0.64506 0.97745 -1.33873 0.64523 -0.54317 -1.33813 -0.73584 0.88991 
-1.33808 -0.53907 -0.6216 -1.33808 -0.53907 1.05588 -1.33808 0.53925 -0.6216 
-1.32751 -0.05328 -0.77765 -1.32751 -0.05328 1.21194 -1.32751 0.05346 -0.77765 
-1.32751 0.05346 1.21194 -1.31631 9e-05 -0.77804 -1.31631 9e-05 1.21233 
-1.31413 -0.83487 0.75826 -1.31073 -0.77442 0.84117 -1.31016 -0.87545 0.68893 
-1.30343 -0.37253 -0.70419 -1.30343 -0.37253 1.13848 -1.30343 0.37271 -0.70419 
-1.30295 -0.48172 -0.65202 -1.30295 -0.48172 1.08631 -1.30295 0.4819 -0.65202 
-1.30169 -0.1592 -0.76364 -1.30169 -0.1592 1.19793 -1.30169 0.15938 -0.76364 
-1.30169 0.15938 1.19793 -1.30165 -0.26707 -0.7399 -1.30165 -0.26707 1.17418 
-1.30165 0.26725 -0.7399 -1.30055 -0.68952 0.93233 -1.30055 0.6897 -0.49804 
-1.3005 -0.59099 1.01569 -1.3005 0.59116 -0.5814 -1.28985 -0.10647 -0.76934 
-1.28985 -0.10647 1.20363 -1.28985 0.10665 -0.76934 -1.28985 0.10665 1.20363 
-1.2838 -0.80942 0.78955 -1.27942 -0.85276 0.72157 -1.27838 -0.05317 -0.77214 
-1.27838 -0.05317 1.20643 -1.27838 0.05335 -0.77214 -1.27838 0.05335 1.20643 
-1.27259 -0.7298 0.88585 -1.26843 -0.42175 -0.67771 -1.26843 -0.42175 1.112 
-1.26843 0.42193 -0.67771 -1.26759 9e-05 -0.77203 -1.26759 9e-05 1.20632 
-1.26575 -0.3179 -0.71924 -1.26575 -0.3179 1.15352 -1.26575 0.31807 -0.71924 
-1.2649 -0.21124 -0.74878 -1.2649 -0.21124 1.18307 -1.2649 0.21141 -0.74878 
-1.2649 0.21141 1.18307 -1.26475 -0.53575 -0.61382 -1.26475 -0.53575 1.04811 
-1.26475 0.53593 -0.61382 -1.26357 -0.63951 0.97092 -1.26357 0.63969 -0.53664 
-1.25273 -0.15895 -0.75682 -1.25273 -0.15895 1.1911 -1.25273 0.15913 -0.75682 
-1.25273 0.15913 1.1911 -1.24901 -0.82772 0.75323 -1.24527 -0.76709 0.8359 
-1.24104 -0.1062 -0.76198 -1.24104 -0.1062 1.19626 -1.24104 0.10638 -0.76198 
-1.24104 0.10638 1.19626 -1.23521 -0.68161 0.92651 -1.23521 0.68178 -0.49223 
-1.23048 -0.36791 -0.69433 -1.23048 -0.36791 1.12861 -1.23048 0.36809 -0.69433 
-1.22987 -0.05313 -0.76426 -1.22987 -0.05313 1.19854 -1.22987 0.05331 -0.76426 
-1.22987 0.05331 1.19854 -1.22979 -0.47701 -0.64211 -1.22979 -0.47701 1.0764 
-1.22979 0.47719 -0.64211 -1.22874 -0.26237 -0.72979 -1.22874 -0.26237 1.16407 
-1.22874 0.26254 -0.72979 -1.2274 -0.58608 1.00547 -1.2274 0.58626 -0.57119 
-1.21923 -0.80072 0.7834 -1.21923 9e-05 -0.76364 -1.21923 9e-05 1.19793 
-1.21552 -0.21141 -0.7398 -1.21552 -0.21141 1.17409 -1.21552 0.21159 -0.7398 
-1.21552 0.21159 1.17409 -1.20766 -0.7206 0.87888 -1.20338 -0.15898 -0.74733 
-1.20338 -0.15898 1.18161 -1.20338 0.15916 -0.74733 -1.20338 0.15916 1.18161 
-1.19742 -0.62817 0.9643 -1.19742 0.62835 -0.53002 -1.19645 -0.41607 -0.66566 
-1.19645 -0.41607 1.09995 -1.19645 0.41625 -0.66566 -1.19338 -0.31237 -0.70674 
-1.19338 -0.31237 1.14102 -1.19338 0.31255 -0.70674 -1.19223 -0.5295 1.0358 
-1.19223 0.52968 -0.60152 -1.19158 -0.10586 -0.75196 -1.19158 -0.10586 1.18624 
-1.19158 0.10604 -0.75196 -1.19158 0.10604 1.18624 -1.18481 -0.81715 0.74577 
-1.18105 -0.75631 0.82824 -1.18044 -0.0527 -0.75369 -1.18044 -0.0527 1.18797 
-1.18044 0.05288 -0.75369 -1.18044 0.05288 1.18797 -1.17968 -0.26209 -0.71891 
-1.17968 -0.26209 1.1532 -1.17968 0.26227 -0.71891 -1.17134 9e-05 -0.75289 
-1.17134 9e-05 1.18717 -1.16926 -0.66919 0.91858 -1.16926 0.66937 -0.48429 
-1.16664 -0.21106 -0.72841 -1.16664 -0.21106 1.16269 -1.16664 0.21124 -0.72841 
-1.16664 0.21124 1.16269 -1.1617 -0.57298 0.99674 -1.1617 0.57316 -0.56245 
-1.15897 -0.36104 -0.67973 -1.15897 -0.36104 1.11401 -1.15897 0.36122 -0.67973 
-1.15826 -0.47009 -0.62746 -1.15826 -0.47009 1.06175 -1.15826 0.47027 -0.62746 
-1.15551 -0.78859 0.77482 -1.15427 -0.15839 -0.73536 -1.15427 -0.15839 1.16964 
-1.15427 0.15857 -0.73536 -1.15427 0.15857 1.16964 -1.14458 -0.31169 -0.69392 
-1.14458 -0.31169 1.1282 -1.14458 0.31187 -0.69392 -1.14267 -0.10526 -0.73947 
-1.14267 -0.10526 1.17375 -1.14267 0.10544 -0.73947 -1.14267 0.10544 1.17375 
-1.1417 -0.70727 0.86931 -1.13295 -0.05266 -0.74101 -1.13295 -0.05266 1.17529 
-1.13295 0.05284 -0.74101 -1.13295 0.05284 1.17529 -1.13226 -0.61397 0.95428 
-1.13226 0.61414 -0.52 -1.13094 -0.2612 -0.70558 -1.13094 -0.2612 1.13987 
-1.13094 0.26138 -0.70558 -1.12688 -0.51442 1.02501 -1.12688 0.5146 -0.59073 
-1.12565 -0.40816 -0.64888 -1.12565 -0.40816 1.08317 -1.12565 0.40834 -0.64888 
-1.12404 9e-05 -0.7398 -1.12404 9e-05 1.17408 -1.11839 -0.21017 -0.71464 
-1.11839 -0.21017 1.14892 -1.11839 0.21035 -0.71464 -1.11839 0.21035 1.14892 
-1.11541 -0.74172 0.81745 -1.11063 -0.3597 -0.66508 -1.11063 -0.3597 1.09937 
-1.11063 0.35988 -0.66508 -1.1061 -0.15735 -0.72105 -1.1061 -0.15735 1.15534 
-1.1061 0.15753 -0.72105 -1.1061 0.15753 1.15534 -1.10392 -0.65383 0.90709 
-1.10392 0.65401 -0.47281 -1.0967 -0.55698 0.98447 -1.0967 0.55715 -0.55019 
-1.09646 -0.31022 -0.67878 -1.09646 -0.31022 1.11306 -1.09646 0.3104 -0.67878 
-1.09554 -0.10522 -0.72482 -1.09554 -0.10522 1.1591 -1.09554 0.1054 -0.72482 
-1.09554 0.1054 1.1591 -1.09357 -0.45353 1.04861 -1.09357 0.45371 -0.61433 
-1.09289 -0.77308 0.76385 -1.08589 -0.05254 -0.72592 -1.08589 -0.05254 1.1602 
-1.08589 0.05271 -0.72592 -1.08589 0.05271 1.1602 -1.0832 -0.25986 -0.68993 
-1.0832 -0.25986 1.12422 -1.0832 0.26003 -0.68993 -1.07744 9e-05 -0.7244 
-1.07744 9e-05 1.15869 -1.077 -0.69068 0.85672 -1.07577 -0.40899 -0.63023 
-1.07577 -0.40899 1.06451 -1.07577 0.40917 -0.63023 -1.07088 -0.20876 -0.69852 
-1.07088 -0.20876 1.1328 -1.07088 0.20894 -0.69852 -1.07088 0.20894 1.1328 
-1.06838 -0.59697 0.94091 -1.06838 0.59715 -0.50663 -1.06286 -0.49696 1.0105 
-1.06286 0.49714 -0.57621 -1.0608 -0.36031 -0.64607 -1.0608 -0.36031 1.08035 
-1.0608 0.36049 -0.64607 -1.05953 -0.15707 -0.7045 -1.05953 -0.15707 1.13878 
-1.05953 0.15724 -0.7045 -1.05953 0.15724 1.13878 -1.05354 -0.72404 0.80491 
-1.04919 -0.10493 -0.70787 -1.04919 -0.10493 1.14215 -1.04919 0.10511 -0.70787 
-1.04919 0.10511 1.14215 -1.04653 -0.31037 -0.65941 -1.04653 -0.31037 1.09369 
-1.04653 0.31054 -0.65941 -1.04438 -0.45339 1.02801 -1.04438 0.45357 -0.59372 
-1.04049 -0.63576 0.89238 -1.04049 0.63594 -0.4581 -1.03989 -0.05249 -0.70862 
-1.03989 -0.05249 1.1429 -1.03989 0.05267 -0.70862 -1.03989 0.05267 1.1429 
-1.03365 -0.53826 0.96898 -1.03365 0.53844 -0.5347 -1.03335 -0.25982 -0.67016 
-1.03335 -0.25982 1.10444 -1.03335 0.25999 -0.67016 -1.03335 0.25999 1.10444 
-1.03164 9e-05 -0.70674 -1.03164 9e-05 1.14102 -1.02685 -0.40866 -0.60917 
-1.02685 -0.40866 1.04345 -1.02685 0.40884 -0.60917 -1.02033 -0.20715 -0.6783 
-1.02033 -0.20715 1.11259 -1.02033 0.20733 -0.6783 -1.02033 0.20733 1.11259 
-1.01578 -0.67064 0.84267 -1.01436 -0.49588 0.98788 -1.01436 0.49606 -0.5536 
-1.01168 -0.35966 -0.62456 -1.01168 -0.35966 1.05884 -1.01168 0.35984 -0.62456 
-1.00911 -0.1553 -0.68378 -1.00911 -0.1553 1.11806 -1.00911 0.15547 -0.68378 
-1.00911 0.15547 1.11806 -1.00608 -0.57726 0.92425 -1.00608 0.57744 -0.48996 
-0.99877 -0.10273 -0.6866 -0.99877 -0.10273 1.12088 -0.99877 0.10291 -0.6866 
-0.99877 0.10291 1.12088 -0.99765 -0.30962 -0.63753 -0.99765 -0.30962 1.07181 
-0.99765 0.3098 -0.63753 -0.99603 -0.45199 1.00496 -0.99603 0.45217 -0.57067 
-0.99276 -0.70297 0.78985 -0.98962 -0.05019 -0.68679 -0.98962 -0.05019 1.12108 
-0.98962 0.05037 -0.68679 -0.98962 0.05037 1.12108 -0.98677 9e-05 -0.68685 
-0.98677 9e-05 1.12113 -0.986 -0.53599 0.94457 -0.986 0.53617 -0.51029 
-0.98365 -0.25766 -0.64778 -0.98365 -0.25766 1.08206 -0.98365 0.25784 -0.64778 
-0.98365 0.25784 1.08206 -0.98025 -0.61379 0.87649 -0.98025 0.61396 -0.4422 
-0.97903 -0.40717 1.02005 -0.97903 0.40735 -0.58577 -0.97095 -0.20493 -0.65543 
-0.97095 -0.20493 1.08971 -0.97095 0.20511 -0.65543 -0.97095 0.20511 1.08971 
-0.96701 -0.49338 0.96306 -0.96701 0.49356 -0.52878 -0.96397 -0.35794 -0.60078 
-0.96397 -0.35794 1.03506 -0.96397 0.35812 -0.60078 -0.95962 -0.1528 -0.66028 
-0.95962 -0.1528 1.09456 -0.95962 0.15298 -0.66028 -0.95962 0.15298 1.09456 
-0.95901 -0.57434 0.89738 -0.95901 0.57452 -0.46309 -0.95628 -0.64768 0.8259 
-0.9496 -0.10023 -0.66261 -0.9496 -0.10023 1.0969 -0.9496 0.10041 -0.66261 
-0.9496 0.10041 1.0969 -0.94915 -0.44952 0.97968 -0.94915 0.4497 -0.54539 
-0.94879 -0.30697 -0.61291 -0.94879 -0.30697 1.0472 -0.94879 0.30715 -0.61291 
-0.94567 -0.05013 -0.66481 -0.94567 -0.05013 1.0991 -0.94567 0.05031 -0.66481 
-0.94567 0.05031 1.0991 -0.94293 9e-05 -0.66478 -0.94293 9e-05 1.09906 
-0.9391 -0.53273 0.91733 -0.9391 0.53291 -0.48305 -0.93497 -0.25478 -0.62265 
-0.93497 -0.25478 1.05694 -0.93497 0.25496 -0.62265 -0.93497 0.25496 1.05694 
-0.93428 -0.6788 0.77271 -0.9342 -0.60945 0.84797 -0.93245 -0.40453 0.99437 
-0.93245 0.4047 -0.56009 -0.92288 -0.2021 -0.62997 -0.92288 -0.2021 1.06426 
-0.92288 0.20228 -0.62997 -0.92288 0.20228 1.06426 -0.92011 -0.48954 0.93548 
-0.92011 0.48972 -0.5012 -0.91615 -0.35449 -0.57412 -0.91615 -0.35449 1.0084 
-0.91615 0.35467 -0.57412 -0.91328 -0.56973 0.8685 -0.91328 0.5699 -0.43422 
-0.91176 -0.1498 -0.6343 -0.91176 -0.1498 1.06859 -0.91176 0.14998 -0.6343 
-0.91176 0.14998 1.06859 -0.91126 -0.64195 0.79568 -0.90656 -0.10013 -0.63851 
-0.90656 -0.10013 1.07279 -0.90656 0.10031 -0.63851 -0.90656 0.10031 1.07279 
-0.90264 -0.04997 -0.64057 -0.90264 -0.04997 1.07485 -0.90264 0.05015 -0.64057 
-0.90264 0.05015 1.07485 -0.90244 -0.44537 0.95168 -0.90244 0.44555 -0.5174 
-0.90132 -0.3034 -0.5858 -0.90132 -0.3034 1.02009 -0.90132 0.30357 -0.5858 
-0.90022 9e-05 -0.64059 -0.90022 9e-05 1.07487 -0.89332 -0.52766 0.88799 
-0.89332 0.52784 -0.4537 -0.88937 -0.60332 0.81741 -0.88801 -0.25141 -0.59511 
-0.88801 -0.25141 1.02939 -0.88801 0.25158 -0.59511 -0.88801 0.25158 1.02939 
-0.88723 -0.40073 0.96649 -0.88723 0.40091 -0.5322 -0.87627 -0.19867 -0.602 
-0.87627 -0.19867 1.03628 -0.87627 0.19885 -0.602 -0.87627 0.19885 1.03628 
-0.87469 -0.48425 0.90577 -0.87469 0.48443 -0.47148 -0.87113 -0.35043 0.98008 
-0.87113 0.35061 -0.5458 -0.86983 -0.14942 -0.60819 -0.86983 -0.14942 1.04248 
-0.86983 0.14959 -0.60819 -0.86983 0.14959 1.04248 -0.86903 -0.56343 0.8377 
-0.86772 -0.6343 0.76374 -0.86476 -0.09979 -0.61232 -0.86476 -0.09979 1.0466 
-0.86476 0.09997 -0.61232 -0.86476 0.09997 1.0466 -0.86106 -0.04991 -0.61436 
-0.86106 -0.04991 1.04865 -0.86106 0.05009 -0.61436 -0.86106 0.05009 1.04865 
-0.85875 9e-05 -0.61433 -0.85875 9e-05 1.04861 -0.85842 -0.44057 0.92198 
-0.85842 0.44074 -0.48769 -0.85637 -0.29882 -0.55703 -0.85637 -0.29882 0.99131 
-0.85637 0.299 -0.55703 -0.85637 0.299 0.99131 -0.8493 -0.52101 0.85683 
-0.8493 0.52119 -0.42254 -0.84637 -0.59561 0.7851 -0.84351 -0.3958 0.93647 
-0.84351 0.39598 -0.50219 -0.84331 -0.2466 -0.56585 -0.84331 -0.2466 1.00014 
-0.84331 0.24678 -0.56585 -0.84331 0.24678 1.00014 -0.83513 -0.1985 -0.57349 
-0.83513 -0.1985 1.00777 -0.83513 0.19867 -0.57349 -0.83513 0.19867 1.00777 
-0.83186 -0.47847 0.8742 -0.83186 0.47864 -0.43992 -0.82869 -0.14917 -0.57957 
-0.82869 -0.14917 1.01386 -0.82869 0.14934 -0.57957 -0.82869 0.14934 1.01386 
-0.82739 -0.34511 0.94949 -0.82739 0.34529 -0.51521 -0.82639 -0.55548 0.80508 
-0.82351 -0.09922 -0.58353 -0.82351 -0.09922 1.01781 -0.82351 0.0994 -0.58353 
-0.82351 0.0994 1.01781 -0.81983 -0.04927 -0.58544 -0.81983 -0.04927 1.01973 
-0.81983 0.04945 -0.58544 -0.81983 0.04945 1.01973 -0.81863 9e-05 -0.58607 
-0.81863 9e-05 1.02035 -0.81579 -0.43452 0.8901 -0.81579 0.43469 -0.45582 
-0.81405 -0.60332 0.7421 -0.81302 -0.29338 -0.52603 -0.81302 -0.29338 0.96032 
-0.81302 0.29356 -0.52603 -0.81302 0.29356 0.96032 -0.80782 -0.51401 0.82365 
-0.80782 0.51419 -0.38936 -0.80349 -0.2459 0.96971 -0.80349 0.24608 0.96971 
-0.80141 -0.38975 0.90442 -0.80141 0.38993 -0.47014 -0.79544 -0.19783 0.97728 
-0.79544 0.198 0.97728 -0.79376 -0.56343 0.76244 -0.79071 -0.47131 0.84075 
-0.79071 0.47149 -0.40647 -0.7888 -0.1483 0.98311 -0.7888 0.14848 0.98311 
-0.78556 -0.33878 0.91701 -0.78375 -0.0984 0.987 -0.78375 0.09858 0.987 
-0.78107 -0.04921 0.98951 -0.78107 0.04939 0.98951 -0.77993 9e-05 0.99015 
-0.77511 -0.42747 0.85636 -0.77464 -0.52101 0.78217 -0.77453 -0.29216 0.92796 
-0.77453 0.29234 0.92796 -0.76502 -0.24459 0.93724 -0.76502 0.24477 0.93724 
-0.76297 -0.56973 0.71819 -0.76104 -0.38259 0.87042 -0.7573 -0.19666 0.94488 
-0.7573 0.19684 0.94488 -0.75727 -0.47847 0.7996 -0.75069 -0.14705 0.95058 
-0.75069 0.14723 0.95058 -0.74855 -0.3368 0.88291 -0.74855 0.33698 0.88291 
-0.74637 -0.09828 0.95482 -0.74637 0.09846 0.95482 -0.74366 -0.04904 0.95728 
-0.74366 0.04922 0.95728 -0.74348 -0.52766 0.73815 -0.74277 9e-05 0.95809 
-0.74137 -0.43452 0.81568 -0.73767 -0.2902 0.8938 -0.73767 0.29037 0.8938 
-0.72841 -0.24289 0.90306 -0.72841 0.24307 0.90306 -0.72704 -0.38975 0.83006 
-0.7257 -0.48425 0.75678 -0.72081 -0.195 0.91066 -0.72081 0.19518 0.91066 
-0.71487 -0.14664 0.9166 -0.71487 0.14682 0.9166 -0.71446 -0.33878 0.84591 
-0.71446 0.33896 0.84591 -0.71414 -0.53273 0.69237 -0.71062 -0.09793 0.92084 
-0.71062 0.09811 0.92084 -0.70949 -0.44057 0.77305 -0.70807 -0.04898 0.9234 
-0.70807 0.04916 0.9234 -0.70722 9e-05 0.92425 -0.70351 -0.29216 0.85693 
-0.70351 0.29234 0.85693 -0.69598 -0.48954 0.71135 -0.69499 -0.3958 0.78796 
-0.69423 -0.24459 0.86645 -0.69423 0.24477 0.86645 -0.68658 -0.19666 0.87417 
-0.68658 0.19684 0.87417 -0.68197 -0.34511 0.80408 -0.68197 0.34529 0.80408 
-0.68088 -0.14705 0.88078 -0.68088 0.14723 0.88078 -0.67979 -0.44537 0.72902 
-0.67665 -0.09828 0.88509 -0.67665 0.09846 0.88509 -0.67419 -0.04904 0.8878 
-0.67419 0.04922 0.8878 -0.67337 9e-05 0.8887 -0.67115 -0.29338 0.81845 
-0.67115 0.29356 0.81845 -0.6684 -0.49338 0.66446 -0.66498 -0.40073 0.74423 
-0.66175 -0.2459 0.82798 -0.66175 0.24608 0.82798 -0.65419 -0.19783 0.83603 
-0.65419 0.198 0.83603 -0.65179 -0.44952 0.68232 -0.65138 -0.35043 0.76034 
-0.64836 -0.1483 0.84266 -0.64836 0.14848 0.84266 -0.64447 -0.0984 0.84772 
-0.64447 0.09858 0.84772 -0.64195 -0.04921 0.8504 -0.64195 0.04939 0.8504 
-0.64131 9e-05 0.85154 -0.64015 -0.29882 0.7751 -0.64015 0.299 0.7751 
-0.6371 -0.40453 0.69902 -0.63133 -0.2466 0.78816 -0.63133 0.24678 0.78816 
-0.62651 -0.45199 0.63544 -0.6237 -0.1985 0.79634 -0.6237 0.19867 0.79634 
-0.62306 -0.35449 0.71532 -0.61761 -0.14917 0.80278 -0.61761 0.14934 0.80278 
-0.61365 -0.09922 0.80796 -0.61365 0.0994 0.80796 -0.61174 -0.04927 0.81164 
-0.61174 0.04945 0.81164 -0.61138 -0.3034 0.73015 -0.61112 9e-05 0.81284 
-1.429 -1.49115 0.57187 -1.42529 -1.77626 0.34033 -1.42529 -1.19891 -0.77503 
-1.42529 -1.19891 0.63919 -1.42444 -1.24797 -0.77418 -1.42444 -1.24797 0.63834 
-1.42444 -1.14984 -0.77418 -1.42444 -1.14984 0.63834 -1.42302 -1.63956 0.48798 
-1.42302 -0.75825 -0.62382 -1.42188 -1.29692 -0.77162 -1.42188 -1.29692 0.63578 
-1.42188 -1.10089 -0.77162 -1.42188 -1.10089 0.63578 -1.41837 -1.73173 0.40731 
-1.41837 -0.66609 -0.54315 -1.41805 -1.53778 0.56085 -1.41805 -0.86004 -0.69669 
-1.41764 -1.34564 -0.76737 -1.41764 -1.34564 0.63153 -1.41764 -1.05218 -0.76737 
-1.41764 -1.05218 0.63153 -1.4117 -1.394 0.6256 -1.4117 -1.00382 -0.76144 
-1.4117 -1.00382 0.6256 -1.40681 -1.68325 0.47172 -1.40681 -0.71457 -0.60756 
-1.40546 -1.58875 0.545 -1.40546 -0.80907 -0.68084 -1.4041 -1.44189 0.618 
-1.4041 -0.95593 -0.75384 -1.4041 -0.95593 0.618 -1.39842 -1.77334 0.3874 
-1.39484 -1.48919 0.60874 -1.39484 -0.90862 -0.74458 -1.39342 -1.83475 0.30592 
-1.39114 -1.63351 0.53062 -1.39114 -0.7643 -0.66646 -1.38974 -1.19891 -0.80887 
-1.38974 -1.19891 0.67303 -1.38903 -1.72666 0.45309 -1.38903 -0.67116 -0.58893 
-1.38884 -1.24803 -0.80806 -1.38884 -1.24803 0.67222 -1.38884 -1.14978 -0.80806 
-1.38884 -1.14978 0.67222 -1.38613 -1.29728 -0.8056 -1.38613 -1.29728 0.66976 
-1.38613 -1.10054 -0.8056 -1.38613 -1.10054 0.66976 -1.38395 -1.5358 0.59785 
-1.38395 -0.86202 -0.73369 -1.38182 -1.34605 -0.80136 -1.38182 -1.34605 0.66552 
-1.38182 -1.05177 -0.80136 -1.38182 -1.05177 0.66552 -1.37753 -1.81278 0.36615 
-1.37524 -1.67746 0.51454 -1.37524 -0.72035 -0.65038 -1.37521 -1.39566 0.65982 
-1.37521 -1.00216 -0.79566 -1.37521 -1.00216 0.65982 -1.37146 -1.58159 0.58536 
-1.37146 -0.81622 -0.7212 -1.36954 -1.76872 0.43312 -1.36954 -0.62909 -0.56896 
-1.36749 -1.44358 0.65218 -1.36749 -0.95423 -0.78802 -1.36749 -0.95423 0.65218 
-1.35797 -1.49115 0.6429 -1.35797 -0.90666 -0.77874 -1.35797 -0.90666 0.6429 
-1.35787 -1.72001 0.49711 -1.35787 -0.67781 -0.63295 -1.3574 -1.62646 0.5713 
-1.3574 -0.77135 -0.70714 -1.35258 -1.19891 -0.84093 -1.35258 -1.19891 0.70509 
-1.35144 -1.24821 -0.84029 -1.35144 -1.24821 0.70445 -1.35144 -1.1496 -0.84029 
-1.35144 -1.1496 0.70445 -1.34901 -1.80844 0.41221 -1.34876 -1.29739 -0.83778 
-1.34876 -1.29739 0.70194 -1.34876 -1.10042 -0.83778 -1.34876 -1.10042 0.70194 
-1.34695 -1.53778 0.63195 -1.34695 -0.86004 -0.76779 -1.34371 -1.86963 0.33063 
-1.3437 -1.3473 -0.83389 -1.3437 -1.3473 0.69805 -1.3437 -1.05052 -0.83389 
-1.3437 -1.05052 0.69805 -1.34179 -1.6703 0.55569 -1.34179 -0.72751 -0.69153 
-1.33874 -1.76243 0.47737 -1.33874 -0.63538 -0.61321 -1.33707 -1.39682 0.69222 
-1.33707 -1.00099 -0.82806 -1.33707 -1.00099 0.69222 -1.3311 -1.58875 0.61936 
-1.3311 -0.80907 -0.7552 -1.32902 -1.4449 0.68465 -1.32902 -0.95292 -0.82049 
-1.32902 -0.95292 0.68465 -1.32694 -1.84668 0.39012 -1.32469 -1.71301 0.53859 
-1.32469 -0.6848 -0.67443 -1.31949 -1.49238 0.67526 -1.31949 -0.90544 -0.8111 
-1.31949 -0.90544 0.67526 -1.31845 -1.80231 0.45703 -1.31845 -0.5955 -0.59287 
-1.31672 -1.63351 0.60504 -1.31672 -0.7643 -0.74088 -1.31388 -1.19891 -0.87113 
-1.31388 -1.19891 0.73529 -1.31268 -1.24827 -0.8705 -1.31268 -1.24827 0.73466 
-1.31268 -1.14955 -0.8705 -1.31268 -1.14955 0.73466 -1.309 -1.29822 -0.86859 
-1.309 -1.29822 0.73275 -1.309 -1.0996 -0.86859 -1.309 -1.0996 0.73275 
-1.30612 -1.75448 0.52002 -1.30612 -0.64334 -0.65586 -1.30512 -1.54411 0.66443 
-1.30512 -0.85371 -0.80027 -1.30382 -1.34816 -0.86463 -1.30382 -1.34816 0.72879 
-1.30382 -1.04965 -0.86463 -1.30382 -1.04965 0.72879 -1.30064 -1.67746 0.58914 
-1.30064 -0.72035 -0.72498 -1.29738 -1.39749 0.72271 -1.29738 -1.00032 -0.85855 
-1.29738 -1.00032 0.72271 -1.29672 -1.84094 0.43515 -1.29089 -1.90196 0.35364 
-1.2892 -1.4456 0.71507 -1.2892 -0.95221 -0.85091 -1.2892 -0.95221 0.71507 
-1.289 -1.5948 0.65141 -1.289 -0.80301 -0.78725 -1.28614 -1.79461 0.50003 
-1.28614 -0.60321 -0.63587 -1.28321 -1.72001 0.57177 -1.28321 -0.67781 -0.70761 
-1.27614 -1.49781 0.70625 -1.27614 -0.9 -0.84209 -1.27614 -0.9 0.70625 
-1.27409 -1.63956 0.63692 -1.27409 -0.75825 -0.77276 -1.27375 -1.8778 0.41213 
-1.27375 -1.19891 -0.89939 -1.27375 -1.19891 0.76355 -1.27144 -1.24891 -0.89943 
-1.27144 -1.24891 0.76359 -1.27144 -1.14891 -0.89943 -1.27144 -1.14891 0.76359 
-1.26775 -1.29879 -0.89738 -1.26775 -1.29879 0.76154 -1.26775 -1.09903 -0.89738 
-1.26775 -1.09903 0.76154 -1.26478 -1.8333 0.47868 -1.26478 -0.56451 -0.61452 
-1.26348 -1.76243 0.55264 -1.26348 -0.63538 -0.68848 -1.26267 -1.34841 -0.89325 
-1.26267 -1.34841 0.75741 -1.26267 -1.0494 -0.89325 -1.26267 -1.0494 0.75741 
-1.26138 -1.54942 0.69502 -1.26138 -0.84839 -0.83086 -1.25782 -1.68325 0.6207 
-1.25782 -0.71457 -0.75654 -1.25624 -1.39766 0.75122 -1.25624 -1.00015 -0.88706 
-1.25624 -1.00015 0.75122 -1.25158 -1.95325 0.31476 -1.24527 -1.59973 0.68142 
-1.24527 -0.79808 -0.81726 -1.24449 -1.4504 0.74433 -1.24449 -0.94741 -0.88017 
-1.24449 -0.94741 0.74433 -1.24314 -1.80231 0.53235 -1.24314 -0.5955 -0.66819 
-1.24211 -1.87047 0.45601 -1.23919 -1.72666 0.60293 -1.23919 -0.67116 -0.73877 
-1.23599 -1.9312 0.37437 -1.23228 -1.19891 -0.92565 -1.23228 -1.19891 0.78981 
-1.23119 -1.50239 0.73503 -1.23119 -0.89542 -0.87087 -1.23119 -0.89542 0.73503 
-1.23006 -1.64436 0.66662 -1.23006 -0.75345 -0.80246 -1.22987 -1.24896 -0.92563 
-1.22987 -1.24896 0.78979 -1.22987 -1.14885 -0.92563 -1.22987 -1.14885 0.78979 
-1.22594 -1.29913 -0.92357 -1.22594 -1.29913 0.78773 -1.22594 -1.09869 -0.92357 
-1.22594 -1.09869 0.78773 -1.22125 -1.84094 0.51062 -1.22125 -0.55687 -0.64646 
-1.22075 -1.3488 -0.91936 -1.22075 -1.3488 0.78352 -1.22075 -1.04902 -0.91936 
-1.22075 -1.04902 0.78352 -1.21923 -1.76872 0.58344 -1.21923 -0.62909 -0.71928 
-1.21818 -1.90601 0.43208 -1.21636 -1.55348 0.72334 -1.21636 -0.84433 -0.85918 
-1.21636 -0.84433 0.72334 -1.21239 -1.68854 0.65042 -1.21239 -0.70927 -0.78626 
-1.20991 -1.96372 0.34833 -1.20963 -1.40109 -0.91503 -1.20963 -1.40109 0.77919 
-1.20963 -0.99672 -0.91503 -1.20963 -0.99672 0.77919 -1.20006 -1.60352 0.70931 
-1.20006 -0.79429 -0.84515 -1.19831 -1.80844 0.56291 -1.19831 -0.58937 -0.69875 
-1.19823 -1.8778 0.48765 -1.19823 -0.52001 -0.62349 -1.19754 -1.45378 0.77188 
-1.19754 -0.94404 -0.90772 -1.19754 -0.94404 0.77188 -1.19341 -1.73173 0.63227 
-1.19341 -0.66609 -0.76811 -1.19305 -1.93986 0.40694 -1.18958 -1.19891 -0.94984 
-1.18958 -1.19891 0.814 -1.18684 -1.24913 -0.94987 -1.18684 -1.24913 0.81403 
-1.18684 -1.14868 -0.94987 -1.18684 -1.14868 0.81403 -1.18372 -1.50597 0.76213 
-1.18372 -0.89185 -0.89797 -1.18372 -0.89185 0.76213 -1.18336 -1.64851 0.69462 
-1.18336 -0.7493 -0.83046 -1.18291 -1.29923 -0.94767 -1.18291 -1.29923 0.81183 
-1.18291 -1.09859 -0.94767 -1.18291 -1.09859 0.81183 -1.18251 -1.99456 0.32109 
-1.17622 -1.84668 0.54084 -1.17622 -0.55114 -0.67668 -1.1735 -1.77334 0.61231 
-1.1735 -0.62448 -0.74815 -1.17289 -1.35179 -0.94534 -1.17289 -1.35179 0.8095 
-1.17289 -1.04602 -0.94534 -1.17289 -1.04602 0.8095 -1.16854 -1.55693 0.75 
-1.16854 -0.84088 -0.88584 -1.16854 -0.84088 0.75 -1.16677 -1.97192 0.38066 
-1.1655 -1.69237 0.678 -1.1655 -0.70544 -0.81384 -1.16156 -1.40392 -0.94049 
-1.16156 -1.40392 0.80465 -1.16156 -0.99389 -0.94049 -1.16156 -0.99389 0.80465 
-1.16047 -1.9312 0.44989 -1.15347 -1.60617 0.73499 -1.15347 -0.79165 -0.87083 
-1.15226 -1.81278 0.59143 -1.15226 -0.58503 -0.72727 -1.14885 -1.45666 0.797 
-1.14885 -0.94116 -0.93284 -1.14885 -0.94116 0.797 -1.1465 -1.73499 0.65951 
-1.1465 -0.66282 -0.79535 -1.14574 -1.19891 -0.97191 -1.14574 -1.19891 0.83607 
-1.14288 -1.24918 -0.97186 -1.14288 -1.24918 0.83602 -1.14288 -1.14863 -0.97186 
-1.14288 -1.14863 0.83602 -1.13974 -1.90196 0.50479 -1.13974 -0.49585 -0.64063 
-1.13941 -2.00211 0.3533 -1.13648 -1.65099 0.71989 -1.13648 -0.74682 -0.85573 
-1.13485 -1.50862 0.78675 -1.13485 -0.88919 -0.92259 -1.13485 -0.88919 0.78675 
-1.13443 -1.96372 0.4238 -1.13373 -1.30173 -0.97166 -1.13373 -1.30173 0.83582 
-1.13373 -1.09608 -0.97166 -1.13373 -1.09608 0.83582 -1.12643 -1.77626 0.63919 
-1.12643 -0.62156 -0.77503 -1.1234 -1.35429 -0.96884 -1.1234 -1.35429 0.833 
-1.1234 -1.04352 -0.96884 -1.1234 -1.04352 0.833 -1.12083 -1.55865 0.77378 
-1.12083 -0.83916 -0.90962 -1.12083 -0.83916 0.77378 -1.11815 -1.69488 0.70282 
-1.11815 -0.70294 -0.83866 -1.11673 -1.86963 0.55761 -1.11673 -0.52818 -0.69345 
-1.11218 -1.40615 -0.96336 -1.11218 -1.40615 0.82752 -1.11218 -0.99167 -0.96336 
-1.11218 -0.99167 0.82752 -1.11103 -2.03038 0.32493 -1.10719 -1.99456 0.39641 
-1.10565 -1.60766 0.75839 -1.10565 -0.79016 -0.89423 -1.10565 -0.79016 0.75839 
-1.10087 -1.95325 0.46548 -1.10087 -1.19891 -0.9918 -1.10087 -1.19891 0.85596 
-1.09916 -1.45881 -0.95522 -1.09916 -1.45881 0.81938 -1.09916 -0.939 -0.95522 
-1.09916 -0.939 0.81938 -1.09886 -1.73726 0.68392 -1.09886 -0.66055 -0.81976 
-1.09262 -1.25149 -0.99368 -1.09262 -1.25149 0.85784 -1.09262 -1.14632 -0.99368 
-1.09262 -1.14632 0.85784 -1.09202 -1.83475 0.60732 -1.09202 -0.56306 -0.74316 
-1.08812 -1.65238 0.74294 -1.08812 -0.74543 -0.87878 -1.08598 -1.50936 0.80863 
-1.08598 -0.88845 -0.94447 -1.08598 -0.88845 0.80863 -1.08332 -1.30393 -0.99293 
-1.08332 -1.30393 0.85709 -1.08332 -1.09389 -0.99293 -1.08332 -1.09389 0.85709 
-1.08171 -2.05664 0.29561 -1.07902 -2.02329 0.36818 -1.07897 -1.92304 0.51985 
-1.07897 -0.47478 -0.65569 -1.07384 -1.98447 0.43844 -1.07298 -1.35606 -0.98956 
-1.07298 -1.35606 0.85372 -1.07298 -1.04175 -0.98956 -1.07298 -1.04175 0.85372 
-1.07171 -1.55931 0.79529 -1.07171 -0.83851 -0.93113 -1.07171 -0.83851 0.79529 
-1.06965 -1.69596 0.72543 -1.06965 -0.70186 -0.86127 -1.06413 -1.79597 0.65585 
-1.06413 -0.60185 -0.79169 -1.06163 -1.40775 -0.98358 -1.06163 -1.40775 0.84774 
-1.06163 -0.99006 -0.98358 -1.06163 -0.99006 0.84774 -1.05674 -1.60799 0.77945 
-1.05674 -0.78983 -0.91529 -1.05674 -0.78983 0.77945 -1.0555 -1.88968 0.57165 
-1.0555 -0.50814 -0.70749 -1.05507 -1.19891 -1.00946 -1.05507 -1.19891 0.87362 
-1.04933 -2.05077 0.33788 -1.04931 -1.45885 -0.975 -1.04931 -1.45885 0.83916 
-1.04931 -0.93896 -0.975 -1.04931 -0.93896 0.83916 -1.04662 -1.25153 -1.01098 
-1.04662 -1.25153 0.87514 -1.04662 -1.14628 -1.01098 -1.04662 -1.14628 0.87514 
-1.04595 -2.01378 0.41016 -1.03962 -1.97207 0.47879 -1.03962 -0.42574 -0.61463 
-1.03894 -1.65253 0.76355 -1.03894 -0.74529 -0.89939 -1.03696 -1.30422 -1.00988 
-1.03696 -1.30422 0.87404 -1.03696 -1.0936 -1.00988 -1.03696 -1.0936 0.87404 
-1.03604 -1.50921 0.828 -1.03604 -0.8886 -0.96384 -1.03604 -0.8886 0.828 
-1.03581 -1.75597 0.69941 -1.03581 -0.64184 -0.83525 -1.02859 -1.85283 0.62203 
-1.02859 -0.54498 -0.75787 -1.02641 -1.35635 -1.00611 -1.02641 -1.35635 0.87027 
-1.02641 -1.04146 -1.00611 -1.02641 -1.04146 0.87027 -1.02188 -1.55869 0.8143 
-1.02188 -0.83912 -0.95014 -1.02188 -0.83912 0.8143 -1.01927 -2.07538 0.30777 
-1.01709 -1.94071 0.53239 -1.01709 -0.4571 -0.66823 -1.01644 -2.04167 0.38018 
-1.01412 -1.40917 -0.9997 -1.01412 -1.40917 0.86386 -1.01412 -0.98864 -0.9997 
-1.01412 -0.98864 0.86386 -1.01191 -2.00186 0.45072 -1.00847 -1.19891 -1.02486 
-1.00847 -1.19891 0.88902 -1.00686 -1.60716 0.79811 -1.00686 -0.79066 -0.93395 
-1.00686 -0.79066 0.79811 -1.00563 -1.71342 0.73995 -1.00563 -0.6844 -0.87579 
-1.00157 -1.4602 -0.99064 -1.00157 -1.4602 0.8548 -1.00157 -0.93762 -0.99064 
-1.00157 -0.93762 0.8548 -1.00025 -1.81296 0.66922 -1.00025 -0.58485 -0.80506 
-0.99955 -1.25166 -1.02607 -0.99955 -1.25166 0.89023 -0.99955 -1.14616 -1.02607 
-0.99955 -1.14616 0.89023 -0.9908 -1.90627 0.58424 -0.9908 -0.49155 -0.72008 
-0.98983 -1.30425 -1.02453 -0.98983 -1.30425 0.88869 -0.98983 -1.09356 -1.02453 
-0.98983 -1.09356 0.88869 -0.98828 -2.09799 0.2766 -0.98793 -1.51069 -0.97898 
-0.98793 -1.51069 0.84314 -0.98793 -0.88713 -0.97898 -0.98793 -0.88713 0.84314 
-0.98617 -2.06742 0.34905 -0.98246 -2.03005 0.42132 -0.97824 -1.35739 -1.02042 
-0.97824 -1.35739 0.88458 -0.97824 -1.04042 -1.02042 -0.97824 -1.04042 0.88458 
-0.977 -1.98758 0.48976 -0.977 -0.41023 -0.6256 -0.97425 -1.66909 0.77669 
-0.97425 -0.72873 -0.91253 -0.97425 -0.72873 0.77669 -0.97354 -1.56003 0.82895 
-0.97354 -0.83778 -0.96479 -0.97354 -0.83778 0.82895 -0.97081 -1.77198 0.71168 
-0.97081 -0.62584 -0.84752 -0.96587 -1.41006 -1.01347 -0.96587 -1.41006 0.87763 
-0.96587 -0.98776 -1.01347 -0.96587 -0.98776 0.87763 -0.96324 -1.86818 0.63352 
-0.96324 -0.52963 -0.76936 -0.96116 -1.19891 -1.03795 -0.96116 -1.19891 0.90211 
-0.95531 -2.09039 0.31814 -0.95283 -1.46109 -1.00398 -0.95283 -1.46109 0.86814 
-0.95283 -0.93673 -1.00398 -0.95283 -0.93673 0.86814 -0.95234 -2.05631 0.39037 
-0.95207 -1.2517 -1.03875 -0.95207 -1.2517 0.90291 -0.95207 -1.14612 -1.03875 
-0.95207 -1.14612 0.90291 -0.95145 -1.95531 0.54318 -0.95145 -0.44251 -0.67902 
-0.9477 -2.01615 0.4607 -0.9477 -0.38167 -0.59654 -0.94093 -1.30486 -1.03702 
-0.94093 -1.30486 0.90118 -0.94093 -1.09295 -1.03702 -0.94093 -1.09295 0.90118 
-0.94027 -1.7285 0.75074 -0.94027 -0.66931 -0.88658 -0.93912 -1.51137 -0.9918 
-0.93912 -1.51137 0.85596 -0.93912 -0.88645 -0.9918 -0.93912 -0.88645 0.85596 
-0.93605 -1.61507 0.81489 -0.93605 -0.78275 -0.95073 -0.93605 -0.78275 0.81489 
-0.93509 -1.82716 0.67924 -0.93509 -0.57065 -0.81508 -0.92913 -1.35798 -1.03239 
-0.92913 -1.35798 0.89655 -0.92913 -1.03984 -1.03239 -0.92913 -1.03984 0.89655 
-0.92485 -1.91959 0.59382 -0.92485 -0.47822 -0.72966 -0.92386 -2.11118 0.28628 
-0.92184 -2.08026 0.35839 -0.91781 -2.04265 0.43032 -0.91699 -1.41041 -1.02486 
-0.91699 -1.41041 0.88902 -0.91699 -0.9874 -1.02486 -0.91699 -0.9874 0.88902 
-0.91327 -1.99971 0.49834 -0.91327 -1.19891 -1.04871 -0.91327 -1.19891 0.91287 
-0.91327 -0.3981 -0.63418 -0.90511 -1.78507 0.72041 -0.90511 -0.61274 -0.85625 
-0.90377 -1.46136 -1.01485 -0.90377 -1.46136 0.87901 -0.90377 -0.93645 -1.01485 
-0.90377 -0.93645 0.87901 -0.90271 -1.67601 0.79134 -0.90271 -0.7218 -0.92718 
-0.90271 -0.7218 0.79134 -0.90264 -1.25213 -1.04932 -0.90264 -1.25213 0.91348 
-0.90264 -1.14568 -1.04932 -0.90264 -1.14568 0.91348 -0.90203 -1.56691 0.84355 
-0.90203 -0.83091 -0.97939 -0.90203 -0.83091 0.84355 -0.8973 -1.8806 0.64145 
-0.8973 -0.51721 -0.77729 -0.89146 -1.3052 -1.04704 -0.89146 -1.3052 0.9112 
-0.89146 -1.09262 -1.04704 -0.89146 -1.09262 0.9112 -0.89048 -2.10148 0.32663 
-0.88742 -2.06703 0.39868 -0.88724 -1.96609 0.55083 -0.88724 -0.43173 -0.68667 
-0.8835 -2.02672 0.46817 -0.8835 -0.37109 -0.60401 -0.87977 -1.35795 -1.04188 
-0.87977 -1.35795 0.90604 -0.87977 -1.03987 -1.04188 -0.87977 -1.03987 0.90604 
-0.86894 -1.83851 0.68586 -0.86894 -0.5593 -0.8217 -0.86776 -1.73474 0.76305 
-0.86776 -0.66307 -0.89889 -0.86776 -0.66307 0.76305 -0.86761 -1.41023 -1.03385 
-0.86761 -1.41023 0.89801 -0.86761 -0.98758 -1.03385 -0.86761 -0.98758 0.89801 
-0.86676 -1.51689 0.86846 -0.86676 -0.88092 -1.0043 -0.86676 -0.88092 0.86846 
-0.86491 -1.19891 -1.0571 -0.86491 -1.19891 0.92126 -0.86408 -1.62075 0.82694 
-0.86408 -0.77707 -0.96278 -0.86408 -0.77707 0.82694 -0.85992 -1.9288 0.60079 
-0.85992 -0.46901 -0.73663 -0.85412 -1.25217 -1.0572 -0.85412 -1.25217 0.92136 
-0.85412 -1.14565 -1.0572 -0.85412 -1.14565 0.92136 -0.85309 -2.05175 0.43651 
-0.85309 -0.34606 -0.57235 -0.84871 -2.00842 0.50449 -0.84871 -0.3894 -0.64033 
-0.84265 -1.30547 -1.0544 -0.84265 -1.30547 0.91856 -0.84265 -1.09235 -1.0544 
-0.84265 -1.09235 0.91856 -0.83201 -1.78998 0.73063 -0.83201 -0.60783 -0.86647 
-0.83196 -1.88852 0.64727 -0.83196 -0.5093 -0.78311 -0.83085 -1.46607 -1.02496 
-0.83085 -1.46607 0.88912 -0.83085 -0.93174 -1.02496 -0.83085 -0.93174 0.88912 
-0.83082 -1.3582 -1.04871 -0.83082 -1.3582 0.91287 -0.83082 -1.03962 -1.04871 
-0.83082 -1.03962 0.91287 -0.82956 -1.68072 0.80125 -0.82956 -0.71709 -0.93709 
-0.82956 -0.71709 0.80125 -0.82907 -1.57153 0.85341 -0.82907 -0.82628 -0.98925 
-0.82907 -0.82628 0.85341 -0.82235 -0.32337 -0.53971 -0.82178 -1.97341 0.55611 
-0.82178 -0.4244 -0.69195 -0.81838 -0.36395 -0.60904 -0.8162 -1.19891 -1.0631 
-0.8162 -1.19891 0.92726 -0.805 -1.25227 -1.06271 -0.805 -1.25227 0.92687 
-0.805 -1.14554 -1.06271 -0.805 -1.14554 0.92687 -0.79443 -1.73807 0.77082 
-0.79443 -0.65974 -0.90666 -0.79443 -0.65974 0.77082 -0.79438 -1.93483 0.60484 
-0.79438 -0.46298 -0.74068 -0.79378 -1.84405 0.69239 -0.79378 -0.55376 -0.82823 
-0.79358 -1.52069 0.87589 -0.79358 -0.87712 -1.01173 -0.79358 -0.87712 0.87589 
-0.79354 -1.30548 -1.05936 -0.79354 -1.30548 0.92352 -0.79354 -1.09233 -1.05936 
-0.79354 -1.09233 0.92352 -0.79311 -1.41203 -1.04207 -0.79311 -1.41203 0.90623 
-0.79311 -0.98578 -1.04207 -0.79311 -0.98578 0.90623 -0.79133 -1.62417 0.83419 
-0.79133 -0.77365 -0.97003 -0.79133 -0.77365 0.83419 -0.78779 -0.34063 -0.57637 
-0.78359 -0.38416 -0.64403 -0.76725 -1.19891 -1.06672 -0.76725 -1.19891 0.93088 
-0.75642 -1.79372 0.73504 -0.75642 -0.6041 -0.87088 -0.75642 -0.6041 0.73504 
-0.75642 -1.68308 0.80622 -0.75642 -0.71474 -0.94206 -0.75642 -0.71474 0.80622 
-0.75638 -1.89226 0.65167 -0.75638 -0.50556 -0.78751 -0.75638 -0.42061 -0.69466 
-0.75597 -1.46728 0.89465 -0.75597 -0.93053 -1.03049 -0.75597 -0.93053 0.89465 
-0.75597 -1.57385 0.85836 -0.75597 -0.82396 -0.9942 -0.75597 -0.82396 0.85836 
-0.75594 -1.35941 -1.05423 -0.75594 -1.35941 0.91839 -0.75594 -1.03841 -1.05423 
-0.75594 -1.03841 0.91839 -0.75594 -1.25231 -1.06578 -0.75594 -1.25231 0.92994 
-0.75594 -1.14551 -1.06578 -0.75594 -1.14551 0.92994 -0.75304 -0.36033 -0.61159 
-0.71818 -1.8459 0.69457 -0.71818 -1.73965 0.77327 -0.71818 -1.62531 0.83661 
-0.71818 -1.52161 0.87858 -0.71818 -1.41263 -1.04481 -0.71818 -1.41263 0.90897 
-0.71818 -1.30579 -1.06219 -0.71818 -1.30579 0.92635 -0.71818 -1.19891 -1.06792 
-0.71818 -1.19891 0.93208 -0.71818 -1.09203 -1.06219 -0.71818 -1.09203 0.92635 
-0.71818 -0.98518 -1.04481 -0.71818 -0.98518 0.90897 -0.71818 -0.8762 -1.01442 
-0.71818 -0.8762 0.87858 -0.71818 -0.77251 -0.97245 -0.71818 -0.77251 0.83661 
-0.71818 -0.65817 -0.90911 -0.71818 -0.65817 0.77327 -0.71818 -0.55191 -0.83041 
-0.71818 -0.55191 0.69457 -0.71818 -0.46084 -0.74264 -0.71818 -0.38241 -0.64527 
-0.68042 -1.25231 -1.06578 -0.68042 -1.25231 0.92994 -0.68042 -1.14551 -1.06578 
-0.68042 -1.14551 0.92994 -0.68042 -1.35941 -1.05423 -0.68042 -1.35941 0.91839 
-0.68042 -1.03841 -1.05423 -0.68042 -1.03841 0.91839 -0.6804 -1.57385 0.85836 
-0.6804 -0.82396 -0.9942 -0.6804 -0.82396 0.85836 -0.68039 -1.46728 0.89465 
-0.68039 -0.93053 -1.03049 -0.68039 -0.93053 0.89465 -0.67998 -0.42061 -0.69466 
-0.67998 -0.50556 -0.78751 -0.67995 -1.68308 0.80622 -0.67995 -0.71474 -0.94206 
-0.67995 -0.71474 0.80622 -0.67995 -1.79372 0.73504 -0.67995 -0.6041 -0.87088 
-0.67995 -0.6041 0.73504 -0.66911 -1.19891 -1.06672 -0.66911 -1.19891 0.93088 
-0.64504 -1.62417 0.83419 -0.64504 -0.77365 -0.97003 -0.64504 -0.77365 0.83419 
-0.64326 -1.41203 -1.04207 -0.64326 -1.41203 0.90623 -0.64326 -0.98578 -1.04207 
-0.64326 -0.98578 0.90623 -0.64282 -1.30548 -1.05936 -0.64282 -1.30548 0.92352 
-0.64282 -1.09233 -1.05936 -0.64282 -1.09233 0.92352 -0.64278 -1.52069 0.87589 
-0.64278 -0.87712 -1.01173 -0.64278 -0.87712 0.87589 -0.64259 -0.55376 -0.82823 
-0.64259 -0.55376 0.69239 -0.64199 -0.46298 -0.74068 -0.64193 -1.73807 0.77082 
-0.64193 -0.65974 -0.90666 -0.64193 -0.65974 0.77082 -0.63136 -1.25227 -1.06271 
-0.63136 -1.25227 0.92687 -0.63136 -1.14554 -1.06271 -0.63136 -1.14554 0.92687 
-0.62016 -1.19891 -1.0631 -0.62016 -1.19891 0.92726 -0.61458 -0.4244 -0.69195 
-0.60729 -1.57153 0.85341 -0.60729 -0.82628 -0.98925 -0.60729 -0.82628 0.85341 
-0.6068 -1.68072 0.80125 -0.6068 -0.71709 -0.93709 -0.6068 -0.71709 0.80125 
-0.60555 -1.3582 -1.04871 -0.60555 -1.3582 0.91287 -0.60555 -1.03962 -1.04871 
-0.60555 -1.03962 0.91287 -0.60551 -1.46607 0.88912 -0.60551 -0.93174 -1.02496 
-0.60551 -0.93174 0.88912 -0.6044 -0.5093 -0.78311 -0.6044 -0.5093 0.64727 
-0.60435 -0.60783 -0.86647 -0.60435 -0.60783 0.73063 -0.59371 -1.30547 -1.0544 
-0.59371 -1.30547 0.91856 -0.59371 -1.09235 -1.0544 -0.59371 -1.09235 0.91856 
-0.58224 -1.25217 -1.0572 -0.58224 -1.25217 0.92136 -0.58224 -1.14565 -1.0572 
-0.58224 -1.14565 0.92136 -0.57644 -0.46901 -0.73663 -0.57228 -1.62075 0.82694 
-0.57228 -0.77707 -0.96278 -0.57228 -0.77707 0.82694 -0.57145 -1.19891 -1.0571 
-0.57145 -1.19891 0.92126 -0.56961 -1.51689 0.86846 -0.56961 -0.88092 -1.0043 
-0.56961 -0.88092 0.86846 -0.56875 -1.41023 0.89801 -0.56875 -0.98758 -1.03385 
-0.56875 -0.98758 0.89801 -0.5686 -0.66307 -0.89889 -0.5686 -0.66307 0.76305 
-0.56743 -0.5593 -0.8217 -0.56743 -0.5593 0.68586 -0.55659 -1.35795 -1.04188 
-0.55659 -1.35795 0.90604 -0.55659 -1.03987 -1.04188 -0.55659 -1.03987 0.90604 
-0.5449 -1.3052 -1.04704 -0.5449 -1.3052 0.9112 -0.5449 -1.09262 -1.04704 
-0.5449 -1.09262 0.9112 -0.53906 -0.51721 -0.77729 -0.53434 -1.56691 0.84355 
-0.53434 -0.83091 -0.97939 -0.53434 -0.83091 0.84355 -0.53373 -1.25213 -1.04932 
-0.53373 -1.25213 0.91348 -0.53373 -1.14568 -1.04932 -0.53373 -1.14568 0.91348 
-0.53365 -0.7218 -0.92718 -0.53365 -0.7218 0.79134 -0.5326 -1.46136 0.87901 
-0.5326 -0.93645 -1.01485 -0.5326 -0.93645 0.87901 -0.53126 -0.61274 -0.85625 
-0.53126 -0.61274 0.72041 -0.52309 -1.19891 -1.04871 -0.52309 -1.19891 0.91287 
-0.51937 -1.41041 0.88902 -0.51937 -0.9874 -1.02486 -0.51937 -0.9874 0.88902 
-0.51152 -0.47822 -0.72966 -0.50723 -1.35798 -1.03239 -0.50723 -1.35798 0.89655 
-0.50723 -1.03984 -1.03239 -0.50723 -1.03984 0.89655 -0.50128 -0.57065 -0.81508 
-0.50128 -0.57065 0.67924 -0.50031 -0.78275 -0.95073 -0.50031 -0.78275 0.81489 
-0.49724 -1.51137 0.85596 -0.49724 -0.88645 -0.9918 -0.49724 -0.88645 0.85596 
-0.49609 -0.66931 -0.88658 -0.49609 -0.66931 0.75074 -0.49543 -1.30486 -1.03702 
-0.49543 -1.30486 0.90118 -0.49543 -1.09295 -1.03702 -0.49543 -1.09295 0.90118 
-0.4843 -1.2517 -1.03875 -0.4843 -1.2517 0.90291 -0.4843 -1.14612 -1.03875 
-0.4843 -1.14612 0.90291 -0.48353 -1.46109 0.86814 -0.48353 -0.93673 -1.00398 
-0.48353 -0.93673 0.86814 -0.4752 -1.19891 -1.03795 -0.4752 -1.19891 0.90211 
-0.47312 -0.52963 -0.76936 -0.4705 -1.41006 0.87763 -0.4705 -0.98776 -1.01347 
-0.4705 -0.98776 0.87763 -0.46555 -0.62584 -0.84752 -0.46555 -0.62584 0.71168 
-0.46283 -0.83778 -0.96479 -0.46283 -0.83778 0.82895 -0.46211 -0.72873 -0.91253 
-0.46211 -0.72873 0.77669 -0.45813 -1.35739 -1.02042 -0.45813 -1.35739 0.88458 
-0.45813 -1.04042 -1.02042 -0.45813 -1.04042 0.88458 -0.44844 -0.88713 -0.97898 
-0.44844 -0.88713 0.84314 -0.44653 -1.30425 -1.02453 -0.44653 -1.30425 0.88869 
-0.44653 -1.09356 -1.02453 -0.44653 -1.09356 0.88869 -0.43681 -1.25166 -1.02607 
-0.43681 -1.25166 0.89023 -0.43681 -1.14616 -1.02607 -0.43681 -1.14616 0.89023 
-0.43612 -0.58485 -0.80506 -0.4348 -1.4602 0.8548 -0.4348 -0.93762 -0.99064 
-0.4348 -0.93762 0.8548 -0.43074 -0.6844 -0.87579 -0.43074 -0.6844 0.73995 
-0.42951 -0.79066 -0.93395 -0.42951 -0.79066 0.79811 -0.4279 -1.19891 -1.02486 
-0.4279 -1.19891 0.88902 -0.42224 -1.40917 0.86386 -0.42224 -0.98864 -0.9997 
-0.42224 -0.98864 0.86386 -0.41448 -0.83912 -0.95014 -0.41448 -0.83912 0.8143 
-0.40996 -1.35635 -1.00611 -0.40996 -1.35635 0.87027 -0.40996 -1.04146 -1.00611 
-0.40996 -1.04146 0.87027 -0.40777 -0.54498 -0.75787 -0.40055 -0.64184 -0.83525 
-0.40055 -0.64184 0.69941 -0.40032 -0.8886 -0.96384 -0.40032 -0.8886 0.828 
-0.3994 -1.30422 -1.00988 -0.3994 -1.30422 0.87404 -0.3994 -1.0936 -1.00988 
-0.3994 -1.0936 0.87404 -0.39742 -0.74529 -0.89939 -0.39742 -0.74529 0.76355 
-0.38975 -1.25153 -1.01098 -0.38975 -1.25153 0.87514 -0.38975 -1.14628 -1.01098 
-0.38975 -1.14628 0.87514 -0.38706 -0.93896 -0.975 -0.38706 -0.93896 0.83916 
-0.38129 -1.19891 -1.00946 -0.38129 -1.19891 0.87362 -0.37963 -0.78983 -0.91529 
-0.37963 -0.78983 0.77945 -0.37474 -0.99006 -0.98358 -0.37474 -0.99006 0.84774 
-0.37224 -0.60185 -0.79169 -0.36671 -0.70186 -0.86127 -0.36671 -0.70186 0.72543 
-0.36466 -0.83851 -0.93113 -0.36466 -0.83851 0.79529 -0.36339 -1.35606 -0.98956 
-0.36339 -1.35606 0.85372 -0.36339 -1.04175 -0.98956 -0.36339 -1.04175 0.85372 
-0.35305 -1.30393 -0.99293 -0.35305 -1.30393 0.85709 -0.35305 -1.09389 -0.99293 
-0.35305 -1.09389 0.85709 -0.35039 -0.88845 -0.94447 -0.35039 -0.88845 0.80863 
-0.34824 -0.74543 -0.87878 -0.34824 -0.74543 0.74294 -0.34374 -1.25149 -0.99368 
-0.34374 -1.25149 0.85784 -0.34374 -1.14632 -0.99368 -0.34374 -1.14632 0.85784 
-0.33751 -0.66055 -0.81976 -0.33751 -0.66055 0.68392 -0.33721 -0.939 -0.95522 
-0.33721 -0.939 0.81938 -0.3355 -1.19891 -0.9918 -0.3355 -1.19891 0.85596 
-0.33071 -0.79016 -0.89423 -0.33071 -0.79016 0.75839 -0.32419 -0.99167 -0.96336 
-0.32419 -0.99167 0.82752 -0.31822 -0.70294 -0.83866 -0.31822 -0.70294 0.70282 
-0.31553 -0.83916 -0.90962 -0.31553 -0.83916 0.77378 -0.31297 -1.35429 -0.96884 
-0.31297 -1.04352 -0.96884 -0.31297 -1.04352 0.833 -0.30993 -0.62156 -0.77503 
-0.30263 -1.30173 -0.97166 -0.30263 -1.30173 0.83582 -0.30263 -1.09608 -0.97166 
-0.30263 -1.09608 0.83582 -0.30151 -0.88919 -0.92259 -0.30151 -0.88919 0.78675 
-0.29989 -0.74682 -0.85573 -0.29989 -0.74682 0.71989 -0.29348 -1.24918 -0.97186 
-0.29348 -1.24918 0.83602 -0.29348 -1.14863 -0.97186 -0.29348 -1.14863 0.83602 
-0.29063 -1.19891 -0.97191 -0.29063 -1.19891 0.83607 -0.28986 -0.66282 -0.79535 
-0.28751 -0.94116 -0.93284 -0.28751 -0.94116 0.797 -0.28289 -0.79165 -0.87083 
-0.28289 -0.79165 0.73499 -0.2748 -0.99389 -0.94049 -0.2748 -0.99389 0.80465 
-0.27087 -0.70544 -0.81384 -0.27087 -0.70544 0.678 -0.26782 -0.84088 -0.88584 
-0.26782 -0.84088 0.75 -0.26348 -1.35179 -0.94534 -0.26348 -1.04602 -0.94534 
-0.26348 -1.04602 0.8095 -0.26287 -0.62448 -0.74815 -0.25346 -1.29923 -0.94767 
-0.25346 -1.09859 -0.94767 -0.25346 -1.09859 0.81183 -0.253 -0.7493 -0.83046 
-0.253 -0.7493 0.69462 -0.25264 -0.89185 -0.89797 -0.25264 -0.89185 0.76213 
-0.24953 -1.24913 -0.94987 -0.24953 -1.14868 -0.94987 -0.24953 -1.14868 0.81403 
-0.24679 -1.19891 -0.94984 -0.24679 -1.19891 0.814 -0.24295 -0.66609 -0.76811 
-0.23883 -0.94404 -0.90772 -0.23883 -0.94404 0.77188 -0.23631 -0.79429 -0.84515 
-0.23631 -0.79429 0.70931 -0.22674 -0.99672 -0.91503 -0.22674 -0.99672 0.77919 
-0.22397 -0.70927 -0.78626 -0.22 -0.84433 -0.85918 -0.22 -0.84433 0.72334 
-0.21561 -1.3488 -0.91936 -0.21561 -1.04902 -0.91936 -0.21561 -1.04902 0.78352 
-0.21042 -1.29913 -0.92357 -0.21042 -1.09869 -0.92357 -0.21042 -1.09869 0.78773 
-0.20649 -1.24896 -0.92563 -0.20649 -1.14885 -0.92563 -0.20649 -1.14885 0.78979 
-0.2063 -0.75345 -0.80246 -0.2063 -0.75345 0.66662 -0.20518 -0.89542 -0.87087 
-0.20518 -0.89542 0.73503 -0.20408 -1.19891 -0.92565 -0.19718 -0.67116 -0.73877 
-0.19187 -0.94741 -0.88017 -0.19187 -0.94741 0.74433 -0.19109 -0.79808 -0.81726 
-0.19109 -0.79808 0.68142 -0.18013 -1.00015 -0.88706 -0.18013 -1.00015 0.75122 
-0.17854 -0.71457 -0.75654 -0.17499 -0.84839 -0.83086 -0.17499 -0.84839 0.69502 
-0.17369 -1.34841 -0.89325 -0.17369 -1.0494 -0.89325 -0.17369 -1.0494 0.75741 
-0.16862 -1.29879 -0.89738 -0.16862 -1.09903 -0.89738 -0.16862 -1.09903 0.76154 
-0.16492 -1.24891 -0.89943 -0.16492 -1.14891 -0.89943 -0.16261 -1.19891 -0.89939 
-0.16228 -0.75825 -0.77276 -0.16228 -0.75825 0.63692 -0.16023 -0.9 -0.84209 
-0.16023 -0.9 0.70625 -0.14737 -0.80301 -0.78725 -0.14737 -0.80301 0.65141 
-0.14716 -0.95221 -0.85091 -0.14716 -0.95221 0.71507 -0.13898 -1.00032 -0.85855 
-0.13898 -1.00032 0.72271 -0.13572 -0.72035 -0.72498 -0.13255 -1.04965 -0.86463 
-0.13255 -1.04965 0.72879 -0.13124 -0.85371 -0.80027 -0.13124 -0.85371 0.66443 
-0.12736 -1.0996 -0.86859 -0.12369 -1.24827 -0.8705 -0.12369 -1.14955 -0.8705 
-0.12248 -1.19891 -0.87113 -0.11965 -0.7643 -0.74088 -0.11688 -0.90544 -0.8111 
-0.11688 -0.90544 0.67526 -0.10734 -0.95292 -0.82049 -0.10734 -0.95292 0.68465 
-0.10526 -0.80907 -0.7552 -0.10526 -0.80907 0.61936 -0.09929 -1.00099 -0.82806 
-0.09929 -1.00099 0.69222 -0.09457 -0.72751 -0.69153 -0.09266 -1.05052 -0.83389 
-0.09266 -1.05052 0.69805 -0.08941 -0.86004 -0.76779 -0.08941 -0.86004 0.63195 
-0.08761 -1.10042 -0.83778 -0.08493 -1.1496 -0.84029 -0.08379 -1.19891 -0.84093 
-0.07897 -0.77135 -0.70714 -0.07839 -0.90666 -0.77874 -0.07839 -0.90666 0.6429 
-0.06888 -0.95423 -0.78802 -0.06888 -0.95423 0.65218 -0.0649 -0.81622 -0.7212 
-0.0649 -0.81622 0.58536 -0.06116 -1.00216 -0.79566 -0.06116 -1.00216 0.65982 
-0.05455 -1.05177 -0.80136 -0.05241 -0.86202 -0.73369 -0.05023 -1.10054 -0.8056 
-0.04752 -1.14978 -0.80806 -0.04522 -0.7643 -0.66646 -0.04152 -0.90862 -0.74458 
-0.03227 -0.95593 -0.75384 -0.0309 -0.80907 -0.68084 -0.02466 -1.00382 -0.76144 
-0.01873 -1.05218 -0.76737 -0.01831 -0.86004 -0.69669 -0.01448 -1.10089 -0.77162 
-0.00737 -0.90666 -0.70771 0.00115 -0.80301 -0.63873 0.00191 -0.95423 -0.71722 
0.00956 -1.00216 -0.72495 0.01417 -0.85371 -0.65486 0.01526 -1.05177 -0.73156 
0.02499 -0.90544 -0.66922 0.03116 -0.79808 -0.59501 0.03439 -0.95292 -0.67876 
0.04196 -1.00099 -0.68681 0.04476 -0.84839 -0.61111 0.05599 -0.9 -0.62588 
-0.05028 -0.89661 0.62556 -0.03905 -0.845 0.6108 -0.03625 -0.9976 0.6865 
-0.02868 -0.94952 0.67845 -0.01928 -0.90204 0.66891 -0.00955 -1.04837 0.73124 
-0.00846 -0.85032 0.65455 -0.00385 -0.99877 0.72463 0.0038 -0.95084 0.71691 
0.00456 -0.79962 0.63842 0.01308 -0.90327 0.7074 0.02019 -1.0975 0.77131 
0.02402 -0.85664 0.69638 0.02444 -1.04878 0.76706 0.03037 -1.00042 0.76113 
0.03661 -0.80567 0.68053 0.03798 -0.95253 0.75352 0.04723 -0.90523 0.74427 
0.05093 -0.76091 0.66614 0.05323 -1.14639 0.80774 0.05594 -1.09714 0.80528 
0.05812 -0.85863 0.73338 0.06026 -1.04837 0.80105 0.06687 -0.99877 -0.66013 
0.06687 -0.99877 0.79535 0.07061 -0.81283 -0.58567 0.07061 -0.81283 0.72089 
0.07459 -0.95084 -0.65249 0.07459 -0.95084 0.7877 0.0841 -0.90327 -0.64321 
0.0841 -0.90327 0.77842 0.08468 -0.76796 0.70682 0.0895 -1.19552 0.84062 
0.09064 -1.14621 0.83998 0.09332 -1.09703 0.83746 0.09512 -0.85664 -0.63226 
0.09512 -0.85664 0.76748 0.09837 -1.04713 -0.69836 0.09837 -1.04713 0.83357 
0.10028 -0.72412 0.69122 0.105 -0.9976 -0.69253 0.105 -0.9976 0.82775 
0.11097 -0.80567 -0.61967 0.11097 -0.80567 0.75489 0.11305 -0.94952 -0.68496 
0.11305 -0.94952 0.82018 0.12259 -0.90204 -0.67557 0.12259 -0.90204 0.81078 
0.12536 -0.76091 0.74057 0.12819 -1.19552 0.87082 0.1294 -1.24488 0.87019 
0.1294 -1.14615 0.87019 0.13307 -1.09621 0.86828 0.13695 -0.85032 -0.66474 
0.13695 -0.85032 0.79996 0.13826 -1.04626 -0.72911 0.13826 -1.04626 0.86432 
0.14143 -0.71696 0.72467 0.14469 -0.99693 -0.72302 0.14469 -0.99693 0.85824 
0.15287 -0.94882 -0.71539 0.15287 -0.94882 0.8506 0.15308 -0.79962 -0.65172 
0.15308 -0.79962 0.78694 0.16594 -0.89661 -0.70656 0.16594 -0.89661 0.84178 
0.16799 -0.75486 -0.63723 0.16799 -0.75486 0.77244 0.16832 -1.19552 0.89908 
0.17063 -1.24552 0.89911 0.17063 -1.14551 0.89911 0.17433 -1.29539 0.89707 
0.17433 -1.09564 -0.76185 0.17433 -1.09564 0.89707 0.1794 -1.34502 0.89294 
0.1794 -1.04601 -0.75773 0.1794 -1.04601 0.89294 0.1807 -0.845 -0.69533 
0.1807 -0.845 0.83055 0.18425 -0.71117 0.75623 0.18584 -0.99676 -0.75153 
0.18584 -0.99676 0.88675 0.1968 -0.79469 -0.68174 0.1968 -0.79469 0.81695 
0.19758 -0.94402 -0.74464 0.19758 -0.94402 0.87986 0.20289 -0.66776 0.73845 
0.20979 -1.19552 0.92534 0.21089 -0.89203 -0.73534 0.21089 -0.89203 0.87055 
0.21201 -0.75006 -0.66693 0.21201 -0.75006 0.80215 0.2122 -1.24557 0.92532 
0.2122 -1.14546 -0.7901 0.2122 -1.14546 0.92532 0.21613 -1.29574 0.92326 
0.21613 -1.09529 -0.78804 0.21613 -1.09529 0.92326 0.22132 -1.3454 0.91905 
0.22132 -1.04563 -0.78384 0.22132 -1.04563 0.91905 0.22571 -0.84094 -0.72365 
0.22571 -0.84094 0.85887 0.22968 -0.70588 0.78595 0.23245 -0.99333 -0.77951 
0.23245 -0.99333 0.91472 0.24202 -0.7909 -0.70962 0.24202 -0.7909 0.84484 
0.24454 -0.94065 -0.77219 0.24454 -0.94065 0.9074 0.24866 -0.6627 0.7678 
0.2525 -1.19552 -0.81431 0.2525 -1.19552 0.94953 0.25524 -1.24574 0.94956 
0.25524 -1.14529 -0.81435 0.25524 -1.14529 0.94956 0.25835 -0.88846 -0.76245 
0.25835 -0.88846 0.89766 0.25871 -0.74591 -0.69493 0.25871 -0.74591 0.83014 
0.25917 -1.29583 0.94736 0.25917 -1.0952 -0.81215 0.25917 -1.0952 0.94736 
0.26858 -0.62109 0.74784 0.26919 -1.3484 0.94503 0.26919 -1.04263 -0.80981 
0.26919 -1.04263 0.94503 0.27353 -0.83749 -0.75031 0.27353 -0.83749 0.88553 
0.27658 -0.70205 -0.67831 0.27658 -0.70205 0.81353 0.28051 -0.9905 -0.80496 
0.28051 -0.9905 0.94018 0.2886 -0.78826 -0.7353 0.2886 -0.78826 0.87052 
0.29322 -0.93776 -0.79731 0.29322 -0.93776 0.93253 0.29557 -0.65943 0.79504 
0.29634 -1.19552 -0.83638 0.29634 -1.19552 0.9716 0.29919 -1.24579 -0.83633 
0.29919 -1.24579 0.97154 0.29919 -1.14524 -0.83633 0.29919 -1.14524 0.97154 
0.3056 -0.74343 -0.72021 0.3056 -0.74343 0.85542 0.30722 -0.8858 -0.78706 
0.30722 -0.8858 0.92228 0.30834 -1.29834 -0.83613 0.30834 -1.29834 0.97135 
0.30834 -1.09269 -0.83613 0.30834 -1.09269 0.97135 0.31564 -0.61816 0.77471 
0.31868 -1.3509 0.96853 0.31868 -1.04013 -0.83331 0.31868 -1.04013 0.96853 
0.32124 -0.83577 -0.77409 0.32124 -0.83577 0.90931 0.32393 -0.69955 -0.70313 
0.32393 -0.69955 0.83835 0.3299 -0.98828 -0.82784 0.3299 -0.98828 0.96305 
0.33642 -0.78677 -0.7587 0.33642 -0.78677 0.89392 0.34121 -1.19552 -0.85627 
0.34121 -1.19552 0.99149 0.34292 -0.93561 -0.81969 0.34292 -0.93561 0.95491 
0.34322 -0.65716 -0.68423 0.34322 -0.65716 0.81945 0.34945 -1.2481 -0.85815 
0.34945 -1.2481 0.99337 0.34945 -1.14293 -0.85815 0.34945 -1.14293 0.99337 
0.35395 -0.74204 -0.74326 0.35395 -0.74204 0.87847 0.3561 -0.88506 -0.80894 
0.3561 -0.88506 0.94416 0.35876 -1.30053 -0.8574 0.35876 -1.30053 0.99262 
0.35876 -1.0905 -0.8574 0.35876 -1.0905 0.99262 0.3691 -1.35267 -0.85403 
0.3691 -1.35267 0.98925 0.3691 -1.03836 -0.85403 0.3691 -1.03836 0.98925 
0.37037 -0.83511 -0.7956 0.37037 -0.83511 0.93082 0.37242 -0.69846 -0.72575 
0.37242 -0.69846 0.86096 0.37795 -0.59845 0.79138 0.38045 -0.98667 -0.84805 
0.38045 -0.98667 0.98327 0.38534 -0.78644 -0.77976 0.38534 -0.78644 0.91498 
0.387 -1.19552 -0.87394 0.387 -1.19552 1.00915 0.39277 -0.93557 -0.83947 
0.39277 -0.93557 0.97468 0.39546 -1.24814 -0.87545 0.39546 -1.24814 1.01067 
0.39546 -1.14289 -0.87545 0.39546 -1.14289 1.01067 0.40313 -0.74189 -0.76386 
0.40313 -0.74189 0.89908 0.40511 -1.30083 -0.87435 0.40511 -1.30083 1.00957 
0.40511 -1.0902 -0.87435 0.40511 -1.0902 1.00957 0.40603 -0.88521 -0.82831 
0.40603 -0.88521 0.96353 0.40626 -0.63845 -0.69972 0.40626 -0.63845 0.83494 
0.41348 -0.54159 0.75756 0.41567 -1.35296 -0.87059 0.41567 -1.35296 1.0058 
0.41567 -1.03807 -0.87059 0.41567 -1.03807 1.0058 0.42019 -0.83573 -0.81462 
0.42019 -0.83573 0.94983 0.42795 -1.40578 -0.86417 0.42795 -0.98525 -0.86417 
0.42795 -0.98525 0.99939 0.43361 -1.19552 -0.88933 0.43361 -1.19552 1.02455 
0.43522 -0.78727 -0.79842 0.43522 -0.78727 0.93363 0.43645 -0.68101 -0.74026 
0.43645 -0.68101 0.87548 0.44051 -1.45681 -0.85512 0.44051 -0.93422 -0.85512 
0.44051 -0.93422 0.99033 0.44183 -0.58146 0.80475 0.44252 -1.24826 -0.89054 
0.44252 -1.24826 1.02576 0.44252 -1.14277 -0.89054 0.44252 -1.14277 1.02576 
0.45224 -1.30086 -0.889 0.45224 -1.30086 1.02422 0.45224 -1.09017 -0.889 
0.45224 -1.09017 1.02422 0.45415 -0.88373 -0.84345 0.45415 -0.88373 0.97867 
0.46384 -1.354 -0.88489 0.46384 -1.354 1.02011 0.46384 -1.03703 -0.88489 
0.46384 -1.03703 1.02011 0.46782 -0.72534 -0.777 0.46782 -0.72534 0.91221 
0.46854 -0.83439 -0.82926 0.46854 -0.83439 0.96448 0.47126 -0.62245 -0.71199 
0.47126 -0.62245 0.8472 0.47621 -1.40666 -0.87794 0.47621 -0.98437 -0.87794 
0.47621 -0.98437 1.01316 0.47883 -0.52624 0.76904 0.48091 -1.19552 -0.90242 
0.48091 -1.19552 1.03764 0.48924 -1.45769 -0.86845 0.48924 -0.93334 -0.86845 
0.48924 -0.93334 1.00366 0.49001 -1.2483 -0.90322 0.49001 -1.2483 1.03844 
0.49001 -1.14273 -0.90322 0.49001 -1.14273 1.03844 0.50114 -1.30147 -0.90149 
0.50114 -1.30147 1.03671 0.50114 -1.08956 -0.90149 0.50114 -1.08956 1.03671 
0.5018 -0.66592 -0.75105 0.5018 -0.66592 0.88627 0.50295 -1.50797 -0.85627 
0.50295 -0.88306 -0.85627 0.50295 -0.88306 0.99149 0.50602 -0.77936 -0.8152 
0.50602 -0.77936 0.95041 0.50699 -0.56726 -0.67955 0.50699 -0.56726 0.81477 
0.51294 -1.35459 -0.89686 0.51294 -1.35459 1.03208 0.51294 -1.03644 -0.89686 
0.51294 -1.03644 1.03208 0.51723 -0.47483 0.72935 0.52508 -1.40702 -0.88934 
0.52508 -0.98401 -0.88934 0.52508 -0.98401 1.02455 0.5288 -1.19552 -0.91318 
0.5288 -1.19552 1.04839 0.53697 -0.60935 -0.72072 0.53697 -0.60935 0.85594 
0.53831 -1.45797 -0.87932 0.53831 -0.93306 -0.87932 0.53831 -0.93306 1.01454 
0.53936 -0.71841 -0.79165 0.53936 -0.71841 0.92686 0.53944 -1.24874 -0.91379 
0.53944 -1.24874 1.04901 0.53944 -1.14229 -0.91379 0.53944 -1.14229 1.04901 
0.54005 -1.56351 -0.84386 0.54005 -0.82752 -0.84386 0.54005 -0.82752 0.97908 
0.54477 -0.51382 0.77698 0.55061 -1.3018 -0.91151 0.55061 -1.3018 1.04673 
0.55061 -1.08923 -0.91151 0.55061 -1.08923 1.04673 0.5623 -1.35456 -0.90635 
0.5623 -1.35456 1.04157 0.5623 -1.03647 -0.90635 0.5623 -1.03647 1.04157 
0.57314 -0.55591 -0.68617 0.57314 -0.55591 0.82139 0.57431 -0.65968 -0.76336 
0.57431 -0.65968 0.89857 0.57446 -1.40684 -0.89832 0.57446 -0.98419 -0.89832 
0.57446 -0.98419 1.03353 0.57532 -1.5135 -0.86877 0.57532 -0.87753 -0.86877 
0.57532 -0.87753 1.00399 0.57716 -1.19552 -0.92157 0.57716 -1.19552 1.05678 
0.57799 -1.61735 -0.82725 0.57799 -0.77368 -0.82725 0.57799 -0.77368 0.96246 
0.58215 -0.46562 0.73631 0.58795 -1.24877 -0.92168 0.58795 -1.24877 1.05689 
0.58795 -1.14226 -0.92168 0.58795 -1.14226 1.05689 0.59942 -1.30208 -0.91888 
0.59942 -1.30208 1.05409 0.59942 -1.08895 -0.91888 0.59942 -1.08895 1.05409 
0.61006 -0.60444 -0.73094 0.61006 -0.60444 0.86615 0.61011 -0.5059 -0.64758 
0.61011 -0.5059 0.78279 0.61122 -1.46268 -0.88943 0.61122 -0.92835 -0.88943 
0.61122 -0.92835 1.02465 0.61126 -1.35481 -0.91318 0.61126 -1.35481 1.04839 
0.61126 -1.03622 -0.91318 0.61126 -1.03622 1.04839 0.61251 -1.67733 -0.80156 
0.61251 -0.7137 -0.80156 0.61251 -0.7137 0.93677 0.613 -1.56814 -0.85373 
0.613 -0.82289 -0.85373 0.613 -0.82289 0.98894 0.62029 -0.42101 0.69163 
0.62587 -1.19552 -0.92758 0.62587 -1.19552 1.06279 0.63707 -1.24888 -0.92719 
0.63707 -1.24888 1.0624 0.63707 -1.14215 -0.92719 0.63707 -1.14215 1.0624 
0.64764 -1.73468 -0.77113 0.64764 -0.65635 -0.77113 0.64764 -0.65635 0.90635 
0.6477 -0.45959 0.74037 0.6483 -0.55037 -0.6927 0.6483 -0.55037 0.82792 
0.64849 -1.5173 -0.8762 0.64849 -0.87373 -0.8762 0.64849 -0.87373 1.01141 
0.64853 -1.30209 -0.92384 0.64853 -1.30209 1.05905 0.64853 -1.08894 -0.92384 
0.64853 -1.08894 1.05905 0.64897 -1.40864 -0.90654 0.64897 -1.40864 1.04176 
0.64897 -0.98239 -0.90654 0.64897 -0.98239 1.04176 0.65075 -1.62077 -0.8345 
0.65075 -0.77026 -0.8345 0.65075 -0.77026 0.96972 0.67482 -1.19552 -0.93119 
0.67482 -1.19552 1.0664 0.68566 -1.79033 -0.73535 0.68566 -0.6007 -0.73535 
0.68566 -0.6007 0.87056 0.68566 -1.67968 -0.80653 0.68566 -0.71135 -0.80653 
0.68566 -0.71135 0.94175 0.68569 -0.50217 0.7872 0.68569 -0.41722 0.69434 
0.6861 -1.46389 -0.89496 0.6861 -0.92714 -0.89496 0.6861 -0.92714 1.03018 
0.68611 -1.57046 -0.85867 0.68611 -0.82057 -0.85867 0.68611 -0.82057 0.99388 
0.68613 -1.35601 -0.91871 0.68613 -1.35601 1.05392 0.68613 -1.03502 -0.91871 
0.68613 -1.03502 1.05392 0.68613 -1.24892 -0.93025 0.68613 -1.24892 1.06547 
0.68613 -1.14211 -0.93025 0.68613 -1.14211 1.06547 0.72389 -1.84251 -0.69488 
0.72389 -1.73625 -0.77358 0.72389 -1.62192 -0.83693 0.72389 -1.51822 -0.87889 
0.72389 -1.40924 -0.90929 0.72389 -1.40924 1.0445 0.72389 -1.30239 -0.92666 
0.72389 -1.30239 1.06188 0.72389 -1.19552 -0.93239 0.72389 -1.19552 1.06761 
0.72389 -1.08864 -0.92666 0.72389 -1.08864 1.06188 0.72389 -0.98179 -0.90929 
0.72389 -0.98179 1.0445 0.72389 -0.87281 -0.87889 0.72389 -0.87281 1.01411 
0.72389 -0.76911 -0.83693 0.72389 -0.76911 0.97214 0.72389 -0.65478 -0.77358 
0.72389 -0.65478 0.9088 0.72389 -0.54852 -0.69488 0.72389 -0.54852 0.8301 
0.72389 -0.45745 0.74233 0.72389 -0.37902 0.64496 0.75875 -0.35694 0.61128 
0.76165 -1.24892 -0.93025 0.76165 -1.24892 1.06547 0.76165 -1.14211 -0.93025 
0.76165 -1.14211 1.06547 0.76165 -1.35601 -0.91871 0.76165 -1.35601 1.05392 
0.76165 -1.03502 -0.91871 0.76165 -1.03502 1.05392 0.76168 -1.57046 -0.85867 
0.76168 -0.82057 -0.85867 0.76168 -0.82057 0.99388 0.76168 -1.46389 -0.89496 
0.76168 -0.92714 -0.89496 0.76168 -0.92714 1.03018 0.76209 -0.41722 0.69434 
0.76209 -1.88886 -0.65198 0.76209 -0.50217 0.7872 0.76213 -1.67968 -0.80653 
0.76213 -0.71135 -0.80653 0.76213 -0.71135 0.94175 0.76213 -1.79033 -0.73535 
0.76213 -0.6007 -0.73535 0.76213 -0.6007 0.87056 0.77296 -1.19552 -0.93119 
0.77296 -1.19552 1.0664 0.7893 -0.38077 0.64372 0.7935 -0.33724 0.57606 
0.79704 -1.62077 -0.8345 0.79704 -0.77026 -0.8345 0.79704 -0.77026 0.96972 
0.79882 -1.40864 -0.90654 0.79882 -1.40864 1.04176 0.79882 -0.98239 -0.90654 
0.79882 -0.98239 1.04176 0.79925 -1.30209 -0.92384 0.79925 -1.30209 1.05905 
0.79925 -1.08894 -0.92384 0.79925 -1.08894 1.05905 0.79929 -1.5173 -0.8762 
0.79929 -0.87373 -0.8762 0.79929 -0.87373 1.01141 0.79949 -1.84066 -0.6927 
0.79949 -0.55037 0.82792 0.80009 -1.93144 -0.60516 0.80009 -0.45959 0.74037 
0.80014 -1.73468 -0.77113 0.80014 -0.65635 -0.77113 0.80014 -0.65635 0.90635 
0.81071 -1.24888 -0.92719 0.81071 -1.24888 1.0624 0.81071 -1.14215 -0.92719 
0.81071 -1.14215 1.0624 0.82191 -1.19552 -0.92758 0.82191 -1.19552 1.06279 
0.82409 -0.36056 0.60873 0.82749 -1.97002 -0.55642 0.82749 -0.42101 0.69163 
0.82806 -0.31998 0.53939 0.83478 -1.56814 -0.85373 0.83478 -0.82289 -0.85373 
0.83478 -0.82289 0.98894 0.83527 -1.67733 -0.80156 0.83527 -0.7137 -0.80156 
0.83527 -0.7137 0.93677 0.83653 -1.35481 -0.91318 0.83653 -1.35481 1.04839 
0.83653 -1.03622 -0.91318 0.83653 -1.03622 1.04839 0.83656 -1.46268 -0.88943 
0.83656 -1.46268 1.02465 0.83656 -0.92835 -0.88943 0.83656 -0.92835 1.02465 
0.83767 -1.88513 -0.64758 0.83767 -0.5059 0.78279 0.83772 -1.78659 -0.73094 
0.83772 -0.60444 0.86615 0.84836 -1.30208 -0.91888 0.84836 -1.30208 1.05409 
0.84836 -1.08895 -0.91888 0.84836 -1.08895 1.05409 0.85442 -2.00503 -0.5048 
0.85442 -0.386 0.64002 0.8588 -2.04836 -0.43682 0.8588 -0.34267 0.57204 
0.85983 -1.24877 -0.92168 0.85983 -1.24877 1.05689 0.85983 -1.14226 -0.92168 
0.85983 -1.14226 1.05689 0.86563 -1.92541 -0.6011 0.86563 -0.46562 0.73631 
0.86979 -1.61735 -0.82725 0.86979 -0.77368 -0.82725 0.86979 -0.77368 0.96246 
0.87062 -1.19552 -0.92157 0.87062 -1.19552 1.05678 0.87247 -1.5135 -0.86877 
0.87247 -0.87753 -0.86877 0.87247 -0.87753 1.00399 0.87332 -1.40684 -0.89832 
0.87332 -1.40684 1.03353 0.87332 -0.98419 -0.89832 0.87332 -0.98419 1.03353 
0.87347 -1.73135 -0.76336 0.87347 -0.65968 -0.76336 0.87347 -0.65968 0.89857 
0.87465 -1.83512 -0.68617 0.87465 -0.55591 0.82139 0.88548 -1.35456 -0.90635 
0.88548 -1.35456 1.04157 0.88548 -1.03647 -0.90635 0.88548 -1.03647 1.04157 
0.88921 -2.02333 -0.46848 0.88921 -0.3677 0.6037 0.89295 -1.96269 -0.55115 
0.89295 -0.42834 0.68636 0.89313 -2.06364 -0.39899 0.89619 -2.09809 -0.32694 
0.89717 -1.3018 -0.91151 0.89717 -1.3018 1.04673 0.89717 -1.08923 -0.91151 
0.89717 -1.08923 1.04673 0.90301 -1.87721 -0.64176 0.90301 -0.51382 0.77698 
0.90774 -1.56351 -0.84386 0.90774 -0.82752 -0.84386 0.90774 -0.82752 0.97908 
0.90835 -1.24874 -0.91379 0.90835 -1.24874 1.04901 0.90835 -1.14229 -0.91379 
0.90835 -1.14229 1.04901 0.90842 -1.67262 -0.79165 0.90842 -0.71841 -0.79165 
0.90842 -0.71841 0.92686 0.90948 -1.45797 -0.87932 0.90948 -1.45797 1.01454 
0.90948 -0.93306 -0.87932 0.90948 -0.93306 1.01454 0.91082 -1.78168 -0.72072 
0.91082 -0.60935 0.85594 0.91898 -1.99632 -0.49865 0.91898 -1.19552 -0.91318 
0.91898 -1.19552 1.04839 0.91898 -0.39471 0.63386 0.9227 -1.40702 -0.88934 
0.9227 -1.40702 1.02455 0.9227 -0.98401 -0.88934 0.9227 -0.98401 1.02455 
0.92352 -2.03926 -0.43063 0.92755 -2.07687 -0.35871 0.92957 -2.10779 -0.28659 
0.93056 -1.9162 -0.59413 0.93056 -0.47483 0.72935 0.93484 -1.35459 -0.89686 
0.93484 -1.35459 1.03208 0.93484 -1.03644 -0.89686 0.93484 -1.03644 1.03208 
0.9408 -1.82377 -0.67955 0.9408 -0.56726 0.81477 0.94176 -1.61167 -0.8152 
0.94176 -0.77936 -0.8152 0.94176 -0.77936 0.95041 0.94483 -1.50797 -0.85627 
0.94483 -1.50797 0.99149 0.94483 -0.88306 -0.85627 0.94483 -0.88306 0.99149 
0.94598 -1.72511 -0.75105 0.94598 -0.66592 0.88627 0.94664 -1.30147 -0.90149 
0.94664 -1.30147 1.03671 0.94664 -1.08956 -0.90149 0.94664 -1.08956 1.03671 
0.95341 -2.01275 -0.46102 0.95341 -0.37828 0.59623 0.95716 -1.95192 -0.54349 
0.95716 -0.43911 0.67871 0.95778 -1.2483 -0.90322 0.95778 -1.2483 1.03844 
0.95778 -1.14273 -0.90322 0.95778 -1.14273 1.03844 0.95805 -2.05292 -0.39068 
0.95854 -1.45769 -0.86845 0.95854 -1.45769 1.00366 0.95854 -0.93334 -0.86845 
0.95854 -0.93334 1.00366 0.96102 -2.08699 -0.31845 0.96237 -2.11489 -0.24523 
0.96687 -1.19552 -0.90242 0.96687 -1.19552 1.03764 0.96895 -1.86479 -0.63383 
0.96895 -0.52624 0.76904 0.97158 -1.40666 -0.87794 0.97158 -1.40666 1.01316 
0.97158 -0.98437 -0.87794 0.97158 -0.98437 1.01316 0.97652 -1.76858 -0.71199 
0.97652 -0.62245 0.8472 0.97925 -1.55664 -0.82926 0.97925 -0.83439 -0.82926 
0.97925 -0.83439 0.96448 0.97996 -1.66569 -0.777 0.97996 -0.72534 -0.777 
0.97996 -0.72534 0.91221 0.98271 -1.98419 -0.49007 0.98271 -0.40684 0.62529 
0.98395 -1.354 -0.88489 0.98395 -1.354 1.02011 0.98395 -1.03703 -0.88489 
0.98395 -1.03703 1.02011 0.98817 -2.02666 -0.42163 0.99188 -2.06403 -0.34936 
0.99364 -1.5073 -0.84345 0.99364 -1.5073 0.97867 0.99364 -0.88373 -0.84345 
0.99364 -0.88373 0.97867 0.99399 -2.0946 -0.27692 0.99554 -1.30086 -0.889 
0.99554 -1.30086 1.02422 0.99554 -1.09017 -0.889 0.99554 -1.09017 1.02422 
0.99651 -1.90288 -0.58456 0.99651 -0.48815 0.71977 1.00526 -1.24826 -0.89054 
1.00526 -1.24826 1.02576 1.00526 -1.14277 -0.89054 1.00526 -1.14277 1.02576 
1.00596 -1.80957 -0.66953 1.00596 -0.58146 0.80475 1.00728 -1.45681 -0.85512 
1.00728 -1.45681 0.99033 1.00728 -0.93422 -0.85512 1.00728 -0.93422 0.99033 
1.01134 -1.71002 -0.74026 1.01134 -0.68101 0.87548 1.01257 -1.60376 -0.79842 
1.01257 -0.78727 -0.79842 1.01257 -0.78727 0.93363 1.01418 -1.19552 -0.88933 
1.01418 -1.19552 1.02455 1.01762 -1.99847 -0.45103 1.01983 -1.40578 -0.86417 
1.01983 -1.40578 0.99939 1.01983 -0.98525 -0.86417 1.01983 -0.98525 0.99939 
1.02215 -2.03828 -0.38049 1.0228 -1.93732 -0.5327 1.0228 -0.45371 0.66792 
1.02498 -2.07199 -0.30808 1.02759 -1.5553 -0.81462 1.02759 -0.83573 -0.81462 
1.02759 -0.83573 0.94983 1.03212 -1.35296 -0.87059 1.03212 -1.35296 1.0058 
1.03212 -1.03807 -0.87059 1.03212 -1.03807 1.0058 1.0343 -1.84944 -0.62234 
1.0343 -0.54159 0.75756 1.04152 -1.75258 -0.69972 1.04152 -0.63845 0.83494 
1.04175 -1.50582 -0.82831 1.04175 -0.88521 -0.82831 1.04175 -0.88521 0.96353 
1.04267 -1.30083 -0.87435 1.04267 -1.30083 1.00957 1.04267 -1.0902 -0.87435 
1.04267 -1.0902 1.00957 1.04465 -1.64914 -0.76386 1.04465 -0.74189 0.89908 
1.04533 -1.96868 -0.4791 1.04533 -0.42235 0.61432 1.05166 -2.01039 -0.41047 
1.05233 -1.24814 -0.87545 1.05233 -1.24814 1.01067 1.05233 -1.14289 -0.87545 
1.05233 -1.14289 1.01067 1.05502 -1.45546 -0.83947 1.05502 -1.45546 0.97468 
1.05502 -0.93557 -0.83947 1.05502 -0.93557 0.97468 1.05504 -2.04738 -0.33819 
1.06078 -1.19552 -0.87394 1.06078 -1.19552 1.00915 1.06121 -1.88628 -0.57197 
1.06121 -0.50475 0.70718 1.06245 -1.60459 -0.77976 1.06245 -0.78644 -0.77976 
1.06245 -0.78644 0.91498 1.06734 -1.40436 -0.84805 1.06734 -1.40436 0.98327 
1.06734 -0.98667 -0.84805 1.06734 -0.98667 0.98327 1.06984 -1.79258 -0.65616 
1.06984 -0.59845 0.79138 1.07536 -1.69257 -0.72575 1.07536 -0.69846 0.86096 
1.07742 -1.55592 -0.7956 1.07742 -0.83511 -0.7956 1.07742 -0.83511 0.93082 
1.07869 -1.35267 -0.85403 1.07869 -1.35267 0.98925 1.07869 -1.03836 -0.85403 
1.07869 -1.03836 0.98925 1.07955 -1.98108 -0.43875 1.08468 -1.91965 -0.52016 
1.08468 -0.47138 0.65537 1.08473 -2.0199 -0.3685 1.08742 -2.05324 -0.29592 
1.08903 -1.30053 -0.8574 1.08903 -1.30053 0.99262 1.08903 -1.0905 -0.8574 
1.08903 -1.0905 0.99262 1.09169 -1.50597 -0.80894 1.09169 -0.88506 -0.80894 
1.09169 -0.88506 0.94416 1.09383 -1.64899 -0.74326 1.09383 -0.74204 0.87847 
1.09773 -1.83136 -0.60763 1.09773 -0.55967 0.74285 1.09833 -1.2481 -0.85815 
1.09833 -1.2481 0.99337 1.09833 -1.14293 -0.85815 1.09833 -1.14293 0.99337 
1.10457 -1.73387 -0.68423 1.10457 -0.65716 0.81945 1.10487 -1.45542 -0.81969 
1.10487 -1.45542 0.95491 1.10487 -0.93561 -0.81969 1.10487 -0.93561 0.95491 
1.10658 -1.94986 -0.46579 1.10658 -1.19552 -0.85627 1.10658 -1.19552 0.99149 
1.11136 -1.60426 -0.7587 1.11136 -0.78677 -0.7587 1.11136 -0.78677 0.89392 
1.1129 -1.99117 -0.39672 1.11674 -2.02698 -0.32524 1.11789 -1.40275 -0.82784 
1.11789 -1.40275 0.96305 1.11789 -0.98828 -0.82784 1.11789 -0.98828 0.96305 
1.12244 -1.86624 -0.55792 1.12244 -0.52479 0.69314 1.12386 -1.69148 -0.70313 
1.12386 -0.69955 0.83835 1.12654 -1.55526 -0.77409 1.12654 -0.83577 -0.77409 
1.12654 -0.83577 0.90931 1.12911 -1.3509 -0.83331 1.12911 -1.3509 0.96853 
1.12911 -1.04013 -0.83331 1.12911 -1.04013 0.96853 1.13214 -1.77287 -0.6395 
1.13214 -0.61816 0.77471 1.13944 -1.29834 -0.83613 1.13944 -1.29834 0.97135 
1.13944 -1.09269 -0.83613 1.13944 -1.09269 0.97135 1.14014 -1.96033 -0.42412 
1.14056 -1.50523 -0.78706 1.14056 -0.8858 -0.78706 1.14056 -0.8858 0.92228 
1.14219 -1.6476 -0.72021 1.14219 -0.74343 0.85542 1.14512 -1.99872 -0.35362 
1.14545 -1.89857 -0.5051 1.14545 -0.49246 0.64032 1.14859 -1.24579 -0.83633 
1.14859 -1.24579 0.97154 1.14859 -1.14524 -0.83633 1.14859 -1.14524 0.97154 
1.15145 -1.19552 -0.83638 1.15145 -1.19552 0.9716 1.15221 -1.7316 -0.65982 
1.15221 -0.65943 0.79504 1.15456 -1.45327 -0.79731 1.15456 -0.93776 -0.79731 
1.15456 -0.93776 0.93253 1.15797 -1.80939 -0.59174 1.15797 -0.58164 0.72695 
1.15918 -1.60277 -0.7353 1.15918 -0.78826 0.87052 1.16618 -1.92781 -0.4502 
1.16727 -1.40053 -0.80496 1.16727 -1.40053 0.94018 1.16727 -0.9905 -0.80496 
1.16727 -0.9905 0.94018 1.17121 -1.68898 -0.67831 1.17121 -0.70205 0.81353 
1.17248 -1.96853 -0.38098 1.17425 -1.55354 -0.75031 1.17425 -0.83749 -0.75031 
1.17425 -0.83749 0.88553 1.1786 -1.3484 -0.80981 1.1786 -1.3484 0.94503 
1.1786 -1.04263 -0.80981 1.1786 -1.04263 0.94503 1.17921 -1.76994 -0.61263 
1.17921 -0.62109 0.74784 1.18193 -1.84329 -0.54115 1.18193 -0.54774 0.67637 
1.18822 -1.99117 -0.3214 1.18862 -1.29583 -0.81215 1.18862 -1.29583 0.94736 
1.18862 -1.0952 -0.81215 1.18862 -1.0952 0.94736 1.18907 -1.64512 -0.69493 
1.18907 -0.74591 0.83014 1.18943 -1.50257 -0.76245 1.18943 -0.88846 -0.76245 
1.18943 -0.88846 0.89766 1.19255 -1.24574 -0.81435 1.19255 -1.24574 0.94956 
1.19255 -1.14529 -0.81435 1.19255 -1.14529 0.94956 1.19529 -1.19552 -0.81431 
1.19529 -1.19552 0.94953 1.19876 -1.93647 -0.40726 1.19912 -1.72833 -0.63258 
1.19912 -0.6627 0.7678 1.20325 -1.45038 -0.77219 1.20325 -0.94065 -0.77219 
1.20325 -0.94065 0.9074 1.20394 -1.87441 -0.48796 1.20394 -0.51662 0.62318 
1.20402 -1.80505 -0.56322 1.20402 -0.58598 0.69844 1.20577 -1.60013 -0.70962 
1.20577 -0.7909 0.84484 1.21534 -1.3977 -0.77951 1.21534 -1.3977 0.91472 
1.21534 -0.99333 -0.77951 1.21534 -0.99333 0.91472 1.21562 -1.96033 -0.34864 
1.2181 -1.68515 -0.65073 1.2181 -0.70588 0.78595 1.22207 -1.55009 -0.72365 
1.22207 -0.84094 -0.72365 1.22207 -0.84094 0.85887 1.22389 -1.90262 -0.43239 
1.22494 -1.76533 -0.58375 1.22494 -0.6257 0.71897 1.22646 -1.3454 -0.78384 
1.22646 -1.3454 0.91905 1.22646 -1.04563 -0.78384 1.22646 -1.04563 0.91905 
1.22696 -1.83755 -0.51093 1.22696 -0.55348 0.64615 1.23165 -1.29574 -0.78804 
1.23165 -1.29574 0.92326 1.23165 -1.09529 -0.78804 1.23165 -1.09529 0.92326 
1.23558 -1.24557 -0.7901 1.23558 -1.24557 0.92532 1.23558 -1.14546 -0.7901 
1.23558 -1.14546 0.92532 1.23577 -1.64097 -0.66693 1.23577 -0.75006 0.80215 
1.2369 -1.499 -0.73534 1.2369 -0.89203 -0.73534 1.2369 -0.89203 0.87055 
1.23799 -1.19552 -0.79012 1.23799 -1.19552 0.92534 1.2417 -1.92781 -0.37468 
1.2449 -1.72327 -0.60324 1.2449 -0.66776 0.73845 1.24782 -1.86707 -0.45632 
1.24885 -1.79892 -0.53266 1.24885 -0.59211 0.66788 1.2502 -1.44701 -0.74464 
1.2502 -0.94402 -0.74464 1.2502 -0.94402 0.87986 1.25098 -1.59634 -0.68174 
1.25098 -0.79469 0.81695 1.25729 -1.94986 -0.31508 1.26195 -1.39427 -0.75153 
1.26195 -0.99676 -0.75153 1.26195 -0.99676 0.88675 1.26353 -1.67986 -0.62102 
1.26353 -0.71117 0.75623 1.26709 -1.54603 -0.69533 1.26709 -0.845 0.83055 
1.26838 -1.34502 -0.75773 1.26838 -1.34502 0.89294 1.26838 -1.04601 -0.75773 
1.26838 -1.04601 0.89294 1.26919 -1.75904 -0.55295 1.26919 -0.63199 0.68817 
1.27049 -1.82991 -0.47899 1.27049 -0.56112 0.61421 1.27346 -1.29539 -0.76185 
1.27346 -1.29539 0.89707 1.27346 -1.09564 -0.76185 1.27346 -1.09564 0.89707 
1.27715 -1.24552 -0.7639 1.27715 -1.24552 0.89911 1.27715 -1.14551 -0.7639 
1.27715 -1.14551 0.89911 1.27946 -1.87441 -0.41244 1.27946 -1.19552 -0.76386 
1.27946 -1.19552 0.89908 1.2798 -1.63617 -0.63723 1.2798 -0.75486 0.77244 
1.28185 -1.49442 -0.70656 1.28185 -0.89661 -0.70656 1.28185 -0.89661 0.84178 
1.28892 -1.71661 -0.57208 1.28892 -0.67442 0.70729 1.29185 -1.79121 -0.50035 
1.29185 -0.59982 0.63556 1.29471 -1.59141 -0.65172 1.29471 -0.79962 0.78694 
1.29491 -1.44221 -0.71539 1.29491 -0.94882 -0.71539 1.29491 -0.94882 0.8506 
1.2966 -1.89857 -0.35395 1.30243 -1.83755 -0.43546 1.30309 -1.3941 -0.72302 
1.30309 -0.99693 -0.72302 1.30309 -0.99693 0.85824 1.30635 -1.67407 -0.58945 
1.30635 -0.71696 0.72467 1.30953 -1.34477 -0.72911 1.30953 -1.34477 0.86432 
1.30953 -1.04626 -0.72911 1.30953 -1.04626 0.86432 1.31083 -1.54071 -0.66474 
1.31083 -0.85032 0.79996 1.31183 -1.75109 -0.52033 1.31183 -0.63994 0.65555 
1.31471 -1.29482 -0.73306 1.31471 -1.29482 0.86828 1.31471 -1.09621 -0.73306 
1.31471 -1.09621 0.86828 1.31839 -1.24488 -0.73498 1.31839 -1.24488 0.87019 
1.31839 -1.14615 -0.73498 1.31839 -1.14615 0.87019 1.31959 -1.19552 -0.7356 
1.31959 -1.19552 0.87082 1.32243 -1.63012 -0.60535 1.32243 -0.76091 0.74057 
1.32416 -1.79892 -0.45735 1.32416 -0.59211 0.59256 1.3252 -1.48899 -0.67557 
1.3252 -0.90204 -0.67557 1.3252 -0.90204 0.81078 1.3304 -1.70962 -0.5389 
1.3304 -0.68141 0.67411 1.33265 -1.84329 -0.39043 1.33473 -1.44151 -0.68496 
1.33473 -0.94952 -0.68496 1.33473 -0.94952 0.82018 1.33681 -1.58536 -0.61967 
1.33681 -0.80567 0.75489 1.34278 -1.39343 -0.69253 1.34278 -0.9976 -0.69253 
1.34278 -0.9976 0.82775 1.34445 -1.75904 -0.47769 1.34445 -0.63199 0.6129 
1.3475 -1.66691 -0.556 1.3475 -0.72412 0.69122 1.34941 -1.3439 -0.69836 
1.34941 -1.3439 0.83357 1.34941 -1.04713 -0.69836 1.34941 -1.04713 0.83357 
1.34942 -1.86624 -0.33094 1.35266 -1.53439 -0.63226 1.35266 -0.85664 0.76748 
1.35447 -1.294 -0.70225 1.35447 -1.294 0.83746 1.35447 -1.09703 -0.70225 
1.35447 -1.09703 0.83746 1.35472 -1.80505 -0.41252 1.35715 -1.24482 -0.70476 
1.35715 -1.24482 0.83998 1.35715 -1.14621 -0.70476 1.35715 -1.14621 0.83998 
1.35829 -1.19552 -0.7054 1.35829 -1.19552 0.84062 1.36311 -1.62307 -0.57161 
1.36311 -0.76796 0.70682 1.36358 -1.71661 -0.49742 1.36358 -0.67442 0.63264 
1.36368 -1.48776 -0.64321 1.36368 -0.90327 -0.64321 1.36368 -0.90327 0.77842 
1.3732 -1.44019 -0.65249 1.3732 -0.95084 -0.65249 1.3732 -0.95084 0.7877 
1.37525 -1.76533 -0.43344 1.37525 -0.6257 0.56865 1.37717 -1.5782 -0.58567 
1.37717 -0.81283 0.72089 1.38092 -1.39226 -0.66013 1.38092 -0.99877 -0.66013 
1.38092 -0.99877 0.79535 1.38095 -1.67407 -0.51485 1.38095 -0.71696 0.65007 
1.38324 -1.80939 -0.36647 1.38753 -1.34266 -0.66583 1.38753 -1.34266 0.80105 
1.38753 -1.04837 -0.66583 1.38753 -1.04837 0.80105 1.38966 -1.5324 -0.59816 
1.38966 -0.85863 0.73338 1.39184 -1.29389 -0.67007 1.39184 -1.29389 0.80528 
1.39184 -1.09714 -0.67007 1.39184 -1.09714 0.80528 1.39455 -1.24464 -0.67253 
1.39455 -1.24464 0.80774 1.39455 -1.14639 -0.67253 1.39455 -1.14639 0.80774 
1.39474 -1.72327 -0.4534 1.39474 -0.66776 0.58861 1.39545 -1.19552 -0.67334 
1.39545 -1.19552 0.80856 1.39685 -1.63012 -0.53093 1.39685 -0.76091 0.66614 
1.39913 -1.83136 -0.30623 1.40055 -1.4858 -0.60905 1.40055 -0.90523 0.74427 
1.40413 -1.76994 -0.38771 1.40981 -1.4385 -0.61831 1.40981 -0.95253 -0.61831 
1.40981 -0.95253 0.75352 1.41117 -1.58536 -0.54531 1.41117 -0.80567 0.68053 
1.41252 -1.67986 -0.47203 1.41252 -0.71117 0.60725 1.41741 -1.39061 -0.62591 
1.41741 -1.00042 -0.62591 1.41741 -1.00042 0.76113 1.42335 -1.34225 -0.63185 
1.42335 -1.04878 -0.63185 1.42335 -1.04878 0.76706 1.42376 -1.53439 -0.56116 
1.42376 -0.85664 0.69638 1.42408 -1.72833 -0.40762 1.42408 -0.6627 0.54284 
1.42759 -1.29353 -0.63609 1.42759 -1.29353 0.77131 1.42759 -1.0975 -0.63609 
1.42759 -1.0975 0.77131 1.42873 -1.63617 -0.4883 1.42873 -0.75486 0.62351 
1.43015 -1.24458 -0.63865 1.43015 -1.24458 0.77386 1.43015 -1.14645 -0.63865 
1.43015 -1.14645 0.77386 1.431 -1.77287 -0.34064 1.431 -1.19552 -0.6395 
1.431 -1.19552 0.77471 1.43471 -1.48776 -0.57218 0.61117 0.00676 -0.81309 
0.6118 -0.0426 -0.81188 0.6118 0.05612 -0.81188 0.61371 -0.09255 -0.8082 
0.61371 0.10607 -0.8082 0.61766 -0.1425 -0.80302 0.61766 0.15602 -0.80302 
0.62312 -0.34782 -0.71557 0.62375 -0.19182 -0.79658 0.62375 0.20534 -0.79658 
0.62656 -0.44532 -0.63568 0.63138 -0.23993 -0.78841 0.63138 0.25345 -0.78841 
0.63715 -0.39786 -0.69926 0.64021 -0.29215 -0.77534 0.64021 0.30567 -0.77534 
0.64137 0.00676 -0.85178 0.64201 -0.04254 -0.85064 0.64201 0.05606 -0.85064 
0.64452 -0.09173 -0.84796 0.64452 0.10525 -0.84796 0.64841 -0.14163 -0.84291 
0.64841 0.15515 -0.84291 0.65144 -0.34376 -0.76058 0.65184 -0.44285 -0.68257 
0.65424 -0.19115 -0.83627 0.65424 0.20467 -0.83627 0.66181 -0.23923 -0.82822 
0.66181 0.25275 -0.82822 0.66504 -0.39406 -0.74448 0.66846 -0.48671 -0.6647 
0.6712 -0.28671 -0.81869 0.6712 0.30023 -0.81869 0.67343 0.00676 -0.88894 
0.67424 -0.04237 -0.88805 0.67424 0.05589 -0.88805 0.6767 -0.09161 -0.88534 
0.6767 0.10513 -0.88534 0.67984 -0.4387 -0.72927 0.68094 -0.14038 -0.88102 
0.68094 0.1539 -0.88102 0.68203 -0.33844 -0.80432 0.68664 -0.18999 -0.87441 
0.68664 0.20351 -0.87441 0.69428 -0.23792 -0.86669 0.69428 0.25144 -0.86669 
0.69505 -0.38913 -0.7882 0.69604 -0.48287 -0.7116 0.70356 -0.28549 -0.85718 
0.70356 0.29901 -0.85718 0.70727 0.00676 -0.92449 0.70812 -0.04231 -0.92364 
0.70812 0.05583 -0.92364 0.70954 -0.43389 -0.77329 0.71068 -0.09126 -0.92109 
0.71068 0.10478 -0.92109 0.71419 -0.52606 -0.69261 0.71451 -0.33211 -0.84615 
0.71451 0.34563 -0.84615 0.71493 -0.13997 -0.91684 0.71493 0.15349 -0.91684 
0.72086 -0.18833 -0.91091 0.72086 0.20185 -0.91091 0.72576 -0.47758 -0.75703 
0.7271 -0.38308 -0.8303 0.72846 -0.23622 -0.9033 0.72846 0.24974 -0.9033 
0.73772 -0.28352 -0.89405 0.73772 0.29704 -0.89405 0.74142 -0.42785 -0.81592 
0.74282 0.00676 -0.95834 0.74353 -0.52099 -0.73839 0.74372 -0.04237 -0.95752 
0.74372 0.05589 -0.95752 0.74643 -0.09161 -0.95506 0.74643 0.10513 -0.95506 
0.74861 -0.33013 -0.88316 0.74861 0.34365 -0.88316 0.75074 -0.14038 -0.95083 
0.75074 0.1539 -0.95083 0.75732 -0.47179 -0.79985 0.75735 -0.18999 -0.94513 
0.75735 0.20351 -0.94513 0.7611 -0.37592 -0.87067 0.76302 -0.56306 -0.71843 
0.76508 -0.23792 -0.93748 0.76508 0.25144 -0.93748 0.77459 -0.28549 -0.9282 
0.77459 0.29901 -0.9282 0.77469 -0.51434 -0.78242 0.77516 -0.4208 -0.8566 
0.77999 0.00676 -0.9904 0.78113 -0.04254 -0.98976 0.78113 0.05606 -0.98976 
0.78381 -0.09173 -0.98724 0.78381 0.10525 -0.98724 0.78561 -0.33211 -0.91726 
0.78886 -0.14163 -0.98335 0.78886 0.15515 -0.98335 0.79077 -0.46464 -0.841 
0.79077 0.47816 0.40623 0.79382 -0.55676 -0.76268 0.79549 -0.19115 -0.97752 
0.79549 0.20467 -0.97752 0.80146 -0.38308 -0.90467 0.80146 0.3966 0.4699 
0.80354 -0.23923 -0.96996 0.80354 0.25275 -0.96996 0.80787 -0.50734 -0.82389 
0.80787 0.52086 0.38912 0.81308 -0.28671 -0.96056 0.81308 -0.28671 0.52579 
0.81308 0.30023 -0.96056 0.81308 0.30023 0.52579 0.81411 -0.59664 -0.74234 
0.81584 -0.42785 -0.89035 0.81584 0.44137 0.45557 0.81868 0.00676 -1.02059 
0.81868 0.00676 0.58582 0.81988 -0.0426 -1.01997 0.81988 -0.0426 0.5852 
0.81988 0.05612 -1.01997 0.81988 0.05612 0.5852 0.82356 -0.09255 -1.01806 
0.82356 -0.09255 0.58328 0.82356 0.10607 -1.01806 0.82356 0.10607 0.58328 
0.82644 -0.54881 -0.80532 0.82744 -0.33844 -0.94974 0.82744 0.35196 0.51497 
0.82874 -0.1425 -1.0141 0.82874 -0.1425 0.57933 0.82874 0.15602 -1.0141 
0.82874 0.15602 0.57933 0.83192 -0.47179 -0.87444 0.83192 0.48531 0.43967 
0.83518 -0.19182 -1.00802 0.83518 -0.19182 0.57324 0.83518 0.20534 -1.00802 
0.83518 0.20534 0.57324 0.84336 -0.23993 -1.00038 0.84336 -0.23993 0.56561 
0.84336 0.25345 -1.00038 0.84336 0.25345 0.56561 0.84357 -0.38913 -0.93672 
0.84357 0.40265 0.50195 0.84643 -0.58894 -0.78534 0.84935 -0.51434 -0.85707 
0.84935 0.52786 0.4223 0.85642 -0.29215 -0.99156 0.85642 -0.29215 0.55678 
0.85642 0.30567 -0.99156 0.85642 0.30567 0.55678 0.85848 -0.43389 -0.92222 
0.85848 0.44741 0.48745 0.85881 0.00676 -1.04886 0.85881 0.00676 0.61408 
0.86112 -0.04324 -1.04889 0.86112 -0.04324 0.61412 0.86112 0.05676 -1.04889 
0.86112 0.05676 0.61412 0.86481 -0.09312 -1.04685 0.86481 -0.09312 0.61207 
0.86481 0.10664 -1.04685 0.86481 0.10664 0.61207 0.86778 -0.62763 -0.76399 
0.86909 -0.55676 -0.83795 0.86989 -0.14275 -1.04272 0.86989 -0.14275 0.60795 
0.86989 0.15627 -1.04272 0.86989 0.15627 0.60795 0.87119 -0.34376 -0.98033 
0.87119 0.35728 0.54555 0.87474 -0.47758 -0.90601 0.87474 0.4911 0.47124 
0.87632 -0.192 -1.03653 0.87632 -0.192 0.60175 0.87632 0.20552 -1.03653 
0.87632 0.20552 0.60175 0.88729 -0.39406 -0.96673 0.88729 0.40758 0.53196 
0.88807 -0.24473 -1.02963 0.88807 -0.24473 0.59486 0.88807 0.25825 -1.02963 
0.88807 0.25825 0.59486 0.88943 -0.59664 -0.81766 0.89337 -0.52099 -0.88823 
0.89337 0.53451 0.45346 0.90028 0.00676 -1.07511 0.90028 0.00676 0.64034 
0.90137 -0.29673 -1.02033 0.90137 -0.29673 0.58556 0.90137 0.31025 0.58556 
0.9025 -0.4387 -0.95192 0.9025 0.45222 0.51715 0.90269 -0.0433 -1.0751 
0.90269 -0.0433 0.64033 0.90269 0.05682 -1.0751 0.90269 0.05682 0.64033 
0.90662 -0.09346 -1.07303 0.90662 -0.09346 0.63826 0.90662 0.10698 -1.07303 
0.90662 0.10698 0.63826 0.91131 -0.63528 -0.79593 0.91181 -0.14313 -1.06883 
0.91181 -0.14313 0.63406 0.91181 0.15665 -1.06883 0.91181 0.15665 0.63406 
0.91334 -0.56306 -0.86874 0.91334 0.57658 0.43397 0.9162 -0.34782 -1.00865 
0.9162 -0.34782 0.57387 0.9162 0.36134 0.57387 0.92017 -0.48287 -0.93573 
0.92017 0.49639 0.50096 0.92293 -0.19543 -1.0645 0.92293 -0.19543 0.62973 
0.92293 0.20895 -1.0645 0.92293 0.20895 0.62973 0.9325 -0.39786 -0.99461 
0.9325 0.41138 0.55984 0.93425 -0.60278 -0.84821 0.93433 -0.67213 -0.77296 
0.93502 -0.24811 -1.05718 0.93502 -0.24811 0.62241 0.93502 0.26163 -1.05718 
0.93502 0.26163 0.62241 0.93915 -0.52606 -0.91757 0.93915 0.53958 0.4828 
0.94298 0.00676 -1.09931 0.94298 0.00676 0.66454 0.94573 -0.04346 -1.09934 
0.94573 -0.04346 0.66457 0.94573 0.05698 -1.09934 0.94573 0.05698 0.66457 
0.94884 -0.3003 -1.04744 0.94884 -0.3003 0.61267 0.94884 0.31382 0.61267 
0.9492 -0.44285 -0.97992 0.9492 0.45637 0.54515 0.94965 -0.09356 -1.09714 
0.94965 -0.09356 0.66237 0.94965 0.10708 -1.09714 0.94965 0.10708 0.66237 
0.95634 -0.64101 -0.82615 0.95906 -0.56767 -0.89762 0.95906 0.58119 0.46285 
0.95967 -0.14613 -1.09481 0.95967 -0.14613 0.66004 0.95967 0.15965 -1.09481 
0.95967 0.15965 0.66004 0.96402 -0.35127 -1.03531 0.96402 -0.35127 0.60053 
0.96402 0.36479 0.60053 0.96707 -0.48671 -0.96331 0.96707 0.50023 0.52854 
0.971 -0.19826 -1.08996 0.971 -0.19826 0.65519 0.971 0.21178 -1.08996 
0.971 0.21178 0.65519 0.97909 -0.4005 -1.02029 0.97909 0.41402 0.58552 
0.9803 -0.60711 -0.87673 0.9803 0.62063 0.44196 0.98371 -0.25099 -1.08231 
0.98371 -0.25099 0.64753 0.98371 0.26451 -1.08231 0.98371 0.26451 0.64753 
0.98606 -0.52932 -0.94482 0.98606 0.54284 0.51004 0.98682 0.00676 -1.12138 
0.98682 0.00676 0.6866 0.98968 -0.04352 -1.12132 0.98968 -0.04352 0.68655 
0.98968 0.05704 -1.12132 0.98968 0.05704 0.68655 0.99282 -0.6963 -0.7901 
0.99609 -0.44532 -1.0052 0.99609 0.45884 0.57043 0.99771 -0.30295 -1.07206 
0.99771 -0.30295 0.63729 0.99771 0.31647 0.63729 0.99883 -0.09606 -1.12112 
0.99883 -0.09606 0.68635 0.99883 0.10958 -1.12112 0.99883 0.10958 0.68635 
1.00613 -0.57059 -0.92449 1.00613 0.58411 0.48972 1.00917 -0.14862 -1.11831 
1.00917 -0.14862 0.68353 1.00917 0.16214 -1.11831 1.00917 0.16214 0.68353 
1.01173 -0.35299 -1.05908 1.01173 -0.35299 0.62431 1.01173 0.36651 0.62431 
1.01442 -0.48921 -0.98813 1.01442 0.50273 0.55336 1.01583 -0.66397 -0.84291 
1.02038 -0.20048 -1.11283 1.02038 -0.20048 0.67806 1.02038 0.214 -1.11283 
1.02038 0.214 0.67806 1.02691 -0.40199 -1.0437 1.02691 -0.40199 0.60893 
1.02691 0.41551 0.60893 1.0317 0.00676 -1.14127 1.0317 0.00676 0.70649 
1.0334 -0.25315 -1.10469 1.0334 -0.25315 0.66992 1.0334 0.26667 -1.10469 
1.0334 0.26667 0.66992 1.03371 -0.53159 -0.96923 1.03371 0.54511 0.53445 
1.03994 -0.04582 -1.14314 1.03994 -0.04582 0.70837 1.03994 0.05934 -1.14314 
1.03994 0.05934 0.70837 1.04054 -0.62909 -0.89262 1.04054 0.64261 0.45785 
1.04444 -0.44672 -1.02825 1.04444 0.46024 0.59348 1.04658 -0.30369 -1.09394 
1.04658 -0.30369 0.65917 1.04658 0.31721 0.65917 1.04924 -0.09826 -1.1424 
1.04924 -0.09826 0.70763 1.04924 0.11178 -1.1424 1.04924 0.11178 0.70763 
1.05359 -0.71737 -0.80515 1.05959 -0.1504 -1.13903 1.05959 -0.1504 0.70426 
1.05959 0.16392 -1.13903 1.05959 0.16392 0.70426 1.06085 -0.35364 -1.0806 
1.06085 -0.35364 0.64582 1.06085 0.36716 0.64582 1.06291 -0.49029 -1.01074 
1.06291 0.50381 0.57597 1.06844 -0.5903 -0.94116 1.06844 0.60382 0.50638 
1.07093 -0.20209 -1.13304 1.07093 -0.20209 0.69827 1.07093 0.21561 -1.13304 
1.07093 0.21561 0.69827 1.07583 -0.40232 -1.06476 1.07583 -0.40232 0.62998 
1.07583 0.41584 0.62998 1.07706 -0.68401 -0.85696 1.07749 0.00676 -1.15893 
1.07749 0.00676 0.72416 1.08326 -0.25319 -1.12446 1.08326 -0.25319 0.68969 
1.08326 0.26671 0.68969 1.08594 -0.04587 -1.16045 1.08594 -0.04587 0.72567 
1.08594 0.05939 -1.16045 1.08594 0.05939 0.72567 1.09294 -0.76641 -0.7641 
1.09362 -0.44686 -1.04886 1.09362 0.46038 0.61408 1.0956 -0.09855 -1.15935 
1.0956 -0.09855 0.72457 1.0956 0.11207 -1.15935 1.0956 0.11207 0.72457 
1.09652 -0.30355 -1.11331 1.09652 -0.30355 0.67853 1.09652 0.31707 0.67853 
1.09675 -0.5503 -0.98471 1.09675 0.56382 0.54994 1.10397 -0.64716 -0.90734 
1.10397 0.66068 0.47256 1.10615 -0.15068 -1.15558 1.10615 -0.15068 0.72081 
1.10615 0.1642 -1.15558 1.10615 0.1642 0.72081 1.11068 -0.35303 -1.09961 
1.11068 -0.35303 0.66484 1.11068 0.36655 0.66484 1.11547 -0.73505 -0.8177 
1.11844 -0.2035 -1.14916 1.11844 -0.2035 0.71439 1.11844 0.21702 -1.14916 
1.11844 0.21702 0.71439 1.12409 0.00676 -1.17433 1.12409 0.00676 0.73955 
1.1257 -0.40149 -1.08341 1.1257 -0.40149 0.64864 1.1257 0.41501 0.64864 
1.12694 -0.50775 -1.02526 1.12694 0.52127 0.59049 1.131 -0.25453 -1.14011 
1.131 -0.25453 0.70534 1.131 0.26805 0.70534 1.13231 -0.6073 -0.95453 
1.13231 0.62082 0.51975 1.13301 -0.04599 -1.17553 1.13301 -0.04599 0.74076 
1.13301 0.05951 -1.17553 1.13301 0.05951 0.74076 1.14176 -0.7006 -0.86955 
1.14273 -0.09859 -1.174 1.14273 -0.09859 0.73923 1.14273 0.11211 -1.174 
1.14273 0.11211 0.73923 1.14463 -0.30502 -1.12845 1.14463 -0.30502 0.69367 
1.14463 0.31854 0.69367 1.15432 -0.15172 -1.16989 1.15432 -0.15172 0.73511 
1.15432 0.16524 -1.16989 1.15432 0.16524 0.73511 1.15556 -0.78192 -0.77506 
1.15831 -0.46342 -1.06199 1.15831 -0.46342 0.62722 1.15831 0.47694 0.62722 
1.15902 -0.35437 -1.11426 1.15902 -0.35437 0.67949 1.15902 0.36789 0.67949 
1.16175 -0.56631 -0.99698 1.16175 0.57983 0.56221 1.16669 -0.20439 -1.16294 
1.16669 -0.20439 0.72817 1.16669 0.21791 -1.16294 1.16669 0.21791 0.72817 
1.16932 -0.66252 -0.91882 1.16932 0.67604 0.48405 1.1714 0.00676 -1.18742 
1.1714 0.00676 0.75265 1.17973 -0.25542 -1.15344 1.17973 -0.25542 0.71867 
1.17973 0.26894 0.71867 1.1805 -0.04603 -1.18822 1.1805 -0.04603 0.75344 
1.1805 0.05955 -1.18822 1.1805 0.05955 0.75344 1.18111 -0.74964 -0.82848 
1.18487 -0.81048 -0.74601 1.19163 -0.09919 -1.18649 1.19163 -0.09919 0.75172 
1.19163 0.11271 -1.18649 1.19163 0.11271 0.75172 1.19229 -0.52283 -1.03605 
1.19229 0.53635 0.60128 1.19344 -0.3057 -1.14127 1.19344 -0.3057 0.70649 
1.19344 0.31922 0.70649 1.19651 -0.4094 -1.10019 1.19651 -0.4094 0.66542 
1.19651 0.42292 0.66542 1.19748 -0.6215 -0.96454 1.19748 0.63502 0.52977 
1.20343 -0.15231 -1.18185 1.20343 -0.15231 0.74708 1.20343 0.16583 -1.18185 
1.20343 0.16583 0.74708 1.20771 -0.71393 -0.87913 1.21557 -0.20474 -1.17433 
1.21557 -0.20474 0.73956 1.21557 0.21826 -1.17433 1.21557 0.21826 0.73956 
1.21929 -0.79405 -0.78364 1.21929 0.00676 -1.19817 1.21929 0.00676 0.7634 
1.22745 -0.57941 -1.00572 1.22745 0.59293 0.57095 1.2288 -0.25569 -1.16432 
1.2288 -0.25569 0.72954 1.2288 0.26921 0.72954 1.22985 -0.47034 -1.07664 
1.22985 -0.47034 0.64187 1.22985 0.48386 0.64187 1.22992 -0.04646 -1.19878 
1.22992 -0.04646 0.76401 1.22992 0.05998 -1.19878 1.22992 0.05998 0.76401 
1.23053 -0.36124 -1.12886 1.23053 -0.36124 0.69408 1.23053 0.37476 0.69408 
1.23526 -0.67493 -0.92676 1.23526 0.68845 0.49199 1.2411 -0.09953 -1.19651 
1.2411 -0.09953 0.76173 1.2411 0.11305 -1.19651 1.2411 0.11305 0.76173 
1.24532 -0.76042 -0.83614 1.24906 -0.82105 -0.75348 1.25279 -0.15228 -1.19134 
1.25279 -0.15228 0.75657 1.25279 0.1658 -1.19134 1.25279 0.1658 0.75657 
1.26362 -0.63284 -0.97116 1.26362 0.64636 0.53639 1.2648 -0.52908 -1.04835 
1.2648 -0.52908 0.61358 1.2648 0.5426 0.61358 1.26495 -0.20456 -1.18331 
1.26495 -0.20456 0.74854 1.26495 0.21808 -1.18331 1.26495 0.21808 0.74854 
1.26581 -0.31123 -1.15377 1.26581 -0.31123 0.719 1.26581 0.32475 0.719 
1.26765 0.00676 -1.20656 1.26765 0.00676 0.77179 1.26848 -0.41508 -1.11224 
1.26848 -0.41508 0.67747 1.26848 0.4286 0.67747 1.27264 -0.72313 -0.88609 
1.27844 -0.0465 -1.20667 1.27844 -0.0465 0.7719 1.27844 0.06002 -1.20667 
1.27844 0.06002 0.7719 1.27947 -0.84609 -0.72182 1.28385 -0.80275 -0.7898 
1.28991 -0.0998 -1.20387 1.28991 -0.0998 0.7691 1.28991 0.11332 -1.20387 
1.28991 0.11332 0.7691 1.30055 -0.58431 -1.01593 1.30055 0.59783 0.58116 
1.3006 -0.68285 -0.93257 1.3006 0.69637 0.4978 1.30171 -0.2604 -1.17443 
1.30171 -0.2604 0.73966 1.30171 0.27392 0.73966 1.30174 -0.15253 -1.19817 
1.30174 -0.15253 0.7634 1.30174 0.16605 -1.19817 1.30174 0.16605 0.7634 
1.303 -0.47505 -1.08655 1.303 -0.47505 0.65178 1.303 0.48857 0.65178 
1.30349 -0.36586 -1.13872 1.30349 -0.36586 0.70395 1.30349 0.37938 0.70395 
1.31021 -0.86878 -0.68917 1.31078 -0.76774 -0.84141 1.31418 -0.8282 -0.7585 
1.31636 0.00676 -1.21257 1.31636 0.00676 0.7778 1.32756 -0.04661 -1.21218 
1.32756 -0.04661 0.77741 1.32756 0.06013 -1.21218 1.32756 0.06013 0.77741 
1.33813 -0.5324 -1.05613 1.33813 -0.5324 0.62136 1.33813 0.54592 0.62136 
1.33819 -0.72916 -0.89015 1.33878 -0.63839 -0.9777 1.33878 0.65191 0.54293 
1.33898 -0.31503 -1.16119 1.33898 -0.31503 0.72642 1.33898 0.32855 0.72642 
1.33902 -0.09981 -1.20883 1.33902 -0.09981 0.77406 1.33902 0.11333 -1.20883 
1.33902 0.11333 0.77406 1.33945 -0.20636 -1.19153 1.33945 -0.20636 0.75676 
1.33945 0.21988 -1.19153 1.33945 0.21988 0.75676 1.34123 -0.4185 -1.1195 
1.34123 -0.4185 0.68473 1.34123 0.43202 0.68473 1.34477 -0.85151 -0.72584 
1.345 -0.89005 -0.65433 1.34898 -0.80799 -0.7935 1.36531 0.00676 -1.21618 
1.36531 0.00676 0.78141 1.37614 -0.58805 -1.02034 1.37614 -0.58805 0.58557 
1.37614 0.60157 0.58557 1.37614 -0.47741 -1.09153 1.37614 -0.47741 0.65675 
1.37614 0.49093 0.65675 1.37618 -0.68659 -0.93697 1.37618 -0.77154 -0.84412 
1.37659 -0.26162 -1.17996 1.37659 -0.26162 0.74519 1.37659 0.27514 0.74519 
1.37659 -0.36819 -1.14366 1.37659 -0.36819 0.70889 1.37659 0.38171 0.70889 
1.37662 -0.15374 -1.2037 1.37662 -0.15374 0.76893 1.37662 0.16726 -1.2037 
1.37662 0.16726 0.76893 1.37662 -0.04664 -1.21524 1.37662 -0.04664 0.78047 
1.37662 0.06016 -1.21524 1.37662 0.06016 0.78047 1.37952 -0.87313 -0.69129 
1.37952 -0.83181 -0.76106 1.41438 -0.89222 -0.65539 1.41438 -0.8536 -0.72707 
1.41438 -0.80974 -0.79474 1.41438 -0.73131 -0.89211 1.41438 -0.64024 -0.97988 
1.41438 -0.64024 0.54511 1.41438 -0.53398 -1.05858 1.41438 -0.53398 0.62381 
1.41438 -0.41964 -1.12192 1.41438 -0.41964 0.68715 1.41438 -0.31595 -1.16389 
1.41438 -0.31595 0.72911 1.41438 -0.20696 -1.19428 1.41438 -0.20696 0.75951 
1.41438 -0.10012 -1.21166 1.41438 -0.10012 0.77689 1.41438 0.00676 -1.21739 
1.41438 0.00676 0.78261 1.41438 0.11364 -1.21166 1.41438 0.11364 0.77689 
1.41438 0.22048 -1.19428 1.41438 0.22048 0.75951 1.41438 0.32947 0.72911 
1.41438 0.43316 0.68715 1.41438 0.5475 0.62381 1.41438 0.65376 0.54511 
1.44923 -0.83181 -0.76106 1.44923 -0.87313 -0.69129 1.44925 -0.90936 -0.61677 
1.45214 -0.04664 -1.21524 1.45214 -0.04664 0.78047 1.45214 0.06016 -1.21524 
1.45214 0.06016 0.78047 1.45214 -0.15374 -1.2037 1.45214 -0.15374 0.76893 
1.45214 0.16726 -1.2037 1.45214 0.16726 0.76893 1.45216 -0.36819 -1.14366 
1.45216 -0.36819 0.70889 1.45216 0.38171 0.70889 1.45217 -0.26162 -1.17996 
1.45217 -0.26162 0.74519 1.45217 0.27514 0.74519 1.45258 -0.77154 -0.84412 
1.45258 -0.68659 -0.93697 1.45261 -0.47741 -1.09153 1.45261 -0.47741 0.65675 
1.45261 0.49093 0.65675 1.45261 -0.58805 -1.02034 1.45261 -0.58805 0.58557 
1.45261 0.60157 0.58557 1.46345 0.00676 -1.21618 1.46345 0.00676 0.78141 
1.47978 -0.80799 -0.7935 1.48376 -0.89005 -0.65433 1.48399 -0.85151 -0.72584 
1.48752 -0.4185 -1.1195 1.48752 -0.4185 0.68473 1.48752 0.43202 0.68473 
1.4893 -0.20636 -1.19153 1.4893 -0.20636 0.75676 1.4893 0.21988 -1.19153 
1.4893 0.21988 0.75676 1.48974 -0.09981 -1.20883 1.48974 -0.09981 0.77406 
1.48974 0.11333 -1.20883 1.48974 0.11333 0.77406 1.48978 -0.31503 -1.16119 
1.48978 -0.31503 0.72642 1.48978 0.32855 0.72642 1.48997 -0.63839 -0.9777 
1.48997 0.65191 0.54293 1.49057 -0.72916 -0.89015 1.49063 -0.5324 -1.05613 
1.49063 -0.5324 0.62136 1.49063 0.54592 0.62136 1.5012 -0.04661 -1.21218 
1.5012 -0.04661 0.77741 1.5012 0.06013 -1.21218 1.5012 0.06013 0.77741 
1.5124 0.00676 -1.21257 1.5124 0.00676 0.7778 1.51457 -0.8282 -0.7585 
1.51798 -0.76774 -0.84141 1.51855 -0.86878 -0.68917 1.52527 -0.36586 -1.13872 
1.52527 -0.36586 0.70395 1.52527 0.37938 0.70395 1.52576 -0.47505 -1.08655 
1.52576 -0.47505 0.65178 1.52576 0.48857 0.65178 1.52701 -0.15253 -1.19817 
1.52701 -0.15253 0.7634 1.52701 0.16605 -1.19817 1.52701 0.16605 0.7634 
1.52705 -0.2604 -1.17443 1.52705 -0.2604 0.73966 1.52705 0.27392 0.73966 
1.52816 -0.68285 -0.93257 1.52821 -0.58431 -1.01593 1.52821 -0.58431 0.58116 
1.52821 0.59783 0.58116 1.53885 -0.0998 -1.20387 1.53885 -0.0998 0.7691 
1.53885 0.11332 -1.20387 1.53885 0.11332 0.7691 1.54491 -0.80275 -0.7898 
1.54929 -0.84609 -0.72182 1.55032 -0.0465 -1.20667 1.55032 -0.0465 0.7719 
1.55032 0.06002 -1.20667 1.55032 0.06002 0.7719 1.55612 -0.72313 -0.88609 
1.56028 -0.41508 -1.11224 1.56028 -0.41508 0.67747 1.56028 0.4286 0.67747 
1.56111 0.00676 -1.20656 1.56111 0.00676 0.77179 1.56295 -0.31123 -1.15377 
1.56295 -0.31123 0.719 1.56295 0.32475 0.719 1.56381 -0.20456 -1.18331 
1.56381 -0.20456 0.74854 1.56381 0.21808 -1.18331 1.56381 0.21808 0.74854 
1.56396 -0.52908 -1.04835 1.56396 -0.52908 0.61358 1.56396 0.5426 0.61358 
1.56513 -0.63284 -0.97116 1.56513 0.64636 0.53639 1.57597 -0.15228 -1.19134 
1.57597 -0.15228 0.75657 1.57597 0.1658 -1.19134 1.57597 0.1658 0.75657 
1.57969 -0.82105 -0.75348 1.58343 -0.76042 -0.83614 1.58766 -0.09953 -1.19651 
1.58766 -0.09953 0.76173 1.58766 0.11305 -1.19651 1.58766 0.11305 0.76173 
1.5935 -0.67493 -0.92676 1.59822 -0.36124 -1.12886 1.59822 -0.36124 0.69408 
1.59822 0.37476 0.69408 1.59884 -0.04646 -1.19878 1.59884 -0.04646 0.76401 
1.59884 0.05998 -1.19878 1.59884 0.05998 0.76401 1.59891 -0.47034 -1.07664 
1.59891 -0.47034 0.64187 1.59891 0.48386 0.64187 1.59996 -0.25569 -1.16432 
1.59996 -0.25569 0.72954 1.59996 0.26921 0.72954 1.6013 -0.57941 -1.00572 
1.6013 0.59293 0.57095 1.60947 -0.79405 -0.78364 1.60947 0.00676 -1.19817 
1.60947 0.00676 0.7634 1.61319 -0.20474 -1.17433 1.61319 -0.20474 0.73956 
1.61319 0.21826 -1.17433 1.61319 0.21826 0.73956 1.61401 -0.83699 -0.71562 
1.62104 -0.71393 -0.87913 1.62533 -0.15231 -1.18185 1.62533 -0.15231 0.74708 
1.62533 0.16583 -1.18185 1.62533 0.16583 0.74708 1.63128 -0.6215 -0.96454 
1.63128 0.63502 0.52977 1.63225 -0.4094 -1.10019 1.63225 -0.4094 0.66542 
1.63225 0.42292 0.66542 1.63532 -0.3057 -1.14127 1.63532 -0.3057 0.70649 
1.63532 0.31922 0.70649 1.63647 -0.52283 -1.03605 1.63647 0.53635 0.60128 
1.63713 -0.09919 -1.18649 1.63713 -0.09919 0.75172 1.63713 0.11271 -1.18649 
1.63713 0.11271 0.75172 1.64389 -0.81048 -0.74601 1.64765 -0.74964 -0.82848 
1.64826 -0.04603 -1.18822 1.64826 -0.04603 0.75344 1.64826 0.05955 -1.18822 
1.64826 0.05955 0.75344 1.64903 -0.25542 -1.15344 1.64903 -0.25542 0.71867 
1.64903 0.26894 0.71867 1.65736 0.00676 -1.18742 1.65736 0.00676 0.75265 
1.65944 -0.66252 -0.91882 1.66206 -0.20439 -1.16294 1.66206 -0.20439 0.72817 
1.66206 0.21791 -1.16294 1.66206 0.21791 0.72817 1.66701 -0.56631 -0.99698 
1.66701 0.57983 0.56221 1.66973 -0.35437 -1.11426 1.66973 -0.35437 0.67949 
1.66973 0.36789 0.67949 1.67045 -0.46342 -1.06199 1.67045 -0.46342 0.62722 
1.67045 0.47694 0.62722 1.6732 -0.78192 -0.77506 1.67443 -0.15172 -1.16989 
1.67443 -0.15172 0.73511 1.67443 0.16524 -1.16989 1.67443 0.16524 0.73511 
1.68412 -0.30502 -1.12845 1.68412 -0.30502 0.69367 1.68412 0.31854 0.69367 
1.68603 -0.09859 -1.174 1.68603 -0.09859 0.73923 1.68603 0.11211 -1.174 
1.68603 0.11211 0.73923 1.687 -0.7006 -0.86955 1.69575 -0.04599 -1.17553 
1.69575 -0.04599 0.74076 1.69575 0.05951 -1.17553 1.69575 0.05951 0.74076 
1.69644 -0.6073 -0.95453 1.69644 0.62082 0.51975 1.69776 -0.25453 -1.14011 
1.69776 -0.25453 0.70534 1.69776 0.26805 0.70534 1.70182 -0.50775 -1.02526 
1.70182 0.52127 0.59049 1.70305 -0.40149 -1.08341 1.70305 -0.40149 0.64864 
1.70305 0.41501 0.64864 1.70466 0.00676 -1.17433 1.70466 0.00676 0.73955 
1.7081 -0.7962 -0.73603 1.71032 -0.2035 -1.14916 1.71032 -0.2035 0.71439 
1.71032 0.21702 -1.14916 1.71032 0.21702 0.71439 1.71329 -0.73505 -0.8177 
1.71808 -0.35303 -1.09961 1.71808 -0.35303 0.66484 1.71808 0.36655 0.66484 
1.7226 -0.15068 -1.15558 1.7226 -0.15068 0.72081 1.7226 0.1642 -1.15558 
1.7226 0.1642 0.72081 1.72479 -0.64716 -0.90734 1.72479 0.66068 0.47256 
1.73201 -0.5503 -0.98471 1.73201 0.56382 0.54994 1.73224 -0.30355 -1.11331 
1.73224 -0.30355 0.67853 1.73224 0.31707 0.67853 1.73316 -0.09855 -1.15935 
1.73316 -0.09855 0.72457 1.73316 0.11207 -1.15935 1.73316 0.11207 0.72457 
1.73514 -0.44686 -1.04886 1.73514 -0.44686 0.61408 1.73514 0.46038 0.61408 
1.73582 -0.76641 -0.7641 1.74281 -0.04587 -1.16045 1.74281 -0.04587 0.72567 
1.74281 0.05939 -1.16045 1.74281 0.05939 0.72567 1.7455 -0.25319 -1.12446 
1.7455 -0.25319 0.68969 1.7455 0.26671 0.68969 1.75127 0.00676 -1.15893 
1.75127 0.00676 0.72416 1.7517 -0.68401 -0.85696 1.75293 -0.40232 -1.06476 
1.75293 -0.40232 0.62998 1.75293 0.41584 0.62998 1.75782 -0.20209 -1.13304 
1.75782 -0.20209 0.69827 1.75782 0.21561 -1.13304 1.75782 0.21561 0.69827 
1.76032 -0.5903 -0.94116 1.76032 0.60382 0.50638 1.76585 -0.49029 -1.01074 
1.76585 0.50381 0.57597 1.7679 -0.35364 -1.0806 1.7679 -0.35364 0.64582 
1.7679 0.36716 0.64582 1.76917 -0.1504 -1.13903 1.76917 -0.1504 0.70426 
1.76917 0.16392 -1.13903 1.76917 0.16392 0.70426 1.77517 -0.71737 -0.80515 
1.77951 -0.09826 -1.1424 1.77951 -0.09826 0.70763 1.77951 0.11178 -1.1424 
1.77951 0.11178 0.70763 1.78217 -0.30369 -1.09394 1.78217 -0.30369 0.65917 
1.78217 0.31721 0.65917 1.78432 -0.44672 -1.02825 1.78432 0.46024 0.59348 
1.78821 -0.62909 -0.89262 1.78882 -0.04582 -1.14314 1.78882 -0.04582 0.70837 
1.78882 0.05934 -1.14314 1.78882 0.05934 0.70837 1.79505 -0.53159 -0.96923 
1.79505 0.54511 0.53445 1.79536 -0.25315 -1.10469 1.79536 -0.25315 0.66992 
1.79536 0.26667 0.66992 1.79706 0.00676 -1.14127 1.79706 0.00676 0.70649 
1.80185 -0.40199 -1.0437 1.80185 -0.40199 0.60893 1.80185 0.41551 0.60893 
1.80838 -0.20048 -1.11283 1.80838 -0.20048 0.67806 1.80838 0.214 -1.11283 
1.80838 0.214 0.67806 1.81293 -0.66397 -0.84291 1.81434 -0.48921 -0.98813 
1.81434 0.50273 0.55336 1.81703 -0.35299 -1.05908 1.81703 -0.35299 0.62431 
1.81703 0.36651 0.62431 1.81959 -0.14862 -1.11831 1.81959 -0.14862 0.68353 
1.81959 0.16214 -1.11831 1.81959 0.16214 0.68353 1.82263 -0.57059 -0.92449 
1.82263 0.58411 0.48972 1.82993 -0.09606 -1.12112 1.82993 -0.09606 0.68635 
1.82993 0.10958 -1.12112 1.82993 0.10958 0.68635 1.83105 -0.30295 -1.07206 
1.83105 -0.30295 0.63729 1.83105 0.31647 0.63729 1.83267 -0.44532 -1.0052 
1.83267 0.45884 0.57043 1.83594 -0.6963 -0.7901 1.83908 -0.04352 -1.12132 
1.83908 -0.04352 0.68655 1.83908 0.05704 -1.12132 1.83908 0.05704 0.68655 
1.84193 0.00676 -1.12138 1.84193 0.00676 0.6866 1.8427 -0.52932 -0.94482 
1.8427 0.54284 0.51004 1.84505 -0.25099 -1.08231 1.84505 -0.25099 0.64753 
1.84505 0.26451 0.64753 1.84845 -0.60711 -0.87673 1.84967 -0.4005 -1.02029 
1.84967 0.41402 0.58552 1.85776 -0.19826 -1.08996 1.85776 -0.19826 0.65519 
1.85776 0.21178 -1.08996 1.85776 0.21178 0.65519 1.86169 -0.48671 -0.96331 
1.86169 0.50023 0.52854 1.86474 -0.35127 -1.03531 1.86474 -0.35127 0.60053 
1.86474 0.36479 0.60053 1.86908 -0.14613 -1.09481 1.86908 -0.14613 0.66004 
1.86908 0.15965 -1.09481 1.86908 0.15965 0.66004 1.8697 -0.56767 -0.89762 
1.87242 -0.64101 -0.82615 1.8791 -0.09356 -1.09714 1.8791 -0.09356 0.66237 
1.8791 0.10708 -1.09714 1.8791 0.10708 0.66237 1.87956 -0.44285 -0.97992 
1.87956 0.45637 0.54515 1.87992 -0.3003 -1.04744 1.87992 -0.3003 0.61267 
1.87992 0.31382 0.61267 1.88303 -0.04346 -1.09934 1.88303 -0.04346 0.66457 
1.88303 0.05698 -1.09934 1.88303 0.05698 0.66457 1.88578 0.00676 -1.09931 
1.88578 0.00676 0.66454 1.88961 -0.52606 -0.91757 1.89374 -0.24811 -1.05718 
1.89374 -0.24811 0.62241 1.89374 0.26163 0.62241 1.89443 -0.67213 -0.77296 
1.89451 -0.60278 -0.84821 1.89625 -0.39786 -0.99461 1.89625 0.41138 0.55984 
1.90583 -0.19543 -1.0645 1.90583 -0.19543 0.62973 1.90583 0.20895 -1.0645 
1.90583 0.20895 0.62973 1.90859 -0.48287 -0.93573 1.90859 0.49639 0.50096 
1.91256 -0.34782 -1.00865 1.91256 -0.34782 0.57387 1.91256 0.36134 0.57387 
1.91542 -0.56306 -0.86874 1.91695 -0.14313 -1.06883 1.91695 -0.14313 0.63406 
1.91695 0.15665 -1.06883 1.91695 0.15665 0.63406 1.91745 -0.63528 -0.79593 
1.92214 -0.09346 -1.07303 1.92214 -0.09346 0.63826 1.92214 0.10698 -1.07303 
1.92214 0.10698 0.63826 1.92607 -0.0433 -1.0751 1.92607 -0.0433 0.64033 
1.92607 0.05682 -1.0751 1.92607 0.05682 0.64033 1.92626 -0.4387 -0.95192 
1.92626 0.45222 0.51715 1.92739 -0.29673 -1.02033 1.92739 -0.29673 0.58556 
1.92739 0.31025 0.58556 1.92848 0.00676 -1.07511 1.92848 0.00676 0.64034 
1.93538 -0.52099 -0.88823 1.93933 -0.59664 -0.81766 1.94069 -0.24473 -1.02963 
1.94069 -0.24473 0.59486 1.94069 0.25825 0.59486 1.94147 -0.39406 -0.96673 
1.94147 0.40758 0.53196 1.95244 -0.192 -1.03653 1.95244 -0.192 0.60175 
1.95244 0.20552 -1.03653 1.95244 0.20552 0.60175 1.95402 -0.47758 -0.90601 
1.95757 -0.34376 -0.98033 1.95757 0.35728 0.54555 1.95887 -0.14275 -1.04272 
1.95887 -0.14275 0.60795 1.95887 0.15627 -1.04272 1.95887 0.15627 0.60795 
1.95967 -0.55676 -0.83795 1.96098 -0.62763 -0.76399 1.96394 -0.09312 -1.04685 
1.96394 -0.09312 0.61207 1.96394 0.10664 -1.04685 1.96394 0.10664 0.61207 
1.96764 -0.04324 -1.04889 1.96764 -0.04324 0.61412 1.96764 0.05676 -1.04889 
1.96764 0.05676 0.61412 1.96995 0.00676 -1.04886 1.96995 0.00676 0.61408 
1.97028 -0.43389 -0.92222 1.97233 -0.29215 -0.99156 1.97233 -0.29215 0.55678 
1.97233 0.30567 0.55678 1.97941 -0.51434 -0.85707 1.98233 -0.58894 -0.78534 
1.98519 -0.38913 -0.93672 1.98519 0.40265 0.50195 1.9854 -0.23993 -1.00038 
1.9854 -0.23993 0.56561 1.9854 0.25345 0.56561 1.99358 -0.19182 -1.00802 
1.99358 -0.19182 0.57324 1.99358 0.20534 -1.00802 1.99358 0.20534 0.57324 
1.99684 -0.47179 -0.87444 2.00001 -0.1425 -1.0141 2.00001 -0.1425 0.57933 
2.00001 0.15602 -1.0141 2.00001 0.15602 0.57933 2.00132 -0.33844 -0.94974 
2.00132 0.35196 0.51497 2.00232 -0.54881 -0.80532 2.0052 -0.09255 -1.01806 
2.0052 -0.09255 0.58328 2.0052 0.10607 -1.01806 2.0052 0.10607 0.58328 
2.00887 -0.0426 -1.01997 2.00887 -0.0426 0.5852 2.00887 0.05612 -1.01997 
2.00887 0.05612 0.5852 2.01008 0.00676 -1.02059 2.01008 0.00676 0.58582 
2.01291 -0.42785 -0.89035 2.01465 -0.59664 -0.74234 2.01568 -0.28671 -0.96056 
2.01568 -0.28671 0.52579 2.01568 0.30023 0.52579 2.02088 -0.50734 -0.82389 
2.02522 -0.23923 -0.96996 2.02522 -0.23923 0.53519 2.02522 0.25275 0.53519 
2.0273 -0.38308 -0.90467 2.03327 -0.19115 -0.97752 2.03327 -0.19115 0.54275 
2.03327 0.20467 -0.97752 2.03327 0.20467 0.54275 2.03494 -0.55676 -0.76268 
2.03799 -0.46464 -0.841 2.0399 -0.14163 -0.98335 2.0399 -0.14163 0.54858 
2.0399 0.15515 -0.98335 2.0399 0.15515 0.54858 2.04315 -0.33211 -0.91726 
2.04315 0.34563 0.48248 2.04495 -0.09173 -0.98724 2.04495 -0.09173 0.55247 
2.04495 0.10525 -0.98724 2.04495 0.10525 0.55247 2.04763 -0.04254 -0.98976 
2.04763 -0.04254 0.55499 2.04763 0.05606 -0.98976 2.04763 0.05606 0.55499 
2.04877 0.00676 -0.9904 2.04877 0.00676 0.55562 2.0536 -0.4208 -0.8566 
2.05406 -0.51434 -0.78242 2.05417 -0.28549 -0.9282 2.05417 -0.28549 0.49343 
2.05417 0.29901 0.49343 2.06368 -0.23792 -0.93748 2.06368 -0.23792 0.50271 
2.06368 0.25144 0.50271 2.06574 -0.56306 -0.71843 2.06766 -0.37592 -0.87067 
2.07141 -0.18999 -0.94513 2.07141 -0.18999 0.51035 2.07141 0.20351 0.51035 
2.07144 -0.47179 -0.79985 2.07801 -0.14038 -0.95083 2.07801 -0.14038 0.51606 
2.07801 0.1539 -0.95083 2.07801 0.1539 0.51606 2.08015 -0.33013 -0.88316 
2.08233 -0.09161 -0.95506 2.08233 -0.09161 0.52029 2.08233 0.10513 -0.95506 
2.08233 0.10513 0.52029 2.08504 -0.04237 -0.95752 2.08504 -0.04237 0.52275 
2.08504 0.05589 -0.95752 2.08504 0.05589 0.52275 2.08522 -0.52099 -0.73839 
2.08594 0.00676 -0.95834 2.08594 0.00676 0.52357 2.08734 -0.42785 -0.81592 
2.09104 -0.28352 -0.89405 2.09104 0.29704 0.45927 2.10029 -0.23622 0.46853 
2.10029 0.24974 0.46853 2.1079 -0.18833 0.47613 2.1079 0.20185 0.47613 
2.11383 -0.13997 0.48207 2.11383 0.15349 0.48207 2.11808 -0.09126 0.48632 
2.11808 0.10478 0.48632 2.12063 -0.04231 0.48887 2.12063 0.05583 0.48887 
2.12149 0.00676 0.48972 2.13447 -0.23792 0.43192 2.14212 -0.18999 0.43964 
2.14212 0.20351 0.43964 2.14782 -0.14038 0.44625 2.14782 0.1539 0.44625 
2.15205 -0.09161 0.45056 2.15205 0.10513 0.45056 2.15451 -0.04237 0.45327 
2.15451 0.05589 0.45327 2.15533 0.00676 0.45417 2.16695 -0.23923 0.39345 
2.17452 -0.19115 0.4015 2.18034 0.15515 0.40814 2.18423 0.10525 0.41319 
-0.30953 1.16549 -0.63778 -0.30953 1.27074 -0.63778 -0.30802 1.21812 -0.64624 
-0.29223 1.16554 -0.68379 -0.29223 1.2707 -0.68379 -0.29149 1.1131 -0.67448 
-0.29149 1.32314 -0.67448 -0.29035 1.21812 -0.69203 -0.2892 0.95683 -0.59273 
-0.2892 1.47941 -0.59273 -0.28812 1.06096 -0.66414 -0.28812 1.37527 -0.66414 
-0.28213 1.00927 -0.65279 -0.28213 1.42697 -0.65279 -0.27753 0.90634 -0.57909 
-0.27753 1.5299 -0.57909 -0.27355 0.95817 -0.64047 -0.27355 1.47806 -0.64047 
-0.27046 1.21812 -0.7369 -0.27041 1.16784 -0.73405 -0.27041 1.2684 -0.73405 
-0.27021 1.1153 -0.7249 -0.27021 1.32094 -0.7249 -0.26739 1.06273 -0.71456 
-0.26739 1.3735 -0.71456 -0.26335 0.85699 -0.5647 -0.26335 1.57925 -0.5647 
-0.26239 0.90781 -0.62721 -0.26239 1.52843 -0.62721 -0.26192 1.01088 -0.70334 
-0.26192 1.42536 -0.70334 -0.25378 0.95821 -0.69032 -0.25378 1.47802 -0.69032 
-0.2487 0.85833 -0.61305 -0.2487 1.57791 -0.61305 -0.24843 1.1679 -0.778 
-0.24843 1.26834 -0.778 -0.2484 1.21812 -0.78074 -0.24623 1.1178 -0.77407 
-0.24623 1.31844 -0.77407 -0.2439 1.06523 -0.76405 -0.2439 1.37101 -0.76405 
-0.24303 0.90766 -0.67714 -0.24303 1.52857 -0.67714 -0.23905 1.0131 -0.75273 
-0.23905 1.42314 -0.75273 -0.2325 0.80987 -0.59802 -0.2325 1.62637 -0.59802 
-0.23139 0.96037 -0.74002 -0.23139 1.47587 -0.74002 -0.22968 0.85772 -0.66287 
-0.22968 1.57852 -0.66287 -0.2242 1.21812 -0.82345 -0.22419 1.16806 -0.82104 
-0.22419 1.26818 -0.82104 -0.22212 1.1179 -0.81711 -0.22212 1.31834 -0.81711 
-0.22115 0.90841 -0.72602 -0.22115 1.52783 -0.72602 -0.21792 1.06823 -0.81192 
-0.21792 1.36801 -0.81192 -0.21384 0.80904 -0.6479 -0.21384 1.6272 -0.6479 
-0.21359 1.01593 -0.80079 -0.21359 1.42031 -0.80079 -0.20817 0.85837 -0.712 
-0.20817 1.57787 -0.712 -0.20627 0.96325 -0.7887 -0.20627 1.47299 -0.7887 
-0.19798 1.16812 -0.86261 -0.19798 1.26812 -0.86261 -0.19794 0.7645 -0.63011 
-0.19794 1.21812 -0.86492 -0.19794 1.67174 -0.63011 -0.19653 0.91106 -0.77489 
-0.19653 1.52518 -0.77489 -0.19593 1.11824 -0.85891 -0.19593 1.318 -0.85891 
-0.19279 0.80937 -0.69682 -0.19279 1.62687 -0.69682 -0.19181 1.06861 -0.85384 
-0.19181 1.36762 -0.85384 -0.18561 1.01936 -0.8474 -0.18561 1.41688 -0.8474 
-0.18439 0.86009 -0.75971 -0.18439 1.57615 -0.75971 -0.17872 0.96662 -0.83566 
-0.17872 1.46961 -0.83566 -0.17734 0.76464 -0.67929 -0.17734 1.6716 -0.67929 
-0.16968 1.21812 -0.90505 -0.16942 0.91463 -0.82235 -0.16942 1.5216 -0.82235 
-0.16938 0.81086 -0.74464 -0.16938 1.62538 -0.74464 -0.16906 1.16876 -0.90384 
-0.16906 1.26748 -0.90384 -0.16714 1.11881 -0.90017 -0.16714 1.31743 -0.90017 
-0.16319 1.06886 -0.89498 -0.16319 1.36737 -0.89498 -0.15773 0.86354 -0.80753 
-0.15773 1.5727 -0.80753 -0.1571 1.01953 -0.88855 -0.1571 1.4167 -0.88855 
-0.15429 0.76604 -0.72764 -0.15429 1.6702 -0.72764 -0.14947 0.97143 -0.88037 
-0.14947 1.46481 -0.88037 -0.1437 0.8135 -0.79122 -0.1437 1.62273 -0.79122 
-0.14064 0.91921 -0.8673 -0.14064 1.51703 -0.8673 -0.13948 1.21812 -0.94374 
-0.13885 1.16882 -0.9426 -0.13885 1.26742 -0.9426 -0.13722 0.72215 -0.70931 
-0.13722 1.71409 -0.70931 -0.13633 1.11963 -0.93992 -0.13633 1.31661 -0.93992 
-0.13244 1.06973 -0.93487 -0.13244 1.36651 -0.93487 -0.12941 0.8676 -0.85254 
-0.12941 1.56864 -0.85254 -0.12901 0.76851 -0.77453 -0.12901 1.66773 -0.77453 
-0.12661 1.0202 -0.92824 -0.12661 1.41603 -0.92824 -0.11905 0.97213 -0.92019 
-0.11905 1.46411 -0.92019 -0.11582 0.8173 -0.83644 -0.11582 1.61894 -0.83644 
-0.1124 0.72465 -0.75666 -0.1124 1.71159 -0.75666 -0.10965 0.92465 -0.91065 
-0.10965 1.51159 -0.91065 -0.10743 1.21812 -0.98091 -0.10661 1.16899 -0.98001 
-0.10661 1.26725 -0.98001 -0.10415 1.11975 -0.9773 -0.10415 1.31649 -0.9773 
-0.10101 0.77266 -0.82123 -0.10101 1.66358 -0.82123 -0.09992 1.07098 -0.97298 
-0.09992 1.36526 -0.97298 -0.09883 0.87292 -0.89629 -0.09883 1.56332 -0.89629 
-0.09421 1.02137 -0.96637 -0.09421 1.41487 -0.96637 -0.0939 0.68204 -0.73767 
-0.0939 1.7542 -0.73767 -0.08657 0.97344 -0.95865 -0.08657 1.4628 -0.95865 
-0.08581 0.82223 -0.88016 -0.08581 1.61401 -0.88016 -0.08482 0.72849 -0.80356 
-0.08482 1.70775 -0.80356 -0.07729 0.92587 -0.94914 -0.07729 1.51037 -0.94914 
-0.07358 1.21812 -1.01645 -0.07273 1.16905 -1.0156 -0.07273 1.26719 -1.0156 
-0.07131 0.77746 -0.86525 -0.07131 1.65877 -0.86525 -0.07018 1.1201 -1.01305 
-0.07018 1.31614 -1.01305 -0.06666 0.6853 -0.78458 -0.06666 1.75094 -0.78458 
-0.06634 0.87925 -0.93812 -0.06634 1.55699 -0.93812 -0.06593 1.07139 -1.0088 
-0.06593 1.36485 -1.0088 -0.05999 1.02303 -1.00287 -0.05999 1.41321 -1.00287 
-0.0551 0.73378 -0.84899 -0.0551 1.70246 -0.84899 -0.05376 0.82828 -0.92227 
-0.05376 1.60796 -0.92227 -0.05239 0.97514 -0.99526 -0.05239 1.4611 -0.99526 
-0.04671 1.79255 -0.76466 -0.04313 0.92783 -0.98601 -0.04313 1.5084 -0.98601 
-0.03943 0.78351 -0.90788 -0.03943 1.65272 -0.90788 -0.03803 1.21812 -1.0503 
-0.03732 0.69037 -0.83035 -0.03732 1.74587 -0.83035 -0.03713 1.16899 -1.04948 
-0.03713 1.26725 -1.04948 -0.03442 1.11975 -1.04702 -0.03442 1.31649 -1.04702 
-0.03225 0.88123 -0.97512 -0.03225 1.55501 -0.97512 -0.03011 1.07098 -1.04279 
-0.03011 1.36526 -1.04279 -0.02353 0.73956 -0.89181 -0.02353 1.69667 -0.89181 
-0.0235 1.02137 -1.03709 -0.0235 1.41487 -1.03709 -0.01976 0.83544 -0.96263 
-0.01976 1.6008 -0.96263 -0.01783 0.6483 -0.81039 -0.01783 1.78793 -0.81039 
-0.01578 0.97344 -1.02944 -0.01578 1.4628 -1.02944 -0.00626 0.92587 -1.02016 
-0.00626 1.51037 -1.02016 -0.00616 0.69702 -0.87438 -0.00616 1.73922 -0.87438 
-0.00569 0.79056 -0.94856 -0.00569 1.64567 -0.94856 -0.00087 1.21812 -1.08236 
0.00027 1.16882 -1.08172 0.00027 1.26742 -1.08172 0.00295 1.11963 -1.0792 
0.00295 1.31661 -1.0792 0.00476 0.87925 -1.00922 0.00476 1.55699 -1.00922 
0.008 1.06973 -1.07531 0.008 1.36651 -1.07531 0.00991 0.74672 -0.93296 
0.00991 1.68952 -0.93296 0.01296 0.6546 -0.85464 0.01296 1.78164 -0.85464 
0.01464 1.0202 -1.06949 0.01464 1.41603 -1.06949 0.02061 0.82828 -0.99663 
0.02061 1.60796 -0.99663 0.02269 0.97213 -1.06192 0.02269 1.46411 -1.06192 
0.02702 0.70402 -0.91585 0.02702 1.73222 -0.91585 0.03222 0.92465 -1.05252 
0.03222 1.51159 -1.05252 0.03325 0.61471 -0.8343 0.03325 1.82152 -0.8343 
0.03499 0.78351 -0.98231 0.03499 1.65272 -0.98231 0.03783 1.21812 -1.11256 
0.03903 1.16876 -1.11193 0.03903 1.26748 -1.11193 0.04271 1.11881 -1.11002 
0.04271 1.31743 -1.11002 0.04559 0.66255 -0.89729 0.04559 1.77369 -0.89729 
0.04659 0.87292 -1.0417 0.04659 1.56332 -1.0417 0.04789 1.06886 -1.10606 
0.04789 1.36737 -1.10606 0.05107 0.73956 -0.96641 0.05107 1.69667 -0.96641 
0.05433 1.01953 -1.09998 0.05433 1.4167 -1.09998 0.06251 0.97143 -1.09234 
0.06251 1.46481 -1.09234 0.06271 0.82223 -1.02868 0.06271 1.61401 -1.02868 
0.06557 0.62242 -0.8773 0.06557 1.81382 -0.8773 0.0685 0.69702 -0.94903 
0.0685 1.73922 -0.94903 0.07557 0.91921 -1.08352 0.07557 1.51703 -1.08352 
0.07762 0.77746 -1.01418 0.07762 1.65877 -1.01418 0.07796 1.21812 -1.14082 
0.08027 1.16812 -1.14085 0.08027 1.26812 -1.14085 0.08396 1.11824 -1.13881 
0.08396 1.318 -1.13881 0.08693 0.58373 -0.85595 0.08693 1.85251 -0.85595 
0.08823 0.6546 -0.92991 0.08823 1.78164 -0.92991 0.08903 1.06861 -1.13468 
0.08903 1.36762 -1.13468 0.09033 0.8676 -1.07229 0.09033 1.56864 -1.07229 
0.09389 0.73378 -0.99797 0.09389 1.70246 -0.99797 0.09547 1.01936 -1.12849 
0.09547 1.41688 -1.12849 0.10643 0.8173 -1.05869 0.10643 1.61894 -1.05869 
0.10721 0.96662 -1.1216 0.10721 1.46961 -1.1216 0.10857 0.61471 -0.90962 
0.10857 1.82152 -0.90962 0.10959 1.88968 -0.83328 0.11252 0.69037 -0.98019 
0.11252 1.74587 -0.98019 0.11942 1.21812 -1.16708 0.12052 0.91463 -1.11229 
0.12052 1.5216 -1.11229 0.12165 0.77266 -1.04389 0.12165 1.66358 -1.04389 
0.12184 1.16806 -1.16706 0.12184 1.26818 -1.16706 0.12576 1.1179 -1.165 
0.12576 1.31834 -1.165 0.13046 0.57608 -0.88789 0.13046 1.86016 -0.88789 
0.13096 1.06823 -1.16079 0.13096 1.36801 -1.16079 0.13248 0.6483 -0.96071 
0.13248 1.78793 -0.96071 0.13535 0.86354 -1.10061 0.13535 1.5727 -1.10061 
0.13931 0.72849 -1.02769 0.13931 1.70775 -1.02769 0.14208 1.01593 -1.15646 
0.14208 1.42031 -1.15646 0.15165 0.8135 -1.08658 0.15165 1.62273 -1.08658 
0.1534 0.60858 -0.94018 0.1534 1.82765 -0.94018 0.15348 0.53923 -0.86492 
0.15417 0.96325 -1.14914 0.15417 1.47299 -1.14914 0.1583 0.6853 -1.00954 
0.1583 1.75094 -1.00954 0.16213 1.21812 -1.19127 0.16487 1.1679 -1.1913 
0.16487 1.26834 -1.1913 0.16799 0.91106 -1.1394 0.16799 1.52518 -1.1394 
0.16835 0.76851 -1.07188 0.16835 1.66773 -1.07188 0.1688 1.1178 -1.1891 
0.1688 1.31844 -1.1891 0.17548 0.57035 -0.91811 0.17821 0.64369 -0.98958 
0.17821 1.79255 -0.98958 0.17882 1.06523 -1.18677 0.17882 1.37101 -1.18677 
0.18317 0.86009 -1.12727 0.18317 1.57615 -1.12727 0.18621 0.72465 -1.05527 
0.18621 1.71159 -1.05527 0.19015 1.0131 -1.18192 0.19015 1.42314 -1.18192 
0.19824 0.81086 -1.11226 0.19824 1.62538 -1.11226 0.19945 0.60424 -0.96869 
0.20285 0.96037 -1.17427 0.20285 1.47587 -1.17427 0.20521 0.68204 -1.03678 
0.20521 1.7542 -1.03678 0.20597 1.21812 -1.21334 0.20883 1.16784 -1.21328 
0.20883 1.2684 -1.21328 0.21196 0.51506 -0.88206 0.21523 0.76604 -1.09716 
0.21523 1.6702 -1.09716 0.21685 0.90841 -1.16402 0.21685 1.52783 -1.16402 
0.21797 1.1153 -1.21309 0.21797 1.32094 -1.21309 0.22528 0.64077 -1.01645 
0.22831 1.06273 -1.21027 0.22831 1.3735 -1.21027 0.23088 0.85837 -1.15105 
0.23088 1.57787 -1.15105 0.23356 0.72215 -1.08009 0.23356 1.71409 -1.08009 
0.23498 0.54739 -0.93488 0.23953 1.01088 -1.20479 0.23953 1.42536 -1.20479 
0.24605 0.80937 -1.13566 0.24605 1.62687 -1.13566 0.25084 1.21812 -1.23323 
0.25255 0.95821 -1.19665 0.25255 1.47802 -1.19665 0.25285 0.67977 -1.06119 
0.25909 1.16554 -1.23511 0.25909 1.2707 -1.23511 0.25969 0.58227 -0.98459 
0.26358 0.76464 -1.12021 0.26358 1.6716 -1.12021 0.26573 0.90766 -1.1859 
0.26573 1.52857 -1.1859 0.26839 1.1131 -1.23436 0.26839 1.32314 -1.23436 
0.27274 0.49399 -0.89711 0.27873 1.06096 -1.23099 0.27873 1.37527 -1.23099 
0.28 0.85772 -1.17256 0.28 0.85772 0.55386 0.28 1.57852 -1.17256 
0.28 1.57852 0.55386 0.28206 0.72107 -1.1027 0.28758 0.62106 -1.03312 
0.29008 1.00927 -1.22501 0.29008 1.42697 -1.22501 0.29497 0.80904 -1.15672 
0.29497 0.80904 0.53802 0.29497 1.6272 -1.15672 0.29497 1.6272 0.53802 
0.29621 0.52735 -0.94892 0.29664 1.21812 -1.25089 0.3024 0.95817 -1.21642 
0.3024 0.95817 0.59773 0.3024 1.47806 -1.21642 0.3024 1.47806 0.59773 
0.30509 1.16549 -1.25241 0.30509 1.27074 -1.25241 0.31209 0.44495 -0.85606 
0.31277 0.7645 -1.14082 0.31277 1.67174 -1.14082 0.31475 1.11281 -1.25131 
0.31475 1.11281 0.63261 0.31475 1.32343 -1.25131 0.31475 1.32343 0.63261 
0.31566 0.90781 -1.20527 0.31566 0.90781 0.58657 0.31566 1.52843 -1.20527 
0.31566 1.52843 0.58657 0.3159 0.66105 -1.07668 0.32312 0.5642 -0.9993 
0.3253 1.06068 -1.24754 0.3253 1.06068 0.62885 0.3253 1.37556 -1.24754 
0.3253 1.37556 0.62885 0.32983 0.85833 -1.19157 0.32983 0.85833 0.57288 
0.32983 1.57791 -1.19157 0.32983 1.57791 0.57288 0.33462 0.47631 -0.90966 
0.33759 1.00786 -1.24113 0.33759 1.00786 0.62243 0.33759 1.42838 -1.24113 
0.33759 1.42838 0.62243 0.34324 1.21812 -1.26629 0.34324 1.21812 0.64759 
0.34485 0.80987 -1.17537 0.34485 0.80987 0.55668 0.34485 1.62637 -1.17537 
0.34485 1.62637 0.55668 0.34608 0.70361 -1.11722 0.35014 0.95683 -1.23207 
0.35014 0.95683 0.61338 0.35014 1.47941 -1.23207 0.35014 1.47941 0.61338 
0.35146 0.60406 -1.04649 0.35216 1.16537 -1.2675 0.35216 1.16537 0.6488 
0.35216 1.27087 -1.2675 0.35216 1.27087 0.6488 0.3609 0.51076 -0.96151 
0.36188 1.11277 -1.26596 0.36188 1.11277 0.64726 0.36188 1.32347 -1.26596 
0.36188 1.32347 0.64726 0.36378 0.90634 -1.22041 0.36378 0.90634 0.60171 
0.36378 1.5299 -1.22041 0.36378 1.5299 0.60171 0.37347 1.05964 -1.26185 
0.37347 1.05964 0.64315 0.37347 1.3766 -1.26185 0.37347 1.3766 0.64315 
0.37471 0.42944 -0.86703 0.37746 0.74794 -1.15395 0.37817 0.85699 -1.20622 
0.37817 0.85699 0.58752 0.37817 1.57925 -1.20622 0.37817 1.57925 0.58752 
0.3809 0.64505 -1.08894 0.38584 1.00697 -1.2549 0.38584 1.00697 0.6362 
0.38584 1.42927 -1.2549 0.38584 1.42927 0.6362 0.38846 0.54884 -1.01078 
0.39055 1.21812 -1.27938 0.39055 1.21812 0.66068 0.39888 0.95594 -1.2454 
0.39888 0.95594 0.62671 0.39888 1.4803 0.62671 0.39964 1.16533 -1.28018 
0.39964 1.16533 0.66148 0.39964 1.27091 -1.28018 0.39964 1.27091 0.66148 
0.40025 0.46172 -0.92045 0.40401 0.40088 -0.83797 0.41078 1.11217 -1.27845 
0.41078 1.11217 0.65975 0.41078 1.32407 -1.27845 0.41078 1.32407 0.65975 
0.41143 0.68853 -1.12801 0.41258 0.90566 -1.23323 0.41258 0.90566 0.61453 
0.41258 1.53058 0.61453 0.41566 0.80196 -1.19215 0.41566 0.80196 0.57346 
0.41566 1.63428 0.57346 0.41662 0.58986 -1.05651 0.42258 1.05905 -1.27382 
0.42258 1.05905 0.65512 0.42258 1.37719 0.65512 0.42686 0.49743 -0.97109 
0.43472 1.00662 -1.26629 0.43472 1.00662 0.6476 0.43472 1.42962 0.6476 
0.43844 0.41731 -0.8756 0.43844 1.21812 -1.29013 0.43844 1.21812 0.67144 
0.4466 0.63195 -1.09768 0.44794 0.95566 -1.25628 0.44794 0.95566 0.63758 
0.44794 1.48057 0.63758 0.44899 0.74102 -1.1686 0.44899 0.74102 0.54991 
0.44899 1.69522 0.54991 0.44907 1.1649 -1.29075 0.44907 1.1649 0.67205 
0.44907 1.27134 0.67205 0.44968 0.85012 -1.22082 0.44968 0.85012 0.60212 
0.44968 1.58612 0.60212 0.45441 0.53642 -1.01872 0.46025 1.11183 -1.28847 
0.46025 1.11183 0.66977 0.46025 1.32441 0.66977 0.46447 0.45094 -0.9281 
0.46821 0.39031 -0.84544 0.47193 1.05908 -1.28331 0.47193 1.05908 0.66461 
0.47193 1.37716 0.66461 0.48277 0.57852 -1.06313 0.48395 0.68228 -1.14031 
0.4841 1.00679 -1.27527 0.4841 1.00679 0.65658 0.4841 1.42944 0.65658 
0.48495 0.90013 -1.24573 0.48495 0.90013 0.62703 0.48495 1.5361 0.62703 
0.4868 1.21812 0.67983 0.48763 0.79628 -1.2042 0.48763 0.79628 0.58551 
0.48763 1.63996 0.58551 0.49179 0.48823 -0.97805 0.49758 1.16486 0.67994 
0.49758 1.27138 0.67994 0.49862 0.36527 -0.81378 0.503 0.40861 -0.88176 
0.50905 1.11156 0.67714 0.50905 1.32468 0.67714 0.5197 0.62704 -1.10789 
0.51975 0.52851 -1.02453 0.52086 0.95096 -1.26639 0.52086 0.95096 0.64769 
0.52086 1.48528 0.64769 0.52089 1.05883 0.67144 0.52089 1.37741 0.67144 
0.52215 0.73631 -1.17851 0.52215 0.73631 0.55982 0.52215 1.69993 0.55982 
0.52264 0.8455 -1.23068 0.52264 0.8455 0.61199 0.52264 1.59074 0.61199 
0.52936 0.34258 -0.78113 0.52993 0.44361 -0.93337 0.53333 0.38316 -0.85047 
0.53551 1.21812 0.68584 0.54671 1.16475 0.68545 0.54671 1.27149 0.68545 
0.55728 0.67896 -1.14809 0.55728 0.67896 0.52939 0.55728 1.75728 0.52939 
0.55733 0.48219 -0.98211 0.55793 0.57297 -1.06966 0.55813 0.89633 -1.25315 
0.55813 0.89633 0.63446 0.55813 1.53991 0.63446 0.55817 1.11154 0.6821 
0.55817 1.32469 0.6821 0.5586 1.005 0.6648 0.5586 1.43124 0.6648 
0.56038 0.79286 -1.21146 0.56038 0.79286 0.59276 0.56038 1.64338 0.59276 
0.56392 0.35985 -0.8178 0.56812 0.40337 -0.88546 0.58446 1.21812 0.68945 
0.59529 0.62331 -1.1123 0.59529 0.73395 -1.18349 0.59529 0.73395 0.56479 
0.59529 1.70229 0.56479 0.59533 0.52477 -1.02894 0.59533 0.43982 -0.93608 
0.59574 0.94974 0.65322 0.59574 1.48649 0.65322 0.59574 0.84317 -1.23562 
0.59574 0.84317 0.61693 0.59574 1.59307 0.61693 0.59576 1.05762 0.67697 
0.59576 1.37862 0.67697 0.59577 1.16472 0.68851 0.59577 1.27152 0.68851 
0.59867 0.33823 -0.78325 0.59867 0.37954 -0.85302 0.63353 0.35776 -0.81903 
0.63353 0.40162 -0.8867 0.63353 0.48005 -0.98407 0.63353 0.57112 -1.07184 
0.63353 0.67738 -1.15054 0.63353 0.67738 0.53184 0.63353 0.79172 -1.21388 
0.63353 0.79172 0.59519 0.63353 0.89541 0.63715 0.63353 1.00439 0.66755 
0.63353 1.11124 0.68492 0.63353 1.21812 0.69065 0.63353 1.325 0.68492 
0.63353 1.43184 0.66755 0.63353 1.54082 0.63715 0.63353 1.64452 0.59519 
0.63353 1.75886 0.53184 0.66838 0.37954 -0.85302 0.67129 1.16472 0.68851 
0.67129 1.27152 0.68851 0.67129 1.05762 0.67697 0.67129 1.37862 0.67697 
0.67131 0.84317 0.61693 0.67131 1.59307 0.61693 0.67131 0.94974 0.65322 
0.67131 1.48649 0.65322 0.67172 0.43982 -0.93608 0.67173 0.52477 -1.02894 
0.67176 0.73395 -1.18349 0.67176 0.73395 0.56479 0.67176 1.70229 0.56479 
0.67176 0.62331 -1.1123 0.67176 0.62331 0.49361 0.67176 1.81293 0.49361 
0.68259 1.21812 0.68945 0.69893 0.40337 -0.88546 0.70667 0.79286 0.59276 
0.70667 1.64338 0.59276 0.70845 1.005 0.6648 0.70845 1.43124 0.6648 
0.70889 1.11154 0.6821 0.70889 1.32469 0.6821 0.70893 0.89633 0.63446 
0.70893 1.53991 0.63446 0.70912 0.57297 -1.06966 0.70912 0.57297 0.45096 
0.70912 1.86326 0.45096 0.70972 0.48219 -0.98211 0.70978 0.67896 -1.14809 
0.70978 0.67896 0.52939 0.70978 1.75728 0.52939 0.72034 1.16475 0.68545 
0.72034 1.27149 0.68545 0.73154 1.21812 0.68584 0.74442 0.8455 0.61199 
0.74442 1.59074 0.61199 0.7449 0.73631 -1.17851 0.7449 0.73631 0.55982 
0.7449 1.69993 0.55982 0.74616 1.05883 0.67144 0.74616 1.37741 0.67144 
0.7462 0.95096 0.64769 0.7462 1.48528 0.64769 0.74731 1.90773 0.40584 
0.74735 0.62704 -1.10789 0.74735 0.62704 0.4892 0.74735 1.80919 0.4892 
0.758 1.11156 0.67714 0.758 1.32468 0.67714 0.76947 1.16486 0.67994 
0.76947 1.27138 0.67994 0.77942 0.79628 0.58551 0.77942 1.63996 0.58551 
0.78026 1.21812 0.67983 0.7821 0.90013 0.62703 0.7821 1.5361 0.62703 
0.78296 1.00679 0.65658 0.78296 1.42944 0.65658 0.7831 0.68228 0.52162 
0.7831 1.75396 0.52162 0.78428 0.57852 0.44443 0.78428 1.85772 0.44443 
0.79512 1.05908 0.66461 0.79512 1.37716 0.66461 0.80681 1.11183 0.66977 
0.80681 1.32441 0.66977 0.81264 0.53642 0.40002 0.81264 1.89981 0.40002 
0.81737 0.85012 0.60212 0.81737 1.58612 0.60212 0.81798 1.1649 0.67205 
0.81798 1.27134 0.67205 0.81806 0.74102 0.54991 0.81806 1.69522 0.54991 
0.81911 0.95566 0.63758 0.81911 1.48057 0.63758 0.82045 0.63195 0.47898 
0.82045 1.80429 0.47898 0.82862 1.21812 0.67144 0.83233 1.00662 0.6476 
0.83233 1.42962 0.6476 0.84019 1.93881 0.35239 0.84447 1.05905 0.65512 
0.84447 1.37719 0.65512 0.85043 0.58986 0.43781 0.85043 1.84638 0.43781 
0.8514 0.80196 0.57346 0.8514 1.63428 0.57346 0.85447 0.90566 0.61453 
0.85447 1.53058 0.61453 0.85562 0.68853 0.50931 0.85562 1.74771 0.50931 
0.85628 1.11217 0.65975 0.85628 1.32407 0.65975 0.8668 1.97452 0.30175 
0.86741 1.16533 0.66148 0.86741 1.27091 0.66148 0.86818 0.95594 0.62671 
0.86818 1.4803 0.62671 0.87651 1.21812 0.66068 0.87859 1.8874 0.39209 
0.88121 1.00697 0.6362 0.88121 1.42927 0.6362 0.88615 0.64505 0.47025 
0.88615 1.79119 0.47025 0.88888 0.85699 0.58752 0.88888 1.57925 0.58752 
0.8896 0.74794 0.53526 0.8896 1.6883 0.53526 0.89235 2.00679 0.24833 
0.89358 1.05964 0.64315 0.89358 1.3766 0.64315 0.89781 2.04926 0.17989 
0.90327 0.90634 0.60171 0.90327 1.5299 0.60171 0.90518 1.11277 0.64726 
0.90518 1.32347 0.64726 0.90615 1.92548 0.34282 0.9149 1.16537 0.6488 
0.9149 1.27087 0.6488 0.91559 0.60406 0.42779 0.91559 1.83217 0.42779 
0.91691 0.95683 0.61338 0.91691 1.47941 0.61338 0.92097 0.70361 0.49852 
0.92097 1.73263 0.49852 0.9222 0.80987 0.55668 0.9222 1.62637 0.55668 
0.92381 1.21812 0.64759 0.92725 2.02107 0.20929 0.92946 1.00786 0.62243 
0.92946 1.42838 0.62243 0.93178 2.06088 0.13875 0.93244 1.95993 0.29096 
0.93462 2.09459 0.06634 0.93723 0.85833 0.57288 0.93723 1.57791 0.57288 
0.94175 1.06068 0.62885 0.94175 1.37556 0.62885 0.94394 1.87204 0.3806 
0.94637 2.1375 -0.07087 0.95115 0.66105 0.45798 0.95115 1.77518 0.45798 
0.95139 0.90781 0.58657 0.95139 1.52843 0.58657 0.95231 1.11281 0.63261 
0.95231 1.32343 0.63261 0.95428 0.7645 0.52212 0.95428 1.67174 0.52212 
0.95497 1.99128 0.23736 0.96129 2.03299 0.16873 0.96196 1.16549 0.63371 
0.96196 1.27074 0.63371 0.96465 0.95817 0.59773 0.96465 1.47806 0.59773 
0.96467 2.06998 0.09645 0.96685 2.10004 0.02398 0.97042 1.21812 0.6322 
0.97085 1.90889 0.33023 0.97208 0.80904 0.53802 0.97208 1.6272 0.53802 
0.97697 1.00927 0.60631 0.97697 1.42697 0.60631 0.97805 2.1172 -0.03925 
0.97947 1.81518 0.41442 0.98499 0.72107 0.48401 0.98499 1.71517 0.48401 
0.98705 0.85772 0.55386 0.98705 1.57852 0.55386 0.98832 1.06096 0.61229 
0.98832 1.37527 0.61229 0.98918 2.00368 0.19701 0.99431 1.94225 0.27842 
0.99436 2.0425 0.12676 0.99705 2.07585 0.05418 0.99866 1.1131 0.61566 
0.99866 1.32314 0.61566 1.00132 0.90766 0.5672 1.00132 1.52857 0.5672 
1.00347 0.76464 0.50152 1.00347 1.6716 0.50152 1.00736 1.85397 0.36589 
1.00797 1.16554 0.61641 1.00797 1.2707 0.61641 1.00921 2.09459 -0.00826 
1.0142 0.67977 0.44249 1.0142 1.75647 0.44249 1.0145 0.95821 0.57795 
1.0145 1.47802 0.57795 1.01621 1.21812 0.61453 1.01621 1.97246 0.22405 
1.01958 2.1096 -0.07222 1.021 0.80937 0.51696 1.021 1.62687 0.51696 
1.02254 2.01377 0.15498 1.02637 2.04959 0.0835 1.02752 1.01088 0.5861 
1.02752 1.42536 0.5861 1.03207 1.88885 0.31618 1.03349 0.72215 0.46139 
1.03349 1.71409 0.46139 1.03617 0.85837 0.53235 1.03617 1.57787 0.53235 
1.03874 1.06273 0.59157 1.03874 1.3735 0.59157 1.03933 2.06998 0.0218 
1.04177 1.79547 0.39776 1.04908 1.1153 0.59439 1.04908 1.32094 0.59439 
1.04978 1.98293 0.18238 1.0502 0.90841 0.54532 1.0502 1.52783 0.54532 
1.0505 2.08663 -0.04136 1.05182 0.76604 0.47847 1.05182 1.6702 0.47847 
1.05475 2.02133 0.11188 1.05509 1.92118 0.26336 1.05823 1.16784 0.59459 
1.05823 1.2684 0.59459 1.06108 1.21812 0.59464 1.06185 1.7542 0.41808 
1.0642 0.96037 0.55557 1.0642 1.47587 0.55557 1.0676 1.83199 0.35 
1.06882 0.81086 0.49356 1.06882 1.62538 0.49356 1.06963 2.0425 0.05149 
1.07581 1.95041 0.20846 1.07691 1.0131 0.56322 1.07691 1.42314 0.56322 
1.08084 1.71159 0.43657 1.08162 2.06088 -0.01109 1.08211 1.99113 0.13924 
1.08388 0.86009 0.50857 1.08388 1.57615 0.50857 1.08823 1.06523 0.56807 
1.08823 1.37101 0.56807 1.08884 1.79255 0.37089 1.09157 1.86589 0.29941 
1.09181 2.07552 -0.07519 1.09786 2.01377 0.07966 1.09825 1.1178 0.57041 
1.09825 1.31844 0.57041 1.09871 1.66773 0.45319 1.09906 0.91106 0.52071 
1.09906 1.52518 0.52071 1.10218 1.1679 0.57261 1.10218 1.26834 0.57261 
1.10492 1.21812 0.57257 1.10839 1.95907 0.16552 1.10875 1.75094 0.39084 
1.1116 2.03299 0.01842 1.11288 0.96325 0.53045 1.11288 1.47299 0.53045 
1.11358 1.89701 0.24622 1.11365 1.82765 0.32148 1.1154 0.8135 0.46788 
1.1154 1.62273 0.46788 1.12277 2.04926 -0.04507 1.12497 1.01593 0.53777 
1.12497 1.42031 0.53777 1.12525 1.98293 0.1069 1.12774 1.70775 0.40899 
1.13171 0.86354 0.48191 1.13171 1.5727 0.48191 1.13176 2.06186 -0.10972 
1.13353 1.92523 0.19065 1.13457 1.78793 0.34201 1.1361 1.06823 0.5421 
1.1361 1.36801 0.5421 1.1366 1.86016 0.26919 1.13988 2.00368 0.04631 
1.14129 1.1179 0.5463 1.14129 1.31834 0.5463 1.14521 1.16806 0.54836 
1.14521 1.26818 0.54836 1.14541 1.66358 0.42519 1.14653 0.91463 0.4936 
1.14653 1.5216 0.4936 1.14763 1.21812 0.54838 1.15134 1.95041 0.13294 
1.15217 2.02107 -0.01562 1.15453 1.74587 0.3615 1.15746 1.88968 0.21458 
1.15848 1.82152 0.29092 1.15984 0.96662 0.5029 1.15984 1.46961 0.5029 
1.16062 1.61894 0.44 1.16215 2.03536 -0.07983 1.16693 1.97246 0.07334 
1.17158 1.01936 0.50979 1.17158 1.41688 0.50979 1.17317 1.70246 0.37928 
1.17672 1.56864 0.45359 1.17802 1.06861 0.51599 1.17802 1.36762 0.51599 
1.17882 1.78164 0.31121 1.18013 1.85251 0.23725 1.18024 1.99128 0.01209 
1.18309 1.11824 0.52011 1.18309 1.318 0.52011 1.18679 1.16812 0.52216 
1.18679 1.26812 0.52216 1.1891 1.21812 0.52212 1.1891 1.89701 0.1707 
1.18943 1.65877 0.39549 1.1912 2.00679 -0.05053 1.19148 1.51703 0.46482 
1.19856 1.73922 0.33034 1.19978 2.01893 -0.11426 1.20148 1.81382 0.25861 
1.20434 1.61401 0.40998 1.20455 1.46481 0.47365 1.20624 1.92118 0.11221 
1.21207 1.86016 0.19372 1.21272 1.4167 0.48128 1.21599 1.69667 0.34771 
1.21916 1.36737 0.48737 1.22046 1.56332 0.423 1.22129 1.94225 0.05144 
1.22146 1.77369 0.27859 1.22434 1.11881 0.49132 1.22434 1.31743 0.49132 
1.22802 1.16876 0.49324 1.22802 1.26748 0.49324 1.22923 1.21812 0.49386 
1.23206 1.65272 0.36361 1.2338 1.82152 0.21561 1.23384 1.95993 -0.01044 
1.23483 1.51159 0.43383 1.24003 1.73222 0.29716 1.24229 1.86589 0.14869 
1.24436 1.46411 0.44322 1.24462 1.97452 -0.07608 1.24644 1.60796 0.37793 
1.25228 1.9853 -0.14029 1.25241 1.41603 0.45079 1.25409 1.78164 0.23595 
1.25714 1.68952 0.31426 1.25905 1.36651 0.45662 1.25905 1.88885 0.0892 
1.26229 1.55699 0.39052 1.2641 1.31661 0.46051 1.26435 1.82765 0.17078 
1.26678 1.26742 0.46302 1.27274 1.64567 0.32987 1.2731 1.90889 0.02797 
1.27321 1.73922 0.25568 1.27332 1.51037 0.40147 1.28283 1.4628 0.41075 
1.28488 1.78793 0.1917 1.28569 1.92548 -0.03673 1.28681 1.6008 0.34393 
1.29055 1.41487 0.41839 1.29058 1.69667 0.27311 1.29287 1.83199 0.12473 
1.29527 1.93881 -0.10268 1.29716 1.36526 0.42409 1.2993 1.55501 0.35642 
1.30223 1.94801 -0.16761 1.30437 1.74587 0.21166 1.30649 1.65272 0.28919 
1.30876 1.85397 0.06449 1.31019 1.5084 0.36731 1.31376 1.79255 0.14597 
1.31944 1.4611 0.37657 1.32081 1.60796 0.30357 1.32215 1.70246 0.23029 
1.32348 1.87204 0.00106 1.3334 1.55699 0.31942 1.33371 1.75094 0.16588 
1.33496 1.8874 -0.06429 1.33836 1.65877 0.24656 1.34063 1.79547 0.0989 
1.3429 1.89981 -0.13023 1.34434 1.51037 0.33044 1.34871 1.90773 -0.19557 
1.35187 1.70775 0.18486 1.35286 1.61401 0.26147 1.35311 1.91147 -0.27115 
1.3573 1.81518 0.0366 1.36096 1.7542 0.11897 1.36806 1.66358 0.20253 
1.37067 1.83217 -0.02728 1.37945 1.71159 0.13797 1.38068 1.84638 -0.09244 
1.38537 1.75647 0.07133 -0.04191 2.44618 -1.02351 -0.0407 2.44618 -1.07258 
-0.03977 2.39278 -1.06127 -0.03977 2.49958 -1.06127 -0.03709 2.44618 -1.12153 
-0.0367 2.39281 -1.11033 -0.0367 2.49955 -1.11033 -0.03618 2.3393 -1.02351 
-0.03618 2.55306 -1.02351 -0.03335 2.3396 -1.09887 -0.03335 2.55275 -1.09887 
-0.03119 2.39292 -1.15945 -0.03119 2.49944 -1.15945 -0.03108 2.44618 -1.17024 
-0.02839 2.33962 -1.14798 -0.02839 2.55274 -1.14798 -0.02822 2.28568 -1.06127 
-0.02822 2.60668 -1.06127 -0.02822 2.60668 -0.98575 -0.02331 2.39296 -1.20797 
-0.02331 2.4994 -1.20797 -0.02269 2.28689 -1.13615 -0.02269 2.44618 -1.2186 
-0.02269 2.60547 -1.13615 -0.02103 2.33989 -1.19679 -0.02103 2.55247 -1.19679 
-0.0188 2.23245 -1.02351 -0.0188 2.6599 -1.02351 -0.01606 2.23306 -1.09844 
-0.01606 2.6593 -1.09844 -0.01587 2.28714 -1.18511 -0.01587 2.60522 -1.18511 
-0.01274 2.39339 -1.2574 -0.01274 2.49897 -1.2574 -0.01194 2.44618 -1.26649 
-0.01101 2.34023 -1.24626 -0.01101 2.55213 -1.24626 -0.00783 2.23485 -1.17294 
-0.00783 2.6575 -1.17294 -0.00638 2.28711 -1.23446 -0.00638 2.60525 -1.23446 
-0.00448 2.1778 -1.0613 -0.00448 2.1778 -0.98573 -0.00448 2.71455 -1.0613 
-0.00448 2.71455 -0.98573 -6e-05 2.39343 -1.30488 -6e-05 2.49893 -1.30488 
0.00105 2.17902 -1.13618 0.00105 2.71334 -1.13618 0.00115 2.23468 -1.22232 
0.00115 2.65768 -1.22232 0.00115 2.44618 -1.3138 0.00148 2.34083 -1.29516 
0.00148 2.55153 -1.29516 0.00559 2.2877 -1.28357 0.00559 2.60466 -1.28357 
0.01116 2.18372 -1.2091 0.01116 2.70863 -1.2091 0.01159 2.12347 -1.02351 
0.01159 2.76888 -1.02351 0.01254 2.23503 -1.2712 0.01254 2.65733 -1.2712 
0.01429 2.12439 -1.09891 0.01429 2.76797 -1.09891 0.01503 2.39355 -1.35195 
0.01503 2.4988 -1.35195 0.01613 2.34087 -1.34229 0.01613 2.55149 -1.34229 
0.01655 2.44618 -1.3604 0.0199 2.28874 -1.33174 0.0199 2.60362 -1.33174 
0.02171 2.12819 -1.17209 0.02171 2.76416 -1.17209 0.02204 2.184 -1.25816 
0.02204 2.70836 -1.25816 0.02631 2.23592 -1.31945 0.02631 2.65644 -1.31945 
0.03182 2.07123 -1.0613 0.03182 2.07123 -0.98573 0.03233 2.3936 -1.39795 
0.03233 2.49876 -1.39795 0.03308 2.34116 -1.38865 0.03308 2.5512 -1.38865 
0.03421 2.13372 -1.24446 0.03421 2.44618 -1.4062 0.03421 2.75864 -1.24446 
0.03537 2.18489 -1.3069 0.03537 2.70747 -1.3069 0.03645 2.28902 -1.37831 
0.03645 2.60333 -1.37831 0.03676 2.07356 -1.1344 0.03676 2.8188 -1.1344 
0.04243 2.23733 -1.36696 0.04243 2.65503 -1.36696 0.04662 2.07818 -1.20736 
0.04662 2.81418 -1.20736 0.04703 2.1344 -1.29326 0.04703 2.75796 -1.29326 
0.05102 2.18623 -1.35464 0.05102 2.70612 -1.35464 0.05356 2.01978 -1.02351 
0.0541 2.44618 -1.45107 0.05416 2.3959 -1.44821 0.05416 2.49646 -1.44821 
0.05435 2.34336 -1.43907 0.05435 2.549 -1.43907 0.05598 2.02092 -1.09666 
0.05598 2.02092 -0.95037 0.05717 2.29079 -1.42873 0.05717 2.60156 -1.42873 
0.06122 2.08505 -1.27887 0.06122 2.80731 -1.27887 0.06217 2.13587 -1.34138 
0.06217 2.75649 -1.34138 0.06265 2.23894 -1.41751 0.06265 2.65342 -1.41751 
0.06324 2.02434 -1.16941 0.07079 2.18627 -1.40449 0.07079 2.70608 -1.40449 
0.07529 2.03002 -1.24138 0.07529 2.86234 -1.24138 0.07587 2.08639 -1.32721 
0.07587 2.80597 -1.32721 0.07614 2.39596 -1.49217 0.07614 2.4964 -1.49217 
0.07617 2.44618 -1.49491 0.07834 2.34586 -1.48824 0.07834 2.5465 -1.48824 
0.08067 2.29329 -1.47822 0.08067 2.59907 -1.47822 0.08154 2.13572 -1.39131 
0.08154 2.75663 -1.39131 0.08395 1.96201 -1.06175 0.08395 1.96201 -0.98528 
0.08552 2.24116 -1.46689 0.08552 2.6512 -1.46689 0.08893 1.96437 -1.13489 
0.08893 1.96437 -0.91214 0.09207 2.03793 -1.31219 0.09207 2.85443 -1.31219 
0.09317 2.18843 -1.45418 0.09317 2.70393 -1.45418 0.09488 2.08578 -1.37704 
0.09488 2.80658 -1.37704 0.09884 1.96908 -1.20804 0.10036 2.44618 -1.53762 
0.10038 2.39612 -1.5352 0.10038 2.49624 -1.5352 0.10244 2.34596 -1.53128 
0.10244 2.5464 -1.53128 0.10342 2.13647 -1.44018 0.10342 2.75589 -1.44018 
0.10665 2.29629 -1.52608 0.10665 2.59607 -1.52608 0.11072 2.0371 -1.36207 
0.11072 2.85526 -1.36207 0.11098 2.24399 -1.51496 0.11098 2.64837 -1.51496 
0.11349 1.976 -1.27958 0.11639 2.08643 -1.42616 0.11639 2.80593 -1.42616 
0.1169 1.90544 -1.02351 0.1183 2.19131 -1.50287 0.1183 2.70105 -1.50287 
0.11935 1.90702 -1.09976 0.11935 1.90702 -0.94726 0.12659 2.39618 -1.57677 
0.12659 2.49618 -1.57677 0.12662 1.99256 -1.34427 0.12662 2.44618 -1.57908 
0.12662 2.8998 -1.34427 0.12713 1.91034 -1.17309 0.12713 1.91034 -0.87393 
0.12804 2.13912 -1.48905 0.12804 2.75324 -1.48905 0.12863 2.3463 -1.57308 
0.12863 2.54606 -1.57308 0.13178 2.03743 -1.41098 0.13178 2.85493 -1.41098 
0.13276 2.29667 -1.56801 0.13276 2.59568 -1.56801 0.13895 2.24742 -1.56157 
0.13895 2.64494 -1.56157 0.13943 1.91659 -1.2456 0.14017 2.08815 -1.47387 
0.14017 2.80421 -1.47387 0.14584 2.19468 -1.54983 0.14584 2.69767 -1.54983 
0.14723 1.9927 -1.39345 0.14723 2.89966 -1.39345 0.15022 1.93167 -1.31096 
0.15488 2.44618 -1.61921 0.15514 1.85137 -1.06175 0.15514 1.85137 -0.98528 
0.15515 2.14269 -1.53652 0.15515 2.74966 -1.53652 0.15518 2.03892 -1.4588 
0.15518 2.85344 -1.4588 0.15551 2.39682 -1.61801 0.15551 2.49554 -1.61801 
0.15742 2.34687 -1.61433 0.15742 2.54549 -1.61433 0.15955 1.8551 -1.13734 
0.16138 2.29692 -1.60915 0.16138 2.59543 -1.60915 0.16474 1.94913 -1.37498 
0.16474 2.94323 -1.37498 0.16683 2.0916 -1.52169 0.16683 2.80076 -1.52169 
0.16746 2.24759 -1.60271 0.16746 2.64476 -1.60271 0.16976 1.86001 -1.21044 
0.17028 1.9941 -1.44181 0.17028 2.89826 -1.44181 0.1751 2.19949 -1.59453 
0.1751 2.69287 -1.59453 0.1785 1.87311 -1.27614 0.18086 2.04156 -1.50539 
0.18086 2.85079 -1.50539 0.18392 2.14727 -1.58147 0.18392 2.74509 -1.58147 
0.18508 2.44618 -1.65791 0.18572 2.39688 -1.65677 0.18572 2.49548 -1.65677 
0.18735 1.95021 -1.42348 0.18735 2.94215 -1.42348 0.18824 2.34769 -1.65409 
0.18824 2.54467 -1.65409 0.19076 1.88911 -1.34114 0.19213 2.29779 -1.64904 
0.19213 2.59457 -1.64904 0.19515 2.09566 -1.56671 0.19515 2.7967 -1.56671 
0.19556 1.99657 -1.48869 0.19556 2.89579 -1.48869 0.1956 1.79918 -1.02351 
0.19778 1.80103 -1.09911 0.19796 2.24826 -1.6424 0.19796 2.64409 -1.6424 
0.20431 1.80658 -1.17427 0.20552 2.20019 -1.63435 0.20552 2.69217 -1.63435 
0.20625 1.90783 -1.40419 0.20625 2.98453 -1.40419 0.20875 2.04536 -1.5506 
0.20875 2.847 -1.5506 0.21093 1.81792 -1.24042 0.21217 1.95271 -1.47083 
0.21217 2.93965 -1.47083 0.21492 2.15271 -1.62482 0.21492 2.73965 -1.62482 
0.21714 2.44618 -1.69507 0.21796 2.39705 -1.69417 0.21796 2.49531 -1.69417 
0.22042 2.34781 -1.69146 0.22042 2.54455 -1.69146 0.22095 1.83212 -1.30558 
0.22355 2.00072 -1.53539 0.22355 2.89164 -1.53539 0.22465 2.29904 -1.68715 
0.22465 2.59332 -1.68715 0.22574 2.10098 -1.61045 0.22574 2.79138 -1.61045 
0.23035 2.24943 -1.68054 0.23035 2.64293 -1.68054 0.23066 1.9101 -1.45183 
0.23066 2.98226 -1.45183 0.23432 1.84912 -1.36946 0.238 2.2015 -1.67282 
0.238 2.69086 -1.67282 0.2385 1.75283 -1.06171 0.23876 2.05029 -1.59433 
0.23876 2.84207 -1.59433 0.23975 1.95655 -1.51772 0.23975 2.93581 -1.51772 
0.24291 1.75657 -1.13729 0.24728 2.15393 -1.6633 0.24728 2.73843 -1.6633 
0.24872 1.76448 -1.20263 0.25099 1.86883 -1.43176 0.25099 2.44618 -1.73062 
0.25099 3.02353 -1.43176 0.25184 2.39711 -1.72977 0.25184 2.49525 -1.72977 
0.25326 2.00552 -1.57942 0.25326 2.88683 -1.57942 0.25439 2.34816 -1.72721 
0.25439 2.5442 -1.72721 0.25666 1.7769 -1.26858 0.2579 1.91336 -1.49874 
0.2579 2.979 -1.49874 0.25822 2.10731 -1.65228 0.25822 2.78505 -1.65228 
0.25864 2.29945 -1.72297 0.25864 2.59291 -1.72297 0.26457 2.25109 -1.71703 
0.26457 2.64127 -1.71703 0.26814 1.79226 -1.33392 0.26947 1.96184 -1.56315 
0.26947 2.93052 -1.56315 0.27081 2.05634 -1.63643 0.27081 2.83602 -1.63643 
0.27218 2.2032 -1.70943 0.27218 2.68916 -1.70943 0.27786 1.87175 -1.47883 
0.27786 3.02061 -1.47883 0.28143 2.15589 -1.70017 0.28143 2.73646 -1.70017 
0.28285 1.81033 -1.39735 0.28513 2.01157 -1.62205 0.28513 2.88078 -1.62205 
0.28653 2.44618 -1.76446 0.28725 1.91843 -1.54452 0.28725 2.97393 -1.54452 
0.28743 2.39705 -1.76365 0.28743 2.49531 -1.76365 0.28939 1.71629 -1.16525 
0.29014 2.34781 -1.76119 0.29014 2.54455 -1.76119 0.29232 2.10929 -1.68929 
0.29232 2.78307 -1.68929 0.29446 2.29904 -1.75696 0.29446 2.59332 -1.75696 
0.29635 1.72549 -1.23018 0.29875 1.8323 -1.45759 0.30103 1.96762 -1.60597 
0.30103 2.92473 -1.60597 0.30107 2.24943 -1.75125 0.30107 2.64293 -1.75125 
0.30481 2.0635 -1.67679 0.30481 2.82886 -1.67679 0.30593 1.73882 -1.29614 
0.30673 1.87636 -1.52456 0.30673 3.01599 -1.52456 0.30879 2.2015 -1.74361 
0.30879 2.69086 -1.74361 0.3183 2.15393 -1.73433 0.3183 2.73843 -1.73433 
0.31841 1.92508 -1.58854 0.31841 2.96728 -1.58854 0.31852 1.75541 -1.36083 
0.31888 2.01862 -1.66273 0.31888 2.87373 -1.66273 0.3237 2.44618 -1.79652 
0.32484 2.39688 -1.79589 0.32484 2.49548 -1.79589 0.32726 1.83664 -1.50364 
0.32726 3.05571 -1.50364 0.32752 2.34769 -1.79337 0.32752 2.54467 -1.79337 
0.32932 2.10731 -1.72338 0.32932 2.78505 -1.72338 0.33256 1.77545 -1.42206 
0.33257 2.29779 -1.78948 0.33257 2.59457 -1.78948 0.33448 1.97478 -1.64713 
0.33448 2.91758 -1.64713 0.33753 1.88266 -1.56881 0.33753 3.0097 -1.56881 
0.3392 2.24826 -1.78365 0.3392 2.64409 -1.78365 0.33934 1.679 -1.19257 
0.34517 2.05634 -1.71079 0.34517 2.83602 -1.71079 0.34699 1.68978 -1.25679 
0.34725 2.20019 -1.77608 0.34725 2.69217 -1.77608 0.34933 1.79841 -1.48156 
0.35159 1.93208 -1.63002 0.35159 2.96028 -1.63002 0.35679 2.15271 -1.76669 
0.35679 2.73965 -1.76669 0.35778 1.70437 -1.32242 0.35782 1.84277 -1.54847 
0.35956 2.01157 -1.69647 0.35956 2.88078 -1.69647 0.36239 2.44618 -1.82672 
0.3636 2.39682 -1.8261 0.3636 2.49554 -1.8261 0.36727 2.34687 -1.82418 
0.36727 2.54549 -1.82418 0.37015 1.89061 -1.61145 0.37033 1.72205 -1.3843 
0.37115 2.10098 -1.75587 0.37115 2.79138 -1.75587 0.37246 2.29692 -1.82023 
0.37246 2.59543 -1.82023 0.37563 1.96762 -1.68057 0.37563 2.92473 -1.68057 
0.37889 2.24759 -1.81414 0.37889 2.64476 -1.81414 0.37955 1.80414 -1.52658 
0.38538 1.74312 -1.44507 0.38707 2.19949 -1.80651 0.38707 2.69287 -1.80651 
0.38728 2.05029 -1.74285 0.38728 2.84207 -1.74285 0.39014 1.85048 -1.59147 
0.39184 1.64537 -1.2186 0.39306 1.92508 -1.6632 0.40014 2.14727 -1.79768 
0.40014 2.74509 -1.79768 0.40041 1.6575 -1.28233 0.40219 2.00552 -1.72835 
0.40219 2.88683 -1.72835 0.40252 1.76729 -1.50356 0.40252 2.44618 -1.85498 
0.40483 2.39618 -1.85502 0.40483 2.49618 -1.85502 0.40853 2.3463 -1.85297 
0.40853 2.54606 -1.85297 0.41138 1.67301 -1.34495 0.41149 1.81179 -1.57011 
0.4128 1.88266 -1.64407 0.4136 2.29667 -1.84885 0.4136 2.59568 -1.84885 
0.4149 2.09566 -1.78645 0.4149 2.7967 -1.78645 0.41845 1.96184 -1.71214 
0.42004 2.24742 -1.84265 0.42004 2.64494 -1.84265 0.431 2.04536 -1.77286 
0.431 2.847 -1.77286 0.43178 2.19468 -1.83576 0.43178 2.69767 -1.83576 
0.43314 1.84277 -1.62379 0.43416 1.77462 -1.54744 0.43709 1.91843 -1.69436 
0.44399 2.44618 -1.88124 0.44509 2.14269 -1.82646 0.44509 2.74966 -1.82646 
0.44621 2.00072 -1.75805 0.4464 2.39612 -1.88123 0.4464 2.49624 -1.88123 
0.45033 2.34596 -1.87916 0.45033 2.5464 -1.87916 0.45502 1.80414 -1.60205 
0.45552 2.29629 -1.87496 0.45552 2.59607 -1.87496 0.45705 1.87636 -1.67487 
0.45809 1.73907 -1.52351 0.45991 2.0916 -1.81477 0.45991 2.80076 -1.81477 
0.46388 1.95655 -1.74185 0.46665 2.24399 -1.87063 0.46665 2.64837 -1.87063 
0.47622 2.04156 -1.80074 0.47796 1.83664 -1.65434 0.47804 1.76729 -1.57908 
0.47874 2.19131 -1.86331 0.47874 2.70105 -1.86331 0.48286 1.91336 -1.7237 
0.4867 2.44618 -1.90543 0.48944 2.39596 -1.90547 0.48944 2.4964 -1.90547 
0.49255 2.13912 -1.85357 0.49255 2.75324 -1.85357 0.49291 1.99657 -1.78605 
0.49337 2.34586 -1.90327 0.49337 2.5465 -1.90327 0.50005 1.79841 -1.63227 
0.50278 1.87175 -1.70375 0.50339 2.29329 -1.90094 0.50339 2.59907 -1.90094 
0.50773 2.08815 -1.84143 0.51078 1.95271 -1.76944 0.51471 2.24116 -1.89609 
0.51471 2.6512 -1.89609 0.5228 2.03892 -1.82642 0.52402 1.8323 -1.68286 
0.52742 2.18843 -1.88843 0.52742 2.70393 -1.88843 0.52977 1.9101 -1.75094 
0.53054 2.44618 -1.9275 0.53339 2.3959 -1.92745 0.53339 2.49646 -1.92745 
0.5398 1.9941 -1.81133 0.54142 2.13647 -1.87818 0.54142 2.75589 -1.87818 
0.54254 2.34336 -1.92725 0.54254 2.549 -1.92725 0.54984 1.86883 -1.73062 
0.55288 2.29079 -1.92443 0.55288 2.60156 -1.92443 0.55544 2.08643 -1.86521 
0.55813 1.95021 -1.79425 0.5641 2.23894 -1.91896 0.5641 2.65342 -1.91896 
0.57062 2.03743 -1.84982 0.57541 2.44618 -1.94739 0.57712 2.18627 -1.91082 
0.57712 2.70608 -1.91082 0.57742 1.90783 -1.77535 0.58365 2.3936 -1.94927 
0.58365 2.49876 -1.94927 0.58815 1.9927 -1.83438 0.5903 2.13572 -1.90007 
0.59296 2.34116 -1.94853 0.59296 2.5512 -1.94853 0.6033 2.28902 -1.94516 
0.6033 2.60333 -1.94516 0.60457 2.08578 -1.88672 0.60662 1.94913 -1.81687 
0.61465 2.23733 -1.93917 0.61465 2.65503 -1.93917 0.61954 2.0371 -1.87088 
0.6212 2.44618 -1.96506 0.62697 2.18623 -1.93059 0.62697 2.70612 -1.93059 
0.62966 2.39355 -1.96657 0.62966 2.4988 -1.96657 0.63733 1.99256 -1.85498 
0.63931 2.34087 -1.96547 0.63931 2.55149 -1.96547 0.64023 2.13587 -1.91943 
0.64987 2.28874 -1.96171 0.64987 2.60362 -1.96171 0.65439 2.08639 -1.90574 
0.66215 2.23592 -1.95529 0.66215 2.65644 -1.95529 0.66781 2.44618 -1.98045 
0.66942 2.03793 -1.88954 0.67065 1.93167 -1.83138 0.67471 2.18489 -1.94624 
0.67471 2.70747 -1.94624 0.67672 2.39343 -1.98166 0.67672 2.49893 -1.98166 
0.68644 2.34083 -1.98013 0.68644 2.55153 -1.98013 0.68835 2.1344 -1.93457 
0.69804 2.2877 -1.97601 0.69804 2.60466 -1.97601 0.70202 1.976 -1.86812 
0.70274 2.08505 -1.92039 0.71041 2.23503 -1.96907 0.71041 2.65733 -1.96907 
0.71511 2.44618 -1.99354 0.72344 2.184 -1.95957 0.72421 2.39339 -1.99434 
0.72421 2.49897 -1.99434 0.73534 2.34023 -1.99261 0.73534 2.55213 -1.99261 
0.73715 2.13372 -1.94739 0.74022 2.03002 -1.90632 0.74714 2.28711 -1.98798 
0.74714 2.60525 -1.98798 0.75928 2.23468 -1.98046 0.75928 2.65768 -1.98046 
0.763 2.44618 -2.0043 0.77251 2.18372 -1.97044 0.77364 2.39296 -2.00491 
0.77364 2.4994 -2.00491 0.77425 2.07818 -1.93498 0.78481 2.55247 -2.00263 
0.7965 2.60522 -1.99747 0.80866 2.6575 -1.98944 0.80952 2.12819 -1.95989 
0.81219 2.02434 -1.91837 0.8472 2.07356 -1.94485 0.91986 2.93035 -0.14937 
0.92031 2.82113 -0.09724 0.95809 2.76888 -0.07701 0.95809 2.87258 -0.11898 
0.95809 2.98692 -0.18232 0.99585 2.39278 -0.02565 0.99585 2.49958 -0.02565 
0.99585 2.28568 -0.0372 0.99585 2.60668 -0.0372 0.99588 2.82113 -0.09724 
0.99588 2.1778 -0.06094 0.99588 2.71455 -0.06094 0.99633 2.93035 -0.14937 
0.99633 3.04099 -0.22056 1.00716 2.44618 -0.02472 1.03124 2.87144 -0.1214 
1.03302 2.23306 -0.04936 1.03302 2.6593 -0.04936 1.03345 2.3396 -0.03207 
1.03345 2.55275 -0.03207 1.03349 2.12439 -0.07971 1.03349 2.76797 -0.07971 
1.03434 2.98534 -0.18477 1.04491 2.39281 -0.02872 1.04491 2.49955 -0.02872 
1.05611 2.44618 -0.02833 1.06898 2.8188 -0.10218 1.06947 2.92799 -0.15435 
1.07073 2.28689 -0.04273 1.07073 2.60547 -0.04273 1.07076 2.17902 -0.06647 
1.07076 2.71334 -0.06647 1.07192 3.03725 -0.22497 1.08256 2.33962 -0.03703 
1.08256 2.55274 -0.03703 1.09403 2.39292 -0.03423 1.09403 2.49944 -0.03423 
1.10399 2.86802 -0.12866 1.10482 2.44618 -0.03434 1.10667 2.12819 -0.08713 
1.10667 2.76416 -0.08713 1.10752 2.23485 -0.05759 1.10752 2.6575 -0.05759 
1.10767 2.98202 -0.19255 1.10885 3.08578 -0.26973 1.11968 2.28714 -0.04956 
1.11968 2.60522 -0.04956 1.13137 2.33989 -0.04439 1.13137 2.55247 -0.04439 
1.13721 3.12787 -0.31414 1.14194 2.07818 -0.11204 1.14194 2.81418 -0.11204 
1.14255 2.39296 -0.04211 1.14255 2.4994 -0.04211 1.14262 2.92328 -0.16426 
1.14368 2.18372 -0.07658 1.14368 2.70863 -0.07658 1.14502 3.03235 -0.23518 
1.15318 2.44618 -0.04273 1.1569 2.23468 -0.06657 1.1569 2.65768 -0.06657 
1.16476 3.16687 -0.36177 1.16904 2.28711 -0.05905 1.16904 2.60525 -0.05905 
1.175 3.07444 -0.27635 1.17596 2.86234 -0.14071 1.17903 2.13372 -0.09963 
1.17903 2.75864 -0.09963 1.18018 2.97577 -0.20485 1.18084 2.34023 -0.05441 
1.18084 2.55213 -0.05441 1.19136 3.20258 -0.41241 1.19198 2.39339 -0.05268 
1.19198 2.49897 -0.05268 1.19274 2.184 -0.08746 1.19274 2.70836 -0.08746 
1.20107 2.44618 -0.05348 1.20315 3.11546 -0.32208 1.20578 2.23503 -0.07796 
1.20578 2.65733 -0.07796 1.21072 3.01925 -0.24392 1.21345 2.08505 -0.12664 
1.21345 2.80731 -0.12664 1.21416 2.91636 -0.17891 1.21691 3.23485 -0.46584 
1.21815 2.2877 -0.07101 1.21815 2.60466 -0.07101 1.22784 2.1344 -0.11245 
1.22784 2.75796 -0.11245 1.22974 2.34083 -0.0669 1.22974 2.55153 -0.0669 
1.23071 3.15354 -0.37135 1.23946 2.39343 -0.06536 1.23946 2.49893 -0.06536 
1.24016 3.06023 -0.28637 1.24148 2.18489 -0.10079 1.24148 2.70747 -0.10079 
1.24554 2.96069 -0.21564 1.24677 2.03793 -0.15749 1.24677 2.85443 -0.15749 
1.24838 2.44618 -0.06657 1.25182 3.24913 -0.50487 1.25403 2.23592 -0.09173 
1.25403 2.65644 -0.09173 1.25635 3.28894 -0.57542 1.257 3.18799 -0.4232 
1.25918 3.32265 -0.64782 1.26179 2.08639 -0.14129 1.26179 2.80597 -0.14129 
1.26632 2.28874 -0.08532 1.26632 2.60362 -0.08532 1.2685 3.1001 -0.33356 
1.27093 3.36556 -0.78504 1.27489 3.37906 -0.85213 1.27572 3.00324 -0.25619 
1.27595 2.13587 -0.12759 1.27595 2.75649 -0.12759 1.27687 2.34087 -0.08155 
1.27687 2.55149 -0.08155 1.27885 1.99256 -0.19204 1.27885 2.8998 -0.19204 
1.27953 3.21934 -0.4768 1.28586 3.26105 -0.54544 1.28653 2.39355 -0.08045 
1.28653 2.4988 -0.08045 1.28922 2.18623 -0.11644 1.28922 2.70612 -0.11644 
1.28924 3.29804 -0.61771 1.29142 3.3281 -0.69019 1.29498 2.44618 -0.08197 
1.29541 3.13695 -0.38394 1.29665 2.0371 -0.17614 1.29665 2.85526 -0.17614 
1.30154 2.23733 -0.10786 1.30154 2.65503 -0.10786 1.30262 3.34526 -0.75341 
1.30404 3.04324 -0.29974 1.30956 2.94323 -0.23016 1.31162 2.08578 -0.1603 
1.31162 2.80658 -0.1603 1.31229 3.35845 -0.81783 1.31289 2.28902 -0.10187 
1.31289 2.60333 -0.10187 1.31375 3.23174 -0.51716 1.31888 3.17031 -0.43575 
1.31893 3.27056 -0.58741 1.32162 3.30391 -0.65999 1.32323 2.34116 -0.0985 
1.32323 2.5512 -0.0985 1.32589 2.13572 -0.14696 1.32589 2.75663 -0.14696 
1.32803 1.9927 -0.21265 1.32803 2.89966 -0.21265 1.33193 3.08203 -0.34828 
1.33253 2.3936 -0.09775 1.33253 2.49876 -0.09775 1.33378 3.32265 -0.72242 
1.33877 2.98453 -0.27167 1.33907 2.18627 -0.13621 1.33907 2.70608 -0.13621 
1.34078 2.44618 -0.09963 1.34078 3.20052 -0.49011 1.34415 3.33766 -0.78639 
1.34556 2.03743 -0.1972 1.34556 2.85493 -0.1972 1.3471 3.24183 -0.55918 
1.35094 3.27765 -0.63067 1.35209 2.23894 -0.12807 1.35209 2.65342 -0.12807 
1.35264 3.34875 -0.85121 1.35664 3.11691 -0.39799 1.35806 1.95021 -0.25277 
1.35806 2.94215 -0.25277 1.36074 2.08643 -0.18181 1.36074 2.80593 -0.18181 
1.36331 2.29079 -0.12259 1.36331 2.60156 -0.12259 1.36389 3.29804 -0.69237 
1.36634 3.02353 -0.31641 1.37364 2.34336 -0.11977 1.37364 2.549 -0.11977 
1.37434 3.21099 -0.53179 1.37476 2.13647 -0.16884 1.37476 2.75589 -0.16884 
1.37506 3.31469 -0.75552 1.37639 1.9941 -0.2357 1.37639 2.89826 -0.2357 
1.37932 3.24939 -0.60229 1.37965 3.14924 -0.4508 1.38279 2.3959 -0.11958 
1.38279 2.49646 -0.11958 1.38441 3.32753 -0.81986 1.38565 2.44618 -0.11952 
1.38641 1.9101 -0.29608 1.38641 2.98226 -0.29608 1.38876 2.18843 -0.15859 
1.38876 2.70393 -0.15859 1.39187 3.3365 -0.88508 1.39217 3.06005 -0.36417 
1.39338 2.03892 -0.2206 1.39338 2.85344 -0.2206 1.3942 3.27056 -0.66268 
1.40038 3.17847 -0.5057 1.40147 2.24116 -0.15094 1.40147 2.6512 -0.15094 
1.40541 1.95271 -0.27759 1.40541 2.93965 -0.27759 1.40619 3.28894 -0.72526 
1.40668 3.21919 -0.57493 1.40845 2.08815 -0.20559 1.40845 2.80421 -0.20559 
1.4128 2.29329 -0.14609 1.4128 2.59907 -0.14609 1.41341 3.02061 -0.34328 
1.41613 3.09395 -0.41475 1.41638 3.30358 -0.78936 1.42242 3.24183 -0.6345 
1.42282 2.34586 -0.14376 1.42282 2.5465 -0.14376 1.42327 1.99657 -0.26098 
1.42327 2.89579 -0.26098 1.42363 2.13912 -0.19346 1.42363 2.75324 -0.19346 
1.42469 3.31431 -0.85427 1.42675 2.39596 -0.14156 1.42675 2.4964 -0.14156 
1.42949 2.44618 -0.14159 1.42988 3.32172 -0.91935 1.43296 3.18713 -0.54865 
1.43332 1.91336 -0.32333 1.43332 2.979 -0.32333 1.43617 3.26105 -0.69575 
1.43745 2.19131 -0.18372 1.43745 2.70105 -0.18372 1.43814 3.12507 -0.46794 
1.43822 3.05571 -0.39269 1.43997 2.04156 -0.24628 1.43997 2.85079 -0.24628 
1.44733 3.27732 -0.75923 1.44954 2.24399 -0.1764 1.44954 2.64837 -0.1764 
1.44982 3.21099 -0.60726 1.4523 1.95655 -0.30517 1.4523 2.93581 -0.30517 
1.45627 2.0916 -0.23225 1.45627 2.80076 -0.23225 1.45633 3.28992 -0.82388 
1.45809 3.15329 -0.52351 1.45914 3.01599 -0.37216 1.46066 2.29629 -0.17207 
1.46066 2.59607 -0.17207 1.46116 3.08822 -0.44497 1.46252 3.29903 -0.8886 
1.46445 3.23174 -0.66786 1.46585 2.34596 -0.16787 1.46585 2.5464 -0.16787 
1.46978 2.39612 -0.1658 1.46978 2.49624 -0.1658 1.46997 2.00072 -0.28897 
1.46997 2.89164 -0.28897 1.4711 2.14269 -0.22057 1.4711 2.74966 -0.22057 
1.47219 2.44618 -0.16578 1.4759 3.17847 -0.58122 1.47673 3.24913 -0.72979 
1.4791 2.97393 -0.35267 1.48202 3.11774 -0.49958 1.48305 3.04958 -0.42324 
1.4844 2.19468 -0.21127 1.4844 2.69767 -0.21127 1.48518 2.04536 -0.27417 
1.48518 2.847 -0.27417 1.48672 3.26342 -0.794 1.49149 3.20052 -0.64083 
1.49418 3.27399 -0.8582 1.49615 2.24742 -0.20437 1.49615 2.64494 -0.20437 
1.49773 1.96184 -0.33489 1.49773 2.93052 -0.33489 1.49921 3.28113 -0.92332 
1.50129 2.09566 -0.26057 1.50129 2.7967 -0.26057 1.50258 2.29667 -0.19818 
1.50258 2.59568 -0.19818 1.50339 3.0097 -0.40295 1.50469 3.08057 -0.47691 
1.5048 3.21934 -0.70207 1.50766 2.3463 -0.19405 1.50766 2.54606 -0.19405 
1.51135 2.39618 -0.19201 1.51135 2.49618 -0.19201 1.51366 2.44618 -0.19204 
1.51366 3.12507 -0.54346 1.514 2.00552 -0.31868 1.514 2.88683 -0.31868 
1.51577 3.23485 -0.76469 1.51605 2.14727 -0.24934 1.51605 2.74509 -0.24934 
1.52312 2.96728 -0.38383 1.52435 3.24699 -0.82842 1.52605 3.04188 -0.45556 
1.52891 2.05029 -0.30418 1.52891 2.84207 -0.30418 1.52911 2.19949 -0.24052 
1.52911 2.69287 -0.24052 1.5305 3.25569 -0.89299 1.5308 3.14924 -0.60195 
1.53421 3.26093 -0.95811 1.53663 3.08822 -0.52044 1.53729 2.24759 -0.23288 
1.53729 2.64476 -0.23288 1.54055 1.96762 -0.36645 1.54055 2.92473 -0.36645 
1.54373 2.29692 -0.2268 1.54373 2.59543 -0.2268 1.54503 2.10098 -0.29116 
1.54503 2.79138 -0.29116 1.54586 3.17031 -0.66273 1.54603 3.00175 -0.43558 
1.54891 2.34687 -0.22284 1.54891 2.54549 -0.22284 1.55259 2.39682 -0.22093 
1.55259 2.49554 -0.22093 1.55379 2.44618 -0.22031 1.55663 2.01157 -0.35055 
1.55663 2.88078 -0.35055 1.55836 3.04958 -0.49856 1.5584 3.18799 -0.7246 
1.5594 2.15271 -0.28034 1.5594 2.73965 -0.28034 1.5646 2.96028 -0.41701 
1.56685 3.09395 -0.56547 1.56893 2.20019 -0.27094 1.56893 2.69217 -0.27094 
1.56919 3.20258 -0.79024 1.57101 2.05634 -0.33623 1.57101 2.83602 -0.33623 
1.57685 3.21336 -0.85446 1.57698 2.24826 -0.26338 1.57698 2.64409 -0.26338 
1.57865 3.0097 -0.47822 1.5817 2.91758 -0.3999 1.58212 3.22068 -0.91991 
1.58361 2.29779 -0.25755 1.58361 2.59457 -0.25755 1.58362 3.11691 -0.62496 
1.58483 3.22447 -0.98531 1.58686 2.10731 -0.32364 1.58686 2.78505 -0.32364 
1.58867 2.34769 -0.25366 1.58867 2.54467 -0.25366 1.58892 3.05571 -0.54339 
1.59135 2.39688 -0.25114 1.59135 2.49548 -0.25114 1.59249 2.44618 -0.2505 
1.59731 2.01862 -0.3843 1.59731 2.87373 -0.3843 1.59767 3.13695 -0.68619 
1.59778 2.96728 -0.45848 1.59788 2.15393 -0.3127 1.59788 2.73843 -0.3127 
1.6074 2.2015 -0.30342 1.6074 2.69086 -0.30342 1.60945 3.01599 -0.52247 
1.61026 3.15354 -0.75089 1.61137 2.0635 -0.37023 1.61137 2.82886 -0.37023 
1.61512 2.24943 -0.29577 1.61512 2.64293 -0.29577 1.61515 2.92473 -0.44105 
1.61744 3.06005 -0.58944 1.61983 3.16687 -0.81685 1.62173 2.29904 -0.29007 
1.62173 2.59332 -0.29007 1.62386 2.10929 -0.35774 1.62386 2.78307 -0.35774 
1.62604 2.34781 -0.28584 1.62604 2.54455 -0.28584 1.6268 3.17607 -0.88178 
1.62875 2.39705 -0.28338 1.62875 2.49531 -0.28338 1.62894 2.97393 -0.50251 
1.62965 2.44618 -0.28256 1.63086 3.1821 -0.94732 1.63105 2.88078 -0.42498 
1.63282 3.18425 -1.02351 1.63333 3.08203 -0.64968 1.63475 2.15589 -0.34685 
1.63475 2.73646 -0.34685 1.63833 3.02061 -0.5682 1.64401 2.2032 -0.3376 
1.64401 2.68916 -0.3376 1.64537 2.05634 -0.4106 1.64537 2.83602 -0.4106 
1.64672 2.93052 -0.48387 1.64804 3.1001 -0.7131 1.65161 2.25109 -0.32999 
1.65161 2.64127 -0.32999 1.65755 2.29945 -0.32406 1.65755 2.59291 -0.32406 
1.65796 2.10731 -0.39475 1.65796 2.78505 -0.39475 1.65828 2.979 -0.54828 
1.65953 3.11546 -0.77845 1.66179 2.34816 -0.31981 1.66179 2.5442 -0.31981 
1.66293 2.88683 -0.46761 1.66435 2.39711 -0.31726 1.66435 2.49525 -0.31726 
1.6652 2.44618 -0.31641 1.6652 3.02353 -0.61526 1.66746 3.12787 -0.8444 
1.66891 2.15393 -0.38372 1.66891 2.73843 -0.38372 1.67328 3.13579 -1.13729 
1.67328 3.13579 -0.90973 1.67643 2.93581 -0.5293 1.67742 2.05029 -0.4527 
1.67742 2.84207 -0.4527 1.67768 3.13953 -1.06171 1.67768 3.13953 -0.98531 
1.67819 2.2015 -0.37421 1.67819 2.69086 -0.37421 1.68186 3.04324 -0.67757 
1.68552 2.98226 -0.59519 1.68583 2.24943 -0.36649 1.68583 2.64293 -0.36649 
1.69044 2.10098 -0.43657 1.69044 2.79138 -0.43657 1.69153 2.29904 -0.35988 
1.69153 2.59332 -0.35988 1.69263 2.89164 -0.51163 1.69523 3.06023 -0.74145 
1.69577 2.34781 -0.35556 1.69577 2.54455 -0.35556 1.69823 2.39705 -0.35285 
1.69823 2.49531 -0.35285 1.69904 2.44618 -0.35195 1.70127 2.15271 -0.42221 
1.70127 2.73965 -0.42221 1.70401 2.93965 -0.5762 1.70525 3.07444 -0.80661 
1.70744 2.847 -0.49642 1.70993 2.98453 -0.64284 1.71066 2.20019 -0.41267 
1.71066 2.69217 -0.41267 1.71187 3.08578 -1.17427 1.71187 3.08578 -0.87276 
1.71823 2.24826 -0.40463 1.71823 2.64409 -0.40463 1.7184 3.09132 -1.09911 
1.7184 3.09132 -0.94792 1.72058 3.09318 -1.02351 1.72063 2.89579 -0.55833 
1.72103 2.09566 -0.48032 1.72103 2.7967 -0.48032 1.72406 2.29779 -0.39799 
1.72406 2.59457 -0.39799 1.72542 3.00324 -0.70588 1.72795 2.34769 -0.39294 
1.72795 2.54467 -0.39294 1.72883 2.94215 -0.62355 1.73046 2.39688 -0.39026 
1.73046 2.49548 -0.39026 1.7311 2.44618 -0.38912 1.73226 2.14727 -0.46556 
1.73226 2.74509 -0.46556 1.73532 2.85079 -0.54164 1.73769 3.01925 -1.27614 
1.73769 3.01925 -0.77089 1.74109 2.19949 -0.45249 1.74109 2.69287 -0.45249 
1.74591 2.89826 -0.60522 1.74642 3.03235 -1.21044 1.74642 3.03235 -0.83659 
1.74872 2.24759 -0.44432 1.74872 2.64476 -0.44432 1.74935 2.80076 -0.52533 
1.75145 2.94323 -0.67204 1.75481 2.29692 -0.43788 1.75481 2.59543 -0.43788 
1.75664 3.03725 -1.13734 1.75664 3.03725 -0.90968 1.75876 2.34687 -0.4327 
1.75876 2.54549 -0.4327 1.76068 2.39682 -0.42902 1.76068 2.49554 -0.42902 
1.761 2.85344 -0.58822 1.76104 2.14269 -0.51051 1.76104 2.74966 -0.51051 
1.76105 3.04099 -1.06175 1.76105 3.04099 -0.98528 1.7613 2.44618 -0.42781 
1.76596 2.96069 -1.31096 1.76596 2.96069 -0.73607 1.76896 2.89966 -0.65357 
1.77034 2.19468 -0.4972 1.77034 2.69767 -0.4972 1.77601 2.80421 -0.57315 
1.77675 2.97577 -1.2456 1.77675 2.97577 -0.80142 1.77723 2.24742 -0.48546 
1.77723 2.64494 -0.48546 1.78343 2.29667 -0.47902 1.78343 2.59568 -0.47902 
1.7844 2.85493 -0.63604 1.78755 2.3463 -0.47395 1.78755 2.54606 -0.47395 
1.78815 2.13912 -0.55798 1.78815 2.75324 -0.55798 1.78906 2.98202 -1.17309 
1.78906 2.98202 -0.87393 1.78956 2.44618 -0.46794 1.78956 2.8998 -0.70275 
1.7896 2.39618 -0.47025 1.7896 2.49618 -0.47025 1.79683 2.98534 -1.09976 
1.79683 2.98534 -0.94726 1.79789 2.19131 -0.54416 1.79789 2.70105 -0.54416 
1.79928 2.98692 -1.02351 1.79979 2.80593 -0.62086 1.8027 2.91636 -1.27958 
1.8027 2.91636 -0.76744 1.80521 2.24399 -0.53207 1.80521 2.64837 -0.53207 
1.80546 2.85526 -0.68496 1.80954 2.29629 -0.52094 1.80954 2.59607 -0.52094 
1.81276 2.75589 -0.60684 1.81374 2.34596 -0.51575 1.81374 2.5464 -0.51575 
1.8158 2.39612 -0.51183 1.8158 2.49624 -0.51183 1.81582 2.44618 -0.50941 
1.81735 2.92328 -1.20804 1.81735 2.92328 -0.83898 1.8213 2.80658 -0.66999 
1.82301 2.18843 -0.59284 1.82301 2.70393 -0.59284 1.82412 2.85443 -0.73484 
1.82726 2.92799 -1.13489 1.82726 2.92799 -0.91214 1.83066 2.24116 -0.58013 
1.83066 2.6512 -0.58013 1.83223 2.93035 -1.06175 1.83223 2.93035 -0.98528 
1.83464 2.75663 -0.65572 1.83551 2.29329 -0.56881 1.83551 2.59907 -0.56881 
1.83785 2.34586 -0.55879 1.83785 2.5465 -0.55879 1.84001 2.44618 -0.55212 
1.84005 2.39596 -0.55486 1.84005 2.4964 -0.55486 1.84032 2.80597 -0.71981 
1.8409 2.86234 -1.24138 1.8409 2.86234 -0.80564 1.84539 2.18627 -0.64254 
1.84539 2.70608 -0.64254 1.85295 2.86802 -1.16941 1.85295 2.86802 -0.87761 
1.85354 2.23894 -0.62952 1.85354 2.65342 -0.62952 1.85401 2.75649 -0.70565 
1.85496 2.80731 -1.27887 1.85496 2.80731 -0.76816 1.85901 2.29079 -0.6183 
1.85901 2.60156 -0.6183 1.8602 2.87144 -1.09666 1.8602 2.87144 -0.95037 
1.86183 2.34336 -0.60796 1.86183 2.549 -0.60796 1.86203 2.3959 -0.59881 
1.86203 2.49646 -0.59881 1.86208 2.44618 -0.59596 1.86263 2.87258 -1.02351 
1.86517 2.70612 -0.69239 1.86915 2.75796 -0.75377 1.86956 2.81418 -1.20736 
1.86956 2.81418 -0.83967 1.87375 2.23733 -0.68007 1.87375 2.65503 -0.68007 
1.87943 2.8188 -1.1344 1.87943 2.8188 -0.91262 1.87973 2.28902 -0.66872 
1.87973 2.60333 -0.66872 1.88082 2.70747 -0.74013 1.88197 2.44618 -0.64083 
1.88197 2.75864 -1.24446 1.88197 2.75864 -0.80257 1.8831 2.34116 -0.65838 
1.8831 2.5512 -0.65838 1.88385 2.3936 -0.64907 1.88385 2.49876 -0.64907 
1.88437 2.82113 -1.0613 1.88437 2.82113 -0.98573 1.88987 2.23592 -0.72758 
1.88987 2.65644 -0.72758 1.89415 2.70836 -0.78886 1.89447 2.76416 -1.17209 
1.89447 2.76416 -0.87494 1.89629 2.28874 -0.71529 1.89629 2.60362 -0.71529 
1.89964 2.44618 -0.68662 1.90005 2.34087 -0.70473 1.90005 2.55149 -0.70473 
1.90115 2.39355 -0.69508 1.90115 2.4988 -0.69508 1.9019 2.76797 -1.09891 
1.9019 2.76797 -0.94811 1.90364 2.23503 -0.77583 1.90364 2.65733 -0.77583 
1.90459 2.76888 -1.02351 1.90502 2.70863 -1.2091 1.90502 2.70863 -0.83793 
1.91059 2.2877 -0.76346 1.91059 2.60466 -0.76346 1.9147 2.34083 -0.75186 
1.9147 2.55153 -0.75186 1.91503 2.44618 -0.73323 1.91504 2.65768 -1.22232 
1.91504 2.65768 -0.82471 1.91513 2.71334 -1.13618 1.91513 2.71334 -0.91084 
1.91624 2.39343 -0.74214 1.91624 2.49893 -0.74214 1.92066 2.71455 -1.0613 
1.92066 2.71455 -0.98573 1.92256 2.28711 -0.81256 1.92256 2.60525 -0.81256 
1.92402 2.6575 -1.17294 1.92402 2.6575 -0.87408 1.92719 2.34023 -0.80076 
1.92719 2.55213 -0.80076 1.92812 2.44618 -0.78053 1.92892 2.39339 -0.78963 
1.92892 2.49897 -0.78963 1.93205 2.28714 -0.86192 1.93205 2.60522 -1.18511 
1.93205 2.60522 -0.86192 1.93224 2.6593 -1.09844 1.93224 2.6593 -0.94859 
1.93499 2.6599 -1.02351 1.93721 2.33989 -0.85023 1.93721 2.55247 -1.19679 
1.93721 2.55247 -0.85023 1.93888 2.28689 -0.91088 1.93888 2.44618 -0.82842 
1.93888 2.60547 -1.13615 1.93888 2.60547 -0.91088 1.93949 2.39296 -1.20797 
1.93949 2.39296 -0.83906 1.93949 2.4994 -1.20797 1.93949 2.4994 -0.83906 
1.94441 2.60668 -1.06127 1.94441 2.60668 -0.98575 1.94458 2.33962 -0.89904 
1.94458 2.55274 -1.14798 1.94458 2.55274 -0.89904 1.94727 2.44618 -1.17024 
1.94727 2.44618 -0.87678 1.94738 2.39292 -1.15945 1.94738 2.39292 -0.88757 
1.94738 2.49944 -1.15945 1.94738 2.49944 -0.88757 1.94954 2.3396 -1.09887 
1.94954 2.3396 -0.94815 1.94954 2.55275 -1.09887 1.94954 2.55275 -0.94815 
1.95236 2.3393 -1.02351 1.95236 2.55306 -1.02351 1.95289 2.39281 -1.11033 
1.95289 2.39281 -0.9367 1.95289 2.49955 -1.11033 1.95289 2.49955 -0.9367 
1.95328 2.44618 -1.12153 1.95328 2.44618 -0.9255 1.95595 2.39278 -1.06127 
1.95595 2.39278 -0.98575 1.95595 2.49958 -1.06127 1.95595 2.49958 -0.98575 
1.95689 2.44618 -1.07258 1.95689 2.44618 -0.97445 1.95809 2.44618 -1.02351 
0.75863 2.41581 -2.20148 0.75984 2.41581 -2.25055 0.75984 2.41581 -2.15241 
0.76077 2.36241 -2.23924 0.76077 2.36241 -2.16372 0.76077 2.46921 -2.23924 
0.76077 2.46921 -2.16372 0.76345 2.41581 -2.2995 0.76345 2.41581 -2.10346 
0.76384 2.36244 -2.2883 0.76384 2.36244 -2.11466 0.76384 2.46917 -2.2883 
0.76384 2.46917 -2.11466 0.76436 2.30893 -2.20148 0.76436 2.52269 -2.20148 
0.76719 2.30923 -2.27684 0.76719 2.30923 -2.12612 0.76719 2.52238 -2.27684 
0.76719 2.52238 -2.12612 0.76935 2.36255 -2.33742 0.76935 2.36255 -2.06554 
0.76935 2.46907 -2.33742 0.76935 2.46907 -2.06554 0.76946 2.41581 -2.34821 
0.76946 2.41581 -2.05475 0.77215 2.30925 -2.32595 0.77215 2.30925 -2.07701 
0.77215 2.52237 -2.32595 0.77215 2.52237 -2.07701 0.77232 2.25531 -2.23924 
0.77232 2.25531 -2.16372 0.77232 2.57631 -2.23924 0.77232 2.57631 -2.16372 
0.77723 2.36259 -2.38594 0.77723 2.36259 -2.01702 0.77723 2.46903 -2.38594 
0.77723 2.46903 -2.01702 0.77785 2.25652 -2.31412 0.77785 2.25652 -2.08884 
0.77785 2.41581 -2.39657 0.77785 2.5751 -2.31412 0.77785 2.5751 -2.08884 
0.77951 2.30952 -2.37476 0.77951 2.30952 -2.0282 0.77951 2.5221 -2.37476 
0.77951 2.5221 -2.0282 0.78174 2.20208 -2.20148 0.78174 2.62953 -2.20148 
0.78448 2.20268 -2.27641 0.78448 2.20268 -2.12655 0.78448 2.62893 -2.27641 
0.78448 2.62893 -2.12655 0.78468 2.25677 -2.36307 0.78468 2.25677 -2.03989 
0.78468 2.57485 -2.36307 0.78468 2.57485 -2.03989 0.7878 2.36302 -2.43536 
0.7878 2.4686 -2.43536 0.7886 2.41581 -2.44446 0.78953 2.30986 -2.42423 
0.78953 2.52176 -2.42423 0.79271 2.20448 -2.35091 0.79271 2.20448 -2.05205 
0.79271 2.62713 -2.35091 0.79271 2.62713 -2.05205 0.79417 2.25674 -2.41243 
0.79417 2.57488 -2.41243 0.79606 2.14743 -2.23927 0.79606 2.14743 -2.16369 
0.79606 2.68418 -2.23927 0.79606 2.68418 -2.16369 0.80048 2.36306 -2.48285 
0.80048 2.46856 -2.48285 0.80159 2.14864 -2.31415 0.80159 2.14864 -2.08881 
0.80159 2.68297 -2.31415 0.80159 2.68297 -2.08881 0.80169 2.2043 -2.40029 
0.80169 2.2043 -2.00267 0.80169 2.62731 -2.40029 0.80169 2.62731 -2.00267 
0.80169 2.41581 -2.49176 0.80202 2.31046 -2.47313 0.80202 2.52116 -2.47313 
0.80613 2.25732 -2.46153 0.80613 2.57429 -2.46153 0.8117 2.15335 -2.38706 
0.8117 2.15335 -2.0159 0.8117 2.67826 -2.38706 0.81213 2.0931 -2.20148 
0.81308 2.20466 -2.44916 0.81308 2.62696 -2.44916 0.81483 2.09402 -2.27688 
0.81483 2.09402 -2.12608 0.81483 2.73759 -2.27688 0.81557 2.36318 -2.52991 
0.81557 2.46843 -2.52991 0.81667 2.3105 -2.52026 0.81667 2.52112 -2.52026 
0.81709 2.41581 -2.53837 0.82044 2.25837 -2.5097 0.82044 2.57325 -2.5097 
0.82225 2.09782 -2.35005 0.82225 2.09782 -2.05291 0.82225 2.73379 -2.35005 
0.82258 2.15363 -2.43613 0.82258 2.67799 -2.43613 0.82685 2.20555 -2.49742 
0.82685 2.62607 -2.49742 0.83236 2.04086 -2.23927 0.83236 2.04086 -2.16369 
0.83287 2.36322 -2.57592 0.83287 2.46839 -2.57592 0.83362 2.31079 -2.56661 
0.83362 2.52083 -2.56661 0.83475 2.10335 -2.42242 0.83475 2.10335 -1.98054 
0.83475 2.41581 -2.58416 0.83475 2.72827 -2.42242 0.83591 2.15452 -2.48486 
0.83591 2.6771 -2.48486 0.83699 2.25865 -2.55627 0.83699 2.57296 -2.55627 
0.8373 2.04318 -2.31237 0.8373 2.04318 -2.09059 0.84298 2.20696 -2.54493 
0.84298 2.62465 -2.54493 0.84716 2.04781 -2.38532 0.84716 2.04781 -2.01764 
0.84716 2.78381 -2.38532 0.84757 2.10403 -2.47123 0.84757 2.72759 -2.47123 
0.85156 2.15586 -2.5326 0.85156 2.67575 -2.5326 0.8541 1.98941 -2.20148 
0.85464 2.41581 -2.62904 0.8547 2.36553 -2.62618 0.8547 2.46609 -2.62618 
0.85489 2.31299 -2.61703 0.85489 2.51863 -2.61703 0.85652 1.99055 -2.27463 
0.85652 1.99055 -2.12833 0.85771 2.26042 -2.60669 0.85771 2.57119 -2.60669 
0.86176 2.05468 -2.45684 0.86176 2.05468 -1.94612 0.86176 2.77694 -2.45684 
0.86271 2.1055 -2.51934 0.86271 2.72611 -2.51934 0.86319 2.20857 -2.59548 
0.86319 2.62305 -2.59548 0.86378 1.99397 -2.34738 0.86378 1.99397 -2.05558 
0.87133 2.1559 -2.58246 0.87133 2.67571 -2.58246 0.87583 1.99965 -2.41935 
0.87583 1.99965 -1.98361 0.87641 2.05602 -2.50518 0.87641 2.7756 -2.50518 
0.87668 2.36559 -2.67013 0.87668 2.46603 -2.67013 0.87671 2.41581 -2.67288 
0.87888 2.31549 -2.6662 0.87888 2.51613 -2.6662 0.88121 2.26292 -2.65618 
0.88121 2.5687 -2.65618 0.88208 2.10535 -2.56927 0.88208 2.72626 -2.56927 
0.88449 1.93164 -2.23971 0.88449 1.93164 -2.16325 0.88606 2.21079 -2.64486 
0.88606 2.62083 -2.64486 0.88947 1.93399 -2.31286 0.88947 1.93399 -2.0901 
0.89261 2.00756 -2.49016 0.89261 2.82406 -2.49016 0.89371 2.15806 -2.63215 
0.89371 2.67356 -2.63215 0.89542 2.05541 -2.555 0.89542 2.77621 -2.555 
0.89938 1.93871 -2.38601 0.89938 1.93871 -2.01695 0.9009 2.41581 -2.71558 
0.90092 2.36575 -2.71317 0.90092 2.46587 -2.71317 0.90299 2.31559 -2.70924 
0.90299 2.51603 -2.70924 0.90396 2.1061 -2.61815 0.90396 2.72552 -2.61815 
0.90719 2.26592 -2.70405 0.90719 2.5657 -2.70405 0.91126 2.00673 -2.54003 
0.91126 2.82489 -2.54003 0.91152 2.21362 -2.69293 0.91152 2.61799 -2.69293 
0.91403 1.94563 -2.45755 0.91693 2.05606 -2.60413 0.91693 2.77555 -2.60413 
0.91744 1.87507 -2.20148 0.91884 2.16094 -2.68084 0.91884 2.67068 -2.68084 
0.91989 1.87664 -2.27773 0.91989 1.87664 -2.12523 0.92713 2.36581 -2.75474 
0.92713 2.46581 -2.75474 0.92716 1.96219 -2.52224 0.92716 2.41581 -2.75705 
0.92716 2.86943 -2.52224 0.92767 1.87997 -2.35106 0.92858 2.10875 -2.66702 
0.92858 2.72287 -2.66702 0.92917 2.31593 -2.75105 0.92917 2.51569 -2.75105 
0.93232 2.00706 -2.58895 0.93232 2.82456 -2.58895 0.9333 2.2663 -2.74597 
0.9333 2.56531 -2.74597 0.93949 2.21705 -2.73954 0.93949 2.61456 -2.73954 
0.93997 1.88622 -2.42357 0.94071 2.05778 -2.65184 0.94071 2.77383 -2.65184 
0.94639 2.16431 -2.72779 0.94639 2.6673 -2.72779 0.94777 1.96233 -2.57142 
0.94777 2.86929 -2.57142 0.95076 1.9013 -2.48892 0.95543 2.41581 -2.79718 
0.95568 1.821 -2.23972 0.95568 1.821 -2.16324 0.95569 2.11232 -2.71449 
0.95569 2.71929 -2.71449 0.95572 2.00855 -2.63677 0.95572 2.82307 -2.63677 
0.95605 2.36645 -2.79597 0.95605 2.46517 -2.79597 0.95796 2.3165 -2.7923 
0.95796 2.51512 -2.7923 0.96009 1.82473 -2.31531 0.96192 2.26655 -2.78712 
0.96192 2.56506 -2.78712 0.96528 1.91876 -2.55295 0.96528 2.91286 -2.55295 
0.96737 2.06123 -2.69966 0.96737 2.77038 -2.69966 0.968 2.21722 -2.78068 
0.968 2.61439 -2.78068 0.9703 1.82964 -2.3884 0.97082 1.96373 -2.61977 
0.97082 2.86789 -2.61977 0.97564 2.16912 -2.7725 0.97564 2.6625 -2.7725 
0.97904 1.84274 -2.45411 0.9814 2.01119 -2.68335 0.9814 2.82042 -2.68335 
0.98446 2.1169 -2.75944 0.98446 2.71471 -2.75944 0.98562 2.41581 -2.83587 
0.98626 2.3665 -2.83473 0.98626 2.46511 -2.83473 0.98789 1.91984 -2.60144 
0.98789 2.91178 -2.60144 0.98878 2.31732 -2.83205 0.98878 2.51429 -2.83205 
0.99131 1.85874 -2.51911 0.99267 2.26742 -2.827 0.99267 2.5642 -2.827 
0.99569 2.06529 -2.74467 0.99569 2.76633 -2.74467 0.9961 1.9662 -2.66666 
0.9961 2.86542 -2.66666 0.99614 1.76881 -2.20148 0.99832 1.77066 -2.27707 
0.9985 2.21789 -2.82037 0.9985 2.61372 -2.82037 1.00485 1.77621 -2.35224 
1.00606 2.16982 -2.81232 1.00606 2.6618 -2.81232 1.00679 1.87745 -2.58215 
1.00929 2.01499 -2.72857 1.00929 2.81663 -2.72857 1.01147 1.78755 -2.41838 
1.01271 1.92234 -2.64879 1.01271 2.90928 -2.64879 1.01546 2.12234 -2.80278 
1.01546 2.70928 -2.80278 1.01768 2.41581 -2.87304 1.0185 2.36668 -2.87214 
1.0185 2.46493 -2.87214 1.02096 2.31744 -2.86943 1.02096 2.51418 -2.86943 
1.02149 1.80175 -2.48354 1.02409 1.97035 -2.71336 1.02409 2.86126 -2.71336 
1.02519 2.26867 -2.86512 1.02519 2.56295 -2.86512 1.02628 2.07061 -2.78842 
1.02628 2.76101 -2.78842 1.03089 2.21906 -2.85851 1.03089 2.61256 -2.85851 
1.0312 1.87972 -2.6298 1.0312 2.95189 -2.6298 1.03486 1.81875 -2.54742 
1.03854 2.17113 -2.85078 1.03854 2.66048 -2.85078 1.03904 1.72246 -2.23968 
1.0393 2.01991 -2.77229 1.0393 2.8117 -2.77229 1.04029 1.92618 -2.69569 
1.04029 2.90544 -2.69569 1.04345 1.7262 -2.31526 1.04782 2.12356 -2.84127 
1.04782 2.70806 -2.84127 1.04926 1.73411 -2.3806 1.05153 1.83846 -2.60973 
1.05153 2.41581 -2.90859 1.05238 2.36674 -2.90774 1.05238 2.46488 -2.90774 
1.0538 1.97515 -2.75738 1.0538 2.85646 -2.75738 1.05493 2.31779 -2.90518 
1.05493 2.51383 -2.90518 1.0572 1.74653 -2.44654 1.05845 1.88299 -2.67671 
1.05845 2.94863 -2.67671 1.05876 2.07694 -2.83025 1.05876 2.75468 -2.83025 
1.05918 2.26908 -2.90093 1.05918 2.56254 -2.90093 1.06511 2.22072 -2.895 
1.06511 2.6109 -2.895 1.06868 1.76189 -2.51189 1.07001 1.93147 -2.74112 
1.07001 2.90015 -2.74112 1.07135 2.02597 -2.8144 1.07135 2.80565 -2.8144 
1.07272 2.17283 -2.8874 1.07272 2.65879 -2.8874 1.0784 1.84138 -2.6568 
1.0784 2.99024 -2.6568 1.08197 2.12552 -2.87814 1.08197 2.70609 -2.87814 
1.0834 1.77996 -2.57532 1.08391 1.67774 -2.20148 1.08567 1.9812 -2.80002 
1.08567 2.85041 -2.80002 1.08587 1.67988 -2.27767 1.08707 2.41581 -2.94243 
1.08779 1.88806 -2.72249 1.08779 2.94356 -2.72249 1.08797 2.36668 -2.94162 
1.08797 2.46493 -2.94162 1.08993 1.68592 -2.34322 1.09068 2.31744 -2.93916 
1.09068 2.51418 -2.93916 1.09286 2.07892 -2.86725 1.09286 2.7527 -2.86725 
1.095 2.26867 -2.93492 1.095 2.56295 -2.93492 1.09689 1.69512 -2.40815 
1.09929 1.80193 -2.63555 1.10157 1.93725 -2.78394 1.10157 2.89436 -2.78394 
1.10161 2.21906 -2.92922 1.10161 2.61256 -2.92922 1.10535 2.03312 -2.85476 
1.10535 2.79849 -2.85476 1.10647 1.70845 -2.4741 1.10728 1.84599 -2.70252 
1.10728 2.98562 -2.70252 1.10933 2.17113 -2.92158 1.10933 2.66048 -2.92158 
1.11884 2.12356 -2.9123 1.11884 2.70806 -2.9123 1.11895 1.89471 -2.76651 
1.11895 2.93691 -2.76651 1.11906 1.72504 -2.5388 1.11942 1.98825 -2.8407 
1.11942 2.84336 -2.8407 1.12424 2.41581 -2.97449 1.12538 2.3665 -2.97385 
1.12538 2.46511 -2.97385 1.12781 1.80627 -2.68161 1.12781 3.02534 -2.68161 
1.12806 2.31732 -2.97134 1.12806 2.51429 -2.97134 1.12987 2.07694 -2.90135 
1.12987 2.75468 -2.90135 1.1319 1.63751 -2.23968 1.13311 1.74508 -2.60003 
1.13311 2.26742 -2.96745 1.13311 2.5642 -2.96745 1.13461 1.6413 -2.30508 
1.13502 1.94441 -2.82509 1.13502 2.8872 -2.82509 1.13807 1.85229 -2.74677 
1.13807 2.97933 -2.74677 1.13975 2.21789 -2.96162 1.13975 2.61372 -2.96162 
1.13988 1.64863 -2.37053 1.14572 2.02597 -2.88876 1.14572 2.80565 -2.88876 
1.14753 1.65941 -2.43475 1.14779 2.16982 -2.95405 1.14779 2.6618 -2.95405 
1.14987 1.76804 -2.65952 1.15213 1.90171 -2.80799 1.15213 2.92991 -2.80799 
1.15733 2.12234 -2.94466 1.15832 1.674 -2.50039 1.15836 1.8124 -2.72643 
1.1601 1.9812 -2.87444 1.16293 2.41581 -3.00469 1.16414 2.36645 -3.00406 
1.16414 2.46517 -3.00406 1.16782 2.3165 -3.00215 1.16782 2.51512 -3.00215 
1.1707 1.86024 -2.78942 1.1707 2.97138 -2.78942 1.17087 1.69168 -2.56227 
1.17169 2.07061 -2.93383 1.173 2.26655 -2.99819 1.17617 1.93725 -2.85854 
1.17944 2.21722 -2.99211 1.18009 1.77377 -2.70455 1.18252 1.60106 -2.26688 
1.18592 1.71275 -2.62304 1.18622 1.6063 -2.33201 1.18761 2.16912 -2.98447 
1.18782 2.01991 -2.92081 1.19068 1.82011 -2.76943 1.19238 1.615 -2.39657 
1.1936 1.89471 -2.84117 1.20068 2.1169 -2.97565 1.20096 1.62713 -2.4603 
1.20273 1.97515 -2.90632 1.20306 1.73692 -2.68153 1.20306 2.41581 -3.03295 
1.20537 2.36581 -3.03299 1.20907 2.31593 -3.03094 1.21192 1.64264 -2.52292 
1.21203 1.78141 -2.74808 1.21334 1.85229 -2.82204 1.21414 2.2663 -3.02681 
1.21496 1.57723 -2.23633 1.21544 2.06529 -2.96442 1.21751 1.58085 -2.30168 
1.21899 1.93147 -2.8901 1.22058 2.21705 -3.02062 1.22254 1.58799 -2.36679 
1.22523 1.66146 -2.58416 1.23154 2.01499 -2.95082 1.23232 2.16431 -3.01373 
1.23368 1.8124 -2.80175 1.2347 1.74425 -2.72541 1.23763 1.88806 -2.87233 
1.24563 2.11232 -3.00442 1.24675 1.97035 -2.93602 1.25087 2.31559 -3.05713 
1.25556 1.77377 -2.78002 1.25606 2.26592 -3.05292 1.25759 1.84599 -2.85284 
1.26045 2.06123 -2.99274 1.26442 1.92618 -2.91982 1.26719 2.21362 -3.04859 
1.27676 2.01119 -2.97871 1.27851 1.80627 -2.83231 1.27928 2.16094 -3.04128 
1.2834 1.88299 -2.90167 1.2931 2.10875 -3.03153 1.29345 1.9662 -2.96402 
1.30332 1.84138 -2.88171 1.30827 2.05778 -3.0194 1.31132 1.92234 -2.9474 
1.31525 2.21079 -3.07405 1.32334 2.00855 -3.00439 1.32456 1.80193 -2.86083 
1.32796 2.15806 -3.0664 1.33031 1.87972 -2.92891 1.34034 1.96373 -2.98929 
1.34196 2.1061 -3.05615 1.35038 1.83846 -2.90859 1.35598 2.05606 -3.04318 
1.35867 1.91984 -2.97222 1.37116 2.00706 -3.02779 1.37796 1.87745 -2.95332 
1.38869 1.96233 -3.01234 1.39084 2.10535 -3.07803 1.40511 2.05541 -3.06469 
1.40716 1.91876 -2.99483 1.42008 2.00673 -3.04885 1.43787 1.96219 -3.03295 
1.45493 2.05602 -3.0837 1.46996 2.00756 -3.06751 1.75863 2.95655 -1.36029 
1.79687 2.89998 -1.32734 1.79687 3.01062 -1.39852 1.83488 2.95497 -1.36274 
1.86952 2.78843 -1.28015 1.87001 2.89762 -1.33231 1.87246 3.00688 -1.40293 
1.90453 2.83765 -1.30662 1.90721 2.73379 -1.2651 1.90821 2.95165 -1.37051 
1.90939 3.05541 -1.4477 1.93775 3.0975 -1.49211 1.94248 2.78381 -1.29001 
1.94309 2.36259 -1.22008 1.94309 2.46903 -1.22008 1.94316 2.89291 -1.34222 
1.94422 2.67826 -1.25455 1.94556 3.00198 -1.41315 1.95372 2.41581 -1.22069 
1.95744 2.62731 -1.24454 1.9653 3.13649 -1.53974 1.96958 2.57488 -1.23701 
1.97554 3.04407 -1.45432 1.9765 2.83197 -1.31867 1.97958 2.72827 -1.2776 
1.98072 2.9454 -1.38282 1.98138 2.52176 -1.23238 1.99191 3.17221 -1.59038 
1.99252 2.36302 -1.23065 1.99252 2.4686 -1.23065 1.99328 2.67799 -1.26542 
2.00161 2.41581 -1.23145 2.0037 3.08508 -1.50004 2.00632 2.62696 -1.25593 
2.01126 2.98888 -1.42188 2.01399 2.77694 -1.30461 2.0147 2.88599 -1.35687 
2.01745 3.20448 -1.6438 2.01869 2.57429 -1.24898 2.02838 2.72759 -1.29042 
2.03028 2.31046 -1.24487 2.03028 2.52116 -1.24487 2.03126 3.12317 -1.54932 
2.04 2.36306 -1.24333 2.04 2.46856 -1.24333 2.0407 3.02986 -1.46434 
2.04202 2.6771 -1.27876 2.04608 2.93032 -1.39361 2.04731 2.82406 -1.33545 
2.04892 2.41581 -1.24454 2.05236 3.21876 -1.68284 2.05457 2.62607 -1.2697 
2.05689 3.25857 -1.75338 2.05754 3.15761 -1.60117 2.05972 3.29228 -1.82579 
2.06233 2.7756 -1.31926 2.06686 2.25837 -1.26329 2.06686 2.57325 -1.26329 
2.06904 3.06973 -1.51153 2.07626 2.97287 -1.43415 2.0765 2.72611 -1.30556 
2.07741 2.3105 -1.25952 2.07741 2.52112 -1.25952 2.07939 2.86943 -1.37001 
2.08007 3.18897 -1.65477 2.0864 3.23068 -1.7234 2.08707 2.36318 -1.25842 
2.08707 2.46843 -1.25842 2.08976 2.67575 -1.2944 2.08978 3.26767 -1.79568 
2.09196 3.29773 -1.86815 2.09552 2.41581 -1.25994 2.09595 3.10658 -1.56191 
2.09719 2.82489 -1.35411 2.10208 2.62465 -1.28582 2.10316 3.31489 -1.93138 
2.10458 3.01287 -1.47771 2.1101 2.91286 -1.40813 2.11216 2.77621 -1.33827 
2.11343 2.25865 -1.27984 2.11343 2.57296 -1.27984 2.11429 3.20137 -1.69512 
2.11942 3.13994 -1.61371 2.11947 3.24019 -1.76538 2.12216 3.27354 -1.83795 
2.12377 2.31079 -1.27647 2.12377 2.52083 -1.27647 2.12643 2.72626 -1.32493 
2.12857 2.86929 -1.39062 2.13247 3.05165 -1.52624 2.13307 2.36322 -1.27572 
2.13307 2.46839 -1.27572 2.13432 3.29228 -1.90039 2.13931 2.95416 -1.44964 
2.13961 2.67571 -1.31418 2.14132 2.41581 -1.2776 2.14132 3.17015 -1.66808 
2.14469 3.30729 -1.96436 2.1461 2.82456 -1.37517 2.14764 3.21146 -1.73715 
2.15148 3.24728 -1.80863 2.15263 2.20857 -1.30604 2.15263 2.62305 -1.30604 
2.15718 3.08654 -1.57595 2.1586 2.91178 -1.43074 2.16128 2.77555 -1.35978 
2.16385 2.26042 -1.30056 2.16385 2.57119 -1.30056 2.16443 3.26767 -1.87033 
2.16688 2.99316 -1.49437 2.17419 2.31299 -1.29774 2.17419 2.51863 -1.29774 
2.17489 3.18062 -1.70976 2.1753 2.72552 -1.34681 2.17561 3.28432 -1.93349 
2.17693 2.86789 -1.41367 2.17986 3.21902 -1.78026 2.18019 3.11886 -1.62877 
2.18333 2.36553 -1.29754 2.18333 2.46609 -1.29754 2.18619 2.41581 -1.29749 
2.18695 2.95189 -1.47405 2.1893 2.15806 -1.33656 2.1893 2.67356 -1.33656 
2.19271 3.02968 -1.54213 2.19392 2.82307 -1.39857 2.19474 3.24019 -1.84064 
2.20092 3.1481 -1.68367 2.20201 2.21079 -1.32891 2.20201 2.62083 -1.32891 
2.20595 2.90928 -1.45556 2.20673 3.25857 -1.90322 2.20722 3.18882 -1.7529 
2.20899 2.77383 -1.38356 2.21334 2.26292 -1.32406 2.21334 2.5687 -1.32406 
2.21395 2.99024 -1.52125 2.21668 3.06358 -1.59272 2.21692 3.27321 -1.96732 
2.22296 3.21146 -1.81247 2.22336 2.31549 -1.32173 2.22336 2.51613 -1.32173 
2.22381 2.86542 -1.43894 2.22417 2.10875 -1.37143 2.22417 2.72287 -1.37143 
2.22729 2.36559 -1.31953 2.22729 2.46603 -1.31953 2.23003 2.41581 -1.31956 
2.2335 3.15676 -1.72662 2.23386 2.94863 -1.50129 2.23671 3.23068 -1.87372 
2.23799 2.16094 -1.36168 2.23799 2.67068 -1.36168 2.23868 3.0947 -1.64591 
2.23876 3.02534 -1.57065 2.24051 2.82042 -1.42425 2.24787 3.24695 -1.9372 
2.25008 2.21362 -1.35437 2.25008 2.61799 -1.35437 2.25036 3.18062 -1.78523 
2.25284 2.90544 -1.48314 2.25681 2.06123 -1.41022 2.25681 2.77038 -1.41022 
2.25687 3.25955 -2.00185 2.25863 3.12291 -1.70148 2.25968 2.98562 -1.55012 
2.2612 2.26592 -1.35004 2.2612 2.5657 -1.35004 2.2617 3.05784 -1.62294 
2.26499 3.20137 -1.84582 2.2664 2.31559 -1.34583 2.2664 2.51603 -1.34583 
2.27032 2.36575 -1.34377 2.27032 2.46587 -1.34377 2.27051 1.97035 -1.46694 
2.27051 2.86126 -1.46694 2.27164 2.11232 -1.39854 2.27164 2.71929 -1.39854 
2.27274 2.41581 -1.34375 2.27644 3.1481 -1.75919 2.27727 3.21876 -1.90776 
2.27964 1.88806 -1.53063 2.27964 2.94356 -1.53063 2.28256 3.08737 -1.67755 
2.28359 3.01921 -1.60121 2.28495 2.16431 -1.38923 2.28495 2.6673 -1.38923 
2.28572 2.01499 -1.45214 2.28572 2.81663 -1.45214 2.28726 3.23305 -1.97197 
2.29204 3.17015 -1.8188 2.29669 2.21705 -1.38234 2.29669 2.61456 -1.38234 
2.29827 1.93147 -1.51286 2.29827 2.90015 -1.51286 2.30183 2.06529 -1.43854 
2.30183 2.76633 -1.43854 2.30313 2.2663 -1.37615 2.30313 2.56531 -1.37615 
2.30393 1.85229 -1.58092 2.30393 2.97933 -1.58092 2.30523 3.0502 -1.65488 
2.30534 3.18897 -1.88004 2.3082 2.31593 -1.37202 2.3082 2.51569 -1.37202 
2.31189 2.36581 -1.36997 2.31189 2.46581 -1.36997 2.3142 2.41581 -1.37001 
2.3142 3.0947 -1.72143 2.31454 1.97515 -1.49664 2.31454 2.85646 -1.49664 
2.31631 3.20448 -1.94266 2.31659 2.1169 -1.42731 2.31659 2.71471 -1.42731 
2.32366 1.89471 -1.56179 2.32366 2.93691 -1.56179 2.32659 3.01151 -1.63353 
2.32945 2.01991 -1.48215 2.32945 2.8117 -1.48215 2.32965 2.16912 -1.41849 
2.32965 2.6625 -1.41849 2.33134 3.11886 -1.77992 2.33717 3.05784 -1.69841 
2.33783 2.21722 -1.41085 2.33783 2.61439 -1.41085 2.34109 1.93725 -1.54442 
2.34109 2.89436 -1.54442 2.34427 2.26655 -1.40477 2.34427 2.56506 -1.40477 
2.34557 2.07061 -1.46913 2.34557 2.76101 -1.46913 2.3464 3.13994 -1.84069 
2.34657 2.97138 -1.61354 2.34945 2.3165 -1.40081 2.34945 2.51512 -1.40081 
2.35313 2.36645 -1.3989 2.35313 2.46517 -1.3989 2.35433 2.41581 -1.39827 
2.35717 1.9812 -1.52852 2.35717 2.85041 -1.52852 2.35891 3.01921 -1.67653 
2.35895 3.15761 -1.90257 2.35994 2.12234 -1.4583 2.35994 2.70928 -1.4583 
2.36514 1.90171 -1.59497 2.36514 2.92991 -1.59497 2.36739 3.06358 -1.74344 
2.36947 2.16982 -1.44891 2.36947 2.6618 -1.44891 2.36973 3.17221 -1.96821 
2.37155 2.02597 -1.5142 2.37155 2.80565 -1.5142 2.37752 2.21789 -1.44134 
2.37752 2.61372 -1.44134 2.37919 2.97933 -1.65619 2.38225 1.94441 -1.57787 
2.38225 2.8872 -1.57787 2.38416 2.26742 -1.43551 2.38416 2.5642 -1.43551 
2.38416 3.08654 -1.80293 2.3874 2.07694 -1.50161 2.3874 2.75468 -1.50161 
2.38921 2.31732 -1.43162 2.38921 2.51429 -1.43162 2.38946 3.02534 -1.72135 
2.39189 2.3665 -1.42911 2.39189 2.46511 -1.42911 2.39303 2.41581 -1.42847 
2.39785 1.98825 -1.56226 2.39785 2.84336 -1.56226 2.39821 3.10658 -1.86416 
2.39832 2.93691 -1.63645 2.39842 2.12356 -1.49066 2.39842 2.70806 -1.49066 
2.40794 2.17113 -1.48138 2.40794 2.66048 -1.48138 2.40999 2.98562 -1.70044 
2.4108 3.12317 -1.92886 2.41191 2.03312 -1.5482 2.41191 2.79849 -1.5482 
2.41566 2.21906 -1.47374 2.41566 2.61256 -1.47374 2.41569 1.93725 -1.61902 
2.41569 2.89436 -1.61902 2.41798 3.02968 -1.76741 2.42227 2.26867 -1.46804 
2.42227 2.56295 -1.46804 2.42441 2.07892 -1.53571 2.42441 2.7527 -1.53571 
2.42658 2.31744 -1.4638 2.42658 2.51418 -1.4638 2.42929 2.36668 -1.46134 
2.42929 2.46493 -1.46134 2.42948 2.94356 -1.68047 2.43019 2.41581 -1.46053 
2.43159 1.9812 -1.60294 2.43159 2.85041 -1.60294 2.43387 3.05165 -1.82764 
2.43529 2.12552 -1.52482 2.43529 2.70609 -1.52482 2.43887 2.99024 -1.74616 
2.44455 2.17283 -1.51556 2.44455 2.65879 -1.51556 2.44591 2.02597 -1.58856 
2.44591 2.80565 -1.58856 2.44726 2.90015 -1.66184 2.44858 3.06973 -1.89107 
2.45215 2.22072 -1.50796 2.45215 2.6109 -1.50796 2.45809 2.26908 -1.50203 
2.45809 2.56254 -1.50203 2.4585 2.07694 -1.57271 2.4585 2.75468 -1.57271 
2.45882 2.94863 -1.72625 2.46007 3.08508 -1.95642 2.46233 2.31779 -1.49778 
2.46233 2.51383 -1.49778 2.46347 1.97515 -1.64558 2.46347 2.85646 -1.64558 
2.46489 2.36674 -1.49522 2.46489 2.46488 -1.49522 2.46574 2.41581 -1.49437 
2.46574 2.99316 -1.79323 2.46945 2.12356 -1.56169 2.46945 2.70806 -1.56169 
2.47697 2.90544 -1.70727 2.47797 2.01991 -1.63067 2.47797 2.8117 -1.63067 
2.47873 2.17113 -1.55218 2.47873 2.66048 -1.55218 2.4824 3.01287 -1.85554 
2.48606 2.95189 -1.77316 2.48637 2.21906 -1.54445 2.48637 2.61256 -1.54445 
2.49099 2.07061 -1.61454 2.49099 2.76101 -1.61454 2.49208 2.26867 -1.53785 
2.49208 2.56295 -1.53785 2.49317 1.97035 -1.6896 2.49317 2.86126 -1.6896 
2.49577 3.02986 -1.91942 2.49631 2.31744 -1.53353 2.49631 2.51418 -1.53353 
2.49877 2.36668 -1.53082 2.49877 2.46493 -1.53082 2.49958 2.41581 -1.52992 
2.50181 2.12234 -1.60018 2.50181 2.70928 -1.60018 2.50456 2.90928 -1.75417 
2.50798 2.01499 -1.67439 2.50798 2.81663 -1.67439 2.51047 2.95416 -1.82081 
2.5112 2.16982 -1.59064 2.5112 2.6618 -1.59064 2.51877 2.21789 -1.58259 
2.51877 2.61372 -1.58259 2.52117 2.86542 -1.7363 2.52157 2.06529 -1.65829 
2.52157 2.76633 -1.65829 2.5246 2.26742 -1.57596 2.5246 2.5642 -1.57596 
2.52596 2.97287 -1.88385 2.52849 2.31732 -1.57091 2.52849 2.51429 -1.57091 
2.52937 2.91178 -1.80152 2.53101 2.3665 -1.56823 2.53101 2.46511 -1.56823 
2.53164 2.41581 -1.56709 2.5328 2.1169 -1.64352 2.5328 2.71471 -1.64352 
2.53586 2.01119 -1.71961 2.53586 2.82042 -1.71961 2.53823 2.98888 -1.94885 
2.54163 2.16912 -1.63046 2.54163 2.6625 -1.63046 2.54645 2.86789 -1.78319 
2.54926 2.21722 -1.62228 2.54926 2.61439 -1.62228 2.54989 2.06123 -1.7033 
2.54989 2.77038 -1.7033 2.55199 2.91286 -1.85001 2.55535 2.26655 -1.61584 
2.55535 2.56506 -1.61584 2.5593 2.3165 -1.61066 2.5593 2.51512 -1.61066 
2.56122 2.36645 -1.60699 2.56122 2.46517 -1.60699 2.56154 2.82307 -1.76619 
2.56158 2.11232 -1.68847 2.56158 2.71929 -1.68847 2.56184 2.41581 -1.60578 
2.5665 2.93032 -1.91404 2.5695 2.86929 -1.83154 2.57088 2.16431 -1.67517 
2.57088 2.6673 -1.67517 2.57655 2.05778 -1.75112 2.57655 2.77383 -1.75112 
2.57777 2.21705 -1.66342 2.57777 2.61456 -1.66342 2.58397 2.2663 -1.65699 
2.58397 2.56531 -1.65699 2.58494 2.82456 -1.81401 2.58809 2.31593 -1.65191 
2.58809 2.51569 -1.65191 2.58869 2.10875 -1.73594 2.58869 2.72287 -1.73594 
2.5901 2.41581 -1.64591 2.5901 2.86943 -1.88072 2.59014 2.36581 -1.64822 
2.59014 2.46581 -1.64822 2.59843 2.16094 -1.72212 2.59843 2.67068 -1.72212 
2.60033 2.05606 -1.79883 2.60033 2.77555 -1.79883 2.60324 2.88599 -1.94541 
2.60575 2.21362 -1.71003 2.60575 2.61799 -1.71003 2.606 2.82489 -1.86293 
2.61008 2.26592 -1.69891 2.61008 2.5657 -1.69891 2.6133 2.1061 -1.78481 
2.6133 2.72552 -1.78481 2.61428 2.31559 -1.69372 2.61428 2.51603 -1.69372 
2.61635 2.36575 -1.68979 2.61635 2.46587 -1.68979 2.61636 2.41581 -1.68738 
2.62184 2.77621 -1.84796 2.62355 2.15806 -1.77081 2.62355 2.67356 -1.77081 
2.62466 2.82406 -1.9128 2.63121 2.21079 -1.7581 2.63121 2.62083 -1.7581 
2.63519 2.10535 -1.83369 2.63519 2.72626 -1.83369 2.63606 2.26292 -1.74678 
2.63606 2.5687 -1.74678 2.63839 2.31549 -1.73676 2.63839 2.51613 -1.73676 
2.64055 2.41581 -1.73008 2.64059 2.36559 -1.73283 2.64059 2.46603 -1.73283 
2.64086 2.7756 -1.89778 2.64144 2.83197 -1.98361 2.64594 2.1559 -1.8205 
2.64594 2.67571 -1.8205 2.65408 2.20857 -1.80748 2.65408 2.62305 -1.80748 
2.65455 2.72611 -1.88362 2.65551 2.77694 -1.94612 2.65955 2.26042 -1.79627 
2.65955 2.57119 -1.79627 2.66237 2.31299 -1.78593 2.66237 2.51863 -1.78593 
2.66257 2.36553 -1.77678 2.66257 2.46609 -1.77678 2.66262 2.41581 -1.77392 
2.66571 2.15586 -1.87036 2.66571 2.67575 -1.87036 2.66969 2.72759 -1.93173 
2.67429 2.20696 -1.85803 2.67429 2.62465 -1.85803 2.68028 2.25865 -1.84669 
2.68028 2.57296 -1.84669 2.68136 2.15452 -1.9181 2.68136 2.6771 -1.9181 
2.68251 2.41581 -1.8188 2.68251 2.72827 -1.98054 2.68365 2.31079 -1.83635 
2.68365 2.52083 -1.83635 2.68439 2.36322 -1.82704 2.68439 2.46839 -1.82704 
2.69041 2.20555 -1.90554 2.69041 2.62607 -1.90554 2.69469 2.15363 -1.96683 
2.69469 2.67799 -1.96683 2.69683 2.25837 -1.89326 2.69683 2.57325 -1.89326 
2.70018 2.41581 -1.86459 2.70059 2.3105 -1.8827 2.70059 2.52112 -1.8827 
2.70169 2.36318 -1.87305 2.70169 2.46843 -1.87305 2.70419 2.20466 -1.9538 
2.70419 2.62696 -1.9538 2.70556 2.67826 -2.0159 2.71113 2.25732 -1.94143 
2.71113 2.57429 -1.94143 2.71525 2.31046 -1.92983 2.71525 2.52116 -1.92983 
2.71557 2.41581 -1.9112 2.71558 2.2043 -2.00267 2.71558 2.62731 -2.00267 
2.71678 2.36306 -1.92011 2.71678 2.46856 -1.92011 2.7231 2.25674 -1.99053 
2.7231 2.57488 -1.99053 2.72456 2.20448 -2.05205 2.72456 2.62713 -2.05205 
2.72773 2.30986 -1.97873 2.72773 2.52176 -1.97873 2.72866 2.41581 -1.9585 
2.72946 2.36302 -1.9676 2.72946 2.4686 -1.9676 2.73259 2.25677 -2.03989 
2.73259 2.57485 -2.03989 2.73775 2.30952 -2.0282 2.73775 2.5221 -2.0282 
2.73942 2.25652 -2.08884 2.73942 2.41581 -2.00639 2.74003 2.36259 -2.01702 
2.74003 2.46903 -2.01702 2.74495 2.25531 -2.16372 2.74512 2.30925 -2.07701 
2.74512 2.52237 -2.07701 2.74781 2.41581 -2.05475 2.74792 2.36255 -2.06554 
2.74792 2.46907 -2.06554 2.75008 2.30923 -2.12612 2.75343 2.36244 -2.11466 
2.75343 2.46917 -2.11466 2.75382 2.41581 -2.10346 2.75649 2.36241 -2.16372 
1.20761 1.47549 -2.51764 1.20881 1.47549 -2.56671 1.20881 1.47549 -2.46857 
1.20975 1.42209 -2.5554 1.20975 1.42209 -2.47988 1.20975 1.52889 -2.5554 
1.20975 1.52889 -2.47988 1.21243 1.47549 -2.61566 1.21243 1.47549 -2.41962 
1.21282 1.42212 -2.60446 1.21282 1.42212 -2.43082 1.21282 1.52886 -2.60446 
1.21282 1.52886 -2.43082 1.21334 1.36861 -2.51764 1.21334 1.58237 -2.51764 
1.21617 1.36892 -2.593 1.21617 1.36892 -2.44228 1.21617 1.58206 -2.593 
1.21617 1.58206 -2.44228 1.21833 1.42223 -2.65358 1.21833 1.42223 -2.3817 
1.21833 1.52875 -2.65358 1.21833 1.52875 -2.3817 1.21843 1.47549 -2.66437 
1.21843 1.47549 -2.37091 1.22113 1.36893 -2.64211 1.22113 1.36893 -2.39317 
1.22113 1.58205 -2.64211 1.22113 1.58205 -2.39317 1.2213 1.31499 -2.5554 
1.2213 1.31499 -2.47988 1.2213 1.63599 -2.5554 1.22621 1.42227 -2.7021 
1.22621 1.42227 -2.33318 1.22621 1.52871 -2.7021 1.22621 1.52871 -2.33318 
1.22682 1.3162 -2.63028 1.22682 1.3162 -2.40501 1.22682 1.47549 -2.71273 
1.22682 1.47549 -2.32255 1.22682 1.63478 -2.63028 1.22849 1.3692 -2.69092 
1.22849 1.3692 -2.34436 1.22849 1.58178 -2.69092 1.23072 1.26177 -2.51764 
1.23346 1.26237 -2.59257 1.23346 1.26237 -2.44272 1.23365 1.31645 -2.67923 
1.23365 1.31645 -2.35605 1.23365 1.63453 -2.67923 1.23678 1.4227 -2.75152 
1.23678 1.4227 -2.28376 1.23678 1.52828 -2.75152 1.23678 1.52828 -2.28376 
1.23758 1.47549 -2.76062 1.23758 1.47549 -2.27466 1.23851 1.36954 -2.74039 
1.23851 1.36954 -2.29489 1.23851 1.58144 -2.74039 1.24168 1.26417 -2.66707 
1.24168 1.26417 -2.36821 1.24168 1.68681 -2.66707 1.24314 1.31642 -2.72859 
1.24314 1.31642 -2.30669 1.24314 1.63456 -2.72859 1.24504 1.20711 -2.55543 
1.24504 1.20711 -2.47985 1.24946 1.42274 -2.79901 1.24946 1.52824 -2.79901 
1.25057 1.20833 -2.63031 1.25057 1.20833 -2.40497 1.25067 1.26399 -2.71645 
1.25067 1.26399 -2.31883 1.25067 1.68699 -2.71645 1.25067 1.47549 -2.80793 
1.251 1.37014 -2.78929 1.251 1.37014 -2.24599 1.251 1.58084 -2.78929 
1.25511 1.31701 -2.7777 1.25511 1.31701 -2.25759 1.25511 1.63397 -2.7777 
1.26068 1.21304 -2.70322 1.26068 1.21304 -2.33206 1.26111 1.15278 -2.51764 
1.26206 1.26434 -2.76533 1.26206 1.26434 -2.26996 1.26206 1.68664 -2.76533 
1.2638 1.1537 -2.59304 1.2638 1.1537 -2.44224 1.26455 1.42286 -2.84608 
1.26455 1.52812 -2.84608 1.26565 1.37018 -2.83642 1.26565 1.5808 -2.83642 
1.26607 1.47549 -2.85453 1.26942 1.31805 -2.82587 1.26942 1.63293 -2.82587 
1.27123 1.1575 -2.66621 1.27123 1.1575 -2.36907 1.27155 1.21331 -2.75229 
1.27155 1.21331 -2.28299 1.27155 1.73767 -2.75229 1.27583 1.26523 -2.81358 
1.27583 1.26523 -2.2217 1.27583 1.68575 -2.81358 1.28133 1.10054 -2.55543 
1.28133 1.10054 -2.47986 1.28185 1.42291 -2.89208 1.28185 1.52807 -2.89208 
1.2826 1.37047 -2.88278 1.2826 1.58051 -2.88278 1.28373 1.16303 -2.73858 
1.28373 1.16303 -2.2967 1.28373 1.47549 -2.90032 1.28489 1.2142 -2.80102 
1.28489 1.2142 -2.23426 1.28489 1.73678 -2.80102 1.28597 1.31833 -2.87243 
1.28597 1.63265 -2.87243 1.28628 1.10287 -2.62853 1.28628 1.10287 -2.40675 
1.29195 1.26664 -2.86109 1.29195 1.68434 -2.86109 1.29614 1.10749 -2.70149 
1.29614 1.10749 -2.3338 1.29655 1.16371 -2.78739 1.29655 1.16371 -2.2479 
1.30053 1.21554 -2.84876 1.30053 1.73544 -2.84876 1.30308 1.04909 -2.51764 
1.30362 1.47549 -2.9452 1.30367 1.42521 -2.94234 1.30367 1.52577 -2.94234 
1.30387 1.37267 -2.93319 1.30387 1.57831 -2.93319 1.3055 1.05023 -2.59079 
1.3055 1.05023 -2.4445 1.30669 1.32011 -2.92285 1.30669 1.63087 -2.92285 
1.31074 1.11436 -2.773 1.31074 1.11436 -2.26229 1.31169 1.16518 -2.8355 
1.31169 1.16518 -2.19978 1.31217 1.26825 -2.91164 1.31217 1.68273 -2.91164 
1.31275 1.05365 -2.66354 1.31275 1.05365 -2.37174 1.32031 1.21558 -2.89862 
1.32031 1.7354 -2.89862 1.3248 1.05933 -2.73551 1.3248 1.05933 -2.29977 
1.32539 1.1157 -2.82134 1.32539 1.1157 -2.21394 1.32566 1.42527 -2.98629 
1.32566 1.52571 -2.98629 1.32569 1.47549 -2.98904 1.32786 1.37517 -2.98237 
1.32786 1.57581 -2.98237 1.33019 1.3226 -2.97235 1.33019 1.62838 -2.97235 
1.33106 1.16504 -2.88544 1.33106 1.78594 -2.88544 1.33347 0.99132 -2.55588 
1.33347 0.99132 -2.47941 1.33504 1.27047 -2.96102 1.33504 1.68051 -2.96102 
1.33844 0.99368 -2.62902 1.33844 0.99368 -2.40626 1.34158 1.06724 -2.80632 
1.34158 1.06724 -2.22897 1.34269 1.21774 -2.94831 1.34269 1.73324 -2.94831 
1.3444 1.11509 -2.87117 1.34835 0.99839 -2.70217 1.34835 0.99839 -2.33311 
1.34988 1.47549 -3.03174 1.3499 1.42543 -3.02933 1.3499 1.52555 -3.02933 
1.35196 1.37527 -3.0254 1.35196 1.57571 -3.0254 1.35294 1.16578 -2.93431 
1.35294 1.7852 -2.93431 1.35617 1.3256 -3.02021 1.35617 1.62538 -3.02021 
1.36024 1.06641 -2.85619 1.36024 1.06641 -2.17909 1.3605 1.2733 -3.00909 
1.3605 1.67768 -3.00909 1.363 1.00531 -2.77371 1.363 1.00531 -2.26157 
1.36591 1.11574 -2.92029 1.36591 1.83524 -2.92029 1.36642 0.93475 -2.51764 
1.36781 1.22062 -2.997 1.36781 1.73036 -2.997 1.36887 0.93633 -2.59389 
1.36887 0.93633 -2.44139 1.3761 1.42549 -3.0709 1.3761 1.52549 -3.0709 
1.37614 1.02187 -2.8384 1.37614 1.02187 -2.19688 1.37614 1.47549 -3.07321 
1.37664 0.93965 -2.66722 1.37664 0.93965 -2.36806 1.37756 1.16843 -2.98318 
1.37756 1.78255 -2.98318 1.37815 1.37561 -3.06721 1.37815 1.57537 -3.06721 
1.3813 1.06674 -2.90511 1.38228 1.32598 -3.06213 1.38228 1.625 -3.06213 
1.38847 1.27673 -3.0557 1.38847 1.67425 -3.0557 1.38895 0.9459 -2.73973 
1.38895 0.9459 -2.29555 1.38969 1.11746 -2.968 1.38969 1.83352 -2.968 
1.39536 1.224 -3.04395 1.39536 1.72698 -3.04395 1.39675 1.02201 -2.88758 
1.39675 1.02201 -2.1477 1.39974 0.96098 -2.80508 1.39974 0.96098 -2.2302 
1.4044 1.47549 -3.11334 1.40465 0.88068 -2.55588 1.40465 0.88068 -2.47941 
1.40467 1.172 -3.03065 1.40467 1.77898 -3.03065 1.4047 1.06823 -2.95293 
1.40503 1.42613 -3.11214 1.40503 1.52485 -3.11214 1.40694 1.37618 -3.10846 
1.40694 1.5748 -3.10846 1.40906 0.88442 -2.63147 1.40906 0.88442 -2.40381 
1.4109 1.32623 -3.10328 1.4109 1.62475 -3.10328 1.41426 0.97844 -2.86911 
1.41426 0.97844 -2.16617 1.41635 1.12091 -3.01582 1.41635 1.83007 -3.01582 
1.41698 1.27691 -3.09684 1.41698 1.67407 -3.09684 1.41928 0.88932 -2.70457 
1.41928 0.88932 -2.33072 1.4198 1.02341 -2.93593 1.42462 1.2288 -3.08866 
1.42462 1.72218 -3.08866 1.42801 0.90242 -2.77027 1.42801 0.90242 -2.26501 
1.43038 1.07087 -2.99952 1.43038 1.88011 -2.99952 1.43344 1.17658 -3.0756 
1.43344 1.7744 -3.0756 1.4346 1.47549 -3.15203 1.43524 1.42619 -3.15089 
1.43524 1.52479 -3.15089 1.43687 0.97952 -2.9176 1.43687 0.97952 -2.11768 
1.43775 1.377 -3.14821 1.43775 1.57398 -3.14821 1.44028 0.91843 -2.83527 
1.44028 0.91843 -2.20001 1.44164 1.3271 -3.14316 1.44164 1.62388 -3.14316 
1.44467 1.12497 -3.06083 1.44467 1.82601 -3.06083 1.44507 1.02588 -2.98282 
1.44512 0.82849 -2.51764 1.4473 0.83034 -2.59324 1.4473 0.83034 -2.44205 
1.44747 1.27758 -3.13653 1.44747 1.6734 -3.13653 1.45383 0.83589 -2.6684 
1.45383 0.83589 -2.36689 1.45504 1.2295 -3.12848 1.45504 1.72148 -3.12848 
1.45577 0.93714 -2.89831 1.45577 0.93714 -2.13697 1.45827 1.07467 -3.04473 
1.45827 1.87631 -3.04473 1.46045 0.84723 -2.73454 1.46045 0.84723 -2.30074 
1.46169 0.98202 -2.96495 1.46443 1.18202 -3.11894 1.46443 1.76896 -3.11894 
1.46666 1.47549 -3.1892 1.46747 1.42636 -3.1883 1.46747 1.52462 -3.1883 
1.46993 1.37712 -3.18559 1.46993 1.57386 -3.18559 1.47047 0.86143 -2.79971 
1.47047 0.86143 -2.23558 1.47307 1.03003 -3.02952 1.47307 1.92095 -3.02952 
1.47417 1.32835 -3.18128 1.47417 1.62263 -3.18128 1.47526 1.13029 -3.10458 
1.47526 1.82069 -3.10458 1.47987 1.27874 -3.17467 1.47987 1.67224 -3.17467 
1.48018 0.93941 -2.94596 1.48018 0.93941 -2.08932 1.48384 0.87843 -2.86358 
1.48384 0.87843 -2.1717 1.48751 1.23081 -3.16694 1.48751 1.72017 -3.16694 
1.48802 0.78214 -2.55584 1.48802 0.78214 -2.47944 1.48828 1.0796 -3.08845 
1.48828 1.87138 -3.08845 1.48927 0.98586 -3.01185 1.49242 0.78588 -2.63142 
1.49242 0.78588 -2.40386 1.49679 1.18324 -3.15743 1.49679 1.76774 -3.15743 
1.49824 0.7938 -2.69676 1.49824 0.7938 -2.33852 1.5005 0.89814 -2.92589 
1.5005 0.89814 -2.10939 1.5005 1.47549 -3.22475 1.50135 1.42642 -3.2239 
1.50135 1.52456 -3.2239 1.50277 1.03484 -3.07354 1.50277 1.91614 -3.07354 
1.50391 1.37747 -3.22134 1.50391 1.57351 -3.22134 1.50617 0.80621 -2.7627 
1.50617 0.80621 -2.27258 1.50742 0.94267 -2.99287 1.50774 1.13662 -3.14641 
1.50774 1.81436 -3.14641 1.50816 1.32876 -3.21709 1.50816 1.62222 -3.21709 
1.51409 1.2804 -3.21116 1.51409 1.67058 -3.21116 1.51766 0.82157 -2.82805 
1.51766 0.82157 -2.20723 1.51899 0.99115 -3.05728 1.52033 1.08565 -3.13056 
1.52033 1.86533 -3.13056 1.52169 1.23251 -3.20356 1.52169 1.71847 -3.20356 
1.52738 0.90106 -2.97296 1.52738 0.90106 -2.06232 1.53095 1.18521 -3.1943 
1.53095 1.76577 -3.1943 1.53237 0.83964 -2.89148 1.53237 0.83964 -2.14381 
1.53289 0.73742 -2.51764 1.53465 1.04088 -3.11618 1.53465 1.9101 -3.11618 
1.53485 0.73957 -2.59383 1.53485 0.73957 -2.44145 1.53605 1.47549 -3.25859 
1.53676 0.94774 -3.03865 1.53695 1.42636 -3.25778 1.53695 1.52462 -3.25778 
1.5389 0.7456 -2.65938 1.5389 0.7456 -2.3759 1.53966 1.37712 -3.25532 
1.53966 1.57386 -3.25532 1.54184 1.1386 -3.18341 1.54184 1.81238 -3.18341 
1.54398 1.32835 -3.25108 1.54398 1.62263 -3.25108 1.54587 0.7548 -2.72431 
1.54587 0.7548 -2.31098 1.54826 0.86162 -2.95172 1.54826 0.86162 -2.08357 
1.55055 0.99694 -3.1001 1.55055 1.95404 -3.1001 1.55058 1.27874 -3.24538 
1.55058 1.67224 -3.24538 1.55433 1.09281 -3.17092 1.55433 1.85817 -3.17092 
1.55545 0.76813 -2.79026 1.55545 0.76813 -2.24502 1.55625 0.90567 -3.01868 
1.55831 1.23081 -3.23774 1.55831 1.72017 -3.23774 1.56782 1.18324 -3.22846 
1.56782 1.76774 -3.22846 1.56792 0.95439 -3.08267 1.56804 0.78472 -2.85496 
1.56804 0.78472 -2.18032 1.56839 1.04793 -3.15686 1.56839 1.90305 -3.15686 
1.57322 1.47549 -3.29065 1.57436 1.42619 -3.29001 1.57436 1.52479 -3.29001 
1.57678 0.86595 -2.99777 1.57678 0.86595 -2.03751 1.57704 1.377 -3.2875 
1.57704 1.57398 -3.2875 1.57884 1.13662 -3.21751 1.57884 1.81436 -3.21751 
1.58087 0.69719 -2.55584 1.58087 0.69719 -2.47944 1.58208 0.80476 -2.91619 
1.58208 0.80476 -2.11909 1.58209 1.3271 -3.28361 1.58209 1.62388 -3.28361 
1.58358 0.70099 -2.62124 1.58358 0.70099 -2.41404 1.584 1.00409 -3.14125 
1.584 1.94689 -3.14125 1.58705 0.91197 -3.06293 1.58872 1.27758 -3.27778 
1.58872 1.6734 -3.27778 1.58886 0.70831 -2.6867 1.58886 0.70831 -2.34859 
1.59469 1.08565 -3.20492 1.59469 1.86533 -3.20492 1.59651 0.71909 -2.75091 
1.59651 0.71909 -2.28437 1.59677 1.2295 -3.27021 1.59677 1.72148 -3.27021 
1.59885 0.82772 -2.97568 1.59885 0.82772 -2.0596 1.6011 0.96139 -3.12415 
1.60631 1.18202 -3.26082 1.60631 1.76896 -3.26082 1.6073 0.73368 -2.81655 
1.6073 0.73368 -2.21873 1.60734 0.87209 -3.04259 1.60734 0.87209 -1.99269 
1.60907 1.04088 -3.1906 1.60907 1.9101 -3.1906 1.61191 1.47549 -3.32085 
1.61312 1.42613 -3.32022 1.61312 1.52485 -3.32022 1.61679 1.37618 -3.31831 
1.61679 1.5748 -3.31831 1.61967 0.91992 -3.10558 1.61984 0.75136 -2.87843 
1.61984 0.75136 -2.15685 1.62067 1.13029 -3.24999 1.62067 1.82069 -3.24999 
1.62197 1.32623 -3.31436 1.62197 1.62475 -3.31436 1.62515 0.99694 -3.1747 
1.62515 1.95404 -3.1747 1.62841 1.27691 -3.30827 1.62841 1.67407 -3.30827 
1.62907 0.83345 -3.02071 1.62907 0.83345 -2.01457 1.63026 0.65899 -2.51764 
1.6315 0.66074 -2.58304 1.6315 0.66074 -2.45224 1.6349 0.77243 -2.9392 
1.6349 0.77243 -2.09608 1.6352 0.66598 -2.64817 1.6352 0.66598 -2.38711 
1.63659 1.2288 -3.30064 1.63659 1.72218 -3.30064 1.6368 1.0796 -3.23697 
1.6368 1.87138 -3.23697 1.63966 0.87979 -3.08559 1.64135 0.67468 -2.71273 
1.64135 0.67468 -2.32255 1.64258 0.95439 -3.15733 1.64965 1.17658 -3.29181 
1.64965 1.7744 -3.29181 1.64993 0.68681 -2.77646 1.64993 0.68681 -2.25882 
1.65171 1.03484 -3.22248 1.65171 1.91614 -3.22248 1.65204 0.7966 -2.99769 
1.65204 0.7966 -2.03759 1.65204 1.47549 -3.34911 1.65435 1.42549 -3.34915 
1.65435 1.52549 -3.34915 1.65804 1.37561 -3.3471 1.65804 1.57537 -3.3471 
1.6609 0.70232 -2.83908 1.6609 0.70232 -2.1962 1.66101 0.8411 -3.06424 
1.66101 0.8411 -1.97104 1.66232 0.91197 -3.1382 1.66312 1.32598 -3.34297 
1.66312 1.625 -3.34297 1.66394 0.63692 -2.5525 1.66394 0.63692 -2.48279 
1.66442 1.12497 -3.28058 1.66442 1.82601 -3.28058 1.66649 0.64053 -2.61784 
1.66649 0.64053 -2.41745 1.66797 0.99115 -3.20626 1.66955 1.27673 -3.33678 
1.66955 1.67425 -3.33678 1.67152 0.64768 -2.68296 1.67152 0.64768 -2.35233 
1.67421 0.72115 -2.90032 1.67421 0.72115 -2.13496 1.67899 0.65825 -2.74715 
1.67899 0.65825 -2.28813 1.68052 1.07467 -3.26698 1.68052 1.87631 -3.26698 
1.6813 1.224 -3.32989 1.6813 1.72698 -3.32989 1.68266 0.87209 -3.11791 
1.68368 0.80393 -3.04157 1.68368 0.80393 -1.99371 1.6866 0.94774 -3.18849 
1.68897 0.67253 -2.81136 1.68897 0.67253 -2.22392 1.6898 0.7432 -2.95993 
1.6898 0.7432 -2.07535 1.69351 1.47549 -3.37537 1.6946 1.172 -3.32059 
1.6946 1.77898 -3.32059 1.69573 1.03003 -3.25218 1.69573 1.92095 -3.25218 
1.69592 1.42543 -3.37535 1.69592 1.52555 -3.37535 1.69792 0.61513 -2.51764 
1.69916 0.61722 -2.58725 1.69916 0.61722 -2.44803 1.69985 1.37527 -3.37329 
1.69985 1.57571 -3.37329 1.70125 0.68993 -2.8733 1.70125 0.68993 -2.16198 
1.70318 0.62264 -2.65255 1.70318 0.62264 -2.38273 1.70454 0.83345 -3.09618 
1.70454 0.83345 -1.9391 1.70504 1.3256 -3.36909 1.70504 1.62538 -3.36909 
1.70657 0.90567 -3.169 1.70761 0.76838 -3.01764 1.70761 0.76838 -2.01764 
1.70937 0.63174 -2.71727 1.70937 0.63174 -2.31801 1.70943 1.12091 -3.3089 
1.70943 1.83007 -3.3089 1.7134 0.98586 -3.23598 1.71589 0.71068 -2.93389 
1.71589 0.71068 -2.10139 1.71616 1.2733 -3.36475 1.71616 1.67768 -3.36475 
1.71837 0.64435 -2.78192 1.71837 0.64435 -2.25336 1.72574 1.07087 -3.29487 
1.72574 1.88011 -3.29487 1.72748 0.86595 -3.14847 1.72756 0.7966 -3.07321 
1.72756 0.7966 -1.96207 1.72825 1.22062 -3.35744 1.72825 1.73036 -3.35744 
1.72953 0.66062 -2.8454 1.72953 0.66062 -2.18988 1.73238 0.94267 -3.21783 
1.73275 0.73454 -2.9925 1.73275 0.73454 -2.04278 1.73371 0.5956 -2.5525 
1.73371 0.5956 -2.48279 1.73582 0.59995 -2.62181 1.73582 0.59995 -2.41347 
1.73621 1.47549 -3.39956 1.73896 1.42527 -3.39959 1.73896 1.52571 -3.39959 
1.74101 0.60736 -2.68688 1.74101 0.60736 -2.3484 1.74207 1.16843 -3.34769 
1.74207 1.78255 -3.34769 1.74243 1.02588 -3.28018 1.74243 1.9251 -3.28018 
1.74289 1.37517 -3.3974 1.74289 1.57581 -3.3974 1.74328 0.67984 -2.90665 
1.74328 0.67984 -2.12863 1.74932 0.61809 -2.7518 1.74932 0.61809 -2.28348 
1.74957 0.82772 -3.1264 1.74957 0.82772 -1.90888 1.75229 0.90106 -3.19788 
1.75291 1.3226 -3.39506 1.75291 1.62838 -3.39506 1.75725 1.11746 -3.33556 
1.75725 1.83352 -3.33556 1.75903 0.70248 -2.96622 1.75903 0.70248 -2.06906 
1.75951 0.63272 -2.8159 1.75951 0.63272 -2.21938 1.7603 0.98202 -3.26356 
1.76423 1.27047 -3.39021 1.76423 1.68051 -3.39021 1.76532 0.7432 -3.03545 
1.76532 0.7432 -1.99983 1.76961 0.57651 -2.51764 1.77067 0.57868 -2.58702 
1.77067 0.57868 -2.44826 1.77151 0.65111 -2.87848 1.77151 0.65111 -2.1568 
1.77232 1.06823 -3.32055 1.77232 1.88275 -3.32055 1.77354 0.86162 -3.17699 
1.77383 0.58517 -2.65607 1.77383 0.58517 -2.37921 1.77694 1.21774 -3.38256 
1.77694 1.73324 -3.38256 1.77929 0.93941 -3.24507 1.78005 1.47549 -3.42163 
1.7813 0.59414 -2.7213 1.7813 0.59414 -2.31398 1.78291 1.42521 -3.42158 
1.78291 1.52577 -3.42158 1.78605 0.77243 -3.09035 1.78605 0.77243 -1.94493 
1.78639 0.67228 -2.93886 1.78639 0.67228 -2.09642 1.78932 1.02341 -3.30546 
1.78932 1.92757 -3.30546 1.79064 0.60698 -2.78563 1.79064 0.60698 -2.24965 
1.79094 1.16578 -3.37231 1.79094 1.7852 -3.37231 1.79136 0.71068 -3.00937 
1.79136 0.71068 -2.02592 1.79206 1.37267 -3.42138 1.79206 1.57831 -3.42138 
1.79936 0.89814 -3.22475 1.80181 0.62363 -2.84879 1.80181 0.62363 -2.1865 
1.8024 1.32011 -3.41856 1.8024 1.63087 -3.41856 1.80496 1.11574 -3.35934 
1.80496 1.83524 -3.35934 1.80765 0.97952 -3.28838 1.80823 0.55937 -2.55251 
1.80823 0.55937 -2.48277 1.80906 0.80476 -3.14317 1.80906 0.80476 -1.89211 
1.81035 0.56372 -2.62182 1.81035 0.56372 -2.41346 1.81306 0.57291 -2.68994 
1.81306 0.57291 -2.34534 1.81361 1.26825 -3.41308 1.81361 1.68273 -3.41308 
1.81476 0.64402 -2.91049 1.81476 0.64402 -2.12479 1.8186 0.67984 -2.98197 
1.8186 0.67984 -2.05331 1.82014 1.06674 -3.34395 1.82014 1.88424 -3.34395 
1.82155 0.58401 -2.75476 1.82155 0.58401 -2.28052 1.82493 0.72115 -3.05104 
1.82493 0.72115 -1.98424 1.82493 1.47549 -3.44152 1.82663 1.21558 -3.40494 
1.82663 1.7354 -3.40494 1.82694 0.93714 -3.26948 1.83192 0.59902 -2.81873 
1.83192 0.59902 -2.21655 1.83317 1.42291 -3.4434 1.83317 1.52807 -3.4434 
1.83377 0.83964 -3.19288 1.83767 1.02201 -3.32851 1.83982 1.16504 -3.39419 
1.83982 1.78594 -3.39419 1.84248 1.37047 -3.44265 1.84248 1.58051 -3.44265 
1.84408 0.61776 -2.88117 1.84408 0.61776 -2.15412 1.84677 0.65111 -2.95375 
1.84677 0.65111 -2.08154 1.84682 0.75136 -3.10541 1.84682 0.75136 -1.92988 
1.84717 0.54271 -2.51764 1.84804 0.54497 -2.58727 1.84804 0.54497 -2.44801 
1.84988 0.55191 -2.65562 1.84988 0.55191 -2.37966 1.85195 0.68993 -3.024 
1.85195 0.68993 -2.01128 1.85282 1.31833 -3.43928 1.85282 1.63265 -3.43928 
1.85341 0.56322 -2.72332 1.85341 0.56322 -2.31196 1.85409 1.11509 -3.38085 
1.85409 1.83589 -3.38085 1.85614 0.97844 -3.31099 1.86167 0.87843 -3.24141 
1.86309 0.57641 -2.78774 1.86309 0.57641 -2.24754 1.86416 1.26664 -3.4333 
1.86416 1.68434 -3.4333 1.86906 1.06641 -3.36501 1.86906 1.88457 -3.36501 
1.87029 0.78472 -3.15721 1.87029 0.78472 -1.87807 1.87072 1.47549 -3.45919 
1.87428 0.59357 -2.85097 1.87428 0.59357 -2.18431 1.87646 0.62363 -2.92344 
1.87646 0.62363 -2.11184 1.87649 1.21554 -3.42472 1.87649 1.73544 -3.42472 
1.87918 1.42286 -3.4607 1.87918 1.52812 -3.4607 1.87985 0.66062 -2.99572 
1.87985 0.66062 -2.03956 1.88617 0.70232 -3.06435 1.88617 0.70232 -1.97093 
1.88681 0.52899 -2.55251 1.88681 0.52899 -2.48278 1.88685 1.02187 -3.34911 
1.88814 0.53353 -2.62089 1.88814 0.53353 -2.41439 1.88883 1.37018 -3.4596 
1.88883 1.5808 -3.4596 1.88975 1.16518 -3.41356 1.88975 1.7858 -3.41356 
1.88998 0.91843 -3.28497 1.89081 0.54261 -2.68903 1.89081 0.54261 -2.34625 
1.89477 0.55611 -2.75612 1.89477 0.55611 -2.27916 1.8972 0.82157 -3.20759 
1.8972 0.82157 -1.82769 1.89939 1.31805 -3.45584 1.89939 1.63293 -3.45584 
1.90391 1.1157 -3.39987 1.90391 1.83528 -3.39987 1.90528 0.5715 -2.81997 
1.90528 0.5715 -2.21531 1.90652 0.59902 -2.89333 1.90652 0.59902 -2.14195 
1.9087 0.73368 -3.11795 1.9087 0.73368 -1.91733 1.90935 0.63272 -2.96574 
1.90935 0.63272 -2.06955 1.91167 1.26523 -3.44942 1.91167 1.68575 -3.44942 
1.91389 0.67253 -3.03628 1.91389 0.67253 -1.999 1.91733 1.47549 -3.47458 
1.91893 1.06724 -3.38367 1.91893 1.88374 -3.38367 1.92017 0.96098 -3.32551 
1.92423 1.2142 -3.44037 1.92423 1.73678 -3.44037 1.92555 0.86143 -3.25478 
1.92624 1.42274 -3.47579 1.92624 1.52824 -3.47579 1.92653 0.51581 -2.51764 
1.92718 0.51806 -2.58609 1.92718 0.51806 -2.44919 1.92916 0.5248 -2.65422 
1.92916 0.5248 -2.38106 1.93244 0.536 -2.72171 1.93244 0.536 -2.31357 
1.93499 0.76813 -3.1698 1.93499 0.76813 -1.86548 1.93596 1.37014 -3.47425 
1.93596 1.58084 -3.47425 1.93701 0.55161 -2.78824 1.93701 0.55161 -2.24704 
1.93751 0.57641 -2.86217 1.93751 0.57641 -2.17312 1.93786 1.16371 -3.4287 
1.93786 1.78727 -3.4287 1.93962 0.60698 -2.93461 1.93962 0.60698 -2.10067 
1.94333 0.64435 -3.00688 1.94333 0.64435 -2.0284 1.94756 1.31701 -3.47014 
1.94756 1.63397 -3.47014 1.94879 0.68681 -3.07532 1.94879 0.68681 -1.95996 
1.95154 1.00531 -3.36225 1.95225 1.11436 -3.41451 1.95225 1.83662 -3.41451 
1.95498 0.90242 -3.29724 1.95993 1.26434 -3.46319 1.95993 1.68664 -3.46319 
1.96147 0.50688 -2.55235 1.96147 0.50688 -2.48294 1.96255 0.80621 -3.21908 
1.96255 0.80621 -1.8162 1.9628 0.51141 -2.62072 1.9628 0.51141 -2.41457 
1.96463 1.47549 -3.48767 1.96545 0.52047 -2.68878 1.96545 0.52047 -2.3465 
1.96913 0.55611 -2.83048 1.96913 0.55611 -2.2048 1.96939 0.53395 -2.75586 
1.96939 0.53395 -2.27942 1.97049 0.58401 -2.9037 1.97049 0.58401 -2.13159 
1.97296 1.21331 -3.4537 1.97296 1.73767 -3.4537 1.97345 0.61809 -2.97593 
1.97345 0.61809 -2.05935 1.97373 1.4227 -3.48847 1.97373 1.52828 -3.48847 
1.97434 0.71909 -3.12874 1.97434 0.71909 -1.90654 1.9781 0.65825 -3.04626 
1.9781 0.65825 -1.98902 1.98486 1.36954 -3.48674 1.98486 1.58144 -3.48674 
1.98552 0.9459 -3.3363 1.98667 1.16303 -3.44152 1.98667 1.78795 -3.44152 
1.98974 1.05933 -3.40045 1.98974 1.89165 -3.40045 1.99071 0.84723 -3.2648 
1.99071 0.84723 -1.77048 1.99653 0.49802 -2.51764 1.99666 1.31642 -3.48211 
1.99666 1.63456 -3.48211 1.99704 0.50037 -2.58696 1.99704 0.50037 -2.44832 
1.9992 0.50718 -2.65526 1.9992 0.50718 -2.38002 2.00094 0.7548 -3.17938 
2.00094 0.7548 -1.8559 2.00193 0.56322 -2.87184 2.00193 0.56322 -2.16344 
2.00235 0.51855 -2.7229 2.00235 0.51855 -2.31238 2.00354 0.536 -2.79281 
2.00354 0.536 -2.24247 2.00395 0.59414 -2.94395 2.00395 0.59414 -2.09133 
2.00798 0.63174 -3.01588 2.00798 0.63174 -2.0194 2.0088 1.26399 -3.47459 
2.0088 1.68699 -3.47459 2.01252 0.67468 -3.0839 2.01252 0.67468 -1.95138 
2.01252 1.47549 -3.49843 2.02069 0.88932 -3.30597 2.02069 0.88932 -1.72931 
2.02203 1.21304 -3.46457 2.02203 1.73794 -3.46457 2.02308 0.99839 -3.3769 
2.02315 1.42227 -3.49904 2.02315 1.52871 -3.49904 2.02377 1.10749 -3.42911 
2.02377 1.84349 -3.42911 2.02849 0.7938 -3.22701 2.02849 0.7938 -1.80827 
2.03246 0.49156 -2.55235 2.03246 0.49156 -2.48294 2.03313 0.49631 -2.62141 
2.03313 0.49631 -2.41388 2.03433 1.3692 -3.49676 2.03433 1.58178 -3.49676 
2.03531 0.57291 -2.91219 2.03531 0.57291 -2.12309 2.0358 0.50546 -2.68945 
2.0358 0.50546 -2.34583 2.03622 0.54261 -2.83444 2.03622 0.54261 -2.20084 
2.03647 0.52047 -2.7598 2.03647 0.52047 -2.27548 2.03837 0.60736 -2.98424 
2.03837 0.60736 -2.05104 2.03856 0.70831 -3.13639 2.03856 0.70831 -1.89889 
2.0423 0.64768 -3.05373 2.0423 0.64768 -1.98155 2.04602 1.31645 -3.4916 
2.04602 1.63453 -3.4916 2.05685 0.83589 -3.27142 2.05685 0.83589 -1.76386 
2.05803 0.93965 -3.34861 2.05818 1.26417 -3.48357 2.05818 1.68681 -3.48357 
2.05904 1.1575 -3.45402 2.05904 1.79348 -3.45402 2.06088 1.47549 -3.50682 
2.06171 1.05365 -3.4125 2.06171 1.89733 -3.4125 2.06587 0.7456 -3.18635 
2.06587 0.7456 -1.84894 2.06833 0.48524 -2.51764 2.06866 0.48761 -2.58678 
2.06866 0.48761 -2.4485 2.06918 0.58517 -2.95142 2.06918 0.58517 -2.08386 
2.06963 0.55191 -2.87537 2.06963 0.55191 -2.15991 2.06966 0.4947 -2.65559 
2.06966 0.4947 -2.37969 2.06999 0.50718 -2.72605 2.06999 0.50718 -2.30923 
2.07103 0.5248 -2.79609 2.07103 0.5248 -2.23919 2.07167 1.42223 -3.50693 
2.07167 1.52875 -3.50693 2.0727 0.62264 -3.02207 2.0727 0.62264 -2.01321 
2.07708 0.66598 -3.09005 2.07708 0.66598 -1.94523 2.08314 1.36893 -3.50413 
2.08314 1.58205 -3.50413 2.09378 0.88442 -3.31619 2.09378 0.88442 -1.7191 
2.09383 0.78588 -3.23283 2.09383 0.78588 -1.80245 2.09494 1.20833 -3.47468 
2.09494 1.74265 -3.47468 2.09497 1.3162 -3.49843 2.09497 1.63478 -3.49843 
2.09623 0.99368 -3.38681 2.09672 1.10287 -3.43897 2.09672 1.84811 -3.43897 
2.10319 0.48156 -2.55234 2.10319 0.48156 -2.48294 2.10343 0.56372 -2.9149 
2.10343 0.56372 -2.12038 2.10344 0.59995 -2.98943 2.10344 0.59995 -2.04586 
2.10384 0.49631 -2.69212 2.10384 0.49631 -2.34316 2.10386 0.48631 -2.6214 
2.10386 0.48631 -2.41389 2.10401 0.70099 -3.14167 2.10401 0.70099 -1.89361 
2.10436 0.53353 -2.83711 2.10436 0.53353 -2.19817 2.10453 0.51141 -2.76245 
2.10453 0.51141 -2.27283 2.10741 0.64053 -3.05876 2.10741 0.64053 -1.97652 
2.10959 1.47549 -3.51283 2.12079 1.42212 -3.51243 2.12079 1.52886 -3.51243 
2.13136 0.93633 -3.35638 2.13136 0.93633 -1.6789 2.13142 0.73957 -3.1904 
2.13142 0.73957 -1.84488 2.13202 0.83034 -3.27795 2.13202 0.83034 -1.75733 
2.13221 1.1537 -3.46145 2.13221 1.79728 -3.46145 2.13225 1.36892 -3.50909 
2.13225 1.58206 -3.50909 2.13268 1.26237 -3.49179 2.13268 1.68861 -3.49179 
2.13446 1.05023 -3.41975 2.13446 1.90075 -3.41975 2.13798 0.54497 -2.87721 
2.13798 0.54497 -2.15808 2.138 0.61722 -3.02609 2.138 0.61722 -2.00919 
2.13813 0.47791 -2.51764 2.13823 0.57868 -2.95459 2.13823 0.57868 -2.0807 
2.13829 0.50037 -2.72821 2.13829 0.50037 -2.30707 2.1383 0.48031 -2.58695 
2.1383 0.48031 -2.44833 2.13847 0.48761 -2.65659 2.13847 0.48761 -2.37869 
2.13916 0.51806 -2.79807 2.13916 0.51806 -2.23722 2.14221 0.66074 -3.09376 
2.14221 0.66074 -1.94153 2.15854 1.47549 -3.51644 2.16937 0.88068 -3.3206 
2.16937 0.88068 -1.71469 2.16938 0.99132 -3.39178 2.16938 0.99132 -1.6435 
2.16941 0.78214 -3.23723 2.16941 0.78214 -1.79805 2.16941 0.69719 -3.14438 
2.16941 0.69719 -1.89091 2.16982 1.20711 -3.48021 2.16982 1.74387 -3.48021 
2.16982 1.10054 -3.44392 2.16982 1.85044 -3.44392 2.16985 1.31499 -3.50395 
2.16985 1.63599 -3.50395 2.16985 1.42209 -3.5155 2.16985 1.52889 -3.5155 
2.17274 0.55937 -2.91702 2.17274 0.55937 -2.11826 2.17274 0.52899 -2.83844 
2.17274 0.52899 -2.19684 2.17276 0.5956 -2.99155 2.17276 0.5956 -2.04374 
2.17276 0.63692 -3.06131 2.17276 0.63692 -1.97397 2.17291 0.49156 -2.69279 
2.17291 0.49156 -2.34249 2.17291 0.50688 -2.76378 2.17291 0.50688 -2.2715 
2.17291 0.48156 -2.62206 2.17291 0.48156 -2.41322 2.17291 0.47669 -2.55234 
2.17291 0.47669 -2.48294 2.20761 0.47549 -2.51764 2.20761 0.47791 -2.58712 
2.20761 0.47791 -2.44817 2.20761 0.48524 -2.65692 2.20761 0.48524 -2.37836 
2.20761 0.49802 -2.72872 2.20761 0.49802 -2.30656 2.20761 0.51581 -2.79873 
2.20761 0.51581 -2.23656 2.20761 0.54271 -2.87808 2.20761 0.54271 -2.1572 
2.20761 0.57651 -2.95564 2.20761 0.57651 -2.07964 2.20761 0.61513 -3.02733 
2.20761 0.61513 -2.00796 2.20761 0.65899 -3.09499 2.20761 0.65899 -1.94029 
2.20761 0.73742 -3.19237 2.20761 0.73742 -1.84292 2.20761 0.82849 -3.28013 
2.20761 0.82849 -1.75515 2.20761 0.93475 -3.35883 2.20761 0.93475 -1.67645 
2.20761 1.04909 -3.42218 2.20761 1.04909 -1.61311 2.20761 1.15278 -3.46414 
2.20761 1.26177 -3.49453 2.20761 1.36861 -3.51191 2.20761 1.47549 -3.51764 
2.20761 1.58237 -3.51191 2.20761 1.68921 -3.49453 2.20761 1.7982 -3.46414 
2.20761 1.90189 -3.42218 2.24231 0.47669 -2.55234 2.24231 0.47669 -2.48294 
2.24231 0.48156 -2.62206 2.24231 0.48156 -2.41322 2.24231 0.50688 -2.76378 
2.24231 0.50688 -2.2715 2.24231 0.49156 -2.69279 2.24231 0.49156 -2.34249 
2.24246 0.63692 -3.06131 2.24246 0.63692 -1.97397 2.24246 0.5956 -2.99155 
2.24246 0.5956 -2.04374 2.24248 0.52899 -2.83844 2.24248 0.52899 -2.19684 
2.24248 0.55937 -2.91702 2.24248 0.55937 -2.11826 2.24537 1.42209 -3.5155 
2.24537 1.52889 -3.5155 2.24537 1.31499 -3.50395 2.24537 1.63599 -3.50395 
2.2454 1.10054 -3.44392 2.2454 1.10054 -1.59137 2.2454 1.85044 -3.44392 
2.2454 1.20711 -3.48021 2.2454 1.74387 -3.48021 2.24581 0.69719 -3.14438 
2.24581 0.69719 -1.89091 2.24581 0.78214 -3.23723 2.24581 0.78214 -1.79805 
2.24584 0.99132 -3.39178 2.24584 0.99132 -1.6435 2.24585 0.88068 -3.3206 
2.24585 0.88068 -1.71469 2.25668 1.47549 -3.51644 2.27301 0.66074 -3.09376 
2.27301 0.66074 -1.94153 2.27606 0.51806 -2.79807 2.27606 0.51806 -2.23722 
2.27675 0.48761 -2.65659 2.27675 0.48761 -2.37869 2.27692 0.48031 -2.58695 
2.27692 0.48031 -2.44833 2.27693 0.50037 -2.72821 2.27693 0.50037 -2.30707 
2.27699 0.57868 -2.95459 2.27699 0.57868 -2.0807 2.27709 0.47791 -2.51764 
2.27722 0.61722 -3.02609 2.27722 0.61722 -2.00919 2.27724 0.54497 -2.87721 
2.27724 0.54497 -2.15808 2.28076 1.05023 -3.41975 2.28076 1.05023 -1.61553 
2.28076 1.90075 -3.41975 2.28254 1.26237 -3.49179 2.28254 1.68861 -3.49179 
2.28297 1.36892 -3.50909 2.28297 1.58206 -3.50909 2.28301 1.1537 -3.46145 
2.28301 1.1537 -1.57384 2.28301 1.79728 -3.46145 2.2832 0.83034 -3.27795 
2.2832 0.83034 -1.75733 2.2838 0.73957 -3.1904 2.2838 0.73957 -1.84488 
2.28386 0.93633 -3.35638 2.28386 0.93633 -1.6789 2.29443 1.42212 -3.51243 
2.29443 1.52886 -3.51243 2.30563 1.47549 -3.51283 2.30781 0.64053 -3.05876 
2.30781 0.64053 -1.97652 2.31069 0.51141 -2.76245 2.31069 0.51141 -2.27283 
2.31086 0.53353 -2.83711 2.31086 0.53353 -2.19817 2.31121 0.70099 -3.14167 
2.31121 0.70099 -1.89361 2.31136 0.48631 -2.6214 2.31136 0.48631 -2.41389 
2.31138 0.49631 -2.69212 2.31138 0.49631 -2.34316 2.31178 0.59995 -2.98943 
2.31178 0.59995 -2.04586 2.31179 0.56372 -2.9149 2.31179 0.56372 -2.12038 
2.31203 0.48156 -2.55234 2.31203 0.48156 -2.48294 2.3185 1.10287 -3.43897 
2.3185 1.10287 -1.59631 2.3185 1.84811 -3.43897 2.3185 1.84811 -1.59631 
2.31899 0.99368 -3.38681 2.31899 0.99368 -1.64847 2.32025 1.3162 -3.49843 
2.32025 1.63478 -3.49843 2.32028 1.20833 -3.47468 2.32028 1.20833 -1.5606 
2.32028 1.74265 -3.47468 2.32028 1.74265 -1.5606 2.32139 0.78588 -3.23283 
2.32139 0.78588 -1.80245 2.32144 0.88442 -3.31619 2.32144 0.88442 -1.7191 
2.33208 1.36893 -3.50413 2.33208 1.58205 -3.50413 2.33814 0.66598 -3.09005 
2.33814 0.66598 -1.94523 2.34252 0.62264 -3.02207 2.34252 0.62264 -2.01321 
2.34355 1.42223 -3.50693 2.34355 1.52875 -3.50693 2.34419 0.5248 -2.79609 
2.34419 0.5248 -2.23919 2.34523 0.50718 -2.72605 2.34523 0.50718 -2.30923 
2.34556 0.4947 -2.65559 2.34556 0.4947 -2.37969 2.34559 0.55191 -2.87537 
2.34559 0.55191 -2.15991 2.34604 0.58517 -2.95142 2.34604 0.58517 -2.08386 
2.34656 0.48761 -2.58678 2.34656 0.48761 -2.4485 2.34689 0.48524 -2.51764 
2.34935 0.7456 -3.18635 2.34935 0.7456 -1.84894 2.35351 1.05365 -3.4125 
2.35351 1.05365 -1.62279 2.35351 1.89733 -3.4125 2.35434 1.47549 -3.50682 
2.35618 1.1575 -3.45402 2.35618 1.1575 -1.58126 2.35618 1.79348 -3.45402 
2.35618 1.79348 -1.58126 2.35704 1.26417 -3.48357 2.35704 1.26417 -1.55172 
2.35704 1.68681 -3.48357 2.35704 1.68681 -1.55172 2.35719 0.93965 -3.34861 
2.35719 0.93965 -1.68668 2.35837 0.83589 -3.27142 2.35837 0.83589 -1.76386 
2.3692 1.31645 -3.4916 2.3692 1.31645 -1.54368 2.3692 1.63453 -3.4916 
2.3692 1.63453 -1.54368 2.37292 0.64768 -3.05373 2.37292 0.64768 -1.98155 
2.37666 0.70831 -3.13639 2.37666 0.70831 -1.89889 2.37685 0.60736 -2.98424 
2.37685 0.60736 -2.05104 2.37875 0.52047 -2.7598 2.37875 0.52047 -2.27548 
2.379 0.54261 -2.83444 2.379 0.54261 -2.20084 2.37942 0.50546 -2.68945 
2.37942 0.50546 -2.34583 2.37991 0.57291 -2.91219 2.37991 0.57291 -2.12309 
2.38089 1.3692 -3.49676 2.38089 1.3692 -1.53852 2.38089 1.58178 -3.49676 
2.38089 1.58178 -1.53852 2.38209 0.49631 -2.62141 2.38209 0.49631 -2.41388 
2.38276 0.49156 -2.55235 2.38276 0.49156 -2.48294 2.38673 0.7938 -3.22701 
2.38673 0.7938 -1.80827 2.39145 1.10749 -3.42911 2.39145 1.10749 -1.60617 
2.39145 1.84349 -3.42911 2.39145 1.84349 -1.60617 2.39207 1.42227 -3.49904 
2.39207 1.42227 -1.53624 2.39207 1.52871 -3.49904 2.39207 1.52871 -1.53624 
2.39214 0.99839 -3.3769 2.39214 0.99839 -1.65838 2.39319 1.21304 -3.46457 
2.39319 1.21304 -1.57071 2.39319 1.73794 -3.46457 2.39319 1.73794 -1.57071 
2.39453 0.88932 -3.30597 2.39453 0.88932 -1.72931 2.4027 0.67468 -3.0839 
2.4027 0.67468 -1.95138 2.4027 1.47549 -3.49843 2.4027 1.47549 -1.53686 
2.40642 1.26399 -3.47459 2.40642 1.26399 -1.5607 2.40642 1.68699 -3.47459 
2.40642 1.68699 -1.5607 2.40724 0.63174 -3.01588 2.40724 0.63174 -2.0194 
2.41127 0.59414 -2.94395 2.41127 0.59414 -2.09133 2.41168 0.536 -2.79281 
2.41168 0.536 -2.24247 2.41287 0.51855 -2.7229 2.41287 0.51855 -2.31238 
2.41329 0.56322 -2.87184 2.41329 0.56322 -2.16344 2.41428 0.7548 -3.17938 
2.41428 0.7548 -1.8559 2.41602 0.50718 -2.65526 2.41602 0.50718 -2.38002 
2.41818 0.50037 -2.58696 2.41818 0.50037 -2.44832 2.41856 1.31642 -3.48211 
2.41856 1.31642 -1.55317 2.41856 1.63456 -3.48211 2.41856 1.63456 -1.55317 
2.41869 0.49802 -2.51764 2.42451 0.84723 -3.2648 2.42451 0.84723 -1.77048 
2.42548 1.05933 -3.40045 2.42548 1.05933 -1.63484 2.42548 1.89165 -3.40045 
2.42548 1.89165 -1.63484 2.42855 1.16303 -3.44152 2.42855 1.16303 -1.59376 
2.42855 1.78795 -3.44152 2.42855 1.78795 -1.59376 2.4297 0.9459 -3.3363 
2.4297 0.9459 -1.69898 2.43036 1.36954 -3.48674 2.43036 1.36954 -1.54854 
2.43036 1.58144 -3.48674 2.43036 1.58144 -1.54854 2.43712 0.65825 -3.04626 
2.43712 0.65825 -1.98902 2.44088 0.71909 -3.12874 2.44088 0.71909 -1.90654 
2.44149 1.4227 -3.48847 2.44149 1.4227 -1.54681 2.44149 1.52828 -3.48847 
2.44149 1.52828 -1.54681 2.44177 0.61809 -2.97593 2.44177 0.61809 -2.05935 
2.44226 1.21331 -3.4537 2.44226 1.21331 -1.58158 2.44226 1.73767 -3.4537 
2.44226 1.73767 -1.58158 2.44473 0.58401 -2.9037 2.44473 0.58401 -2.13159 
2.44583 0.53395 -2.75586 2.44583 0.53395 -2.27942 2.44609 0.55611 -2.83048 
2.44609 0.55611 -2.2048 2.44977 0.52047 -2.68878 2.44977 0.52047 -2.3465 
2.45059 1.47549 -3.48767 2.45059 1.47549 -1.54761 2.45242 0.51141 -2.62072 
2.45242 0.51141 -2.41457 2.45267 0.80621 -3.21908 2.45267 0.80621 -1.8162 
2.45375 0.50688 -2.55235 2.45375 0.50688 -2.48294 2.45529 1.26434 -3.46319 
2.45529 1.26434 -1.57209 2.45529 1.68664 -3.46319 2.45529 1.68664 -1.57209 
2.46024 0.90242 -3.29724 2.46024 0.90242 -1.73804 2.46297 1.11436 -3.41451 
2.46297 1.11436 -1.62077 2.46297 1.83662 -3.41451 2.46297 1.83662 -1.62077 
2.46368 1.00531 -3.36225 2.46368 1.00531 -1.67303 2.46368 1.94567 -3.36225 
2.46643 0.68681 -3.07532 2.46643 0.68681 -1.95996 2.46766 1.31701 -3.47014 
2.46766 1.31701 -1.56514 2.46766 1.63397 -3.47014 2.46766 1.63397 -1.56514 
2.47189 0.64435 -3.00688 2.47189 0.64435 -2.0284 2.4756 0.60698 -2.93461 
2.4756 0.60698 -2.10067 2.47736 1.16371 -3.4287 2.47736 1.16371 -1.60658 
2.47736 1.78727 -3.4287 2.47736 1.78727 -1.60658 2.47771 0.57641 -2.86217 
2.47771 0.57641 -2.17312 2.47821 0.55161 -2.78824 2.47821 0.55161 -2.24704 
2.47926 1.37014 -3.47425 2.47926 1.37014 -1.56103 2.47926 1.58084 -3.47425 
2.47926 1.58084 -1.56103 2.48023 0.76813 -3.1698 2.48023 0.76813 -1.86548 
2.48278 0.536 -2.72171 2.48278 0.536 -2.31357 2.48606 0.5248 -2.65422 
2.48606 0.5248 -2.38106 2.48804 0.51806 -2.58609 2.48804 0.51806 -2.44919 
2.48869 0.51581 -2.51764 2.48898 1.42274 -3.47579 2.48898 1.42274 -1.55949 
2.48898 1.52824 -3.47579 2.48898 1.52824 -1.55949 2.48967 0.86143 -3.25478 
2.48967 0.86143 -1.7805 2.49099 1.2142 -3.44037 2.49099 1.2142 -1.59492 
2.49099 1.73678 -3.44037 2.49099 1.73678 -1.59492 2.49505 0.96098 -3.32551 
2.49505 0.96098 -1.70977 2.49629 1.06724 -3.38367 2.49629 1.06724 -1.65162 
2.49629 1.88374 -3.38367 2.49629 1.88374 -1.65162 2.49789 1.47549 -3.47458 
2.49789 1.47549 -1.5607 2.50133 0.67253 -3.03628 2.50133 0.67253 -1.999 
2.50355 1.26523 -3.44942 2.50355 1.26523 -1.58586 2.50355 1.68575 -3.44942 
2.50355 1.68575 -1.58586 2.50587 0.63272 -2.96574 2.50587 0.63272 -2.06955 
2.50652 0.73368 -3.11795 2.50652 0.73368 -1.91733 2.5087 0.59902 -2.89333 
2.5087 0.59902 -2.14195 2.50994 0.5715 -2.81997 2.50994 0.5715 -2.21531 
2.51131 1.1157 -3.39987 2.51131 1.1157 -1.63542 2.51131 1.83528 -3.39987 
2.51131 1.83528 -1.63542 2.51583 1.31805 -3.45584 2.51583 1.31805 -1.57945 
2.51583 1.63293 -3.45584 2.51583 1.63293 -1.57945 2.51802 0.82157 -3.20759 
2.51802 0.82157 -1.82769 2.52045 0.55611 -2.75612 2.52045 0.55611 -2.27916 
2.52441 0.54261 -2.68903 2.52441 0.54261 -2.34625 2.52524 0.91843 -3.28497 
2.52524 0.91843 -1.75031 2.52547 1.16518 -3.41356 2.52547 1.16518 -1.62172 
2.52547 1.7858 -3.41356 2.52547 1.7858 -1.62172 2.52639 1.37018 -3.4596 
2.52639 1.37018 -1.57568 2.52639 1.5808 -3.4596 2.52639 1.5808 -1.57568 
2.52708 0.53353 -2.62089 2.52708 0.53353 -2.41439 2.52837 1.02187 -3.34911 
2.52837 1.02187 -1.68617 2.52837 1.92911 -3.34911 2.52837 1.92911 -1.68617 
2.52841 0.52899 -2.55251 2.52841 0.52899 -2.48278 2.52905 0.70232 -3.06435 
2.52905 0.70232 -1.97093 2.53537 0.66062 -2.99572 2.53537 0.66062 -2.03956 
2.53604 1.42286 -3.4607 2.53604 1.42286 -1.57458 2.53604 1.52812 -3.4607 
2.53604 1.52812 -1.57458 2.53873 1.21554 -3.42472 2.53873 1.21554 -1.61057 
2.53873 1.73544 -3.42472 2.53873 1.73544 -1.61057 2.53876 0.62363 -2.92344 
2.53876 0.62363 -2.11184 2.54094 0.59357 -2.85097 2.54094 0.59357 -2.18431 
2.5445 1.47549 -3.45919 2.5445 1.47549 -1.5761 2.54493 0.78472 -3.15721 
2.54493 0.78472 -1.87807 2.54616 1.06641 -3.36501 2.54616 1.06641 -1.67027 
2.54616 1.88457 -3.36501 2.54616 1.88457 -1.67027 2.55106 1.26664 -3.4333 
2.55106 1.26664 -1.60198 2.55106 1.68434 -3.4333 2.55106 1.68434 -1.60198 
2.55213 0.57641 -2.78774 2.55213 0.57641 -2.24754 2.55355 0.87843 -3.24141 
2.55355 0.87843 -1.79387 2.55908 0.97844 -3.31099 2.55908 0.97844 -1.72429 
2.55908 1.97254 -1.72429 2.56113 1.11509 -3.38085 2.56113 1.11509 -1.65443 
2.56113 1.83589 -3.38085 2.56113 1.83589 -1.65443 2.56181 0.56322 -2.72332 
2.56181 0.56322 -2.31196 2.5624 1.31833 -3.43928 2.5624 1.31833 -1.596 
2.5624 1.63265 -3.43928 2.5624 1.63265 -1.596 2.56327 0.68993 -3.024 
2.56327 0.68993 -2.01128 2.56534 0.55191 -2.65562 2.56534 0.55191 -2.37966 
2.56718 0.54497 -2.58727 2.56718 0.54497 -2.44801 2.56805 0.54271 -2.51764 
2.5684 0.75136 -3.10541 2.5684 0.75136 -1.92988 2.56845 0.65111 -2.95375 
2.56845 0.65111 -2.08154 2.57114 0.61776 -2.88117 2.57114 0.61776 -2.15412 
2.57274 1.37047 -3.44265 2.57274 1.37047 -1.59263 2.57274 1.58051 -3.44265 
2.57274 1.58051 -1.59263 2.5754 1.16504 -3.39419 2.5754 1.16504 -1.64109 
2.5754 1.78594 -3.39419 2.5754 1.78594 -1.64109 2.57755 1.02201 -3.32851 
2.57755 1.02201 -1.70678 2.57755 1.92897 -3.32851 2.57755 1.92897 -1.70678 
2.58145 0.83964 -3.19288 2.58145 0.83964 -1.8424 2.58205 1.42291 -3.4434 
2.58205 1.42291 -1.59188 2.58205 1.52807 -3.4434 2.58205 1.52807 -1.59188 
2.5833 0.59902 -2.81873 2.5833 0.59902 -2.21655 2.58828 0.93714 -3.26948 
2.58828 0.93714 -1.7658 2.58828 2.01384 -1.7658 2.58859 1.21558 -3.40494 
2.58859 1.21558 -1.63034 2.58859 1.7354 -3.40494 2.58859 1.7354 -1.63034 
2.59029 0.72115 -3.05104 2.59029 0.72115 -1.98424 2.59029 1.47549 -3.44152 
2.59029 1.47549 -1.59376 2.59367 0.58401 -2.75476 2.59367 0.58401 -2.28052 
2.59508 1.06674 -3.34395 2.59508 1.06674 -1.69133 2.59508 1.88424 -3.34395 
2.59508 1.88424 -1.69133 2.59662 0.67984 -2.98197 2.59662 0.67984 -2.05331 
2.60046 0.64402 -2.91049 2.60046 0.64402 -2.12479 2.60161 1.26825 -3.41308 
2.60161 1.26825 -1.6222 2.60161 1.68273 -3.41308 2.60161 1.68273 -1.6222 
2.60216 0.57291 -2.68994 2.60216 0.57291 -2.34534 2.60487 0.56372 -2.62182 
2.60487 0.56372 -2.41346 2.60616 0.80476 -3.14317 2.60616 0.80476 -1.89211 
2.60699 0.55937 -2.55251 2.60699 0.55937 -2.48277 2.60757 0.97952 -3.28838 
2.60757 0.97952 -1.7469 2.60757 1.97146 -3.28838 2.60757 1.97146 -1.7469 
2.61026 1.11574 -3.35934 2.61026 1.11574 -1.67594 2.61026 1.83524 -3.35934 
2.61026 1.83524 -1.67594 2.61282 1.32011 -3.41856 2.61282 1.32011 -1.61672 
2.61282 1.63087 -3.41856 2.61282 1.63087 -1.61672 2.61341 0.62363 -2.84879 
2.61341 0.62363 -2.1865 2.61586 0.89814 -3.22475 2.61586 0.89814 -1.81053 
2.61586 2.05284 -1.81053 2.62316 1.37267 -3.42138 2.62316 1.37267 -1.6139 
2.62316 1.57831 -3.42138 2.62316 1.57831 -1.6139 2.62386 0.71068 -3.00937 
2.62386 0.71068 -2.02592 2.62428 1.16578 -3.37231 2.62428 1.16578 -1.66297 
2.62428 1.7852 -3.37231 2.62428 1.7852 -1.66297 2.62458 0.60698 -2.78563 
2.62458 0.60698 -2.24965 2.6259 1.02341 -3.30546 2.6259 1.02341 -1.72983 
2.6259 1.92757 -3.30546 2.6259 1.92757 -1.72983 2.62883 0.67228 -2.93886 
2.62883 0.67228 -2.09642 2.62917 0.77243 -3.09035 2.62917 0.77243 -1.94493 
2.63231 1.42521 -3.42158 2.63231 1.42521 -1.6137 2.63231 1.52577 -3.42158 
2.63231 1.52577 -1.6137 2.63392 0.59414 -2.7213 2.63392 0.59414 -2.31398 
2.63517 1.47549 -3.42163 2.63517 1.47549 -1.61365 2.63593 0.93941 -3.24507 
2.63593 0.93941 -1.79021 2.63593 2.01157 -1.79021 2.63828 1.21774 -3.38256 
2.63828 1.21774 -1.65272 2.63828 1.73324 -3.38256 2.63828 1.73324 -1.65272 
2.64139 0.58517 -2.65607 2.64139 0.58517 -2.37921 2.64168 0.86162 -3.17699 
2.64168 0.86162 -1.8583 2.64168 2.08936 -1.8583 2.6429 1.06823 -3.32055 
2.6429 1.06823 -1.71473 2.6429 1.88275 -3.32055 2.6429 1.88275 -1.71473 
2.64371 0.65111 -2.87848 2.64371 0.65111 -2.1568 2.64455 0.57868 -2.58702 
2.64455 0.57868 -2.44826 2.64561 0.57651 -2.51764 2.6499 0.7432 -3.03545 
2.6499 0.7432 -1.99983 2.65099 1.27047 -3.39021 2.65099 1.27047 -1.64507 
2.65099 1.68051 -3.39021 2.65099 1.68051 -1.64507 2.65492 0.98202 -3.26356 
2.65492 0.98202 -1.77172 2.65492 1.96896 -3.26356 2.65492 1.96896 -1.77172 
2.65571 0.63272 -2.8159 2.65571 0.63272 -2.21938 2.65619 0.70248 -2.96622 
2.65619 0.70248 -2.06906 2.65797 1.11746 -3.33556 2.65797 1.11746 -1.69972 
2.65797 1.83352 -3.33556 2.65797 1.83352 -1.69972 2.66231 1.3226 -3.39506 
2.66231 1.3226 -1.64022 2.66231 1.62838 -3.39506 2.66231 1.62838 -1.64022 
2.66293 0.90106 -3.19788 2.66293 0.90106 -1.83741 2.66293 2.04992 -1.83741 
2.66565 0.82772 -3.1264 2.66565 0.82772 -1.90888 2.6659 0.61809 -2.7518 
2.6659 0.61809 -2.28348 2.67194 0.67984 -2.90665 2.67194 0.67984 -2.12863 
2.67233 1.37517 -3.3974 2.67233 1.37517 -1.63789 2.67233 1.57581 -3.3974 
2.67233 1.57581 -1.63789 2.67279 1.02588 -3.28018 2.67279 1.02588 -1.75511 
2.67279 1.9251 -3.28018 2.67279 1.9251 -1.75511 2.67315 1.16843 -3.34769 
2.67315 1.16843 -1.68759 2.67315 1.78255 -3.34769 2.67315 1.78255 -1.68759 
2.67421 0.60736 -2.68688 2.67421 0.60736 -2.3484 2.67626 1.42527 -3.39959 
2.67626 1.42527 -1.63569 2.67626 1.52571 -3.39959 2.67626 1.52571 -1.63569 
2.67901 1.47549 -3.39956 2.67901 1.47549 -1.63572 2.6794 0.59995 -2.62181 
2.6794 0.59995 -2.41347 2.68151 0.5956 -2.5525 2.68151 0.5956 -2.48279 
2.68247 0.73454 -2.9925 2.68247 0.73454 -2.04278 2.68284 0.94267 -3.21783 
2.68284 0.94267 -1.81745 2.68284 2.00831 -1.81745 2.68569 0.66062 -2.8454 
2.68569 0.66062 -2.18988 2.68697 1.22062 -3.35744 2.68697 1.22062 -1.67784 
2.68697 1.73036 -3.35744 2.68697 1.73036 -1.67784 2.68766 0.7966 -3.07321 
2.68766 0.7966 -1.96207 2.68774 0.86595 -3.14847 2.68774 0.86595 -1.88681 
2.68774 2.08503 -1.88681 2.68948 1.07087 -3.29487 2.68948 1.07087 -1.74041 
2.68948 1.88011 -3.29487 2.68948 1.88011 -1.74041 2.69685 0.64435 -2.78192 
2.69685 0.64435 -2.25336 2.69906 1.2733 -3.36475 2.69906 1.2733 -1.67053 
2.69906 1.67768 -3.36475 2.69906 1.67768 -1.67053 2.69933 0.71068 -2.93389 
2.69933 0.71068 -2.10139 2.70182 0.98586 -3.23598 2.70182 0.98586 -1.7993 
2.70182 1.96512 -3.23598 2.70182 1.96512 -1.7993 2.70579 1.12091 -3.3089 
2.70579 1.12091 -1.72638 2.70579 1.83007 -3.3089 2.70579 1.83007 -1.72638 
2.70585 0.63174 -2.71727 2.70585 0.63174 -2.31801 2.70761 0.76838 -3.01764 
2.70761 0.76838 -2.01764 2.70865 0.90567 -3.169 2.70865 0.90567 -1.86628 
2.70865 2.04531 -1.86628 2.71018 1.3256 -3.36909 2.71018 1.3256 -1.6662 
2.71018 1.62538 -3.36909 2.71018 1.62538 -1.6662 2.71068 0.83345 -3.09618 
2.71068 0.83345 -1.9391 2.71068 2.11753 -1.9391 2.71204 0.62264 -2.65255 
2.71204 0.62264 -2.38273 2.71397 0.68993 -2.8733 2.71397 0.68993 -2.16198 
2.71537 1.37527 -3.37329 2.71537 1.37527 -1.66199 2.71537 1.57571 -3.37329 
2.71537 1.57571 -1.66199 2.71606 0.61722 -2.58725 2.71606 0.61722 -2.44803 
2.7173 0.61513 -2.51764 2.7193 1.42543 -3.37535 2.7193 1.42543 -1.65993 
2.7193 1.52555 -3.37535 2.7193 1.52555 -1.65993 2.71949 1.03003 -3.25218 
2.71949 1.03003 -1.7831 2.71949 1.92095 -3.25218 2.71949 1.92095 -1.7831 
2.72062 1.172 -3.32059 2.72062 1.172 -1.7147 2.72062 1.77898 -3.32059 
2.72062 1.77898 -1.7147 2.72171 1.47549 -3.37537 2.72171 1.47549 -1.65991 
2.72542 0.7432 -2.95993 2.72542 0.7432 -2.07535 2.72625 0.67253 -2.81136 
2.72625 0.67253 -2.22392 2.72862 0.94774 -3.18849 2.72862 0.94774 -1.8468 
2.72862 2.00324 -3.18849 2.72862 2.00324 -1.8468 2.73154 0.80393 -3.04157 
2.73154 0.80393 -1.99371 2.73154 2.14705 -1.99371 2.73256 0.87209 -3.11791 
2.73256 0.87209 -1.91737 2.73256 2.07889 -1.91737 2.73392 1.224 -3.32989 
2.73392 1.224 -1.70539 2.73392 1.72698 -3.32989 2.73392 1.72698 -1.70539 
2.7347 1.07467 -3.26698 2.7347 1.07467 -1.7683 2.7347 1.87631 -3.26698 
2.7347 1.87631 -1.7683 2.73623 0.65825 -2.74715 2.73623 0.65825 -2.28813 
2.74101 0.72115 -2.90032 2.74101 0.72115 -2.13496 2.74101 2.22983 -2.13496 
2.7437 0.64768 -2.68296 2.7437 0.64768 -2.35233 2.74567 1.27673 -3.33678 
2.74567 1.27673 -1.6985 2.74567 1.67425 -3.33678 2.74567 1.67425 -1.6985 
2.74725 0.99115 -3.20626 2.74725 0.99115 -1.82902 2.74725 1.95983 -3.20626 
2.74725 1.95983 -1.82902 2.74873 0.64053 -2.61784 2.74873 0.64053 -2.41745 
2.7508 1.12497 -3.28058 2.7508 1.12497 -1.7547 2.7508 1.82601 -3.28058 
2.7508 1.82601 -1.7547 2.75128 0.63692 -2.5525 2.75128 0.63692 -2.48279 
2.7521 1.32598 -3.34297 2.7521 1.32598 -1.69231 2.7521 1.625 -3.34297 
2.7521 1.625 -1.69231 2.7529 0.91197 -3.1382 2.7529 0.91197 -1.89708 
2.7529 2.03901 -1.89708 2.75421 0.8411 -3.06424 2.75421 0.8411 -1.97104 
2.75421 2.10988 -1.97104 2.75432 0.70232 -2.83908 2.75432 0.70232 -2.1962 
2.75432 2.24866 -2.1962 2.75718 1.37561 -3.3471 2.75718 1.37561 -1.68818 
2.75718 1.57537 -3.3471 2.75718 1.57537 -1.68818 2.76087 1.42549 -3.34915 
2.76087 1.42549 -1.68614 2.76087 1.52549 -3.34915 2.76087 1.52549 -1.68614 
2.76318 0.7966 -2.99769 2.76318 0.7966 -2.03759 2.76318 1.47549 -3.34911 
2.76318 1.47549 -1.68617 2.76318 2.15438 -2.03759 2.76351 1.03484 -3.22248 
2.76351 1.03484 -1.8128 2.76351 1.91614 -3.22248 2.76351 1.91614 -1.8128 
2.76529 0.68681 -2.77646 2.76529 0.68681 -2.25882 2.76557 1.17658 -3.29181 
2.76557 1.17658 -1.74347 2.76557 1.7744 -3.29181 2.76557 1.7744 -1.74347 
2.77264 0.95439 -3.15733 2.77264 0.95439 -1.87796 2.77264 1.99659 -3.15733 
2.77264 1.99659 -1.87796 2.77387 0.67468 -2.71273 2.77387 0.67468 -2.32255 
2.77556 0.87979 -3.08559 2.77556 0.87979 -1.94969 2.77556 2.07119 -1.94969 
2.77842 1.0796 -3.23697 2.77842 1.0796 -1.79831 2.77842 1.87138 -3.23697 
2.77842 1.87138 -1.79831 2.77863 1.2288 -3.30064 2.77863 1.2288 -1.73465 
2.77863 1.72218 -3.30064 2.77863 1.72218 -1.73465 2.78002 0.66598 -2.64817 
2.78002 0.66598 -2.38711 2.78032 0.77243 -2.9392 2.78032 0.77243 -2.09608 
2.78032 2.17855 -2.09608 2.78372 0.66074 -2.58304 2.78372 0.66074 -2.45224 
2.78496 0.65899 -2.51764 2.78615 0.83345 -3.02071 2.78615 0.83345 -2.01457 
2.78615 2.11753 -2.01457 2.78681 1.27691 -3.30827 2.78681 1.27691 -1.72701 
2.78681 1.67407 -3.30827 2.78681 1.67407 -1.72701 2.79007 0.99694 -3.1747 
2.79007 0.99694 -1.86058 2.79007 1.95404 -3.1747 2.79007 1.95404 -1.86058 
2.79325 1.32623 -3.31436 2.79325 1.32623 -1.72093 2.79325 1.62475 -3.31436 
2.79325 1.62475 -1.72093 2.79455 1.13029 -3.24999 2.79455 1.13029 -1.78529 
2.79455 1.82069 -3.24999 2.79455 1.82069 -1.78529 2.79538 0.75136 -2.87843 
2.79538 0.75136 -2.15685 2.79538 2.19962 -2.15685 2.79555 0.91992 -3.10558 
2.79555 0.91992 -1.9297 2.79555 2.03106 -1.9297 2.79843 1.37618 -3.31831 
2.79843 1.37618 -1.71697 2.79843 1.5748 -3.31831 2.79843 1.5748 -1.71697 
2.8021 1.42613 -3.32022 2.8021 1.42613 -1.71506 2.8021 1.52485 -3.32022 
2.8021 1.52485 -1.71506 2.80331 1.47549 -3.32085 2.80331 1.47549 -1.71443 
2.80615 1.04088 -3.1906 2.80615 1.04088 -1.84468 2.80615 1.9101 -3.1906 
2.80615 1.9101 -1.84468 2.80788 0.87209 -3.04259 2.80788 0.87209 -1.99269 
2.80788 2.07889 -1.99269 2.80792 0.73368 -2.81655 2.80792 0.73368 -2.21873 
2.80792 2.2173 -2.21873 2.80891 1.18202 -3.26082 2.80891 1.18202 -1.77447 
2.80891 1.76896 -3.26082 2.80891 1.76896 -1.77447 2.81412 0.96139 -3.12415 
2.81412 0.96139 -1.91114 2.81412 1.98959 -3.12415 2.81412 1.98959 -1.91114 
2.81637 0.82772 -2.97568 2.81637 0.82772 -2.0596 2.81637 2.12326 -2.0596 
2.81845 1.2295 -3.27021 2.81845 1.2295 -1.76507 2.81845 1.72148 -3.27021 
2.81845 1.72148 -1.76507 2.81871 0.71909 -2.75091 2.81871 0.71909 -2.28437 
2.81871 2.23189 -2.28437 2.82053 1.08565 -3.20492 2.82053 1.08565 -1.83036 
2.82053 1.86533 -3.20492 2.82053 1.86533 -1.83036 2.82636 0.70831 -2.6867 
2.82636 0.70831 -2.34859 2.8265 1.27758 -3.27778 2.8265 1.27758 -1.7575 
2.8265 1.6734 -3.27778 2.8265 1.6734 -1.7575 2.82817 0.91197 -3.06293 
2.82817 0.91197 -1.97235 2.82817 2.03901 -3.06293 2.82817 2.03901 -1.97235 
2.83122 1.00409 -3.14125 2.83122 1.00409 -1.89403 2.83122 1.94689 -3.14125 
2.83122 1.94689 -1.89403 2.83164 0.70099 -2.62124 2.83164 0.70099 -2.41404 
2.83313 1.3271 -3.28361 2.83313 1.3271 -1.75168 2.83313 1.62388 -3.28361 
2.83313 1.62388 -1.75168 2.83314 0.80476 -2.91619 2.83314 0.80476 -2.11909 
2.83314 2.14622 -2.11909 2.83435 0.69719 -2.55584 2.83435 0.69719 -2.47944 
2.83638 1.13662 -3.21751 2.83638 1.13662 -1.81777 2.83638 1.81436 -3.21751 
2.83638 1.81436 -1.81777 2.83818 1.377 -3.2875 2.83818 1.377 -1.74779 
2.83818 1.57398 -3.2875 2.83818 1.57398 -1.74779 2.83844 0.86595 -2.99777 
2.83844 0.86595 -2.03751 2.83844 2.08503 -2.03751 2.84086 1.42619 -3.29001 
2.84086 1.42619 -1.74527 2.84086 1.52479 -3.29001 2.84086 1.52479 -1.74527 
2.842 1.47549 -3.29065 2.842 1.47549 -1.74463 2.84683 1.04793 -3.15686 
2.84683 1.04793 -1.87842 2.84683 1.90305 -3.15686 2.84683 1.90305 -1.87842 
2.84718 0.78472 -2.85496 2.84718 0.78472 -2.18032 2.84718 2.16626 -2.18032 
2.8473 0.95439 -3.08267 2.8473 0.95439 -1.95261 2.8473 1.99659 -3.08267 
2.8473 1.99659 -1.95261 2.8474 1.18324 -3.22846 2.8474 1.18324 -1.80682 
2.8474 1.76774 -3.22846 2.8474 1.76774 -1.80682 2.85691 1.23081 -3.23774 
2.85691 1.23081 -1.79755 2.85691 1.72017 -3.23774 2.85691 1.72017 -1.79755 
2.85897 0.90567 -3.01868 2.85897 0.90567 -2.0166 2.85897 2.04531 -3.01868 
2.85897 2.04531 -2.0166 2.85977 0.76813 -2.79026 2.85977 0.76813 -2.24502 
2.85977 2.18285 -2.24502 2.86089 1.09281 -3.17092 2.86089 1.09281 -1.86436 
2.86089 1.85817 -3.17092 2.86089 1.85817 -1.86436 2.86464 1.27874 -3.24538 
2.86464 1.27874 -1.7899 2.86464 1.67224 -3.24538 2.86464 1.67224 -1.7899 
2.86467 0.99694 -3.1001 2.86467 0.99694 -1.93518 2.86467 1.95404 -3.1001 
2.86467 1.95404 -1.93518 2.86696 0.86162 -2.95172 2.86696 0.86162 -2.08357 
2.86696 2.08936 -2.08357 2.86935 0.7548 -2.72431 2.86935 0.7548 -2.31098 
2.86935 2.19618 -2.31098 2.87125 1.32835 -3.25108 2.87125 1.32835 -1.7842 
2.87125 1.62263 -3.25108 2.87125 1.62263 -1.7842 2.87338 1.1386 -3.18341 
2.87338 1.1386 -1.85187 2.87338 1.81238 -3.18341 2.87338 1.81238 -1.85187 
2.87556 1.37712 -3.25532 2.87556 1.37712 -1.77997 2.87556 1.57386 -3.25532 
2.87556 1.57386 -1.77997 2.87632 0.7456 -2.65938 2.87632 0.7456 -2.3759 
2.87632 2.20538 -2.3759 2.87827 1.42636 -3.25778 2.87827 1.42636 -1.77751 
2.87827 1.52462 -3.25778 2.87827 1.52462 -1.77751 2.87846 0.94774 -3.03865 
2.87846 0.94774 -1.99664 2.87846 2.00324 -3.03865 2.87846 2.00324 -1.99664 
2.87917 1.47549 -3.25859 2.87917 1.47549 -1.77669 2.88037 0.73957 -2.59383 
2.88037 0.73957 -2.44145 2.88037 2.21141 -2.44145 2.88057 1.04088 -3.11618 
2.88057 1.04088 -1.91911 2.88057 1.9101 -3.11618 2.88057 1.9101 -1.91911 
2.88233 0.73742 -2.51764 2.88285 0.83964 -2.89148 2.88285 0.83964 -2.14381 
2.88285 2.11134 -2.14381 2.88427 1.18521 -3.1943 2.88427 1.18521 -1.84098 
2.88427 1.76577 -3.1943 2.88427 1.76577 -1.84098 2.88784 0.90106 -2.97296 
2.88784 0.90106 -2.06232 2.88784 2.04992 -2.97296 2.88784 2.04992 -2.06232 
2.89353 1.23251 -3.20356 2.89353 1.23251 -1.83173 2.89353 1.71847 -3.20356 
2.89353 1.71847 -1.83173 2.89489 1.08565 -3.13056 2.89489 1.08565 -1.90472 
2.89489 1.86533 -3.13056 2.89489 1.86533 -1.90472 2.89623 0.99115 -3.05728 
2.89623 0.99115 -1.978 2.89623 1.95983 -3.05728 2.89623 1.95983 -1.978 
2.89756 0.82157 -2.82805 2.89756 0.82157 -2.20723 2.89756 2.12941 -2.20723 
2.90113 1.2804 -3.21116 2.90113 1.2804 -1.82412 2.90113 1.67058 -3.21116 
2.90113 1.67058 -1.82412 2.90706 1.32876 -3.21709 2.90706 1.32876 -1.81819 
2.90706 1.62222 -3.21709 2.90706 1.62222 -1.81819 2.90748 1.13662 -3.14641 
2.90748 1.13662 -1.88887 2.90748 1.81436 -3.14641 2.90748 1.81436 -1.88887 
2.9078 0.94267 -2.99287 2.9078 0.94267 -2.04241 2.9078 2.00831 -2.99287 
2.9078 2.00831 -2.04241 2.90905 0.80621 -2.7627 2.90905 0.80621 -2.27258 
2.90905 2.14477 -2.27258 2.91131 1.37747 -3.22134 2.91131 1.37747 -1.81394 
2.91131 1.57351 -3.22134 2.91131 1.57351 -1.81394 2.91245 1.03484 -3.07354 
2.91245 1.03484 -1.96174 2.91245 1.91614 -3.07354 2.91245 1.91614 -1.96174 
2.91387 1.42642 -3.2239 2.91387 1.42642 -1.81139 2.91387 1.52456 -3.2239 
2.91387 1.52456 -1.81139 2.91472 0.89814 -2.92589 2.91472 0.89814 -2.10939 
2.91472 1.47549 -3.22475 2.91472 1.47549 -1.81053 2.91472 2.05284 -2.92589 
2.91472 2.05284 -2.10939 2.91698 0.7938 -2.69676 2.91698 0.7938 -2.33852 
2.91698 2.15718 -2.33852 2.91843 1.18324 -3.15743 2.91843 1.18324 -1.87785 
2.91843 1.76774 -3.15743 2.91843 1.76774 -1.87785 2.9228 0.78588 -2.63142 
2.9228 0.78588 -2.40386 2.9228 2.1651 -2.40386 2.92595 0.98586 -3.01185 
2.92595 0.98586 -2.02343 2.92595 1.96512 -3.01185 2.92595 1.96512 -2.02343 
2.92694 1.0796 -3.08845 2.92694 1.0796 -1.94683 2.92694 1.87138 -3.08845 
2.92694 1.87138 -1.94683 2.9272 0.78214 -2.55584 2.9272 0.78214 -2.47944 
2.9272 2.16884 -2.55584 2.9272 2.16884 -2.47944 2.92771 1.23081 -3.16694 
2.92771 1.23081 -1.86834 2.92771 1.72017 -3.16694 2.92771 1.72017 -1.86834 
2.93138 0.87843 -2.86358 2.93138 0.87843 -2.1717 2.93138 2.07255 -2.86358 
2.93138 2.07255 -2.1717 2.93504 0.93941 -2.94596 2.93504 0.93941 -2.08932 
2.93504 2.01157 -2.94596 2.93504 2.01157 -2.08932 2.93535 1.27874 -3.17467 
2.93535 1.27874 -1.86061 2.93535 1.67224 -3.17467 2.93535 1.67224 -1.86061 
2.93996 1.13029 -3.10458 2.93996 1.13029 -1.9307 2.93996 1.82069 -3.10458 
2.93996 1.82069 -1.9307 2.94105 1.32835 -3.18128 2.94105 1.32835 -1.85401 
2.94105 1.62263 -3.18128 2.94105 1.62263 -1.85401 2.94215 1.03003 -3.02952 
2.94215 1.03003 -2.00576 2.94215 1.92095 -3.02952 2.94215 1.92095 -2.00576 
2.94475 0.86143 -2.79971 2.94475 0.86143 -2.23558 2.94475 2.08955 -2.79971 
2.94475 2.08955 -2.23558 2.94529 1.37712 -3.18559 2.94529 1.37712 -1.84969 
2.94529 1.57386 -3.18559 2.94529 1.57386 -1.84969 2.94775 1.42636 -3.1883 
2.94775 1.42636 -1.84698 2.94775 1.52462 -3.1883 2.94775 1.52462 -1.84698 
2.94856 1.47549 -3.1892 2.94856 1.47549 -1.84608 2.95079 1.18202 -3.11894 
2.95079 1.18202 -1.91634 2.95079 1.76896 -3.11894 2.95079 1.76896 -1.91634 
2.95353 0.98202 -2.96495 2.95353 0.98202 -2.07033 2.95353 1.96896 -2.96495 
2.95353 1.96896 -2.07033 2.95477 0.84723 -2.73454 2.95477 0.84723 -2.30074 
2.95477 2.10375 -2.73454 2.95477 2.10375 -2.30074 2.95695 1.07467 -3.04473 
2.95695 1.07467 -1.99055 2.95695 1.87631 -3.04473 2.95695 1.87631 -1.99055 
2.95945 0.93714 -2.89831 2.95945 0.93714 -2.13697 2.95945 2.01384 -2.89831 
2.95945 2.01384 -2.13697 2.96018 1.2295 -3.12848 2.96018 1.2295 -1.9068 
2.96018 1.72148 -3.12848 2.96018 1.72148 -1.9068 2.96139 0.83589 -2.6684 
2.96139 0.83589 -2.36689 2.96139 2.11509 -2.6684 2.96139 2.11509 -2.36689 
2.96775 1.27758 -3.13653 2.96775 1.27758 -1.89875 2.96775 1.6734 -3.13653 
2.96775 1.6734 -1.89875 2.96792 0.83034 -2.59324 2.96792 0.83034 -2.44205 
2.96792 2.12064 -2.59324 2.96792 2.12064 -2.44205 2.9701 0.82849 -2.51764 
2.9701 2.12249 -2.51764 2.97015 1.02588 -2.98282 2.97015 1.02588 -2.05246 
2.97015 1.9251 -2.98282 2.97015 1.9251 -2.05246 2.97055 1.12497 -3.06083 
2.97055 1.12497 -1.97445 2.97055 1.82601 -3.06083 2.97055 1.82601 -1.97445 
2.97358 1.3271 -3.14316 2.97358 1.3271 -1.89212 2.97358 1.62388 -3.14316 
2.97358 1.62388 -1.89212 2.97494 0.91843 -2.83527 2.97494 0.91843 -2.20001 
2.97494 2.03255 -2.83527 2.97494 2.03255 -2.20001 2.97747 1.377 -3.14821 
2.97747 1.377 -1.88707 2.97747 1.57398 -3.14821 2.97747 1.57398 -1.88707 
2.97835 0.97952 -2.9176 2.97835 0.97952 -2.11768 2.97835 1.97146 -2.9176 
2.97835 1.97146 -2.11768 2.97998 1.42619 -3.15089 2.97998 1.42619 -1.88439 
2.97998 1.52479 -3.15089 2.97998 1.52479 -1.88439 2.98062 1.47549 -3.15203 
2.98062 1.47549 -1.88325 2.98178 1.17658 -3.0756 2.98178 1.17658 -1.95969 
2.98178 1.7744 -3.0756 2.98178 1.7744 -1.95969 2.98484 1.07087 -2.99952 
2.98484 1.07087 -2.03577 2.98484 1.88011 -2.99952 2.98484 1.88011 -2.03577 
2.98721 0.90242 -2.77027 2.98721 0.90242 -2.26501 2.98721 2.04856 -2.77027 
2.98721 2.04856 -2.26501 2.9906 1.2288 -3.08866 2.9906 1.2288 -1.94662 
2.9906 1.72218 -3.08866 2.9906 1.72218 -1.94662 2.99542 1.02341 -2.93593 
2.99542 1.02341 -2.09935 2.99542 1.92757 -2.93593 2.99542 1.92757 -2.09935 
2.99594 0.88932 -2.70457 2.99594 0.88932 -2.33072 2.99594 2.06166 -2.70457 
2.99594 2.06166 -2.33072 2.99824 1.27691 -3.09684 2.99824 1.27691 -1.93844 
2.99824 1.67407 -3.09684 2.99824 1.67407 -1.93844 2.99887 1.12091 -3.01582 
2.99887 1.12091 -2.01946 2.99887 1.83007 -3.01582 2.99887 1.83007 -2.01946 
3.00096 0.97844 -2.86911 3.00096 0.97844 -2.16617 3.00096 1.97254 -2.86911 
3.00096 1.97254 -2.16617 3.00432 1.32623 -3.10328 3.00432 1.32623 -1.93201 
3.00432 1.62475 -3.10328 3.00432 1.62475 -1.93201 3.00616 0.88442 -2.63147 
3.00616 0.88442 -2.40381 3.00616 2.06656 -2.63147 3.00616 2.06656 -2.40381 
3.00828 1.37618 -3.10846 3.00828 1.37618 -1.92682 3.00828 1.5748 -3.10846 
3.00828 1.5748 -1.92682 3.01019 1.42613 -3.11214 3.01019 1.42613 -1.92315 
3.01019 1.52485 -3.11214 3.01019 1.52485 -1.92315 3.01052 1.06823 -2.95293 
3.01052 1.06823 -2.08235 3.01052 1.88275 -2.95293 3.01052 1.88275 -2.08235 
3.01056 1.172 -3.03065 3.01056 1.172 -2.00463 3.01056 1.77898 -3.03065 
3.01056 1.77898 -2.00463 3.01057 0.88068 -2.55588 3.01057 0.88068 -2.47941 
3.01057 2.0703 -2.55588 3.01057 2.0703 -2.47941 3.01082 1.47549 -3.11334 
3.01082 1.47549 -1.92194 3.01548 0.96098 -2.80508 3.01548 0.96098 -2.2302 
3.01548 1.99 -2.80508 3.01548 1.99 -2.2302 3.01847 1.02201 -2.88758 
3.01847 1.02201 -2.1477 3.01847 1.92897 -2.88758 3.01847 1.92897 -2.1477 
3.01986 1.224 -3.04395 3.01986 1.224 -1.99133 3.01986 1.72698 -3.04395 
3.01986 1.72698 -1.99133 3.02553 1.11746 -2.968 3.02553 1.11746 -2.06728 
3.02553 1.83352 -2.968 3.02553 1.83352 -2.06728 3.02627 0.9459 -2.73973 
3.02627 0.9459 -2.29555 3.02627 2.00508 -2.73973 3.02627 2.00508 -2.29555 
3.02675 1.27673 -3.0557 3.02675 1.27673 -1.97958 3.02675 1.67425 -3.0557 
3.02675 1.67425 -1.97958 3.03294 1.32598 -3.06213 3.03294 1.32598 -1.97315 
3.03294 1.625 -3.06213 3.03294 1.625 -1.97315 3.03392 1.06674 -2.90511 
3.03392 1.06674 -2.13017 3.03392 1.88424 -2.90511 3.03392 1.88424 -2.13017 
3.03707 1.37561 -3.06721 3.03707 1.37561 -1.96808 3.03707 1.57537 -3.06721 
3.03707 1.57537 -1.96808 3.03766 1.16843 -2.98318 3.03766 1.16843 -2.0521 
3.03766 1.78255 -2.98318 3.03766 1.78255 -2.0521 3.03858 0.93965 -2.66722 
3.03858 0.93965 -2.36806 3.03858 2.01133 -2.66722 3.03858 2.01133 -2.36806 
3.03908 1.02187 -2.8384 3.03908 1.02187 -2.19688 3.03908 1.47549 -3.07321 
3.03908 1.47549 -1.96207 3.03908 1.92911 -2.8384 3.03908 1.92911 -2.19688 
3.03912 1.42549 -3.0709 3.03912 1.42549 -1.96438 3.03912 1.52549 -3.0709 
3.03912 1.52549 -1.96438 3.04635 0.93633 -2.59389 3.04635 0.93633 -2.44139 
3.04635 2.01465 -2.59389 3.04635 2.01465 -2.44139 3.04741 1.22062 -2.997 
3.04741 1.22062 -2.03828 3.04741 1.73036 -2.997 3.04741 1.73036 -2.03828 
3.0488 0.93475 -2.51764 3.0488 2.01623 -2.51764 3.04931 1.11574 -2.92029 
3.04931 1.11574 -2.11499 3.04931 1.83524 -2.92029 3.04931 1.83524 -2.11499 
3.05222 1.00531 -2.77371 3.05222 1.00531 -2.26157 3.05222 1.94567 -2.77371 
3.05222 1.94567 -2.26157 3.05472 1.2733 -3.00909 3.05472 1.2733 -2.02619 
3.05472 1.67768 -3.00909 3.05472 1.67768 -2.02619 3.05498 1.06641 -2.85619 
3.05498 1.06641 -2.17909 3.05498 1.88457 -2.85619 3.05498 1.88457 -2.17909 
3.05905 1.3256 -3.02021 3.05905 1.3256 -2.01507 3.05905 1.62538 -3.02021 
3.05905 1.62538 -2.01507 3.06228 1.16578 -2.93431 3.06228 1.16578 -2.10097 
3.06228 1.7852 -2.93431 3.06228 1.7852 -2.10097 3.06326 1.37527 -3.0254 
3.06326 1.37527 -2.00988 3.06326 1.57571 -3.0254 3.06326 1.57571 -2.00988 
3.06532 1.42543 -3.02933 3.06532 1.42543 -2.00595 3.06532 1.52555 -3.02933 
3.06532 1.52555 -2.00595 3.06534 1.47549 -3.03174 3.06534 1.47549 -2.00354 
3.06687 0.99839 -2.70217 3.06687 0.99839 -2.33311 3.06687 1.95259 -2.70217 
3.06687 1.95259 -2.33311 3.07082 1.11509 -2.87117 3.07082 1.11509 -2.16412 
3.07082 1.83589 -2.87117 3.07082 1.83589 -2.16412 3.07253 1.21774 -2.94831 
3.07253 1.21774 -2.08697 3.07253 1.73324 -2.94831 3.07253 1.73324 -2.08697 
3.07364 1.06724 -2.80632 3.07364 1.06724 -2.22897 3.07364 1.88374 -2.80632 
3.07364 1.88374 -2.22897 3.07678 0.99368 -2.62902 3.07678 0.99368 -2.40626 
3.07678 1.9573 -2.62902 3.07678 1.9573 -2.40626 3.08018 1.27047 -2.96102 
3.08018 1.27047 -2.07426 3.08018 1.68051 -2.96102 3.08018 1.68051 -2.07426 
3.08175 0.99132 -2.55588 3.08175 0.99132 -2.47941 3.08175 1.95966 -2.55588 
3.08175 1.95966 -2.47941 3.08416 1.16504 -2.88544 3.08416 1.16504 -2.14985 
3.08416 1.78594 -2.88544 3.08416 1.78594 -2.14985 3.08503 1.3226 -2.97235 
3.08503 1.3226 -2.06294 3.08503 1.62838 -2.97235 3.08503 1.62838 -2.06294 
3.08736 1.37517 -2.98237 3.08736 1.37517 -2.05292 3.08736 1.57581 -2.98237 
3.08736 1.57581 -2.05292 3.08953 1.47549 -2.98904 3.08953 1.47549 -2.04624 
3.08956 1.42527 -2.98629 3.08956 1.42527 -2.04899 3.08956 1.52571 -2.98629 
3.08956 1.52571 -2.04899 3.08983 1.1157 -2.82134 3.08983 1.1157 -2.21394 
3.08983 1.83528 -2.82134 3.08983 1.83528 -2.21394 3.09042 1.05933 -2.73551 
3.09042 1.05933 -2.29977 3.09042 1.89165 -2.73551 3.09042 1.89165 -2.29977 
3.09491 1.21558 -2.89862 3.09491 1.21558 -2.13666 3.09491 1.7354 -2.89862 
3.09491 1.7354 -2.13666 3.10247 1.05365 -2.66354 3.10247 1.05365 -2.37174 
3.10247 1.89733 -2.66354 3.10247 1.89733 -2.37174 3.10305 1.26825 -2.91164 
3.10305 1.26825 -2.12364 3.10305 1.68273 -2.91164 3.10305 1.68273 -2.12364 
3.10353 1.16518 -2.8355 3.10353 1.16518 -2.19978 3.10353 1.7858 -2.8355 
3.10353 1.7858 -2.19978 3.10448 1.11436 -2.773 3.10448 1.11436 -2.26229 
3.10448 1.83662 -2.773 3.10448 1.83662 -2.26229 3.10853 1.32011 -2.92285 
3.10853 1.32011 -2.11243 3.10853 1.63087 -2.92285 3.10853 1.63087 -2.11243 
3.10972 1.05023 -2.59079 3.10972 1.05023 -2.4445 3.10972 1.90075 -2.59079 
3.10972 1.90075 -2.4445 3.11135 1.37267 -2.93319 3.11135 1.37267 -2.10209 
3.11135 1.57831 -2.93319 3.11135 1.57831 -2.10209 3.11155 1.42521 -2.94234 
3.11155 1.42521 -2.09294 3.11155 1.52577 -2.94234 3.11155 1.52577 -2.09294 
3.1116 1.47549 -2.9452 3.1116 1.47549 -2.09009 3.11214 1.04909 -2.51764 
3.11214 1.90189 -2.51764 3.11469 1.21554 -2.84876 3.11469 1.21554 -2.18652 
3.11469 1.73544 -2.84876 3.11469 1.73544 -2.18652 3.11867 1.16371 -2.78739 
3.11867 1.16371 -2.2479 3.11867 1.78727 -2.78739 3.11867 1.78727 -2.2479 
3.11908 1.10749 -2.70149 3.11908 1.10749 -2.3338 3.11908 1.84349 -2.70149 
3.11908 1.84349 -2.3338 3.12327 1.26664 -2.86109 3.12327 1.26664 -2.1742 
3.12327 1.68434 -2.86109 3.12327 1.68434 -2.1742 3.12894 1.10287 -2.62853 
3.12894 1.10287 -2.40675 3.12894 1.84811 -2.62853 3.12894 1.84811 -2.40675 
3.12925 1.31833 -2.87243 3.12925 1.31833 -2.16285 3.12925 1.63265 -2.87243 
3.12925 1.63265 -2.16285 3.13033 1.2142 -2.80102 3.13033 1.2142 -2.23426 
3.13033 1.73678 -2.80102 3.13033 1.73678 -2.23426 3.13149 1.16303 -2.73858 
3.13149 1.16303 -2.2967 3.13149 1.47549 -2.90032 3.13149 1.47549 -2.13496 
3.13149 1.78795 -2.73858 3.13149 1.78795 -2.2967 3.13262 1.37047 -2.88278 
3.13262 1.37047 -2.15251 3.13262 1.58051 -2.88278 3.13262 1.58051 -2.15251 
3.13337 1.42291 -2.89208 3.13337 1.42291 -2.1432 3.13337 1.52807 -2.89208 
3.13337 1.52807 -2.1432 3.13389 1.10054 -2.55543 3.13389 1.10054 -2.47986 
3.13389 1.85044 -2.55543 3.13389 1.85044 -2.47986 3.13939 1.26523 -2.81358 
3.13939 1.26523 -2.2217 3.13939 1.68575 -2.81358 3.13939 1.68575 -2.2217 
3.14367 1.21331 -2.75229 3.14367 1.21331 -2.28299 3.14367 1.73767 -2.75229 
3.14367 1.73767 -2.28299 3.14399 1.1575 -2.66621 3.14399 1.1575 -2.36907 
3.14399 1.79348 -2.66621 3.14399 1.79348 -2.36907 3.1458 1.31805 -2.82587 
3.1458 1.31805 -2.20942 3.1458 1.63293 -2.82587 3.1458 1.63293 -2.20942 
3.14915 1.47549 -2.85453 3.14915 1.47549 -2.18075 3.14957 1.37018 -2.83642 
3.14957 1.37018 -2.19886 3.14957 1.5808 -2.83642 3.14957 1.5808 -2.19886 
3.15067 1.42286 -2.84608 3.15067 1.42286 -2.18921 3.15067 1.52812 -2.84608 
3.15067 1.52812 -2.18921 3.15142 1.1537 -2.59304 3.15142 1.1537 -2.44224 
3.15142 1.79728 -2.59304 3.15142 1.79728 -2.44224 3.15316 1.26434 -2.76533 
3.15316 1.26434 -2.26996 3.15316 1.68664 -2.76533 3.15316 1.68664 -2.26996 
3.15411 1.15278 -2.51764 3.15411 1.7982 -2.51764 3.15454 1.21304 -2.70322 
3.15454 1.21304 -2.33206 3.15454 1.73794 -2.70322 3.15454 1.73794 -2.33206 
3.16011 1.31701 -2.7777 3.16011 1.31701 -2.25759 3.16011 1.63397 -2.7777 
3.16011 1.63397 -2.25759 3.16422 1.37014 -2.78929 3.16422 1.37014 -2.24599 
3.16422 1.58084 -2.78929 3.16422 1.58084 -2.24599 3.16455 1.47549 -2.80793 
3.16455 1.47549 -2.22736 3.16455 1.26399 -2.71645 3.16455 1.26399 -2.31883 
3.16455 1.68699 -2.71645 3.16455 1.68699 -2.31883 3.16465 1.20833 -2.63031 
3.16465 1.20833 -2.40497 3.16465 1.74265 -2.63031 3.16465 1.74265 -2.40497 
3.16576 1.42274 -2.79901 3.16576 1.42274 -2.23627 3.16576 1.52824 -2.79901 
3.16576 1.52824 -2.23627 3.17018 1.20711 -2.55543 3.17018 1.20711 -2.47985 
3.17018 1.74387 -2.55543 3.17018 1.74387 -2.47985 3.17208 1.31642 -2.72859 
3.17208 1.31642 -2.30669 3.17208 1.63456 -2.72859 3.17208 1.63456 -2.30669 
3.17354 1.26417 -2.66707 3.17354 1.26417 -2.36821 3.17354 1.68681 -2.66707 
3.17354 1.68681 -2.36821 3.17671 1.36954 -2.74039 3.17671 1.36954 -2.29489 
3.17671 1.58144 -2.74039 3.17671 1.58144 -2.29489 3.17764 1.47549 -2.76062 
3.17764 1.47549 -2.27466 3.17844 1.4227 -2.75152 3.17844 1.4227 -2.28376 
3.17844 1.52828 -2.75152 3.17844 1.52828 -2.28376 3.18157 1.31645 -2.67923 
3.18157 1.31645 -2.35605 3.18157 1.63453 -2.67923 3.18157 1.63453 -2.35605 
3.18176 1.26237 -2.59257 3.18176 1.26237 -2.44272 3.18176 1.68861 -2.59257 
3.18176 1.68861 -2.44272 3.1845 1.26177 -2.51764 3.1845 1.68921 -2.51764 
3.18673 1.3692 -2.69092 3.18673 1.3692 -2.34436 3.18673 1.58178 -2.69092 
3.18673 1.58178 -2.34436 3.1884 1.3162 -2.63028 3.1884 1.3162 -2.40501 
3.1884 1.47549 -2.71273 3.1884 1.47549 -2.32255 3.1884 1.63478 -2.63028 
3.1884 1.63478 -2.40501 3.18901 1.42227 -2.7021 3.18901 1.42227 -2.33318 
3.18901 1.52871 -2.7021 3.18901 1.52871 -2.33318 3.19392 1.31499 -2.5554 
3.19392 1.31499 -2.47988 3.19392 1.63599 -2.5554 3.19392 1.63599 -2.47988 
3.19409 1.36893 -2.64211 3.19409 1.36893 -2.39317 3.19409 1.58205 -2.64211 
3.19409 1.58205 -2.39317 3.19679 1.47549 -2.66437 3.19679 1.47549 -2.37091 
3.19689 1.42223 -2.65358 3.19689 1.42223 -2.3817 3.19689 1.52875 -2.65358 
3.19689 1.52875 -2.3817 3.19905 1.36892 -2.593 3.19905 1.36892 -2.44228 
3.19905 1.58206 -2.593 3.19905 1.58206 -2.44228 3.20188 1.36861 -2.51764 
3.20188 1.58237 -2.51764 3.2024 1.42212 -2.60446 3.2024 1.42212 -2.43082 
3.2024 1.52886 -2.60446 3.2024 1.52886 -2.43082 3.20279 1.47549 -2.61566 
3.20279 1.47549 -2.41962 3.20547 1.42209 -2.5554 3.20547 1.42209 -2.47988 
3.20547 1.52889 -2.5554 3.20547 1.52889 -2.47988 3.20641 1.47549 -2.56671 
3.20641 1.47549 -2.46857 3.20761 1.47549 -2.51764 0.97338 3.56026 -2.92504 
0.97459 3.56026 -2.9741 0.97459 3.56026 -2.87597 0.97553 3.50686 -2.9628 
0.97553 3.50686 -2.88728 0.97553 3.61367 -2.9628 0.97553 3.61367 -2.88728 
0.9782 3.56026 -3.02305 0.9782 3.56026 -2.82702 0.97859 3.5069 -3.01185 
0.97859 3.5069 -2.83822 0.97859 3.61363 -3.01185 0.97859 3.61363 -2.83822 
0.97911 3.45339 -2.92504 0.97911 3.66714 -2.92504 0.98194 3.45369 -3.0004 
0.98194 3.45369 -2.84968 0.98194 3.66684 -3.0004 0.98194 3.66684 -2.84968 
0.9841 3.50701 -3.06098 0.9841 3.61352 -3.06098 0.98421 3.56026 -3.07177 
0.9869 3.4537 -3.04951 0.9869 3.66683 -3.04951 0.98707 3.39977 -2.9628 
0.98707 3.39977 -2.88728 0.98707 3.72076 -2.9628 0.98707 3.72076 -2.88728 
0.99199 3.50704 -3.10949 0.99199 3.61349 -3.10949 0.9926 3.40097 -3.03767 
0.9926 3.40097 -2.8124 0.9926 3.56026 -3.12013 0.9926 3.71955 -3.03767 
0.99426 3.45398 -3.09832 0.99426 3.66655 -3.09832 0.99649 3.34654 -2.92504 
0.99649 3.77399 -2.92504 0.99924 3.34714 -2.99996 0.99924 3.34714 -2.85011 
0.99924 3.77339 -2.99996 0.99924 3.77339 -2.85011 0.99943 3.40122 -3.08663 
0.99943 3.7193 -3.08663 1.00255 3.50747 -3.15892 1.00255 3.61305 -3.15892 
1.00335 3.56026 -3.16802 1.00428 3.45431 -3.14779 1.00428 3.66622 -3.14779 
1.00746 3.34894 -3.07447 1.00746 3.77159 -3.07447 1.00892 3.40119 -3.13599 
1.00892 3.71933 -3.13599 1.01081 3.29189 -2.96282 1.01081 3.29189 -2.88725 
1.01081 3.82864 -2.96282 1.01081 3.82864 -2.88725 1.01524 3.50751 -3.20641 
1.01524 3.61301 -3.20641 1.01634 3.2931 -3.03771 1.01634 3.2931 -2.81237 
1.01634 3.82743 -3.03771 1.01644 3.34876 -3.12384 1.01644 3.77177 -3.12384 
1.01644 3.56026 -3.21532 1.01677 3.45492 -3.19669 1.01677 3.66561 -3.19669 
1.02088 3.40178 -3.18509 1.02088 3.71875 -3.18509 1.02645 3.29781 -3.11062 
1.02645 3.82272 -3.11062 1.02688 3.23756 -2.92504 1.02783 3.34912 -3.17272 
1.02783 3.77141 -3.17272 1.02958 3.23848 -3.00044 1.02958 3.23848 -2.84964 
1.02958 3.88205 -3.00044 1.03032 3.50764 -3.25347 1.03032 3.61289 -3.25347 
1.03142 3.45495 -3.24382 1.03142 3.66558 -3.24382 1.03184 3.56026 -3.26193 
1.03519 3.40282 -3.23326 1.03519 3.71771 -3.23326 1.037 3.24228 -3.07361 
1.037 3.24228 -2.77646 1.037 3.87825 -3.07361 1.03733 3.29808 -3.15969 
1.03733 3.82244 -3.15969 1.04161 3.35 -3.22097 1.04161 3.77053 -3.22097 
1.04711 3.18532 -2.96282 1.04711 3.18532 -2.88725 1.04763 3.50768 -3.29948 
1.04763 3.61285 -3.29948 1.04837 3.45525 -3.29017 1.04837 3.66528 -3.29017 
1.0495 3.2478 -3.14598 1.0495 3.56026 -3.30772 1.0495 3.87272 -3.14598 
1.05066 3.29897 -3.20842 1.05066 3.82155 -3.20842 1.05174 3.40311 -3.27983 
1.05174 3.71742 -3.27983 1.05205 3.18764 -3.03593 1.05205 3.18764 -2.81415 
1.05773 3.35142 -3.26848 1.05773 3.76911 -3.26848 1.06191 3.19227 -3.10888 
1.06191 3.19227 -2.74119 1.06191 3.92826 -3.10888 1.06232 3.24848 -3.19478 
1.06232 3.87204 -3.19478 1.06631 3.30032 -3.25616 1.06631 3.82021 -3.25616 
1.06885 3.13386 -2.92504 1.06939 3.56026 -3.35259 1.06945 3.50999 -3.34974 
1.06945 3.61054 -3.34974 1.06965 3.45744 -3.34059 1.06965 3.66309 -3.34059 
1.07127 3.135 -2.99818 1.07127 3.135 -2.85189 1.07246 3.40488 -3.33025 
1.07246 3.71565 -3.33025 1.07651 3.19914 -3.18039 1.07651 3.92139 -3.18039 
1.07746 3.24996 -3.2429 1.07746 3.87057 -3.2429 1.07794 3.35302 -3.31903 
1.07794 3.7675 -3.31903 1.07853 3.13843 -3.07094 1.07853 3.13843 -2.77914 
1.08608 3.30036 -3.30601 1.08608 3.82017 -3.30601 1.09058 3.14411 -3.14291 
1.09116 3.20048 -3.22874 1.09116 3.92005 -3.22874 1.09143 3.51004 -3.39369 
1.09143 3.61049 -3.39369 1.09146 3.56026 -3.39643 1.09363 3.45995 -3.38976 
1.09363 3.66058 -3.38976 1.09596 3.40738 -3.37974 1.09596 3.71315 -3.37974 
1.09683 3.24981 -3.29283 1.09683 3.87072 -3.29283 1.09924 3.0761 -2.96327 
1.09924 3.0761 -2.8868 1.10081 3.35525 -3.36842 1.10081 3.76528 -3.36842 
1.10422 3.07845 -3.03641 1.10422 3.07845 -2.81366 1.10736 3.15202 -3.21371 
1.10736 3.96851 -3.21371 1.10846 3.30251 -3.35571 1.10846 3.81802 -3.35571 
1.11017 3.19986 -3.27856 1.11017 3.92067 -3.27856 1.11413 3.08316 -3.10957 
1.11413 3.08316 -2.74051 1.11566 3.56026 -3.43914 1.11567 3.51021 -3.43672 
1.11567 3.61032 -3.43672 1.11774 3.46004 -3.4328 1.11774 3.66048 -3.4328 
1.11871 3.25055 -3.34171 1.11871 3.86998 -3.34171 1.12194 3.41037 -3.42761 
1.12194 3.71015 -3.42761 1.12601 3.15119 -3.26359 1.12601 3.96934 -3.26359 
1.12627 3.35808 -3.41648 1.12627 3.76245 -3.41648 1.12878 3.09008 -3.18111 
1.13169 3.20052 -3.32769 1.13169 3.92001 -3.32769 1.13219 3.01953 -2.92504 
1.13359 3.30539 -3.40439 1.13359 3.81513 -3.40439 1.13464 3.0211 -3.00129 
1.13464 3.0211 -2.84879 1.14188 3.51026 -3.4783 1.14188 3.61027 -3.4783 
1.14191 3.10664 -3.2458 1.14191 3.56026 -3.48061 1.14242 3.02443 -3.07462 
1.14242 3.02443 -2.77546 1.14333 3.2532 -3.39057 1.14333 3.86732 -3.39057 
1.14393 3.46039 -3.4746 1.14393 3.66014 -3.4746 1.14707 3.15152 -3.31251 
1.14707 3.96901 -3.31251 1.14805 3.41076 -3.46953 1.14805 3.70977 -3.46953 
1.15424 3.36151 -3.46309 1.15424 3.75902 -3.46309 1.15472 3.03067 -3.14713 
1.15546 3.20224 -3.3754 1.15546 3.91829 -3.3754 1.16114 3.30877 -3.45135 
1.16114 3.81176 -3.45135 1.16252 3.10679 -3.29498 1.16252 4.01374 -3.29498 
1.16551 3.04575 -3.21248 1.17018 3.56026 -3.52074 1.17043 2.96545 -2.96327 
1.17044 3.25678 -3.43804 1.17044 3.86375 -3.43804 1.17048 3.153 -3.36033 
1.17048 3.96752 -3.36033 1.1708 3.5109 -3.51953 1.1708 3.60963 -3.51953 
1.17271 3.46096 -3.51585 1.17271 3.65957 -3.51585 1.17484 2.96919 -3.03887 
1.17667 3.41101 -3.51067 1.17667 3.70952 -3.51067 1.18003 3.06321 -3.27651 
1.18212 3.20569 -3.42322 1.18212 3.91484 -3.42322 1.18275 3.36168 -3.50423 
1.18275 3.75885 -3.50423 1.18505 2.9741 -3.11196 1.18557 3.10818 -3.34333 
1.18557 4.01235 -3.34333 1.19039 3.31357 -3.49606 1.19039 3.80696 -3.49606 
1.19379 2.98719 -3.17766 1.19616 3.15565 -3.40691 1.19616 3.96488 -3.40691 
1.19921 3.26136 -3.48299 1.19921 3.85917 -3.48299 1.20037 3.56026 -3.55943 
1.20101 3.51096 -3.55829 1.20101 3.60957 -3.55829 1.20264 3.06429 -3.325 
1.20264 4.05623 -3.325 1.20353 3.46178 -3.55561 1.20353 3.65875 -3.55561 
1.20606 3.0032 -3.24267 1.20742 3.41188 -3.55056 1.20742 3.70865 -3.55056 
1.21044 3.20975 -3.46823 1.21044 3.91078 -3.46823 1.21085 3.11066 -3.39022 
1.21085 4.00987 -3.39022 1.21325 3.36235 -3.54392 1.21325 3.75818 -3.54392 
1.22081 3.31427 -3.53588 1.22081 3.80626 -3.53588 1.22154 3.02191 -3.30571 
1.22404 3.15944 -3.45213 1.22404 3.96109 -3.45213 1.22746 3.0668 -3.37235 
1.22746 4.05373 -3.37235 1.23021 3.26679 -3.52634 1.23021 3.85373 -3.52634 
1.23243 3.56026 -3.5966 1.23325 3.51114 -3.5957 1.23325 3.60939 -3.5957 
1.23571 3.46189 -3.59299 1.23571 3.65864 -3.59299 1.23885 3.11481 -3.43692 
1.23885 4.00572 -3.43692 1.23994 3.41312 -3.58867 1.23994 3.7074 -3.58867 
1.24103 3.21506 -3.51198 1.24103 3.90546 -3.51198 1.24564 3.36351 -3.58206 
1.24564 3.75701 -3.58206 1.24595 3.02418 -3.35336 1.24961 2.9632 -3.27098 
1.25329 3.31559 -3.57434 1.25329 3.80494 -3.57434 1.25405 3.16437 -3.49585 
1.25405 3.95616 -3.49585 1.25504 3.07063 -3.41925 1.26257 3.26802 -3.56483 
1.26257 3.85251 -3.56483 1.26628 2.98291 -3.33329 1.26628 3.56026 -3.63214 
1.26713 3.5112 -3.63129 1.26713 3.60933 -3.63129 1.26855 3.11961 -3.48094 
1.26855 4.00092 -3.48094 1.26968 3.46225 -3.62874 1.26968 3.65828 -3.62874 
1.2732 3.02745 -3.40027 1.27351 3.22139 -3.5538 1.27351 3.89914 -3.5538 
1.27393 3.41353 -3.62449 1.27393 3.70699 -3.62449 1.27986 3.36517 -3.61856 
1.27986 3.75535 -3.61856 1.28476 3.07592 -3.46468 1.2861 3.17042 -3.53795 
1.2861 3.95011 -3.53795 1.28747 3.31728 -3.61095 1.28747 3.80324 -3.61095 
1.29315 2.98584 -3.38035 1.29673 3.26998 -3.6017 1.29673 3.85055 -3.6017 
1.30042 3.12566 -3.52357 1.30042 3.99487 -3.52357 1.30183 3.56026 -3.66599 
1.30254 3.03251 -3.44604 1.30272 3.51114 -3.66517 1.30272 3.60939 -3.66517 
1.30543 3.46189 -3.66271 1.30543 3.65864 -3.66271 1.30761 3.22337 -3.59081 
1.30761 3.89715 -3.59081 1.30975 3.41312 -3.65848 1.30975 3.7074 -3.65848 
1.31633 3.08171 -3.5075 1.31636 3.36351 -3.65278 1.31636 3.75701 -3.65278 
1.3201 3.17758 -3.57832 1.3201 3.94295 -3.57832 1.32203 2.99045 -3.42608 
1.32408 3.31559 -3.64513 1.32408 3.80494 -3.64513 1.33359 3.26802 -3.63585 
1.33359 3.85251 -3.63585 1.3337 3.03916 -3.49007 1.33417 3.13271 -3.56425 
1.33417 3.98782 -3.56425 1.33899 3.56026 -3.69805 1.34013 3.51096 -3.69741 
1.34013 3.60957 -3.69741 1.34281 3.46178 -3.69489 1.34281 3.65875 -3.69489 
1.34462 3.22139 -3.62491 1.34462 3.89914 -3.62491 1.34786 3.41188 -3.691 
1.34786 3.70865 -3.691 1.34977 3.08887 -3.54865 1.35282 2.99674 -3.47033 
1.3545 3.36235 -3.68517 1.3545 3.75818 -3.68517 1.36047 3.17042 -3.61232 
1.36047 3.95011 -3.61232 1.36255 3.31427 -3.67761 1.36255 3.80626 -3.67761 
1.36688 3.04616 -3.53154 1.37208 3.26679 -3.66821 1.37208 3.85373 -3.66821 
1.37485 3.12566 -3.598 1.37768 3.56026 -3.72824 1.37889 3.5109 -3.72762 
1.37889 3.60963 -3.72762 1.38257 3.46096 -3.72571 1.38257 3.65957 -3.72571 
1.38545 3.00469 -3.51297 1.38645 3.21506 -3.65739 1.38645 3.90546 -3.65739 
1.38775 3.41101 -3.72175 1.38775 3.70952 -3.72175 1.39092 3.08171 -3.5821 
1.39419 3.36168 -3.71567 1.39419 3.75885 -3.71567 1.40236 3.31357 -3.70803 
1.40236 3.80696 -3.70803 1.40257 3.16437 -3.64437 1.40257 3.95616 -3.64437 
1.40835 3.03916 -3.56472 1.41543 3.26136 -3.69921 1.41543 3.85917 -3.69921 
1.41748 3.11961 -3.62987 1.41781 3.56026 -3.75651 1.42012 3.51026 -3.75654 
1.42012 3.61027 -3.75654 1.42382 3.46039 -3.7545 1.42382 3.66014 -3.7545 
1.42809 2.99674 -3.5456 1.42889 3.41076 -3.75037 1.42889 3.70977 -3.75037 
1.43019 3.20975 -3.68798 1.43019 3.91078 -3.68798 1.43374 3.07592 -3.61366 
1.43533 3.36151 -3.74418 1.43533 3.75902 -3.74418 1.44629 3.15944 -3.67438 
1.44707 3.30877 -3.73728 1.44707 3.81176 -3.73728 1.45238 3.03251 -3.59588 
1.45928 3.56026 -3.78277 1.46038 3.25678 -3.72798 1.46038 3.86375 -3.72798 
1.4615 3.11481 -3.65958 1.4617 3.51021 -3.78275 1.4617 3.61032 -3.78275 
1.46562 3.46004 -3.78068 1.46562 3.66048 -3.78068 1.47081 3.41037 -3.77648 
1.47081 3.71015 -3.77648 1.47234 2.99045 -3.57639 1.4752 3.20569 -3.7163 
1.4752 3.91484 -3.7163 1.47917 3.07063 -3.64338 1.48194 3.35808 -3.77215 
1.48194 3.76245 -3.77215 1.49151 3.15565 -3.70227 1.49403 3.30539 -3.76483 
1.49403 3.81513 -3.76483 1.49816 3.02745 -3.62522 1.50199 3.56026 -3.80696 
1.50473 3.51004 -3.80699 1.50473 3.61049 -3.80699 1.50785 3.2532 -3.75509 
1.50785 3.86732 -3.75509 1.5082 3.11066 -3.68757 1.50866 3.45995 -3.80479 
1.50866 3.66058 -3.80479 1.51807 2.98584 -3.60527 1.51868 3.40738 -3.80246 
1.51868 3.71315 -3.80246 1.52303 3.20224 -3.74296 1.52303 3.91829 -3.74296 
1.52607 3.0668 -3.67096 1.53 3.35525 -3.79761 1.53 3.76528 -3.79761 
1.53809 3.153 -3.72795 1.54271 3.30251 -3.78996 1.54271 3.81802 -3.78996 
1.54506 3.02418 -3.65247 1.54583 3.56026 -3.82903 1.54868 3.50999 -3.82897 
1.54868 3.61054 -3.82897 1.55509 3.10818 -3.71285 1.55671 3.25055 -3.77971 
1.55671 3.86998 -3.77971 1.55783 3.45744 -3.82878 1.55783 3.66309 -3.82878 
1.56817 3.40488 -3.82596 1.56817 3.71565 -3.82596 1.57074 3.20052 -3.76674 
1.57074 3.92001 -3.76674 1.57342 3.06429 -3.69578 1.57939 3.35302 -3.82048 
1.57939 3.7675 -3.82048 1.58591 3.15152 -3.75135 1.5907 3.56026 -3.84892 
1.59241 3.30036 -3.81234 1.59241 3.82017 -3.81234 1.59271 3.02191 -3.67688 
1.59894 3.50768 -3.8508 1.59894 3.61285 -3.8508 1.60344 3.10679 -3.7359 
1.60559 3.24981 -3.80159 1.60559 3.87072 -3.80159 1.60825 3.45525 -3.85005 
1.60825 3.66528 -3.85005 1.61859 3.40311 -3.84668 1.61859 3.71742 -3.84668 
1.61986 3.19986 -3.78825 1.62192 3.06321 -3.71839 1.62994 3.35142 -3.84069 
1.62994 3.76911 -3.84069 1.63483 3.15119 -3.77241 1.63649 3.56026 -3.86658 
1.64226 3.30032 -3.83211 1.64226 3.82021 -3.83211 1.64495 3.50764 -3.8681 
1.64495 3.61289 -3.8681 1.65263 3.10664 -3.75651 1.65552 3.24996 -3.82096 
1.65552 3.87057 -3.82096 1.66968 3.20048 -3.80726 1.68471 3.15202 -3.79106 
1.68594 3.04575 -3.73291 1.71731 3.09008 -3.76964 1.75129 3.03067 -3.7437 
1.93515 4.15508 -2.12208 1.97338 4.101 -2.08385 2.01162 4.04443 -2.0509 
2.01162 4.15508 -2.12208 2.04653 3.98552 -2.02293 2.04898 4.20541 -2.16473 
2.04963 4.09943 -2.08629 2.08427 3.93289 -2.0037 2.08476 4.04208 -2.05587 
2.08602 3.40097 -1.94425 2.08605 3.82743 -1.968 2.08716 4.24987 -2.20985 
2.08721 4.15134 -2.12649 2.09786 3.4537 -1.93855 2.09786 3.66683 -1.93855 
2.10933 3.50701 -1.93575 2.10933 3.61352 -1.93575 2.11512 4.29016 -2.25633 
2.11928 3.9821 -2.03018 2.12011 3.56026 -1.93586 2.12196 3.87825 -1.98866 
2.12281 3.34894 -1.95911 2.12281 3.77159 -1.95911 2.12296 4.0961 -2.09407 
2.12414 4.19987 -2.17126 2.13498 3.40122 -1.95108 2.13498 3.7193 -1.95108 
2.14244 4.32744 -2.30628 2.14666 3.45398 -1.94592 2.14666 3.66655 -1.94592 
2.1525 4.24196 -2.21566 2.15723 3.92826 -2.01357 2.15784 3.50704 -1.94364 
2.15784 3.61349 -1.94364 2.15792 4.03737 -2.06578 2.15897 3.82272 -1.97811 
2.16031 4.14643 -2.13671 2.16847 3.56026 -1.94425 2.16847 4.36107 -2.35878 
2.17219 3.34876 -1.96809 2.17219 3.77177 -1.96809 2.18005 4.28095 -2.2633 
2.18433 3.40119 -1.96057 2.18433 3.71933 -1.96057 2.19029 4.18852 -2.17788 
2.19125 3.97642 -2.04223 2.19433 3.87272 -2.00116 2.19548 4.08986 -2.10638 
2.19613 3.45431 -1.95594 2.19613 3.66622 -1.95594 2.2029 4.3775 -2.39641 
2.20666 4.31666 -2.31394 2.20727 3.50747 -1.95421 2.20727 3.61305 -1.95421 
2.20803 3.29808 -1.98898 2.20803 3.82244 -1.98898 2.21636 3.56026 -1.95501 
2.21845 4.22954 -2.2236 2.22107 3.34912 -1.97948 2.22107 3.77141 -1.97948 
2.22601 4.13333 -2.14544 2.22874 3.92139 -2.02816 2.22945 4.03044 -2.08043 
2.2322 4.34894 -2.36736 2.23344 3.40178 -1.97254 2.23344 3.71875 -1.97254 
2.23766 4.39141 -2.4358 2.24313 3.87204 -2.01398 2.24503 3.45492 -1.96842 
2.24503 3.66561 -1.96842 2.24601 4.26763 -2.27287 2.25475 3.50751 -1.96689 
2.25475 3.61301 -1.96689 2.25545 4.17432 -2.1879 2.25677 3.29897 -2.00231 
2.25677 3.82155 -2.00231 2.26083 4.07477 -2.11717 2.26206 3.96851 -2.05901 
2.26367 3.56026 -1.9681 2.26711 4.36322 -2.4064 2.26932 3.35 -1.99326 
2.26932 3.77053 -1.99326 2.27229 4.30207 -2.32472 2.27708 3.92005 -2.04281 
2.28161 3.40282 -1.98684 2.28161 3.71771 -1.98684 2.28379 4.21419 -2.23509 
2.29101 4.11733 -2.15771 2.29125 3.87057 -2.02912 2.29216 3.45495 -1.98308 
2.29216 3.66558 -1.98308 2.29414 4.01389 -2.09357 2.29482 4.33343 -2.37833 
2.30115 4.37513 -2.44696 2.30182 3.50764 -1.98198 2.30182 3.61289 -1.98198 
2.30451 3.30032 -2.01796 2.30451 3.82021 -2.01796 2.31027 3.56026 -1.98349 
2.3107 4.25103 -2.28546 2.31194 3.96934 -2.07767 2.31683 3.35142 -2.00938 
2.31683 3.76911 -2.00938 2.31933 4.15732 -2.20127 2.32485 4.05732 -2.13168 
2.32691 3.92067 -2.06183 2.32818 3.40311 -2.00339 2.32818 3.71742 -2.00339 
2.32904 4.34583 -2.41868 2.33417 4.28439 -2.33727 2.33422 4.38465 -2.48893 
2.33852 3.45525 -2.00002 2.33852 3.66528 -2.00002 2.34118 3.87072 -2.04848 
2.34333 4.01374 -2.11417 2.34722 4.19611 -2.2498 2.34782 3.50768 -1.99928 
2.34782 3.61285 -1.99928 2.35406 4.09862 -2.1732 2.35436 3.30036 -2.03773 
2.35436 3.82017 -2.03773 2.35607 3.56026 -2.00116 2.35607 4.31461 -2.39163 
2.36086 3.96901 -2.09873 2.3624 4.35592 -2.46071 2.36738 3.35302 -2.02959 
2.36738 3.7675 -2.02959 2.37193 4.23099 -2.29951 2.37335 4.05623 -2.1543 
2.37603 3.92001 -2.08334 2.3786 3.40488 -2.02412 2.3786 3.71565 -2.02412 
2.38163 4.13761 -2.21793 2.38894 3.45744 -2.0213 2.38894 3.66309 -2.0213 
2.38964 4.32508 -2.43331 2.39006 3.86998 -2.07037 2.39168 4.01235 -2.13722 
2.39461 4.36347 -2.50381 2.39495 4.26332 -2.35233 2.39808 3.50999 -2.0211 
2.39808 3.61054 -2.0211 2.40094 3.56026 -2.02105 2.4017 4.09635 -2.19761 
2.40406 3.30251 -2.06012 2.40406 3.81802 -2.06012 2.40746 4.17414 -2.26569 
2.40867 3.96752 -2.12213 2.41567 4.29256 -2.40723 2.41676 3.35525 -2.05246 
2.41676 3.76528 -2.05246 2.4207 4.05373 -2.17911 2.42197 4.33327 -2.47645 
2.42374 3.91829 -2.10712 2.42809 3.40738 -2.04761 2.42809 3.71315 -2.04761 
2.4287 4.13469 -2.2448 2.43143 4.20803 -2.31628 2.43772 4.35592 -2.53603 
2.43811 3.45995 -2.04528 2.43811 3.66058 -2.04528 2.43856 4.00987 -2.1625 
2.43892 3.86732 -2.09498 2.44204 3.51004 -2.04308 2.44204 3.61049 -2.04308 
2.44478 3.56026 -2.04312 2.44825 4.30122 -2.45017 2.44861 4.09308 -2.22485 
2.45274 3.30539 -2.08524 2.45274 3.81513 -2.08524 2.45343 4.23916 -2.36947 
2.45351 4.1698 -2.29421 2.45526 3.96488 -2.14781 2.46483 3.35808 -2.07792 
2.46483 3.76245 -2.07792 2.46511 4.32508 -2.50878 2.4676 4.0499 -2.2067 
2.47156 3.91484 -2.13378 2.47338 4.26737 -2.42504 2.47443 4.13008 -2.27368 
2.47595 3.41037 -2.07359 2.47595 3.71015 -2.07359 2.47645 4.2023 -2.3465 
2.47974 4.34583 -2.56938 2.48115 3.46004 -2.06939 2.48115 3.66048 -2.06939 
2.48507 3.51021 -2.06732 2.48507 3.61032 -2.06732 2.48526 4.00572 -2.1905 
2.48639 3.86375 -2.12209 2.48749 3.56026 -2.06731 2.49119 4.29256 -2.48275 
2.49439 4.08801 -2.25419 2.49732 4.23182 -2.40111 2.49834 4.16367 -2.32476 
2.4997 3.81176 -2.11279 2.50048 3.96109 -2.17569 2.50679 4.31461 -2.54235 
2.51144 3.36151 -2.1059 2.51144 3.75902 -2.1059 2.51302 4.04461 -2.23641 
2.51658 3.91078 -2.1621 2.51788 3.41076 -2.0997 2.51788 3.70977 -2.0997 
2.51868 4.12379 -2.30448 2.51998 4.19466 -2.37844 2.52009 4.33343 -2.6036 
2.52295 3.46039 -2.09558 2.52295 3.66014 -2.09558 2.52664 3.51026 -2.09353 
2.52664 3.61027 -2.09353 2.52895 3.56026 -2.09357 2.52895 4.23916 -2.44499 
2.52929 4.00092 -2.2202 2.53134 3.85917 -2.15087 2.53841 4.08136 -2.28535 
2.54134 4.15596 -2.35708 2.5442 3.95616 -2.2057 2.5444 3.80696 -2.14204 
2.54609 4.26332 -2.50348 2.55193 4.2023 -2.42197 2.55258 3.36168 -2.13441 
2.55258 3.75885 -2.13441 2.55584 4.03882 -2.26798 2.55902 3.41101 -2.12832 
2.55902 3.70952 -2.12832 2.56032 3.90546 -2.19268 2.56115 4.28439 -2.56425 
2.56132 4.11583 -2.3371 2.5642 3.46096 -2.12437 2.5642 3.65957 -2.12437 
2.56788 3.5109 -2.12245 2.56788 3.60963 -2.12245 2.56908 3.56026 -2.12183 
2.57192 3.99487 -2.25208 2.57366 4.16367 -2.40008 2.5737 4.30207 -2.62613 
2.57469 3.85373 -2.18186 2.57989 4.07437 -2.31853 2.58215 4.20803 -2.46699 
2.58422 3.80626 -2.17247 2.58448 4.31666 -2.69176 2.5863 3.95011 -2.23776 
2.59227 3.36235 -2.1649 2.59227 3.75818 -2.1649 2.59395 4.12379 -2.37974 
2.597 4.03166 -2.30142 2.59891 3.41188 -2.15907 2.59891 3.70865 -2.15907 
2.59891 4.23099 -2.52649 2.60215 3.89914 -2.22517 2.60396 3.46178 -2.15518 
2.60396 3.65875 -2.15518 2.60421 4.1698 -2.44491 2.60664 3.51096 -2.15266 
2.60664 3.60957 -2.15266 2.60778 3.56026 -2.15203 2.6126 3.98782 -2.28582 
2.61296 4.25103 -2.58772 2.61307 4.08136 -2.36001 2.61317 3.85251 -2.21422 
2.62269 3.80494 -2.20494 2.62474 4.13008 -2.42399 2.62555 4.26763 -2.65241 
2.62667 3.94295 -2.27176 2.63041 3.36351 -2.1973 2.63041 3.75701 -2.1973 
2.63044 4.03882 -2.34258 2.63273 4.17414 -2.49096 2.63512 4.28095 -2.71837 
2.63702 3.41312 -2.19159 2.63702 3.7074 -2.19159 2.63916 3.89715 -2.25926 
2.64133 3.46189 -2.18736 2.64133 3.65864 -2.18736 2.64209 4.29016 -2.7833 
2.64404 3.51114 -2.1849 2.64404 3.60939 -2.1849 2.64423 4.08801 -2.40403 
2.64494 3.56026 -2.18409 2.64634 3.99487 -2.3265 2.64862 4.19611 -2.5512 
2.65004 3.85055 -2.24838 2.65362 4.13469 -2.46972 2.6593 3.80324 -2.23912 
2.66067 3.95011 -2.31212 2.66201 4.04461 -2.3854 2.66333 4.21419 -2.61463 
2.6669 3.36517 -2.23152 2.6669 3.75535 -2.23152 2.67284 3.41353 -2.22558 
2.67284 3.70699 -2.22558 2.67325 3.89914 -2.29627 2.67357 4.09308 -2.44981 
2.67482 4.22954 -2.67997 2.67709 3.46225 -2.22134 2.67709 3.65828 -2.22134 
2.67822 4.00092 -2.36913 2.67964 3.5112 -2.21878 2.67964 3.60933 -2.21878 
2.68049 3.56026 -2.21793 2.68049 4.13761 -2.51679 2.68276 4.24196 -2.74592 
2.6842 3.85251 -2.28525 2.68857 4.24987 -2.81126 2.69173 4.0499 -2.43083 
2.69272 3.95616 -2.35422 2.69297 4.25361 -2.88684 2.69348 3.80494 -2.27573 
2.69715 4.15732 -2.57909 2.70081 4.09635 -2.49672 2.70112 3.36351 -2.26801 
2.70112 3.75701 -2.26801 2.70574 3.90546 -2.3381 2.70683 3.41312 -2.2614 
2.70683 3.7074 -2.2614 2.70792 4.00572 -2.41316 2.71052 4.17432 -2.64297 
2.71106 3.46189 -2.25709 2.71106 3.65864 -2.25709 2.71352 3.51114 -2.25438 
2.71352 3.60939 -2.25438 2.71434 3.56026 -2.25348 2.71656 3.85373 -2.32373 
2.71931 4.05373 -2.47772 2.72054 4.18852 -2.70813 2.72273 3.96109 -2.39795 
2.72522 4.09862 -2.54436 2.72596 3.80626 -2.3142 2.72716 4.19987 -2.77428 
2.73352 3.36235 -2.30615 2.73352 3.75818 -2.30615 2.7337 4.20541 -3.00063 
2.7337 4.20541 -2.84944 2.73588 4.20726 -2.92504 2.73592 4.00987 -2.45986 
2.73632 3.91078 -2.38184 2.73935 3.41188 -2.29951 2.73935 3.70865 -2.29951 
2.74071 4.11733 -2.60741 2.74324 3.46178 -2.29446 2.74324 3.65875 -2.29446 
2.74413 4.05623 -2.52507 2.74576 3.51096 -2.29178 2.74576 3.60957 -2.29178 
2.74639 3.56026 -2.29064 2.74755 3.85917 -2.36708 2.75061 3.96488 -2.44316 
2.75298 4.13333 -2.67241 2.75638 3.80696 -2.35402 2.7612 4.01235 -2.50674 
2.76172 4.14643 -2.73811 2.76401 3.36168 -2.34584 2.76401 3.75885 -2.34584 
2.76464 3.91484 -2.42686 2.76674 4.05732 -2.57357 2.7701 3.41101 -2.3394 
2.7701 3.70952 -2.3394 2.77193 4.15134 -2.81121 2.77405 3.46096 -2.33422 
2.77405 3.65957 -2.33422 2.77597 3.5109 -2.33054 2.77597 3.60963 -2.33054 
2.77629 3.96752 -2.48975 2.77633 3.86375 -2.41203 2.77634 4.15508 -2.96327 
2.77634 4.15508 -2.8868 2.77659 3.56026 -2.32934 2.78126 4.07477 -2.63759 
2.78425 4.01374 -2.5551 2.78563 3.81176 -2.39872 2.7913 3.91829 -2.47468 
2.79205 4.08986 -2.70295 2.79252 3.36151 -2.38698 2.79252 3.75902 -2.38698 
2.79872 3.41076 -2.38054 2.79872 3.70977 -2.38054 2.7997 3.96901 -2.53757 
2.80284 3.46039 -2.37547 2.80284 3.66014 -2.37547 2.80344 3.86732 -2.4595 
2.80435 4.0961 -2.77546 2.80485 3.56026 -2.36947 2.80485 4.01389 -2.60428 
2.80489 3.51026 -2.37178 2.80489 3.61027 -2.37178 2.81213 4.09943 -2.84879 
2.81318 3.81513 -2.44568 2.81458 4.101 -2.92504 2.81508 3.92001 -2.52239 
2.81799 4.03044 -2.66897 2.8205 3.35808 -2.43359 2.8205 3.76245 -2.43359 
2.82075 3.96934 -2.58648 2.82483 3.41037 -2.42247 2.82483 3.71015 -2.42247 
2.82806 3.86998 -2.50837 2.82903 3.46004 -2.41727 2.82903 3.66048 -2.41727 
2.8311 3.51021 -2.41335 2.8311 3.61032 -2.41335 2.83111 3.56026 -2.41093 
2.83264 4.03737 -2.74051 2.83659 3.92067 -2.57151 2.8383 3.81802 -2.49437 
2.83941 3.96851 -2.63636 2.84255 4.04208 -2.81366 2.84596 3.76528 -2.48166 
2.84752 4.04443 -2.8868 2.84994 3.87072 -2.55724 2.85081 3.40738 -2.47033 
2.85081 3.71315 -2.47033 2.85314 3.45995 -2.46031 2.85314 3.66058 -2.46031 
2.85531 3.56026 -2.45364 2.85534 3.51004 -2.45638 2.85534 3.61049 -2.45638 
2.85561 3.92005 -2.62134 2.85619 3.97642 -2.70717 2.86069 3.82017 -2.54406 
2.86824 3.9821 -2.77914 2.86883 3.7675 -2.53104 2.8693 3.87057 -2.60717 
2.87026 3.92139 -2.66968 2.8743 3.40488 -2.51982 2.8743 3.71565 -2.51982 
2.8755 3.98552 -2.85189 2.87712 3.45744 -2.50948 2.87712 3.66309 -2.50948 
2.87732 3.50999 -2.50034 2.87732 3.61054 -2.50034 2.87737 3.56026 -2.49748 
2.88046 3.82021 -2.59391 2.88444 3.87204 -2.65529 2.88485 3.92826 -2.74119 
2.88904 3.76911 -2.58159 2.89472 3.93289 -2.81415 2.89503 3.40311 -2.57024 
2.89503 3.71742 -2.57024 2.89611 3.82155 -2.64165 2.89726 3.56026 -2.54235 
2.89726 3.87272 -2.70409 2.8984 3.45525 -2.5599 2.8984 3.66528 -2.5599 
2.89914 3.50768 -2.5506 2.89914 3.61285 -2.5506 2.89966 3.93521 -2.88725 
2.90516 3.77053 -2.6291 2.90944 3.82244 -2.69039 2.90977 3.87825 -2.77646 
2.91158 3.40282 -2.61681 2.91158 3.71771 -2.61681 2.91493 3.56026 -2.58815 
2.91534 3.45495 -2.60626 2.91534 3.66558 -2.60626 2.91644 3.50764 -2.5966 
2.91644 3.61289 -2.5966 2.91719 3.88205 -2.84964 2.91894 3.77141 -2.67735 
2.92031 3.82272 -2.73945 2.92588 3.40178 -2.66498 2.92588 3.71875 -2.66498 
2.93 3.45492 -2.65339 2.93 3.66561 -2.65339 2.93032 3.56026 -2.63475 
2.93033 3.77177 -2.72623 2.93043 3.82743 -2.81237 2.93153 3.50751 -2.64367 
2.93153 3.61301 -2.64367 2.93785 3.40119 -2.71409 2.93785 3.71933 -2.71409 
2.93931 3.77159 -2.77561 2.94249 3.45431 -2.70229 2.94249 3.66622 -2.70229 
2.94342 3.56026 -2.68206 2.94421 3.50747 -2.69115 2.94421 3.61305 -2.69115 
2.94734 3.40122 -2.76344 2.94734 3.7193 -2.76344 2.94753 3.34714 -2.85011 
2.94753 3.77339 -2.85011 2.9525 3.45398 -2.75176 2.9525 3.66655 -2.75176 
2.95417 3.40097 -2.8124 2.95417 3.56026 -2.72995 2.95417 3.71955 -2.8124 
2.95478 3.50704 -2.74058 2.95478 3.61349 -2.74058 2.95987 3.4537 -2.80057 
2.95987 3.66683 -2.80057 2.96256 3.56026 -2.77831 2.96267 3.50701 -2.7891 
2.96267 3.61352 -2.7891 2.96483 3.66684 -2.84968 2.96818 3.5069 -2.83822 
2.96818 3.61363 -2.83822 2.96857 3.56026 -2.82702 1.64649 3.54631 -3.88747 
1.64688 3.49294 -3.87627 1.64688 3.59967 -3.87627 1.65023 3.43973 -3.86481 
1.65239 3.49305 -3.9254 1.65239 3.59957 -3.9254 1.6525 3.54631 -3.93619 
1.65519 3.43975 -3.91393 1.65519 3.65287 -3.91393 1.66028 3.49309 -3.97391 
1.66028 3.59953 -3.97391 1.66089 3.38702 -3.90209 1.66089 3.54631 -3.98455 
1.66089 3.7056 -3.90209 1.66256 3.44002 -3.96274 1.66256 3.6526 -3.96274 
1.66753 3.33318 -3.86438 1.66753 3.75943 -3.86438 1.66772 3.38727 -3.95105 
1.66772 3.70535 -3.95105 1.67085 3.49352 -4.02334 1.67085 3.5991 -4.02334 
1.67165 3.54631 -4.03244 1.67258 3.44036 -4.0122 1.67258 3.65226 -4.0122 
1.67575 3.33498 -3.93888 1.67575 3.75763 -3.93888 1.67721 3.38724 -4.0004 
1.67721 3.70538 -4.0004 1.68353 3.49356 -4.07083 1.68353 3.59906 -4.07083 
1.68464 3.27914 -3.90213 1.68464 3.81347 -3.90213 1.68473 3.3348 -3.98826 
1.68473 3.75781 -3.98826 1.68474 3.54631 -4.07974 1.68507 3.44096 -4.06111 
1.68507 3.65166 -4.06111 1.68918 3.38782 -4.04951 1.68918 3.70479 -4.04951 
1.69475 3.28385 -3.97504 1.69475 3.80876 -3.97504 1.69613 3.33516 -4.03714 
1.69613 3.75746 -4.03714 1.69787 3.22452 -3.86485 1.69787 3.86809 -3.86485 
1.69862 3.49368 -4.11789 1.69862 3.59893 -4.11789 1.69972 3.441 -4.10824 
1.69972 3.65162 -4.10824 1.70013 3.54631 -4.12634 1.70348 3.38887 -4.09768 
1.70348 3.70375 -4.09768 1.7053 3.22832 -3.93803 1.7053 3.86429 -3.93803 
1.70562 3.28413 -4.0241 1.70562 3.80849 -4.0241 1.7099 3.33605 -4.08539 
1.7099 3.75657 -4.08539 1.7154 3.17136 -3.82724 1.71592 3.49372 -4.16389 
1.71592 3.59889 -4.16389 1.71667 3.44129 -4.15459 1.71667 3.65133 -4.15459 
1.7178 3.23385 -4.0104 1.7178 3.54631 -4.17214 1.7178 3.85877 -4.0104 
1.71895 3.28502 -4.07284 1.71895 3.8076 -4.07284 1.72004 3.38915 -4.14425 
1.72004 3.70346 -4.14425 1.72034 3.17368 -3.90035 1.72034 3.91893 -3.90035 
1.72602 3.33746 -4.1329 1.72602 3.75515 -4.1329 1.73021 3.17831 -3.9733 
1.73021 3.91431 -3.9733 1.73062 3.23453 -4.0592 1.73062 3.85809 -4.0592 
1.7346 3.28636 -4.12058 1.7346 3.80625 -4.12058 1.73769 3.54631 -4.21701 
1.73774 3.49603 -4.21416 1.73774 3.59659 -4.21416 1.73794 3.44349 -4.20501 
1.73794 3.64913 -4.20501 1.73957 3.12105 -3.8626 1.74076 3.39092 -4.19467 
1.74076 3.70169 -4.19467 1.74481 3.18518 -4.04481 1.74481 3.90744 -4.04481 
1.74576 3.236 -4.10732 1.74576 3.85661 -4.10732 1.74623 3.33907 -4.18345 
1.74623 3.75355 -4.18345 1.74682 3.12447 -3.93535 1.75438 3.2864 -4.17043 
1.75438 3.80621 -4.17043 1.75887 3.13015 -4.00733 1.75887 3.96247 -4.00733 
1.75945 3.18652 -4.09315 1.75945 3.9061 -4.09315 1.75972 3.49609 -4.25811 
1.75972 3.59653 -4.25811 1.75976 3.54631 -4.26085 1.76192 3.44599 -4.25418 
1.76192 3.64663 -4.25418 1.76426 3.39342 -4.24416 1.76426 3.6992 -4.24416 
1.76513 3.23585 -4.15725 1.76513 3.85676 -4.15725 1.76754 3.06214 -3.82769 
1.76911 3.34129 -4.23283 1.76911 3.75133 -4.23283 1.77251 3.06449 -3.90083 
1.77565 3.13806 -4.07813 1.77565 3.95456 -4.07813 1.77676 3.28856 -4.22013 
1.77676 3.80406 -4.22013 1.77847 3.18591 -4.14298 1.77847 3.90671 -4.14298 
1.78242 3.06921 -3.97399 1.78395 3.54631 -4.30356 1.78397 3.49625 -4.30114 
1.78397 3.59637 -4.30114 1.78603 3.44609 -4.29722 1.78603 3.64653 -4.29722 
1.78701 3.2366 -4.20613 1.78701 3.85602 -4.20613 1.79023 3.39642 -4.29202 
1.79023 3.6962 -4.29202 1.79431 3.13723 -4.12801 1.79431 3.95539 -4.12801 
1.79456 3.34412 -4.2809 1.79456 3.74849 -4.2809 1.79707 3.07613 -4.04552 
1.79707 4.01649 -4.04552 1.79998 3.18656 -4.1921 1.79998 3.90605 -4.1921 
1.80049 3.00557 -3.78946 1.80188 3.29144 -4.26881 1.80188 3.80118 -4.26881 
1.80294 3.00714 -3.8657 1.81017 3.49631 -4.34272 1.81017 3.59631 -4.34272 
1.81021 3.09269 -4.11021 1.81021 3.54631 -4.34503 1.81021 3.99993 -4.11021 
1.81071 3.01047 -3.93903 1.81162 3.23925 -4.25499 1.81162 3.85337 -4.25499 
1.81222 3.44643 -4.33902 1.81222 3.64619 -4.33902 1.81537 3.13756 -4.17693 
1.81537 3.95506 -4.17693 1.81634 3.3968 -4.33395 1.81634 3.69581 -4.33395 
1.82254 3.34755 -4.32751 1.82254 3.74506 -4.32751 1.82302 3.01672 -4.01155 
1.82376 3.18828 -4.23981 1.82376 3.90433 -4.23981 1.82943 3.29481 -4.31577 
1.82943 3.7978 -4.31577 1.83081 3.09283 -4.1594 1.83081 3.99979 -4.1594 
1.83381 3.0318 -4.0769 1.83381 4.06082 -4.0769 1.83847 3.54631 -4.38515 
1.83872 2.9515 -3.82769 1.83873 3.24282 -4.30246 1.83873 3.84979 -4.30246 
1.83877 3.13905 -4.22475 1.83877 3.95357 -4.22475 1.83909 3.49695 -4.38395 
1.83909 3.59567 -4.38395 1.84101 3.447 -4.38027 1.84101 3.64562 -4.38027 
1.84313 2.95523 -3.90328 1.84496 3.39705 -4.37509 1.84496 3.69556 -4.37509 
1.84832 3.04926 -4.14092 1.84832 4.04336 -4.14092 1.85042 3.19173 -4.28763 
1.85042 3.90088 -4.28763 1.85105 3.34772 -4.36865 1.85105 3.74489 -4.36865 
1.85335 2.96014 -3.97638 1.85386 3.09423 -4.20775 1.85386 3.99839 -4.20775 
1.85868 3.29962 -4.36047 1.85868 3.793 -4.36047 1.86208 2.97324 -4.04208 
1.86445 3.14169 -4.27133 1.86445 3.95092 -4.27133 1.86751 3.2474 -4.34741 
1.86751 3.84521 -4.34741 1.86867 3.54631 -4.42385 1.86931 3.497 -4.42271 
1.86931 3.59561 -4.42271 1.87094 3.05034 -4.18942 1.87094 4.04228 -4.18942 
1.87182 3.44782 -4.42003 1.87182 3.64479 -4.42003 1.87435 2.98924 -4.10708 
1.87571 3.39792 -4.41498 1.87571 3.6947 -4.41498 1.87874 3.19579 -4.33265 
1.87874 3.89683 -4.33265 1.87914 3.0967 -4.25463 1.87914 3.99592 -4.25463 
1.88137 2.90116 -3.86505 1.88154 3.34839 -4.40834 1.88154 3.74422 -4.40834 
1.8879 2.90671 -3.94021 1.88911 3.30032 -4.40029 1.88911 3.7923 -4.40029 
1.88984 3.00795 -4.17013 1.88984 4.08466 -4.17013 1.89233 3.14549 -4.31655 
1.89233 3.94713 -4.31655 1.89452 2.91805 -4.00636 1.89576 3.05284 -4.23677 
1.89576 4.03978 -4.23677 1.8985 3.25284 -4.39076 1.8985 3.83978 -4.39076 
1.90073 3.54631 -4.46101 1.90154 3.49718 -4.46012 1.90154 3.59543 -4.46012 
1.904 3.44794 -4.45741 1.904 3.64468 -4.45741 1.90454 2.93225 -4.07152 
1.90714 3.10085 -4.30134 1.90714 3.99176 -4.30134 1.90824 3.39917 -4.45309 
1.90824 3.69345 -4.45309 1.90933 3.20111 -4.37639 1.90933 3.89151 -4.37639 
1.91394 3.34956 -4.44648 1.91394 3.74306 -4.44648 1.91425 3.01022 -4.21778 
1.91425 4.08239 -4.21778 1.91791 2.94925 -4.1354 1.92158 3.30163 -4.43876 
1.92158 3.79098 -4.43876 1.92235 3.15041 -4.36027 1.92235 3.9422 -4.36027 
1.92334 3.05668 -4.28367 1.92334 4.03594 -4.28367 1.92649 2.8567 -3.90323 
1.93086 3.25406 -4.42925 1.93086 3.83856 -4.42925 1.93231 2.86461 -3.96857 
1.93457 2.96896 -4.1977 1.93457 3.54631 -4.49656 1.93457 4.12366 -4.1977 
1.93542 3.49724 -4.49571 1.93542 3.59538 -4.49571 1.93684 3.10565 -4.34536 
1.93684 3.98696 -4.34536 1.93798 3.44829 -4.49316 1.93798 3.64433 -4.49316 
1.94024 2.87703 -4.03452 1.94149 3.01349 -4.26468 1.94149 4.07913 -4.26468 
1.94181 3.20744 -4.41822 1.94181 3.88518 -4.41822 1.94222 3.39958 -4.48891 
1.94222 3.69304 -4.48891 1.94816 3.35122 -4.48297 1.94816 3.7414 -4.48297 
1.95173 2.89239 -4.09986 1.95305 3.06197 -4.32909 1.95305 4.03065 -4.32909 
1.9544 3.15647 -4.40237 1.9544 3.93615 -4.40237 1.95576 3.30333 -4.47537 
1.95576 3.78929 -4.47537 1.96144 2.97188 -4.24477 1.96144 4.12074 -4.24477 
1.96502 3.25602 -4.46611 1.96502 3.83659 -4.46611 1.96644 2.91046 -4.16329 
1.96872 3.1117 -4.38799 1.96872 3.98091 -4.38799 1.96891 2.81038 -3.86565 
1.97012 3.54631 -4.53041 1.97083 3.01856 -4.31046 1.97083 4.07406 -4.31046 
1.97102 3.49718 -4.52959 1.97102 3.59543 -4.52959 1.97297 2.81642 -3.93119 
1.97373 3.44794 -4.52713 1.97373 3.64468 -4.52713 1.97591 3.20942 -4.45523 
1.97591 3.8832 -4.45523 1.97804 3.39917 -4.5229 1.97804 3.69345 -4.5229 
1.97994 2.82562 -3.99612 1.98233 2.93243 -4.22353 1.98233 4.16018 -4.22353 
1.98462 3.06775 -4.37192 1.98462 4.02486 -4.37192 1.98465 3.34956 -4.5172 
1.98465 3.74306 -4.5172 1.9884 3.16362 -4.44274 1.9884 3.92899 -4.44274 
1.98951 2.83895 -4.06208 1.99032 2.97649 -4.2905 1.99032 4.11612 -4.2905 
1.99237 3.30163 -4.50955 1.99237 3.79098 -4.50955 2.00189 3.25406 -4.50027 
2.00189 3.83856 -4.50027 2.00199 3.02521 -4.35448 2.00199 4.06741 -4.35448 
2.0021 2.85554 -4.12678 2.00246 3.11875 -4.42867 2.00246 3.97386 -4.42867 
2.00728 3.54631 -4.56247 2.00842 3.497 -4.56183 2.00842 3.59561 -4.56183 
2.01085 2.93677 -4.26958 2.01085 4.15584 -4.26958 2.0111 3.44782 -4.55931 
2.0111 3.64479 -4.55931 2.01291 3.20744 -4.48932 2.01291 3.88518 -4.48932 
2.01615 2.87558 -4.188 2.01616 3.39792 -4.55542 2.01616 3.6947 -4.55542 
2.01765 2.7718 -3.89305 2.01807 3.07491 -4.41307 2.01807 4.0177 -4.41307 
2.02112 2.98279 -4.33475 2.02112 4.10983 -4.33475 2.02279 3.34839 -4.54959 
2.02279 3.74422 -4.54959 2.02292 2.77913 -3.95851 2.02876 3.15647 -4.47674 
2.02876 3.93615 -4.47674 2.03058 2.78991 -4.02273 2.03084 3.30032 -4.54203 
2.03084 3.7923 -4.54203 2.03292 2.89854 -4.2475 2.03292 4.19408 -4.2475 
2.03517 3.03221 -4.39596 2.03517 4.06041 -4.39596 2.04037 3.25284 -4.53263 
2.04037 3.83978 -4.53263 2.04137 2.8045 -4.08837 2.04141 2.9429 -4.31441 
2.04141 4.14971 -4.31441 2.04314 3.1117 -4.46241 2.04314 3.98091 -4.46241 
2.04598 3.54631 -4.59266 2.04718 3.49695 -4.59204 2.04718 3.59567 -4.59204 
2.05086 3.447 -4.59013 2.05086 3.64562 -4.59013 2.05374 2.99074 -4.37739 
2.05374 4.10188 -4.37739 2.05391 2.82218 -4.15024 2.05474 3.20111 -4.52181 
2.05474 3.89151 -4.52181 2.05604 3.39705 -4.58617 2.05604 3.69556 -4.58617 
2.05922 3.06775 -4.44651 2.05922 4.02486 -4.44651 2.06248 3.34772 -4.58008 
2.06248 3.74489 -4.58008 2.06314 2.90427 -4.29252 2.06314 4.18834 -4.29252 
2.06897 2.84325 -4.21102 2.06927 2.7368 -3.91998 2.07066 3.29962 -4.57245 
2.07066 3.793 -4.57245 2.07086 3.15041 -4.50879 2.07086 3.9422 -4.50879 
2.07372 2.95061 -4.35741 2.07372 4.14201 -4.35741 2.07542 2.7455 -3.98455 
2.07665 3.02521 -4.42914 2.07665 4.06741 -4.42914 2.08372 3.2474 -4.56363 
2.08372 3.84521 -4.56363 2.084 2.75763 -4.04827 2.08577 3.10565 -4.49429 
2.08577 3.98696 -4.49429 2.08611 2.86742 -4.2695 2.08611 3.54631 -4.62092 
2.08611 4.2252 -4.2695 2.08842 3.49631 -4.62096 2.08842 3.59631 -4.62096 
2.09211 3.44643 -4.61891 2.09211 3.64619 -4.61891 2.09497 2.77314 -4.11089 
2.09508 2.91191 -4.33606 2.09508 4.1807 -4.33606 2.09638 2.98279 -4.41002 
2.09638 4.10983 -4.41002 2.09719 3.3968 -4.61479 2.09719 3.69581 -4.61479 
2.09848 3.19579 -4.5524 2.09848 3.89683 -4.5524 2.10056 2.71135 -3.88965 
2.10204 3.06197 -4.47808 2.10204 4.03065 -4.47808 2.10362 3.34755 -4.6086 
2.10362 3.74506 -4.6086 2.10559 2.71849 -3.95477 2.10828 2.79196 -4.17214 
2.11305 2.72907 -4.01897 2.11459 3.14549 -4.5388 2.11459 3.94713 -4.5388 
2.11537 3.29481 -4.6017 2.11537 3.7978 -4.6017 2.11672 2.9429 -4.38973 
2.11672 4.14971 -4.38973 2.11775 2.87475 -4.31339 2.11775 4.21787 -4.31339 
2.12067 3.01856 -4.4603 2.12067 4.07406 -4.4603 2.12304 2.74335 -4.08318 
2.12387 2.81401 -4.23174 2.12387 4.2786 -4.23174 2.12758 3.54631 -4.64718 
2.12867 3.24282 -4.5924 2.12867 3.84979 -4.5924 2.1298 3.10085 -4.52399 
2.1298 3.99176 -4.52399 2.12999 3.49625 -4.64717 2.12999 3.59637 -4.64717 
2.13323 2.68803 -3.85906 2.13392 3.44609 -4.6451 2.13392 3.64653 -4.6451 
2.13532 2.76074 -4.14511 2.13725 2.69346 -3.92436 2.13861 2.90427 -4.368 
2.13861 4.18834 -4.368 2.13911 3.39642 -4.6409 2.13911 3.6962 -4.6409 
2.14063 2.97649 -4.44081 2.14063 4.11612 -4.44081 2.14168 2.8392 -4.28946 
2.14168 4.25341 -4.28946 2.14344 2.70256 -3.98908 2.1435 3.19173 -4.58072 
2.1435 3.90088 -4.58072 2.14747 3.05668 -4.5078 2.14747 4.03594 -4.5078 
2.14995 2.78149 -4.20571 2.15023 3.34412 -4.63657 2.15023 3.74849 -4.63657 
2.15244 2.71516 -4.05374 2.1598 3.14169 -4.56668 2.1598 3.95092 -4.56668 
2.16155 2.93677 -4.42028 2.16155 4.15584 -4.42028 2.16163 2.86742 -4.34503 
2.16163 4.2252 -4.34503 2.16232 3.29144 -4.62925 2.16232 3.80118 -4.62925 
2.1636 2.73144 -4.11722 2.16645 3.01349 -4.48964 2.16645 4.07913 -4.48964 
2.16681 2.80536 -4.26432 2.16681 4.28726 -4.26432 2.16989 2.67077 -3.89362 
2.17028 3.54631 -4.67138 2.17302 3.49609 -4.67141 2.17302 3.59653 -4.67141 
2.17508 2.67818 -3.9587 2.17614 3.23925 -4.61951 2.17614 3.85337 -4.61951 
2.1765 3.0967 -4.55199 2.1765 3.99592 -4.55199 2.17695 3.44599 -4.66921 
2.17695 3.64663 -4.66921 2.17735 2.75065 -4.17847 2.18339 2.6889 -4.02361 
2.18364 2.89854 -4.39822 2.18364 4.19408 -4.39822 2.18636 2.97188 -4.46969 
2.18636 4.12074 -4.46969 2.18697 3.39342 -4.66688 2.18697 3.6992 -4.66688 
2.19132 3.18828 -4.60738 2.19132 3.90433 -4.60738 2.19309 2.7733 -4.23804 
2.19309 4.31932 -4.23804 2.19358 2.70354 -4.08771 2.19436 3.05284 -4.53538 
2.19436 4.03978 -4.53538 2.1983 3.34129 -4.66203 2.1983 3.75133 -4.66203 
2.19939 2.81401 -4.30726 2.19939 4.2786 -4.30726 2.20473 2.6495 -3.85884 
2.20557 2.72192 -4.15029 2.20639 3.13905 -4.59236 2.20639 3.95357 -4.59236 
2.2076 2.93243 -4.4488 2.2076 4.16018 -4.4488 2.2079 2.65599 -3.92788 
2.21101 3.28856 -4.65437 2.21101 3.80406 -4.65437 2.21336 3.01022 -4.51689 
2.21336 4.08239 -4.51689 2.21412 3.54631 -4.69344 2.21536 2.66496 -3.99311 
2.21698 3.49603 -4.69339 2.21698 3.59659 -4.69339 2.22012 2.84325 -4.36217 
2.22012 4.24936 -4.36217 2.22045 2.7431 -4.21068 2.22338 3.09423 -4.57727 
2.22338 3.99839 -4.57727 2.22471 2.67779 -4.05744 2.22501 3.2366 -4.64413 
2.22501 3.85602 -4.64413 2.22543 2.78149 -4.28118 2.22543 4.31112 -4.28118 
2.22613 3.44349 -4.69319 2.22613 3.64913 -4.69319 2.23343 2.96896 -4.49656 
2.23343 4.12366 -4.49656 2.23588 2.69445 -4.1206 2.23646 3.39092 -4.69038 
2.23646 3.70169 -4.69038 2.23903 3.18656 -4.63115 2.23903 3.90605 -4.63115 
2.24171 3.05034 -4.5602 2.24171 4.04228 -4.5602 2.24313 2.87558 -4.41498 
2.24313 4.21704 -4.41498 2.24441 2.63454 -3.89364 2.24713 2.64373 -3.96175 
2.24768 3.33907 -4.6849 2.24768 3.75355 -4.6849 2.24883 2.71484 -4.1823 
2.25267 2.75065 -4.25379 2.25267 4.34196 -4.25379 2.25421 3.13756 -4.61577 
2.25421 3.95506 -4.61577 2.25562 2.65483 -4.02658 2.25899 2.79196 -4.32286 
2.25899 3.54631 -4.71333 2.25899 4.30065 -4.32286 2.2607 3.2864 -4.67676 
2.2607 3.80621 -4.67676 2.261 3.00795 -4.54129 2.261 4.08466 -4.54129 
2.26599 2.66984 -4.09054 2.26724 3.49372 -4.71521 2.26724 3.59889 -4.71521 
2.26784 2.91046 -4.46469 2.26784 4.18215 -4.46469 2.27174 3.09283 -4.60032 
2.27174 3.99979 -4.60032 2.27388 3.23585 -4.66601 2.27388 3.85676 -4.66601 
2.27654 3.44129 -4.71447 2.27654 3.65133 -4.71447 2.27815 2.68858 -4.15298 
2.28084 2.72192 -4.22556 2.28084 4.37069 -4.22556 2.28089 2.82218 -4.37722 
2.28089 4.27044 -4.37722 2.28211 2.61579 -3.85908 2.28395 2.62273 -3.92743 
2.28602 2.76074 -4.29581 2.28602 4.33187 -4.29581 2.28688 3.38915 -4.7111 
2.28688 3.70346 -4.7111 2.28748 2.63404 -3.99513 2.28815 3.18591 -4.65266 
2.28815 3.90671 -4.65266 2.29021 3.04926 -4.58281 2.29021 4.04336 -4.58281 
2.29573 2.94925 -4.51322 2.29573 4.14337 -4.51322 2.29715 2.64723 -4.05956 
2.29823 3.33746 -4.70511 2.29823 3.75515 -4.70511 2.30312 3.13723 -4.63683 
2.30312 3.95539 -4.63683 2.30436 2.85554 -4.42903 2.30436 4.23708 -4.42903 
2.30479 3.54631 -4.731 2.30835 2.66439 -4.12278 2.31053 2.69445 -4.19526 
2.31055 3.28636 -4.69653 2.31055 3.80625 -4.69653 2.31324 3.49368 -4.73251 
2.31324 3.59893 -4.73251 2.31391 2.73144 -4.26753 2.31391 4.36118 -4.26753 
2.32024 2.77314 -4.33617 2.32024 4.31947 -4.33617 2.32092 3.09269 -4.62092 
2.32092 3.99993 -4.62092 2.32221 2.60435 -3.89271 2.3229 3.441 -4.73141 
2.3229 3.65162 -4.73141 2.32382 3.236 -4.68538 2.32382 3.85661 -4.68538 
2.32405 2.98924 -4.55678 2.32405 4.10337 -4.55678 2.32488 2.61343 -3.96084 
2.32884 2.62693 -4.02793 2.33127 2.89239 -4.47941 2.33127 4.20023 -4.47941 
2.33345 3.38887 -4.72765 2.33345 3.70375 -4.72765 2.33798 3.18652 -4.67168 
2.33798 3.9061 -4.67168 2.33935 2.64232 -4.09178 2.34059 2.66984 -4.16514 
2.34277 2.8045 -4.38977 2.34277 4.28811 -4.38977 2.34342 2.70354 -4.23755 
2.34342 4.38907 -4.23755 2.34574 3.33605 -4.72123 2.34574 3.75657 -4.72123 
2.34795 2.74335 -4.3081 2.34795 4.34926 -4.3081 2.35139 3.54631 -4.7464 
2.353 3.13806 -4.65548 2.353 3.95456 -4.65548 2.35423 3.0318 -4.59733 
2.35423 4.06082 -4.59733 2.35829 3.28502 -4.71218 2.35829 3.8076 -4.71218 
2.35961 2.93225 -4.5266 2.35961 4.16036 -4.5266 2.36031 3.49356 -4.7476 
2.36031 3.59906 -4.7476 2.36125 2.58888 -3.8579 2.36323 2.59562 -3.92603 
2.36651 2.60682 -3.99352 2.36906 2.83895 -4.44162 2.36906 4.25367 -4.44162 
2.37003 3.44096 -4.74607 2.37003 3.65166 -4.74607 2.37108 2.62243 -4.06005 
2.37158 2.64723 -4.13398 2.37193 3.23453 -4.70052 2.37193 3.85809 -4.70052 
2.37369 2.67779 -4.20643 2.37369 4.41482 -4.20643 2.3774 2.71516 -4.27869 
2.3774 4.37745 -4.27869 2.38162 3.38782 -4.74195 2.38162 3.70479 -4.74195 
2.38286 2.75763 -4.34713 2.38286 4.33498 -4.34713 2.38561 3.07613 -4.63406 
2.38561 4.01649 -4.63406 2.38632 3.18518 -4.68633 2.38632 3.90744 -4.68633 
2.38905 2.97324 -4.56905 2.38905 4.11938 -4.56905 2.39399 3.33516 -4.73501 
2.39399 3.75746 -4.73501 2.39554 2.57769 -3.82416 2.39662 2.87703 -4.49089 
2.39662 4.21558 -4.49089 2.39687 2.58223 -3.89253 2.3987 3.54631 -4.75949 
2.39952 2.59128 -3.96059 2.4032 2.62693 -4.1023 2.40346 2.60476 -4.02767 
2.40455 2.65483 -4.17551 2.40703 3.28413 -4.72551 2.40703 3.80849 -4.72551 
2.40752 2.6889 -4.24774 2.40752 4.40371 -4.24774 2.40779 3.49352 -4.76029 
2.40779 3.5991 -4.76029 2.40841 2.78991 -4.40055 2.40841 4.30271 -4.40055 
2.41216 2.72907 -4.31808 2.41216 4.36355 -4.31808 2.41893 3.44036 -4.75856 
2.41893 3.65226 -4.75856 2.41959 3.01672 -4.60812 2.41959 4.0759 -4.60812 
2.42074 3.23385 -4.71333 2.42074 3.85877 -4.71333 2.42381 3.13015 -4.67226 
2.42381 3.96247 -4.67226 2.42477 2.91805 -4.53661 2.42477 4.17457 -4.53661 
2.43073 3.38724 -4.75392 2.43073 3.70538 -4.75392 2.43111 2.57119 -3.85878 
2.43327 2.578 -3.92707 2.43501 2.82562 -4.4512 2.43501 4.26699 -4.4512 
2.436 2.63404 -4.14365 2.43642 2.58937 -3.99472 2.43761 2.60682 -4.06462 
2.43802 2.66496 -4.21577 2.43802 4.42766 -4.21577 2.44205 2.70256 -4.28769 
2.44205 4.39005 -4.28769 2.44287 3.3348 -4.7464 2.44287 3.75781 -4.7464 
2.44659 2.7455 -4.35571 2.44659 3.54631 -4.77024 2.44659 4.34712 -4.35571 
2.45475 2.96014 -4.57779 2.45475 4.13248 -4.57779 2.45609 3.28385 -4.73639 
2.45609 3.80876 -4.73639 2.45715 3.06921 -4.64871 2.45715 4.02341 -4.64871 
2.45722 3.49309 -4.77085 2.45722 3.59953 -4.77085 2.45783 3.17831 -4.70093 
2.45783 3.91431 -4.70093 2.46256 2.86461 -4.49883 2.46256 4.228 -4.49883 
2.46653 2.56238 -3.82416 2.4672 2.56713 -3.89322 2.4684 3.44002 -4.76858 
2.4684 3.6526 -4.76858 2.46938 2.64373 -4.18401 2.46938 4.44888 -4.18401 
2.46987 2.57628 -3.96127 2.47029 2.61343 -4.10625 2.47054 2.59128 -4.03162 
2.47244 2.67818 -4.25605 2.47244 4.41443 -4.25605 2.47262 2.77913 -4.40821 
2.47262 4.31349 -4.40821 2.47636 2.71849 -4.32555 2.47636 4.37412 -4.32555 
2.48009 3.38727 -4.76341 2.48009 3.70535 -4.76341 2.49092 2.90671 -4.54323 
2.49092 4.18591 -4.54323 2.4921 3.01047 -4.62042 2.4921 4.08215 -4.62042 
2.49225 3.33498 -4.75538 2.49225 3.75763 -4.75538 2.4931 3.22832 -4.72584 
2.4931 3.86429 -4.72584 2.49495 3.54631 -4.77863 2.49578 3.12447 -4.68431 
2.49578 3.96815 -4.68431 2.49994 2.81642 -4.45816 2.49994 4.2762 -4.45816 
2.5024 2.55606 -3.78946 2.50273 2.55842 -3.8586 2.50325 2.65599 -4.22324 
2.50325 4.43663 -4.22324 2.5037 2.62273 -4.14718 2.5037 4.46988 -4.14718 
2.50373 2.56552 -3.9274 2.50406 2.578 -3.99786 2.5051 2.59562 -4.06791 
2.50574 3.49305 -4.77874 2.50574 3.59957 -4.77874 2.50677 2.69346 -4.29389 
2.50677 4.39916 -4.29389 2.51115 2.7368 -4.36187 2.51115 4.35582 -4.36187 
2.51721 3.43975 -4.77594 2.51721 3.65287 -4.77594 2.52785 2.95523 -4.588 
2.52785 4.13738 -4.588 2.5279 2.8567 -4.50464 2.5279 4.23592 -4.50464 
2.52901 3.27914 -4.7465 2.52901 3.81347 -4.7465 2.52904 3.38702 -4.77024 
2.52904 3.7056 -4.77024 2.5303 3.06449 -4.65862 2.5303 4.02812 -4.65862 
2.53079 3.17368 -4.71079 2.53079 3.91893 -4.71079 2.53726 2.55238 -3.82415 
2.5375 2.63454 -4.18672 2.5375 4.45808 -4.18672 2.53751 2.67077 -4.26124 
2.53751 4.42185 -4.26124 2.53791 2.56713 -3.96393 2.53792 2.55713 -3.89321 
2.53808 2.7718 -4.41348 2.53808 4.32081 -4.41348 2.53843 2.60435 -4.10892 
2.5386 2.58223 -4.03426 2.54148 2.71135 -4.33057 2.54148 4.38126 -4.33057 
2.54366 3.54631 -4.78464 2.55486 3.49294 -4.78425 2.55486 3.59967 -4.78425 
2.56543 3.00714 -4.6282 2.56543 4.08547 -4.6282 2.56548 2.81038 -4.46222 
2.56548 4.28223 -4.46222 2.56608 2.90116 -4.54977 2.56608 4.19145 -4.54977 
2.56628 3.22452 -4.73326 2.56628 3.86809 -4.73326 2.56632 3.43973 -4.7809 
2.56632 3.65288 -4.7809 2.56675 3.33318 -4.7636 2.56675 3.75943 -4.7636 
2.56853 3.12105 -4.69157 2.56853 3.97157 -4.69157 2.57205 2.61579 -4.14902 
2.57205 4.47683 -4.14902 2.57207 2.68803 -4.2979 2.57207 4.40458 -4.2979 
2.5722 2.54872 -3.78946 2.5723 2.6495 -4.2264 2.5723 4.44312 -4.2264 
2.57236 2.57119 -4.00003 2.57237 2.55112 -3.85876 2.57254 2.55842 -3.9284 
2.57323 2.58888 -4.06988 2.57627 2.73156 -4.36557 2.57627 4.36106 -4.36557 
2.59261 3.54631 -4.78825 2.60344 2.9515 -4.59241 2.60344 4.14112 -4.59241 
2.60344 3.06214 -4.66359 2.60344 4.03048 -4.66359 2.60348 2.85296 -4.50904 
2.60348 4.23966 -4.50904 2.60348 2.76801 -4.41619 2.60348 4.3246 -4.41619 
2.60389 3.27793 -4.75203 2.60389 3.81468 -4.75203 2.60389 3.17136 -4.71573 
2.60389 3.92125 -4.71573 2.60392 3.38581 -4.77577 2.60392 3.70681 -4.77577 
2.60392 3.49291 -4.78731 2.60392 3.59971 -4.78731 2.60681 2.63019 -4.18884 
2.60681 4.46243 -4.18884 2.60681 2.5998 -4.11026 2.60681 4.49281 -4.11026 
2.60682 2.66642 -4.26336 2.60682 4.42619 -4.26336 2.60682 2.70773 -4.33313 
2.60682 4.38488 -4.33313 2.60697 2.56238 -3.9646 2.60697 2.57769 -4.03559 
2.60698 2.55238 -3.89388 2.60698 2.54751 -3.82415 2.60698 2.54751 -3.75476 
2.64168 2.54631 -3.78946 2.64168 2.54872 -3.85893 2.64168 2.54872 -3.71998 
2.64168 2.55606 -3.92874 2.64168 2.56884 -4.00053 2.64168 2.58663 -4.07054 
2.64168 2.61353 -4.1499 2.64168 2.64733 -4.22745 2.64168 2.68595 -4.29914 
2.64168 2.72981 -4.36681 2.64168 2.80824 -4.46418 2.64168 2.89931 -4.55195 
2.64168 3.00557 -4.63065 2.64168 3.11991 -4.69399 2.64168 3.2236 -4.73595 
2.64168 3.33258 -4.76635 2.64168 3.43943 -4.78373 2.64168 3.54631 -4.78946 
2.64168 3.65319 -4.78373 2.64168 3.76003 -4.76635 2.64168 3.86901 -4.73595 
2.64168 3.97271 -4.69399 2.64168 4.08705 -4.63065 2.64168 4.1933 -4.55195 
2.64168 4.28438 -4.46418 2.64168 4.3628 -4.36681 2.64168 4.40667 -4.29914 
2.64168 4.44528 -4.22745 2.64168 4.47909 -4.1499 2.64168 4.50599 -4.07054 
2.67637 2.54751 -3.82415 2.67637 2.54751 -3.75476 2.67637 2.55238 -3.89388 
2.67637 2.55238 -3.68503 2.67638 2.57769 -4.03559 2.67638 4.51492 -4.03559 
2.67638 2.56238 -3.9646 2.67653 2.70773 -4.33313 2.67653 4.38488 -4.33313 
2.67653 2.66642 -4.26336 2.67653 4.42619 -4.26336 2.67654 2.5998 -4.11026 
2.67654 4.49281 -4.11026 2.67654 2.63019 -4.18884 2.67654 4.46243 -4.18884 
2.67944 3.49291 -4.78731 2.67944 3.59971 -4.78731 2.67944 3.38581 -4.77577 
2.67944 3.70681 -4.77577 2.67946 3.17136 -4.71573 2.67946 3.92125 -4.71573 
2.67947 3.27793 -4.75203 2.67947 3.81468 -4.75203 2.67988 2.76801 -4.41619 
2.67988 4.3246 -4.41619 2.67988 2.85296 -4.50904 2.67988 4.23966 -4.50904 
2.67991 3.06214 -4.66359 2.67991 4.03048 -4.66359 2.67991 2.9515 -4.59241 
2.67991 4.14112 -4.59241 2.69075 3.54631 -4.78825 2.70708 2.73156 -4.36557 
2.70708 4.36106 -4.36557 2.71013 2.58888 -4.06988 2.71013 4.50374 -4.06988 
2.71082 2.55842 -3.9284 2.71099 2.55112 -3.85876 2.71099 2.55112 -3.72015 
2.711 2.57119 -4.00003 2.711 4.52143 -4.00003 2.71106 2.6495 -4.2264 
2.71106 4.44312 -4.2264 2.71115 2.54872 -3.78946 2.71129 2.68803 -4.2979 
2.71129 4.40458 -4.2979 2.71131 2.61579 -4.14902 2.71131 4.47683 -4.14902 
2.71482 3.12105 -4.69157 2.71482 3.97157 -4.69157 2.7166 3.33318 -4.7636 
2.7166 3.75943 -4.7636 2.71704 3.43973 -4.7809 2.71704 3.65288 -4.7809 
2.71708 3.22452 -4.73326 2.71708 3.86809 -4.73326 2.71727 2.90116 -4.54977 
2.71727 4.19145 -4.54977 2.71787 2.81038 -4.46222 2.71787 4.28223 -4.46222 
2.71793 3.00714 -4.6282 2.71793 4.08547 -4.6282 2.7285 3.49294 -4.78425 
2.7285 3.59967 -4.78425 2.7397 3.54631 -4.78464 2.74187 2.71135 -4.33057 
2.74187 4.38126 -4.33057 2.74475 2.58223 -4.03426 2.74475 4.51038 -4.03426 
2.74493 2.60435 -4.10892 2.74493 4.48826 -4.10892 2.74528 2.7718 -4.41348 
2.74528 4.32081 -4.41348 2.74543 2.55713 -3.89321 2.74543 2.55713 -3.6857 
2.74544 2.56713 -3.96393 2.74544 4.52549 -3.96393 2.74584 2.67077 -4.26124 
2.74584 4.42185 -4.26124 2.74586 2.63454 -4.18672 2.74586 4.45808 -4.18672 
2.7461 2.55238 -3.82415 2.7461 2.55238 -3.75476 2.75257 3.17368 -4.71079 
2.75257 3.91893 -4.71079 2.75306 3.06449 -4.65862 2.75306 4.02812 -4.65862 
2.75431 3.38702 -4.77024 2.75431 3.7056 -4.77024 2.75435 3.27914 -4.7465 
2.75435 3.81347 -4.7465 2.75546 2.8567 -4.50464 2.75546 4.23592 -4.50464 
2.75551 2.95523 -4.588 2.75551 4.13738 -4.588 2.76615 3.43975 -4.77594 
2.76615 3.65287 -4.77594 2.7722 2.7368 -4.36187 2.7722 4.35582 -4.36187 
2.77659 2.69346 -4.29389 2.77659 4.39916 -4.29389 2.77762 3.49305 -4.77874 
2.77762 3.59957 -4.77874 2.77826 2.59562 -4.06791 2.77826 4.497 -4.06791 
2.77929 2.578 -3.99786 2.77929 4.51462 -3.99786 2.77963 2.56552 -3.9274 
2.77963 2.56552 -3.65151 2.77963 4.52709 -3.9274 2.77966 2.62273 -4.14718 
2.77966 4.46988 -4.14718 2.78011 2.65599 -4.22324 2.78011 4.43663 -4.22324 
2.78063 2.55842 -3.8586 2.78063 2.55842 -3.72031 2.78096 2.55606 -3.78946 
2.78342 2.81642 -4.45816 2.78342 4.2762 -4.45816 2.78758 3.12447 -4.68431 
2.78758 3.96815 -4.68431 2.78841 3.54631 -4.77863 2.79025 3.22832 -4.72584 
2.79025 3.86429 -4.72584 2.79111 3.33498 -4.75538 2.79111 3.75763 -4.75538 
2.79126 3.01047 -4.62042 2.79126 4.08215 -4.62042 2.79243 2.90671 -4.54323 
2.79243 4.18591 -4.54323 2.79243 4.18591 -3.03568 2.80327 3.38727 -4.76341 
2.80327 3.70535 -4.76341 2.80699 2.71849 -4.32555 2.80699 4.37412 -4.32555 
2.81073 2.77913 -4.40821 2.81073 4.31349 -4.40821 2.81092 2.67818 -4.25605 
2.81092 4.41443 -4.25605 2.81282 2.59128 -4.03162 2.81282 4.50133 -4.03162 
2.81306 2.61343 -4.10625 2.81306 4.47919 -4.10625 2.81349 2.57628 -3.96127 
2.81349 2.57628 -3.61764 2.81349 4.51634 -3.96127 2.81398 2.64373 -4.18401 
2.81398 4.44888 -4.18401 2.81496 3.44002 -4.76858 2.81496 3.6526 -4.76858 
2.81616 2.56713 -3.89322 2.81616 2.56713 -3.68569 2.81616 4.52549 -3.89322 
2.81683 2.56238 -3.82416 2.81683 2.56238 -3.75475 2.81683 4.53024 -3.82416 
2.8208 2.86461 -4.49883 2.8208 4.228 -4.49883 2.8208 4.228 -3.08008 
2.82552 3.17831 -4.70093 2.82552 3.91431 -4.70093 2.82613 3.49309 -4.77085 
2.82613 3.59953 -4.77085 2.82621 3.06921 -4.64871 2.82621 4.02341 -4.64871 
2.82726 3.28385 -4.73639 2.82726 3.80876 -4.73639 2.8286 2.96014 -4.57779 
2.8286 4.13248 -4.57779 2.8286 4.13248 -3.00112 2.83677 2.7455 -4.35571 
2.83677 3.54631 -4.77024 2.83677 4.34712 -4.35571 2.84049 3.3348 -4.7464 
2.84049 3.75781 -4.7464 2.84131 2.70256 -4.28769 2.84131 4.39005 -4.28769 
2.84533 2.66496 -4.21577 2.84533 4.42766 -4.21577 2.84575 2.60682 -4.06462 
2.84575 4.4858 -4.06462 2.84694 2.58937 -3.99472 2.84694 2.58937 -3.58419 
2.84694 4.50325 -3.99472 2.84736 2.63404 -4.14365 2.84736 4.45858 -4.14365 
2.84834 2.82562 -4.4512 2.84834 4.26699 -4.4512 2.84834 4.26699 -3.12771 
2.85009 2.578 -3.92707 2.85009 2.578 -3.65184 2.85009 4.51462 -3.92707 
2.85225 2.57119 -3.85878 2.85225 2.57119 -3.72013 2.85225 4.52143 -3.85878 
2.85263 3.38724 -4.75392 2.85263 3.70538 -4.75392 2.85276 2.56884 -3.78946 
2.85276 4.52378 -3.78946 2.85858 2.91805 -4.53661 2.85858 4.17457 -4.53661 
2.85858 4.17457 -3.0423 2.85955 3.13015 -4.67226 2.85955 3.96247 -4.67226 
2.86262 3.23385 -4.71333 2.86262 3.85877 -4.71333 2.86377 3.01672 -4.60812 
2.86377 4.0759 -4.60812 2.86377 4.0759 -2.97079 2.86443 3.44036 -4.75856 
2.86443 3.65226 -4.75856 2.87119 2.72907 -4.31808 2.87119 4.36355 -4.31808 
2.87495 2.78991 -4.40055 2.87495 4.30271 -4.40055 2.87495 4.30271 -3.17836 
2.87556 3.49352 -4.76029 2.87556 3.5991 -4.76029 2.87584 2.6889 -4.24774 
2.87584 4.40371 -4.24774 2.87633 3.28413 -4.72551 2.87633 3.80849 -4.72551 
2.8788 2.65483 -4.17551 2.8788 4.43779 -4.17551 2.8799 2.60476 -4.02767 
2.8799 2.60476 -3.55124 2.8799 4.48785 -4.02767 2.88016 2.62693 -4.1023 
2.88016 4.46569 -4.1023 2.88384 2.59128 -3.96059 2.88384 2.59128 -3.61832 
2.88384 4.50133 -3.96059 2.88466 3.54631 -4.75949 2.88649 2.58223 -3.89253 
2.88649 2.58223 -3.68638 2.88649 4.51038 -3.89253 2.88649 4.51038 -3.68638 
2.88674 2.87703 -4.49089 2.88674 4.21558 -4.49089 2.88674 4.21558 -3.08802 
2.88781 2.57769 -3.82416 2.88781 2.57769 -3.75475 2.88781 4.51492 -3.82416 
2.88781 4.51492 -3.75475 2.88936 3.33516 -4.73501 2.88936 3.75746 -4.73501 
2.89431 2.97324 -4.56905 2.89431 4.11938 -4.56905 2.89431 4.11938 -3.00986 
2.89703 3.18518 -4.68633 2.89703 3.90744 -4.68633 2.89775 3.07613 -4.63406 
2.89775 4.01649 -4.63406 2.89775 4.01649 -2.94485 2.9005 2.75763 -4.34713 
2.9005 4.33498 -4.34713 2.9005 4.33498 -3.23178 2.90173 3.38782 -4.74195 
2.90173 3.70479 -4.74195 2.90596 2.71516 -4.27869 2.90596 4.37745 -4.27869 
2.90596 4.37745 -3.30022 2.90967 2.67779 -4.20643 2.90967 4.41482 -4.20643 
2.90967 4.41482 -3.37248 2.91142 3.23453 -4.70052 2.91142 3.85809 -4.70052 
2.91178 2.64723 -4.13398 2.91178 4.44539 -4.13398 2.91178 4.44539 -3.44493 
2.91228 2.62243 -4.06005 2.91228 2.62243 -3.51886 2.91228 4.47019 -4.06005 
2.91228 4.47019 -3.51886 2.91333 3.44096 -4.74607 2.91333 3.65166 -4.74607 
2.9143 2.83895 -4.44162 2.9143 4.25367 -4.44162 2.9143 4.25367 -3.13729 
2.91685 2.60682 -3.99352 2.91685 2.60682 -3.58539 2.91685 4.4858 -3.99352 
2.91685 4.4858 -3.58539 2.92013 2.59562 -3.92603 2.92013 2.59562 -3.65288 
2.92013 4.497 -3.92603 2.92013 4.497 -3.65288 2.9221 2.58888 -3.8579 
2.9221 2.58888 -3.72101 2.9221 4.50374 -3.8579 2.9221 4.50374 -3.72101 
2.92276 2.58663 -3.78946 2.92276 4.50599 -3.78946 2.92305 3.49356 -4.7476 
2.92305 3.59906 -4.7476 2.92374 2.93225 -4.5266 2.92374 4.16036 -4.5266 
2.92374 4.16036 -3.05231 2.92506 3.28502 -4.71218 2.92506 3.8076 -4.71218 
2.92912 3.0318 -4.59733 2.92912 4.06082 -4.59733 2.92912 4.06082 -2.98158 
2.93035 3.13806 -4.65548 2.93035 3.95456 -4.65548 2.93035 3.95456 -2.92343 
2.93196 3.54631 -4.7464 2.9354 2.74335 -4.3081 2.9354 4.34926 -4.3081 
2.9354 4.34926 -3.27081 2.93762 3.33605 -4.72123 2.93762 3.75657 -4.72123 
2.93993 2.70354 -4.23755 2.93993 4.38907 -4.23755 2.93993 4.38907 -3.34136 
2.94059 2.8045 -4.38977 2.94059 4.28811 -4.38977 2.94059 4.28811 -3.18914 
2.94277 2.66984 -4.16514 2.94277 4.42278 -4.16514 2.94277 4.42278 -3.41377 
2.94401 2.64232 -4.09178 2.94401 2.64232 -3.48713 2.94401 4.4503 -4.09178 
2.94401 4.4503 -3.48713 2.94538 3.18652 -4.67168 2.94538 3.9061 -4.67168 
2.94538 3.9061 -2.90723 2.9499 3.38887 -4.72765 2.9499 3.70375 -4.72765 
2.95209 2.89239 -4.47941 2.95209 4.20023 -4.47941 2.95209 4.20023 -3.0995 
2.95452 2.62693 -4.02793 2.95452 2.62693 -3.55098 2.95452 4.46569 -4.02793 
2.95452 4.46569 -3.55098 2.95848 2.61343 -3.96084 2.95848 2.61343 -3.61807 
2.95848 4.47919 -3.96084 2.95848 4.47919 -3.61807 2.95931 2.98924 -4.55678 
2.95931 4.10337 -4.55678 2.95931 4.10337 -3.02213 2.95954 3.236 -4.68538 
2.95954 3.85661 -4.68538 2.95954 3.85661 -2.89353 2.96046 3.441 -4.73141 
2.96046 3.65162 -4.73141 2.96114 2.60435 -3.89271 2.96114 2.60435 -3.6862 
2.96114 4.48826 -3.89271 2.96114 4.48826 -3.6862 2.96244 3.09269 -4.62092 
2.96244 3.99993 -4.62092 2.96244 3.99993 -2.95799 2.96248 2.5998 -3.82432 
2.96248 2.5998 -3.75459 2.96248 4.49281 -3.82432 2.96248 4.49281 -3.75459 
2.96312 2.77314 -4.33617 2.96312 4.31947 -4.33617 2.96312 4.31947 -3.24274 
2.96944 2.73144 -4.26753 2.96944 4.36118 -4.26753 2.96944 4.36118 -3.31138 
2.97011 3.49368 -4.73251 2.97011 3.49368 -2.8464 2.97011 3.59893 -4.73251 
2.97011 3.59893 -2.8464 2.9728 3.28636 -4.69653 2.9728 3.80625 -4.69653 
2.9728 3.80625 -2.88238 2.97282 2.69445 -4.19526 2.97282 4.39817 -4.19526 
2.97282 4.39817 -3.38365 2.97501 2.66439 -4.12278 2.97501 2.66439 -3.45613 
2.97501 4.42823 -4.12278 2.97501 4.42823 -3.45613 2.97857 3.54631 -4.731 
2.97857 3.54631 -2.84791 2.979 2.85554 -4.42903 2.979 4.23708 -4.42903 
2.979 4.23708 -3.14988 2.98023 3.13723 -4.63683 2.98023 3.95539 -4.63683 
2.98023 3.95539 -2.94208 2.98512 3.33746 -4.70511 2.98512 3.33746 -2.8738 
2.98512 3.75515 -4.70511 2.98512 3.75515 -2.8738 2.9862 2.64723 -4.05956 
2.9862 2.64723 -3.51935 2.9862 4.44539 -4.05956 2.9862 4.44539 -3.51935 
2.98762 2.94925 -4.51322 2.98762 4.14337 -4.51322 2.98762 4.14337 -3.06569 
2.99315 3.04926 -4.58281 2.99315 4.04336 -4.58281 2.99315 4.04336 -2.9961 
2.9952 3.18591 -4.65266 2.9952 3.90671 -4.65266 2.9952 3.90671 -2.92625 
2.99588 2.63404 -3.99513 2.99588 2.63404 -3.58378 2.99588 4.45858 -3.99513 
2.99588 4.45858 -3.58378 2.99647 3.38915 -4.7111 2.99647 3.38915 -2.86781 
2.99647 3.70346 -4.7111 2.99647 3.70346 -2.86781 2.99733 2.76074 -4.29581 
2.99733 4.33187 -4.29581 2.99733 4.33187 -3.2831 2.9994 2.62273 -3.92743 
2.9994 2.62273 -3.65148 2.9994 4.46988 -3.92743 2.9994 4.46988 -3.65148 
3.00124 2.61579 -3.85908 3.00124 2.61579 -3.71983 3.00124 4.47683 -3.85908 
3.00124 4.47683 -3.71983 3.00212 2.61353 -3.78946 3.00212 4.47909 -3.78946 
3.00246 2.82218 -4.37722 3.00246 4.27044 -4.37722 3.00246 4.27044 -3.20169 
3.00251 2.72192 -4.22556 3.00251 4.37069 -4.22556 3.00251 4.37069 -3.35335 
3.0052 2.68858 -4.15298 3.0052 2.68858 -3.42593 3.0052 4.40404 -4.15298 
3.0052 4.40404 -3.42593 3.00681 3.44129 -4.71447 3.00681 3.44129 -2.86444 
3.00681 3.65133 -4.71447 3.00681 3.65133 -2.86444 3.00947 3.23585 -4.66601 
3.00947 3.85676 -4.66601 3.00947 3.85676 -2.9129 3.01162 3.09283 -4.60032 
3.01162 3.99979 -4.60032 3.01162 3.99979 -2.97859 3.01551 2.91046 -4.46469 
3.01551 4.18215 -4.46469 3.01551 4.18215 -3.11422 3.01612 3.49372 -4.71521 
3.01612 3.49372 -2.8637 3.01612 3.59889 -4.71521 3.01612 3.59889 -2.8637 
3.01737 2.66984 -4.09054 3.01737 2.66984 -3.48837 3.01737 4.42278 -4.09054 
3.01737 4.42278 -3.48837 3.02235 3.00795 -4.54129 3.02235 4.08466 -4.54129 
3.02235 4.08466 -3.03762 3.02265 3.2864 -4.67676 3.02265 3.2864 -2.90215 
3.02265 3.80621 -4.67676 3.02265 3.80621 -2.90215 3.02436 2.79196 -4.32286 
3.02436 3.54631 -4.71333 3.02436 3.54631 -2.86558 3.02436 4.30065 -4.32286 
3.02436 4.30065 -3.25605 3.02773 2.65483 -4.02658 3.02773 2.65483 -3.55233 
3.02773 4.43779 -4.02658 3.02773 4.43779 -3.55233 3.02915 3.13756 -4.61577 
3.02915 3.95506 -4.61577 3.02915 3.95506 -2.96314 3.03069 2.75065 -4.25379 
3.03069 2.75065 -3.32512 3.03069 4.34196 -4.25379 3.03069 4.34196 -3.32512 
3.03453 2.71484 -4.1823 3.03453 2.71484 -3.39661 3.03453 4.37778 -4.1823 
3.03453 4.37778 -3.39661 3.03567 3.33907 -4.6849 3.03567 3.33907 -2.89401 
3.03567 3.75355 -4.6849 3.03567 3.75355 -2.89401 3.03623 2.64373 -3.96175 
3.03623 2.64373 -3.61716 3.03623 4.44888 -3.96175 3.03623 4.44888 -3.61716 
3.03894 2.63454 -3.89364 3.03894 2.63454 -3.68527 3.03894 4.45808 -3.89364 
3.03894 4.45808 -3.68527 3.04023 2.87558 -4.41498 3.04023 4.21704 -4.41498 
3.04023 4.21704 -3.16393 3.04106 2.63019 -3.82432 3.04106 2.63019 -3.75459 
3.04106 4.46243 -3.82432 3.04106 4.46243 -3.75459 3.04164 3.05034 -4.5602 
3.04164 4.04228 -4.5602 3.04164 4.04228 -3.01871 3.04433 3.18656 -4.63115 
3.04433 3.18656 -2.94776 3.04433 3.90605 -4.63115 3.04433 3.90605 -2.94776 
3.04689 3.39092 -4.69038 3.04689 3.39092 -2.88853 3.04689 3.70169 -4.69038 
3.04689 3.70169 -2.88853 3.04748 2.69445 -4.1206 3.04748 2.69445 -3.45831 
3.04748 4.39817 -4.1206 3.04748 4.39817 -3.45831 3.04993 2.96896 -4.49656 
3.04993 4.12366 -4.49656 3.04993 4.12366 -3.08235 3.05723 3.44349 -4.69319 
3.05723 3.44349 -2.88572 3.05723 3.64913 -4.69319 3.05723 3.64913 -2.88572 
3.05793 2.78149 -4.28118 3.05793 2.78149 -3.29773 3.05793 4.31112 -4.28118 
3.05793 4.31112 -3.29773 3.05835 3.2366 -4.64413 3.05835 3.2366 -2.93478 
3.05835 3.85602 -4.64413 3.05835 3.85602 -2.93478 3.05865 2.67779 -4.05744 
3.05865 2.67779 -3.52147 3.05865 4.41482 -4.05744 3.05865 4.41482 -3.52147 
3.05997 3.09423 -4.57727 3.05997 3.99839 -4.57727 3.05997 3.99839 -3.00164 
3.0629 2.7431 -4.21068 3.0629 2.7431 -3.36823 3.0629 4.34952 -4.21068 
3.0629 4.34952 -3.36823 3.06324 2.84325 -4.36217 3.06324 4.24936 -4.36217 
3.06324 4.24936 -3.21674 3.06638 3.49603 -4.69339 3.06638 3.49603 -2.88552 
3.06638 3.59659 -4.69339 3.06638 3.59659 -2.88552 3.06799 2.66496 -3.99311 
3.06799 2.66496 -3.5858 3.06799 4.42766 -3.99311 3.06799 4.42766 -3.5858 
3.06923 3.54631 -4.69344 3.06923 3.54631 -2.88547 3.07 3.01022 -4.51689 
3.07 4.08239 -4.51689 3.07 4.08239 -3.06202 3.07235 3.28856 -4.65437 
3.07235 3.28856 -2.92454 3.07235 3.80406 -4.65437 3.07235 3.80406 -2.92454 
3.07546 2.65599 -3.92788 3.07546 2.65599 -3.65103 3.07546 4.43663 -3.92788 
3.07546 4.43663 -3.65103 3.07575 2.93243 -4.4488 3.07575 4.16018 -4.4488 
3.07575 4.16018 -3.13011 3.07697 3.13905 -4.59236 3.07697 3.13905 -2.98655 
3.07697 3.95357 -4.59236 3.07697 3.95357 -2.98655 3.07778 2.72192 -4.15029 
3.07778 2.72192 -3.42862 3.07778 4.37069 -4.15029 3.07778 4.37069 -3.42862 
3.07862 2.6495 -3.85884 3.07862 2.6495 -3.72007 3.07862 4.44312 -3.85884 
3.07862 4.44312 -3.72007 3.07968 2.64733 -3.78946 3.07968 4.44528 -3.78946 
3.08397 2.81401 -4.30726 3.08397 2.81401 -3.27165 3.08397 4.2786 -4.30726 
3.08397 4.2786 -3.27165 3.08506 3.34129 -4.66203 3.08506 3.34129 -2.91688 
3.08506 3.75133 -4.66203 3.08506 3.75133 -2.91688 3.08899 3.05284 -4.53538 
3.08899 3.05284 -3.04353 3.08899 4.03978 -4.53538 3.08899 4.03978 -3.04353 
3.08977 2.70354 -4.08771 3.08977 2.70354 -3.4912 3.08977 4.38907 -4.08771 
3.08977 4.38907 -3.4912 3.09026 2.7733 -4.23804 3.09026 2.7733 -3.34087 
3.09026 4.31932 -4.23804 3.09026 4.31932 -3.34087 3.09204 3.18828 -4.60738 
3.09204 3.18828 -2.97153 3.09204 3.90433 -4.60738 3.09204 3.90433 -2.97153 
3.09638 3.39342 -4.66688 3.09638 3.39342 -2.91203 3.09638 3.6992 -4.66688 
3.09638 3.6992 -2.91203 3.09699 2.97188 -4.46969 3.09699 2.97188 -3.10922 
3.09699 4.12074 -4.46969 3.09699 4.12074 -3.10922 3.09972 2.89854 -4.39822 
3.09972 2.89854 -3.18069 3.09972 4.19408 -4.39822 3.09972 4.19408 -3.18069 
3.09997 2.6889 -4.02361 3.09997 2.6889 -3.5553 3.09997 4.40371 -4.02361 
3.09997 4.40371 -3.5553 3.10601 2.75065 -4.17847 3.10601 2.75065 -3.40044 
3.10601 4.34196 -4.17847 3.10601 4.34196 -3.40044 3.1064 3.44599 -4.66921 
3.1064 3.44599 -2.9097 3.1064 3.64663 -4.66921 3.1064 3.64663 -2.9097 
3.10686 3.0967 -4.55199 3.10686 3.0967 -3.02692 3.10686 3.99592 -4.55199 
3.10686 3.99592 -3.02692 3.10722 3.23925 -4.61951 3.10722 3.23925 -2.9594 
3.10722 3.85337 -4.61951 3.10722 3.85337 -2.9594 3.10828 2.67818 -3.9587 
3.10828 2.67818 -3.62021 3.10828 4.41443 -3.9587 3.10828 4.41443 -3.62021 
3.11033 3.49609 -4.67141 3.11033 3.49609 -2.9075 3.11033 3.59653 -4.67141 
3.11033 3.59653 -2.9075 3.11307 3.54631 -4.67138 3.11307 3.54631 -2.90753 
3.11346 2.67077 -3.89362 3.11346 2.67077 -3.68529 3.11346 4.42185 -3.89362 
3.11346 4.42185 -3.68529 3.11558 2.66642 -3.82431 3.11558 2.66642 -3.7546 
3.11558 4.42619 -3.82431 3.11558 4.42619 -3.7546 3.11654 2.80536 -4.26432 
3.11654 2.80536 -3.31459 3.11654 4.28726 -4.26432 3.11654 4.28726 -3.31459 
3.11691 3.01349 -4.48964 3.11691 3.01349 -3.08927 3.11691 4.07913 -4.48964 
3.11691 4.07913 -3.08927 3.11976 2.73144 -4.11722 3.11976 2.73144 -3.46169 
3.11976 4.36118 -4.11722 3.11976 4.36118 -3.46169 3.12103 3.29144 -4.62925 
3.12103 3.29144 -2.94966 3.12103 3.80118 -4.62925 3.12103 3.80118 -2.94966 
3.12173 2.86742 -4.34503 3.12173 2.86742 -3.23388 3.12173 4.2252 -4.34503 
3.12173 4.2252 -3.23388 3.12181 2.93677 -4.42028 3.12181 2.93677 -3.15863 
3.12181 4.15584 -4.42028 3.12181 4.15584 -3.15863 3.12355 3.14169 -4.56668 
3.12355 3.14169 -3.01223 3.12355 3.95092 -4.56668 3.12355 3.95092 -3.01223 
3.13092 2.71516 -4.05374 3.13092 2.71516 -3.52517 3.13092 4.37745 -4.05374 
3.13092 4.37745 -3.52517 3.13312 3.34412 -4.63657 3.13312 3.34412 -2.94234 
3.13312 3.74849 -4.63657 3.13312 3.74849 -2.94234 3.1334 2.78149 -4.20571 
3.1334 2.78149 -3.3732 3.1334 4.31112 -4.20571 3.1334 4.31112 -3.3732 
3.13589 3.05668 -4.5078 3.13589 3.05668 -3.07111 3.13589 4.03594 -4.5078 
3.13589 4.03594 -3.07111 3.13986 3.19173 -4.58072 3.13986 3.19173 -2.99819 
3.13986 3.90088 -4.58072 3.13986 3.90088 -2.99819 3.13992 2.70256 -3.98908 
3.13992 2.70256 -3.58983 3.13992 4.39005 -3.98908 3.13992 4.39005 -3.58983 
3.14168 2.8392 -4.28946 3.14168 2.8392 -3.28946 3.14168 4.25341 -4.28946 
3.14168 4.25341 -3.28946 3.14272 2.97649 -4.44081 3.14272 2.97649 -3.1381 
3.14272 4.11612 -4.44081 3.14272 4.11612 -3.1381 3.14425 3.39642 -4.6409 
3.14425 3.39642 -2.93801 3.14425 3.6962 -4.6409 3.14425 3.6962 -2.93801 
3.14475 2.90427 -4.368 3.14475 2.90427 -3.21091 3.14475 4.18834 -4.368 
3.14475 4.18834 -3.21091 3.14611 2.69346 -3.92436 3.14611 2.69346 -3.65455 
3.14611 4.39916 -3.92436 3.14611 4.39916 -3.65455 3.14803 2.76074 -4.14511 
3.14803 2.76074 -3.4338 3.14803 4.33187 -4.14511 3.14803 4.33187 -3.4338 
3.14944 3.44609 -4.6451 3.14944 3.44609 -2.93381 3.14944 3.64653 -4.6451 
3.14944 3.64653 -2.93381 3.15013 2.68803 -3.85906 3.15013 2.68803 -3.71985 
3.15013 4.40458 -3.85906 3.15013 4.40458 -3.71985 3.15136 2.68595 -3.78946 
3.15136 4.40667 -3.78946 3.15337 3.49625 -4.64717 3.15337 3.49625 -2.93174 
3.15337 3.59637 -4.64717 3.15337 3.59637 -2.93174 3.15356 3.10085 -4.52399 
3.15356 3.10085 -3.05492 3.15356 3.99176 -4.52399 3.15356 3.99176 -3.05492 
3.15468 3.24282 -4.5924 3.15468 3.24282 -2.98651 3.15468 3.84979 -4.5924 
3.15468 3.84979 -2.98651 3.15578 3.54631 -4.64718 3.15578 3.54631 -2.93173 
3.15949 2.81401 -4.23174 3.15949 2.81401 -3.34717 3.15949 4.2786 -4.23174 
3.15949 4.2786 -3.34717 3.16032 2.74335 -4.08318 3.16032 2.74335 -3.49573 
3.16032 4.34926 -4.08318 3.16032 4.34926 -3.49573 3.16268 3.01856 -4.4603 
3.16268 3.01856 -3.11861 3.16268 4.07406 -4.4603 3.16268 4.07406 -3.11861 
3.16561 2.87475 -4.31339 3.16561 2.87475 -3.26552 3.16561 4.21787 -4.31339 
3.16561 4.21787 -3.26552 3.16663 2.9429 -4.38973 3.16663 2.9429 -3.18918 
3.16663 4.14971 -4.38973 3.16663 4.14971 -3.18918 3.16799 3.29481 -4.6017 
3.16799 3.29481 -2.97721 3.16799 3.7978 -4.6017 3.16799 3.7978 -2.97721 
3.16877 3.14549 -4.5388 3.16877 3.14549 -3.04011 3.16877 3.94713 -4.5388 
3.16877 3.94713 -3.04011 3.1703 2.72907 -4.01897 3.1703 2.72907 -3.55994 
3.1703 4.36355 -4.01897 3.1703 4.36355 -3.55994 3.17508 2.79196 -4.17214 
3.17508 2.79196 -3.40677 3.17508 4.30065 -4.17214 3.17508 4.30065 -3.40677 
3.17777 2.71849 -3.95477 3.17777 2.71849 -3.62414 3.17777 4.37412 -3.95477 
3.17777 4.37412 -3.62414 3.17973 3.34755 -4.6086 3.17973 3.34755 -2.97031 
3.17973 3.74506 -4.6086 3.17973 3.74506 -2.97031 3.18132 3.06197 -4.47808 
3.18132 3.06197 -3.10083 3.18132 4.03065 -4.47808 3.18132 4.03065 -3.10083 
3.1828 2.71135 -3.88965 3.1828 2.71135 -3.68926 3.1828 4.38126 -3.88965 
3.1828 4.38126 -3.68926 3.18487 3.19579 -4.5524 3.18487 3.19579 -3.02651 
3.18487 3.89683 -4.5524 3.18487 3.89683 -3.02651 3.18535 2.70773 -3.82431 
3.18535 2.70773 -3.7546 3.18535 4.38488 -3.82431 3.18535 4.38488 -3.7546 
3.18617 3.3968 -4.61479 3.18617 3.3968 -2.96412 3.18617 3.69581 -4.61479 
3.18617 3.69581 -2.96412 3.18697 2.98279 -4.41002 3.18697 2.98279 -3.16889 
3.18697 4.10983 -4.41002 3.18697 4.10983 -3.16889 3.18828 2.91191 -4.33606 
3.18828 2.91191 -3.24285 3.18828 4.1807 -4.33606 3.18828 4.1807 -3.24285 
3.18839 2.77314 -4.11089 3.18839 2.77314 -3.46802 3.18839 4.31947 -4.11089 
3.18839 4.31947 -3.46802 3.19124 3.44643 -4.61891 3.19124 3.44643 -2.96 
3.19124 3.64619 -4.61891 3.19124 3.64619 -2.96 3.19494 3.49631 -4.62096 
3.19494 3.49631 -2.95795 3.19494 3.59631 -4.62096 3.19494 3.59631 -2.95795 
3.19725 2.86742 -4.2695 3.19725 2.86742 -3.30941 3.19725 3.54631 -4.62092 
3.19725 3.54631 -2.95799 3.19725 4.2252 -4.2695 3.19725 4.2252 -3.30941 
3.19758 3.10565 -4.49429 3.19758 3.10565 -3.08462 3.19758 3.98696 -4.49429 
3.19758 3.98696 -3.08462 3.19936 2.75763 -4.04827 3.19936 2.75763 -3.53064 
3.19936 4.33498 -4.04827 3.19936 4.33498 -3.53064 3.19963 3.2474 -4.56363 
3.19963 3.2474 -3.01528 3.19963 3.84521 -4.56363 3.19963 3.84521 -3.01528 
3.20671 3.02521 -4.42914 3.20671 3.02521 -3.14977 3.20671 4.06741 -4.42914 
3.20671 4.06741 -3.14977 3.20793 2.7455 -3.98455 3.20793 2.7455 -3.59436 
3.20793 4.34712 -3.98455 3.20793 4.34712 -3.59436 3.20963 2.95061 -4.35741 
3.20963 2.95061 -3.2215 3.20963 4.14201 -4.35741 3.20963 4.14201 -3.2215 
3.21249 3.15041 -4.50879 3.21249 3.15041 -3.07012 3.21249 3.9422 -4.50879 
3.21249 3.9422 -3.07012 3.2127 3.29962 -4.57245 3.2127 3.29962 -3.00646 
3.2127 3.793 -4.57245 3.2127 3.793 -3.00646 3.21409 2.7368 -3.91998 
3.21409 2.7368 -3.65893 3.21409 4.35582 -3.91998 3.21409 4.35582 -3.65893 
3.21439 2.84325 -4.21102 3.21439 2.84325 -3.36789 3.21439 4.24936 -4.21102 
3.21439 4.24936 -3.36789 3.21779 2.73156 -3.85486 3.21779 2.73156 -3.72405 
3.21779 4.36106 -3.85486 3.21779 4.36106 -3.72405 3.21903 2.72981 -3.78946 
3.21903 4.3628 -3.78946 3.22022 2.90427 -4.29252 3.22022 2.90427 -3.28639 
3.22022 4.18834 -4.29252 3.22022 4.18834 -3.28639 3.22088 3.34772 -4.58008 
3.22088 3.34772 -2.99883 3.22088 3.74489 -4.58008 3.22088 3.74489 -2.99883 
3.22414 3.06775 -4.44651 3.22414 3.06775 -3.1324 3.22414 4.02486 -4.44651 
3.22414 4.02486 -3.1324 3.22731 3.39705 -4.58617 3.22731 3.39705 -2.99274 
3.22731 3.69556 -4.58617 3.22731 3.69556 -2.99274 3.22862 3.20111 -4.52181 
3.22862 3.20111 -3.0571 3.22862 3.89151 -4.52181 3.22862 3.89151 -3.0571 
3.22944 2.82218 -4.15024 3.22944 2.82218 -3.42867 3.22944 4.27044 -4.15024 
3.22944 4.27044 -3.42867 3.22962 2.99074 -4.37739 3.22962 2.99074 -3.20152 
3.22962 4.10188 -4.37739 3.22962 4.10188 -3.20152 3.2325 3.447 -4.59013 
3.2325 3.447 -2.98878 3.2325 3.64562 -4.59013 3.2325 3.64562 -2.98878 
3.23617 3.49695 -4.59204 3.23617 3.49695 -2.98687 3.23617 3.59567 -4.59204 
3.23617 3.59567 -2.98687 3.23738 3.54631 -4.59266 3.23738 3.54631 -2.98625 
3.24021 3.1117 -4.46241 3.24021 3.1117 -3.1165 3.24021 3.98091 -4.46241 
3.24021 3.98091 -3.1165 3.24195 2.9429 -4.31441 3.24195 2.9429 -3.2645 
3.24195 4.14971 -4.31441 3.24195 4.14971 -3.2645 3.24199 2.8045 -4.08837 
3.24199 2.8045 -3.49054 3.24199 4.28811 -4.08837 3.24199 4.28811 -3.49054 
3.24298 3.25284 -4.53263 3.24298 3.25284 -3.04628 3.24298 3.83978 -4.53263 
3.24298 3.83978 -3.04628 3.24818 3.03221 -4.39596 3.24818 3.03221 -3.18295 
3.24818 4.06041 -4.39596 3.24818 4.06041 -3.18295 3.25044 2.89854 -4.2475 
3.25044 2.89854 -3.33141 3.25044 4.19408 -4.2475 3.25044 4.19408 -3.33141 
3.25252 3.30032 -4.54203 3.25252 3.30032 -3.03688 3.25252 3.7923 -4.54203 
3.25252 3.7923 -3.03688 3.25278 2.78991 -4.02273 3.25278 2.78991 -3.55618 
3.25278 4.30271 -4.02273 3.25278 4.30271 -3.55618 3.2546 3.15647 -4.47674 
3.2546 3.15647 -3.10217 3.2546 3.93615 -4.47674 3.2546 3.93615 -3.10217 
3.26043 2.77913 -3.95851 3.26043 2.77913 -3.6204 3.26043 4.31349 -3.95851 
3.26043 4.31349 -3.6204 3.26057 3.34839 -4.54959 3.26057 3.34839 -3.02932 
3.26057 3.74422 -4.54959 3.26057 3.74422 -3.02932 3.26224 2.98279 -4.33475 
3.26224 2.98279 -3.24416 3.26224 4.10983 -4.33475 3.26224 4.10983 -3.24416 
3.26529 3.07491 -4.41307 3.26529 3.07491 -3.16584 3.26529 4.0177 -4.41307 
3.26529 4.0177 -3.16584 3.2657 2.7718 -3.89305 3.2657 2.7718 -3.68586 
3.2657 4.32081 -3.89305 3.2657 4.32081 -3.68586 3.2672 3.39792 -4.55542 
3.2672 3.39792 -3.02349 3.2672 3.6947 -4.55542 3.2672 3.6947 -3.02349 
3.26721 2.87558 -4.188 3.26721 2.87558 -3.39091 3.26721 4.21704 -4.188 
3.26721 4.21704 -3.39091 3.26841 2.76801 -3.82765 3.26841 2.76801 -3.75126 
3.26841 4.3246 -3.82765 3.26841 4.3246 -3.75126 3.27045 3.20744 -4.48932 
3.27045 3.20744 -3.08959 3.27045 3.88518 -4.48932 3.27045 3.88518 -3.08959 
3.27225 3.44782 -4.55931 3.27225 3.44782 -3.0196 3.27225 3.64479 -4.55931 
3.27225 3.64479 -3.0196 3.27251 2.93677 -4.26958 3.27251 2.93677 -3.30933 
3.27251 4.15584 -4.26958 3.27251 4.15584 -3.30933 3.27493 3.497 -4.56183 
3.27493 3.497 -3.01708 3.27493 3.59561 -4.56183 3.27493 3.59561 -3.01708 
3.27607 3.54631 -4.56247 3.27607 3.54631 -3.01644 3.28089 3.11875 -4.42867 
3.28089 3.11875 -3.15024 3.28089 3.97386 -4.42867 3.28089 3.97386 -3.15024 
3.28125 2.85554 -4.12678 3.28125 2.85554 -3.45213 3.28125 4.23708 -4.12678 
3.28125 4.23708 -3.45213 3.28136 3.02521 -4.35448 3.28136 3.02521 -3.22443 
3.28136 4.06741 -4.35448 3.28136 4.06741 -3.22443 3.28147 3.25406 -4.50027 
3.28147 3.25406 -3.07864 3.28147 3.83856 -4.50027 3.28147 3.83856 -3.07864 
3.29098 3.30163 -4.50955 3.29098 3.30163 -3.06936 3.29098 3.79098 -4.50955 
3.29098 3.79098 -3.06936 3.29304 2.97649 -4.2905 3.29304 2.97649 -3.28841 
3.29304 4.11612 -4.2905 3.29304 4.11612 -3.28841 3.29384 2.83895 -4.06208 
3.29384 2.83895 -3.51683 3.29384 4.25367 -4.06208 3.29384 4.25367 -3.51683 
3.29496 3.16362 -4.44274 3.29496 3.16362 -3.13617 3.29496 3.92899 -4.44274 
3.29496 3.92899 -3.13617 3.2987 3.34956 -4.5172 3.2987 3.34956 -3.06171 
3.2987 3.74306 -4.5172 3.2987 3.74306 -3.06171 3.29874 3.06775 -4.37192 
3.29874 3.06775 -3.20699 3.29874 4.02486 -4.37192 3.29874 4.02486 -3.20699 
3.30102 2.93243 -4.22353 3.30102 2.93243 -3.35538 3.30102 4.16018 -4.22353 
3.30102 4.16018 -3.35538 3.30342 2.82562 -3.99612 3.30342 2.82562 -3.58279 
3.30342 4.26699 -3.99612 3.30342 4.26699 -3.58279 3.30531 3.39917 -4.5229 
3.30531 3.39917 -3.05601 3.30531 3.69345 -4.5229 3.30531 3.69345 -3.05601 
3.30745 3.20942 -4.45523 3.30745 3.20942 -3.12368 3.30745 3.8832 -4.45523 
3.30745 3.8832 -3.12368 3.30963 3.44794 -4.52713 3.30963 3.44794 -3.05178 
3.30963 3.64468 -4.52713 3.30963 3.64468 -3.05178 3.31038 2.81642 -3.93119 
3.31038 2.81642 -3.64772 3.31038 4.2762 -3.93119 3.31038 4.2762 -3.64772 
3.31234 3.49718 -4.52959 3.31234 3.49718 -3.04932 3.31234 3.59543 -4.52959 
3.31234 3.59543 -3.04932 3.31252 3.01856 -4.31046 3.31252 3.01856 -3.26845 
3.31252 4.07406 -4.31046 3.31252 4.07406 -3.26845 3.31324 3.54631 -4.53041 
3.31324 3.54631 -3.0485 3.31444 2.81038 -3.86565 3.31444 2.81038 -3.71326 
3.31444 4.28223 -3.86565 3.31444 4.28223 -3.71326 3.31464 3.1117 -4.38799 
3.31464 3.1117 -3.19092 3.31464 3.98091 -4.38799 3.31464 3.98091 -3.19092 
3.3164 2.80824 -3.78946 3.3164 4.28438 -3.78946 3.31692 2.91046 -4.16329 
3.31692 2.91046 -3.41562 3.31692 4.18215 -4.16329 3.31692 4.18215 -3.41562 
3.31834 3.25602 -4.46611 3.31834 3.25602 -3.1128 3.31834 3.83659 -4.46611 
3.31834 3.83659 -3.1128 3.32191 2.97188 -4.24477 3.32191 2.97188 -3.33414 
3.32191 4.12074 -4.24477 3.32191 4.12074 -3.33414 3.32759 3.30333 -4.47537 
3.32759 3.30333 -3.10354 3.32759 3.78929 -4.47537 3.32759 3.78929 -3.10354 
3.32896 3.15647 -4.40237 3.32896 3.15647 -3.17654 3.32896 3.93615 -4.40237 
3.32896 3.93615 -3.17654 3.3303 3.06197 -4.32909 3.3303 3.06197 -3.24982 
3.3303 4.03065 -4.32909 3.3303 4.03065 -3.24982 3.33163 2.89239 -4.09986 
3.33163 2.89239 -3.47905 3.33163 4.20023 -4.09986 3.33163 4.20023 -3.47905 
3.3352 3.35122 -4.48297 3.3352 3.35122 -3.09594 3.3352 3.7414 -4.48297 
3.3352 3.7414 -3.09594 3.34113 3.39958 -4.48891 3.34113 3.39958 -3.09 
3.34113 3.69304 -4.48891 3.34113 3.69304 -3.09 3.34155 3.20744 -4.41822 
3.34155 3.20744 -3.16069 3.34155 3.88518 -4.41822 3.34155 3.88518 -3.16069 
3.34187 3.01349 -4.26468 3.34187 3.01349 -3.31423 3.34187 4.07913 -4.26468 
3.34187 4.07913 -3.31423 3.34311 2.87703 -4.03452 3.34311 2.87703 -3.54439 
3.34311 4.21558 -4.03452 3.34311 4.21558 -3.54439 3.34538 3.44829 -4.49316 
3.34538 3.44829 -3.08575 3.34538 3.64433 -4.49316 3.34538 3.64433 -3.08575 
3.34651 3.10565 -4.34536 3.34651 3.10565 -3.23355 3.34651 3.98696 -4.34536 
3.34651 3.98696 -3.23355 3.34793 3.49724 -4.49571 3.34793 3.49724 -3.0832 
3.34793 3.59538 -4.49571 3.34793 3.59538 -3.0832 3.34878 2.96896 -4.1977 
3.34878 2.96896 -3.38121 3.34878 3.54631 -4.49656 3.34878 3.54631 -3.08235 
3.34878 4.12366 -4.1977 3.34878 4.12366 -3.38121 3.35105 2.86461 -3.96857 
3.35105 2.86461 -3.61034 3.35105 4.228 -3.96857 3.35105 4.228 -3.61034 
3.35249 3.25406 -4.42925 3.35249 3.25406 -3.14966 3.35249 3.83856 -4.42925 
3.35249 3.83856 -3.14966 3.35686 2.8567 -3.90323 3.35686 2.8567 -3.67568 
3.35686 4.23592 -3.90323 3.35686 4.23592 -3.67568 3.36002 3.05668 -4.28367 
3.36002 3.05668 -3.29524 3.36002 4.03594 -4.28367 3.36002 4.03594 -3.29524 
3.36101 3.15041 -4.36027 3.36101 3.15041 -3.21864 3.36101 3.9422 -4.36027 
3.36101 3.9422 -3.21864 3.36127 2.85296 -3.82766 3.36127 2.85296 -3.75125 
3.36127 4.23966 -3.82766 3.36127 4.23966 -3.75125 3.36177 3.30163 -4.43876 
3.36177 3.30163 -3.14015 3.36177 3.79098 -4.43876 3.36177 3.79098 -3.14015 
3.36545 2.94925 -4.1354 3.36545 2.94925 -3.44351 3.36545 4.14337 -4.1354 
3.36545 4.14337 -3.44351 3.36911 3.01022 -4.21778 3.36911 3.01022 -3.36113 
3.36911 4.08239 -4.21778 3.36911 4.08239 -3.36113 3.36942 3.34956 -4.44648 
3.36942 3.34956 -3.13243 3.36942 3.74306 -4.44648 3.36942 3.74306 -3.13243 
3.37403 3.20111 -4.37639 3.37403 3.20111 -3.20252 3.37403 3.89151 -4.37639 
3.37403 3.89151 -3.20252 3.37512 3.39917 -4.45309 3.37512 3.39917 -3.12582 
3.37512 3.69345 -4.45309 3.37512 3.69345 -3.12582 3.37622 3.10085 -4.30134 
3.37622 3.10085 -3.27757 3.37622 3.99176 -4.30134 3.37622 3.99176 -3.27757 
3.37882 2.93225 -4.07152 3.37882 2.93225 -3.50739 3.37882 4.16036 -4.07152 
3.37882 4.16036 -3.50739 3.37935 3.44794 -4.45741 3.37935 3.44794 -3.1215 
3.37935 3.64468 -4.45741 3.37935 3.64468 -3.1215 3.38181 3.49718 -4.46012 
3.38181 3.49718 -3.11879 3.38181 3.59543 -4.46012 3.38181 3.59543 -3.11879 
3.38263 3.54631 -4.46101 3.38263 3.54631 -3.1179 3.38485 3.25284 -4.39076 
3.38485 3.25284 -3.18815 3.38485 3.83978 -4.39076 3.38485 3.83978 -3.18815 
3.3876 3.05284 -4.23677 3.3876 3.05284 -3.34214 3.3876 4.03978 -4.23677 
3.3876 4.03978 -3.34214 3.38884 2.91805 -4.00636 3.38884 2.91805 -3.57255 
3.38884 4.17457 -4.00636 3.38884 4.17457 -3.57255 3.39102 3.14549 -4.31655 
3.39102 3.14549 -3.26236 3.39102 3.94713 -4.31655 3.39102 3.94713 -3.26236 
3.39352 3.00795 -4.17013 3.39352 3.00795 -3.40878 3.39352 4.08466 -4.17013 
3.39352 4.08466 -3.40878 3.39425 3.30032 -4.40029 3.39425 3.30032 -3.17862 
3.39425 3.7923 -4.40029 3.39425 3.7923 -3.17862 3.39546 2.90671 -3.94021 
3.39546 2.90671 -3.6387 3.39546 4.18591 -3.94021 3.39546 4.18591 -3.6387 
3.40182 3.34839 -4.40834 3.40182 3.34839 -3.17057 3.40182 3.74422 -4.40834 
3.40182 3.74422 -3.17057 3.40199 2.90116 -3.86505 3.40199 2.90116 -3.71386 
3.40199 4.19145 -3.86505 3.40199 4.19145 -3.71386 3.40417 2.89931 -3.78946 
3.40417 4.1933 -3.78946 3.40421 3.0967 -4.25463 3.40421 3.0967 -3.32428 
3.40421 3.99592 -4.25463 3.40421 3.99592 -3.32428 3.40462 3.19579 -4.33265 
3.40462 3.19579 -3.24626 3.40462 3.89683 -4.33265 3.40462 3.89683 -3.24626 
3.40764 3.39792 -4.41498 3.40764 3.39792 -3.16393 3.40764 3.6947 -4.41498 
3.40764 3.6947 -3.16393 3.40901 2.98924 -4.10708 3.40901 2.98924 -3.47183 
3.40901 4.10337 -4.10708 3.40901 4.10337 -3.47183 3.41153 3.44782 -4.42003 
3.41153 3.44782 -3.15888 3.41153 3.64479 -4.42003 3.41153 3.64479 -3.15888 
3.41242 3.05034 -4.18942 3.41242 3.05034 -3.38949 3.41242 4.04228 -4.18942 
3.41242 4.04228 -3.38949 3.41405 3.497 -4.42271 3.41405 3.497 -3.1562 
3.41405 3.59561 -4.42271 3.41405 3.59561 -3.1562 3.41469 3.54631 -4.42385 
3.41469 3.54631 -3.15506 3.41585 3.2474 -4.34741 3.41585 3.2474 -3.2315 
3.41585 3.84521 -4.34741 3.41585 3.84521 -3.2315 3.41891 3.14169 -4.27133 
3.41891 3.14169 -3.30758 3.41891 3.95092 -4.27133 3.41891 3.95092 -3.30758 
3.42127 2.97324 -4.04208 3.42127 2.97324 -3.53683 3.42127 4.11938 -4.04208 
3.42127 4.11938 -3.53683 3.42467 3.29962 -4.36047 3.42467 3.29962 -3.21844 
3.42467 3.793 -4.36047 3.42467 3.793 -3.21844 3.42949 3.09423 -4.20775 
3.42949 3.09423 -3.37116 3.42949 3.99839 -4.20775 3.42949 3.99839 -3.37116 
3.43001 2.96014 -3.97638 3.43001 2.96014 -3.60253 3.43001 4.13248 -3.97638 
3.43001 4.13248 -3.60253 3.43231 3.34772 -4.36865 3.43231 3.34772 -3.21026 
3.43231 3.74489 -4.36865 3.43231 3.74489 -3.21026 3.43294 3.19173 -4.28763 
3.43294 3.19173 -3.29128 3.43294 3.90088 -4.28763 3.43294 3.90088 -3.29128 
3.43503 3.04926 -4.14092 3.43503 3.04926 -3.43799 3.43503 4.04336 -4.14092 
3.43503 4.04336 -3.43799 3.43839 3.39705 -4.37509 3.43839 3.39705 -3.20382 
3.43839 3.69556 -4.37509 3.43839 3.69556 -3.20382 3.44022 2.95523 -3.90328 
3.44022 2.95523 -3.67563 3.44022 4.13738 -3.90328 3.44022 4.13738 -3.67563 
3.44235 3.447 -4.38027 3.44235 3.447 -3.19864 3.44235 3.64562 -4.38027 
3.44235 3.64562 -3.19864 3.44426 3.49695 -4.38395 3.44426 3.49695 -3.19496 
3.44426 3.59567 -4.38395 3.44426 3.59567 -3.19496 3.44459 3.13905 -4.22475 
3.44459 3.13905 -3.35416 3.44459 3.95357 -4.22475 3.44459 3.95357 -3.35416 
3.44462 3.24282 -4.30246 3.44462 3.24282 -3.27645 3.44462 3.84979 -4.30246 
3.44462 3.84979 -3.27645 3.44463 2.9515 -3.82769 3.44463 2.9515 -3.75122 
3.44463 4.14112 -3.82769 3.44463 4.14112 -3.75122 3.44489 3.54631 -4.38515 
3.44489 3.54631 -3.19376 3.44955 3.0318 -4.0769 3.44955 3.0318 -3.50201 
3.44955 4.06082 -4.0769 3.44955 4.06082 -3.50201 3.45254 3.09283 -4.1594 
3.45254 3.09283 -3.41951 3.45254 3.99979 -4.1594 3.45254 3.99979 -3.41951 
3.45393 3.29481 -4.31577 3.45393 3.29481 -3.26314 3.45393 3.7978 -4.31577 
3.45393 3.7978 -3.26314 3.4596 3.18828 -4.23981 3.4596 3.18828 -3.3391 
3.4596 3.90433 -4.23981 3.4596 3.90433 -3.3391 3.46034 3.01672 -4.01155 
3.46034 3.01672 -3.56736 3.46034 4.0759 -4.01155 3.46034 4.0759 -3.56736 
3.46082 3.34755 -4.32751 3.46082 3.34755 -3.2514 3.46082 3.74506 -4.32751 
3.46082 3.74506 -3.2514 3.46701 3.3968 -4.33395 3.46701 3.3968 -3.24496 
3.46701 3.69581 -4.33395 3.46701 3.69581 -3.24496 3.46799 3.13756 -4.17693 
3.46799 3.13756 -3.40198 3.46799 3.95506 -4.17693 3.46799 3.95506 -3.40198 
3.47114 3.44643 -4.33902 3.47114 3.44643 -3.23989 3.47114 3.64619 -4.33902 
3.47114 3.64619 -3.23989 3.47173 3.23925 -4.25499 3.47173 3.23925 -3.32392 
3.47173 3.85337 -4.25499 3.47173 3.85337 -3.32392 3.47264 3.01047 -3.93903 
3.47264 3.01047 -3.63988 3.47264 4.08215 -3.93903 3.47264 4.08215 -3.63988 
3.47315 3.09269 -4.11021 3.47315 3.09269 -3.4687 3.47315 3.54631 -4.34503 
3.47315 3.54631 -3.23388 3.47315 3.99993 -4.11021 3.47315 3.99993 -3.4687 
3.47318 3.49631 -4.34272 3.47318 3.49631 -3.23619 3.47318 3.59631 -4.34272 
3.47318 3.59631 -3.23619 3.48042 3.00714 -3.8657 3.48042 3.00714 -3.71321 
3.48042 4.08547 -3.8657 3.48042 4.08547 -3.71321 3.48147 3.29144 -4.26881 
3.48147 3.29144 -3.3101 3.48147 3.80118 -4.26881 3.48147 3.80118 -3.3101 
3.48287 3.00557 -3.78946 3.48287 4.08705 -3.78946 3.48338 3.18656 -4.1921 
3.48338 3.18656 -3.38681 3.48338 3.90605 -4.1921 3.48338 3.90605 -3.38681 
3.48628 3.07613 -4.04552 3.48628 3.07613 -3.53339 3.48628 4.01649 -4.04552 
3.48628 4.01649 -3.53339 3.48879 3.34412 -4.2809 3.48879 3.34412 -3.29801 
3.48879 3.74849 -4.2809 3.48879 3.74849 -3.29801 3.48905 3.13723 -4.12801 
3.48905 3.13723 -3.4509 3.48905 3.95539 -4.12801 3.48905 3.95539 -3.4509 
3.49312 3.39642 -4.29202 3.49312 3.39642 -3.28689 3.49312 3.6962 -4.29202 
3.49312 3.6962 -3.28689 3.49635 3.2366 -4.20613 3.49635 3.2366 -3.37278 
3.49635 3.85602 -4.20613 3.49635 3.85602 -3.37278 3.49733 3.44609 -4.29722 
3.49733 3.44609 -3.28169 3.49733 3.64653 -4.29722 3.49733 3.64653 -3.28169 
3.49939 3.49625 -4.30114 3.49939 3.49625 -3.27777 3.49939 3.59637 -4.30114 
3.49939 3.59637 -3.27777 3.49941 3.54631 -4.30356 3.49941 3.54631 -3.27535 
3.50093 3.06921 -3.97399 3.50093 3.06921 -3.60492 3.50093 4.02341 -3.97399 
3.50093 4.02341 -3.60492 3.50489 3.18591 -4.14298 3.50489 3.18591 -3.43593 
3.50489 3.90671 -4.14298 3.50489 3.90671 -3.43593 3.5066 3.28856 -4.22013 
3.5066 3.28856 -3.35878 3.5066 3.80406 -4.22013 3.5066 3.80406 -3.35878 
3.5077 3.13806 -4.07813 3.5077 3.13806 -3.50078 3.5077 3.95456 -4.07813 
3.5077 3.95456 -3.50078 3.51084 3.06449 -3.90083 3.51084 3.06449 -3.67808 
3.51084 4.02812 -3.90083 3.51084 4.02812 -3.67808 3.51425 3.34129 -4.23283 
3.51425 3.34129 -3.34608 3.51425 3.75133 -4.23283 3.51425 3.75133 -3.34608 
3.51582 3.06214 -3.82769 3.51582 3.06214 -3.75122 3.51582 4.03048 -3.82769 
3.51582 4.03048 -3.75122 3.51823 3.23585 -4.15725 3.51823 3.23585 -3.42166 
3.51823 3.85676 -4.15725 3.51823 3.85676 -3.42166 3.5191 3.39342 -4.24416 
3.5191 3.39342 -3.33475 3.5191 3.6992 -4.24416 3.5191 3.6992 -3.33475 
3.52143 3.44599 -4.25418 3.52143 3.44599 -3.32473 3.52143 3.64663 -4.25418 
3.52143 3.64663 -3.32473 3.5236 3.54631 -4.26085 3.5236 3.54631 -3.31806 
3.52363 3.49609 -4.25811 3.52363 3.49609 -3.3208 3.52363 3.59653 -4.25811 
3.52363 3.59653 -3.3208 3.5239 3.18652 -4.09315 3.5239 3.18652 -3.48576 
3.5239 3.9061 -4.09315 3.5239 3.9061 -3.48576 3.52448 3.13015 -4.00733 
3.52448 3.13015 -3.57158 3.52448 3.96247 -4.00733 3.52448 3.96247 -3.57158 
3.52898 3.2864 -4.17043 3.52898 3.2864 -3.40848 3.52898 3.80621 -4.17043 
3.52898 3.80621 -3.40848 3.53653 3.12447 -3.93535 3.53653 3.12447 -3.64356 
3.53653 3.96815 -3.93535 3.53653 3.96815 -3.64356 3.53712 3.33907 -4.18345 
3.53712 3.33907 -3.39546 3.53712 3.75355 -4.18345 3.53712 3.75355 -3.39546 
3.5376 3.236 -4.10732 3.5376 3.236 -3.47159 3.5376 3.85661 -4.10732 
3.5376 3.85661 -3.47159 3.53855 3.18518 -4.04481 3.53855 3.18518 -3.5341 
3.53855 3.90744 -4.04481 3.53855 3.90744 -3.5341 3.5426 3.39092 -4.19467 
3.5426 3.39092 -3.38424 3.5426 3.70169 -4.19467 3.5426 3.70169 -3.38424 
3.54379 3.12105 -3.8626 3.54379 3.12105 -3.71631 3.54379 3.97157 -3.8626 
3.54379 3.97157 -3.71631 3.54542 3.44349 -4.20501 3.54542 3.44349 -3.3739 
3.54542 3.64913 -4.20501 3.54542 3.64913 -3.3739 3.54561 3.49603 -4.21416 
3.54561 3.49603 -3.36475 3.54561 3.59659 -4.21416 3.54561 3.59659 -3.36475 
3.54567 3.54631 -4.21701 3.54567 3.54631 -3.3619 3.54621 3.11991 -3.78946 
3.54621 3.97271 -3.78946 3.54875 3.28636 -4.12058 3.54875 3.28636 -3.45833 
3.54875 3.80625 -4.12058 3.54875 3.80625 -3.45833 3.55274 3.23453 -4.0592 
3.55274 3.23453 -3.51971 3.55274 3.85809 -4.0592 3.55274 3.85809 -3.51971 
3.55315 3.17831 -3.9733 3.55315 3.17831 -3.60561 3.55315 3.91431 -3.9733 
3.55315 3.91431 -3.60561 3.55734 3.33746 -4.1329 3.55734 3.33746 -3.44601 
3.55734 3.75515 -4.1329 3.55734 3.75515 -3.44601 3.56301 3.17368 -3.90035 
3.56301 3.17368 -3.67856 3.56301 3.91893 -3.90035 3.56301 3.91893 -3.67856 
3.56332 3.38915 -4.14425 3.56332 3.38915 -3.43466 3.56332 3.70346 -4.14425 
3.56332 3.70346 -3.43466 3.5644 3.28502 -4.07284 3.5644 3.28502 -3.50607 
3.5644 3.8076 -4.07284 3.5644 3.8076 -3.50607 3.56556 3.23385 -4.0104 
3.56556 3.23385 -3.56851 3.56556 3.54631 -4.17214 3.56556 3.54631 -3.40677 
3.56556 3.85877 -4.0104 3.56556 3.85877 -3.56851 3.56669 3.44129 -4.15459 
3.56669 3.44129 -3.42432 3.56669 3.65133 -4.15459 3.56669 3.65133 -3.42432 
3.56744 3.49372 -4.16389 3.56744 3.49372 -3.41502 3.56744 3.59889 -4.16389 
3.56744 3.59889 -3.41502 3.56795 3.17136 -3.82724 3.56795 3.17136 -3.75167 
3.56795 3.92125 -3.82724 3.56795 3.92125 -3.75167 3.57346 3.33605 -4.08539 
3.57346 3.33605 -3.49352 3.57346 3.75657 -4.08539 3.57346 3.75657 -3.49352 
3.57773 3.28413 -4.0241 3.57773 3.28413 -3.55481 3.57773 3.80849 -4.0241 
3.57773 3.80849 -3.55481 3.57806 3.22832 -3.93803 3.57806 3.22832 -3.64088 
3.57806 3.86429 -3.93803 3.57806 3.86429 -3.64088 3.57987 3.38887 -4.09768 
3.57987 3.38887 -3.48123 3.57987 3.70375 -4.09768 3.57987 3.70375 -3.48123 
3.58322 3.54631 -4.12634 3.58322 3.54631 -3.45257 3.58364 3.441 -4.10824 
3.58364 3.441 -3.47067 3.58364 3.65162 -4.10824 3.58364 3.65162 -3.47067 
3.58474 3.49368 -4.11789 3.58474 3.49368 -3.46102 3.58474 3.59893 -4.11789 
3.58474 3.59893 -3.46102 3.58548 3.22452 -3.86485 3.58548 3.22452 -3.71406 
3.58548 3.86809 -3.86485 3.58548 3.86809 -3.71406 3.58723 3.33516 -4.03714 
3.58723 3.33516 -3.54177 3.58723 3.75746 -4.03714 3.58723 3.75746 -3.54177 
3.58818 3.2236 -3.78946 3.58818 3.86901 -3.78946 3.58861 3.28385 -3.97504 
3.58861 3.28385 -3.60387 3.58861 3.80876 -3.97504 3.58861 3.80876 -3.60387 
3.59418 3.38782 -4.04951 3.59418 3.38782 -3.5294 3.59418 3.70479 -4.04951 
3.59418 3.70479 -3.5294 3.59829 3.44096 -4.06111 3.59829 3.44096 -3.5178 
3.59829 3.65166 -4.06111 3.59829 3.65166 -3.5178 3.59862 3.54631 -4.07974 
3.59862 3.54631 -3.49917 3.59862 3.3348 -3.98826 3.59862 3.3348 -3.59065 
3.59862 3.75781 -3.98826 3.59862 3.75781 -3.59065 3.59872 3.27914 -3.90213 
3.59872 3.27914 -3.67678 3.59872 3.81347 -3.90213 3.59872 3.81347 -3.67678 
3.59983 3.49356 -4.07083 3.59983 3.49356 -3.50808 3.59983 3.59906 -4.07083 
3.59983 3.59906 -3.50808 3.60425 3.27793 -3.82724 3.60425 3.27793 -3.75167 
3.60425 3.81468 -3.82724 3.60425 3.81468 -3.75167 3.60615 3.38724 -4.0004 
3.60615 3.38724 -3.57851 3.60615 3.70538 -4.0004 3.60615 3.70538 -3.57851 
3.6076 3.33498 -3.93888 3.6076 3.33498 -3.64003 3.6076 3.75763 -3.93888 
3.6076 3.75763 -3.64003 3.61078 3.44036 -4.0122 3.61078 3.44036 -3.56671 
3.61078 3.65226 -4.0122 3.61078 3.65226 -3.56671 3.61171 3.54631 -4.03244 
3.61171 3.54631 -3.54647 3.61251 3.49352 -4.02334 3.61251 3.49352 -3.55557 
3.61251 3.5991 -4.02334 3.61251 3.5991 -3.55557 3.61564 3.38727 -3.95105 
3.61564 3.38727 -3.62786 3.61564 3.70535 -3.95105 3.61564 3.70535 -3.62786 
3.61583 3.33318 -3.86438 3.61583 3.33318 -3.71453 3.61583 3.75943 -3.86438 
3.61583 3.75943 -3.71453 3.61857 3.33258 -3.78946 3.61857 3.76003 -3.78946 
3.6208 3.44002 -3.96274 3.6208 3.44002 -3.61617 3.6208 3.6526 -3.96274 
3.6208 3.6526 -3.61617 3.62246 3.38702 -3.90209 3.62246 3.38702 -3.67682 
3.62246 3.54631 -3.98455 3.62246 3.54631 -3.59436 3.62246 3.7056 -3.90209 
3.62246 3.7056 -3.67682 3.62308 3.49309 -3.97391 3.62308 3.49309 -3.605 
3.62308 3.59953 -3.97391 3.62308 3.59953 -3.605 3.62799 3.38581 -3.82722 
3.62799 3.38581 -3.75169 3.62799 3.70681 -3.82722 3.62799 3.70681 -3.75169 
3.62816 3.43975 -3.91393 3.62816 3.43975 -3.66498 3.62816 3.65287 -3.91393 
3.62816 3.65287 -3.66498 3.63085 3.54631 -3.93619 3.63085 3.54631 -3.64272 
3.63096 3.49305 -3.9254 3.63096 3.49305 -3.65351 3.63096 3.59957 -3.9254 
3.63096 3.59957 -3.65351 3.63312 3.43973 -3.86481 3.63312 3.43973 -3.7141 
3.63312 3.65288 -3.86481 3.63312 3.65288 -3.7141 3.63595 3.43943 -3.78946 
3.63595 3.65319 -3.78946 3.63647 3.49294 -3.87627 3.63647 3.49294 -3.70264 
3.63647 3.59967 -3.87627 3.63647 3.59967 -3.70264 3.63686 3.54631 -3.88747 
3.63686 3.54631 -3.69144 3.63954 3.49291 -3.82722 3.63954 3.49291 -3.75169 
3.63954 3.59971 -3.82722 3.63954 3.59971 -3.75169 3.64047 3.54631 -3.83852 
3.64047 3.54631 -3.74039 3.64168 3.54631 -3.78946 0.28891 4.76642 -2.6117 
0.29011 4.76642 -2.66076 0.29011 4.76642 -2.56263 0.29105 4.71302 -2.64946 
0.29105 4.71302 -2.57393 0.29105 4.81982 -2.64946 0.29105 4.81982 -2.57393 
0.29372 4.76642 -2.70971 0.29411 4.71305 -2.69851 0.29411 4.81978 -2.69851 
0.29464 4.65954 -2.6117 0.29464 4.8733 -2.6117 0.29746 4.65984 -2.68705 
0.29746 4.87299 -2.68705 0.29962 4.71316 -2.74764 0.29962 4.81968 -2.74764 
0.29973 4.76642 -2.75843 0.30242 4.65986 -2.73617 0.30242 4.87298 -2.73617 
0.30259 4.60592 -2.64946 0.30259 4.60592 -2.57393 0.30259 4.92692 -2.64946 
0.30259 4.92692 -2.57393 0.30751 4.71319 -2.79615 0.30751 4.81964 -2.79615 
0.30812 4.60713 -2.72433 0.30812 4.76642 -2.80679 0.30812 4.92571 -2.72433 
0.30979 4.66013 -2.78498 0.30979 4.87271 -2.78498 0.31201 4.55269 -2.6117 
0.31201 4.98014 -2.6117 0.31476 4.55329 -2.68662 0.31476 4.55329 -2.53677 
0.31476 4.97954 -2.68662 0.31476 4.97954 -2.53677 0.31495 4.60738 -2.77329 
0.31495 4.92546 -2.77329 0.31808 4.71363 -2.84558 0.31808 4.81921 -2.84558 
0.31888 4.76642 -2.85468 0.31981 4.66046 -2.83444 0.31981 4.87237 -2.83444 
0.32298 4.55509 -2.76112 0.32298 4.97774 -2.76112 0.32444 4.60735 -2.82264 
0.32444 4.92549 -2.82264 0.32634 4.49804 -2.64948 0.32634 4.49804 -2.57391 
0.33076 4.71367 -2.89307 0.33076 4.81917 -2.89307 0.33187 4.49925 -2.72437 
0.33187 5.03358 -2.72437 0.33196 4.55491 -2.8105 0.33196 4.97792 -2.8105 
0.33197 4.76642 -2.90198 0.3323 4.66107 -2.88335 0.3323 4.87176 -2.88335 
0.33641 4.60793 -2.87175 0.33641 4.9249 -2.87175 0.34198 4.50396 -2.79728 
0.34198 5.02887 -2.79728 0.34241 4.44371 -2.6117 0.34336 4.55527 -2.85938 
0.34336 4.97757 -2.85938 0.3451 4.44463 -2.68709 0.3451 4.44463 -2.5363 
0.34585 4.71379 -2.94013 0.34585 4.81904 -2.94013 0.34695 4.66111 -2.93048 
0.34695 4.87173 -2.93048 0.34736 4.76642 -2.94858 0.35071 4.60897 -2.91992 
0.35071 4.92386 -2.91992 0.35253 4.44843 -2.76027 0.35285 4.50424 -2.84634 
0.35285 5.0286 -2.84634 0.35713 4.55615 -2.90763 0.35713 4.97668 -2.90763 
0.36263 4.39147 -2.64948 0.36263 4.39147 -2.57391 0.36315 4.71383 -2.98613 
0.36315 4.819 -2.98613 0.3639 4.6614 -2.97683 0.3639 4.87144 -2.97683 
0.36503 4.45396 -2.83264 0.36503 4.76642 -2.99438 0.36503 5.07888 -2.83264 
0.36618 4.50513 -2.89508 0.36618 5.02771 -2.89508 0.36727 4.60926 -2.96649 
0.36727 4.92357 -2.96649 0.36757 4.39379 -2.72259 0.36757 4.39379 -2.5008 
0.37325 4.55757 -2.95514 0.37325 4.97526 -2.95514 0.37744 4.39842 -2.79554 
0.37785 4.45464 -2.88144 0.37785 5.0782 -2.88144 0.38183 4.50647 -2.94282 
0.38183 5.02636 -2.94282 0.38437 4.34002 -2.6117 0.38492 4.76642 -3.03925 
0.38497 4.71614 -3.0364 0.38497 4.81669 -3.0364 0.38517 4.66359 -3.02725 
0.38517 4.86924 -3.02725 0.3868 4.34116 -2.68484 0.3868 4.34116 -2.53855 
0.38799 4.61103 -3.01691 0.38799 4.9218 -3.01691 0.39204 4.40529 -2.86705 
0.39299 4.45611 -2.92956 0.39299 5.07672 -2.92956 0.39346 4.55918 -3.00569 
0.39346 4.97366 -3.00569 0.39405 4.34458 -2.75759 0.39405 4.34458 -2.4658 
0.40161 4.50651 -2.99267 0.40161 5.02632 -2.99267 0.4061 4.35026 -2.82957 
0.40668 4.40663 -2.91539 0.40668 5.1262 -2.91539 0.40695 4.71619 -3.08035 
0.40695 4.81664 -3.08035 0.40699 4.76642 -3.08309 0.40915 4.6661 -3.07642 
0.40915 4.86674 -3.07642 0.41149 4.61353 -3.0664 0.41149 4.9193 -3.0664 
0.41236 4.45596 -2.97949 0.41236 5.07687 -2.97949 0.41477 4.28225 -2.64993 
0.41477 4.28225 -2.57346 0.41634 4.5614 -3.05507 0.41634 4.97143 -3.05507 
0.41974 4.2846 -2.72307 0.41974 4.2846 -2.50032 0.42288 4.35817 -2.90037 
0.42399 4.50867 -3.04237 0.42399 5.02417 -3.04237 0.4257 4.40602 -2.96522 
0.4257 5.12682 -2.96522 0.42965 4.28931 -2.79623 0.42965 4.28931 -2.42716 
0.43118 4.76642 -3.1258 0.4312 4.71636 -3.12338 0.4312 4.81647 -3.12338 
0.43326 4.6662 -3.11946 0.43326 4.86664 -3.11946 0.43424 4.4567 -3.02837 
0.43424 5.07613 -3.02837 0.43746 4.61653 -3.11426 0.43746 4.91631 -3.11426 
0.44154 4.35734 -2.95025 0.44179 4.56423 -3.10314 0.44179 4.9686 -3.10314 
0.4443 4.29624 -2.86776 0.44721 4.40667 -3.01434 0.44721 5.12616 -3.01434 
0.44772 4.22568 -2.6117 0.44911 4.51155 -3.09105 0.44911 5.02129 -3.09105 
0.45017 4.22725 -2.68794 0.45017 4.22725 -2.53545 0.4574 4.71642 -3.16496 
0.4574 4.81642 -3.16496 0.45744 4.3128 -2.93245 0.45744 4.76642 -3.16727 
0.45794 4.23058 -2.76127 0.45794 4.23058 -2.46212 0.45885 4.45936 -3.07723 
0.45885 5.07348 -3.07723 0.45945 4.66654 -3.16126 0.45945 4.8663 -3.16126 
0.4626 4.35767 -2.99917 0.4626 5.17517 -2.99917 0.46357 4.61691 -3.15619 
0.46357 4.91592 -3.15619 0.46977 4.56766 -3.14975 0.46977 4.96517 -3.14975 
0.47025 4.23682 -2.83379 0.47025 4.23682 -2.3896 0.47099 4.40839 -3.06205 
0.47099 5.12444 -3.06205 0.47666 4.51492 -3.13801 0.47666 5.01791 -3.13801 
0.47804 4.31294 -2.98164 0.48104 4.25191 -2.89914 0.4857 4.76642 -3.20739 
0.48595 4.17161 -2.64993 0.48595 4.17161 -2.57346 0.48596 4.46293 -3.1247 
0.48596 5.0699 -3.1247 0.486 4.35916 -3.04699 0.486 5.17368 -3.04699 
0.48632 4.71706 -3.20619 0.48632 4.81578 -3.20619 0.48824 4.66711 -3.20251 
0.48824 4.86573 -3.20251 0.49036 4.17534 -2.72552 0.49036 4.17534 -2.49787 
0.49219 4.61716 -3.19733 0.49219 4.91567 -3.19733 0.49555 4.26937 -2.96316 
0.49765 4.41184 -3.10987 0.49765 5.12099 -3.10987 0.49828 4.56783 -3.19089 
0.49828 4.965 -3.19089 0.50058 4.18025 -2.79862 0.50058 4.18025 -2.42477 
0.50109 4.31433 -3.02999 0.50591 4.51972 -3.18271 0.50591 5.01311 -3.18271 
0.50931 4.19335 -2.86432 0.51168 4.3618 -3.09357 0.51168 5.17103 -3.09357 
0.51474 4.46751 -3.16965 0.51474 5.06532 -3.16965 0.5159 4.76642 -3.24609 
0.51654 4.71711 -3.24495 0.51654 4.81572 -3.24495 0.51817 4.27045 -3.01166 
0.51905 4.66793 -3.24227 0.51905 4.8649 -3.24227 0.52158 4.20935 -2.92932 
0.52294 4.61803 -3.23722 0.52294 4.91481 -3.23722 0.52597 4.4159 -3.15489 
0.52597 5.11693 -3.15489 0.52637 4.31681 -3.07687 0.52637 5.21602 -3.07687 
0.52642 4.11942 -2.6117 0.5286 4.12127 -2.68729 0.5286 4.12127 -2.5361 
0.52877 4.5685 -3.23058 0.52877 4.96433 -3.23058 0.53513 4.12681 -2.76245 
0.53634 4.52043 -3.22253 0.53634 5.01241 -3.22253 0.53707 4.22806 -2.99237 
0.53956 4.36559 -3.13879 0.53956 5.16724 -3.13879 0.54175 4.13816 -2.8286 
0.54299 4.27295 -3.05901 0.54573 4.47295 -3.213 0.54573 5.05989 -3.213 
0.54796 4.76642 -3.28325 0.54877 4.71729 -3.28236 0.54877 4.81554 -3.28236 
0.55123 4.66805 -3.27965 0.55123 4.86479 -3.27965 0.55177 4.15236 -2.89376 
0.55437 4.32096 -3.12358 0.55437 5.21187 -3.12358 0.55547 4.61928 -3.27533 
0.55547 4.91356 -3.27533 0.55656 4.42122 -3.19863 0.55656 5.11162 -3.19863 
0.56117 4.56967 -3.26872 0.56117 4.96317 -3.26872 0.56148 4.23033 -3.04002 
0.56514 4.16936 -2.95764 0.56881 4.52174 -3.261 0.56881 5.01109 -3.261 
0.56932 4.07307 -2.6499 0.56932 4.07307 -2.57349 0.56958 4.37052 -3.18251 
0.56958 5.16231 -3.18251 0.57057 4.27678 -3.10591 0.57057 5.25605 -3.10591 
0.57372 4.07681 -2.72547 0.57809 4.47417 -3.25149 0.57809 5.05866 -3.25149 
0.57954 4.08472 -2.79081 0.5818 4.18907 -3.01994 0.5818 4.76642 -3.3188 
0.58265 4.71735 -3.31795 0.58265 4.81548 -3.31795 0.58407 4.32576 -3.1676 
0.58407 5.20707 -3.1676 0.58521 4.6684 -3.3154 0.58521 4.86443 -3.3154 
0.58747 4.09714 -2.85676 0.58872 4.2336 -3.08692 0.58904 4.42755 -3.24046 
0.58904 5.10529 -3.24046 0.58945 4.61969 -3.31115 0.58945 4.91315 -3.31115 
0.59539 4.57133 -3.30521 0.59539 4.96151 -3.30521 0.59896 4.11249 -2.9221 
0.60028 4.28208 -3.15133 0.60028 5.25076 -3.15133 0.60163 4.37658 -3.22461 
0.60163 5.15626 -3.22461 0.60299 4.52344 -3.29761 0.60299 5.0094 -3.29761 
0.60867 4.19199 -3.06701 0.61225 4.47613 -3.28835 0.61225 5.0567 -3.28835 
0.61367 4.13057 -2.98553 0.61418 4.02835 -2.6117 0.61595 4.33181 -3.21023 
0.61595 5.20102 -3.21023 0.61614 4.03049 -2.68789 0.61735 4.76642 -3.35265 
0.61806 4.23867 -3.1327 0.61806 5.29417 -3.1327 0.61825 4.71729 -3.35183 
0.61825 4.81554 -3.35183 0.6202 4.03652 -2.75343 0.62096 4.66805 -3.34937 
0.62096 4.86479 -3.34937 0.62314 4.42953 -3.27747 0.62314 5.10331 -3.27747 
0.62527 4.61928 -3.34514 0.62527 4.91356 -3.34514 0.62717 4.04573 -2.81836 
0.62956 4.15254 -3.04577 0.63185 4.28786 -3.19416 0.63185 5.24497 -3.19416 
0.63188 4.56967 -3.33944 0.63188 4.96317 -3.33944 0.63563 4.38373 -3.26498 
0.63563 5.1491 -3.26498 0.63674 4.05906 -2.88432 0.63755 4.1966 -3.11274 
0.6396 4.52174 -3.33179 0.6396 5.01109 -3.33179 0.64912 4.47417 -3.32251 
0.64912 5.05866 -3.32251 0.64922 4.24532 -3.17672 0.64922 5.28752 -3.17672 
0.64933 4.07565 -2.94902 0.64969 4.33886 -3.25091 0.64969 5.19397 -3.25091 
0.65451 4.76642 -3.38471 0.65565 4.71711 -3.38407 0.65565 4.81572 -3.38407 
0.65808 4.15688 -3.09182 0.65833 4.66793 -3.38155 0.65833 4.8649 -3.38155 
0.66014 4.42755 -3.31156 0.66014 5.10529 -3.31156 0.66217 3.98812 -2.64989 
0.66338 4.09569 -3.01024 0.66339 4.61803 -3.37766 0.66339 4.91481 -3.37766 
0.66488 3.99191 -2.71529 0.6653 4.29502 -3.23531 0.6653 5.23781 -3.23531 
0.66835 4.20289 -3.15699 0.66835 5.32994 -3.15699 0.67002 4.5685 -3.37183 
0.67002 4.96433 -3.37183 0.67015 3.99924 -2.78075 0.67599 4.37658 -3.29898 
0.67599 5.15626 -3.29898 0.67781 4.01002 -2.84497 0.67807 4.52043 -3.36427 
0.67807 5.01241 -3.36427 0.68015 4.11865 -3.06974 0.6824 4.25231 -3.2182 
0.6824 5.28052 -3.2182 0.6876 4.47295 -3.35487 0.6876 5.05989 -3.35487 
0.6886 4.02461 -2.91061 0.68864 4.16301 -3.13665 0.69037 4.33181 -3.28465 
0.69037 5.20102 -3.28465 0.69321 4.76642 -3.4149 0.69441 4.71706 -3.41428 
0.69441 4.81578 -3.41428 0.69809 4.66711 -3.41237 0.69809 4.86573 -3.41237 
0.70097 4.21085 -3.19963 0.70097 5.32199 -3.19963 0.70114 4.04229 -2.97248 
0.70197 4.42122 -3.34405 0.70197 5.11162 -3.34405 0.70327 4.61716 -3.40841 
0.70327 4.91567 -3.40841 0.70645 4.28786 -3.26875 0.70645 5.24497 -3.26875 
0.70971 4.56783 -3.40232 0.70971 4.965 -3.40232 0.71037 4.12438 -3.11476 
0.7162 4.06336 -3.03326 0.7165 3.95691 -2.74222 0.71789 4.51972 -3.39469 
0.71789 5.01311 -3.39469 0.71809 4.37052 -3.33103 0.71809 5.16231 -3.33103 
0.72095 4.17072 -3.17965 0.72095 5.36212 -3.17965 0.72265 3.96561 -2.80679 
0.72388 4.24532 -3.25138 0.72388 5.28752 -3.25138 0.73095 4.46751 -3.38587 
0.73095 5.06532 -3.38587 0.73123 3.97774 -2.87051 0.733 4.32576 -3.31653 
0.733 5.20707 -3.31653 0.73334 4.08752 -3.09174 0.73334 4.76642 -3.44316 
0.73565 4.71642 -3.4432 0.73565 4.81642 -3.4432 0.73934 4.66654 -3.44115 
0.73934 4.8663 -3.44115 0.7422 3.99325 -2.93313 0.74231 4.13202 -3.1583 
0.74361 4.20289 -3.23226 0.74361 5.32994 -3.23226 0.74442 4.61691 -3.43703 
0.74442 4.91592 -3.43703 0.74571 4.4159 -3.37464 0.74571 5.11693 -3.37464 
0.74779 3.93146 -2.71189 0.74927 4.28208 -3.30032 0.74927 5.25076 -3.30032 
0.75085 4.56766 -3.43084 0.75085 4.96517 -3.43084 0.75282 3.9386 -2.77701 
0.75551 4.01207 -2.99438 0.76028 3.94918 -2.84121 0.76182 4.36559 -3.36104 
0.76182 5.16724 -3.36104 0.7626 4.51492 -3.42394 0.7626 5.01791 -3.42394 
0.76395 4.16301 -3.21197 0.76395 5.36982 -3.21197 0.76498 4.09486 -3.13563 
0.7679 4.23867 -3.28254 0.7679 5.29417 -3.28254 0.77027 3.96346 -2.90542 
0.7711 4.03412 -3.05398 0.77481 4.76642 -3.46942 0.7759 4.46293 -3.41464 
0.7759 5.0699 -3.41464 0.77703 4.32096 -3.34623 0.77703 5.21187 -3.34623 
0.77722 4.71636 -3.46941 0.77722 4.81647 -3.46941 0.78115 4.6662 -3.46734 
0.78115 4.86664 -3.46734 0.78255 3.98085 -2.96735 0.78448 3.91357 -2.7466 
0.78584 4.12438 -3.19024 0.78634 4.61653 -3.46314 0.78634 4.91631 -3.46314 
0.78786 4.1966 -3.26305 0.78891 4.05931 -3.1117 0.79067 3.92267 -2.81132 
0.79073 4.41184 -3.40296 0.79073 5.12099 -3.40296 0.7947 4.27678 -3.33004 
0.7947 5.25605 -3.33004 0.79718 4.0016 -3.02795 0.79746 4.56423 -3.45881 
0.79746 4.9686 -3.45881 0.79967 3.93527 -2.87598 0.80703 4.3618 -3.38892 
0.80703 5.17103 -3.38892 0.80878 4.15688 -3.24252 0.80886 4.08752 -3.16727 
0.80955 4.51155 -3.45149 0.80955 5.02129 -3.45149 0.81083 3.95155 -2.93946 
0.81368 4.2336 -3.31188 0.81404 4.02547 -3.08656 0.81751 4.76642 -3.49362 
0.82025 4.71619 -3.49365 0.82025 4.81664 -3.49365 0.82231 3.89829 -2.78094 
0.82337 4.45936 -3.44175 0.82337 5.07348 -3.44175 0.82373 4.31681 -3.37423 
0.82373 5.21602 -3.37423 0.82418 4.6661 -3.49145 0.82418 4.86674 -3.49145 
0.82458 3.97076 -3.00071 0.83062 3.90901 -2.84585 0.83087 4.11865 -3.22046 
0.83359 4.19199 -3.29193 0.8342 4.61353 -3.48912 0.8342 4.9193 -3.48912 
0.83855 4.40839 -3.42962 0.83855 5.12444 -3.42962 0.84032 3.99341 -3.06028 
0.84081 3.92365 -2.90995 0.84159 4.27295 -3.35762 0.84159 5.25988 -3.35762 
0.84553 4.5614 -3.48427 0.84553 4.97143 -3.48427 0.84662 4.03412 -3.1295 
0.8528 3.94203 -2.97253 0.85362 4.35916 -3.4146 0.85362 5.17368 -3.4146 
0.85483 4.15254 -3.27104 0.85824 4.50867 -3.47661 0.85824 5.02417 -3.47661 
0.86059 4.23033 -3.33913 0.86135 4.76642 -3.51568 0.86259 3.88507 -2.81535 
0.86421 4.71614 -3.51563 0.86421 4.81669 -3.51563 0.86735 4.06336 -3.18441 
0.86768 3.96321 -3.03292 0.87061 4.31433 -3.39951 0.87061 5.2185 -3.39951 
0.87194 3.8979 -2.87968 0.87224 4.4567 -3.46637 0.87224 5.07613 -3.46637 
0.87266 4.0016 -3.10342 0.87336 4.66359 -3.51543 0.87336 4.86924 -3.51543 
0.88066 4.18907 -3.3188 0.88311 3.91456 -2.94284 0.88369 4.61103 -3.51262 
0.88369 4.9218 -3.51262 0.88626 4.40667 -3.45339 0.88626 5.12616 -3.45339 
0.88894 4.27045 -3.38244 0.89036 4.09569 -3.23722 0.89436 3.86384 -2.78399 
0.89491 4.55918 -3.50714 0.89491 4.97366 -3.50714 0.89606 3.93495 -3.00454 
0.8999 3.97076 -3.07603 0.90144 4.35767 -3.43801 0.90144 5.17517 -3.43801 
0.90285 3.87494 -2.84882 0.90622 4.01207 -3.1451 0.90622 4.76642 -3.53557 
0.90793 4.50651 -3.499 0.90793 5.02632 -3.499 0.90823 4.22806 -3.36353 
0.91322 3.88994 -2.91278 0.91447 4.71383 -3.53745 0.91447 4.819 -3.53745 
0.91507 4.13057 -3.28693 0.91897 4.31294 -3.42256 0.92111 4.45596 -3.48825 
0.92111 5.07687 -3.48825 0.92377 4.6614 -3.53671 0.92377 4.87144 -3.53671 
0.92538 3.90869 -2.97522 0.92807 3.94203 -3.0478 0.92812 4.04229 -3.19946 
0.93325 3.98085 -3.11805 0.93411 4.60926 -3.53334 0.93411 4.92357 -3.53334 
0.93471 3.85415 -2.81737 0.93538 4.40602 -3.4749 0.93538 5.12682 -3.4749 
0.93744 4.26937 -3.40505 0.94296 4.16936 -3.33546 0.94438 3.86733 -2.8818 
0.94546 4.55757 -3.52735 0.94546 4.97526 -3.52735 0.95035 4.35734 -3.45907 
0.95035 5.1755 -3.45907 0.95159 4.07565 -3.25127 0.95202 4.76642 -3.55324 
0.95558 3.8845 -2.94502 0.95776 3.91456 -3.0175 0.95778 4.50647 -3.51877 
0.95778 5.02636 -3.51877 0.96047 4.71379 -3.55475 0.96047 4.81904 -3.55475 
0.96114 3.95155 -3.08977 0.96747 3.99325 -3.15841 0.96815 4.3128 -3.44316 
0.97013 4.66111 -3.55365 0.97013 4.87173 -3.55365 0.97105 4.45611 -3.50762 
0.97105 5.07672 -3.50762 0.97128 4.20935 -3.37902 0.97607 3.84704 -2.85017 
0.9785 4.11249 -3.30165 0.98068 4.60897 -3.54989 0.98068 4.92386 -3.54989 
0.98521 4.40663 -3.49392 0.98521 5.1262 -3.49392 0.98658 3.86243 -2.91402 
0.98782 3.88994 -2.98738 0.99 4.02461 -3.21201 0.99065 3.92365 -3.05979 
0.99297 4.55615 -3.54347 0.99297 4.97668 -3.54347 0.99518 3.96346 -3.13034 
1.00023 4.35817 -3.47772 1.00146 4.25191 -3.41957 1.00552 4.50513 -3.53442 
1.00552 5.02771 -3.53442 1.00684 4.15236 -3.34884 1.01374 3.82693 -2.81576 
1.01629 4.05906 -3.26386 1.01881 3.86733 -2.95622 1.01916 4.45464 -3.52276 
1.01916 5.0782 -3.52276 1.02092 3.8979 -3.02867 1.02463 3.93527 -3.10093 
1.03009 3.97774 -3.16937 1.03284 4.29624 -3.4563 1.03355 4.40529 -3.50857 
1.03355 5.12754 -3.50857 1.03628 4.19335 -3.39129 1.04385 4.09714 -3.31313 
1.05564 4.01002 -3.22279 1.05939 3.94918 -3.14032 1.06682 4.23682 -3.43036 
1.072 4.13816 -3.35885 1.08224 4.04573 -3.27344 1.09382 3.96561 -3.17795 
1.10198 4.18025 -3.40003 1.10979 4.08472 -3.32107 1.11985 3.99924 -3.23045 
1.13815 4.12681 -3.36547 1.14717 4.03652 -3.2804 1.17508 5.35749 -1.81315 
1.17513 4.07681 -3.32688 1.21266 5.30558 -1.77295 1.25067 5.36123 -1.80874 
1.25067 5.25059 -1.73756 1.28891 5.08912 -1.6652 1.28891 5.19282 -1.70716 
1.28891 5.30716 -1.7705 1.28891 5.41341 -1.8492 1.32667 4.60592 -1.62538 
1.32667 4.92692 -1.62538 1.32669 5.14136 -1.68542 1.3267 5.03479 -1.64912 
1.32711 5.45977 -1.89211 1.32714 5.25059 -1.73756 1.32714 5.36123 -1.80874 
1.33798 4.76642 -1.6129 1.36205 5.19168 -1.70958 1.36383 4.55329 -1.63755 
1.36383 4.97954 -1.63755 1.36427 4.65984 -1.62025 1.36427 4.87299 -1.62025 
1.36431 5.0882 -1.66789 1.3645 5.41156 -1.85138 1.3651 5.50234 -1.93893 
1.36516 5.30558 -1.77295 1.37573 4.71305 -1.6169 1.37573 4.81978 -1.6169 
1.38693 4.76642 -1.61651 1.39251 5.54092 -1.98767 1.3998 5.13904 -1.69036 
1.40029 5.24823 -1.74253 1.40154 4.60713 -1.63091 1.40154 4.92571 -1.63091 
1.40158 5.03358 -1.65465 1.40269 5.45603 -1.89651 1.40274 5.35749 -1.81315 
1.41338 4.65986 -1.62521 1.41338 4.87298 -1.62521 1.42485 4.71316 -1.62241 
1.42485 4.81968 -1.62241 1.43065 5.49631 -1.94299 1.43481 5.18826 -1.71684 
1.43564 4.76642 -1.62252 1.43748 5.0844 -1.67531 1.43834 4.55509 -1.64577 
1.43834 4.97774 -1.64577 1.43849 5.30225 -1.78073 1.43966 5.40602 -1.85792 
1.4505 4.60738 -1.63774 1.4505 4.92546 -1.63774 1.45422 5.59423 -2.0756 
1.45796 5.5336 -1.99294 1.46219 4.66013 -1.63257 1.46219 4.87271 -1.63257 
1.46803 5.44811 -1.90232 1.47275 5.13442 -1.70022 1.47336 4.71319 -1.6303 
1.47336 4.81964 -1.6303 1.47344 5.24352 -1.75244 1.47449 5.02887 -1.66476 
1.47583 5.35258 -1.82336 1.484 4.76642 -1.63091 1.484 5.56722 -2.04544 
1.48772 4.55491 -1.65475 1.48772 4.97792 -1.65475 1.48854 5.61016 -2.11346 
1.49256 5.64777 -2.18538 1.49557 5.4871 -1.94995 1.49986 4.60735 -1.64723 
1.49986 4.92549 -1.64723 1.50581 5.39467 -1.86454 1.50678 5.18258 -1.72889 
1.50985 5.07888 -1.68782 1.511 5.29601 -1.79303 1.51166 4.66046 -1.64259 
1.51166 4.87237 -1.64259 1.51842 5.58366 -2.08307 1.52218 5.52282 -2.0006 
1.52279 4.71363 -1.64086 1.52279 4.81921 -1.64086 1.52307 5.62382 -2.15341 
1.52356 4.50424 -1.67564 1.52356 5.0286 -1.67564 1.52603 5.6579 -2.22564 
1.52713 5.70796 -2.37348 1.52739 5.6858 -2.29885 1.53189 4.76642 -1.64166 
1.53397 5.43569 -1.91026 1.53659 4.55527 -1.66614 1.53659 4.97757 -1.66614 
1.54154 5.33949 -1.8321 1.54426 5.12754 -1.71482 1.54498 5.2366 -1.76709 
1.54773 5.55509 -2.05402 1.54896 4.60793 -1.6592 1.54896 4.9249 -1.6592 
1.55319 5.59756 -2.12246 1.5569 5.63493 -2.19472 1.55865 5.0782 -1.70063 
1.55901 5.6655 -2.26717 1.55951 5.6903 -2.3411 1.56056 4.66107 -1.65508 
1.56056 4.87176 -1.65508 1.56153 5.47378 -1.95953 1.57028 4.71367 -1.65355 
1.57028 4.81917 -1.65355 1.57097 5.38047 -1.87455 1.57229 4.50513 -1.68897 
1.57229 5.02771 -1.68897 1.57635 5.28093 -1.80382 1.57758 5.17467 -1.74567 
1.57919 4.76642 -1.65475 1.58263 5.56937 -2.09305 1.58485 4.55615 -1.67992 
1.58485 4.97668 -1.67992 1.58716 5.60918 -2.1636 1.58782 5.50822 -2.01138 
1.59 5.64289 -2.23601 1.59124 5.67041 -2.30937 1.59261 5.1262 -1.72947 
1.59713 4.60897 -1.6735 1.59713 4.92386 -1.6735 1.59932 5.42034 -1.92174 
1.60175 5.6858 -2.37322 1.60654 5.32348 -1.84437 1.60677 5.07672 -1.71577 
1.60769 4.66111 -1.66974 1.60769 4.87173 -1.66974 1.60967 5.22004 -1.78023 
1.61035 5.53958 -2.06498 1.61667 5.58129 -2.13362 1.61734 4.71379 -1.66864 
1.61734 4.81904 -1.66864 1.62003 4.50647 -1.70462 1.62003 5.02636 -1.70462 
1.62005 5.61828 -2.20589 1.62224 5.64834 -2.27837 1.6258 4.76642 -1.67015 
1.62623 5.45719 -1.97212 1.62746 5.1755 -1.76432 1.63235 4.55757 -1.69604 
1.63235 4.97526 -1.69604 1.63343 5.6655 -2.34159 1.63485 5.36348 -1.88793 
1.64038 5.26347 -1.81834 1.64243 5.12682 -1.74849 1.6437 4.60926 -1.69005 
1.6437 4.92357 -1.69005 1.64456 5.55198 -2.10534 1.64969 5.49055 -2.02393 
1.64974 5.5908 -2.17559 1.65243 5.62415 -2.24817 1.65404 4.6614 -1.68668 
1.65404 4.87144 -1.68668 1.6567 4.45596 -1.73514 1.6567 5.07687 -1.73514 
1.65885 5.21989 -1.80083 1.66274 5.40226 -1.93646 1.66335 4.71383 -1.68594 
1.66335 4.819 -1.68594 1.6646 5.64289 -2.31061 1.66958 5.30477 -1.85986 
1.66988 4.50651 -1.72439 1.66988 5.02632 -1.72439 1.67159 4.76642 -1.68782 
1.67159 5.52076 -2.07829 1.67496 5.6579 -2.37457 1.67638 5.17517 -1.78538 
1.67792 5.56207 -2.14736 1.68176 5.59789 -2.21885 1.6829 4.55918 -1.71625 
1.6829 4.97366 -1.71625 1.68746 5.43714 -1.98617 1.68887 5.26239 -1.84095 
1.69156 5.12616 -1.77 1.69412 4.61103 -1.71077 1.69412 4.9218 -1.71077 
1.69471 5.61828 -2.28055 1.69716 5.34377 -1.90459 1.70446 4.66359 -1.70796 
1.70446 4.86924 -1.70796 1.70516 5.53123 -2.11997 1.70558 4.4567 -1.75702 
1.70558 5.07613 -1.75702 1.70588 5.63493 -2.34371 1.7072 5.2185 -1.82388 
1.71013 5.56962 -2.19047 1.71047 5.46947 -2.03898 1.71361 4.71614 -1.70776 
1.71361 4.81669 -1.70776 1.71522 5.64777 -2.40804 1.71646 4.76642 -1.70771 
1.71723 5.3025 -1.88426 1.71958 4.50867 -1.74678 1.71958 5.02417 -1.74678 
1.72298 5.38029 -1.95235 1.7242 5.17368 -1.80879 1.72501 5.5908 -2.25086 
1.7312 5.49871 -2.09389 1.73229 4.5614 -1.73912 1.73229 4.97143 -1.73912
[truncated: 14,637,231 more chars]
