# Supplementary material for: Visualizing electron delocalization in contorted polycyclic aromatic hydrocarbons
Source: Chem Sci. 2021 Sep 8;12(39):13092–100. doi: 10.1039/d1sc03368a (PMC8513938; doi:10.1039/d1sc03368a)
Supplement: SC-012-D1SC03368A-s046 [file SC-012-D1SC03368A-s046.vtk]

# vtk DataFile Version 5.1
vtk output
ASCII
DATASET POLYDATA
POINTS 321700 double
0.2309 4.55419 -4.12892 0.2309 4.55419 -4.03078 0.23183 4.50079 -4.11761 
0.23183 4.50079 -4.04209 0.23183 4.60759 -4.11761 0.23183 4.60759 -4.04209 
0.23451 4.55419 -4.17787 0.23451 4.55419 -3.98183 0.2349 4.50083 -4.16667 
0.2349 4.50083 -3.99303 0.2349 4.60756 -4.16667 0.2349 4.60756 -3.99303 
0.23542 4.44731 -4.07985 0.23542 4.66107 -4.07985 0.23825 4.44762 -4.15521 
0.23825 4.44762 -4.00449 0.23825 4.66077 -4.15521 0.23825 4.66077 -4.00449 
0.24041 4.50093 -4.21579 0.24041 4.50093 -3.94391 0.24041 4.60745 -4.21579 
0.24041 4.60745 -3.94391 0.24051 4.55419 -4.22658 0.24051 4.55419 -3.93312 
0.24321 4.44763 -4.20432 0.24321 4.44763 -3.95538 0.24321 4.66075 -4.20432 
0.24321 4.66075 -3.95538 0.24338 4.39369 -4.11761 0.24338 4.39369 -4.04209 
0.24338 4.71469 -4.11761 0.24338 4.71469 -4.04209 0.24829 4.50097 -4.26431 
0.24829 4.50097 -3.8954 0.24829 4.60742 -4.26431 0.24829 4.60742 -3.8954 
0.24891 4.3949 -4.19249 0.24891 4.3949 -3.96722 0.24891 4.55419 -4.27494 
0.24891 4.55419 -3.88476 0.24891 4.71348 -4.19249 0.24891 4.71348 -3.96722 
0.25057 4.4479 -4.25313 0.25057 4.4479 -3.90657 0.25057 4.66048 -4.25313 
0.25057 4.66048 -3.90657 0.2528 4.34047 -4.07985 0.2528 4.76792 -4.07985 
0.25554 4.34107 -4.15478 0.25554 4.34107 -4.00493 0.25554 4.76732 -4.15478 
0.25554 4.76732 -4.00493 0.25573 4.39515 -4.24144 0.25573 4.39515 -3.91826 
0.25573 4.71323 -4.24144 0.25573 4.71323 -3.91826 0.25886 4.5014 -4.31374 
0.25886 4.5014 -3.84597 0.25886 4.60698 -4.31374 0.25886 4.60698 -3.84597 
0.25966 4.55419 -4.32283 0.25966 4.55419 -3.83687 0.26059 4.44824 -4.3026 
0.26059 4.44824 -3.8571 0.26059 4.66015 -4.3026 0.26059 4.66015 -3.8571 
0.26377 4.34287 -4.22928 0.26377 4.34287 -3.93042 0.26377 4.76552 -4.22928 
0.26377 4.76552 -3.93042 0.26522 4.39512 -4.2908 0.26522 4.39512 -3.8689 
0.26522 4.71326 -4.2908 0.26522 4.71326 -3.8689 0.26712 4.28582 -4.11764 
0.26712 4.28582 -4.04206 0.26712 4.82257 -4.11764 0.26712 4.82257 -4.04206 
0.27154 4.50144 -4.36122 0.27154 4.50144 -3.79848 0.27154 4.60694 -4.36122 
0.27154 4.60694 -3.79848 0.27265 4.28703 -4.19252 0.27265 4.28703 -3.96718 
0.27265 4.82136 -4.19252 0.27265 4.82136 -3.96718 0.27275 4.34269 -4.27866 
0.27275 4.34269 -3.88104 0.27275 4.7657 -4.27866 0.27275 4.7657 -3.88104 
0.27275 4.55419 -4.37014 0.27275 4.55419 -3.78957 0.27308 4.44885 -4.3515 
0.27308 4.44885 -3.8082 0.27308 4.65954 -4.3515 0.27308 4.65954 -3.8082 
0.27719 4.39571 -4.33991 0.27719 4.39571 -3.8198 0.27719 4.71268 -4.33991 
0.27719 4.71268 -3.8198 0.28276 4.29174 -4.26544 0.28276 4.29174 -3.89427 
0.28276 4.81665 -4.26544 0.28276 4.81665 -3.89427 0.28319 4.23149 -4.07985 
0.28319 4.8769 -4.07985 0.28414 4.34304 -4.32754 0.28414 4.34304 -3.83217 
0.28414 4.76534 -4.32754 0.28414 4.76534 -3.83217 0.28589 4.23241 -4.15525 
0.28589 4.23241 -4.00445 0.28589 4.87598 -4.15525 0.28589 4.87598 -4.00445 
0.28663 4.50157 -4.40829 0.28663 4.50157 -3.75142 0.28663 4.60682 -4.40829 
0.28663 4.60682 -3.75142 0.28773 4.44888 -4.39863 0.28773 4.44888 -3.76107 
0.28773 4.6595 -4.39863 0.28773 4.6595 -3.76107 0.28815 4.55419 -4.41674 
0.28815 4.55419 -3.74296 0.2915 4.39675 -4.38808 0.2915 4.39675 -3.77163 
0.2915 4.71164 -4.38808 0.2915 4.71164 -3.77163 0.29331 4.23621 -4.22843 
0.29331 4.23621 -3.93128 0.29331 4.87218 -4.22843 0.29331 4.87218 -3.93128 
0.29363 4.29201 -4.3145 0.29363 4.29201 -3.8452 0.29363 4.81637 -4.3145 
0.29363 4.81637 -3.8452 0.29791 4.34393 -4.37579 0.29791 4.34393 -3.78391 
0.29791 4.76446 -4.37579 0.29791 4.76446 -3.78391 0.30342 4.17925 -4.11764 
0.30342 4.17925 -4.04207 0.30342 4.92914 -4.11764 0.30342 4.92914 -4.04207 
0.30393 4.50161 -4.45429 0.30393 4.50161 -3.70541 0.30393 4.60678 -4.45429 
0.30393 4.60678 -3.70541 0.30468 4.44917 -4.44499 0.30468 4.44917 -3.71472 
0.30468 4.65921 -4.44499 0.30468 4.65921 -3.71472 0.30581 4.24173 -4.30079 
0.30581 4.24173 -3.85891 0.30581 4.55419 -4.46254 0.30581 4.55419 -3.69717 
0.30581 4.86665 -4.30079 0.30581 4.86665 -3.85891 0.30697 4.2929 -4.36324 
0.30697 4.2929 -3.79647 0.30697 4.81548 -4.36324 0.30697 4.81548 -3.79647 
0.30805 4.39704 -4.43465 0.30805 4.39704 -3.72506 0.30805 4.71135 -4.43465 
0.30805 4.71135 -3.72506 0.30836 4.18157 -4.19074 0.30836 4.18157 -3.96896 
0.30836 4.92682 -4.19074 0.30836 4.92682 -3.96896 0.31403 4.34535 -4.4233 
0.31403 4.34535 -3.73641 0.31403 4.76304 -4.4233 0.31403 4.76304 -3.73641 
0.31822 4.18619 -4.2637 0.31822 4.18619 -3.89601 0.31822 4.92219 -4.2637 
0.31822 4.92219 -3.89601 0.31863 4.24241 -4.3496 0.31863 4.24241 -3.81011 
0.31863 4.86597 -4.3496 0.31863 4.86597 -3.81011 0.32262 4.29425 -4.41098 
0.32262 4.29425 -3.74873 0.32262 4.81414 -4.41098 0.32262 4.81414 -3.74873 
0.32516 4.98059 -4.07985 0.3257 4.55419 -4.50741 0.3257 4.55419 -3.6523 
0.32575 4.50392 -4.50455 0.32575 4.50392 -3.65515 0.32575 4.60447 -4.50455 
0.32575 4.60447 -3.65515 0.32595 4.45137 -4.4954 0.32595 4.45137 -3.6643 
0.32595 4.65702 -4.4954 0.32595 4.65702 -3.6643 0.32758 4.97945 -4.153 
0.32758 4.97945 -4.00671 0.32877 4.39881 -4.48507 0.32877 4.39881 -3.67464 
0.32877 4.70958 -4.48507 0.32877 4.70958 -3.67464 0.33282 4.19307 -4.33521 
0.33282 4.19307 -3.8245 0.33282 4.91532 -4.33521 0.33282 4.91532 -3.8245 
0.33377 4.24389 -4.39771 0.33377 4.24389 -3.76199 0.33377 4.8645 -4.39771 
0.33377 4.8645 -3.76199 0.33425 4.34695 -4.47385 0.33425 4.34695 -3.68586 
0.33425 4.76143 -4.47385 0.33425 4.76143 -3.68586 0.33484 4.97603 -4.22575 
0.33484 4.97603 -3.93395 0.34239 4.29429 -4.46083 0.34239 4.29429 -3.69888 
0.34239 4.8141 -4.46083 0.34239 4.8141 -3.69888 0.34689 4.13803 -4.29772 
0.34689 4.97035 -4.29772 0.34689 4.97035 -3.86198 0.34747 4.19441 -4.38355 
0.34747 4.19441 -3.77615 0.34747 4.91398 -4.38355 0.34747 4.91398 -3.77615 
0.34774 4.50397 -3.6112 0.34774 4.60442 -4.54851 0.34774 4.60442 -3.6112 
0.34777 4.55419 -3.60846 0.34994 4.45387 -3.61513 0.34994 4.65451 -4.54458 
0.34994 4.65451 -3.61513 0.35227 4.40131 -3.62515 0.35227 4.70708 -4.53456 
0.35227 4.70708 -3.62515 0.35314 4.24374 -4.44765 0.35314 4.24374 -3.71206 
0.35314 4.86465 -4.44765 0.35314 4.86465 -3.71206 0.35555 5.03836 -4.11809 
0.35555 5.03836 -4.04162 0.35712 4.34918 -3.63647 0.35712 4.75921 -4.52323 
0.35712 4.75921 -3.63647 0.36052 5.03601 -4.19123 0.36052 5.03601 -3.96847 
0.36367 4.14594 -4.36853 0.36367 4.96244 -4.36853 0.36367 4.96244 -3.79118 
0.36477 4.29644 -3.64918 0.36477 4.81194 -4.51052 0.36477 4.81194 -3.64918 
0.36648 4.19379 -4.43338 0.36648 4.19379 -3.72633 0.36648 4.91459 -4.43338 
0.36648 4.91459 -3.72633 0.37043 5.0313 -4.26438 0.37043 5.0313 -3.89532 
0.37196 4.55419 -3.56575 0.37198 4.50414 -3.56816 0.37198 4.60425 -3.56816 
0.37404 4.45397 -3.57209 0.37404 4.65441 -3.57209 0.37502 4.24448 -4.49652 
0.37502 4.24448 -3.66318 0.37502 4.86391 -4.49652 0.37502 4.86391 -3.66318 
0.37825 4.4043 -3.57728 0.37825 4.70408 -3.57728 0.38232 4.14511 -4.41841 
0.38232 4.96327 -4.41841 0.38232 4.96327 -3.7413 0.38258 4.35201 -3.58841 
0.38258 4.75638 -3.58841 0.38508 5.02437 -4.33592 0.38508 5.02437 -3.82378 
0.38799 4.19445 -4.4825 0.38799 4.19445 -3.6772 0.38799 4.91394 -4.4825 
0.38799 4.91394 -3.6772 0.3885 5.09493 -4.07985 0.38989 4.29932 -3.6005 
0.38989 4.80906 -4.55921 0.38989 4.80906 -3.6005 0.39095 5.09336 -4.1561 
0.39095 5.09336 -4.0036 0.39822 5.00781 -4.40061 0.39822 5.00781 -3.75909 
0.39873 5.09003 -4.22943 0.39873 5.09003 -3.93027 0.39964 4.24713 -3.61431 
0.39964 4.86125 -4.54539 0.39964 4.86125 -3.61431 0.40023 4.65407 -3.53029 
0.40338 4.14544 -4.46732 0.40338 4.96294 -4.46732 0.40338 4.96294 -3.69238 
0.40436 4.7037 -3.53536 0.41055 4.75295 -3.5418 0.41103 5.08379 -4.30194 
0.41103 5.08379 -3.85776 0.41177 4.19617 -3.62949 0.41177 4.91222 -4.53021 
0.41177 4.91222 -3.62949 0.41744 4.80569 -3.55354 0.41883 5.00767 -4.44979 
0.41883 5.00767 -3.70991 0.42182 5.0687 -4.3673 0.42182 5.0687 -3.79241 
0.42674 5.149 -4.11809 0.42674 5.149 -4.04162 0.42675 4.85768 -3.56685 
0.42678 4.14693 -3.64456 0.42678 4.96145 -4.51514 0.42678 4.96145 -3.64456 
0.43115 5.14527 -4.19368 0.43115 5.14527 -3.96602 0.43634 5.05124 -4.43132 
0.43634 5.05124 -3.72838 0.43843 4.90877 -4.57803 0.43843 4.90877 -3.58167 
0.43906 4.75278 -3.50065 0.44136 5.14036 -4.26678 0.44136 5.14036 -3.89293 
0.44188 5.00628 -4.49815 0.44188 5.00628 -3.66156 0.4467 4.80089 -3.50883 
0.45009 5.12726 -4.33248 0.45009 5.12726 -3.82722 0.45246 4.95881 -4.56173 
0.45246 4.95881 -3.59798 0.45552 4.8531 -3.5219 0.45895 5.05016 -4.47982 
0.45895 5.05016 -3.67989 0.46236 5.11126 -4.39748 0.46236 5.11126 -3.76222 
0.46675 4.90471 -3.53666 0.46716 5.0038 -4.54503 0.46716 5.0038 -3.61467 
0.4672 5.20119 -4.07985 0.46938 5.19934 -4.15545 0.46938 5.19934 -4.00426 
0.47591 5.1938 -4.23061 0.47591 5.1938 -3.9291 0.47785 5.09255 -4.46053 
0.47785 5.09255 -3.69918 0.48035 4.95502 -3.55276 0.48253 5.18245 -4.29676 
0.48253 5.18245 -3.86295 0.48377 5.04766 -4.52717 0.48377 5.04766 -3.63254 
0.48652 4.84766 -3.47855 0.49255 5.16825 -4.36192 0.49255 5.16825 -3.79779 
0.49515 4.99965 -4.59173 0.49515 4.99965 -3.56797 0.49734 4.89939 -3.49291 
0.50226 5.09028 -4.50817 0.50226 5.09028 -3.65153 0.50592 5.15125 -4.4258 
0.50592 5.15125 -3.73391 0.5101 5.24754 -4.11805 0.5101 5.24754 -4.04165 
0.51036 4.95009 -3.50904 0.51135 5.04383 -4.57406 0.51135 5.04383 -3.58564 
0.5145 5.2438 -4.19363 0.5145 5.2438 -3.96607 0.52032 5.23589 -4.25897 
0.52032 5.23589 -3.90073 0.52258 5.13154 -4.4881 0.52258 5.13154 -3.6716 
0.52485 4.99485 -3.52395 0.52825 5.22347 -4.32491 0.52825 5.22347 -3.83479 
0.5295 5.08701 -4.55508 0.5295 5.08701 -3.60462 0.53974 5.20812 -4.39026 
0.53974 5.20812 -3.76944 0.54107 5.03853 -3.54021 0.54241 4.94403 -3.46693 
0.54946 5.12862 -4.53517 0.54946 5.12862 -3.62454 0.55445 5.19004 -4.45369 
0.55445 5.19004 -3.70602 0.55497 5.29226 -4.07985 0.55693 5.29012 -4.15605 
0.55693 5.29012 -4.00366 0.55885 5.08194 -4.60086 0.55885 5.08194 -3.55885 
0.56099 5.28409 -4.22159 0.56099 5.28409 -3.93811 0.56795 5.27488 -4.28652 
0.56795 5.27488 -3.87319 0.57035 5.16807 -4.51393 0.57035 5.16807 -3.64578 
0.57753 5.26155 -4.35247 0.57753 5.26155 -3.80723 0.57833 5.12401 -4.5809 
0.57833 5.12401 -3.57881 0.59012 5.24496 -4.41717 0.59012 5.24496 -3.74253 
0.59886 5.16373 -4.55998 0.59886 5.16373 -3.59972 0.60296 5.33249 -4.11805 
0.60296 5.33249 -4.04165 0.60416 5.22492 -4.4784 0.60416 5.22492 -3.6813 
0.60566 5.3287 -4.18345 0.60566 5.3287 -3.97625 0.61094 5.32137 -4.24891 
0.61094 5.32137 -3.9108 0.61859 5.31059 -4.31312 0.61859 5.31059 -3.84658 
0.62093 5.20196 -4.53789 0.62938 5.296 -4.37876 0.62938 5.296 -3.78094 
0.62942 5.1576 -4.60481 0.64193 5.27832 -4.44064 0.64193 5.27832 -3.71907 
0.65115 5.19623 -4.58292 0.65234 5.37069 -4.07985 0.65358 5.36894 -4.14526 
0.65358 5.36894 -4.01445 0.65698 5.25725 -4.50141 0.65698 5.25725 -3.65829 
0.65728 5.3637 -4.21038 0.65728 5.3637 -3.94933 0.66343 5.355 -4.27494 
0.66343 5.355 -3.88476 0.67201 5.34287 -4.33867 0.67201 5.34287 -3.82103 
0.67412 5.23309 -4.5599 0.68298 5.32736 -4.40129 0.68298 5.32736 -3.75841 
0.69629 5.30854 -4.46254 0.69629 5.30854 -3.69717 0.70107 5.37143 -3.85034 
0.71105 5.35715 -3.78613 0.71188 5.28649 -4.52214 0.72333 5.33976 -4.43551 
0.72333 5.33976 -3.7242 0.72969 5.2613 -4.57985 0.73797 5.31901 -4.4961 
0.75161 5.36906 -3.75209 0.75483 5.29514 -4.55472 0.78111 5.3272 -4.52844 
1.73073 3.98438 -3.42849 1.7507 4.02644 -3.40901 1.75464 3.95079 -3.47958 
1.76933 4.06985 -3.39123 1.77498 3.99067 -3.45929 1.78559 4.11354 -3.37502 
1.79472 4.03309 -3.44017 1.79764 3.95849 -3.5119 1.8005 4.1583 -3.36052 
1.81215 4.07564 -3.42279 1.81663 4.20899 -3.3475 1.81763 3.99862 -3.49191 
1.82419 4.50483 -3.27727 1.82539 4.55419 -3.27664 1.82823 4.11959 -3.40689 
1.82996 3.95079 -3.5549 1.83099 4.26072 -3.33668 1.8362 4.04009 -3.47335 
1.84053 4.3082 -3.32728 1.84261 4.16435 -3.39257 1.84858 4.35628 -3.31972 
1.85025 3.99067 -3.53456 1.8533 4.0828 -3.45624 1.85521 4.4058 -3.31389 
1.85846 4.21532 -3.37998 1.86026 4.45571 -3.31 1.86052 3.94466 -3.59972 
1.86294 4.50489 -3.30748 1.86294 4.6035 -3.30748 1.86408 4.55419 -3.30684 
1.86891 4.12664 -3.44064 1.86938 4.03309 -3.51482 1.86948 4.26195 -3.36904 
1.87899 4.30952 -3.35976 1.88105 3.98438 -3.57881 1.88297 4.17151 -3.42657 
1.88672 4.35744 -3.35211 1.88675 4.07564 -3.49739 1.88904 3.94032 -3.64578 
1.89333 4.40705 -3.34641 1.89546 4.2173 -3.41408 1.89764 4.45582 -3.34218 
1.89764 4.65256 -3.34218 1.90035 4.50507 -3.33972 1.90035 4.60332 -3.33972 
1.90054 4.02644 -3.55885 1.90125 4.55419 -3.3389 1.90265 4.11959 -3.48132 
1.90493 3.91835 -3.70602 1.90635 4.26391 -3.40319 1.90993 3.97976 -3.62454 
1.91561 4.31121 -3.39394 1.91697 4.16435 -3.46693 1.91831 4.06985 -3.54021 
1.92321 4.3591 -3.38633 1.92914 4.40746 -3.3804 1.92914 4.70092 -3.3804 
1.92956 4.21532 -3.45108 1.92988 4.02137 -3.60462 1.92988 5.08701 -3.60462 
1.93339 4.45618 -3.37615 1.93339 4.65221 -3.37615 1.93453 4.11354 -3.52395 
1.93595 4.50513 -3.3736 1.93595 4.60326 -3.3736 1.9368 3.97684 -3.6716 
1.9368 4.55419 -3.37275 1.9368 5.13154 -3.6716 1.94051 4.26195 -3.44006 
1.94803 4.06456 -3.58564 1.94803 5.04383 -3.58564 1.94902 4.1583 -3.50904 
1.94979 4.30952 -3.43055 1.94979 4.79887 -3.43055 1.95346 3.95713 -3.73391 
1.95712 4.01811 -3.65153 1.95712 5.09028 -3.65153 1.95743 4.35744 -3.42283 
1.95743 4.75094 -3.42283 1.96204 4.20899 -3.49291 1.96204 4.89939 -3.49291 
1.96313 4.40705 -3.41622 1.96313 4.70133 -3.41622 1.96423 4.10874 -3.56797 
1.96423 4.99965 -3.56797 1.96683 3.94014 -4.36192 1.96683 3.94014 -3.79779 
1.96737 4.45582 -3.4119 1.96737 4.65256 -3.4119 1.96983 4.50507 -3.40919 
1.96983 4.60332 -3.40919 1.97064 4.55419 -3.40829 1.97287 4.26072 -3.47855 
1.97287 4.84766 -3.47855 1.97561 4.06073 -3.63254 1.97561 5.04766 -3.63254 
1.97685 3.92594 -4.29676 1.97685 3.92594 -3.86295 1.97903 4.15337 -3.55276 
1.97903 4.95502 -3.55276 1.98153 4.01584 -3.69918 1.98153 5.09255 -4.46053 
1.98153 5.09255 -3.69918 1.98226 4.3082 -3.46901 1.98226 4.80018 -3.46901 
1.98347 3.91459 -4.23061 1.98347 3.91459 -3.9291 1.98983 4.35628 -3.46096 
1.98983 4.75211 -3.46096 1.99 3.90905 -4.15545 1.99 3.90905 -4.00426 
1.99218 3.9072 -4.07985 1.99223 4.10459 -3.61467 1.99223 5.0038 -3.61467 
1.99263 4.20368 -3.53666 1.99263 4.90471 -3.53666 1.99566 4.4058 -3.45433 
1.99566 4.70258 -3.45433 1.99702 3.99713 -3.76222 1.99702 5.11126 -3.76222 
1.99955 4.45571 -3.44928 1.99955 4.65268 -3.44928 2.00043 4.05822 -3.67989 
2.00043 5.05016 -4.47982 2.00043 5.05016 -3.67989 2.00206 4.50489 -3.4466 
2.00206 4.6035 -3.4466 2.0027 4.55419 -3.44546 2.00386 4.25529 -3.5219 
2.00386 4.8531 -3.5219 2.00692 4.14958 -3.59798 2.00692 4.95881 -3.59798 
2.00929 3.98112 -4.33248 2.00929 3.98112 -3.82722 2.01269 4.3075 -3.50883 
2.01269 4.80089 -3.50883 2.01751 4.10211 -3.66156 2.01751 5.00628 -4.49815 
2.01751 5.00628 -3.66156 2.01802 3.96803 -4.26678 2.01802 3.96803 -3.89293 
2.02032 4.35561 -3.50065 2.02032 4.75278 -3.50065 2.02095 4.19962 -3.58167 
2.02095 4.90877 -3.58167 2.02304 4.05714 -3.72838 2.02304 5.05124 -4.43132 
2.02304 5.05124 -3.72838 2.02641 4.40494 -3.49422 2.02641 4.70345 -3.49422 
2.02824 3.96312 -4.19368 2.02824 3.96312 -3.96602 2.03036 4.45488 -3.48903 
2.03036 4.6535 -3.48903 2.03227 4.50483 -3.48536 2.03227 4.60355 -3.48536 
2.0326 4.14693 -3.64456 2.0326 4.96145 -4.51514 2.0326 4.96145 -3.64456 
2.03264 4.25071 -3.56685 2.03264 4.85768 -3.56685 2.03265 3.95938 -4.11809 
2.03265 3.95938 -4.04162 2.0329 4.55419 -3.48415 2.03756 4.03968 -4.3673 
2.03756 4.03968 -3.79241 2.03756 5.0687 -4.3673 2.03756 5.0687 -3.79241 
2.04056 4.10072 -3.70991 2.04056 5.00767 -4.44979 2.04056 5.00767 -3.70991 
2.04194 4.3027 -3.55354 2.04194 4.80569 -3.55354 2.04761 4.19617 -3.62949 
2.04761 4.91222 -3.62949 2.04835 4.0246 -4.30194 2.04835 4.0246 -3.85776 
2.04835 5.08379 -4.30194 2.04835 5.08379 -3.85776 2.04883 4.35544 -3.5418 
2.04883 4.75295 -3.5418 2.05502 4.40469 -3.53536 2.05502 4.7037 -3.53536 
2.056 4.14544 -3.69238 2.056 4.96294 -4.46732 2.056 4.96294 -3.69238 
2.05915 4.45431 -3.53029 2.05915 4.65407 -3.53029 2.05974 4.24713 -3.61431 
2.05974 4.86125 -3.61431 2.06066 4.01836 -4.22943 2.06066 4.01836 -3.93027 
2.06066 5.09003 -4.22943 2.06066 5.09003 -3.93027 2.06116 4.10057 -4.40061 
2.06116 4.10057 -3.75909 2.06116 4.55419 -3.52428 2.06116 5.00781 -4.40061 
2.06116 5.00781 -3.75909 2.0612 4.50419 -3.52659 2.0612 4.60419 -3.52659 
2.06843 4.01503 -4.1561 2.06843 4.01503 -4.0036 2.06843 5.09336 -4.0036 
2.06949 4.29932 -3.6005 2.06949 4.80906 -3.6005 2.07088 4.01345 -4.07985 
2.07088 5.09493 -4.07985 2.07139 4.19445 -3.6772 2.07139 4.91394 -4.4825 
2.07139 4.91394 -3.6772 2.0743 4.08401 -4.33592 2.0743 4.08401 -3.82378 
2.0743 5.02437 -4.33592 2.0743 5.02437 -3.82378 2.0768 4.35201 -3.58841 
2.0768 4.75638 -3.58841 2.07706 4.14511 -3.7413 2.07706 4.96327 -4.41841 
2.07706 4.96327 -3.7413 2.08114 4.4043 -3.57728 2.08114 4.70408 -3.57728 
2.08436 4.24448 -3.66318 2.08436 4.86391 -4.49652 2.08436 4.86391 -3.66318 
2.08534 4.45397 -3.57209 2.08534 4.65441 -3.57209 2.0874 4.50414 -3.56816 
2.0874 4.60425 -3.56816 2.08742 4.55419 -3.56575 2.08895 4.07709 -4.26438 
2.08895 4.07709 -3.89532 2.08895 5.0313 -4.26438 2.08895 5.0313 -3.89532 
2.0929 4.19379 -3.72633 2.0929 4.91459 -4.43338 2.0929 4.91459 -3.72633 
2.09461 4.29644 -3.64918 2.09461 4.81194 -3.64918 2.09572 4.14594 -4.36853 
2.09572 4.14594 -3.79118 2.09572 4.96244 -4.36853 2.09572 4.96244 -3.79118 
2.09886 4.07238 -4.19123 2.09886 4.07238 -3.96847 2.09886 5.03601 -4.19123 
2.09886 5.03601 -3.96847 2.10226 4.34918 -3.63647 2.10226 4.75921 -3.63647 
2.10383 4.07002 -4.11809 2.10383 4.07002 -4.04162 2.10383 5.03836 -4.11809 
2.10383 5.03836 -4.04162 2.10624 4.24374 -3.71206 2.10624 4.86465 -4.44765 
2.10624 4.86465 -3.71206 2.10711 4.40131 -3.62515 2.10711 4.70708 -3.62515 
2.10945 4.45387 -3.61513 2.10945 4.65451 -3.61513 2.11161 4.55419 -3.60846 
2.11164 4.50397 -3.6112 2.11164 4.60442 -3.6112 2.11192 4.19441 -4.38355 
2.11192 4.19441 -3.77615 2.11192 4.91398 -4.38355 2.11192 4.91398 -3.77615 
2.1125 4.13803 -4.29772 2.1125 4.13803 -3.86198 2.1125 4.97035 -4.29772 
2.1125 4.97035 -3.86198 2.11699 4.29429 -3.69888 2.11699 4.8141 -4.46083 
2.11699 4.8141 -3.69888 2.12455 4.13235 -4.22575 2.12455 4.13235 -3.93395 
2.12455 4.97603 -4.22575 2.12455 4.97603 -3.93395 2.12513 4.34695 -3.68586 
2.12513 4.76143 -4.47385 2.12513 4.76143 -3.68586 2.12561 4.24389 -4.39771 
2.12561 4.24389 -3.76199 2.12561 4.8645 -4.39771 2.12561 4.8645 -3.76199 
2.12656 4.19307 -4.33521 2.12656 4.19307 -3.8245 2.12656 4.91532 -4.33521 
2.12656 4.91532 -3.8245 2.13061 4.39881 -3.67464 2.13061 4.70958 -4.48507 
2.13061 4.70958 -3.67464 2.1318 4.12893 -4.153 2.1318 4.12893 -4.00671 
2.1318 4.97945 -4.153 2.1318 4.97945 -4.00671 2.13343 4.45137 -3.6643 
2.13343 4.65702 -3.6643 2.13363 4.50392 -3.65515 2.13363 4.60447 -3.65515 
2.13368 4.55419 -3.6523 2.13423 4.12779 -4.07985 2.13423 4.98059 -4.07985 
2.13677 4.29425 -4.41098 2.13677 4.29425 -3.74873 2.13677 4.81414 -4.41098 
2.13677 4.81414 -3.74873 2.14075 4.24241 -4.3496 2.14075 4.24241 -3.81011 
2.14075 4.86597 -4.3496 2.14075 4.86597 -3.81011 2.14116 4.18619 -4.2637 
2.14116 4.18619 -3.89601 2.14116 4.92219 -4.2637 2.14116 4.92219 -3.89601 
2.14535 4.34535 -4.4233 2.14535 4.34535 -3.73641 2.14535 4.76304 -4.4233 
2.14535 4.76304 -3.73641 2.15102 4.18157 -4.19074 2.15102 4.18157 -3.96896 
2.15102 4.92682 -4.19074 2.15102 4.92682 -3.96896 2.15133 4.39704 -4.43465 
2.15133 4.39704 -3.72506 2.15133 4.71135 -4.43465 2.15133 4.71135 -3.72506 
2.15242 4.2929 -4.36324 2.15242 4.2929 -3.79647 2.15242 4.81548 -4.36324 
2.15242 4.81548 -3.79647 2.15357 4.24173 -4.30079 2.15357 4.24173 -3.85891 
2.15357 4.55419 -4.46254 2.15357 4.55419 -3.69717 2.15357 4.86665 -4.30079 
2.15357 4.86665 -3.85891 2.1547 4.44917 -4.44499 2.1547 4.44917 -3.71472 
2.1547 4.65921 -4.44499 2.1547 4.65921 -3.71472 2.15545 4.50161 -4.45429 
2.15545 4.50161 -3.70541 2.15545 4.60678 -4.45429 2.15545 4.60678 -3.70541 
2.15597 4.17925 -4.11764 2.15597 4.17925 -4.04207 2.15597 4.92914 -4.11764 
2.15597 4.92914 -4.04207 2.16147 4.34393 -4.37579 2.16147 4.34393 -3.78391 
2.16147 4.76446 -4.37579 2.16147 4.76446 -3.78391 2.16575 4.29201 -4.3145 
2.16575 4.29201 -3.8452 2.16575 4.81637 -4.3145 2.16575 4.81637 -3.8452 
2.16607 4.23621 -4.22843 2.16607 4.23621 -3.93128 2.16607 4.87218 -4.22843 
2.16607 4.87218 -3.93128 2.16789 4.39675 -4.38808 2.16789 4.39675 -3.77163 
2.16789 4.71164 -4.38808 2.16789 4.71164 -3.77163 2.17124 4.55419 -4.41674 
2.17124 4.55419 -3.74296 2.17165 4.44888 -4.39863 2.17165 4.44888 -3.76107 
2.17165 4.6595 -4.39863 2.17165 4.6595 -3.76107 2.17275 4.50157 -4.40829 
2.17275 4.50157 -3.75142 2.17275 4.60682 -4.40829 2.17275 4.60682 -3.75142 
2.1735 4.23241 -4.15525 2.1735 4.23241 -4.00445 2.1735 4.87598 -4.15525 
2.1735 4.87598 -4.00445 2.17524 4.34304 -4.32754 2.17524 4.34304 -3.83217 
2.17524 4.76534 -4.32754 2.17524 4.76534 -3.83217 2.17619 4.23149 -4.07985 
2.17619 4.8769 -4.07985 2.17662 4.29174 -4.26544 2.17662 4.29174 -3.89427 
2.17662 4.81665 -4.26544 2.17662 4.81665 -3.89427 2.18219 4.39571 -4.33991 
2.18219 4.39571 -3.8198 2.18219 4.71268 -4.33991 2.18219 4.71268 -3.8198 
2.1863 4.44885 -4.3515 2.1863 4.44885 -3.8082 2.1863 4.65954 -4.3515 
2.1863 4.65954 -3.8082 2.18663 4.55419 -4.37014 2.18663 4.55419 -3.78957 
2.18664 4.34269 -4.27866 2.18664 4.34269 -3.88104 2.18664 4.7657 -4.27866 
2.18664 4.7657 -3.88104 2.18673 4.28703 -4.19252 2.18673 4.28703 -3.96718 
2.18673 4.82136 -4.19252 2.18673 4.82136 -3.96718 2.18784 4.50144 -4.36122 
2.18784 4.50144 -3.79848 2.18784 4.60694 -4.36122 2.18784 4.60694 -3.79848 
2.19226 4.28582 -4.11764 2.19226 4.28582 -4.04206 2.19226 4.82257 -4.11764 
2.19226 4.82257 -4.04206 2.19416 4.39512 -4.2908 2.19416 4.39512 -3.8689 
2.19416 4.71326 -4.2908 2.19416 4.71326 -3.8689 2.19562 4.34287 -4.22928 
2.19562 4.34287 -3.93042 2.19562 4.76552 -4.22928 2.19562 4.76552 -3.93042 
2.19879 4.44824 -4.3026 2.19879 4.44824 -3.8571 2.19879 4.66015 -4.3026 
2.19879 4.66015 -3.8571 2.19972 4.55419 -4.32283 2.19972 4.55419 -3.83687 
2.20052 4.5014 -4.31374 2.20052 4.5014 -3.84597 2.20052 4.60698 -4.31374 
2.20052 4.60698 -3.84597 2.20365 4.39515 -4.24144 2.20365 4.39515 -3.91826 
2.20365 4.71323 -4.24144 2.20365 4.71323 -3.91826 2.20384 4.34107 -4.15478 
2.20384 4.34107 -4.00493 2.20384 4.76732 -4.15478 2.20384 4.76732 -4.00493 
2.20658 4.34047 -4.07985 2.20658 4.76792 -4.07985 2.20881 4.4479 -4.25313 
2.20881 4.4479 -3.90657 2.20881 4.66048 -4.25313 2.20881 4.66048 -3.90657 
2.21048 4.3949 -4.19249 2.21048 4.3949 -3.96722 2.21048 4.55419 -4.27494 
2.21048 4.55419 -3.88476 2.21048 4.71348 -4.19249 2.21048 4.71348 -3.96722 
2.21109 4.50097 -4.26431 2.21109 4.50097 -3.8954 2.21109 4.60742 -4.26431 
2.21109 4.60742 -3.8954 2.216 4.39369 -4.11761 2.216 4.39369 -4.04209 
2.216 4.71469 -4.11761 2.216 4.71469 -4.04209 2.21618 4.44763 -4.20432 
2.21618 4.44763 -3.95538 2.21618 4.66075 -4.20432 2.21618 4.66075 -3.95538 
2.21887 4.55419 -4.22658 2.21887 4.55419 -3.93312 2.21898 4.50093 -4.21579 
2.21898 4.50093 -3.94391 2.21898 4.60745 -4.21579 2.21898 4.60745 -3.94391 
2.22114 4.44762 -4.15521 2.22114 4.44762 -4.00449 2.22114 4.66077 -4.15521 
2.22114 4.66077 -4.00449 2.22396 4.44731 -4.07985 2.22396 4.66107 -4.07985 
2.22448 4.50083 -4.16667 2.22448 4.50083 -3.99303 2.22448 4.60756 -4.16667 
2.22448 4.60756 -3.99303 2.22488 4.55419 -4.17787 2.22488 4.55419 -3.98183 
2.22755 4.50079 -4.11761 2.22755 4.50079 -4.04209 2.22755 4.60759 -4.11761 
2.22755 4.60759 -4.04209 2.22849 4.55419 -4.12892 2.22849 4.55419 -4.03078 
2.22969 4.55419 -4.07985 0.06448 3.4806 -4.03972 0.06568 3.4806 -4.08879 
0.06568 3.4806 -3.99065 0.06662 3.4272 -4.07748 0.06662 3.4272 -4.00196 
0.06662 3.534 -4.07748 0.06662 3.534 -4.00196 0.0693 3.4806 -4.13774 
0.0693 3.4806 -3.9417 0.06969 3.42723 -4.12654 0.06969 3.42723 -3.9529 
0.06969 3.53396 -4.12654 0.06969 3.53396 -3.9529 0.07021 3.37372 -4.03972 
0.07021 3.58748 -4.03972 0.07304 3.37402 -4.11508 0.07304 3.37402 -3.96436 
0.07304 3.58717 -4.11508 0.07304 3.58717 -3.96436 0.0752 3.42734 -4.17566 
0.0752 3.42734 -3.90378 0.0752 3.53386 -4.17566 0.0752 3.53386 -3.90378 
0.0753 3.4806 -4.18645 0.0753 3.4806 -3.89299 0.078 3.37404 -4.16419 
0.078 3.37404 -3.91525 0.078 3.58716 -4.16419 0.078 3.58716 -3.91525 
0.07817 3.3201 -4.07748 0.07817 3.3201 -4.00196 0.07817 3.6411 -4.07748 
0.07817 3.6411 -4.00196 0.08308 3.42737 -4.22417 0.08308 3.42737 -3.85526 
0.08308 3.53382 -4.22417 0.08308 3.53382 -3.85526 0.08369 3.32131 -4.15235 
0.08369 3.32131 -3.92708 0.08369 3.4806 -4.23481 0.08369 3.4806 -3.84463 
0.08369 3.63989 -4.15235 0.08369 3.63989 -3.92708 0.08536 3.37431 -4.213 
0.08536 3.37431 -3.86644 0.08536 3.58689 -4.213 0.08536 3.58689 -3.86644 
0.08759 3.26687 -4.03972 0.08759 3.69432 -4.03972 0.09033 3.26747 -4.11464 
0.09033 3.26747 -3.96479 0.09033 3.69372 -4.11464 0.09033 3.69372 -3.96479 
0.09052 3.32156 -4.20131 0.09052 3.32156 -3.87813 0.09052 3.63964 -4.20131 
0.09052 3.63964 -3.87813 0.09365 3.42781 -4.2736 0.09365 3.42781 -3.80583 
0.09365 3.53339 -4.2736 0.09365 3.53339 -3.80583 0.09445 3.4806 -4.2827 
0.09445 3.4806 -3.79674 0.09538 3.37464 -4.26247 0.09538 3.37464 -3.81697 
0.09538 3.58655 -4.26247 0.09538 3.58655 -3.81697 0.09855 3.26927 -4.18915 
0.09855 3.26927 -3.89029 0.09855 3.69192 -4.18915 0.09855 3.69192 -3.89029 
0.10001 3.32153 -4.25067 0.10001 3.32153 -3.82877 0.10001 3.63967 -4.25067 
0.10001 3.63967 -3.82877 0.10191 3.21222 -4.07751 0.10191 3.21222 -4.00193 
0.10191 3.74897 -4.07751 0.10191 3.74897 -4.00193 0.10633 3.42785 -4.32109 
0.10633 3.42785 -3.75835 0.10633 3.53335 -4.32109 0.10633 3.53335 -3.75835 
0.10744 3.21343 -4.15239 0.10744 3.21343 -3.92705 0.10744 3.74776 -4.15239 
0.10744 3.74776 -3.92705 0.10754 3.26909 -4.23853 0.10754 3.26909 -3.84091 
0.10754 3.6921 -4.23853 0.10754 3.6921 -3.84091 0.10754 3.4806 -4.33 
0.10754 3.4806 -3.74943 0.10787 3.37525 -4.31137 0.10787 3.37525 -3.76807 
0.10787 3.58594 -4.31137 0.10787 3.58594 -3.76807 0.11198 3.32211 -4.29977 
0.11198 3.32211 -3.77966 0.11198 3.63908 -4.29977 0.11198 3.63908 -3.77966 
0.11755 3.21814 -4.2253 0.11755 3.21814 -3.85413 0.11755 3.74305 -4.2253 
0.11755 3.74305 -3.85413 0.11798 3.15789 -4.03972 0.11798 3.8033 -4.03972 
0.11893 3.26945 -4.2874 0.11893 3.26945 -3.79203 0.11893 3.69175 -4.2874 
0.11893 3.69175 -3.79203 0.12067 3.15881 -4.11512 0.12067 3.15881 -3.96432 
0.12067 3.80238 -4.11512 0.12067 3.80238 -3.96432 0.12142 3.42797 -4.36815 
0.12142 3.42797 -3.71128 0.12142 3.53322 -4.36815 0.12142 3.53322 -3.71128 
0.12252 3.37529 -4.3585 0.12252 3.37529 -3.72094 0.12252 3.58591 -4.3585 
0.12252 3.58591 -3.72094 0.12294 3.4806 -4.37661 0.12294 3.4806 -3.70283 
0.12629 3.32315 -4.34794 0.12629 3.32315 -3.73149 0.12629 3.63804 -4.34794 
0.12629 3.63804 -3.73149 0.1281 3.16261 -4.18829 0.1281 3.16261 -3.89114 
0.1281 3.79858 -4.18829 0.1281 3.79858 -3.89114 0.12842 3.21842 -4.27437 
0.12842 3.21842 -3.80507 0.12842 3.74278 -4.27437 0.12842 3.74278 -3.80507 
0.1327 3.27033 -4.33566 0.1327 3.27033 -3.74378 0.1327 3.69086 -4.33566 
0.1327 3.69086 -3.74378 0.1382 3.10565 -4.0775 0.1382 3.10565 -4.00193 
0.1382 3.85554 -4.0775 0.1382 3.85554 -4.00193 0.13872 3.42801 -4.41416 
0.13872 3.42801 -3.66528 0.13872 3.53318 -4.41416 0.13872 3.53318 -3.66528 
0.13947 3.37558 -4.40485 0.13947 3.37558 -3.67458 0.13947 3.58562 -4.40485 
0.13947 3.58562 -3.67458 0.1406 3.16814 -4.26066 0.1406 3.16814 -3.81878 
0.1406 3.4806 -4.4224 0.1406 3.4806 -3.65703 0.1406 3.79306 -4.26066 
0.1406 3.79306 -3.81878 0.14176 3.21931 -4.3231 0.14176 3.21931 -3.75633 
0.14176 3.74189 -4.3231 0.14176 3.74189 -3.75633 0.14284 3.32344 -4.39451 
0.14284 3.32344 -3.68492 0.14284 3.63775 -4.39451 0.14284 3.63775 -3.68492 
0.14315 3.10797 -4.15061 0.14315 3.10797 -3.92883 0.14315 3.85322 -4.15061 
0.14315 3.85322 -3.92883 0.14882 3.27175 -4.38316 0.14882 3.27175 -3.69627 
0.14882 3.68944 -4.38316 0.14882 3.68944 -3.69627 0.15301 3.1126 -4.22356 
0.15301 3.1126 -3.85587 0.15301 3.8486 -4.22356 0.15301 3.8486 -3.85587 
0.15342 3.16882 -4.30946 0.15342 3.16882 -3.76997 0.15342 3.79238 -4.30946 
0.15342 3.79238 -3.76997 0.1574 3.22065 -4.37084 0.1574 3.22065 -3.70859 
0.1574 3.74054 -4.37084 0.1574 3.74054 -3.70859 0.15995 3.0542 -4.03972 
0.15995 3.907 -4.03972 0.16049 3.4806 -4.46727 0.16049 3.4806 -3.61216 
0.16054 3.43032 -4.46442 0.16054 3.43032 -3.61502 0.16054 3.53087 -4.46442 
0.16054 3.53087 -3.61502 0.16074 3.37777 -4.45527 0.16074 3.37777 -3.62417 
0.16074 3.58342 -4.45527 0.16074 3.58342 -3.62417 0.16237 3.05534 -4.11286 
0.16237 3.05534 -3.96657 0.16237 3.90586 -4.11286 0.16237 3.90586 -3.96657 
0.16356 3.32521 -4.44493 0.16356 3.32521 -3.6345 0.16356 3.63598 -4.44493 
0.16356 3.63598 -3.6345 0.16761 3.11947 -4.29507 0.16761 3.11947 -3.78436 
0.16761 3.84172 -4.29507 0.16761 3.84172 -3.78436 0.16856 3.17029 -4.35758 
0.16856 3.17029 -3.72186 0.16856 3.7909 -4.35758 0.16856 3.7909 -3.72186 
0.16904 3.27336 -4.43371 0.16904 3.27336 -3.64572 0.16904 3.68784 -4.43371 
0.16904 3.68784 -3.64572 0.16962 3.05876 -4.18562 0.16962 3.05876 -3.89382 
0.16962 3.90244 -4.18562 0.16962 3.90244 -3.89382 0.17718 3.22069 -4.42069 
0.17718 3.22069 -3.65874 0.17718 3.7405 -4.42069 0.17718 3.7405 -3.65874 
0.18167 3.06444 -4.25759 0.18167 3.06444 -3.82185 0.18167 3.89676 -4.25759 
0.18167 3.89676 -3.82185 0.18226 3.12081 -4.34342 0.18226 3.12081 -3.73602 
0.18226 3.84038 -4.34342 0.18226 3.84038 -3.73602 0.18253 3.43037 -4.50837 
0.18253 3.43037 -3.57106 0.18253 3.53082 -4.50837 0.18253 3.53082 -3.57106 
0.18256 3.4806 -4.51111 0.18256 3.4806 -3.56832 0.18473 3.38028 -4.50444 
0.18473 3.38028 -3.57499 0.18473 3.58092 -4.50444 0.18473 3.58092 -3.57499 
0.18706 3.32771 -4.49442 0.18706 3.32771 -3.58501 0.18706 3.63348 -4.49442 
0.18706 3.63348 -3.58501 0.18793 3.17014 -4.40751 0.18793 3.17014 -3.67192 
0.18793 3.79105 -4.40751 0.18793 3.79105 -3.67192 0.19034 2.99643 -4.07795 
0.19034 2.99643 -4.00148 0.19034 3.96477 -4.07795 0.19034 3.96477 -4.00148 
0.19191 3.27558 -4.4831 0.19191 3.27558 -3.59634 0.19191 3.68561 -4.4831 
0.19191 3.68561 -3.59634 0.19531 2.99878 -4.1511 0.19531 2.99878 -3.92834 
0.19531 3.96241 -4.1511 0.19531 3.96241 -3.92834 0.19845 3.07235 -4.32839 
0.19845 3.07235 -3.75104 0.19845 3.88885 -4.32839 0.19845 3.88885 -3.75104 
0.19956 3.22285 -4.47039 0.19956 3.22285 -3.60905 0.19956 3.73835 -4.47039 
0.19956 3.73835 -3.60905 0.20127 3.1202 -4.39324 0.20127 3.1202 -3.68619 
0.20127 3.841 -4.39324 0.20127 3.841 -3.68619 0.20522 3.00349 -4.22425 
0.20522 3.00349 -3.85519 0.20522 3.9577 -4.22425 0.20522 3.9577 -3.85519 
0.20675 3.4806 -4.55382 0.20675 3.4806 -3.52562 0.20677 3.43054 -4.55141 
0.20677 3.43054 -3.52803 0.20677 3.53065 -4.55141 0.20677 3.53065 -3.52803 
0.20883 3.38038 -4.54748 0.20883 3.38038 -3.53196 0.20883 3.58082 -4.54748 
0.20883 3.58082 -3.53196 0.20981 3.17088 -4.45639 0.20981 3.17088 -3.62305 
0.20981 3.79031 -4.45639 0.20981 3.79031 -3.62305 0.21304 3.33071 -4.54229 
0.21304 3.33071 -3.53715 0.21304 3.63049 -4.54229 0.21304 3.63049 -3.53715 
0.21711 3.07152 -4.37827 0.21711 3.07152 -3.70116 0.21711 3.88968 -4.37827 
0.21711 3.88968 -3.70116 0.21737 3.27841 -4.53116 0.21737 3.27841 -3.54827 
0.21737 3.68278 -4.53116 0.21737 3.68278 -3.54827 0.21987 3.01042 -4.29579 
0.21987 3.01042 -3.78365 0.21987 3.95078 -4.29579 0.21987 3.95078 -3.78365 
0.22278 3.12085 -4.44237 0.22278 3.12085 -3.63707 0.22278 3.84034 -4.44237 
0.22278 3.84034 -3.63707 0.22329 2.93986 -4.03972 0.22329 4.02134 -4.03972 
0.22468 3.22573 -4.51907 0.22468 3.22573 -3.56036 0.22468 3.73547 -4.51907 
0.22468 3.73547 -3.56036 0.22574 2.94143 -4.11597 0.22574 2.94143 -3.96347 
0.22574 4.01976 -4.11597 0.22574 4.01976 -3.96347 0.23297 3.4306 -4.59298 
0.23297 3.4306 -3.48646 0.23297 3.5306 -4.59298 0.23297 3.5306 -3.48646 
0.23301 3.02698 -4.36048 0.23301 3.02698 -3.71896 0.23301 3.4806 -4.59529 
0.23301 3.4806 -3.48415 0.23301 3.93422 -4.36048 0.23301 3.93422 -3.71896 
0.23351 2.94476 -4.1893 0.23351 2.94476 -3.89014 0.23351 4.01643 -4.1893 
0.23351 4.01643 -3.89014 0.23443 3.17354 -4.50526 0.23443 3.17354 -3.57418 
0.23443 3.78766 -4.50526 0.23443 3.78766 -3.57418 0.23502 3.38072 -4.58928 
0.23502 3.38072 -3.49015 0.23502 3.58048 -4.58928 0.23502 3.58048 -3.49015 
0.23817 3.07185 -4.42719 0.23817 3.07185 -3.65225 0.23817 3.88935 -4.42719 
0.23817 3.88935 -3.65225 0.23915 3.33109 -4.58421 0.23915 3.33109 -3.49523 
0.23915 3.6301 -4.58421 0.23915 3.6301 -3.49523 0.24534 3.28184 -4.57777 
0.24534 3.28184 -3.50166 0.24534 3.67935 -4.57777 0.24534 3.67935 -3.50166 
0.24582 2.951 -4.26181 0.24582 2.951 -3.81763 0.24582 4.01019 -4.26181 
0.24582 4.01019 -3.81763 0.24656 3.12257 -4.49008 0.24656 3.12257 -3.58936 
0.24656 3.83862 -4.49008 0.24656 3.83862 -3.58936 0.25223 3.2291 -4.56603 
0.25223 3.2291 -3.51341 0.25223 3.73209 -4.56603 0.25223 3.73209 -3.51341 
0.25362 3.02712 -4.40966 0.25362 3.02712 -3.66978 0.25362 3.93407 -4.40966 
0.25362 3.93407 -3.66978 0.25661 2.96609 -4.32716 0.25661 2.96609 -3.75227 
0.25661 3.99511 -4.32716 0.25661 3.99511 -3.75227 0.26127 3.4806 -4.63542 
0.26127 3.4806 -3.44402 0.26152 2.88579 -4.07795 0.26152 2.88579 -4.00148 
0.26152 4.07541 -4.07795 0.26152 4.07541 -4.00148 0.26154 3.17711 -4.55272 
0.26154 3.17711 -3.52671 0.26154 3.78408 -4.55272 0.26154 3.78408 -3.52671 
0.26157 3.07334 -4.47501 0.26157 3.07334 -3.60443 0.26157 3.88786 -4.47501 
0.26157 3.88786 -3.60443 0.2619 3.43124 -4.63421 0.2619 3.43124 -3.44522 
0.2619 3.52996 -4.63421 0.2619 3.52996 -3.44522 0.26381 3.38129 -4.63054 
0.26381 3.38129 -3.4489 0.26381 3.57991 -4.63054 0.26381 3.57991 -3.4489 
0.26593 2.88952 -4.15355 0.26593 2.88952 -3.92589 0.26593 4.07167 -4.15355 
0.26593 4.07167 -3.92589 0.26777 3.33134 -4.62535 0.26777 3.33134 -3.45408 
0.26777 3.62985 -4.62535 0.26777 3.62985 -3.45408 0.27113 2.98355 -4.39119 
0.27113 2.98355 -3.68825 0.27113 3.97765 -4.39119 0.27113 3.97765 -3.68825 
0.27322 3.12602 -4.5379 0.27322 3.12602 -3.54154 0.27322 3.83517 -4.5379 
0.27322 3.83517 -3.54154 0.27385 3.28201 -4.61892 0.27385 3.28201 -3.46052 
0.27385 3.67918 -4.61892 0.27385 3.67918 -3.46052 0.27615 2.89443 -4.22664 
0.27615 2.89443 -3.85279 0.27615 4.06676 -4.22664 0.27615 4.06676 -3.85279 
0.27667 3.02851 -4.45801 0.27667 3.02851 -3.62142 0.27667 3.93268 -4.45801 
0.27667 3.93268 -3.62142 0.28149 3.2339 -4.61074 0.28149 3.2339 -3.4687 
0.28149 3.72729 -4.61074 0.28149 3.72729 -3.4687 0.28488 2.90753 -4.29235 
0.28488 2.90753 -3.78709 0.28488 4.05367 -4.29235 0.28488 4.05367 -3.78709 
0.28725 3.07598 -4.52159 0.28725 3.07598 -3.55784 0.28725 3.88521 -4.52159 
0.28725 3.88521 -3.55784 0.29031 3.18169 -4.59767 0.29031 3.18169 -3.48176 
0.29031 3.7795 -4.59767 0.29031 3.7795 -3.48176 0.29147 3.4806 -4.67411 
0.29147 3.4806 -3.40532 0.29211 3.43129 -4.67297 0.29211 3.43129 -3.40646 
0.29211 3.5299 -4.67297 0.29211 3.5299 -3.40646 0.29374 2.98463 -4.43968 
0.29374 2.98463 -3.63975 0.29374 3.97657 -4.43968 0.29374 3.97657 -3.63975 
0.29462 3.38211 -4.67029 0.29462 3.38211 -3.40914 0.29462 3.57908 -4.67029 
0.29462 3.57908 -3.40914 0.29715 2.92353 -4.35735 0.29715 2.92353 -3.72209 
0.29715 4.03766 -4.35735 0.29715 4.03766 -3.72209 0.29851 3.33221 -4.66524 
0.29851 3.33221 -3.4142 0.29851 3.62899 -4.66524 0.29851 3.62899 -3.4142 
0.30154 3.13008 -4.58291 0.30154 3.13008 -3.49652 0.30154 3.83111 -4.58291 
0.30154 3.83111 -3.49652 0.30194 3.03099 -4.5049 0.30194 3.03099 -3.57454 
0.30194 3.9302 -4.5049 0.30194 3.9302 -3.57454 0.30199 2.8336 -4.03972 
0.30199 4.12759 -4.03972 0.30417 2.83545 -4.11531 0.30417 2.83545 -3.96412 
0.30417 4.12574 -4.11531 0.30417 4.12574 -3.96412 0.30434 3.28268 -4.65861 
0.30434 3.28268 -3.42083 0.30434 3.67851 -4.65861 0.30434 3.67851 -3.42083 
0.3107 2.84099 -4.19047 0.3107 2.84099 -3.88896 0.3107 4.1202 -4.19047 
0.3107 4.1202 -3.88896 0.31191 3.23461 -4.65056 0.31191 3.23461 -3.42888 
0.31191 3.72659 -4.65056 0.31191 3.72659 -3.42888 0.31264 2.94224 -4.42039 
0.31264 2.94224 -3.65904 0.31264 4.01895 -4.42039 0.31264 4.01895 -3.65904 
0.31514 3.07977 -4.56681 0.31514 3.07977 -3.51263 0.31514 3.88142 -4.56681 
0.31514 3.88142 -3.51263 0.31732 2.85234 -4.25662 0.31732 2.85234 -3.82281 
0.31732 4.10885 -4.25662 0.31732 4.10885 -3.82281 0.31856 2.98713 -4.48703 
0.31856 2.98713 -3.5924 0.31856 3.97406 -4.48703 0.31856 3.97406 -3.5924 
0.3213 3.18713 -4.64102 0.3213 3.18713 -3.43841 0.3213 3.77407 -4.64102 
0.3213 3.77407 -3.43841 0.32353 3.4806 -4.71128 0.32353 3.4806 -3.36816 
0.32434 3.43147 -4.71038 0.32434 3.43147 -3.36906 0.32434 3.52972 -4.71038 
0.32434 3.52972 -3.36906 0.3268 3.38223 -4.70767 0.3268 3.38223 -3.37177 
0.3268 3.57897 -4.70767 0.3268 3.57897 -3.37177 0.32734 2.86654 -4.32178 
0.32734 2.86654 -3.75765 0.32734 4.09465 -4.32178 0.32734 4.09465 -3.75765 
0.32994 3.03514 -4.5516 0.32994 3.03514 -3.52784 0.32994 3.92605 -4.5516 
0.32994 3.92605 -3.52784 0.33104 3.33346 -4.70335 0.33104 3.33346 -3.37608 
0.33104 3.62774 -4.70335 0.33104 3.62774 -3.37608 0.33213 3.1354 -4.62666 
0.33213 3.1354 -3.45278 0.33213 3.8258 -4.62666 0.33213 3.8258 -3.45278 
0.33674 3.28385 -4.69674 0.33674 3.28385 -3.38269 0.33674 3.67735 -4.69674 
0.33674 3.67735 -3.38269 0.33705 2.94451 -4.46804 0.33705 2.94451 -3.6114 
0.33705 4.01668 -4.46804 0.33705 4.01668 -3.6114 0.34071 2.88354 -4.38566 
0.34071 2.88354 -3.69377 0.34071 4.07766 -4.38566 0.34071 4.07766 -3.69377 
0.34438 3.23592 -4.68902 0.34438 3.23592 -3.39041 0.34438 3.72527 -4.68902 
0.34438 3.72527 -3.39041 0.34489 2.78725 -4.07792 0.34489 2.78725 -4.00152 
0.34515 3.0847 -4.61053 0.34515 3.0847 -3.4689 0.34515 3.87649 -4.61053 
0.34515 3.87649 -3.4689 0.34614 2.99096 -4.53393 0.34614 2.99096 -3.54551 
0.34614 3.97023 -4.53393 0.34614 3.97023 -3.54551 0.34929 2.79099 -4.1535 
0.34929 2.79099 -3.92594 0.35366 3.18835 -4.67951 0.35366 3.18835 -3.39993 
0.35366 3.77284 -4.67951 0.35366 3.77284 -3.39993 0.35511 2.7989 -4.21884 
0.35511 2.7989 -3.8606 0.35737 2.90325 -4.44797 0.35737 2.90325 -3.63147 
0.35737 3.4806 -4.74682 0.35737 3.4806 -3.33261 0.35737 4.05795 -4.44797 
0.35737 4.05795 -3.63147 0.35822 3.43153 -4.74597 0.35822 3.43153 -3.33346 
0.35822 3.52966 -4.74597 0.35822 3.52966 -3.33346 0.35964 3.03994 -4.59562 
0.35964 3.03994 -3.48381 0.35964 3.92125 -4.59562 0.35964 3.92125 -3.48381 
0.36078 3.38258 -4.74342 0.36078 3.38258 -3.33602 0.36078 3.57861 -4.74342 
0.36078 3.57861 -3.33602 0.36304 2.81132 -4.28478 0.36304 2.81132 -3.79466 
0.36429 2.94778 -4.51495 0.36429 2.94778 -3.56449 0.36429 4.01342 -4.51495 
0.36429 4.01342 -3.56449 0.36461 3.14173 -4.66849 0.36461 3.14173 -3.41095 
0.36461 3.81947 -4.66849 0.36461 3.81947 -3.41095 0.36503 3.33387 -4.73917 
0.36503 3.33387 -3.34026 0.36503 3.62733 -4.73917 0.36503 3.62733 -3.34026 
0.37096 3.28551 -4.73324 0.37096 3.28551 -3.3462 0.37096 3.67569 -4.73324 
0.37096 3.67569 -3.3462 0.37453 2.82667 -4.35013 0.37453 2.82667 -3.72931 
0.37453 4.13452 -3.72931 0.37586 2.99626 -4.57936 0.37586 2.99626 -3.50008 
0.37586 3.96494 -4.57936 0.3772 3.09076 -4.65264 0.3772 3.09076 -3.4268 
0.3772 3.87044 -4.65264 0.37856 3.23762 -4.72563 0.37856 3.23762 -3.3538 
0.37856 3.72358 -4.72563 0.37856 3.72358 -3.3538 0.38425 2.90617 -4.49503 
0.38425 2.90617 -3.5844 0.38425 4.05503 -4.49503 0.38425 4.05503 -3.5844 
0.38782 3.19031 -4.71638 0.38782 3.19031 -3.36306 0.38782 3.77088 -4.71638 
0.38924 2.84475 -4.41355 0.38924 2.84475 -3.66588 0.38924 4.11644 -4.41355 
0.38924 4.11644 -3.66588 0.38976 2.74253 -4.03972 0.39152 3.04599 -4.63825 
0.39152 3.04599 -3.44118 0.39152 3.9152 -4.63825 0.39172 2.74467 -4.11591 
0.39172 2.74467 -3.96352 0.39292 3.4806 -4.78067 0.39292 3.4806 -3.29877 
0.39363 2.95285 -4.56072 0.39363 2.95285 -3.51871 0.39363 4.00835 -4.56072 
0.39382 3.43147 -4.77985 0.39382 3.43147 -3.29958 0.39382 3.52972 -4.77985 
0.39382 3.52972 -3.29958 0.39577 2.7507 -4.18146 0.39577 2.7507 -3.89798 
0.39653 3.38223 -4.77739 0.39653 3.38223 -3.30204 0.39653 3.57897 -4.77739 
0.39653 3.57897 -3.30204 0.39871 3.14371 -4.70549 0.39871 3.14371 -3.37395 
0.39871 3.81749 -4.70549 0.40085 3.33346 -4.77316 0.40085 3.33346 -3.30628 
0.40085 3.62774 -4.77316 0.40085 3.62774 -3.30628 0.40274 2.75991 -4.24638 
0.40274 2.75991 -3.83305 0.40513 2.86672 -4.47379 0.40513 2.86672 -3.60564 
0.40513 4.09447 -4.47379 0.40513 4.09447 -3.60564 0.40742 3.00204 -4.62218 
0.40742 3.00204 -3.45726 0.40742 3.95915 -4.62218 0.40745 3.28385 -4.76746 
0.40745 3.28385 -3.31198 0.40745 3.67735 -4.76746 0.40745 3.67735 -3.31198 
0.4112 3.09791 -4.693 0.4112 3.09791 -3.38644 0.4112 3.86328 -4.693 
0.41232 2.77324 -4.31234 0.41232 2.77324 -3.7671 0.41312 2.91078 -4.54076 
0.41312 2.91078 -3.53867 0.41312 4.05041 -4.54076 0.41518 3.23592 -4.75981 
0.41518 3.23592 -3.31962 0.41518 3.72527 -4.75981 0.42469 3.18835 -4.75053 
0.42469 3.18835 -3.3289 0.42469 3.77284 -4.75053 0.42479 2.9595 -4.60475 
0.42479 2.9595 -3.47469 0.42491 2.78983 -4.37704 0.42491 2.78983 -3.7024 
0.42526 3.05304 -4.67893 0.42526 3.05304 -3.4005 0.42526 3.90815 -4.67893 
0.43009 3.4806 -4.81273 0.43009 3.4806 -3.26671 0.43123 3.43129 -4.81209 
0.43123 3.43129 -3.26735 0.43123 3.5299 -4.81209 0.43123 3.5299 -3.26735 
0.43365 2.87106 -4.51985 0.43365 2.87106 -3.55959 0.43391 3.38211 -4.80957 
0.43391 3.38211 -3.26986 0.43391 3.57908 -4.80957 0.43391 3.57908 -3.26986 
0.43571 3.14173 -4.73959 0.43571 3.14173 -3.33985 0.43571 3.81947 -4.73959 
0.43774 2.7023 -4.07792 0.43774 2.7023 -4.00152 0.43895 2.80987 -4.43827 
0.43895 2.80987 -3.64117 0.43896 3.33221 -4.80568 0.43896 3.33221 -3.27375 
0.43896 3.62899 -4.80568 0.44045 2.70609 -4.14332 0.44045 2.70609 -3.93612 
0.44087 3.0092 -4.66333 0.44087 3.0092 -3.41611 0.44392 2.91707 -4.58501 
0.44392 2.91707 -3.49442 0.44559 3.28268 -4.79986 0.44559 3.28268 -3.27958 
0.44559 3.67851 -4.79986 0.44573 2.71342 -4.20877 0.44573 2.71342 -3.87066 
0.45156 3.09076 -4.727 0.45156 3.09076 -3.35244 0.45156 3.87044 -4.727 
0.45338 2.7242 -4.27299 0.45338 2.7242 -3.80645 0.45364 3.23461 -4.79229 
0.45364 3.23461 -3.28715 0.45364 3.72659 -4.79229 0.45572 2.83283 -4.49776 
0.45572 2.83283 -3.58168 0.45797 2.96649 -4.64622 0.45797 2.96649 -3.43321 
0.46318 3.18713 -4.78289 0.46318 3.18713 -3.29654 0.46318 3.77407 -4.78289 
0.46417 2.73879 -4.33863 0.46417 2.73879 -3.74081 0.46421 2.87719 -4.56467 
0.46421 2.87719 -3.51476 0.46594 3.04599 -4.71268 0.46594 3.04599 -3.36676 
0.46878 3.4806 -4.84293 0.46878 3.4806 -3.23651 0.46999 3.43124 -4.8423 
0.46999 3.43124 -3.23713 0.46999 3.52996 -4.8423 0.46999 3.52996 -3.23713 
0.47366 3.38129 -4.84039 0.47366 3.38129 -3.23905 0.47366 3.57991 -4.84039 
0.47654 2.92503 -4.62766 0.47654 2.92503 -3.45178 0.47671 2.75647 -4.4005 
0.47671 2.75647 -3.67893 0.47754 3.1354 -4.77207 0.47754 3.1354 -3.30737 
0.47754 3.8258 -4.77207 0.47884 3.33134 -4.83643 0.47884 3.33134 -3.243 
0.47884 3.62985 -4.83643 0.48202 3.00204 -4.69678 0.48202 3.00204 -3.38266 
0.48528 3.28201 -4.83035 0.48528 3.28201 -3.24909 0.48528 3.67918 -4.83035 
0.48594 2.83856 -4.54279 0.48594 2.83856 -3.53665 0.48713 2.6641 -4.03972 
0.48837 2.66585 -4.10512 0.48837 2.66585 -3.97431 0.49177 2.77754 -4.46128 
0.49177 2.77754 -3.61816 0.49207 2.67109 -4.17024 0.49207 2.67109 -3.90919 
0.49346 3.2339 -4.82271 0.49346 3.2339 -3.25672 0.49346 3.72729 -4.82271 
0.49367 3.0847 -4.75905 0.49367 3.0847 -3.32039 0.49653 2.8849 -4.60767 
0.49653 2.8849 -3.47176 0.49822 2.67979 -4.23481 0.49822 2.67979 -3.84463 
0.49945 2.9595 -4.6794 0.49945 2.9595 -3.40003 0.50652 3.18169 -4.81389 
0.50652 3.18169 -3.26555 0.50652 3.7795 -4.81389 0.5068 2.69192 -4.29854 
0.5068 2.69192 -3.7809 0.50858 3.03994 -4.74455 0.50858 3.03994 -3.33488 
0.50891 2.8017 -4.51977 0.50891 2.8017 -3.55967 0.50891 3.4806 -4.87119 
0.50891 3.4806 -3.20825 0.51122 3.4306 -4.87122 0.51122 3.4306 -3.20821 
0.51122 3.5306 -4.87122 0.51122 3.5306 -3.20821 0.51491 3.38072 -4.86918 
0.51491 3.38072 -3.21026 0.51491 3.58048 -4.86918 0.51777 2.70743 -4.36116 
0.51777 2.70743 -3.71828 0.51788 2.8462 -4.58632 0.51788 2.8462 -3.49312 
0.51919 2.91707 -4.66028 0.51919 2.91707 -3.41916 0.51999 3.33109 -4.86505 
0.51999 3.33109 -3.21438 0.51999 3.6301 -4.86505 0.52081 2.64202 -4.07457 
0.52081 2.64202 -4.00486 0.52129 3.13008 -4.80266 0.52129 3.13008 -3.27678 
0.52336 2.64564 -4.13991 0.52336 2.64564 -3.93952 0.52484 2.99626 -4.72834 
0.52484 2.99626 -3.35109 0.52642 3.28184 -4.85886 0.52642 3.28184 -3.22058 
0.52642 3.67935 -4.85886 0.52839 2.65278 -4.20503 0.52839 2.65278 -3.8744 
0.53108 2.72625 -4.4224 0.53108 2.72625 -3.65703 0.53586 2.66336 -4.26923 
0.53586 2.66336 -3.8102 0.53739 3.07977 -4.78906 0.53739 3.07977 -3.29037 
0.53817 3.2291 -4.85197 0.53817 3.2291 -3.22747 0.53817 3.73209 -4.85197 
0.53953 2.87719 -4.63999 0.53953 2.87719 -3.43945 0.54055 2.80904 -4.56365 
0.54055 2.80904 -3.51579 0.54347 2.95285 -4.71056 0.54347 2.95285 -3.36887 
0.54584 2.67764 -4.33344 0.54584 2.67764 -3.74599 0.54667 2.7483 -4.48201 
0.54667 2.7483 -3.59743 0.55038 3.4806 -4.89745 0.55038 3.4806 -3.18199 
0.55147 3.17711 -4.84266 0.55147 3.17711 -3.23677 0.5526 3.03514 -4.77426 
0.5526 3.03514 -3.30518 0.55279 3.43054 -4.89743 0.55279 3.43054 -3.18201 
0.55279 3.53065 -4.89743 0.55479 2.62024 -4.03972 0.55603 2.62232 -4.10933 
0.55603 2.62232 -3.97011 0.55672 3.38038 -4.89537 0.55672 3.38038 -3.18407 
0.55672 3.58082 -4.89537 0.55812 2.69503 -4.39537 0.55812 2.69503 -3.68406 
0.56005 2.62775 -4.17463 0.56005 2.62775 -3.90481 0.56141 2.83856 -4.61826 
0.56141 2.83856 -3.46118 0.56191 3.33071 -4.89116 0.56191 3.33071 -3.18827 
0.56191 3.63049 -4.89116 0.56344 2.91078 -4.69108 0.56344 2.91078 -3.38836 
0.56448 2.77349 -4.53972 0.56448 2.77349 -3.53972 0.56624 2.63685 -4.23935 
0.56624 2.63685 -3.84009 0.5663 3.12602 -4.83098 0.5663 3.12602 -3.24846 
0.57027 2.99096 -4.75806 0.57027 2.99096 -3.32138 0.57276 2.71578 -4.45597 
0.57276 2.71578 -3.62347 0.57303 3.27841 -4.88683 0.57303 3.27841 -3.1926 
0.57303 3.68278 -4.88683 0.57524 2.64945 -4.304 0.57524 2.64945 -3.77544 
0.58261 3.07598 -4.81695 0.58261 3.07598 -3.26249 0.58435 2.87106 -4.67055 
0.58435 2.87106 -3.40889 0.58443 2.8017 -4.59529 0.58443 2.8017 -3.48415 
0.58512 3.22573 -4.87951 0.58512 3.22573 -3.19992 0.5864 2.66573 -4.36748 
0.5864 2.66573 -3.71195 0.58925 2.94778 -4.73991 0.58925 2.94778 -3.33953 
0.58962 2.73965 -4.51458 0.58962 2.73965 -3.56485 0.59058 2.60071 -4.07457 
0.59058 2.60071 -4.00486 0.59269 2.60506 -4.14388 0.59269 2.60506 -3.93555 
0.59308 3.4806 -4.92164 0.59583 3.43037 -4.92167 0.59583 3.43037 -3.15776 
0.59583 3.53082 -4.92167 0.59788 2.61247 -4.20896 0.59788 2.61247 -3.87048 
0.59894 3.17354 -4.86977 0.59894 3.17354 -3.20966 0.5993 3.03099 -4.80225 
0.5993 3.03099 -3.27718 0.59976 3.38028 -4.91947 0.59976 3.38028 -3.15996 
0.59976 3.58092 -4.91947 0.60015 2.68494 -4.42873 0.60015 2.68494 -3.65071 
0.60619 2.62319 -4.27388 0.60619 2.62319 -3.80556 0.60644 2.83283 -4.64848 
0.60644 2.83283 -3.43096 0.60916 2.90617 -4.71995 0.60916 2.90617 -3.35948 
0.60978 3.32771 -4.91714 0.60978 3.32771 -3.1623 0.60978 3.63348 -4.91714 
0.61412 3.12257 -4.85764 0.61412 3.12257 -3.2218 0.6159 2.70759 -4.4883 
0.6159 2.70759 -3.59113 0.61638 2.63783 -4.33797 0.61638 2.63783 -3.74146 
0.61717 2.98713 -4.78564 0.61717 2.98713 -3.2938 0.6211 3.27558 -4.91229 
0.6211 3.27558 -3.16715 0.62219 2.7483 -4.55753 0.62219 2.7483 -3.52191 
0.62648 2.58162 -4.03972 0.62754 2.58379 -4.1091 0.62754 2.58379 -3.97034 
0.62838 2.65621 -4.40055 0.62838 2.65621 -3.67888 0.62919 3.07334 -4.84263 
0.62919 3.07334 -3.23681 0.63041 2.86672 -4.69906 0.63041 2.86672 -3.38037 
0.6307 2.59028 -4.17815 0.6307 2.59028 -3.90129 0.63381 3.22285 -4.90464 
0.63381 3.22285 -3.1748 0.63616 2.94451 -4.76715 0.63616 2.94451 -3.31229 
0.63692 3.4806 -4.94371 0.63817 2.59925 -4.24337 0.63817 2.59925 -3.83606 
0.63978 3.43032 -4.94365 0.63978 3.43032 -3.13578 0.63978 3.53087 -4.94365 
0.64292 2.77754 -4.61243 0.64292 2.77754 -3.46701 0.64326 2.67739 -4.46094 
0.64326 2.67739 -3.61849 0.64619 3.02851 -4.82753 0.64619 3.02851 -3.2519 
0.64751 2.61208 -4.30771 0.64751 2.61208 -3.77173 0.64781 3.17088 -4.89439 
0.64781 3.17088 -3.18505 0.64823 2.71578 -4.53144 0.64823 2.71578 -3.54799 
0.64893 3.37777 -4.94346 0.64893 3.37777 -3.13598 0.64893 3.58342 -4.94346 
0.65623 2.90325 -4.74682 0.65623 2.90325 -3.33261 0.65868 2.62874 -4.37086 
0.65868 2.62874 -3.70857 0.65927 3.32521 -4.94064 0.65927 3.32521 -3.1388 
0.65927 3.63598 -4.94064 0.66183 3.12085 -4.88142 0.66183 3.12085 -3.19802 
0.66452 2.98463 -4.81046 0.66452 2.98463 -3.26898 0.6651 2.56448 -4.07458 
0.6651 2.56448 -4.00485 0.66593 2.80987 -4.66525 0.66593 2.80987 -3.41419 
0.66722 2.56883 -4.1439 0.66722 2.56883 -3.93554 0.66993 2.57802 -4.21202 
0.66993 2.57802 -3.86742 0.67048 3.27336 -4.93516 0.67048 3.27336 -3.14427 
0.67163 2.64913 -4.43257 0.67163 2.64913 -3.64687 0.67547 2.68494 -4.50405 
0.67547 2.68494 -3.57539 0.67701 3.07185 -4.86603 0.67701 3.07185 -3.21341 
0.67842 2.58912 -4.27684 0.67842 2.58912 -3.80259 0.6818 2.72625 -4.57312 
0.6818 2.72625 -3.50632 0.6818 3.4806 -4.9636 0.6835 3.22069 -4.92702 
0.6835 3.22069 -3.15242 0.68381 2.94224 -4.79156 0.68381 2.94224 -3.28788 
0.68879 2.60412 -4.34081 0.68879 2.60412 -3.73863 0.69004 3.42801 -4.96548 
0.69004 3.53318 -4.96548 0.69064 2.84475 -4.71496 0.69064 2.84475 -3.36448 
0.69454 3.02712 -4.85058 0.69454 3.02712 -3.22885 0.69669 3.17014 -4.91627 
0.69669 3.17014 -3.16317 0.69935 3.37558 -4.96473 0.69935 3.37558 -3.11471 
0.69935 3.58562 -4.96473 0.70095 2.62287 -4.40324 0.70095 2.62287 -3.67619 
0.70364 2.65621 -4.47582 0.70364 2.65621 -3.60361 0.70369 2.75647 -4.62748 
0.70369 2.75647 -3.45195 0.70404 2.54781 -4.03972 0.70491 2.55008 -4.10935 
0.70491 2.55008 -3.97009 0.70675 2.55702 -4.1777 0.70675 2.55702 -3.90174 
0.70882 2.69503 -4.54607 0.70882 2.69503 -3.53336 0.70969 3.32344 -4.96136 
0.70969 3.32344 -3.11808 0.71028 2.56833 -4.2454 0.71028 2.56833 -3.83404 
0.71096 3.1202 -4.90293 0.71096 3.1202 -3.17651 0.71301 2.98355 -4.83307 
0.71301 2.98355 -3.24636 0.71854 2.88354 -4.76349 0.71854 2.88354 -3.31595 
0.71996 2.58151 -4.30982 0.71996 2.58151 -3.76962 0.72103 3.27175 -4.95538 
0.72103 3.27175 -3.12406 0.72593 3.07152 -4.88709 0.72593 3.07152 -3.19235 
0.72716 2.78983 -4.67929 0.72716 2.78983 -3.40014 0.72759 3.4806 -4.98126 
0.73115 2.59868 -4.37305 0.73115 2.59868 -3.70639 0.73333 2.62874 -4.44552 
0.73333 2.62874 -3.63392 0.73336 3.22065 -4.94679 0.73336 3.22065 -3.13264 
0.73605 3.42797 -4.98278 0.73605 3.53322 -4.98278 0.73672 2.66573 -4.5178 
0.73672 2.66573 -3.56164 0.74304 2.70743 -4.58643 0.74304 2.70743 -3.49301 
0.74368 2.53409 -4.07458 0.74368 2.53409 -4.00485 0.74372 3.02698 -4.87119 
0.74372 3.02698 -3.20825 0.74501 2.53864 -4.14297 0.74501 2.53864 -3.93647 
0.7457 3.37529 -4.98168 0.7457 3.37529 -3.09776 0.7457 3.58591 -4.98168 
0.74662 3.17029 -4.93564 0.74662 3.17029 -3.1438 0.74685 2.92353 -4.80705 
0.74685 2.92353 -3.27239 0.74768 2.54772 -4.2111 0.74768 2.54772 -3.86833 
0.75164 2.56122 -4.2782 0.75164 2.56122 -3.80124 0.75407 2.82667 -4.72967 
0.75407 2.82667 -3.34977 0.75626 3.32315 -4.97791 0.75626 3.32315 -3.10152 
0.76078 3.12081 -4.92194 0.76078 3.12081 -3.15749 0.76215 2.57661 -4.34205 
0.76215 2.57661 -3.73739 0.76339 2.60412 -4.41541 0.76339 2.60412 -3.66403 
0.76557 2.73879 -4.64003 0.76557 2.73879 -3.43941 0.76622 2.63783 -4.48781 
0.76622 2.63783 -3.59162 0.76854 3.27033 -4.9715 0.76854 3.27033 -3.10794 
0.77076 2.67764 -4.55836 0.77076 2.67764 -3.52108 0.7742 3.4806 -4.99666 
0.7758 3.07235 -4.90574 0.7758 3.07235 -3.17369 0.77704 2.96609 -4.84759 
0.77704 2.96609 -3.23185 0.7811 3.21931 -4.96244 0.7811 3.21931 -3.11699 
0.78242 2.86654 -4.77686 0.78242 2.86654 -3.30258 0.78311 3.42785 -4.99787 
0.78311 3.53335 -4.99787 0.7834 2.52091 -4.03972 0.78405 2.52316 -4.10817 
0.78405 2.52316 -3.97127 0.78603 2.52991 -4.1763 0.78603 2.52991 -3.90314 
0.78931 2.54111 -4.24379 0.78931 2.54111 -3.83565 0.79186 2.77324 -4.69188 
0.79186 2.77324 -3.38755 0.79283 3.37525 -4.99633 0.79388 2.55672 -4.31032 
0.79388 2.55672 -3.76912 0.79438 2.58151 -4.38424 0.79438 2.58151 -3.69519 
0.79473 3.16882 -4.95078 0.79473 3.16882 -3.12866 0.79649 2.61208 -4.45669 
0.79649 2.61208 -3.62275 0.8002 2.64945 -4.52896 0.8002 2.64945 -3.55048 
0.80443 3.32211 -4.99222 0.80443 3.32211 -3.08722 0.80566 2.69192 -4.5974 
0.80566 2.69192 -3.48204 0.80841 3.01042 -4.88432 0.80841 3.01042 -3.19511 
0.80912 3.11947 -4.93659 0.80912 3.11947 -3.14285 0.81185 2.90753 -4.81931 
0.81185 2.90753 -3.26012 0.8168 3.26945 -4.98527 0.8168 3.26945 -3.09417 
0.81834 2.51198 -4.07442 0.81834 2.51198 -4.00501 0.81942 2.81132 -4.74115 
0.81942 2.81132 -3.33828 0.81967 2.51652 -4.14279 0.81967 2.51652 -3.93664 
0.8215 3.4806 -5.00975 0.82232 2.52557 -4.21086 0.82232 2.52557 -3.86858 
0.826 2.56122 -4.35256 0.826 2.56122 -3.72688 0.82626 2.53905 -4.27794 
0.82626 2.53905 -3.8015 0.82736 2.58912 -4.42577 0.82736 2.58912 -3.65366 
0.82983 3.21842 -4.97577 0.82983 3.21842 -3.10366 0.83032 2.62319 -4.49801 
0.83032 2.62319 -3.58143 0.8306 3.42781 -5.01055 0.8306 3.53339 -5.01055 
0.83121 2.7242 -4.65082 0.83121 2.7242 -3.42862 0.83497 2.66336 -4.56834 
0.83497 2.66336 -3.51109 0.84173 3.37464 -5.00882 0.84239 2.951 -4.85838 
0.84239 2.951 -3.22106 0.84354 3.16814 -4.9636 0.84354 3.16814 -3.11584 
0.84661 3.06444 -4.92252 0.84661 3.06444 -3.15691 0.84758 2.85234 -4.78688 
0.84758 2.85234 -3.29256 0.8534 2.50313 -4.03972 0.85353 3.32153 -5.00419 
0.85353 3.32153 -3.07525 0.85391 2.50548 -4.10904 0.85391 2.50548 -3.9704 
0.85607 2.51229 -4.17733 0.85607 2.51229 -3.9021 0.85781 2.75991 -4.70146 
0.85781 2.75991 -3.37798 0.8588 2.56833 -4.39392 0.8588 2.56833 -3.68552 
0.85922 2.52366 -4.24498 0.85922 2.52366 -3.83446 0.86041 2.54111 -4.31489 
0.86041 2.54111 -3.76455 0.86082 2.59925 -4.46603 0.86082 2.59925 -3.6134 
0.86485 2.63685 -4.53796 0.86485 2.63685 -3.54148 0.86567 3.26909 -4.99666 
0.86567 3.26909 -3.08277 0.86939 2.67979 -4.60597 0.86939 2.67979 -3.47346 
0.86939 3.4806 -5.0205 0.87756 2.89443 -4.82805 0.87756 2.89443 -3.25139 
0.8789 3.21814 -4.98665 0.8789 3.21814 -3.09279 0.87995 3.00349 -4.89897 
0.87995 3.00349 -3.18046 0.88002 3.42737 -5.02112 0.88064 3.1126 -4.95119 
0.88064 3.1126 -3.12825 0.88536 2.7989 -4.74909 0.88536 2.7989 -3.33035 
0.88933 2.49667 -4.07442 0.88933 2.49667 -4.00501 0.89 2.50142 -4.14348 
0.89 2.50142 -3.93595 0.8912 3.37431 -5.01884 0.89218 2.57802 -4.43427 
0.89218 2.57802 -3.64517 0.89267 2.51057 -4.21153 0.89267 2.51057 -3.86791 
0.89309 2.54772 -4.35652 0.89309 2.54772 -3.72292 0.89334 2.52557 -4.28188 
0.89334 2.52557 -3.79756 0.89524 2.61247 -4.50632 0.89524 2.61247 -3.57312 
0.89543 2.71342 -4.65847 0.89543 2.71342 -3.42096 0.89917 2.65278 -4.57581 
0.89917 2.65278 -3.50363 0.90289 3.32156 -5.01368 0.90289 3.32156 -3.06576 
0.91372 2.84099 -4.7935 0.91372 2.84099 -3.28594 0.9149 2.94476 -4.87068 
0.9149 2.94476 -3.20875 0.91505 3.26927 -5.00564 0.91505 3.26927 -3.07379 
0.91591 3.16261 -4.9761 0.91591 3.16261 -3.10334 0.91775 3.4806 -5.02889 
0.91858 3.05876 -4.93457 0.91858 3.05876 -3.14486 0.92274 2.7507 -4.70842 
0.92274 2.7507 -3.37101 0.9252 2.49034 -4.03972 0.92553 2.49271 -4.10886 
0.92553 2.49271 -3.97058 0.92605 2.59028 -4.4735 0.92605 2.59028 -3.60594 
0.9265 2.55702 -4.39744 0.9265 2.55702 -3.68199 0.92653 2.49981 -4.17767 
0.92653 2.49981 -3.90177 0.92686 2.51229 -4.24813 0.92686 2.51229 -3.83131 
0.9279 2.52991 -4.31817 0.9279 2.52991 -3.76127 0.92854 3.42734 -5.029 
0.92957 2.62775 -4.54415 0.92957 2.62775 -3.53529 0.93395 2.67109 -4.61213 
0.93395 2.67109 -3.46731 0.94001 3.37404 -5.0262 0.95065 2.88952 -4.83826 
0.95065 2.88952 -3.24117 0.9507 2.79099 -4.7549 0.9507 2.79099 -3.32453 
0.95181 3.21343 -4.99676 0.95181 3.21343 -3.08268 0.95184 3.32131 -5.0205 
0.95184 3.32131 -3.05893 0.9531 2.99878 -4.90888 0.9531 2.99878 -3.17055 
0.95359 3.10797 -4.96105 0.95359 3.10797 -3.11838 0.96006 2.48667 -4.07441 
0.96006 2.48667 -4.00502 0.9603 2.56883 -4.43698 0.9603 2.56883 -3.64245 
0.96031 2.60506 -4.5115 0.96031 2.60506 -3.56793 0.96071 2.50142 -4.2142 
0.96071 2.50142 -3.86524 0.96073 2.49142 -4.14347 0.96073 2.49142 -3.93596 
0.96088 2.70609 -4.66374 0.96088 2.70609 -3.41569 0.96123 2.53864 -4.35918 
0.96123 2.53864 -3.72025 0.9614 2.51652 -4.28453 0.9614 2.51652 -3.79491 
0.96428 2.64564 -4.58084 0.96428 2.64564 -3.4986 0.96646 3.4806 -5.0349 
0.97766 3.42723 -5.03451 0.98823 2.94143 -4.87846 0.98823 2.94143 -3.20098 
0.98829 2.74467 -4.71248 0.98829 2.74467 -3.36695 0.98889 2.83545 -4.80003 
0.98889 2.83545 -3.27941 0.98908 3.15881 -4.98352 0.98908 3.15881 -3.09591 
0.98912 3.37402 -5.03116 0.98955 3.26747 -5.01387 0.98955 3.26747 -3.06557 
0.99133 3.05534 -4.94183 0.99133 3.05534 -3.13761 0.99485 2.55008 -4.39928 
0.99485 2.55008 -3.68015 0.99487 2.62232 -4.54817 0.99487 2.62232 -3.53127 
0.995 2.48301 -4.03972 0.9951 2.58379 -4.47666 0.9951 2.58379 -3.60277 
0.99516 2.50548 -4.25029 0.99516 2.50548 -3.82915 0.99517 2.48541 -4.10903 
0.99517 2.48541 -3.97041 0.99534 2.49271 -4.17867 0.99534 2.49271 -3.90077 
0.99603 2.52316 -4.32014 0.99603 2.52316 -3.75929 0.99908 2.66585 -4.61583 
0.99908 2.66585 -3.4636 1.02624 2.88579 -4.84267 1.02624 2.88579 -3.23676 
1.02625 2.99643 -4.91386 1.02625 2.99643 -3.16558 1.02628 2.78725 -4.75931 
1.02628 2.78725 -3.32013 1.02628 2.7023 -4.66645 1.02628 2.7023 -3.41298 
1.02669 3.21222 -5.00229 1.02669 3.21222 -3.07715 1.02669 3.10565 -4.96599 
1.02669 3.10565 -3.11344 1.02672 3.3201 -5.02603 1.02672 3.3201 -3.0534 
1.02672 3.4272 -5.03758 1.02961 2.56448 -4.4391 1.02961 2.56448 -3.64034 
1.02961 2.53409 -4.36052 1.02961 2.53409 -3.71892 1.02963 2.60071 -4.51362 
1.02963 2.60071 -3.56581 1.02963 2.64202 -4.58339 1.02963 2.64202 -3.49605 
1.02978 2.49667 -4.21487 1.02978 2.49667 -3.86457 1.02978 2.51198 -4.28585 
1.02978 2.51198 -3.79358 1.02978 2.48667 -4.14414 1.02978 2.48667 -3.9353 
1.02978 2.4818 -4.07441 1.02978 2.4818 -4.00502 1.06448 2.4806 -4.03972 
1.06448 2.48301 -4.10919 1.06448 2.48301 -3.97024 1.06448 2.49034 -4.179 
1.06448 2.49034 -3.90044 1.06448 2.50313 -4.2508 1.06448 2.50313 -3.82864 
1.06448 2.52091 -4.3208 1.06448 2.52091 -3.75863 1.06448 2.54781 -4.40016 
1.06448 2.54781 -3.67928 1.06448 2.58162 -4.47772 1.06448 2.58162 -3.60172 
1.06448 2.62024 -4.5494 1.06448 2.62024 -3.53003 1.06448 2.6641 -4.61707 
1.06448 2.6641 -3.46237 1.06448 2.74253 -4.71444 1.06448 2.74253 -3.36499 
1.06448 2.8336 -4.80221 1.06448 2.8336 -3.27723 1.06448 2.93986 -4.88091 
1.06448 2.93986 -3.19853 1.06448 3.0542 -4.94425 1.06448 3.0542 -3.13518 
1.06448 3.15789 -4.98622 1.06448 3.15789 -3.09322 1.06448 3.26687 -5.01661 
1.06448 3.26687 -3.06282 1.06448 3.37372 -5.03399 1.09918 2.4818 -4.07441 
1.09918 2.4818 -4.00502 1.09918 2.48667 -4.14414 1.09918 2.48667 -3.9353 
1.09918 2.51198 -4.28585 1.09918 2.51198 -3.79358 1.09918 2.49667 -4.21487 
1.09918 2.49667 -3.86457 1.09933 2.64202 -4.58339 1.09933 2.64202 -3.49605 
1.09933 2.60071 -4.51362 1.09933 2.60071 -3.56581 1.09935 2.53409 -4.36052 
1.09935 2.53409 -3.71892 1.09935 2.56448 -4.4391 1.09935 2.56448 -3.64034 
1.10224 3.4272 -5.03758 1.10224 3.3201 -5.02603 1.10224 3.3201 -3.0534 
1.10227 3.10565 -4.96599 1.10227 3.10565 -3.11344 1.10227 3.21222 -5.00229 
1.10227 3.21222 -3.07715 1.10268 2.7023 -4.66645 1.10268 2.7023 -3.41298 
1.10268 2.78725 -4.75931 1.10268 2.78725 -3.32013 1.10271 2.99643 -4.91386 
1.10271 2.99643 -3.16558 1.10272 2.88579 -4.84267 1.10272 2.88579 -3.23676 
1.12988 2.66585 -4.61583 1.12988 2.66585 -3.4636 1.13293 2.52316 -4.32014 
1.13293 2.52316 -3.75929 1.13362 2.49271 -4.17867 1.13362 2.49271 -3.90077 
1.13379 2.48541 -4.10903 1.13379 2.48541 -3.97041 1.1338 2.50548 -4.25029 
1.1338 2.50548 -3.82915 1.13386 2.58379 -4.47666 1.13386 2.58379 -3.60277 
1.13396 2.48301 -4.03972 1.13409 2.62232 -4.54817 1.13409 2.62232 -3.53127 
1.13411 2.55008 -4.39928 1.13411 2.55008 -3.68015 1.13763 3.05534 -4.94183 
1.13763 3.05534 -3.13761 1.13941 3.26747 -5.01387 1.13941 3.26747 -3.06557 
1.13984 3.37402 -5.03116 1.13988 3.15881 -4.98352 1.13988 3.15881 -3.09591 
1.14007 2.83545 -4.80003 1.14007 2.83545 -3.27941 1.14067 2.74467 -4.71248 
1.14067 2.74467 -3.36695 1.14073 2.94143 -4.87846 1.14073 2.94143 -3.20098 
1.1513 3.42723 -5.03451 1.16468 2.64564 -4.58084 1.16468 2.64564 -3.4986 
1.16756 2.51652 -4.28453 1.16756 2.51652 -3.79491 1.16773 2.53864 -4.35918 
1.16773 2.53864 -3.72025 1.16808 2.70609 -4.66374 1.16808 2.70609 -3.41569 
1.16823 2.49142 -4.14347 1.16823 2.49142 -3.93596 1.16825 2.50142 -4.2142 
1.16825 2.50142 -3.86524 1.16865 2.60506 -4.5115 1.16865 2.60506 -3.56793 
1.16866 2.56883 -4.43698 1.16866 2.56883 -3.64245 1.1689 2.48667 -4.07441 
1.1689 2.48667 -4.00502 1.17537 3.10797 -4.96105 1.17537 3.10797 -3.11838 
1.17586 2.99878 -4.90888 1.17586 2.99878 -3.17055 1.17712 3.32131 -5.0205 
1.17712 3.32131 -3.05893 1.17715 3.21343 -4.99676 1.17715 3.21343 -3.08268 
1.17826 2.79099 -4.7549 1.17826 2.79099 -3.32453 1.17831 2.88952 -4.83826 
1.17831 2.88952 -3.24117 1.18895 3.37404 -5.0262 1.19501 2.67109 -4.61213 
1.19501 2.67109 -3.46731 1.19939 2.62775 -4.54415 1.19939 2.62775 -3.53529 
1.20042 3.42734 -5.029 1.20106 2.52991 -4.31817 1.20106 2.52991 -3.76127 
1.2021 2.51229 -4.24813 1.2021 2.51229 -3.83131 1.20243 2.49981 -4.17767 
1.20243 2.49981 -3.90177 1.20246 2.55702 -4.39744 1.20246 2.55702 -3.68199 
1.20291 2.59028 -4.4735 1.20291 2.59028 -3.60594 1.20343 2.49271 -4.10886 
1.20343 2.49271 -3.97058 1.20376 2.49034 -4.03972 1.20622 2.7507 -4.70842 
1.20622 2.7507 -3.37101 1.21038 3.05876 -4.93457 1.21038 3.05876 -3.14486 
1.21305 3.16261 -4.9761 1.21305 3.16261 -3.10334 1.21391 3.26927 -5.00564 
1.21391 3.26927 -3.07379 1.21406 2.94476 -4.87068 1.21406 2.94476 -3.20875 
1.21524 2.84099 -4.7935 1.21524 2.84099 -3.28594 1.22607 3.32156 -5.01368 
1.22607 3.32156 -3.06576 1.22979 2.65278 -4.57581 1.22979 2.65278 -3.50363 
1.23353 2.71342 -4.65847 1.23353 2.71342 -3.42096 1.23372 2.61247 -4.50632 
1.23372 2.61247 -3.57312 1.23562 2.52557 -4.28188 1.23562 2.52557 -3.79756 
1.23587 2.54772 -4.35652 1.23587 2.54772 -3.72292 1.23629 2.51057 -4.21153 
1.23629 2.51057 -3.86791 1.23678 2.57802 -4.43427 1.23678 2.57802 -3.64517 
1.23776 3.37431 -5.01884 1.23776 3.37431 -3.0606 1.23896 2.50142 -4.14348 
1.23896 2.50142 -3.93595 1.23963 2.49667 -4.07442 1.23963 2.49667 -4.00501 
1.2436 2.7989 -4.74909 1.2436 2.7989 -3.33035 1.24832 3.1126 -4.95119 
1.24832 3.1126 -3.12825 1.24894 3.42737 -5.02112 1.24901 3.00349 -4.89897 
1.24901 3.00349 -3.18046 1.25006 3.21814 -4.98665 1.25006 3.21814 -3.09279 
1.2514 2.89443 -4.82805 1.2514 2.89443 -3.25139 1.25957 2.67979 -4.60597 
1.25957 2.67979 -3.47346 1.26329 3.26909 -4.99666 1.26329 3.26909 -3.08277 
1.26411 2.63685 -4.53796 1.26411 2.63685 -3.54148 1.26814 2.59925 -4.46603 
1.26814 2.59925 -3.6134 1.26855 2.54111 -4.31489 1.26855 2.54111 -3.76455 
1.26974 2.52366 -4.24498 1.26974 2.52366 -3.83446 1.27016 2.56833 -4.39392 
1.27016 2.56833 -3.68552 1.27115 2.75991 -4.70146 1.27115 2.75991 -3.37798 
1.27289 2.51229 -4.17733 1.27289 2.51229 -3.9021 1.27505 2.50548 -4.10904 
1.27505 2.50548 -3.9704 1.27543 3.32153 -5.00419 1.27543 3.32153 -3.07525 
1.27556 2.50313 -4.03972 1.28138 2.85234 -4.78688 1.28138 2.85234 -3.29256 
1.28235 3.06444 -4.92252 1.28235 3.06444 -3.15691 1.28542 3.16814 -4.9636 
1.28542 3.16814 -3.11584 1.28657 2.951 -4.85838 1.28657 2.951 -3.22106 
1.28723 3.37464 -5.00882 1.28723 3.37464 -3.07062 1.29399 2.66336 -4.56834 
1.29399 2.66336 -3.51109 1.29775 2.7242 -4.65082 1.29775 2.7242 -3.42862 
1.29836 3.42781 -5.01055 1.29864 2.62319 -4.49801 1.29864 2.62319 -3.58143 
1.29913 3.21842 -4.97577 1.29913 3.21842 -3.10366 1.3016 2.58912 -4.42577 
1.3016 2.58912 -3.65366 1.3027 2.53905 -4.27794 1.3027 2.53905 -3.8015 
1.30296 2.56122 -4.35256 1.30296 2.56122 -3.72688 1.30664 2.52557 -4.21086 
1.30664 2.52557 -3.86858 1.30929 2.51652 -4.14279 1.30929 2.51652 -3.93664 
1.30954 2.81132 -4.74115 1.30954 2.81132 -3.33828 1.31062 2.51198 -4.07442 
1.31062 2.51198 -4.00501 1.31216 3.26945 -4.98527 1.31216 3.26945 -3.09417 
1.31711 2.90753 -4.81931 1.31711 2.90753 -3.26012 1.31984 3.11947 -4.93659 
1.31984 3.11947 -3.14285 1.32055 3.01042 -4.88432 1.32055 3.01042 -3.19511 
1.3233 2.69192 -4.5974 1.3233 2.69192 -3.48204 1.32453 3.32211 -4.99222 
1.32453 3.32211 -3.08722 1.32876 2.64945 -4.52896 1.32876 2.64945 -3.55048 
1.33247 2.61208 -4.45669 1.33247 2.61208 -3.62275 1.33423 3.16882 -4.95078 
1.33423 3.16882 -3.12866 1.33458 2.58151 -4.38424 1.33458 2.58151 -3.69519 
1.33508 2.55672 -4.31032 1.33508 2.55672 -3.76912 1.33613 3.37525 -4.99633 
1.33613 3.37525 -3.08311 1.3371 2.77324 -4.69188 1.3371 2.77324 -3.38755 
1.33965 2.54111 -4.24379 1.33965 2.54111 -3.83565 1.34293 2.52991 -4.1763 
1.34293 2.52991 -3.90314 1.34491 2.52316 -4.10817 1.34491 2.52316 -3.97127 
1.34556 2.52091 -4.03972 1.34585 3.42785 -4.99787 1.34585 3.42785 -3.08157 
1.34654 2.86654 -4.77686 1.34654 2.86654 -3.30258 1.34786 3.21931 -4.96244 
1.34786 3.21931 -3.11699 1.35192 2.96609 -4.84759 1.35192 2.96609 -3.23185 
1.35316 3.07235 -4.90574 1.35316 3.07235 -3.17369 1.3582 2.67764 -4.55836 
1.3582 2.67764 -3.52108 1.36042 3.27033 -4.9715 1.36042 3.27033 -3.10794 
1.36274 2.63783 -4.48781 1.36274 2.63783 -3.59162 1.36339 2.73879 -4.64003 
1.36339 2.73879 -3.43941 1.36557 2.60412 -4.41541 1.36557 2.60412 -3.66403 
1.36681 2.57661 -4.34205 1.36681 2.57661 -3.73739 1.36818 3.12081 -4.92194 
1.36818 3.12081 -3.15749 1.3727 3.32315 -4.97791 1.3727 3.32315 -3.10152 
1.37489 2.82667 -4.72967 1.37489 2.82667 -3.34977 1.37732 2.56122 -4.2782 
1.37732 2.56122 -3.80124 1.38128 2.54772 -4.2111 1.38128 2.54772 -3.86833 
1.38211 2.92353 -4.80705 1.38211 2.92353 -3.27239 1.38234 3.17029 -4.93564 
1.38234 3.17029 -3.1438 1.38326 3.37529 -4.98168 1.38326 3.37529 -3.09776 
1.38395 2.53864 -4.14297 1.38395 2.53864 -3.93647 1.38524 3.02698 -4.87119 
1.38524 3.02698 -3.20825 1.38528 2.53409 -4.07458 1.38528 2.53409 -4.00485 
1.38592 2.70743 -4.58643 1.38592 2.70743 -3.49301 1.39224 2.66573 -4.5178 
1.39224 2.66573 -3.56164 1.39291 3.42797 -4.98278 1.39291 3.42797 -3.09666 
1.3956 3.22065 -4.94679 1.3956 3.22065 -3.13264 1.39563 2.62874 -4.44552 
1.39563 2.62874 -3.63392 1.39781 2.59868 -4.37305 1.39781 2.59868 -3.70639 
1.4018 2.78983 -4.67929 1.4018 2.78983 -3.40014 1.40303 3.07152 -4.88709 
1.40303 3.07152 -3.19235 1.40793 3.27175 -4.95538 1.40793 3.27175 -3.12406 
1.409 2.58151 -4.30982 1.409 2.58151 -3.76962 1.41042 2.88354 -4.76349 
1.41042 2.88354 -3.31595 1.41595 2.98355 -4.83307 1.41595 2.98355 -3.24636 
1.418 3.1202 -4.90293 1.418 3.1202 -3.17651 1.41868 2.56833 -4.2454 
1.41868 2.56833 -3.83404 1.41927 3.32344 -4.96136 1.41927 3.32344 -3.11808 
1.42014 2.69503 -4.54607 1.42014 2.69503 -3.53336 1.42221 2.55702 -4.1777 
1.42221 2.55702 -3.90174 1.42405 2.55008 -4.10935 1.42405 2.55008 -3.97009 
1.42492 2.54781 -4.03972 1.42527 2.75647 -4.62748 1.42527 2.75647 -3.45195 
1.42532 2.65621 -4.47582 1.42532 2.65621 -3.60361 1.42801 2.62287 -4.40324 
1.42801 2.62287 -3.67619 1.42961 3.37558 -4.96473 1.42961 3.37558 -3.11471 
1.43227 3.17014 -4.91627 1.43227 3.17014 -3.16317 1.43442 3.02712 -4.85058 
1.43442 3.02712 -3.22885 1.43832 2.84475 -4.71496 1.43832 2.84475 -3.36448 
1.43892 3.42801 -4.96548 1.43892 3.42801 -3.11396 1.44017 2.60412 -4.34081 
1.44017 2.60412 -3.73863 1.44515 2.94224 -4.79156 1.44515 2.94224 -3.28788 
1.44546 3.22069 -4.92702 1.44546 3.22069 -3.15242 1.44716 2.72625 -4.57312 
1.44716 2.72625 -3.50632 1.44716 3.4806 -3.11584 1.45054 2.58912 -4.27684 
1.45054 2.58912 -3.80259 1.45195 3.07185 -4.86603 1.45195 3.07185 -3.21341 
1.45349 2.68494 -4.50405 1.45349 2.68494 -3.57539 1.45733 2.64913 -4.43257 
1.45733 2.64913 -3.64687 1.45848 3.27336 -4.93516 1.45848 3.27336 -3.14427 
1.45903 2.57802 -4.21202 1.45903 2.57802 -3.86742 1.46174 2.56883 -4.1439 
1.46174 2.56883 -3.93554 1.46303 2.80987 -4.66525 1.46303 2.80987 -3.41419 
1.46386 2.56448 -4.07458 1.46386 2.56448 -4.00485 1.46444 2.98463 -4.81046 
1.46444 2.98463 -3.26898 1.46713 3.12085 -4.88142 1.46713 3.12085 -3.19802 
1.46969 3.32521 -4.94064 1.46969 3.32521 -3.1388 1.47028 2.62874 -4.37086 
1.47028 2.62874 -3.70857 1.47273 2.90325 -4.74682 1.47273 2.90325 -3.33261 
1.48003 3.37777 -4.94346 1.48003 3.37777 -3.13598 1.48073 2.71578 -4.53144 
1.48073 2.71578 -3.54799 1.48115 3.17088 -4.89439 1.48115 3.17088 -3.18505 
1.48145 2.61208 -4.30771 1.48145 2.61208 -3.77173 1.48277 3.02851 -4.82753 
1.48277 3.02851 -3.2519 1.4857 2.67739 -4.46094 1.4857 2.67739 -3.61849 
1.48604 2.77754 -4.61243 1.48604 2.77754 -3.46701 1.48918 3.43032 -4.94365 
1.48918 3.43032 -3.13578 1.49079 2.59925 -4.24337 1.49079 2.59925 -3.83606 
1.49204 3.4806 -3.13573 1.4928 2.94451 -4.76715 1.4928 2.94451 -3.31229 
1.49515 3.22285 -4.90464 1.49515 3.22285 -3.1748 1.49826 2.59028 -4.17815 
1.49826 2.59028 -3.90129 1.49855 2.86672 -4.69906 1.49855 2.86672 -3.38037 
1.49977 3.07334 -4.84263 1.49977 3.07334 -3.23681 1.50058 2.65621 -4.40055 
1.50058 2.65621 -3.67888 1.50142 2.58379 -4.1091 1.50142 2.58379 -3.97034 
1.50248 2.58162 -4.03972 1.50677 2.7483 -4.55753 1.50677 2.7483 -3.52191 
1.50786 3.27558 -4.91229 1.50786 3.27558 -3.16715 1.51179 2.98713 -4.78564 
1.51179 2.98713 -3.2938 1.51258 2.63783 -4.33797 1.51258 2.63783 -3.74146 
1.51306 2.70759 -4.4883 1.51306 2.70759 -3.59113 1.51484 3.12257 -4.85764 
1.51484 3.12257 -3.2218 1.51918 3.32771 -4.91714 1.51918 3.32771 -3.1623 
1.5198 2.90617 -4.71995 1.5198 2.90617 -3.35948 1.52252 2.83283 -4.64848 
1.52252 2.83283 -3.43096 1.52277 2.62319 -4.27388 1.52277 2.62319 -3.80556 
1.52881 2.68494 -4.42873 1.52881 2.68494 -3.65071 1.5292 3.38028 -4.91947 
1.5292 3.38028 -3.15996 1.52966 3.03099 -4.80225 1.52966 3.03099 -3.27718 
1.53002 3.17354 -4.86977 1.53002 3.17354 -3.20966 1.53108 2.61247 -4.20896 
1.53108 2.61247 -3.87048 1.53313 3.43037 -4.92167 1.53313 3.43037 -3.15776 
1.53313 3.53082 -3.15776 1.53588 3.4806 -3.1578 1.53627 2.60506 -4.14388 
1.53627 2.60506 -3.93555 1.53838 2.60071 -4.07457 1.53838 2.60071 -4.00486 
1.53934 2.73965 -4.51458 1.53934 2.73965 -3.56485 1.53971 2.94778 -4.73991 
1.53971 2.94778 -3.33953 1.54256 2.66573 -4.36748 1.54256 2.66573 -3.71195 
1.54384 3.22573 -4.87951 1.54384 3.22573 -3.19992 1.54453 2.8017 -4.59529 
1.54453 2.8017 -3.48415 1.54461 2.87106 -4.67055 1.54461 2.87106 -3.40889 
1.54635 3.07598 -4.81695 1.54635 3.07598 -3.26249 1.55372 2.64945 -4.304 
1.55372 2.64945 -3.77544 1.55593 3.27841 -4.88683 1.55593 3.27841 -3.1926 
1.5562 2.71578 -4.45597 1.5562 2.71578 -3.62347 1.55869 2.99096 -4.75806 
1.55869 2.99096 -3.32138 1.56266 3.12602 -4.83098 1.56266 3.12602 -3.24846 
1.56272 2.63685 -4.23935 1.56272 2.63685 -3.84009 1.56448 2.77349 -4.53972 
1.56448 2.77349 -3.53972 1.56552 2.91078 -4.69108 1.56552 2.91078 -3.38836 
1.56705 3.33071 -4.89116 1.56705 3.33071 -3.18827 1.56755 2.83856 -4.61826 
1.56755 2.83856 -3.46118 1.56891 2.62775 -4.17463 1.56891 2.62775 -3.90481 
1.57084 2.69503 -4.39537 1.57084 2.69503 -3.68406 1.57224 3.38038 -4.89537 
1.57224 3.38038 -3.18407 1.57224 3.58082 -3.18407 1.57293 2.62232 -4.10933 
1.57293 2.62232 -3.97011 1.57417 2.62024 -4.03972 1.57617 3.43054 -4.89743 
1.57617 3.43054 -3.18201 1.57617 3.53065 -3.18201 1.57636 3.03514 -4.77426 
1.57636 3.03514 -3.30518 1.57749 3.17711 -4.84266 1.57749 3.17711 -3.23677 
1.57858 3.4806 -4.89745 1.57858 3.4806 -3.18199 1.58229 2.7483 -4.48201 
1.58229 2.7483 -3.59743 1.58312 2.67764 -4.33344 1.58312 2.67764 -3.74599 
1.58549 2.95285 -4.71056 1.58549 2.95285 -3.36887 1.58841 2.80904 -4.56365 
1.58841 2.80904 -3.51579 1.58943 2.87719 -4.63999 1.58943 2.87719 -3.43945 
1.59079 3.2291 -4.85197 1.59079 3.2291 -3.22747 1.59157 3.07977 -4.78906 
1.59157 3.07977 -3.29037 1.5931 2.66336 -4.26923 1.5931 2.66336 -3.8102 
1.59788 2.72625 -4.4224 1.59788 2.72625 -3.65703 1.60057 2.65278 -4.20503 
1.60057 2.65278 -3.8744 1.60254 3.28184 -4.85886 1.60254 3.28184 -3.22058 
1.60412 2.99626 -4.72834 1.60412 2.99626 -3.35109 1.6056 2.64564 -4.13991 
1.6056 2.64564 -3.93952 1.60767 3.13008 -4.80266 1.60767 3.13008 -3.27678 
1.60815 2.64202 -4.07457 1.60815 2.64202 -4.00486 1.60897 3.33109 -4.86505 
1.60897 3.33109 -3.21438 1.60897 3.6301 -3.21438 1.60977 2.91707 -4.66028 
1.60977 2.91707 -3.41916 1.61108 2.8462 -4.58632 1.61108 2.8462 -3.49312 
1.61119 2.70743 -4.36116 1.61119 2.70743 -3.71828 1.61405 3.38072 -4.86918 
1.61405 3.38072 -3.21026 1.61405 3.58048 -3.21026 1.61774 3.4306 -4.87122 
1.61774 3.4306 -3.20821 1.61774 3.5306 -3.20821 1.62005 2.8017 -4.51977 
1.62005 2.8017 -3.55967 1.62005 3.4806 -4.87119 1.62005 3.4806 -3.20825 
1.62038 3.03994 -4.74455 1.62038 3.03994 -3.33488 1.62216 2.69192 -4.29854 
1.62216 2.69192 -3.7809 1.62244 3.18169 -4.81389 1.62244 3.18169 -3.26555 
1.62951 2.9595 -4.6794 1.62951 2.9595 -3.40003 1.63074 2.67979 -4.23481 
1.63074 2.67979 -3.84463 1.63243 2.8849 -4.60767 1.63243 2.8849 -3.47176 
1.63529 3.0847 -4.75905 1.63529 3.0847 -3.32039 1.6355 3.2339 -4.82271 
1.6355 3.2339 -3.25672 1.63689 2.67109 -4.17024 1.63689 2.67109 -3.90919 
1.63719 2.77754 -4.46128 1.63719 2.77754 -3.61816 1.64059 2.66585 -4.10512 
1.64059 2.66585 -3.97431 1.64183 2.6641 -4.03972 1.64302 2.83856 -4.54279 
1.64302 2.83856 -3.53665 1.64368 3.28201 -4.83035 1.64368 3.28201 -3.24909 
1.64368 3.67918 -3.24909 1.64694 3.00204 -4.69678 1.64694 3.00204 -3.38266 
1.65012 3.33134 -4.83643 1.65012 3.33134 -3.243 1.65012 3.62985 -3.243 
1.65142 3.1354 -4.77207 1.65142 3.1354 -3.30737 1.65225 2.75647 -4.4005 
1.65225 2.75647 -3.67893 1.65242 2.92503 -4.62766 1.65242 2.92503 -3.45178 
1.6553 3.38129 -4.84039 1.6553 3.38129 -3.23905 1.6553 3.57991 -3.23905 
1.65897 3.43124 -4.8423 1.65897 3.43124 -3.23713 1.65897 3.52996 -3.23713 
1.66018 3.4806 -4.84293 1.66018 3.4806 -3.23651 1.66302 3.04599 -4.71268 
1.66302 3.04599 -3.36676 1.66475 2.87719 -4.56467 1.66475 2.87719 -3.51476 
1.66479 2.73879 -4.33863 1.66479 2.73879 -3.74081 1.66578 3.18713 -4.78289 
1.66578 3.18713 -3.29654 1.66578 3.77407 -3.29654 1.67099 2.96649 -4.64622 
1.67099 2.96649 -3.43321 1.67324 2.83283 -4.49776 1.67324 2.83283 -3.58168 
1.67532 3.23461 -4.79229 1.67532 3.23461 -3.28715 1.67532 3.72659 -3.28715 
1.67558 2.7242 -4.27299 1.67558 2.7242 -3.80645 1.6774 3.09076 -4.727 
1.6774 3.09076 -3.35244 1.6774 3.87044 -3.35244 1.68323 2.71342 -4.20877 
1.68323 2.71342 -3.87066 1.68337 3.28268 -4.79986 1.68337 3.28268 -3.27958 
1.68337 3.67851 -3.27958 1.68504 2.91707 -4.58501 1.68504 2.91707 -3.49442 
1.68809 3.0092 -4.66333 1.68809 3.0092 -3.41611 1.68809 3.95199 -3.41611 
1.68851 2.70609 -4.14332 1.68851 2.70609 -3.93612 1.69 3.33221 -4.80568 
1.69 3.33221 -3.27375 1.69 3.62899 -3.27375 1.69001 2.80987 -4.43827 
1.69001 2.80987 -3.64117 1.69122 2.7023 -4.07792 1.69122 2.7023 -4.00152 
1.69325 3.14173 -4.73959 1.69325 3.14173 -3.33985 1.69325 3.81947 -3.33985 
1.69505 3.38211 -4.80957 1.69505 3.38211 -3.26986 1.69505 3.57908 -3.26986 
1.69531 2.87106 -4.51985 1.69531 2.87106 -3.55959 1.69773 3.43129 -4.81209 
1.69773 3.43129 -3.26735 1.69773 3.5299 -4.81209 1.69773 3.5299 -3.26735 
1.69887 3.4806 -4.81273 1.69887 3.4806 -3.26671 1.7037 3.05304 -4.67893 
1.7037 3.05304 -3.4005 1.7037 3.90815 -3.4005 1.70405 2.78983 -4.37704 
1.70405 2.78983 -3.7024 1.70417 2.9595 -4.60475 1.70417 2.9595 -3.47469 
1.70427 3.18835 -4.75053 1.70427 3.18835 -3.3289 1.70427 3.77284 -3.3289 
1.71378 3.23592 -4.75981 1.71378 3.23592 -3.31962 1.71378 3.72527 -3.31962 
1.71584 2.91078 -4.54076 1.71584 2.91078 -3.53867 1.71664 2.77324 -4.31234 
1.71664 2.77324 -3.7671 1.71776 3.09791 -4.693 1.71776 3.09791 -3.38644 
1.71776 3.86328 -3.38644 1.72151 3.28385 -4.76746 1.72151 3.28385 -3.31198 
1.72151 3.67735 -3.31198 1.72154 3.00204 -4.62218 1.72154 3.00204 -3.45726 
1.72383 2.86672 -4.47379 1.72383 2.86672 -3.60564 1.72622 2.75991 -4.24638 
1.72622 2.75991 -3.83305 1.72812 3.33346 -4.77316 1.72812 3.33346 -3.30628 
1.72812 3.62774 -3.30628 1.73025 3.14371 -4.70549 1.73025 3.14371 -3.37395 
1.73025 3.81749 -3.37395 1.73243 3.38223 -4.77739 1.73243 3.38223 -3.30204 
1.73243 3.57897 -3.30204 1.73319 2.7507 -4.18146 1.73319 2.7507 -3.89798 
1.73514 3.43147 -4.77985 1.73514 3.43147 -3.29958 1.73514 3.52972 -4.77985 
1.73514 3.52972 -3.29958 1.73533 2.95285 -4.56072 1.73533 2.95285 -3.51871 
1.73604 3.4806 -4.78067 1.73604 3.4806 -3.29877 1.73724 2.74467 -4.11591 
1.73724 2.74467 -3.96352 1.73744 3.04599 -4.63825 1.73744 3.04599 -3.44118 
1.73744 3.9152 -3.44118 1.7392 2.74253 -4.03972 1.73972 2.84475 -4.41355 
1.73972 2.84475 -3.66588 1.74114 3.19031 -4.71638 1.74114 3.19031 -3.36306 
1.74114 3.77088 -3.36306 1.74471 2.90617 -4.49503 1.74471 2.90617 -3.5844 
1.7504 3.23762 -4.72563 1.7504 3.23762 -3.3538 1.7504 3.72358 -3.3538 
1.75176 3.09076 -4.65264 1.75176 3.09076 -3.4268 1.75176 3.87044 -3.4268 
1.7531 2.99626 -4.57936 1.7531 2.99626 -3.50008 1.75443 2.82667 -4.35013 
1.75443 2.82667 -3.72931 1.758 3.28551 -4.73324 1.758 3.28551 -3.3462 
1.758 3.67569 -3.3462 1.76393 3.33387 -4.73917 1.76393 3.33387 -3.34026 
1.76393 3.62733 -3.34026 1.76435 3.14173 -4.66849 1.76435 3.14173 -3.41095 
1.76435 3.81947 -3.41095 1.76467 2.94778 -4.51495 1.76467 2.94778 -3.56449 
1.76592 2.81132 -4.28478 1.76592 2.81132 -3.79466 1.76818 3.38258 -4.74342 
1.76818 3.38258 -3.33602 1.76818 3.57861 -4.74342 1.76818 3.57861 -3.33602 
1.76932 3.03994 -4.59562 1.76932 3.03994 -3.48381 1.76932 3.92125 -3.48381 
1.77074 3.43153 -4.74597 1.77074 3.43153 -3.33346 1.77074 3.52966 -4.74597 
1.77074 3.52966 -3.33346 1.77159 2.90325 -4.44797 1.77159 2.90325 -3.63147 
1.77159 3.4806 -4.74682 1.77159 3.4806 -3.33261 1.77385 2.7989 -4.21884 
1.77385 2.7989 -3.8606 1.7753 3.18835 -4.67951 1.7753 3.18835 -3.39993 
1.7753 3.77284 -3.39993 1.77967 2.79099 -4.1535 1.77967 2.79099 -3.92594 
1.78282 2.99096 -4.53393 1.78282 2.99096 -3.54551 1.78381 3.0847 -4.61053 
1.78381 3.0847 -3.4689 1.78381 3.87649 -3.4689 1.78407 2.78725 -4.07792 
1.78407 2.78725 -4.00152 1.78458 3.23592 -4.68902 1.78458 3.23592 -3.39041 
1.78458 3.72527 -3.39041 1.78825 2.88354 -4.38566 1.78825 2.88354 -3.69377 
1.79191 2.94451 -4.46804 1.79191 2.94451 -3.6114 1.79222 3.28385 -4.69674 
1.79222 3.28385 -3.38269 1.79222 3.67735 -3.38269 1.79683 3.1354 -4.62666 
1.79683 3.1354 -3.45278 1.79683 3.8258 -3.45278 1.79792 3.33346 -4.70335 
1.79792 3.33346 -3.37608 1.79792 3.62774 -3.37608 1.79902 3.03514 -4.5516 
1.79902 3.03514 -3.52784 1.79902 3.92605 -3.52784 1.80162 2.86654 -4.32178 
1.80162 2.86654 -3.75765 1.80216 3.38223 -4.70767 1.80216 3.38223 -3.37177 
1.80216 3.57897 -4.70767 1.80216 3.57897 -3.37177 1.80462 3.43147 -4.71038 
1.80462 3.43147 -3.36906 1.80462 3.52972 -4.71038 1.80462 3.52972 -3.36906 
1.80543 3.4806 -4.71128 1.80543 3.4806 -3.36816 1.80766 3.18713 -4.64102 
1.80766 3.18713 -3.43841 1.80766 3.77407 -3.43841 1.8104 2.98713 -4.48703 
1.8104 2.98713 -3.5924 1.81164 2.85234 -4.25662 1.81164 2.85234 -3.82281 
1.81382 3.07977 -4.56681 1.81382 3.07977 -3.51263 1.81382 3.88142 -3.51263 
1.81632 2.94224 -4.42039 1.81632 2.94224 -3.65904 1.81705 3.23461 -4.65056 
1.81705 3.23461 -3.42888 1.81705 3.72659 -3.42888 1.81826 2.84099 -4.19047 
1.81826 2.84099 -3.88896 1.82462 3.28268 -4.65861 1.82462 3.28268 -3.42083 
1.82462 3.67851 -3.42083 1.82479 2.83545 -4.11531 1.82479 2.83545 -3.96412 
1.82697 2.8336 -4.03972 1.82702 3.03099 -4.5049 1.82702 3.03099 -3.57454 
1.82702 3.9302 -3.57454 1.82742 3.13008 -4.58291 1.82742 3.13008 -3.49652 
1.82742 3.83111 -3.49652 1.83045 3.33221 -4.66524 1.83045 3.33221 -3.4142 
1.83045 3.62899 -4.66524 1.83045 3.62899 -3.4142 1.83181 2.92353 -4.35735 
1.83181 2.92353 -3.72209 1.83434 3.38211 -4.67029 1.83434 3.38211 -3.40914 
1.83434 3.57908 -4.67029 1.83434 3.57908 -3.40914 1.83522 2.98463 -4.43968 
1.83522 2.98463 -3.63975 1.83685 3.43129 -4.67297 1.83685 3.43129 -3.40646 
1.83685 3.5299 -4.67297 1.83685 3.5299 -3.40646 1.83749 3.4806 -4.67411 
1.83749 3.4806 -3.40532 1.83865 3.18169 -4.59767 1.83865 3.18169 -3.48176 
1.83865 3.7795 -3.48176 1.84171 3.07598 -4.52159 1.84171 3.07598 -3.55784 
1.84171 3.88521 -3.55784 1.84408 2.90753 -4.29235 1.84408 2.90753 -3.78709 
1.84747 3.2339 -4.61074 1.84747 3.2339 -3.4687 1.84747 3.72729 -3.4687 
1.85229 3.02851 -4.45801 1.85229 3.02851 -3.62142 1.85281 2.89443 -4.22664 
1.85281 2.89443 -3.85279 1.85511 3.28201 -4.61892 1.85511 3.28201 -3.46052 
1.85511 3.67918 -4.61892 1.85511 3.67918 -3.46052 1.85574 3.12602 -4.5379 
1.85574 3.12602 -3.54154 1.85574 3.83517 -3.54154 1.85783 2.98355 -4.39119 
1.85783 2.98355 -3.68825 1.86119 3.33134 -4.62535 1.86119 3.33134 -3.45408 
1.86119 3.62985 -4.62535 1.86119 3.62985 -3.45408 1.86303 2.88952 -4.15355 
1.86303 2.88952 -3.92589 1.86515 3.38129 -4.63054 1.86515 3.38129 -3.4489 
1.86515 3.57991 -4.63054 1.86515 3.57991 -3.4489 1.86706 3.43124 -4.63421 
1.86706 3.43124 -3.44522 1.86706 3.52996 -4.63421 1.86706 3.52996 -3.44522 
1.86739 3.07334 -4.47501 1.86739 3.07334 -3.60443 1.86739 3.88786 -3.60443 
1.86743 3.17711 -4.55272 1.86743 3.17711 -3.52671 1.86743 3.78408 -3.52671 
1.86744 2.88579 -4.07795 1.86744 2.88579 -4.00148 1.86769 3.4806 -4.63542 
1.86769 3.4806 -3.44402 1.87235 2.96609 -4.32716 1.87235 2.96609 -3.75227 
1.87534 3.02712 -4.40966 1.87534 3.02712 -3.66978 1.87673 3.2291 -4.56603 
1.87673 3.2291 -3.51341 1.87673 3.73209 -3.51341 1.8824 3.12257 -4.49008 
1.8824 3.12257 -3.58936 1.8824 3.83862 -3.58936 1.88314 2.951 -4.26181 
1.88314 2.951 -3.81763 1.88362 3.28184 -4.57777 1.88362 3.28184 -3.50166 
1.88362 3.67935 -4.57777 1.88362 3.67935 -3.50166 1.88981 3.33109 -4.58421 
1.88981 3.33109 -3.49523 1.88981 3.6301 -4.58421 1.88981 3.6301 -3.49523 
1.89079 3.07185 -4.42719 1.89079 3.07185 -3.65225 1.89079 3.88935 -3.65225 
1.89394 3.38072 -4.58928 1.89394 3.38072 -3.49015 1.89394 3.58048 -4.58928 
1.89394 3.58048 -3.49015 1.89453 3.17354 -4.50526 1.89453 3.17354 -3.57418 
1.89453 3.78766 -3.57418 1.89545 2.94476 -4.1893 1.89545 2.94476 -3.89014 
1.89595 3.02698 -4.36048 1.89595 3.02698 -3.71896 1.89595 3.4806 -4.59529 
1.89595 3.4806 -3.48415 1.89599 3.4306 -4.59298 1.89599 3.4306 -3.48646 
1.89599 3.5306 -4.59298 1.89599 3.5306 -3.48646 1.90322 2.94143 -4.11597 
1.90322 2.94143 -3.96347 1.90428 3.22573 -4.51907 1.90428 3.22573 -3.56036 
1.90428 3.73547 -4.51907 1.90428 3.73547 -3.56036 1.90567 2.93986 -4.03972 
1.90618 3.12085 -4.44237 1.90618 3.12085 -3.63707 1.90618 3.84034 -3.63707 
1.90909 3.01042 -4.29579 1.90909 3.01042 -3.78365 1.91159 3.27841 -4.53116 
1.91159 3.27841 -3.54827 1.91159 3.68278 -4.53116 1.91159 3.68278 -3.54827 
1.91185 3.07152 -4.37827 1.91185 3.07152 -3.70116 1.91185 3.88968 -3.70116 
1.91592 3.33071 -4.54229 1.91592 3.33071 -3.53715 1.91592 3.63049 -4.54229 
1.91592 3.63049 -3.53715 1.91915 3.17088 -4.45639 1.91915 3.17088 -3.62305 
1.91915 3.79031 -4.45639 1.91915 3.79031 -3.62305 1.92013 3.38038 -4.54748 
1.92013 3.38038 -3.53196 1.92013 3.58082 -4.54748 1.92013 3.58082 -3.53196 
1.92219 3.43054 -4.55141 1.92219 3.43054 -3.52803 1.92219 3.53065 -4.55141 
1.92219 3.53065 -3.52803 1.92221 3.4806 -4.55382 1.92221 3.4806 -3.52562 
1.92374 3.00349 -4.22425 1.92374 3.00349 -3.85519 1.92769 3.1202 -4.39324 
1.92769 3.1202 -3.68619 1.92769 3.841 -4.39324 1.92769 3.841 -3.68619 
1.9294 3.22285 -4.47039 1.9294 3.22285 -3.60905 1.9294 3.73835 -4.47039 
1.9294 3.73835 -3.60905 1.93051 3.07235 -4.32839 1.93051 3.07235 -3.75104 
1.93051 3.88885 -3.75104 1.93365 2.99878 -4.1511 1.93365 2.99878 -3.92834 
1.93705 3.27558 -4.4831 1.93705 3.27558 -3.59634 1.93705 3.68561 -4.4831 
1.93705 3.68561 -3.59634 1.93862 2.99643 -4.07795 1.93862 2.99643 -4.00148 
1.94103 3.17014 -4.40751 1.94103 3.17014 -3.67192 1.94103 3.79105 -4.40751 
1.94103 3.79105 -3.67192 1.9419 3.32771 -4.49442 1.9419 3.32771 -3.58501 
1.9419 3.63348 -4.49442 1.9419 3.63348 -3.58501 1.94423 3.38028 -4.50444 
1.94423 3.38028 -3.57499 1.94423 3.58092 -4.50444 1.94423 3.58092 -3.57499 
1.9464 3.4806 -4.51111 1.9464 3.4806 -3.56832 1.94643 3.43037 -4.50837 
1.94643 3.43037 -3.57106 1.94643 3.53082 -4.50837 1.94643 3.53082 -3.57106 
1.9467 3.12081 -4.34342 1.9467 3.12081 -3.73602 1.9467 3.84038 -4.34342 
1.9467 3.84038 -3.73602 1.94729 3.06444 -4.25759 1.94729 3.06444 -3.82185 
1.94729 3.89676 -3.82185 1.95178 3.22069 -4.42069 1.95178 3.22069 -3.65874 
1.95178 3.7405 -4.42069 1.95178 3.7405 -3.65874 1.95934 3.05876 -4.18562 
1.95934 3.05876 -3.89382 1.95992 3.27336 -4.43371 1.95992 3.27336 -3.64572 
1.95992 3.68784 -4.43371 1.95992 3.68784 -3.64572 1.9604 3.17029 -4.35758 
1.9604 3.17029 -3.72186 1.9604 3.7909 -4.35758 1.9604 3.7909 -3.72186 
1.96135 3.11947 -4.29507 1.96135 3.11947 -3.78436 1.96135 3.84172 -4.29507 
1.96135 3.84172 -3.78436 1.9654 3.32521 -4.44493 1.9654 3.32521 -3.6345 
1.9654 3.63598 -4.44493 1.9654 3.63598 -3.6345 1.96659 3.05534 -4.11286 
1.96659 3.05534 -3.96657 1.96822 3.37777 -4.45527 1.96822 3.37777 -3.62417 
1.96822 3.58342 -4.45527 1.96822 3.58342 -3.62417 1.96842 3.43032 -4.46442 
1.96842 3.43032 -3.61502 1.96842 3.53087 -4.46442 1.96842 3.53087 -3.61502 
1.96847 3.4806 -4.46727 1.96847 3.4806 -3.61216 1.96901 3.0542 -4.03972 
1.97156 3.22065 -4.37084 1.97156 3.22065 -3.70859 1.97156 3.74054 -4.37084 
1.97156 3.74054 -3.70859 1.97554 3.16882 -4.30946 1.97554 3.16882 -3.76997 
1.97554 3.79238 -4.30946 1.97554 3.79238 -3.76997 1.97595 3.1126 -4.22356 
1.97595 3.1126 -3.85587 1.97595 3.8486 -4.22356 1.97595 3.8486 -3.85587 
1.98014 3.27175 -4.38316 1.98014 3.27175 -3.69627 1.98014 3.68944 -4.38316 
1.98014 3.68944 -3.69627 1.98581 3.10797 -4.15061 1.98581 3.10797 -3.92883 
1.98581 3.85322 -4.15061 1.98581 3.85322 -3.92883 1.98612 3.32344 -4.39451 
1.98612 3.32344 -3.68492 1.98612 3.63775 -4.39451 1.98612 3.63775 -3.68492 
1.9872 3.21931 -4.3231 1.9872 3.21931 -3.75633 1.9872 3.74189 -4.3231 
1.9872 3.74189 -3.75633 1.98836 3.16814 -4.26066 1.98836 3.16814 -3.81878 
1.98836 3.4806 -4.4224 1.98836 3.4806 -3.65703 1.98836 3.79306 -4.26066 
1.98836 3.79306 -3.81878 1.98949 3.37558 -4.40485 1.98949 3.37558 -3.67458 
1.98949 3.58562 -4.40485 1.98949 3.58562 -3.67458 1.99024 3.42801 -4.41416 
1.99024 3.42801 -3.66528 1.99024 3.53318 -4.41416 1.99024 3.53318 -3.66528 
1.99076 3.10565 -4.0775 1.99076 3.10565 -4.00193 1.99076 3.85554 -4.0775 
1.99076 3.85554 -4.00193 1.99626 3.27033 -4.33566 1.99626 3.27033 -3.74378 
1.99626 3.69086 -4.33566 1.99626 3.69086 -3.74378 2.00054 3.21842 -4.27437 
2.00054 3.21842 -3.80507 2.00054 3.74278 -4.27437 2.00054 3.74278 -3.80507 
2.00086 3.16261 -4.18829 2.00086 3.16261 -3.89114 2.00086 3.79858 -4.18829 
2.00086 3.79858 -3.89114 2.00267 3.32315 -4.34794 2.00267 3.32315 -3.73149 
2.00267 3.63804 -4.34794 2.00267 3.63804 -3.73149 2.00602 3.4806 -4.37661 
2.00602 3.4806 -3.70283 2.00644 3.37529 -4.3585 2.00644 3.37529 -3.72094 
2.00644 3.58591 -4.3585 2.00644 3.58591 -3.72094 2.00754 3.42797 -4.36815 
2.00754 3.42797 -3.71128 2.00754 3.53322 -4.36815 2.00754 3.53322 -3.71128 
2.00829 3.15881 -4.11512 2.00829 3.15881 -3.96432 2.00829 3.80238 -4.11512 
2.00829 3.80238 -3.96432 2.01003 3.26945 -4.2874 2.01003 3.26945 -3.79203 
2.01003 3.69175 -4.2874 2.01003 3.69175 -3.79203 2.01098 3.15789 -4.03972 
2.01098 3.8033 -4.03972 2.01141 3.21814 -4.2253 2.01141 3.21814 -3.85413 
2.01141 3.74305 -4.2253 2.01141 3.74305 -3.85413 2.01698 3.32211 -4.29977 
2.01698 3.32211 -3.77966 2.01698 3.63908 -4.29977 2.01698 3.63908 -3.77966 
2.02109 3.37525 -4.31137 2.02109 3.37525 -3.76807 2.02109 3.58594 -4.31137 
2.02109 3.58594 -3.76807 2.02142 3.4806 -4.33 2.02142 3.4806 -3.74943 
2.02142 3.26909 -4.23853 2.02142 3.26909 -3.84091 2.02142 3.6921 -4.23853 
2.02142 3.6921 -3.84091 2.02152 3.21343 -4.15239 2.02152 3.21343 -3.92705 
2.02152 3.74776 -4.15239 2.02152 3.74776 -3.92705 2.02263 3.42785 -4.32109 
2.02263 3.42785 -3.75835 2.02263 3.53335 -4.32109 2.02263 3.53335 -3.75835 
2.02705 3.21222 -4.07751 2.02705 3.21222 -4.00193 2.02705 3.74897 -4.07751 
2.02705 3.74897 -4.00193 2.02895 3.32153 -4.25067 2.02895 3.32153 -3.82877 
2.02895 3.63967 -4.25067 2.02895 3.63967 -3.82877 2.03041 3.26927 -4.18915 
2.03041 3.26927 -3.89029 2.03041 3.69192 -4.18915 2.03041 3.69192 -3.89029 
2.03358 3.37464 -4.26247 2.03358 3.37464 -3.81697 2.03358 3.58655 -4.26247 
2.03358 3.58655 -3.81697 2.03451 3.4806 -4.2827 2.03451 3.4806 -3.79674 
2.03531 3.42781 -4.2736 2.03531 3.42781 -3.80583 2.03531 3.53339 -4.2736 
2.03531 3.53339 -3.80583 2.03844 3.32156 -4.20131 2.03844 3.32156 -3.87813 
2.03844 3.63964 -4.20131 2.03844 3.63964 -3.87813 2.03863 3.26747 -4.11464 
2.03863 3.26747 -3.96479 2.03863 3.69372 -4.11464 2.03863 3.69372 -3.96479 
2.04137 3.26687 -4.03972 2.04137 3.69432 -4.03972 2.0436 3.37431 -4.213 
2.0436 3.37431 -3.86644 2.0436 3.58689 -4.213 2.0436 3.58689 -3.86644 
2.04527 3.32131 -4.15235 2.04527 3.32131 -3.92708 2.04527 3.4806 -4.23481 
2.04527 3.4806 -3.84463 2.04527 3.63989 -4.15235 2.04527 3.63989 -3.92708 
2.04588 3.42737 -4.22417 2.04588 3.42737 -3.85526 2.04588 3.53382 -4.22417 
2.04588 3.53382 -3.85526 2.05079 3.3201 -4.07748 2.05079 3.3201 -4.00196 
2.05079 3.6411 -4.07748 2.05079 3.6411 -4.00196 2.05096 3.37404 -4.16419 
2.05096 3.37404 -3.91525 2.05096 3.58716 -4.16419 2.05096 3.58716 -3.91525 
2.05366 3.4806 -4.18645 2.05366 3.4806 -3.89299 2.05376 3.42734 -4.17566 
2.05376 3.42734 -3.90378 2.05376 3.53386 -4.17566 2.05376 3.53386 -3.90378 
2.05592 3.37402 -4.11508 2.05592 3.37402 -3.96436 2.05592 3.58717 -4.11508 
2.05592 3.58717 -3.96436 2.05875 3.37372 -4.03972 2.05875 3.58748 -4.03972 
2.05927 3.42723 -4.12654 2.05927 3.42723 -3.9529 2.05927 3.53396 -4.12654 
2.05927 3.53396 -3.9529 2.05966 3.4806 -4.13774 2.05966 3.4806 -3.9417 
2.06234 3.4272 -4.07748 2.06234 3.4272 -4.00196 2.06234 3.534 -4.07748 
2.06234 3.534 -4.00196 2.06328 3.4806 -4.08879 2.06328 3.4806 -3.99065 
2.06448 3.4806 -4.03972 0.40777 5.15999 -5.31018 0.40897 5.15999 -5.35925 
0.40897 5.15999 -5.26111 0.40991 5.10659 -5.34794 0.40991 5.10659 -5.27242 
0.40991 5.21339 -5.34794 0.40991 5.21339 -5.27242 0.41258 5.15999 -5.4082 
0.41258 5.15999 -5.21216 0.41297 5.10663 -5.397 0.41297 5.10663 -5.22336 
0.41297 5.21336 -5.397 0.41297 5.21336 -5.22336 0.41349 5.05311 -5.31018 
0.41349 5.26687 -5.31018 0.41632 5.05342 -5.38554 0.41632 5.05342 -5.23482 
0.41632 5.26657 -5.38554 0.41632 5.26657 -5.23482 0.41848 5.10673 -5.44612 
0.41848 5.10673 -5.17424 0.41848 5.21325 -5.44612 0.41848 5.21325 -5.17424 
0.41859 5.15999 -5.45691 0.41859 5.15999 -5.16345 0.42128 5.05343 -5.43465 
0.42128 5.05343 -5.18571 0.42128 5.26655 -5.43465 0.42128 5.26655 -5.18571 
0.42145 4.99949 -5.34794 0.42145 4.99949 -5.27242 0.42145 5.32049 -5.34794 
0.42145 5.32049 -5.27242 0.42637 5.10677 -5.49464 0.42637 5.10677 -5.12572 
0.42637 5.21321 -5.49464 0.42637 5.21321 -5.12572 0.42698 5.0007 -5.42282 
0.42698 5.0007 -5.19755 0.42698 5.15999 -5.50527 0.42698 5.15999 -5.11509 
0.42698 5.31928 -5.42282 0.42698 5.31928 -5.19755 0.42865 5.0537 -5.48346 
0.42865 5.0537 -5.1369 0.42865 5.26628 -5.48346 0.42865 5.26628 -5.1369 
0.43087 4.94627 -5.31018 0.43087 5.37372 -5.31018 0.43362 4.94687 -5.38511 
0.43362 4.94687 -5.23526 0.43362 5.37312 -5.38511 0.43362 5.37312 -5.23526 
0.43381 5.00095 -5.47177 0.43381 5.00095 -5.14859 0.43381 5.31903 -5.47177 
0.43381 5.31903 -5.14859 0.43694 5.1072 -5.54406 0.43694 5.1072 -5.0763 
0.43694 5.21278 -5.54406 0.43694 5.21278 -5.0763 0.43773 5.15999 -5.55316 
0.43773 5.15999 -5.0672 0.43866 5.05404 -5.53293 0.43866 5.05404 -5.08743 
0.43866 5.26594 -5.53293 0.43866 5.26594 -5.08743 0.44184 4.94867 -5.45961 
0.44184 4.94867 -5.16075 0.44184 5.37132 -5.45961 0.44184 5.37132 -5.16075 
0.4433 5.00092 -5.52113 0.4433 5.00092 -5.09923 0.4433 5.31906 -5.52113 
0.4433 5.31906 -5.09923 0.44519 4.89162 -5.34797 0.44519 4.89162 -5.27239 
0.44519 5.42837 -5.34797 0.44519 5.42837 -5.27239 0.44962 5.10724 -5.59155 
0.44962 5.10724 -5.02881 0.44962 5.21274 -5.59155 0.44962 5.21274 -5.02881 
0.45072 4.89283 -5.42285 0.45072 5.42716 -5.42285 0.45072 5.42716 -5.19751 
0.45082 4.94849 -5.50899 0.45082 5.3715 -5.50899 0.45082 5.3715 -5.11137 
0.45083 5.15999 -5.60047 0.45083 5.15999 -5.0199 0.45115 5.05464 -5.58183 
0.45115 5.05464 -5.03853 0.45115 5.26534 -5.58183 0.45115 5.26534 -5.03853 
0.45527 5.00151 -5.57024 0.45527 5.31848 -5.57024 0.45527 5.31848 -5.05013 
0.46084 4.89754 -5.49576 0.46084 5.42245 -5.49576 0.46084 5.42245 -5.1246 
0.46127 5.4827 -5.31018 0.46221 4.94884 -5.55787 0.46221 5.37114 -5.55787 
0.46221 5.37114 -5.0625 0.46396 4.83821 -5.38558 0.46396 5.48178 -5.38558 
0.46396 5.48178 -5.23478 0.46471 5.10737 -5.63862 0.46471 5.10737 -4.98175 
0.46471 5.21262 -5.63862 0.46471 5.21262 -4.98175 0.46581 5.05468 -5.62896 
0.46581 5.05468 -4.9914 0.46581 5.2653 -5.62896 0.46581 5.2653 -4.9914 
0.46622 5.15999 -5.64707 0.46622 5.15999 -4.97329 0.46957 5.00255 -5.61841 
0.46957 5.31743 -5.61841 0.46957 5.31743 -5.00196 0.47138 4.84201 -5.45875 
0.47138 5.47798 -5.45875 0.47138 5.47798 -5.16161 0.47171 4.89781 -5.54483 
0.47171 5.42217 -5.54483 0.47171 5.42217 -5.07553 0.47599 4.94973 -5.60612 
0.47599 5.37025 -5.60612 0.47599 5.37025 -5.01424 0.48149 5.53494 -5.34797 
0.48149 5.53494 -5.2724 0.48201 5.10741 -5.68462 0.48201 5.10741 -4.93574 
0.48201 5.21258 -5.68462 0.48201 5.21258 -4.93574 0.48275 5.05497 -5.67532 
0.48275 5.26501 -5.67532 0.48275 5.26501 -4.94505 0.48389 4.84753 -5.53112 
0.48389 5.15999 -5.69286 0.48389 5.15999 -4.9275 0.48389 5.47245 -5.53112 
0.48389 5.47245 -5.08924 0.48504 4.8987 -5.59356 0.48504 5.42128 -5.59356 
0.48504 5.42128 -5.0268 0.48612 5.00284 -5.66497 0.48612 5.31715 -5.66497 
0.48612 5.31715 -4.95539 0.48643 5.53262 -5.42107 0.48643 5.53262 -5.19929 
0.49211 4.95115 -5.65363 0.49211 5.36884 -5.65363 0.49211 5.36884 -4.96674 
0.4963 4.79199 -5.49403 0.4963 5.52799 -5.49403 0.4963 5.52799 -5.12634 
0.49671 4.84821 -5.57993 0.49671 5.47177 -5.57993 0.49671 5.47177 -5.04044 
0.50069 4.90005 -5.6413 0.50069 5.41994 -5.6413 0.50069 5.41994 -4.97906 
0.50323 5.58639 -5.31018 0.50378 5.15999 -5.73774 0.50378 5.15999 -4.88263 
0.50383 5.10971 -5.73488 0.50383 5.10971 -4.88548 0.50383 5.21027 -5.73488 
0.50383 5.21027 -4.88548 0.50403 5.05717 -5.72573 0.50403 5.26281 -5.72573 
0.50403 5.26281 -4.89463 0.50565 5.58525 -5.38333 0.50565 5.58525 -5.23704 
0.50685 5.00461 -5.71539 0.50685 5.31538 -5.71539 0.50685 5.31538 -4.90497 
0.51089 4.79886 -5.56554 0.51089 5.52112 -5.56554 0.51089 5.52112 -5.05483 
0.51185 4.84969 -5.62804 0.51185 5.4703 -5.62804 0.51185 5.4703 -4.99232 
0.51232 4.95275 -5.70418 0.51232 5.36723 -5.70418 0.51232 5.36723 -4.91618 
0.51291 5.58183 -5.45608 0.51291 5.58183 -5.16428 0.52046 4.90009 -5.69116 
0.52046 5.4199 -5.69116 0.52046 5.4199 -4.9292 0.52496 4.74383 -5.52805 
0.52496 5.57615 -5.52805 0.52496 5.57615 -5.09231 0.52554 4.8002 -5.61388 
0.52554 5.51978 -5.61388 0.52554 5.51978 -5.00648 0.52581 5.10977 -5.77883 
0.52581 5.10977 -4.84153 0.52581 5.21021 -5.77883 0.52581 5.21021 -4.84153 
0.52584 5.15999 -5.78158 0.52584 5.15999 -4.83878 0.52801 5.05967 -5.77491 
0.52801 5.26031 -5.77491 0.52801 5.26031 -4.84546 0.53034 5.0071 -5.76489 
0.53034 5.31288 -5.76489 0.53034 5.31288 -4.85548 0.53121 4.84954 -5.67798 
0.53121 5.47045 -5.67798 0.53121 5.47045 -4.94239 0.53363 5.64416 -5.34842 
0.53363 5.64416 -5.27195 0.53519 4.95497 -5.75356 0.53519 5.36501 -5.75356 
0.53519 5.36501 -4.8668 0.5386 5.64181 -5.42156 0.5386 5.64181 -5.1988 
0.54174 4.75174 -5.59886 0.54174 5.56824 -5.59886 0.54174 5.56824 -5.02151 
0.54285 4.90224 -5.74085 0.54285 5.41774 -5.74085 0.54285 5.41774 -4.87951 
0.54456 4.79959 -5.66371 0.54456 5.52039 -5.66371 0.54456 5.52039 -4.95666 
0.54851 5.63709 -5.49471 0.54851 5.63709 -5.12565 0.55004 5.15999 -5.82428 
0.55004 5.15999 -4.79608 0.55005 5.10993 -5.82187 0.55005 5.21005 -5.82187 
0.55005 5.21005 -4.79849 0.55212 5.05977 -5.81794 0.55212 5.26021 -5.81794 
0.55212 5.26021 -4.80242 0.55309 5.4697 -5.72685 0.55309 5.4697 -4.89351 
0.55632 5.0101 -5.81275 0.55632 5.30988 -5.81275 0.55632 5.30988 -4.80761 
0.5604 5.56907 -5.64873 0.5604 5.56907 -4.97163 0.56065 5.36218 -5.80163 
0.56065 5.36218 -4.81873 0.56316 5.63017 -5.56625 0.56316 5.63017 -5.05411 
0.56607 5.51974 -5.71283 0.56607 5.51974 -4.90753 0.56657 5.70073 -5.31018 
0.56797 5.41486 -5.78954 0.56797 5.41486 -4.83082 0.56902 5.69916 -5.38643 
0.56902 5.69916 -5.23393 0.57626 5.10999 -5.86344 0.57626 5.20999 -5.86344 
0.57626 5.20999 -4.75692 0.5763 5.15999 -5.86575 0.5763 5.15999 -4.75461 
0.5763 5.61361 -5.63094 0.5763 5.61361 -4.98942 0.5768 5.69583 -5.45976 
0.5768 5.69583 -5.1606 0.57771 5.46705 -5.77572 0.57771 5.46705 -4.84464 
0.57831 5.25987 -5.85975 0.57831 5.25987 -4.76062 0.58145 5.56874 -5.69765 
0.58145 5.56874 -4.92271 0.58243 5.3095 -5.85467 0.58243 5.3095 -4.76569 
0.58863 5.35875 -5.84824 0.58863 5.35875 -4.77212 0.5891 5.68958 -5.53227 
0.5891 5.68958 -5.08809 0.58985 5.51802 -5.76054 0.58985 5.51802 -4.85982 
0.59552 5.41149 -5.83649 0.59552 5.41149 -4.78387 0.5969 5.61347 -4.94024 
0.59989 5.6745 -5.02274 0.60456 5.15999 -5.90588 0.60481 5.7548 -5.34842 
0.60481 5.7548 -5.27195 0.60482 5.46348 -5.82319 0.60482 5.46348 -4.79717 
0.60486 5.56725 -4.87489 0.60518 5.20935 -5.90468 0.60518 5.20935 -4.71569 
0.6071 5.2593 -5.901 0.6071 5.2593 -4.71936 0.60922 5.75107 -5.42401 
0.60922 5.75107 -5.19635 0.61105 5.30925 -5.89582 0.61105 5.30925 -4.72455 
0.61441 5.65704 -4.95871 0.61651 5.51457 -4.812 0.61714 5.35858 -5.88938 
0.61714 5.35858 -4.73098 0.61943 5.74616 -5.12326 0.61995 5.61207 -4.89189 
0.62477 5.40668 -5.8812 0.62477 5.40668 -4.73916 0.62817 5.73306 -5.05755 
0.63054 5.56461 -4.82831 0.6336 5.4589 -4.75223 0.63539 5.2093 -5.94343 
0.63539 5.2093 -4.67693 0.63702 5.65596 -4.91022 0.63791 5.25848 -5.94075 
0.63791 5.25848 -4.67961 0.64044 5.71706 -4.99255 0.6418 5.30838 -5.9357 
0.6418 5.30838 -4.68466 0.64483 5.51051 -4.76699 0.64523 5.6096 -4.845 
0.64527 5.80699 -5.31018 0.64745 5.80514 -5.38578 0.64745 5.80514 -5.23459 
0.64763 5.35791 -5.92907 0.64763 5.35791 -4.69129 0.65399 5.79959 -5.15943 
0.65519 5.40598 -4.69934 0.65593 5.69835 -4.92951 0.65842 5.56081 -4.78309 
0.66061 5.78825 -5.09328 0.66184 5.65346 -4.86287 0.66459 5.45346 -4.70888 
0.66763 5.20912 -4.63952 0.67009 5.25836 -5.97813 0.67009 5.25836 -4.64223 
0.67063 5.77405 -5.02812 0.67323 5.60545 -4.7983 0.67432 5.30713 -5.97382 
0.67432 5.30713 -4.64655 0.67541 5.50519 -4.72324 0.68003 5.35674 -4.65315 
0.68034 5.69608 -4.88186 0.684 5.75705 -4.96424 0.68767 5.40467 -4.66088 
0.68818 5.85334 -5.27198 0.68843 5.55589 -4.73937 0.68942 5.64962 -4.81597 
0.69258 5.8496 -5.1964 0.69695 5.45224 -4.67039 0.69839 5.84169 -5.13106 
0.70066 5.73734 -4.90193 0.70293 5.60065 -4.75428 0.70406 5.25801 -4.60648 
0.70633 5.82927 -5.06512 0.70758 5.69281 -4.83495 0.7079 5.49886 -4.68141 
0.70831 5.30672 -6.00963 0.70831 5.30672 -4.61073 0.71425 5.35508 -4.61666 
0.71782 5.81391 -4.99977 0.71914 5.64433 -4.77054 0.72048 5.54983 -4.69726 
0.72185 5.40297 -4.62427 0.72753 5.73442 -4.85486 0.73111 5.45028 -4.63352 
0.73253 5.79584 -4.93635 0.73481 5.5946 -4.71165 0.735 5.89592 -5.23399 
0.73692 5.68774 -4.78918 0.73906 5.88988 -5.16844 0.74199 5.49688 -4.64441 
0.74413 5.30713 -4.57674 0.74603 5.88068 -5.10352 0.74842 5.77387 -4.87611 
0.75074 5.35674 -4.58244 0.7556 5.86735 -5.03756 0.75641 5.72981 -4.80914 
0.75846 5.40467 -4.59009 0.76819 5.85076 -4.97286 0.77694 5.76953 -4.83005 
0.78224 5.83072 -4.91163 0.78901 5.92717 -5.14113 0.79667 5.91639 -5.07691 
0.799 5.80776 -4.85214 0.80745 5.9018 -5.01127 0.82 5.88412 -4.94939 
0.83506 5.86305 -4.88862 0.84151 5.9608 -5.11509 0.85009 5.94867 -5.05136 
0.86106 5.93316 -4.98874 0.87436 5.91434 -4.9275 0.87914 5.97723 -5.08067 
0.88912 5.96295 -5.01646 0.90141 5.94556 -4.95452 0.92969 5.97486 -4.98242 
1.99858 5.06068 -4.50951 2.00226 5.11063 -4.5076 2.03329 5.0116 -4.54422 
2.03834 5.06151 -4.54033 2.04102 5.11069 -4.53781 2.04216 5.15999 -4.53717 
2.06479 4.96324 -4.58244 2.06951 4.43931 -5.51685 2.0714 5.01285 -4.57674 
2.07572 5.06162 -4.57251 2.07843 5.11087 -4.57005 2.07843 5.20912 -4.57005 
2.07932 5.15999 -4.56923 2.10129 4.9649 -4.61666 2.10722 5.01326 -4.61073 
2.1092 4.49072 -5.55524 2.11147 5.06197 -4.60648 2.11147 5.25801 -4.60648 
2.11402 5.11092 -4.60393 2.11402 5.20906 -4.60393 2.11487 5.15999 -4.60307 
2.11714 4.4783 -5.4893 2.12786 4.91532 -4.66088 2.13154 5.75705 -4.96424 
2.13551 4.96324 -4.65315 2.14121 5.01285 -4.64655 2.14121 5.30713 -4.64655 
2.14491 4.54594 -5.59225 2.14544 5.06162 -4.64223 2.14544 5.25836 -4.64223 
2.1479 5.11087 -4.63952 2.1479 5.20912 -4.63952 2.14872 5.15999 -4.63862 
2.15094 4.86652 -4.70888 2.15369 5.65346 -4.86287 2.15492 4.53173 -5.52708 
2.15961 5.69835 -4.92951 2.16034 4.914 -4.69934 2.16034 5.40598 -4.69934 
2.16154 4.52039 -5.46094 2.1679 4.96208 -4.69129 2.1679 5.35791 -4.69129 
2.16808 4.51485 -5.38578 2.1703 5.6096 -4.845 2.17071 5.51051 -4.76699 
2.17373 5.0116 -4.68466 2.17373 5.30838 -4.68466 2.17509 4.60293 -5.62781 
2.17509 5.71706 -4.99255 2.17762 5.06151 -4.67961 2.17762 5.25848 -4.67961 
2.17851 5.65596 -4.91022 2.18014 5.11069 -4.67693 2.18014 5.2093 -4.67693 
2.18078 5.15999 -4.67579 2.18194 4.86109 -4.75223 2.18194 5.4589 -4.75223 
2.18499 5.56461 -4.82831 2.18736 4.58692 -5.56281 2.18736 5.73306 -5.05755 
2.19076 4.9133 -4.73916 2.19076 5.40668 -4.73916 2.19558 5.61207 -4.89189 
2.1961 4.57382 -5.49711 2.1984 4.96141 -4.73098 2.1984 5.35858 -4.73098 
2.19903 4.80542 -4.812 2.19903 5.51457 -4.812 2.20112 4.66294 -5.66165 
2.20112 5.65704 -4.95871 2.20448 5.01074 -5.89582 2.20448 5.01074 -4.72455 
2.20448 5.30925 -4.72455 2.20631 4.56892 -5.42401 2.20844 5.06068 -5.901 
2.20844 5.06068 -4.71936 2.20844 5.2593 -4.71936 2.21035 5.11063 -4.71569 
2.21035 5.20935 -4.71569 2.21067 5.56725 -4.87489 2.21071 4.85651 -4.79717 
2.21071 5.46348 -4.79717 2.21072 4.56518 -5.34842 2.21072 4.56518 -5.27195 
2.21097 5.15999 -4.71448 2.21564 4.64548 -5.59762 2.21564 5.6745 -5.02274 
2.21863 4.70651 -5.68012 2.21863 5.61347 -4.94024 2.22001 4.9085 -5.83649 
2.22001 4.9085 -4.78387 2.22001 5.41149 -4.78387 2.22569 4.80197 -5.76054 
2.22569 4.80197 -4.85982 2.22569 5.51802 -4.85982 2.22643 4.6304 -5.53227 
2.22643 5.68958 -5.08809 2.22691 4.96124 -5.84824 2.22691 4.96124 -4.77212 
2.22691 5.35875 -4.77212 2.2331 5.01049 -5.85467 2.2331 5.01049 -4.76569 
2.2331 5.3095 -4.76569 2.23408 4.75124 -5.69765 2.23408 4.75124 -4.92271 
2.23408 5.56874 -4.92271 2.23723 5.06011 -5.85975 2.23723 5.06011 -4.76062 
2.23723 5.25987 -4.76062 2.23782 4.85293 -5.77572 2.23782 4.85293 -4.84464 
2.23782 5.46705 -4.84464 2.23873 4.62415 -5.45976 2.23873 4.62415 -5.1606 
2.23924 4.70637 -5.63094 2.23924 4.70637 -4.98942 2.23924 5.15999 -4.75461 
2.23924 5.61361 -4.98942 2.23927 5.10999 -4.75692 2.23927 5.20999 -4.75692 
2.24651 4.62083 -5.38643 2.24651 4.62083 -5.23393 2.24756 4.90512 -5.78954 
2.24756 4.90512 -4.83082 2.24756 5.41486 -4.83082 2.24896 4.61925 -5.31018 
2.24946 4.80025 -5.71283 2.24946 4.80025 -4.90753 2.24946 5.51974 -4.90753 
2.25237 4.68981 -5.56625 2.25237 4.68981 -5.05411 2.25237 5.63017 -5.05411 
2.25488 4.95781 -5.80163 2.25488 4.95781 -4.81873 2.25488 5.36218 -4.81873 
2.25514 4.75091 -5.64873 2.25514 4.75091 -4.97163 2.25514 5.56907 -4.97163 
2.25921 5.0101 -5.81275 2.25921 5.0101 -4.80761 2.25921 5.30988 -4.80761 
2.26244 4.85028 -5.72685 2.26244 4.85028 -4.89351 2.26244 5.4697 -4.89351 
2.26341 5.05977 -5.81794 2.26341 5.05977 -4.80242 2.26341 5.26021 -4.80242 
2.26548 5.10993 -5.82187 2.26548 5.10993 -4.79849 2.26548 5.21005 -4.79849 
2.26549 5.15999 -4.79608 2.26702 4.68289 -5.49471 2.26702 4.68289 -5.12565 
2.26702 5.63709 -5.12565 2.27098 4.79959 -5.66371 2.27098 4.79959 -4.95666 
2.27098 5.52039 -4.95666 2.27269 4.90224 -5.74085 2.27269 4.90224 -4.87951 
2.27269 5.41774 -4.87951 2.27379 4.75174 -5.59886 2.27379 4.75174 -5.02151 
2.27379 5.56824 -5.02151 2.27693 4.67818 -5.42156 2.27693 4.67818 -5.1988 
2.28034 4.95497 -5.75356 2.28034 4.95497 -4.8668 2.28034 5.36501 -4.8668 
2.28191 4.67582 -5.34842 2.28191 4.67582 -5.27195 2.28432 4.84954 -5.67798 
2.28432 4.84954 -4.94239 2.28432 5.47045 -4.94239 2.28519 5.0071 -5.76489 
2.28519 5.0071 -4.85548 2.28519 5.31288 -4.85548 2.28752 5.05967 -5.77491 
2.28752 5.05967 -4.84546 2.28752 5.26031 -4.84546 2.28969 5.15999 -4.83878 
2.28972 5.10977 -5.77883 2.28972 5.10977 -4.84153 2.28972 5.21021 -4.84153 
2.28999 4.8002 -5.61388 2.28999 4.8002 -5.00648 2.28999 5.51978 -5.00648 
2.29057 4.74383 -5.52805 2.29057 4.74383 -5.09231 2.29057 5.57615 -5.09231 
2.29507 4.90009 -5.69116 2.29507 4.90009 -4.9292 2.29507 5.4199 -4.9292 
2.30262 4.73815 -5.45608 2.30262 4.73815 -5.16428 2.30262 5.58183 -5.16428 
2.30321 4.95275 -5.70418 2.30321 4.95275 -4.91618 2.30321 5.36723 -4.91618 
2.30369 4.84969 -5.62804 2.30369 4.84969 -4.99232 2.30369 5.4703 -4.99232 
2.30464 4.79886 -5.56554 2.30464 4.79886 -5.05483 2.30464 5.52112 -5.05483 
2.30869 5.00461 -5.71539 2.30869 5.00461 -4.90497 2.30869 5.31538 -4.90497 
2.30988 4.73473 -5.38333 2.30988 4.73473 -5.23704 2.3115 5.05717 -5.72573 
2.3115 5.05717 -4.89463 2.3115 5.26281 -4.89463 2.3117 5.10971 -5.73488 
2.3117 5.10971 -4.88548 2.3117 5.21027 -4.88548 2.31176 5.15999 -5.73774 
2.31176 5.15999 -4.88263 2.3123 4.73359 -5.31018 2.31484 4.90005 -5.6413 
2.31484 4.90005 -4.97906 2.31484 5.41994 -4.97906 2.31883 4.84821 -5.57993 
2.31883 4.84821 -5.04044 2.31883 5.47177 -5.04044 2.31924 4.79199 -5.49403 
2.31924 4.79199 -5.12634 2.31924 5.52799 -5.12634 2.32342 4.95115 -5.65363 
2.32342 4.95115 -4.96674 2.32342 5.36884 -4.96674 2.3291 4.78737 -5.42107 
2.3291 4.78737 -5.19929 2.3291 5.53262 -5.19929 2.32941 5.00284 -5.66497 
2.32941 5.00284 -4.95539 2.32941 5.31715 -4.95539 2.33049 4.8987 -5.59356 
2.33049 4.8987 -5.0268 2.33049 5.42128 -5.0268 2.33165 4.84753 -5.53112 
2.33165 4.84753 -5.08924 2.33165 5.15999 -5.69286 2.33165 5.15999 -4.9275 
2.33165 5.47245 -5.08924 2.33278 5.05497 -5.67532 2.33278 5.05497 -4.94505 
2.33278 5.26501 -4.94505 2.33352 5.10741 -5.68462 2.33352 5.10741 -4.93574 
2.33352 5.21258 -5.68462 2.33352 5.21258 -4.93574 2.33404 4.78505 -5.34797 
2.33404 4.78505 -5.2724 2.33404 5.53494 -5.2724 2.33954 4.94973 -5.60612 
2.33954 4.94973 -5.01424 2.33954 5.37025 -5.01424 2.34382 4.89781 -5.54483 
2.34382 4.89781 -5.07553 2.34382 5.42217 -5.07553 2.34415 4.84201 -5.45875 
2.34415 4.84201 -5.16161 2.34415 5.47798 -5.16161 2.34596 5.00255 -5.61841 
2.34596 5.00255 -5.00196 2.34596 5.31743 -5.00196 2.34931 5.15999 -5.64707 
2.34931 5.15999 -4.97329 2.34973 5.05468 -5.62896 2.34973 5.05468 -4.9914 
2.34973 5.2653 -4.9914 2.35083 5.10737 -5.63862 2.35083 5.10737 -4.98175 
2.35083 5.21262 -5.63862 2.35083 5.21262 -4.98175 2.35157 4.83821 -5.38558 
2.35157 4.83821 -5.23478 2.35157 5.48178 -5.23478 2.35332 4.94884 -5.55787 
2.35332 4.94884 -5.0625 2.35332 5.37114 -5.0625 2.35427 4.83729 -5.31018 
2.35427 5.4827 -5.31018 2.3547 4.89754 -5.49576 2.3547 4.89754 -5.1246 
2.3547 5.42245 -5.1246 2.36027 5.00151 -5.57024 2.36027 5.00151 -5.05013 
2.36027 5.31848 -5.05013 2.36438 5.05464 -5.58183 2.36438 5.05464 -5.03853 
2.36438 5.26534 -5.58183 2.36438 5.26534 -5.03853 2.36471 5.15999 -5.60047 
2.36471 5.15999 -5.0199 2.36471 4.94849 -5.50899 2.36471 4.94849 -5.11137 
2.36471 5.3715 -5.11137 2.36481 4.89283 -5.42285 2.36481 4.89283 -5.19751 
2.36481 5.42716 -5.19751 2.36591 5.10724 -5.59155 2.36591 5.10724 -5.02881 
2.36591 5.21274 -5.59155 2.36591 5.21274 -5.02881 2.37034 4.89162 -5.34797 
2.37034 4.89162 -5.27239 2.37034 5.42837 -5.34797 2.37034 5.42837 -5.27239 
2.37223 5.00092 -5.52113 2.37223 5.00092 -5.09923 2.37223 5.31906 -5.52113 
2.37223 5.31906 -5.09923 2.37369 4.94867 -5.45961 2.37369 4.94867 -5.16075 
2.37369 5.37132 -5.45961 2.37369 5.37132 -5.16075 2.37687 5.05404 -5.53293 
2.37687 5.05404 -5.08743 2.37687 5.26594 -5.53293 2.37687 5.26594 -5.08743 
2.3778 5.15999 -5.55316 2.3778 5.15999 -5.0672 2.3786 5.1072 -5.54406 
2.3786 5.1072 -5.0763 2.3786 5.21278 -5.54406 2.3786 5.21278 -5.0763 
2.38172 5.00095 -5.47177 2.38172 5.00095 -5.14859 2.38172 5.31903 -5.47177 
2.38172 5.31903 -5.14859 2.38191 4.94687 -5.38511 2.38191 4.94687 -5.23526 
2.38191 5.37312 -5.38511 2.38191 5.37312 -5.23526 2.38466 4.94627 -5.31018 
2.38466 5.37372 -5.31018 2.38689 5.0537 -5.48346 2.38689 5.0537 -5.1369 
2.38689 5.26628 -5.48346 2.38689 5.26628 -5.1369 2.38855 5.0007 -5.42282 
2.38855 5.0007 -5.19755 2.38855 5.15999 -5.50527 2.38855 5.15999 -5.11509 
2.38855 5.31928 -5.42282 2.38855 5.31928 -5.19755 2.38916 5.10677 -5.49464 
2.38916 5.10677 -5.12572 2.38916 5.21321 -5.49464 2.38916 5.21321 -5.12572 
2.39408 4.99949 -5.34794 2.39408 4.99949 -5.27242 2.39408 5.32049 -5.34794 
2.39408 5.32049 -5.27242 2.39425 5.05343 -5.43465 2.39425 5.05343 -5.18571 
2.39425 5.26655 -5.43465 2.39425 5.26655 -5.18571 2.39694 5.15999 -5.45691 
2.39694 5.15999 -5.16345 2.39705 5.10673 -5.44612 2.39705 5.10673 -5.17424 
2.39705 5.21325 -5.44612 2.39705 5.21325 -5.17424 2.39921 5.05342 -5.38554 
2.39921 5.05342 -5.23482 2.39921 5.26657 -5.38554 2.39921 5.26657 -5.23482 
2.40204 5.05311 -5.31018 2.40204 5.26687 -5.31018 2.40256 5.10663 -5.397 
2.40256 5.10663 -5.22336 2.40256 5.21336 -5.397 2.40256 5.21336 -5.22336 
2.40295 5.15999 -5.4082 2.40295 5.15999 -5.21216 2.40562 5.10659 -5.34794 
2.40562 5.10659 -5.27242 2.40562 5.21339 -5.34794 2.40562 5.21339 -5.27242 
2.40656 5.15999 -5.35925 2.40656 5.15999 -5.26111 2.40777 5.15999 -5.31018 
0.35807 4.55739 -6.21974 0.35927 4.55739 -6.26881 0.35927 4.55739 -6.17067 
0.36021 4.50398 -6.2575 0.36021 4.50398 -6.18198 0.36021 4.61079 -6.2575 
0.36021 4.61079 -6.18198 0.36288 4.55739 -6.31776 0.36288 4.55739 -6.12172 
0.36328 4.50402 -6.30656 0.36328 4.50402 -6.13292 0.36328 4.61075 -6.30656 
0.36328 4.61075 -6.13292 0.3638 4.45051 -6.21974 0.3638 4.66426 -6.21974 
0.36662 4.45081 -6.2951 0.36662 4.45081 -6.14438 0.36662 4.66396 -6.2951 
0.36662 4.66396 -6.14438 0.36878 4.50413 -6.35568 0.36878 4.50413 -6.0838 
0.36878 4.61064 -6.35568 0.36878 4.61064 -6.0838 0.36889 4.55739 -6.36647 
0.36889 4.55739 -6.07301 0.37158 4.45082 -6.34421 0.37158 4.45082 -6.09527 
0.37158 4.66395 -6.34421 0.37158 4.66395 -6.09527 0.37176 4.39689 -6.2575 
0.37176 4.39689 -6.18198 0.37176 4.71788 -6.2575 0.37176 4.71788 -6.18198 
0.37667 4.50416 -6.40419 0.37667 4.50416 -6.03528 0.37667 4.61061 -6.40419 
0.37667 4.61061 -6.03528 0.37728 4.3981 -6.33237 0.37728 4.3981 -6.1071 
0.37728 4.55739 -6.41483 0.37728 4.55739 -6.02465 0.37728 4.71668 -6.33237 
0.37728 4.71668 -6.1071 0.37895 4.4511 -6.39302 0.37895 4.4511 -6.04646 
0.37895 4.66367 -6.39302 0.37895 4.66367 -6.04646 0.38118 4.34366 -6.21974 
0.38118 4.77111 -6.21974 0.38392 4.34426 -6.29466 0.38392 4.34426 -6.14481 
0.38392 4.77051 -6.29466 0.38392 4.77051 -6.14481 0.38411 4.39835 -6.38133 
0.38411 4.39835 -6.05815 0.38411 4.71643 -6.38133 0.38411 4.71643 -6.05815 
0.38724 4.5046 -6.45362 0.38724 4.5046 -5.98585 0.38724 4.61018 -6.45362 
0.38724 4.61018 -5.98585 0.38804 4.55739 -6.46272 0.38804 4.55739 -5.97676 
0.38897 4.45143 -6.44249 0.38897 4.45143 -5.99699 0.38897 4.66334 -6.44249 
0.38897 4.66334 -5.99699 0.39214 4.34606 -6.36917 0.39214 4.34606 -6.07031 
0.39214 4.76871 -6.36917 0.39214 4.76871 -6.07031 0.3936 4.39832 -6.43069 
0.3936 4.39832 -6.00879 0.3936 4.71646 -6.43069 0.3936 4.71646 -6.00879 
0.3955 4.28901 -6.25753 0.3955 4.28901 -6.18195 0.3955 4.82576 -6.25753 
0.3955 4.82576 -6.18195 0.39992 4.50464 -6.50111 0.39992 4.50464 -5.93837 
0.39992 4.61014 -6.50111 0.39992 4.61014 -5.93837 0.40103 4.29022 -6.33241 
0.40103 4.29022 -6.10707 0.40103 4.82455 -6.33241 0.40103 4.82455 -6.10707 
0.40112 4.34588 -6.41855 0.40112 4.34588 -6.02093 0.40112 4.76889 -6.41855 
0.40112 4.76889 -6.02093 0.40113 4.55739 -6.51002 0.40113 4.55739 -5.92945 
0.40146 4.45204 -6.49139 0.40146 4.45204 -5.94809 0.40146 4.66273 -6.49139 
0.40146 4.66273 -5.94809 0.40557 4.3989 -6.47979 0.40557 4.3989 -5.95968 
0.40557 4.71587 -6.47979 0.40557 4.71587 -5.95968 0.41114 4.29493 -6.40532 
0.41114 4.29493 -6.03415 0.41114 4.81984 -6.40532 0.41114 4.81984 -6.03415 
0.41157 4.23468 -6.21974 0.41157 4.88009 -6.21974 0.41252 4.34624 -6.46742 
0.41252 4.34624 -5.97205 0.41252 4.76853 -6.46742 0.41252 4.76853 -5.97205 
0.41426 4.2356 -6.29514 0.41426 4.2356 -6.14434 0.41426 4.87917 -6.29514 
0.41426 4.87917 -6.14434 0.41501 4.50476 -6.54817 0.41501 4.50476 -5.8913 
0.41501 4.61001 -6.54817 0.41501 4.61001 -5.8913 0.41611 4.45207 -6.53852 
0.41611 4.45207 -5.90096 0.41611 4.6627 -6.53852 0.41611 4.6627 -5.90096 
0.41652 4.55739 -6.55663 0.41652 4.55739 -5.88285 0.41987 4.39994 -6.52796 
0.41987 4.39994 -5.91151 0.41987 4.71483 -6.52796 0.41987 4.71483 -5.91151 
0.42169 4.2394 -6.36831 0.42169 4.2394 -6.07116 0.42169 4.87537 -6.36831 
0.42169 4.87537 -6.07116 0.42201 4.29521 -6.45439 0.42201 4.29521 -5.98509 
0.42201 4.81957 -6.45439 0.42201 4.81957 -5.98509 0.42629 4.34712 -6.51568 
0.42629 4.34712 -5.9238 0.42629 4.76765 -6.51568 0.42629 4.76765 -5.9238 
0.43179 4.18244 -6.25752 0.43179 4.18244 -6.18195 0.43179 4.93233 -6.25752 
0.43179 4.93233 -6.18195 0.43231 4.5048 -6.59418 0.43231 4.5048 -5.8453 
0.43231 4.60997 -6.59418 0.43231 4.60997 -5.8453 0.43306 4.45237 -6.58487 
0.43306 4.45237 -5.8546 0.43306 4.6624 -6.58487 0.43306 4.6624 -5.8546 
0.43419 4.24493 -6.44068 0.43419 4.24493 -5.9988 0.43419 4.55739 -6.60242 
0.43419 4.55739 -5.83705 0.43419 4.86985 -6.44068 0.43419 4.86985 -5.9988 
0.43534 4.2961 -6.50312 0.43534 4.2961 -5.93635 0.43534 4.81868 -6.50312 
0.43534 4.81868 -5.93635 0.43643 4.40023 -6.57453 0.43643 4.40023 -5.86494 
0.43643 4.71454 -6.57453 0.43643 4.71454 -5.86494 0.43674 4.18476 -6.33063 
0.43674 4.18476 -6.10885 0.43674 4.93001 -6.33063 0.43674 4.93001 -6.10885 
0.44241 4.34854 -6.56318 0.44241 4.34854 -5.87629 0.44241 4.76623 -6.56318 
0.44241 4.76623 -5.87629 0.4466 4.18939 -6.40358 0.4466 4.18939 -6.03589 
0.4466 4.92538 -6.40358 0.4466 4.92538 -6.03589 0.44701 4.24561 -6.48948 
0.44701 4.24561 -5.94999 0.44701 4.86917 -6.48948 0.44701 4.86917 -5.94999 
0.45099 4.29744 -6.55086 0.45099 4.29744 -5.88861 0.45099 4.81733 -6.55086 
0.45099 4.81733 -5.88861 0.45353 4.13098 -6.21974 0.45353 4.98379 -6.21974 
0.45408 4.55739 -6.64729 0.45408 4.55739 -5.79218 0.45413 4.50711 -6.64444 
0.45413 4.50711 -5.79504 0.45413 4.60766 -6.64444 0.45413 4.60766 -5.79504 
0.45433 4.45456 -6.63529 0.45433 4.45456 -5.80419 0.45433 4.66021 -6.63529 
0.45433 4.66021 -5.80419 0.45596 4.13213 -6.29288 0.45596 4.13213 -6.14659 
0.45596 4.98265 -6.29288 0.45596 4.98265 -6.14659 0.45715 4.402 -6.62495 
0.45715 4.402 -5.81452 0.45715 4.71277 -6.62495 0.45715 4.71277 -5.81452 
0.4612 4.19626 -6.47509 0.4612 4.19626 -5.96438 0.4612 4.91851 -6.47509 
0.4612 4.91851 -5.96438 0.46215 4.24708 -6.5376 0.46215 4.24708 -5.90188 
0.46215 4.86769 -6.5376 0.46215 4.86769 -5.90188 0.46263 4.35015 -6.61373 
0.46263 4.35015 -5.82574 0.46263 4.76463 -6.61373 0.46263 4.76463 -5.82574 
0.46321 4.13555 -6.36564 0.46321 4.13555 -6.07384 0.46321 4.97922 -6.36564 
0.46321 4.97922 -6.07384 0.47077 4.29748 -6.60071 0.47077 4.29748 -5.83876 
0.47077 4.81729 -6.60071 0.47077 4.81729 -5.83876 0.47526 4.14123 -6.43761 
0.47526 4.14123 -6.00187 0.47526 4.97354 -6.43761 0.47526 4.97354 -6.00187 
0.47584 4.1976 -6.52344 0.47584 4.1976 -5.91604 0.47584 4.91717 -6.52344 
0.47584 4.91717 -5.91604 0.47612 4.50716 -6.68839 0.47612 4.50716 -5.75108 
0.47612 4.60761 -6.68839 0.47612 4.60761 -5.75108 0.47615 4.55739 -6.69113 
0.47615 4.55739 -5.74834 0.47831 4.45707 -6.68446 0.47831 4.45707 -5.75501 
0.47831 4.6577 -6.68446 0.47831 4.6577 -5.75501 0.48065 4.4045 -6.67444 
0.48065 4.4045 -5.76503 0.48065 4.71027 -6.67444 0.48065 4.71027 -5.76503 
0.48152 4.24693 -6.58753 0.48152 4.24693 -5.85194 0.48152 4.86784 -6.58753 
0.48152 4.86784 -5.85194 0.48393 4.07322 -6.25797 0.48393 4.07322 -6.1815 
0.48393 5.04155 -6.25797 0.48393 5.04155 -6.1815 0.4855 4.35237 -6.66312 
0.4855 4.35237 -5.77636 0.4855 4.7624 -6.66312 0.4855 4.7624 -5.77636 
0.4889 4.07557 -6.33112 0.4889 4.07557 -6.10836 0.4889 5.0392 -6.33112 
0.4889 5.0392 -6.10836 0.49204 4.14914 -6.50841 0.49204 4.14914 -5.93106 
0.49204 4.96563 -6.50841 0.49204 4.96563 -5.93106 0.49315 4.29963 -6.65041 
0.49315 4.29963 -5.78907 0.49315 4.81514 -6.65041 0.49315 4.81514 -5.78907 
0.49486 4.19698 -6.57326 0.49486 4.19698 -5.86621 0.49486 4.91779 -6.57326 
0.49486 4.91779 -5.86621 0.49881 4.08028 -6.40427 0.49881 4.08028 -6.03521 
0.49881 5.03449 -6.40427 0.49881 5.03449 -6.03521 0.50034 4.55739 -6.73384 
0.50034 4.55739 -5.70564 0.50036 4.50733 -6.73143 0.50036 4.50733 -5.70805 
0.50036 4.60744 -6.73143 0.50036 4.60744 -5.70805 0.50242 4.45717 -6.7275 
0.50242 4.45717 -5.71198 0.50242 4.65761 -6.7275 0.50242 4.65761 -5.71198 
0.5034 4.24767 -6.63641 0.5034 4.24767 -5.80307 0.5034 4.8671 -6.63641 
0.5034 4.8671 -5.80307 0.50662 4.4075 -6.72231 0.50662 4.4075 -5.71717 
0.50662 4.70728 -6.72231 0.50662 4.70728 -5.71717 0.5107 4.14831 -6.55829 
0.5107 4.14831 -5.88118 0.5107 4.96646 -6.55829 0.5107 4.96646 -5.88118 
0.51096 4.3552 -6.71118 0.51096 4.3552 -5.72829 0.51096 4.75957 -6.71118 
0.51096 4.75957 -5.72829 0.51346 4.08721 -6.47581 0.51346 4.08721 -5.96367 
0.51346 5.02757 -6.47581 0.51346 5.02757 -5.96367 0.51637 4.19764 -6.62239 
0.51637 4.19764 -5.81709 0.51637 4.91713 -6.62239 0.51637 4.91713 -5.81709 
0.51688 4.01665 -6.21974 0.51688 5.09812 -6.21974 0.51827 4.30252 -6.69909 
0.51827 4.30252 -5.74038 0.51827 4.81226 -6.69909 0.51827 4.81226 -5.74038 
0.51933 4.01822 -6.29599 0.51933 4.01822 -6.14349 0.51933 5.09655 -6.29599 
0.51933 5.09655 -6.14349 0.52656 4.50738 -6.773 0.52656 4.50738 -5.66648 
0.52656 4.60739 -6.773 0.52656 4.60739 -5.66648 0.5266 4.10376 -6.5405 
0.5266 4.10376 -5.89898 0.5266 4.55739 -6.77531 0.5266 4.55739 -5.66417 
0.5266 5.01101 -6.5405 0.5266 5.01101 -5.89898 0.5271 4.02155 -6.36932 
0.5271 4.02155 -6.07016 0.5271 5.09322 -6.36932 0.5271 5.09322 -6.07016 
0.52802 4.25033 -6.68528 0.52802 4.25033 -5.7542 0.52802 4.86445 -6.68528 
0.52802 4.86445 -5.7542 0.52861 4.45751 -6.7693 0.52861 4.45751 -5.67017 
0.52861 4.65726 -6.7693 0.52861 4.65726 -5.67017 0.53176 4.14864 -6.60721 
0.53176 4.14864 -5.83227 0.53176 4.96613 -6.60721 0.53176 4.96613 -5.83227 
0.53274 4.40788 -6.76423 0.53274 4.40788 -5.67525 0.53274 4.70689 -6.76423 
0.53274 4.70689 -5.67525 0.53893 4.35863 -6.75779 0.53893 4.35863 -5.68168 
0.53893 4.75614 -6.75779 0.53893 4.75614 -5.68168 0.53941 4.02779 -6.44183 
0.53941 4.02779 -5.99765 0.53941 5.08698 -6.44183 0.53941 5.08698 -5.99765 
0.54015 4.19936 -6.6701 0.54015 4.19936 -5.76938 0.54015 4.91541 -6.6701 
0.54015 4.91541 -5.76938 0.54582 4.30589 -6.74605 0.54582 4.30589 -5.69343 
0.54582 4.80888 -6.74605 0.54582 4.80888 -5.69343 0.5472 4.10391 -6.58968 
0.5472 4.10391 -5.8498 0.5472 5.01086 -6.58968 0.5472 5.01086 -5.8498 
0.5502 4.04288 -6.50718 0.5502 4.04288 -5.93229 0.5502 5.0719 -6.50718 
0.5502 5.0719 -5.93229 0.55486 4.55739 -6.81544 0.55486 4.55739 -5.62404 
0.55511 3.96257 -6.25797 0.55511 3.96257 -6.1815 0.55511 5.1522 -6.25797 
0.55511 5.1522 -6.1815 0.55512 4.2539 -6.73274 0.55512 4.2539 -5.70673 
0.55512 4.86087 -6.73274 0.55516 4.15013 -6.65503 0.55516 4.15013 -5.78445 
0.55516 4.96465 -6.65503 0.55549 4.50802 -6.81423 0.55549 4.50802 -5.62524 
0.55549 4.60675 -6.81423 0.55549 4.60675 -5.62524 0.5574 4.45808 -6.81056 
0.5574 4.45808 -5.62892 0.5574 4.65669 -6.81056 0.5574 4.65669 -5.62892 
0.55952 3.96631 -6.33357 0.55952 3.96631 -6.10591 0.55952 5.14846 -6.33357 
0.55952 5.14846 -6.10591 0.56135 4.40813 -6.80537 0.56135 4.40813 -5.6341 
0.56135 4.70664 -6.80537 0.56135 4.70664 -5.6341 0.56472 4.06033 -6.57121 
0.56472 4.06033 -5.86827 0.56472 5.05444 -6.57121 0.56472 5.05444 -5.86827 
0.56681 4.20281 -6.71792 0.56681 4.20281 -5.72156 0.56681 4.91196 -6.71792 
0.56744 4.3588 -6.79894 0.56744 4.3588 -5.64054 0.56744 4.75597 -6.79894 
0.56974 3.97122 -6.40666 0.56974 3.97122 -6.03281 0.56974 5.14355 -6.40666 
0.56974 5.14355 -6.03281 0.57025 4.1053 -6.63803 0.57025 4.1053 -5.80144 
0.57025 5.00947 -6.63803 0.57507 4.31069 -6.79076 0.57507 4.31069 -5.64872 
0.57507 4.80408 -6.79076 0.57847 3.98432 -6.47237 0.57847 3.98432 -5.96711 
0.57847 5.13046 -6.47237 0.57847 5.13046 -5.96711 0.58084 4.15277 -6.70161 
0.58084 4.15277 -5.73786 0.58084 4.962 -6.70161 0.5839 4.25848 -6.77769 
0.5839 4.25848 -5.66178 0.5839 4.85629 -6.77769 0.58506 4.55739 -6.85413 
0.5857 4.50808 -6.85299 0.5857 4.60669 -6.85299 0.58733 4.06142 -6.6197 
0.58733 4.06142 -5.81977 0.58733 5.05336 -6.6197 0.58821 4.4589 -6.85031 
0.58821 4.65587 -6.85031 0.59074 4.00032 -6.53737 0.59074 4.00032 -5.90211 
0.59074 5.11445 -6.53737 0.59074 5.11445 -5.90211 0.5921 4.409 -6.84526 
0.5921 4.70577 -6.84526 0.59513 4.20687 -6.76293 0.59513 4.20687 -5.67654 
0.59513 4.9079 -6.76293 0.59553 4.10778 -6.68492 0.59553 4.10778 -5.75456 
0.59553 5.00699 -6.68492 0.59558 3.91039 -6.21974 0.59558 5.20438 -6.21974 
0.59776 3.91224 -6.29533 0.59776 3.91224 -6.14414 0.59776 5.20253 -6.29533 
0.59776 5.20253 -6.14414 0.59793 4.35947 -6.83863 0.59793 4.7553 -6.83863 
0.60429 3.91778 -6.37049 0.60429 3.91778 -6.06898 0.60429 5.19699 -6.37049 
0.60429 5.19699 -6.06898 0.6055 4.31139 -6.83058 0.6055 4.80338 -6.83058 
0.60623 4.01903 -6.60041 0.60623 4.01903 -5.83906 0.60623 5.09574 -6.60041 
0.60873 4.15656 -6.74683 0.60873 4.15656 -5.69265 0.60873 4.95821 -6.74683 
0.61091 3.92913 -6.43664 0.61091 3.92913 -6.00283 0.61091 5.18564 -6.43664 
0.61091 5.18564 -6.00283 0.61215 4.06392 -6.66705 0.61215 4.06392 -5.77242 
0.61215 5.05085 -6.66705 0.61489 4.26392 -6.82104 0.61489 4.85086 -6.82104 
0.61712 4.55739 -6.8913 0.61793 4.50826 -6.8904 0.61793 4.60651 -6.8904 
0.62039 4.45901 -6.88769 0.62039 4.65576 -6.88769 0.62093 3.94333 -6.5018 
0.62093 3.94333 -5.93767 0.62093 5.17144 -6.5018 0.62093 5.17144 -5.93767 
0.62353 4.11193 -6.73162 0.62353 4.11193 -5.70786 0.62353 5.00284 -6.73162 
0.62463 4.41025 -6.88337 0.62463 4.70453 -6.88337 0.62572 4.21219 -6.80668 
0.62572 4.90259 -6.80668 0.63033 4.36064 -6.87676 0.63033 4.75414 -6.87676 
0.63064 4.0213 -6.64806 0.63064 4.0213 -5.79142 0.63064 5.09347 -6.64806 
0.6343 3.96033 -6.56568 0.6343 3.96033 -5.87379 0.6343 5.15445 -6.56568 
0.63797 4.31271 -6.86904 0.63797 4.80206 -6.86904 0.63848 3.86404 -6.25794 
0.63848 3.86404 -6.18154 0.63848 5.25074 -6.25794 0.63848 5.25074 -6.18154 
0.63874 4.16149 -6.79055 0.63874 4.16149 -5.64892 0.63874 4.95328 -6.79055 
0.63973 4.06775 -6.71395 0.63973 4.06775 -5.72553 0.63973 5.04702 -6.71395 
0.64288 3.86778 -6.33352 0.64288 3.86778 -6.10596 0.64288 5.247 -6.33352 
0.64288 5.247 -6.10596 0.64725 4.26514 -6.85953 0.64725 4.84963 -6.85953 
0.6487 3.87569 -6.39886 0.6487 3.87569 -6.04062 0.6487 5.23908 -6.39886 
0.6487 5.23908 -6.04062 0.65096 3.98004 -6.62799 0.65096 3.98004 -5.81149 
0.65096 4.55739 -6.92684 0.65096 5.13474 -6.62799 0.65181 4.50832 -6.92599 
0.65181 4.60645 -6.92599 0.65323 4.11673 -6.77564 0.65323 4.11673 -5.66383 
0.65323 4.99804 -6.77564 0.65437 4.45937 -6.92344 0.65437 4.6554 -6.92344 
0.65663 3.88811 -6.4648 0.65663 3.88811 -5.97468 0.65663 5.22666 -6.4648 
0.65663 5.22666 -5.97468 0.65788 4.02457 -6.69497 0.65788 4.02457 -5.74451 
0.65788 5.0902 -6.69497 0.6582 4.21851 -6.84851 0.6582 4.89626 -6.84851 
0.65862 4.41066 -6.91919 0.65862 4.70412 -6.91919 0.66455 4.3623 -6.91326 
0.66455 4.75248 -6.91326 0.66812 3.90346 -6.53015 0.66812 3.90346 -5.90933 
0.66812 5.21131 -6.53015 0.66945 4.07304 -6.75938 0.66945 4.07304 -5.6801 
0.66945 5.04173 -6.75938 0.67079 4.16754 -6.83266 0.67079 4.94723 -6.83266 
0.67215 4.31441 -6.90565 0.67215 4.80037 -6.90565 0.67783 3.98296 -6.67505 
0.67783 3.98296 -5.76442 0.67783 5.13181 -6.67505 0.68141 4.2671 -6.8964 
0.68141 4.84767 -6.8964 0.68283 3.92154 -6.59357 0.68283 3.92154 -5.8459 
0.68283 5.19323 -6.59357 0.68334 3.81932 -6.21974 0.68334 5.29546 -6.21974 
0.68511 4.12278 -6.81827 0.68511 4.99199 -6.81827 0.68531 3.82146 -6.29593 
0.68531 3.82146 -6.14354 0.68531 5.29331 -6.29593 0.68531 5.29331 -6.14354 
0.68651 4.55739 -6.96069 0.68722 4.02964 -6.74074 0.68722 4.02964 -5.69873 
0.68722 5.08514 -6.74074 0.68741 4.50826 -6.95987 0.68741 4.60651 -6.95987 
0.68936 3.82749 -6.36148 0.68936 3.82749 -6.078 0.68936 5.28728 -6.36148 
0.68936 5.28728 -6.078 0.69012 4.45901 -6.95741 0.69012 4.65576 -6.95741 
0.6923 4.2205 -6.88551 0.6923 4.89428 -6.88551 0.69443 4.41025 -6.95318 
0.69443 4.70453 -6.95318 0.69633 3.8367 -6.4264 0.69633 3.8367 -6.01307 
0.69633 5.27807 -6.4264 0.69633 5.27807 -6.01307 0.69872 3.94351 -6.65381 
0.69872 3.94351 -5.78566 0.69872 5.17126 -6.65381 0.70101 4.07883 -6.8022 
0.70101 5.03594 -6.8022 0.70104 4.36064 -6.94748 0.70104 4.75414 -6.94748 
0.70479 4.1747 -6.87302 0.70479 4.94007 -6.87302 0.70591 3.85002 -6.49236 
0.70591 3.85002 -5.94712 0.70591 5.26475 -6.49236 0.70671 3.98757 -6.72078 
0.70671 3.98757 -5.71869 0.70671 5.1272 -6.72078 0.70877 4.31271 -6.93983 
0.70877 4.80206 -6.93983 0.71828 4.26514 -6.93055 0.71828 4.84963 -6.93055 
0.71838 4.03629 -6.78477 0.71838 4.03629 -5.65471 0.71838 5.07849 -6.78477 
0.7185 3.86662 -6.55706 0.7185 3.86662 -5.88242 0.7185 5.24815 -6.55706 
0.71885 4.12983 -6.85895 0.71885 4.98494 -6.85895 0.72368 4.55739 -6.99275 
0.72482 4.50808 -6.99211 0.72482 4.60669 -6.99211 0.72724 3.94785 -6.69987 
0.72724 3.94785 -5.73961 0.72724 5.16692 -6.69987 0.7275 4.4589 -6.98959 
0.7275 4.65587 -6.98959 0.7293 4.21851 -6.91961 0.7293 4.89626 -6.91961 
0.73133 3.77909 -6.25794 0.73133 3.77909 -6.18154 0.73133 5.33568 -6.25794 
0.73133 5.33568 -6.18154 0.73254 3.88666 -6.61829 0.73254 3.88666 -5.82119 
0.73254 5.22811 -6.61829 0.73255 4.409 -6.9857 0.73255 4.70577 -6.9857 
0.73404 3.78288 -6.32334 0.73404 3.78288 -6.11614 0.73404 5.33189 -6.32334 
0.73446 4.08599 -6.84335 0.73446 5.02878 -6.84335 0.73751 3.99386 -6.76503 
0.73751 3.99386 -5.67444 0.73751 5.12091 -6.76503 0.73918 4.35947 -6.97988 
0.73918 4.7553 -6.97988 0.73932 3.79021 -6.38879 0.73932 3.79021 -6.05068 
0.73932 5.32457 -6.38879 0.74515 4.16754 -6.90702 0.74515 4.94723 -6.90702 
0.74697 3.80099 -6.45301 0.74697 3.80099 -5.98647 0.74697 5.31379 -6.45301 
0.74723 4.31139 -6.97231 0.74723 4.80338 -6.97231 0.74931 3.90962 -6.67778 
0.74931 3.90962 -5.7617 0.74931 5.20516 -6.67778 0.75156 4.04328 -6.82624 
0.75156 5.07149 -6.82624 0.75677 4.26392 -6.96291 0.75677 4.85086 -6.96291 
0.75776 3.81558 -6.51865 0.75776 3.81558 -5.92083 0.75776 5.29919 -6.51865 
0.7578 3.95398 -6.74469 0.7578 3.95398 -5.69478 0.7578 5.16079 -6.74469 
0.75953 4.12278 -6.8927 0.75953 4.99199 -6.8927 0.76237 4.55739 -7.02295 
0.76357 4.50802 -7.02232 0.76357 4.60675 -7.02232 0.76725 4.45808 -7.02041 
0.76725 4.65669 -7.02041 0.77013 4.00182 -6.80768 0.77013 5.11296 -6.80768 
0.7703 3.83326 -6.58052 0.7703 3.83326 -5.85895 0.7703 5.28152 -6.58052 
0.77113 4.21219 -6.95209 0.77113 4.90259 -6.95209 0.77243 4.40813 -7.01645 
0.77243 4.70664 -7.01645 0.77561 4.07883 -6.8768 0.77561 5.03594 -6.8768 
0.77887 4.3588 -7.01037 0.77887 4.75597 -7.01037 0.77953 3.91535 -6.72281 
0.77953 3.91535 -5.71667 0.77953 5.19942 -6.72281 0.78072 3.74089 -6.21974 
0.78195 3.74264 -6.28514 0.78195 3.74264 -6.15433 0.78195 5.37213 -6.28514 
0.78536 3.85433 -6.6413 0.78536 3.85433 -5.79818 0.78536 5.26044 -6.6413 
0.78566 3.74787 -6.35026 0.78566 3.74787 -6.08921 0.78566 5.3669 -6.35026 
0.78705 4.31069 -7.00273 0.78705 4.80408 -7.00273 0.78726 4.16149 -6.93907 
0.78726 4.95328 -6.93907 0.79012 3.96169 -6.78769 0.79012 5.15309 -6.78769 
0.79181 3.75658 -6.41483 0.79181 3.75658 -6.02465 0.79181 5.35819 -6.41483 
0.79304 4.03629 -6.85942 0.79304 5.07849 -6.85942 0.80011 4.25848 -6.99391 
0.80011 4.85629 -6.99391 0.80039 3.76871 -6.47856 0.80039 3.76871 -5.96092 
0.80039 5.34606 -6.47856 0.80217 4.11673 -6.92457 0.80217 4.99804 -6.92457 
0.8025 3.87849 -6.69979 0.8025 3.87849 -5.73969 0.8025 4.55739 -7.05121 
0.8025 5.23628 -6.69979 0.80481 4.50738 -7.05124 0.80481 4.60739 -7.05124 
0.8085 4.45751 -7.0492 0.8085 4.65726 -7.0492 0.81136 3.78422 -6.54118 
0.81136 3.78422 -5.8983 0.81136 5.33055 -6.54118 0.81147 3.92299 -6.76634 
0.81147 3.92299 -5.67314 0.81147 5.19178 -6.76634 0.81278 3.99386 -6.8403 
0.81278 5.12091 -6.8403 0.81358 4.40788 -7.04507 0.81358 4.70689 -7.04507 
0.8144 3.71881 -6.25459 0.8144 3.71881 -6.18488 0.81488 4.20687 -6.98268 
0.81488 4.9079 -6.98268 0.81695 3.72243 -6.31993 0.81695 3.72243 -6.11954 
0.81843 4.07304 -6.90836 0.81843 5.04173 -6.90836 0.82001 4.35863 -7.03888 
0.82001 4.75614 -7.03888 0.82198 3.72957 -6.38505 0.82198 3.72957 -6.05442 
0.82198 5.3852 -6.38505 0.82467 3.80304 -6.60242 0.82467 3.80304 -5.83705 
0.82467 5.31173 -6.60242 0.82945 3.74015 -6.44925 0.82945 3.74015 -5.99022 
0.82945 5.37463 -6.44925 0.83098 4.15656 -6.96908 0.83098 4.95821 -6.96908 
0.83176 4.30589 -7.03199 0.83176 4.80888 -7.03199 0.83312 3.95398 -6.82001 
0.83312 5.16079 -6.82001 0.83414 3.88583 -6.74367 0.83414 3.88583 -5.69581 
0.83414 5.22894 -6.74367 0.83706 4.02964 -6.89058 0.83706 5.08514 -6.89058 
0.83943 3.75443 -6.51346 0.83943 3.75443 -5.92601 0.83943 5.36034 -6.51346 
0.84026 3.82509 -6.66203 0.84026 3.82509 -5.77745 0.84026 5.28968 -6.66203 
0.84397 4.55739 -7.07747 0.84506 4.2539 -7.02268 0.84506 4.86087 -7.02268 
0.84619 4.11193 -6.95428 0.84619 5.00284 -6.95428 0.84638 4.50733 -7.07745 
0.84638 4.60744 -7.07745 0.84838 3.69703 -6.21974 0.84962 3.69911 -6.28935 
0.84962 3.69911 -6.15013 0.85031 4.45717 -7.07539 0.85031 4.65761 -7.07539 
0.85171 3.77182 -6.57539 0.85171 3.77182 -5.86408 0.85171 5.34295 -6.57539 
0.85364 3.70454 -6.35465 0.85364 3.70454 -6.08483 0.855 3.91535 -6.79828 
0.855 5.19942 -6.79828 0.8555 4.4075 -7.07118 0.8555 4.70728 -7.07118 
0.85703 3.98757 -6.8711 0.85703 5.1272 -6.8711 0.85807 3.85028 -6.71974 
0.85807 3.85028 -5.71974 0.85807 5.26449 -6.71974 0.85983 3.71364 -6.41937 
0.85983 3.71364 -6.02011 0.85983 5.40113 -6.41937 0.85989 4.20281 -7.011 
0.85989 4.91196 -7.011 0.86386 4.06775 -6.93808 0.86386 5.04702 -6.93808 
0.86634 3.79257 -6.63599 0.86634 3.79257 -5.80349 0.86634 5.3222 -6.63599 
0.86662 4.3552 -7.06685 0.86662 4.75957 -7.06685 0.86883 3.72624 -6.48402 
0.86883 3.72624 -5.95546 0.86883 5.38853 -6.48402 0.87619 4.15277 -6.99697 
0.87619 4.962 -6.99697 0.87794 3.94785 -6.85057 0.87794 5.16692 -6.85057 
0.87802 3.87849 -6.77531 0.87802 3.87849 -5.66417 0.87802 5.23628 -6.77531 
0.87871 4.30252 -7.05953 0.87871 4.81226 -7.05953 0.87999 3.74252 -6.5475 
0.87999 3.74252 -5.89197 0.87999 5.37226 -6.5475 0.88284 4.02457 -6.91993 
0.88284 5.0902 -6.91993 0.88321 3.81643 -6.6946 0.88321 3.81643 -5.74487 
0.88321 5.29834 -6.6946 0.88416 3.6775 -6.25459 0.88416 3.6775 -6.18488 
0.88628 3.68185 -6.3239 0.88628 3.68185 -6.11557 0.88667 4.55739 -7.10166 
0.88942 4.50716 -7.10169 0.88942 4.60761 -7.10169 0.89147 3.68926 -6.38898 
0.89147 3.68926 -6.0505 0.89253 4.25033 -7.04979 0.89253 4.86445 -7.04979 
0.89289 4.10778 -6.98227 0.89289 5.00699 -6.98227 0.89334 4.45707 -7.09949 
0.89334 4.6577 -7.09949 0.89374 3.76173 -6.60875 0.89374 3.76173 -5.83073 
0.89374 5.35304 -6.60875 0.89978 3.69998 -6.4539 0.89978 3.69998 -5.98558 
0.90003 3.90962 -6.8285 0.90003 5.20516 -6.8285 0.90275 3.98296 -6.89997 
0.90275 5.13181 -6.89997 0.90336 4.4045 -7.09716 0.90336 4.71027 -7.09716 
0.90771 4.19936 -7.03766 0.90771 4.91541 -7.03766 0.90949 3.78438 -6.66832 
0.90949 3.78438 -5.77115 0.90949 5.3304 -6.66832 0.90997 3.71462 -6.51799 
0.90997 3.71462 -5.92148 0.90997 5.40015 -6.51799 0.91076 4.06392 -6.96566 
0.91076 5.05085 -6.96566 0.91469 4.35237 -7.09231 0.91469 4.7624 -7.09231 
0.91578 3.82509 -6.73755 0.91578 3.82509 -5.70193 0.91578 5.28968 -6.73755 
0.92007 3.65841 -6.21974 0.92112 3.66058 -6.28912 0.92112 3.66058 -6.15036 
0.92196 3.733 -6.58057 0.92196 3.733 -5.8589 0.92196 5.38177 -6.58057 
0.92278 4.15013 -7.02265 0.92278 4.96465 -7.02265 0.92399 3.94351 -6.87908 
0.92399 5.17126 -6.87908 0.92429 3.66707 -6.35817 0.92429 3.66707 -6.08131 
0.9274 4.29963 -7.08466 0.9274 4.81514 -7.08466 0.92975 4.0213 -6.94717 
0.92975 5.09347 -6.94717 0.93051 4.55739 -7.12373 0.93176 3.67603 -6.42339 
0.93176 3.67603 -6.01608 0.93337 4.50711 -7.12367 0.93337 4.60766 -7.12367 
0.93651 3.85433 -6.79245 0.93651 5.26044 -6.79245 0.93685 3.75418 -6.64096 
0.93685 3.75418 -5.79851 0.93685 5.36059 -6.64096 0.93978 4.1053 -7.00755 
0.93978 5.00947 -7.00755 0.9411 3.68887 -6.48773 0.9411 3.68887 -5.95175 
0.9414 4.24767 -7.07441 0.9414 4.8671 -7.07441 0.94182 3.79257 -6.71146 
0.94182 3.79257 -5.72801 0.94182 5.3222 -6.71146 0.94252 4.45456 -7.12348 
0.94252 4.66021 -7.12348 0.94982 3.98004 -6.92684 0.94982 5.13474 -6.92684 
0.95227 3.70552 -6.55088 0.95227 3.70552 -5.88859 0.95227 5.40925 -6.55088 
0.95286 4.402 -7.12066 0.95286 4.71277 -7.12066 0.95542 4.19764 -7.06144 
0.95542 4.91713 -7.06144 0.95811 4.06142 -6.99048 0.95811 5.05336 -6.99048 
0.95869 3.64126 -6.2546 0.95869 3.64126 -6.18487 0.95952 3.88666 -6.84527 
0.95952 5.22811 -6.84527 0.96081 3.64561 -6.32392 0.96081 3.64561 -6.11556 
0.96352 3.65481 -6.39204 0.96352 3.65481 -6.04744 0.96407 4.35015 -7.11518 
0.96407 4.76463 -7.11518 0.96522 3.72592 -6.61259 0.96522 3.72592 -5.82689 
0.96522 5.38886 -6.61259 0.96906 3.76173 -6.68407 0.96906 3.76173 -5.75541 
0.96906 5.35304 -6.68407 0.9706 4.14864 -7.04605 0.9706 4.96613 -7.04605 
0.97201 3.66591 -6.45686 0.97201 3.66591 -5.98261 0.97539 3.80304 -6.75314 
0.97539 3.80304 -5.68634 0.97539 4.55739 -7.14362 0.97539 5.31173 -6.75314 
0.97709 4.29748 -7.10704 0.97709 4.81729 -7.10704 0.9774 4.01903 -6.97158 
0.9774 5.09574 -6.97158 0.98238 3.68091 -6.52083 0.98238 3.68091 -5.91865 
0.98363 4.5048 -7.1455 0.98363 4.60997 -7.1455 0.98423 3.92154 -6.89498 
0.98423 5.19323 -6.89498 0.98813 4.10391 -7.0306 0.98813 5.01086 -7.0306 
0.99027 4.24693 -7.09629 0.99027 4.86784 -7.09629 0.99293 4.45237 -7.14475 
0.99293 4.6624 -7.14475 0.99454 3.69966 -6.58326 0.99454 3.69966 -5.85621 
0.99454 5.41511 -6.58326 0.99723 3.733 -6.65584 0.99723 3.733 -5.78363 
0.99723 5.38177 -6.65584 0.99728 3.83326 -6.8075 0.99728 5.28152 -6.8075 
0.99763 3.6246 -6.21974 0.9985 3.62687 -6.28937 0.9985 3.62687 -6.15011 
1.00034 3.63381 -6.35772 1.00034 3.63381 -6.08176 1.00241 3.77182 -6.72609 
1.00241 3.77182 -5.71338 1.00241 5.34295 -6.72609 1.00328 4.40023 -7.14138 
1.00328 4.71454 -7.14138 1.00387 3.64511 -6.42542 1.00387 3.64511 -6.01406 
1.00454 4.19698 -7.08295 1.00454 4.91779 -7.08295 1.0066 4.06033 -7.01309 
1.0066 5.05444 -7.01309 1.01213 3.96033 -6.94351 1.01213 5.15445 -6.94351 
1.01354 3.6583 -6.48984 1.01354 3.6583 -5.94964 1.01462 4.34854 -7.1354 
1.01462 4.76623 -7.1354 1.01952 4.14831 -7.06711 1.01952 4.96646 -7.06711 
1.02075 3.86662 -6.85931 1.02075 5.24815 -6.85931 1.02118 4.55739 -7.16128 
1.02474 3.67546 -6.55307 1.02474 3.67546 -5.88641 1.02692 3.70552 -6.62554 
1.02692 3.70552 -5.81394 1.02692 5.40925 -6.62554 1.02695 4.29744 -7.12681 
1.02695 4.81733 -7.12681 1.02963 4.50476 -7.1628 1.02963 4.61001 -7.1628 
1.03031 3.74252 -6.69782 1.03031 3.74252 -5.74166 1.03031 5.37226 -6.69782 
1.03663 3.78422 -6.76645 1.03663 3.78422 -5.67303 1.03663 5.33055 -6.76645 
1.03727 3.61088 -6.2546 1.03727 3.61088 -6.18487 1.03731 4.10376 -7.05121 
1.03731 5.01101 -7.05121 1.0386 3.61543 -6.32299 1.0386 3.61543 -6.11649 
1.03929 4.45207 -7.1617 1.03929 4.6627 -7.1617 1.04021 4.24708 -7.11566 
1.04021 4.86769 -7.11566 1.04044 4.00032 -6.98707 1.04044 5.11445 -6.98707 
1.04127 3.62451 -6.39112 1.04127 3.62451 -6.04835 1.04523 3.63801 -6.45822 
1.04523 3.63801 -5.98126 1.04766 3.90346 -6.90969 1.04766 5.21131 -6.90969 
1.04984 4.39994 -7.15793 1.04984 4.71483 -7.15793 1.05437 4.1976 -7.10196 
1.05437 4.91717 -7.10196 1.05574 3.6534 -6.52207 1.05574 3.6534 -5.91741 
1.05698 3.68091 -6.59543 1.05698 3.68091 -5.84405 1.05916 3.81558 -6.82005 
1.05916 5.29919 -6.82005 1.05981 3.71462 -6.66783 1.05981 3.71462 -5.77164 
1.05981 5.40015 -6.66783 1.06213 4.34712 -7.15152 1.06213 4.76765 -7.15152 
1.06435 3.75443 -6.73838 1.06435 3.75443 -5.7011 1.06435 5.36034 -6.73838 
1.06778 4.55739 -7.17668 1.06939 4.14914 -7.08576 1.06939 4.96563 -7.08576 
1.07063 4.04288 -7.02761 1.07063 5.0719 -7.02761 1.07469 4.2961 -7.14246 
1.07469 4.81868 -7.14246 1.076 3.94333 -6.95688 1.076 5.17144 -6.95688 
1.0767 4.50464 -7.17789 1.0767 4.61014 -7.17789 1.07698 3.5977 -6.21974 
1.07764 3.59995 -6.28819 1.07764 3.59995 -6.15129 1.07962 3.6067 -6.35632 
1.07962 3.6067 -6.08316 1.0829 3.6179 -6.42381 1.0829 3.6179 -6.01567 
1.08545 3.85002 -6.8719 1.08545 5.26475 -6.8719 1.08642 4.45204 -7.17635 
1.08642 4.66273 -7.17635 1.08747 3.63351 -6.49034 1.08747 3.63351 -5.94914 
1.08797 3.6583 -6.56426 1.08797 3.6583 -5.87521 1.08832 4.24561 -7.1308 
1.08832 4.86917 -7.1308 1.09008 3.68887 -6.63671 1.09008 3.68887 -5.80277 
1.09008 5.4259 -6.63671 1.09379 3.72624 -6.70898 1.09379 3.72624 -5.7305 
1.09379 5.38853 -6.70898 1.09801 4.3989 -7.17224 1.09801 4.71587 -7.17224 
1.09925 3.76871 -6.77742 1.09925 3.76871 -5.66206 1.09925 5.34606 -6.77742 
1.102 4.08721 -7.06434 1.102 5.02757 -7.06434 1.10271 4.19626 -7.11661 
1.10271 4.91851 -7.11661 1.10544 3.98432 -6.99933 1.10544 5.13046 -6.99933 
1.11038 4.34624 -7.16529 1.11038 4.76853 -7.16529 1.11193 3.58877 -6.25444 
1.11193 3.58877 -6.18503 1.11301 3.88811 -6.92117 1.11301 5.22666 -6.92117 
1.11326 3.59331 -6.32281 1.11326 3.59331 -6.11666 1.11509 4.55739 -7.18977 
1.11591 3.60236 -6.39088 1.11591 3.60236 -6.0486 1.11959 3.63801 -6.53258 
1.11959 3.63801 -5.9069 1.11985 3.61584 -6.45796 1.11985 3.61584 -5.98152 
1.12095 3.66591 -6.60579 1.12095 3.66591 -5.83368 1.12342 4.29521 -7.15579 
1.12342 4.81957 -7.15579 1.12391 3.69998 -6.67803 1.12391 3.69998 -5.76145 
1.12391 5.41479 -6.67803 1.12419 4.5046 -7.19057 1.12419 4.61018 -7.19057 
1.1248 3.80099 -6.83084 1.1248 5.31379 -6.83084 1.12856 3.74015 -6.74836 
1.12856 3.74015 -5.69111 1.12856 5.37463 -6.74836 1.13532 4.45143 -7.18884 
1.13532 4.66334 -7.18884 1.13598 4.02779 -7.0384 1.13598 5.08698 -7.0384 
1.13713 4.24493 -7.14362 1.13713 4.86985 -7.14362 1.1402 4.14123 -7.10254 
1.1402 4.97354 -7.10254 1.14117 3.92913 -6.9669 1.14117 5.18564 -6.9669 
1.14699 3.57992 -6.21974 1.14712 4.39832 -7.18421 1.14712 4.71646 -7.18421 
1.1475 3.58227 -6.28906 1.1475 3.58227 -6.15042 1.14966 3.58907 -6.35735 
1.14966 3.58907 -6.08212 1.1514 3.8367 -6.88148 1.1514 5.27807 -6.88148 
1.15239 3.64511 -6.57394 1.15239 3.64511 -5.86554 1.15281 3.60045 -6.425 
1.15281 3.60045 -6.01448 1.154 3.6179 -6.49491 1.154 3.6179 -5.94457 
1.15441 3.67603 -6.64605 1.15441 3.67603 -5.79342 1.15844 3.71364 -6.71798 
1.15844 3.71364 -5.7215 1.15844 5.40113 -6.71798 1.15926 4.34588 -7.17668 
1.15926 4.76889 -7.17668 1.16298 3.75658 -6.78599 1.16298 3.75658 -5.65348 
1.16298 4.55739 -7.20052 1.16298 5.35819 -6.78599 1.17114 3.97122 -7.00807 
1.17114 5.14355 -7.00807 1.17249 4.29493 -7.16667 1.17249 4.81984 -7.16667 
1.17354 4.08028 -7.07899 1.17354 5.03449 -7.07899 1.17361 4.50416 -7.20114 
1.17361 4.61061 -7.20114 1.17422 4.18939 -7.13121 1.17422 4.92538 -7.13121 
1.17895 3.87569 -6.92911 1.17895 5.23908 -6.92911 1.18292 3.57346 -6.25444 
1.18292 3.57346 -6.18503 1.18359 3.57821 -6.3235 1.18359 3.57821 -6.11597 
1.18479 4.4511 -7.19886 1.18479 4.66367 -7.19886 1.18577 3.65481 -6.61429 
1.18577 3.65481 -5.82519 1.18626 3.58735 -6.39155 1.18626 3.58735 -6.04793 
1.18668 3.62451 -6.53654 1.18668 3.62451 -5.90294 1.18693 3.60236 -6.4619 
1.18693 3.60236 -5.97758 1.18883 3.68926 -6.68634 1.18883 3.68926 -5.75314 
1.18883 5.42551 -6.68634 1.18901 3.79021 -6.83849 1.18901 5.32457 -6.83849 
1.19275 3.72957 -6.75583 1.19275 3.72957 -5.68365 1.19275 5.3852 -6.75583 
1.19648 4.39835 -7.1937 1.19648 4.71643 -7.1937 1.20731 3.91778 -6.97352 
1.20731 5.19699 -6.97352 1.20849 4.02155 -7.0507 1.20849 5.09322 -7.0507 
1.20864 4.34606 -7.18566 1.20864 4.76871 -7.18566 1.2095 4.2394 -7.15612 
1.2095 4.87537 -7.15612 1.21134 4.55739 -7.20891 1.21217 4.13555 -7.11459 
1.21217 4.97922 -7.11459 1.21633 3.82749 -6.88844 1.21633 5.28728 -6.88844 
1.21879 3.56713 -6.21974 1.21912 3.5695 -6.28888 1.21912 3.5695 -6.1506 
1.21964 3.66707 -6.65352 1.21964 3.66707 -5.78596 1.22009 3.63381 -6.57746 
1.22009 3.63381 -5.86201 1.22012 3.5766 -6.35769 1.22012 3.5766 -6.08179 
1.22045 3.58907 -6.42815 1.22045 3.58907 -6.01133 1.22149 3.6067 -6.49819 
1.22149 3.6067 -5.94129 1.22213 4.50413 -7.20902 1.22213 4.61064 -7.20902 
1.22316 3.70454 -6.72417 1.22316 3.70454 -5.71531 1.22316 5.41023 -6.72417 
1.22754 3.74787 -6.79215 1.22754 3.74787 -5.64733 1.22754 5.3669 -6.79215 
1.2336 4.45082 -7.20622 1.2336 4.66395 -7.20622 1.24424 3.96631 -7.01828 
1.24424 5.14846 -7.01828 1.24429 3.86778 -6.93492 1.24429 5.247 -6.93492 
1.2454 4.29022 -7.17678 1.2454 4.82455 -7.17678 1.24543 4.3981 -7.20052 
1.24543 4.71668 -7.20052 1.24669 4.07557 -7.0889 1.24669 5.0392 -7.0889 
1.24718 4.18476 -7.14107 1.24718 4.93001 -7.14107 1.25365 3.56346 -6.25443 
1.25365 3.56346 -6.18504 1.25389 3.64561 -6.617 1.25389 3.64561 -5.82247 
1.2539 3.68185 -6.69152 1.2539 3.68185 -5.74795 1.2543 3.57821 -6.39422 
1.2543 3.57821 -6.04526 1.25431 3.56821 -6.32349 1.25431 3.56821 -6.11598 
1.25447 3.78288 -6.84376 1.25447 5.33189 -6.84376 1.25482 3.61543 -6.5392 
1.25482 3.61543 -5.90027 1.25499 3.59331 -6.46455 1.25499 3.59331 -5.97493 
1.25787 3.72243 -6.76086 1.25787 3.72243 -5.67862 1.25787 5.39234 -6.76086 
1.26005 4.55739 -7.21492 1.27125 4.50402 -7.21453 1.27125 4.61075 -7.21453 
1.28182 4.01822 -7.05848 1.28182 5.09655 -7.05848 1.28188 3.82146 -6.8925 
1.28188 5.29331 -6.8925 1.28247 3.91224 -6.98005 1.28247 5.20253 -6.98005 
1.28267 4.2356 -7.16354 1.28267 4.87917 -7.16354 1.28271 4.45081 -7.21118 
1.28271 4.66396 -7.21118 1.28314 4.34426 -7.19389 1.28314 4.77051 -7.19389 
1.28492 4.13213 -7.12185 1.28492 4.98265 -7.12185 1.28844 3.62687 -6.5793 
1.28844 3.62687 -5.86017 1.28846 3.69911 -6.72819 1.28846 3.69911 -5.71129 
1.28846 5.41566 -6.72819 1.28859 3.5598 -6.21974 1.28869 3.66058 -6.65668 
1.28869 3.66058 -5.78279 1.28875 3.58227 -6.43031 1.28875 3.58227 -6.00917 
1.28876 3.5622 -6.28905 1.28876 3.5622 -6.15043 1.28893 3.5695 -6.35869 
1.28893 3.5695 -6.08079 1.28962 3.59995 -6.50016 1.28962 3.59995 -5.93931 
1.29267 3.74264 -6.79585 1.29267 3.74264 -5.64362 1.29267 5.37213 -6.79585 
1.309 4.55739 -7.21853 1.31983 3.96257 -7.02269 1.31983 5.1522 -7.02269 
1.31983 4.07322 -7.09388 1.31983 5.04155 -7.09388 1.31987 3.86404 -6.93933 
1.31987 5.25074 -6.93933 1.31987 3.77909 -6.84647 1.31987 5.33568 -6.84647 
1.32028 4.28901 -7.18231 1.32028 4.82576 -7.18231 1.32028 4.18244 -7.14601 
1.32028 4.93233 -7.14601 1.32031 4.39689 -7.20605 1.32031 4.71788 -7.20605 
1.32031 4.50398 -7.2176 1.32031 4.61079 -7.2176 1.3232 3.64126 -6.61912 
1.3232 3.64126 -5.82036 1.3232 3.61088 -6.54054 1.3232 3.61088 -5.89894 
1.32321 3.6775 -6.69364 1.32321 3.6775 -5.74583 1.32321 3.71881 -6.76341 
1.32321 3.71881 -5.67607 1.32321 5.39596 -6.76341 1.32336 3.57346 -6.39489 
1.32336 3.57346 -6.04459 1.32336 3.58877 -6.46587 1.32336 3.58877 -5.9736 
1.32337 3.56346 -6.32416 1.32337 3.56346 -6.11532 1.32337 3.55859 -6.25443 
1.32337 3.55859 -6.18504 1.35807 3.55739 -6.21974 1.35807 3.5598 -6.28921 
1.35807 3.5598 -6.15026 1.35807 3.56713 -6.35902 1.35807 3.56713 -6.08046 
1.35807 3.57992 -6.43082 1.35807 3.57992 -6.00866 1.35807 3.5977 -6.50082 
1.35807 3.5977 -5.93865 1.35807 3.6246 -6.58018 1.35807 3.6246 -5.8593 
1.35807 3.65841 -6.65774 1.35807 3.65841 -5.78174 1.35807 3.69703 -6.72942 
1.35807 3.69703 -5.71005 1.35807 3.74089 -6.79709 1.35807 3.74089 -5.64239 
1.35807 3.81932 -6.89446 1.35807 3.91039 -6.98223 1.35807 4.01665 -7.06093 
1.35807 4.13098 -7.12427 1.35807 4.23468 -7.16624 1.35807 4.34366 -7.19663 
1.35807 4.45051 -7.21401 1.35807 4.55739 -7.21974 1.35807 4.66426 -7.21401 
1.35807 4.77111 -7.19663 1.35807 4.88009 -7.16624 1.35807 4.98379 -7.12427 
1.35807 5.09812 -7.06093 1.35807 5.20438 -6.98223 1.35807 5.29546 -6.89446 
1.35807 5.37388 -6.79709 1.35807 5.41775 -6.72942 1.39277 3.55859 -6.25443 
1.39277 3.55859 -6.18504 1.39277 3.56346 -6.32416 1.39277 3.56346 -6.11532 
1.39277 3.58877 -6.46587 1.39277 3.58877 -5.9736 1.39277 3.57346 -6.39489 
1.39277 3.57346 -6.04459 1.39292 3.71881 -6.76341 1.39292 3.71881 -5.67607 
1.39292 5.39596 -6.76341 1.39292 3.6775 -6.69364 1.39292 3.6775 -5.74583 
1.39293 3.61088 -6.54054 1.39293 3.61088 -5.89894 1.39294 3.64126 -6.61912 
1.39294 3.64126 -5.82036 1.39583 4.50398 -7.2176 1.39583 4.61079 -7.2176 
1.39583 4.39689 -7.20605 1.39583 4.71788 -7.20605 1.39585 4.18244 -7.14601 
1.39585 4.93233 -7.14601 1.39586 4.28901 -7.18231 1.39586 4.82576 -7.18231 
1.39627 3.77909 -6.84647 1.39627 5.33568 -6.84647 1.39627 3.86404 -6.93933 
1.39627 5.25074 -6.93933 1.3963 4.07322 -7.09388 1.3963 5.04155 -7.09388 
1.3963 3.96257 -7.02269 1.3963 5.1522 -7.02269 1.40714 4.55739 -7.21853 
1.42347 3.74264 -6.79585 1.42347 3.74264 -5.64362 1.42347 5.37213 -6.79585 
1.42652 3.59995 -6.50016 1.42652 3.59995 -5.93931 1.42721 3.5695 -6.35869 
1.42721 3.5695 -6.08079 1.42738 3.5622 -6.28905 1.42738 3.5622 -6.15043 
1.42739 3.58227 -6.43031 1.42739 3.58227 -6.00917 1.42745 3.66058 -6.65668 
1.42745 3.66058 -5.78279 1.42754 3.5598 -6.21974 1.42768 3.69911 -6.72819 
1.42768 3.69911 -5.71129 1.4277 3.62687 -6.5793 1.4277 3.62687 -5.86017 
1.43121 4.13213 -7.12185 1.43121 4.98265 -7.12185 1.43299 4.34426 -7.19389 
1.43299 4.77051 -7.19389 1.43343 4.45081 -7.21118 1.43343 4.66396 -7.21118 
1.43347 4.2356 -7.16354 1.43347 4.87917 -7.16354 1.43366 3.91224 -6.98005 
1.43366 5.20253 -6.98005 1.43426 3.82146 -6.8925 1.43426 5.29331 -6.8925 
1.43432 4.01822 -7.05848 1.43432 5.09655 -7.05848 1.44489 4.50402 -7.21453 
1.44489 4.61075 -7.21453 1.45609 4.55739 -7.21492 1.45826 3.72243 -6.76086 
1.45826 3.72243 -5.67862 1.45826 5.39234 -6.76086 1.46114 3.59331 -6.46455 
1.46114 3.59331 -5.97493 1.46132 3.61543 -6.5392 1.46132 3.61543 -5.90027 
1.46167 3.78288 -6.84376 1.46167 5.33189 -6.84376 1.46182 3.56821 -6.32349 
1.46182 3.56821 -6.11598 1.46183 3.57821 -6.39422 1.46183 3.57821 -6.04526 
1.46224 3.68185 -6.69152 1.46224 3.68185 -5.74795 1.46225 3.64561 -6.617 
1.46225 3.64561 -5.82247 1.46249 3.56346 -6.25443 1.46249 3.56346 -6.18504 
1.46896 4.18476 -7.14107 1.46896 4.93001 -7.14107 1.46945 4.07557 -7.0889 
1.46945 5.0392 -7.0889 1.4707 4.3981 -7.20052 1.4707 4.71668 -7.20052 
1.47074 4.29022 -7.17678 1.47074 4.82455 -7.17678 1.47185 3.86778 -6.93492 
1.47185 5.247 -6.93492 1.4719 3.96631 -7.01828 1.4719 5.14846 -7.01828 
1.48254 4.45082 -7.20622 1.48254 4.66395 -7.20622 1.4886 3.74787 -6.79215 
1.4886 3.74787 -5.64733 1.4886 5.3669 -6.79215 1.49298 3.70454 -6.72417 
1.49298 3.70454 -5.71531 1.49401 4.50413 -7.20902 1.49401 4.61064 -7.20902 
1.49465 3.6067 -6.49819 1.49465 3.6067 -5.94129 1.49569 3.58907 -6.42815 
1.49569 3.58907 -6.01133 1.49602 3.5766 -6.35769 1.49602 3.5766 -6.08179 
1.49605 3.63381 -6.57746 1.49605 3.63381 -5.86201 1.4965 3.66707 -6.65352 
1.4965 3.66707 -5.78596 1.49702 3.5695 -6.28888 1.49702 3.5695 -6.1506 
1.49735 3.56713 -6.21974 1.49981 3.82749 -6.88844 1.49981 5.28728 -6.88844 
1.50397 4.13555 -7.11459 1.50397 4.97922 -7.11459 1.5048 4.55739 -7.20891 
1.50664 4.2394 -7.15612 1.50664 4.87537 -7.15612 1.5075 4.34606 -7.18566 
1.5075 4.76871 -7.18566 1.50765 4.02155 -7.0507 1.50765 5.09322 -7.0507 
1.50882 3.91778 -6.97352 1.50882 5.19699 -6.97352 1.51966 4.39835 -7.1937 
1.51966 4.71643 -7.1937 1.52338 3.72957 -6.75583 1.52338 3.72957 -5.68365 
1.52338 5.3852 -6.75583 1.52712 3.79021 -6.83849 1.52712 5.32457 -6.83849 
1.52731 3.68926 -6.68634 1.52731 3.68926 -5.75314 1.52921 3.60236 -6.4619 
1.52921 3.60236 -5.97758 1.52946 3.62451 -6.53654 1.52946 3.62451 -5.90294 
1.52988 3.58735 -6.39155 1.52988 3.58735 -6.04793 1.53037 3.65481 -6.61429 
1.53037 3.65481 -5.82519 1.53135 4.4511 -7.19886 1.53135 4.66367 -7.19886 
1.53255 3.57821 -6.3235 1.53255 3.57821 -6.11597 1.53322 3.57346 -6.25444 
1.53322 3.57346 -6.18503 1.53719 3.87569 -6.92911 1.53719 5.23908 -6.92911 
1.54191 4.18939 -7.13121 1.54191 4.92538 -7.13121 1.54253 4.50416 -7.20114 
1.54253 4.61061 -7.20114 1.5426 4.08028 -7.07899 1.5426 5.03449 -7.07899 
1.54365 4.29493 -7.16667 1.54365 4.81984 -7.16667 1.54499 3.97122 -7.00807 
1.54499 5.14355 -7.00807 1.55316 3.75658 -6.78599 1.55316 3.75658 -5.65348 
1.55316 4.55739 -7.20052 1.55316 5.35819 -6.78599 1.55688 4.34588 -7.17668 
1.55688 4.76889 -7.17668 1.5577 3.71364 -6.71798 1.5577 3.71364 -5.7215 
1.56173 3.67603 -6.64605 1.56173 3.67603 -5.79342 1.56214 3.6179 -6.49491 
1.56214 3.6179 -5.94457 1.56333 3.60045 -6.425 1.56333 3.60045 -6.01448 
1.56375 3.64511 -6.57394 1.56375 3.64511 -5.86554 1.56473 3.8367 -6.88148 
1.56473 5.27807 -6.88148 1.56648 3.58907 -6.35735 1.56648 3.58907 -6.08212 
1.56864 3.58227 -6.28906 1.56864 3.58227 -6.15042 1.56902 4.39832 -7.18421 
1.56902 4.71646 -7.18421 1.56915 3.57992 -6.21974 1.57497 3.92913 -6.9669 
1.57497 5.18564 -6.9669 1.57594 4.14123 -7.10254 1.57594 4.97354 -7.10254 
1.57901 4.24493 -7.14362 1.57901 4.86985 -7.14362 1.58016 4.02779 -7.0384 
1.58016 5.08698 -7.0384 1.58082 4.45143 -7.18884 1.58082 4.66334 -7.18884 
1.58758 3.74015 -6.74836 1.58758 3.74015 -5.69111 1.58758 5.37463 -6.74836 
1.59134 3.80099 -6.83084 1.59134 5.31379 -6.83084 1.59195 4.5046 -7.19057 
1.59195 4.61018 -7.19057 1.59223 3.69998 -6.67803 1.59223 3.69998 -5.76145 
1.59272 4.29521 -7.15579 1.59272 4.81957 -7.15579 1.59519 3.66591 -6.60579 
1.59519 3.66591 -5.83368 1.59629 3.61584 -6.45796 1.59629 3.61584 -5.98152 
1.59655 3.63801 -6.53258 1.59655 3.63801 -5.9069 1.60023 3.60236 -6.39088 
1.60023 3.60236 -6.0486 1.60105 4.55739 -7.18977 1.60288 3.59331 -6.32281 
1.60288 3.59331 -6.11666 1.60313 3.88811 -6.92117 1.60313 5.22666 -6.92117 
1.60421 3.58877 -6.25444 1.60421 3.58877 -6.18503 1.60575 4.34624 -7.16529 
1.60575 4.76853 -7.16529 1.6107 3.98432 -6.99933 1.6107 5.13046 -6.99933 
1.61342 4.19626 -7.11661 1.61342 4.91851 -7.11661 1.61414 4.08721 -7.06434 
1.61414 5.02757 -7.06434 1.61689 3.76871 -6.77742 1.61689 3.76871 -5.66206 
1.61689 5.34606 -6.77742 1.61812 4.3989 -7.17224 1.61812 4.71587 -7.17224 
1.62235 3.72624 -6.70898 1.62235 3.72624 -5.7305 1.62606 3.68887 -6.63671 
1.62606 3.68887 -5.80277 1.62781 4.24561 -7.1308 1.62781 4.86917 -7.1308 
1.62817 3.6583 -6.56426 1.62817 3.6583 -5.87521 1.62867 3.63351 -6.49034 
1.62867 3.63351 -5.94914 1.62972 4.45204 -7.17635 1.62972 4.66273 -7.17635 
1.63069 3.85002 -6.8719 1.63069 5.26475 -6.8719 1.63324 3.6179 -6.42381 
1.63324 3.6179 -6.01567 1.63652 3.6067 -6.35632 1.63652 3.6067 -6.08316 
1.63849 3.59995 -6.28819 1.63849 3.59995 -6.15129 1.63915 3.5977 -6.21974 
1.63944 4.50464 -7.17789 1.63944 4.61014 -7.17789 1.64013 3.94333 -6.95688 
1.64013 5.17144 -6.95688 1.64145 4.2961 -7.14246 1.64145 4.81868 -7.14246 
1.64551 4.04288 -7.02761 1.64551 5.0719 -7.02761 1.64674 4.14914 -7.08576 
1.64674 4.96563 -7.08576 1.64835 4.55739 -7.17668 1.65179 3.75443 -6.73838 
1.65179 3.75443 -5.7011 1.65179 5.36034 -6.73838 1.65401 4.34712 -7.15152 
1.65401 4.76765 -7.15152 1.65633 3.71462 -6.66783 1.65633 3.71462 -5.77164 
1.65698 3.81558 -6.82005 1.65698 3.81558 -5.61943 1.65698 5.29919 -6.82005 
1.65916 3.68091 -6.59543 1.65916 3.68091 -5.84405 1.6604 3.6534 -6.52207 
1.6604 3.6534 -5.91741 1.66177 4.1976 -7.10196 1.66177 4.91717 -7.10196 
1.66629 4.39994 -7.15793 1.66629 4.71483 -7.15793 1.66848 3.90346 -6.90969 
1.66848 5.21131 -6.90969 1.67091 3.63801 -6.45822 1.67091 3.63801 -5.98126 
1.67487 3.62451 -6.39112 1.67487 3.62451 -6.04835 1.6757 4.00032 -6.98707 
1.6757 5.11445 -6.98707 1.67593 4.24708 -7.11566 1.67593 4.86769 -7.11566 
1.67685 4.45207 -7.1617 1.67685 4.6627 -7.1617 1.67754 3.61543 -6.32299 
1.67754 3.61543 -6.11649 1.67883 4.10376 -7.05121 1.67883 5.01101 -7.05121 
1.67887 3.61088 -6.2546 1.67887 3.61088 -6.18487 1.67951 3.78422 -6.76645 
1.67951 3.78422 -5.67303 1.67951 5.33055 -6.76645 1.68583 3.74252 -6.69782 
1.68583 3.74252 -5.74166 1.6865 4.50476 -7.1628 1.6865 4.61001 -7.1628 
1.68919 4.29744 -7.12681 1.68919 4.81733 -7.12681 1.68921 3.70552 -6.62554 
1.68921 3.70552 -5.81394 1.6914 3.67546 -6.55307 1.6914 3.67546 -5.88641 
1.69496 4.55739 -7.16128 1.69539 3.86662 -6.85931 1.69539 5.24815 -6.85931 
1.69662 4.14831 -7.06711 1.69662 4.96646 -7.06711 1.70151 4.34854 -7.1354 
1.70151 4.76623 -7.1354 1.70259 3.6583 -6.48984 1.70259 3.6583 -5.94964 
1.70401 3.96033 -6.94351 1.70401 5.15445 -6.94351 1.70954 4.06033 -7.01309 
1.70954 5.05444 -7.01309 1.71159 4.19698 -7.08295 1.71159 4.91779 -7.08295 
1.71227 3.64511 -6.42542 1.71227 3.64511 -6.01406 1.71286 4.40023 -7.14138 
1.71286 4.71454 -7.14138 1.71373 3.77182 -6.72609 1.71373 3.77182 -5.71338 
1.71373 5.34295 -6.72609 1.7158 3.63381 -6.35772 1.7158 3.63381 -6.08176 
1.71763 3.62687 -6.28937 1.71763 3.62687 -6.15011 1.71851 3.6246 -6.21974 
1.71886 3.83326 -6.8075 1.71886 3.83326 -5.63197 1.71886 5.28152 -6.8075 
1.71891 3.733 -6.65584 1.71891 3.733 -5.78363 1.72159 3.69966 -6.58326 
1.72159 3.69966 -5.85621 1.7232 4.45237 -7.14475 1.7232 4.6624 -7.14475 
1.72586 4.24693 -7.09629 1.72586 4.86784 -7.09629 1.72801 4.10391 -7.0306 
1.72801 5.01086 -7.0306 1.7319 3.92154 -6.89498 1.7319 5.19323 -6.89498 
1.73251 4.5048 -7.1455 1.73251 4.60997 -7.1455 1.73376 3.68091 -6.52083 
1.73376 3.68091 -5.91865 1.73874 4.01903 -6.97158 1.73874 5.09574 -6.97158 
1.73905 4.29748 -7.10704 1.73905 4.81729 -7.10704 1.74075 3.80304 -6.75314 
1.74075 3.80304 -5.68634 1.74075 4.55739 -7.14362 1.74075 5.31173 -6.75314 
1.74412 3.66591 -6.45686 1.74412 3.66591 -5.98261 1.74554 4.14864 -7.04605 
1.74554 4.96613 -7.04605 1.74708 3.76173 -6.68407 1.74708 3.76173 -5.75541 
1.75092 3.72592 -6.61259 1.75092 3.72592 -5.82689 1.75207 4.35015 -7.11518 
1.75207 4.76463 -7.11518 1.75262 3.65481 -6.39204 1.75262 3.65481 -6.04744 
1.75533 3.64561 -6.32392 1.75533 3.64561 -6.11556 1.75662 3.88666 -6.84527 
1.75662 3.88666 -5.59421 1.75662 5.22811 -6.84527 1.75745 3.64126 -6.2546 
1.75745 3.64126 -6.18487 1.75803 4.06142 -6.99048 1.75803 5.05336 -6.99048 
1.76072 4.19764 -7.06144 1.76072 4.91713 -7.06144 1.76328 4.402 -7.12066 
1.76328 4.71277 -7.12066 1.76387 3.70552 -6.55088 1.76387 3.70552 -5.88859 
1.76632 3.98004 -6.92684 1.76632 5.13474 -6.92684 1.77362 4.45456 -7.12348 
1.77362 4.66021 -7.12348 1.77432 3.79257 -6.71146 1.77432 3.79257 -5.72801 
1.77432 5.3222 -6.71146 1.77474 4.24767 -7.07441 1.77474 4.8671 -7.07441 
1.77504 3.68887 -6.48773 1.77504 3.68887 -5.95175 1.77636 4.1053 -7.00755 
1.77636 5.00947 -7.00755 1.77929 3.75418 -6.64096 1.77929 3.75418 -5.79851 
1.77963 3.85433 -6.79245 1.77963 3.85433 -5.64703 1.77963 5.26044 -6.79245 
1.78277 4.50711 -7.12367 1.78277 4.60766 -7.12367 1.78438 3.67603 -6.42339 
1.78438 3.67603 -6.01608 1.78562 4.55739 -7.12373 1.78639 4.0213 -6.94717 
1.78639 5.09347 -6.94717 1.78874 4.29963 -7.08466 1.78874 4.81514 -7.08466 
1.79185 3.66707 -6.35817 1.79185 3.66707 -6.08131 1.79214 3.94351 -6.87908 
1.79214 5.17126 -6.87908 1.79336 4.15013 -7.02265 1.79336 4.96465 -7.02265 
1.79417 3.733 -6.58057 1.79417 3.733 -5.8589 1.79501 3.66058 -6.28912 
1.79501 3.66058 -6.15036 1.79607 3.65841 -6.21974 1.80036 3.82509 -6.73755 
1.80036 3.82509 -5.70193 1.80036 5.28968 -6.73755 1.80145 4.35237 -7.09231 
1.80145 4.7624 -7.09231 1.80538 4.06392 -6.96566 1.80538 5.05085 -6.96566 
1.80616 3.71462 -6.51799 1.80616 3.71462 -5.92148 1.80665 3.78438 -6.66832 
1.80665 3.78438 -5.77115 1.80665 5.3304 -6.66832 1.80843 4.19936 -7.03766 
1.80843 4.91541 -7.03766 1.81277 4.4045 -7.09716 1.81277 4.71027 -7.09716 
1.81339 3.98296 -6.89997 1.81339 5.13181 -6.89997 1.81611 3.90962 -6.8285 
1.81611 3.90962 -5.61098 1.81611 5.20516 -6.8285 1.81636 3.69998 -6.4539 
1.81636 3.69998 -5.98558 1.8224 3.76173 -6.60875 1.8224 3.76173 -5.83073 
1.82279 4.45707 -7.09949 1.82279 4.6577 -7.09949 1.82325 4.10778 -6.98227 
1.82325 5.00699 -6.98227 1.82361 4.25033 -7.04979 1.82361 4.86445 -7.04979 
1.82467 3.68926 -6.38898 1.82467 3.68926 -6.0505 1.82672 4.50716 -7.10169 
1.82672 4.60761 -7.10169 1.82947 4.55739 -7.10166 1.82985 3.68185 -6.3239 
1.82985 3.68185 -6.11557 1.83197 3.6775 -6.25459 1.83197 3.6775 -6.18488 
1.83293 3.81643 -6.6946 1.83293 3.81643 -5.74487 1.83293 5.29834 -6.6946 
1.8333 4.02457 -6.91993 1.8333 5.0902 -6.91993 1.83615 3.74252 -6.5475 
1.83615 3.74252 -5.89197 1.83743 4.30252 -7.05953 1.83743 4.81226 -7.05953 
1.83812 3.87849 -6.77531 1.83812 3.87849 -5.66417 1.83812 5.23628 -6.77531 
1.8382 3.94785 -6.85057 1.8382 3.94785 -5.58891 1.8382 5.16692 -6.85057 
1.83994 4.15277 -6.99697 1.83994 4.962 -6.99697 1.84731 3.72624 -6.48402 
1.84731 3.72624 -5.95546 1.84952 4.3552 -7.06685 1.84952 4.75957 -7.06685 
1.84979 3.79257 -6.63599 1.84979 3.79257 -5.80349 1.85228 4.06775 -6.93808 
1.85228 5.04702 -6.93808 1.85625 4.20281 -7.011 1.85625 4.91196 -7.011 
1.85631 3.71364 -6.41937 1.85631 3.71364 -6.02011 1.85807 3.85028 -6.71974 
1.85807 3.85028 -5.71974 1.85807 5.26449 -6.71974 1.85911 3.98757 -6.8711 
1.85911 5.1272 -6.8711 1.86064 4.4075 -7.07118 1.86064 4.70728 -7.07118 
1.86114 3.91535 -6.79828 1.86114 3.91535 -5.6412 1.86114 5.19942 -6.79828 
1.8625 3.70454 -6.35465 1.8625 3.70454 -6.08483 1.86443 3.77182 -6.57539 
1.86443 3.77182 -5.86408 1.86583 4.45717 -7.07539 1.86583 4.65761 -7.07539 
1.86652 3.69911 -6.28935 1.86652 3.69911 -6.15013 1.86775 3.69703 -6.21974 
1.86976 4.50733 -7.07745 1.86976 4.60744 -7.07745 1.86995 4.11193 -6.95428 
1.86995 5.00284 -6.95428 1.87108 4.2539 -7.02268 1.87108 4.86087 -7.02268 
1.87217 4.55739 -7.07747 1.87588 3.82509 -6.66203 1.87588 3.82509 -5.77745 
1.87588 5.28968 -6.66203 1.87671 3.75443 -6.51346 1.87671 3.75443 -5.92601 
1.87907 4.02964 -6.89058 1.87907 5.08514 -6.89058 1.882 3.88583 -6.74367 
1.882 3.88583 -5.69581 1.882 5.22894 -6.74367 1.88302 3.95398 -6.82001 
1.88302 3.95398 -5.61947 1.88302 5.16079 -6.82001 1.88438 4.30589 -7.03199 
1.88438 4.80888 -7.03199 1.88516 4.15656 -6.96908 1.88516 4.95821 -6.96908 
1.88669 3.74015 -6.44925 1.88669 3.74015 -5.99022 1.89147 3.80304 -6.60242 
1.89147 3.80304 -5.83705 1.89416 3.72957 -6.38505 1.89416 3.72957 -6.05442 
1.89613 4.35863 -7.03888 1.89613 4.75614 -7.03888 1.89771 4.07304 -6.90836 
1.89771 5.04173 -6.90836 1.89919 3.72243 -6.31993 1.89919 3.72243 -6.11954 
1.90126 4.20687 -6.98268 1.90126 4.9079 -6.98268 1.90174 3.71881 -6.25459 
1.90174 3.71881 -6.18488 1.90256 4.40788 -7.04507 1.90256 4.70689 -7.04507 
1.90336 3.99386 -6.8403 1.90336 3.99386 -5.59918 1.90336 5.12091 -6.8403 
1.90467 3.92299 -6.76634 1.90467 3.92299 -5.67314 1.90467 5.19178 -6.76634 
1.90478 3.78422 -6.54118 1.90478 3.78422 -5.8983 1.90763 4.45751 -7.0492 
1.90763 4.65726 -7.0492 1.91133 4.50738 -7.05124 1.91133 4.60739 -7.05124 
1.91364 3.87849 -6.69979 1.91364 3.87849 -5.73969 1.91364 4.55739 -7.05121 
1.91364 5.23628 -6.69979 1.91397 4.11673 -6.92457 1.91397 4.99804 -6.92457 
1.91575 3.76871 -6.47856 1.91575 3.76871 -5.96092 1.91602 4.25848 -6.99391 
1.91602 4.85629 -6.99391 1.9231 4.03629 -6.85942 1.9231 4.03629 -5.58005 
1.9231 5.07849 -6.85942 1.92433 3.75658 -6.41483 1.92433 3.75658 -6.02465 
1.92602 3.96169 -6.78769 1.92602 3.96169 -5.65178 1.92602 5.15309 -6.78769 
1.92888 4.16149 -6.93907 1.92888 4.95328 -6.93907 1.92909 4.31069 -7.00273 
1.92909 4.80408 -7.00273 1.93048 3.74787 -6.35026 1.93048 3.74787 -6.08921 
1.93078 3.85433 -6.6413 1.93078 3.85433 -5.79818 1.93078 5.26044 -6.6413 
1.93418 3.74264 -6.28514 1.93418 3.74264 -6.15433 1.93542 3.74089 -6.21974 
1.93661 3.91535 -6.72281 1.93661 3.91535 -5.71667 1.93661 5.19942 -6.72281 
1.93727 4.3588 -7.01037 1.93727 4.75597 -7.01037 1.94053 4.07883 -6.8768 
1.94053 4.07883 -5.56268 1.94053 5.03594 -6.8768 1.9437 4.40813 -7.01645 
1.9437 4.70664 -7.01645 1.94501 4.21219 -6.95209 1.94501 4.90259 -6.95209 
1.94583 3.83326 -6.58052 1.94583 3.83326 -5.85895 1.94583 5.28152 -6.58052 
1.94601 4.00182 -6.80768 1.94601 4.00182 -5.6318 1.94601 5.11296 -6.80768 
1.94889 4.45808 -7.02041 1.94889 4.65669 -7.02041 1.95256 4.50802 -7.02232 
1.95256 4.60675 -7.02232 1.95377 4.55739 -7.02295 1.9566 4.12278 -6.8927 
1.9566 4.99199 -6.8927 1.95834 3.95398 -6.74469 1.95834 3.95398 -5.69478 
1.95834 5.16079 -6.74469 1.95838 3.81558 -6.51865 1.95838 3.81558 -5.92083 
1.95937 4.26392 -6.96291 1.95937 4.85086 -6.96291 1.96457 4.04328 -6.82624 
1.96457 4.04328 -5.61323 1.96457 5.07149 -6.82624 1.96683 3.90962 -6.67778 
1.96683 3.90962 -5.7617 1.96683 5.20516 -6.67778 1.96891 4.31139 -6.97231 
1.96891 4.80338 -6.97231 1.96917 3.80099 -6.45301 1.96917 3.80099 -5.98647 
1.97099 4.16754 -6.90702 1.97099 4.94723 -6.90702 1.97682 3.79021 -6.38879 
1.97682 3.79021 -6.05068 1.97696 4.35947 -6.97988 1.97696 4.7553 -6.97988 
1.97863 3.99386 -6.76503 1.97863 3.99386 -5.67444 1.97863 5.12091 -6.76503 
1.98168 4.08599 -6.84335 1.98168 4.08599 -5.59613 1.98168 5.02878 -6.84335 
1.9821 3.78288 -6.32334 1.9821 3.78288 -6.11614 1.98359 4.409 -6.9857 
1.98359 4.70577 -6.9857 1.9836 3.88666 -6.61829 1.9836 3.88666 -5.82119 
1.9836 5.22811 -6.61829 1.9848 3.77909 -6.25794 1.9848 3.77909 -6.18154 
1.98684 4.21851 -6.91961 1.98684 4.89626 -6.91961 1.98864 4.4589 -6.98959 
1.98864 4.65587 -6.98959 1.9889 3.94785 -6.69987 1.9889 3.94785 -5.73961 
1.9889 5.16692 -6.69987 1.99132 4.50808 -6.99211 1.99132 4.60669 -6.99211 
1.99246 4.55739 -6.99275 1.99729 4.12983 -6.85895 1.99729 4.12983 -5.58052 
1.99729 4.98494 -6.85895 1.99764 3.86662 -6.55706 1.99764 3.86662 -5.88242 
1.99764 5.24815 -6.55706 1.99775 4.03629 -6.78477 1.99775 4.03629 -5.65471 
1.99775 5.07849 -6.78477 1.99786 4.26514 -6.93055 1.99786 4.84963 -6.93055 
2.00737 4.31271 -6.93983 2.00737 4.80206 -6.93983 2.00943 3.98757 -6.72078 
2.00943 3.98757 -5.71869 2.00943 5.1272 -6.72078 2.01023 3.85002 -6.49236 
2.01023 3.85002 -5.94712 2.01135 4.1747 -6.87302 2.01135 4.1747 -5.56646 
2.01135 4.94007 -6.87302 2.0151 4.36064 -6.94748 2.0151 4.75414 -6.94748 
2.01513 4.07883 -6.8022 2.01513 4.07883 -5.63728 2.01513 5.03594 -6.8022 
2.01741 3.94351 -6.65381 2.01741 3.94351 -5.78566 2.01741 5.17126 -6.65381 
2.01981 3.8367 -6.4264 2.01981 3.8367 -6.01307 2.0217 4.41025 -6.95318 
2.0217 4.70453 -6.95318 2.02384 4.2205 -6.88551 2.02384 4.2205 -5.55397 
2.02384 4.89428 -6.88551 2.02602 4.45901 -6.95741 2.02602 4.65576 -6.95741 
2.02677 3.82749 -6.36148 2.02677 3.82749 -6.078 2.02873 4.50826 -6.95987 
2.02873 4.60651 -6.95987 2.02891 4.02964 -6.74074 2.02891 4.02964 -5.69873 
2.02891 5.08514 -6.74074 2.02963 4.55739 -6.96069 2.03083 3.82146 -6.29593 
2.03083 3.82146 -6.14354 2.03103 4.12278 -6.81827 2.03103 4.12278 -5.6212 
2.03103 4.99199 -6.81827 2.03279 3.81932 -6.21974 2.03331 3.92154 -6.59357 
2.03331 3.92154 -5.8459 2.03331 5.19323 -6.59357 2.03473 4.2671 -6.8964 
2.03473 4.2671 -5.54308 2.03473 4.84767 -6.8964 2.0383 3.98296 -6.67505 
2.0383 3.98296 -5.76442 2.0383 5.13181 -6.67505 2.04398 4.31441 -6.90565 
2.04398 4.31441 -5.53382 2.04398 4.80037 -6.90565 2.04535 4.16754 -6.83266 
2.04535 4.16754 -5.60682 2.04535 4.94723 -6.83266 2.04669 4.07304 -6.75938 
2.04669 4.07304 -5.6801 2.04669 5.04173 -6.75938 2.04802 3.90346 -6.53015 
2.04802 3.90346 -5.90933 2.04802 5.21131 -6.53015 2.05159 4.3623 -6.91326 
2.05159 4.3623 -5.52622 2.05159 4.75248 -6.91326 2.05752 4.41066 -6.91919 
2.05752 4.70412 -6.91919 2.05794 4.21851 -6.84851 2.05794 4.21851 -5.59097 
2.05794 4.89626 -6.84851 2.05826 4.02457 -6.69497 2.05826 4.02457 -5.74451 
2.05826 5.0902 -6.69497 2.05951 3.88811 -6.4648 2.05951 3.88811 -5.97468 
2.05951 5.22666 -6.4648 2.06177 4.45937 -6.92344 2.06177 4.6554 -6.92344 
2.06291 4.11673 -6.77564 2.06291 4.11673 -5.66383 2.06291 4.99804 -6.77564 
2.06432 4.50832 -6.92599 2.06432 4.60645 -6.92599 2.06518 3.98004 -6.62799 
2.06518 3.98004 -5.81149 2.06518 4.55739 -6.92684 2.06518 5.13474 -6.62799 
2.06744 3.87569 -6.39886 2.06744 3.87569 -6.04062 2.06889 4.26514 -6.85953 
2.06889 4.26514 -5.57995 2.06889 4.84963 -6.85953 2.07326 3.86778 -6.33352 
2.07326 3.86778 -6.10596 2.07641 4.06775 -6.71395 2.07641 4.06775 -5.72553 
2.07641 5.04702 -6.71395 2.0774 4.16149 -6.79055 2.0774 4.16149 -5.64892 
2.0774 4.95328 -6.79055 2.07766 3.86404 -6.25794 2.07766 3.86404 -6.18154 
2.07816 4.31271 -6.86904 2.07816 4.31271 -5.57043 2.07816 4.80206 -6.86904 
2.08184 3.96033 -6.56568 2.08184 3.96033 -5.87379 2.08184 5.15445 -6.56568 
2.0855 4.0213 -6.64806 2.0855 4.0213 -5.79142 2.0855 5.09347 -6.64806 
2.08581 4.36064 -6.87676 2.08581 4.36064 -5.56271 2.08581 4.75414 -6.87676 
2.09042 4.21219 -6.80668 2.09042 4.21219 -5.6328 2.09042 4.90259 -6.80668 
2.09151 4.41025 -6.88337 2.09151 4.41025 -5.5561 2.09151 4.70453 -6.88337 
2.09261 4.11193 -6.73162 2.09261 4.11193 -5.70786 2.09261 5.00284 -6.73162 
2.09521 3.94333 -6.5018 2.09521 3.94333 -5.93767 2.09521 5.17144 -6.5018 
2.09574 4.45901 -6.88769 2.09574 4.45901 -5.55179 2.09574 4.65576 -6.88769 
2.0982 4.50826 -6.8904 2.0982 4.60651 -6.8904 2.09902 4.55739 -6.8913 
2.10124 4.26392 -6.82104 2.10124 4.26392 -5.61843 2.10124 4.85086 -6.82104 
2.10399 4.06392 -6.66705 2.10399 4.06392 -5.77242 2.10399 5.05085 -6.66705 
2.10523 3.92913 -6.43664 2.10523 3.92913 -6.00283 2.10523 5.18564 -6.43664 
2.10741 4.15656 -6.74683 2.10741 4.15656 -5.69265 2.10741 4.95821 -6.74683 
2.10991 4.01903 -6.60041 2.10991 4.01903 -5.83906 2.10991 5.09574 -6.60041 
2.11064 4.31139 -6.83058 2.11064 4.31139 -5.6089 2.11064 4.80338 -6.83058 
2.11185 3.91778 -6.37049 2.11185 3.91778 -6.06898 2.11185 5.19699 -6.37049 
2.11821 4.35947 -6.83863 2.11821 4.35947 -5.60085 2.11821 4.7553 -6.83863 
2.11838 3.91224 -6.29533 2.11838 3.91224 -6.14414 2.12056 3.91039 -6.21974 
2.1206 4.10778 -6.68492 2.1206 4.10778 -5.75456 2.1206 5.00699 -6.68492 
2.12101 4.20687 -6.76293 2.12101 4.20687 -5.67654 2.12101 4.9079 -6.76293 
2.12403 4.409 -6.84526 2.12403 4.409 -5.59422 2.12403 4.70577 -6.84526 
2.1254 4.00032 -6.53737 2.1254 4.00032 -5.90211 2.1254 5.11445 -6.53737 
2.12792 4.4589 -6.85031 2.12792 4.4589 -5.58916 2.12792 4.65587 -6.85031 
2.12881 4.06142 -6.6197 2.12881 4.06142 -5.81977 2.12881 5.05336 -6.6197 
2.13044 4.50808 -6.85299 2.13044 4.50808 -5.58648 2.13044 4.60669 -6.85299 
2.13108 4.55739 -6.85413 2.13224 4.25848 -6.77769 2.13224 4.25848 -5.66178 
2.13224 4.85629 -6.77769 2.1353 4.15277 -6.70161 2.1353 4.15277 -5.73786 
2.1353 4.962 -6.70161 2.13767 3.98432 -6.47237 2.13767 3.98432 -5.96711 
2.13767 5.13046 -6.47237 2.14106 4.31069 -6.79076 2.14106 4.31069 -5.64872 
2.14106 4.80408 -6.79076 2.14588 4.1053 -6.63803 2.14588 4.1053 -5.80144 
2.14588 5.00947 -6.63803 2.1464 3.97122 -6.40666 2.1464 3.97122 -6.03281 
2.1464 5.14355 -6.40666 2.1487 4.3588 -6.79894 2.1487 4.3588 -5.64054 
2.1487 4.75597 -6.79894 2.14933 4.20281 -6.71792 2.14933 4.20281 -5.72156 
2.14933 4.91196 -6.71792 2.15142 4.06033 -6.57121 2.15142 4.06033 -5.86827 
2.15142 5.05444 -6.57121 2.15478 4.40813 -6.80537 2.15478 4.40813 -5.6341 
2.15478 4.70664 -6.80537 2.15661 3.96631 -6.33357 2.15661 3.96631 -6.10591 
2.15661 5.14846 -6.33357 2.15874 4.45808 -6.81056 2.15874 4.45808 -5.62892 
2.15874 4.65669 -6.81056 2.16065 4.50802 -6.81423 2.16065 4.50802 -5.62524 
2.16065 4.60675 -6.81423 2.16098 4.15013 -6.65503 2.16098 4.15013 -5.78445 
2.16098 4.96465 -6.65503 2.16101 4.2539 -6.73274 2.16101 4.2539 -5.70673 
2.16101 4.86087 -6.73274 2.16102 3.96257 -6.25797 2.16102 3.96257 -6.1815 
2.16102 5.1522 -6.25797 2.16128 4.55739 -6.81544 2.16128 4.55739 -5.62404 
2.16594 4.04288 -6.50718 2.16594 4.04288 -5.93229 2.16594 5.0719 -6.50718 
2.16893 4.10391 -6.58968 2.16893 4.10391 -5.8498 2.16893 5.01086 -6.58968 
2.17032 4.30589 -6.74605 2.17032 4.30589 -5.69343 2.17032 4.80888 -6.74605 
2.17599 4.19936 -6.6701 2.17599 4.19936 -5.76938 2.17599 4.91541 -6.6701 
2.17673 4.02779 -6.44183 2.17673 4.02779 -5.99765 2.17673 5.08698 -6.44183 
2.17721 4.35863 -6.75779 2.17721 4.35863 -5.68168 2.17721 4.75614 -6.75779 
2.1834 4.40788 -6.76423 2.1834 4.40788 -5.67525 2.1834 4.70689 -6.76423 
2.18438 4.14864 -6.60721 2.18438 4.14864 -5.83227 2.18438 4.96613 -6.60721 
2.18753 4.45751 -6.7693 2.18753 4.45751 -5.67017 2.18753 4.65726 -6.7693 
2.18812 4.25033 -6.68528 2.18812 4.25033 -5.7542 2.18812 4.86445 -6.68528 
2.18903 4.02155 -6.36932 2.18903 4.02155 -6.07016 2.18903 5.09322 -6.36932 
2.18954 4.10376 -6.5405 2.18954 4.10376 -5.89898 2.18954 4.55739 -6.77531 
2.18954 4.55739 -5.66417 2.18954 5.01101 -6.5405 2.18957 4.50738 -6.773 
2.18957 4.50738 -5.66648 2.18957 4.60739 -6.773 2.18957 4.60739 -5.66648 
2.19681 4.01822 -6.29599 2.19681 4.01822 -6.14349 2.19681 5.09655 -6.29599 
2.19681 5.09655 -6.14349 2.19787 4.30252 -6.69909 2.19787 4.30252 -5.74038 
2.19787 4.81226 -6.69909 2.19926 4.01665 -6.21974 2.19926 5.09812 -6.21974 
2.19977 4.19764 -6.62239 2.19977 4.19764 -5.81709 2.19977 4.91713 -6.62239 
2.20268 4.08721 -6.47581 2.20268 4.08721 -5.96367 2.20268 5.02757 -6.47581 
2.20268 5.02757 -5.96367 2.20518 4.3552 -6.71118 2.20518 4.3552 -5.72829 
2.20518 4.75957 -6.71118 2.20544 4.14831 -6.55829 2.20544 4.14831 -5.88118 
2.20544 4.96646 -6.55829 2.20951 4.4075 -6.72231 2.20951 4.4075 -5.71717 
2.20951 4.70728 -6.72231 2.20951 4.70728 -5.71717 2.21274 4.24767 -6.63641 
2.21274 4.24767 -5.80307 2.21274 4.8671 -6.63641 2.21372 4.45717 -6.7275 
2.21372 4.45717 -5.71198 2.21372 4.65761 -6.7275 2.21372 4.65761 -5.71198 
2.21578 4.50733 -6.73143 2.21578 4.50733 -5.70805 2.21578 4.60744 -6.73143 
2.21578 4.60744 -5.70805 2.2158 4.55739 -6.73384 2.2158 4.55739 -5.70564 
2.21733 4.08028 -6.40427 2.21733 4.08028 -6.03521 2.21733 5.03449 -6.40427 
2.21733 5.03449 -6.03521 2.22128 4.19698 -6.57326 2.22128 4.19698 -5.86621 
2.22128 4.91779 -6.57326 2.22128 4.91779 -5.86621 2.22299 4.29963 -6.65041 
2.22299 4.29963 -5.78907 2.22299 4.81514 -6.65041 2.22299 4.81514 -5.78907 
2.22409 4.14914 -6.50841 2.22409 4.14914 -5.93106 2.22409 4.96563 -6.50841 
2.22409 4.96563 -5.93106 2.22724 4.07557 -6.33112 2.22724 4.07557 -6.10836 
2.22724 5.0392 -6.33112 2.22724 5.0392 -6.10836 2.23064 4.35237 -6.66312 
2.23064 4.35237 -5.77636 2.23064 4.7624 -6.66312 2.23064 4.7624 -5.77636 
2.23221 4.07322 -6.25797 2.23221 4.07322 -6.1815 2.23221 5.04155 -6.25797 
2.23221 5.04155 -6.1815 2.23462 4.24693 -6.58753 2.23462 4.24693 -5.85194 
2.23462 4.86784 -6.58753 2.23462 4.86784 -5.85194 2.23549 4.4045 -6.67444 
2.23549 4.4045 -5.76503 2.23549 4.71027 -6.67444 2.23549 4.71027 -5.76503 
2.23782 4.45707 -6.68446 2.23782 4.45707 -5.75501 2.23782 4.6577 -6.68446 
2.23782 4.6577 -5.75501 2.23999 4.55739 -6.69113 2.23999 4.55739 -5.74834 
2.24002 4.50716 -6.68839 2.24002 4.50716 -5.75108 2.24002 4.60761 -6.68839 
2.24002 4.60761 -5.75108 2.24029 4.1976 -6.52344 2.24029 4.1976 -5.91604 
2.24029 4.91717 -6.52344 2.24029 4.91717 -5.91604 2.24087 4.14123 -6.43761 
2.24087 4.14123 -6.00187 2.24087 4.97354 -6.43761 2.24087 4.97354 -6.00187 
2.24537 4.29748 -6.60071 2.24537 4.29748 -5.83876 2.24537 4.81729 -6.60071 
2.24537 4.81729 -5.83876 2.25292 4.13555 -6.36564 2.25292 4.13555 -6.07384 
2.25292 4.97922 -6.36564 2.25292 4.97922 -6.07384 2.25351 4.35015 -6.61373 
2.25351 4.35015 -5.82574 2.25351 4.76463 -6.61373 2.25351 4.76463 -5.82574 
2.25399 4.24708 -6.5376 2.25399 4.24708 -5.90188 2.25399 4.86769 -6.5376 
2.25399 4.86769 -5.90188 2.25494 4.19626 -6.47509 2.25494 4.19626 -5.96438 
2.25494 4.91851 -6.47509 2.25494 4.91851 -5.96438 2.25899 4.402 -6.62495 
2.25899 4.402 -5.81452 2.25899 4.71277 -6.62495 2.25899 4.71277 -5.81452 
2.26018 4.13213 -6.29288 2.26018 4.13213 -6.14659 2.26018 4.98265 -6.29288 
2.26018 4.98265 -6.14659 2.26181 4.45456 -6.63529 2.26181 4.45456 -5.80419 
2.26181 4.66021 -6.63529 2.26181 4.66021 -5.80419 2.26201 4.50711 -6.64444 
2.26201 4.50711 -5.79504 2.26201 4.60766 -6.64444 2.26201 4.60766 -5.79504 
2.26206 4.55739 -6.64729 2.26206 4.55739 -5.79218 2.2626 4.13098 -6.21974 
2.2626 4.98379 -6.21974 2.26514 4.29744 -6.55086 2.26514 4.29744 -5.88861 
2.26514 4.81733 -6.55086 2.26514 4.81733 -5.88861 2.26913 4.24561 -6.48948 
2.26913 4.24561 -5.94999 2.26913 4.86917 -6.48948 2.26913 4.86917 -5.94999 
2.26954 4.18939 -6.40358 2.26954 4.18939 -6.03589 2.26954 4.92538 -6.40358 
2.26954 4.92538 -6.03589 2.27373 4.34854 -6.56318 2.27373 4.34854 -5.87629 
2.27373 4.76623 -6.56318 2.27373 4.76623 -5.87629 2.2794 4.18476 -6.33063 
2.2794 4.18476 -6.10885 2.2794 4.93001 -6.33063 2.2794 4.93001 -6.10885 
2.27971 4.40023 -6.57453 2.27971 4.40023 -5.86494 2.27971 4.71454 -6.57453 
2.27971 4.71454 -5.86494 2.28079 4.2961 -6.50312 2.28079 4.2961 -5.93635 
2.28079 4.81868 -6.50312 2.28079 4.81868 -5.93635 2.28195 4.24493 -6.44068 
2.28195 4.24493 -5.9988 2.28195 4.55739 -6.60242 2.28195 4.55739 -5.83705 
2.28195 4.86985 -6.44068 2.28195 4.86985 -5.9988 2.28308 4.45237 -6.58487 
2.28308 4.45237 -5.8546 2.28308 4.6624 -6.58487 2.28308 4.6624 -5.8546 
2.28383 4.5048 -6.59418 2.28383 4.5048 -5.8453 2.28383 4.60997 -6.59418 
2.28383 4.60997 -5.8453 2.28434 4.18244 -6.25752 2.28434 4.18244 -6.18195 
2.28434 4.93233 -6.25752 2.28434 4.93233 -6.18195 2.28985 4.34712 -6.51568 
2.28985 4.34712 -5.9238 2.28985 4.76765 -6.51568 2.28985 4.76765 -5.9238 
2.29413 4.29521 -6.45439 2.29413 4.29521 -5.98509 2.29413 4.81957 -6.45439 
2.29413 4.81957 -5.98509 2.29445 4.2394 -6.36831 2.29445 4.2394 -6.07116 
2.29445 4.87537 -6.36831 2.29445 4.87537 -6.07116 2.29626 4.39994 -6.52796 
2.29626 4.39994 -5.91151 2.29626 4.71483 -6.52796 2.29626 4.71483 -5.91151 
2.29961 4.55739 -6.55663 2.29961 4.55739 -5.88285 2.30003 4.45207 -6.53852 
2.30003 4.45207 -5.90096 2.30003 4.6627 -6.53852 2.30003 4.6627 -5.90096 
2.30113 4.50476 -6.54817 2.30113 4.50476 -5.8913 2.30113 4.61001 -6.54817 
2.30113 4.61001 -5.8913 2.30187 4.2356 -6.29514 2.30187 4.2356 -6.14434 
2.30187 4.87917 -6.29514 2.30187 4.87917 -6.14434 2.30362 4.34624 -6.46742 
2.30362 4.34624 -5.97205 2.30362 4.76853 -6.46742 2.30362 4.76853 -5.97205 
2.30457 4.23468 -6.21974 2.30457 4.88009 -6.21974 2.305 4.29493 -6.40532 
2.305 4.29493 -6.03415 2.305 4.81984 -6.40532 2.305 4.81984 -6.03415 
2.31057 4.3989 -6.47979 2.31057 4.3989 -5.95968 2.31057 4.71587 -6.47979 
2.31057 4.71587 -5.95968 2.31468 4.45204 -6.49139 2.31468 4.45204 -5.94809 
2.31468 4.66273 -6.49139 2.31468 4.66273 -5.94809 2.31501 4.55739 -6.51002 
2.31501 4.55739 -5.92945 2.31501 4.34588 -6.41855 2.31501 4.34588 -6.02093 
2.31501 4.76889 -6.41855 2.31501 4.76889 -6.02093 2.31511 4.29022 -6.33241 
2.31511 4.29022 -6.10707 2.31511 4.82455 -6.33241 2.31511 4.82455 -6.10707 
2.31622 4.50464 -6.50111 2.31622 4.50464 -5.93837 2.31622 4.61014 -6.50111 
2.31622 4.61014 -5.93837 2.32064 4.28901 -6.25753 2.32064 4.28901 -6.18195 
2.32064 4.82576 -6.25753 2.32064 4.82576 -6.18195 2.32254 4.39832 -6.43069 
2.32254 4.39832 -6.00879 2.32254 4.71646 -6.43069 2.32254 4.71646 -6.00879 
2.32399 4.34606 -6.36917 2.32399 4.34606 -6.07031 2.32399 4.76871 -6.36917 
2.32399 4.76871 -6.07031 2.32717 4.45143 -6.44249 2.32717 4.45143 -5.99699 
2.32717 4.66334 -6.44249 2.32717 4.66334 -5.99699 2.3281 4.55739 -6.46272 
2.3281 4.55739 -5.97676 2.3289 4.5046 -6.45362 2.3289 4.5046 -5.98585 
2.3289 4.61018 -6.45362 2.3289 4.61018 -5.98585 2.33203 4.39835 -6.38133 
2.33203 4.39835 -6.05815 2.33203 4.71643 -6.38133 2.33203 4.71643 -6.05815 
2.33222 4.34426 -6.29466 2.33222 4.34426 -6.14481 2.33222 4.77051 -6.29466 
2.33222 4.77051 -6.14481 2.33496 4.34366 -6.21974 2.33496 4.77111 -6.21974 
2.33719 4.4511 -6.39302 2.33719 4.4511 -6.04646 2.33719 4.66367 -6.39302 
2.33719 4.66367 -6.04646 2.33885 4.3981 -6.33237 2.33885 4.3981 -6.1071 
2.33885 4.55739 -6.41483 2.33885 4.55739 -6.02465 2.33885 4.71668 -6.33237 
2.33885 4.71668 -6.1071 2.33947 4.50416 -6.40419 2.33947 4.50416 -6.03528 
2.33947 4.61061 -6.40419 2.33947 4.61061 -6.03528 2.34438 4.39689 -6.2575 
2.34438 4.39689 -6.18198 2.34438 4.71788 -6.2575 2.34438 4.71788 -6.18198 
2.34455 4.45082 -6.34421 2.34455 4.45082 -6.09527 2.34455 4.66395 -6.34421 
2.34455 4.66395 -6.09527 2.34725 4.55739 -6.36647 2.34725 4.55739 -6.07301 
2.34735 4.50413 -6.35568 2.34735 4.50413 -6.0838 2.34735 4.61064 -6.35568 
2.34735 4.61064 -6.0838 2.34951 4.45081 -6.2951 2.34951 4.45081 -6.14438 
2.34951 4.66396 -6.2951 2.34951 4.66396 -6.14438 2.35234 4.45051 -6.21974 
2.35234 4.66426 -6.21974 2.35286 4.50402 -6.30656 2.35286 4.50402 -6.13292 
2.35286 4.61075 -6.30656 2.35286 4.61075 -6.13292 2.35325 4.55739 -6.31776 
2.35325 4.55739 -6.12172 2.35593 4.50398 -6.2575 2.35593 4.50398 -6.18198 
2.35593 4.61079 -6.2575 2.35593 4.61079 -6.18198 2.35686 4.55739 -6.26881 
2.35686 4.55739 -6.17067 2.35807 4.55739 -6.21974 0.65867 6.54465 -5.39387 
0.65988 6.54465 -5.44294 0.65988 6.54465 -5.34481 0.66081 6.49125 -5.43163 
0.66081 6.49125 -5.35611 0.66081 6.59805 -5.43163 0.66081 6.59805 -5.35611 
0.66349 6.54465 -5.49189 0.66349 6.54465 -5.29586 0.66388 6.49128 -5.48069 
0.66388 6.49128 -5.30706 0.66388 6.59802 -5.48069 0.66388 6.59802 -5.30706 
0.6644 6.43777 -5.39387 0.6644 6.65153 -5.39387 0.66723 6.43808 -5.46923 
0.66723 6.43808 -5.31851 0.66723 6.65123 -5.46923 0.66723 6.65123 -5.31851 
0.66939 6.49139 -5.52981 0.66939 6.49139 -5.25793 0.66939 6.59791 -5.52981 
0.66939 6.59791 -5.25793 0.6695 6.54465 -5.5406 0.6695 6.54465 -5.24714 
0.67219 6.43809 -5.51834 0.67219 6.43809 -5.2694 0.67219 6.65121 -5.51834 
0.67219 6.65121 -5.2694 0.67236 6.38415 -5.43163 0.67236 6.38415 -5.35611 
0.67236 6.70515 -5.43163 0.67236 6.70515 -5.35611 0.67727 6.49143 -5.57833 
0.67727 6.49143 -5.20942 0.67727 6.59787 -5.57833 0.67727 6.59787 -5.20942 
0.67789 6.38536 -5.50651 0.67789 6.38536 -5.28124 0.67789 6.54465 -5.58896 
0.67789 6.54465 -5.19878 0.67789 6.70394 -5.50651 0.67789 6.70394 -5.28124 
0.67955 6.43836 -5.56715 0.67955 6.43836 -5.22059 0.67955 6.65094 -5.56715 
0.67955 6.65094 -5.22059 0.68178 6.33093 -5.39387 0.68178 6.75838 -5.39387 
0.68452 6.33153 -5.4688 0.68452 6.33153 -5.31895 0.68452 6.75777 -5.4688 
0.68452 6.75777 -5.31895 0.68471 6.38561 -5.55547 0.68471 6.38561 -5.23228 
0.68471 6.70369 -5.55547 0.68471 6.70369 -5.23228 0.68784 6.49186 -5.62776 
0.68784 6.49186 -5.15999 0.68784 6.59744 -5.62776 0.68784 6.59744 -5.15999 
0.68864 6.54465 -5.63685 0.68864 6.54465 -5.15089 0.68957 6.4387 -5.61662 
0.68957 6.4387 -5.17112 0.68957 6.6506 -5.61662 0.68957 6.6506 -5.17112 
0.69275 6.33333 -5.5433 0.69275 6.33333 -5.24444 0.69275 6.75598 -5.5433 
0.69275 6.75598 -5.24444 0.6942 6.38558 -5.60482 0.6942 6.38558 -5.18292 
0.6942 6.70372 -5.60482 0.6942 6.70372 -5.18292 0.6961 6.27628 -5.43166 
0.6961 6.27628 -5.35609 0.6961 6.81303 -5.43166 0.6961 6.81303 -5.35609 
0.70052 6.4919 -5.67524 0.70052 6.4919 -5.1125 0.70052 6.5974 -5.67524 
0.70052 6.5974 -5.1125 0.70163 6.27749 -5.50654 0.70163 6.27749 -5.2812 
0.70163 6.81181 -5.50654 0.70163 6.81181 -5.2812 0.70173 6.33315 -5.59268 
0.70173 6.33315 -5.19507 0.70173 6.75615 -5.59268 0.70173 6.75615 -5.19507 
0.70173 6.54465 -5.68416 0.70173 6.54465 -5.10359 0.70206 6.4393 -5.66552 
0.70206 6.4393 -5.12222 0.70206 6.65 -5.66552 0.70206 6.65 -5.12222 
0.70617 6.38617 -5.65393 0.70617 6.38617 -5.13382 0.70617 6.70313 -5.65393 
0.70617 6.70313 -5.13382 0.71174 6.2822 -5.20829 0.71174 6.80711 -5.57946 
0.71174 6.80711 -5.20829 0.71217 6.22195 -5.39387 0.71217 6.86736 -5.39387 
0.71312 6.3335 -5.14619 0.71312 6.7558 -5.64156 0.71312 6.7558 -5.14619 
0.71487 6.22286 -5.31847 0.71487 6.86644 -5.46927 0.71487 6.86644 -5.31847 
0.71561 6.49203 -5.72231 0.71561 6.49203 -5.06544 0.71561 6.59728 -5.72231 
0.71561 6.59728 -5.06544 0.71671 6.43934 -5.71265 0.71671 6.43934 -5.07509 
0.71671 6.64996 -5.71265 0.71671 6.64996 -5.07509 0.71713 6.54465 -5.73076 
0.71713 6.54465 -5.05698 0.72048 6.38721 -5.7021 0.72048 6.38721 -5.08565 
0.72048 6.70209 -5.7021 0.72048 6.70209 -5.08565 0.72229 6.22667 -5.2453 
0.72229 6.86264 -5.54245 0.72229 6.86264 -5.2453 0.72262 6.28247 -5.15922 
0.72262 6.80683 -5.62852 0.72262 6.80683 -5.15922 0.72689 6.33439 -5.09794 
0.72689 6.75491 -5.68981 0.72689 6.75491 -5.09794 0.7324 6.1697 -5.35609 
0.7324 6.9196 -5.43166 0.7324 6.9196 -5.35609 0.73291 6.49207 -5.76831 
0.73291 6.49207 -5.01943 0.73291 6.59723 -5.76831 0.73291 6.59723 -5.01943 
0.73366 6.43963 -5.75901 0.73366 6.43963 -5.02874 0.73366 6.64967 -5.75901 
0.73366 6.64967 -5.02874 0.73479 6.23219 -5.17293 0.73479 6.54465 -5.77656 
0.73479 6.54465 -5.01119 0.73479 6.85711 -5.61482 0.73479 6.85711 -5.17293 
0.73595 6.28336 -5.11049 0.73595 6.80594 -5.67726 0.73595 6.80594 -5.11049 
0.73703 6.3875 -5.03908 0.73703 6.70181 -5.74867 0.73703 6.70181 -5.03908 
0.73734 6.17203 -5.28298 0.73734 6.91727 -5.50476 0.73734 6.91727 -5.28298 
0.74301 6.3358 -5.05043 0.74301 6.7535 -5.73732 0.74301 6.7535 -5.05043 
0.7472 6.17665 -5.21003 0.7472 6.91265 -5.57772 0.7472 6.91265 -5.21003 
0.74761 6.23287 -5.12413 0.74761 6.85643 -5.66362 0.74761 6.85643 -5.12413 
0.7516 6.28471 -5.06275 0.7516 6.8046 -5.725 0.7516 6.8046 -5.06275 
0.75414 6.97105 -5.39387 0.75468 6.54465 -5.82143 0.75468 6.54465 -4.96632 
0.75474 6.49437 -5.81857 0.75474 6.49437 -4.96917 0.75474 6.59493 -5.81857 
0.75474 6.59493 -4.96917 0.75493 6.44183 -5.80943 0.75493 6.44183 -4.97832 
0.75493 6.64747 -5.80943 0.75493 6.64747 -4.97832 0.75656 6.96991 -5.46702 
0.75656 6.96991 -5.32073 0.75775 6.38927 -4.98866 0.75775 6.70004 -5.79909 
0.75775 6.70004 -4.98866 0.7618 6.18352 -5.13852 0.7618 6.90578 -5.64923 
0.7618 6.90578 -5.13852 0.76275 6.23434 -5.07601 0.76275 6.85496 -5.71174 
0.76275 6.85496 -5.07601 0.76323 6.33741 -4.99988 0.76323 6.75189 -5.78787 
0.76323 6.75189 -4.99988 0.76382 6.12281 -5.24797 0.76382 6.96649 -5.53977 
0.76382 6.96649 -5.24797 0.77137 6.28475 -5.0129 0.77137 6.80456 -5.77485 
0.77137 6.80456 -5.0129 0.77587 6.12849 -5.176 0.77587 6.96081 -5.61174 
0.77587 6.96081 -5.176 0.77645 6.18486 -5.09017 0.77645 6.90444 -5.69757 
0.77645 6.90444 -5.09017 0.77672 6.49443 -5.86253 0.77672 6.49443 -4.92522 
0.77672 6.59487 -5.86253 0.77672 6.59487 -4.92522 0.77675 6.54465 -5.86527 
0.77675 6.54465 -4.92248 0.77892 6.44433 -4.92915 0.77892 6.64497 -5.8586 
0.77892 6.64497 -4.92915 0.78125 6.39176 -4.93917 0.78125 6.69754 -5.84858 
0.78125 6.69754 -4.93917 0.78212 6.2342 -5.02608 0.78212 6.85511 -5.76167 
0.78212 6.85511 -5.02608 0.78453 7.02882 -5.43211 0.78453 7.02882 -5.35564 
0.7861 6.33963 -4.95049 0.7861 6.74967 -5.83725 0.7861 6.74967 -4.95049 
0.78951 7.02646 -5.50525 0.78951 7.02646 -5.2825 0.79265 6.1364 -5.1052 
0.79265 6.9529 -5.68255 0.79265 6.9529 -5.1052 0.79375 6.2869 -4.9632 
0.79375 6.8024 -5.82454 0.79375 6.8024 -4.9632 0.79546 6.18425 -5.04035 
0.79546 6.90505 -5.7474 0.79546 6.90505 -5.04035 0.79942 6.06755 -5.20934 
0.79942 7.02175 -5.5784 0.79942 7.02175 -5.20934 0.80094 6.54465 -5.90798 
0.80094 6.54465 -4.87977 0.80096 6.49459 -5.90556 0.80096 6.49459 -4.88219 
0.80096 6.59471 -5.90556 0.80096 6.59471 -4.88219 0.80302 6.44443 -4.88611 
0.80302 6.64487 -5.90164 0.80302 6.64487 -4.88611 0.804 6.23494 -4.9772 
0.804 6.85436 -5.81054 0.804 6.85436 -4.9772 0.80723 6.39476 -4.8913 
0.80723 6.69454 -5.89644 0.80723 6.69454 -4.8913 0.8113 6.13557 -5.05532 
0.8113 6.95373 -5.73243 0.8113 6.95373 -5.05532 0.81156 6.34246 -4.90243 
0.81156 6.74684 -5.88532 0.81156 6.74684 -4.90243 0.81407 6.07447 -5.1378 
0.81407 7.01483 -5.64994 0.81407 7.01483 -5.1378 0.81697 6.1849 -4.99122 
0.81697 6.9044 -5.79652 0.81697 6.9044 -4.99122 0.81748 7.08539 -5.39387 
0.81888 6.28978 -4.91452 0.81888 6.79952 -5.87323 0.81888 6.79952 -4.91452 
0.81993 7.08381 -5.47012 0.81993 7.08381 -5.31762 0.82717 6.49465 -4.84061 
0.82717 6.59465 -5.94713 0.82717 6.59465 -4.84061 0.8272 6.09103 -5.07311 
0.8272 6.54465 -5.94944 0.8272 6.54465 -4.8383 0.8272 6.99827 -5.71463 
0.8272 6.99827 -5.07311 0.82771 7.08049 -5.54345 0.82771 7.08049 -5.24429 
0.82862 6.23759 -4.92834 0.82862 6.85171 -5.85941 0.82862 6.85171 -4.92834 
0.82921 6.44477 -4.84431 0.82921 6.64453 -5.94344 0.82921 6.64453 -4.84431 
0.83236 6.1359 -5.0064 0.83236 6.9534 -5.78134 0.83236 6.9534 -5.0064 
0.83334 6.39515 -4.84938 0.83334 6.69416 -5.93837 0.83334 6.69416 -4.84938 
0.83953 6.34589 -4.85582 0.83953 6.74341 -5.93193 0.83953 6.74341 -4.85582 
0.84001 7.07424 -5.61596 0.84001 7.07424 -5.17178 0.84075 6.18662 -4.94351 
0.84075 6.90268 -5.84423 0.84075 6.90268 -4.94351 0.84642 6.29316 -4.86756 
0.84642 6.79615 -5.92019 0.84642 6.79615 -4.86756 0.84781 6.09117 -5.02393 
0.84781 6.99813 -5.76381 0.84781 6.99813 -5.02393 0.8508 6.03014 -5.10643 
0.8508 7.05916 -5.68132 0.8508 7.05916 -5.10643 0.85546 6.54465 -5.98957 
0.85546 6.54465 -4.79817 0.85572 7.13946 -5.43211 0.85572 7.13946 -5.35564 
0.85573 6.24117 -4.88087 0.85573 6.84814 -5.90688 0.85573 6.84814 -4.88087 
0.85576 6.13739 -4.95858 0.85576 6.95191 -5.82916 0.85576 6.95191 -4.95858 
0.85609 6.49529 -4.79938 0.85609 6.59401 -5.98837 0.85609 6.59401 -4.79938 
0.858 6.44534 -4.80306 0.858 6.64396 -5.98469 0.858 6.64396 -4.80306 
0.86013 7.13573 -5.5077 0.86196 6.3954 -4.80824 0.86196 6.69391 -5.97951 
0.86196 6.69391 -4.80824 0.86532 6.0476 -5.0424 0.86532 7.0417 -5.74534 
0.86741 6.19007 -4.89569 0.86741 6.89923 -5.89205 0.86741 6.89923 -4.89569 
0.86804 6.34607 -4.81468 0.86804 6.74324 -5.97307 0.86804 6.74324 -4.81468 
0.87034 7.13082 -5.5808 0.87086 6.09257 -4.97558 0.87086 6.99673 -5.81217 
0.87086 6.99673 -4.97558 0.87568 6.29796 -4.82285 0.87568 6.79134 -5.96489 
0.87568 6.79134 -4.82285 0.87908 7.11772 -5.6465 0.88144 6.14004 -4.912 
0.88144 6.94927 -5.87575 0.88144 6.94927 -4.912 0.8845 6.84356 -5.95183 
0.8845 6.84356 -4.83592 0.88566 6.54465 -6.02827 0.88566 6.54465 -4.75948 
0.8863 6.49535 -4.76062 0.8863 6.59395 -6.02713 0.8863 6.59395 -4.76062 
0.88793 6.04868 -4.99391 0.88793 7.04062 -5.79384 0.88882 6.44616 -4.7633 
0.88882 6.64314 -6.02445 0.88882 6.64314 -4.7633 0.89134 5.98759 -5.07624 
0.89134 7.10172 -5.7115 0.89271 6.69304 -6.0194 0.89271 6.69304 -4.76835 
0.89573 6.89517 -4.85068 0.89614 6.09504 -4.92869 0.89614 6.99426 -5.85905 
0.89836 7.1898 -5.46947 0.89854 6.74257 -4.77499 0.90489 7.18425 -5.54463 
0.9061 6.79064 -4.78303 0.90683 6.0063 -5.0132 0.90683 7.083 -5.77455 
0.91151 7.17291 -5.61078 0.91275 6.05118 -4.94656 0.91275 7.03812 -5.84119 
0.9155 6.83812 -4.79257 0.91772 6.54465 -4.72231 0.91854 6.49552 -4.72321 
0.91854 6.59378 -6.06453 0.91854 6.59378 -4.72321 0.921 6.64302 -4.72592 
0.92153 7.15871 -5.67594 0.92523 6.69179 -4.73024 0.92632 6.88985 -4.80693 
0.93093 6.7414 -4.73685 0.93124 6.00857 -4.96555 0.93124 7.08073 -5.82219 
0.9349 7.14171 -5.73982 0.93858 6.78933 -4.74457 0.94786 6.8369 -4.75408 
0.9493 7.22635 -5.57299 0.95157 7.122 -5.80212 0.95242 6.59372 -4.68762 
0.95497 6.64267 -4.69017 0.95724 7.21393 -5.63894 0.9588 6.88352 -4.76511 
0.95922 6.69138 -4.69442 0.96515 6.73974 -4.70035 0.96872 7.19857 -5.70428 
0.97276 6.78763 -4.70796 0.98201 6.83494 -4.71721 0.98343 7.1805 -5.76771 
0.99072 6.64302 -4.6562 0.99504 6.69179 -4.66043 1.00165 6.7414 -4.66613 
1.00651 7.25201 -5.6665 1.00937 6.78933 -4.67378 1.01888 6.8369 -4.68306 
1.0191 7.23542 -5.73119 1.03315 6.69304 -4.62791 1.03978 6.74257 -4.63374 
2.13354 5.8037 -4.91901 2.1504 5.77984 -4.97762 2.17648 5.81236 -4.95158 
2.19207 5.79031 -5.01119 2.21424 5.86576 -4.91382 2.23138 5.84159 -4.97231 
2.23721 5.90261 -4.8908 2.24644 5.82052 -5.03309 2.24949 6.44534 -4.5932 
2.25894 5.94125 -4.86892 2.25898 5.80284 -5.09496 2.26518 6.03055 -4.78737 
2.26743 5.89688 -4.93583 2.27756 6.34674 -4.63374 2.27923 5.98113 -4.84858 
2.28228 6.07325 -4.77026 2.28419 6.39626 -4.62791 2.2842 5.87392 -4.99532 
2.28925 6.44616 -4.62402 2.2895 5.93512 -4.91375 2.29193 6.49535 -4.6215 
2.29789 6.1171 -4.75466 2.29825 5.85388 -5.05655 2.29836 6.02355 -4.82884 
2.29846 6.2524 -4.68306 2.30798 6.29997 -4.67378 2.31003 5.97484 -4.89283 
2.31084 5.83729 -5.12125 2.31195 6.16197 -4.74059 2.3157 6.3479 -4.66613 
2.31573 6.0661 -4.81141 2.31802 5.93078 -4.9598 2.32231 6.39751 -4.66043 
2.32444 6.20776 -4.7281 2.32662 6.44628 -4.6562 2.32933 6.49552 -4.65374 
2.32952 6.0169 -4.87287 2.33163 6.11005 -4.79534 2.33391 5.9088 -5.02004 
2.33533 6.25437 -4.71721 2.33891 5.97022 -4.93856 2.34459 6.30167 -4.70796 
2.34595 6.15481 -4.78096 2.3473 6.06031 -4.85423 2.34862 5.89073 -5.08346 
2.35219 6.34956 -4.70035 2.35813 6.39792 -4.69442 2.35854 6.20578 -4.76511 
2.35886 6.01183 -4.91864 2.36011 5.87537 -5.14881 2.36237 6.44663 -4.69017 
2.36351 6.104 -4.83797 2.36493 6.49558 -4.68762 2.36578 5.9673 -4.98562 
2.36578 6.54465 -4.68677 2.36804 5.86296 -5.21476 2.36949 6.2524 -4.75408 
2.37701 6.05502 -4.89966 2.378 6.14876 -4.82306 2.37877 6.29997 -4.74457 
2.38244 5.94759 -5.04793 2.3861 6.00857 -4.96555 2.38641 6.3479 -4.73685 
2.39102 6.19945 -4.80693 2.39211 6.39751 -4.73024 2.39321 6.09919 -4.88199 
2.39581 5.9306 -5.11181 2.39635 6.44628 -4.72592 2.39881 6.49552 -4.72321 
2.39962 6.54465 -4.72231 2.40185 6.25118 -4.79257 2.40459 6.05118 -4.94656 
2.40583 5.91639 -5.17697 2.40802 6.14383 -4.86678 2.41051 6.0063 -5.0132 
2.41124 6.29866 -6.00471 2.41124 6.29866 -4.78303 2.41245 5.90505 -5.24312 
2.41881 6.34674 -4.77499 2.41898 5.89951 -5.31828 2.42121 6.09504 -4.92869 
2.42161 6.19413 -4.85068 2.42464 6.39626 -4.76835 2.426 5.98759 -5.07624 
2.42853 6.44616 -4.7633 2.42941 6.04868 -4.99391 2.43104 6.49535 -4.76062 
2.43168 6.54465 -4.75948 2.43284 6.24574 -4.83592 2.4359 6.14004 -4.912 
2.43827 5.97158 -5.14125 2.44167 6.29796 -5.96489 2.44167 6.29796 -4.82285 
2.44649 6.09257 -4.97558 2.447 5.95848 -5.20695 2.4493 6.34607 -5.97307 
2.4493 6.34607 -4.81468 2.44993 6.19007 -4.89569 2.45203 6.0476 -5.0424 
2.45539 6.3954 -5.97951 2.45539 6.3954 -4.80824 2.45722 5.95358 -5.28004 
2.45934 6.44534 -4.80306 2.46126 6.49529 -4.79938 2.46158 6.13739 -4.95858 
2.46162 6.24117 -5.90688 2.46162 6.24117 -4.88087 2.46163 5.94984 -5.43211 
2.46163 5.94984 -5.35564 2.46188 6.54465 -4.79817 2.46654 6.03014 -5.10643 
2.46954 6.09117 -5.02393 2.47092 6.29316 -5.92019 2.47092 6.29316 -4.86756 
2.47659 6.18662 -4.94351 2.47733 6.01506 -5.17178 2.47781 6.34589 -5.93193 
2.47781 6.34589 -4.85582 2.48401 6.39515 -5.93837 2.48401 6.39515 -4.84938 
2.48498 6.1359 -5.0064 2.48813 6.44477 -5.94344 2.48813 6.44477 -4.84431 
2.48873 6.23759 -5.85941 2.48873 6.23759 -4.92834 2.48964 6.00881 -5.24429 
2.49014 6.09103 -5.07311 2.49014 6.54465 -4.8383 2.49018 6.49465 -4.84061 
2.49741 6.00549 -5.47012 2.49741 6.00549 -5.31762 2.49847 6.28978 -5.87323 
2.49847 6.28978 -4.91452 2.49986 6.00391 -5.39387 2.50037 6.1849 -5.79652 
2.50037 6.1849 -4.99122 2.50328 6.07447 -5.64994 2.50328 6.07447 -5.1378 
2.50579 6.34246 -5.88532 2.50579 6.34246 -4.90243 2.50604 6.13557 -5.73243 
2.50604 6.13557 -5.05532 2.51012 6.39476 -5.89644 2.51012 6.39476 -4.8913 
2.51334 6.23494 -5.81054 2.51334 6.23494 -4.9772 2.51432 6.44443 -5.90164 
2.51432 6.44443 -4.88611 2.51638 6.49459 -5.90556 2.51638 6.49459 -4.88219 
2.51638 6.59471 -4.88219 2.5164 6.54465 -4.87977 2.51793 6.06755 -5.5784 
2.51793 6.06755 -5.20934 2.52188 6.18425 -5.7474 2.52188 6.18425 -5.04035 
2.52359 6.2869 -5.82454 2.52359 6.2869 -4.9632 2.5247 6.1364 -5.68255 
2.5247 6.1364 -5.1052 2.52784 6.06284 -5.50525 2.52784 6.06284 -5.2825 
2.53124 6.33963 -5.83725 2.53124 6.33963 -4.95049 2.53281 6.06048 -5.43211 
2.53281 6.06048 -5.35564 2.53522 6.2342 -5.76167 2.53522 6.2342 -5.02608 
2.53609 6.39176 -5.84858 2.53609 6.39176 -4.93917 2.53843 6.44433 -5.8586 
2.53843 6.44433 -4.92915 2.54059 6.54465 -5.86527 2.54059 6.54465 -4.92248 
2.54063 6.49443 -5.86253 2.54063 6.49443 -4.92522 2.54063 6.59487 -5.86253 
2.54063 6.59487 -4.92522 2.5409 6.18486 -5.69757 2.5409 6.18486 -5.09017 
2.5409 6.90444 -5.69757 2.54148 6.12849 -5.61174 2.54148 6.12849 -5.176 
2.54597 6.28475 -5.77485 2.54597 6.28475 -5.0129 2.55353 6.12281 -5.53977 
2.55353 6.12281 -5.24797 2.55412 6.33741 -5.78787 2.55412 6.33741 -4.99988 
2.55412 6.75189 -5.78787 2.55459 6.23434 -5.71174 2.55459 6.23434 -5.07601 
2.55459 6.85496 -5.71174 2.55554 6.18352 -5.64923 2.55554 6.18352 -5.13852 
2.55554 6.90578 -5.64923 2.55959 6.38927 -5.79909 2.55959 6.38927 -4.98866 
2.55959 6.70004 -5.79909 2.56078 6.11939 -5.46702 2.56078 6.11939 -5.32073 
2.56241 6.44183 -5.80943 2.56241 6.44183 -4.97832 2.56241 6.64747 -5.80943 
2.56261 6.49437 -5.81857 2.56261 6.49437 -4.96917 2.56261 6.59493 -5.81857 
2.56261 6.59493 -4.96917 2.56266 6.54465 -5.82143 2.56266 6.54465 -4.96632 
2.56321 6.11825 -5.39387 2.56575 6.28471 -5.725 2.56575 6.28471 -5.06275 
2.56575 6.8046 -5.725 2.56973 6.23287 -5.66362 2.56973 6.23287 -5.12413 
2.56973 6.85643 -5.66362 2.57014 6.17665 -5.57772 2.57014 6.17665 -5.21003 
2.57433 6.3358 -5.73732 2.57433 6.3358 -5.05043 2.57433 6.7535 -5.73732 
2.58001 6.17203 -5.50476 2.58001 6.17203 -5.28298 2.58031 6.3875 -5.74867 
2.58031 6.3875 -5.03908 2.58031 6.70181 -5.74867 2.5814 6.28336 -5.67726 
2.5814 6.28336 -5.11049 2.5814 6.80594 -5.67726 2.58255 6.23219 -5.61482 
2.58255 6.23219 -5.17293 2.58255 6.54465 -5.77656 2.58255 6.54465 -5.01119 
2.58255 6.85711 -5.61482 2.58368 6.43963 -5.75901 2.58368 6.43963 -5.02874 
2.58368 6.64967 -5.75901 2.58443 6.49207 -5.76831 2.58443 6.49207 -5.01943 
2.58443 6.59723 -5.76831 2.58443 6.59723 -5.01943 2.58495 6.1697 -5.43166 
2.58495 6.1697 -5.35609 2.59045 6.33439 -5.68981 2.59045 6.33439 -5.09794 
2.59045 6.75491 -5.68981 2.59473 6.28247 -5.62852 2.59473 6.28247 -5.15922 
2.59473 6.80683 -5.62852 2.59505 6.22667 -5.54245 2.59505 6.22667 -5.2453 
2.59505 6.86264 -5.54245 2.59687 6.38721 -5.7021 2.59687 6.38721 -5.08565 
2.59687 6.70209 -5.7021 2.60022 6.54465 -5.73076 2.60022 6.54465 -5.05698 
2.60063 6.43934 -5.71265 2.60063 6.43934 -5.07509 2.60063 6.64996 -5.71265 
2.60063 6.64996 -5.07509 2.60173 6.49203 -5.72231 2.60173 6.49203 -5.06544 
2.60173 6.59728 -5.72231 2.60173 6.59728 -5.06544 2.60248 6.22286 -5.46927 
2.60248 6.22286 -5.31847 2.60422 6.3335 -5.64156 2.60422 6.3335 -5.14619 
2.60422 6.7558 -5.64156 2.60517 6.22195 -5.39387 2.6056 6.2822 -5.57946 
2.6056 6.2822 -5.20829 2.6056 6.80711 -5.57946 2.61117 6.38617 -5.65393 
2.61117 6.38617 -5.13382 2.61117 6.70313 -5.65393 2.61528 6.4393 -5.66552 
2.61528 6.4393 -5.12222 2.61528 6.65 -5.66552 2.61528 6.65 -5.12222 
2.61561 6.54465 -5.68416 2.61561 6.54465 -5.10359 2.61562 6.33315 -5.59268 
2.61562 6.33315 -5.19507 2.61562 6.75615 -5.59268 2.61571 6.27749 -5.50654 
2.61571 6.27749 -5.2812 2.61571 6.81181 -5.50654 2.61682 6.4919 -5.67524 
2.61682 6.4919 -5.1125 2.61682 6.5974 -5.67524 2.61682 6.5974 -5.1125 
2.62124 6.27628 -5.43166 2.62124 6.27628 -5.35609 2.62124 6.81303 -5.43166 
2.62314 6.38558 -5.60482 2.62314 6.38558 -5.18292 2.62314 6.70372 -5.60482 
2.62314 6.70372 -5.18292 2.6246 6.33333 -5.5433 2.6246 6.33333 -5.24444 
2.6246 6.75598 -5.5433 2.62777 6.4387 -5.61662 2.62777 6.4387 -5.17112 
2.62777 6.6506 -5.61662 2.62777 6.6506 -5.17112 2.6287 6.54465 -5.63685 
2.6287 6.54465 -5.15089 2.6295 6.49186 -5.62776 2.6295 6.49186 -5.15999 
2.6295 6.59744 -5.62776 2.6295 6.59744 -5.15999 2.63263 6.38561 -5.55547 
2.63263 6.38561 -5.23228 2.63263 6.70369 -5.55547 2.63263 6.70369 -5.23228 
2.63282 6.33153 -5.4688 2.63282 6.33153 -5.31895 2.63282 6.75777 -5.4688 
2.63282 6.75777 -5.31895 2.63557 6.33093 -5.39387 2.63557 6.75838 -5.39387 
2.63779 6.43836 -5.56715 2.63779 6.43836 -5.22059 2.63779 6.65094 -5.56715 
2.63779 6.65094 -5.22059 2.63946 6.38536 -5.50651 2.63946 6.38536 -5.28124 
2.63946 6.54465 -5.58896 2.63946 6.54465 -5.19878 2.63946 6.70394 -5.50651 
2.63946 6.70394 -5.28124 2.64007 6.49143 -5.57833 2.64007 6.49143 -5.20942 
2.64007 6.59787 -5.57833 2.64007 6.59787 -5.20942 2.64499 6.38415 -5.43163 
2.64499 6.38415 -5.35611 2.64499 6.70515 -5.43163 2.64499 6.70515 -5.35611 
2.64516 6.43809 -5.51834 2.64516 6.43809 -5.2694 2.64516 6.65121 -5.51834 
2.64516 6.65121 -5.2694 2.64785 6.54465 -5.5406 2.64785 6.54465 -5.24714 
2.64796 6.49139 -5.52981 2.64796 6.49139 -5.25793 2.64796 6.59791 -5.52981 
2.64796 6.59791 -5.25793 2.65012 6.43808 -5.46923 2.65012 6.43808 -5.31851 
2.65012 6.65123 -5.46923 2.65012 6.65123 -5.31851 2.65294 6.43777 -5.39387 
2.65294 6.65153 -5.39387 2.65347 6.49128 -5.48069 2.65347 6.49128 -5.30706 
2.65347 6.59802 -5.48069 2.65347 6.59802 -5.30706 2.65386 6.54465 -5.49189 
2.65386 6.54465 -5.29586 2.65653 6.49125 -5.43163 2.65653 6.49125 -5.35611 
2.65653 6.59805 -5.43163 2.65653 6.59805 -5.35611 2.65747 6.54465 -5.44294 
2.65747 6.54465 -5.34481 2.65867 6.54465 -5.39387 0.7757 7.02353 -6.36877 
0.77691 7.02353 -6.41783 0.77691 7.02353 -6.3197 0.77784 6.97013 -6.40653 
0.77784 6.97013 -6.33101 0.77784 7.07693 -6.40653 0.77784 7.07693 -6.33101 
0.78052 7.02353 -6.46678 0.78052 7.02353 -6.27075 0.78091 6.97016 -6.45558 
0.78091 6.97016 -6.28195 0.78091 7.0769 -6.45558 0.78091 7.0769 -6.28195 
0.78143 6.91665 -6.36877 0.78143 7.13041 -6.36877 0.78426 6.91696 -6.44413 
0.78426 6.91696 -6.29341 0.78426 7.13011 -6.44413 0.78426 7.13011 -6.29341 
0.78642 6.97027 -6.50471 0.78642 6.97027 -6.23282 0.78642 7.07679 -6.50471 
0.78642 7.07679 -6.23282 0.78652 7.02353 -6.5155 0.78652 7.02353 -6.22204 
0.78922 6.91697 -6.49324 0.78922 6.91697 -6.24429 0.78922 7.13009 -6.49324 
0.78922 7.13009 -6.24429 0.78939 6.86303 -6.40653 0.78939 6.86303 -6.331 
0.78939 7.18403 -6.40653 0.78939 7.18403 -6.331 0.7943 6.97031 -6.55322 
0.7943 6.97031 -6.18431 0.7943 7.07675 -6.55322 0.7943 7.07675 -6.18431 
0.79492 6.86424 -6.4814 0.79492 6.86424 -6.25613 0.79492 7.02353 -6.56386 
0.79492 7.02353 -6.17368 0.79492 7.18282 -6.4814 0.79492 7.18282 -6.25613 
0.79658 6.91724 -6.54205 0.79658 6.91724 -6.19549 0.79658 7.12982 -6.54205 
0.79658 7.12982 -6.19549 0.79881 6.80981 -6.36877 0.79881 7.23726 -6.36877 
0.80155 6.81041 -6.44369 0.80155 6.81041 -6.29384 0.80155 7.23665 -6.44369 
0.80155 7.23665 -6.29384 0.80174 6.86449 -6.53036 0.80174 6.86449 -6.20717 
0.80174 7.18257 -6.53036 0.80174 7.18257 -6.20717 0.80487 6.97074 -6.60265 
0.80487 6.97074 -6.13488 0.80487 7.07632 -6.60265 0.80487 7.07632 -6.13488 
0.80567 7.02353 -6.61175 0.80567 7.02353 -6.12579 0.8066 6.91758 -6.59152 
0.8066 6.91758 -6.14602 0.8066 7.12948 -6.59152 0.8066 7.12948 -6.14602 
0.80978 6.81221 -6.5182 0.80978 6.81221 -6.21934 0.80978 7.23486 -6.5182 
0.80978 7.23486 -6.21934 0.81123 6.86446 -6.57971 0.81123 6.86446 -6.15782 
0.81123 7.1826 -6.57971 0.81123 7.1826 -6.15782 0.81313 6.75516 -6.40655 
0.81313 6.75516 -6.33098 0.81313 7.29191 -6.40655 0.81313 7.29191 -6.33098 
0.81755 6.97078 -6.65014 0.81755 6.97078 -6.0874 0.81755 7.07628 -6.65014 
0.81755 7.07628 -6.0874 0.81866 6.75637 -6.48144 0.81866 6.75637 -6.2561 
0.81866 7.29069 -6.48144 0.81866 7.29069 -6.2561 0.81876 6.81203 -6.56757 
0.81876 6.81203 -6.16996 0.81876 7.23503 -6.56757 0.81876 7.23503 -6.16996 
0.81876 7.02353 -6.65905 0.81876 7.02353 -6.07848 0.81909 6.91818 -6.64042 
0.81909 6.91818 -6.09712 0.81909 7.12888 -6.64042 0.81909 7.12888 -6.09712 
0.8232 6.86505 -6.62882 0.8232 6.86505 -6.10871 0.8232 7.18201 -6.62882 
0.8232 7.18201 -6.10871 0.82877 6.76108 -6.55435 0.82877 6.76108 -6.18318 
0.82877 7.28599 -6.55435 0.82877 7.28599 -6.18318 0.8292 6.70083 -6.36877 
0.8292 7.34624 -6.36877 0.83015 6.81238 -6.61645 0.83015 6.81238 -6.12108 
0.83015 7.23468 -6.61645 0.83015 7.23468 -6.12108 0.8319 6.70174 -6.44417 
0.8319 6.70174 -6.29337 0.8319 7.34532 -6.44417 0.8319 7.34532 -6.29337 
0.83264 6.97091 -6.6972 0.83264 6.97091 -6.04033 0.83264 7.07616 -6.6972 
0.83264 7.07616 -6.04033 0.83374 6.91822 -6.68755 0.83374 6.91822 -6.04999 
0.83374 7.12884 -6.68755 0.83374 7.12884 -6.04999 0.83416 7.02353 -6.70566 
0.83416 7.02353 -6.03188 0.83751 6.86609 -6.67699 0.83751 6.86609 -6.06054 
0.83751 7.18097 -6.67699 0.83751 7.18097 -6.06054 0.83932 6.70555 -6.51734 
0.83932 6.70555 -6.22019 0.83932 7.34152 -6.51734 0.83932 7.34152 -6.22019 
0.83964 6.76135 -6.60342 0.83964 6.76135 -6.13412 0.83964 7.28571 -6.60342 
0.83964 7.28571 -6.13412 0.84392 6.81327 -6.6647 0.84392 6.81327 -6.07283 
0.84392 7.23379 -6.6647 0.84392 7.23379 -6.07283 0.84943 6.64858 -6.40655 
0.84943 6.64858 -6.33098 0.84943 7.39848 -6.40655 0.84943 7.39848 -6.33098 
0.84994 6.97095 -6.74321 0.84994 6.97095 -5.99433 0.84994 7.07611 -6.74321 
0.84994 7.07611 -5.99433 0.85069 6.91851 -6.7339 0.85069 6.91851 -6.00363 
0.85069 7.12855 -6.7339 0.85069 7.12855 -6.00363 0.85182 6.71107 -6.58971 
0.85182 6.71107 -6.14782 0.85182 7.02353 -6.75145 0.85182 7.02353 -5.98608 
0.85182 7.33599 -6.58971 0.85182 7.33599 -6.14782 0.85298 6.76224 -6.65215 
0.85298 6.76224 -6.08538 0.85298 7.28482 -6.65215 0.85298 7.28482 -6.08538 
0.85406 6.86638 -6.72356 0.85406 6.86638 -6.01397 0.85406 7.18069 -6.72356 
0.85406 7.18069 -6.01397 0.85437 6.65091 -6.47966 0.85437 6.65091 -6.25788 
0.85437 7.39615 -6.47966 0.85437 7.39615 -6.25788 0.86004 6.81468 -6.71221 
0.86004 6.81468 -6.02532 0.86004 7.23238 -6.71221 0.86004 7.23238 -6.02532 
0.86423 6.65553 -6.55261 0.86423 6.65553 -6.18492 0.86423 7.39153 -6.55261 
0.86423 7.39153 -6.18492 0.86464 6.71175 -6.63851 0.86464 6.71175 -6.09902 
0.86464 7.33531 -6.63851 0.86464 7.33531 -6.09902 0.86863 6.76359 -6.69989 
0.86863 6.76359 -6.03764 0.86863 7.28348 -6.69989 0.86863 7.28348 -6.03764 
0.87117 6.59713 -6.36877 0.87117 7.44993 -6.36877 0.87171 7.02353 -6.79632 
0.87171 7.02353 -5.94121 0.87176 6.97325 -6.79347 0.87176 6.97325 -5.94407 
0.87176 7.07381 -6.79347 0.87176 7.07381 -5.94407 0.87196 6.92071 -6.78432 
0.87196 6.92071 -5.95321 0.87196 7.12635 -6.78432 0.87196 7.12635 -5.95321 
0.87359 6.59827 -6.44191 0.87359 6.59827 -6.29562 0.87359 7.44879 -6.44191 
0.87359 7.44879 -6.29562 0.87478 6.86815 -6.77398 0.87478 6.86815 -5.96355 
0.87478 7.17892 -6.77398 0.87478 7.17892 -5.96355 0.87883 6.6624 -6.62412 
0.87883 6.6624 -6.11341 0.87883 7.38466 -6.62412 0.87883 7.38466 -6.11341 
0.87978 6.71322 -6.68663 0.87978 6.71322 -6.0509 0.87978 7.33384 -6.68663 
0.87978 7.33384 -6.0509 0.88026 6.81629 -6.76276 0.88026 6.81629 -5.97477 
0.88026 7.23077 -6.76276 0.88026 7.23077 -5.97477 0.88085 6.60169 -6.51466 
0.88085 6.60169 -6.22287 0.88085 7.44537 -6.51466 0.88085 7.44537 -6.22287 
0.8884 6.76363 -6.74974 0.8884 7.28344 -6.74974 0.8884 7.28344 -5.98779 
0.8929 6.60737 -6.58664 0.8929 6.60737 -6.1509 0.8929 7.43969 -6.58664 
0.8929 7.43969 -6.1509 0.89348 6.66374 -6.67247 0.89348 6.66374 -6.06507 
0.89348 7.38332 -6.67247 0.89348 7.38332 -6.06507 0.89375 6.97331 -6.83742 
0.89375 6.97331 -5.90011 0.89375 7.07375 -6.83742 0.89375 7.07375 -5.90011 
0.89378 7.02353 -6.84016 0.89378 7.02353 -5.89737 0.89595 6.92321 -6.83349 
0.89595 7.12385 -6.83349 0.89595 7.12385 -5.90404 0.89828 6.87064 -6.82347 
0.89828 7.17642 -6.82347 0.89828 7.17642 -5.91406 0.89915 6.71308 -6.73656 
0.89915 7.33399 -6.73656 0.89915 7.33399 -6.00097 0.90156 6.53936 -6.407 
0.90156 6.53936 -6.33053 0.90156 7.5077 -6.407 0.90156 7.5077 -6.33053 
0.90313 6.81851 -6.81215 0.90313 7.22855 -6.81215 0.90313 7.22855 -5.92539 
0.90653 6.54172 -6.48014 0.90653 6.54172 -6.25739 0.90653 7.50534 -6.48014 
0.90653 7.50534 -6.25739 0.90968 6.61528 -6.65744 0.90968 6.61528 -6.08009 
0.90968 7.43178 -6.65744 0.90968 7.43178 -6.08009 0.91078 6.76578 -6.79944 
0.91078 7.28128 -6.79944 0.91078 7.28128 -5.93809 0.91249 6.66313 -6.72229 
0.91249 7.38393 -6.72229 0.91249 7.38393 -6.01524 0.91644 6.54643 -6.5533 
0.91644 6.54643 -6.18423 0.91644 7.50063 -6.5533 0.91644 7.50063 -6.18423 
0.91797 7.02353 -6.88287 0.91799 6.97347 -6.88045 0.91799 7.07359 -6.88045 
0.91799 7.07359 -5.85708 0.92005 6.92331 -6.87653 0.92005 7.12375 -6.87653 
0.92005 7.12375 -5.861 0.92103 6.71382 -6.78544 0.92103 7.33324 -6.78544 
0.92103 7.33324 -5.95209 0.92426 6.87364 -6.87134 0.92426 7.17342 -6.87134 
0.92426 7.17342 -5.8662 0.92833 6.61445 -6.70732 0.92833 7.43261 -6.70732 
0.92833 7.43261 -6.03021 0.92859 6.82134 -6.86021 0.92859 7.22572 -6.86021 
0.92859 7.22572 -5.87732 0.93109 6.55335 -6.62484 0.93109 6.55335 -6.1127 
0.93109 7.49371 -6.62484 0.93109 7.49371 -6.1127 0.934 6.66378 -6.77141 
0.934 7.38328 -6.77141 0.934 7.38328 -5.96612 0.93451 6.48279 -6.36877 
0.93451 7.56427 -6.36877 0.9359 6.76866 -6.84812 0.9359 7.2784 -6.84812 
0.9359 7.2784 -5.88941 0.93696 6.48437 -6.44502 0.93696 6.48437 -6.29252 
0.93696 7.56269 -6.44502 0.93696 7.56269 -6.29252 0.9442 6.97353 -6.92203 
0.9442 7.07353 -6.92203 0.94423 6.56991 -6.68952 0.94423 7.02353 -6.92434 
0.94423 7.47715 -6.68952 0.94423 7.47715 -6.04801 0.94474 6.48769 -6.51834 
0.94474 7.55937 -6.51834 0.94474 7.55937 -6.21919 0.94565 6.71647 -6.8343 
0.94565 7.33059 -6.8343 0.94565 7.33059 -5.90323 0.94624 6.92365 -6.91833 
0.94624 7.12341 -6.91833 0.94624 7.12341 -5.8192 0.94939 6.61478 -6.75624 
0.94939 7.43228 -6.75624 0.94939 7.43228 -5.98129 0.95037 6.87403 -6.91326 
0.95037 7.17304 -6.91326 0.95037 7.17304 -5.82427 0.95656 6.82477 -6.90682 
0.95656 7.22229 -6.90682 0.95656 7.22229 -5.83071 0.95704 6.49394 -6.59086 
0.95704 7.55312 -6.59086 0.95704 7.55312 -6.14667 0.95778 6.6655 -6.81912 
0.95778 7.38156 -6.81912 0.95778 7.38156 -5.91841 0.96345 6.77204 -6.89508 
0.96345 7.27503 -6.89508 0.96345 7.27503 -5.84245 0.96484 6.57005 -6.73871 
0.96484 7.47701 -6.73871 0.96484 7.47701 -5.99882 0.96783 6.50902 -6.65621 
0.96783 7.53804 -6.65621 0.96783 7.53804 -6.08132 0.97249 7.02353 -6.96447 
0.97275 6.42872 -6.407 0.97275 7.61834 -6.407 0.97275 7.61834 -6.33053 
0.97276 6.72005 -6.88177 0.97276 7.32702 -6.88177 0.97276 7.32702 -5.85576 
0.97279 6.61627 -6.80406 0.97279 7.43079 -6.80406 0.97279 7.43079 -5.93348 
0.97312 6.97417 -6.96326 0.97312 7.07289 -6.96326 0.97503 6.92422 -6.95958 
0.97503 7.12284 -6.95958 0.97716 6.43246 -6.48259 0.97716 7.61461 -6.48259 
0.97716 7.61461 -6.25494 0.97899 6.87428 -6.9544 0.97899 7.17279 -6.9544 
0.97899 7.17279 -5.78313 0.98235 6.52648 -6.72023 0.98235 7.52058 -6.72023 
0.98235 7.52058 -6.0173 0.98444 6.66895 -6.86695 0.98444 7.37811 -6.86695 
0.98444 7.37811 -5.87059 0.98507 6.82495 -6.94796 0.98507 7.22212 -6.94796 
0.98507 7.22212 -5.78957 0.98737 6.43736 -6.55569 0.98737 7.6097 -6.55569 
0.98737 7.6097 -6.18184 0.98789 6.57145 -6.78706 0.98789 7.47561 -6.78706 
0.98789 7.47561 -5.95047 0.99271 6.77684 -6.93979 0.99271 7.27022 -6.93979 
0.99271 7.27022 -5.79775 0.9961 6.45046 -6.62139 0.9961 7.5966 -6.62139 
0.9961 7.5966 -6.11614 0.99847 6.61892 -6.85064 0.99847 7.42815 -6.85064 
0.99847 7.42815 -5.88689 1.00153 6.72462 -6.92672 1.00153 7.32244 -6.92672 
1.00153 7.32244 -5.81081 1.00269 7.02353 -7.00316 1.00333 6.97423 -7.00202 
1.00333 7.07283 -7.00202 1.00496 6.52756 -6.76873 1.00496 7.5195 -6.76873 
1.00496 7.5195 -5.9688 1.00585 6.92504 -6.99934 1.00585 7.12202 -6.99934 
1.00837 6.46647 -6.68639 1.00837 7.5806 -6.68639 1.00837 7.5806 -6.05114 
1.00974 6.87514 -6.99429 1.00974 7.17192 -6.99429 1.01276 6.67301 -6.91196 
1.01276 7.37405 -6.91196 1.01276 7.37405 -5.82557 1.01317 6.57392 -6.83395 
1.01317 7.47314 -6.83395 1.01317 7.47314 -5.90359 1.01321 7.67053 -6.36877 
1.01539 7.66868 -6.44436 1.01539 7.66868 -6.29317 1.01556 6.82562 -6.98765 
1.01556 7.22145 -6.98765 1.02192 6.38393 -6.51952 1.02192 7.66313 -6.51952 
1.02192 7.66313 -6.21801 1.02313 6.77754 -6.9796 1.02313 7.26952 -6.9796 
1.02313 7.26952 -5.75793 1.02386 6.48518 -6.74944 1.02386 7.56188 -6.74944 
1.02386 7.56188 -5.98809 1.02636 6.62271 -6.89586 1.02636 7.42435 -6.89586 
1.02636 7.42435 -5.84167 1.02854 6.39527 -6.58567 1.02854 7.65179 -6.58567 
1.02854 7.65179 -6.15186 1.02978 6.53006 -6.81608 1.02978 7.517 -6.81608 
1.02978 7.517 -5.92145 1.03253 6.73006 -6.97007 1.03253 7.317 -6.97007 
1.03253 7.317 -5.76746 1.03475 7.02353 -7.04032 1.03557 6.9744 -7.03943 
1.03557 7.07266 -7.03943 1.03803 6.92516 -7.03672 1.03803 7.1219 -7.03672 
1.03856 6.40948 -6.65083 1.03856 7.63759 -6.65083 1.03856 7.63759 -6.0867 
1.04116 6.57807 -6.88065 1.04116 7.46899 -6.88065 1.04116 7.46899 -5.85689 
1.04226 6.87639 -7.0324 1.04226 7.17067 -7.0324 1.04335 6.67833 -6.9557 
1.04335 7.36873 -6.9557 1.04335 7.36873 -5.78183 1.04796 6.82678 -7.02579 
1.04796 7.22028 -7.02579 1.04827 6.48745 -6.79709 1.04827 7.55961 -6.79709 
1.04827 7.55961 -5.94045 1.05193 6.42647 -6.71471 1.05193 7.62059 -6.71471 
1.05193 7.62059 -6.02282 1.05561 6.77885 -7.01807 1.05561 7.26821 -7.01807 
1.05611 7.71688 -6.40697 1.05611 7.71688 -6.33057 1.05637 6.62764 -6.93958 
1.05637 7.41942 -6.93958 1.05637 7.41942 -5.79795 1.05736 6.5339 -6.86298 
1.05736 7.51316 -6.86298 1.05736 7.51316 -5.87455 1.06051 7.71314 -6.48255 
1.06051 7.71314 -6.25499 1.06488 6.73128 -7.00856 1.06488 7.31578 -7.00856 
1.06488 7.31578 -5.72898 1.06633 6.34184 -6.54788 1.06633 7.70523 -6.54788 
1.06633 7.70523 -6.18965 1.06859 6.44618 -6.77701 1.06859 7.02353 -7.07587 
1.06859 7.60088 -6.77701 1.06859 7.60088 -5.96052 1.06945 6.97446 -7.07502 
1.06945 7.0726 -7.07502 1.07086 6.58288 -6.92467 1.07086 7.46419 -6.92467 
1.07086 7.46419 -5.81286 1.072 6.92551 -7.07247 1.072 7.12155 -7.07247 
1.07426 6.35425 -6.61383 1.07426 7.69281 -6.61383 1.07426 7.69281 -6.1237 
1.07551 6.49071 -6.84399 1.07551 7.55635 -6.84399 1.07551 7.55635 -5.89354 
1.07583 6.68466 -6.99753 1.07583 7.3624 -6.99753 1.07583 7.3624 -5.74 
1.07625 6.8768 -7.06822 1.07625 7.17026 -7.06822 1.08218 6.82844 -7.06229 
1.08218 7.21862 -7.06229 1.08575 6.36961 -6.67918 1.08575 7.67745 -6.67918 
1.08575 7.67745 -6.05836 1.08708 6.53919 -6.90841 1.08708 7.50787 -6.90841 
1.08708 7.50787 -5.82913 1.08842 6.63369 -6.98168 1.08842 7.41337 -6.98168 
1.08842 7.41337 -5.75585 1.08979 6.78055 -7.05468 1.08979 7.26651 -7.05468 
1.09547 6.4491 -6.82408 1.09547 7.59796 -6.82408 1.09547 7.59796 -5.91345 
1.09904 6.73325 -7.04542 1.09904 7.31382 -7.04542 1.10046 6.38768 -6.7426 
1.10046 7.65938 -6.7426 1.10046 7.65938 -5.99493 1.10098 7.7616 -6.36877 
1.10274 6.58893 -6.9673 1.10274 7.45814 -6.9673 1.10274 7.45814 -5.77023 
1.10294 7.75946 -6.44496 1.10294 7.75946 -6.29257 1.10414 7.02353 -7.10972 
1.10486 6.49578 -6.88977 1.10486 7.55128 -6.88977 1.10486 7.55128 -5.84776 
1.10504 6.9744 -7.1089 1.10504 7.07266 -7.1089 1.107 7.75342 -6.5105 
1.107 7.75342 -6.22703 1.10775 6.92516 -7.10644 1.10775 7.1219 -7.10644 
1.10993 6.68664 -7.03454 1.10993 7.36042 -7.03454 1.11207 6.87639 -7.10221 
1.11207 7.17067 -7.10221 1.11396 7.74422 -6.57543 1.11396 7.74422 -6.1621 
1.11636 6.40966 -6.80284 1.11636 7.63741 -6.80284 1.11636 7.63741 -5.93469 
1.11864 6.54498 -6.95123 1.11864 7.50209 -6.95123 1.11864 7.50209 -5.78631 
1.11867 6.82678 -7.09651 1.11867 7.22028 -7.09651 1.12242 6.64085 -7.02205 
1.12242 7.40621 -7.02205 1.12354 6.31617 -6.64139 1.12354 7.73089 -6.64139 
1.12354 7.73089 -6.09614 1.12434 6.45372 -6.86981 1.12434 7.59335 -6.86981 
1.12434 7.59335 -5.86772 1.1264 6.77885 -7.08886 1.1264 7.26821 -7.08886 
1.13591 6.73128 -7.07958 1.13591 7.31578 -7.07958 1.13602 6.50243 -6.9338 
1.13602 7.54463 -6.9338 1.13602 7.54463 -5.80374 1.13613 6.33276 -6.70609 
1.13613 7.7143 -6.70609 1.13613 7.7143 -6.03145 1.13648 6.59598 -7.00798 
1.13648 7.45109 -7.00798 1.14131 7.02353 -7.14178 1.14245 6.97423 -7.14114 
1.14245 7.07283 -7.14114 1.14487 6.414 -6.84889 1.14487 7.63307 -6.84889 
1.14487 7.63307 -5.88864 1.14513 6.92504 -7.13862 1.14513 7.12202 -7.13862 
1.14693 6.68466 -7.06864 1.14693 7.3624 -7.06864 1.14897 7.80183 -6.40696 
1.14897 7.80183 -6.33057 1.15017 6.3528 -6.76731 1.15017 7.69426 -6.76731 
1.15017 7.69426 -5.97022 1.15018 6.87514 -7.13473 1.15018 7.17192 -7.13473 
1.15167 7.79804 -6.47236 1.15167 7.79804 -6.26517 1.15209 6.55213 -6.99238 
1.15209 7.49493 -6.99238 1.15514 6.46001 -6.91406 1.15514 7.58705 -6.91406 
1.15514 7.58705 -5.82347 1.15681 6.82562 -7.1289 1.15681 7.22145 -7.1289 
1.15695 7.79071 -6.53782 1.15695 7.79071 -6.19971 1.16278 6.63369 -7.05605 
1.16278 7.41337 -7.05605 1.1646 7.77993 -6.60204 1.1646 7.77993 -6.13549 
1.16486 6.77754 -7.12134 1.16486 7.26952 -7.12134 1.16694 6.37576 -6.82681 
1.16694 7.6713 -6.82681 1.16694 7.6713 -5.91072 1.1692 6.50943 -6.97527 
1.1692 7.53763 -6.97527 1.1744 6.73006 -7.11194 1.1744 7.317 -7.11194 
1.17539 6.28172 -6.66768 1.17539 7.76534 -6.66768 1.17539 7.76534 -6.06986 
1.17543 6.42013 -6.89372 1.17543 7.62694 -6.89372 1.17543 7.62694 -5.84381 
1.17717 6.58893 -7.04173 1.17717 7.45814 -7.04173 1.18 7.02353 -7.17197 
1.18121 6.97417 -7.17135 1.18121 7.07289 -7.17135 1.18488 6.92422 -7.16944 
1.18488 7.12284 -7.16944 1.18776 6.46796 -6.9567 1.18776 7.5791 -6.9567 
1.18794 6.2994 -6.72955 1.18794 7.74766 -6.72955 1.18794 7.74766 -6.00798 
1.18876 6.67833 -7.10112 1.18876 7.36873 -7.10112 1.19007 6.87428 -7.16548 
1.19007 7.17279 -7.16548 1.19324 6.54498 -7.02582 1.19324 7.50209 -7.02582 
1.1965 6.82495 -7.1594 1.1965 7.22212 -7.1594 1.19716 6.38149 -6.87184 
1.19716 7.66557 -6.87184 1.19716 7.66557 -5.8657 1.19835 7.84003 -6.36877 
1.19959 7.83828 -6.43417 1.19959 7.83828 -6.30336 1.20299 6.32047 -6.79033 
1.20299 7.72659 -6.79033 1.20299 7.72659 -5.9472 1.20329 7.83304 -6.49929 
1.20329 7.83304 -6.23824 1.20468 6.77684 -7.15176 1.20468 7.27022 -7.15176 
1.20489 6.62764 -7.0881 1.20489 7.41942 -7.0881 1.20775 6.42783 -6.93672 
1.20775 7.61923 -6.93672 1.20775 7.61923 -5.80081 1.20944 7.82434 -6.56386 
1.20944 7.82434 -6.17368 1.21067 6.50243 -7.00845 1.21067 7.54463 -7.00845 
1.21775 6.72462 -7.14294 1.21775 7.32244 -7.14294 1.21802 7.81221 -6.62759 
1.21802 7.81221 -6.10995 1.2198 6.58288 -7.0736 1.2198 7.46419 -7.0736 
1.22013 6.34464 -6.84882 1.22013 7.02353 -7.20024 1.22013 7.70242 -6.84882 
1.22013 7.70242 -5.88872 1.22244 6.97353 -7.20027 1.22244 7.07353 -7.20027 
1.22614 6.92365 -7.19822 1.22614 7.12341 -7.19822 1.22899 6.25037 -6.69021 
1.22899 7.7967 -6.69021 1.22899 7.7967 -6.04733 1.2291 6.38914 -6.91537 
1.2291 7.65792 -6.91537 1.2291 7.65792 -5.82217 1.23041 6.46001 -6.98933 
1.23041 7.58705 -6.98933 1.23121 6.87403 -7.1941 1.23121 7.17304 -7.1941 
1.23203 7.86211 -6.40362 1.23203 7.86211 -6.33391 1.23251 6.67301 -7.13171 
1.23251 7.37405 -7.13171 1.23458 7.85849 -6.46896 1.23458 7.85849 -6.26857 
1.23606 6.53919 -7.05739 1.23606 7.50787 -7.05739 1.23764 6.82477 -7.18791 
1.23764 7.22229 -7.18791 1.23961 7.85134 -6.53408 1.23961 7.85134 -6.20345 
1.2423 6.26919 -6.75145 1.2423 7.77788 -6.75145 1.2423 7.77788 -5.98608 
1.24708 7.84077 -6.59828 1.24708 7.84077 -6.13925 1.24861 6.62271 -7.11811 
1.24861 7.42435 -7.11811 1.24939 6.77204 -7.18101 1.24939 7.27503 -7.18101 
1.25075 6.42013 -6.96904 1.25075 7.62694 -6.96904 1.25177 6.35197 -6.8927 
1.25177 7.69509 -6.8927 1.25177 7.69509 -5.84483 1.2547 6.49578 -7.03961 
1.2547 7.55128 -7.03961 1.25706 7.82649 -6.66249 1.25706 7.82649 -6.07504 
1.25789 6.29124 -6.81105 1.25789 7.75582 -6.81105 1.25789 7.75582 -5.92648 
1.2616 7.02353 -7.22649 1.26269 6.72005 -7.17171 1.26269 7.32702 -7.17171 
1.26382 6.57807 -7.1033 1.26382 7.46899 -7.1033 1.26401 6.97347 -7.22648 
1.26401 7.07359 -7.22648 1.26602 7.88389 -6.36877 1.26725 7.8818 -6.43838 
1.26725 7.8818 -6.29916 1.26794 6.92331 -7.22441 1.26794 7.12375 -7.22441 
1.26934 6.23797 -6.72442 1.26934 7.8091 -6.72442 1.26934 7.8091 -6.01311 
1.27127 7.87638 -6.50368 1.27127 7.87638 -6.23386 1.27263 6.38149 -6.94731 
1.27263 7.66557 -6.94731 1.27313 6.87364 -7.22021 1.27313 7.17342 -7.22021 
1.27466 6.45372 -7.02012 1.27466 7.59335 -7.02012 1.2757 6.31642 -6.86877 
1.2757 7.73064 -6.86877 1.2757 7.73064 -5.86877 1.27746 7.86728 -6.5684 
1.27746 7.86728 -6.16914 1.27752 6.66895 -7.16003 1.27752 7.37811 -7.16003 
1.28149 6.5339 -7.08711 1.28149 7.51316 -7.08711 1.28398 6.25872 -6.78502 
1.28398 7.78835 -6.78502 1.28398 7.78835 -5.95251 1.28425 6.82134 -7.21588 
1.28425 7.22572 -7.21588 1.28646 7.85468 -6.63305 1.28646 7.85468 -6.10449 
1.29383 6.61892 -7.14599 1.29383 7.42815 -7.14599 1.29557 6.414 -6.99959 
1.29557 7.63307 -6.99959 1.29565 6.34464 -6.92434 1.29565 7.70242 -6.92434 
1.29634 6.76866 -7.20856 1.29634 7.2784 -7.20856 1.29762 7.8384 -6.69653 
1.29762 7.8384 -6.041 1.30047 6.49071 -7.06895 1.30047 7.55635 -7.06895 
1.30084 6.28258 -6.84363 1.30084 7.76448 -6.84363 1.30084 7.76448 -5.8939 
1.3018 7.90342 -6.40362 1.3018 7.90342 -6.33391 1.30392 7.89907 -6.47293 
1.30392 7.89907 -6.2646 1.3043 7.02353 -7.25069 1.30705 6.97331 -7.25072 
1.30705 7.07375 -7.25072 1.3091 7.89166 -6.53801 1.3091 7.89166 -6.19952 
1.31016 6.71647 -7.19882 1.31016 7.33059 -7.19882 1.31052 6.57392 -7.1313 
1.31052 7.47314 -7.1313 1.31098 6.92321 -7.24852 1.31098 7.12385 -7.24852 
1.31137 6.22788 -6.75778 1.31137 7.81919 -6.75778 1.31137 7.81919 -5.97975 
1.31741 7.88094 -6.60292 1.31741 7.88094 -6.13461 1.31766 6.37576 -6.97753 
1.31766 7.6713 -6.97753 1.32038 6.4491 -7.049 1.32038 7.59796 -7.049 
1.321 6.87064 -7.24619 1.321 7.17642 -7.24619 1.32534 6.6655 -7.18669 
1.32534 7.38156 -7.18669 1.32712 6.25052 -6.81735 1.32712 7.79654 -6.81735 
1.32712 7.79654 -5.92018 1.32761 7.8663 -6.66702 1.32761 7.8663 -6.07051 
1.32839 6.53006 -7.11469 1.32839 7.517 -7.11469 1.33232 6.81851 -7.24134 
1.33232 7.22855 -7.24134 1.33341 6.29124 -6.88658 1.33341 7.75582 -6.88658 
1.33341 7.75582 -5.85096 1.3377 7.92251 -6.36877 1.33876 7.92034 -6.43815 
1.33876 7.92034 -6.29938 1.3396 6.19915 -6.7296 1.3396 7.84792 -6.7296 
1.3396 7.84792 -6.00793 1.34041 6.61627 -7.17167 1.34041 7.43079 -7.17167 
1.34163 6.40966 -7.02811 1.34163 7.63741 -7.02811 1.34192 7.91385 -6.5072 
1.34192 7.91385 -6.23034 1.34503 6.76578 -7.23369 1.34503 7.28128 -7.23369 
1.34738 6.48745 -7.0962 1.34738 7.55961 -7.0962 1.34815 7.02353 -7.27276 
1.34939 7.90488 -6.57242 1.34939 7.90488 -6.16511 1.351 6.97325 -7.2727 
1.351 7.07381 -7.2727 1.35414 6.32047 -6.94148 1.35414 7.72659 -6.94148 
1.35448 6.22032 -6.78999 1.35448 7.82674 -6.78999 1.35448 7.82674 -5.94754 
1.35741 6.57145 -7.15658 1.35741 7.47561 -7.15658 1.35873 7.89204 -6.63676 
1.35873 7.89204 -6.10078 1.35903 6.71382 -7.22344 1.35903 7.33324 -7.22344 
1.35945 6.25872 -6.86049 1.35945 7.78835 -6.86049 1.35945 7.78835 -5.87704 
1.36015 6.92071 -7.2725 1.36015 7.12635 -7.2725 1.36745 6.44618 -7.07587 
1.36745 7.60088 -7.07587 1.3699 7.87539 -6.69991 1.3699 7.87539 -6.03762 
1.37049 6.86815 -7.26969 1.37049 7.17892 -7.26969 1.37305 6.66378 -7.21046 
1.37305 7.38328 -7.21046 1.37574 6.52756 -7.13951 1.37574 7.5195 -7.13951 
1.37632 7.93965 -6.40363 1.37632 7.93965 -6.3339 1.37715 6.3528 -6.99429 
1.37715 7.69426 -6.99429 1.37844 7.9353 -6.47295 1.37844 7.9353 -6.26458 
1.38115 7.92611 -6.54106 1.38115 7.92611 -6.19647 1.3817 6.81629 -7.26421 
1.3817 7.23077 -7.26421 1.38285 6.19206 -6.76161 1.38285 7.855 -6.76161 
1.38285 7.855 -5.97592 1.38669 6.22788 -6.8331 1.38669 7.81919 -6.8331 
1.38669 7.81919 -5.90443 1.38823 6.61478 -7.19508 1.38823 7.43228 -7.19508 
1.38965 7.91501 -6.60589 1.38965 7.91501 -6.13164 1.39302 6.26919 -6.90217 
1.39302 7.02353 -7.29265 1.39302 7.77788 -6.90217 1.39302 7.77788 -5.83536 
1.39472 6.76363 -7.25607 1.39472 7.28344 -7.25607 1.39503 6.48518 -7.12061 
1.39503 7.56188 -7.12061 1.40001 7.9 -6.66986 1.40001 7.9 -6.06768 
1.40126 6.97095 -7.29452 1.40126 7.07611 -7.29452 1.40187 6.38768 -7.044 
1.40187 7.65938 -7.044 1.40576 6.57005 -7.17963 1.40576 7.47701 -7.17963 
1.40791 6.71308 -7.24532 1.40791 7.33399 -7.24532 1.41057 6.91851 -7.29378 
1.41057 7.12855 -7.29378 1.41218 7.88126 -6.73229 1.41218 7.88126 -6.00524 
1.41486 6.19915 -6.80487 1.41486 7.84792 -6.80487 1.41486 7.84792 -5.93266 
1.41491 6.2994 -6.95653 1.41491 7.74766 -6.95653 1.41526 7.95631 -6.36877 
1.41614 7.95405 -6.43839 1.41614 7.95405 -6.29914 1.41797 7.94711 -6.50675 
1.41797 7.94711 -6.23079 1.42004 6.23797 -6.87512 1.42004 7.8091 -6.87512 
1.42004 7.8091 -5.86241 1.42091 6.86638 -7.29041 1.42091 7.18069 -7.29041 
1.4215 7.9358 -6.57445 1.4215 7.9358 -6.16309 1.42218 6.66313 -7.23198 
1.42218 7.38393 -7.23198 1.42423 6.52648 -7.16212 1.42423 7.52058 -7.16212 
1.42976 6.42647 -7.09254 1.42976 7.62059 -7.09254 1.43118 7.92261 -6.63887 
1.43118 7.92261 -6.09867 1.43226 6.81468 -7.28442 1.43226 7.23238 -7.28442 
1.43715 6.61445 -7.21614 1.43715 7.43261 -7.21614 1.43838 6.33276 -7.00834 
1.43838 7.7143 -7.00834 1.43881 7.02353 -7.31031 1.44237 7.90545 -6.70209 
1.44237 7.90545 -6.03544 1.44456 6.17167 -6.77457 1.44456 7.87539 -6.77457 
1.44456 7.87539 -5.96296 1.44458 6.76359 -7.27584 1.44458 7.28348 -7.27584 
1.44727 6.97091 -7.31183 1.44727 7.07616 -7.31183 1.44794 6.20866 -6.84684 
1.44794 7.8384 -6.84684 1.44794 7.8384 -5.89069 1.45426 6.25037 -6.91548 
1.45426 7.7967 -6.91548 1.4549 7.97004 -6.40363 1.4549 7.97004 -6.3339 
1.45494 6.56991 -7.20024 1.45494 7.47715 -7.20024 1.45623 7.96549 -6.47202 
1.45623 7.96549 -6.26551 1.45692 6.91822 -7.31073 1.45692 7.12884 -7.31073 
1.45784 6.71322 -7.26469 1.45784 7.33384 -7.26469 1.45807 6.46647 -7.13609 
1.45807 7.5806 -7.13609 1.4589 7.95641 -6.54015 1.4589 7.95641 -6.19738 
1.46286 7.94291 -6.60724 1.46286 7.94291 -6.13029 1.46529 6.36961 -7.05872 
1.46529 7.67745 -7.05872 1.46748 6.86609 -7.30696 1.46748 7.18097 -7.30696 
1.472 6.66374 -7.25099 1.472 7.38332 -7.25099 1.47337 7.92752 -6.67109 
1.47337 7.92752 -6.06644 1.47461 7.9 -6.74445 1.47461 7.9 -5.99308 
1.47679 6.28172 -6.96908 1.47679 7.76534 -6.96908 1.47744 6.18077 -6.81686 
1.47744 7.8663 -6.81686 1.47744 7.8663 -5.92067 1.47976 6.81327 -7.30054 
1.47976 7.23379 -7.30054 1.48198 6.22058 -6.88741 1.48198 7.82649 -6.88741 
1.48198 7.82649 -5.85012 1.48542 7.02353 -7.32571 1.48703 6.61528 -7.23479 
1.48703 7.43178 -7.23479 1.48826 6.50902 -7.17664 1.48826 7.53804 -7.17664 
1.49232 6.76224 -7.29149 1.49232 7.28482 -7.29149 1.49364 6.40948 -7.10591 
1.49364 7.63759 -7.10591 1.49433 6.97078 -7.32691 1.49433 7.07628 -7.32691 
1.49462 7.98321 -6.36877 1.49528 7.98096 -6.43722 1.49528 7.98096 -6.30032 
1.49725 7.97422 -6.50534 1.49725 7.97422 -6.23219 1.50053 7.96302 -6.57283 
1.50053 7.96302 -6.1647 1.50308 6.31617 -7.02093 1.50308 7.73089 -7.02093 
1.50405 6.91818 -7.32538 1.50405 7.12888 -7.32538 1.5051 7.94741 -6.63936 
1.5051 7.94741 -6.09817 1.5056 7.92261 -6.71329 1.5056 7.92261 -6.02424 
1.50596 6.71175 -7.27983 1.50596 7.33531 -7.27983 1.50771 6.15502 -6.78574 
1.50771 7.89204 -6.78574 1.50771 7.89204 -5.95179 1.51142 6.19239 -6.85801 
1.51142 7.85468 -6.85801 1.51142 7.85468 -5.87953 1.51565 6.86505 -7.32127 
1.51565 7.18201 -7.32127 1.51688 6.23486 -6.92644 1.51688 7.81221 -6.92644 
1.51963 6.55335 -7.21337 1.51963 7.49371 -7.21337 1.52035 6.6624 -7.26564 
1.52035 7.38466 -7.26564 1.52307 6.45046 -7.14836 1.52307 7.5966 -7.14836 
1.52802 6.81238 -7.31432 1.52802 7.23468 -7.31432 1.52956 7.99214 -6.40347 
1.52956 7.99214 -6.33406 1.53064 6.35425 -7.0702 1.53064 7.69281 -7.0702 
1.53089 7.98761 -6.47184 1.53089 7.98761 -6.26569 1.53272 7.02353 -7.3388 
1.53354 7.97855 -6.5399 1.53354 7.97855 -6.19763 1.53722 7.94291 -6.68161 
1.53722 7.94291 -6.05592 1.53748 7.96508 -6.60698 1.53748 7.96508 -6.13055 
1.53858 7.91501 -6.75482 1.53858 7.91501 -5.98271 1.54105 6.76135 -7.30482 
1.54105 7.28571 -7.30482 1.54154 6.16613 -6.82705 1.54154 7.88094 -6.82705 
1.54154 7.88094 -5.91048 1.54182 6.97074 -7.3396 1.54182 7.07632 -7.3396 
1.54243 6.26713 -6.97986 1.54243 7.77993 -6.97986 1.54619 6.20629 -6.89739 
1.54619 7.84077 -6.89739 1.55295 6.91758 -7.33787 1.55295 7.12948 -7.33787 
1.55361 6.49394 -7.18743 1.55361 7.55312 -7.18743 1.55476 6.71107 -7.29265 
1.55476 7.33599 -7.29265 1.55783 6.60737 -7.25157 1.55783 7.43969 -7.25157 
1.5588 6.39527 -7.11592 1.5588 7.65179 -7.11592 1.56462 8.001 -6.36877 
1.56475 6.86446 -7.33323 1.56475 7.1826 -7.33323 1.56513 7.99865 -6.43809 
1.56513 7.99865 -6.29944 1.56729 7.99184 -6.50638 1.56729 7.99184 -6.23115 
1.56904 6.30284 -7.03051 1.56904 7.74422 -7.03051 1.57002 7.9358 -6.72296 
1.57002 7.9358 -6.01457 1.57044 7.98047 -6.57403 1.57044 7.98047 -6.1635 
1.57163 7.96302 -6.64394 1.57163 7.96302 -6.0936 1.57204 6.14218 -6.79508 
1.57204 7.90488 -6.79508 1.57204 7.90488 -5.94245 1.57607 6.17979 -6.867 
1.57607 7.86728 -6.867 1.57607 7.86728 -5.87053 1.57689 6.81203 -7.32571 
1.57689 7.23503 -7.32571 1.58061 6.22272 -6.93502 1.58061 7.02353 -7.34955 
1.58061 7.82434 -6.93502 1.58878 6.43736 -7.1571 1.58878 7.6097 -7.1571 
1.59012 6.76108 -7.3157 1.59012 7.28599 -7.3157 1.59117 6.54643 -7.22802 
1.59117 7.50063 -7.22802 1.59124 6.97031 -7.35016 1.59124 7.07675 -7.35016 
1.59186 6.65553 -7.28024 1.59186 7.39153 -7.28024 1.59658 6.34184 -7.07814 
1.59658 7.70523 -7.07814 1.60055 8.00746 -6.40347 1.60055 8.00746 -6.33406 
1.60122 8.00271 -6.47253 1.60122 8.00271 -6.265 1.60242 6.91724 -7.34789 
1.60242 7.12982 -7.34789 1.6034 7.92611 -6.76332 1.6034 7.92611 -5.97422 
1.60389 7.99356 -6.54058 1.60389 7.99356 -6.19695 1.60431 7.95641 -6.68557 
1.60431 7.95641 -6.05197 1.60456 7.97855 -6.61093 1.60456 7.97855 -6.1266 
1.60646 6.1554 -6.83536 1.60646 7.89166 -6.83536 1.60646 7.89166 -5.90217 
1.60665 6.25635 -6.98752 1.60665 7.79071 -6.98752 1.61039 6.19572 -6.90486 
1.61039 7.85134 -6.90486 1.61411 6.86449 -7.34272 1.61411 7.18257 -7.34272 
1.62495 6.38393 -7.12254 1.62495 7.66313 -7.12254 1.62612 6.48769 -7.19973 
1.62612 7.55937 -7.19973 1.62627 6.81221 -7.33469 1.62627 7.23486 -7.33469 
1.62713 6.70555 -7.30515 1.62713 7.34152 -7.30515 1.62897 7.02353 -7.35794 
1.6298 6.60169 -7.26362 1.6298 7.44537 -7.26362 1.63396 6.29364 -7.03747 
1.63396 7.75342 -7.03747 1.63642 8.01378 -6.36877 1.63675 8.01141 -6.43791 
1.63675 8.01141 -6.29963 1.63727 6.13321 -6.80255 1.63727 7.91385 -6.80255 
1.63727 7.91385 -5.93498 1.63772 7.94711 -6.72649 1.63772 7.94711 -6.01104 
1.63775 8.00432 -6.50672 1.63775 8.00432 -6.23082 1.63808 7.99184 -6.57717 
1.63808 7.99184 -6.16036 1.63912 7.97422 -6.64722 1.63912 7.97422 -6.09032 
1.63976 6.97027 -7.35805 1.63976 7.07679 -7.35805 1.64079 6.17068 -6.8732 
1.64079 7.87638 -6.8732 1.64079 7.87638 -5.86434 1.64517 6.21402 -6.94118 
1.64517 7.83304 -6.94118 1.65123 6.91697 -7.35525 1.65123 7.13009 -7.35525 
1.66187 6.43246 -7.16731 1.66187 7.61461 -7.16731 1.66192 6.33392 -7.08395 
1.66192 7.71314 -7.08395 1.66303 6.75637 -7.32581 1.66303 7.29069 -7.32581 
1.66307 6.86424 -7.34955 1.66307 7.18282 -7.34955 1.66432 6.54172 -7.23793 
1.66432 7.50534 -7.23793 1.66481 6.65091 -7.2901 1.66481 7.39615 -7.2901 
1.67128 8.01746 -6.40346 1.67128 8.01746 -6.33407 1.67152 7.9353 -6.76603 
1.67152 7.9353 -5.9715 1.67153 6.14799 -6.84055 1.67153 7.89907 -6.84055 
1.67153 7.89907 -5.89698 1.67194 8.00271 -6.54325 1.67194 8.00271 -6.19429 
1.67195 8.01271 -6.47252 1.67195 8.01271 -6.26501 1.6721 6.24903 -6.99279 
1.6721 7.79804 -6.99279 1.67245 7.96549 -6.68823 1.67245 7.96549 -6.0493 
1.67263 7.98761 -6.61358 1.67263 7.98761 -6.12396 1.67551 6.18858 -6.90988 
1.67551 7.85849 -6.90988 1.67768 7.02353 -7.36395 1.68888 6.97016 -7.36356 
1.68888 7.0769 -7.36356 1.69945 6.48437 -7.20751 1.69945 7.56269 -7.20751 
1.69951 6.28761 -7.04153 1.69951 7.75946 -7.04153 1.70011 6.37839 -7.12908 
1.70011 7.66868 -7.12908 1.7003 6.70174 -7.31257 1.7003 7.34532 -7.31257 
1.70034 6.91696 -7.36021 1.70034 7.13011 -7.36021 1.70078 6.81041 -7.34291 
1.70078 7.23665 -7.34291 1.70256 6.59827 -7.27088 1.70256 7.44879 -7.27088 
1.70607 7.95405 -6.72833 1.70607 7.95405 -6.0092 1.70609 6.16526 -6.87722 
1.70609 7.8818 -6.87722 1.70623 8.02111 -6.36877 1.70632 6.12672 -6.80571 
1.70632 7.92034 -6.80571 1.70632 7.92034 -5.93182 1.70638 7.99865 -6.57934 
1.70638 7.99865 -6.15819 1.70639 8.01872 -6.43807 1.70639 8.01872 -6.29946 
1.70656 8.01141 -6.50771 1.70656 8.01141 -6.22982 1.70725 7.98096 -6.64919 
1.70725 7.98096 -6.08834 1.7103 6.20878 -6.94488 1.7103 7.83828 -6.94488 
1.72663 7.02353 -7.36756 1.73747 6.42872 -7.17172 1.73747 7.61834 -7.17172 
1.73747 6.53936 -7.24291 1.73747 7.5077 -7.24291 1.7375 6.33018 -7.08835 
1.7375 7.71688 -7.08835 1.7375 6.24524 -6.9955 1.7375 7.80183 -6.9955 
1.73791 6.75516 -7.33134 1.73791 7.29191 -7.33134 1.73792 6.64858 -7.29504 
1.73792 7.39848 -7.29504 1.73794 6.86303 -7.35508 1.73794 7.18403 -7.35508 
1.73794 6.97013 -7.36662 1.73794 7.07693 -7.36662 1.74083 6.10741 -6.76815 
1.74083 7.93965 -6.76815 1.74083 7.93965 -5.96938 1.74084 7.97004 -6.68957 
1.74084 7.97004 -6.04797 1.74085 6.14364 -6.84267 1.74085 7.90342 -6.84267 
1.74085 7.90342 -5.89486 1.74085 6.18496 -6.91244 1.74085 7.86211 -6.91244 
1.741 8.00746 -6.54391 1.741 8.00746 -6.19362 1.741 7.99214 -6.6149 
1.741 7.99214 -6.12263 1.741 8.01746 -6.47319 1.741 8.01746 -6.26434 
1.741 8.02233 -6.40346 1.741 8.02233 -6.33407 1.7757 6.12456 -6.80677 
1.7757 6.16317 -6.87845 1.7757 6.20703 -6.94612 1.7757 6.28546 -7.04349 
1.7757 6.37653 -7.13126 1.7757 6.48279 -7.20996 1.7757 6.59713 -7.2733 
1.7757 6.70083 -7.31527 1.7757 6.80981 -7.34566 1.7757 6.91665 -7.36304 
1.7757 7.02353 -7.36877 1.7757 7.13041 -7.36304 1.7757 7.23726 -7.34566 
1.7757 7.34624 -7.31527 1.7757 7.44993 -7.2733 1.7757 7.56427 -7.20996 
1.7757 7.67053 -7.13126 1.7757 7.7616 -7.04349 1.7757 7.84003 -6.94612 
1.7757 7.88389 -6.87845 1.7757 7.92251 -6.80677 1.7757 7.92251 -5.93077 
1.7757 7.95631 -6.72921 1.7757 7.95631 -6.00833 1.7757 7.98321 -6.64985 
1.7757 7.98321 -6.08768 1.7757 8.001 -6.57985 1.7757 8.001 -6.15769 
1.7757 8.01378 -6.50805 1.7757 8.01378 -6.22948 1.7757 8.02111 -6.43824 
1.7757 8.02111 -6.29929 1.7757 8.02353 -6.36877 1.8104 8.02233 -6.40346 
1.8104 8.02233 -6.33407 1.8104 8.01746 -6.47319 1.8104 8.01746 -6.26434 
1.81041 7.99214 -6.6149 1.81041 7.99214 -6.12263 1.81041 8.00746 -6.54391 
1.81041 8.00746 -6.19362 1.81056 6.18496 -6.91244 1.81056 7.86211 -6.91244 
1.81056 6.14364 -6.84267 1.81056 7.90342 -6.84267 1.81056 7.90342 -5.89486 
1.81057 7.97004 -6.68957 1.81057 7.97004 -6.04797 1.81057 6.10741 -6.76815 
1.81057 7.93965 -6.76815 1.81057 7.93965 -5.96938 1.81346 6.97013 -7.36662 
1.81346 7.07693 -7.36662 1.81346 6.86303 -7.35508 1.81346 7.18403 -7.35508 
1.81349 6.64858 -7.29504 1.81349 7.39848 -7.29504 1.81349 6.75516 -7.33134 
1.81349 7.29191 -7.33134 1.8139 6.24524 -6.9955 1.8139 7.80183 -6.9955 
1.8139 6.33018 -7.08835 1.8139 7.71688 -7.08835 1.81394 6.53936 -7.24291 
1.81394 7.5077 -7.24291 1.81394 6.42872 -7.17172 1.81394 7.61834 -7.17172 
1.82477 7.02353 -7.36756 1.8411 6.20878 -6.94488 1.8411 7.83828 -6.94488 
1.84415 7.98096 -6.64919 1.84415 7.98096 -6.08834 1.84484 8.01141 -6.50771 
1.84484 8.01141 -6.22982 1.84501 8.01872 -6.43807 1.84501 8.01872 -6.29946 
1.84502 7.99865 -6.57934 1.84502 7.99865 -6.15819 1.84508 6.12672 -6.80571 
1.84508 7.92034 -6.80571 1.84508 7.92034 -5.93182 1.84518 8.02111 -6.36877 
1.84531 6.16526 -6.87722 1.84531 7.8818 -6.87722 1.84533 7.95405 -6.72833 
1.84533 7.95405 -6.0092 1.84885 6.59827 -7.27088 1.84885 7.44879 -7.27088 
1.85063 6.81041 -7.34291 1.85063 7.23665 -7.34291 1.85106 6.91696 -7.36021 
1.85106 7.13011 -7.36021 1.8511 6.70174 -7.31257 1.8511 7.34532 -7.31257 
1.8513 6.37839 -7.12908 1.8513 7.66868 -7.12908 1.85189 6.28761 -7.04153 
1.85189 7.75946 -7.04153 1.85195 6.48437 -7.20751 1.85195 7.56269 -7.20751 
1.86252 6.97016 -7.36356 1.86252 7.0769 -7.36356 1.87372 7.02353 -7.36395 
1.8759 6.18858 -6.90988 1.8759 7.85849 -6.90988 1.87878 7.98761 -6.61358 
1.87878 7.98761 -6.12396 1.87895 7.96549 -6.68823 1.87895 7.96549 -6.0493 
1.8793 6.24903 -6.99279 1.8793 7.79804 -6.99279 1.87946 8.01271 -6.47252 
1.87946 8.01271 -6.26501 1.87947 8.00271 -6.54325 1.87947 8.00271 -6.19429 
1.87987 6.14799 -6.84055 1.87987 7.89907 -6.84055 1.87987 7.89907 -5.89698 
1.87988 6.11176 -6.76603 1.87988 7.9353 -6.76603 1.87988 7.9353 -5.9715 
1.88012 8.01746 -6.40346 1.88012 8.01746 -6.33407 1.88659 6.65091 -7.2901 
1.88659 7.39615 -7.2901 1.88708 6.54172 -7.23793 1.88708 7.50534 -7.23793 
1.88834 6.86424 -7.34955 1.88834 7.18282 -7.34955 1.88837 6.75637 -7.32581 
1.88837 7.29069 -7.32581 1.88948 6.33392 -7.08395 1.88948 7.71314 -7.08395 
1.88953 6.43246 -7.16731 1.88953 7.61461 -7.16731 1.90017 6.91697 -7.35525 
1.90017 7.13009 -7.35525 1.90623 6.21402 -6.94118 1.90623 7.83304 -6.94118 
1.91061 6.17068 -6.8732 1.91061 7.87638 -6.8732 1.91164 6.97027 -7.35805 
1.91164 7.07679 -7.35805 1.91228 7.97422 -6.64722 1.91228 7.97422 -6.09032 
1.91332 7.99184 -6.57717 1.91332 7.99184 -6.16036 1.91365 8.00432 -6.50672 
1.91365 8.00432 -6.23082 1.91368 6.09995 -6.72649 1.91368 7.94711 -6.72649 
1.91368 7.94711 -6.01104 1.91413 6.13321 -6.80255 1.91413 7.91385 -6.80255 
1.91413 7.91385 -5.93498 1.91465 8.01141 -6.43791 1.91465 8.01141 -6.29963 
1.91498 8.01378 -6.36877 1.91744 6.29364 -7.03747 1.91744 7.75342 -7.03747 
1.9216 6.60169 -7.26362 1.9216 7.44537 -7.26362 1.92243 7.02353 -7.35794 
1.92427 6.70555 -7.30515 1.92427 7.34152 -7.30515 1.92513 6.81221 -7.33469 
1.92513 7.23486 -7.33469 1.92528 6.48769 -7.19973 1.92528 7.55937 -7.19973 
1.92646 6.38393 -7.12254 1.92646 7.66313 -7.12254 1.93729 6.86449 -7.34272 
1.93729 7.18257 -7.34272 1.94102 6.19572 -6.90486 1.94102 7.85134 -6.90486 
1.94476 6.25635 -6.98752 1.94476 7.79071 -6.98752 1.94494 6.1554 -6.83536 
1.94494 7.89166 -6.83536 1.94494 7.89166 -5.90217 1.94684 7.97855 -6.61093 
1.94684 7.97855 -6.1266 1.94709 7.95641 -6.68557 1.94709 7.95641 -6.05197 
1.94751 7.99356 -6.54058 1.94751 7.99356 -6.19695 1.948 6.12096 -6.76332 
1.948 7.92611 -6.76332 1.948 7.92611 -5.97422 1.94898 6.91724 -7.34789 
1.94898 7.12982 -7.34789 1.95018 8.00271 -6.47253 1.95018 8.00271 -6.265 
1.95085 8.00746 -6.40347 1.95085 8.00746 -6.33406 1.95482 6.34184 -7.07814 
1.95482 7.70523 -7.07814 1.95955 6.65553 -7.28024 1.95955 7.39153 -7.28024 
1.96016 6.97031 -7.35016 1.96016 7.07675 -7.35016 1.96023 6.54643 -7.22802 
1.96023 7.50063 -7.22802 1.96128 6.76108 -7.3157 1.96128 7.28599 -7.3157 
1.96263 6.43736 -7.1571 1.96263 7.6097 -7.1571 1.97079 6.22272 -6.93502 
1.97079 7.02353 -7.34955 1.97079 7.82434 -6.93502 1.97451 6.81203 -7.32571 
1.97451 7.23503 -7.32571 1.97533 6.17979 -6.867 1.97533 7.86728 -6.867 
1.97936 6.14218 -6.79508 1.97936 7.90488 -6.79508 1.97936 7.90488 -5.94245 
1.97977 7.96302 -6.64394 1.97977 7.96302 -6.0936 1.98096 7.98047 -6.57403 
1.98096 7.98047 -6.1635 1.98138 6.11126 -6.72296 1.98138 7.9358 -6.72296 
1.98138 7.9358 -6.01457 1.98237 6.30284 -7.03051 1.98237 7.74422 -7.03051 
1.98411 7.99184 -6.50638 1.98411 7.99184 -6.23115 1.98627 7.99865 -6.43809 
1.98627 7.99865 -6.29944 1.98665 6.86446 -7.33323 1.98665 7.1826 -7.33323 
1.98678 8.001 -6.36877 1.9926 6.39527 -7.11592 1.9926 7.65179 -7.11592 
1.99357 6.60737 -7.25157 1.99357 7.43969 -7.25157 1.99664 6.71107 -7.29265 
1.99664 7.33599 -7.29265 1.99779 6.49394 -7.18743 1.99779 7.55312 -7.18743 
1.99845 6.91758 -7.33787 1.99845 7.12948 -7.33787 2.00521 6.20629 -6.89739 
2.00521 7.84077 -6.89739 2.00897 6.26713 -6.97986 2.00897 7.77993 -6.97986 
2.00958 6.97074 -7.3396 2.00958 7.07632 -7.3396 2.00986 6.16613 -6.82705 
2.00986 7.88094 -6.82705 2.00986 7.88094 -5.91048 2.01035 6.76135 -7.30482 
2.01035 7.28571 -7.30482 2.01282 6.13205 -6.75482 2.01282 7.91501 -6.75482 
2.01282 7.91501 -5.98271 2.01392 7.96508 -6.60698 2.01392 7.96508 -6.13055 
2.01418 6.10415 -6.68161 2.01418 7.94291 -6.68161 2.01418 7.94291 -6.05592 
2.01786 7.97855 -6.5399 2.01786 7.97855 -6.19763 2.01868 7.02353 -7.3388 
2.02051 7.98761 -6.47184 2.02051 7.98761 -6.26569 2.02076 6.35425 -7.0702 
2.02076 7.69281 -7.0702 2.02184 7.99214 -6.40347 2.02184 7.99214 -6.33406 
2.02339 6.81238 -7.31432 2.02339 7.23468 -7.31432 2.02833 6.45046 -7.14836 
2.02833 7.5966 -7.14836 2.03106 6.6624 -7.26564 2.03106 7.38466 -7.26564 
2.03177 6.55335 -7.21337 2.03177 7.49371 -7.21337 2.03452 6.23486 -6.92644 
2.03452 7.81221 -6.92644 2.03576 6.86505 -7.32127 2.03576 7.18201 -7.32127 
2.03998 6.19239 -6.85801 2.03998 7.85468 -6.85801 2.03998 7.85468 -5.87953 
2.04369 6.15502 -6.78574 2.04369 7.89204 -6.78574 2.04369 7.89204 -5.95179 
2.04545 6.71175 -7.27983 2.04545 7.33531 -7.27983 2.0458 6.12445 -6.71329 
2.0458 7.92261 -6.71329 2.0458 7.92261 -6.02424 2.0463 7.94741 -6.63936 
2.0463 7.94741 -6.09817 2.04735 6.91818 -7.32538 2.04735 7.12888 -7.32538 
2.04832 6.31617 -7.02093 2.04832 7.73089 -7.02093 2.05087 7.96302 -6.57283 
2.05087 7.96302 -6.1647 2.05415 7.97422 -6.50534 2.05415 7.97422 -6.23219 
2.05613 7.98096 -6.43722 2.05613 7.98096 -6.30032 2.05679 7.98321 -6.36877 
2.05707 6.97078 -7.32691 2.05707 7.07628 -7.32691 2.05777 6.40948 -7.10591 
2.05777 7.63759 -7.10591 2.05908 6.76224 -7.29149 2.05908 7.28482 -7.29149 
2.06314 6.50902 -7.17664 2.06314 7.53804 -7.17664 2.06438 6.61528 -7.23479 
2.06438 7.43178 -7.23479 2.06599 7.02353 -7.32571 2.06942 6.22058 -6.88741 
2.06942 7.82649 -6.88741 2.07164 6.81327 -7.30054 2.07164 7.23379 -7.30054 
2.07396 6.18077 -6.81686 2.07396 7.8663 -6.81686 2.07396 7.8663 -5.92067 
2.07461 6.28172 -6.96908 2.07461 7.76534 -6.96908 2.07679 6.14706 -6.74445 
2.07679 7.9 -6.74445 2.07679 7.9 -5.99308 2.07803 6.11954 -6.67109 
2.07803 7.92752 -6.67109 2.07803 7.92752 -6.06644 2.0794 6.66374 -7.25099 
2.0794 7.38332 -7.25099 2.08393 6.86609 -7.30696 2.08393 7.18097 -7.30696 
2.08611 6.36961 -7.05872 2.08611 7.67745 -7.05872 2.08854 7.94291 -6.60724 
2.08854 7.94291 -6.13029 2.0925 7.95641 -6.54015 2.0925 7.95641 -6.19738 
2.09333 6.46647 -7.13609 2.09333 7.5806 -7.13609 2.09356 6.71322 -7.26469 
2.09356 7.33384 -7.26469 2.09448 6.91822 -7.31073 2.09448 7.12884 -7.31073 
2.09517 7.96549 -6.47202 2.09517 7.96549 -6.26551 2.09646 6.56991 -7.20024 
2.09646 7.47715 -7.20024 2.0965 7.97004 -6.40363 2.0965 7.97004 -6.3339 
2.09714 6.25037 -6.91548 2.09714 7.7967 -6.91548 2.10346 6.20866 -6.84684 
2.10346 7.8384 -6.84684 2.10346 7.8384 -5.89069 2.10414 6.97091 -7.31183 
2.10414 7.07616 -7.31183 2.10682 6.76359 -7.27584 2.10682 7.28348 -7.27584 
2.10685 6.17167 -6.77457 2.10685 7.87539 -6.77457 2.10685 7.87539 -5.96296 
2.10903 6.14161 -6.70209 2.10903 7.90545 -6.70209 2.10903 7.90545 -6.03544 
2.11259 7.02353 -7.31031 2.11302 6.33276 -7.00834 2.11302 7.7143 -7.00834 
2.11425 6.61445 -7.21614 2.11425 7.43261 -7.21614 2.11915 6.81468 -7.28442 
2.11915 7.23238 -7.28442 2.12023 6.12445 -6.63887 2.12023 7.92261 -6.63887 
2.12023 7.92261 -6.09867 2.12164 6.42647 -7.09254 2.12164 7.62059 -7.09254 
2.12717 6.52648 -7.16212 2.12717 7.52058 -7.16212 2.12923 6.66313 -7.23198 
2.12923 7.38393 -7.23198 2.1299 7.9358 -6.57445 2.1299 7.9358 -6.16309 
2.13049 6.86638 -7.29041 2.13049 7.18069 -7.29041 2.13136 6.23797 -6.87512 
2.13136 7.8091 -6.87512 2.13343 7.94711 -6.50675 2.13343 7.94711 -6.23079 
2.13527 7.95405 -6.43839 2.13527 7.95405 -6.29914 2.13614 7.95631 -6.36877 
2.13649 6.2994 -6.95653 2.13649 7.74766 -6.95653 2.13654 6.19915 -6.80487 
2.13654 7.84792 -6.80487 2.13654 7.84792 -5.93266 2.13923 6.1658 -6.73229 
2.13923 7.88126 -6.73229 2.13923 7.88126 -6.00524 2.14084 6.91851 -7.29378 
2.14084 7.12855 -7.29378 2.1435 6.71308 -7.24532 2.1435 7.33399 -7.24532 
2.14564 6.57005 -7.17963 2.14564 7.47701 -7.17963 2.14954 6.38768 -7.044 
2.14954 7.65938 -7.044 2.15014 6.97095 -7.29452 2.15014 7.07611 -7.29452 
2.15139 6.14706 -6.66986 2.15139 7.9 -6.66986 2.15139 7.9 -6.06768 
2.15637 6.48518 -7.12061 2.15637 7.56188 -7.12061 2.15668 6.76363 -7.25607 
2.15668 7.28344 -7.25607 2.15838 6.26919 -6.90217 2.15838 7.02353 -7.29265 
2.15838 7.77788 -6.90217 2.16176 6.13205 -6.60589 2.16176 7.91501 -6.60589 
2.16176 7.91501 -6.13164 2.16317 6.61478 -7.19508 2.16317 7.43228 -7.19508 
2.16471 6.22788 -6.8331 2.16471 7.81919 -6.8331 2.16471 7.81919 -5.90443 
2.16855 6.19206 -6.76161 2.16855 7.855 -6.76161 2.16855 7.855 -5.97592 
2.1697 6.81629 -7.26421 2.1697 7.23077 -7.26421 2.17025 7.92611 -6.54106 
2.17025 7.92611 -6.19647 2.17296 7.9353 -6.47295 2.17296 7.9353 -6.26458 
2.17425 6.3528 -6.99429 2.17425 7.69426 -6.99429 2.17508 7.93965 -6.40363 
2.17508 7.93965 -6.3339 2.17566 6.52756 -7.13951 2.17566 7.5195 -7.13951 
2.17835 6.66378 -7.21046 2.17835 7.38328 -7.21046 2.18091 6.86815 -7.26969 
2.18091 7.17892 -7.26969 2.1815 6.17167 -6.69991 2.1815 7.87539 -6.69991 
2.1815 7.87539 -6.03762 2.18395 6.44618 -7.07587 2.18395 7.60088 -7.07587 
2.19125 6.92071 -7.2725 2.19125 7.12635 -7.2725 2.19195 6.25872 -6.86049 
2.19195 7.78835 -6.86049 2.19195 7.78835 -5.87704 2.19237 6.71382 -7.22344 
2.19237 7.33324 -7.22344 2.19267 6.15502 -6.63676 2.19267 7.89204 -6.63676 
2.19267 7.89204 -6.10078 2.19399 6.57145 -7.15658 2.19399 7.47561 -7.15658 
2.19692 6.22032 -6.78999 2.19692 7.82674 -6.78999 2.19692 7.82674 -5.94754 
2.19726 6.32047 -6.94148 2.19726 7.72659 -6.94148 2.2004 6.97325 -7.2727 
2.2004 7.07381 -7.2727 2.20201 6.14218 -6.57242 2.20201 7.90488 -6.57242 
2.20201 7.90488 -6.16511 2.20326 7.02353 -7.27276 2.20402 6.48745 -7.0962 
2.20402 7.55961 -7.0962 2.20637 6.76578 -7.23369 2.20637 7.28128 -7.23369 
2.20948 6.13321 -6.5072 2.20948 7.91385 -6.5072 2.20948 7.91385 -6.23034 
2.20978 6.40966 -7.02811 2.20978 7.63741 -7.02811 2.21099 6.61627 -7.17167 
2.21099 7.43079 -7.17167 2.21181 6.19915 -6.7296 2.21181 7.84792 -6.7296 
2.21181 7.84792 -6.00793 2.21265 7.92034 -6.43815 2.21265 7.92034 -6.29938 
2.2137 7.92251 -6.36877 2.21799 6.29124 -6.88658 2.21799 7.75582 -6.88658 
2.21908 6.81851 -7.24134 2.21908 7.22855 -7.24134 2.22301 6.53006 -7.11469 
2.22301 7.517 -7.11469 2.2238 6.18077 -6.66702 2.2238 7.8663 -6.66702 
2.2238 7.8663 -6.07051 2.22428 6.25052 -6.81735 2.22428 7.79654 -6.81735 
2.22428 7.79654 -5.92018 2.22606 6.6655 -7.18669 2.22606 7.38156 -7.18669 
2.23041 6.87064 -7.24619 2.23041 7.17642 -7.24619 2.23102 6.4491 -7.049 
2.23102 7.59796 -7.049 2.23374 6.37576 -6.97753 2.23374 7.6713 -6.97753 
2.23399 6.16613 -6.60292 2.23399 7.88094 -6.60292 2.23399 7.88094 -6.13461 
2.24003 6.22788 -6.75778 2.24003 7.81919 -6.75778 2.24003 7.81919 -5.97975 
2.24043 6.92321 -7.24852 2.24043 7.12385 -7.24852 2.24088 6.57392 -7.1313 
2.24088 7.47314 -7.1313 2.24124 6.71647 -7.19882 2.24124 7.33059 -7.19882 
2.2423 6.1554 -6.53801 2.2423 7.89166 -6.53801 2.2423 7.89166 -6.19952 
2.24435 6.97331 -7.25072 2.24435 7.07375 -7.25072 2.2471 7.02353 -7.25069 
2.24749 6.14799 -6.47293 2.24749 7.89907 -6.47293 2.24749 7.89907 -6.2646 
2.24961 7.90342 -6.40362 2.24961 7.90342 -6.33391 2.25056 6.28258 -6.84363 
2.25056 7.76448 -6.84363 2.25056 7.76448 -5.8939 2.25093 6.49071 -7.06895 
2.25093 7.55635 -7.06895 2.25378 6.20866 -6.69653 2.25378 7.8384 -6.69653 
2.25378 7.8384 -6.041 2.25506 6.76866 -7.20856 2.25506 7.2784 -7.20856 
2.25575 6.34464 -6.92434 2.25575 7.70242 -6.92434 2.25583 6.414 -6.99959 
2.25583 7.63307 -6.99959 2.25758 6.61892 -7.14599 2.25758 7.42815 -7.14599 
2.26494 6.19239 -6.63305 2.26494 7.85468 -6.63305 2.26494 7.85468 -6.10449 
2.26715 6.82134 -7.21588 2.26715 7.22572 -7.21588 2.26743 6.25872 -6.78502 
2.26743 7.78835 -6.78502 2.26743 7.78835 -5.95251 2.26991 6.5339 -7.08711 
2.26991 7.51316 -7.08711 2.27388 6.66895 -7.16003 2.27388 7.37811 -7.16003 
2.27394 6.17979 -6.5684 2.27394 7.86728 -6.5684 2.27394 7.86728 -6.16914 
2.2757 6.31642 -6.86877 2.2757 7.73064 -6.86877 2.2757 7.73064 -5.86877 
2.27674 6.45372 -7.02012 2.27674 7.59335 -7.02012 2.27827 6.87364 -7.22021 
2.27827 7.17342 -7.22021 2.27877 6.38149 -6.94731 2.27877 7.66557 -6.94731 
2.28013 6.17068 -6.50368 2.28013 7.87638 -6.50368 2.28013 7.87638 -6.23386 
2.28206 6.23797 -6.72442 2.28206 7.8091 -6.72442 2.28206 7.8091 -6.01311 
2.28346 6.92331 -7.22441 2.28346 7.12375 -7.22441 2.28415 6.16526 -6.43838 
2.28415 7.8818 -6.43838 2.28415 7.8818 -6.29916 2.28539 7.88389 -6.36877 
2.28739 6.97347 -7.22648 2.28739 7.07359 -7.22648 2.28758 6.57807 -7.1033 
2.28758 7.46899 -7.1033 2.28871 6.72005 -7.17171 2.28871 7.32702 -7.17171 
2.2898 7.02353 -7.22649 2.29351 6.29124 -6.81105 2.29351 7.75582 -6.81105 
2.29351 7.75582 -5.92648 2.29434 6.22058 -6.66249 2.29434 7.82649 -6.66249 
2.29434 7.82649 -6.07504 2.29671 6.49578 -7.03961 2.29671 7.55128 -7.03961 
2.29963 6.35197 -6.8927 2.29963 7.69509 -6.8927 2.30065 6.42013 -6.96904 
2.30065 7.62694 -6.96904 2.30201 6.77204 -7.18101 2.30201 7.27503 -7.18101 
2.30279 6.62271 -7.11811 2.30279 7.42435 -7.11811 2.30432 6.20629 -6.59828 
2.30432 7.84077 -6.59828 2.30432 7.84077 -6.13925 2.3091 6.26919 -6.75145 
2.3091 7.77788 -6.75145 2.3091 7.77788 -5.98608 2.31179 6.19572 -6.53408 
2.31179 7.85134 -6.53408 2.31179 7.85134 -6.20345 2.31376 6.82477 -7.18791 
2.31376 7.22229 -7.18791 2.31534 6.53919 -7.05739 2.31534 7.50787 -7.05739 
2.31682 6.18858 -6.46896 2.31682 7.85849 -6.46896 2.31682 7.85849 -6.26857 
2.31889 6.67301 -7.13171 2.31889 7.37405 -7.13171 2.31937 6.18496 -6.40362 
2.31937 7.86211 -6.40362 2.31937 7.86211 -6.33391 2.32019 6.87403 -7.1941 
2.32019 7.17304 -7.1941 2.32099 6.46001 -6.98933 2.32099 7.58705 -6.98933 
2.3223 6.38914 -6.91537 2.3223 7.65792 -6.91537 2.32241 6.25037 -6.69021 
2.32241 7.7967 -6.69021 2.32241 7.7967 -6.04733 2.32527 6.92365 -7.19822 
2.32527 7.12341 -7.19822 2.32896 6.97353 -7.20027 2.32896 7.07353 -7.20027 
2.33127 6.34464 -6.84882 2.33127 7.02353 -7.20024 2.33127 7.70242 -6.84882 
2.33127 7.70242 -5.88872 2.3316 6.58288 -7.0736 2.3316 7.46419 -7.0736 
2.33338 6.23486 -6.62759 2.33338 7.81221 -6.62759 2.33338 7.81221 -6.10995 
2.33366 6.72462 -7.14294 2.33366 7.32244 -7.14294 2.34073 6.50243 -7.00845 
2.34073 7.54463 -7.00845 2.34196 6.22272 -6.56386 2.34196 7.82434 -6.56386 
2.34196 7.82434 -6.17368 2.34365 6.42783 -6.93672 2.34365 7.61923 -6.93672 
2.34651 6.62764 -7.0881 2.34651 7.41942 -7.0881 2.34672 6.77684 -7.15176 
2.34672 7.27022 -7.15176 2.34811 6.21402 -6.49929 2.34811 7.83304 -6.49929 
2.34811 7.83304 -6.23824 2.34841 6.32047 -6.79033 2.34841 7.72659 -6.79033 
2.34841 7.72659 -5.9472 2.35182 6.20878 -6.43417 2.35182 6.20878 -6.30336 
2.35182 7.83828 -6.43417 2.35182 7.83828 -6.30336 2.35305 6.20703 -6.36877 
2.35305 7.84003 -6.36877 2.35424 6.38149 -6.87184 2.35424 7.66557 -6.87184 
2.35424 7.66557 -5.8657 2.3549 6.82495 -7.1594 2.3549 7.22212 -7.1594 
2.35816 6.54498 -7.02582 2.35816 7.50209 -7.02582 2.36134 6.87428 -7.16548 
2.36134 7.17279 -7.16548 2.36264 6.67833 -7.10112 2.36264 7.36873 -7.10112 
2.36347 6.2994 -6.72955 2.36347 7.74766 -6.72955 2.36347 7.74766 -6.00798 
2.36364 6.46796 -6.9567 2.36364 7.5791 -6.9567 2.36652 6.92422 -7.16944 
2.36652 7.12284 -7.16944 2.3702 6.97417 -7.17135 2.3702 7.07289 -7.17135 
2.3714 7.02353 -7.17197 2.37424 6.58893 -7.04173 2.37424 7.45814 -7.04173 
2.37597 6.42013 -6.89372 2.37597 7.62694 -6.89372 2.37597 7.62694 -5.84381 
2.37601 6.28172 -6.66768 2.37601 7.76534 -6.66768 2.37601 7.76534 -6.06986 
2.377 6.73006 -7.11194 2.377 7.317 -7.11194 2.38221 6.50943 -6.97527 
2.38221 7.53763 -6.97527 2.38446 6.37576 -6.82681 2.38446 7.6713 -6.82681 
2.38446 7.6713 -5.91072 2.38654 6.77754 -7.12134 2.38654 7.26952 -7.12134 
2.3868 6.26713 -6.60204 2.3868 7.77993 -6.60204 2.3868 7.77993 -6.13549 
2.38862 6.63369 -7.05605 2.38862 7.41337 -7.05605 2.39445 6.25635 -6.53782 
2.39445 6.25635 -6.19971 2.39445 7.79071 -6.53782 2.39445 7.79071 -6.19971 
2.39459 6.82562 -7.1289 2.39459 7.22145 -7.1289 2.39626 6.46001 -6.91406 
2.39626 7.58705 -6.91406 2.39931 6.55213 -6.99238 2.39931 7.49493 -6.99238 
2.39973 6.24903 -6.47236 2.39973 6.24903 -6.26517 2.39973 7.79804 -6.47236 
2.39973 7.79804 -6.26517 2.40122 6.87514 -7.13473 2.40122 7.17192 -7.13473 
2.40123 6.3528 -6.76731 2.40123 7.69426 -6.76731 2.40123 7.69426 -5.97022 
2.40244 6.24524 -6.40696 2.40244 6.24524 -6.33057 2.40244 7.80183 -6.40696 
2.40244 7.80183 -6.33057 2.40447 6.68466 -7.06864 2.40447 7.3624 -7.06864 
2.40627 6.92504 -7.13862 2.40627 7.12202 -7.13862 2.40653 6.414 -6.84889 
2.40653 7.63307 -6.84889 2.40653 7.63307 -5.88864 2.40895 6.97423 -7.14114 
2.40895 7.07283 -7.14114 2.41009 7.02353 -7.14178 2.41492 6.59598 -7.00798 
2.41492 7.45109 -7.00798 2.41527 6.33276 -6.70609 2.41527 6.33276 -6.03145 
2.41527 7.7143 -6.70609 2.41527 7.7143 -6.03145 2.41539 6.50243 -6.9338 
2.41539 7.54463 -6.9338 2.41549 6.73128 -7.07958 2.41549 7.31578 -7.07958 
2.425 6.77885 -7.08886 2.425 7.26821 -7.08886 2.42706 6.45372 -6.86981 
2.42706 7.59335 -6.86981 2.42706 7.59335 -5.86772 2.42786 6.31617 -6.64139 
2.42786 6.31617 -6.09614 2.42786 7.73089 -6.64139 2.42786 7.73089 -6.09614 
2.42898 6.64085 -7.02205 2.42898 7.40621 -7.02205 2.43273 6.82678 -7.09651 
2.43273 7.22028 -7.09651 2.43276 6.54498 -6.95123 2.43276 7.50209 -6.95123 
2.43505 6.40966 -6.80284 2.43505 7.63741 -6.80284 2.43505 7.63741 -5.93469 
2.43744 6.30284 -6.57543 2.43744 6.30284 -6.1621 2.43744 7.74422 -6.57543 
2.43744 7.74422 -6.1621 2.43934 6.87639 -7.10221 2.43934 7.17067 -7.10221 
2.44147 6.68664 -7.03454 2.44147 7.36042 -7.03454 2.44365 6.92516 -7.10644 
2.44365 7.1219 -7.10644 2.44441 6.29364 -6.5105 2.44441 6.29364 -6.22703 
2.44441 7.75342 -6.5105 2.44441 7.75342 -6.22703 2.44636 6.9744 -7.1089 
2.44636 7.07266 -7.1089 2.44655 6.49578 -6.88977 2.44655 7.55128 -6.88977 
2.44655 7.55128 -5.84776 2.44726 7.02353 -7.10972 2.44846 6.28761 -6.44496 
2.44846 6.28761 -6.29257 2.44846 7.75946 -6.44496 2.44846 7.75946 -6.29257 
2.44866 6.58893 -6.9673 2.44866 7.45814 -6.9673 2.45043 6.28546 -6.36877 
2.45043 7.7616 -6.36877 2.45094 6.38768 -6.7426 2.45094 6.38768 -5.99493 
2.45094 7.65938 -6.7426 2.45094 7.65938 -5.99493 2.45236 6.73325 -7.04542 
2.45236 7.31382 -7.04542 2.45594 6.4491 -6.82408 2.45594 7.59796 -6.82408 
2.45594 7.59796 -5.91345 2.46162 6.78055 -7.05468 2.46162 7.26651 -7.05468 
2.46298 6.63369 -6.98168 2.46298 7.41337 -6.98168 2.46432 6.53919 -6.90841 
2.46432 7.50787 -6.90841 2.46432 7.50787 -5.82913 2.46565 6.36961 -6.67918 
2.46565 6.36961 -6.05836 2.46565 7.67745 -6.67918 2.46565 7.67745 -6.05836 
2.46922 6.82844 -7.06229 2.46922 7.21862 -7.06229 2.47515 6.8768 -7.06822 
2.47515 7.17026 -7.06822 2.47557 6.68466 -6.99753 2.47557 7.3624 -6.99753 
2.47589 6.49071 -6.84399 2.47589 7.55635 -6.84399 2.47589 7.55635 -5.89354 
2.47714 6.35425 -6.61383 2.47714 6.35425 -6.1237 2.47714 7.69281 -6.61383 
2.47714 7.69281 -6.1237 2.4794 6.92551 -7.07247 2.4794 7.12155 -7.07247 
2.48054 6.58288 -6.92467 2.48054 7.46419 -6.92467 2.48054 7.46419 -5.81286 
2.48196 6.97446 -7.07502 2.48196 7.0726 -7.07502 2.48281 6.44618 -6.77701 
2.48281 6.44618 -5.96052 2.48281 7.02353 -7.07587 2.48281 7.60088 -6.77701 
2.48281 7.60088 -5.96052 2.48507 6.34184 -6.54788 2.48507 6.34184 -6.18965 
2.48507 7.70523 -6.54788 2.48507 7.70523 -6.18965 2.48652 6.73128 -7.00856 
2.48652 7.31578 -7.00856 2.49089 6.33392 -6.48255 2.49089 6.33392 -6.25499 
2.49089 7.71314 -6.48255 2.49089 7.71314 -6.25499 2.49404 6.5339 -6.86298 
2.49404 7.51316 -6.86298 2.49404 7.51316 -5.87455 2.49503 6.62764 -6.93958 
2.49503 7.41942 -6.93958 2.49529 6.33018 -6.40697 2.49529 6.33018 -6.33057 
2.49529 7.71688 -6.40697 2.49529 7.71688 -6.33057 2.4958 6.77885 -7.01807 
2.4958 7.26821 -7.01807 2.49947 6.42647 -6.71471 2.49947 6.42647 -6.02282 
2.49947 7.62059 -6.71471 2.49947 7.62059 -6.02282 2.50313 6.48745 -6.79709 
2.50313 6.48745 -5.94045 2.50313 7.55961 -6.79709 2.50313 7.55961 -5.94045 
2.50344 6.82678 -7.02579 2.50344 7.22028 -7.02579 2.50805 6.67833 -6.9557 
2.50805 7.36873 -6.9557 2.50914 6.87639 -7.0324 2.50914 7.17067 -7.0324 
2.51024 6.57807 -6.88065 2.51024 7.46899 -6.88065 2.51024 7.46899 -5.85689 
2.51284 6.40948 -6.65083 2.51284 6.40948 -6.0867 2.51284 7.63759 -6.65083 
2.51284 7.63759 -6.0867 2.51338 6.92516 -7.03672 2.51338 7.1219 -7.03672 
2.51584 6.9744 -7.03943 2.51584 7.07266 -7.03943 2.51665 7.02353 -7.04032 
2.51888 6.73006 -6.97007 2.51888 7.317 -6.97007 2.52162 6.53006 -6.81608 
2.52162 6.53006 -5.92145 2.52162 7.517 -6.81608 2.52162 7.517 -5.92145 
2.52286 6.39527 -6.58567 2.52286 6.39527 -6.15186 2.52286 7.65179 -6.58567 
2.52286 7.65179 -6.15186 2.52504 6.62271 -6.89586 2.52504 7.42435 -6.89586 
2.52504 7.42435 -5.84167 2.52754 6.48518 -6.74944 2.52754 6.48518 -5.98809 
2.52754 7.56188 -6.74944 2.52754 7.56188 -5.98809 2.52827 6.77754 -6.9796 
2.52827 7.26952 -6.9796 2.52948 6.38393 -6.51952 2.52948 6.38393 -6.21801 
2.52948 7.66313 -6.51952 2.52948 7.66313 -6.21801 2.53584 6.82562 -6.98765 
2.53584 7.22145 -6.98765 2.53601 6.37839 -6.44436 2.53601 6.37839 -6.29317 
2.53601 7.66868 -6.44436 2.53601 7.66868 -6.29317 2.53819 6.37653 -6.36877 
2.53819 7.67053 -6.36877 2.53824 6.57392 -6.83395 2.53824 6.57392 -5.90359 
2.53824 7.47314 -6.83395 2.53824 7.47314 -5.90359 2.53864 6.67301 -6.91196 
2.53864 7.37405 -6.91196 2.53864 7.37405 -5.82557 2.54167 6.87514 -6.99429 
2.54167 6.87514 -5.74324 2.54167 7.17192 -6.99429 2.54303 6.46647 -6.68639 
2.54303 6.46647 -6.05114 2.54303 7.5806 -6.68639 2.54303 7.5806 -6.05114 
2.54556 6.92504 -6.99934 2.54556 6.92504 -5.73819 2.54556 7.12202 -6.99934 
2.54556 7.12202 -5.73819 2.54644 6.52756 -6.76873 2.54644 6.52756 -5.9688 
2.54644 7.5195 -6.76873 2.54644 7.5195 -5.9688 2.54807 6.97423 -7.00202 
2.54807 6.97423 -5.73551 2.54807 7.07283 -7.00202 2.54807 7.07283 -5.73551 
2.54871 7.02353 -7.00316 2.54871 7.02353 -5.73437 2.54987 6.72462 -6.92672 
2.54987 6.72462 -5.81081 2.54987 7.32244 -6.92672 2.54987 7.32244 -5.81081 
2.55293 6.61892 -6.85064 2.55293 6.61892 -5.88689 2.55293 7.42815 -6.85064 
2.55293 7.42815 -5.88689 2.5553 6.45046 -6.62139 2.5553 6.45046 -6.11614 
2.5553 7.5966 -6.62139 2.5553 7.5966 -6.11614 2.5587 6.77684 -6.93979 
2.5587 6.77684 -5.79775 2.5587 7.27022 -6.93979 2.5587 7.27022 -5.79775 
2.56352 6.57145 -6.78706 2.56352 6.57145 -5.95047 2.56352 7.47561 -6.78706 
2.56352 7.47561 -5.95047 2.56403 6.43736 -6.55569 2.56403 6.43736 -6.18184 
2.56403 7.6097 -6.55569 2.56403 7.6097 -6.18184 2.56633 6.82495 -6.94796 
2.56633 6.82495 -5.78957 2.56633 7.22212 -6.94796 2.56633 7.22212 -5.78957 
2.56696 6.66895 -6.86695 2.56696 6.66895 -5.87059 2.56696 7.37811 -6.86695 
2.56696 7.37811 -5.87059 2.56905 6.52648 -6.72023 2.56905 6.52648 -6.0173 
2.56905 7.52058 -6.72023 2.56905 7.52058 -6.0173 2.57242 6.87428 -6.9544 
2.57242 6.87428 -5.78313 2.57242 7.17279 -6.9544 2.57242 7.17279 -5.78313 
2.57425 6.43246 -6.48259 2.57425 6.43246 -6.25494 2.57425 7.61461 -6.48259 
2.57425 7.61461 -6.25494 2.57637 6.92422 -6.95958 2.57637 6.92422 -5.77795 
2.57637 7.12284 -6.95958 2.57637 7.12284 -5.77795 2.57828 6.97417 -6.96326 
2.57828 6.97417 -5.77427 2.57828 7.07289 -6.96326 2.57828 7.07289 -5.77427 
2.57861 6.61627 -6.80406 2.57861 6.61627 -5.93348 2.57861 7.43079 -6.80406 
2.57861 7.43079 -5.93348 2.57865 6.72005 -6.88177 2.57865 6.72005 -5.85576 
2.57865 7.32702 -6.88177 2.57865 7.32702 -5.85576 2.57866 6.42872 -6.407 
2.57866 6.42872 -6.33053 2.57866 7.61834 -6.407 2.57866 7.61834 -6.33053 
2.57891 7.02353 -6.96447 2.57891 7.02353 -5.77307 2.58357 6.50902 -6.65621 
2.58357 6.50902 -6.08132 2.58357 7.53804 -6.65621 2.58357 7.53804 -6.08132 
2.58657 6.57005 -6.73871 2.58657 6.57005 -5.99882 2.58657 7.47701 -6.73871 
2.58657 7.47701 -5.99882 2.58795 6.77204 -6.89508 2.58795 6.77204 -5.84245 
2.58795 7.27503 -6.89508 2.58795 7.27503 -5.84245 2.59362 6.6655 -6.81912 
2.59362 6.6655 -5.91841 2.59362 7.38156 -6.81912 2.59362 7.38156 -5.91841 
2.59436 6.49394 -6.59086 2.59436 6.49394 -6.14667 2.59436 7.55312 -6.59086 
2.59436 7.55312 -6.14667 2.59484 6.82477 -6.90682 2.59484 6.82477 -5.83071 
2.59484 7.22229 -6.90682 2.59484 7.22229 -5.83071 2.60103 6.87403 -6.91326 
2.60103 6.87403 -5.82427 2.60103 7.17304 -6.91326 2.60103 7.17304 -5.82427 
2.60201 6.61478 -6.75624 2.60201 6.61478 -5.98129 2.60201 7.43228 -6.75624 
2.60201 7.43228 -5.98129 2.60516 6.92365 -6.91833 2.60516 6.92365 -5.8192 
2.60516 7.12341 -6.91833 2.60516 7.12341 -5.8192 2.60575 6.71647 -6.8343 
2.60575 6.71647 -5.90323 2.60575 7.33059 -6.8343 2.60575 7.33059 -5.90323 
2.60667 6.48769 -6.51834 2.60667 6.48769 -6.21919 2.60667 7.55937 -6.51834 
2.60667 7.55937 -6.21919 2.60717 6.56991 -6.68952 2.60717 6.56991 -6.04801 
2.60717 7.02353 -6.92434 2.60717 7.02353 -5.8132 2.60717 7.47715 -6.68952 
2.60717 7.47715 -6.04801 2.60721 6.97353 -6.92203 2.60721 6.97353 -5.81551 
2.60721 7.07353 -6.92203 2.60721 7.07353 -5.81551 2.61444 6.48437 -6.44502 
2.61444 6.48437 -6.29252 2.61444 7.56269 -6.44502 2.61444 7.56269 -6.29252 
2.6155 6.76866 -6.84812 2.6155 6.76866 -5.88941 2.6155 7.2784 -6.84812 
2.6155 7.2784 -5.88941 2.61689 6.48279 -6.36877 2.61689 7.56427 -6.36877 
2.6174 6.66378 -6.77141 2.6174 6.66378 -5.96612 2.6174 7.38328 -6.77141 
2.6174 7.38328 -5.96612 2.62031 6.55335 -6.62484 2.62031 6.55335 -6.1127 
2.62031 7.49371 -6.62484 2.62031 7.49371 -6.1127 2.62281 6.82134 -6.86021 
2.62281 6.82134 -5.87732 2.62281 7.22572 -6.86021 2.62281 7.22572 -5.87732 
2.62307 6.61445 -6.70732 2.62307 6.61445 -6.03021 2.62307 7.43261 -6.70732 
2.62307 7.43261 -6.03021 2.62715 6.87364 -6.87134 2.62715 6.87364 -5.8662 
2.62715 7.17342 -6.87134 2.62715 7.17342 -5.8662 2.63037 6.71382 -6.78544 
2.63037 6.71382 -5.95209 2.63037 7.33324 -6.78544 2.63037 7.33324 -5.95209 
2.63135 6.92331 -6.87653 2.63135 6.92331 -5.861 2.63135 7.12375 -6.87653 
2.63135 7.12375 -5.861 2.63341 6.97347 -6.88045 2.63341 6.97347 -5.85708 
2.63341 7.07359 -6.88045 2.63341 7.07359 -5.85708 2.63343 7.02353 -6.88287 
2.63343 7.02353 -5.85466 2.63496 6.54643 -6.5533 2.63496 6.54643 -6.18423 
2.63496 7.50063 -6.5533 2.63496 7.50063 -6.18423 2.63891 6.66313 -6.72229 
2.63891 6.66313 -6.01524 2.63891 7.38393 -6.72229 2.63891 7.38393 -6.01524 
2.64062 6.76578 -6.79944 2.64062 6.76578 -5.93809 2.64062 7.28128 -6.79944 
2.64062 7.28128 -5.93809 2.64173 6.61528 -6.65744 2.64173 6.61528 -6.08009 
2.64173 7.43178 -6.65744 2.64173 7.43178 -6.08009 2.64487 6.54172 -6.48014 
2.64487 6.54172 -6.25739 2.64487 7.50534 -6.48014 2.64487 7.50534 -6.25739 
2.64827 6.81851 -6.81215 2.64827 6.81851 -5.92539 2.64827 7.22855 -6.81215 
2.64827 7.22855 -5.92539 2.64984 6.53936 -6.407 2.64984 6.53936 -6.33053 
2.64984 7.5077 -6.407 2.64984 7.5077 -6.33053 2.65225 6.71308 -6.73656 
2.65225 6.71308 -6.00097 2.65225 7.33399 -6.73656 2.65225 7.33399 -6.00097 
2.65312 6.87064 -6.82347 2.65312 6.87064 -5.91406 2.65312 7.17642 -6.82347 
2.65312 7.17642 -5.91406 2.65546 6.92321 -6.83349 2.65546 6.92321 -5.90404 
2.65546 7.12385 -6.83349 2.65546 7.12385 -5.90404 2.65762 7.02353 -6.84016 
2.65762 7.02353 -5.89737 2.65765 6.97331 -6.83742 2.65765 6.97331 -5.90011 
2.65765 7.07375 -6.83742 2.65765 7.07375 -5.90011 2.65793 6.66374 -6.67247 
2.65793 6.66374 -6.06507 2.65793 7.38332 -6.67247 2.65793 7.38332 -6.06507 
2.65851 6.60737 -6.58664 2.65851 6.60737 -6.1509 2.65851 7.43969 -6.58664 
2.65851 7.43969 -6.1509 2.663 6.76363 -6.74974 2.663 6.76363 -5.98779 
2.663 7.28344 -6.74974 2.663 7.28344 -5.98779 2.67056 6.60169 -6.51466 
2.67056 6.60169 -6.22287 2.67056 7.44537 -6.51466 2.67056 7.44537 -6.22287 
2.67114 6.81629 -6.76276 2.67114 6.81629 -5.97477 2.67114 7.23077 -6.76276 
2.67114 7.23077 -5.97477 2.67162 6.71322 -6.68663 2.67162 6.71322 -6.0509 
2.67162 7.33384 -6.68663 2.67162 7.33384 -6.0509 2.67257 6.6624 -6.62412 
2.67257 6.6624 -6.11341 2.67257 7.38466 -6.62412 2.67257 7.38466 -6.11341 
2.67662 6.86815 -6.77398 2.67662 6.86815 -5.96355 2.67662 7.17892 -6.77398 
2.67662 7.17892 -5.96355 2.67781 6.59827 -6.44191 2.67781 6.59827 -6.29562 
2.67781 7.44879 -6.44191 2.67781 7.44879 -6.29562 2.67944 6.92071 -6.78432 
2.67944 6.92071 -5.95321 2.67944 7.12635 -6.78432 2.67944 7.12635 -5.95321 
2.67964 6.97325 -6.79347 2.67964 6.97325 -5.94407 2.67964 7.07381 -6.79347 
2.67964 7.07381 -5.94407 2.67969 7.02353 -6.79632 2.67969 7.02353 -5.94121 
2.68024 6.59713 -6.36877 2.68024 7.44993 -6.36877 2.68278 6.76359 -6.69989 
2.68278 6.76359 -6.03764 2.68278 7.28348 -6.69989 2.68278 7.28348 -6.03764 
2.68676 6.71175 -6.63851 2.68676 6.71175 -6.09902 2.68676 7.33531 -6.63851 
2.68676 7.33531 -6.09902 2.68717 6.65553 -6.55261 2.68717 6.65553 -6.18492 
2.68717 7.39153 -6.55261 2.68717 7.39153 -6.18492 2.69136 6.81468 -6.71221 
2.69136 6.81468 -6.02532 2.69136 7.23238 -6.71221 2.69136 7.23238 -6.02532 
2.69703 6.65091 -6.47966 2.69703 6.65091 -6.25788 2.69703 7.39615 -6.47966 
2.69703 7.39615 -6.25788 2.69734 6.86638 -6.72356 2.69734 6.86638 -6.01397 
2.69734 7.18069 -6.72356 2.69734 7.18069 -6.01397 2.69843 6.76224 -6.65215 
2.69843 6.76224 -6.08538 2.69843 7.28482 -6.65215 2.69843 7.28482 -6.08538 
2.69958 6.71107 -6.58971 2.69958 6.71107 -6.14782 2.69958 7.02353 -6.75145 
2.69958 7.02353 -5.98608 2.69958 7.33599 -6.58971 2.69958 7.33599 -6.14782 
2.70071 6.91851 -6.7339 2.70071 6.91851 -6.00363 2.70071 7.12855 -6.7339 
2.70071 7.12855 -6.00363 2.70146 6.97095 -6.74321 2.70146 6.97095 -5.99433 
2.70146 7.07611 -6.74321 2.70146 7.07611 -5.99433 2.70198 6.64858 -6.40655 
2.70198 6.64858 -6.33098 2.70198 7.39848 -6.40655 2.70198 7.39848 -6.33098 
2.70748 6.81327 -6.6647 2.70748 6.81327 -6.07283 2.70748 7.23379 -6.6647 
2.70748 7.23379 -6.07283 2.71176 6.76135 -6.60342 2.71176 6.76135 -6.13412 
2.71176 7.28571 -6.60342 2.71176 7.28571 -6.13412 2.71208 6.70555 -6.51734 
2.71208 6.70555 -6.22019 2.71208 7.34152 -6.51734 2.71208 7.34152 -6.22019 
2.7139 6.86609 -6.67699 2.7139 6.86609 -6.06054 2.7139 7.18097 -6.67699 
2.7139 7.18097 -6.06054 2.71725 7.02353 -6.70566 2.71725 7.02353 -6.03188 
2.71766 6.91822 -6.68755 2.71766 6.91822 -6.04999 2.71766 7.12884 -6.68755 
2.71766 7.12884 -6.04999 2.71876 6.97091 -6.6972 2.71876 6.97091 -6.04033 
2.71876 7.07616 -6.6972 2.71876 7.07616 -6.04033 2.71951 6.70174 -6.44417 
2.71951 6.70174 -6.29337 2.71951 7.34532 -6.44417 2.71951 7.34532 -6.29337 
2.72125 6.81238 -6.61645 2.72125 6.81238 -6.12108 2.72125 7.23468 -6.61645 
2.72125 7.23468 -6.12108 2.7222 6.70083 -6.36877 2.7222 7.34624 -6.36877 
2.72263 6.76108 -6.55435 2.72263 6.76108 -6.18318 2.72263 7.28599 -6.55435 
2.72263 7.28599 -6.18318 2.7282 6.86505 -6.62882 2.7282 6.86505 -6.10871 
2.7282 7.18201 -6.62882 2.7282 7.18201 -6.10871 2.73231 6.91818 -6.64042 
2.73231 6.91818 -6.09712 2.73231 7.12888 -6.64042 2.73231 7.12888 -6.09712 
2.73264 7.02353 -6.65905 2.73264 7.02353 -6.07848 2.73265 6.81203 -6.56757 
2.73265 6.81203 -6.16996 2.73265 7.23503 -6.56757 2.73265 7.23503 -6.16996 
2.73274 6.75637 -6.48144 2.73274 6.75637 -6.2561 2.73274 7.29069 -6.48144 
2.73274 7.29069 -6.2561 2.73385 6.97078 -6.65014 2.73385 6.97078 -6.0874 
2.73385 7.07628 -6.65014 2.73385 7.07628 -6.0874 2.73827 6.75516 -6.40655 
2.73827 6.75516 -6.33098 2.73827 7.29191 -6.40655 2.73827 7.29191 -6.33098 
2.74017 6.86446 -6.57971 2.74017 6.86446 -6.15782 2.74017 7.1826 -6.57971 
2.74017 7.1826 -6.15782 2.74163 6.81221 -6.5182 2.74163 6.81221 -6.21934 
2.74163 7.23486 -6.5182 2.74163 7.23486 -6.21934 2.7448 6.91758 -6.59152 
2.7448 6.91758 -6.14602 2.7448 7.12948 -6.59152 2.7448 7.12948 -6.14602 
2.74573 7.02353 -6.61175 2.74573 7.02353 -6.12579 2.74653 6.97074 -6.60265 
2.74653 6.97074 -6.13488 2.74653 7.07632 -6.60265 2.74653 7.07632 -6.13488 
2.74966 6.86449 -6.53036 2.74966 6.86449 -6.20717 2.74966 7.18257 -6.53036 
2.74966 7.18257 -6.20717 2.74985 6.81041 -6.44369 2.74985 6.81041 -6.29384 
2.74985 7.23665 -6.44369 2.74985 7.23665 -6.29384 2.75259 6.80981 -6.36877 
2.75259 7.23726 -6.36877 2.75482 6.91724 -6.54205 2.75482 6.91724 -6.19549 
2.75482 7.12982 -6.54205 2.75482 7.12982 -6.19549 2.75649 6.86424 -6.4814 
2.75649 6.86424 -6.25613 2.75649 7.02353 -6.56386 2.75649 7.02353 -6.17368 
2.75649 7.18282 -6.4814 2.75649 7.18282 -6.25613 2.7571 6.97031 -6.55322 
2.7571 6.97031 -6.18431 2.7571 7.07675 -6.55322 2.7571 7.07675 -6.18431 
2.76201 6.86303 -6.40653 2.76201 6.86303 -6.331 2.76201 7.18403 -6.40653 
2.76201 7.18403 -6.331 2.76219 6.91697 -6.49324 2.76219 6.91697 -6.24429 
2.76219 7.13009 -6.49324 2.76219 7.13009 -6.24429 2.76488 7.02353 -6.5155 
2.76488 7.02353 -6.22204 2.76499 6.97027 -6.50471 2.76499 6.97027 -6.23282 
2.76499 7.07679 -6.50471 2.76499 7.07679 -6.23282 2.76715 6.91696 -6.44413 
2.76715 6.91696 -6.29341 2.76715 7.13011 -6.44413 2.76715 7.13011 -6.29341 
2.76997 6.91665 -6.36877 2.76997 7.13041 -6.36877 2.77049 6.97016 -6.45558 
2.77049 6.97016 -6.28195 2.77049 7.0769 -6.45558 2.77049 7.0769 -6.28195 
2.77089 7.02353 -6.46678 2.77089 7.02353 -6.27075 2.77356 6.97013 -6.40653 
2.77356 6.97013 -6.33101 2.77356 7.07693 -6.40653 2.77356 7.07693 -6.33101 
2.7745 7.02353 -6.41783 2.7745 7.02353 -6.3197 2.7757 7.02353 -6.36877 
0.80146 7.2799 -4.23314 0.80266 7.2799 -4.28221 0.80266 7.2799 -4.18407 
0.8036 7.2265 -4.2709 0.8036 7.2265 -4.19538 0.8036 7.33331 -4.2709 
0.8036 7.33331 -4.19538 0.80627 7.2799 -4.33116 0.80627 7.2799 -4.13512 
0.80666 7.22654 -4.31996 0.80666 7.22654 -4.14632 0.80666 7.33327 -4.31996 
0.80666 7.33327 -4.14632 0.80718 7.17303 -4.23314 0.80718 7.38678 -4.23314 
0.81001 7.17333 -4.3085 0.81001 7.17333 -4.15778 0.81001 7.38648 -4.3085 
0.81001 7.38648 -4.15778 0.81217 7.22665 -4.36908 0.81217 7.22665 -4.0972 
0.81217 7.33316 -4.36908 0.81217 7.33316 -4.0972 0.81228 7.2799 -4.37987 
0.81228 7.2799 -4.08641 0.81497 7.17334 -4.35761 0.81497 7.17334 -4.10867 
0.81497 7.38647 -4.35761 0.81497 7.38647 -4.10867 0.81514 7.11941 -4.2709 
0.81514 7.11941 -4.19538 0.81514 7.4404 -4.2709 0.81514 7.4404 -4.19538 
0.82006 7.22668 -4.4176 0.82006 7.22668 -4.04868 0.82006 7.33313 -4.4176 
0.82006 7.33313 -4.04868 0.82067 7.12061 -4.34578 0.82067 7.12061 -4.12051 
0.82067 7.2799 -4.42823 0.82067 7.2799 -4.03805 0.82067 7.43919 -4.34578 
0.82067 7.43919 -4.12051 0.82234 7.17362 -4.40642 0.82234 7.17362 -4.05986 
0.82234 7.38619 -4.40642 0.82234 7.38619 -4.05986 0.82456 7.06618 -4.23314 
0.82456 7.49363 -4.23314 0.82731 7.06678 -4.30807 0.82731 7.06678 -4.15822 
0.82731 7.49303 -4.30807 0.82731 7.49303 -4.15822 0.8275 7.12086 -4.39473 
0.8275 7.12086 -4.07155 0.8275 7.43894 -4.39473 0.8275 7.43894 -4.07155 
0.83063 7.22711 -4.46702 0.83063 7.22711 -3.99926 0.83063 7.33269 -4.46702 
0.83063 7.33269 -3.99926 0.83143 7.2799 -4.47612 0.83143 7.2799 -3.99016 
0.83236 7.17395 -4.45589 0.83236 7.17395 -4.01039 0.83236 7.38586 -4.45589 
0.83236 7.38586 -4.01039 0.83553 7.06858 -4.38257 0.83553 7.06858 -4.08371 
0.83553 7.49123 -4.38257 0.83553 7.49123 -4.08371 0.83699 7.12083 -4.44409 
0.83699 7.12083 -4.02219 0.83699 7.43897 -4.44409 0.83699 7.43897 -4.02219 
0.83888 7.01153 -4.27093 0.83888 7.01153 -4.19535 0.83888 7.54828 -4.27093 
0.83888 7.54828 -4.19535 0.84331 7.22715 -4.51451 0.84331 7.22715 -3.95177 
0.84331 7.33265 -4.51451 0.84331 7.33265 -3.95177 0.84442 7.01274 -4.34581 
0.84442 7.01274 -4.12047 0.84442 7.54707 -4.34581 0.84442 7.54707 -4.12047 
0.84451 7.0684 -4.43195 0.84451 7.0684 -4.03433 0.84451 7.49141 -4.43195 
0.84451 7.49141 -4.03433 0.84452 7.2799 -4.52343 0.84452 7.2799 -3.94286 
0.84484 7.17456 -4.50479 0.84484 7.17456 -3.96149 0.84484 7.38525 -4.50479 
0.84484 7.38525 -3.96149 0.84896 7.12142 -4.4932 0.84896 7.12142 -3.97309 
0.84896 7.43839 -4.4932 0.84896 7.43839 -3.97309 0.85453 7.01745 -4.41872 
0.85453 7.01745 -4.04756 0.85453 7.54236 -4.41872 0.85453 7.54236 -4.04756 
0.85496 6.9572 -4.23314 0.85496 7.60261 -4.23314 0.8559 7.06876 -4.48083 
0.8559 7.06876 -3.98546 0.8559 7.49105 -4.48083 0.8559 7.49105 -3.98546 
0.85765 6.95812 -4.30854 0.85765 6.95812 -4.15774 0.85765 7.60169 -4.30854 
0.85765 7.60169 -4.15774 0.8584 7.22728 -4.56158 0.8584 7.22728 -3.90471 
0.8584 7.33253 -4.56158 0.8584 7.33253 -3.90471 0.8595 7.17459 -4.55192 
0.8595 7.17459 -3.91436 0.8595 7.38522 -4.55192 0.8595 7.38522 -3.91436 
0.85991 7.2799 -4.57003 0.85991 7.2799 -3.89625 0.86326 7.12246 -4.54137 
0.86326 7.12246 -3.92492 0.86326 7.43735 -4.54137 0.86326 7.43735 -3.92492 
0.86508 6.96192 -4.38171 0.86508 6.96192 -4.08457 0.86508 7.59789 -4.38171 
0.86508 7.59789 -4.08457 0.8654 7.01772 -4.46779 0.8654 7.01772 -3.99849 
0.8654 7.54208 -4.46779 0.8654 7.54208 -3.99849 0.86968 7.06964 -4.52908 
0.86968 7.06964 -3.9372 0.86968 7.49017 -4.52908 0.86968 7.49017 -3.9372 
0.87518 6.90496 -4.27093 0.87518 6.90496 -4.19536 0.87518 7.65485 -4.27093 
0.87518 7.65485 -4.19536 0.8757 7.22732 -4.60758 0.8757 7.22732 -3.8587 
0.8757 7.33249 -4.60758 0.8757 7.33249 -3.8587 0.87644 7.17489 -4.59828 
0.87644 7.17489 -3.86801 0.87644 7.38492 -4.59828 0.87644 7.38492 -3.86801 
0.87758 6.96744 -4.45408 0.87758 6.96744 -4.0122 0.87758 7.2799 -4.61582 
0.87758 7.2799 -3.85046 0.87758 7.59236 -4.45408 0.87758 7.59236 -4.0122 
0.87873 7.01861 -4.51652 0.87873 7.01861 -3.94976 0.87873 7.54119 -4.51652 
0.87873 7.54119 -3.94976 0.87981 7.12275 -4.58793 0.87981 7.12275 -3.87835 
0.87981 7.43706 -4.58793 0.87981 7.43706 -3.87835 0.88012 6.90728 -4.34403 
0.88012 6.90728 -4.12225 0.88012 7.65253 -4.34403 0.88012 7.65253 -4.12225 
0.8858 7.07106 -4.57659 0.8858 7.07106 -3.8897 0.8858 7.48875 -4.57659 
0.8858 7.48875 -3.8897 0.88999 6.91191 -4.41699 0.88999 6.91191 -4.0493 
0.88999 7.6479 -4.41699 0.88999 7.6479 -4.0493 0.8904 6.96812 -4.50289 
0.8904 6.96812 -3.9634 0.8904 7.59168 -4.50289 0.8904 7.59168 -3.9634 
0.89438 7.01996 -4.56426 0.89438 7.01996 -3.90202 0.89438 7.53985 -4.56426 
0.89438 7.53985 -3.90202 0.89692 6.8535 -4.23314 0.89692 7.70631 -4.23314 
0.89747 7.2799 -4.6607 0.89747 7.2799 -3.80559 0.89752 7.22963 -4.65784 
0.89752 7.22963 -3.80844 0.89752 7.33018 -4.65784 0.89752 7.33018 -3.80844 
0.89772 7.17708 -4.64869 0.89772 7.17708 -3.81759 0.89772 7.38273 -4.64869 
0.89772 7.38273 -3.81759 0.89935 6.85464 -4.30629 0.89935 6.85464 -4.16 
0.89935 7.70516 -4.30629 0.89935 7.70516 -4.16 0.90054 7.12452 -4.63835 
0.90054 7.12452 -3.82793 0.90054 7.43529 -4.63835 0.90054 7.43529 -3.82793 
0.90458 6.91878 -4.4885 0.90458 6.91878 -3.97779 0.90458 7.64103 -4.4885 
0.90458 7.64103 -3.97779 0.90554 6.9696 -4.551 0.90554 6.9696 -3.91528 
0.90554 7.59021 -4.551 0.90554 7.59021 -3.91528 0.90601 7.07266 -4.62714 
0.90601 7.07266 -3.83914 0.90601 7.48714 -4.62714 0.90601 7.48714 -3.83914 
0.9066 6.85807 -4.37904 0.9066 6.85807 -4.08724 0.9066 7.70174 -4.37904 
0.9066 7.70174 -4.08724 0.91415 7.02 -4.61412 0.91415 7.02 -3.85216 
0.91415 7.53981 -4.61412 0.91415 7.53981 -3.85216 0.91865 6.86375 -4.45101 
0.91865 6.86375 -4.01527 0.91865 7.69606 -4.45101 0.91865 7.69606 -4.01527 
0.91923 6.92012 -4.53684 0.91923 6.92012 -3.92944 0.91923 7.63969 -4.53684 
0.91923 7.63969 -3.92944 0.9195 7.22968 -3.76449 0.9195 7.33013 -3.76449 
0.91954 7.2799 -3.76174 0.9217 7.17959 -3.76842 0.9217 7.38022 -3.76842 
0.92403 7.12702 -3.77844 0.92403 7.43279 -3.77844 0.9249 6.96945 -4.60094 
0.9249 6.96945 -3.86535 0.9249 7.59036 -4.60094 0.9249 7.59036 -3.86535 
0.92732 6.79574 -4.27138 0.92732 6.79574 -4.19491 0.92732 7.76407 -4.27138 
0.92732 7.76407 -4.19491 0.92888 7.07489 -4.67652 0.92888 7.07489 -3.78976 
0.92888 7.48492 -3.78976 0.93229 6.79809 -4.34452 0.93229 6.79809 -4.12176 
0.93229 7.76172 -4.34452 0.93229 7.76172 -4.12176 0.93543 6.87166 -4.52182 
0.93543 6.87166 -3.94447 0.93543 7.68815 -4.52182 0.93543 7.68815 -3.94447 
0.93654 7.02215 -4.66381 0.93654 7.02215 -3.80247 0.93654 7.53766 -4.66381 
0.93654 7.53766 -3.80247 0.93825 6.9195 -4.58667 0.93825 6.9195 -3.87962 
0.93825 7.64031 -4.58667 0.93825 7.64031 -3.87962 0.9422 6.8028 -4.41767 
0.9422 6.8028 -4.04861 0.9422 7.75701 -4.41767 0.9422 7.75701 -4.04861 
0.94373 7.2799 -3.71904 0.94374 7.22985 -3.72145 0.94374 7.32996 -3.72145 
0.94581 7.17968 -3.72538 0.94581 7.38012 -3.72538 0.94679 6.97019 -4.64981 
0.94679 6.97019 -3.81647 0.94679 7.58962 -4.64981 0.94679 7.58962 -3.81647 
0.95001 7.13001 -3.73057 0.95001 7.42979 -3.73057 0.95409 6.87083 -4.57169 
0.95409 6.87083 -3.89459 0.95409 7.68898 -4.57169 0.95409 7.68898 -3.89459 
0.95434 7.07772 -3.74169 0.95434 7.48209 -3.74169 0.95685 6.80972 -4.48921 
0.95685 6.80972 -3.97707 0.95685 7.75008 -4.48921 0.95685 7.75008 -3.97707 
0.95976 6.92016 -4.63579 0.95976 6.92016 -3.83049 0.95976 7.63965 -4.63579 
0.95976 7.63965 -3.83049 0.96027 7.82064 -4.23314 0.96166 7.02503 -3.75378 
0.96166 7.53477 -3.75378 0.96271 7.81907 -4.30939 0.96271 7.81907 -4.15689 
0.96995 7.2299 -3.67988 0.96995 7.32991 -3.67988 0.96999 6.82628 -4.5539 
0.96999 6.82628 -3.91238 0.96999 7.2799 -3.67757 0.96999 7.73353 -4.5539 
0.96999 7.73353 -3.91238 0.97049 6.74407 -4.38272 0.97049 7.81574 -4.38272 
0.97049 7.81574 -4.08356 0.9714 6.97284 -3.7676 0.9714 7.58696 -3.7676 
0.972 7.18003 -3.68358 0.972 7.37978 -3.68358 0.97515 6.87116 -4.62061 
0.97515 6.87116 -3.84567 0.97515 7.68865 -4.62061 0.97515 7.68865 -3.84567 
0.97612 7.1304 -3.68865 0.97612 7.42941 -3.68865 0.98232 7.08115 -3.69508 
0.98232 7.47866 -3.69508 0.9828 6.75031 -4.45523 0.9828 7.8095 -4.45523 
0.9828 7.8095 -4.01105 0.98354 6.92188 -3.78278 0.98354 7.63793 -3.78278 
0.98921 7.02841 -3.70683 0.98921 7.5314 -3.70683 0.99059 6.82643 -4.60308 
0.99059 6.82643 -3.8632 0.99059 7.73338 -4.60308 0.99059 7.73338 -3.8632 
0.99359 6.76539 -4.52058 0.99359 6.76539 -3.9457 0.99359 7.79441 -4.52058 
0.99359 7.79441 -3.9457 0.99825 7.2799 -3.63744 0.9985 7.87472 -4.27138 
0.9985 7.87472 -4.19491 0.99851 6.97642 -3.72013 0.99851 7.58339 -3.72013 
0.99855 6.87264 -4.66843 0.99855 6.87264 -3.79785 0.99855 7.68716 -3.79785 
0.99887 7.23054 -3.63865 0.99887 7.32927 -3.63865 1.00079 7.1806 -3.64232 
1.00079 7.37921 -3.64232 1.00291 7.87098 -4.34697 1.00291 7.87098 -4.11931 
1.00474 7.13065 -3.64751 1.00474 7.42916 -3.64751 1.0081 6.78285 -4.58461 
1.0081 6.78285 -3.88167 1.0081 7.77696 -4.58461 1.0081 7.77696 -3.88167 
1.0102 6.92533 -3.73496 1.0102 7.63448 -3.73496 1.01083 7.08132 -3.65394 
1.01083 7.47849 -3.65394 1.01313 7.86607 -4.42007 1.01313 7.86607 -4.04622 
1.01364 6.82782 -4.65143 1.01364 6.82782 -3.81485 1.01364 7.73199 -4.65143 
1.01364 7.73199 -3.81485 1.01846 7.03321 -3.66212 1.01846 7.5266 -3.66212 
1.02186 7.85297 -4.48577 1.02186 7.85297 -3.98051 1.02423 6.87529 -3.75127 
1.02423 7.68452 -3.75127 1.02729 7.57881 -3.67519 1.02845 7.2799 -3.59875 
1.02908 7.2306 -3.59989 1.02908 7.32921 -3.59989 1.03072 6.78393 -4.6331 
1.03072 6.78393 -3.83318 1.03072 7.77587 -4.6331 1.03072 7.77587 -3.83318 
1.0316 7.18142 -3.60257 1.0316 7.37839 -3.60257 1.03413 6.72284 -4.55077 
1.03413 7.83697 -4.55077 1.03413 7.83697 -3.91551 1.03549 7.13152 -3.60762 
1.03549 7.42829 -3.60762 1.03852 7.63042 -3.68995 1.03892 6.8303 -3.76796 
1.03892 7.72951 -3.76796 1.03896 7.9269 -4.23314 1.04115 7.92505 -4.30874 
1.04115 7.92505 -4.15755 1.04132 7.47782 -3.61425 1.04768 7.91951 -4.3839 
1.04768 7.91951 -4.08239 1.04889 7.5259 -3.6223 1.04962 6.74155 -4.61381 
1.04962 7.81826 -4.61381 1.04962 7.81826 -3.85247 1.05211 7.68073 -3.70605 
1.0543 7.90816 -4.45004 1.0543 7.90816 -4.01624 1.05553 6.78644 -3.78583 
1.05553 7.77337 -3.78583 1.05828 7.57337 -3.63184 1.06051 7.2799 -3.56158 
1.06132 7.23078 -3.56248 1.06132 7.32903 -3.56248 1.06378 7.37828 -3.56519 
1.06432 7.89396 -4.51521 1.06432 7.89396 -3.95108 1.06692 7.72536 -3.72126 
1.06801 7.42704 -3.56951 1.0691 7.6251 -3.6462 1.07372 7.47665 -3.57611 
1.07403 7.81599 -3.80482 1.07769 7.87696 -4.57908 1.07769 7.87696 -3.8872 
1.08136 7.52458 -3.58384 1.08187 7.97325 -4.27134 1.08187 7.97325 -4.19494 
1.08212 7.6758 -3.66233 1.08312 7.76954 -3.73893 1.08627 7.96951 -4.34692 
1.08627 7.96951 -4.11936 1.09064 7.57215 -3.59335 1.09208 7.9616 -4.41226 
1.09208 7.9616 -4.05402 1.09435 7.2799 -3.52603 1.09435 7.85725 -4.64139 
1.09435 7.85725 -3.82489 1.0952 7.32897 -3.52689 1.09662 7.72056 -3.67724 
1.09776 7.37792 -3.52944 1.10002 7.94918 -4.4782 1.10002 7.94918 -3.98808 
1.10127 7.81272 -3.75791 1.10159 7.61878 -3.60437 1.102 7.42663 -3.53369 
1.11151 7.93383 -4.54355 1.11151 7.93383 -3.92273 1.11283 7.76425 -3.6935 
1.11418 7.66975 -3.62022 1.12122 7.85433 -3.77782 1.12622 7.91575 -4.60698 
1.12622 7.91575 -3.85931 1.1285 7.71451 -3.63461 1.13061 7.80765 -3.71214 
1.13972 8.00059 -4.02648 1.14211 7.89378 -3.79907 1.1444 7.75846 -3.65068 
1.14929 7.98727 -4.50576 1.14929 7.98727 -3.96052 1.1501 7.84972 -3.7321 
1.16177 7.801 -3.66811 1.16188 7.97067 -4.57046 1.16188 7.97067 -3.89582 
1.17063 7.88944 -3.75301 1.17593 7.95063 -4.63169 1.17593 7.95063 -3.83459 
1.1809 7.84343 -3.68785 1.1927 7.92767 -3.7751 1.20118 7.88331 -3.70819 
1.22292 7.92194 -3.73007 1.22875 7.98296 -3.81158 1.24589 7.9588 -3.75309 
1.27753 7.95146 -3.70921 2.25004 6.50689 -3.78456 2.27632 6.53895 -3.75828 
2.27953 6.46503 -4.5609 2.2907 6.44876 -4.49742 2.29318 6.51509 -3.81689 
2.30146 6.5728 -3.73314 2.30781 6.49434 -4.5888 2.30781 6.49434 -3.87748 
2.31927 6.54761 -3.79085 2.3201 6.47695 -4.52686 2.3201 6.47695 -3.93942 
2.32539 6.60835 -3.70921 2.33008 6.46266 -4.46265 2.33486 6.52556 -4.61582 
2.33486 6.52556 -3.85046 2.33755 6.45209 -4.39846 2.34258 6.44495 -4.33334 
2.34806 6.64551 -3.68654 2.34817 6.50674 -4.55458 2.34817 6.50674 -3.9117 
2.35703 6.60101 -3.75309 2.35913 6.49123 -4.49196 2.35913 6.49123 -3.97432 
2.36771 6.4791 -4.42823 2.36771 6.4791 -4.03805 2.36941 6.6842 -3.66519 
2.37387 6.47039 -4.36367 2.37387 6.47039 -4.10261 2.37417 6.57685 -3.81158 
2.37757 6.46516 -4.29854 2.37757 6.46516 -4.16774 2.37881 6.46341 -4.23314 
2.38 6.63787 -3.73007 2.38922 6.55577 -4.59393 2.38922 6.55577 -3.87235 
2.38939 6.72433 -3.6452 2.40173 6.6765 -3.70819 2.40177 6.5381 -4.53205 
2.40177 6.5381 -3.93423 2.40796 6.7658 -3.62664 2.41022 6.63213 -3.7751 
2.41256 6.5235 -4.46641 2.41256 6.5235 -3.99987 2.42021 6.51272 -4.4022 
2.42021 6.51272 -4.06409 2.42202 6.71638 -3.68785 2.42507 6.80851 -3.60953 
2.42548 6.5054 -4.33674 2.42548 6.5054 -4.12954 2.42698 6.60918 -4.63169 
2.42698 6.60918 -3.83459 2.42819 6.50161 -4.27134 2.42819 6.50161 -4.19494 
2.43228 6.67037 -3.75301 2.44067 6.85235 -3.59392 2.44103 6.58914 -4.57046 
2.44103 6.58914 -3.89582 2.44114 6.7588 -3.66811 2.45281 6.71009 -3.7321 
2.45362 6.57254 -4.50576 2.45362 6.57254 -3.96052 2.45474 6.89722 -3.57986 
2.45852 6.80135 -3.65068 2.4608 6.66603 -3.79907 2.4632 6.55922 -4.43981 
2.4632 6.55922 -4.02648 2.46723 6.94301 -3.56737 2.47016 6.55001 -4.37488 
2.47016 6.55001 -4.0914 2.4723 6.75215 -3.71214 2.47422 6.54398 -4.30933 
2.47422 6.54398 -4.15695 2.47442 6.8453 -3.63461 2.47618 6.54183 -4.23314 
2.47669 6.64406 -4.60698 2.47669 6.64406 -3.85931 2.48169 6.70548 -3.77782 
2.48874 6.89006 -3.62022 2.49008 6.79556 -3.6935 2.49141 6.62598 -4.54355 
2.49141 6.62598 -3.92273 2.50133 6.94103 -3.60437 2.50164 6.74709 -3.75791 
2.50289 6.61063 -4.4782 2.50289 6.61063 -3.98808 2.50629 6.83925 -3.67724 
2.50856 6.70255 -4.64139 2.50856 6.70255 -3.82489 2.51083 6.59821 -4.41226 
2.51083 6.59821 -4.05402 2.51227 6.98766 -3.59335 2.51664 6.59029 -4.34692 
2.51664 6.59029 -4.11936 2.5198 6.79027 -3.73893 2.52079 6.88401 -3.66233 
2.52105 6.58655 -4.27134 2.52105 6.58655 -4.19494 2.52155 7.03523 -3.58384 
2.52523 6.68284 -4.57908 2.52523 6.68284 -3.8872 2.52889 6.74382 -3.80482 
2.53381 6.9347 -3.6462 2.536 6.83445 -3.72126 2.5386 6.66585 -4.51521 
2.5386 6.66585 -3.95108 2.54463 6.98643 -3.63184 2.54738 6.78644 -3.78583 
2.54862 6.65165 -4.45004 2.54862 6.65165 -4.01624 2.5508 6.87908 -3.70605 
2.5533 6.74155 -4.61381 2.5533 6.74155 -3.85247 2.55403 7.03391 -3.6223 
2.55524 6.6403 -4.3839 2.55524 6.6403 -4.08239 2.56159 7.08199 -3.61425 
2.56177 6.63476 -4.30874 2.56177 6.63476 -4.15755 2.56395 6.63291 -4.23314 
2.56399 6.8303 -3.76796 2.5644 6.92939 -3.68995 2.56878 6.72284 -4.55077 
2.56878 6.72284 -3.91551 2.5722 6.78393 -4.6331 2.5722 6.78393 -3.83318 
2.57563 6.981 -3.67519 2.57869 6.87529 -3.75127 2.58105 6.70683 -4.48577 
2.58105 6.70683 -3.98051 2.58445 7.03321 -3.66212 2.58927 6.82782 -3.81485 
2.58979 6.69374 -4.42007 2.58979 6.69374 -4.04622 2.59209 7.08132 -3.65394 
2.59272 6.92533 -3.73496 2.59481 6.78285 -4.58461 2.59481 6.78285 -3.88167 
2.59817 7.13065 -3.64751 2.6 6.68883 -4.34697 2.6 6.68883 -4.11931 
2.60213 7.1806 -3.64232 2.60437 6.87264 -3.79785 2.6044 6.97642 -3.72013 
2.60441 6.68509 -4.27138 2.60441 6.68509 -4.19491 2.60933 6.76539 -4.52058 
2.60933 6.76539 -3.9457 2.61232 6.82643 -4.60308 2.61232 6.82643 -3.8632 
2.6137 7.02841 -3.70683 2.61938 6.92188 -3.78278 2.61938 7.63793 -3.78278 
2.62012 6.75031 -4.45523 2.62012 6.75031 -4.01105 2.6206 7.08115 -3.69508 
2.62679 7.1304 -3.68865 2.62777 6.87116 -4.62061 2.62777 6.87116 -3.84567 
2.63092 7.18003 -3.68358 2.63151 6.97284 -3.7676 2.63151 7.58696 -3.7676 
2.63242 6.74407 -4.38272 2.63242 6.74407 -4.08356 2.63293 6.82628 -4.5539 
2.63293 6.82628 -3.91238 2.63293 7.2799 -3.67757 2.63296 7.2299 -3.67988 
2.63296 7.32991 -3.67988 2.6402 6.74074 -4.30939 2.6402 6.74074 -4.15689 
2.64125 7.02503 -3.75378 2.64125 7.53477 -3.75378 2.64265 6.73917 -4.23314 
2.64316 6.92016 -4.63579 2.64316 6.92016 -3.83049 2.64316 7.63965 -3.83049 
2.64606 6.80972 -4.48921 2.64606 6.80972 -3.97707 2.64857 7.07772 -3.74169 
2.64857 7.48209 -3.74169 2.64883 6.87083 -4.57169 2.64883 6.87083 -3.89459 
2.6529 7.13001 -3.73057 2.6529 7.42979 -3.73057 2.65613 6.97019 -3.81647 
2.65613 7.58962 -3.81647 2.6571 7.17968 -3.72538 2.6571 7.38012 -3.72538 
2.65917 7.22985 -3.72145 2.65917 7.32996 -3.72145 2.65919 7.2799 -3.71904 
2.66071 6.8028 -4.41767 2.66071 6.8028 -4.04861 2.66467 6.9195 -4.58667 
2.66467 6.9195 -3.87962 2.66467 7.64031 -3.87962 2.66638 7.02215 -3.80247 
2.66638 7.53766 -3.80247 2.66748 6.87166 -4.52182 2.66748 6.87166 -3.94447 
2.67062 6.79809 -4.34452 2.67062 6.79809 -4.12176 2.67403 7.07489 -3.78976 
2.67403 7.48492 -3.78976 2.6756 6.79574 -4.27138 2.6756 6.79574 -4.19491 
2.67801 6.96945 -4.60094 2.67801 6.96945 -3.86535 2.67801 7.59036 -4.60094 
2.67801 7.59036 -3.86535 2.67888 7.12702 -3.77844 2.67888 7.43279 -3.77844 
2.68121 7.17959 -3.76842 2.68121 7.38022 -3.76842 2.68338 7.2799 -3.76174 
2.68341 7.22968 -3.76449 2.68341 7.33013 -3.76449 2.68368 6.92012 -4.53684 
2.68368 6.92012 -3.92944 2.68368 7.63969 -3.92944 2.68426 6.86375 -4.45101 
2.68426 6.86375 -4.01527 2.68876 7.02 -4.61412 2.68876 7.02 -3.85216 
2.68876 7.53981 -4.61412 2.68876 7.53981 -3.85216 2.69631 6.85807 -4.37904 
2.69631 6.85807 -4.08724 2.6969 7.07266 -4.62714 2.6969 7.07266 -3.83914 
2.6969 7.48714 -3.83914 2.69738 6.9696 -4.551 2.69738 6.9696 -3.91528 
2.69738 7.59021 -4.551 2.69738 7.59021 -3.91528 2.69833 6.91878 -4.4885 
2.69833 6.91878 -3.97779 2.70238 7.12452 -3.82793 2.70238 7.43529 -3.82793 
2.70357 6.85464 -4.30629 2.70357 6.85464 -4.16 2.7052 7.17708 -3.81759 
2.7052 7.38273 -3.81759 2.70539 7.22963 -3.80844 2.70539 7.33018 -3.80844 
2.70545 7.2799 -3.80559 2.70599 6.8535 -4.23314 2.70853 7.01996 -4.56426 
2.70853 7.01996 -3.90202 2.70853 7.53985 -4.56426 2.70853 7.53985 -3.90202 
2.71252 6.96812 -4.50289 2.71252 6.96812 -3.9634 2.71252 7.59168 -4.50289 
2.71252 7.59168 -3.9634 2.71293 6.91191 -4.41699 2.71293 6.91191 -4.0493 
2.71711 7.07106 -4.57659 2.71711 7.07106 -3.8897 2.71711 7.48875 -4.57659 
2.71711 7.48875 -3.8897 2.72279 6.90728 -4.34403 2.72279 6.90728 -4.12225 
2.7231 7.12275 -4.58793 2.7231 7.12275 -3.87835 2.7231 7.43706 -4.58793 
2.7231 7.43706 -3.87835 2.72418 7.01861 -4.51652 2.72418 7.01861 -3.94976 
2.72418 7.54119 -4.51652 2.72418 7.54119 -3.94976 2.72534 6.96744 -4.45408 
2.72534 6.96744 -4.0122 2.72534 7.2799 -4.61582 2.72534 7.2799 -3.85046 
2.72534 7.59236 -4.45408 2.72534 7.59236 -4.0122 2.72647 7.17489 -4.59828 
2.72647 7.17489 -3.86801 2.72647 7.38492 -4.59828 2.72647 7.38492 -3.86801 
2.72722 7.22732 -4.60758 2.72722 7.22732 -3.8587 2.72722 7.33249 -4.60758 
2.72722 7.33249 -3.8587 2.72773 6.90496 -4.27093 2.72773 6.90496 -4.19536 
2.73324 7.06964 -4.52908 2.73324 7.06964 -3.9372 2.73324 7.49017 -4.52908 
2.73324 7.49017 -3.9372 2.73751 7.01772 -4.46779 2.73751 7.01772 -3.99849 
2.73751 7.54208 -4.46779 2.73751 7.54208 -3.99849 2.73784 6.96192 -4.38171 
2.73784 6.96192 -4.08457 2.73784 7.59789 -4.38171 2.73784 7.59789 -4.08457 
2.73965 7.12246 -4.54137 2.73965 7.12246 -3.92492 2.73965 7.43735 -4.54137 
2.73965 7.43735 -3.92492 2.743 7.2799 -4.57003 2.743 7.2799 -3.89625 
2.74342 7.17459 -4.55192 2.74342 7.17459 -3.91436 2.74342 7.38522 -4.55192 
2.74342 7.38522 -3.91436 2.74452 7.22728 -4.56158 2.74452 7.22728 -3.90471 
2.74452 7.33253 -4.56158 2.74452 7.33253 -3.90471 2.74526 6.95812 -4.30854 
2.74526 6.95812 -4.15774 2.74526 7.60169 -4.30854 2.74526 7.60169 -4.15774 
2.74701 7.06876 -4.48083 2.74701 7.06876 -3.98546 2.74701 7.49105 -4.48083 
2.74701 7.49105 -3.98546 2.74796 6.9572 -4.23314 2.74796 7.60261 -4.23314 
2.74839 7.01745 -4.41872 2.74839 7.01745 -4.04756 2.74839 7.54236 -4.41872 
2.74839 7.54236 -4.04756 2.75396 7.12142 -4.4932 2.75396 7.12142 -3.97309 
2.75396 7.43839 -4.4932 2.75396 7.43839 -3.97309 2.75807 7.17456 -4.50479 
2.75807 7.17456 -3.96149 2.75807 7.38525 -4.50479 2.75807 7.38525 -3.96149 
2.7584 7.2799 -4.52343 2.7584 7.2799 -3.94286 2.7584 7.0684 -4.43195 
2.7584 7.0684 -4.03433 2.7584 7.49141 -4.43195 2.7584 7.49141 -4.03433 
2.7585 7.01274 -4.34581 2.7585 7.01274 -4.12047 2.7585 7.54707 -4.34581 
2.7585 7.54707 -4.12047 2.75961 7.22715 -4.51451 2.75961 7.22715 -3.95177 
2.75961 7.33265 -4.51451 2.75961 7.33265 -3.95177 2.76403 7.01153 -4.27093 
2.76403 7.01153 -4.19535 2.76403 7.54828 -4.27093 2.76403 7.54828 -4.19535 
2.76592 7.12083 -4.44409 2.76592 7.12083 -4.02219 2.76592 7.43897 -4.44409 
2.76592 7.43897 -4.02219 2.76738 7.06858 -4.38257 2.76738 7.06858 -4.08371 
2.76738 7.49123 -4.38257 2.76738 7.49123 -4.08371 2.77056 7.17395 -4.45589 
2.77056 7.17395 -4.01039 2.77056 7.38586 -4.45589 2.77056 7.38586 -4.01039 
2.77149 7.2799 -4.47612 2.77149 7.2799 -3.99016 2.77229 7.22711 -4.46702 
2.77229 7.22711 -3.99926 2.77229 7.33269 -4.46702 2.77229 7.33269 -3.99926 
2.77541 7.12086 -4.39473 2.77541 7.12086 -4.07155 2.77541 7.43894 -4.39473 
2.77541 7.43894 -4.07155 2.77561 7.06678 -4.30807 2.77561 7.06678 -4.15822 
2.77561 7.49303 -4.30807 2.77561 7.49303 -4.15822 2.77835 7.06618 -4.23314 
2.77835 7.49363 -4.23314 2.78058 7.17362 -4.40642 2.78058 7.17362 -4.05986 
2.78058 7.38619 -4.40642 2.78058 7.38619 -4.05986 2.78224 7.12061 -4.34578 
2.78224 7.12061 -4.12051 2.78224 7.2799 -4.42823 2.78224 7.2799 -4.03805 
2.78224 7.43919 -4.34578 2.78224 7.43919 -4.12051 2.78286 7.22668 -4.4176 
2.78286 7.22668 -4.04868 2.78286 7.33313 -4.4176 2.78286 7.33313 -4.04868 
2.78777 7.11941 -4.2709 2.78777 7.11941 -4.19538 2.78777 7.4404 -4.2709 
2.78777 7.4404 -4.19538 2.78794 7.17334 -4.35761 2.78794 7.17334 -4.10867 
2.78794 7.38647 -4.35761 2.78794 7.38647 -4.10867 2.79063 7.2799 -4.37987 
2.79063 7.2799 -4.08641 2.79074 7.22665 -4.36908 2.79074 7.22665 -4.0972 
2.79074 7.33316 -4.36908 2.79074 7.33316 -4.0972 2.7929 7.17333 -4.3085 
2.7929 7.17333 -4.15778 2.7929 7.38648 -4.3085 2.7929 7.38648 -4.15778 
2.79573 7.17303 -4.23314 2.79573 7.38678 -4.23314 2.79625 7.22654 -4.31996 
2.79625 7.22654 -4.14632 2.79625 7.33327 -4.31996 2.79625 7.33327 -4.14632 
2.79664 7.2799 -4.33116 2.79664 7.2799 -4.13512 2.79932 7.2265 -4.2709 
2.79932 7.2265 -4.19538 2.79932 7.33331 -4.2709 2.79932 7.33331 -4.19538 
2.80025 7.2799 -4.28221 2.80025 7.2799 -4.18407 2.80146 7.2799 -4.23314 
1.0564 8.34183 -4.27753 1.05761 8.34183 -4.3266 1.05761 8.34183 -4.22846 
1.05854 8.28843 -4.31529 1.05854 8.28843 -4.23977 1.05854 8.39523 -4.31529 
1.05854 8.39523 -4.23977 1.06122 8.34183 -4.37555 1.06122 8.34183 -4.17951 
1.06161 8.28846 -4.36435 1.06161 8.28846 -4.19071 1.06161 8.39519 -4.36435 
1.06161 8.39519 -4.19071 1.06213 8.23495 -4.27753 1.06213 8.44871 -4.27753 
1.06496 8.23525 -4.35289 1.06496 8.23525 -4.20217 1.06496 8.4484 -4.35289 
1.06496 8.4484 -4.20217 1.06712 8.28857 -4.41347 1.06712 8.28857 -4.14159 
1.06712 8.39509 -4.41347 1.06712 8.39509 -4.14159 1.06723 8.34183 -4.42426 
1.06723 8.34183 -4.1308 1.06992 8.23527 -4.402 1.06992 8.23527 -4.15306 
1.06992 8.44839 -4.402 1.06992 8.44839 -4.15306 1.07009 8.18133 -4.31529 
1.07009 8.18133 -4.23977 1.07009 8.50233 -4.31529 1.07009 8.50233 -4.23977 
1.075 8.2886 -4.46199 1.075 8.2886 -4.09307 1.075 8.39505 -4.46199 
1.075 8.39505 -4.09307 1.07562 8.18254 -4.39017 1.07562 8.18254 -4.1649 
1.07562 8.34183 -4.47262 1.07562 8.34183 -4.08244 1.07562 8.50112 -4.39017 
1.07562 8.50112 -4.1649 1.07728 8.23554 -4.45081 1.07728 8.23554 -4.10425 
1.07728 8.44812 -4.45081 1.07728 8.44812 -4.10425 1.07951 8.1281 -4.27753 
1.07951 8.55555 -4.27753 1.08225 8.1287 -4.35246 1.08225 8.1287 -4.20261 
1.08225 8.55495 -4.35246 1.08225 8.55495 -4.20261 1.08244 8.18279 -4.43912 
1.08244 8.18279 -4.11594 1.08244 8.50087 -4.43912 1.08244 8.50087 -4.11594 
1.08557 8.28904 -4.51141 1.08557 8.28904 -4.04365 1.08557 8.39462 -4.51141 
1.08557 8.39462 -4.04365 1.08637 8.34183 -4.52051 1.08637 8.34183 -4.03455 
1.0873 8.23587 -4.50028 1.0873 8.23587 -4.05478 1.0873 8.44778 -4.50028 
1.0873 8.44778 -4.05478 1.09048 8.1305 -4.42696 1.09048 8.1305 -4.1281 
1.09048 8.55315 -4.42696 1.09048 8.55315 -4.1281 1.09193 8.18276 -4.48848 
1.09193 8.18276 -4.06658 1.09193 8.5009 -4.48848 1.09193 8.5009 -4.06658 
1.09383 8.07345 -4.31532 1.09383 8.07345 -4.23974 1.09383 8.6102 -4.31532 
1.09383 8.6102 -4.23974 1.09825 8.28908 -4.5589 1.09825 8.28908 -3.99616 
1.09825 8.39458 -4.5589 1.09825 8.39458 -3.99616 1.09936 8.07466 -4.3902 
1.09936 8.07466 -4.16486 1.09936 8.60899 -4.3902 1.09936 8.60899 -4.16486 
1.09946 8.13032 -4.47634 1.09946 8.13032 -4.07872 1.09946 8.55333 -4.47634 
1.09946 8.55333 -4.07872 1.09946 8.34183 -4.56782 1.09946 8.34183 -3.98725 
1.09979 8.23648 -4.54918 1.09979 8.23648 -4.00588 1.09979 8.44717 -4.54918 
1.09979 8.44717 -4.00588 1.1039 8.18334 -4.53759 1.1039 8.18334 -4.01748 
1.1039 8.50031 -4.53759 1.1039 8.50031 -4.01748 1.10947 8.07937 -4.46311 
1.10947 8.07937 -4.09195 1.10947 8.60428 -4.46311 1.10947 8.60428 -4.09195 
1.1099 8.01912 -4.27753 1.1099 8.66453 -4.27753 1.11085 8.13068 -4.52522 
1.11085 8.13068 -4.02985 1.11085 8.55298 -4.52522 1.11085 8.55298 -4.02985 
1.1126 8.02004 -4.35293 1.1126 8.02004 -4.20213 1.1126 8.66361 -4.35293 
1.1126 8.66361 -4.20213 1.11334 8.2892 -4.60597 1.11334 8.2892 -3.9491 
1.11334 8.39445 -4.60597 1.11334 8.39445 -3.9491 1.11444 8.23652 -4.59631 
1.11444 8.23652 -3.95875 1.11444 8.44714 -4.59631 1.11444 8.44714 -3.95875 
1.11486 8.34183 -4.61442 1.11486 8.34183 -3.94064 1.11821 8.18438 -4.58576 
1.11821 8.18438 -3.96931 1.11821 8.49927 -4.58576 1.11821 8.49927 -3.96931 
1.12002 8.02384 -4.4261 1.12002 8.02384 -4.12896 1.12002 8.65981 -4.4261 
1.12002 8.65981 -4.12896 1.12035 8.07965 -4.51218 1.12035 8.07965 -4.04288 
1.12035 8.60401 -4.51218 1.12035 8.60401 -4.04288 1.12462 8.13156 -4.57347 
1.12462 8.13156 -3.98159 1.12462 8.55209 -4.57347 1.12462 8.55209 -3.98159 
1.13013 8.71677 -4.31532 1.13013 8.71677 -4.23975 1.13064 8.28924 -4.65197 
1.13064 8.28924 -3.90309 1.13064 8.39441 -4.65197 1.13064 8.39441 -3.90309 
1.13139 8.23681 -4.64267 1.13139 8.23681 -3.9124 1.13139 8.44685 -4.64267 
1.13139 8.44685 -3.9124 1.13252 8.02937 -4.49847 1.13252 8.02937 -4.05659 
1.13252 8.34183 -4.66021 1.13252 8.34183 -3.89485 1.13252 8.65429 -4.49847 
1.13252 8.65429 -4.05659 1.13368 8.08054 -4.56091 1.13368 8.08054 -3.99415 
1.13368 8.60312 -4.56091 1.13368 8.60312 -3.99415 1.13476 8.18467 -4.63232 
1.13476 8.18467 -3.92274 1.13476 8.49898 -4.63232 1.13476 8.49898 -3.92274 
1.13507 8.71445 -4.38842 1.13507 8.71445 -4.16664 1.14074 8.13298 -4.62098 
1.14074 8.13298 -3.93409 1.14074 8.55067 -4.62098 1.14074 8.55067 -3.93409 
1.14493 8.70983 -4.46138 1.14493 8.70983 -4.09369 1.14534 8.03005 -4.54728 
1.14534 8.03005 -4.00779 1.14534 8.65361 -4.54728 1.14534 8.65361 -4.00779 
1.14933 8.08188 -4.60865 1.14933 8.08188 -3.94641 1.14933 8.60177 -4.60865 
1.14933 8.60177 -3.94641 1.15187 8.76823 -4.27753 1.15241 8.34183 -4.70509 
1.15241 8.34183 -3.84998 1.15247 8.29155 -4.70223 1.15247 8.29155 -3.85283 
1.15247 8.3921 -4.70223 1.15247 8.3921 -3.85283 1.15266 8.239 -4.69308 
1.15266 8.239 -3.86198 1.15266 8.44465 -4.69308 1.15266 8.44465 -3.86198 
1.15429 8.76709 -4.35068 1.15429 8.76709 -4.20439 1.15548 8.18644 -4.68274 
1.15548 8.18644 -3.87232 1.15548 8.49721 -4.68274 1.15548 8.49721 -3.87232 
1.15953 8.70295 -4.53289 1.15953 8.70295 -4.02218 1.16048 8.03152 -4.59539 
1.16048 8.03152 -3.95967 1.16048 8.65213 -4.59539 1.16048 8.65213 -3.95967 
1.16096 8.13459 -4.67153 1.16096 8.13459 -3.88353 1.16096 8.54907 -4.67153 
1.16096 8.54907 -3.88353 1.16155 8.76367 -4.42343 1.16155 8.76367 -4.13163 
1.1691 8.08192 -4.65851 1.1691 8.08192 -3.89655 1.1691 8.60173 -4.65851 
1.1691 8.60173 -3.89655 1.1736 8.75799 -4.4954 1.1736 8.75799 -4.05966 
1.17418 7.98204 -4.58123 1.17418 8.70161 -4.58123 1.17418 8.70161 -3.97383 
1.17445 8.2916 -4.74618 1.17445 8.2916 -3.80888 1.17445 8.39205 -4.74618 
1.17445 8.39205 -3.80888 1.17448 8.34183 -4.74893 1.17448 8.34183 -3.80613 
1.17665 8.24151 -4.74226 1.17665 8.24151 -3.81281 1.17665 8.44215 -4.74226 
1.17665 8.44215 -3.81281 1.17898 8.18894 -4.73224 1.17898 8.18894 -3.82283 
1.17898 8.49471 -4.73224 1.17898 8.49471 -3.82283 1.17985 8.03137 -4.64533 
1.17985 8.03137 -3.90974 1.17985 8.65228 -4.64533 1.17985 8.65228 -3.90974 
1.18226 8.826 -4.31577 1.18226 8.826 -4.2393 1.18383 8.13681 -4.72091 
1.18383 8.13681 -3.83415 1.18383 8.54684 -4.72091 1.18383 8.54684 -3.83415 
1.18724 8.82364 -4.38891 1.18724 8.82364 -4.16615 1.19038 8.75008 -4.56621 
1.19038 8.75008 -3.98886 1.19148 8.08408 -4.7082 1.19148 8.08408 -3.84686 
1.19148 8.59958 -4.7082 1.19148 8.59958 -3.84686 1.19319 7.98143 -4.63106 
1.19319 8.70223 -4.63106 1.19319 8.70223 -3.92401 1.19715 8.81893 -4.46206 
1.19715 8.81893 -4.093 1.19867 8.34183 -4.79163 1.19867 8.34183 -3.76343 
1.19869 8.29177 -4.78922 1.19869 8.29177 -3.76584 1.19869 8.39188 -4.78922 
1.19869 8.39188 -3.76584 1.20075 8.24161 -4.78529 1.20075 8.24161 -3.76977 
1.20075 8.44205 -4.78529 1.20075 8.44205 -3.76977 1.20173 8.03211 -4.6942 
1.20173 8.03211 -3.86086 1.20173 8.65154 -4.6942 1.20173 8.65154 -3.86086 
1.20496 8.19194 -4.7801 1.20496 8.19194 -3.77496 1.20496 8.49172 -4.7801 
1.20496 8.49172 -3.77496 1.20903 8.75091 -4.61608 1.20903 8.75091 -3.93898 
1.20929 8.13964 -4.76898 1.20929 8.13964 -3.78608 1.20929 8.54401 -4.76898 
1.20929 8.54401 -3.78608 1.2118 8.81201 -4.5336 1.2118 8.81201 -4.02146 
1.2147 8.70157 -4.68018 1.2147 8.70157 -3.87488 1.21521 8.88257 -4.27753 
1.21661 8.08696 -4.75689 1.21661 8.08696 -3.79817 1.21661 8.5967 -4.75689 
1.21661 8.5967 -3.79817 1.21766 8.88099 -4.35378 1.21766 8.88099 -4.20128 
1.2249 8.29183 -4.83079 1.2249 8.29183 -3.72427 1.2249 8.39183 -4.83079 
1.2249 8.39183 -3.72427 1.22493 8.34183 -4.8331 1.22493 8.34183 -3.72196 
1.22493 8.79545 -4.59829 1.22493 8.79545 -3.95677 1.22544 8.87766 -4.42711 
1.22544 8.87766 -4.12795 1.22635 8.03477 -4.74307 1.22635 8.03477 -3.81199 
1.22635 8.64889 -4.74307 1.22635 8.64889 -3.81199 1.22694 8.24195 -4.8271 
1.22694 8.24195 -3.72797 1.22694 8.44171 -4.8271 1.22694 8.44171 -3.72797 
1.23009 8.75058 -4.665 1.23009 8.75058 -3.89006 1.23107 8.19232 -4.82202 
1.23107 8.19232 -3.73304 1.23107 8.49133 -4.82202 1.23107 8.49133 -3.73304 
1.23726 8.14307 -4.81559 1.23726 8.14307 -3.73947 1.23726 8.54058 -4.81559 
1.23726 8.54058 -3.73947 1.23774 8.87142 -4.49962 1.23774 8.87142 -4.05544 
1.23848 8.69985 -4.72789 1.23848 8.69985 -3.82717 1.24415 8.09033 -4.80384 
1.24415 8.09033 -3.75122 1.24415 8.59332 -4.80384 1.24415 8.59332 -3.75122 
1.24554 8.7953 -4.64747 1.24554 8.7953 -3.90759 1.24853 8.85634 -4.56497 
1.24853 8.85634 -3.99009 1.25319 8.34183 -4.87323 1.25319 8.34183 -3.68183 
1.25345 8.93664 -4.31577 1.25345 8.93664 -4.2393 1.25346 8.03834 -3.76452 
1.25346 8.64531 -4.79054 1.25346 8.64531 -3.76452 1.25349 8.74909 -4.71282 
1.25349 8.74909 -3.84224 1.25382 8.29247 -4.87203 1.25382 8.29247 -3.68304 
1.25382 8.39119 -4.87203 1.25382 8.39119 -3.68304 1.25573 8.24252 -4.86835 
1.25573 8.24252 -3.68671 1.25573 8.44114 -4.86835 1.25573 8.44114 -3.68671 
1.25786 8.9329 -4.39136 1.25786 8.9329 -4.1637 1.25969 8.19257 -4.86317 
1.25969 8.19257 -3.6919 1.25969 8.49108 -4.86317 1.25969 8.49108 -3.6919 
1.26305 8.83888 -4.629 1.26305 8.83888 -3.92606 1.26514 8.6964 -4.77571 
1.26514 8.6964 -3.77935 1.26577 8.14324 -4.85673 1.26577 8.14324 -3.69833 
1.26577 8.54041 -4.85673 1.26577 8.54041 -3.69833 1.26807 8.92799 -4.46446 
1.26807 8.92799 -4.09061 1.26859 8.79391 -4.69582 1.26859 8.79391 -3.85924 
1.27341 8.09513 -3.70651 1.27341 8.58852 -4.84855 1.27341 8.58852 -3.70651 
1.27681 8.9149 -4.53016 1.27681 8.9149 -4.0249 1.27917 8.74644 -4.75941 
1.27917 8.74644 -3.79566 1.28223 8.04292 -3.71958 1.28223 8.64073 -4.83549 
1.28223 8.64073 -3.71958 1.28339 8.34183 -4.91192 1.28339 8.34183 -3.64314 
1.28403 8.29252 -4.91078 1.28403 8.29252 -3.64428 1.28403 8.39113 -4.91078 
1.28403 8.39113 -3.64428 1.28566 8.8378 -4.67749 1.28566 8.8378 -3.87757 
1.28655 8.24334 -4.9081 1.28655 8.24334 -3.64696 1.28655 8.44031 -4.9081 
1.28655 8.44031 -3.64696 1.28907 8.89889 -4.59516 1.28907 8.89889 -3.9599 
1.29044 8.19344 -4.90305 1.29044 8.19344 -3.65201 1.29044 8.49022 -4.90305 
1.29044 8.49022 -3.65201 1.29346 7.99131 -3.73434 1.29346 8.69234 -4.82072 
1.29346 8.69234 -3.73434 1.29387 8.79143 -4.74271 1.29387 8.79143 -3.81235 
1.29391 8.98882 -4.27753 1.29609 8.98697 -4.35313 1.29609 8.98697 -4.20194 
1.29627 8.14391 -4.89642 1.29627 8.14391 -3.65864 1.29627 8.53974 -4.89642 
1.29627 8.53974 -3.65864 1.30262 8.98143 -4.42829 1.30262 8.98143 -4.12678 
1.30383 8.09584 -3.66669 1.30383 8.58782 -4.88837 1.30383 8.58782 -3.66669 
1.30456 8.88018 -4.6582 1.30456 8.88018 -3.89686 1.30706 8.74265 -4.80462 
1.30706 8.74265 -3.75044 1.30924 8.97008 -4.49443 1.30924 8.97008 -4.06063 
1.31048 8.83529 -4.72484 1.31048 8.83529 -3.83022 1.31323 8.04836 -3.67623 
1.31323 8.6353 -4.87883 1.31323 8.6353 -3.67623 1.31545 8.34183 -4.94909 
1.31545 8.34183 -3.60597 1.31627 8.2927 -4.94819 1.31627 8.2927 -3.60687 
1.31627 8.39095 -4.94819 1.31627 8.39095 -3.60687 1.31873 8.24346 -4.94548 
1.31873 8.24346 -3.60958 1.31873 8.4402 -4.94548 1.31873 8.4402 -3.60958 
1.31926 8.95588 -4.5596 1.31926 8.95588 -3.99547 1.32186 8.78728 -4.78941 
1.32186 8.78728 -3.76565 1.32296 8.19469 -4.94117 1.32296 8.19469 -3.6139 
1.32296 8.48897 -4.94117 1.32296 8.48897 -3.6139 1.32405 8.68703 -4.86447 
1.32405 8.68703 -3.69059 1.32866 8.14508 -3.6205 1.32866 8.53858 -4.93456 
1.32866 8.53858 -3.6205 1.32897 8.87791 -4.70585 1.32897 8.87791 -3.84921 
1.33263 8.93889 -4.62347 1.33263 8.93889 -3.93159 1.33631 8.5865 -4.92683 
1.33631 8.5865 -3.62823 1.33681 9.03518 -4.31573 1.33681 9.03518 -4.23933 
1.33707 8.73772 -4.84834 1.33707 8.73772 -3.70672 1.33806 8.83146 -4.77174 
1.33806 8.83146 -3.78332 1.34122 9.03144 -4.39131 1.34122 9.03144 -4.16375 
1.34559 8.63407 -4.91732 1.34559 8.63407 -3.63774 1.34703 9.02352 -4.45665 
1.34703 9.02352 -4.09841 1.3493 8.34183 -4.98464 1.3493 8.34183 -3.57042 
1.3493 8.91918 -4.68578 1.3493 8.91918 -3.86928 1.35015 8.29276 -4.98379 
1.35015 8.29276 -3.57128 1.35015 8.39089 -4.98379 1.35015 8.39089 -3.57128 
1.35157 8.78248 -4.83343 1.35157 8.78248 -3.72163 1.3527 8.24381 -4.98123 
1.3527 8.24381 -3.57383 1.3527 8.43984 -4.98123 1.3527 8.43984 -3.57383 
1.35497 9.0111 -4.52259 1.35497 9.0111 -4.03247 1.35621 8.87465 -4.75276 
1.35621 8.87465 -3.8023 1.35653 8.6807 -4.9063 1.35653 8.6807 -3.64876 
1.35695 8.1951 -4.97698 1.35695 8.48856 -4.97698 1.35695 8.48856 -3.57808 
1.36288 8.53692 -4.97105 1.36288 8.53692 -3.58401 1.36645 8.99575 -4.58794 
1.36645 8.99575 -3.96712 1.36778 8.82617 -4.81717 1.36778 8.82617 -3.73789 
1.36912 8.73167 -4.89045 1.36912 8.73167 -3.66461 1.37049 8.58481 -4.96345 
1.37049 8.58481 -3.59162 1.37617 8.91626 -4.73285 1.37617 8.91626 -3.82221 
1.37974 8.63211 -4.95419 1.37974 8.63211 -3.60087 1.38116 8.97767 -4.65137 
1.38116 8.97767 -3.9037 1.38168 9.0799 -4.27753 1.38344 8.77643 -4.87607 
1.38344 8.77643 -3.679 1.38364 9.07775 -4.35372 1.38364 9.07775 -4.20134 
1.38484 8.34183 -5.01848 1.38484 8.34183 -3.53658 1.38556 8.86958 -4.79854 
1.38556 8.86958 -3.75653 1.38574 8.2927 -5.01767 1.38574 8.2927 -3.5374 
1.38574 8.39095 -5.01767 1.38574 8.39095 -3.5374 1.3877 9.07172 -4.41927 
1.3877 9.07172 -4.13579 1.38845 8.24346 -5.01521 1.38845 8.4402 -5.01521 
1.38845 8.4402 -3.53986 1.39063 8.67872 -4.9433 1.39063 8.67872 -3.61176 
1.39277 8.48897 -5.01097 1.39277 8.48897 -3.54409 1.39466 9.06251 -4.4842 
1.39466 9.06251 -4.07087 1.39706 8.9557 -4.71161 1.39706 8.9557 -3.84346 
1.39934 8.82038 -4.85999 1.39934 8.82038 -3.69507 1.39938 8.53858 -5.00527 
1.39938 8.53858 -3.54979 1.40312 8.72451 -4.93081 1.40312 8.72451 -3.62425 
1.40424 9.04919 -4.55015 1.40424 9.04919 -4.00491 1.40504 8.91164 -4.77857 
1.40504 8.91164 -3.77649 1.4071 8.5865 -4.99763 1.4071 8.5865 -3.55744 
1.41661 8.63407 -4.98835 1.41661 8.63407 -3.56671 1.41672 8.86293 -4.84256 
1.41672 8.86293 -3.7125 1.41683 9.0326 -4.61485 1.41683 9.0326 -3.94021 
1.41719 8.76938 -4.91675 1.41719 8.76938 -3.63831 1.42201 8.34183 -5.05054 
1.42201 8.34183 -3.50452 1.42315 8.29252 -5.0499 1.42315 8.39113 -5.0499 
1.42315 8.39113 -3.50516 1.42557 8.95136 -4.75766 1.42557 8.95136 -3.7974 
1.42583 8.24334 -5.04739 1.42583 8.44031 -5.04739 1.42583 8.44031 -3.50768 
1.42763 8.6807 -4.9774 1.42763 8.6807 -3.57766 1.42967 9.12012 -4.31573 
1.42967 9.12012 -4.23933 1.43087 9.01255 -4.67608 1.43087 9.01255 -3.87898 
1.43088 8.49022 -5.0435 1.43088 8.49022 -3.51157 1.43238 9.11633 -4.38113 
1.43238 9.11633 -4.17393 1.43279 8.81322 -4.90114 1.43279 8.81322 -3.65392 
1.43584 8.90535 -4.82282 1.43584 8.90535 -3.73224 1.43751 8.53974 -5.03767 
1.43751 8.53974 -3.51739 1.43765 9.10901 -4.44659 1.43765 9.10901 -4.10848 
1.44348 8.73167 -4.96481 1.44348 8.73167 -3.59025 1.4453 9.09823 -4.5108 
1.4453 9.09823 -4.04426 1.44556 8.58782 -5.0301 1.44556 8.58782 -3.52496 
1.44764 8.9896 -4.73557 1.44764 8.9896 -3.81949 1.4499 8.85593 -4.88404 
1.4499 8.85593 -3.67103 1.4551 8.6353 -5.02071 1.4551 8.6353 -3.53436 
1.45609 9.08363 -4.57644 1.45609 9.08363 -3.97862 1.45613 8.94523 -4.80248 
1.45613 8.94523 -3.75258 1.45787 8.77643 -4.95049 1.45787 8.77643 -3.60457 
1.4607 8.34183 -5.08074 1.46191 8.29247 -5.08011 1.46191 8.39119 -5.08011 
1.46191 8.39119 -3.47495 1.46558 8.24252 -5.0782 1.46558 8.44114 -5.0782 
1.46558 8.44114 -3.47686 1.46846 8.8974 -4.86547 1.46846 8.8974 -3.68959 
1.46864 9.06596 -4.63832 1.46864 9.06596 -3.91674 1.46946 8.68703 -5.00988 
1.46946 8.68703 -3.54518 1.47077 8.49108 -5.07425 1.47077 8.49108 -3.48082 
1.47394 8.82038 -4.93459 1.47394 8.82038 -3.62047 1.4772 8.54041 -5.06816 
1.4772 8.54041 -3.4869 1.47786 8.98386 -4.7806 1.47786 8.98386 -3.77446 
1.47905 9.15832 -4.27753 1.48029 9.15658 -4.34293 1.48029 9.15658 -4.21213 
1.48369 9.04488 -4.69909 1.48369 9.04488 -3.85597 1.48399 9.15134 -4.40806 
1.48399 9.15134 -4.147 1.48538 8.58852 -5.06053 1.48538 8.58852 -3.49454 
1.48559 8.73772 -4.99686 1.48559 8.73772 -3.5582 1.48845 8.93753 -4.84548 
1.48845 8.93753 -3.70958 1.49015 9.14263 -4.47262 1.49015 9.14263 -4.08244 
1.49137 8.86293 -4.91722 1.49137 8.86293 -3.63785 1.49845 8.64073 -5.0517 
1.49845 8.64073 -3.50336 1.49872 9.1305 -4.53635 1.49872 9.1305 -4.01871 
1.5005 8.78248 -4.98237 1.5005 8.78248 -3.57269 1.50083 8.34183 -5.109 
1.50083 9.02072 -4.75758 1.50083 9.02072 -3.79748 1.50314 8.29183 -5.10904 
1.50314 8.39183 -5.10904 1.50684 8.44171 -5.10699 1.50684 8.44171 -3.44807 
1.50969 9.11499 -4.59897 1.50969 9.11499 -3.95609 1.5098 8.97622 -4.82413 
1.5098 8.97622 -3.73093 1.51111 8.90535 -4.89809 1.51111 8.90535 -3.65697 
1.51191 8.49133 -5.10286 1.51191 8.49133 -3.4522 1.51273 9.1804 -4.31239 
1.51273 9.1804 -4.24268 1.51321 8.69234 -5.04047 1.51321 8.69234 -3.51459 
1.51528 9.17678 -4.37773 1.51528 9.17678 -4.17734 1.51676 8.82617 -4.96615 
1.51676 8.82617 -3.58891 1.51835 8.54058 -5.09667 1.51835 8.54058 -3.45839 
1.52031 9.16964 -4.44285 1.52031 9.16964 -4.11222 1.523 9.09617 -4.66021 
1.523 9.09617 -3.89485 1.52778 9.15907 -4.50704 1.52778 9.15907 -4.04802 
1.52931 8.74265 -5.02687 1.52931 8.74265 -3.52819 1.53009 8.59332 -5.08978 
1.53009 8.59332 -3.46528 1.53145 8.94523 -4.8778 1.53145 8.94523 -3.67726 
1.53247 9.01339 -4.80146 1.53247 9.01339 -3.7536 1.5354 8.86958 -4.94838 
1.5354 8.86958 -3.60669 1.53776 9.14478 -4.57125 1.53776 9.14478 -3.98381 
1.53859 9.07412 -4.71982 1.53859 9.07412 -3.83524 1.5423 8.34183 -5.13526 
1.5434 8.64531 -5.08048 1.5434 8.64531 -3.47459 1.54452 8.78728 -5.01207 
1.54452 8.78728 -3.54299 1.54471 8.29177 -5.13524 1.54471 8.39188 -5.13524 
1.54672 9.20219 -4.27753 1.54795 9.2001 -4.34714 1.54795 9.2001 -4.20792 
1.54864 8.44205 -5.13318 1.55005 9.12739 -4.63319 1.55005 9.12739 -3.92187 
1.55197 9.19467 -4.41244 1.55197 9.19467 -4.14262 1.55333 8.98386 -4.85607 
1.55333 8.98386 -3.69899 1.55383 8.49172 -5.12898 1.55383 8.49172 -3.42609 
1.55536 8.91164 -4.92889 1.55536 8.91164 -3.62617 1.5564 9.04893 -4.77753 
1.5564 9.04893 -3.77753 1.55816 9.18557 -4.47716 1.55816 9.18557 -4.0779 
1.55822 8.6964 -5.06879 1.55822 8.6964 -3.48627 1.56219 8.83146 -4.99587 
1.56219 8.83146 -3.55919 1.56468 9.10664 -4.69378 1.56468 9.10664 -3.86128 
1.56496 8.54401 -5.12464 1.56496 8.54401 -3.43042 1.56716 9.17297 -4.54181 
1.56716 9.17297 -4.01325 1.57453 8.74644 -5.05476 1.57453 8.74644 -3.5003 
1.57627 8.95136 -4.90836 1.57627 8.95136 -3.6467 1.57635 9.02072 -4.8331 
1.57635 9.02072 -3.72196 1.57705 8.5967 -5.11733 1.57705 8.5967 -3.43773 
1.57832 9.1567 -4.60529 1.57832 9.1567 -3.94977 1.58117 8.87465 -4.97772 
1.58117 8.87465 -3.57734 1.58154 9.08278 -4.75239 1.58154 9.08278 -3.80267 
1.5825 9.22171 -4.31239 1.5825 9.22171 -4.24268 1.58462 9.21737 -4.3817 
1.58462 9.21737 -4.17336 1.58501 8.34183 -5.15945 1.58775 8.2916 -5.15948 
1.58775 8.39205 -5.15948 1.5898 9.20995 -4.44677 1.5898 9.20995 -4.10829 
1.59086 8.64889 -5.10758 1.59086 8.64889 -3.44748 1.59122 8.79143 -5.04007 
1.59122 8.79143 -3.515 1.59168 8.44215 -5.15729 1.59207 9.13748 -4.66654 
1.59207 9.13748 -3.88852 1.59811 9.19923 -4.51169 1.59811 9.19923 -4.04337 
1.59836 8.9896 -4.88629 1.59836 8.9896 -3.66877 1.60109 8.91626 -4.95777 
1.60109 8.91626 -3.5973 1.6017 8.49471 -5.15495 1.6017 8.49471 -3.40011 
1.60604 8.69985 -5.09545 1.60604 8.69985 -3.45961 1.60782 9.11484 -4.72611 
1.60782 9.11484 -3.82895 1.60831 9.18459 -4.57579 1.60831 9.18459 -3.97927 
1.60909 8.83529 -5.02345 1.60909 8.83529 -3.53161 1.61302 8.54684 -5.1501 
1.61302 8.54684 -3.40496 1.61411 9.07412 -4.79534 1.61411 9.07412 -3.75972 
1.6184 9.2408 -4.27753 1.61946 9.23864 -4.34691 1.61946 9.23864 -4.20815 
1.6203 9.16621 -4.63837 1.6203 9.16621 -3.91669 1.62111 8.74909 -5.08044 
1.62111 8.74909 -3.47462 1.62233 8.9557 -4.93688 1.62233 8.9557 -3.61819 
1.62262 9.23215 -4.41596 1.62262 9.23215 -4.1391 1.62573 8.59958 -5.14245 
1.62573 8.59958 -3.41261 1.62808 8.87791 -5.00496 1.62808 8.87791 -3.5501 
1.62885 8.34183 -5.18152 1.63009 9.22318 -4.48119 1.63009 9.22318 -4.07387 
1.6317 8.29155 -5.18147 1.6317 8.3921 -5.18147 1.63484 9.04488 -4.85024 
1.63484 9.04488 -3.70482 1.63518 9.14503 -4.69875 1.63518 9.14503 -3.85631 
1.63811 8.79391 -5.06535 1.63811 8.79391 -3.48972 1.63943 9.21034 -4.54552 
1.63943 9.21034 -4.00954 1.63973 8.65154 -5.1322 1.63973 8.65154 -3.42286 
1.64015 9.10664 -4.76926 1.64015 9.10664 -3.78581 1.64085 8.44465 -5.18127 
1.64815 8.91918 -4.98464 1.64815 8.91918 -3.57042 1.6506 9.19369 -4.60868 
1.6506 9.19369 -3.94639 1.65119 8.49721 -5.17845 1.65375 8.70157 -5.11923 
1.65375 8.70157 -3.43583 1.65644 8.8378 -5.04827 1.65644 8.8378 -3.50679 
1.65702 9.25795 -4.3124 1.65702 9.25795 -4.24266 1.65785 9.01255 -4.90306 
1.65785 9.01255 -3.652 1.65914 9.2536 -4.38171 1.65914 9.2536 -4.17335 
1.66185 9.2444 -4.44983 1.66185 9.2444 -4.10523 1.66241 8.54907 -5.17297 
1.66241 8.54907 -3.38209 1.66355 9.1733 -4.67038 1.66355 9.1733 -3.88468 
1.66739 9.13748 -4.74186 1.66739 9.13748 -3.8132 1.66893 8.75058 -5.10384 
1.66893 8.75058 -3.45122 1.67035 9.23331 -4.51465 1.67035 9.23331 -4.04041 
1.67372 8.34183 -5.20141 1.67372 9.09617 -4.81093 1.67372 9.09617 -3.74413 
1.67543 8.60173 -5.16483 1.67543 8.60173 -3.39023 1.67573 8.88018 -5.02937 
1.67573 8.88018 -3.52569 1.68071 9.2183 -4.57862 1.68071 9.2183 -3.97644 
1.68196 8.28924 -5.20329 1.68196 8.39441 -5.20329 1.68257 8.97767 -4.95277 
1.68257 8.97767 -3.60229 1.68646 8.7953 -5.0884 1.68646 8.7953 -3.46667 
1.68861 8.65228 -5.15408 1.68861 8.65228 -3.40098 1.69127 8.44685 -5.20254 
1.69288 9.19956 -4.64106 1.69288 9.19956 -3.91401 1.69557 9.16621 -4.71364 
1.69557 9.16621 -3.84143 1.69562 9.06596 -4.8653 1.69562 9.06596 -3.68977 
1.69596 9.27461 -4.27753 1.69684 9.27235 -4.34716 1.69684 9.27235 -4.2079 
1.69868 9.2654 -4.41551 1.69868 9.2654 -4.13955 1.70075 9.12739 -4.78389 
1.70075 9.12739 -3.77117 1.70161 8.49898 -5.19917 1.7022 9.2541 -4.48321 
1.7022 9.2541 -4.07185 1.70288 8.70223 -5.14074 1.70288 8.70223 -3.41432 
1.70493 8.83888 -5.07088 1.70493 8.83888 -3.48418 1.71046 8.93889 -5.0013 
1.71046 8.93889 -3.55376 1.71188 9.24091 -4.54763 1.71188 9.24091 -4.00743 
1.71296 8.55067 -5.19319 1.71296 8.55067 -3.36187 1.71785 8.75091 -5.1249 
1.71785 8.75091 -3.43016 1.71908 9.0326 -4.9171 1.71908 9.0326 -3.63796 
1.71951 8.34183 -5.21908 1.72307 9.22375 -4.61086 1.72307 9.22375 -3.9442 
1.72526 9.19369 -4.68333 1.72526 9.19369 -3.87173 1.72528 8.60177 -5.18461 
1.72528 8.60177 -3.37046 1.72797 8.2892 -5.22059 1.72797 8.39445 -5.22059 
1.72864 9.1567 -4.75561 1.72864 9.1567 -3.79945 1.73496 9.11499 -4.82424 
1.73496 9.11499 -3.73082 1.7356 9.28833 -4.3124 1.7356 9.28833 -4.24267 
1.73564 8.79545 -5.109 1.73564 8.79545 -3.44606 1.73694 9.28378 -4.38078 
1.73694 9.28378 -4.17428 1.73762 8.44714 -5.21949 1.73854 8.65213 -5.17345 
1.73854 8.65213 -3.38161 1.73877 8.89889 -5.04486 1.73877 8.89889 -3.5102 
1.7396 9.27471 -4.44892 1.7396 9.27471 -4.10614 1.74356 9.26121 -4.51601 
1.74356 9.26121 -4.03905 1.74599 8.99575 -4.96748 1.74599 8.99575 -3.58758 
1.74818 8.49927 -5.21573 1.7527 8.70161 -5.15976 1.7527 8.70161 -3.39531 
1.75407 9.24582 -4.57986 1.75407 9.24582 -3.9752 1.75531 9.2183 -4.65322 
1.75531 9.2183 -3.90184 1.75749 9.08363 -4.87784 1.75749 9.08363 -3.67722 
1.75815 9.18459 -4.72563 1.75815 9.18459 -3.82944 1.76046 8.55209 -5.20931 
1.76268 9.14478 -4.79617 1.76268 9.14478 -3.75889 1.76612 8.34183 -5.23447 
1.76773 8.75008 -5.14356 1.76773 8.75008 -3.41151 1.76896 8.85634 -5.0854 
1.76896 8.85634 -3.46966 1.77302 8.60312 -5.20026 1.77302 8.60312 -3.35481 
1.77434 8.95588 -5.01467 1.77434 8.95588 -3.54039 1.77503 8.28908 -5.23568 
1.77503 8.39458 -5.23568 1.77532 9.30151 -4.27753 1.77598 9.29926 -4.34598 
1.77598 9.29926 -4.20908 1.77795 9.29252 -4.41411 1.77795 9.29252 -4.14095 
1.78123 9.28132 -4.4816 1.78123 9.28132 -4.07346 1.78378 9.04919 -4.92969 
1.78378 9.04919 -3.62537 1.78475 8.44717 -5.23414 1.7858 9.26571 -4.54813 
1.7858 9.26571 -4.00693 1.7863 9.24091 -4.62206 1.7863 9.24091 -3.93301 
1.78666 8.65361 -5.18859 1.78666 8.65361 -3.36647 1.78841 9.21034 -4.6945 
1.78841 9.21034 -3.86056 1.79212 9.17297 -4.76677 1.79212 9.17297 -3.78829 
1.79635 8.50031 -5.23003 1.79758 9.1305 -4.83521 1.79758 9.1305 -3.71985 
1.80033 8.81201 -5.12214 1.80033 8.81201 -3.43292 1.80105 8.70295 -5.1744 
1.80105 8.70295 -3.38066 1.80377 8.9149 -5.05713 1.80377 8.9149 -3.49793 
1.80872 8.55298 -5.22308 1.81027 9.31044 -4.31224 1.81027 9.31044 -4.24283 
1.81134 9.0111 -4.97897 1.81134 9.0111 -3.57609 1.81159 9.3059 -4.38061 
1.81159 9.3059 -4.17446 1.81342 8.34183 -5.24756 1.81424 9.29685 -4.44867 
1.81424 9.29685 -4.10639 1.81792 9.26121 -4.59037 1.81792 9.26121 -3.96469 
1.81818 9.28337 -4.51575 1.81818 9.28337 -4.03931 1.81928 9.23331 -4.66359 
1.81928 9.23331 -3.89148 1.82175 8.60401 -5.21359 1.82175 8.60401 -3.34147 
1.82224 9.19923 -4.73582 1.82224 9.19923 -3.81924 1.82252 8.28904 -5.24836 
1.82252 8.39462 -5.24836 1.82313 9.09823 -4.88863 1.82313 9.09823 -3.66643 
1.82689 9.15907 -4.80615 1.82689 9.15907 -3.74891 1.83365 8.44778 -5.24663 
1.83431 8.87142 -5.09619 1.83431 8.87142 -3.45887 1.83546 8.65429 -5.20141 
1.83546 8.65429 -3.35365 1.83853 8.75799 -5.16034 1.83853 8.75799 -3.39473 
1.8395 8.97008 -5.02469 1.8395 8.97008 -3.53037 1.84532 9.3193 -4.27753 
1.84545 8.5009 -5.242 1.84583 9.31694 -4.34685 1.84583 9.31694 -4.20821 
1.84799 9.31014 -4.41515 1.84799 9.31014 -4.13991 1.84974 9.06251 -4.93927 
1.84974 9.06251 -3.61579 1.85072 9.2541 -4.63173 1.85072 9.2541 -3.92333 
1.85114 9.29877 -4.48279 1.85114 9.29877 -4.07227 1.85233 9.28132 -4.5527 
1.85233 9.28132 -4.00236 1.85275 9.22318 -4.70384 1.85275 9.22318 -3.85122 
1.85677 9.18557 -4.77577 1.85677 9.18557 -3.77929 1.85759 8.55333 -5.23448 
1.86131 8.34183 -5.25832 1.86131 9.14263 -4.84379 1.86131 9.14263 -3.71127 
1.86948 8.92799 -5.06586 1.86948 8.92799 -3.4892 1.87082 8.60428 -5.22446 
1.87082 8.60428 -3.3306 1.87187 8.81893 -5.13679 1.87187 8.81893 -3.41827 
1.87195 8.2886 -5.25893 1.87195 8.39505 -5.25893 1.87256 8.70983 -5.189 
1.87256 8.70983 -3.36606 1.87728 9.02352 -4.9869 1.87728 9.02352 -3.56816 
1.88125 9.32576 -4.31224 1.88125 9.32576 -4.24283 1.88192 9.32101 -4.3813 
1.88192 9.32101 -4.17377 1.88312 8.44812 -5.25665 1.8841 9.2444 -4.67208 
1.8841 9.2444 -3.88298 1.88459 9.31186 -4.44934 1.88459 9.31186 -4.10572 
1.88502 9.27471 -4.59433 1.88502 9.27471 -3.96073 1.88526 9.29685 -4.51969 
1.88526 9.29685 -4.03537 1.88716 9.20995 -4.74413 1.88716 9.20995 -3.81093 
1.88735 9.10901 -4.89628 1.88735 9.10901 -3.65878 1.89109 9.16964 -4.81362 
1.89109 9.16964 -3.74144 1.89481 8.50087 -5.25149 1.90565 8.98143 -5.03131 
1.90565 8.98143 -3.52375 1.90682 8.87766 -5.1085 1.90682 8.87766 -3.44657 
1.90697 8.55315 -5.24346 1.90783 8.65981 -5.21391 1.90783 8.65981 -3.34115 
1.90967 8.34183 -5.26671 1.9105 8.76367 -5.17239 1.9105 8.76367 -3.38268 
1.91466 9.07172 -4.94624 1.91466 9.07172 -3.60883 1.91712 9.33208 -4.27753 
1.91745 9.32971 -4.34667 1.91745 9.32971 -4.20839 1.91797 9.23215 -4.71131 
1.91797 9.23215 -3.84375 1.91842 9.2654 -4.63526 1.91842 9.2654 -3.9198 
1.91845 9.32261 -4.41548 1.91845 9.32261 -4.13958 1.91879 9.31014 -4.48594 
1.91879 9.31014 -4.06912 1.91982 9.29252 -4.55598 1.91982 9.29252 -3.99908 
1.92046 8.28857 -5.26682 1.92046 8.39509 -5.26682 1.92149 9.19467 -4.78196 
1.92149 9.19467 -3.7731 1.92588 9.15134 -4.84994 1.92588 9.15134 -3.70512 
1.93193 8.44839 -5.26402 1.94257 8.9329 -5.07608 1.94257 8.9329 -3.47899 
1.94262 9.03144 -4.99272 1.94262 9.03144 -3.56234 1.94373 8.60899 -5.23457 
1.94373 8.60899 -3.32049 1.94377 8.50112 -5.25832 1.94502 8.82364 -5.1467 
1.94502 8.82364 -3.40836 1.94551 8.71445 -5.19886 1.94551 8.71445 -3.3562 
1.95198 9.33575 -4.31223 1.95198 9.33575 -4.24283 1.95222 9.2536 -4.67479 
1.95222 9.2536 -3.88027 1.95224 9.21737 -4.74932 1.95224 9.21737 -3.80575 
1.95264 9.32101 -4.45201 1.95264 9.32101 -4.10305 1.95265 9.331 -4.38129 
1.95265 9.331 -4.17378 1.9528 9.11633 -4.90156 1.9528 9.11633 -3.6535 
1.95315 9.28378 -4.597 1.95315 9.28378 -3.95806 1.95333 9.3059 -4.52234 
1.95333 9.3059 -4.03272 1.95621 9.17678 -4.81865 1.95621 9.17678 -3.73641 
1.95838 8.34183 -5.27272 1.96958 8.28846 -5.27232 1.96958 8.39519 -5.27232 
1.98015 8.88099 -5.11627 1.98015 8.88099 -3.43879 1.98021 9.07775 -4.95029 
1.98021 9.07775 -3.60477 1.98081 8.98697 -5.03784 1.98081 8.98697 -3.51722 
1.981 8.66361 -5.22134 1.981 8.66361 -3.33373 1.98104 8.4484 -5.26898 
1.98148 8.55495 -5.25168 1.98326 8.76709 -5.17964 1.98326 8.76709 -3.37542 
1.98677 9.27235 -4.6371 1.98677 9.27235 -3.91797 1.98679 9.2001 -4.78598 
1.98679 9.2001 -3.76908 1.98693 9.33941 -4.27753 1.98702 9.23864 -4.71448 
1.98702 9.23864 -3.84059 1.98708 9.31694 -4.4881 1.98708 9.31694 -4.06696 
1.98709 9.33701 -4.34684 1.98709 9.33701 -4.20822 1.98726 9.32971 -4.41648 
1.98726 9.32971 -4.13858 1.98795 9.29926 -4.55796 1.98795 9.29926 -3.99711 
1.991 9.15658 -4.85365 1.991 9.15658 -3.70142 2.00733 8.34183 -5.27633 
2.01817 8.93664 -5.08049 2.01817 8.93664 -3.47458 2.01817 8.826 -5.15167 
2.01817 8.826 -3.40339 2.0182 9.03518 -4.99712 2.0182 9.03518 -3.55794 
2.0182 9.12012 -4.90427 2.0182 9.12012 -3.6508 2.01861 8.6102 -5.2401 
2.01861 8.6102 -3.31496 2.01862 8.71677 -5.20381 2.01862 8.71677 -3.35126 
2.01864 8.50233 -5.26384 2.01864 8.28843 -5.27539 2.01864 8.39523 -5.27539 
2.02154 9.25795 -4.67691 2.02154 9.25795 -3.87815 2.02154 9.28833 -4.59833 
2.02154 9.28833 -3.95673 2.02155 9.22171 -4.75144 2.02155 9.22171 -3.80363 
2.02155 9.1804 -4.8212 2.02155 9.1804 -3.73386 2.0217 9.32576 -4.45268 
2.0217 9.32576 -4.10238 2.0217 9.31044 -4.52367 2.0217 9.31044 -4.03139 
2.02171 9.33575 -4.38195 2.02171 9.33575 -4.17311 2.02171 9.34062 -4.31223 
2.02171 9.34062 -4.24283 2.0564 8.34183 -5.27753 2.0564 8.44871 -5.2718 
2.0564 8.55555 -5.25442 2.0564 8.66453 -5.22403 2.0564 8.66453 -3.33103 
2.0564 8.76823 -5.18207 2.0564 8.76823 -3.373 2.0564 8.88257 -5.11872 
2.0564 8.88257 -3.43634 2.0564 8.98882 -5.04002 2.0564 8.98882 -3.51504 
2.0564 9.0799 -4.95226 2.0564 9.0799 -3.60281 2.0564 9.15832 -4.85488 
2.0564 9.15832 -3.70018 2.0564 9.20219 -4.78722 2.0564 9.20219 -3.76785 
2.0564 9.2408 -4.71553 2.0564 9.2408 -3.83953 2.0564 9.27461 -4.63797 
2.0564 9.27461 -3.91709 2.0564 9.30151 -4.55862 2.0564 9.30151 -3.99645 
2.0564 9.3193 -4.48861 2.0564 9.3193 -4.06645 2.0564 9.33208 -4.41681 
2.0564 9.33208 -4.13825 2.0564 9.33941 -4.34701 2.0564 9.33941 -4.20806 
2.0564 9.34183 -4.27753 2.0911 9.34062 -4.31223 2.0911 9.34062 -4.24283 
2.0911 9.33575 -4.38195 2.0911 9.33575 -4.17311 2.09111 9.31044 -4.52367 
2.09111 9.31044 -4.03139 2.09111 9.32576 -4.45268 2.09111 9.32576 -4.10238 
2.09126 9.1804 -4.8212 2.09126 9.1804 -3.73386 2.09126 9.22171 -4.75144 
2.09126 9.22171 -3.80363 2.09127 9.28833 -4.59833 2.09127 9.28833 -3.95673 
2.09127 9.25795 -4.67691 2.09127 9.25795 -3.87815 2.09416 8.28843 -5.27539 
2.09416 8.39523 -5.27539 2.09416 8.50233 -5.26384 2.09419 8.71677 -5.20381 
2.09419 8.71677 -3.35126 2.09419 8.6102 -5.2401 2.09419 8.6102 -3.31496 
2.0946 9.12012 -4.90427 2.0946 9.12012 -3.6508 2.0946 9.03518 -4.99712 
2.0946 9.03518 -3.55794 2.09464 8.826 -5.15167 2.09464 8.826 -3.40339 
2.09464 8.93664 -5.08049 2.09464 8.93664 -3.47458 2.10547 8.34183 -5.27633 
2.12181 9.15658 -4.85365 2.12181 9.15658 -3.70142 2.12485 9.29926 -4.55796 
2.12485 9.29926 -3.99711 2.12554 9.32971 -4.41648 2.12554 9.32971 -4.13858 
2.12571 9.33701 -4.34684 2.12571 9.33701 -4.20822 2.12572 9.31694 -4.4881 
2.12572 9.31694 -4.06696 2.12578 9.23864 -4.71448 2.12578 9.23864 -3.84059 
2.12588 9.33941 -4.27753 2.12601 9.2001 -4.78598 2.12601 9.2001 -3.76908 
2.12603 9.27235 -4.6371 2.12603 9.27235 -3.91797 2.12955 8.76709 -5.17964 
2.12955 8.76709 -3.37542 2.13133 8.55495 -5.25168 2.13176 8.23525 -5.26898 
2.13176 8.4484 -5.26898 2.1318 8.66361 -5.22134 2.1318 8.66361 -3.33373 
2.132 8.98697 -5.03784 2.132 8.98697 -3.51722 2.1326 9.07775 -4.95029 
2.1326 9.07775 -3.60477 2.13265 8.88099 -5.11627 2.13265 8.88099 -3.43879 
2.14322 8.28846 -5.27232 2.14322 8.39519 -5.27232 2.15442 8.34183 -5.27272 
2.1566 9.17678 -4.81865 2.1566 9.17678 -3.73641 2.15948 9.3059 -4.52234 
2.15948 9.3059 -4.03272 2.15965 9.28378 -4.597 2.15965 9.28378 -3.95806 
2.16 9.11633 -4.90156 2.16 9.11633 -3.6535 2.16016 9.331 -4.38129 
2.16016 9.331 -4.17378 2.16017 9.32101 -4.45201 2.16017 9.32101 -4.10305 
2.16057 9.21737 -4.74932 2.16057 9.21737 -3.80575 2.16058 9.2536 -4.67479 
2.16058 9.2536 -3.88027 2.16082 9.33575 -4.31223 2.16082 9.33575 -4.24283 
2.16729 8.71445 -5.19886 2.16729 8.71445 -3.3562 2.16778 8.82364 -5.1467 
2.16778 8.82364 -3.40836 2.16904 8.50112 -5.25832 2.16907 8.60899 -5.23457 
2.16907 8.60899 -3.32049 2.17018 9.03144 -4.99272 2.17018 9.03144 -3.56234 
2.17023 8.9329 -5.07608 2.17023 8.9329 -3.47899 2.18087 8.23527 -5.26402 
2.18087 8.44839 -5.26402 2.18693 9.15134 -4.84994 2.18693 9.15134 -3.70512 
2.19131 9.19467 -4.78196 2.19131 9.19467 -3.7731 2.19234 8.28857 -5.26682 
2.19234 8.39509 -5.26682 2.19298 9.29252 -4.55598 2.19298 9.29252 -3.99908 
2.19402 9.31014 -4.48594 2.19402 9.31014 -4.06912 2.19435 9.32261 -4.41548 
2.19435 9.32261 -4.13958 2.19438 9.2654 -4.63526 2.19438 9.2654 -3.9198 
2.19483 9.23215 -4.71131 2.19483 9.23215 -3.84375 2.19535 9.32971 -4.34667 
2.19535 9.32971 -4.20839 2.19568 9.33208 -4.27753 2.19814 9.07172 -4.94624 
2.19814 9.07172 -3.60883 2.2023 8.76367 -5.17239 2.2023 8.76367 -3.38268 
2.20313 8.34183 -5.26671 2.20498 8.65981 -5.21391 2.20498 8.65981 -3.34115 
2.20583 8.55315 -5.24346 2.20583 8.55315 -3.31161 2.20598 8.87766 -5.1085 
2.20598 8.87766 -3.44657 2.20716 8.98143 -5.03131 2.20716 8.98143 -3.52375 
2.21799 8.50087 -5.25149 2.22172 9.16964 -4.81362 2.22172 9.16964 -3.74144 
2.22546 9.10901 -4.89628 2.22546 9.10901 -3.65878 2.22564 9.20995 -4.74413 
2.22564 9.20995 -3.81093 2.22754 9.29685 -4.51969 2.22754 9.29685 -4.03537 
2.22779 9.27471 -4.59433 2.22779 9.27471 -3.96073 2.22821 9.31186 -4.44934 
2.22821 9.31186 -4.10572 2.2287 9.2444 -4.67208 2.2287 9.2444 -3.88298 
2.22968 8.23554 -5.25665 2.22968 8.44812 -5.25665 2.23088 9.32101 -4.3813 
2.23088 9.32101 -4.17377 2.23155 9.32576 -4.31224 2.23155 9.32576 -4.24283 
2.23552 9.02352 -4.9869 2.23552 9.02352 -3.56816 2.24025 8.70983 -5.189 
2.24025 8.70983 -3.36606 2.24086 8.2886 -5.25893 2.24086 8.39505 -5.25893 
2.24093 8.81893 -5.13679 2.24093 8.81893 -3.41827 2.24199 8.60428 -5.22446 
2.24199 8.60428 -3.3306 2.24333 8.92799 -5.06586 2.24333 8.92799 -3.4892 
2.25149 8.34183 -5.25832 2.25149 9.14263 -4.84379 2.25149 9.14263 -3.71127 
2.25521 8.55333 -5.23448 2.25521 8.55333 -3.32059 2.25603 9.18557 -4.77577 
2.25603 9.18557 -3.77929 2.26006 9.22318 -4.70384 2.26006 9.22318 -3.85122 
2.26047 9.28132 -4.5527 2.26047 9.28132 -4.00236 2.26166 9.29877 -4.48279 
2.26166 9.29877 -4.07227 2.26208 9.2541 -4.63173 2.26208 9.2541 -3.92333 
2.26307 9.06251 -4.93927 2.26307 9.06251 -3.61579 2.26481 9.31014 -4.41515 
2.26481 9.31014 -4.13991 2.26697 9.31694 -4.34685 2.26697 9.31694 -4.20821 
2.26735 8.18276 -5.242 2.26735 8.5009 -5.242 2.26748 9.3193 -4.27753 
2.27331 8.97008 -5.02469 2.27331 8.97008 -3.53037 2.27427 8.75799 -5.16034 
2.27427 8.75799 -3.39473 2.27734 8.65429 -5.20141 2.27734 8.65429 -3.35365 
2.27849 8.87142 -5.09619 2.27849 8.87142 -3.45887 2.27915 8.23587 -5.24663 
2.27915 8.44778 -5.24663 2.28592 9.15907 -4.80615 2.28592 9.15907 -3.74891 
2.28967 9.09823 -4.88863 2.28967 9.09823 -3.66643 2.29029 8.28904 -5.24836 
2.29029 8.39462 -5.24836 2.29056 9.19923 -4.73582 2.29056 9.19923 -3.81924 
2.29105 8.60401 -5.21359 2.29105 8.60401 -3.34147 2.29353 9.23331 -4.66359 
2.29353 9.23331 -3.89148 2.29462 9.28337 -4.51575 2.29462 9.28337 -4.03931 
2.29488 9.26121 -4.59037 2.29488 9.26121 -3.96469 2.29856 9.29685 -4.44867 
2.29856 9.29685 -4.10639 2.29938 8.34183 -5.24756 2.30121 9.3059 -4.38061 
2.30121 9.3059 -4.17446 2.30146 9.0111 -4.97897 2.30146 9.0111 -3.57609 
2.30254 9.31044 -4.31224 2.30254 9.31044 -4.24283 2.30409 8.55298 -5.22308 
2.30409 8.55298 -3.33198 2.30903 8.9149 -5.05713 2.30903 8.9149 -3.49793 
2.31176 8.70295 -5.1744 2.31176 8.70295 -3.38066 2.31247 8.81201 -5.12214 
2.31247 8.81201 -3.43292 2.31522 9.1305 -4.83521 2.31522 9.1305 -3.71985 
2.31646 8.18334 -5.23003 2.31646 8.50031 -5.23003 2.32068 9.17297 -4.76677 
2.32068 9.17297 -3.78829 2.32439 9.21034 -4.6945 2.32439 9.21034 -3.86056 
2.32615 8.65361 -5.18859 2.32615 8.65361 -3.36647 2.3265 9.24091 -4.62206 
2.3265 9.24091 -3.93301 2.327 9.26571 -4.54813 2.327 9.26571 -4.00693 
2.32805 8.23648 -5.23414 2.32805 8.44717 -5.23414 2.32902 9.04919 -4.92969 
2.32902 9.04919 -3.62537 2.33157 9.28132 -4.4816 2.33157 9.28132 -4.07346 
2.33485 9.29252 -4.41411 2.33485 9.29252 -4.14095 2.33683 9.29926 -4.34598 
2.33683 9.29926 -4.20908 2.33749 9.30151 -4.27753 2.33777 8.28908 -5.23568 
2.33777 8.39458 -5.23568 2.33847 8.95588 -5.01467 2.33847 8.95588 -3.54039 
2.33979 8.60312 -5.20026 2.33979 8.60312 -3.35481 2.34385 8.85634 -5.0854 
2.34385 8.85634 -3.46966 2.34508 8.75008 -5.14356 2.34508 8.75008 -3.41151 
2.34669 8.34183 -5.23447 2.35013 9.14478 -4.79617 2.35013 9.14478 -3.75889 
2.35234 8.55209 -5.20931 2.35234 8.55209 -3.34575 2.35466 9.18459 -4.72563 
2.35466 9.18459 -3.82944 2.35531 9.08363 -4.87784 2.35531 9.08363 -3.67722 
2.35749 9.2183 -4.65322 2.35749 9.2183 -3.90184 2.35873 9.24582 -4.57986 
2.35873 9.24582 -3.9752 2.3601 8.70161 -5.15976 2.3601 8.70161 -3.39531 
2.36463 8.18438 -5.21573 2.36463 8.49927 -5.21573 2.36463 8.49927 -3.33934 
2.36681 8.99575 -4.96748 2.36681 8.99575 -3.58758 2.36924 9.26121 -4.51601 
2.36924 9.26121 -4.03905 2.3732 9.27471 -4.44892 2.3732 9.27471 -4.10614 
2.37403 8.89889 -5.04486 2.37403 8.89889 -3.5102 2.37426 8.65213 -5.17345 
2.37426 8.65213 -3.38161 2.37518 8.23652 -5.21949 2.37518 8.44714 -5.21949 
2.37587 9.28378 -4.38078 2.37587 9.28378 -4.17428 2.37716 8.79545 -5.109 
2.37716 8.79545 -3.44606 2.3772 9.28833 -4.3124 2.3772 9.28833 -4.24267 
2.37784 9.11499 -4.82424 2.37784 9.11499 -3.73082 2.38417 9.1567 -4.75561 
2.38417 9.1567 -3.79945 2.38484 8.2892 -5.22059 2.38484 8.39445 -5.22059 
2.38753 8.60177 -5.18461 2.38753 8.60177 -3.37046 2.38755 9.19369 -4.68333 
2.38755 9.19369 -3.87173 2.38973 9.22375 -4.61086 2.38973 9.22375 -3.9442 
2.39329 8.34183 -5.21908 2.39372 9.0326 -4.9171 2.39372 9.0326 -3.63796 
2.39496 8.75091 -5.1249 2.39496 8.75091 -3.43016 2.39985 8.13298 -5.19319 
2.39985 8.55067 -5.19319 2.39985 8.55067 -3.36187 2.40093 9.24091 -4.54763 
2.40093 9.24091 -4.00743 2.40235 8.93889 -5.0013 2.40235 8.93889 -3.55376 
2.40787 8.83888 -5.07088 2.40787 8.83888 -3.48418 2.40993 8.70223 -5.14074 
2.40993 8.70223 -3.41432 2.4106 9.2541 -4.48321 2.4106 9.2541 -4.07185 
2.4112 8.18467 -5.19917 2.4112 8.49898 -5.19917 2.4112 8.49898 -3.35589 
2.41206 9.12739 -4.78389 2.41206 9.12739 -3.77117 2.41413 9.2654 -4.41551 
2.41413 9.2654 -4.13955 2.41597 9.27235 -4.34716 2.41597 9.27235 -4.2079 
2.41684 9.27461 -4.27753 2.41719 9.06596 -4.8653 2.41719 9.06596 -3.68977 
2.41724 9.16621 -4.71364 2.41724 9.16621 -3.84143 2.41993 9.19956 -4.64106 
2.41993 9.19956 -3.91401 2.42154 8.23681 -5.20254 2.42154 8.44685 -5.20254 
2.42154 8.44685 -3.35252 2.4242 8.65228 -5.15408 2.4242 8.65228 -3.40098 
2.42634 8.7953 -5.0884 2.42634 8.7953 -3.46667 2.43024 8.97767 -4.95277 
2.43024 8.97767 -3.60229 2.43084 8.28924 -5.20329 2.43084 8.39441 -5.20329 
2.43209 9.2183 -4.57862 2.43209 9.2183 -3.97644 2.43708 8.88018 -5.02937 
2.43708 8.88018 -3.52569 2.43738 8.08192 -5.16483 2.43738 8.60173 -5.16483 
2.43738 8.60173 -3.39023 2.43909 8.34183 -5.20141 2.43909 9.09617 -4.81093 
2.43909 9.09617 -3.74413 2.44246 9.23331 -4.51465 2.44246 9.23331 -4.04041 
2.44387 8.75058 -5.10384 2.44387 8.75058 -3.45122 2.44541 9.13748 -4.74186 
2.44541 9.13748 -3.8132 2.44925 9.1733 -4.67038 2.44925 9.1733 -3.88468 
2.4504 8.13459 -5.17297 2.4504 8.54907 -5.17297 2.4504 8.54907 -3.38209 
2.45095 9.2444 -4.44983 2.45095 9.2444 -4.10523 2.45367 9.2536 -4.38171 
2.45367 9.2536 -4.17335 2.45495 9.01255 -4.90306 2.45495 9.01255 -3.652 
2.45578 9.25795 -4.3124 2.45578 9.25795 -4.24266 2.45637 8.8378 -5.04827 
2.45637 8.8378 -3.50679 2.45905 8.70157 -5.11923 2.45905 8.70157 -3.43583 
2.46162 8.18644 -5.17845 2.46162 8.49721 -5.17845 2.46162 8.49721 -3.37661 
2.4622 9.19369 -4.60868 2.4622 9.19369 -3.94639 2.46465 8.91918 -4.98464 
2.46465 8.91918 -3.57042 2.47195 8.239 -5.18127 2.47195 8.44465 -5.18127 
2.47195 8.44465 -3.37379 2.47265 9.10664 -4.76926 2.47265 9.10664 -3.78581 
2.47307 8.65154 -5.1322 2.47307 8.65154 -3.42286 2.47337 9.21034 -4.54552 
2.47337 9.21034 -4.00954 2.4747 8.79391 -5.06535 2.4747 8.79391 -3.48972 
2.47763 9.14503 -4.69875 2.47763 9.14503 -3.85631 2.47796 9.04488 -4.85024 
2.47796 9.04488 -3.70482 2.4811 8.29155 -5.18147 2.4811 8.3921 -5.18147 
2.4811 8.3921 -3.37359 2.48272 9.22318 -4.48119 2.48272 9.22318 -4.07387 
2.48396 8.34183 -5.18152 2.48472 8.87791 -5.00496 2.48472 8.87791 -3.5501 
2.48707 8.08408 -5.14245 2.48707 8.59958 -5.14245 2.48707 8.59958 -3.41261 
2.49018 9.23215 -4.41596 2.49018 9.23215 -4.1391 2.49048 8.9557 -4.93688 
2.49048 8.9557 -3.61819 2.49169 8.74909 -5.08044 2.49169 8.74909 -3.47462 
2.49251 9.16621 -4.63837 2.49251 9.16621 -3.91669 2.49335 9.23864 -4.34691 
2.49335 9.23864 -4.20815 2.4944 9.2408 -4.27753 2.49869 9.07412 -4.79534 
2.49869 9.07412 -3.75972 2.49978 8.13681 -5.1501 2.49978 8.54684 -5.1501 
2.49978 8.54684 -3.40496 2.50372 8.83529 -5.02345 2.50372 8.83529 -3.53161 
2.5045 9.18459 -4.57579 2.5045 9.18459 -3.97927 2.50499 9.11484 -4.72611 
2.50499 9.11484 -3.82895 2.50676 8.69985 -5.09545 2.50676 8.69985 -3.45961 
2.51111 8.18894 -5.15495 2.51111 8.49471 -5.15495 2.51111 8.49471 -3.40011 
2.51172 8.91626 -4.95777 2.51172 8.91626 -3.5973 2.51444 8.9896 -4.88629 
2.51444 8.9896 -3.66877 2.51469 9.19923 -4.51169 2.51469 9.19923 -4.04337 
2.52073 9.13748 -4.66654 2.52073 9.13748 -3.88852 2.52113 8.24151 -5.15729 
2.52113 8.44215 -5.15729 2.52113 8.44215 -3.39778 2.52158 8.79143 -5.04007 
2.52158 8.79143 -3.515 2.52194 8.03477 -5.10758 2.52194 8.64889 -5.10758 
2.52194 8.64889 -3.44748 2.523 9.20995 -4.44677 2.523 9.20995 -4.10829 
2.52506 8.2916 -5.15948 2.52506 8.39205 -5.15948 2.52506 8.39205 -3.39558 
2.5278 8.34183 -5.15945 2.52819 9.21737 -4.3817 2.52819 9.21737 -4.17336 
2.53031 9.22171 -4.31239 2.53031 9.22171 -4.24268 2.53127 9.08278 -4.75239 
2.53127 9.08278 -3.80267 2.53163 8.87465 -4.97772 2.53163 8.87465 -3.57734 
2.53448 9.1567 -4.60529 2.53448 9.1567 -3.94977 2.53576 8.08696 -5.11733 
2.53576 8.5967 -5.11733 2.53576 8.5967 -3.43773 2.53645 9.02072 -4.8331 
2.53645 9.02072 -3.72196 2.53653 8.95136 -4.90836 2.53653 8.95136 -3.6467 
2.53828 8.74644 -5.05476 2.53828 8.74644 -3.5003 2.54564 9.17297 -4.54181 
2.54564 9.17297 -4.01325 2.54785 8.13964 -5.12464 2.54785 8.54401 -5.12464 
2.54785 8.54401 -3.43042 2.54813 9.10664 -4.69378 2.54813 9.10664 -3.86128 
2.55061 8.83146 -4.99587 2.55061 8.83146 -3.55919 2.55458 7.98725 -5.06879 
2.55458 8.6964 -5.06879 2.55458 8.6964 -3.48627 2.55464 9.18557 -4.47716 
2.55464 9.18557 -4.0779 2.5564 9.04893 -4.77753 2.5564 9.04893 -3.77753 
2.55745 8.91164 -4.92889 2.55745 8.91164 -3.62617 2.55897 8.19194 -5.12898 
2.55897 8.49172 -5.12898 2.55897 8.49172 -3.42609 2.55947 8.98386 -4.85607 
2.55947 8.98386 -3.69899 2.56083 9.19467 -4.41244 2.56083 9.19467 -4.14262 
2.56276 9.12739 -4.63319 2.56276 9.12739 -3.92187 2.56416 8.24161 -5.13318 
2.56416 8.44205 -5.13318 2.56416 8.44205 -3.42188 2.56485 9.2001 -4.34714 
2.56485 9.2001 -4.20792 2.56609 9.20219 -4.27753 2.56809 8.29177 -5.13524 
2.56809 8.39188 -5.13524 2.56809 8.39188 -3.41982 2.56828 8.78728 -5.01207 
2.56828 8.78728 -3.54299 2.56941 8.03834 -5.08048 2.56941 8.64531 -5.08048 
2.56941 8.64531 -3.47459 2.5705 8.34183 -5.13526 2.5705 8.34183 -3.4198 
2.57421 9.07412 -4.71982 2.57421 9.07412 -3.83524 2.57504 9.14478 -4.57125 
2.57504 9.14478 -3.98381 2.57741 8.86958 -4.94838 2.57741 8.86958 -3.60669 
2.58033 9.01339 -4.80146 2.58033 9.01339 -3.7536 2.58136 8.94523 -4.8778 
2.58136 8.94523 -3.67726 2.58271 8.09033 -5.08978 2.58271 8.59332 -5.08978 
2.58271 8.59332 -3.46528 2.58349 8.74265 -5.02687 2.58349 8.74265 -3.52819 
2.58503 9.15907 -4.50704 2.58503 9.15907 -4.04802 2.5898 9.09617 -4.66021 
2.5898 9.09617 -3.89485 2.59249 9.16964 -4.44285 2.59249 9.16964 -4.11222 
2.59446 8.14307 -5.09667 2.59446 8.54058 -5.09667 2.59446 8.54058 -3.45839 
2.59604 8.82617 -4.96615 2.59604 8.82617 -3.58891 2.59752 9.17678 -4.37773 
2.59752 9.17678 -4.17734 2.5996 7.99131 -5.04047 2.5996 8.69234 -5.04047 
2.5996 8.69234 -3.51459 2.60007 9.1804 -4.31239 2.60007 9.1804 -4.24268 
2.60089 8.19232 -5.10286 2.60089 8.49133 -5.10286 2.60089 8.49133 -3.4522 
2.6017 8.90535 -4.89809 2.6017 8.90535 -3.65697 2.603 8.97622 -4.82413 
2.603 8.97622 -3.73093 2.60311 9.11499 -4.59897 2.60311 9.11499 -3.95609 
2.60597 8.24195 -5.10699 2.60597 8.24195 -3.44807 2.60597 8.44171 -5.10699 
2.60597 8.44171 -3.44807 2.60966 8.29183 -5.10904 2.60966 8.29183 -3.44603 
2.60966 8.39183 -5.10904 2.60966 8.39183 -3.44603 2.61197 8.34183 -5.109 
2.61197 8.34183 -3.44606 2.61197 9.02072 -4.75758 2.61197 9.02072 -3.79748 
2.61231 8.78248 -4.98237 2.61231 8.78248 -3.57269 2.61408 9.1305 -4.53635 
2.61408 9.1305 -4.01871 2.61436 8.04292 -5.0517 2.61436 8.64073 -5.0517 
2.61436 8.64073 -3.50336 2.62143 8.86293 -4.91722 2.62143 8.86293 -3.63785 
2.62266 9.14263 -4.47262 2.62266 9.14263 -4.08244 2.62436 8.93753 -4.84548 
2.62436 8.93753 -3.70958 2.62722 7.94593 -4.99686 2.62722 8.73772 -4.99686 
2.62722 8.73772 -3.5582 2.62742 8.09513 -5.06053 2.62742 8.58852 -5.06053 
2.62742 8.58852 -3.49454 2.62881 9.15134 -4.40806 2.62881 9.15134 -4.147 
2.62911 9.04488 -4.69909 2.62911 9.04488 -3.85597 2.63252 9.15658 -4.34293 
2.63252 9.15658 -4.21213 2.63375 9.15832 -4.27753 2.63494 7.69979 -3.77446 
2.63494 8.98386 -4.7806 2.63494 8.98386 -3.77446 2.6356 8.14324 -5.06816 
2.6356 8.54041 -5.06816 2.6356 8.54041 -3.4869 2.63886 7.86327 -4.93459 
2.63886 8.82038 -4.93459 2.63886 8.82038 -3.62047 2.64204 8.19257 -5.07425 
2.64204 8.19257 -3.48082 2.64204 8.49108 -5.07425 2.64204 8.49108 -3.48082 
2.64334 7.99663 -5.00988 2.64334 8.68703 -5.00988 2.64334 8.68703 -3.54518 
2.64417 9.06596 -4.63832 2.64417 9.06596 -3.91674 2.64434 8.8974 -4.86547 
2.64434 8.8974 -3.68959 2.64722 8.24252 -5.0782 2.64722 8.24252 -3.47686 
2.64722 8.44114 -5.0782 2.64722 8.44114 -3.47686 2.6509 8.29247 -5.08011 
2.6509 8.29247 -3.47495 2.6509 8.39119 -5.08011 2.6509 8.39119 -3.47495 
2.6521 8.34183 -5.08074 2.6521 8.34183 -3.47432 2.65494 7.90722 -4.95049 
2.65494 8.77643 -4.95049 2.65494 8.77643 -3.60457 2.65667 7.73842 -3.75258 
2.65667 8.94523 -4.80248 2.65667 8.94523 -3.75258 2.65671 9.08363 -4.57644 
2.65671 9.08363 -3.97862 2.65771 8.04836 -5.02071 2.65771 8.6353 -5.02071 
2.65771 8.6353 -3.53436 2.66291 7.82772 -4.88404 2.66291 8.85593 -4.88404 
2.66291 8.85593 -3.67103 2.66516 7.69406 -3.81949 2.66516 8.9896 -4.73557 
2.66516 8.9896 -3.81949 2.66724 8.09584 -5.0301 2.66724 8.09584 -3.52496 
2.66724 8.58782 -5.0301 2.66724 8.58782 -3.52496 2.6675 9.09823 -4.5108 
2.6675 9.09823 -4.04426 2.66932 7.95199 -4.96481 2.66932 8.73167 -4.96481 
2.66932 8.73167 -3.59025 2.67516 9.10901 -4.44659 2.67516 9.10901 -4.10848 
2.67529 8.14391 -5.03767 2.67529 8.14391 -3.51739 2.67529 8.53974 -5.03767 
2.67529 8.53974 -3.51739 2.67696 7.7783 -4.82282 2.67696 7.7783 -3.73224 
2.67696 8.90535 -4.82282 2.67696 8.90535 -3.73224 2.68001 7.87043 -4.90114 
2.68001 7.87043 -3.65392 2.68001 8.81322 -4.90114 2.68001 8.81322 -3.65392 
2.68043 9.11633 -4.38113 2.68043 9.11633 -4.17393 2.68192 8.19344 -5.0435 
2.68192 8.19344 -3.51157 2.68192 8.49022 -5.0435 2.68192 8.49022 -3.51157 
2.68193 7.6711 -4.67608 2.68193 7.6711 -3.87898 2.68193 9.01255 -4.67608 
2.68193 9.01255 -3.87898 2.68314 9.12012 -4.31573 2.68314 9.12012 -4.23933 
2.68517 8.00296 -4.9774 2.68517 8.00296 -3.57766 2.68517 8.6807 -4.9774 
2.68517 8.6807 -3.57766 2.68698 8.24334 -5.04739 2.68698 8.24334 -3.50768 
2.68698 8.44031 -5.04739 2.68698 8.44031 -3.50768 2.68723 7.73229 -4.75766 
2.68723 7.73229 -3.7974 2.68723 8.95136 -4.75766 2.68723 8.95136 -3.7974 
2.68966 8.29252 -5.0499 2.68966 8.29252 -3.50516 2.68966 8.39113 -5.0499 
2.68966 8.39113 -3.50516 2.6908 8.34183 -5.05054 2.6908 8.34183 -3.50452 
2.69562 7.91427 -4.91675 2.69562 7.91427 -3.63831 2.69562 8.76938 -4.91675 
2.69562 8.76938 -3.63831 2.69598 7.65106 -4.61485 2.69598 7.65106 -3.94021 
2.69598 9.0326 -4.61485 2.69598 9.0326 -3.94021 2.69609 7.82073 -4.84256 
2.69609 7.82073 -3.7125 2.69609 8.86293 -4.84256 2.69609 8.86293 -3.7125 
2.69619 8.04958 -4.98835 2.69619 8.04958 -3.56671 2.69619 8.63407 -4.98835 
2.69619 8.63407 -3.56671 2.70571 8.09715 -4.99763 2.70571 8.09715 -3.55744 
2.70571 8.5865 -4.99763 2.70571 8.5865 -3.55744 2.70776 7.77201 -4.77857 
2.70776 7.77201 -3.77649 2.70776 8.91164 -4.77857 2.70776 8.91164 -3.77649 
2.70857 7.63447 -4.55015 2.70857 7.63447 -4.00491 2.70857 9.04919 -4.55015 
2.70857 9.04919 -4.00491 2.70968 7.95914 -4.93081 2.70968 7.95914 -3.62425 
2.70968 8.72451 -4.93081 2.70968 8.72451 -3.62425 2.71343 8.14508 -5.00527 
2.71343 8.14508 -3.54979 2.71343 8.53858 -5.00527 2.71343 8.53858 -3.54979 
2.71346 7.86327 -4.85999 2.71346 7.86327 -3.69507 2.71346 8.82038 -4.85999 
2.71346 8.82038 -3.69507 2.71575 7.72795 -4.71161 2.71575 7.72795 -3.84346 
2.71575 8.9557 -4.71161 2.71575 8.9557 -3.84346 2.71814 7.62114 -4.4842 
2.71814 9.06251 -4.4842 2.71814 9.06251 -4.07087 2.72004 8.19469 -5.01097 
2.72004 8.19469 -3.54409 2.72004 8.48897 -5.01097 2.72004 8.48897 -3.54409 
2.72217 8.00494 -4.9433 2.72217 8.00494 -3.61176 2.72217 8.67872 -4.9433 
2.72217 8.67872 -3.61176 2.72435 8.24346 -5.01521 2.72435 8.24346 -3.53986 
2.72435 8.4402 -5.01521 2.72435 8.4402 -3.53986 2.72511 9.07172 -4.41927 
2.72511 9.07172 -4.13579 2.72706 8.2927 -5.01767 2.72706 8.2927 -3.5374 
2.72706 8.39095 -5.01767 2.72706 8.39095 -3.5374 2.72725 7.81408 -4.79854 
2.72725 7.81408 -3.75653 2.72725 8.86958 -4.79854 2.72725 8.86958 -3.75653 
2.72796 8.34183 -5.01848 2.72796 8.34183 -3.53658 2.72917 9.07775 -4.35372 
2.72917 9.07775 -4.20134 2.72936 7.90722 -4.87607 2.72936 7.90722 -3.679 
2.72936 8.77643 -4.87607 2.72936 8.77643 -3.679 2.73113 9.0799 -4.27753 
2.73164 7.70598 -4.65137 2.73164 7.70598 -3.9037 2.73164 8.97767 -4.65137 
2.73164 8.97767 -3.9037 2.73306 8.05154 -4.95419 2.73306 8.05154 -3.60087 
2.73306 8.63211 -4.95419 2.73306 8.63211 -3.60087 2.73664 7.7674 -4.73285 
2.73664 7.7674 -3.82221 2.73664 8.91626 -4.73285 2.73664 8.91626 -3.82221 
2.74232 8.09885 -4.96345 2.74232 8.09885 -3.59162 2.74232 8.58481 -4.96345 
2.74232 8.58481 -3.59162 2.74368 7.95199 -4.89045 2.74368 7.95199 -3.66461 
2.74368 8.73167 -4.89045 2.74368 8.73167 -3.66461 2.74503 7.85749 -4.81717 
2.74503 7.85749 -3.73789 2.74503 8.82617 -4.81717 2.74503 8.82617 -3.73789 
2.74635 7.6879 -4.58794 2.74635 7.6879 -3.96712 2.74635 8.99575 -4.58794 
2.74635 8.99575 -3.96712 2.74992 8.14674 -4.97105 2.74992 8.14674 -3.58401 
2.74992 8.53692 -4.97105 2.74992 8.53692 -3.58401 2.75586 8.1951 -4.97698 
2.75586 8.1951 -3.57808 2.75586 8.48856 -4.97698 2.75586 8.48856 -3.57808 
2.75627 8.00296 -4.9063 2.75627 8.00296 -3.64876 2.75627 8.6807 -4.9063 
2.75627 8.6807 -3.64876 2.75659 7.80901 -4.75276 2.75659 7.80901 -3.8023 
2.75659 8.87465 -4.75276 2.75659 8.87465 -3.8023 2.75784 7.67255 -4.52259 
2.75784 7.67255 -4.03247 2.75784 9.0111 -4.52259 2.75784 9.0111 -4.03247 
2.7601 8.24381 -4.98123 2.7601 8.24381 -3.57383 2.7601 8.43984 -4.98123 
2.7601 8.43984 -3.57383 2.76124 7.90117 -4.83343 2.76124 7.90117 -3.72163 
2.76124 8.78248 -4.83343 2.76124 8.78248 -3.72163 2.76266 8.29276 -4.98379 
2.76266 8.29276 -3.57128 2.76266 8.39089 -4.98379 2.76266 8.39089 -3.57128 
2.76351 7.76448 -4.68578 2.76351 7.76448 -3.86928 2.76351 8.34183 -4.98464 
2.76351 8.34183 -3.57042 2.76351 8.91918 -4.68578 2.76351 8.91918 -3.86928 
2.76577 7.66013 -4.45665 2.76577 7.66013 -4.09841 2.76577 9.02352 -4.45665 
2.76577 9.02352 -4.09841 2.76722 8.04958 -4.91732 2.76722 8.04958 -3.63774 
2.76722 8.63407 -4.91732 2.76722 8.63407 -3.63774 2.77159 7.65222 -4.39131 
2.77159 7.65222 -4.16375 2.77159 9.03144 -4.39131 2.77159 9.03144 -4.16375 
2.77474 7.85219 -4.77174 2.77474 7.85219 -3.78332 2.77474 8.83146 -4.77174 
2.77474 8.83146 -3.78332 2.77573 7.94593 -4.84834 2.77573 7.94593 -3.70672 
2.77573 8.73772 -4.84834 2.77573 8.73772 -3.70672 2.77599 7.64848 -4.31573 
2.77599 7.64848 -4.23933 2.77599 9.03518 -4.31573 2.77599 9.03518 -4.23933 
2.7765 8.09715 -4.92683 2.7765 8.09715 -3.62823 2.7765 8.5865 -4.92683 
2.7765 8.5865 -3.62823 2.78017 7.74477 -4.62347 2.78017 7.74477 -3.93159 
2.78017 8.93889 -4.62347 2.78017 8.93889 -3.93159 2.78383 7.80574 -4.70585 
2.78383 7.80574 -3.84921 2.78383 8.87791 -4.70585 2.78383 8.87791 -3.84921 
2.78414 8.14508 -4.93456 2.78414 8.14508 -3.6205 2.78414 8.53858 -4.93456 
2.78414 8.53858 -3.6205 2.78875 7.99663 -4.86447 2.78875 7.99663 -3.69059 
2.78875 8.68703 -4.86447 2.78875 8.68703 -3.69059 2.78984 8.19469 -4.94117 
2.78984 8.19469 -3.6139 2.78984 8.48897 -4.94117 2.78984 8.48897 -3.6139 
2.79094 7.89637 -4.78941 2.79094 7.89637 -3.76565 2.79094 8.78728 -4.78941 
2.79094 8.78728 -3.76565 2.79354 7.72777 -4.5596 2.79354 7.72777 -3.99547 
2.79354 8.95588 -4.5596 2.79354 8.95588 -3.99547 2.79408 8.24346 -4.94548 
2.79408 8.24346 -3.60958 2.79408 8.4402 -4.94548 2.79408 8.4402 -3.60958 
2.79654 8.2927 -4.94819 2.79654 8.2927 -3.60687 2.79654 8.39095 -4.94819 
2.79654 8.39095 -3.60687 2.79735 8.34183 -4.94909 2.79735 8.34183 -3.60597 
2.79958 8.04836 -4.87883 2.79958 8.04836 -3.67623 2.79958 8.6353 -4.87883 
2.79958 8.6353 -3.67623 2.80232 7.84836 -4.72484 2.80232 7.84836 -3.83022 
2.80232 8.83529 -4.72484 2.80232 8.83529 -3.83022 2.80356 7.71357 -4.49443 
2.80356 7.71357 -4.06063 2.80356 8.97008 -4.49443 2.80356 8.97008 -4.06063 
2.80575 7.941 -4.80462 2.80575 7.941 -3.75044 2.80575 8.74265 -4.80462 
2.80575 8.74265 -3.75044 2.80824 7.80347 -4.6582 2.80824 7.80347 -3.89686 
2.80824 8.88018 -4.6582 2.80824 8.88018 -3.89686 2.80897 8.09584 -4.88837 
2.80897 8.09584 -3.66669 2.80897 8.58782 -4.88837 2.80897 8.58782 -3.66669 
2.81018 7.70222 -4.42829 2.81018 7.70222 -4.12678 2.81018 8.98143 -4.42829 
2.81018 8.98143 -4.12678 2.81654 8.14391 -4.89642 2.81654 8.14391 -3.65864 
2.81654 8.53974 -4.89642 2.81654 8.53974 -3.65864 2.81671 7.69668 -4.35313 
2.81671 7.69668 -4.20194 2.81671 8.98697 -4.35313 2.81671 8.98697 -4.20194 
2.81889 7.69483 -4.27753 2.81889 8.98882 -4.27753 2.81894 7.89222 -4.74271 
2.81894 7.89222 -3.81235 2.81894 8.79143 -4.74271 2.81894 8.79143 -3.81235 
2.81934 7.99131 -4.82072 2.81934 7.99131 -3.73434 2.81934 8.69234 -4.82072 
2.81934 8.69234 -3.73434 2.82237 8.19344 -4.90305 2.82237 8.19344 -3.65201 
2.82237 8.49022 -4.90305 2.82237 8.49022 -3.65201 2.82373 7.78476 -4.59516 
2.82373 7.78476 -3.9599 2.82373 8.89889 -4.59516 2.82373 8.89889 -3.9599 
2.82626 8.24334 -4.9081 2.82626 8.24334 -3.64696 2.82626 8.44031 -4.9081 
2.82626 8.44031 -3.64696 2.82714 7.84586 -4.67749 2.82714 7.84586 -3.87757 
2.82714 8.8378 -4.67749 2.82714 8.8378 -3.87757 2.82877 8.29252 -4.91078 
2.82877 8.29252 -3.64428 2.82877 8.39113 -4.91078 2.82877 8.39113 -3.64428 
2.82941 8.34183 -4.91192 2.82941 8.34183 -3.64314 2.83057 8.04292 -4.83549 
2.83057 8.04292 -3.71958 2.83057 8.64073 -4.83549 2.83057 8.64073 -3.71958 
2.83363 7.93721 -4.75941 2.83363 7.93721 -3.79566 2.83363 8.74644 -4.75941 
2.83363 8.74644 -3.79566 2.836 7.76876 -4.53016 2.836 7.76876 -4.0249 
2.836 8.9149 -4.53016 2.836 8.9149 -4.0249 2.8394 8.09513 -4.84855 
2.8394 8.09513 -3.70651 2.8394 8.58852 -4.84855 2.8394 8.58852 -3.70651 
2.84422 7.88974 -4.69582 2.84422 7.88974 -3.85924 2.84422 8.79391 -4.69582 
2.84422 8.79391 -3.85924 2.84473 7.75566 -4.46446 2.84473 7.75566 -4.09061 
2.84473 8.92799 -4.46446 2.84473 8.92799 -4.09061 2.84703 8.14324 -4.85673 
2.84703 8.14324 -3.69833 2.84703 8.54041 -4.85673 2.84703 8.54041 -3.69833 
2.84766 7.98725 -4.77571 2.84766 7.98725 -3.77935 2.84766 8.6964 -4.77571 
2.84766 8.6964 -3.77935 2.84976 7.84478 -4.629 2.84976 7.84478 -3.92606 
2.84976 8.83888 -4.629 2.84976 8.83888 -3.92606 2.85312 8.19257 -4.86317 
2.85312 8.19257 -3.6919 2.85312 8.49108 -4.86317 2.85312 8.49108 -3.6919 
2.85495 7.75075 -4.39136 2.85495 7.75075 -4.1637 2.85495 8.9329 -4.39136 
2.85495 8.9329 -4.1637 2.85707 8.24252 -4.86835 2.85707 8.24252 -3.68671 
2.85707 8.44114 -4.86835 2.85707 8.44114 -3.68671 2.85899 8.29247 -4.87203 
2.85899 8.29247 -3.68304 2.85899 8.39119 -4.87203 2.85899 8.39119 -3.68304 
2.85931 7.93457 -4.71282 2.85931 7.93457 -3.84224 2.85931 8.74909 -4.71282 
2.85931 8.74909 -3.84224 2.85935 8.03834 -4.79054 2.85935 8.03834 -3.76452 
2.85935 8.64531 -4.79054 2.85935 8.64531 -3.76452 2.85936 7.74702 -4.31577 
2.85936 7.74702 -4.2393 2.85936 8.93664 -4.31577 2.85936 8.93664 -4.2393 
2.85961 8.34183 -4.87323 2.85961 8.34183 -3.68183 2.86427 7.82732 -4.56497 
2.86427 7.82732 -3.99009 2.86427 8.85634 -4.56497 2.86427 8.85634 -3.99009 
2.86727 7.88835 -4.64747 2.86727 7.88835 -3.90759 2.86727 8.7953 -4.64747 
2.86727 8.7953 -3.90759 2.86865 8.09033 -4.80384 2.86865 8.09033 -3.75122 
2.86865 8.59332 -4.80384 2.86865 8.59332 -3.75122 2.87432 7.9838 -4.72789 
2.87432 7.9838 -3.82717 2.87432 8.69985 -4.72789 2.87432 8.69985 -3.82717 
2.87506 7.81223 -4.49962 2.87506 7.81223 -4.05544 2.87506 8.87142 -4.49962 
2.87506 8.87142 -4.05544 2.87554 8.14307 -4.81559 2.87554 8.14307 -3.73947 
2.87554 8.54058 -4.81559 2.87554 8.54058 -3.73947 2.88174 8.19232 -4.82202 
2.88174 8.19232 -3.73304 2.88174 8.49133 -4.82202 2.88174 8.49133 -3.73304 
2.88271 7.93308 -4.665 2.88271 7.93308 -3.89006 2.88271 8.75058 -4.665 
2.88271 8.75058 -3.89006 2.88586 8.24195 -4.8271 2.88586 8.24195 -3.72797 
2.88586 8.44171 -4.8271 2.88586 8.44171 -3.72797 2.88646 8.03477 -4.74307 
2.88646 8.03477 -3.81199 2.88646 8.64889 -4.74307 2.88646 8.64889 -3.81199 
2.88737 7.80599 -4.42711 2.88737 7.80599 -4.12795 2.88737 8.87766 -4.42711 
2.88737 8.87766 -4.12795 2.88787 7.88821 -4.59829 2.88787 7.88821 -3.95677 
2.88787 8.34183 -4.8331 2.88787 8.34183 -3.72196 2.88787 8.79545 -4.59829 
2.88787 8.79545 -3.95677 2.88791 8.29183 -4.83079 2.88791 8.29183 -3.72427 
2.88791 8.39183 -4.83079 2.88791 8.39183 -3.72427 2.89514 7.80266 -4.35378 
2.89514 7.80266 -4.20128 2.89514 8.88099 -4.35378 2.89514 8.88099 -4.20128 
2.8962 8.08696 -4.75689 2.8962 8.08696 -3.79817 2.8962 8.5967 -4.75689 
2.8962 8.5967 -3.79817 2.89759 7.80109 -4.27753 2.89759 8.88257 -4.27753 
2.8981 7.98208 -4.68018 2.8981 7.98208 -3.87488 2.8981 8.70157 -4.68018 
2.8981 8.70157 -3.87488 2.90101 7.87165 -4.5336 2.90101 7.87165 -4.02146 
2.90101 8.81201 -4.5336 2.90101 8.81201 -4.02146 2.90352 8.13964 -4.76898 
2.90352 8.13964 -3.78608 2.90352 8.54401 -4.76898 2.90352 8.54401 -3.78608 
2.90377 7.93275 -4.61608 2.90377 7.93275 -3.93898 2.90377 8.75091 -4.61608 
2.90377 8.75091 -3.93898 2.90785 8.19194 -4.7801 2.90785 8.19194 -3.77496 
2.90785 8.49172 -4.7801 2.90785 8.49172 -3.77496 2.91107 8.03211 -4.6942 
2.91107 8.03211 -3.86086 2.91107 8.65154 -4.6942 2.91107 8.65154 -3.86086 
2.91205 8.24161 -4.78529 2.91205 8.24161 -3.76977 2.91205 8.44205 -4.78529 
2.91205 8.44205 -3.76977 2.91411 8.29177 -4.78922 2.91411 8.29177 -3.76584 
2.91411 8.39188 -4.78922 2.91411 8.39188 -3.76584 2.91413 8.34183 -4.79163 
2.91413 8.34183 -3.76343 2.91566 7.86472 -4.46206 2.91566 7.86472 -4.093 
2.91566 8.81893 -4.46206 2.91566 8.81893 -4.093 2.91961 7.98143 -4.63106 
2.91961 7.98143 -3.92401 2.91961 8.70223 -4.63106 2.91961 8.70223 -3.92401 
2.92132 8.08408 -4.7082 2.92132 8.08408 -3.84686 2.92132 8.59958 -4.7082 
2.92132 8.59958 -3.84686 2.92243 7.93358 -4.56621 2.92243 7.93358 -3.98886 
2.92243 8.75008 -4.56621 2.92243 8.75008 -3.98886 2.92557 7.86001 -4.38891 
2.92557 7.86001 -4.16615 2.92557 8.82364 -4.38891 2.92557 8.82364 -4.16615 
2.92897 8.13681 -4.72091 2.92897 8.13681 -3.83415 2.92897 8.54684 -4.72091 
2.92897 8.54684 -3.83415 2.93054 7.85766 -4.31577 2.93054 7.85766 -4.2393 
2.93054 8.826 -4.31577 2.93054 8.826 -4.2393 2.93295 8.03137 -4.64533 
2.93295 8.03137 -3.90974 2.93295 8.65228 -4.64533 2.93295 8.65228 -3.90974 
2.93382 8.18894 -4.73224 2.93382 8.18894 -3.82283 2.93382 8.49471 -4.73224 
2.93382 8.49471 -3.82283 2.93616 8.24151 -4.74226 2.93616 8.24151 -3.81281 
2.93616 8.44215 -4.74226 2.93616 8.44215 -3.81281 2.93832 8.34183 -4.74893 
2.93832 8.34183 -3.80613 2.93836 8.2916 -4.74618 2.93836 8.2916 -3.80888 
2.93836 8.39205 -4.74618 2.93836 8.39205 -3.80888 2.93863 7.98204 -4.58123 
2.93863 7.98204 -3.97383 2.93863 8.70161 -4.58123 2.93863 8.70161 -3.97383 
2.93921 7.92567 -4.4954 2.93921 7.92567 -4.05966 2.93921 8.75799 -4.4954 
2.93921 8.75799 -4.05966 2.9437 8.08192 -4.65851 2.9437 8.08192 -3.89655 
2.9437 8.60173 -4.65851 2.9437 8.60173 -3.89655 2.95126 7.91999 -4.42343 
2.95126 7.91999 -4.13163 2.95126 8.76367 -4.42343 2.95126 8.76367 -4.13163 
2.95185 8.13459 -4.67153 2.95185 8.13459 -3.88353 2.95185 8.54907 -4.67153 
2.95185 8.54907 -3.88353 2.95232 8.03152 -4.59539 2.95232 8.03152 -3.95967 
2.95232 8.65213 -4.59539 2.95232 8.65213 -3.95967 2.95327 7.9807 -4.53289 
2.95327 7.9807 -4.02218 2.95327 8.70295 -4.53289 2.95327 8.70295 -4.02218 
2.95732 8.18644 -4.68274 2.95732 8.18644 -3.87232 2.95732 8.49721 -4.68274 
2.95732 8.49721 -3.87232 2.95851 7.91657 -4.35068 2.95851 7.91657 -4.20439 
2.95851 8.76709 -4.35068 2.95851 8.76709 -4.20439 2.96014 8.239 -4.69308 
2.96014 8.239 -3.86198 2.96014 8.44465 -4.69308 2.96014 8.44465 -3.86198 
2.96034 8.29155 -4.70223 2.96034 8.29155 -3.85283 2.96034 8.3921 -4.70223 
2.96034 8.3921 -3.85283 2.96039 8.34183 -4.70509 2.96039 8.34183 -3.84998 
2.96094 7.91543 -4.27753 2.96094 8.76823 -4.27753 2.96348 8.08188 -4.60865 
2.96348 8.08188 -3.94641 2.96348 8.60177 -4.60865 2.96348 8.60177 -3.94641 
2.96746 8.03005 -4.54728 2.96746 8.03005 -4.00779 2.96746 8.65361 -4.54728 
2.96746 8.65361 -4.00779 2.96787 7.97383 -4.46138 2.96787 7.97383 -4.09369 
2.96787 8.70983 -4.46138 2.96787 8.70983 -4.09369 2.97206 8.13298 -4.62098 
2.97206 8.13298 -3.93409 2.97206 8.55067 -4.62098 2.97206 8.55067 -3.93409 
2.97774 7.9692 -4.38842 2.97774 7.9692 -4.16664 2.97774 8.71445 -4.38842 
2.97774 8.71445 -4.16664 2.97804 8.18467 -4.63232 2.97804 8.18467 -3.92274 
2.97804 8.49898 -4.63232 2.97804 8.49898 -3.92274 2.97913 8.08054 -4.56091 
2.97913 8.08054 -3.99415 2.97913 8.60312 -4.56091 2.97913 8.60312 -3.99415 
2.98028 8.02937 -4.49847 2.98028 8.02937 -4.05659 2.98028 8.34183 -4.66021 
2.98028 8.34183 -3.89485 2.98028 8.65429 -4.49847 2.98028 8.65429 -4.05659 
2.98141 8.23681 -4.64267 2.98141 8.23681 -3.9124 2.98141 8.44685 -4.64267 
2.98141 8.44685 -3.9124 2.98216 8.28924 -4.65197 2.98216 8.28924 -3.90309 
2.98216 8.39441 -4.65197 2.98216 8.39441 -3.90309 2.98268 7.96688 -4.31532 
2.98268 7.96688 -4.23975 2.98268 8.71677 -4.31532 2.98268 8.71677 -4.23975 
2.98818 8.13156 -4.57347 2.98818 8.13156 -3.98159 2.98818 8.55209 -4.57347 
2.98818 8.55209 -3.98159 2.99246 8.07965 -4.51218 2.99246 8.07965 -4.04288 
2.99246 8.60401 -4.51218 2.99246 8.60401 -4.04288 2.99278 8.02384 -4.4261 
2.99278 8.02384 -4.12896 2.99278 8.65981 -4.4261 2.99278 8.65981 -4.12896 
2.9946 8.18438 -4.58576 2.9946 8.18438 -3.96931 2.9946 8.49927 -4.58576 
2.9946 8.49927 -3.96931 2.99795 8.34183 -4.61442 2.99795 8.34183 -3.94064 
2.99836 8.23652 -4.59631 2.99836 8.23652 -3.95875 2.99836 8.44714 -4.59631 
2.99836 8.44714 -3.95875 2.99946 8.2892 -4.60597 2.99946 8.2892 -3.9491 
2.99946 8.39445 -4.60597 2.99946 8.39445 -3.9491 3.00021 8.02004 -4.35293 
3.00021 8.02004 -4.20213 3.00021 8.66361 -4.35293 3.00021 8.66361 -4.20213 
3.00195 8.13068 -4.52522 3.00195 8.13068 -4.02985 3.00195 8.55298 -4.52522 
3.00195 8.55298 -4.02985 3.0029 8.01912 -4.27753 3.0029 8.66453 -4.27753 
3.00333 8.07937 -4.46311 3.00333 8.07937 -4.09195 3.00333 8.60428 -4.46311 
3.00333 8.60428 -4.09195 3.0089 8.18334 -4.53759 3.0089 8.18334 -4.01748 
3.0089 8.50031 -4.53759 3.0089 8.50031 -4.01748 3.01301 8.23648 -4.54918 
3.01301 8.23648 -4.00588 3.01301 8.44717 -4.54918 3.01301 8.44717 -4.00588 
3.01334 8.34183 -4.56782 3.01334 8.34183 -3.98725 3.01335 8.13032 -4.47634 
3.01335 8.13032 -4.07872 3.01335 8.55333 -4.47634 3.01335 8.55333 -4.07872 
3.01344 8.07466 -4.3902 3.01344 8.07466 -4.16486 3.01344 8.60899 -4.3902 
3.01344 8.60899 -4.16486 3.01455 8.28908 -4.5589 3.01455 8.28908 -3.99616 
3.01455 8.39458 -4.5589 3.01455 8.39458 -3.99616 3.01897 8.07345 -4.31532 
3.01897 8.07345 -4.23974 3.01897 8.6102 -4.31532 3.01897 8.6102 -4.23974 
3.02087 8.18276 -4.48848 3.02087 8.18276 -4.06658 3.02087 8.5009 -4.48848 
3.02087 8.5009 -4.06658 3.02233 8.1305 -4.42696 3.02233 8.1305 -4.1281 
3.02233 8.55315 -4.42696 3.02233 8.55315 -4.1281 3.0255 8.23587 -4.50028 
3.0255 8.23587 -4.05478 3.0255 8.44778 -4.50028 3.0255 8.44778 -4.05478 
3.02643 8.34183 -4.52051 3.02643 8.34183 -4.03455 3.02723 8.28904 -4.51141 
3.02723 8.28904 -4.04365 3.02723 8.39462 -4.51141 3.02723 8.39462 -4.04365 
3.03036 8.18279 -4.43912 3.03036 8.18279 -4.11594 3.03036 8.50087 -4.43912 
3.03036 8.50087 -4.11594 3.03055 8.1287 -4.35246 3.03055 8.1287 -4.20261 
3.03055 8.55495 -4.35246 3.03055 8.55495 -4.20261 3.0333 8.1281 -4.27753 
3.0333 8.55555 -4.27753 3.03552 8.23554 -4.45081 3.03552 8.23554 -4.10425 
3.03552 8.44812 -4.45081 3.03552 8.44812 -4.10425 3.03719 8.18254 -4.39017 
3.03719 8.18254 -4.1649 3.03719 8.34183 -4.47262 3.03719 8.34183 -4.08244 
3.03719 8.50112 -4.39017 3.03719 8.50112 -4.1649 3.0378 8.2886 -4.46199 
3.0378 8.2886 -4.09307 3.0378 8.39505 -4.46199 3.0378 8.39505 -4.09307 
3.04272 8.18133 -4.31529 3.04272 8.18133 -4.23977 3.04272 8.50233 -4.31529 
3.04272 8.50233 -4.23977 3.04289 8.23527 -4.402 3.04289 8.23527 -4.15306 
3.04289 8.44839 -4.402 3.04289 8.44839 -4.15306 3.04558 8.34183 -4.42426 
3.04558 8.34183 -4.1308 3.04569 8.28857 -4.41347 3.04569 8.28857 -4.14159 
3.04569 8.39509 -4.41347 3.04569 8.39509 -4.14159 3.04785 8.23525 -4.35289 
3.04785 8.23525 -4.20217 3.04785 8.4484 -4.35289 3.04785 8.4484 -4.20217 
3.05067 8.23495 -4.27753 3.05067 8.44871 -4.27753 3.0512 8.28846 -4.36435 
3.0512 8.28846 -4.19071 3.0512 8.39519 -4.36435 3.0512 8.39519 -4.19071 
3.05159 8.34183 -4.37555 3.05159 8.34183 -4.17951 3.05426 8.28843 -4.31529 
3.05426 8.28843 -4.23977 3.05426 8.39523 -4.31529 3.05426 8.39523 -4.23977 
3.0552 8.34183 -4.3266 3.0552 8.34183 -4.22846 3.0564 8.34183 -4.27753 
0.6541 6.67293 -2.96123 0.65531 6.67293 -3.0103 0.65531 6.67293 -2.91216 
0.65624 6.61953 -2.99899 0.65624 6.61953 -2.92347 0.65624 6.72633 -2.99899 
0.65624 6.72633 -2.92347 0.65892 6.67293 -3.05925 0.65892 6.67293 -2.86321 
0.65931 6.61957 -3.04805 0.65931 6.61957 -2.87441 0.65931 6.7263 -3.04805 
0.65931 6.7263 -2.87441 0.65983 6.56605 -2.96123 0.65983 6.77981 -2.96123 
0.66266 6.56636 -3.03659 0.66266 6.56636 -2.88587 0.66266 6.77951 -3.03659 
0.66266 6.77951 -2.88587 0.66482 6.61967 -3.09717 0.66482 6.61967 -2.82529 
0.66482 6.72619 -3.09717 0.66482 6.72619 -2.82529 0.66492 6.67293 -3.10796 
0.66492 6.67293 -2.8145 0.66762 6.56637 -3.0857 0.66762 6.56637 -2.83676 
0.66762 6.77949 -3.0857 0.66762 6.77949 -2.83676 0.66779 6.51243 -2.99899 
0.66779 6.51243 -2.92347 0.66779 6.83343 -2.99899 0.66779 6.83343 -2.92347 
0.6727 6.61971 -3.14569 0.6727 6.61971 -2.77677 0.6727 6.72616 -3.14569 
0.6727 6.72616 -2.77677 0.67332 6.51364 -3.07386 0.67332 6.51364 -2.84859 
0.67332 6.67293 -3.15632 0.67332 6.67293 -2.76614 0.67332 6.83222 -3.07386 
0.67332 6.83222 -2.84859 0.67498 6.56664 -3.13451 0.67498 6.56664 -2.78795 
0.67498 6.77922 -3.13451 0.67498 6.77922 -2.78795 0.67721 6.45921 -2.96123 
0.67721 6.88666 -2.96123 0.67995 6.45981 -3.03615 0.67995 6.45981 -2.8863 
0.67995 6.88606 -3.03615 0.67995 6.88606 -2.8863 0.68014 6.51389 -3.12282 
0.68014 6.51389 -2.79964 0.68014 6.83197 -3.12282 0.68014 6.83197 -2.79964 
0.68327 6.62014 -3.19511 0.68327 6.62014 -2.72735 0.68327 6.72572 -3.19511 
0.68327 6.72572 -2.72735 0.68407 6.67293 -3.20421 0.68407 6.67293 -2.71825 
0.685 6.56698 -3.18398 0.685 6.56698 -2.73848 0.685 6.77889 -3.18398 
0.685 6.77889 -2.73848 0.68818 6.46161 -3.11066 0.68818 6.46161 -2.8118 
0.68818 6.88426 -3.11066 0.68818 6.88426 -2.8118 0.68963 6.51386 -3.17218 
0.68963 6.51386 -2.75028 0.68963 6.832 -3.17218 0.68963 6.832 -2.75028 
0.69153 6.40456 -2.99902 0.69153 6.40456 -2.92344 0.69153 6.94131 -2.99902 
0.69153 6.94131 -2.92344 0.69595 6.62018 -3.2426 0.69595 6.62018 -2.67986 
0.69595 6.72568 -3.2426 0.69595 6.72568 -2.67986 0.69706 6.40577 -3.0739 
0.69706 6.40577 -2.84856 0.69706 6.9401 -3.0739 0.69706 6.9401 -2.84856 
0.69716 6.46143 -3.16004 0.69716 6.46143 -2.76242 0.69716 6.88444 -3.16004 
0.69716 6.88444 -2.76242 0.69716 6.67293 -3.25151 0.69716 6.67293 -2.67094 
0.69749 6.56759 -3.23288 0.69749 6.56759 -2.68958 0.69749 6.77828 -3.23288 
0.69749 6.77828 -2.68958 0.7016 6.51445 -3.22128 0.7016 6.51445 -2.70117 
0.7016 6.83142 -3.22128 0.7016 6.83142 -2.70117 0.70717 6.41048 -3.14681 
0.70717 6.41048 -2.77565 0.70717 6.93539 -3.14681 0.70717 6.93539 -2.77565 
0.7076 6.35023 -2.96123 0.7076 6.99564 -2.96123 0.70855 6.46178 -3.20891 
0.70855 6.46178 -2.71354 0.70855 6.88408 -3.20891 0.70855 6.88408 -2.71354 
0.7103 6.35115 -3.03663 0.7103 6.35115 -2.88583 0.7103 6.99472 -3.03663 
0.7103 6.99472 -2.88583 0.71104 6.62031 -3.28966 0.71104 6.62031 -2.63279 
0.71104 6.72556 -3.28966 0.71104 6.72556 -2.63279 0.71214 6.56762 -3.28001 
0.71214 6.56762 -2.64245 0.71214 6.77824 -3.28001 0.71214 6.77824 -2.64245 
0.71256 6.67293 -3.29812 0.71256 6.67293 -2.62434 0.71591 6.51549 -3.26945 
0.71591 6.51549 -2.653 0.71591 6.83038 -3.26945 0.71591 6.83038 -2.653 
0.71772 6.35495 -3.1098 0.71772 6.35495 -2.81266 0.71772 6.99092 -3.1098 
0.71772 6.99092 -2.81266 0.71804 6.41075 -3.19588 0.71804 6.41075 -2.72658 
0.71804 6.93511 -3.19588 0.71804 6.93511 -2.72658 0.72232 6.46267 -3.25717 
0.72232 6.46267 -2.66529 0.72232 6.8832 -3.25717 0.72232 6.8832 -2.66529 
0.72783 6.29799 -2.99901 0.72783 6.29799 -2.92344 0.72783 7.04788 -2.99901 
0.72783 7.04788 -2.92344 0.72834 6.62035 -3.33567 0.72834 6.62035 -2.58679 
0.72834 6.72552 -3.33567 0.72834 6.72552 -2.58679 0.72909 6.56791 -3.32636 
0.72909 6.56791 -2.59609 0.72909 6.77795 -3.32636 0.72909 6.77795 -2.59609 
0.73022 6.36047 -3.18217 0.73022 6.36047 -2.74029 0.73022 6.67293 -3.34391 
0.73022 6.67293 -2.57855 0.73022 6.98539 -3.18217 0.73022 6.98539 -2.74029 
0.73138 6.41164 -3.24461 0.73138 6.41164 -2.67785 0.73138 6.93422 -3.24461 
0.73138 6.93422 -2.67785 0.73246 6.51578 -3.31602 0.73246 6.51578 -2.60644 
0.73246 6.83009 -3.31602 0.73246 6.83009 -2.60644 0.73277 6.30031 -3.07212 
0.73277 6.30031 -2.85034 0.73277 7.04556 -3.07212 0.73277 7.04556 -2.85034 
0.73844 6.46409 -3.30467 0.73844 6.46409 -2.61778 0.73844 6.88178 -3.30467 
0.73844 6.88178 -2.61778 0.74263 6.30493 -3.14507 0.74263 6.30493 -2.77738 
0.74263 7.04093 -3.14507 0.74263 7.04093 -2.77738 0.74304 6.36115 -3.23097 
0.74304 6.36115 -2.69148 0.74304 6.98471 -3.23097 0.74304 6.98471 -2.69148 
0.74703 6.41299 -3.29235 0.74703 6.41299 -2.63011 0.74703 6.93288 -3.29235 
0.74703 6.93288 -2.63011 0.74957 6.24653 -2.96123 0.74957 7.09933 -2.96123 
0.75011 6.67293 -3.38878 0.75011 6.67293 -2.53367 0.75016 6.62266 -3.38593 
0.75016 6.62266 -2.53653 0.75016 6.72321 -3.38593 0.75016 6.72321 -2.53653 
0.75036 6.57011 -3.37678 0.75036 6.57011 -2.54568 0.75036 6.77576 -3.37678 
0.75036 6.77576 -2.54568 0.75199 6.24767 -3.03437 0.75199 6.24767 -2.88808 
0.75199 7.09819 -3.03437 0.75199 7.09819 -2.88808 0.75318 6.51755 -3.36644 
0.75318 6.51755 -2.55602 0.75318 6.82832 -3.36644 0.75318 6.82832 -2.55602 
0.75723 6.31181 -3.21658 0.75723 6.31181 -2.70587 0.75723 7.03406 -3.21658 
0.75723 7.03406 -2.70587 0.75818 6.36263 -3.27909 0.75818 6.36263 -2.64337 
0.75818 6.98324 -3.27909 0.75818 6.98324 -2.64337 0.75866 6.46569 -3.35523 
0.75866 6.46569 -2.56723 0.75866 6.88017 -3.35523 0.75866 6.88017 -2.56723 
0.75925 6.25109 -3.10713 0.75925 6.25109 -2.81533 0.75925 7.09477 -3.10713 
0.75925 7.09477 -2.81533 0.7668 6.41303 -3.34221 0.7668 6.41303 -2.58025 
0.7668 6.93284 -3.34221 0.7668 6.93284 -2.58025 0.7713 6.25677 -3.1791 
0.7713 6.25677 -2.74336 0.7713 7.08909 -3.1791 0.7713 7.08909 -2.74336 
0.77188 6.31315 -3.26493 0.77188 6.31315 -2.65753 0.77188 7.03272 -3.26493 
0.77188 7.03272 -2.65753 0.77215 6.62271 -3.42988 0.77215 6.62271 -2.49258 
0.77215 6.72316 -3.42988 0.77215 6.72316 -2.49258 0.77218 6.67293 -3.43263 
0.77218 6.67293 -2.48983 0.77435 6.57261 -3.42595 0.77435 6.57261 -2.4965 
0.77435 6.77325 -3.42595 0.77435 6.77325 -2.4965 0.77668 6.52005 -3.41593 
0.77668 6.52005 -2.50652 0.77668 6.82582 -3.41593 0.77668 6.82582 -2.50652 
0.77755 6.36248 -3.32902 0.77755 6.36248 -2.59343 0.77755 6.98339 -3.32902 
0.77755 6.98339 -2.59343 0.77996 6.18876 -2.99946 0.77996 6.18876 -2.92299 
0.77996 7.1571 -2.99946 0.77996 7.1571 -2.92299 0.78153 6.46792 -3.40461 
0.78153 6.46792 -2.51785 0.78153 6.87795 -3.40461 0.78153 6.87795 -2.51785 
0.78493 6.19112 -3.07261 0.78493 6.19112 -2.84985 0.78493 7.15475 -3.07261 
0.78493 7.15475 -2.84985 0.78808 6.26468 -3.2499 0.78808 6.26468 -2.67255 
0.78808 7.08118 -3.2499 0.78808 7.08118 -2.67255 0.78918 6.41518 -3.3919 
0.78918 6.41518 -2.53056 0.78918 6.93068 -3.3919 0.78918 6.93068 -2.53056 
0.79089 6.31253 -3.31475 0.79089 6.31253 -2.6077 0.79089 7.03333 -3.31475 
0.79089 7.03333 -2.6077 0.79484 6.19583 -3.14576 0.79484 6.19583 -2.7767 
0.79484 7.15004 -3.14576 0.79484 7.15004 -2.7767 0.79637 6.67293 -3.47533 
0.79637 6.67293 -2.44713 0.79639 6.62288 -3.47292 0.79639 6.62288 -2.44954 
0.79639 6.72299 -3.47292 0.79639 6.72299 -2.44954 0.79845 6.57271 -3.46899 
0.79845 6.57271 -2.45347 0.79845 6.77315 -3.46899 0.79845 6.77315 -2.45347 
0.79943 6.36322 -3.3779 0.79943 6.36322 -2.54456 0.79943 6.98265 -3.3779 
0.79943 6.98265 -2.54456 0.80266 6.52304 -3.4638 0.80266 6.52304 -2.45866 
0.80266 6.82282 -3.4638 0.80266 6.82282 -2.45866 0.80673 6.26385 -3.29978 
0.80673 6.26385 -2.62268 0.80673 7.08201 -3.29978 0.80673 7.08201 -2.62268 
0.80699 6.47075 -3.45268 0.80699 6.47075 -2.46978 0.80699 6.87512 -3.45268 
0.80699 6.87512 -2.46978 0.80949 6.20275 -3.2173 0.80949 6.20275 -2.70516 
0.80949 7.14311 -3.2173 0.80949 7.14311 -2.70516 0.8124 6.31319 -3.36388 
0.8124 6.31319 -2.55858 0.8124 7.03268 -3.36388 0.8124 7.03268 -2.55858 
0.81291 7.21367 -2.96123 0.8143 6.41806 -3.44059 0.8143 6.41806 -2.48187 
0.8143 6.9278 -3.44059 0.8143 6.9278 -2.48187 0.81536 7.2121 -3.03748 
0.81536 7.2121 -2.88498 0.8226 6.62293 -3.51449 0.8226 6.62293 -2.40797 
0.8226 6.72293 -3.51449 0.8226 6.72293 -2.40797 0.82263 6.21931 -3.28199 
0.82263 6.21931 -2.64047 0.82263 6.67293 -3.5168 0.82263 6.67293 -2.40566 
0.82263 7.12655 -3.28199 0.82263 7.12655 -2.64047 0.82314 7.20877 -3.11081 
0.82314 7.20877 -2.81165 0.82405 6.36587 -3.42677 0.82405 6.36587 -2.49569 
0.82405 6.97999 -3.42677 0.82405 6.97999 -2.49569 0.82464 6.57305 -3.51079 
0.82464 6.57305 -2.41166 0.82464 6.77281 -3.51079 0.82464 6.77281 -2.41166 
0.82779 6.26418 -3.3487 0.82779 6.26418 -2.57376 0.82779 7.08168 -3.3487 
0.82779 7.08168 -2.57376 0.82877 6.52343 -3.50572 0.82877 6.52343 -2.41674 
0.82877 6.82244 -3.50572 0.82877 6.82244 -2.41674 0.83496 6.47418 -3.49929 
0.83496 6.47418 -2.42317 0.83496 6.87169 -3.49929 0.83496 6.87169 -2.42317 
0.83544 6.14334 -3.18332 0.83544 7.20253 -3.18332 0.83544 7.20253 -2.73914 
0.83618 6.31491 -3.41159 0.83618 6.31491 -2.51087 0.83618 7.03096 -3.41159 
0.83618 7.03096 -2.51087 0.84185 6.42144 -3.48754 0.84185 6.42144 -2.43492 
0.84185 6.92443 -3.48754 0.84185 6.92443 -2.43492 0.84324 6.21946 -3.33117 
0.84324 6.21946 -2.59129 0.84324 7.12641 -3.33117 0.84324 7.12641 -2.59129 
0.84623 6.15842 -3.24867 0.84623 7.18744 -3.24867 0.84623 7.18744 -2.67379 
0.85089 6.67293 -3.55693 0.85089 6.67293 -2.36553 0.85115 7.26774 -2.99946 
0.85115 7.26774 -2.92299 0.85116 6.36945 -3.47424 0.85116 6.36945 -2.44822 
0.85116 6.97642 -3.47424 0.85116 6.97642 -2.44822 0.85119 6.26567 -3.39652 
0.85119 6.26567 -2.52594 0.85119 7.08019 -3.39652 0.85119 7.08019 -2.52594 
0.85152 6.62357 -3.55572 0.85152 6.62357 -2.36673 0.85152 6.72229 -3.55572 
0.85152 6.72229 -2.36673 0.85343 6.57362 -3.55205 0.85343 6.57362 -2.37041 
0.85343 6.77224 -3.55205 0.85343 6.77224 -2.37041 0.85556 7.26401 -3.07506 
0.85556 7.26401 -2.8474 0.85739 6.52368 -3.54686 0.85739 6.52368 -2.37559 
0.85739 6.82219 -3.54686 0.85739 6.82219 -2.37559 0.86075 6.17588 -3.3127 
0.86075 6.17588 -2.60976 0.86075 7.16998 -3.3127 0.86075 7.16998 -2.60976 
0.86284 6.31836 -3.45941 0.86284 6.31836 -2.46305 0.86284 7.02751 -3.45941 
0.86284 7.02751 -2.46305 0.86347 6.47435 -3.54043 0.86347 6.47435 -2.38203 
0.86347 6.87152 -3.54043 0.86347 6.87152 -2.38203 0.86577 7.2591 -3.14815 
0.86577 7.2591 -2.7743 0.86629 6.22085 -3.37952 0.86629 6.22085 -2.54294 
0.86629 7.12502 -3.37952 0.86629 7.12502 -2.54294 0.87111 6.42624 -3.53225 
0.87111 6.42624 -2.39021 0.87111 6.91963 -3.53225 0.87111 6.91963 -2.39021 
0.8745 7.246 -3.21386 0.8745 7.246 -2.7086 0.87687 6.26832 -3.4431 
0.87687 6.26832 -2.47935 0.87687 7.07755 -3.4431 0.87687 7.07755 -2.47935 
0.87993 6.37403 -2.40327 0.87993 6.97184 -3.51918 0.87993 6.97184 -2.40327 
0.88109 6.67293 -3.59562 0.88109 6.67293 -2.32684 0.88173 6.62363 -3.59448 
0.88173 6.62363 -2.32798 0.88173 6.72224 -3.59448 0.88173 6.72224 -2.32798 
0.88336 6.17696 -3.36119 0.88336 6.17696 -2.56127 0.88336 7.1689 -3.36119 
0.88336 7.1689 -2.56127 0.88425 6.57445 -3.5918 0.88425 6.57445 -2.33066 
0.88425 6.77142 -3.5918 0.88425 6.77142 -2.33066 0.88677 7.23 -3.27886 
0.88677 7.23 -2.6436 0.88814 6.52454 -3.58675 0.88814 6.52454 -2.33571 
0.88814 6.82132 -3.58675 0.88814 6.82132 -2.33571 0.89116 6.32242 -2.41804 
0.89116 7.02345 -3.50442 0.89116 7.02345 -2.41804 0.89157 6.22333 -2.49605 
0.89157 7.12254 -3.42641 0.89157 7.12254 -2.49605 0.89161 7.31993 -2.96123 
0.89379 7.31808 -3.03682 0.89379 7.31808 -2.88563 0.89396 6.47502 -2.34234 
0.89396 6.87085 -3.58012 0.89396 6.87085 -2.34234 0.90032 7.31254 -3.11198 
0.90032 7.31254 -2.81047 0.90153 6.42694 -2.35039 0.90153 6.91892 -3.57207 
0.90153 6.91892 -2.35039 0.90226 6.13458 -3.3419 0.90226 7.21129 -3.3419 
0.90226 7.21129 -2.58056 0.90476 6.27211 -2.43414 0.90476 7.07376 -3.48832 
0.90476 7.07376 -2.43414 0.90694 7.30119 -3.17813 0.90694 7.30119 -2.74433 
0.90818 6.17947 -2.51392 0.90818 7.1664 -3.40854 0.90818 7.1664 -2.51392 
0.91093 6.9664 -3.56253 0.91093 6.9664 -2.35993 0.91315 6.67293 -3.63279 
0.91315 6.67293 -2.28967 0.91397 6.62381 -3.63189 0.91397 6.62381 -2.29057 
0.91397 6.72206 -3.63189 0.91397 6.72206 -2.29057 0.91643 6.57456 -3.62918 
0.91643 6.57456 -2.29328 0.91643 6.7713 -3.62918 0.91643 6.7713 -2.29328 
0.91696 7.28699 -3.24329 0.91696 7.28699 -2.67916 0.91956 6.22748 -2.44935 
0.91956 7.11839 -3.47311 0.91956 7.11839 -2.44935 0.92066 6.52579 -2.29759 
0.92066 6.82007 -3.62486 0.92066 6.82007 -2.29759 0.92175 7.01813 -3.54817 
0.92175 7.01813 -2.37429 0.92636 6.86968 -3.61826 0.92636 6.86968 -2.3042 
0.92667 7.20902 -3.38955 0.92667 7.20902 -2.53291 0.93033 7.26999 -3.30717 
0.93033 7.26999 -2.61529 0.93401 6.91761 -3.61053 0.93401 6.91761 -2.31193 
0.93451 7.36628 -2.99943 0.93451 7.36628 -2.92303 0.93477 7.06883 -3.53204 
0.93477 7.06883 -2.39042 0.93576 6.1833 -2.46702 0.93576 7.16257 -3.45544 
0.93576 7.16257 -2.46702 0.93891 7.36254 -3.07501 0.93891 7.36254 -2.84745 
0.94328 6.96518 -3.60102 0.94328 6.96518 -2.32144 0.94473 7.35463 -3.14035 
0.94473 7.35463 -2.78211 0.94699 6.67293 -3.66834 0.94699 6.67293 -2.25412 
0.94699 7.25028 -3.36948 0.94699 7.25028 -2.55298 0.94785 6.62387 -3.66748 
0.94785 6.62387 -2.25497 0.94785 6.722 -3.66748 0.94785 6.722 -2.25497 
0.94926 7.11359 -3.51713 0.94926 7.11359 -2.40533 0.9504 6.77095 -3.66493 
0.9504 6.77095 -2.25753 0.95266 7.34221 -3.20629 0.95266 7.34221 -2.71617 
0.95391 7.20575 -3.43646 0.95391 7.20575 -2.486 0.95423 7.0118 -3.59 
0.95423 7.0118 -2.33246 0.95465 6.81966 -3.66068 0.95465 6.81966 -2.26178 
0.96058 6.86802 -3.65475 0.96058 6.86802 -2.26771 0.96415 7.32686 -3.27164 
0.96415 7.32686 -2.65082 0.96548 7.15727 -3.50087 0.96548 7.15727 -2.42159 
0.96682 7.06277 -3.57415 0.96682 7.06277 -2.34831 0.96819 6.91591 -3.64714 
0.96819 6.91591 -2.27531 0.97387 7.24736 -3.41655 0.97387 7.24736 -2.50591 
0.97744 6.96322 -3.63789 0.97744 6.96322 -2.28457 0.97886 7.30878 -3.33506 
0.97886 7.30878 -2.58739 0.98114 7.10754 -3.55976 0.98114 7.10754 -2.36269 
0.98254 6.67293 -3.70218 0.98254 6.67293 -2.22028 0.98326 7.20068 -3.48223 
0.98326 7.20068 -2.44022 0.98344 6.72206 -3.70136 0.98344 6.72206 -2.22109 
0.9854 7.40283 -2.81949 0.98615 6.7713 -3.6989 0.98615 6.7713 -2.22355 
0.98833 7.00982 -3.627 0.98833 7.00982 -2.29546 0.99047 6.82007 -3.69467 
0.99047 6.82007 -2.22779 0.99236 7.39362 -2.75456 0.99476 7.28681 -3.3953 
0.99476 7.28681 -2.52715 0.99704 7.15149 -3.54369 0.99704 7.15149 -2.37877 
0.99707 6.86968 -3.68897 0.99707 6.86968 -2.23349 1.00082 7.05562 -3.61451 
1.00082 7.05562 -2.30795 1.00194 7.38029 -2.68861 1.00274 7.24275 -3.46227 
1.00274 7.24275 -2.46019 1.0048 6.91761 -3.68132 1.0048 6.91761 -2.24113 
1.01431 6.96518 -3.67205 1.01431 6.96518 -2.25041 1.01442 7.19403 -3.52626 
1.01442 7.19403 -2.3962 1.01453 7.3637 -3.29855 1.01453 7.3637 -2.62391 
1.01488 7.10049 -3.60045 1.01488 7.10049 -2.32201 1.02085 6.72224 -3.7336 
1.02327 7.28247 -3.44136 1.02327 7.28247 -2.4811 1.02353 6.77142 -3.73108 
1.02353 6.77142 -2.19137 1.02533 7.0118 -3.6611 1.02533 7.0118 -2.26136 
1.02857 7.34366 -3.35978 1.02857 7.34366 -2.56268 1.02858 6.82132 -3.72719 
1.02858 6.82132 -2.19526 1.03049 7.14433 -3.58484 1.03049 7.14433 -2.33762 
1.03354 7.23646 -3.50652 1.03354 7.23646 -2.41594 1.03521 6.87085 -3.72137 
1.03521 6.87085 -2.20109 1.04118 7.06277 -2.27395 1.04326 6.91892 -2.20866 
1.04534 7.3207 -3.41927 1.04534 7.3207 -2.50319 1.0476 7.18704 -3.56773 
1.0476 7.18704 -2.35472 1.0528 6.9664 -2.21805 1.05383 7.27634 -3.48618 
1.05383 7.27634 -2.43628 1.05557 7.10754 -2.28827 1.06328 6.77224 -3.7619 
1.06616 7.2285 -3.54917 1.06616 7.2285 -2.37329 1.06716 7.01813 -2.22888 
1.06847 6.82219 -2.16451 1.07164 7.15149 -2.30417 1.0749 6.87152 -2.1706 
1.07556 7.31497 -3.4643 1.07556 7.31497 -2.45816 1.08139 7.37599 -2.53967 
1.08308 6.91963 -2.17823 1.08329 7.06883 -2.2419 1.08615 7.26863 -3.52918 
1.08615 7.26863 -2.39328 1.08907 7.19403 -2.32154 1.09615 6.97184 -2.18706 
1.0982 7.11359 -2.25639 1.09853 7.35183 -2.48118 1.1075 7.30733 -3.50783 
1.1075 7.30733 -2.41463 1.10881 7.23646 -2.34067 1.11091 7.02345 -2.19829 
1.11446 7.15727 -2.27261 1.11604 6.87169 -2.14209 1.12779 6.92443 -2.14898 
1.12915 7.27634 -2.36096 1.13017 7.34449 -2.4373 1.15103 7.31497 -2.38269 
1.16265 6.87512 -2.11412 1.17405 7.35183 -2.40566 2.0599 5.82107 -3.29237 
2.07107 5.80442 -3.22922 2.07532 5.86973 -2.54001 2.09021 5.84855 -3.32207 
2.09021 5.84855 -2.60039 2.1022 5.83017 -3.25949 2.1022 5.83017 -2.66297 
2.11239 5.81553 -3.19539 2.11843 5.87728 -3.35024 2.11843 5.87728 -2.57222 
2.1207 5.80481 -3.13047 2.12589 5.79739 -3.0654 2.13218 5.85806 -3.28899 
2.13218 5.85806 -2.63347 2.14334 5.84179 -3.22551 2.14334 5.84179 -2.69695 
2.14583 5.90812 -2.54498 2.15234 5.82919 -3.16086 2.15234 5.82919 -2.7616 
2.15853 5.82009 -3.09614 2.15853 5.82009 -2.82632 2.16046 5.88737 -3.31689 
2.16046 5.88737 -2.60557 2.16255 5.81466 -3.03084 2.16255 5.81466 -2.89162 
2.16379 5.81257 -2.96123 2.17191 5.94064 -2.51894 2.17274 5.86998 -3.25495 
2.17274 5.86998 -2.66751 2.18272 5.85569 -3.19074 2.18272 5.85569 -2.73172 
2.1875 5.91859 -3.34391 2.1875 5.91859 -2.57855 2.19019 5.84512 -3.12654 
2.19019 5.84512 -2.79591 2.19522 5.83798 -3.06142 2.19522 5.83798 -2.86103 
2.19777 5.83436 -2.99608 2.19777 5.83436 -2.92637 2.20081 5.89977 -3.28267 
2.20081 5.89977 -2.63979 2.20967 5.99404 -2.48118 2.21178 5.88426 -3.22005 
2.21178 5.88426 -2.70241 2.22036 5.87213 -3.15632 2.22036 5.87213 -2.76614 
2.22651 5.86342 -3.09176 2.22651 5.86342 -2.8307 2.22681 5.96988 -3.38279 
2.22681 5.96988 -2.53967 2.23022 5.85818 -3.02663 2.23022 5.85818 -2.89583 
2.23145 5.85644 -2.96123 2.23264 6.0309 -3.4643 2.23264 6.0309 -2.45816 
2.24187 5.9488 -3.32202 2.24187 5.9488 -2.60044 2.25437 6.06953 -3.48618 
2.25437 6.06953 -2.43628 2.25441 5.93113 -3.26014 2.25441 5.93113 -2.66232 
2.26286 6.02516 -3.41927 2.26286 6.02516 -2.50319 2.26494 6.42694 -3.7138 
2.2652 5.91653 -3.1945 2.2652 5.91653 -2.72796 2.27285 5.90575 -3.13028 
2.27285 5.90575 -2.79217 2.27299 6.47502 -3.72137 2.27466 6.10941 -3.50652 
2.27466 6.10941 -2.41594 2.27813 5.89843 -3.06483 2.27813 5.89843 -2.85763 
2.27962 6.52454 -3.72719 2.27962 6.52454 -2.19526 2.27963 6.00221 -3.35978 
2.27963 6.00221 -2.56268 2.28084 5.89464 -2.99943 2.28084 5.89464 -2.92303 
2.28287 6.33406 -3.6611 2.28493 6.0634 -3.44136 2.28493 6.0634 -2.4811 
2.29332 6.24538 -3.60045 2.29367 5.98216 -3.29855 2.29367 5.98216 -2.62391 
2.29379 6.15183 -3.52626 2.29379 6.15183 -2.3962 2.29389 6.38069 -3.67205 
2.3034 6.42826 -3.68132 2.3034 6.42826 -2.24113 2.30546 6.10312 -3.46227 
2.30546 6.10312 -2.46019 2.30626 5.96557 -3.23385 2.30626 5.96557 -2.68861 
2.30738 6.29025 -3.61451 2.30738 6.29025 -2.30795 2.31113 6.47618 -3.68897 
2.31113 6.47618 -2.23349 2.31116 6.19438 -3.54369 2.31116 6.19438 -2.37877 
2.31345 6.05906 -3.3953 2.31345 6.05906 -2.52715 2.31584 5.95225 -3.16789 
2.31584 5.95225 -2.75456 2.31774 6.52579 -3.69467 2.31774 6.52579 -2.22779 
2.31987 6.33604 -3.627 2.31987 6.33604 -2.29546 2.32205 6.57456 -3.6989 
2.32205 6.57456 -2.22355 2.32281 5.94304 -3.10297 2.32281 5.94304 -2.81949 
2.32495 6.14518 -3.48223 2.32495 6.14518 -2.44022 2.32686 5.93701 -3.03742 
2.32686 5.93701 -2.88504 2.32706 6.23833 -3.55976 2.32706 6.23833 -2.36269 
2.32883 5.93486 -2.96123 2.32934 6.03709 -3.33506 2.32934 6.03709 -2.58739 
2.33076 6.38265 -3.63789 2.33076 6.38265 -2.28457 2.33434 6.0985 -3.41655 
2.33434 6.0985 -2.50591 2.34002 6.42995 -3.64714 2.34002 6.42995 -2.27531 
2.34138 6.28309 -3.57415 2.34138 6.28309 -2.34831 2.34272 6.18859 -3.50087 
2.34272 6.18859 -2.42159 2.34405 6.01901 -3.27164 2.34405 6.01901 -2.65082 
2.34762 6.47784 -3.65475 2.34762 6.47784 -2.26771 2.35355 6.5262 -3.66068 
2.35355 6.5262 -2.26178 2.35397 6.33406 -3.59 2.35397 6.33406 -2.33246 
2.35429 6.14011 -3.43646 2.35429 6.14011 -2.486 2.35554 6.00366 -3.20629 
2.35554 6.00366 -2.71617 2.3578 6.57492 -3.66493 2.3578 6.57492 -2.25753 
2.35894 6.23228 -3.51713 2.35894 6.23228 -2.40533 2.36036 6.62387 -3.66748 
2.36036 6.62387 -2.25497 2.36121 6.09558 -3.36948 2.36121 6.09558 -2.55298 
2.36121 6.67293 -3.66834 2.36347 5.99124 -3.14035 2.36347 5.99124 -2.78211 
2.36492 6.38069 -3.60102 2.36492 6.38069 -2.32144 2.36929 5.98332 -3.07501 
2.36929 5.98332 -2.84745 2.37244 6.1833 -3.45544 2.37244 6.1833 -2.46702 
2.37343 6.27704 -3.53204 2.37343 6.27704 -2.39042 2.37369 5.97958 -2.99943 
2.37369 5.97958 -2.92303 2.3742 6.42826 -3.61053 2.3742 6.42826 -2.31193 
2.37787 6.07587 -3.30717 2.37787 6.07587 -2.61529 2.38153 6.13685 -3.38955 
2.38153 6.13685 -2.53291 2.38184 6.47618 -3.61826 2.38184 6.47618 -2.3042 
2.38645 6.32773 -3.54817 2.38645 6.32773 -2.37429 2.38754 6.52579 -3.62486 
2.38754 6.52579 -2.29759 2.38864 6.22748 -3.47311 2.38864 6.22748 -2.44935 
2.39124 6.05888 -3.24329 2.39124 6.05888 -2.67916 2.39178 6.57456 -3.62918 
2.39178 6.57456 -2.29328 2.39424 6.62381 -3.63189 2.39424 6.62381 -2.29057 
2.39424 6.72206 -3.63189 2.39505 6.67293 -3.63279 2.39505 6.67293 -2.28967 
2.39728 6.37946 -3.56253 2.39728 6.37946 -2.35993 2.40002 6.17947 -3.40854 
2.40002 6.17947 -2.51392 2.40126 6.04468 -3.17813 2.40126 6.04468 -2.74433 
2.40344 6.27211 -3.48832 2.40344 6.27211 -2.43414 2.40594 6.13458 -3.3419 
2.40594 6.13458 -2.58056 2.40667 6.42694 -3.57207 2.40667 6.42694 -2.35039 
2.40788 6.03333 -3.11198 2.40788 6.03333 -2.81047 2.41424 6.47502 -3.58012 
2.41424 6.47502 -2.34234 2.41441 6.02779 -3.03682 2.41441 6.02779 -2.88563 
2.41659 6.02594 -2.96123 2.41664 6.22333 -3.42641 2.41664 6.22333 -2.49605 
2.41704 6.32242 -3.50442 2.41704 6.32242 -2.41804 2.42007 6.52454 -3.58675 
2.42007 6.52454 -2.33571 2.42007 6.82132 -3.58675 2.42143 6.11587 -3.27886 
2.42143 6.11587 -2.6436 2.42396 6.57445 -3.5918 2.42396 6.57445 -2.33066 
2.42396 6.77142 -3.5918 2.42484 6.17696 -3.36119 2.42484 6.17696 -2.56127 
2.42647 6.62363 -3.59448 2.42647 6.62363 -2.32798 2.42647 6.72224 -3.59448 
2.42647 6.72224 -2.32798 2.42711 6.67293 -3.59562 2.42711 6.67293 -2.32684 
2.42827 6.37403 -3.51918 2.42827 6.37403 -2.40327 2.43133 6.26832 -3.4431 
2.43133 6.26832 -2.47935 2.4337 6.09986 -3.21386 2.4337 6.09986 -2.7086 
2.4371 6.42624 -3.53225 2.4371 6.42624 -2.39021 2.4371 6.91963 -3.53225 
2.44192 6.22085 -3.37952 2.44192 6.22085 -2.54294 2.44243 6.08677 -3.14815 
2.44243 6.08677 -2.7743 2.44473 6.47435 -3.54043 2.44473 6.47435 -2.38203 
2.44473 6.87152 -3.54043 2.44536 6.31836 -3.45941 2.44536 6.31836 -2.46305 
2.44745 6.17588 -3.3127 2.44745 6.17588 -2.60976 2.45082 6.52368 -3.54686 
2.45082 6.52368 -2.37559 2.45082 6.82219 -3.54686 2.45265 6.08186 -3.07506 
2.45265 6.08186 -2.8474 2.45477 6.57362 -3.55205 2.45477 6.57362 -2.37041 
2.45477 6.77224 -3.55205 2.45477 6.77224 -2.37041 2.45668 6.62357 -3.55572 
2.45668 6.62357 -2.36673 2.45668 6.72229 -3.55572 2.45668 6.72229 -2.36673 
2.45701 6.26567 -3.39652 2.45701 6.26567 -2.52594 2.45705 6.36945 -3.47424 
2.45705 6.36945 -2.44822 2.45706 6.07812 -2.99946 2.45706 6.07812 -2.92299 
2.45731 6.67293 -3.55693 2.45731 6.67293 -2.36553 2.46197 6.15842 -3.24867 
2.46197 6.15842 -2.67379 2.46497 6.21946 -3.33117 2.46497 6.21946 -2.59129 
2.46635 6.42144 -3.48754 2.46635 6.42144 -2.43492 2.47202 6.31491 -3.41159 
2.47202 6.31491 -2.51087 2.47276 6.14334 -3.18332 2.47276 6.14334 -2.73914 
2.47324 6.47418 -3.49929 2.47324 6.47418 -2.42317 2.47324 6.87169 -3.49929 
2.47943 6.52343 -3.50572 2.47943 6.52343 -2.41674 2.47943 6.82244 -3.50572 
2.47943 6.82244 -2.41674 2.48041 6.26418 -3.3487 2.48041 6.26418 -2.57376 
2.48356 6.57305 -3.51079 2.48356 6.57305 -2.41166 2.48356 6.77281 -3.51079 
2.48356 6.77281 -2.41166 2.48415 6.36587 -3.42677 2.48415 6.36587 -2.49569 
2.48507 6.1371 -3.11081 2.48507 6.1371 -2.81165 2.48557 6.21931 -3.28199 
2.48557 6.21931 -2.64047 2.48557 6.67293 -3.5168 2.48557 6.67293 -2.40566 
2.48561 6.62293 -3.51449 2.48561 6.62293 -2.40797 2.48561 6.72293 -3.51449 
2.48561 6.72293 -2.40797 2.49284 6.13377 -3.03748 2.49284 6.13377 -2.88498 
2.4939 6.41806 -3.44059 2.4939 6.41806 -2.48187 2.4939 6.9278 -2.48187 
2.49529 6.13219 -2.96123 2.4958 6.31319 -3.36388 2.4958 6.31319 -2.55858 
2.49871 6.20275 -3.2173 2.49871 6.20275 -2.70516 2.50121 6.47075 -3.45268 
2.50121 6.47075 -2.46978 2.50121 6.87512 -3.45268 2.50121 6.87512 -2.46978 
2.50147 6.26385 -3.29978 2.50147 6.26385 -2.62268 2.50555 6.52304 -3.4638 
2.50555 6.52304 -2.45866 2.50555 6.82282 -3.4638 2.50555 6.82282 -2.45866 
2.50877 6.36322 -3.3779 2.50877 6.36322 -2.54456 2.50975 6.57271 -3.46899 
2.50975 6.57271 -2.45347 2.50975 6.77315 -3.46899 2.50975 6.77315 -2.45347 
2.51181 6.62288 -3.47292 2.51181 6.62288 -2.44954 2.51181 6.72299 -3.47292 
2.51181 6.72299 -2.44954 2.51183 6.67293 -3.47533 2.51183 6.67293 -2.44713 
2.51336 6.19583 -3.14576 2.51336 6.19583 -2.7767 2.51731 6.31253 -3.31475 
2.51731 6.31253 -2.6077 2.51902 6.41518 -3.3919 2.51902 6.41518 -2.53056 
2.51902 6.93068 -2.53056 2.52013 6.26468 -3.2499 2.52013 6.26468 -2.67255 
2.52327 6.19112 -3.07261 2.52327 6.19112 -2.84985 2.52667 6.46792 -3.40461 
2.52667 6.46792 -2.51785 2.52667 6.87795 -3.40461 2.52667 6.87795 -2.51785 
2.52824 6.18876 -2.99946 2.52824 6.18876 -2.92299 2.53065 6.36248 -3.32902 
2.53065 6.36248 -2.59343 2.53152 6.52005 -3.41593 2.53152 6.52005 -2.50652 
2.53152 6.82582 -3.41593 2.53152 6.82582 -2.50652 2.53386 6.57261 -3.42595 
2.53386 6.57261 -2.4965 2.53386 6.77325 -3.42595 2.53386 6.77325 -2.4965 
2.53602 6.67293 -3.43263 2.53602 6.67293 -2.48983 2.53605 6.62271 -3.42988 
2.53605 6.62271 -2.49258 2.53605 6.72316 -3.42988 2.53605 6.72316 -2.49258 
2.53633 6.31315 -3.26493 2.53633 6.31315 -2.65753 2.53691 6.25677 -3.1791 
2.53691 6.25677 -2.74336 2.5414 6.41303 -3.34221 2.5414 6.41303 -2.58025 
2.5414 6.93284 -2.58025 2.54896 6.25109 -3.10713 2.54896 6.25109 -2.81533 
2.54954 6.46569 -3.35523 2.54954 6.46569 -2.56723 2.54954 6.88017 -3.35523 
2.54954 6.88017 -2.56723 2.55002 6.36263 -3.27909 2.55002 6.36263 -2.64337 
2.55097 6.31181 -3.21658 2.55097 6.31181 -2.70587 2.55502 6.51755 -3.36644 
2.55502 6.51755 -2.55602 2.55502 6.82832 -3.36644 2.55502 6.82832 -2.55602 
2.55621 6.24767 -3.03437 2.55621 6.24767 -2.88808 2.55784 6.57011 -3.37678 
2.55784 6.57011 -2.54568 2.55784 6.77576 -3.37678 2.55784 6.77576 -2.54568 
2.55804 6.62266 -3.38593 2.55804 6.62266 -2.53653 2.55804 6.72321 -3.38593 
2.55804 6.72321 -2.53653 2.55809 6.67293 -3.38878 2.55809 6.67293 -2.53367 
2.55864 6.24653 -2.96123 2.56118 6.41299 -3.29235 2.56118 6.41299 -2.63011 
2.56118 6.93288 -2.63011 2.56516 6.36115 -3.23097 2.56516 6.36115 -2.69148 
2.56557 6.30493 -3.14507 2.56557 6.30493 -2.77738 2.56976 6.46409 -3.30467 
2.56976 6.46409 -2.61778 2.56976 6.88178 -3.30467 2.56976 6.88178 -2.61778 
2.57543 6.30031 -3.07212 2.57543 6.30031 -2.85034 2.57574 6.51578 -3.31602 
2.57574 6.51578 -2.60644 2.57574 6.83009 -3.31602 2.57574 6.83009 -2.60644 
2.57683 6.41164 -3.24461 2.57683 6.41164 -2.67785 2.57683 6.93422 -2.67785 
2.57798 6.36047 -3.18217 2.57798 6.36047 -2.74029 2.57798 6.67293 -3.34391 
2.57798 6.67293 -2.57855 2.57911 6.56791 -3.32636 2.57911 6.56791 -2.59609 
2.57911 6.77795 -3.32636 2.57911 6.77795 -2.59609 2.57986 6.62035 -3.33567 
2.57986 6.62035 -2.58679 2.57986 6.72552 -3.33567 2.57986 6.72552 -2.58679 
2.58038 6.29799 -2.99901 2.58038 6.29799 -2.92344 2.58588 6.46267 -3.25717 
2.58588 6.46267 -2.66529 2.58588 6.8832 -3.25717 2.58588 6.8832 -2.66529 
2.59016 6.41075 -3.19588 2.59016 6.41075 -2.72658 2.59048 6.35495 -3.1098 
2.59048 6.35495 -2.81266 2.5923 6.51549 -3.26945 2.5923 6.51549 -2.653 
2.5923 6.83038 -3.26945 2.5923 6.83038 -2.653 2.59565 6.67293 -3.29812 
2.59565 6.67293 -2.62434 2.59606 6.56762 -3.28001 2.59606 6.56762 -2.64245 
2.59606 6.77824 -3.28001 2.59606 6.77824 -2.64245 2.59716 6.62031 -3.28966 
2.59716 6.62031 -2.63279 2.59716 6.72556 -3.28966 2.59716 6.72556 -2.63279 
2.59791 6.35115 -3.03663 2.59791 6.35115 -2.88583 2.59965 6.46178 -3.20891 
2.59965 6.46178 -2.71354 2.59965 6.88408 -3.20891 2.59965 6.88408 -2.71354 
2.6006 6.35023 -2.96123 2.60103 6.41048 -3.14681 2.60103 6.41048 -2.77565 
2.6066 6.51445 -3.22128 2.6066 6.51445 -2.70117 2.6066 6.83142 -3.22128 
2.6066 6.83142 -2.70117 2.61071 6.56759 -3.23288 2.61071 6.56759 -2.68958 
2.61071 6.77828 -3.23288 2.61071 6.77828 -2.68958 2.61104 6.67293 -3.25151 
2.61104 6.67293 -2.67094 2.61105 6.46143 -3.16004 2.61105 6.46143 -2.76242 
2.61105 6.88444 -3.16004 2.61105 6.88444 -2.76242 2.61114 6.40577 -3.0739 
2.61114 6.40577 -2.84856 2.61225 6.62018 -3.2426 2.61225 6.62018 -2.67986 
2.61225 6.72568 -3.2426 2.61225 6.72568 -2.67986 2.61667 6.40456 -2.99902 
2.61667 6.40456 -2.92344 2.61857 6.51386 -3.17218 2.61857 6.51386 -2.75028 
2.61857 6.832 -3.17218 2.61857 6.832 -2.75028 2.62003 6.46161 -3.11066 
2.62003 6.46161 -2.8118 2.62003 6.88426 -3.11066 2.62003 6.88426 -2.8118 
2.6232 6.56698 -3.18398 2.6232 6.56698 -2.73848 2.6232 6.77889 -3.18398 
2.6232 6.77889 -2.73848 2.62413 6.67293 -3.20421 2.62413 6.67293 -2.71825 
2.62493 6.62014 -3.19511 2.62493 6.62014 -2.72735 2.62493 6.72572 -3.19511 
2.62493 6.72572 -2.72735 2.62806 6.51389 -3.12282 2.62806 6.51389 -2.79964 
2.62806 6.83197 -3.12282 2.62806 6.83197 -2.79964 2.62825 6.45981 -3.03615 
2.62825 6.45981 -2.8863 2.62825 6.88606 -3.03615 2.62825 6.88606 -2.8863 
2.63099 6.45921 -2.96123 2.63099 6.88666 -2.96123 2.63322 6.56664 -3.13451 
2.63322 6.56664 -2.78795 2.63322 6.77922 -3.13451 2.63322 6.77922 -2.78795 
2.63489 6.51364 -3.07386 2.63489 6.51364 -2.84859 2.63489 6.67293 -3.15632 
2.63489 6.67293 -2.76614 2.63489 6.83222 -3.07386 2.63489 6.83222 -2.84859 
2.6355 6.61971 -3.14569 2.6355 6.61971 -2.77677 2.6355 6.72616 -3.14569 
2.6355 6.72616 -2.77677 2.64041 6.51243 -2.99899 2.64041 6.51243 -2.92347 
2.64041 6.83343 -2.99899 2.64041 6.83343 -2.92347 2.64059 6.56637 -3.0857 
2.64059 6.56637 -2.83676 2.64059 6.77949 -3.0857 2.64059 6.77949 -2.83676 
2.64328 6.67293 -3.10796 2.64328 6.67293 -2.8145 2.64339 6.61967 -3.09717 
2.64339 6.61967 -2.82529 2.64339 6.72619 -3.09717 2.64339 6.72619 -2.82529 
2.64555 6.56636 -3.03659 2.64555 6.56636 -2.88587 2.64555 6.77951 -3.03659 
2.64555 6.77951 -2.88587 2.64837 6.56605 -2.96123 2.64837 6.77981 -2.96123 
2.64889 6.61957 -3.04805 2.64889 6.61957 -2.87441 2.64889 6.7263 -3.04805 
2.64889 6.7263 -2.87441 2.64929 6.67293 -3.05925 2.64929 6.67293 -2.86321 
2.65196 6.61953 -2.99899 2.65196 6.61953 -2.92347 2.65196 6.72633 -2.99899 
2.65196 6.72633 -2.92347 2.6529 6.67293 -3.0103 2.6529 6.67293 -2.91216 
2.6541 6.67293 -2.96123 0.27732 5.29747 -2.87422 0.27853 5.29747 -2.92328 
0.27853 5.29747 -2.82515 0.27946 5.24407 -2.91198 0.27946 5.24407 -2.83646 
0.27946 5.35087 -2.91198 0.27946 5.35087 -2.83646 0.28214 5.29747 -2.97223 
0.28214 5.29747 -2.7762 0.28253 5.24411 -2.96103 0.28253 5.24411 -2.7874 
0.28253 5.35084 -2.96103 0.28253 5.35084 -2.7874 0.28305 5.19059 -2.87422 
0.28305 5.40435 -2.87422 0.28588 5.1909 -2.94958 0.28588 5.1909 -2.79886 
0.28588 5.40405 -2.94958 0.28588 5.40405 -2.79886 0.28804 5.24421 -3.01016 
0.28804 5.24421 -2.73828 0.28804 5.35073 -3.01016 0.28804 5.35073 -2.73828 
0.28814 5.29747 -3.02095 0.28814 5.29747 -2.72749 0.29084 5.19091 -2.99869 
0.29084 5.19091 -2.74975 0.29084 5.40403 -2.99869 0.29084 5.40403 -2.74975 
0.29101 5.13697 -2.91198 0.29101 5.13697 -2.83646 0.29101 5.45797 -2.91198 
0.29101 5.45797 -2.83646 0.29592 5.24425 -3.05867 0.29592 5.24425 -2.68976 
0.29592 5.35069 -3.05867 0.29592 5.35069 -2.68976 0.29654 5.13818 -2.98685 
0.29654 5.13818 -2.76158 0.29654 5.29747 -3.06931 0.29654 5.29747 -2.67913 
0.29654 5.45676 -2.98685 0.29654 5.45676 -2.76158 0.2982 5.19118 -3.0475 
0.2982 5.19118 -2.70094 0.2982 5.40376 -3.0475 0.2982 5.40376 -2.70094 
0.30043 5.08375 -2.87422 0.30043 5.5112 -2.87422 0.30317 5.08435 -2.94914 
0.30317 5.08435 -2.79929 0.30317 5.5106 -2.94914 0.30317 5.5106 -2.79929 
0.30336 5.13843 -3.03581 0.30336 5.13843 -2.71262 0.30336 5.45651 -3.03581 
0.30336 5.45651 -2.71262 0.30649 5.24468 -3.1081 0.30649 5.24468 -2.64033 
0.30649 5.35026 -3.1081 0.30649 5.35026 -2.64033 0.30729 5.29747 -3.1172 
0.30729 5.29747 -2.63124 0.30822 5.19152 -3.09697 0.30822 5.19152 -2.65147 
0.30822 5.40342 -3.09697 0.30822 5.40342 -2.65147 0.3114 5.08615 -3.02365 
0.3114 5.08615 -2.72479 0.3114 5.5088 -3.02365 0.3114 5.5088 -2.72479 
0.31285 5.1384 -3.08517 0.31285 5.1384 -2.66327 0.31285 5.45654 -3.08517 
0.31285 5.45654 -2.66327 0.31475 5.56585 -2.912 0.31475 5.56585 -2.83643 
0.31917 5.24472 -3.15559 0.31917 5.24472 -2.59285 0.31917 5.35022 -3.15559 
0.31917 5.35022 -2.59285 0.32028 5.56464 -2.98689 0.32028 5.56464 -2.76155 
0.32038 5.08597 -3.07302 0.32038 5.08597 -2.67541 0.32038 5.50898 -3.07302 
0.32038 5.50898 -2.67541 0.32038 5.29747 -3.1645 0.32038 5.29747 -2.58393 
0.32071 5.19212 -3.14587 0.32071 5.19212 -2.60257 0.32071 5.40282 -3.14587 
0.32071 5.40282 -2.60257 0.32482 5.13899 -3.13427 0.32482 5.13899 -2.61416 
0.32482 5.45596 -3.13427 0.32482 5.45596 -2.61416 0.33039 5.03502 -3.0598 
0.33039 5.55993 -3.0598 0.33039 5.55993 -2.68863 0.33082 5.62018 -2.87422 
0.33177 5.08632 -3.1219 0.33177 5.08632 -2.62653 0.33177 5.50862 -3.1219 
0.33177 5.50862 -2.62653 0.33352 5.61926 -2.94962 0.33352 5.61926 -2.79882 
0.33426 5.24485 -3.20265 0.33426 5.24485 -2.54578 0.33426 5.3501 -3.20265 
0.33426 5.3501 -2.54578 0.33536 5.19216 -3.193 0.33536 5.19216 -2.55544 
0.33536 5.40278 -3.193 0.33536 5.40278 -2.55544 0.33578 5.29747 -3.21111 
0.33578 5.29747 -2.53733 0.33913 5.14003 -3.18244 0.33913 5.14003 -2.56599 
0.33913 5.45491 -3.18244 0.33913 5.45491 -2.56599 0.34094 5.61546 -3.02279 
0.34094 5.61546 -2.72564 0.34126 5.03529 -3.10887 0.34126 5.55965 -3.10887 
0.34126 5.55965 -2.63957 0.34554 5.08721 -3.17015 0.34554 5.08721 -2.57828 
0.34554 5.50773 -3.17015 0.34554 5.50773 -2.57828 0.35105 5.67242 -2.912 
0.35105 5.67242 -2.83643 0.35156 5.24489 -3.24866 0.35156 5.24489 -2.49978 
0.35156 5.35006 -3.24866 0.35156 5.35006 -2.49978 0.35231 5.19245 -3.23935 
0.35231 5.19245 -2.50908 0.35231 5.40249 -3.23935 0.35231 5.40249 -2.50908 
0.35344 5.29747 -3.2569 0.35344 5.29747 -2.49153 0.35344 5.60993 -3.09516 
0.35344 5.60993 -2.65327 0.3546 5.03618 -3.1576 0.3546 5.55876 -3.1576 
0.3546 5.55876 -2.59083 0.35568 5.14032 -3.22901 0.35568 5.14032 -2.51942 
0.35568 5.45463 -3.22901 0.35568 5.45463 -2.51942 0.35599 5.6701 -2.98511 
0.35599 5.6701 -2.76333 0.36166 5.08863 -3.21766 0.36166 5.08863 -2.53077 
0.36166 5.50632 -3.21766 0.36166 5.50632 -2.53077 0.36585 5.66547 -3.05806 
0.36585 5.66547 -2.69037 0.36626 5.60925 -3.14396 0.36626 5.60925 -2.60447 
0.37025 5.03753 -3.20534 0.37025 5.55742 -3.20534 0.37025 5.55742 -2.54309 
0.37279 5.72387 -2.87422 0.37333 5.29747 -3.30177 0.37333 5.29747 -2.44666 
0.37338 5.24719 -3.29892 0.37338 5.24719 -2.44952 0.37338 5.34775 -3.29892 
0.37338 5.34775 -2.44952 0.37358 5.19465 -3.28977 0.37358 5.19465 -2.45866 
0.37358 5.40029 -3.28977 0.37358 5.40029 -2.45866 0.37521 5.72273 -2.94736 
0.37521 5.72273 -2.80107 0.3764 5.14209 -3.27943 0.3764 5.14209 -2.469 
0.3764 5.45286 -3.27943 0.3764 5.45286 -2.469 0.38045 5.6586 -3.12957 
0.38045 5.6586 -2.61886 0.3814 5.60778 -3.19208 0.3814 5.60778 -2.55635 
0.38188 5.09023 -3.26821 0.38188 5.09023 -2.48022 0.38188 5.50471 -3.26821 
0.38188 5.50471 -2.48022 0.38247 5.71931 -3.02012 0.38247 5.71931 -2.72832 
0.39002 5.03757 -3.25519 0.39002 5.55738 -3.25519 0.39002 5.55738 -2.49324 
0.39452 5.71363 -3.09209 0.39452 5.71363 -2.65635 0.3951 5.65726 -3.17792 
0.3951 5.65726 -2.57052 0.39537 5.24725 -3.34287 0.39537 5.24725 -2.40556 
0.39537 5.34769 -3.34287 0.39537 5.34769 -2.40556 0.3954 5.29747 -3.34561 
0.3954 5.29747 -2.40282 0.39757 5.19715 -3.33894 0.39757 5.19715 -2.40949 
0.39757 5.39779 -3.33894 0.39757 5.39779 -2.40949 0.3999 5.14458 -3.32892 
0.3999 5.14458 -2.41951 0.3999 5.45036 -3.32892 0.3999 5.45036 -2.41951 
0.40077 4.98702 -3.24201 0.40077 5.60793 -3.24201 0.40077 5.60793 -2.50642 
0.40318 5.78164 -2.91245 0.40318 5.78164 -2.83598 0.40475 5.09245 -3.3176 
0.40475 5.09245 -2.43084 0.40475 5.50249 -3.3176 0.40475 5.50249 -2.43084 
0.40815 5.77929 -2.98559 0.40815 5.77929 -2.76284 0.4113 5.70572 -3.16289 
0.4113 5.70572 -2.58554 0.4124 5.03972 -3.30489 0.4124 5.55522 -3.30489 
0.4124 5.55522 -2.44355 0.41411 5.65787 -3.22774 0.41411 5.65787 -2.52069 
0.41806 5.77457 -3.05875 0.41806 5.77457 -2.68969 0.41959 5.29747 -3.38832 
0.41959 5.29747 -2.36011 0.41961 5.24741 -3.3859 0.41961 5.24741 -2.36253 
0.41961 5.34753 -3.3859 0.41961 5.34753 -2.36253 0.42167 5.19725 -3.38198 
0.42167 5.19725 -2.36645 0.42167 5.39769 -3.38198 0.42167 5.39769 -2.36645 
0.42265 4.98776 -3.29089 0.42265 5.60718 -3.29089 0.42265 5.60718 -2.45755 
0.42588 5.14758 -3.37679 0.42588 5.14758 -2.37165 0.42588 5.44736 -3.37679 
0.42588 5.44736 -2.37165 0.42995 5.70655 -3.21277 0.42995 5.70655 -2.53566 
0.43021 5.09529 -3.36566 0.43021 5.09529 -2.38277 0.43021 5.49966 -3.36566 
0.43021 5.49966 -2.38277 0.43271 5.76765 -3.13029 0.43271 5.76765 -2.61815 
0.43562 5.65722 -3.27687 0.43562 5.65722 -2.47157 0.43613 5.83821 -2.87422 
0.43752 5.0426 -3.35357 0.43752 5.55234 -3.35357 0.43752 5.55234 -2.39486 
0.43858 5.83664 -2.95047 0.43858 5.83664 -2.79797 0.44582 5.24747 -3.42748 
0.44582 5.24747 -2.32096 0.44582 5.34747 -3.42748 0.44582 5.34747 -2.32096 
0.44585 5.29747 -3.42979 0.44585 5.29747 -2.31865 0.44585 5.75109 -3.19498 
0.44585 5.75109 -2.55346 0.44636 5.83331 -3.0238 0.44636 5.83331 -2.72464 
0.44727 4.99041 -3.33975 0.44727 5.60453 -3.33975 0.44727 5.60453 -2.40868 
0.44786 5.19759 -3.42378 0.44786 5.19759 -2.32465 0.44786 5.39735 -3.42378 
0.44786 5.39735 -2.32465 0.45101 5.70622 -3.26169 0.45101 5.70622 -2.48675 
0.45199 5.14797 -3.41871 0.45199 5.14797 -2.32972 0.45199 5.44698 -3.41871 
0.45199 5.44698 -2.32972 0.45818 5.09872 -3.41227 0.45818 5.09872 -2.33616 
0.45818 5.49623 -3.41227 0.45818 5.49623 -2.33616 0.45866 5.82706 -3.09631 
0.45866 5.82706 -2.65213 0.4594 5.6555 -3.32458 0.4594 5.6555 -2.42386 
0.46507 5.04598 -3.40053 0.46507 5.54897 -3.40053 0.46507 5.54897 -2.3479 
0.46646 5.75095 -3.24416 0.46646 5.75095 -2.50428 0.46945 5.81198 -3.16166 
0.46945 5.81198 -2.58677 0.47411 5.29747 -3.46992 0.47411 5.29747 -2.27852 
0.47437 5.89228 -2.91245 0.47437 5.89228 -2.83598 0.47438 4.99399 -3.38722 
0.47438 5.60096 -3.38722 0.47438 5.60096 -2.36121 0.47441 5.70473 -3.30951 
0.47441 5.70473 -2.43893 0.47474 5.24811 -3.46871 0.47474 5.24811 -2.27972 
0.47474 5.34683 -3.46871 0.47474 5.34683 -2.27972 0.47665 5.19816 -3.46503 
0.47665 5.19816 -2.2834 0.47665 5.39678 -3.46503 0.47665 5.39678 -2.2834 
0.47878 5.88855 -2.98805 0.47878 5.88855 -2.76039 0.48061 5.14822 -3.45985 
0.48061 5.14822 -2.28858 0.48061 5.44673 -3.45985 0.48061 5.44673 -2.28858 
0.48397 5.79452 -3.22569 0.48397 5.79452 -2.52275 0.48606 5.65205 -3.3724 
0.48606 5.65205 -2.37604 0.48669 5.09889 -3.45341 0.48669 5.49606 -3.45341 
0.48669 5.49606 -2.29502 0.48899 5.88364 -3.06114 0.48899 5.88364 -2.68729 
0.48951 5.74955 -3.29251 0.48951 5.74955 -2.45592 0.49433 5.05078 -3.44524 
0.49433 5.54416 -3.44524 0.49433 5.54416 -2.3032 0.49772 5.87054 -3.12684 
0.49772 5.87054 -2.62159 0.50009 5.70209 -3.35609 0.50009 5.70209 -2.39234 
0.50315 4.99857 -3.43217 0.50315 5.59638 -3.43217 0.50315 5.59638 -2.31626 
0.50431 5.29747 -3.50861 0.50431 5.29747 -2.23982 0.50495 5.24817 -3.50747 
0.50495 5.24817 -2.24096 0.50495 5.34678 -3.50747 0.50495 5.34678 -2.24096 
0.50658 5.79344 -3.27418 0.50658 5.79344 -2.47425 0.50747 5.19899 -3.50479 
0.50747 5.39596 -3.50479 0.50747 5.39596 -2.24364 0.50999 5.85454 -3.19185 
0.50999 5.85454 -2.55659 0.51136 5.14908 -3.49974 0.51136 5.44586 -3.49974 
0.51136 5.44586 -2.24869 0.51438 4.94695 -3.41741 0.51438 5.64799 -3.41741 
0.51438 5.64799 -2.33102 0.51479 5.74708 -3.3394 0.51479 5.74708 -2.40904 
0.51483 5.94447 -2.87422 0.51701 5.94262 -2.94981 0.51701 5.94262 -2.79862 
0.51718 5.09956 -3.4931 0.51718 5.49539 -3.4931 0.51718 5.49539 -2.25533 
0.52354 5.93707 -3.02497 0.52354 5.93707 -2.72346 0.52475 5.05148 -3.48506 
0.52475 5.54346 -3.48506 0.52475 5.54346 -2.26338 0.52548 5.83583 -3.25489 
0.52548 5.83583 -2.49354 0.52798 5.69829 -3.40131 0.52798 5.69829 -2.34713 
0.53016 5.92573 -3.09112 0.53016 5.92573 -2.65731 0.5314 5.79094 -3.32153 
0.5314 5.79094 -2.4269 0.53415 5.004 -3.47552 0.53415 5.59094 -3.47552 
0.53415 5.59094 -2.27291 0.53637 5.29747 -3.54578 0.53719 5.24835 -3.54488 
0.53719 5.3466 -3.54488 0.53719 5.3466 -2.20356 0.53965 5.1991 -3.54217 
0.53965 5.39584 -3.54217 0.53965 5.39584 -2.20627 0.54018 5.91153 -3.15628 
0.54018 5.91153 -2.59215 0.54278 5.74293 -3.3861 0.54278 5.74293 -2.36234 
0.54388 5.15033 -3.53785 0.54388 5.44461 -3.53785 0.54388 5.44461 -2.21058 
0.54497 4.95227 -3.46116 0.54497 5.64267 -3.46116 0.54497 5.64267 -2.28728 
0.54958 5.10072 -3.53124 0.54958 5.49422 -3.53124 0.54958 5.49422 -2.21719 
0.54989 5.83356 -3.30254 0.54989 5.83356 -2.4459 0.55355 5.89453 -3.22016 
0.55355 5.89453 -2.52827 0.55723 5.0528 -3.52352 0.55723 5.54215 -3.52352 
0.55723 5.54215 -2.22491 0.55773 5.99082 -2.91242 0.55773 5.99082 -2.83602 
0.55799 5.69337 -3.44503 0.55799 5.69337 -2.3034 0.55898 5.7871 -3.36843 
0.55898 5.7871 -2.38001 0.56213 5.98708 -2.988 0.56213 5.98708 -2.76044 
0.5665 5.58972 -3.51401 0.5665 5.58972 -2.23443 0.56795 5.97917 -3.05333 
0.56795 5.97917 -2.6951 0.57021 5.29747 -3.58132 0.57021 5.87482 -3.28247 
0.57021 5.87482 -2.46597 0.57107 5.2484 -3.58047 0.57107 5.34654 -3.58047 
0.57248 5.73813 -3.43012 0.57248 5.73813 -2.31831 0.57362 5.19945 -3.57792 
0.57362 5.39549 -3.57792 0.57362 5.39549 -2.17052 0.57588 5.96675 -3.11928 
0.57588 5.96675 -2.62915 0.57713 5.83029 -3.34945 0.57713 5.83029 -2.39899 
0.57745 5.63634 -3.50298 0.57745 5.63634 -2.24545 0.57787 5.15074 -3.57367 
0.57787 5.4442 -3.57367 0.57787 5.4442 -2.17476 0.5838 5.49256 -3.56774 
0.5838 5.49256 -2.1807 0.58737 5.95139 -3.18463 0.58737 5.95139 -2.56381 
0.5887 5.78181 -3.41386 0.5887 5.78181 -2.33458 0.59004 5.68731 -3.48713 
0.59004 5.68731 -2.2613 0.59141 5.54045 -3.56013 0.59141 5.54045 -2.1883 
0.59709 5.8719 -3.32953 0.59709 5.8719 -2.4189 0.60066 5.58776 -3.55088 
0.60066 5.58776 -2.19756 0.60208 5.93332 -3.24805 0.60208 5.93332 -2.50038 
0.6026 6.03554 -2.87422 0.60436 5.73208 -3.47275 0.60436 5.73208 -2.27568 
0.60456 6.0334 -2.95041 0.60456 6.0334 -2.79802 0.60576 5.29747 -3.61517 
0.60648 5.82522 -3.39522 0.60648 5.82522 -2.35321 0.60666 5.24835 -3.61435 
0.60666 5.3466 -3.61435 0.60862 6.02736 -3.01595 0.60862 6.02736 -2.73248 
0.60937 5.1991 -3.61189 0.60937 5.39584 -3.61189 0.61155 5.63436 -3.53999 
0.61155 5.63436 -2.20844 0.61369 5.44461 -3.60766 0.61369 5.44461 -2.14077 
0.61558 6.01816 -3.08088 0.61558 6.01816 -2.66755 0.61798 5.91135 -3.30829 
0.61798 5.91135 -2.44014 0.62026 5.77603 -3.45668 0.62026 5.77603 -2.29176 
0.62029 5.49422 -3.60196 0.62029 5.49422 -2.14648 0.62404 5.68016 -3.5275 
0.62404 5.68016 -2.22094 0.62516 6.00483 -3.14684 0.62516 6.00483 -2.60159 
0.62596 5.86729 -3.37526 0.62596 5.86729 -2.37317 0.62802 5.54215 -3.59431 
0.62802 5.54215 -2.15412 0.63753 5.58972 -3.58503 0.63753 5.58972 -2.1634 
0.63764 5.81857 -3.43925 0.63764 5.81857 -2.30919 0.63775 5.98824 -3.21154 
0.63775 5.98824 -2.5369 0.6381 5.72503 -3.51343 0.6381 5.72503 -2.235 
0.64293 5.29747 -3.64723 0.64407 5.24817 -3.64659 0.64407 5.34678 -3.64659 
0.64649 5.90701 -3.35434 0.64649 5.90701 -2.39409 0.64675 5.39596 -3.64407 
0.64855 5.63634 -3.57409 0.64855 5.63634 -2.17435 0.65059 6.07577 -2.91242 
0.65059 6.07577 -2.83602 0.65179 5.9682 -3.27277 0.65179 5.9682 -2.47567 
0.6518 5.44586 -3.64018 0.65329 6.07198 -2.97782 0.65329 6.07198 -2.77062 
0.65371 5.76887 -3.49783 0.65371 5.76887 -2.2506 0.65676 5.86099 -3.41951 
0.65676 5.86099 -2.32892 0.65843 5.49539 -3.63435 0.65843 5.49539 -2.11408 
0.65857 6.06465 -3.04327 0.65857 6.06465 -2.70516 0.6644 5.68731 -3.5615 
0.6644 5.68731 -2.18694 0.66622 6.05387 -3.10749 0.66622 6.05387 -2.64094 
0.66648 5.54346 -3.62679 0.66648 5.54346 -2.12165 0.66856 5.94524 -3.33226 
0.66856 5.94524 -2.41617 0.67082 5.81157 -3.48072 0.67082 5.81157 -2.26771 
0.67602 5.59094 -3.61739 0.67602 5.59094 -2.13104 0.67701 6.03928 -3.17313 
0.67701 6.03928 -2.57531 0.67705 5.90088 -3.39917 0.67705 5.90088 -2.34926 
0.67879 5.73208 -3.54718 0.67879 5.73208 -2.20126 0.68162 5.29747 -3.67742 
0.68283 5.34683 -3.6768 0.6865 5.39678 -3.67489 0.68938 5.85304 -3.46215 
0.68938 5.85304 -2.28628 0.68956 6.0216 -3.235 0.68956 6.0216 -2.51343 
0.69038 5.64267 -3.60657 0.69038 5.64267 -2.14186 0.69169 5.44673 -3.67093 
0.69486 5.77603 -3.53128 0.69486 5.77603 -2.21716 0.69812 5.49606 -3.66485 
0.69878 5.93951 -3.37729 0.69878 5.93951 -2.37115 0.69997 6.11397 -2.87422 
0.70121 6.11222 -2.93962 0.70121 6.11222 -2.80881 0.70461 6.00053 -3.29578 
0.70461 6.00053 -2.45266 0.70491 6.10698 -3.00474 0.70491 6.10698 -2.74369 
0.7063 5.54416 -3.65721 0.7063 5.54416 -2.09122 0.70651 5.69337 -2.15488 
0.70937 5.89317 -3.44217 0.70937 5.89317 -2.30626 0.71106 6.09828 -3.06931 
0.71106 6.09828 -2.67913 0.71229 5.81857 -3.5139 0.71229 5.81857 -2.23453 
0.71937 5.59638 -2.10005 0.71964 6.08615 -3.13304 0.71964 6.08615 -2.6154 
0.72142 5.73813 -2.16938 0.72175 5.97636 -3.35427 0.72175 5.97636 -2.39417 
0.72406 5.34747 -3.70572 0.72776 5.39735 -3.70368 0.73061 6.07064 -3.19566 
0.73061 6.07064 -2.55278 0.73072 5.93187 -3.42082 0.73072 5.93187 -2.32762 
0.73203 5.86099 -3.49478 0.73203 5.86099 -2.25366 0.73283 5.44698 -3.69955 
0.73365 6.13605 -2.90907 0.73365 6.13605 -2.83936 0.73413 5.64799 -2.11128 
0.7362 6.13243 -2.97441 0.7362 6.13243 -2.77402 0.74123 6.12529 -3.03953 
0.74123 6.12529 -2.7089 0.74392 6.05182 -3.2569 0.74392 6.05182 -2.49153 
0.7487 6.11471 -3.10373 0.7487 6.11471 -2.6447 0.75101 5.54897 -2.06197 
0.75237 5.90088 -3.47449 0.75237 5.90088 -2.27394 0.75339 5.96903 -3.39815 
0.75339 5.96903 -2.35029 0.75868 6.10043 -3.16794 0.75868 6.10043 -2.58049 
0.75951 6.02977 -3.31651 0.75951 6.02977 -2.43193 0.76764 6.15783 -2.87422 
0.76887 6.15575 -2.94383 0.76887 6.15575 -2.80461 0.77096 6.08304 -3.22987 
0.77096 6.08304 -2.51856 0.77289 6.15032 -3.00913 0.77289 6.15032 -2.73931 
0.77425 5.93951 -3.45276 0.77732 6.00458 -3.37422 0.77732 6.00458 -2.37422 
0.77908 6.14122 -3.07385 0.77908 6.14122 -2.67459 0.7856 6.06229 -3.29047 
0.7856 6.06229 -2.45796 0.78808 6.12862 -3.1385 0.78808 6.12862 -2.60994 
0.79727 5.97636 -3.42979 0.79924 6.11234 -3.20198 0.79924 6.11234 -2.54645 
0.80246 6.03842 -3.34908 0.80246 6.03842 -2.39935 0.80554 6.17301 -2.77005 
0.81072 6.1656 -2.70497 0.81299 6.09313 -3.26323 0.81299 6.09313 -2.48521 
0.81903 6.15488 -2.64006 0.82874 6.07048 -3.3228 0.82874 6.07048 -2.42563 
0.82923 6.14024 -3.17247 0.82923 6.14024 -2.57596 0.83503 6.02977 -3.39203 
0.84122 6.12186 -3.23505 0.84122 6.12186 -2.51338 0.8561 6.10068 -3.29544 
0.8561 6.10068 -2.45299 0.86035 6.16599 -2.60623 0.86107 6.06229 -3.36594 
0.87152 6.14933 -2.54307 0.88447 6.12894 -2.48137 0.88831 6.09313 -3.33855 
0.9138 6.1552 -2.51069 1.75745 4.68794 -2.24339 1.77836 4.72766 -2.22286 
1.78039 4.65544 -2.29568 1.79833 4.76972 -2.20337 1.80227 4.69407 -2.27394 
1.81538 5.09872 -2.05508 1.81696 4.81313 -2.18559 1.82181 5.14797 -2.04888 
1.82261 4.73395 -2.25366 1.82392 4.66308 -2.32762 1.83322 4.85682 -2.16938 
1.83528 4.99857 -2.10005 1.84235 4.77637 -2.23453 1.84527 4.70177 -2.30626 
1.84813 4.90158 -2.15488 1.84834 5.05078 -2.09122 1.85003 4.59442 -3.29578 
1.85586 4.65544 -2.37115 1.85652 5.09889 -2.08359 1.85978 4.81892 -2.21716 
1.86296 5.14822 -2.0775 1.86426 4.95227 -2.14186 1.86509 4.57334 -3.235 
1.86526 4.7419 -2.28628 1.87586 4.86287 -2.20126 1.87759 4.69407 -2.34926 
1.87763 4.55567 -3.17313 1.87862 5.004 -2.13104 1.88383 4.78337 -2.26771 
1.88608 4.6497 -2.41617 1.88816 5.05148 -2.12165 1.89024 4.90763 -2.18694 
1.89621 5.09956 -2.11408 1.89788 4.73395 -2.32892 1.90093 4.82608 -2.2506 
1.90284 5.14908 -3.64018 1.90284 5.14908 -2.10825 1.90285 4.62674 -3.27277 
1.90285 4.62674 -2.47567 1.90609 4.9586 -2.17435 1.90789 5.19899 -2.10436 
1.90815 4.68794 -3.35434 1.90815 4.68794 -2.39409 1.91654 4.86992 -2.235 
1.91689 4.6067 -3.21154 1.91689 4.6067 -2.5369 1.91701 4.77637 -2.30919 
1.91711 5.00522 -2.1634 1.92662 5.0528 -2.15412 1.92868 4.72766 -3.37526 
1.92868 4.72766 -2.37317 1.92948 4.59011 -3.14684 1.92948 4.59011 -2.60159 
1.9306 4.91479 -2.22094 1.93435 5.10072 -3.60196 1.93435 5.10072 -2.14648 
1.93438 4.81892 -2.29176 1.93667 4.6836 -3.30829 1.93667 4.6836 -2.44014 
1.93906 4.57679 -3.08088 1.93906 4.57679 -2.66755 1.94096 5.15033 -3.60766 
1.94096 5.15033 -2.14077 1.94309 4.96058 -2.20844 1.94527 5.1991 -2.13654 
1.94603 4.56758 -3.01595 1.94603 4.56758 -2.73248 1.94817 4.76972 -3.39522 
1.94817 4.76972 -2.35321 1.95008 4.56155 -2.95041 1.95008 4.56155 -2.79802 
1.95028 4.86287 -2.27568 1.95205 4.5594 -2.87422 1.95256 4.66163 -3.24805 
1.95256 4.66163 -2.50038 1.95398 5.00719 -3.55088 1.95398 5.00719 -2.19756 
1.95756 4.72304 -3.32953 1.95756 4.72304 -2.4189 1.96324 5.05449 -3.56013 
1.96324 5.05449 -2.1883 1.9646 4.90763 -3.48713 1.9646 4.90763 -2.2613 
1.96594 4.81313 -3.41386 1.96594 4.81313 -2.33458 1.96727 4.64355 -3.18463 
1.96727 4.64355 -2.56381 1.97084 5.10238 -3.56774 1.97084 5.10238 -2.1807 
1.97677 5.15074 -3.57367 1.97677 5.15074 -2.17476 1.97719 4.9586 -3.50298
[truncated: 14,603,239 more chars]
