# Supplementary material for: Visualizing electron delocalization in contorted polycyclic aromatic hydrocarbons
Source: Chem Sci. 2021 Sep 8;12(39):13092–100. doi: 10.1039/d1sc03368a (PMC8513938; doi:10.1039/d1sc03368a)
Supplement: SC-012-D1SC03368A-s047 [file SC-012-D1SC03368A-s047.vtk]

# vtk DataFile Version 5.1
vtk output
ASCII
DATASET POLYDATA
POINTS 67923 double
0.00155 3.36528 0.62877 0.01413 3.31431 -0.61292 0.01413 3.31431 0.61292 
0.02476 3.41387 -0.67666 0.02476 3.41387 0.67666 0.03564 3.36726 -0.66577 
0.03564 3.36726 0.66577 0.04813 3.32147 -0.65328 0.04813 3.32147 0.65328 
0.05211 3.45947 -0.7201 0.05211 3.45947 0.7201 0.06162 3.4119 -0.71082 
0.06162 3.4119 0.71082 0.0622 3.27659 -0.63922 0.0622 3.27659 0.63922 
0.07265 3.36528 -0.69987 0.07265 3.36528 0.69987 0.08253 3.50624 -0.76014 
0.08253 3.50624 0.76014 0.0885 3.31431 -0.68728 0.0885 3.31431 0.68728 
0.09058 3.45816 -0.75257 0.09058 3.45816 0.75257 0.10011 3.41068 -0.74318 
0.10011 3.41068 0.74318 0.10288 3.26954 -0.67296 0.10288 3.26954 0.67296 
0.11448 3.35895 -0.73235 0.11448 3.35895 0.73235 0.11578 3.55489 -0.79671 
0.11578 3.55489 0.79671 0.12222 3.50557 -0.79063 0.12222 3.50557 0.79063 
0.1304 3.45746 -0.78299 0.1304 3.45746 0.78299 0.1306 3.30826 -0.71933 
0.1306 3.30826 0.71933 0.14346 3.40524 -0.77417 0.14346 3.40524 0.77417 
0.14551 3.2635 -0.70484 0.14551 3.2635 0.70484 0.15185 3.60427 -0.82946 
0.15185 3.60427 0.82946 0.15692 3.55464 -0.82533 0.15692 3.55464 0.82533 
0.15822 3.35363 -0.76294 0.15822 3.35363 0.76294 0.16178 3.21981 -0.68862 
0.16178 3.21981 0.68862 0.16336 3.50539 -0.81914 0.16336 3.50539 0.81914 
0.17432 3.30333 -0.74934 0.17432 3.30333 0.74934 0.1751 3.45266 -0.81225 
0.1751 3.45266 0.81225 0.18841 3.40066 -0.80295 0.18841 3.40066 0.80295 
0.18953 3.25869 -0.73454 0.18953 3.25869 0.73454 0.18973 3.65409 -0.85771 
0.18973 3.65409 0.85771 0.19365 3.60393 -0.85565 0.19365 3.60393 0.85565 
0.19885 3.55426 -0.85144 0.19885 3.55426 0.85144 0.20324 3.34957 -0.79126 
0.20324 3.34957 0.79126 0.2072 3.21452 -0.71834 0.2072 3.21452 0.71834 
0.20997 3.50196 -0.84711 0.20997 3.50196 0.84711 0.21954 3.29953 -0.77723 
0.21954 3.29953 0.77723 0.22206 3.44928 -0.8398 0.22206 3.44928 0.8398 
0.22619 3.17133 -0.70019 0.22619 3.17133 0.70019 0.23002 3.70415 -0.88192 
0.23002 3.70415 0.88192 0.23276 3.65393 -0.88195 0.23276 3.65393 0.88195 
0.23276 3.75437 -0.88195 0.23276 3.75437 0.88195 0.23588 3.39709 -0.83005 
0.23588 3.39709 0.83005 0.23624 3.25454 -0.76254 0.23624 3.25454 0.76254 
0.23669 3.60383 -0.87975 0.23669 3.60383 0.87975 0.24671 3.55126 -0.87742 
0.24671 3.55126 0.87742 0.25106 3.34612 -0.81792 0.25106 3.34612 0.81792 
0.2541 3.21068 -0.74592 0.2541 3.21068 0.74592 0.25804 3.49913 -0.87257 
0.25804 3.49913 0.87257 0.26612 3.29689 -0.80291 0.26612 3.29689 0.80291 
0.27074 3.4464 -0.86492 0.27074 3.4464 0.86492 0.27309 3.16807 -0.72743 
0.27309 3.16807 0.72743 0.27386 3.70415 -0.90399 0.27386 3.70415 0.90399 
0.27671 3.65387 -0.90394 0.27671 3.65387 0.90394 0.27671 3.75443 -0.90394 
0.27671 3.75443 0.90394 0.28312 3.25207 -0.78781 0.28312 3.25207 0.78781 
0.28474 3.39444 -0.85467 0.28474 3.39444 0.85467 0.28586 3.60133 -0.90374 
0.28586 3.60133 0.90374 0.28586 3.80697 -0.90374 0.28586 3.80697 0.90374 
0.2962 3.54877 -0.90092 0.2962 3.54877 0.90092 0.29877 3.3444 -0.8417 
0.29877 3.3444 0.8417 0.30145 3.20818 -0.77074 0.30145 3.20818 0.77074 
0.30742 3.49691 -0.89544 0.30742 3.49691 0.89544 0.31394 3.2954 -0.82631 
0.31394 3.2954 0.82631 0.31873 3.70415 -0.92388 0.31873 3.70415 0.92388 
0.32044 3.44424 -0.8873 0.32044 3.44424 0.8873 0.32074 3.1658 -0.75184 
0.32074 3.1658 0.75184 0.32698 3.65157 -0.92576 0.32698 3.65157 0.92576 
0.32698 3.75673 -0.92576 0.32698 3.75673 0.92576 0.33147 3.25067 -0.81086 
0.33147 3.25067 0.81086 0.33362 3.3937 -0.87655 0.33362 3.3937 0.87655 
0.33628 3.59913 -0.92501 0.33628 3.59913 0.92501 0.33628 3.80917 -0.92501 
0.33628 3.80917 0.92501 0.34662 3.54699 -0.92164 0.34662 3.54699 0.92164 
0.34662 3.86131 -0.92164 0.34662 3.86131 0.92164 0.34789 3.34375 -0.86321 
0.34789 3.34375 0.86321 0.34995 3.2071 -0.79335 0.34995 3.2071 0.79335 
0.35547 3.10709 -0.72377 0.35547 3.10709 0.72377 0.35797 3.4953 -0.91566 
0.35797 3.4953 0.91566 0.35797 3.913 -0.91566 0.35797 3.913 0.91566 
0.36286 3.29507 -0.84737 0.36286 3.29507 0.84737 0.36453 3.70415 -0.94154 
0.36453 3.70415 0.94154 0.37029 3.4442 -0.90708 0.37029 3.4442 0.90708 
0.37029 3.9641 -0.90708 0.37029 3.9641 0.90708 0.37298 3.65152 -0.94306 
0.37298 3.65152 0.94306 0.37298 3.75678 -0.94306 0.37298 3.75678 0.94306 
0.38066 3.25053 -0.83147 0.38066 3.25053 0.83147 0.38263 3.59884 -0.94196 
0.38263 3.59884 0.94196 0.38263 3.80946 -0.94196 0.38263 3.80946 0.94196 
0.38355 3.39384 -0.89592 0.38355 3.39384 0.89592 0.38379 3.14709 -0.76733 
0.38379 3.14709 0.76733 0.39319 3.54671 -0.93819 0.39319 3.54671 0.93819 
0.39319 3.86159 -0.93819 0.39319 3.86159 0.93819 0.39772 3.34436 -0.88222 
0.39772 3.34436 0.88222 0.40548 3.49389 -0.93178 0.40548 3.49389 0.93178 
0.40548 3.91441 -0.93178 0.40548 3.91441 0.93178 0.41113 3.70415 -0.95694 
0.41113 3.70415 0.95694 0.41274 3.2959 -0.86603 0.41274 3.2959 0.86603 
0.41397 3.18964 -0.80787 0.41397 3.18964 0.80787 0.41803 3.44286 -0.92272 
0.41803 3.44286 0.92272 0.41803 3.96544 -0.92272 0.41803 3.96544 0.92272 
0.41935 3.09009 -0.73714 0.41935 3.09009 0.73714 0.42004 3.6514 -0.95815 
0.42004 3.6514 0.95815 0.42004 3.7569 -0.95815 0.42004 3.7569 0.95815 
0.42976 3.5988 -0.95661 0.42976 3.5988 0.95661 0.42976 3.8095 -0.95661 
0.42976 3.8095 0.95661 0.43167 3.39237 -0.91106 0.43167 3.39237 0.91106 
0.43167 4.01593 -0.91106 0.43167 4.01593 0.91106 0.44136 3.54567 -0.9525 
0.44136 3.54567 0.9525 0.44136 3.86263 -0.9525 0.44136 3.86263 0.9525 
0.44535 3.23397 -0.84461 0.44535 3.23397 0.84461 0.44606 3.34302 -0.89687 
0.44606 3.34302 0.89687 0.44606 4.06528 -0.89687 0.44606 4.06528 0.89687 
0.44879 3.13108 -0.7796 0.44879 3.13108 0.7796 0.45373 3.493 -0.94555 
0.45373 3.493 0.94555 0.45373 3.9153 -0.94555 0.45373 3.9153 0.94555 
0.45635 3.03487 -0.70144 0.45635 3.03487 0.70144 0.45843 3.70415 -0.97003 
0.45843 3.70415 0.97003 0.46677 3.44197 -0.93606 0.46677 3.44197 0.93606 
0.46677 3.96633 -0.93606 0.46677 3.96633 0.93606 0.46753 3.65136 -0.97083 
0.46753 3.65136 0.97083 0.46753 3.75694 -0.97083 0.46753 3.75694 0.97083 
0.47867 3.5982 -0.9691 0.47867 3.5982 0.9691 0.47867 3.8101 -0.9691 
0.47867 3.8101 0.9691 0.47932 3.17456 -0.81866 0.47932 3.17456 0.81866 
0.48047 3.39169 -0.92388 0.48047 3.39169 0.92388 0.48047 4.01661 -0.92388 
0.48047 4.01661 0.92388 0.48354 3.28799 -0.88281 0.48354 3.28799 0.88281 
0.48354 4.12031 -0.88281 0.48354 4.12031 0.88281 0.48451 3.07589 -0.74716 
0.48451 3.07589 0.74716 0.49047 3.54508 -0.96447 0.49047 3.54508 0.96447 
0.49047 3.86322 -0.96447 0.49047 3.86322 0.96447 0.50261 3.49265 -0.95694 
0.50261 3.49265 0.95694 0.50261 3.91565 -0.95694 0.50261 3.91565 0.95694 
0.50632 3.70415 -0.98079 0.50632 3.70415 0.98079 0.51449 3.11798 -0.78833 
0.51449 3.11798 0.78833 0.51583 3.4417 -0.94693 0.51583 3.4417 0.94693 
0.51583 3.9666 -0.94693 0.51583 3.9666 0.94693 0.51688 3.22705 -0.85926 
0.51688 3.22705 0.85926 0.51688 4.18125 -0.85926 0.51688 4.18125 0.85926 
0.51696 3.65093 -0.9814 0.51696 3.65093 0.9814 0.51696 3.75737 -0.9814 
0.51696 3.75737 0.9814 0.51757 3.33615 -0.91147 0.51757 3.33615 0.91147 
0.51757 4.07215 -0.91147 0.51757 4.07215 0.91147 0.5223 3.02246 -0.70937 
0.5223 3.02246 0.70937 0.52813 3.59786 -0.97912 0.52813 3.59786 0.97912 
0.52813 3.81044 -0.97912 0.52813 3.81044 0.97912 0.53982 3.54511 -0.97396 
0.53982 3.54511 0.97396 0.53982 3.86319 -0.97396 0.53982 3.86319 0.97396 
0.55066 3.06455 -0.75378 0.55066 3.06455 0.75378 0.55184 3.16831 -0.83097 
0.55184 3.16831 0.83097 0.55199 3.49283 -0.96593 0.55199 3.49283 0.96593 
0.55199 3.91547 -0.96593 0.55199 3.91547 0.96593 0.55284 3.38616 -0.93638 
0.55284 3.38616 0.93638 0.55284 4.02214 -0.93638 0.55284 4.02214 0.93638 
0.55468 3.70415 -0.98918 0.55468 3.70415 0.98918 0.55552 3.28231 -0.89486 
0.55552 3.28231 0.89486 0.55552 4.12599 -0.89486 0.55552 4.12599 0.89486 
0.56547 3.65089 -0.98928 0.56547 3.65089 0.98928 0.56547 3.75741 -0.98928 
0.56547 3.75741 0.98928 0.57694 3.59759 -0.98648 0.57694 3.59759 0.98648 
0.57694 3.81071 -0.98648 0.57694 3.81071 0.98648 0.58759 3.11308 -0.79855 
0.58759 3.11308 0.79855 0.58764 3.01454 -0.71519 0.58764 3.01454 0.71519 
0.58874 3.43699 -0.95704 0.58874 3.43699 0.95704 0.58874 3.97131 -0.95704 
0.58874 3.97131 0.95704 0.58878 3.54486 -0.98079 0.58878 3.54486 0.98079 
0.58878 3.86344 -0.98079 0.58878 3.86344 0.98079 0.59004 3.22234 -0.86917 
0.59004 3.22234 0.86917 0.59004 4.18596 -0.86917 0.59004 4.18596 0.86917 
0.59052 3.33153 -0.92133 0.59052 3.33153 0.92133 0.59052 4.07677 -0.92133 
0.59052 4.07677 0.92133 0.6034 3.70415 -0.99518 0.6034 3.70415 0.99518 
0.6146 3.65078 -0.99479 0.6146 3.65078 0.99479 0.6146 3.75752 -0.99479 
0.6146 3.75752 0.99479 0.62517 3.16499 -0.83874 0.62517 3.16499 0.83874 
0.62517 4.24331 -0.83874 0.62517 4.24331 0.83874 0.62522 2.96823 -0.67276 
0.62522 2.96823 0.67276 0.62582 3.059 -0.76031 0.62582 3.059 0.76031 
0.62582 4.3493 -0.76031 0.62582 4.3493 0.76031 0.62602 3.38236 -0.94381 
0.62602 3.38236 0.94381 0.62602 4.02594 -0.94381 0.62602 4.02594 0.94381 
0.62606 3.59758 -0.99144 0.62606 3.59758 0.99144 0.62606 3.81072 -0.99144 
0.62606 3.81072 0.99144 0.62649 3.49103 -0.97415 0.62649 3.49103 0.97415 
0.62649 3.91727 -0.97415 0.62649 3.91727 0.97415 0.62827 3.27889 -0.90211 
0.62827 3.27889 0.90211 0.62827 4.12941 -0.90211 0.62827 4.12941 0.90211 
0.65235 3.70415 -0.9988 0.65235 3.70415 0.9988 0.66318 3.10934 -0.80296 
0.66318 3.10934 0.80296 0.66318 4.29896 -0.80296 0.66318 4.29896 0.80296 
0.66318 3.21998 -0.87414 0.66318 3.21998 0.87414 0.66318 4.18832 -0.87414 
0.66318 4.18832 0.87414 0.66321 3.0108 -0.71959 0.66321 3.0108 0.71959 
0.66322 2.92585 -0.62674 0.66322 2.92585 0.62674 0.66363 3.43577 -0.96257 
0.66363 3.43577 0.96257 0.66363 3.97253 -0.96257 0.66363 3.97253 0.96257 
0.66363 3.3292 -0.92628 0.66363 3.3292 0.92628 0.66363 4.0791 -0.92628 
0.66363 4.0791 0.92628 0.66365 3.54365 -0.98631 0.66365 3.54365 0.98631 
0.66365 3.86465 -0.98631 0.66365 3.86465 0.98631 0.66365 3.65075 -0.99786 
0.66365 3.65075 0.99786 0.66365 3.75755 -0.99786 0.66365 3.75755 0.99786 
0.70142 2.96608 -0.67472 0.70142 2.96608 0.67472 0.70142 3.05715 -0.76249 
0.70142 3.05715 0.76249 0.70142 3.16341 -0.84119 0.70142 3.16341 0.84119 
0.70142 3.27775 -0.90453 0.70142 3.27775 0.90453 0.70142 3.38144 -0.9465 
0.70142 3.38144 0.9465 0.70142 3.49043 -0.97689 0.70142 3.49043 0.97689 
0.70142 3.59727 -0.99427 0.70142 3.59727 0.99427 0.70142 3.70415 -1 
0.70142 3.70415 1 0.70142 3.81103 -0.99427 0.70142 3.81103 0.99427 
0.70142 3.91787 -0.97689 0.70142 3.91787 0.97689 0.70142 4.02686 -0.9465 
0.70142 4.02686 0.9465 0.70142 4.13055 -0.90453 0.70142 4.13055 0.90453 
0.70142 4.24489 -0.84119 0.70142 4.24489 0.84119 0.73918 3.65075 -0.99786 
0.73918 3.65075 0.99786 0.73918 3.75755 -0.99786 0.73918 3.75755 0.99786 
0.73918 3.54365 -0.98631 0.73918 3.54365 0.98631 0.73918 3.86465 -0.98631 
0.73918 3.86465 0.98631 0.7392 3.3292 -0.92628 0.7392 3.3292 0.92628 
0.7392 4.0791 -0.92628 0.7392 4.0791 0.92628 0.7392 3.43577 -0.96257 
0.7392 3.43577 0.96257 0.7392 3.97253 -0.96257 0.7392 3.97253 0.96257 
0.73962 3.0108 -0.71959 0.73962 3.0108 0.71959 0.73965 3.21998 -0.87414 
0.73965 3.21998 0.87414 0.73965 4.18832 -0.87414 0.73965 4.18832 0.87414 
0.73965 3.10934 -0.80296 0.73965 3.10934 0.80296 0.73965 4.29896 -0.80296 
0.73965 4.29896 0.80296 0.75048 3.70415 -0.9988 0.75048 3.70415 0.9988 
0.77456 3.27889 -0.90211 0.77456 3.27889 0.90211 0.77456 4.12941 -0.90211 
0.77456 4.12941 0.90211 0.77634 3.49103 -0.97415 0.77634 3.49103 0.97415 
0.77634 3.91727 -0.97415 0.77634 3.91727 0.97415 0.77677 3.59758 -0.99144 
0.77677 3.59758 0.99144 0.77677 3.81072 -0.99144 0.77677 3.81072 0.99144 
0.77681 3.38236 -0.94381 0.77681 3.38236 0.94381 0.77681 4.02594 -0.94381 
0.77681 4.02594 0.94381 0.77701 3.059 -0.76031 0.77701 3.059 0.76031 
0.77761 2.96823 -0.67276 0.77761 2.96823 0.67276 0.77766 3.16499 -0.83874 
0.77766 3.16499 0.83874 0.77766 4.24331 -0.83874 0.77766 4.24331 0.83874 
0.78823 3.65078 -0.99479 0.78823 3.65078 0.99479 0.78823 3.75752 -0.99479 
0.78823 3.75752 0.99479 0.79943 3.70415 -0.99518 0.79943 3.70415 0.99518 
0.81231 3.33153 -0.92133 0.81231 3.33153 0.92133 0.81231 4.07677 -0.92133 
0.81231 4.07677 0.92133 0.81279 3.22234 -0.86917 0.81279 3.22234 0.86917 
0.81279 4.18596 -0.86917 0.81279 4.18596 0.86917 0.81405 3.54486 -0.98079 
0.81405 3.54486 0.98079 0.81405 3.86344 -0.98079 0.81405 3.86344 0.98079 
0.81409 3.43699 -0.95704 0.81409 3.43699 0.95704 0.81409 3.97131 -0.95704 
0.81409 3.97131 0.95704 0.81519 3.01454 -0.71519 0.81519 3.01454 0.71519 
0.81524 3.11308 -0.79855 0.81524 3.11308 0.79855 0.82589 3.59759 -0.98648 
0.82589 3.59759 0.98648 0.82589 3.81071 -0.98648 0.82589 3.81071 0.98648 
0.83736 3.65089 -0.98928 0.83736 3.65089 0.98928 0.83736 3.75741 -0.98928 
0.83736 3.75741 0.98928 0.84731 3.28231 -0.89486 0.84731 3.28231 0.89486 
0.84731 4.12599 -0.89486 0.84731 4.12599 0.89486 0.84815 3.70415 -0.98918 
0.84815 3.70415 0.98918 0.84999 3.38616 -0.93638 0.84999 3.38616 0.93638 
0.84999 4.02214 -0.93638 0.84999 4.02214 0.93638 0.85084 3.49283 -0.96593 
0.85084 3.49283 0.96593 0.85084 3.91547 -0.96593 0.85084 3.91547 0.96593 
0.85099 3.16831 -0.83097 0.85099 3.16831 0.83097 0.85099 4.23999 -0.83097 
0.85099 4.23999 0.83097 0.85217 3.06455 -0.75378 0.85217 3.06455 0.75378 
0.86301 3.54511 -0.97396 0.86301 3.54511 0.97396 0.86301 3.86319 -0.97396 
0.86301 3.86319 0.97396 0.8747 3.59786 -0.97912 0.8747 3.59786 0.97912 
0.8747 3.81044 -0.97912 0.8747 3.81044 0.97912 0.88526 3.33615 -0.91147 
0.88526 3.33615 0.91147 0.88526 4.07215 -0.91147 0.88526 4.07215 0.91147 
0.88587 3.65093 -0.9814 0.88587 3.65093 0.9814 0.88587 3.75737 -0.9814 
0.88587 3.75737 0.9814 0.88595 3.22705 -0.85926 0.88595 3.22705 0.85926 
0.88595 4.18125 -0.85926 0.88595 4.18125 0.85926 0.887 3.4417 -0.94693 
0.887 3.4417 0.94693 0.887 3.9666 -0.94693 0.887 3.9666 0.94693 
0.89651 3.70415 -0.98079 0.89651 3.70415 0.98079 0.90022 3.49265 -0.95694 
0.90022 3.49265 0.95694 0.90022 3.91565 -0.95694 0.90022 3.91565 0.95694 
0.91236 3.54508 -0.96447 0.91236 3.54508 0.96447 0.91236 3.86322 -0.96447 
0.91236 3.86322 0.96447 0.91929 3.28799 -0.88281 0.91929 3.28799 0.88281 
0.91929 4.12031 -0.88281 0.91929 4.12031 0.88281 0.92236 3.39169 -0.92388 
0.92236 3.39169 0.92388 0.92236 4.01661 -0.92388 0.92236 4.01661 0.92388 
0.92416 3.5982 -0.9691 0.92416 3.5982 0.9691 0.92416 3.8101 -0.9691 
0.92416 3.8101 0.9691 0.9353 3.65136 -0.97083 0.9353 3.65136 0.97083 
0.9353 3.75694 -0.97083 0.9353 3.75694 0.97083 0.93606 3.44197 -0.93606 
0.93606 3.44197 0.93606 0.93606 3.96633 -0.93606 0.93606 3.96633 0.93606 
0.9444 3.70415 -0.97003 0.9444 3.70415 0.97003 0.9491 3.493 -0.94555 
0.9491 3.493 0.94555 0.9491 3.9153 -0.94555 0.9491 3.9153 0.94555 
0.95677 3.34302 -0.89687 0.95677 3.34302 0.89687 0.95677 4.06528 -0.89687 
0.95677 4.06528 0.89687 0.95748 4.17433 -0.84461 0.95748 4.17433 0.84461 
0.96147 3.54567 -0.9525 0.96147 3.54567 0.9525 0.96147 3.86263 -0.9525 
0.96147 3.86263 0.9525 0.97116 3.39237 -0.91106 0.97116 3.39237 0.91106 
0.97116 4.01593 -0.91106 0.97116 4.01593 0.91106 0.97307 3.5988 -0.95661 
0.97307 3.5988 0.95661 0.97307 3.8095 -0.95661 0.97307 3.8095 0.95661 
0.98279 3.6514 -0.95815 0.98279 3.6514 0.95815 0.98279 3.7569 -0.95815 
0.98279 3.7569 0.95815 0.9848 3.44286 -0.92272 0.9848 3.44286 0.92272 
0.9848 3.96544 -0.92272 0.9848 3.96544 0.92272 0.99009 4.1124 -0.86603 
0.99009 4.1124 0.86603 0.9917 3.70415 -0.95694 0.9917 3.70415 0.95694 
0.99735 3.49389 -0.93178 0.99735 3.49389 0.93178 0.99735 3.91441 -0.93178 
0.99735 3.91441 0.93178 1.00511 4.06394 -0.88222 1.00511 4.06394 0.88222 
1.00964 3.54671 -0.93819 1.00964 3.54671 0.93819 1.00964 3.86159 -0.93819 
1.00964 3.86159 0.93819 1.01928 4.01446 -0.89592 1.01928 4.01446 0.89592 
1.0202 3.59884 -0.94196 1.0202 3.59884 0.94196 1.0202 3.80946 -0.94196 
1.0202 3.80946 0.94196 1.02985 3.65152 -0.94306 1.02985 3.65152 0.94306 
1.02985 3.75678 -0.94306 1.02985 3.75678 0.94306 1.03254 3.4442 -0.90708 
1.03254 3.4442 0.90708 1.03254 3.9641 -0.90708 1.03254 3.9641 0.90708 
1.0383 3.70415 -0.94154 1.0383 3.70415 0.94154 1.03997 4.11323 -0.84737 
1.03997 4.11323 0.84737 1.04486 3.4953 -0.91566 1.04486 3.4953 0.91566 
1.04486 3.913 -0.91566 1.04486 3.913 0.91566 1.05494 4.06455 -0.86321 
1.05494 4.06455 0.86321 1.05621 3.54699 -0.92164 1.05621 3.54699 0.92164 
1.05621 3.86131 -0.92164 1.05621 3.86131 0.92164 1.06655 3.59913 -0.92501 
1.06655 3.59913 0.92501 1.06655 3.80917 -0.92501 1.06655 3.80917 0.92501 
1.06921 4.0146 -0.87655 1.06921 4.0146 0.87655 1.07585 3.65157 -0.92576 
1.07585 3.65157 0.92576 1.07585 3.75673 -0.92576 1.07585 3.75673 0.92576 
1.08239 3.96406 -0.8873 1.08239 3.96406 0.8873 1.0841 3.70415 -0.92388 
1.0841 3.70415 0.92388 1.09541 3.91139 -0.89544 1.09541 3.91139 0.89544 
1.10406 4.0639 -0.8417 1.10406 4.0639 0.8417 1.10663 3.85953 -0.90092 
1.10663 3.85953 0.90092 1.11697 3.80697 -0.90374 1.11697 3.80697 0.90374 
1.11809 4.01386 -0.85467 1.11809 4.01386 0.85467 1.12612 3.65387 -0.90394 
1.12612 3.65387 0.90394 1.12612 3.75443 -0.90394 1.12612 3.75443 0.90394 
1.12897 3.70415 -0.90399 1.12897 3.70415 0.90399 1.13209 3.9619 -0.86492 
1.13209 3.9619 0.86492 1.14479 3.90917 -0.87257 1.14479 3.90917 0.87257 
1.15177 4.06218 -0.81792 1.15177 4.06218 0.81792 1.15612 3.85704 -0.87742 
1.15612 3.85704 0.87742 1.16614 3.80447 -0.87975 1.16614 3.80447 0.87975 
1.16695 4.01121 -0.83005 1.16695 4.01121 0.83005 1.17007 3.75437 -0.88195 
1.17007 3.75437 0.88195 1.18077 3.95902 -0.8398 1.18077 3.95902 0.8398 
1.19286 3.90634 -0.84711 1.19286 3.90634 0.84711 1.20398 3.85404 -0.85144 
1.20398 3.85404 0.85144 1.20918 3.80437 -0.85565 1.20918 3.80437 0.85565 
1.21442 4.00764 -0.80295 1.21442 4.00764 0.80295 1.22773 3.95564 -0.81225 
1.22773 3.95564 0.81225 1.23947 3.90291 -0.81914 1.23947 3.90291 0.81914 
1.25937 4.00306 -0.77417 1.25937 4.00306 0.77417 1.27243 3.95084 -0.78299 
1.27243 3.95084 0.78299 -1.27243 3.95084 -0.78299 -1.27243 3.95084 0.78299 
-1.25937 4.00306 -0.77417 -1.25937 4.00306 0.77417 -1.23947 3.90291 -0.81914 
-1.23947 3.90291 0.81914 -1.22773 3.95564 -0.81225 -1.22773 3.95564 0.81225 
-1.21442 4.00764 -0.80295 -1.21442 4.00764 0.80295 -1.20918 3.80437 -0.85565 
-1.20918 3.80437 0.85565 -1.20398 3.85404 -0.85144 -1.20398 3.85404 0.85144 
-1.19286 3.90634 -0.84711 -1.19286 3.90634 0.84711 -1.18077 3.95902 -0.8398 
-1.18077 3.95902 0.8398 -1.17007 3.75437 -0.88195 -1.17007 3.75437 0.88195 
-1.16695 4.01121 -0.83005 -1.16695 4.01121 0.83005 -1.16614 3.80447 -0.87975 
-1.16614 3.80447 0.87975 -1.15612 3.85704 -0.87742 -1.15612 3.85704 0.87742 
-1.15177 4.06218 -0.81792 -1.15177 4.06218 0.81792 -1.14479 3.90917 -0.87257 
-1.14479 3.90917 0.87257 -1.13209 3.9619 -0.86492 -1.13209 3.9619 0.86492 
-1.12897 3.70415 -0.90399 -1.12897 3.70415 0.90399 -1.12612 3.65387 -0.90394 
-1.12612 3.65387 0.90394 -1.12612 3.75443 -0.90394 -1.12612 3.75443 0.90394 
-1.11809 4.01386 -0.85467 -1.11809 4.01386 0.85467 -1.11697 3.80697 -0.90374 
-1.11697 3.80697 0.90374 -1.10663 3.85953 -0.90092 -1.10663 3.85953 0.90092 
-1.10406 4.0639 -0.8417 -1.10406 4.0639 0.8417 -1.09541 3.91139 -0.89544 
-1.09541 3.91139 0.89544 -1.0841 3.70415 -0.92388 -1.0841 3.70415 0.92388 
-1.08239 3.96406 -0.8873 -1.08239 3.96406 0.8873 -1.07585 3.65157 -0.92576 
-1.07585 3.65157 0.92576 -1.07585 3.75673 -0.92576 -1.07585 3.75673 0.92576 
-1.06921 4.0146 -0.87655 -1.06921 4.0146 0.87655 -1.06655 3.59913 -0.92501 
-1.06655 3.59913 0.92501 -1.06655 3.80917 -0.92501 -1.06655 3.80917 0.92501 
-1.05621 3.54699 -0.92164 -1.05621 3.54699 0.92164 -1.05621 3.86131 -0.92164 
-1.05621 3.86131 0.92164 -1.05494 4.06455 -0.86321 -1.05494 4.06455 0.86321 
-1.04486 3.4953 -0.91566 -1.04486 3.4953 0.91566 -1.04486 3.913 -0.91566 
-1.04486 3.913 0.91566 -1.03997 4.11323 -0.84737 -1.03997 4.11323 0.84737 
-1.0383 3.70415 -0.94154 -1.0383 3.70415 0.94154 -1.03254 3.4442 -0.90708 
-1.03254 3.4442 0.90708 -1.03254 3.9641 -0.90708 -1.03254 3.9641 0.90708 
-1.02985 3.65152 -0.94306 -1.02985 3.65152 0.94306 -1.02985 3.75678 -0.94306 
-1.02985 3.75678 0.94306 -1.0202 3.59884 -0.94196 -1.0202 3.59884 0.94196 
-1.0202 3.80946 -0.94196 -1.0202 3.80946 0.94196 -1.01928 4.01446 -0.89592 
-1.01928 4.01446 0.89592 -1.00964 3.54671 -0.93819 -1.00964 3.54671 0.93819 
-1.00964 3.86159 -0.93819 -1.00964 3.86159 0.93819 -1.00511 4.06394 -0.88222 
-1.00511 4.06394 0.88222 -0.99735 3.49389 -0.93178 -0.99735 3.49389 0.93178 
-0.99735 3.91441 -0.93178 -0.99735 3.91441 0.93178 -0.9917 3.70415 -0.95694 
-0.9917 3.70415 0.95694 -0.99009 4.1124 -0.86603 -0.99009 4.1124 0.86603 
-0.9848 3.44286 -0.92272 -0.9848 3.44286 0.92272 -0.9848 3.96544 -0.92272 
-0.9848 3.96544 0.92272 -0.98279 3.6514 -0.95815 -0.98279 3.6514 0.95815 
-0.98279 3.7569 -0.95815 -0.98279 3.7569 0.95815 -0.97307 3.5988 -0.95661 
-0.97307 3.5988 0.95661 -0.97307 3.8095 -0.95661 -0.97307 3.8095 0.95661 
-0.97116 3.39237 -0.91106 -0.97116 3.39237 0.91106 -0.97116 4.01593 -0.91106 
-0.97116 4.01593 0.91106 -0.96147 3.54567 -0.9525 -0.96147 3.54567 0.9525 
-0.96147 3.86263 -0.9525 -0.96147 3.86263 0.9525 -0.95748 4.17433 -0.84461 
-0.95748 4.17433 0.84461 -0.95677 3.34302 -0.89687 -0.95677 3.34302 0.89687 
-0.95677 4.06528 -0.89687 -0.95677 4.06528 0.89687 -0.9491 3.493 -0.94555 
-0.9491 3.493 0.94555 -0.9491 3.9153 -0.94555 -0.9491 3.9153 0.94555 
-0.9444 3.70415 -0.97003 -0.9444 3.70415 0.97003 -0.93606 3.44197 -0.93606 
-0.93606 3.44197 0.93606 -0.93606 3.96633 -0.93606 -0.93606 3.96633 0.93606 
-0.9353 3.65136 -0.97083 -0.9353 3.65136 0.97083 -0.9353 3.75694 -0.97083 
-0.9353 3.75694 0.97083 -0.92416 3.5982 -0.9691 -0.92416 3.5982 0.9691 
-0.92416 3.8101 -0.9691 -0.92416 3.8101 0.9691 -0.92236 3.39169 -0.92388 
-0.92236 3.39169 0.92388 -0.92236 4.01661 -0.92388 -0.92236 4.01661 0.92388 
-0.91929 3.28799 -0.88281 -0.91929 3.28799 0.88281 -0.91929 4.12031 -0.88281 
-0.91929 4.12031 0.88281 -0.91236 3.54508 -0.96447 -0.91236 3.54508 0.96447 
-0.91236 3.86322 -0.96447 -0.91236 3.86322 0.96447 -0.90022 3.49265 -0.95694 
-0.90022 3.49265 0.95694 -0.90022 3.91565 -0.95694 -0.90022 3.91565 0.95694 
-0.89651 3.70415 -0.98079 -0.89651 3.70415 0.98079 -0.887 3.4417 -0.94693 
-0.887 3.4417 0.94693 -0.887 3.9666 -0.94693 -0.887 3.9666 0.94693 
-0.88595 3.22705 -0.85926 -0.88595 3.22705 0.85926 -0.88595 4.18125 -0.85926 
-0.88595 4.18125 0.85926 -0.88587 3.65093 -0.9814 -0.88587 3.65093 0.9814 
-0.88587 3.75737 -0.9814 -0.88587 3.75737 0.9814 -0.88526 3.33615 -0.91147 
-0.88526 3.33615 0.91147 -0.88526 4.07215 -0.91147 -0.88526 4.07215 0.91147 
-0.8747 3.59786 -0.97912 -0.8747 3.59786 0.97912 -0.8747 3.81044 -0.97912 
-0.8747 3.81044 0.97912 -0.86301 3.54511 -0.97396 -0.86301 3.54511 0.97396 
-0.86301 3.86319 -0.97396 -0.86301 3.86319 0.97396 -0.85217 3.06455 -0.75378 
-0.85217 3.06455 0.75378 -0.85099 3.16831 -0.83097 -0.85099 3.16831 0.83097 
-0.85099 4.23999 -0.83097 -0.85099 4.23999 0.83097 -0.85084 3.49283 -0.96593 
-0.85084 3.49283 0.96593 -0.85084 3.91547 -0.96593 -0.85084 3.91547 0.96593 
-0.84999 3.38616 -0.93638 -0.84999 3.38616 0.93638 -0.84999 4.02214 -0.93638 
-0.84999 4.02214 0.93638 -0.84815 3.70415 -0.98918 -0.84815 3.70415 0.98918 
-0.84731 3.28231 -0.89486 -0.84731 3.28231 0.89486 -0.84731 4.12599 -0.89486 
-0.84731 4.12599 0.89486 -0.83736 3.65089 -0.98928 -0.83736 3.65089 0.98928 
-0.83736 3.75741 -0.98928 -0.83736 3.75741 0.98928 -0.82589 3.59759 -0.98648 
-0.82589 3.59759 0.98648 -0.82589 3.81071 -0.98648 -0.82589 3.81071 0.98648 
-0.81524 3.11308 -0.79855 -0.81524 3.11308 0.79855 -0.81519 3.01454 -0.71519 
-0.81519 3.01454 0.71519 -0.81409 3.43699 -0.95704 -0.81409 3.43699 0.95704 
-0.81409 3.97131 -0.95704 -0.81409 3.97131 0.95704 -0.81405 3.54486 -0.98079 
-0.81405 3.54486 0.98079 -0.81405 3.86344 -0.98079 -0.81405 3.86344 0.98079 
-0.81279 3.22234 -0.86917 -0.81279 3.22234 0.86917 -0.81279 4.18596 -0.86917 
-0.81279 4.18596 0.86917 -0.81231 3.33153 -0.92133 -0.81231 3.33153 0.92133 
-0.81231 4.07677 -0.92133 -0.81231 4.07677 0.92133 -0.79943 3.70415 -0.99518 
-0.79943 3.70415 0.99518 -0.78823 3.65078 -0.99479 -0.78823 3.65078 0.99479 
-0.78823 3.75752 -0.99479 -0.78823 3.75752 0.99479 -0.77766 3.16499 -0.83874 
-0.77766 3.16499 0.83874 -0.77766 4.24331 -0.83874 -0.77766 4.24331 0.83874 
-0.77761 2.96823 -0.67276 -0.77761 2.96823 0.67276 -0.77701 3.059 -0.76031 
-0.77701 3.059 0.76031 -0.77681 3.38236 -0.94381 -0.77681 3.38236 0.94381 
-0.77681 4.02594 -0.94381 -0.77681 4.02594 0.94381 -0.77677 3.59758 -0.99144 
-0.77677 3.59758 0.99144 -0.77677 3.81072 -0.99144 -0.77677 3.81072 0.99144 
-0.77634 3.49103 -0.97415 -0.77634 3.49103 0.97415 -0.77634 3.91727 -0.97415 
-0.77634 3.91727 0.97415 -0.77456 3.27889 -0.90211 -0.77456 3.27889 0.90211 
-0.77456 4.12941 -0.90211 -0.77456 4.12941 0.90211 -0.75048 3.70415 -0.9988 
-0.75048 3.70415 0.9988 -0.73965 3.10934 -0.80296 -0.73965 3.10934 0.80296 
-0.73965 4.29896 -0.80296 -0.73965 4.29896 0.80296 -0.73965 3.21998 -0.87414 
-0.73965 3.21998 0.87414 -0.73965 4.18832 -0.87414 -0.73965 4.18832 0.87414 
-0.73962 3.0108 -0.71959 -0.73962 3.0108 0.71959 -0.7392 3.43577 -0.96257 
-0.7392 3.43577 0.96257 -0.7392 3.97253 -0.96257 -0.7392 3.97253 0.96257 
-0.7392 3.3292 -0.92628 -0.7392 3.3292 0.92628 -0.7392 4.0791 -0.92628 
-0.7392 4.0791 0.92628 -0.73918 3.54365 -0.98631 -0.73918 3.54365 0.98631 
-0.73918 3.86465 -0.98631 -0.73918 3.86465 0.98631 -0.73918 3.65075 -0.99786 
-0.73918 3.65075 0.99786 -0.73918 3.75755 -0.99786 -0.73918 3.75755 0.99786 
-0.70142 2.96608 -0.67472 -0.70142 2.96608 0.67472 -0.70142 3.05715 -0.76249 
-0.70142 3.05715 0.76249 -0.70142 3.16341 -0.84119 -0.70142 3.16341 0.84119 
-0.70142 3.27775 -0.90453 -0.70142 3.27775 0.90453 -0.70142 3.38144 -0.9465 
-0.70142 3.38144 0.9465 -0.70142 3.49043 -0.97689 -0.70142 3.49043 0.97689 
-0.70142 3.59727 -0.99427 -0.70142 3.59727 0.99427 -0.70142 3.70415 -1 
-0.70142 3.70415 1 -0.70142 3.81103 -0.99427 -0.70142 3.81103 0.99427 
-0.70142 3.91787 -0.97689 -0.70142 3.91787 0.97689 -0.70142 4.02686 -0.9465 
-0.70142 4.02686 0.9465 -0.70142 4.13055 -0.90453 -0.70142 4.13055 0.90453 
-0.70142 4.24489 -0.84119 -0.70142 4.24489 0.84119 -0.66365 3.65075 -0.99786 
-0.66365 3.65075 0.99786 -0.66365 3.75755 -0.99786 -0.66365 3.75755 0.99786 
-0.66365 3.54365 -0.98631 -0.66365 3.54365 0.98631 -0.66365 3.86465 -0.98631 
-0.66365 3.86465 0.98631 -0.66363 3.3292 -0.92628 -0.66363 3.3292 0.92628 
-0.66363 4.0791 -0.92628 -0.66363 4.0791 0.92628 -0.66363 3.43577 -0.96257 
-0.66363 3.43577 0.96257 -0.66363 3.97253 -0.96257 -0.66363 3.97253 0.96257 
-0.66322 2.92585 -0.62674 -0.66322 2.92585 0.62674 -0.66321 3.0108 -0.71959 
-0.66321 3.0108 0.71959 -0.66318 3.21998 -0.87414 -0.66318 3.21998 0.87414 
-0.66318 4.18832 -0.87414 -0.66318 4.18832 0.87414 -0.66318 3.10934 -0.80296 
-0.66318 3.10934 0.80296 -0.66318 4.29896 -0.80296 -0.66318 4.29896 0.80296 
-0.65235 3.70415 -0.9988 -0.65235 3.70415 0.9988 -0.62827 3.27889 -0.90211 
-0.62827 3.27889 0.90211 -0.62827 4.12941 -0.90211 -0.62827 4.12941 0.90211 
-0.62649 3.49103 -0.97415 -0.62649 3.49103 0.97415 -0.62649 3.91727 -0.97415 
-0.62649 3.91727 0.97415 -0.62606 3.59758 -0.99144 -0.62606 3.59758 0.99144 
-0.62606 3.81072 -0.99144 -0.62606 3.81072 0.99144 -0.62602 3.38236 -0.94381 
-0.62602 3.38236 0.94381 -0.62602 4.02594 -0.94381 -0.62602 4.02594 0.94381 
-0.62582 3.059 -0.76031 -0.62582 3.059 0.76031 -0.62582 4.3493 -0.76031 
-0.62582 4.3493 0.76031 -0.62522 2.96823 -0.67276 -0.62522 2.96823 0.67276 
-0.62517 3.16499 -0.83874 -0.62517 3.16499 0.83874 -0.62517 4.24331 -0.83874 
-0.62517 4.24331 0.83874 -0.6146 3.65078 -0.99479 -0.6146 3.65078 0.99479 
-0.6146 3.75752 -0.99479 -0.6146 3.75752 0.99479 -0.6034 3.70415 -0.99518 
-0.6034 3.70415 0.99518 -0.59052 3.33153 -0.92133 -0.59052 3.33153 0.92133 
-0.59052 4.07677 -0.92133 -0.59052 4.07677 0.92133 -0.59004 3.22234 -0.86917 
-0.59004 3.22234 0.86917 -0.59004 4.18596 -0.86917 -0.59004 4.18596 0.86917 
-0.58878 3.54486 -0.98079 -0.58878 3.54486 0.98079 -0.58878 3.86344 -0.98079 
-0.58878 3.86344 0.98079 -0.58874 3.43699 -0.95704 -0.58874 3.43699 0.95704 
-0.58874 3.97131 -0.95704 -0.58874 3.97131 0.95704 -0.58764 3.01454 -0.71519 
-0.58764 3.01454 0.71519 -0.58759 3.11308 -0.79855 -0.58759 3.11308 0.79855 
-0.57694 3.59759 -0.98648 -0.57694 3.59759 0.98648 -0.57694 3.81071 -0.98648 
-0.57694 3.81071 0.98648 -0.56547 3.65089 -0.98928 -0.56547 3.65089 0.98928 
-0.56547 3.75741 -0.98928 -0.56547 3.75741 0.98928 -0.55552 3.28231 -0.89486 
-0.55552 3.28231 0.89486 -0.55552 4.12599 -0.89486 -0.55552 4.12599 0.89486 
-0.55468 3.70415 -0.98918 -0.55468 3.70415 0.98918 -0.55284 3.38616 -0.93638 
-0.55284 3.38616 0.93638 -0.55284 4.02214 -0.93638 -0.55284 4.02214 0.93638 
-0.55199 3.49283 -0.96593 -0.55199 3.49283 0.96593 -0.55199 3.91547 -0.96593 
-0.55199 3.91547 0.96593 -0.55184 3.16831 -0.83097 -0.55184 3.16831 0.83097 
-0.55066 3.06455 -0.75378 -0.55066 3.06455 0.75378 -0.53982 3.54511 -0.97396 
-0.53982 3.54511 0.97396 -0.53982 3.86319 -0.97396 -0.53982 3.86319 0.97396 
-0.52813 3.59786 -0.97912 -0.52813 3.59786 0.97912 -0.52813 3.81044 -0.97912 
-0.52813 3.81044 0.97912 -0.5223 3.02246 -0.70937 -0.5223 3.02246 0.70937 
-0.51757 3.33615 -0.91147 -0.51757 3.33615 0.91147 -0.51757 4.07215 -0.91147 
-0.51757 4.07215 0.91147 -0.51696 3.65093 -0.9814 -0.51696 3.65093 0.9814 
-0.51696 3.75737 -0.9814 -0.51696 3.75737 0.9814 -0.51688 3.22705 -0.85926 
-0.51688 3.22705 0.85926 -0.51688 4.18125 -0.85926 -0.51688 4.18125 0.85926 
-0.51583 3.4417 -0.94693 -0.51583 3.4417 0.94693 -0.51583 3.9666 -0.94693 
-0.51583 3.9666 0.94693 -0.51449 3.11798 -0.78833 -0.51449 3.11798 0.78833 
-0.50632 3.70415 -0.98079 -0.50632 3.70415 0.98079 -0.50261 3.49265 -0.95694 
-0.50261 3.49265 0.95694 -0.50261 3.91565 -0.95694 -0.50261 3.91565 0.95694 
-0.49047 3.54508 -0.96447 -0.49047 3.54508 0.96447 -0.49047 3.86322 -0.96447 
-0.49047 3.86322 0.96447 -0.48451 3.07589 -0.74716 -0.48451 3.07589 0.74716 
-0.48354 3.28799 -0.88281 -0.48354 3.28799 0.88281 -0.48354 4.12031 -0.88281 
-0.48354 4.12031 0.88281 -0.48047 3.39169 -0.92388 -0.48047 3.39169 0.92388 
-0.48047 4.01661 -0.92388 -0.48047 4.01661 0.92388 -0.47932 3.17456 -0.81866 
-0.47932 3.17456 0.81866 -0.47867 3.5982 -0.9691 -0.47867 3.5982 0.9691 
-0.47867 3.8101 -0.9691 -0.47867 3.8101 0.9691 -0.46753 3.65136 -0.97083 
-0.46753 3.65136 0.97083 -0.46753 3.75694 -0.97083 -0.46753 3.75694 0.97083 
-0.46677 3.44197 -0.93606 -0.46677 3.44197 0.93606 -0.46677 3.96633 -0.93606 
-0.46677 3.96633 0.93606 -0.45843 3.70415 -0.97003 -0.45843 3.70415 0.97003 
-0.45635 3.03487 -0.70144 -0.45635 3.03487 0.70144 -0.45373 3.493 -0.94555 
-0.45373 3.493 0.94555 -0.45373 3.9153 -0.94555 -0.45373 3.9153 0.94555 
-0.44879 3.13108 -0.7796 -0.44879 3.13108 0.7796 -0.44606 3.34302 -0.89687 
-0.44606 3.34302 0.89687 -0.44606 4.06528 -0.89687 -0.44606 4.06528 0.89687 
-0.44535 3.23397 -0.84461 -0.44535 3.23397 0.84461 -0.44136 3.54567 -0.9525 
-0.44136 3.54567 0.9525 -0.44136 3.86263 -0.9525 -0.44136 3.86263 0.9525 
-0.43167 3.39237 -0.91106 -0.43167 3.39237 0.91106 -0.43167 4.01593 -0.91106 
-0.43167 4.01593 0.91106 -0.42976 3.5988 -0.95661 -0.42976 3.5988 0.95661 
-0.42976 3.8095 -0.95661 -0.42976 3.8095 0.95661 -0.42004 3.6514 -0.95815 
-0.42004 3.6514 0.95815 -0.42004 3.7569 -0.95815 -0.42004 3.7569 0.95815 
-0.41935 3.09009 -0.73714 -0.41935 3.09009 0.73714 -0.41803 3.44286 -0.92272 
-0.41803 3.44286 0.92272 -0.41803 3.96544 -0.92272 -0.41803 3.96544 0.92272 
-0.41397 3.18964 -0.80787 -0.41397 3.18964 0.80787 -0.41274 3.2959 -0.86603 
-0.41274 3.2959 0.86603 -0.41113 3.70415 -0.95694 -0.41113 3.70415 0.95694 
-0.40548 3.49389 -0.93178 -0.40548 3.49389 0.93178 -0.40548 3.91441 -0.93178 
-0.40548 3.91441 0.93178 -0.39772 3.34436 -0.88222 -0.39772 3.34436 0.88222 
-0.39319 3.54671 -0.93819 -0.39319 3.54671 0.93819 -0.39319 3.86159 -0.93819 
-0.39319 3.86159 0.93819 -0.38379 3.14709 -0.76733 -0.38379 3.14709 0.76733 
-0.38355 3.39384 -0.89592 -0.38355 3.39384 0.89592 -0.38263 3.59884 -0.94196 
-0.38263 3.59884 0.94196 -0.38263 3.80946 -0.94196 -0.38263 3.80946 0.94196 
-0.38066 3.25053 -0.83147 -0.38066 3.25053 0.83147 -0.37298 3.65152 -0.94306 
-0.37298 3.65152 0.94306 -0.37298 3.75678 -0.94306 -0.37298 3.75678 0.94306 
-0.37029 3.4442 -0.90708 -0.37029 3.4442 0.90708 -0.37029 3.9641 -0.90708 
-0.37029 3.9641 0.90708 -0.36453 3.70415 -0.94154 -0.36453 3.70415 0.94154 
-0.36286 3.29507 -0.84737 -0.36286 3.29507 0.84737 -0.35797 3.4953 -0.91566 
-0.35797 3.4953 0.91566 -0.35797 3.913 -0.91566 -0.35797 3.913 0.91566 
-0.35547 3.10709 -0.72377 -0.35547 3.10709 0.72377 -0.34995 3.2071 -0.79335 
-0.34995 3.2071 0.79335 -0.34789 3.34375 -0.86321 -0.34789 3.34375 0.86321 
-0.34662 3.54699 -0.92164 -0.34662 3.54699 0.92164 -0.34662 3.86131 -0.92164 
-0.34662 3.86131 0.92164 -0.33628 3.59913 -0.92501 -0.33628 3.59913 0.92501 
-0.33628 3.80917 -0.92501 -0.33628 3.80917 0.92501 -0.33362 3.3937 -0.87655 
-0.33362 3.3937 0.87655 -0.33147 3.25067 -0.81086 -0.33147 3.25067 0.81086 
-0.32698 3.65157 -0.92576 -0.32698 3.65157 0.92576 -0.32698 3.75673 -0.92576 
-0.32698 3.75673 0.92576 -0.32074 3.1658 -0.75184 -0.32074 3.1658 0.75184 
-0.32044 3.44424 -0.8873 -0.32044 3.44424 0.8873 -0.31873 3.70415 -0.92388 
-0.31873 3.70415 0.92388 -0.31394 3.2954 -0.82631 -0.31394 3.2954 0.82631 
-0.30742 3.49691 -0.89544 -0.30742 3.49691 0.89544 -0.30145 3.20818 -0.77074 
-0.30145 3.20818 0.77074 -0.29877 3.3444 -0.8417 -0.29877 3.3444 0.8417 
-0.2962 3.54877 -0.90092 -0.2962 3.54877 0.90092 -0.28586 3.60133 -0.90374 
-0.28586 3.60133 0.90374 -0.28586 3.80697 -0.90374 -0.28586 3.80697 0.90374 
-0.28474 3.39444 -0.85467 -0.28474 3.39444 0.85467 -0.28312 3.25207 -0.78781 
-0.28312 3.25207 0.78781 -0.27671 3.65387 -0.90394 -0.27671 3.65387 0.90394 
-0.27671 3.75443 -0.90394 -0.27671 3.75443 0.90394 -0.27386 3.70415 -0.90399 
-0.27386 3.70415 0.90399 -0.27309 3.16807 -0.72743 -0.27309 3.16807 0.72743 
-0.27074 3.4464 -0.86492 -0.27074 3.4464 0.86492 -0.26612 3.29689 -0.80291 
-0.26612 3.29689 0.80291 -0.25804 3.49913 -0.87257 -0.25804 3.49913 0.87257 
-0.2541 3.21068 -0.74592 -0.2541 3.21068 0.74592 -0.25106 3.34612 -0.81792 
-0.25106 3.34612 0.81792 -0.24671 3.55126 -0.87742 -0.24671 3.55126 0.87742 
-0.23669 3.60383 -0.87975 -0.23669 3.60383 0.87975 -0.23624 3.25454 -0.76254 
-0.23624 3.25454 0.76254 -0.23588 3.39709 -0.83005 -0.23588 3.39709 0.83005 
-0.23276 3.65393 -0.88195 -0.23276 3.65393 0.88195 -0.23276 3.75437 -0.88195 
-0.23276 3.75437 0.88195 -0.23002 3.70415 -0.88192 -0.23002 3.70415 0.88192 
-0.22619 3.17133 -0.70019 -0.22619 3.17133 0.70019 -0.22206 3.44928 -0.8398 
-0.22206 3.44928 0.8398 -0.21954 3.29953 -0.77723 -0.21954 3.29953 0.77723 
-0.20997 3.50196 -0.84711 -0.20997 3.50196 0.84711 -0.2072 3.21452 -0.71834 
-0.2072 3.21452 0.71834 -0.20324 3.34957 -0.79126 -0.20324 3.34957 0.79126 
-0.19885 3.55426 -0.85144 -0.19885 3.55426 0.85144 -0.19365 3.60393 -0.85565 
-0.19365 3.60393 0.85565 -0.18973 3.65409 -0.85771 -0.18973 3.65409 0.85771 
-0.18953 3.25869 -0.73454 -0.18953 3.25869 0.73454 -0.18841 3.40066 -0.80295 
-0.18841 3.40066 0.80295 -0.1751 3.45266 -0.81225 -0.1751 3.45266 0.81225 
-0.17432 3.30333 -0.74934 -0.17432 3.30333 0.74934 -0.16336 3.50539 -0.81914 
-0.16336 3.50539 0.81914 -0.16178 3.21981 -0.68862 -0.16178 3.21981 0.68862 
-0.15822 3.35363 -0.76294 -0.15822 3.35363 0.76294 -0.15692 3.55464 -0.82533 
-0.15692 3.55464 0.82533 -0.15185 3.60427 -0.82946 -0.15185 3.60427 0.82946 
-0.14551 3.2635 -0.70484 -0.14551 3.2635 0.70484 -0.14346 3.40524 -0.77417 
-0.14346 3.40524 0.77417 -0.1306 3.30826 -0.71933 -0.1306 3.30826 0.71933 
-0.1304 3.45746 -0.78299 -0.1304 3.45746 0.78299 -0.12222 3.50557 -0.79063 
-0.12222 3.50557 0.79063 -0.11578 3.55489 -0.79671 -0.11578 3.55489 0.79671 
-0.11448 3.35895 -0.73235 -0.11448 3.35895 0.73235 -0.10288 3.26954 -0.67296 
-0.10288 3.26954 0.67296 -0.10011 3.41068 -0.74318 -0.10011 3.41068 0.74318 
-0.09058 3.45816 -0.75257 -0.09058 3.45816 0.75257 -0.0885 3.31431 -0.68728 
-0.0885 3.31431 0.68728 -0.08253 3.50624 -0.76014 -0.08253 3.50624 0.76014 
-0.07265 3.36528 -0.69987 -0.07265 3.36528 0.69987 -0.0622 3.27659 -0.63922 
-0.0622 3.27659 0.63922 -0.06162 3.4119 -0.71082 -0.06162 3.4119 0.71082 
-0.05211 3.45947 -0.7201 -0.05211 3.45947 0.7201 -0.04813 3.32147 -0.65328 
-0.04813 3.32147 0.65328 -0.03564 3.36726 -0.66577 -0.03564 3.36726 0.66577 
-0.02476 3.41387 -0.67666 -0.02476 3.41387 0.67666 -0.01413 3.31431 -0.61292 
-0.01413 3.31431 0.61292 -0.00155 3.36528 -0.62877 -0.00155 3.36528 0.62877 
0.69232 2.69518 -0.69352 0.69232 2.69518 0.69352 0.69856 2.11025 -0.61292 
0.69856 2.11025 0.61292 0.69856 2.88993 -0.61292 0.69856 2.88993 0.61292 
0.69993 2.25711 -0.68592 0.69993 2.25711 0.68592 0.69993 2.74307 -0.68592 
0.69993 2.74307 0.68592 0.70918 2.2098 -0.67666 0.70918 2.2098 0.67666 
0.70918 2.79037 -0.67666 0.70918 2.79037 0.67666 0.71288 2.06548 -0.59854 
0.71288 2.06548 0.59854 0.71428 2.50009 -0.74095 0.71428 2.50009 0.74095 
0.71518 2.45096 -0.74014 0.71518 2.45096 0.74014 0.71518 2.54921 -0.74014 
0.71518 2.54921 0.74014 0.71789 2.40172 -0.73768 0.71789 2.40172 0.73768 
0.71789 2.59846 -0.73768 0.71789 2.59846 0.73768 0.72007 2.1632 -0.66577 
0.72007 2.1632 0.66577 0.72007 2.83698 -0.66577 0.72007 2.83698 0.66577 
0.72221 2.35295 -0.73344 0.72221 2.35295 0.73344 0.72221 2.64723 -0.73344 
0.72221 2.64723 0.73344 0.72882 2.30334 -0.72774 0.72882 2.30334 0.72774 
0.72882 2.69684 -0.72774 0.72882 2.69684 0.72774 0.73256 2.1174 -0.65328 
0.73256 2.1174 0.65328 0.73256 2.88277 -0.65328 0.73256 2.88277 0.65328 
0.73654 2.25541 -0.7201 0.73654 2.25541 0.7201 0.73654 2.74476 -0.7201 
0.73654 2.74476 0.7201 0.74605 2.20784 -0.71082 0.74605 2.20784 0.71082 
0.74605 2.79234 -0.71082 0.74605 2.79234 0.71082 0.74663 2.07253 -0.63922 
0.74663 2.07253 0.63922 0.74663 2.92764 -0.63922 0.74663 2.92764 0.63922 
0.75145 2.50009 -0.77301 0.75145 2.50009 0.77301 0.75259 2.45078 -0.77237 
0.75259 2.45078 0.77237 0.75259 2.54939 -0.77237 0.75259 2.54939 0.77237 
0.75527 2.4016 -0.76986 0.75527 2.4016 0.76986 0.75527 2.59857 -0.76986 
0.75527 2.59857 0.76986 0.75708 2.16122 -0.69987 0.75708 2.16122 0.69987 
0.75708 2.83896 -0.69987 0.75708 2.83896 0.69987 0.76032 2.3517 -0.76597 
0.76032 2.3517 0.76597 0.76032 2.64848 -0.76597 0.76032 2.64848 0.76597 
0.76696 2.30217 -0.76014 0.76696 2.30217 0.76014 0.76696 2.698 -0.76014 
0.76696 2.698 0.76014 0.77293 2.11025 -0.68728 0.77293 2.11025 0.68728 
0.77293 2.88993 -0.68728 0.77293 2.88993 0.68728 0.775 2.2541 -0.75257 
0.775 2.2541 0.75257 0.775 2.74608 -0.75257 0.775 2.74608 0.75257 
0.78454 2.20662 -0.74318 0.78454 2.20662 0.74318 0.78454 2.79356 -0.74318 
0.78454 2.79356 0.74318 0.78731 2.06548 -0.67296 0.78731 2.06548 0.67296 
0.78731 2.93469 -0.67296 0.78731 2.93469 0.67296 0.79014 2.50009 -0.80321 
0.79014 2.50009 0.80321 0.79135 2.45073 -0.80258 0.79135 2.45073 0.80258 
0.79135 2.54945 -0.80258 0.79135 2.54945 0.80258 0.79503 2.40078 -0.80067 
0.79503 2.40078 0.80067 0.79503 2.5994 -0.80067 0.79503 2.5994 0.80067 
0.7989 2.15489 -0.73235 0.7989 2.15489 0.73235 0.7989 2.84529 -0.73235 
0.7989 2.84529 0.73235 0.80021 2.35083 -0.79671 0.80021 2.35083 0.79671 
0.80021 2.64934 -0.79671 0.80021 2.64934 0.79671 0.80338 2.02153 -0.65706 
0.80338 2.02153 0.65706 0.80665 2.3015 -0.79063 0.80665 2.3015 0.79063 
0.80665 2.69867 -0.79063 0.80665 2.69867 0.79063 0.81482 2.2534 -0.78299 
0.81482 2.2534 0.78299 0.81482 2.74678 -0.78299 0.81482 2.74678 0.78299 
0.81503 2.10419 -0.71933 0.81503 2.10419 0.71933 0.81503 2.89598 -0.71933 
0.81503 2.89598 0.71933 0.82789 2.20118 -0.77417 0.82789 2.20118 0.77417 
0.82789 2.79899 -0.77417 0.82789 2.79899 0.77417 0.82994 2.05943 -0.70484 
0.82994 2.05943 0.70484 0.82994 2.94074 -0.70484 0.82994 2.94074 0.70484 
0.83027 2.50009 -0.83147 0.83027 2.50009 0.83147 0.83258 2.45009 -0.83151 
0.83258 2.45009 0.83151 0.83258 2.55009 -0.83151 0.83258 2.55009 0.83151 
0.83628 2.40021 -0.82946 0.83628 2.40021 0.82946 0.83628 2.59997 -0.82946 
0.83628 2.59997 0.82946 0.84135 2.35058 -0.82533 0.84135 2.35058 0.82533 
0.84135 2.64959 -0.82533 0.84135 2.64959 0.82533 0.84265 2.14957 -0.76294 
0.84265 2.14957 0.76294 0.84265 2.85061 -0.76294 0.84265 2.85061 0.76294 
0.8462 2.01575 -0.68862 0.8462 2.01575 0.68862 0.84779 2.30133 -0.81914 
0.84779 2.30133 0.81914 0.84779 2.69884 -0.81914 0.84779 2.69884 0.81914 
0.85875 2.09927 -0.74934 0.85875 2.09927 0.74934 0.85875 2.90091 -0.74934 
0.85875 2.90091 0.74934 0.85953 2.24859 -0.81225 0.85953 2.24859 0.81225 
0.85953 2.75158 -0.81225 0.85953 2.75158 0.81225 0.87174 2.50009 -0.85773 
0.87174 2.50009 0.85773 0.87284 2.1966 -0.80295 0.87284 2.1966 0.80295 
0.87284 2.80357 -0.80295 0.87284 2.80357 0.80295 0.87396 2.05463 -0.73454 
0.87396 2.05463 0.73454 0.87396 2.94554 -0.73454 0.87396 2.94554 0.73454 
0.87416 2.45003 -0.85771 0.87416 2.45003 0.85771 0.87416 2.55015 -0.85771 
0.87416 2.55015 0.85771 0.87808 2.39987 -0.85565 0.87808 2.39987 0.85565 
0.87808 2.60031 -0.85565 0.87808 2.60031 0.85565 0.88327 2.3502 -0.85144 
0.88327 2.3502 0.85144 0.88327 2.64998 -0.85144 0.88327 2.64998 0.85144 
0.88766 2.14551 -0.79126 0.88766 2.14551 0.79126 0.88766 2.85466 -0.79126 
0.88766 2.85466 0.79126 0.89163 2.01046 -0.71834 0.89163 2.01046 0.71834 
0.8944 2.2979 -0.84711 0.8944 2.2979 0.84711 0.8944 2.70227 -0.84711 
0.8944 2.70227 0.84711 0.90397 2.09547 -0.77723 0.90397 2.09547 0.77723 
0.90397 2.9047 -0.77723 0.90397 2.9047 0.77723 0.90649 2.24522 -0.8398 
0.90649 2.24522 0.8398 0.90649 2.75496 -0.8398 0.90649 2.75496 0.8398 
0.91061 1.96727 -0.70019 0.91061 1.96727 0.70019 0.91445 2.50009 -0.88192 
0.91445 2.50009 0.88192 0.91719 2.44987 -0.88195 0.91719 2.44987 0.88195 
0.91719 2.55031 -0.88195 0.91719 2.55031 0.88195 0.92031 2.19303 -0.83005 
0.92031 2.19303 0.83005 0.92031 2.80715 -0.83005 0.92031 2.80715 0.83005 
0.92066 2.05048 -0.76254 0.92066 2.05048 0.76254 0.92066 2.9497 -0.76254 
0.92066 2.9497 0.76254 0.92112 2.39977 -0.87975 0.92112 2.39977 0.87975 
0.92112 2.60041 -0.87975 0.92112 2.60041 0.87975 0.93114 2.3472 -0.87742 
0.93114 2.3472 0.87742 0.93114 2.65298 -0.87742 0.93114 2.65298 0.87742 
0.93548 2.14206 -0.81792 0.93548 2.14206 0.81792 0.93548 2.85811 -0.81792 
0.93548 2.85811 0.81792 0.93853 2.00662 -0.74592 0.93853 2.00662 0.74592 
0.94246 2.29507 -0.87257 0.94246 2.29507 0.87257 0.94246 2.70511 -0.87257 
0.94246 2.70511 0.87257 0.95055 2.09283 -0.80291 0.95055 2.09283 0.80291 
0.95055 2.90735 -0.80291 0.95055 2.90735 0.80291 0.95517 2.24234 -0.86492 
0.95517 2.24234 0.86492 0.95517 2.75784 -0.86492 0.95517 2.75784 0.86492 
0.95829 2.50009 -0.90399 0.95829 2.50009 0.90399 0.96114 2.44981 -0.90394 
0.96114 2.44981 0.90394 0.96114 2.55037 -0.90394 0.96114 2.55037 0.90394 
0.96755 2.04801 -0.78781 0.96755 2.04801 0.78781 0.96755 2.95217 -0.78781 
0.96755 2.95217 0.78781 0.96917 2.19038 -0.85467 0.96917 2.19038 0.85467 
0.96917 2.8098 -0.85467 0.96917 2.8098 0.85467 0.97029 2.39727 -0.90374 
0.97029 2.39727 0.90374 0.97029 2.60291 -0.90374 0.97029 2.60291 0.90374 
0.98063 2.3447 -0.90092 0.98063 2.3447 0.90092 0.98063 2.65547 -0.90092 
0.98063 2.65547 0.90092 0.98319 2.14034 -0.8417 0.98319 2.14034 0.8417 
0.98319 2.85983 -0.8417 0.98319 2.85983 0.8417 0.98588 2.00412 -0.77074 
0.98588 2.00412 0.77074 0.99185 2.29285 -0.89544 0.99185 2.29285 0.89544 
0.99185 2.70733 -0.89544 0.99185 2.70733 0.89544 0.99837 2.09134 -0.82631 
0.99837 2.09134 0.82631 0.99837 2.90884 -0.82631 0.99837 2.90884 0.82631 
1.00316 2.50009 -0.92388 1.00316 2.50009 0.92388 1.00487 2.24018 -0.8873 
1.00487 2.24018 0.8873 1.00487 2.75999 -0.8873 1.00487 2.75999 0.8873 
1.0114 2.4475 -0.92576 1.0114 2.4475 0.92576 1.0114 2.55267 -0.92576 
1.0114 2.55267 0.92576 1.0159 2.04661 -0.81086 1.0159 2.04661 0.81086 
1.0159 2.95357 -0.81086 1.0159 2.95357 0.81086 1.01805 2.18963 -0.87655 
1.01805 2.18963 0.87655 1.01805 2.81054 -0.87655 1.01805 2.81054 0.87655 
1.02071 2.39507 -0.92501 1.02071 2.39507 0.92501 1.02071 2.60511 -0.92501 
1.02071 2.60511 0.92501 1.03105 2.34293 -0.92164 1.03105 2.34293 0.92164 
1.03105 2.65724 -0.92164 1.03105 2.65724 0.92164 1.03232 2.13969 -0.86321 
1.03232 2.13969 0.86321 1.03232 2.86049 -0.86321 1.03232 2.86049 0.86321 
1.03437 2.00304 -0.79335 1.03437 2.00304 0.79335 1.0424 2.29124 -0.91566 
1.0424 2.29124 0.91566 1.0424 2.70893 -0.91566 1.0424 2.70893 0.91566 
1.04729 2.09101 -0.84737 1.04729 2.09101 0.84737 1.04729 2.90917 -0.84737 
1.04729 2.90917 0.84737 1.04895 2.50009 -0.94154 1.04895 2.50009 0.94154 
1.05472 2.24014 -0.90708 1.05472 2.24014 0.90708 1.05472 2.76003 -0.90708 
1.05472 2.76003 0.90708 1.05741 2.44746 -0.94306 1.05741 2.44746 0.94306 
1.05741 2.55271 -0.94306 1.05741 2.55271 0.94306 1.06508 2.04647 -0.83147 
1.06508 2.04647 0.83147 1.06706 2.39478 -0.94196 1.06706 2.39478 0.94196 
1.06706 2.6054 -0.94196 1.06706 2.6054 0.94196 1.06798 2.18978 -0.89592 
1.06798 2.18978 0.89592 1.06798 2.81039 -0.89592 1.06798 2.81039 0.89592 
1.07762 2.34265 -0.93819 1.07762 2.34265 0.93819 1.07762 2.65753 -0.93819 
1.07762 2.65753 0.93819 1.08214 2.1403 -0.88222 1.08214 2.1403 0.88222 
1.08214 2.85988 -0.88222 1.08214 2.85988 0.88222 1.08991 2.28983 -0.93178 
1.08991 2.28983 0.93178 1.08991 2.71035 -0.93178 1.08991 2.71035 0.93178 
1.09556 2.50009 -0.95694 1.09556 2.50009 0.95694 1.09717 2.09184 -0.86603 
1.09717 2.09184 0.86603 1.09717 2.90834 -0.86603 1.09717 2.90834 0.86603 
1.10246 2.2388 -0.92272 1.10246 2.2388 0.92272 1.10246 2.76138 -0.92272 
1.10246 2.76138 0.92272 1.10447 2.44734 -0.95815 1.10447 2.44734 0.95815 
1.10447 2.55284 -0.95815 1.10447 2.55284 0.95815 1.11419 2.39474 -0.95661 
1.11419 2.39474 0.95661 1.11419 2.60544 -0.95661 1.11419 2.60544 0.95661 
1.1161 2.18831 -0.91106 1.1161 2.18831 0.91106 1.1161 2.81187 -0.91106 
1.1161 2.81187 0.91106 1.12579 2.3416 -0.9525 1.12579 2.3416 0.9525 
1.12579 2.65857 -0.9525 1.12579 2.65857 0.9525 1.12977 2.02991 -0.84461 
1.12977 2.02991 0.84461 1.13049 2.13896 -0.89687 1.13049 2.13896 0.89687 
1.13049 2.86122 -0.89687 1.13049 2.86122 0.89687 1.13816 2.28894 -0.94555 
1.13816 2.28894 0.94555 1.13816 2.71124 -0.94555 1.13816 2.71124 0.94555 
1.14286 2.50009 -0.97003 1.14286 2.50009 0.97003 1.15119 2.23791 -0.93606 
1.15119 2.23791 0.93606 1.15119 2.76227 -0.93606 1.15119 2.76227 0.93606 
1.15196 2.4473 -0.97083 1.15196 2.4473 0.97083 1.15196 2.55288 -0.97083 
1.15196 2.55288 0.97083 1.16309 2.39414 -0.9691 1.16309 2.39414 0.9691 
1.16309 2.60604 -0.9691 1.16309 2.60604 0.9691 1.1649 2.18763 -0.92388 
1.1649 2.18763 0.92388 1.1649 2.81255 -0.92388 1.1649 2.81255 0.92388 
1.16797 2.08393 -0.88281 1.16797 2.08393 0.88281 1.16797 2.91625 -0.88281 
1.16797 2.91625 0.88281 1.17489 2.34102 -0.96447 1.17489 2.34102 0.96447 
1.17489 2.65916 -0.96447 1.17489 2.65916 0.96447 1.18704 2.28858 -0.95694 
1.18704 2.28858 0.95694 1.18704 2.71159 -0.95694 1.18704 2.71159 0.95694 
1.19075 2.50009 -0.98079 1.19075 2.50009 0.98079 1.20026 2.23763 -0.94693 
1.20026 2.23763 0.94693 1.20026 2.76254 -0.94693 1.20026 2.76254 0.94693 
1.20131 2.02299 -0.85926 1.20131 2.02299 0.85926 1.20139 2.44687 -0.9814 
1.20139 2.44687 0.9814 1.20139 2.55331 -0.9814 1.20139 2.55331 0.9814 
1.202 2.13209 -0.91147 1.202 2.13209 0.91147 1.202 2.86809 -0.91147 
1.202 2.86809 0.91147 1.21256 2.3938 -0.97912 1.21256 2.3938 0.97912 
1.21256 2.60638 -0.97912 1.21256 2.60638 0.97912 1.22425 2.34105 -0.97396 
1.22425 2.34105 0.97396 1.22425 2.65913 -0.97396 1.22425 2.65913 0.97396 
1.23641 2.28876 -0.96593 1.23641 2.28876 0.96593 1.23641 2.71141 -0.96593 
1.23641 2.71141 0.96593 1.23727 2.1821 -0.93638 1.23727 2.1821 0.93638 
1.23727 2.81807 -0.93638 1.23727 2.81807 0.93638 1.23911 2.50009 -0.98918 
1.23911 2.50009 0.98918 1.23994 2.07825 -0.89486 1.23994 2.07825 0.89486 
1.23994 2.92193 -0.89486 1.23994 2.92193 0.89486 1.2499 2.44683 -0.98928 
1.2499 2.44683 0.98928 1.2499 2.55335 -0.98928 1.2499 2.55335 0.98928 
1.26137 2.39353 -0.98648 1.26137 2.39353 0.98648 1.26137 2.60665 -0.98648 
1.26137 2.60665 0.98648 1.27317 2.23292 -0.95704 1.27317 2.23292 0.95704 
1.27317 2.76725 -0.95704 1.27317 2.76725 0.95704 1.27321 2.3408 -0.98079 
1.27321 2.3408 0.98079 1.27321 2.65938 -0.98079 1.27321 2.65938 0.98079 
1.27447 2.01827 -0.86917 1.27447 2.01827 0.86917 1.27495 2.12746 -0.92133 
1.27495 2.12746 0.92133 1.27495 2.87271 -0.92133 1.27495 2.87271 0.92133 
1.28783 2.50009 -0.99518 1.28783 2.50009 0.99518 1.29903 2.44672 -0.99479 
1.29903 2.44672 0.99479 1.29903 2.55345 -0.99479 1.29903 2.55345 0.99479 
1.31044 2.1783 -0.94381 1.31044 2.1783 0.94381 1.31044 2.82187 -0.94381 
1.31044 2.82187 0.94381 1.31048 2.39351 -0.99144 1.31048 2.39351 0.99144 
1.31048 2.60666 -0.99144 1.31048 2.60666 0.99144 1.31092 2.28696 -0.97415 
1.31092 2.28696 0.97415 1.31092 2.71321 -0.97415 1.31092 2.71321 0.97415 
1.3127 2.07483 -0.90211 1.3127 2.07483 0.90211 1.3127 2.92535 -0.90211 
1.3127 2.92535 0.90211 1.33678 2.50009 -0.9988 1.33678 2.50009 0.9988 
1.34806 2.23171 -0.96257 1.34806 2.23171 0.96257 1.34806 2.76846 -0.96257 
1.34806 2.76846 0.96257 1.34806 2.12514 -0.92628 1.34806 2.12514 0.92628 
1.34806 2.87503 -0.92628 1.34806 2.87503 0.92628 1.34808 2.33959 -0.98631 
1.34808 2.33959 0.98631 1.34808 2.66059 -0.98631 1.34808 2.66059 0.98631 
1.34808 2.44669 -0.99786 1.34808 2.44669 0.99786 1.34808 2.55349 -0.99786 
1.34808 2.55349 0.99786 1.38584 2.07369 -0.90453 1.38584 2.07369 0.90453 
1.38584 2.17738 -0.9465 1.38584 2.17738 0.9465 1.38584 2.28636 -0.97689 
1.38584 2.28636 0.97689 1.38584 2.39321 -0.99427 1.38584 2.39321 0.99427 
1.38584 2.50009 -1 1.38584 2.50009 1 1.38584 2.60697 -0.99427 
1.38584 2.60697 0.99427 1.38584 2.71381 -0.97689 1.38584 2.71381 0.97689 
1.38584 2.82279 -0.9465 1.38584 2.82279 0.9465 1.4236 2.44669 -0.99786 
1.4236 2.44669 0.99786 1.4236 2.55349 -0.99786 1.4236 2.55349 0.99786 
1.4236 2.33959 -0.98631 1.4236 2.33959 0.98631 1.4236 2.66059 -0.98631 
1.4236 2.66059 0.98631 1.42363 2.12514 -0.92628 1.42363 2.12514 0.92628 
1.42363 2.87503 -0.92628 1.42363 2.87503 0.92628 1.42363 2.23171 -0.96257 
1.42363 2.23171 0.96257 1.42363 2.76846 -0.96257 1.42363 2.76846 0.96257 
1.43491 2.50009 -0.9988 1.43491 2.50009 0.9988 1.45899 2.07483 -0.90211 
1.45899 2.07483 0.90211 1.46077 2.28696 -0.97415 1.46077 2.28696 0.97415 
1.46077 2.71321 -0.97415 1.46077 2.71321 0.97415 1.4612 2.39351 -0.99144 
1.4612 2.39351 0.99144 1.4612 2.60666 -0.99144 1.4612 2.60666 0.99144 
1.46124 2.1783 -0.94381 1.46124 2.1783 0.94381 1.46124 2.82187 -0.94381 
1.46124 2.82187 0.94381 1.47266 2.44672 -0.99479 1.47266 2.44672 0.99479 
1.47266 2.55345 -0.99479 1.47266 2.55345 0.99479 1.48386 2.50009 -0.99518 
1.48386 2.50009 0.99518 1.49673 2.12746 -0.92133 1.49673 2.12746 0.92133 
1.49673 2.87271 -0.92133 1.49673 2.87271 0.92133 1.49848 2.3408 -0.98079 
1.49848 2.3408 0.98079 1.49848 2.65938 -0.98079 1.49848 2.65938 0.98079 
1.49851 2.23292 -0.95704 1.49851 2.23292 0.95704 1.49851 2.76725 -0.95704 
1.49851 2.76725 0.95704 1.51031 2.39353 -0.98648 1.51031 2.39353 0.98648 
1.51031 2.60665 -0.98648 1.51031 2.60665 0.98648 1.52178 2.44683 -0.98928 
1.52178 2.44683 0.98928 1.52178 2.55335 -0.98928 1.52178 2.55335 0.98928 
1.53174 2.07825 -0.89486 1.53174 2.07825 0.89486 1.53257 2.50009 -0.98918 
1.53257 2.50009 0.98918 1.53442 2.1821 -0.93638 1.53442 2.1821 0.93638 
1.53442 2.81807 -0.93638 1.53442 2.81807 0.93638 1.53527 2.28876 -0.96593 
1.53527 2.28876 0.96593 1.53527 2.71141 -0.96593 1.53527 2.71141 0.96593 
1.54744 2.34105 -0.97396 1.54744 2.34105 0.97396 1.54744 2.65913 -0.97396 
1.54744 2.65913 0.97396 1.55912 2.3938 -0.97912 1.55912 2.3938 0.97912 
1.55912 2.60638 -0.97912 1.55912 2.60638 0.97912 1.56969 2.13209 -0.91147 
1.56969 2.13209 0.91147 1.56969 2.86809 -0.91147 1.56969 2.86809 0.91147 
1.5703 2.44687 -0.9814 1.5703 2.44687 0.9814 1.5703 2.55331 -0.9814 
1.5703 2.55331 0.9814 1.57143 2.23763 -0.94693 1.57143 2.23763 0.94693 
1.57143 2.76254 -0.94693 1.57143 2.76254 0.94693 1.58093 2.50009 -0.98079 
1.58093 2.50009 0.98079 1.58465 2.28858 -0.95694 1.58465 2.28858 0.95694 
1.58465 2.71159 -0.95694 1.58465 2.71159 0.95694 1.59679 2.34102 -0.96447 
1.59679 2.34102 0.96447 1.59679 2.65916 -0.96447 1.59679 2.65916 0.96447 
1.60371 2.08393 -0.88281 1.60371 2.08393 0.88281 1.60679 2.18763 -0.92388 
1.60679 2.18763 0.92388 1.60679 2.81255 -0.92388 1.60679 2.81255 0.92388 
1.60859 2.39414 -0.9691 1.60859 2.39414 0.9691 1.60859 2.60604 -0.9691 
1.60859 2.60604 0.9691 1.61973 2.4473 -0.97083 1.61973 2.4473 0.97083 
1.61973 2.55288 -0.97083 1.61973 2.55288 0.97083 1.62049 2.23791 -0.93606 
1.62049 2.23791 0.93606 1.62049 2.76227 -0.93606 1.62049 2.76227 0.93606 
1.62882 2.50009 -0.97003 1.62882 2.50009 0.97003 1.63353 2.28894 -0.94555 
1.63353 2.28894 0.94555 1.63353 2.71124 -0.94555 1.63353 2.71124 0.94555 
1.6412 2.13896 -0.89687 1.6412 2.13896 0.89687 1.6412 2.86122 -0.89687 
1.6412 2.86122 0.89687 1.6459 2.3416 -0.9525 1.6459 2.3416 0.9525 
1.6459 2.65857 -0.9525 1.6459 2.65857 0.9525 1.65559 2.18831 -0.91106 
1.65559 2.18831 0.91106 1.65559 2.81187 -0.91106 1.65559 2.81187 0.91106 
1.65749 2.39474 -0.95661 1.65749 2.39474 0.95661 1.65749 2.60544 -0.95661 
1.65749 2.60544 0.95661 1.66721 2.44734 -0.95815 1.66721 2.44734 0.95815 
1.66721 2.55284 -0.95815 1.66721 2.55284 0.95815 1.66923 2.2388 -0.92272 
1.66923 2.2388 0.92272 1.66923 2.76138 -0.92272 1.66923 2.76138 0.92272 
1.67452 2.09184 -0.86603 1.67452 2.09184 0.86603 1.67613 2.50009 -0.95694 
1.67613 2.50009 0.95694 1.68178 2.28983 -0.93178 1.68178 2.28983 0.93178 
1.68178 2.71035 -0.93178 1.68178 2.71035 0.93178 1.68954 2.1403 -0.88222 
1.68954 2.1403 0.88222 1.68954 2.85988 -0.88222 1.68954 2.85988 0.88222 
1.69407 2.34265 -0.93819 1.69407 2.34265 0.93819 1.69407 2.65753 -0.93819 
1.69407 2.65753 0.93819 1.70371 2.18978 -0.89592 1.70371 2.18978 0.89592 
1.70371 2.81039 -0.89592 1.70371 2.81039 0.89592 1.70462 2.39478 -0.94196 
1.70462 2.39478 0.94196 1.70462 2.6054 -0.94196 1.70462 2.6054 0.94196 
1.71428 2.44746 -0.94306 1.71428 2.44746 0.94306 1.71428 2.55271 -0.94306 
1.71428 2.55271 0.94306 1.71697 2.24014 -0.90708 1.71697 2.24014 0.90708 
1.71697 2.76003 -0.90708 1.71697 2.76003 0.90708 1.72273 2.50009 -0.94154 
1.72273 2.50009 0.94154 1.7244 2.09101 -0.84737 1.7244 2.09101 0.84737 
1.72929 2.29124 -0.91566 1.72929 2.29124 0.91566 1.72929 2.70893 -0.91566 
1.72929 2.70893 0.91566 1.73937 2.13969 -0.86321 1.73937 2.13969 0.86321 
1.73937 2.86049 -0.86321 1.73937 2.86049 0.86321 1.74064 2.34293 -0.92164 
1.74064 2.34293 0.92164 1.74064 2.65724 -0.92164 1.74064 2.65724 0.92164 
1.75098 2.39507 -0.92501 1.75098 2.39507 0.92501 1.75098 2.60511 -0.92501 
1.75098 2.60511 0.92501 1.75364 2.18963 -0.87655 1.75364 2.18963 0.87655 
1.75364 2.81054 -0.87655 1.75364 2.81054 0.87655 1.76028 2.4475 -0.92576 
1.76028 2.4475 0.92576 1.76028 2.55267 -0.92576 1.76028 2.55267 0.92576 
1.76682 2.24018 -0.8873 1.76682 2.24018 0.8873 1.76682 2.75999 -0.8873 
1.76682 2.75999 0.8873 1.76853 2.50009 -0.92388 1.76853 2.50009 0.92388 
1.77331 2.09134 -0.82631 1.77331 2.09134 0.82631 1.77984 2.29285 -0.89544 
1.77984 2.29285 0.89544 1.77984 2.70733 -0.89544 1.77984 2.70733 0.89544 
1.78849 2.14034 -0.8417 1.78849 2.14034 0.8417 1.78849 2.85983 -0.8417 
1.78849 2.85983 0.8417 1.79106 2.3447 -0.90092 1.79106 2.3447 0.90092 
1.79106 2.65547 -0.90092 1.79106 2.65547 0.90092 1.8014 2.39727 -0.90374 
1.8014 2.39727 0.90374 1.8014 2.60291 -0.90374 1.8014 2.60291 0.90374 
1.80251 2.19038 -0.85467 1.80251 2.19038 0.85467 1.80251 2.8098 -0.85467 
1.80251 2.8098 0.85467 1.81054 2.44981 -0.90394 1.81054 2.44981 0.90394 
1.81054 2.55037 -0.90394 1.81054 2.55037 0.90394 1.8134 2.50009 -0.90399 
1.8134 2.50009 0.90399 1.81651 2.24234 -0.86492 1.81651 2.24234 0.86492 
1.81651 2.75784 -0.86492 1.81651 2.75784 0.86492 1.82113 2.09283 -0.80291 
1.82113 2.09283 0.80291 1.82922 2.29507 -0.87257 1.82922 2.29507 0.87257 
1.82922 2.70511 -0.87257 1.82922 2.70511 0.87257 1.8362 2.14206 -0.81792 
1.8362 2.14206 0.81792 1.8362 2.85811 -0.81792 1.8362 2.85811 0.81792 
1.84055 2.3472 -0.87742 1.84055 2.3472 0.87742 1.84055 2.65298 -0.87742 
1.84055 2.65298 0.87742 1.85057 2.39977 -0.87975 1.85057 2.39977 0.87975 
1.85057 2.60041 -0.87975 1.85057 2.60041 0.87975 1.85138 2.19303 -0.83005 
1.85138 2.19303 0.83005 1.85138 2.80715 -0.83005 1.85138 2.80715 0.83005 
1.8545 2.44987 -0.88195 1.8545 2.44987 0.88195 1.8545 2.55031 -0.88195 
1.8545 2.55031 0.88195 1.85724 2.50009 -0.88192 1.85724 2.50009 0.88192 
1.8652 2.24522 -0.8398 1.8652 2.24522 0.8398 1.8652 2.75496 -0.8398 
1.8652 2.75496 0.8398 1.86772 2.09547 -0.77723 1.86772 2.09547 0.77723 
1.87729 2.2979 -0.84711 1.87729 2.2979 0.84711 1.87729 2.70227 -0.84711 
1.87729 2.70227 0.84711 1.88402 2.14551 -0.79126 1.88402 2.14551 0.79126 
1.88402 2.85466 -0.79126 1.88402 2.85466 0.79126 1.88841 2.3502 -0.85144 
1.88841 2.3502 0.85144 1.88841 2.64998 -0.85144 1.88841 2.64998 0.85144 
1.89361 2.39987 -0.85565 1.89361 2.39987 0.85565 1.89361 2.60031 -0.85565 
1.89361 2.60031 0.85565 1.89753 2.45003 -0.85771 1.89753 2.45003 0.85771 
1.89753 2.55015 -0.85771 1.89753 2.55015 0.85771 1.89885 2.1966 -0.80295 
1.89885 2.1966 0.80295 1.89885 2.80357 -0.80295 1.89885 2.80357 0.80295 
1.89995 2.50009 -0.85773 1.89995 2.50009 0.85773 1.91216 2.24859 -0.81225 
1.91216 2.24859 0.81225 1.91216 2.75158 -0.81225 1.91216 2.75158 0.81225 
1.91293 2.09927 -0.74934 1.91293 2.09927 0.74934 1.9239 2.30133 -0.81914 
1.9239 2.30133 0.81914 1.9239 2.69884 -0.81914 1.9239 2.69884 0.81914 
1.92904 2.14957 -0.76294 1.92904 2.14957 0.76294 1.93034 2.35058 -0.82533 
1.93034 2.35058 0.82533 0.00025 0.96489 -0.63979 0.00025 0.96489 0.63979 
0.00025 1.54938 -0.63979 0.00025 1.54938 0.63979 0.00396 1.25714 -0.70711 
0.00396 1.25714 0.70711 0.00481 1.20807 -0.70626 0.00481 1.20807 0.70626 
0.00481 1.3062 -0.70626 0.00481 1.3062 0.70626 0.00737 1.15912 -0.7037 
0.00737 1.15912 0.7037 0.00737 1.35515 -0.7037 0.00737 1.35515 0.7037 
0.0112 0.91827 -0.62877 0.0112 0.91827 0.62877 0.0112 1.59601 -0.62877 
0.0112 1.59601 0.62877 0.01162 1.11041 -0.69945 0.01162 1.11041 0.69945 
0.01162 1.40387 -0.69945 0.01162 1.40387 0.69945 0.01755 1.06205 -0.69352 
0.01755 1.06205 0.69352 0.01755 1.45223 -0.69352 0.01755 1.45223 0.69352 
0.02379 0.8673 -0.61292 0.02379 0.8673 0.61292 0.02379 1.64698 -0.61292 
0.02379 1.64698 0.61292 0.02515 1.01416 -0.68592 0.02515 1.01416 0.68592 
0.02515 1.50012 -0.68592 0.02515 1.50012 0.68592 0.03441 0.96685 -0.67666 
0.03441 0.96685 0.67666 0.03441 1.54742 -0.67666 0.03441 1.54742 0.67666 
0.03811 0.82253 -0.59854 0.03811 0.82253 0.59854 0.03951 1.25714 -0.74095 
0.03951 1.25714 0.74095 0.04041 1.20801 -0.74014 0.04041 1.20801 0.74014 
0.04041 1.30626 -0.74014 0.04041 1.30626 0.74014 0.04312 1.15877 -0.73768 
0.04312 1.15877 0.73768 0.04312 1.35551 -0.73768 0.04312 1.35551 0.73768 
0.0453 0.92025 -0.66577 0.0453 0.92025 0.66577 0.0453 1.59403 -0.66577 
0.0453 1.59403 0.66577 0.04744 1.11 -0.73344 0.04744 1.11 0.73344 
0.04744 1.40428 -0.73344 0.04744 1.40428 0.73344 0.05404 1.06039 -0.72774 
0.05404 1.06039 0.72774 0.05404 1.45389 -0.72774 0.05404 1.45389 0.72774 
0.05779 0.87445 -0.65328 0.05779 0.87445 0.65328 0.05779 1.63982 -0.65328 
0.05779 1.63982 0.65328 0.06177 1.01246 -0.7201 0.06177 1.01246 0.7201 
0.06177 1.50181 -0.7201 0.06177 1.50181 0.7201 0.07128 0.96489 -0.71082 
0.07128 0.96489 0.71082 0.07128 1.54938 -0.71082 0.07128 1.54938 0.71082 
0.07185 0.82958 -0.63922 0.07185 0.82958 0.63922 0.07185 1.68469 -0.63922 
0.07185 1.68469 0.63922 0.07668 1.25714 -0.77301 0.07668 1.25714 0.77301 
0.07782 1.20783 -0.77237 0.07782 1.20783 0.77237 0.07782 1.30644 -0.77237 
0.07782 1.30644 0.77237 0.0805 1.15865 -0.76986 0.0805 1.15865 0.76986 
0.0805 1.35562 -0.76986 0.0805 1.35562 0.76986 0.0823 0.91827 -0.69987 
0.0823 0.91827 0.69987 0.0823 1.59601 -0.69987 0.0823 1.59601 0.69987 
0.08555 1.10875 -0.76597 0.08555 1.10875 0.76597 0.08555 1.40553 -0.76597 
0.08555 1.40553 0.76597 0.08746 0.78574 -0.62361 0.08746 0.78574 0.62361 
0.09218 1.05922 -0.76014 0.09218 1.05922 0.76014 0.09218 1.45505 -0.76014 
0.09218 1.45505 0.76014 0.09815 0.8673 -0.68728 0.09815 0.8673 0.68728 
0.09815 1.64698 -0.68728 0.09815 1.64698 0.68728 0.10023 1.01115 -0.75257 
0.10023 1.01115 0.75257 0.10023 1.50313 -0.75257 0.10023 1.50313 0.75257 
0.10977 0.96367 -0.74318 0.10977 0.96367 0.74318 0.10977 1.55061 -0.74318 
0.10977 1.55061 0.74318 0.11253 0.82253 -0.67296 0.11253 0.82253 0.67296 
0.11253 1.69174 -0.67296 0.11253 1.69174 0.67296 0.11537 1.25714 -0.80321 
0.11537 1.25714 0.80321 0.11658 1.20778 -0.80258 0.11658 1.20778 0.80258 
0.11658 1.3065 -0.80258 0.11658 1.3065 0.80258 0.12025 1.15783 -0.80067 
0.12025 1.15783 0.80067 0.12025 1.35645 -0.80067 0.12025 1.35645 0.80067 
0.12413 0.91194 -0.73235 0.12413 0.91194 0.73235 0.12413 1.60234 -0.73235 
0.12413 1.60234 0.73235 0.12543 1.10788 -0.79671 0.12543 1.10788 0.79671 
0.12543 1.40639 -0.79671 0.12543 1.40639 0.79671 0.12861 0.77858 -0.65706 
0.12861 0.77858 0.65706 0.12861 1.73569 -0.65706 0.12861 1.73569 0.65706 
0.13187 1.05855 -0.79063 0.13187 1.05855 0.79063 0.13187 1.45572 -0.79063 
0.13187 1.45572 0.79063 0.14005 1.01044 -0.78299 0.14005 1.01044 0.78299 
0.14005 1.50383 -0.78299 0.14005 1.50383 0.78299 0.14026 0.86124 -0.71933 
0.14026 0.86124 0.71933 0.14026 1.65303 -0.71933 0.14026 1.65303 0.71933 
0.15311 0.95823 -0.77417 0.15311 0.95823 0.77417 0.15311 1.55604 -0.77417 
0.15311 1.55604 0.77417 0.15517 0.81648 -0.70484 0.15517 0.81648 0.70484 
0.15517 1.69779 -0.70484 0.15517 1.69779 0.70484 0.1555 1.25714 -0.83147 
0.1555 1.25714 0.83147 0.15781 1.20714 -0.83151 0.15781 1.20714 0.83151 
0.15781 1.30714 -0.83151 0.15781 1.30714 0.83151 0.1615 1.15726 -0.82946 
0.1615 1.15726 0.82946 0.1615 1.35702 -0.82946 0.1615 1.35702 0.82946 
0.16658 1.10763 -0.82533 0.16658 1.10763 0.82533 0.16658 1.40664 -0.82533 
0.16658 1.40664 0.82533 0.16788 0.90662 -0.76294 0.16788 0.90662 0.76294 
0.16788 1.60765 -0.76294 0.16788 1.60765 0.76294 0.17143 0.7728 -0.68862 
0.17143 0.7728 0.68862 0.17143 1.74148 -0.68862 0.17143 1.74148 0.68862 
0.17301 1.05838 -0.81914 0.17301 1.05838 0.81914 0.17301 1.45589 -0.81914 
0.17301 1.45589 0.81914 0.18398 0.85631 -0.74934 0.18398 0.85631 0.74934 
0.18398 1.65796 -0.74934 0.18398 1.65796 0.74934 0.18476 1.00564 -0.81225 
0.18476 1.00564 0.81225 0.18476 1.50863 -0.81225 0.18476 1.50863 0.81225 
0.19006 0.72939 -0.67085 0.19006 0.72939 0.67085 0.19697 1.25714 -0.85773 
0.19697 1.25714 0.85773 0.19806 0.95365 -0.80295 0.19806 0.95365 0.80295 
0.19806 1.56062 -0.80295 0.19806 1.56062 0.80295 0.19919 0.81168 -0.73454 
0.19919 0.81168 0.73454 0.19919 1.70259 -0.73454 0.19919 1.70259 0.73454 
0.19938 1.20708 -0.85771 0.19938 1.20708 0.85771 0.19938 1.30719 -0.85771 
0.19938 1.30719 0.85771 0.20331 1.15692 -0.85565 0.20331 1.15692 0.85565 
0.20331 1.35736 -0.85565 0.20331 1.35736 0.85565 0.2085 1.10725 -0.85144 
0.2085 1.10725 0.85144 0.2085 1.40703 -0.85144 0.2085 1.40703 0.85144 
0.21289 0.90256 -0.79126 0.21289 0.90256 0.79126 0.21289 1.61171 -0.79126 
0.21289 1.61171 0.79126 0.21686 0.7675 -0.71834 0.21686 0.7675 0.71834 
0.21686 1.74677 -0.71834 0.21686 1.74677 0.71834 0.21962 1.05495 -0.84711 
0.21962 1.05495 0.84711 0.21962 1.45932 -0.84711 0.21962 1.45932 0.84711 
0.2292 0.85252 -0.77723 0.2292 0.85252 0.77723 0.2292 1.66175 -0.77723 
0.2292 1.66175 0.77723 0.23171 1.00227 -0.8398 0.23171 1.00227 0.8398 
0.23171 1.51201 -0.8398 0.23171 1.51201 0.8398 0.23584 0.72432 -0.70019 
0.23584 0.72432 0.70019 0.23584 1.78996 -0.70019 0.23584 1.78996 0.70019 
0.23967 1.25714 -0.88192 0.23967 1.25714 0.88192 0.24242 1.20691 -0.88195 
0.24242 1.20691 0.88195 0.24242 1.30736 -0.88195 0.24242 1.30736 0.88195 
0.24553 0.95008 -0.83005 0.24553 0.95008 0.83005 0.24553 1.5642 -0.83005 
0.24553 1.5642 0.83005 0.24589 0.80753 -0.76254 0.24589 0.80753 0.76254 
0.24589 1.70674 -0.76254 0.24589 1.70674 0.76254 0.24635 1.15682 -0.87975 
0.24635 1.15682 0.87975 0.24635 1.35746 -0.87975 0.24635 1.35746 0.87975 
0.25637 1.10425 -0.87742 0.25637 1.10425 0.87742 0.25637 1.41002 -0.87742 
0.25637 1.41002 0.87742 0.26071 0.89911 -0.81792 0.26071 0.89911 0.81792 
0.26071 1.61516 -0.81792 0.26071 1.61516 0.81792 0.26376 0.76367 -0.74592 
0.26376 0.76367 0.74592 0.26376 1.7506 -0.74592 0.26376 1.7506 0.74592 
0.26769 1.05212 -0.87257 0.26769 1.05212 0.87257 0.26769 1.46215 -0.87257 
0.26769 1.46215 0.87257 0.27578 0.84988 -0.80291 0.27578 0.84988 0.80291 
0.27578 1.6644 -0.80291 0.27578 1.6644 0.80291 0.2804 0.99939 -0.86492 
0.2804 0.99939 0.86492 0.2804 1.51489 -0.86492 0.2804 1.51489 0.86492 
0.28275 0.72105 -0.72743 0.28275 0.72105 0.72743 0.28275 1.79322 -0.72743 
0.28275 1.79322 0.72743 0.28351 1.25714 -0.90399 0.28351 1.25714 0.90399 
0.28637 1.20686 -0.90394 0.28637 1.20686 0.90394 0.28637 1.30741 -0.90394 
0.28637 1.30741 0.90394 0.29278 0.80505 -0.78781 0.29278 0.80505 0.78781 
0.29278 1.70922 -0.78781 0.29278 1.70922 0.78781 0.2944 0.94742 -0.85467 
0.2944 0.94742 0.85467 0.2944 1.56685 -0.85467 0.2944 1.56685 0.85467 
0.29552 1.15431 -0.90374 0.29552 1.15431 0.90374 0.29552 1.35996 -0.90374 
0.29552 1.35996 0.90374 0.30282 0.67979 -0.70711 0.30282 0.67979 0.70711 
0.30282 1.83449 -0.70711 0.30282 1.83449 0.70711 0.30586 1.10175 -0.90092 
0.30586 1.10175 0.90092 0.30586 1.41252 -0.90092 0.30586 1.41252 0.90092 
0.30842 0.89739 -0.8417 0.30842 0.89739 0.8417 0.30842 1.61688 -0.8417 
0.30842 1.61688 0.8417 0.31111 0.76117 -0.77074 0.31111 0.76117 0.77074 
0.31111 1.75311 -0.77074 0.31111 1.75311 0.77074 0.31707 1.0499 -0.89544 
0.31707 1.0499 0.89544 0.31707 1.46438 -0.89544 0.31707 1.46438 0.89544 
0.3236 0.84839 -0.82631 0.3236 0.84839 0.82631 0.3236 1.66589 -0.82631 
0.3236 1.66589 0.82631 0.32839 1.25714 -0.92388 0.32839 1.25714 0.92388 
0.33009 0.99723 -0.8873 0.33009 0.99723 0.8873 0.33009 1.51704 -0.8873 
0.33009 1.51704 0.8873 0.3304 0.71878 -0.75184 0.3304 0.71878 0.75184 
0.3304 1.79549 -0.75184 0.3304 1.79549 0.75184 0.33663 1.20455 -0.92576 
0.33663 1.20455 0.92576 0.33663 1.30972 -0.92576 0.33663 1.30972 0.92576 
0.34113 0.80366 -0.81086 0.34113 0.80366 0.81086 0.34113 1.71061 -0.81086 
0.34113 1.71061 0.81086 0.34328 0.94668 -0.87655 0.34328 0.94668 0.87655 
0.34328 1.56759 -0.87655 0.34328 1.56759 0.87655 0.34594 1.15212 -0.92501 
0.34594 1.15212 0.92501 0.34594 1.36216 -0.92501 0.34594 1.36216 0.92501 
0.35628 1.09998 -0.92164 0.35628 1.09998 0.92164 0.35628 1.41429 -0.92164 
0.35628 1.41429 0.92164 0.35755 0.89674 -0.86321 0.35755 0.89674 0.86321 
0.35755 1.61754 -0.86321 0.35755 1.61754 0.86321 0.3596 0.76009 -0.79335 
0.3596 0.76009 0.79335 0.3596 1.75419 -0.79335 0.3596 1.75419 0.79335 
0.36513 0.66008 -0.72377 0.36513 0.66008 0.72377 0.36513 1.8542 -0.72377 
0.36513 1.8542 0.72377 0.36762 1.04829 -0.91566 0.36762 1.04829 0.91566 
0.36762 1.46598 -0.91566 0.36762 1.46598 0.91566 0.37252 0.84806 -0.84737 
0.37252 0.84806 0.84737 0.37252 1.66622 -0.84737 0.37252 1.66622 0.84737 
0.37418 1.25714 -0.94154 0.37418 1.25714 0.94154 0.37995 0.99719 -0.90708 
0.37995 0.99719 0.90708 0.37995 1.51708 -0.90708 0.37995 1.51708 0.90708 
0.38264 1.20451 -0.94306 0.38264 1.20451 0.94306 0.38264 1.30976 -0.94306 
0.38264 1.30976 0.94306 0.39031 0.80352 -0.83147 0.39031 0.80352 0.83147 
0.39031 1.71076 -0.83147 0.39031 1.71076 0.83147 0.39229 1.15183 -0.94196 
0.39229 1.15183 0.94196 0.39229 1.36245 -0.94196 0.39229 1.36245 0.94196 
0.39321 0.94683 -0.89592 0.39321 0.94683 0.89592 0.39321 1.56744 -0.89592 
0.39321 1.56744 0.89592 0.39344 0.70007 -0.76733 0.39344 0.70007 0.76733 
0.39344 1.8142 -0.76733 0.39344 1.8142 0.76733 0.40066 0.60321 -0.68995 
0.40066 0.60321 0.68995 0.40285 1.09969 -0.93819 0.40285 1.09969 0.93819 
0.40285 1.41458 -0.93819 0.40285 1.41458 0.93819 0.40737 0.89735 -0.88222 
0.40737 0.89735 0.88222 0.40737 1.61692 -0.88222 0.40737 1.61692 0.88222 
0.41513 1.04687 -0.93178 0.41513 1.04687 0.93178 0.41513 1.4674 -0.93178 
0.41513 1.4674 0.93178 0.42079 1.25714 -0.95694 0.42079 1.25714 0.95694 
0.42239 0.84889 -0.86603 0.42239 0.84889 0.86603 0.42239 1.66539 -0.86603 
0.42239 1.66539 0.86603 0.42363 0.74263 -0.80787 0.42363 0.74263 0.80787 
0.42363 1.77165 -0.80787 0.42363 1.77165 0.80787 0.42769 0.99585 -0.92272 
0.42769 0.99585 0.92272 0.42769 1.51843 -0.92272 0.42769 1.51843 0.92272 
0.42901 0.64308 -0.73714 0.42901 0.64308 0.73714 0.42901 1.87119 -0.73714 
0.42901 1.87119 0.73714 0.4297 1.20439 -0.95815 0.4297 1.20439 0.95815 
0.4297 1.30989 -0.95815 0.4297 1.30989 0.95815 0.43942 1.15179 -0.95661 
0.43942 1.15179 0.95661 0.43942 1.36248 -0.95661 0.43942 1.36248 0.95661 
0.44132 0.94536 -0.91106 0.44132 0.94536 0.91106 0.44132 1.56892 -0.91106 
0.44132 1.56892 0.91106 0.45102 1.09865 -0.9525 0.45102 1.09865 0.9525 
0.45102 1.41562 -0.9525 0.45102 1.41562 0.9525 0.455 0.78696 -0.84461 
0.455 0.78696 0.84461 0.455 1.72732 -0.84461 0.455 1.72732 0.84461 
0.45571 0.89601 -0.89687 0.45571 0.89601 0.89687 0.45571 1.61826 -0.89687 
0.45571 1.61826 0.89687 0.45844 0.68407 -0.7796 0.45844 0.68407 0.7796 
0.45844 1.83021 -0.7796 0.45844 1.83021 0.7796 0.46339 1.04599 -0.94555 
0.46339 1.04599 0.94555 0.46339 1.46829 -0.94555 0.46339 1.46829 0.94555 
0.46601 0.58786 -0.70144 0.46601 0.58786 0.70144 0.46601 1.92641 -0.70144 
0.46601 1.92641 0.70144 0.46809 1.25714 -0.97003 0.46809 1.25714 0.97003 
0.47642 0.99496 -0.93606 0.47642 0.99496 0.93606 0.47642 1.51932 -0.93606 
0.47642 1.51932 0.93606 0.47719 1.20435 -0.97083 0.47719 1.20435 0.97083 
0.47719 1.30993 -0.97083 0.47719 1.30993 0.97083 0.48832 1.15118 -0.9691 
0.48832 1.15118 0.9691 0.48832 1.36309 -0.9691 0.48832 1.36309 0.9691 
0.48898 0.72754 -0.81866 0.48898 0.72754 0.81866 0.48898 1.78673 -0.81866 
0.48898 1.78673 0.81866 0.49013 0.94468 -0.92388 0.49013 0.94468 0.92388 
0.49013 1.5696 -0.92388 0.49013 1.5696 0.92388 0.4932 0.84098 -0.88281 
0.4932 0.84098 0.88281 0.4932 1.6733 -0.88281 0.4932 1.6733 0.88281 
0.49417 0.62888 -0.74716 0.49417 0.62888 0.74716 0.49417 1.88539 -0.74716 
0.49417 1.88539 0.74716 0.50012 1.09807 -0.96447 0.50012 1.09807 0.96447 
0.50012 1.41621 -0.96447 0.50012 1.41621 0.96447 0.51226 1.04563 -0.95694 
0.51226 1.04563 0.95694 0.51226 1.46864 -0.95694 0.51226 1.46864 0.95694 
0.51598 1.25714 -0.98079 0.51598 1.25714 0.98079 0.52415 0.67097 -0.78833 
0.52415 0.67097 0.78833 0.52415 1.8433 -0.78833 0.52415 1.8433 0.78833 
0.52549 0.99468 -0.94693 0.52549 0.99468 0.94693 0.52549 1.51959 -0.94693 
0.52549 1.51959 0.94693 0.52654 0.78003 -0.85926 0.52654 0.78003 0.85926 
0.52654 1.73424 -0.85926 0.52654 1.73424 0.85926 0.52661 1.20391 -0.9814 
0.52661 1.20391 0.9814 0.52661 1.31036 -0.9814 0.52661 1.31036 0.9814 
0.52723 0.88914 -0.91147 0.52723 0.88914 0.91147 0.52723 1.62514 -0.91147 
0.52723 1.62514 0.91147 0.53195 0.57544 -0.70937 0.53195 0.57544 0.70937 
0.53195 1.93883 -0.70937 0.53195 1.93883 0.70937 0.53779 1.15085 -0.97912 
0.53779 1.15085 0.97912 0.53779 1.36343 -0.97912 0.53779 1.36343 0.97912 
0.54948 1.0981 -0.97396 0.54948 1.0981 0.97396 0.54948 1.41618 -0.97396 
0.54948 1.41618 0.97396 0.56031 0.61753 -0.75378 0.56031 0.61753 0.75378 
0.56031 1.89674 -0.75378 0.56031 1.89674 0.75378 0.56149 0.7213 -0.83097 
0.56149 0.7213 0.83097 0.56149 1.79297 -0.83097 0.56149 1.79297 0.83097 
0.56164 1.04581 -0.96593 0.56164 1.04581 0.96593 0.56164 1.46846 -0.96593 
0.56164 1.46846 0.96593 0.5625 0.93915 -0.93638 0.5625 0.93915 0.93638 
0.5625 1.57512 -0.93638 0.5625 1.57512 0.93638 0.56434 1.25714 -0.98918 
0.56434 1.25714 0.98918 0.56517 0.8353 -0.89486 0.56517 0.8353 0.89486 
0.56517 1.67898 -0.89486 0.56517 1.67898 0.89486 0.56933 0.52724 -0.66871 
0.56933 0.52724 0.66871 0.56933 1.98703 -0.66871 0.56933 1.98703 0.66871 
0.57513 1.20388 -0.98928 0.57513 1.20388 0.98928 0.57513 1.3104 -0.98928 
0.57513 1.3104 0.98928 0.5866 1.15058 -0.98648 0.5866 1.15058 0.98648 
0.5866 1.3637 -0.98648 0.5866 1.3637 0.98648 0.59724 0.66606 -0.79855 
0.59724 0.66606 0.79855 0.59724 1.84821 -0.79855 0.59724 1.84821 0.79855 
0.59729 0.56753 -0.71519 0.59729 0.56753 0.71519 0.59729 1.94675 -0.71519 
0.59729 1.94675 0.71519 0.5984 0.98997 -0.95704 0.5984 0.98997 0.95704 
0.5984 1.5243 -0.95704 0.5984 1.5243 0.95704 0.59843 1.09785 -0.98079 
0.59843 1.09785 0.98079 0.59843 1.41643 -0.98079 0.59843 1.41643 0.98079 
0.59969 0.77532 -0.86917 0.59969 0.77532 0.86917 0.59969 1.73895 -0.86917 
0.59969 1.73895 0.86917 0.60018 0.88451 -0.92133 0.60018 0.88451 0.92133 
0.60018 1.62976 -0.92133 0.60018 1.62976 0.92133 0.61305 1.25714 -0.99518 
0.61305 1.25714 0.99518 0.62425 1.20377 -0.99479 0.62425 1.20377 0.99479 
0.62425 1.3105 -0.99479 0.62425 1.3105 0.99479 0.63482 0.71797 -0.83874 
0.63482 0.71797 0.83874 0.63482 1.7963 -0.83874 0.63482 1.7963 0.83874 
0.63488 0.52121 -0.67276 0.63488 0.52121 0.67276 0.63488 1.99306 -0.67276 
0.63488 1.99306 0.67276 0.63548 0.61199 -0.76031 0.63548 0.61199 0.76031 
0.63548 1.90228 -0.76031 0.63548 1.90228 0.76031 0.63567 0.93535 -0.94381 
0.63567 0.93535 0.94381 0.63567 1.57892 -0.94381 0.63567 1.57892 0.94381 
0.63571 1.15056 -0.99144 0.63571 1.15056 0.99144 0.63571 1.36371 -0.99144 
0.63571 1.36371 0.99144 0.63614 1.04401 -0.97415 0.63614 1.04401 0.97415 
0.63614 1.47026 -0.97415 0.63614 1.47026 0.97415 0.63792 0.83188 -0.90211 
0.63792 0.83188 0.90211 0.63792 1.6824 -0.90211 0.63792 1.6824 0.90211 
0.662 1.25714 -0.9988 0.662 1.25714 0.9988 0.67283 0.66233 -0.80296 
0.67283 0.66233 0.80296 0.67283 1.85195 -0.80296 0.67283 1.85195 0.80296 
0.67284 0.77297 -0.87414 0.67284 0.77297 0.87414 0.67284 1.74131 -0.87414 
0.67284 1.74131 0.87414 0.67287 0.56379 -0.71959 0.67287 0.56379 0.71959 
0.67287 1.95049 -0.71959 0.67287 1.95049 0.71959 0.67287 0.47884 -0.62674 
0.67287 0.47884 0.62674 0.67287 2.03543 -0.62674 0.67287 2.03543 0.62674 
0.67328 0.98876 -0.96257 0.67328 0.98876 0.96257 0.67328 1.52551 -0.96257 
0.67328 1.52551 0.96257 0.67328 0.88219 -0.92628 0.67328 0.88219 0.92628 
0.67328 1.63208 -0.92628 0.67328 1.63208 0.92628 0.67331 1.09664 -0.98631 
0.67331 1.09664 0.98631 0.67331 1.41764 -0.98631 0.67331 1.41764 0.98631 
0.67331 1.20374 -0.99786 0.67331 1.20374 0.99786 0.67331 1.31054 -0.99786 
0.67331 1.31054 0.99786 0.71107 0.44064 -0.57735 0.71107 0.44064 0.57735 
0.71107 0.51907 -0.67472 0.71107 0.51907 0.67472 0.71107 0.61014 -0.76249 
0.71107 0.61014 0.76249 0.71107 0.7164 -0.84119 0.71107 0.7164 0.84119 
0.71107 0.83074 -0.90453 0.71107 0.83074 0.90453 0.71107 0.93443 -0.9465 
0.71107 0.93443 0.9465 0.71107 1.04341 -0.97689 0.71107 1.04341 0.97689 
0.71107 1.15026 -0.99427 0.71107 1.15026 0.99427 0.71107 1.25714 -1 
0.71107 1.25714 1 0.71107 1.36402 -0.99427 0.71107 1.36402 0.99427 
0.71107 1.47086 -0.97689 0.71107 1.47086 0.97689 0.71107 1.57984 -0.9465 
0.71107 1.57984 0.9465 0.71107 1.68354 -0.90453 0.71107 1.68354 0.90453 
0.71107 1.79788 -0.84119 0.71107 1.79788 0.84119 0.71107 1.90413 -0.76249 
0.71107 1.90413 0.76249 0.71107 1.99521 -0.67472 0.71107 1.99521 0.67472 
0.74883 1.20374 -0.99786 0.74883 1.20374 0.99786 0.74883 1.31054 -0.99786 
0.74883 1.31054 0.99786 0.74883 1.09664 -0.98631 0.74883 1.09664 0.98631 
0.74883 1.41764 -0.98631 0.74883 1.41764 0.98631 0.74886 0.88219 -0.92628 
0.74886 0.88219 0.92628 0.74886 1.63208 -0.92628 0.74886 1.63208 0.92628 
0.74886 0.98876 -0.96257 0.74886 0.98876 0.96257 0.74886 1.52551 -0.96257 
0.74886 1.52551 0.96257 0.74927 0.47884 -0.62674 0.74927 0.47884 0.62674 
0.74927 2.03543 -0.62674 0.74927 2.03543 0.62674 0.74927 0.56379 -0.71959 
0.74927 0.56379 0.71959 0.74927 1.95049 -0.71959 0.74927 1.95049 0.71959 
0.7493 0.77297 -0.87414 0.7493 0.77297 0.87414 0.7493 1.74131 -0.87414 
0.7493 1.74131 0.87414 0.74931 0.66233 -0.80296 0.74931 0.66233 0.80296 
0.74931 1.85195 -0.80296 0.74931 1.85195 0.80296 0.76014 1.25714 -0.9988 
0.76014 1.25714 0.9988 0.78422 0.83188 -0.90211 0.78422 0.83188 0.90211 
0.78422 1.6824 -0.90211 0.78422 1.6824 0.90211 0.786 1.04401 -0.97415 
0.786 1.04401 0.97415 0.786 1.47026 -0.97415 0.786 1.47026 0.97415 
0.78643 1.15056 -0.99144 0.78643 1.15056 0.99144 0.78643 1.36371 -0.99144 
0.78643 1.36371 0.99144 0.78647 0.93535 -0.94381 0.78647 0.93535 0.94381 
0.78647 1.57892 -0.94381 0.78647 1.57892 0.94381 0.78666 0.61199 -0.76031 
0.78666 0.61199 0.76031 0.78666 1.90228 -0.76031 0.78666 1.90228 0.76031 
0.78726 0.52121 -0.67276 0.78726 0.52121 0.67276 0.78726 1.99306 -0.67276 
0.78726 1.99306 0.67276 0.78732 0.71797 -0.83874 0.78732 0.71797 0.83874 
0.78732 1.7963 -0.83874 0.78732 1.7963 0.83874 0.79789 1.20377 -0.99479 
0.79789 1.20377 0.99479 0.79789 1.3105 -0.99479 0.79789 1.3105 0.99479 
0.80909 1.25714 -0.99518 0.80909 1.25714 0.99518 0.81467 0.48263 -0.62403 
0.81467 0.48263 0.62403 0.82196 0.88451 -0.92133 0.82196 0.88451 0.92133 
0.82196 1.62976 -0.92133 0.82196 1.62976 0.92133 0.82245 0.77532 -0.86917 
0.82245 0.77532 0.86917 0.82245 1.73895 -0.86917 0.82245 1.73895 0.86917 
0.82371 1.09785 -0.98079 0.82371 1.09785 0.98079 0.82371 1.41643 -0.98079 
0.82371 1.41643 0.98079 0.82374 0.98997 -0.95704 0.82374 0.98997 0.95704 
0.82374 1.5243 -0.95704 0.82374 1.5243 0.95704 0.82485 0.56753 -0.71519 
0.82485 0.56753 0.71519 0.82485 1.94675 -0.71519 0.82485 1.94675 0.71519 
0.8249 0.66606 -0.79855 0.8249 0.66606 0.79855 0.8249 1.84821 -0.79855 
0.8249 1.84821 0.79855 0.83554 1.15058 -0.98648 0.83554 1.15058 0.98648 
0.83554 1.3637 -0.98648 0.83554 1.3637 0.98648 0.84701 1.20388 -0.98928 
0.84701 1.20388 0.98928 0.84701 1.3104 -0.98928 0.84701 1.3104 0.98928 
0.85281 0.52724 -0.66871 0.85281 0.52724 0.66871 0.85697 0.8353 -0.89486 
0.85697 0.8353 0.89486 0.85697 1.67898 -0.89486 0.85697 1.67898 0.89486 
0.8578 1.25714 -0.98918 0.8578 1.25714 0.98918 0.85964 0.93915 -0.93638 
0.85964 0.93915 0.93638 0.85964 1.57512 -0.93638 0.85964 1.57512 0.93638 
0.8605 1.04581 -0.96593 0.8605 1.04581 0.96593 0.8605 1.46846 -0.96593 
0.8605 1.46846 0.96593 0.86065 0.7213 -0.83097 0.86065 0.7213 0.83097 
0.86065 1.79297 -0.83097 0.86065 1.79297 0.83097 0.86183 0.61753 -0.75378 
0.86183 0.61753 0.75378 0.86183 1.89674 -0.75378 0.86183 1.89674 0.75378 
0.87266 1.0981 -0.97396 0.87266 1.0981 0.97396 0.87266 1.41618 -0.97396 
0.87266 1.41618 0.97396 0.88435 1.15085 -0.97912 0.88435 1.15085 0.97912 
0.88435 1.36343 -0.97912 0.88435 1.36343 0.97912 0.89019 0.57544 -0.70937 
0.89019 0.57544 0.70937 0.89019 1.93883 -0.70937 0.89019 1.93883 0.70937 
0.89491 0.88914 -0.91147 0.89491 0.88914 0.91147 0.89491 1.62514 -0.91147 
0.89491 1.62514 0.91147 0.89553 1.20391 -0.9814 0.89553 1.20391 0.9814 
0.89553 1.31036 -0.9814 0.89553 1.31036 0.9814 0.8956 0.78003 -0.85926 
0.8956 0.78003 0.85926 0.8956 1.73424 -0.85926 0.8956 1.73424 0.85926 
0.89665 0.99468 -0.94693 0.89665 0.99468 0.94693 0.89665 1.51959 -0.94693 
0.89665 1.51959 0.94693 0.89799 0.67097 -0.78833 0.89799 0.67097 0.78833 
0.89799 1.8433 -0.78833 0.89799 1.8433 0.78833 0.90616 1.25714 -0.98079 
0.90616 1.25714 0.98079 0.90988 1.04563 -0.95694 0.90988 1.04563 0.95694 
0.90988 1.46864 -0.95694 0.90988 1.46864 0.95694 0.91774 0.53645 -0.66174 
0.91774 0.53645 0.66174 0.92202 1.09807 -0.96447 0.92202 1.09807 0.96447 
0.92202 1.41621 -0.96447 0.92202 1.41621 0.96447 0.92797 0.62888 -0.74716 
0.92797 0.62888 0.74716 0.92894 0.84098 -0.88281 0.92894 0.84098 0.88281 
0.92894 1.6733 -0.88281 0.92894 1.6733 0.88281 0.93201 0.94468 -0.92388 
0.93201 0.94468 0.92388 0.93201 1.5696 -0.92388 0.93201 1.5696 0.92388 
0.93316 0.72754 -0.81866 0.93316 0.72754 0.81866 0.93316 1.78673 -0.81866 
0.93316 1.78673 0.81866 0.93382 1.15118 -0.9691 0.93382 1.15118 0.9691 
0.93382 1.36309 -0.9691 0.93382 1.36309 0.9691 0.94495 1.20435 -0.97083 
0.94495 1.20435 0.97083 0.94495 1.30993 -0.97083 0.94495 1.30993 0.97083 
0.94572 0.99496 -0.93606 0.94572 0.99496 0.93606 0.94572 1.51932 -0.93606 
0.94572 1.51932 0.93606 0.95405 1.25714 -0.97003 0.95405 1.25714 0.97003 
0.95613 0.58786 -0.70144 0.95613 0.58786 0.70144 0.95875 1.04599 -0.94555 
0.95875 1.04599 0.94555 0.95875 1.46829 -0.94555 0.95875 1.46829 0.94555 
0.9637 0.68407 -0.7796 0.9637 0.68407 0.7796 0.96643 0.89601 -0.89687 
0.96643 0.89601 0.89687 0.96643 1.61826 -0.89687 0.96643 1.61826 0.89687 
0.96714 0.78696 -0.84461 0.96714 0.78696 0.84461 0.96714 1.72732 -0.84461 
0.96714 1.72732 0.84461 0.97112 1.09865 -0.9525 0.97112 1.09865 0.9525 
0.97112 1.41562 -0.9525 0.97112 1.41562 0.9525 0.98082 0.94536 -0.91106 
0.98082 0.94536 0.91106 0.98082 1.56892 -0.91106 0.98082 1.56892 0.91106 
0.98272 1.15179 -0.95661 0.98272 1.15179 0.95661 0.98272 1.36248 -0.95661 
0.98272 1.36248 0.95661 0.99244 1.20439 -0.95815 0.99244 1.20439 0.95815 
0.99244 1.30989 -0.95815 0.99244 1.30989 0.95815 0.99313 0.64308 -0.73714 
0.99313 0.64308 0.73714 0.99445 0.99585 -0.92272 0.99445 0.99585 0.92272 
0.99445 1.51843 -0.92272 0.99445 1.51843 0.92272 0.99851 0.74263 -0.80787 
0.99851 0.74263 0.80787 0.99975 0.84889 -0.86603 0.99975 0.84889 0.86603 
0.99975 1.66539 -0.86603 0.99975 1.66539 0.86603 1.00135 1.25714 -0.95694 
1.00135 1.25714 0.95694 1.00701 1.04687 -0.93178 1.00701 1.04687 0.93178 
1.00701 1.4674 -0.93178 1.00701 1.4674 0.93178 1.01477 0.89735 -0.88222 
1.01477 0.89735 0.88222 1.01477 1.61692 -0.88222 1.01477 1.61692 0.88222 
1.01929 1.09969 -0.93819 1.01929 1.09969 0.93819 1.01929 1.41458 -0.93819 
1.01929 1.41458 0.93819 1.02148 0.60321 -0.68995 1.02148 0.60321 0.68995 
1.0287 0.70007 -0.76733 1.0287 0.70007 0.76733 1.02893 0.94683 -0.89592 
1.02893 0.94683 0.89592 1.02893 1.56744 -0.89592 1.02893 1.56744 0.89592 
1.02985 1.15183 -0.94196 1.02985 1.15183 0.94196 1.02985 1.36245 -0.94196 
1.02985 1.36245 0.94196 1.03183 0.80352 -0.83147 1.03183 0.80352 0.83147 
1.0395 1.20451 -0.94306 1.0395 1.20451 0.94306 1.0395 1.30976 -0.94306 
1.0395 1.30976 0.94306 1.04219 0.99719 -0.90708 1.04219 0.99719 0.90708 
1.04219 1.51708 -0.90708 1.04219 1.51708 0.90708 1.04796 1.25714 -0.94154 
1.04796 1.25714 0.94154 1.04962 0.84806 -0.84737 1.04962 0.84806 0.84737 
1.05452 1.04829 -0.91566 1.05452 1.04829 0.91566 1.05452 1.46598 -0.91566 
1.05452 1.46598 0.91566 1.05701 0.66008 -0.72377 1.05701 0.66008 0.72377 
1.06254 0.76009 -0.79335 1.06254 0.76009 0.79335 1.06459 0.89674 -0.86321 
1.06459 0.89674 0.86321 1.06586 1.09998 -0.92164 1.06586 1.09998 0.92164 
1.06586 1.41429 -0.92164 1.06586 1.41429 0.92164 1.0762 1.15212 -0.92501 
1.0762 1.15212 0.92501 1.0762 1.36216 -0.92501 1.0762 1.36216 0.92501 
1.07886 0.94668 -0.87655 1.07886 0.94668 0.87655 1.08101 0.80366 -0.81086 
1.08101 0.80366 0.81086 1.08551 1.20455 -0.92576 1.08551 1.20455 0.92576 
1.08551 1.30972 -0.92576 1.08551 1.30972 0.92576 1.09174 0.71878 -0.75184 
1.09174 0.71878 0.75184 1.09205 0.99723 -0.8873 1.09205 0.99723 0.8873 
1.09375 1.25714 -0.92388 1.09375 1.25714 0.92388 1.09854 0.84839 -0.82631 
1.09854 0.84839 0.82631 1.10507 1.0499 -0.89544 1.10507 1.0499 0.89544 
1.11103 0.76117 -0.77074 1.11103 0.76117 0.77074 1.11372 0.89739 -0.8417 
1.11372 0.89739 0.8417 1.11628 1.10175 -0.90092 1.11628 1.10175 0.90092 
1.11932 0.67979 -0.70711 1.11932 0.67979 0.70711 1.12662 1.15431 -0.90374 
1.12662 1.15431 0.90374 1.12662 1.35996 -0.90374 1.12662 1.35996 0.90374 
1.12774 0.94742 -0.85467 1.12774 0.94742 0.85467 1.12936 0.80505 -0.78781 
1.12936 0.80505 0.78781 1.13577 1.20686 -0.90394 1.13577 1.20686 0.90394 
1.13577 1.30741 -0.90394 1.13577 1.30741 0.90394 1.13863 1.25714 -0.90399 
1.13863 1.25714 0.90399 1.13939 0.72105 -0.72743 1.13939 0.72105 0.72743 
1.14174 0.99939 -0.86492 1.14174 0.99939 0.86492 1.14636 0.84988 -0.80291 
1.14636 0.84988 0.80291 1.15445 1.05212 -0.87257 1.15445 1.05212 0.87257 
1.15838 0.76367 -0.74592 1.15838 0.76367 0.74592 1.16143 0.89911 -0.81792 
1.16143 0.89911 0.81792 1.16577 1.10425 -0.87742 1.16577 1.10425 0.87742 
1.16639 0.68271 -0.68023 1.16639 0.68271 0.68023 1.17579 1.15682 -0.87975 
1.17579 1.15682 0.87975 1.17625 0.80753 -0.76254 1.17625 0.80753 0.76254 
1.17661 0.95008 -0.83005 1.17661 0.95008 0.83005 1.17972 1.20691 -0.88195 
1.17972 1.20691 0.88195 1.1863 0.72432 -0.70019 1.1863 0.72432 0.70019 
1.19043 1.00227 -0.8398 1.19043 1.00227 0.8398 1.19294 0.85252 -0.77723 
1.19294 0.85252 0.77723 1.20252 1.05495 -0.84711 1.20252 1.05495 0.84711 
1.20528 0.7675 -0.71834 1.20528 0.7675 0.71834 1.20925 0.90256 -0.79126 
1.20925 0.90256 0.79126 1.21364 1.10725 -0.85144 1.21364 1.10725 0.85144 
1.22295 0.81168 -0.73454 1.22295 0.81168 0.73454 1.22408 0.95365 -0.80295 
1.22408 0.95365 0.80295 1.23208 0.72939 -0.67085 1.23208 0.72939 0.67085 
1.23738 1.00564 -0.81225 1.23738 1.00564 0.81225 1.23816 0.85631 -0.74934 
1.23816 0.85631 0.74934 1.25071 0.7728 -0.68862 1.25071 0.7728 0.68862 
1.25426 0.90662 -0.76294 1.25426 0.90662 0.76294 1.26697 0.81648 -0.70484 
1.26697 0.81648 0.70484 1.26903 0.95823 -0.77417 1.26903 0.95823 0.77417 
1.28188 0.86124 -0.71933 1.28188 0.86124 0.71933 1.29353 0.77858 -0.65706 
1.29353 0.77858 0.65706 1.29801 0.91194 -0.73235 1.29801 0.91194 0.73235 
1.30961 0.82253 -0.67296 1.30961 0.82253 0.67296 1.33468 0.78574 -0.62361 
1.33468 0.78574 0.62361 -1.33468 0.78574 -0.62361 -1.33468 0.78574 0.62361 
-1.30961 0.82253 -0.67296 -1.30961 0.82253 0.67296 -1.29801 0.91194 -0.73235 
-1.29801 0.91194 0.73235 -1.29353 0.77858 -0.65706 -1.29353 0.77858 0.65706 
-1.28188 0.86124 -0.71933 -1.28188 0.86124 0.71933 -1.26903 0.95823 -0.77417 
-1.26903 0.95823 0.77417 -1.26697 0.81648 -0.70484 -1.26697 0.81648 0.70484 
-1.25426 0.90662 -0.76294 -1.25426 0.90662 0.76294 -1.25071 0.7728 -0.68862 
-1.25071 0.7728 0.68862 -1.23816 0.85631 -0.74934 -1.23816 0.85631 0.74934 
-1.23738 1.00564 -0.81225 -1.23738 1.00564 0.81225 -1.23208 0.72939 -0.67085 
-1.23208 0.72939 0.67085 -1.22408 0.95365 -0.80295 -1.22408 0.95365 0.80295 
-1.22295 0.81168 -0.73454 -1.22295 0.81168 0.73454 -1.21364 1.10725 -0.85144 
-1.21364 1.10725 0.85144 -1.20925 0.90256 -0.79126 -1.20925 0.90256 0.79126 
-1.20528 0.7675 -0.71834 -1.20528 0.7675 0.71834 -1.20252 1.05495 -0.84711 
-1.20252 1.05495 0.84711 -1.19294 0.85252 -0.77723 -1.19294 0.85252 0.77723 
-1.19043 1.00227 -0.8398 -1.19043 1.00227 0.8398 -1.1863 0.72432 -0.70019 
-1.1863 0.72432 0.70019 -1.17972 1.20691 -0.88195 -1.17972 1.20691 0.88195 
-1.17661 0.95008 -0.83005 -1.17661 0.95008 0.83005 -1.17625 0.80753 -0.76254 
-1.17625 0.80753 0.76254 -1.17579 1.15682 -0.87975 -1.17579 1.15682 0.87975 
-1.16639 0.68271 -0.68023 -1.16639 0.68271 0.68023 -1.16577 1.10425 -0.87742 
-1.16577 1.10425 0.87742 -1.16143 0.89911 -0.81792 -1.16143 0.89911 0.81792 
-1.15838 0.76367 -0.74592 -1.15838 0.76367 0.74592 -1.15445 1.05212 -0.87257 
-1.15445 1.05212 0.87257 -1.14636 0.84988 -0.80291 -1.14636 0.84988 0.80291 
-1.14174 0.99939 -0.86492 -1.14174 0.99939 0.86492 -1.13939 0.72105 -0.72743 
-1.13939 0.72105 0.72743 -1.13863 1.25714 -0.90399 -1.13863 1.25714 0.90399 
-1.13577 1.20686 -0.90394 -1.13577 1.20686 0.90394 -1.13577 1.30741 -0.90394 
-1.13577 1.30741 0.90394 -1.12936 0.80505 -0.78781 -1.12936 0.80505 0.78781 
-1.12774 0.94742 -0.85467 -1.12774 0.94742 0.85467 -1.12662 1.15431 -0.90374 
-1.12662 1.15431 0.90374 -1.12662 1.35996 -0.90374 -1.12662 1.35996 0.90374 
-1.11932 0.67979 -0.70711 -1.11932 0.67979 0.70711 -1.11628 1.10175 -0.90092 
-1.11628 1.10175 0.90092 -1.11372 0.89739 -0.8417 -1.11372 0.89739 0.8417 
-1.11103 0.76117 -0.77074 -1.11103 0.76117 0.77074 -1.10507 1.0499 -0.89544 
-1.10507 1.0499 0.89544 -1.09854 0.84839 -0.82631 -1.09854 0.84839 0.82631 
-1.09375 1.25714 -0.92388 -1.09375 1.25714 0.92388 -1.09205 0.99723 -0.8873 
-1.09205 0.99723 0.8873 -1.09174 0.71878 -0.75184 -1.09174 0.71878 0.75184 
-1.08551 1.20455 -0.92576 -1.08551 1.20455 0.92576 -1.08551 1.30972 -0.92576 
-1.08551 1.30972 0.92576 -1.08101 0.80366 -0.81086 -1.08101 0.80366 0.81086 
-1.07886 0.94668 -0.87655 -1.07886 0.94668 0.87655 -1.0762 1.15212 -0.92501 
-1.0762 1.15212 0.92501 -1.0762 1.36216 -0.92501 -1.0762 1.36216 0.92501 
-1.06586 1.09998 -0.92164 -1.06586 1.09998 0.92164 -1.06586 1.41429 -0.92164 
-1.06586 1.41429 0.92164 -1.06459 0.89674 -0.86321 -1.06459 0.89674 0.86321 
-1.06254 0.76009 -0.79335 -1.06254 0.76009 0.79335 -1.05701 0.66008 -0.72377 
-1.05701 0.66008 0.72377 -1.05452 1.04829 -0.91566 -1.05452 1.04829 0.91566 
-1.05452 1.46598 -0.91566 -1.05452 1.46598 0.91566 -1.04962 0.84806 -0.84737 
-1.04962 0.84806 0.84737 -1.04796 1.25714 -0.94154 -1.04796 1.25714 0.94154 
-1.04219 0.99719 -0.90708 -1.04219 0.99719 0.90708 -1.04219 1.51708 -0.90708 
-1.04219 1.51708 0.90708 -1.0395 1.20451 -0.94306 -1.0395 1.20451 0.94306 
-1.0395 1.30976 -0.94306 -1.0395 1.30976 0.94306 -1.03183 0.80352 -0.83147 
-1.03183 0.80352 0.83147 -1.02985 1.15183 -0.94196 -1.02985 1.15183 0.94196 
-1.02985 1.36245 -0.94196 -1.02985 1.36245 0.94196 -1.02893 0.94683 -0.89592 
-1.02893 0.94683 0.89592 -1.02893 1.56744 -0.89592 -1.02893 1.56744 0.89592 
-1.0287 0.70007 -0.76733 -1.0287 0.70007 0.76733 -1.02148 0.60321 -0.68995 
-1.02148 0.60321 0.68995 -1.01929 1.09969 -0.93819 -1.01929 1.09969 0.93819 
-1.01929 1.41458 -0.93819 -1.01929 1.41458 0.93819 -1.01477 0.89735 -0.88222 
-1.01477 0.89735 0.88222 -1.01477 1.61692 -0.88222 -1.01477 1.61692 0.88222 
-1.00701 1.04687 -0.93178 -1.00701 1.04687 0.93178 -1.00701 1.4674 -0.93178 
-1.00701 1.4674 0.93178 -1.00135 1.25714 -0.95694 -1.00135 1.25714 0.95694 
-0.99975 0.84889 -0.86603 -0.99975 0.84889 0.86603 -0.99975 1.66539 -0.86603 
-0.99975 1.66539 0.86603 -0.99851 0.74263 -0.80787 -0.99851 0.74263 0.80787 
-0.99445 0.99585 -0.92272 -0.99445 0.99585 0.92272 -0.99445 1.51843 -0.92272 
-0.99445 1.51843 0.92272 -0.99313 0.64308 -0.73714 -0.99313 0.64308 0.73714 
-0.99244 1.20439 -0.95815 -0.99244 1.20439 0.95815 -0.99244 1.30989 -0.95815 
-0.99244 1.30989 0.95815 -0.98272 1.15179 -0.95661 -0.98272 1.15179 0.95661 
-0.98272 1.36248 -0.95661 -0.98272 1.36248 0.95661 -0.98082 0.94536 -0.91106 
-0.98082 0.94536 0.91106 -0.98082 1.56892 -0.91106 -0.98082 1.56892 0.91106 
-0.97112 1.09865 -0.9525 -0.97112 1.09865 0.9525 -0.97112 1.41562 -0.9525 
-0.97112 1.41562 0.9525 -0.96714 0.78696 -0.84461 -0.96714 0.78696 0.84461 
-0.96714 1.72732 -0.84461 -0.96714 1.72732 0.84461 -0.96643 0.89601 -0.89687 
-0.96643 0.89601 0.89687 -0.96643 1.61826 -0.89687 -0.96643 1.61826 0.89687 
-0.9637 0.68407 -0.7796 -0.9637 0.68407 0.7796 -0.95875 1.04599 -0.94555 
-0.95875 1.04599 0.94555 -0.95875 1.46829 -0.94555 -0.95875 1.46829 0.94555 
-0.95613 0.58786 -0.70144 -0.95613 0.58786 0.70144 -0.95405 1.25714 -0.97003 
-0.95405 1.25714 0.97003 -0.94572 0.99496 -0.93606 -0.94572 0.99496 0.93606 
-0.94572 1.51932 -0.93606 -0.94572 1.51932 0.93606 -0.94495 1.20435 -0.97083 
-0.94495 1.20435 0.97083 -0.94495 1.30993 -0.97083 -0.94495 1.30993 0.97083 
-0.93382 1.15118 -0.9691 -0.93382 1.15118 0.9691 -0.93382 1.36309 -0.9691 
-0.93382 1.36309 0.9691 -0.93316 0.72754 -0.81866 -0.93316 0.72754 0.81866 
-0.93316 1.78673 -0.81866 -0.93316 1.78673 0.81866 -0.93201 0.94468 -0.92388 
-0.93201 0.94468 0.92388 -0.93201 1.5696 -0.92388 -0.93201 1.5696 0.92388 
-0.92894 0.84098 -0.88281 -0.92894 0.84098 0.88281 -0.92894 1.6733 -0.88281 
-0.92894 1.6733 0.88281 -0.92797 0.62888 -0.74716 -0.92797 0.62888 0.74716 
-0.92202 1.09807 -0.96447 -0.92202 1.09807 0.96447 -0.92202 1.41621 -0.96447 
-0.92202 1.41621 0.96447 -0.91774 0.53645 -0.66174 -0.91774 0.53645 0.66174 
-0.90988 1.04563 -0.95694 -0.90988 1.04563 0.95694 -0.90988 1.46864 -0.95694 
-0.90988 1.46864 0.95694 -0.90616 1.25714 -0.98079 -0.90616 1.25714 0.98079 
-0.89799 0.67097 -0.78833 -0.89799 0.67097 0.78833 -0.89799 1.8433 -0.78833 
-0.89799 1.8433 0.78833 -0.89665 0.99468 -0.94693 -0.89665 0.99468 0.94693 
-0.89665 1.51959 -0.94693 -0.89665 1.51959 0.94693 -0.8956 0.78003 -0.85926 
-0.8956 0.78003 0.85926 -0.8956 1.73424 -0.85926 -0.8956 1.73424 0.85926 
-0.89553 1.20391 -0.9814 -0.89553 1.20391 0.9814 -0.89553 1.31036 -0.9814 
-0.89553 1.31036 0.9814 -0.89491 0.88914 -0.91147 -0.89491 0.88914 0.91147 
-0.89491 1.62514 -0.91147 -0.89491 1.62514 0.91147 -0.89019 0.57544 -0.70937 
-0.89019 0.57544 0.70937 -0.89019 1.93883 -0.70937 -0.89019 1.93883 0.70937 
-0.88435 1.15085 -0.97912 -0.88435 1.15085 0.97912 -0.88435 1.36343 -0.97912 
-0.88435 1.36343 0.97912 -0.87266 1.0981 -0.97396 -0.87266 1.0981 0.97396 
-0.87266 1.41618 -0.97396 -0.87266 1.41618 0.97396 -0.86183 0.61753 -0.75378 
-0.86183 0.61753 0.75378 -0.86183 1.89674 -0.75378 -0.86183 1.89674 0.75378 
-0.86065 0.7213 -0.83097 -0.86065 0.7213 0.83097 -0.86065 1.79297 -0.83097 
-0.86065 1.79297 0.83097 -0.8605 1.04581 -0.96593 -0.8605 1.04581 0.96593 
-0.8605 1.46846 -0.96593 -0.8605 1.46846 0.96593 -0.85964 0.93915 -0.93638 
-0.85964 0.93915 0.93638 -0.85964 1.57512 -0.93638 -0.85964 1.57512 0.93638 
-0.8578 1.25714 -0.98918 -0.8578 1.25714 0.98918 -0.85697 0.8353 -0.89486 
-0.85697 0.8353 0.89486 -0.85697 1.67898 -0.89486 -0.85697 1.67898 0.89486 
-0.85281 0.52724 -0.66871 -0.85281 0.52724 0.66871 -0.84701 1.20388 -0.98928 
-0.84701 1.20388 0.98928 -0.84701 1.3104 -0.98928 -0.84701 1.3104 0.98928 
-0.83554 1.15058 -0.98648 -0.83554 1.15058 0.98648 -0.83554 1.3637 -0.98648 
-0.83554 1.3637 0.98648 -0.8249 0.66606 -0.79855 -0.8249 0.66606 0.79855 
-0.8249 1.84821 -0.79855 -0.8249 1.84821 0.79855 -0.82485 0.56753 -0.71519 
-0.82485 0.56753 0.71519 -0.82485 1.94675 -0.71519 -0.82485 1.94675 0.71519 
-0.82374 0.98997 -0.95704 -0.82374 0.98997 0.95704 -0.82374 1.5243 -0.95704 
-0.82374 1.5243 0.95704 -0.82371 1.09785 -0.98079 -0.82371 1.09785 0.98079 
-0.82371 1.41643 -0.98079 -0.82371 1.41643 0.98079 -0.82245 0.77532 -0.86917 
-0.82245 0.77532 0.86917 -0.82245 1.73895 -0.86917 -0.82245 1.73895 0.86917 
-0.82196 0.88451 -0.92133 -0.82196 0.88451 0.92133 -0.82196 1.62976 -0.92133 
-0.82196 1.62976 0.92133 -0.81467 0.48263 -0.62403 -0.81467 0.48263 0.62403 
-0.80909 1.25714 -0.99518 -0.80909 1.25714 0.99518 -0.79789 1.20377 -0.99479 
-0.79789 1.20377 0.99479 -0.79789 1.3105 -0.99479 -0.79789 1.3105 0.99479 
-0.78732 0.71797 -0.83874 -0.78732 0.71797 0.83874 -0.78732 1.7963 -0.83874 
-0.78732 1.7963 0.83874 -0.78726 0.52121 -0.67276 -0.78726 0.52121 0.67276 
-0.78726 1.99306 -0.67276 -0.78726 1.99306 0.67276 -0.78666 0.61199 -0.76031 
-0.78666 0.61199 0.76031 -0.78666 1.90228 -0.76031 -0.78666 1.90228 0.76031 
-0.78647 0.93535 -0.94381 -0.78647 0.93535 0.94381 -0.78647 1.57892 -0.94381 
-0.78647 1.57892 0.94381 -0.78643 1.15056 -0.99144 -0.78643 1.15056 0.99144 
-0.78643 1.36371 -0.99144 -0.78643 1.36371 0.99144 -0.786 1.04401 -0.97415 
-0.786 1.04401 0.97415 -0.786 1.47026 -0.97415 -0.786 1.47026 0.97415 
-0.78422 0.83188 -0.90211 -0.78422 0.83188 0.90211 -0.78422 1.6824 -0.90211 
-0.78422 1.6824 0.90211 -0.76014 1.25714 -0.9988 -0.76014 1.25714 0.9988 
-0.74931 0.66233 -0.80296 -0.74931 0.66233 0.80296 -0.74931 1.85195 -0.80296 
-0.74931 1.85195 0.80296 -0.7493 0.77297 -0.87414 -0.7493 0.77297 0.87414 
-0.7493 1.74131 -0.87414 -0.7493 1.74131 0.87414 -0.74927 0.56379 -0.71959 
-0.74927 0.56379 0.71959 -0.74927 1.95049 -0.71959 -0.74927 1.95049 0.71959 
-0.74927 0.47884 -0.62674 -0.74927 0.47884 0.62674 -0.74927 2.03543 -0.62674 
-0.74927 2.03543 0.62674 -0.74886 0.98876 -0.96257 -0.74886 0.98876 0.96257 
-0.74886 1.52551 -0.96257 -0.74886 1.52551 0.96257 -0.74886 0.88219 -0.92628 
-0.74886 0.88219 0.92628 -0.74886 1.63208 -0.92628 -0.74886 1.63208 0.92628 
-0.74883 1.09664 -0.98631 -0.74883 1.09664 0.98631 -0.74883 1.41764 -0.98631 
-0.74883 1.41764 0.98631 -0.74883 1.20374 -0.99786 -0.74883 1.20374 0.99786 
-0.74883 1.31054 -0.99786 -0.74883 1.31054 0.99786 -0.71107 0.44064 -0.57735 
-0.71107 0.44064 0.57735 -0.71107 0.51907 -0.67472 -0.71107 0.51907 0.67472 
-0.71107 0.61014 -0.76249 -0.71107 0.61014 0.76249 -0.71107 0.7164 -0.84119 
-0.71107 0.7164 0.84119 -0.71107 0.83074 -0.90453 -0.71107 0.83074 0.90453 
-0.71107 0.93443 -0.9465 -0.71107 0.93443 0.9465 -0.71107 1.04341 -0.97689 
-0.71107 1.04341 0.97689 -0.71107 1.15026 -0.99427 -0.71107 1.15026 0.99427 
-0.71107 1.25714 -1 -0.71107 1.25714 1 -0.71107 1.36402 -0.99427 
-0.71107 1.36402 0.99427 -0.71107 1.47086 -0.97689 -0.71107 1.47086 0.97689 
-0.71107 1.57984 -0.9465 -0.71107 1.57984 0.9465 -0.71107 1.68354 -0.90453 
-0.71107 1.68354 0.90453 -0.71107 1.79788 -0.84119 -0.71107 1.79788 0.84119 
-0.71107 1.90413 -0.76249 -0.71107 1.90413 0.76249 -0.71107 1.99521 -0.67472 
-0.71107 1.99521 0.67472 -0.67331 1.20374 -0.99786 -0.67331 1.20374 0.99786 
-0.67331 1.31054 -0.99786 -0.67331 1.31054 0.99786 -0.67331 1.09664 -0.98631 
-0.67331 1.09664 0.98631 -0.67331 1.41764 -0.98631 -0.67331 1.41764 0.98631 
-0.67328 0.88219 -0.92628 -0.67328 0.88219 0.92628 -0.67328 1.63208 -0.92628 
-0.67328 1.63208 0.92628 -0.67328 0.98876 -0.96257 -0.67328 0.98876 0.96257 
-0.67328 1.52551 -0.96257 -0.67328 1.52551 0.96257 -0.67287 0.47884 -0.62674 
-0.67287 0.47884 0.62674 -0.67287 2.03543 -0.62674 -0.67287 2.03543 0.62674 
-0.67287 0.56379 -0.71959 -0.67287 0.56379 0.71959 -0.67287 1.95049 -0.71959 
-0.67287 1.95049 0.71959 -0.67284 0.77297 -0.87414 -0.67284 0.77297 0.87414 
-0.67284 1.74131 -0.87414 -0.67284 1.74131 0.87414 -0.67283 0.66233 -0.80296 
-0.67283 0.66233 0.80296 -0.67283 1.85195 -0.80296 -0.67283 1.85195 0.80296 
-0.662 1.25714 -0.9988 -0.662 1.25714 0.9988 -0.63792 0.83188 -0.90211 
-0.63792 0.83188 0.90211 -0.63792 1.6824 -0.90211 -0.63792 1.6824 0.90211 
-0.63614 1.04401 -0.97415 -0.63614 1.04401 0.97415 -0.63614 1.47026 -0.97415 
-0.63614 1.47026 0.97415 -0.63571 1.15056 -0.99144 -0.63571 1.15056 0.99144 
-0.63571 1.36371 -0.99144 -0.63571 1.36371 0.99144 -0.63567 0.93535 -0.94381 
-0.63567 0.93535 0.94381 -0.63567 1.57892 -0.94381 -0.63567 1.57892 0.94381 
-0.63548 0.61199 -0.76031 -0.63548 0.61199 0.76031 -0.63548 1.90228 -0.76031 
-0.63548 1.90228 0.76031 -0.63488 0.52121 -0.67276 -0.63488 0.52121 0.67276 
-0.63488 1.99306 -0.67276 -0.63488 1.99306 0.67276 -0.63482 0.71797 -0.83874 
-0.63482 0.71797 0.83874 -0.63482 1.7963 -0.83874 -0.63482 1.7963 0.83874 
-0.62425 1.20377 -0.99479 -0.62425 1.20377 0.99479 -0.62425 1.3105 -0.99479 
-0.62425 1.3105 0.99479 -0.61305 1.25714 -0.99518 -0.61305 1.25714 0.99518 
-0.60018 0.88451 -0.92133 -0.60018 0.88451 0.92133 -0.60018 1.62976 -0.92133 
-0.60018 1.62976 0.92133 -0.59969 0.77532 -0.86917 -0.59969 0.77532 0.86917 
-0.59969 1.73895 -0.86917 -0.59969 1.73895 0.86917 -0.59843 1.09785 -0.98079 
-0.59843 1.09785 0.98079 -0.59843 1.41643 -0.98079 -0.59843 1.41643 0.98079 
-0.5984 0.98997 -0.95704 -0.5984 0.98997 0.95704 -0.5984 1.5243 -0.95704 
-0.5984 1.5243 0.95704 -0.59729 0.56753 -0.71519 -0.59729 0.56753 0.71519 
-0.59729 1.94675 -0.71519 -0.59729 1.94675 0.71519 -0.59724 0.66606 -0.79855 
-0.59724 0.66606 0.79855 -0.59724 1.84821 -0.79855 -0.59724 1.84821 0.79855 
-0.5866 1.15058 -0.98648 -0.5866 1.15058 0.98648 -0.5866 1.3637 -0.98648 
-0.5866 1.3637 0.98648 -0.57513 1.20388 -0.98928 -0.57513 1.20388 0.98928 
-0.57513 1.3104 -0.98928 -0.57513 1.3104 0.98928 -0.56933 0.52724 -0.66871 
-0.56933 0.52724 0.66871 -0.56933 1.98703 -0.66871 -0.56933 1.98703 0.66871 
-0.56517 0.8353 -0.89486 -0.56517 0.8353 0.89486 -0.56517 1.67898 -0.89486 
-0.56517 1.67898 0.89486 -0.56434 1.25714 -0.98918 -0.56434 1.25714 0.98918 
-0.5625 0.93915 -0.93638 -0.5625 0.93915 0.93638 -0.5625 1.57512 -0.93638 
-0.5625 1.57512 0.93638 -0.56164 1.04581 -0.96593 -0.56164 1.04581 0.96593 
-0.56164 1.46846 -0.96593 -0.56164 1.46846 0.96593 -0.56149 0.7213 -0.83097 
-0.56149 0.7213 0.83097 -0.56149 1.79297 -0.83097 -0.56149 1.79297 0.83097 
-0.56031 0.61753 -0.75378 -0.56031 0.61753 0.75378 -0.56031 1.89674 -0.75378 
-0.56031 1.89674 0.75378 -0.54948 1.0981 -0.97396 -0.54948 1.0981 0.97396 
-0.54948 1.41618 -0.97396 -0.54948 1.41618 0.97396 -0.53779 1.15085 -0.97912 
-0.53779 1.15085 0.97912 -0.53779 1.36343 -0.97912 -0.53779 1.36343 0.97912 
-0.53195 0.57544 -0.70937 -0.53195 0.57544 0.70937 -0.53195 1.93883 -0.70937 
-0.53195 1.93883 0.70937 -0.52723 0.88914 -0.91147 -0.52723 0.88914 0.91147 
-0.52723 1.62514 -0.91147 -0.52723 1.62514 0.91147 -0.52661 1.20391 -0.9814 
-0.52661 1.20391 0.9814 -0.52661 1.31036 -0.9814 -0.52661 1.31036 0.9814 
-0.52654 0.78003 -0.85926 -0.52654 0.78003 0.85926 -0.52654 1.73424 -0.85926 
-0.52654 1.73424 0.85926 -0.52549 0.99468 -0.94693 -0.52549 0.99468 0.94693 
-0.52549 1.51959 -0.94693 -0.52549 1.51959 0.94693 -0.52415 0.67097 -0.78833 
-0.52415 0.67097 0.78833 -0.52415 1.8433 -0.78833 -0.52415 1.8433 0.78833 
-0.51598 1.25714 -0.98079 -0.51598 1.25714 0.98079 -0.51226 1.04563 -0.95694 
-0.51226 1.04563 0.95694 -0.51226 1.46864 -0.95694 -0.51226 1.46864 0.95694 
-0.50012 1.09807 -0.96447 -0.50012 1.09807 0.96447 -0.50012 1.41621 -0.96447 
-0.50012 1.41621 0.96447 -0.49417 0.62888 -0.74716 -0.49417 0.62888 0.74716 
-0.49417 1.88539 -0.74716 -0.49417 1.88539 0.74716 -0.4932 0.84098 -0.88281 
-0.4932 0.84098 0.88281 -0.4932 1.6733 -0.88281 -0.4932 1.6733 0.88281 
-0.49013 0.94468 -0.92388 -0.49013 0.94468 0.92388 -0.49013 1.5696 -0.92388 
-0.49013 1.5696 0.92388 -0.48898 0.72754 -0.81866 -0.48898 0.72754 0.81866 
-0.48898 1.78673 -0.81866 -0.48898 1.78673 0.81866 -0.48832 1.15118 -0.9691 
-0.48832 1.15118 0.9691 -0.48832 1.36309 -0.9691 -0.48832 1.36309 0.9691 
-0.47719 1.20435 -0.97083 -0.47719 1.20435 0.97083 -0.47719 1.30993 -0.97083 
-0.47719 1.30993 0.97083 -0.47642 0.99496 -0.93606 -0.47642 0.99496 0.93606 
-0.47642 1.51932 -0.93606 -0.47642 1.51932 0.93606 -0.46809 1.25714 -0.97003 
-0.46809 1.25714 0.97003 -0.46601 0.58786 -0.70144 -0.46601 0.58786 0.70144 
-0.46601 1.92641 -0.70144 -0.46601 1.92641 0.70144 -0.46339 1.04599 -0.94555 
-0.46339 1.04599 0.94555 -0.46339 1.46829 -0.94555 -0.46339 1.46829 0.94555 
-0.45844 0.68407 -0.7796 -0.45844 0.68407 0.7796 -0.45844 1.83021 -0.7796 
-0.45844 1.83021 0.7796 -0.45571 0.89601 -0.89687 -0.45571 0.89601 0.89687 
-0.45571 1.61826 -0.89687 -0.45571 1.61826 0.89687 -0.455 0.78696 -0.84461 
-0.455 0.78696 0.84461 -0.455 1.72732 -0.84461 -0.455 1.72732 0.84461 
-0.45102 1.09865 -0.9525 -0.45102 1.09865 0.9525 -0.45102 1.41562 -0.9525 
-0.45102 1.41562 0.9525 -0.44132 0.94536 -0.91106 -0.44132 0.94536 0.91106 
-0.44132 1.56892 -0.91106 -0.44132 1.56892 0.91106 -0.43942 1.15179 -0.95661 
-0.43942 1.15179 0.95661 -0.43942 1.36248 -0.95661 -0.43942 1.36248 0.95661 
-0.4297 1.20439 -0.95815 -0.4297 1.20439 0.95815 -0.4297 1.30989 -0.95815 
-0.4297 1.30989 0.95815 -0.42901 0.64308 -0.73714 -0.42901 0.64308 0.73714 
-0.42901 1.87119 -0.73714 -0.42901 1.87119 0.73714 -0.42769 0.99585 -0.92272 
-0.42769 0.99585 0.92272 -0.42769 1.51843 -0.92272 -0.42769 1.51843 0.92272 
-0.42363 0.74263 -0.80787 -0.42363 0.74263 0.80787 -0.42363 1.77165 -0.80787 
-0.42363 1.77165 0.80787 -0.42239 0.84889 -0.86603 -0.42239 0.84889 0.86603 
-0.42239 1.66539 -0.86603 -0.42239 1.66539 0.86603 -0.42079 1.25714 -0.95694 
-0.42079 1.25714 0.95694 -0.41513 1.04687 -0.93178 -0.41513 1.04687 0.93178 
-0.41513 1.4674 -0.93178 -0.41513 1.4674 0.93178 -0.40737 0.89735 -0.88222 
-0.40737 0.89735 0.88222 -0.40737 1.61692 -0.88222 -0.40737 1.61692 0.88222 
-0.40285 1.09969 -0.93819 -0.40285 1.09969 0.93819 -0.40285 1.41458 -0.93819 
-0.40285 1.41458 0.93819 -0.40066 0.60321 -0.68995 -0.40066 0.60321 0.68995 
-0.39344 0.70007 -0.76733 -0.39344 0.70007 0.76733 -0.39344 1.8142 -0.76733 
-0.39344 1.8142 0.76733 -0.39321 0.94683 -0.89592 -0.39321 0.94683 0.89592 
-0.39321 1.56744 -0.89592 -0.39321 1.56744 0.89592 -0.39229 1.15183 -0.94196 
-0.39229 1.15183 0.94196 -0.39229 1.36245 -0.94196 -0.39229 1.36245 0.94196 
-0.39031 0.80352 -0.83147 -0.39031 0.80352 0.83147 -0.39031 1.71076 -0.83147 
-0.39031 1.71076 0.83147 -0.38264 1.20451 -0.94306 -0.38264 1.20451 0.94306 
-0.38264 1.30976 -0.94306 -0.38264 1.30976 0.94306 -0.37995 0.99719 -0.90708 
-0.37995 0.99719 0.90708 -0.37995 1.51708 -0.90708 -0.37995 1.51708 0.90708 
-0.37418 1.25714 -0.94154 -0.37418 1.25714 0.94154 -0.37252 0.84806 -0.84737 
-0.37252 0.84806 0.84737 -0.37252 1.66622 -0.84737 -0.37252 1.66622 0.84737 
-0.36762 1.04829 -0.91566 -0.36762 1.04829 0.91566 -0.36762 1.46598 -0.91566 
-0.36762 1.46598 0.91566 -0.36513 0.66008 -0.72377 -0.36513 0.66008 0.72377 
-0.36513 1.8542 -0.72377 -0.36513 1.8542 0.72377 -0.3596 0.76009 -0.79335 
-0.3596 0.76009 0.79335 -0.3596 1.75419 -0.79335 -0.3596 1.75419 0.79335 
-0.35755 0.89674 -0.86321 -0.35755 0.89674 0.86321 -0.35755 1.61754 -0.86321 
-0.35755 1.61754 0.86321 -0.35628 1.09998 -0.92164 -0.35628 1.09998 0.92164 
-0.35628 1.41429 -0.92164 -0.35628 1.41429 0.92164 -0.34594 1.15212 -0.92501 
-0.34594 1.15212 0.92501 -0.34594 1.36216 -0.92501 -0.34594 1.36216 0.92501 
-0.34328 0.94668 -0.87655 -0.34328 0.94668 0.87655 -0.34328 1.56759 -0.87655 
-0.34328 1.56759 0.87655 -0.34113 0.80366 -0.81086 -0.34113 0.80366 0.81086 
-0.34113 1.71061 -0.81086 -0.34113 1.71061 0.81086 -0.33663 1.20455 -0.92576 
-0.33663 1.20455 0.92576 -0.33663 1.30972 -0.92576 -0.33663 1.30972 0.92576 
-0.3304 0.71878 -0.75184 -0.3304 0.71878 0.75184 -0.3304 1.79549 -0.75184 
-0.3304 1.79549 0.75184 -0.33009 0.99723 -0.8873 -0.33009 0.99723 0.8873 
-0.33009 1.51704 -0.8873 -0.33009 1.51704 0.8873 -0.32839 1.25714 -0.92388 
-0.32839 1.25714 0.92388 -0.3236 0.84839 -0.82631 -0.3236 0.84839 0.82631 
-0.3236 1.66589 -0.82631 -0.3236 1.66589 0.82631 -0.31707 1.0499 -0.89544 
-0.31707 1.0499 0.89544 -0.31707 1.46438 -0.89544 -0.31707 1.46438 0.89544 
-0.31111 0.76117 -0.77074 -0.31111 0.76117 0.77074 -0.31111 1.75311 -0.77074 
-0.31111 1.75311 0.77074 -0.30842 0.89739 -0.8417 -0.30842 0.89739 0.8417 
-0.30842 1.61688 -0.8417 -0.30842 1.61688 0.8417 -0.30586 1.10175 -0.90092 
-0.30586 1.10175 0.90092 -0.30586 1.41252 -0.90092 -0.30586 1.41252 0.90092 
-0.30282 0.67979 -0.70711 -0.30282 0.67979 0.70711 -0.30282 1.83449 -0.70711 
-0.30282 1.83449 0.70711 -0.29552 1.15431 -0.90374 -0.29552 1.15431 0.90374 
-0.29552 1.35996 -0.90374 -0.29552 1.35996 0.90374 -0.2944 0.94742 -0.85467 
-0.2944 0.94742 0.85467 -0.2944 1.56685 -0.85467 -0.2944 1.56685 0.85467 
-0.29278 0.80505 -0.78781 -0.29278 0.80505 0.78781 -0.29278 1.70922 -0.78781 
-0.29278 1.70922 0.78781 -0.28637 1.20686 -0.90394 -0.28637 1.20686 0.90394 
-0.28637 1.30741 -0.90394 -0.28637 1.30741 0.90394 -0.28351 1.25714 -0.90399 
-0.28351 1.25714 0.90399 -0.28275 0.72105 -0.72743 -0.28275 0.72105 0.72743 
-0.28275 1.79322 -0.72743 -0.28275 1.79322 0.72743 -0.2804 0.99939 -0.86492 
-0.2804 0.99939 0.86492 -0.2804 1.51489 -0.86492 -0.2804 1.51489 0.86492 
-0.27578 0.84988 -0.80291 -0.27578 0.84988 0.80291 -0.27578 1.6644 -0.80291 
-0.27578 1.6644 0.80291 -0.26769 1.05212 -0.87257 -0.26769 1.05212 0.87257 
-0.26769 1.46215 -0.87257 -0.26769 1.46215 0.87257 -0.26376 0.76367 -0.74592 
-0.26376 0.76367 0.74592 -0.26376 1.7506 -0.74592 -0.26376 1.7506 0.74592 
-0.26071 0.89911 -0.81792 -0.26071 0.89911 0.81792 -0.26071 1.61516 -0.81792 
-0.26071 1.61516 0.81792 -0.25637 1.10425 -0.87742 -0.25637 1.10425 0.87742 
-0.25637 1.41002 -0.87742 -0.25637 1.41002 0.87742 -0.24635 1.15682 -0.87975 
-0.24635 1.15682 0.87975 -0.24635 1.35746 -0.87975 -0.24635 1.35746 0.87975 
-0.24589 0.80753 -0.76254 -0.24589 0.80753 0.76254 -0.24589 1.70674 -0.76254 
-0.24589 1.70674 0.76254 -0.24553 0.95008 -0.83005 -0.24553 0.95008 0.83005 
-0.24553 1.5642 -0.83005 -0.24553 1.5642 0.83005 -0.24242 1.20691 -0.88195 
-0.24242 1.20691 0.88195 -0.24242 1.30736 -0.88195 -0.24242 1.30736 0.88195 
-0.23967 1.25714 -0.88192 -0.23967 1.25714 0.88192 -0.23584 0.72432 -0.70019 
-0.23584 0.72432 0.70019 -0.23584 1.78996 -0.70019 -0.23584 1.78996 0.70019 
-0.23171 1.00227 -0.8398 -0.23171 1.00227 0.8398 -0.23171 1.51201 -0.8398 
-0.23171 1.51201 0.8398 -0.2292 0.85252 -0.77723 -0.2292 0.85252 0.77723 
-0.2292 1.66175 -0.77723 -0.2292 1.66175 0.77723 -0.21962 1.05495 -0.84711 
-0.21962 1.05495 0.84711 -0.21962 1.45932 -0.84711 -0.21962 1.45932 0.84711 
-0.21686 0.7675 -0.71834 -0.21686 0.7675 0.71834 -0.21686 1.74677 -0.71834 
-0.21686 1.74677 0.71834 -0.21289 0.90256 -0.79126 -0.21289 0.90256 0.79126 
-0.21289 1.61171 -0.79126 -0.21289 1.61171 0.79126 -0.2085 1.10725 -0.85144 
-0.2085 1.10725 0.85144 -0.2085 1.40703 -0.85144 -0.2085 1.40703 0.85144 
-0.20331 1.15692 -0.85565 -0.20331 1.15692 0.85565 -0.20331 1.35736 -0.85565 
-0.20331 1.35736 0.85565 -0.19938 1.20708 -0.85771 -0.19938 1.20708 0.85771 
-0.19938 1.30719 -0.85771 -0.19938 1.30719 0.85771 -0.19919 0.81168 -0.73454 
-0.19919 0.81168 0.73454 -0.19919 1.70259 -0.73454 -0.19919 1.70259 0.73454 
-0.19806 0.95365 -0.80295 -0.19806 0.95365 0.80295 -0.19806 1.56062 -0.80295 
-0.19806 1.56062 0.80295 -0.19697 1.25714 -0.85773 -0.19697 1.25714 0.85773 
-0.19006 0.72939 -0.67085 -0.19006 0.72939 0.67085 -0.18476 1.00564 -0.81225 
-0.18476 1.00564 0.81225 -0.18476 1.50863 -0.81225 -0.18476 1.50863 0.81225 
-0.18398 0.85631 -0.74934 -0.18398 0.85631 0.74934 -0.18398 1.65796 -0.74934 
-0.18398 1.65796 0.74934 -0.17301 1.05838 -0.81914 -0.17301 1.05838 0.81914 
-0.17301 1.45589 -0.81914 -0.17301 1.45589 0.81914 -0.17143 0.7728 -0.68862 
-0.17143 0.7728 0.68862 -0.17143 1.74148 -0.68862 -0.17143 1.74148 0.68862 
-0.16788 0.90662 -0.76294 -0.16788 0.90662 0.76294 -0.16788 1.60765 -0.76294 
-0.16788 1.60765 0.76294 -0.16658 1.10763 -0.82533 -0.16658 1.10763 0.82533 
-0.16658 1.40664 -0.82533 -0.16658 1.40664 0.82533 -0.1615 1.15726 -0.82946 
-0.1615 1.15726 0.82946 -0.1615 1.35702 -0.82946 -0.1615 1.35702 0.82946 
-0.15781 1.20714 -0.83151 -0.15781 1.20714 0.83151 -0.15781 1.30714 -0.83151 
-0.15781 1.30714 0.83151 -0.1555 1.25714 -0.83147 -0.1555 1.25714 0.83147 
-0.15517 0.81648 -0.70484 -0.15517 0.81648 0.70484 -0.15517 1.69779 -0.70484 
-0.15517 1.69779 0.70484 -0.15311 0.95823 -0.77417 -0.15311 0.95823 0.77417 
-0.15311 1.55604 -0.77417 -0.15311 1.55604 0.77417 -0.14026 0.86124 -0.71933 
-0.14026 0.86124 0.71933 -0.14026 1.65303 -0.71933 -0.14026 1.65303 0.71933 
-0.14005 1.01044 -0.78299 -0.14005 1.01044 0.78299 -0.14005 1.50383 -0.78299 
-0.14005 1.50383 0.78299 -0.13187 1.05855 -0.79063 -0.13187 1.05855 0.79063 
-0.13187 1.45572 -0.79063 -0.13187 1.45572 0.79063 -0.12861 0.77858 -0.65706 
-0.12861 0.77858 0.65706 -0.12861 1.73569 -0.65706 -0.12861 1.73569 0.65706 
-0.12543 1.10788 -0.79671 -0.12543 1.10788 0.79671 -0.12543 1.40639 -0.79671 
-0.12543 1.40639 0.79671 -0.12413 0.91194 -0.73235 -0.12413 0.91194 0.73235 
-0.12413 1.60234 -0.73235 -0.12413 1.60234 0.73235 -0.12025 1.15783 -0.80067 
-0.12025 1.15783 0.80067 -0.12025 1.35645 -0.80067 -0.12025 1.35645 0.80067 
-0.11658 1.20778 -0.80258 -0.11658 1.20778 0.80258 -0.11658 1.3065 -0.80258 
-0.11658 1.3065 0.80258 -0.11537 1.25714 -0.80321 -0.11537 1.25714 0.80321 
-0.11253 0.82253 -0.67296 -0.11253 0.82253 0.67296 -0.11253 1.69174 -0.67296 
-0.11253 1.69174 0.67296 -0.10977 0.96367 -0.74318 -0.10977 0.96367 0.74318 
-0.10977 1.55061 -0.74318 -0.10977 1.55061 0.74318 -0.10023 1.01115 -0.75257 
-0.10023 1.01115 0.75257 -0.10023 1.50313 -0.75257 -0.10023 1.50313 0.75257 
-0.09815 0.8673 -0.68728 -0.09815 0.8673 0.68728 -0.09815 1.64698 -0.68728 
-0.09815 1.64698 0.68728 -0.09218 1.05922 -0.76014 -0.09218 1.05922 0.76014 
-0.09218 1.45505 -0.76014 -0.09218 1.45505 0.76014 -0.08746 0.78574 -0.62361 
-0.08746 0.78574 0.62361 -0.08555 1.10875 -0.76597 -0.08555 1.10875 0.76597 
-0.08555 1.40553 -0.76597 -0.08555 1.40553 0.76597 -0.0823 0.91827 -0.69987 
-0.0823 0.91827 0.69987 -0.0823 1.59601 -0.69987 -0.0823 1.59601 0.69987 
-0.0805 1.15865 -0.76986 -0.0805 1.15865 0.76986 -0.0805 1.35562 -0.76986 
-0.0805 1.35562 0.76986 -0.07782 1.20783 -0.77237 -0.07782 1.20783 0.77237 
-0.07782 1.30644 -0.77237 -0.07782 1.30644 0.77237 -0.07668 1.25714 -0.77301 
-0.07668 1.25714 0.77301 -0.07185 0.82958 -0.63922 -0.07185 0.82958 0.63922 
-0.07185 1.68469 -0.63922 -0.07185 1.68469 0.63922 -0.07128 0.96489 -0.71082 
-0.07128 0.96489 0.71082 -0.07128 1.54938 -0.71082 -0.07128 1.54938 0.71082 
-0.06177 1.01246 -0.7201 -0.06177 1.01246 0.7201 -0.06177 1.50181 -0.7201 
-0.06177 1.50181 0.7201 -0.05779 0.87445 -0.65328 -0.05779 0.87445 0.65328 
-0.05779 1.63982 -0.65328 -0.05779 1.63982 0.65328 -0.05404 1.06039 -0.72774 
-0.05404 1.06039 0.72774 -0.05404 1.45389 -0.72774 -0.05404 1.45389 0.72774 
-0.04744 1.11 -0.73344 -0.04744 1.11 0.73344 -0.04744 1.40428 -0.73344 
-0.04744 1.40428 0.73344 -0.0453 0.92025 -0.66577 -0.0453 0.92025 0.66577 
-0.0453 1.59403 -0.66577 -0.0453 1.59403 0.66577 -0.04312 1.15877 -0.73768 
-0.04312 1.15877 0.73768 -0.04312 1.35551 -0.73768 -0.04312 1.35551 0.73768 
-0.04041 1.20801 -0.74014 -0.04041 1.20801 0.74014 -0.04041 1.30626 -0.74014 
-0.04041 1.30626 0.74014 -0.03951 1.25714 -0.74095 -0.03951 1.25714 0.74095 
-0.03811 0.82253 -0.59854 -0.03811 0.82253 0.59854 -0.03441 0.96685 -0.67666 
-0.03441 0.96685 0.67666 -0.03441 1.54742 -0.67666 -0.03441 1.54742 0.67666 
-0.02515 1.01416 -0.68592 -0.02515 1.01416 0.68592 -0.02515 1.50012 -0.68592 
-0.02515 1.50012 0.68592 -0.02379 0.8673 -0.61292 -0.02379 0.8673 0.61292 
-0.02379 1.64698 -0.61292 -0.02379 1.64698 0.61292 -0.01755 1.06205 -0.69352 
-0.01755 1.06205 0.69352 -0.01755 1.45223 -0.69352 -0.01755 1.45223 0.69352 
-0.01162 1.11041 -0.69945 -0.01162 1.11041 0.69945 -0.01162 1.40387 -0.69945 
-0.01162 1.40387 0.69945 -0.0112 0.91827 -0.62877 -0.0112 0.91827 0.62877 
-0.0112 1.59601 -0.62877 -0.0112 1.59601 0.62877 -0.00737 1.15912 -0.7037 
-0.00737 1.15912 0.7037 -0.00737 1.35515 -0.7037 -0.00737 1.35515 0.7037 
-0.00481 1.20807 -0.70626 -0.00481 1.20807 0.70626 -0.00481 1.3062 -0.70626 
-0.00481 1.3062 0.70626 -0.00396 1.25714 -0.70711 -0.00396 1.25714 0.70711 
-0.00025 0.96489 -0.63979 -0.00025 0.96489 0.63979 -0.00025 1.54938 -0.63979 
-0.00025 1.54938 0.63979 0.72415 -0.25744 -0.6493 0.72415 -0.25744 0.6493 
0.72492 -0.40866 -0.57081 0.72492 -0.40866 0.57081 0.73343 -0.30501 -0.63979 
0.73343 -0.30501 0.63979 0.73343 0.27948 -0.63979 0.73343 0.27948 0.63979 
0.73714 -0.01276 -0.70711 0.73714 -0.01276 0.70711 0.73799 -0.06183 -0.70626 
0.73799 -0.06183 0.70626 0.73799 0.0363 -0.70626 0.73799 0.0363 0.70626 
0.74055 -0.11078 -0.7037 0.74055 -0.11078 0.7037 0.74055 0.08525 -0.7037 
0.74055 0.08525 0.7037 0.74438 -0.35163 -0.62877 0.74438 -0.35163 0.62877 
0.74438 0.32611 -0.62877 0.74438 0.32611 0.62877 0.74479 -0.15949 -0.69945 
0.74479 -0.15949 0.69945 0.74479 0.13397 -0.69945 0.74479 0.13397 0.69945 
0.75073 -0.20785 -0.69352 0.75073 -0.20785 0.69352 0.75073 0.18233 -0.69352 
0.75073 0.18233 0.69352 0.75697 -0.4026 -0.61292 0.75697 -0.4026 0.61292 
0.75697 0.37708 -0.61292 0.75697 0.37708 0.61292 0.75833 -0.25574 -0.68592 
0.75833 -0.25574 0.68592 0.75833 0.23022 -0.68592 0.75833 0.23022 0.68592 
0.76759 -0.30305 -0.67666 0.76759 -0.30305 0.67666 0.76759 0.27752 -0.67666 
0.76759 0.27752 0.67666 0.77129 0.42184 -0.59854 0.77129 0.42184 0.59854 
0.77269 -0.01276 -0.74095 0.77269 -0.01276 0.74095 0.77359 -0.06189 -0.74014 
0.77359 -0.06189 0.74014 0.77359 0.03636 -0.74014 0.77359 0.03636 0.74014 
0.7763 -0.11113 -0.73768 0.7763 -0.11113 0.73768 0.7763 0.08561 -0.73768 
0.7763 0.08561 0.73768 0.77848 -0.34965 -0.66577 0.77848 -0.34965 0.66577 
0.77848 0.32413 -0.66577 0.77848 0.32413 0.66577 0.78061 -0.1599 -0.73344 
0.78061 -0.1599 0.73344 0.78061 0.13438 -0.73344 0.78061 0.13438 0.73344 
0.78722 -0.20951 -0.72774 0.78722 -0.20951 0.72774 0.78722 0.18399 -0.72774 
0.78722 0.18399 0.72774 0.79097 -0.39545 -0.65328 0.79097 -0.39545 0.65328 
0.79097 0.36992 -0.65328 0.79097 0.36992 0.65328 0.79494 -0.25744 -0.7201 
0.79494 -0.25744 0.7201 0.79494 0.23191 -0.7201 0.79494 0.23191 0.7201 
0.80446 -0.30501 -0.71082 0.80446 -0.30501 0.71082 0.80446 0.27948 -0.71082 
0.80446 0.27948 0.71082 0.80503 -0.44032 -0.63922 0.80503 -0.44032 0.63922 
0.80503 0.41479 -0.63922 0.80503 0.41479 0.63922 0.80985 -0.01276 -0.77301 
0.80985 -0.01276 0.77301 0.81099 -0.06207 -0.77237 0.81099 -0.06207 0.77237 
0.81099 0.03654 -0.77237 0.81099 0.03654 0.77237 0.81367 -0.11125 -0.76986 
0.81367 -0.11125 0.76986 0.81367 0.08572 -0.76986 0.81367 0.08572 0.76986 
0.81548 -0.35163 -0.69987 0.81548 -0.35163 0.69987 0.81548 0.32611 -0.69987 
0.81548 0.32611 0.69987 0.81873 -0.16115 -0.76597 0.81873 -0.16115 0.76597 
0.81873 0.13563 -0.76597 0.81873 0.13563 0.76597 0.82064 0.45863 -0.62361 
0.82064 0.45863 0.62361 0.82536 -0.21068 -0.76014 0.82536 -0.21068 0.76014 
0.82536 0.18515 -0.76014 0.82536 0.18515 0.76014 0.83133 -0.4026 -0.68728 
0.83133 -0.4026 0.68728 0.83133 0.37708 -0.68728 0.83133 0.37708 0.68728 
0.83341 -0.25875 -0.75257 0.83341 -0.25875 0.75257 0.83341 0.23323 -0.75257 
0.83341 0.23323 0.75257 0.84294 -0.30623 -0.74318 0.84294 -0.30623 0.74318 
0.84294 0.28071 -0.74318 0.84294 0.28071 0.74318 0.84571 -0.44737 -0.67296 
0.84571 -0.44737 0.67296 0.84571 0.42184 -0.67296 0.84571 0.42184 0.67296 
0.84855 -0.01276 -0.80321 0.84855 -0.01276 0.80321 0.84975 -0.06212 -0.80258 
0.84975 -0.06212 0.80258 0.84975 0.0366 -0.80258 0.84975 0.0366 0.80258 
0.85343 -0.11207 -0.80067 0.85343 -0.11207 0.80067 0.85343 0.08655 -0.80067 
0.85343 0.08655 0.80067 0.85731 -0.35796 -0.73235 0.85731 -0.35796 0.73235 
0.85731 0.33244 -0.73235 0.85731 0.33244 0.73235 0.85861 -0.16202 -0.79671 
0.85861 -0.16202 0.79671 0.85861 0.13649 -0.79671 0.85861 0.13649 0.79671 
0.86179 -0.49132 -0.65706 0.86179 -0.49132 0.65706 0.86179 0.46579 -0.65706 
0.86179 0.46579 0.65706 0.86505 -0.21135 -0.79063 0.86505 -0.21135 0.79063 
0.86505 0.18582 -0.79063 0.86505 0.18582 0.79063 0.87323 -0.25946 -0.78299 
0.87323 -0.25946 0.78299 0.87323 0.23393 -0.78299 0.87323 0.23393 0.78299 
0.87343 -0.40866 -0.71933 0.87343 -0.40866 0.71933 0.87343 0.38313 -0.71933 
0.87343 0.38313 0.71933 0.88629 -0.31167 -0.77417 0.88629 -0.31167 0.77417 
0.88629 0.28614 -0.77417 0.88629 0.28614 0.77417 0.88834 -0.45342 -0.70484 
0.88834 -0.45342 0.70484 0.88834 0.42789 -0.70484 0.88834 0.42789 0.70484 
0.88868 -0.01276 -0.83147 0.88868 -0.01276 0.83147 0.89099 -0.06276 -0.83151 
0.89099 -0.06276 0.83151 0.89099 0.03724 -0.83151 0.89099 0.03724 0.83151 
0.89468 -0.11264 -0.82946 0.89468 -0.11264 0.82946 0.89468 0.08712 -0.82946 
0.89468 0.08712 0.82946 0.89976 -0.16227 -0.82533 0.89976 -0.16227 0.82533 
0.89976 0.13674 -0.82533 0.89976 0.13674 0.82533 0.90105 -0.36328 -0.76294 
0.90105 -0.36328 0.76294 0.90105 0.33775 -0.76294 0.90105 0.33775 0.76294 
0.90461 -0.4971 -0.68862 0.90461 -0.4971 0.68862 0.90461 0.47158 -0.68862 
0.90461 0.47158 0.68862 0.90619 -0.21152 -0.81914 0.90619 -0.21152 0.81914 
0.90619 0.18599 -0.81914 0.90619 0.18599 0.81914 0.91716 -0.41359 -0.74934 
0.91716 -0.41359 0.74934 0.91716 0.38806 -0.74934 0.91716 0.38806 0.74934 
0.91794 -0.26426 -0.81225 0.91794 -0.26426 0.81225 0.91794 0.23873 -0.81225 
0.91794 0.23873 0.81225 0.92324 0.51499 -0.67085 0.92324 0.51499 0.67085 
0.93015 -0.01276 -0.85773 0.93015 -0.01276 0.85773 0.93124 -0.31625 -0.80295 
0.93124 -0.31625 0.80295 0.93124 0.29072 -0.80295 0.93124 0.29072 0.80295 
0.93237 -0.45822 -0.73454 0.93237 -0.45822 0.73454 0.93237 0.43269 -0.73454 
0.93237 0.43269 0.73454 0.93256 -0.06282 -0.85771 0.93256 -0.06282 0.85771 
0.93256 0.03729 -0.85771 0.93256 0.03729 0.85771 0.93649 -0.11298 -0.85565 
0.93649 -0.11298 0.85565 0.93649 0.08746 -0.85565 0.93649 0.08746 0.85565 
0.94168 -0.16265 -0.85144 0.94168 -0.16265 0.85144 0.94168 0.13713 -0.85144 
0.94168 0.13713 0.85144 0.94607 -0.36734 -0.79126 0.94607 -0.36734 0.79126 
0.94607 0.34181 -0.79126 0.94607 0.34181 0.79126 0.95004 -0.5024 -0.71834 
0.95004 -0.5024 0.71834 0.95004 0.47687 -0.71834 0.95004 0.47687 0.71834 
0.9528 -0.21495 -0.84711 0.9528 -0.21495 0.84711 0.9528 0.18942 -0.84711 
0.9528 0.18942 0.84711 0.96237 -0.41738 -0.77723 0.96237 -0.41738 0.77723 
0.96237 0.39185 -0.77723 0.96237 0.39185 0.77723 0.96489 -0.26763 -0.8398 
0.96489 -0.26763 0.8398 0.96489 0.24211 -0.8398 0.96489 0.24211 0.8398 
0.96902 -0.54558 -0.70019 0.96902 -0.54558 0.70019 0.96902 0.52006 -0.70019 
0.96902 0.52006 0.70019 0.97285 -0.01276 -0.88192 0.97285 -0.01276 0.88192 
0.97559 -0.06299 -0.88195 0.97559 -0.06299 0.88195 0.97559 0.03746 -0.88195 
0.97559 0.03746 0.88195 0.97871 -0.31982 -0.83005 0.97871 -0.31982 0.83005 
0.97871 0.2943 -0.83005 0.97871 0.2943 0.83005 0.97907 -0.46237 -0.76254 
0.97907 -0.46237 0.76254 0.97907 0.43684 -0.76254 0.97907 0.43684 0.76254 
0.97952 -0.11308 -0.87975 0.97952 -0.11308 0.87975 0.97952 0.08756 -0.87975 
0.97952 0.08756 0.87975 0.98893 0.56167 -0.68023 0.98893 0.56167 0.68023 
0.98954 -0.16565 -0.87742 0.98954 -0.16565 0.87742 0.98954 0.14012 -0.87742 
0.98954 0.14012 0.87742 0.99389 -0.37079 -0.81792 0.99389 -0.37079 0.81792 
0.99389 0.34526 -0.81792 0.99389 0.34526 0.81792 0.99693 -0.50623 -0.74592 
0.99693 -0.50623 0.74592 0.99693 0.4807 -0.74592 0.99693 0.4807 0.74592 
1.00087 -0.21778 -0.87257 1.00087 -0.21778 0.87257 1.00087 0.19225 -0.87257 
1.00087 0.19225 0.87257 1.00896 -0.42002 -0.80291 1.00896 -0.42002 0.80291 
1.00896 0.3945 -0.80291 1.00896 0.3945 0.80291 1.01358 -0.27051 -0.86492 
1.01358 -0.27051 0.86492 1.01358 0.24499 -0.86492 1.01358 0.24499 0.86492 
1.01593 -0.54885 -0.72743 1.01593 -0.54885 0.72743 1.01593 0.52332 -0.72743 
1.01593 0.52332 0.72743 1.01669 -0.01276 -0.90399 1.01669 -0.01276 0.90399 
1.01955 -0.06304 -0.90394 1.01955 -0.06304 0.90394 1.01955 0.03751 -0.90394 
1.01955 0.03751 0.90394 1.02595 -0.46485 -0.78781 1.02595 -0.46485 0.78781 
1.02595 0.43932 -0.78781 1.02595 0.43932 0.78781 1.02758 -0.32248 -0.85467 
1.02758 -0.32248 0.85467 1.02758 0.29695 -0.85467 1.02758 0.29695 0.85467 
1.0287 -0.11559 -0.90374 1.0287 -0.11559 0.90374 1.0287 0.09006 -0.90374 
1.0287 0.09006 0.90374 1.036 -0.59011 -0.70711 1.036 -0.59011 0.70711 
1.036 0.56459 -0.70711 1.036 0.56459 0.70711 1.03903 -0.16815 -0.90092 
1.03903 -0.16815 0.90092 1.03903 0.14262 -0.90092 1.03903 0.14262 0.90092 
1.0416 -0.37251 -0.8417 1.0416 -0.37251 0.8417 1.0416 0.34698 -0.8417 
1.0416 0.34698 0.8417 1.04428 -0.50873 -0.77074 1.04428 -0.50873 0.77074 
1.04428 0.48321 -0.77074 1.04428 0.48321 0.77074 1.05025 -0.22 -0.89544 
1.05025 -0.22 0.89544 1.05025 0.19448 -0.89544 1.05025 0.19448 0.89544 
1.05678 -0.42151 -0.82631 1.05678 -0.42151 0.82631 1.05678 0.39599 -0.82631 
1.05678 0.39599 0.82631 1.06156 -0.01276 -0.92388 1.06156 -0.01276 0.92388 
1.06327 -0.27267 -0.8873 1.06327 -0.27267 0.8873 1.06327 0.24714 -0.8873 
1.06327 0.24714 0.8873 1.06357 -0.55112 -0.75184 1.06357 -0.55112 0.75184 
1.06357 0.52559 -0.75184 1.06357 0.52559 0.75184 1.06981 -0.06535 -0.92576 
1.06981 -0.06535 0.92576 1.06981 0.03982 -0.92576 1.06981 0.03982 0.92576 
1.07431 -0.46624 -0.81086 1.07431 -0.46624 0.81086 1.07431 0.44071 -0.81086 
1.07431 0.44071 0.81086 1.07645 -0.32322 -0.87655 1.07645 -0.32322 0.87655 
1.07645 0.29769 -0.87655 1.07645 0.29769 0.87655 1.07911 -0.11778 -0.92501 
1.07911 -0.11778 0.92501 1.07911 0.09226 -0.92501 1.07911 0.09226 0.92501 
1.08945 -0.16992 -0.92164 1.08945 -0.16992 0.92164 1.08945 0.14439 -0.92164 
1.08945 0.14439 0.92164 1.09072 -0.37316 -0.86321 1.09072 -0.37316 0.86321 
1.09072 0.34764 -0.86321 1.09072 0.34764 0.86321 1.09278 -0.50981 -0.79335 
1.09278 -0.50981 0.79335 1.09278 0.48429 -0.79335 1.09278 0.48429 0.79335 
1.0983 -0.60982 -0.72377 1.0983 -0.60982 0.72377 1.0983 0.5843 -0.72377 
1.0983 0.5843 0.72377 1.1008 -0.22161 -0.91566 1.1008 -0.22161 0.91566 
1.1008 0.19608 -0.91566 1.1008 0.19608 0.91566 1.10569 -0.42184 -0.84737 
1.10569 -0.42184 0.84737 1.10569 0.39632 -0.84737 1.10569 0.39632 0.84737 
1.10736 -0.01276 -0.94154 1.10736 -0.01276 0.94154 1.11312 -0.27271 -0.90708 
1.11312 -0.27271 0.90708 1.11312 0.24718 -0.90708 1.11312 0.24718 0.90708 
1.11581 -0.06539 -0.94306 1.11581 -0.06539 0.94306 1.11581 0.03986 -0.94306 
1.11581 0.03986 0.94306 1.12349 -0.46638 -0.83147 1.12349 -0.46638 0.83147 
1.12349 0.44086 -0.83147 1.12349 0.44086 0.83147 1.12547 -0.11807 -0.94196 
1.12547 -0.11807 0.94196 1.12547 0.09255 -0.94196 1.12547 0.09255 0.94196 
1.12639 -0.32307 -0.89592 1.12639 -0.32307 0.89592 1.12639 0.29754 -0.89592 
1.12639 0.29754 0.89592 1.12662 -0.56983 -0.76733 1.12662 -0.56983 0.76733 
1.12662 0.5443 -0.76733 1.12662 0.5443 0.76733 1.13384 0.64116 -0.68995 
1.13384 0.64116 0.68995 1.13602 -0.17021 -0.93819 1.13602 -0.17021 0.93819 
1.13602 0.14468 -0.93819 1.13602 0.14468 0.93819 1.14055 -0.37255 -0.88222 
1.14055 -0.37255 0.88222 1.14055 0.34702 -0.88222 1.14055 0.34702 0.88222 
1.14831 -0.22303 -0.93178 1.14831 -0.22303 0.93178 1.14831 0.1975 -0.93178 
1.14831 0.1975 0.93178 1.15396 -0.01276 -0.95694 1.15396 -0.01276 0.95694 
1.15557 -0.42101 -0.86603 1.15557 -0.42101 0.86603 1.15557 0.39549 -0.86603 
1.15557 0.39549 0.86603 1.1568 -0.52727 -0.80787 1.1568 -0.52727 0.80787 
1.1568 0.50175 -0.80787 1.1568 0.50175 0.80787 1.16086 -0.27405 -0.92272 
1.16086 -0.27405 0.92272 1.16086 0.24853 -0.92272 1.16086 0.24853 0.92272 
1.16218 -0.62682 -0.73714 1.16218 -0.62682 0.73714 1.16218 0.60129 -0.73714 
1.16218 0.60129 0.73714 1.16288 -0.06551 -0.95815 1.16288 -0.06551 0.95815 
1.16288 0.03999 -0.95815 1.16288 0.03999 0.95815 1.1726 -0.11811 -0.95661 
1.1726 -0.11811 0.95661 1.1726 0.09258 -0.95661 1.1726 0.09258 0.95661 
1.1745 -0.32454 -0.91106 1.1745 -0.32454 0.91106 1.1745 0.29902 -0.91106 
1.1745 0.29902 0.91106 1.18419 -0.17125 -0.9525 1.18419 -0.17125 0.9525 
1.18419 0.14572 -0.9525 1.18419 0.14572 0.9525 1.18818 -0.48294 -0.84461 
1.18818 -0.48294 0.84461 1.18818 0.45742 -0.84461 1.18818 0.45742 0.84461 
1.18889 -0.37389 -0.89687 1.18889 -0.37389 0.89687 1.18889 0.34836 -0.89687 
1.18889 0.34836 0.89687 1.19162 -0.58583 -0.7796 1.19162 -0.58583 0.7796 
1.19162 0.56031 -0.7796 1.19162 0.56031 0.7796 1.19656 -0.22391 -0.94555 
1.19656 -0.22391 0.94555 1.19656 0.19839 -0.94555 1.19656 0.19839 0.94555 
1.19919 -0.68204 -0.70144 1.19919 -0.68204 0.70144 1.19919 0.65651 -0.70144 
1.19919 0.65651 0.70144 1.20127 -0.01276 -0.97003 1.20127 -0.01276 0.97003 
1.2096 -0.27494 -0.93606 1.2096 -0.27494 0.93606 1.2096 0.24942 -0.93606 
1.2096 0.24942 0.93606 1.21036 -0.06555 -0.97083 1.21036 -0.06555 0.97083 
1.21036 0.04003 -0.97083 1.21036 0.04003 0.97083 1.2215 -0.11872 -0.9691 
1.2215 -0.11872 0.9691 1.2215 0.09319 -0.9691 1.2215 0.09319 0.9691 
1.22216 -0.54236 -0.81866 1.22216 -0.54236 0.81866 1.22216 0.51683 -0.81866 
1.22216 0.51683 0.81866 1.22331 -0.32522 -0.92388 1.22331 -0.32522 0.92388 
1.22331 0.2997 -0.92388 1.22331 0.2997 0.92388 1.22638 -0.42892 -0.88281 
1.22638 -0.42892 0.88281 1.22638 0.4034 -0.88281 1.22638 0.4034 0.88281 
1.22734 -0.64102 -0.74716 1.22734 -0.64102 0.74716 1.22734 0.61549 -0.74716 
1.22734 0.61549 0.74716 1.2333 -0.17183 -0.96447 1.2333 -0.17183 0.96447 
1.2333 0.14631 -0.96447 1.2333 0.14631 0.96447 1.23758 0.70792 -0.66174 
1.23758 0.70792 0.66174 1.24544 -0.22427 -0.95694 1.24544 -0.22427 0.95694 
1.24544 0.19874 -0.95694 1.24544 0.19874 0.95694 1.24916 -0.01276 -0.98079 
1.24916 -0.01276 0.98079 1.25732 -0.59893 -0.78833 1.25732 -0.59893 0.78833 
1.25732 0.5734 -0.78833 1.25732 0.5734 0.78833 1.25866 -0.27522 -0.94693 
1.25866 -0.27522 0.94693 1.25866 0.24969 -0.94693 1.25866 0.24969 0.94693 
1.25972 -0.48987 -0.85926 1.25972 -0.48987 0.85926 1.25972 0.46434 -0.85926 
1.25972 0.46434 0.85926 1.25979 -0.06599 -0.9814 1.25979 -0.06599 0.9814 
1.25979 0.04046 -0.9814 1.25979 0.04046 0.9814 1.2604 -0.38076 -0.91147 
1.2604 -0.38076 0.91147 1.2604 0.35524 -0.91147 1.2604 0.35524 0.91147 
1.26513 -0.69446 -0.70937 1.26513 -0.69446 0.70937 1.26513 0.66893 -0.70937 
1.26513 0.66893 0.70937 1.27097 -0.11905 -0.97912 1.27097 -0.11905 0.97912 
1.27097 0.09353 -0.97912 1.27097 0.09353 0.97912 1.28266 -0.1718 -0.97396 
1.28266 -0.1718 0.97396 1.28266 0.14628 -0.97396 1.28266 0.14628 0.97396 
1.29349 -0.65237 -0.75378 1.29349 -0.65237 0.75378 1.29349 0.62684 -0.75378 
1.29349 0.62684 0.75378 1.29467 -0.5486 -0.83097 1.29467 -0.5486 0.83097 
1.29467 0.52307 -0.83097 1.29467 0.52307 0.83097 1.29482 -0.22409 -0.96593 
1.29482 -0.22409 0.96593 1.29482 0.19856 -0.96593 1.29482 0.19856 0.96593 
1.29567 -0.33075 -0.93638 1.29567 -0.33075 0.93638 1.29567 0.30522 -0.93638 
1.29567 0.30522 0.93638 1.29752 -0.01276 -0.98918 1.29752 -0.01276 0.98918 
1.29835 -0.4346 -0.89486 1.29835 -0.4346 0.89486 1.29835 0.40908 -0.89486 
1.29835 0.40908 0.89486 1.30251 -0.74266 -0.66871 1.30251 -0.74266 0.66871 
1.30251 0.71713 -0.66871 1.30251 0.71713 0.66871 1.30831 -0.06602 -0.98928 
1.30831 -0.06602 0.98928 1.30831 0.0405 -0.98928 1.30831 0.0405 0.98928 
1.31978 -0.11932 -0.98648 1.31978 -0.11932 0.98648 1.31978 0.0938 -0.98648 
1.31978 0.0938 0.98648 1.33042 -0.60384 -0.79855 1.33042 -0.60384 0.79855 
1.33042 0.57831 -0.79855 1.33042 0.57831 0.79855 1.33047 -0.70237 -0.71519 
1.33047 -0.70237 0.71519 1.33047 0.67685 -0.71519 1.33047 0.67685 0.71519 
1.33158 -0.27993 -0.95704 1.33158 -0.27993 0.95704 1.33158 0.2544 -0.95704 
1.33158 0.2544 0.95704 1.33161 -0.17205 -0.98079 1.33161 -0.17205 0.98079 
1.33161 0.14653 -0.98079 1.33161 0.14653 0.98079 1.33287 -0.49458 -0.86917 
1.33287 -0.49458 0.86917 1.33287 0.46905 -0.86917 1.33287 0.46905 0.86917 
1.33336 -0.38539 -0.92133 1.33336 -0.38539 0.92133 1.33336 0.35986 -0.92133 
1.33336 0.35986 0.92133 1.34065 0.76174 -0.62403 1.34065 0.76174 0.62403 
1.34623 -0.01276 -0.99518 1.34623 -0.01276 0.99518 1.35743 -0.06613 -0.99479 
1.35743 -0.06613 0.99479 1.35743 0.0406 -0.99479 1.35743 0.0406 0.99479 
1.368 -0.55193 -0.83874 1.368 -0.55193 0.83874 1.368 0.5264 -0.83874 
1.368 0.5264 0.83874 1.36805 -0.74869 -0.67276 1.36805 -0.74869 0.67276 
1.36805 0.72316 -0.67276 1.36805 0.72316 0.67276 1.36865 -0.65791 -0.76031 
1.36865 -0.65791 0.76031 1.36865 0.63238 -0.76031 1.36865 0.63238 0.76031 
1.36885 -0.33455 -0.94381 1.36885 -0.33455 0.94381 1.36885 0.30902 -0.94381 
1.36885 0.30902 0.94381 1.36889 -0.11934 -0.99144 1.36889 -0.11934 0.99144 
1.36889 0.09381 -0.99144 1.36889 0.09381 0.99144 1.36932 -0.22589 -0.97415 
1.36932 -0.22589 0.97415 1.36932 0.20036 -0.97415 1.36932 0.20036 0.97415 
1.3711 -0.43802 -0.90211 1.3711 -0.43802 0.90211 1.3711 0.4125 -0.90211 
1.3711 0.4125 0.90211 1.39518 -0.01276 -0.9988 1.39518 -0.01276 0.9988 
1.40601 -0.60757 -0.80296 1.40601 -0.60757 0.80296 1.40601 0.58205 -0.80296 
1.40601 0.58205 0.80296 1.40601 -0.49693 -0.87414 1.40601 -0.49693 0.87414 
1.40601 0.47141 -0.87414 1.40601 0.47141 0.87414 1.40605 -0.70611 -0.71959 
1.40605 -0.70611 0.71959 1.40605 0.68059 -0.71959 1.40605 0.68059 0.71959 
1.40605 -0.79106 -0.62674 1.40605 -0.79106 0.62674 1.40646 -0.28114 -0.96257 
1.40646 -0.28114 0.96257 1.40646 0.25561 -0.96257 1.40646 0.25561 0.96257 
1.40646 -0.38771 -0.92628 1.40646 -0.38771 0.92628 1.40646 0.36218 -0.92628 
1.40646 0.36218 0.92628 1.40649 -0.17326 -0.98631 1.40649 -0.17326 0.98631 
1.40649 0.14774 -0.98631 1.40649 0.14774 0.98631 1.40649 -0.06616 -0.99786 
1.40649 -0.06616 0.99786 1.40649 0.04064 -0.99786 1.40649 0.04064 0.99786 
1.44425 -0.82926 -0.57735 1.44425 -0.82926 0.57735 1.44425 -0.75083 -0.67472 
1.44425 -0.75083 0.67472 1.44425 -0.65976 -0.76249 1.44425 -0.65976 0.76249 
1.44425 -0.5535 -0.84119 1.44425 -0.5535 0.84119 1.44425 -0.43916 -0.90453 
1.44425 -0.43916 0.90453 1.44425 -0.33547 -0.9465 1.44425 -0.33547 0.9465 
1.44425 -0.22649 -0.97689 1.44425 -0.22649 0.97689 1.44425 -0.11964 -0.99427 
1.44425 -0.11964 0.99427 1.44425 -0.01276 -1 1.44425 -0.01276 1 
1.44425 0.09412 -0.99427 1.44425 0.09412 0.99427 1.44425 0.20096 -0.97689 
1.44425 0.20096 0.97689 1.44425 0.30994 -0.9465 1.44425 0.30994 0.9465 
1.44425 0.41364 -0.90453 1.44425 0.41364 0.90453 1.44425 0.52798 -0.84119 
1.44425 0.52798 0.84119 1.44425 0.63423 -0.76249 1.44425 0.63423 0.76249 
1.48201 -0.06616 -0.99786 1.48201 -0.06616 0.99786 1.48201 0.04064 -0.99786 
1.48201 0.04064 0.99786 1.48201 -0.17326 -0.98631 1.48201 -0.17326 0.98631 
1.48201 0.14774 -0.98631 1.48201 0.14774 0.98631 1.48203 -0.38771 -0.92628 
1.48203 -0.38771 0.92628 1.48203 0.36218 -0.92628 1.48203 0.36218 0.92628 
1.48204 -0.28114 -0.96257 1.48204 -0.28114 0.96257 1.48204 0.25561 -0.96257 
1.48204 0.25561 0.96257 1.48245 -0.79106 -0.62674 1.48245 -0.79106 0.62674 
1.48245 -0.70611 -0.71959 1.48245 -0.70611 0.71959 1.48248 -0.49693 -0.87414 
1.48248 -0.49693 0.87414 1.48248 0.47141 -0.87414 1.48248 0.47141 0.87414 
1.48248 -0.60757 -0.80296 1.48248 -0.60757 0.80296 1.48248 0.58205 -0.80296 
1.48248 0.58205 0.80296 1.49332 -0.01276 -0.9988 1.49332 -0.01276 0.9988 
1.51739 -0.43802 -0.90211 1.51739 -0.43802 0.90211 1.51739 0.4125 -0.90211 
1.51739 0.4125 0.90211 1.51917 -0.22589 -0.97415 1.51917 -0.22589 0.97415 
1.51917 0.20036 -0.97415 1.51917 0.20036 0.97415 1.51961 -0.11934 -0.99144 
1.51961 -0.11934 0.99144 1.51961 0.09381 -0.99144 1.51961 0.09381 0.99144 
1.51965 -0.33455 -0.94381 1.51965 -0.33455 0.94381 1.51965 0.30902 -0.94381 
1.51965 0.30902 0.94381 1.51984 -0.65791 -0.76031 1.51984 -0.65791 0.76031 
1.52044 -0.74869 -0.67276 1.52044 -0.74869 0.67276 1.5205 -0.55193 -0.83874 
1.5205 -0.55193 0.83874 1.5205 0.5264 -0.83874 1.5205 0.5264 0.83874 
1.53107 -0.06613 -0.99479 1.53107 -0.06613 0.99479 1.53107 0.0406 -0.99479 
1.53107 0.0406 0.99479 1.54227 -0.01276 -0.99518 1.54227 -0.01276 0.99518 
1.55514 -0.38539 -0.92133 1.55514 -0.38539 0.92133 1.55514 0.35986 -0.92133 
1.55514 0.35986 0.92133 1.55563 -0.49458 -0.86917 1.55563 -0.49458 0.86917 
1.55563 0.46905 -0.86917 1.55563 0.46905 0.86917 1.55688 -0.17205 -0.98079 
1.55688 -0.17205 0.98079 1.55688 0.14653 -0.98079 1.55688 0.14653 0.98079 
1.55692 -0.27993 -0.95704 1.55692 -0.27993 0.95704 1.55692 0.2544 -0.95704 
1.55692 0.2544 0.95704 1.55803 -0.70237 -0.71519 1.55803 -0.70237 0.71519 
1.55808 -0.60384 -0.79855 1.55808 -0.60384 0.79855 1.56872 -0.11932 -0.98648 
1.56872 -0.11932 0.98648 1.56872 0.0938 -0.98648 1.56872 0.0938 0.98648 
1.58019 -0.06602 -0.98928 1.58019 -0.06602 0.98928 1.58019 0.0405 -0.98928 
1.58019 0.0405 0.98928 1.58599 -0.74266 -0.66871 1.58599 -0.74266 0.66871 
1.59015 -0.4346 -0.89486 1.59015 -0.4346 0.89486 1.59015 0.40908 -0.89486 
1.59015 0.40908 0.89486 1.59098 -0.01276 -0.98918 1.59098 -0.01276 0.98918 
1.59282 -0.33075 -0.93638 1.59282 -0.33075 0.93638 1.59282 0.30522 -0.93638 
1.59282 0.30522 0.93638 1.59368 -0.22409 -0.96593 1.59368 -0.22409 0.96593 
1.59368 0.19856 -0.96593 1.59368 0.19856 0.96593 1.59383 -0.5486 -0.83097 
1.59383 -0.5486 0.83097 1.595 -0.65237 -0.75378 1.595 -0.65237 0.75378 
1.60584 -0.1718 -0.97396 1.60584 -0.1718 0.97396 1.60584 0.14628 -0.97396 
1.60584 0.14628 0.97396 1.61753 -0.11905 -0.97912 1.61753 -0.11905 0.97912 
1.61753 0.09353 -0.97912 1.61753 0.09353 0.97912 1.62337 -0.69446 -0.70937 
1.62337 -0.69446 0.70937 1.62809 -0.38076 -0.91147 1.62809 -0.38076 0.91147 
1.62809 0.35524 -0.91147 1.62809 0.35524 0.91147 1.6287 -0.06599 -0.9814 
1.6287 -0.06599 0.9814 1.6287 0.04046 -0.9814 1.6287 0.04046 0.9814 
1.62878 -0.48987 -0.85926 1.62878 -0.48987 0.85926 1.62983 -0.27522 -0.94693 
1.62983 -0.27522 0.94693 1.62983 0.24969 -0.94693 1.62983 0.24969 0.94693 
1.63117 -0.59893 -0.78833 1.63117 -0.59893 0.78833 1.63934 -0.01276 -0.98079 
1.63934 -0.01276 0.98079 1.64306 -0.22427 -0.95694 1.64306 -0.22427 0.95694 
1.64306 0.19874 -0.95694 1.64306 0.19874 0.95694 1.6552 -0.17183 -0.96447 
1.6552 -0.17183 0.96447 1.6552 0.14631 -0.96447 1.6552 0.14631 0.96447 
1.66115 -0.64102 -0.74716 1.66115 -0.64102 0.74716 1.66212 -0.42892 -0.88281 
1.66212 -0.42892 0.88281 1.66519 -0.32522 -0.92388 1.66519 -0.32522 0.92388 
1.66519 0.2997 -0.92388 1.66519 0.2997 0.92388 1.66634 -0.54236 -0.81866 
1.66634 -0.54236 0.81866 1.667 -0.11872 -0.9691 1.667 -0.11872 0.9691 
1.667 0.09319 -0.9691 1.667 0.09319 0.9691 1.67813 -0.06555 -0.97083 
1.67813 -0.06555 0.97083 1.67813 0.04003 -0.97083 1.67813 0.04003 0.97083 
1.6789 -0.27494 -0.93606 1.6789 -0.27494 0.93606 1.6789 0.24942 -0.93606 
1.6789 0.24942 0.93606 1.68723 -0.01276 -0.97003 1.68723 -0.01276 0.97003 
1.68931 -0.68204 -0.70144 1.68931 -0.68204 0.70144 1.69193 -0.22391 -0.94555 
1.69193 -0.22391 0.94555 1.69193 0.19839 -0.94555 1.69193 0.19839 0.94555 
1.69688 -0.58583 -0.7796 1.69688 -0.58583 0.7796 1.6996 -0.37389 -0.89687 
1.6996 -0.37389 0.89687 1.6996 0.34836 -0.89687 1.6996 0.34836 0.89687 
1.70032 -0.48294 -0.84461 1.70032 -0.48294 0.84461 1.7043 -0.17125 -0.9525 
1.7043 -0.17125 0.9525 1.7043 0.14572 -0.9525 1.7043 0.14572 0.9525 
1.71399 -0.32454 -0.91106 1.71399 -0.32454 0.91106 1.71399 0.29902 -0.91106 
1.71399 0.29902 0.91106 1.7159 -0.11811 -0.95661 1.7159 -0.11811 0.95661 
1.7159 0.09258 -0.95661 1.7159 0.09258 0.95661 1.72562 -0.06551 -0.95815 
1.72562 -0.06551 0.95815 1.72562 0.03999 -0.95815 1.72562 0.03999 0.95815 
1.72631 -0.62682 -0.73714 1.72631 -0.62682 0.73714 1.72763 -0.27405 -0.92272 
1.72763 -0.27405 0.92272 1.72763 0.24853 -0.92272 1.72763 0.24853 0.92272 
1.73169 -0.52727 -0.80787 1.73169 -0.52727 0.80787 1.73292 -0.42101 -0.86603 
1.73292 -0.42101 0.86603 1.73453 -0.01276 -0.95694 1.73453 -0.01276 0.95694 
1.74019 -0.22303 -0.93178 1.74019 -0.22303 0.93178 1.74019 0.1975 -0.93178 
1.74019 0.1975 0.93178 1.74795 -0.37255 -0.88222 1.74795 -0.37255 0.88222 
1.75247 -0.17021 -0.93819 1.75247 -0.17021 0.93819 1.75247 0.14468 -0.93819 
1.75247 0.14468 0.93819 1.76188 -0.56983 -0.76733 1.76188 -0.56983 0.76733 
1.76211 -0.32307 -0.89592 1.76211 -0.32307 0.89592 1.76303 -0.11807 -0.94196 
1.76303 -0.11807 0.94196 1.76303 0.09255 -0.94196 1.76303 0.09255 0.94196 
1.76501 -0.46638 -0.83147 1.76501 -0.46638 0.83147 1.77268 -0.06539 -0.94306 
1.77268 -0.06539 0.94306 1.77268 0.03986 -0.94306 1.77268 0.03986 0.94306 
1.77537 -0.27271 -0.90708 1.77537 -0.27271 0.90708 1.77537 0.24718 -0.90708 
1.77537 0.24718 0.90708 1.78114 -0.01276 -0.94154 1.78114 -0.01276 0.94154 
1.7828 -0.42184 -0.84737 1.7828 -0.42184 0.84737 1.78769 -0.22161 -0.91566 
1.78769 -0.22161 0.91566 1.78769 0.19608 -0.91566 1.78769 0.19608 0.91566 
1.79019 -0.60982 -0.72377 1.79019 -0.60982 0.72377 1.79572 -0.50981 -0.79335 
1.79572 -0.50981 0.79335 1.79777 -0.37316 -0.86321 1.79777 -0.37316 0.86321 
1.79904 -0.16992 -0.92164 1.79904 -0.16992 0.92164 1.79904 0.14439 -0.92164 
1.79904 0.14439 0.92164 1.80938 -0.11778 -0.92501 1.80938 -0.11778 0.92501 
1.80938 0.09226 -0.92501 1.80938 0.09226 0.92501 1.81204 -0.32322 -0.87655 
1.81204 -0.32322 0.87655 1.81419 -0.46624 -0.81086 1.81419 -0.46624 0.81086 
1.81869 -0.06535 -0.92576 1.81869 -0.06535 0.92576 1.81869 0.03982 -0.92576 
1.81869 0.03982 0.92576 1.82492 -0.55112 -0.75184 1.82492 -0.55112 0.75184 
1.82522 -0.27267 -0.8873 1.82522 -0.27267 0.8873 1.82693 -0.01276 -0.92388 
1.82693 -0.01276 0.92388 1.83172 -0.42151 -0.82631 1.83172 -0.42151 0.82631 
1.83824 -0.22 -0.89544 1.83824 -0.22 0.89544 1.84421 -0.50873 -0.77074 
1.84421 -0.50873 0.77074 1.8469 -0.37251 -0.8417 1.8469 -0.37251 0.8417 
1.84946 -0.16815 -0.90092 1.84946 -0.16815 0.90092 1.84946 0.14262 -0.90092 
1.84946 0.14262 0.90092 1.8525 -0.59011 -0.70711 1.8525 -0.59011 0.70711 
1.8598 -0.11559 -0.90374 1.8598 -0.11559 0.90374 1.8598 0.09006 -0.90374 
1.8598 0.09006 0.90374 1.86092 -0.32248 -0.85467 1.86092 -0.32248 0.85467 
1.86254 -0.46485 -0.78781 1.86254 -0.46485 0.78781 1.86895 -0.06304 -0.90394 
1.86895 -0.06304 0.90394 1.86895 0.03751 -0.90394 1.86895 0.03751 0.90394 
1.8718 -0.01276 -0.90399 1.8718 -0.01276 0.90399 1.87257 -0.54885 -0.72743 
1.87257 -0.54885 0.72743 1.87492 -0.27051 -0.86492 1.87492 -0.27051 0.86492 
1.87954 -0.42002 -0.80291 1.87954 -0.42002 0.80291 1.88763 -0.21778 -0.87257 
1.88763 -0.21778 0.87257 1.89156 -0.50623 -0.74592 1.89156 -0.50623 0.74592 
1.89461 -0.37079 -0.81792 1.89461 -0.37079 0.81792 1.89895 -0.16565 -0.87742 
1.89895 -0.16565 0.87742 1.90897 -0.11308 -0.87975 1.90897 -0.11308 0.87975 
1.90897 0.08756 -0.87975 1.90897 0.08756 0.87975 1.90943 -0.46237 -0.76254 
1.90943 -0.46237 0.76254 1.90979 -0.31982 -0.83005 1.90979 -0.31982 0.83005 
1.9129 -0.06299 -0.88195 1.9129 -0.06299 0.88195 1.9129 0.03746 -0.88195 
1.9129 0.03746 0.88195 1.91564 -0.01276 -0.88192 1.91564 -0.01276 0.88192 
1.91948 -0.54558 -0.70019 1.91948 -0.54558 0.70019 1.9236 -0.26763 -0.8398 
1.9236 -0.26763 0.8398 1.92612 -0.41738 -0.77723 1.92612 -0.41738 0.77723 
1.93569 -0.21495 -0.84711 1.93569 -0.21495 0.84711 1.93846 -0.5024 -0.71834 
1.93846 -0.5024 0.71834 1.94243 -0.36734 -0.79126 1.94243 -0.36734 0.79126 
1.94682 -0.16265 -0.85144 1.94682 -0.16265 0.85144 1.95201 -0.11298 -0.85565 
1.95201 -0.11298 0.85565 1.95594 -0.06282 -0.85771 1.95594 -0.06282 0.85771 
1.95613 -0.45822 -0.73454 1.95613 -0.45822 0.73454 1.95725 -0.31625 -0.80295 
1.95725 -0.31625 0.80295 1.95835 -0.01276 -0.85773 1.95835 -0.01276 0.85773 
1.97056 -0.26426 -0.81225 1.97056 -0.26426 0.81225 1.97134 -0.41359 -0.74934 
1.97134 -0.41359 0.74934 1.9823 -0.21152 -0.81914 1.9823 -0.21152 0.81914 
1.98389 -0.4971 -0.68862 1.98389 -0.4971 0.68862 1.98744 -0.36328 -0.76294 
1.98744 -0.36328 0.76294 1.98874 -0.16227 -0.82533 1.98874 -0.16227 0.82533 
1.99381 -0.11264 -0.82946 1.99381 -0.11264 0.82946 1.99751 -0.06276 -0.83151 
1.99751 -0.06276 0.83151 2.00015 -0.45342 -0.70484 2.00015 -0.45342 0.70484 
2.0022 -0.31167 -0.77417 2.0022 -0.31167 0.77417 2.01506 -0.40866 -0.71933 
2.01506 -0.40866 0.71933 2.01527 -0.25946 -0.78299 2.01527 -0.25946 0.78299 
2.02345 -0.21135 -0.79063 2.02345 -0.21135 0.79063 2.02671 -0.49132 -0.65706 
2.02671 -0.49132 0.65706 2.02988 -0.16202 -0.79671 2.02988 -0.16202 0.79671 
2.03119 -0.35796 -0.73235 2.03119 -0.35796 0.73235 2.03507 -0.11207 -0.80067 
2.03507 -0.11207 0.80067 2.04278 -0.44737 -0.67296 2.04278 -0.44737 0.67296 
2.04555 -0.30623 -0.74318 2.04555 -0.30623 0.74318 2.05509 -0.25875 -0.75257 
2.05509 -0.25875 0.75257 2.05717 -0.4026 -0.68728 2.05717 -0.4026 0.68728 
2.06314 -0.21068 -0.76014 2.06314 -0.21068 0.76014 2.06977 -0.16115 -0.76597 
2.06977 -0.16115 0.76597 2.07302 -0.35163 -0.69987 2.07302 -0.35163 0.69987 
2.08346 -0.44032 -0.63922 2.08346 -0.44032 0.63922 2.08404 -0.30501 -0.71082 
2.08404 -0.30501 0.71082 2.09355 -0.25744 -0.7201 2.09355 -0.25744 0.7201 
2.09753 -0.39545 -0.65328 2.09753 -0.39545 0.65328 2.10127 -0.20951 -0.72774 
2.10127 -0.20951 0.72774 2.11002 -0.34965 -0.66577 2.11002 -0.34965 0.66577 
2.12091 -0.30305 -0.67666 2.12091 -0.30305 0.67666 2.13016 -0.25574 -0.68592 
2.13016 -0.25574 0.68592 2.13153 -0.4026 -0.61292 2.13153 -0.4026 0.61292 
2.13777 -0.20785 -0.69352 2.13777 -0.20785 0.69352 0.00082 -0.89917 -0.58694 
0.00082 -0.89917 0.58694 0.00544 -1.44112 -0.65703 0.00544 -1.44112 0.65703 
0.00544 -1.04762 -0.65703 0.00544 -1.04762 0.65703 0.01308 -1.48905 -0.6493 
0.01308 -1.48905 0.6493 0.01308 -0.9997 -0.6493 0.01308 -0.9997 0.6493 
0.01384 -0.84848 -0.57081 0.01384 -0.84848 0.57081 0.02236 -1.53662 -0.63979 
0.02236 -1.53662 0.63979 0.02236 -0.95213 -0.63979 0.02236 -0.95213 0.63979 
0.02607 -1.24437 -0.70711 0.02607 -1.24437 0.70711 0.02692 -1.29344 -0.70626 
0.02692 -1.29344 0.70626 0.02692 -1.19531 -0.70626 0.02692 -1.19531 0.70626 
0.02948 -1.34239 -0.7037 0.02948 -1.34239 0.7037 0.02948 -1.14636 -0.7037 
0.02948 -1.14636 0.7037 0.03331 -0.9055 -0.62877 0.03331 -0.9055 0.62877 
0.03372 -1.3911 -0.69945 0.03372 -1.3911 0.69945 0.03372 -1.09764 -0.69945 
0.03372 -1.09764 0.69945 0.03966 -1.43946 -0.69352 0.03966 -1.43946 0.69352 
0.03966 -1.04928 -0.69352 0.03966 -1.04928 0.69352 0.0459 -0.85453 -0.61292 
0.0459 -0.85453 0.61292 0.04726 -1.48735 -0.68592 0.04726 -1.48735 0.68592 
0.04726 -1.00139 -0.68592 0.04726 -1.00139 0.68592 0.05652 -1.53466 -0.67666 
0.05652 -1.53466 0.67666 0.05652 -0.95409 -0.67666 0.05652 -0.95409 0.67666 
0.06022 -0.80977 -0.59854 0.06022 -0.80977 0.59854 0.06162 -1.24437 -0.74095 
0.06162 -1.24437 0.74095 0.06252 -1.2935 -0.74014 0.06252 -1.2935 0.74014 
0.06252 -1.19525 -0.74014 0.06252 -1.19525 0.74014 0.06523 -1.34274 -0.73768 
0.06523 -1.34274 0.73768 0.06523 -1.146 -0.73768 0.06523 -1.146 0.73768 
0.0674 -0.90748 -0.66577 0.0674 -0.90748 0.66577 0.06954 -1.39151 -0.73344 
0.06954 -1.39151 0.73344 0.06954 -1.09723 -0.73344 0.06954 -1.09723 0.73344 
0.07615 -1.44112 -0.72774 0.07615 -1.44112 0.72774 0.07615 -1.04762 -0.72774 
0.07615 -1.04762 0.72774 0.0799 -0.86169 -0.65328 0.0799 -0.86169 0.65328 
0.08387 -1.48905 -0.7201 0.08387 -1.48905 0.7201 0.08387 -0.9997 -0.7201 
0.08387 -0.9997 0.7201 0.09339 -1.53662 -0.71082 0.09339 -1.53662 0.71082 
0.09339 -0.95213 -0.71082 0.09339 -0.95213 0.71082 0.09396 -0.81682 -0.63922 
0.09396 -0.81682 0.63922 0.09878 -1.24437 -0.77301 0.09878 -1.24437 0.77301 
0.09992 -1.29368 -0.77237 0.09992 -1.29368 0.77237 0.09992 -1.19507 -0.77237 
0.09992 -1.19507 0.77237 0.1026 -1.34286 -0.76986 0.1026 -1.34286 0.76986 
0.1026 -1.14589 -0.76986 0.1026 -1.14589 0.76986 0.10441 -0.9055 -0.69987 
0.10441 -0.9055 0.69987 0.10765 -1.39276 -0.76597 0.10765 -1.39276 0.76597 
0.10765 -1.09598 -0.76597 0.10765 -1.09598 0.76597 0.11429 -1.44229 -0.76014 
0.11429 -1.44229 0.76014 0.11429 -1.04646 -0.76014 0.11429 -1.04646 0.76014 
0.12026 -0.85453 -0.68728 0.12026 -0.85453 0.68728 0.12234 -1.49036 -0.75257 
0.12234 -1.49036 0.75257 0.12234 -0.99838 -0.75257 0.12234 -0.99838 0.75257 
0.13187 -1.53784 -0.74318 0.13187 -1.53784 0.74318 0.13187 -0.9509 -0.74318 
0.13187 -0.9509 0.74318 0.13464 -0.80977 -0.67296 0.13464 -0.80977 0.67296 
0.13748 -1.24437 -0.80321 0.13748 -1.24437 0.80321 0.13868 -1.29373 -0.80258 
0.13868 -1.29373 0.80258 0.13868 -1.19501 -0.80258 0.13868 -1.19501 0.80258 
0.14236 -1.34368 -0.80067 0.14236 -1.34368 0.80067 0.14236 -1.14506 -0.80067 
0.14236 -1.14506 0.80067 0.14624 -0.89917 -0.73235 0.14624 -0.89917 0.73235 
0.14754 -1.39363 -0.79671 0.14754 -1.39363 0.79671 0.14754 -1.09512 -0.79671 
0.14754 -1.09512 0.79671 0.15072 -0.76582 -0.65706 0.15072 -0.76582 0.65706 
0.15398 -1.44296 -0.79063 0.15398 -1.44296 0.79063 0.15398 -1.04579 -0.79063 
0.15398 -1.04579 0.79063 0.16216 -1.49107 -0.78299 0.16216 -1.49107 0.78299 
0.16216 -0.99768 -0.78299 0.16216 -0.99768 0.78299 0.16236 -0.84848 -0.71933 
0.16236 -0.84848 0.71933 0.17522 -1.54328 -0.77417 0.17522 -1.54328 0.77417 
0.17522 -0.94547 -0.77417 0.17522 -0.94547 0.77417 0.17727 -0.80372 -0.70484 
0.17727 -0.80372 0.70484 0.17761 -1.24437 -0.83147 0.17761 -1.24437 0.83147 
0.17992 -1.29437 -0.83151 0.17992 -1.29437 0.83151 0.17992 -1.19437 -0.83151 
0.17992 -1.19437 0.83151 0.18361 -1.34425 -0.82946 0.18361 -1.34425 0.82946 
0.18361 -1.14449 -0.82946 0.18361 -1.14449 0.82946 0.18868 -1.39388 -0.82533 
0.18868 -1.39388 0.82533 0.18868 -1.09487 -0.82533 0.18868 -1.09487 0.82533 
0.18998 -0.89386 -0.76294 0.18998 -0.89386 0.76294 0.19354 -0.76003 -0.68862 
0.19354 -0.76003 0.68862 0.19512 -1.44313 -0.81914 0.19512 -1.44313 0.81914 
0.19512 -1.04562 -0.81914 0.19512 -1.04562 0.81914 0.20609 -0.84355 -0.74934 
0.20609 -0.84355 0.74934 0.20686 -1.49587 -0.81225 0.20686 -1.49587 0.81225 
0.20686 -0.99288 -0.81225 0.20686 -0.99288 0.81225 0.21217 -0.71662 -0.67085 
0.21217 -0.71662 0.67085 0.21907 -1.24437 -0.85773 0.21907 -1.24437 0.85773 
0.22017 -1.54786 -0.80295 0.22017 -1.54786 0.80295 0.22017 -0.94089 -0.80295 
0.22017 -0.94089 0.80295 0.2213 -0.79892 -0.73454 0.2213 -0.79892 0.73454 
0.22149 -1.29443 -0.85771 0.22149 -1.29443 0.85771 0.22149 -1.19432 -0.85771 
0.22149 -1.19432 0.85771 0.22541 -1.34459 -0.85565 0.22541 -1.34459 0.85565 
0.22541 -1.14415 -0.85565 0.22541 -1.14415 0.85565 0.23061 -1.39426 -0.85144 
0.23061 -1.39426 0.85144 0.23061 -1.09448 -0.85144 0.23061 -1.09448 0.85144 
0.235 -1.59895 -0.79126 0.235 -1.59895 0.79126 0.235 -0.8898 -0.79126 
0.235 -0.8898 0.79126 0.23897 -0.75474 -0.71834 0.23897 -0.75474 0.71834 
0.24173 -1.44656 -0.84711 0.24173 -1.44656 0.84711 0.24173 -1.04219 -0.84711 
0.24173 -1.04219 0.84711 0.2513 -0.83976 -0.77723 0.2513 -0.83976 0.77723 
0.25382 -1.49924 -0.8398 0.25382 -1.49924 0.8398 0.25382 -0.9895 -0.8398 
0.25382 -0.9895 0.8398 0.25795 -0.71155 -0.70019 0.25795 -0.71155 0.70019 
0.26178 -1.24437 -0.88192 0.26178 -1.24437 0.88192 0.26452 -1.2946 -0.88195 
0.26452 -1.2946 0.88195 0.26452 -1.19415 -0.88195 0.26452 -1.19415 0.88195 
0.26764 -1.55143 -0.83005 0.26764 -1.55143 0.83005 0.26764 -0.93731 -0.83005 
0.26764 -0.93731 0.83005 0.268 -0.79477 -0.76254 0.268 -0.79477 0.76254 
0.26845 -1.34469 -0.87975 0.26845 -1.34469 0.87975 0.26845 -1.14405 -0.87975 
0.26845 -1.14405 0.87975 0.27847 -1.39726 -0.87742 0.27847 -1.39726 0.87742 
0.27847 -1.09149 -0.87742 0.27847 -1.09149 0.87742 0.28282 -1.6024 -0.81792 
0.28282 -1.6024 0.81792 0.28282 -0.88635 -0.81792 0.28282 -0.88635 0.81792 
0.28586 -0.75091 -0.74592 0.28586 -0.75091 0.74592 0.2898 -1.44939 -0.87257 
0.2898 -1.44939 0.87257 0.2898 -1.03936 -0.87257 0.2898 -1.03936 0.87257 
0.29789 -0.83711 -0.80291 0.29789 -0.83711 0.80291 0.30251 -1.50212 -0.86492 
0.30251 -1.50212 0.86492 0.30251 -0.98662 -0.86492 0.30251 -0.98662 0.86492 
0.30486 -0.70829 -0.72743 0.30486 -0.70829 0.72743 0.30562 -1.24437 -0.90399 
0.30562 -1.24437 0.90399 0.30848 -1.29465 -0.90394 0.30848 -1.29465 0.90394 
0.30848 -1.1941 -0.90394 0.30848 -1.1941 0.90394 0.31488 -0.79229 -0.78781 
0.31488 -0.79229 0.78781 0.31651 -1.55409 -0.85467 0.31651 -1.55409 0.85467 
0.31651 -0.93466 -0.85467 0.31651 -0.93466 0.85467 0.31762 -1.3472 -0.90374 
0.31762 -1.3472 0.90374 0.31762 -1.14155 -0.90374 0.31762 -1.14155 0.90374 
0.32493 -0.66702 -0.70711 0.32493 -0.66702 0.70711 0.32796 -1.39976 -0.90092 
0.32796 -1.39976 0.90092 0.32796 -1.08899 -0.90092 0.32796 -1.08899 0.90092 
0.33053 -1.60412 -0.8417 0.33053 -1.60412 0.8417 0.33053 -0.88463 -0.8417 
0.33053 -0.88463 0.8417 0.33321 -0.7484 -0.77074 0.33321 -0.7484 0.77074 
0.33918 -1.45161 -0.89544 0.33918 -1.45161 0.89544 0.33918 -1.03713 -0.89544 
0.33918 -1.03713 0.89544 0.34571 -0.83562 -0.82631 0.34571 -0.83562 0.82631 
0.35049 -1.24437 -0.92388 0.35049 -1.24437 0.92388 0.3522 -1.50428 -0.8873 
0.3522 -1.50428 0.8873 0.3522 -0.98447 -0.8873 0.3522 -0.98447 0.8873 
0.3525 -0.70602 -0.75184 0.3525 -0.70602 0.75184 0.35874 -1.29696 -0.92576 
0.35874 -1.29696 0.92576 0.35874 -1.19179 -0.92576 0.35874 -1.19179 0.92576 
0.36324 -0.7909 -0.81086 0.36324 -0.7909 0.81086 0.36538 -1.55483 -0.87655 
0.36538 -1.55483 0.87655 0.36538 -0.93392 -0.87655 0.36538 -0.93392 0.87655 
0.36804 -1.34939 -0.92501 0.36804 -1.34939 0.92501 0.36804 -1.13935 -0.92501 
0.36804 -1.13935 0.92501 0.37838 -1.40153 -0.92164 0.37838 -1.40153 0.92164 
0.37838 -1.08722 -0.92164 0.37838 -1.08722 0.92164 0.37965 -1.60477 -0.86321 
0.37965 -1.60477 0.86321 0.37965 -0.88397 -0.86321 0.37965 -0.88397 0.86321 
0.38171 -0.74732 -0.79335 0.38171 -0.74732 0.79335 0.38723 -0.64731 -0.72377 
0.38723 -0.64731 0.72377 0.38973 -1.45322 -0.91566 0.38973 -1.45322 0.91566 
0.38973 -1.03553 -0.91566 0.38973 -1.03553 0.91566 0.39462 -0.83529 -0.84737 
0.39462 -0.83529 0.84737 0.39629 -1.24437 -0.94154 0.39629 -1.24437 0.94154 
0.40205 -1.50432 -0.90708 0.40205 -1.50432 0.90708 0.40205 -0.98443 -0.90708 
0.40205 -0.98443 0.90708 0.40474 -1.297 -0.94306 0.40474 -1.297 0.94306 
0.40474 -1.19175 -0.94306 0.40474 -1.19175 0.94306 0.41242 -0.79075 -0.83147 
0.41242 -0.79075 0.83147 0.4144 -1.34968 -0.94196 0.4144 -1.34968 0.94196 
0.4144 -1.13906 -0.94196 0.4144 -1.13906 0.94196 0.41531 -1.55468 -0.89592 
0.41531 -1.55468 0.89592 0.41531 -0.93407 -0.89592 0.41531 -0.93407 0.89592 
0.41555 -0.68731 -0.76733 0.41555 -0.68731 0.76733 0.42277 -0.59045 -0.68995 
0.42277 -0.59045 0.68995 0.42495 -1.40182 -0.93819 0.42495 -1.40182 0.93819 
0.42495 -1.08693 -0.93819 0.42495 -1.08693 0.93819 0.42948 -1.60416 -0.88222 
0.42948 -1.60416 0.88222 0.42948 -0.88459 -0.88222 0.42948 -0.88459 0.88222 
0.43724 -1.45464 -0.93178 0.43724 -1.45464 0.93178 0.43724 -1.03411 -0.93178 
0.43724 -1.03411 0.93178 0.44289 -1.24437 -0.95694 0.44289 -1.24437 0.95694 
0.4445 -0.83612 -0.86603 0.4445 -0.83612 0.86603 0.44573 -0.72986 -0.80787 
0.44573 -0.72986 0.80787 0.44979 -1.50566 -0.92272 0.44979 -1.50566 0.92272 
0.44979 -0.98308 -0.92272 0.44979 -0.98308 0.92272 0.45111 -0.63032 -0.73714 
0.45111 -0.63032 0.73714 0.45181 -1.29712 -0.95815 0.45181 -1.29712 0.95815 
0.45181 -1.19162 -0.95815 0.45181 -1.19162 0.95815 0.46153 -1.34972 -0.95661 
0.46153 -1.34972 0.95661 0.46153 -1.13903 -0.95661 0.46153 -1.13903 0.95661 
0.46343 -1.55615 -0.91106 0.46343 -1.55615 0.91106 0.46343 -0.93259 -0.91106 
0.46343 -0.93259 0.91106 0.47312 -1.40286 -0.9525 0.47312 -1.40286 0.9525 
0.47312 -1.08589 -0.9525 0.47312 -1.08589 0.9525 0.47711 -0.77419 -0.84461 
0.47711 -0.77419 0.84461 0.47782 -1.6055 -0.89687 0.47782 -1.6055 0.89687 
0.47782 -0.88325 -0.89687 0.47782 -0.88325 0.89687 0.48055 -0.6713 -0.7796 
0.48055 -0.6713 0.7796 0.48549 -1.45552 -0.94555 0.48549 -1.45552 0.94555 
0.48549 -1.03322 -0.94555 0.48549 -1.03322 0.94555 0.48811 -0.5751 -0.70144 
0.48811 -0.5751 0.70144 0.4902 -1.24437 -0.97003 0.4902 -1.24437 0.97003 
0.49853 -1.50655 -0.93606 0.49853 -1.50655 0.93606 0.49853 -0.98219 -0.93606 
0.49853 -0.98219 0.93606 0.49929 -1.29716 -0.97083 0.49929 -1.29716 0.97083 
0.49929 -1.19158 -0.97083 0.49929 -1.19158 0.97083 0.51043 -1.35033 -0.9691 
0.51043 -1.35033 0.9691 0.51043 -1.13842 -0.9691 0.51043 -1.13842 0.9691 
0.51109 -0.71478 -0.81866 0.51109 -0.71478 0.81866 0.51223 -1.55683 -0.92388 
0.51223 -1.55683 0.92388 0.51223 -0.93191 -0.92388 0.51223 -0.93191 0.92388 
0.51531 -0.82821 -0.88281 0.51531 -0.82821 0.88281 0.51627 -0.61612 -0.74716 
0.51627 -0.61612 0.74716 0.52223 -1.40344 -0.96447 0.52223 -1.40344 0.96447 
0.52223 -1.0853 -0.96447 0.52223 -1.0853 0.96447 0.53437 -1.45588 -0.95694 
0.53437 -1.45588 0.95694 0.53437 -1.03287 -0.95694 0.53437 -1.03287 0.95694 
0.53809 -1.24437 -0.98079 0.53809 -1.24437 0.98079 0.54625 -0.65821 -0.78833 
0.54625 -0.65821 0.78833 0.54759 -1.50683 -0.94693 0.54759 -1.50683 0.94693 
0.54759 -0.98192 -0.94693 0.54759 -0.98192 0.94693 0.54865 -0.76727 -0.85926 
0.54865 -0.76727 0.85926 0.54872 -1.2976 -0.9814 0.54872 -1.2976 0.9814 
0.54872 -1.19115 -0.9814 0.54872 -1.19115 0.9814 0.54933 -1.61237 -0.91147 
0.54933 -1.61237 0.91147 0.54933 -0.87637 -0.91147 0.54933 -0.87637 0.91147 
0.55406 -0.56268 -0.70937 0.55406 -0.56268 0.70937 0.5599 -1.35066 -0.97912 
0.5599 -1.35066 0.97912 0.5599 -1.13808 -0.97912 0.5599 -1.13808 0.97912 
0.57158 -1.40341 -0.97396 0.57158 -1.40341 0.97396 0.57158 -1.08533 -0.97396 
0.57158 -1.08533 0.97396 0.58242 -0.60477 -0.75378 0.58242 -0.60477 0.75378 
0.5836 -0.70854 -0.83097 0.5836 -0.70854 0.83097 0.58375 -1.4557 -0.96593 
0.58375 -1.4557 0.96593 0.58375 -1.03305 -0.96593 0.58375 -1.03305 0.96593 
0.5846 -1.56236 -0.93638 0.5846 -1.56236 0.93638 0.5846 -0.92639 -0.93638 
0.5846 -0.92639 0.93638 0.58645 -1.24437 -0.98918 0.58645 -1.24437 0.98918 
0.58728 -0.82253 -0.89486 0.58728 -0.82253 0.89486 0.59144 -0.51448 -0.66871 
0.59144 -0.51448 0.66871 0.59724 -1.29763 -0.98928 0.59724 -1.29763 0.98928 
0.59724 -1.19111 -0.98928 0.59724 -1.19111 0.98928 0.60871 -1.35093 -0.98648 
0.60871 -1.35093 0.98648 0.60871 -1.13781 -0.98648 0.60871 -1.13781 0.98648 
0.61935 -0.6533 -0.79855 0.61935 -0.6533 0.79855 0.6194 -0.55476 -0.71519 
0.6194 -0.55476 0.71519 0.62051 -1.51154 -0.95704 0.62051 -1.51154 0.95704 
0.62051 -0.97721 -0.95704 0.62051 -0.97721 0.95704 0.62054 -1.40366 -0.98079 
0.62054 -1.40366 0.98079 0.62054 -1.08508 -0.98079 0.62054 -1.08508 0.98079 
0.6218 -0.76256 -0.86917 0.6218 -0.76256 0.86917 0.62229 -1.617 -0.92133 
0.62229 -1.617 0.92133 0.62229 -0.87175 -0.92133 0.62229 -0.87175 0.92133 
0.62958 -0.46987 -0.62403 0.62958 -0.46987 0.62403 0.63516 -1.24437 -0.99518 
0.63516 -1.24437 0.99518 0.64636 -1.29774 -0.99479 0.64636 -1.29774 0.99479 
0.64636 -1.19101 -0.99479 0.64636 -1.19101 0.99479 0.65693 -0.70521 -0.83874 
0.65693 -0.70521 0.83874 0.65698 -0.50845 -0.67276 0.65698 -0.50845 0.67276 
0.65758 -0.59923 -0.76031 0.65758 -0.59923 0.76031 0.65778 -1.56616 -0.94381 
0.65778 -1.56616 0.94381 0.65778 -0.92259 -0.94381 0.65778 -0.92259 0.94381 
0.65782 -1.35095 -0.99144 0.65782 -1.35095 0.99144 0.65782 -1.1378 -0.99144 
0.65782 -1.1378 0.99144 0.65825 -1.4575 -0.97415 0.65825 -1.4575 0.97415 
0.65825 -1.03125 -0.97415 0.65825 -1.03125 0.97415 0.66003 -0.81911 -0.90211 
0.66003 -0.81911 0.90211 0.68411 -1.24437 -0.9988 0.68411 -1.24437 0.9988 
0.69494 -0.64956 -0.80296 0.69494 -0.64956 0.80296 0.69494 -0.7602 -0.87414 
0.69494 -0.7602 0.87414 0.69498 -0.55102 -0.71959 0.69498 -0.55102 0.71959 
0.69498 -0.46608 -0.62674 0.69498 -0.46608 0.62674 0.69539 -1.51275 -0.96257 
0.69539 -1.51275 0.96257 0.69539 -0.976 -0.96257 0.69539 -0.976 0.96257 
0.69539 -1.61932 -0.92628 0.69539 -1.61932 0.92628 0.69539 -0.86943 -0.92628 
0.69539 -0.86943 0.92628 0.69542 -1.40487 -0.98631 0.69542 -1.40487 0.98631 
0.69542 -1.08387 -0.98631 0.69542 -1.08387 0.98631 0.69542 -1.29777 -0.99786 
0.69542 -1.29777 0.99786 0.69542 -1.19097 -0.99786 0.69542 -1.19097 0.99786 
0.73318 -1.67077 -0.90453 0.73318 -1.67077 0.90453 0.73318 -1.56708 -0.9465 
0.73318 -1.56708 0.9465 0.73318 -1.4581 -0.97689 0.73318 -1.4581 0.97689 
0.73318 -1.35125 -0.99427 0.73318 -1.35125 0.99427 0.73318 -1.24437 -1 
0.73318 -1.24437 1 0.73318 -1.13749 -0.99427 0.73318 -1.13749 0.99427 
0.73318 -1.03065 -0.97689 0.73318 -1.03065 0.97689 0.73318 -0.92167 -0.9465 
0.73318 -0.92167 0.9465 0.73318 -0.81797 -0.90453 0.73318 -0.81797 0.90453 
0.73318 -0.70363 -0.84119 0.73318 -0.70363 0.84119 0.73318 -0.59738 -0.76249 
0.73318 -0.59738 0.76249 0.73318 -0.5063 -0.67472 0.73318 -0.5063 0.67472 
0.73318 -0.42788 -0.57735 0.73318 -0.42788 0.57735 0.77094 -1.29777 -0.99786 
0.77094 -1.29777 0.99786 0.77094 -1.19097 -0.99786 0.77094 -1.19097 0.99786 
0.77094 -1.40487 -0.98631 0.77094 -1.40487 0.98631 0.77094 -1.08387 -0.98631 
0.77094 -1.08387 0.98631 0.77096 -1.61932 -0.92628 0.77096 -1.61932 0.92628 
0.77096 -0.86943 -0.92628 0.77096 -0.86943 0.92628 0.77096 -1.51275 -0.96257 
0.77096 -1.51275 0.96257 0.77096 -0.976 -0.96257 0.77096 -0.976 0.96257 
0.77138 -0.46608 -0.62674 0.77138 -0.46608 0.62674 0.77138 -0.55102 -0.71959 
0.77138 -0.55102 0.71959 0.77141 -0.7602 -0.87414 0.77141 -0.7602 0.87414 
0.77141 -0.64956 -0.80296 0.77141 -0.64956 0.80296 0.78224 -1.24437 -0.9988 
0.78224 -1.24437 0.9988 0.80632 -1.66963 -0.90211 0.80632 -1.66963 0.90211 
0.80632 -0.81911 -0.90211 0.80632 -0.81911 0.90211 0.8081 -1.4575 -0.97415 
0.8081 -1.4575 0.97415 0.8081 -1.03125 -0.97415 0.8081 -1.03125 0.97415 
0.80854 -1.35095 -0.99144 0.80854 -1.35095 0.99144 0.80854 -1.1378 -0.99144 
0.80854 -1.1378 0.99144 0.80858 -1.56616 -0.94381 0.80858 -1.56616 0.94381 
0.80858 -0.92259 -0.94381 0.80858 -0.92259 0.94381 0.80877 -0.59923 -0.76031 
0.80877 -0.59923 0.76031 0.80937 -0.50845 -0.67276 0.80937 -0.50845 0.67276 
0.80943 -0.70521 -0.83874 0.80943 -0.70521 0.83874 0.81999 -1.29774 -0.99479 
0.81999 -1.29774 0.99479 0.81999 -1.19101 -0.99479 0.81999 -1.19101 0.99479 
0.83119 -1.24437 -0.99518 0.83119 -1.24437 0.99518 0.84407 -1.617 -0.92133 
0.84407 -1.617 0.92133 0.84407 -0.87175 -0.92133 0.84407 -0.87175 0.92133 
0.84455 -0.76256 -0.86917 0.84455 -0.76256 0.86917 0.84581 -1.40366 -0.98079 
0.84581 -1.40366 0.98079 0.84581 -1.08508 -0.98079 0.84581 -1.08508 0.98079 
0.84585 -1.51154 -0.95704 0.84585 -1.51154 0.95704 0.84585 -0.97721 -0.95704 
0.84585 -0.97721 0.95704 0.84696 -0.55476 -0.71519 0.84696 -0.55476 0.71519 
0.84701 -0.6533 -0.79855 0.84701 -0.6533 0.79855 0.85765 -1.35093 -0.98648 
0.85765 -1.35093 0.98648 0.85765 -1.13781 -0.98648 0.85765 -1.13781 0.98648 
0.86912 -1.29763 -0.98928 0.86912 -1.29763 0.98928 0.86912 -1.19111 -0.98928 
0.86912 -1.19111 0.98928 0.87491 -0.51448 -0.66871 0.87491 -0.51448 0.66871 
0.87908 -1.66621 -0.89486 0.87908 -1.66621 0.89486 0.87908 -0.82253 -0.89486 
0.87908 -0.82253 0.89486 0.87991 -1.24437 -0.98918 0.87991 -1.24437 0.98918 
0.88175 -1.56236 -0.93638 0.88175 -1.56236 0.93638 0.88175 -0.92639 -0.93638 
0.88175 -0.92639 0.93638 0.88261 -1.4557 -0.96593 0.88261 -1.4557 0.96593 
0.88261 -1.03305 -0.96593 0.88261 -1.03305 0.96593 0.88276 -0.70854 -0.83097 
0.88276 -0.70854 0.83097 0.88393 -0.60477 -0.75378 0.88393 -0.60477 0.75378 
0.89477 -1.40341 -0.97396 0.89477 -1.40341 0.97396 0.89477 -1.08533 -0.97396 
0.89477 -1.08533 0.97396 0.90646 -1.35066 -0.97912 0.90646 -1.35066 0.97912 
0.90646 -1.13808 -0.97912 0.90646 -1.13808 0.97912 0.91229 -0.56268 -0.70937 
0.91229 -0.56268 0.70937 0.91702 -1.61237 -0.91147 0.91702 -1.61237 0.91147 
0.91702 -0.87637 -0.91147 0.91702 -0.87637 0.91147 0.91763 -1.2976 -0.9814 
0.91763 -1.2976 0.9814 0.91763 -1.19115 -0.9814 0.91763 -1.19115 0.9814 
0.91771 -0.76727 -0.85926 0.91771 -0.76727 0.85926 0.91876 -1.50683 -0.94693 
0.91876 -1.50683 0.94693 0.91876 -0.98192 -0.94693 0.91876 -0.98192 0.94693 
0.9201 -0.65821 -0.78833 0.9201 -0.65821 0.78833 0.92827 -1.24437 -0.98079 
0.92827 -1.24437 0.98079 0.93198 -1.45588 -0.95694 0.93198 -1.45588 0.95694 
0.93198 -1.03287 -0.95694 0.93198 -1.03287 0.95694 0.94413 -1.40344 -0.96447 
0.94413 -1.40344 0.96447 0.94413 -1.0853 -0.96447 0.94413 -1.0853 0.96447 
0.95008 -0.61612 -0.74716 0.95008 -0.61612 0.74716 0.95105 -1.66053 -0.88281 
0.95105 -1.66053 0.88281 0.95105 -0.82821 -0.88281 0.95105 -0.82821 0.88281 
0.95412 -1.55683 -0.92388 0.95412 -1.55683 0.92388 0.95412 -0.93191 -0.92388 
0.95412 -0.93191 0.92388 0.95527 -0.71478 -0.81866 0.95527 -0.71478 0.81866 
0.95593 -1.35033 -0.9691 0.95593 -1.35033 0.9691 0.95593 -1.13842 -0.9691 
0.95593 -1.13842 0.9691 0.96706 -1.29716 -0.97083 0.96706 -1.29716 0.97083 
0.96706 -1.19158 -0.97083 0.96706 -1.19158 0.97083 0.96783 -1.50655 -0.93606 
0.96783 -1.50655 0.93606 0.96783 -0.98219 -0.93606 0.96783 -0.98219 0.93606 
0.97616 -1.24437 -0.97003 0.97616 -1.24437 0.97003 0.97824 -0.5751 -0.70144 
0.97824 -0.5751 0.70144 0.98086 -1.45552 -0.94555 0.98086 -1.45552 0.94555 
0.98086 -1.03322 -0.94555 0.98086 -1.03322 0.94555 0.9858 -0.6713 -0.7796 
0.9858 -0.6713 0.7796 0.98853 -1.6055 -0.89687 0.98853 -1.6055 0.89687 
0.98853 -0.88325 -0.89687 0.98853 -0.88325 0.89687 0.98925 -0.77419 -0.84461 
0.98925 -0.77419 0.84461 0.99323 -1.40286 -0.9525 0.99323 -1.40286 0.9525 
0.99323 -1.08589 -0.9525 0.99323 -1.08589 0.9525 1.00292 -1.55615 -0.91106 
1.00292 -1.55615 0.91106 1.00292 -0.93259 -0.91106 1.00292 -0.93259 0.91106 
1.00483 -1.34972 -0.95661 1.00483 -1.34972 0.95661 1.00483 -1.13903 -0.95661 
1.00483 -1.13903 0.95661 1.01455 -1.29712 -0.95815 1.01455 -1.29712 0.95815 
1.01455 -1.19162 -0.95815 1.01455 -1.19162 0.95815 1.01524 -0.63032 -0.73714 
1.01524 -0.63032 0.73714 1.01656 -1.50566 -0.92272 1.01656 -1.50566 0.92272 
1.01656 -0.98308 -0.92272 1.01656 -0.98308 0.92272 1.02062 -0.72986 -0.80787 
1.02062 -0.72986 0.80787 1.02185 -1.65262 -0.86603 1.02185 -1.65262 0.86603 
1.02185 -0.83612 -0.86603 1.02185 -0.83612 0.86603 1.02346 -1.24437 -0.95694 
1.02346 -1.24437 0.95694 1.02911 -1.45464 -0.93178 1.02911 -1.45464 0.93178 
1.02911 -1.03411 -0.93178 1.02911 -1.03411 0.93178 1.03688 -1.60416 -0.88222 
1.03688 -1.60416 0.88222 1.03688 -0.88459 -0.88222 1.03688 -0.88459 0.88222 
1.0414 -1.40182 -0.93819 1.0414 -1.40182 0.93819 1.0414 -1.08693 -0.93819 
1.0414 -1.08693 0.93819 1.05081 -0.68731 -0.76733 1.05081 -0.68731 0.76733 
1.05104 -1.55468 -0.89592 1.05104 -1.55468 0.89592 1.05104 -0.93407 -0.89592 
1.05104 -0.93407 0.89592 1.05196 -1.34968 -0.94196 1.05196 -1.34968 0.94196 
1.05196 -1.13906 -0.94196 1.05196 -1.13906 0.94196 1.05394 -1.69799 -0.83147 
1.05394 -1.69799 0.83147 1.05394 -0.79075 -0.83147 1.05394 -0.79075 0.83147 
1.06161 -1.297 -0.94306 1.06161 -1.297 0.94306 1.06161 -1.19175 -0.94306 
1.06161 -1.19175 0.94306 1.0643 -1.50432 -0.90708 1.0643 -1.50432 0.90708 
1.0643 -0.98443 -0.90708 1.0643 -0.98443 0.90708 1.07007 -1.24437 -0.94154 
1.07007 -1.24437 0.94154 1.07173 -1.65345 -0.84737 1.07173 -1.65345 0.84737 
1.07173 -0.83529 -0.84737 1.07173 -0.83529 0.84737 1.07662 -1.45322 -0.91566 
1.07662 -1.45322 0.91566 1.07662 -1.03553 -0.91566 1.07662 -1.03553 0.91566 
1.07912 -0.64731 -0.72377 1.07912 -0.64731 0.72377 1.08465 -0.74732 -0.79335 
1.08465 -0.74732 0.79335 1.0867 -1.60477 -0.86321 1.0867 -1.60477 0.86321 
1.0867 -0.88397 -0.86321 1.0867 -0.88397 0.86321 1.08797 -1.40153 -0.92164 
1.08797 -1.40153 0.92164 1.08797 -1.08722 -0.92164 1.08797 -1.08722 0.92164 
1.09831 -1.34939 -0.92501 1.09831 -1.34939 0.92501 1.09831 -1.13935 -0.92501 
1.09831 -1.13935 0.92501 1.10097 -1.55483 -0.87655 1.10097 -1.55483 0.87655 
1.10097 -0.93392 -0.87655 1.10097 -0.93392 0.87655 1.10312 -1.69785 -0.81086 
1.10312 -1.69785 0.81086 1.10312 -0.7909 -0.81086 1.10312 -0.7909 0.81086 
1.10762 -1.29696 -0.92576 1.10762 -1.29696 0.92576 1.10762 -1.19179 -0.92576 
1.10762 -1.19179 0.92576 1.11385 -0.70602 -0.75184 1.11385 -0.70602 0.75184 
1.11415 -1.50428 -0.8873 1.11415 -1.50428 0.8873 1.11415 -0.98447 -0.8873 
1.11415 -0.98447 0.8873 1.11586 -1.24437 -0.92388 1.11586 -1.24437 0.92388 
1.12065 -1.65312 -0.82631 1.12065 -1.65312 0.82631 1.12065 -0.83562 -0.82631 
1.12065 -0.83562 0.82631 1.12717 -1.45161 -0.89544 1.12717 -1.45161 0.89544 
1.12717 -1.03713 -0.89544 1.12717 -1.03713 0.89544 1.13314 -0.7484 -0.77074 
1.13314 -0.7484 0.77074 1.13583 -1.60412 -0.8417 1.13583 -1.60412 0.8417 
1.13583 -0.88463 -0.8417 1.13583 -0.88463 0.8417 1.13839 -1.39976 -0.90092 
1.13839 -1.39976 0.90092 1.13839 -1.08899 -0.90092 1.13839 -1.08899 0.90092 
1.14143 -0.66702 -0.70711 1.14143 -0.66702 0.70711 1.14873 -1.3472 -0.90374 
1.14873 -1.3472 0.90374 1.14873 -1.14155 -0.90374 1.14873 -1.14155 0.90374 
1.14985 -1.55409 -0.85467 1.14985 -1.55409 0.85467 1.14985 -0.93466 -0.85467 
1.14985 -0.93466 0.85467 1.15147 -1.69646 -0.78781 1.15147 -1.69646 0.78781 
1.15147 -0.79229 -0.78781 1.15147 -0.79229 0.78781 1.15788 -1.29465 -0.90394 
1.15788 -1.29465 0.90394 1.15788 -1.1941 -0.90394 1.15788 -1.1941 0.90394 
1.16073 -1.24437 -0.90399 1.16073 -1.24437 0.90399 1.1615 -0.70829 -0.72743 
1.1615 -0.70829 0.72743 1.16385 -1.50212 -0.86492 1.16385 -1.50212 0.86492 
1.16385 -0.98662 -0.86492 1.16385 -0.98662 0.86492 1.16847 -1.65163 -0.80291 
1.16847 -1.65163 0.80291 1.16847 -0.83711 -0.80291 1.16847 -0.83711 0.80291 
1.17656 -1.44939 -0.87257 1.17656 -1.44939 0.87257 1.17656 -1.03936 -0.87257 
1.17656 -1.03936 0.87257 1.18049 -1.73784 -0.74592 1.18049 -1.73784 0.74592 
1.18049 -0.75091 -0.74592 1.18049 -0.75091 0.74592 1.18354 -1.6024 -0.81792 
1.18354 -1.6024 0.81792 1.18354 -0.88635 -0.81792 1.18354 -0.88635 0.81792 
1.18788 -1.39726 -0.87742 1.18788 -1.39726 0.87742 1.18788 -1.09149 -0.87742 
1.18788 -1.09149 0.87742 1.1979 -1.34469 -0.87975 1.1979 -1.34469 0.87975 
1.1979 -1.14405 -0.87975 1.1979 -1.14405 0.87975 1.19836 -1.69398 -0.76254 
1.19836 -1.69398 0.76254 1.19836 -0.79477 -0.76254 1.19836 -0.79477 0.76254 
1.19871 -1.55143 -0.83005 1.19871 -1.55143 0.83005 1.19871 -0.93731 -0.83005 
1.19871 -0.93731 0.83005 1.20183 -1.2946 -0.88195 1.20183 -1.2946 0.88195 
1.20183 -1.19415 -0.88195 1.20183 -1.19415 0.88195 1.20457 -1.24437 -0.88192 
1.20457 -1.24437 0.88192 1.20841 -0.71155 -0.70019 1.20841 -0.71155 0.70019 
1.21253 -1.49924 -0.8398 1.21253 -1.49924 0.8398 1.21253 -0.9895 -0.8398 
1.21253 -0.9895 0.8398 1.21505 -1.64899 -0.77723 1.21505 -1.64899 0.77723 
1.21505 -0.83976 -0.77723 1.21505 -0.83976 0.77723 1.22462 -1.44656 -0.84711 
1.22462 -1.44656 0.84711 1.22462 -1.04219 -0.84711 1.22462 -1.04219 0.84711 
1.22739 -1.73401 -0.71834 1.22739 -1.73401 0.71834 1.22739 -0.75474 -0.71834 
1.22739 -0.75474 0.71834 1.23136 -1.59895 -0.79126 1.23136 -1.59895 0.79126 
1.23136 -0.8898 -0.79126 1.23136 -0.8898 0.79126 1.23575 -1.39426 -0.85144 
1.23575 -1.39426 0.85144 1.23575 -1.09448 -0.85144 1.23575 -1.09448 0.85144 
1.24094 -1.34459 -0.85565 1.24094 -1.34459 0.85565 1.24094 -1.14415 -0.85565 
1.24094 -1.14415 0.85565 1.24486 -1.29443 -0.85771 1.24486 -1.29443 0.85771 
1.24486 -1.19432 -0.85771 1.24486 -1.19432 0.85771 1.24506 -1.68983 -0.73454 
1.24506 -1.68983 0.73454 1.24506 -0.79892 -0.73454 1.24506 -0.79892 0.73454 
1.24618 -1.54786 -0.80295 1.24618 -1.54786 0.80295 1.24618 -0.94089 -0.80295 
1.24618 -0.94089 0.80295 1.24728 -1.24437 -0.85773 1.24728 -1.24437 0.85773 
1.25949 -1.49587 -0.81225 1.25949 -1.49587 0.81225 1.25949 -0.99288 -0.81225 
1.25949 -0.99288 0.81225 1.26027 -1.6452 -0.74934 1.26027 -1.6452 0.74934 
1.26027 -0.84355 -0.74934 1.26027 -0.84355 0.74934 1.27123 -1.44313 -0.81914 
1.27123 -1.44313 0.81914 1.27123 -1.04562 -0.81914 1.27123 -1.04562 0.81914 
1.27282 -1.72871 -0.68862 1.27282 -1.72871 0.68862 1.27282 -0.76003 -0.68862 
1.27282 -0.76003 0.68862 1.27637 -1.59489 -0.76294 1.27637 -1.59489 0.76294 
1.27637 -0.89386 -0.76294 1.27637 -0.89386 0.76294 1.27767 -1.39388 -0.82533 
1.27767 -1.39388 0.82533 1.27767 -1.09487 -0.82533 1.27767 -1.09487 0.82533 
1.28274 -1.34425 -0.82946 1.28274 -1.34425 0.82946 1.28274 -1.14449 -0.82946 
1.28274 -1.14449 0.82946 1.28644 -1.29437 -0.83151 1.28644 -1.29437 0.83151 
1.28644 -1.19437 -0.83151 1.28644 -1.19437 0.83151 1.28875 -1.24437 -0.83147 
1.28875 -1.24437 0.83147 1.28908 -1.68503 -0.70484 1.28908 -1.68503 0.70484 
1.28908 -0.80372 -0.70484 1.28908 -0.80372 0.70484 1.29113 -1.54328 -0.77417 
1.29113 -1.54328 0.77417 1.29113 -0.94547 -0.77417 1.29113 -0.94547 0.77417 
1.30399 -1.64027 -0.71933 1.30399 -1.64027 0.71933 1.30399 -0.84848 -0.71933 
1.30399 -0.84848 0.71933 1.3042 -1.49107 -0.78299 1.3042 -1.49107 0.78299 
1.3042 -0.99768 -0.78299 1.3042 -0.99768 0.78299 1.31237 -1.44296 -0.79063 
1.31237 -1.44296 0.79063 1.31237 -1.04579 -0.79063 1.31237 -1.04579 0.79063 
1.31564 -0.76582 -0.65706 1.31564 -0.76582 0.65706 1.31881 -1.39363 -0.79671 
1.31881 -1.39363 0.79671 1.31881 -1.09512 -0.79671 1.31881 -1.09512 0.79671 
1.32012 -1.58957 -0.73235 1.32012 -1.58957 0.73235 1.32012 -0.89917 -0.73235 
1.32012 -0.89917 0.73235 1.32399 -1.34368 -0.80067 1.32399 -1.34368 0.80067 
1.32399 -1.14506 -0.80067 1.32399 -1.14506 0.80067 1.32767 -1.29373 -0.80258 
1.32767 -1.29373 0.80258 1.32767 -1.19501 -0.80258 1.32767 -1.19501 0.80258 
1.32888 -1.24437 -0.80321 1.32888 -1.24437 0.80321 1.33171 -1.67898 -0.67296 
1.33171 -1.67898 0.67296 1.33171 -0.80977 -0.67296 1.33171 -0.80977 0.67296 
1.33448 -1.53784 -0.74318 1.33448 -1.53784 0.74318 1.33448 -0.9509 -0.74318 
1.33448 -0.9509 0.74318 1.34402 -1.49036 -0.75257 1.34402 -1.49036 0.75257 
1.34402 -0.99838 -0.75257 1.34402 -0.99838 0.75257 1.34609 -1.63421 -0.68728 
1.34609 -1.63421 0.68728 1.34609 -0.85453 -0.68728 1.34609 -0.85453 0.68728 
1.35206 -1.44229 -0.76014 1.35206 -1.44229 0.76014 1.35206 -1.04646 -0.76014 
1.35206 -1.04646 0.76014 1.3587 -1.39276 -0.76597 1.3587 -1.39276 0.76597 
1.3587 -1.09598 -0.76597 1.3587 -1.09598 0.76597 1.36194 -1.58324 -0.69987 
1.36194 -1.58324 0.69987 1.36194 -0.9055 -0.69987 1.36194 -0.9055 0.69987 
1.36375 -1.34286 -0.76986 1.36375 -1.34286 0.76986 1.36375 -1.14589 -0.76986 
1.36375 -1.14589 0.76986 1.36643 -1.29368 -0.77237 1.36643 -1.29368 0.77237 
1.36643 -1.19507 -0.77237 1.36643 -1.19507 0.77237 1.36757 -1.24437 -0.77301 
1.36757 -1.24437 0.77301 1.37239 -1.67193 -0.63922 1.37239 -1.67193 0.63922 
1.37239 -0.81682 -0.63922 1.37239 -0.81682 0.63922 1.37297 -1.53662 -0.71082 
1.37297 -1.53662 0.71082 1.37297 -0.95213 -0.71082 1.37297 -0.95213 0.71082 
1.38248 -1.48905 -0.7201 1.38248 -1.48905 0.7201 1.38248 -0.9997 -0.7201 
1.38248 -0.9997 0.7201 1.38646 -1.62706 -0.65328 1.38646 -1.62706 0.65328 
1.38646 -0.86169 -0.65328 1.38646 -0.86169 0.65328 1.3902 -1.44112 -0.72774 
1.3902 -1.44112 0.72774 1.3902 -1.04762 -0.72774 1.3902 -1.04762 0.72774 
1.39681 -1.39151 -0.73344 1.39681 -1.39151 0.73344 1.39681 -1.09723 -0.73344 
1.39681 -1.09723 0.73344 1.39895 -1.58126 -0.66577 1.39895 -1.58126 0.66577 
1.39895 -0.90748 -0.66577 1.39895 -0.90748 0.66577 1.40113 -1.34274 -0.73768 
1.40113 -1.34274 0.73768 1.40113 -1.146 -0.73768 1.40113 -1.146 0.73768 
1.40384 -1.2935 -0.74014 1.40384 -1.2935 0.74014 1.40384 -1.19525 -0.74014 
1.40384 -1.19525 0.74014 1.40474 -1.24437 -0.74095 1.40474 -1.24437 0.74095 
1.40984 -1.53466 -0.67666 1.40984 -1.53466 0.67666 1.40984 -0.95409 -0.67666 
1.40984 -0.95409 0.67666 1.41909 -1.48735 -0.68592 1.41909 -1.48735 0.68592 
1.41909 -1.00139 -0.68592 1.41909 -1.00139 0.68592 1.42046 -1.63421 -0.61292 
1.42046 -1.63421 0.61292 1.42046 -0.85453 -0.61292 1.42046 -0.85453 0.61292 
1.4267 -1.43946 -0.69352 1.4267 -1.43946 0.69352 1.4267 -1.04928 -0.69352 
1.4267 -1.04928 0.69352 1.43263 -1.3911 -0.69945 1.43263 -1.3911 0.69945 
1.43263 -1.09764 -0.69945 1.43263 -1.09764 0.69945 1.43305 -1.58324 -0.62877 
1.43305 -1.58324 0.62877 1.43305 -0.9055 -0.62877 1.43305 -0.9055 0.62877 
1.43688 -1.34239 -0.7037 1.43688 -1.34239 0.7037 1.43688 -1.14636 -0.7037 
1.43688 -1.14636 0.7037 1.43943 -1.29344 -0.70626 1.43943 -1.29344 0.70626 
1.43943 -1.19531 -0.70626 1.43943 -1.19531 0.70626 1.44028 -1.24437 -0.70711 
1.44028 -1.24437 0.70711 -1.44028 -1.24437 -0.70711 -1.44028 -1.24437 0.70711 
-1.43943 -1.29344 -0.70626 -1.43943 -1.29344 0.70626 -1.43943 -1.19531 -0.70626 
-1.43943 -1.19531 0.70626 -1.43688 -1.34239 -0.7037 -1.43688 -1.34239 0.7037 
-1.43688 -1.14636 -0.7037 -1.43688 -1.14636 0.7037 -1.43305 -1.58324 -0.62877 
-1.43305 -1.58324 0.62877 -1.43305 -0.9055 -0.62877 -1.43305 -0.9055 0.62877 
-1.43263 -1.3911 -0.69945 -1.43263 -1.3911 0.69945 -1.43263 -1.09764 -0.69945 
-1.43263 -1.09764 0.69945 -1.4267 -1.43946 -0.69352 -1.4267 -1.43946 0.69352 
-1.4267 -1.04928 -0.69352 -1.4267 -1.04928 0.69352 -1.42046 -1.63421 -0.61292 
-1.42046 -1.63421 0.61292 -1.42046 -0.85453 -0.61292 -1.42046 -0.85453 0.61292 
-1.41909 -1.48735 -0.68592 -1.41909 -1.48735 0.68592 -1.41909 -1.00139 -0.68592 
-1.41909 -1.00139 0.68592 -1.40984 -1.53466 -0.67666 -1.40984 -1.53466 0.67666 
-1.40984 -0.95409 -0.67666 -1.40984 -0.95409 0.67666 -1.40474 -1.24437 -0.74095 
-1.40474 -1.24437 0.74095 -1.40384 -1.2935 -0.74014 -1.40384 -1.2935 0.74014 
-1.40384 -1.19525 -0.74014 -1.40384 -1.19525 0.74014 -1.40113 -1.34274 -0.73768 
-1.40113 -1.34274 0.73768 -1.40113 -1.146 -0.73768 -1.40113 -1.146 0.73768 
-1.39895 -1.58126 -0.66577 -1.39895 -1.58126 0.66577 -1.39895 -0.90748 -0.66577 
-1.39895 -0.90748 0.66577 -1.39681 -1.39151 -0.73344 -1.39681 -1.39151 0.73344 
-1.39681 -1.09723 -0.73344 -1.39681 -1.09723 0.73344 -1.3902 -1.44112 -0.72774 
-1.3902 -1.44112 0.72774 -1.3902 -1.04762 -0.72774 -1.3902 -1.04762 0.72774 
-1.38646 -1.62706 -0.65328 -1.38646 -1.62706 0.65328 -1.38646 -0.86169 -0.65328 
-1.38646 -0.86169 0.65328 -1.38248 -1.48905 -0.7201 -1.38248 -1.48905 0.7201 
-1.38248 -0.9997 -0.7201 -1.38248 -0.9997 0.7201 -1.37297 -1.53662 -0.71082 
-1.37297 -1.53662 0.71082 -1.37297 -0.95213 -0.71082 -1.37297 -0.95213 0.71082 
-1.37239 -1.67193 -0.63922 -1.37239 -1.67193 0.63922 -1.37239 -0.81682 -0.63922 
-1.37239 -0.81682 0.63922 -1.36757 -1.24437 -0.77301 -1.36757 -1.24437 0.77301 
-1.36643 -1.29368 -0.77237 -1.36643 -1.29368 0.77237 -1.36643 -1.19507 -0.77237 
-1.36643 -1.19507 0.77237 -1.36375 -1.34286 -0.76986 -1.36375 -1.34286 0.76986 
-1.36375 -1.14589 -0.76986 -1.36375 -1.14589 0.76986 -1.36194 -1.58324 -0.69987 
-1.36194 -1.58324 0.69987 -1.36194 -0.9055 -0.69987 -1.36194 -0.9055 0.69987 
-1.3587 -1.39276 -0.76597 -1.3587 -1.39276 0.76597 -1.3587 -1.09598 -0.76597 
-1.3587 -1.09598 0.76597 -1.35206 -1.44229 -0.76014 -1.35206 -1.44229 0.76014 
-1.35206 -1.04646 -0.76014 -1.35206 -1.04646 0.76014 -1.34609 -1.63421 -0.68728 
-1.34609 -1.63421 0.68728 -1.34609 -0.85453 -0.68728 -1.34609 -0.85453 0.68728 
-1.34402 -1.49036 -0.75257 -1.34402 -1.49036 0.75257 -1.34402 -0.99838 -0.75257 
-1.34402 -0.99838 0.75257 -1.33448 -1.53784 -0.74318 -1.33448 -1.53784 0.74318 
-1.33448 -0.9509 -0.74318 -1.33448 -0.9509 0.74318 -1.33171 -1.67898 -0.67296 
-1.33171 -1.67898 0.67296 -1.33171 -0.80977 -0.67296 -1.33171 -0.80977 0.67296 
-1.32888 -1.24437 -0.80321 -1.32888 -1.24437 0.80321 -1.32767 -1.29373 -0.80258 
-1.32767 -1.29373 0.80258 -1.32767 -1.19501 -0.80258 -1.32767 -1.19501 0.80258 
-1.32399 -1.34368 -0.80067 -1.32399 -1.34368 0.80067 -1.32399 -1.14506 -0.80067 
-1.32399 -1.14506 0.80067 -1.32012 -1.58957 -0.73235 -1.32012 -1.58957 0.73235 
-1.32012 -0.89917 -0.73235 -1.32012 -0.89917 0.73235 -1.31881 -1.39363 -0.79671 
-1.31881 -1.39363 0.79671 -1.31881 -1.09512 -0.79671 -1.31881 -1.09512 0.79671 
-1.31564 -0.76582 -0.65706 -1.31564 -0.76582 0.65706 -1.31237 -1.44296 -0.79063 
-1.31237 -1.44296 0.79063 -1.31237 -1.04579 -0.79063 -1.31237 -1.04579 0.79063 
-1.3042 -1.49107 -0.78299 -1.3042 -1.49107 0.78299 -1.3042 -0.99768 -0.78299 
-1.3042 -0.99768 0.78299 -1.30399 -1.64027 -0.71933 -1.30399 -1.64027 0.71933 
-1.30399 -0.84848 -0.71933 -1.30399 -0.84848 0.71933 -1.29113 -1.54328 -0.77417 
-1.29113 -1.54328 0.77417 -1.29113 -0.94547 -0.77417 -1.29113 -0.94547 0.77417 
-1.28908 -1.68503 -0.70484 -1.28908 -1.68503 0.70484 -1.28908 -0.80372 -0.70484 
-1.28908 -0.80372 0.70484 -1.28875 -1.24437 -0.83147 -1.28875 -1.24437 0.83147 
-1.28644 -1.29437 -0.83151 -1.28644 -1.29437 0.83151 -1.28644 -1.19437 -0.83151 
-1.28644 -1.19437 0.83151 -1.28274 -1.34425 -0.82946 -1.28274 -1.34425 0.82946 
-1.28274 -1.14449 -0.82946 -1.28274 -1.14449 0.82946 -1.27767 -1.39388 -0.82533 
-1.27767 -1.39388 0.82533 -1.27767 -1.09487 -0.82533 -1.27767 -1.09487 0.82533 
-1.27637 -1.59489 -0.76294 -1.27637 -1.59489 0.76294 -1.27637 -0.89386 -0.76294 
-1.27637 -0.89386 0.76294 -1.27282 -1.72871 -0.68862 -1.27282 -1.72871 0.68862 
-1.27282 -0.76003 -0.68862 -1.27282 -0.76003 0.68862 -1.27123 -1.44313 -0.81914 
-1.27123 -1.44313 0.81914 -1.27123 -1.04562 -0.81914 -1.27123 -1.04562 0.81914 
-1.26027 -1.6452 -0.74934 -1.26027 -1.6452 0.74934 -1.26027 -0.84355 -0.74934 
-1.26027 -0.84355 0.74934 -1.25949 -1.49587 -0.81225 -1.25949 -1.49587 0.81225 
-1.25949 -0.99288 -0.81225 -1.25949 -0.99288 0.81225 -1.24728 -1.24437 -0.85773 
-1.24728 -1.24437 0.85773 -1.24618 -1.54786 -0.80295 -1.24618 -1.54786 0.80295 
-1.24618 -0.94089 -0.80295 -1.24618 -0.94089 0.80295 -1.24506 -1.68983 -0.73454 
-1.24506 -1.68983 0.73454 -1.24506 -0.79892 -0.73454 -1.24506 -0.79892 0.73454 
-1.24486 -1.29443 -0.85771 -1.24486 -1.29443 0.85771 -1.24486 -1.19432 -0.85771 
-1.24486 -1.19432 0.85771 -1.24094 -1.34459 -0.85565 -1.24094 -1.34459 0.85565 
-1.24094 -1.14415 -0.85565 -1.24094 -1.14415 0.85565 -1.23575 -1.39426 -0.85144 
-1.23575 -1.39426 0.85144 -1.23575 -1.09448 -0.85144 -1.23575 -1.09448 0.85144 
-1.23136 -1.59895 -0.79126 -1.23136 -1.59895 0.79126 -1.23136 -0.8898 -0.79126 
-1.23136 -0.8898 0.79126 -1.22739 -1.73401 -0.71834 -1.22739 -1.73401 0.71834 
-1.22739 -0.75474 -0.71834 -1.22739 -0.75474 0.71834 -1.22462 -1.44656 -0.84711 
-1.22462 -1.44656 0.84711 -1.22462 -1.04219 -0.84711 -1.22462 -1.04219 0.84711 
-1.21505 -1.64899 -0.77723 -1.21505 -1.64899 0.77723 -1.21505 -0.83976 -0.77723 
-1.21505 -0.83976 0.77723 -1.21253 -1.49924 -0.8398 -1.21253 -1.49924 0.8398 
-1.21253 -0.9895 -0.8398 -1.21253 -0.9895 0.8398 -1.20841 -0.71155 -0.70019 
-1.20841 -0.71155 0.70019 -1.20457 -1.24437 -0.88192 -1.20457 -1.24437 0.88192 
-1.20183 -1.2946 -0.88195 -1.20183 -1.2946 0.88195 -1.20183 -1.19415 -0.88195 
-1.20183 -1.19415 0.88195 -1.19871 -1.55143 -0.83005 -1.19871 -1.55143 0.83005 
-1.19871 -0.93731 -0.83005 -1.19871 -0.93731 0.83005 -1.19836 -1.69398 -0.76254 
-1.19836 -1.69398 0.76254 -1.19836 -0.79477 -0.76254 -1.19836 -0.79477 0.76254 
-1.1979 -1.34469 -0.87975 -1.1979 -1.34469 0.87975 -1.1979 -1.14405 -0.87975 
-1.1979 -1.14405 0.87975 -1.18788 -1.39726 -0.87742 -1.18788 -1.39726 0.87742 
-1.18788 -1.09149 -0.87742 -1.18788 -1.09149 0.87742 -1.18354 -1.6024 -0.81792 
-1.18354 -1.6024 0.81792 -1.18354 -0.88635 -0.81792 -1.18354 -0.88635 0.81792 
-1.18049 -1.73784 -0.74592 -1.18049 -1.73784 0.74592 -1.18049 -0.75091 -0.74592 
-1.18049 -0.75091 0.74592 -1.17656 -1.44939 -0.87257 -1.17656 -1.44939 0.87257 
-1.17656 -1.03936 -0.87257 -1.17656 -1.03936 0.87257 -1.16847 -1.65163 -0.80291 
-1.16847 -1.65163 0.80291 -1.16847 -0.83711 -0.80291 -1.16847 -0.83711 0.80291 
-1.16385 -1.50212 -0.86492 -1.16385 -1.50212 0.86492 -1.16385 -0.98662 -0.86492 
-1.16385 -0.98662 0.86492 -1.1615 -0.70829 -0.72743 -1.1615 -0.70829 0.72743 
-1.16073 -1.24437 -0.90399 -1.16073 -1.24437 0.90399 -1.15788 -1.29465 -0.90394 
-1.15788 -1.29465 0.90394 -1.15788 -1.1941 -0.90394 -1.15788 -1.1941 0.90394 
-1.15147 -1.69646 -0.78781 -1.15147 -1.69646 0.78781 -1.15147 -0.79229 -0.78781 
-1.15147 -0.79229 0.78781 -1.14985 -1.55409 -0.85467 -1.14985 -1.55409 0.85467 
-1.14985 -0.93466 -0.85467 -1.14985 -0.93466 0.85467 -1.14873 -1.3472 -0.90374 
-1.14873 -1.3472 0.90374 -1.14873 -1.14155 -0.90374 -1.14873 -1.14155 0.90374 
-1.14143 -0.66702 -0.70711 -1.14143 -0.66702 0.70711 -1.13839 -1.39976 -0.90092 
-1.13839 -1.39976 0.90092 -1.13839 -1.08899 -0.90092 -1.13839 -1.08899 0.90092 
-1.13583 -1.60412 -0.8417 -1.13583 -1.60412 0.8417 -1.13583 -0.88463 -0.8417 
-1.13583 -0.88463 0.8417 -1.13314 -0.7484 -0.77074 -1.13314 -0.7484 0.77074 
-1.12717 -1.45161 -0.89544 -1.12717 -1.45161 0.89544 -1.12717 -1.03713 -0.89544 
-1.12717 -1.03713 0.89544 -1.12065 -1.65312 -0.82631 -1.12065 -1.65312 0.82631 
-1.12065 -0.83562 -0.82631 -1.12065 -0.83562 0.82631 -1.11586 -1.24437 -0.92388 
-1.11586 -1.24437 0.92388 -1.11415 -1.50428 -0.8873 -1.11415 -1.50428 0.8873 
-1.11415 -0.98447 -0.8873 -1.11415 -0.98447 0.8873 -1.11385 -0.70602 -0.75184 
-1.11385 -0.70602 0.75184 -1.10762 -1.29696 -0.92576 -1.10762 -1.29696 0.92576 
-1.10762 -1.19179 -0.92576 -1.10762 -1.19179 0.92576 -1.10312 -1.69785 -0.81086 
-1.10312 -1.69785 0.81086 -1.10312 -0.7909 -0.81086 -1.10312 -0.7909 0.81086 
-1.10097 -1.55483 -0.87655 -1.10097 -1.55483 0.87655 -1.10097 -0.93392 -0.87655 
-1.10097 -0.93392 0.87655 -1.09831 -1.34939 -0.92501 -1.09831 -1.34939 0.92501 
-1.09831 -1.13935 -0.92501 -1.09831 -1.13935 0.92501 -1.08797 -1.40153 -0.92164 
-1.08797 -1.40153 0.92164 -1.08797 -1.08722 -0.92164 -1.08797 -1.08722 0.92164 
-1.0867 -1.60477 -0.86321 -1.0867 -1.60477 0.86321 -1.0867 -0.88397 -0.86321 
-1.0867 -0.88397 0.86321 -1.08465 -0.74732 -0.79335 -1.08465 -0.74732 0.79335 
-1.07912 -0.64731 -0.72377 -1.07912 -0.64731 0.72377 -1.07662 -1.45322 -0.91566 
-1.07662 -1.45322 0.91566 -1.07662 -1.03553 -0.91566 -1.07662 -1.03553 0.91566 
-1.07173 -1.65345 -0.84737 -1.07173 -1.65345 0.84737 -1.07173 -0.83529 -0.84737 
-1.07173 -0.83529 0.84737 -1.07007 -1.24437 -0.94154 -1.07007 -1.24437 0.94154 
-1.0643 -1.50432 -0.90708 -1.0643 -1.50432 0.90708 -1.0643 -0.98443 -0.90708 
-1.0643 -0.98443 0.90708 -1.06161 -1.297 -0.94306 -1.06161 -1.297 0.94306 
-1.06161 -1.19175 -0.94306 -1.06161 -1.19175 0.94306 -1.05394 -1.69799 -0.83147 
-1.05394 -1.69799 0.83147 -1.05394 -0.79075 -0.83147 -1.05394 -0.79075 0.83147 
-1.05196 -1.34968 -0.94196 -1.05196 -1.34968 0.94196 -1.05196 -1.13906 -0.94196 
-1.05196 -1.13906 0.94196 -1.05104 -1.55468 -0.89592 -1.05104 -1.55468 0.89592 
-1.05104 -0.93407 -0.89592 -1.05104 -0.93407 0.89592 -1.05081 -0.68731 -0.76733 
-1.05081 -0.68731 0.76733 -1.0414 -1.40182 -0.93819 -1.0414 -1.40182 0.93819 
-1.0414 -1.08693 -0.93819 -1.0414 -1.08693 0.93819 -1.03688 -1.60416 -0.88222 
-1.03688 -1.60416 0.88222 -1.03688 -0.88459 -0.88222 -1.03688 -0.88459 0.88222 
-1.02911 -1.45464 -0.93178 -1.02911 -1.45464 0.93178 -1.02911 -1.03411 -0.93178 
-1.02911 -1.03411 0.93178 -1.02346 -1.24437 -0.95694 -1.02346 -1.24437 0.95694 
-1.02185 -1.65262 -0.86603 -1.02185 -1.65262 0.86603 -1.02185 -0.83612 -0.86603 
-1.02185 -0.83612 0.86603 -1.02062 -0.72986 -0.80787 -1.02062 -0.72986 0.80787 
-1.01656 -1.50566 -0.92272 -1.01656 -1.50566 0.92272 -1.01656 -0.98308 -0.92272 
-1.01656 -0.98308 0.92272 -1.01524 -0.63032 -0.73714 -1.01524 -0.63032 0.73714 
-1.01455 -1.29712 -0.95815 -1.01455 -1.29712 0.95815 -1.01455 -1.19162 -0.95815 
-1.01455 -1.19162 0.95815 -1.00483 -1.34972 -0.95661 -1.00483 -1.34972 0.95661 
-1.00483 -1.13903 -0.95661 -1.00483 -1.13903 0.95661 -1.00292 -1.55615 -0.91106 
-1.00292 -1.55615 0.91106 -1.00292 -0.93259 -0.91106 -1.00292 -0.93259 0.91106 
-0.99323 -1.40286 -0.9525 -0.99323 -1.40286 0.9525 -0.99323 -1.08589 -0.9525 
-0.99323 -1.08589 0.9525 -0.98925 -0.77419 -0.84461 -0.98925 -0.77419 0.84461 
-0.98853 -1.6055 -0.89687 -0.98853 -1.6055 0.89687 -0.98853 -0.88325 -0.89687 
-0.98853 -0.88325 0.89687 -0.9858 -0.6713 -0.7796 -0.9858 -0.6713 0.7796 
-0.98086 -1.45552 -0.94555 -0.98086 -1.45552 0.94555 -0.98086 -1.03322 -0.94555 
-0.98086 -1.03322 0.94555 -0.97824 -0.5751 -0.70144 -0.97824 -0.5751 0.70144 
-0.97616 -1.24437 -0.97003 -0.97616 -1.24437 0.97003 -0.96783 -1.50655 -0.93606 
-0.96783 -1.50655 0.93606 -0.96783 -0.98219 -0.93606 -0.96783 -0.98219 0.93606 
-0.96706 -1.29716 -0.97083 -0.96706 -1.29716 0.97083 -0.96706 -1.19158 -0.97083 
-0.96706 -1.19158 0.97083 -0.95593 -1.35033 -0.9691 -0.95593 -1.35033 0.9691 
-0.95593 -1.13842 -0.9691 -0.95593 -1.13842 0.9691 -0.95527 -0.71478 -0.81866 
-0.95527 -0.71478 0.81866 -0.95412 -1.55683 -0.92388 -0.95412 -1.55683 0.92388 
-0.95412 -0.93191 -0.92388 -0.95412 -0.93191 0.92388 -0.95105 -1.66053 -0.88281 
-0.95105 -1.66053 0.88281 -0.95105 -0.82821 -0.88281 -0.95105 -0.82821 0.88281 
-0.95008 -0.61612 -0.74716 -0.95008 -0.61612 0.74716 -0.94413 -1.40344 -0.96447 
-0.94413 -1.40344 0.96447 -0.94413 -1.0853 -0.96447 -0.94413 -1.0853 0.96447 
-0.93198 -1.45588 -0.95694 -0.93198 -1.45588 0.95694 -0.93198 -1.03287 -0.95694 
-0.93198 -1.03287 0.95694 -0.92827 -1.24437 -0.98079 -0.92827 -1.24437 0.98079 
-0.9201 -0.65821 -0.78833 -0.9201 -0.65821 0.78833 -0.91876 -1.50683 -0.94693 
-0.91876 -1.50683 0.94693 -0.91876 -0.98192 -0.94693 -0.91876 -0.98192 0.94693 
-0.91771 -0.76727 -0.85926 -0.91771 -0.76727 0.85926 -0.91763 -1.2976 -0.9814 
-0.91763 -1.2976 0.9814 -0.91763 -1.19115 -0.9814 -0.91763 -1.19115 0.9814 
-0.91702 -1.61237 -0.91147 -0.91702 -1.61237 0.91147 -0.91702 -0.87637 -0.91147 
-0.91702 -0.87637 0.91147 -0.91229 -0.56268 -0.70937 -0.91229 -0.56268 0.70937 
-0.90646 -1.35066 -0.97912 -0.90646 -1.35066 0.97912 -0.90646 -1.13808 -0.97912 
-0.90646 -1.13808 0.97912 -0.89477 -1.40341 -0.97396 -0.89477 -1.40341 0.97396 
-0.89477 -1.08533 -0.97396 -0.89477 -1.08533 0.97396 -0.88393 -0.60477 -0.75378 
-0.88393 -0.60477 0.75378 -0.88276 -0.70854 -0.83097 -0.88276 -0.70854 0.83097 
-0.88261 -1.4557 -0.96593 -0.88261 -1.4557 0.96593 -0.88261 -1.03305 -0.96593 
-0.88261 -1.03305 0.96593 -0.88175 -1.56236 -0.93638 -0.88175 -1.56236 0.93638 
-0.88175 -0.92639 -0.93638 -0.88175 -0.92639 0.93638 -0.87991 -1.24437 -0.98918 
-0.87991 -1.24437 0.98918 -0.87908 -1.66621 -0.89486 -0.87908 -1.66621 0.89486 
-0.87908 -0.82253 -0.89486 -0.87908 -0.82253 0.89486 -0.87491 -0.51448 -0.66871 
-0.87491 -0.51448 0.66871 -0.86912 -1.29763 -0.98928 -0.86912 -1.29763 0.98928 
-0.86912 -1.19111 -0.98928 -0.86912 -1.19111 0.98928 -0.85765 -1.35093 -0.98648 
-0.85765 -1.35093 0.98648 -0.85765 -1.13781 -0.98648 -0.85765 -1.13781 0.98648 
-0.84701 -0.6533 -0.79855 -0.84701 -0.6533 0.79855 -0.84696 -0.55476 -0.71519 
-0.84696 -0.55476 0.71519 -0.84585 -1.51154 -0.95704 -0.84585 -1.51154 0.95704 
-0.84585 -0.97721 -0.95704 -0.84585 -0.97721 0.95704 -0.84581 -1.40366 -0.98079 
-0.84581 -1.40366 0.98079 -0.84581 -1.08508 -0.98079 -0.84581 -1.08508 0.98079 
-0.84455 -0.76256 -0.86917 -0.84455 -0.76256 0.86917 -0.84407 -1.617 -0.92133 
-0.84407 -1.617 0.92133 -0.84407 -0.87175 -0.92133 -0.84407 -0.87175 0.92133 
-0.83119 -1.24437 -0.99518 -0.83119 -1.24437 0.99518 -0.81999 -1.29774 -0.99479 
-0.81999 -1.29774 0.99479 -0.81999 -1.19101 -0.99479 -0.81999 -1.19101 0.99479 
-0.80943 -0.70521 -0.83874 -0.80943 -0.70521 0.83874 -0.80937 -0.50845 -0.67276 
-0.80937 -0.50845 0.67276 -0.80877 -0.59923 -0.76031 -0.80877 -0.59923 0.76031 
-0.80858 -1.56616 -0.94381 -0.80858 -1.56616 0.94381 -0.80858 -0.92259 -0.94381 
-0.80858 -0.92259 0.94381 -0.80854 -1.35095 -0.99144 -0.80854 -1.35095 0.99144 
-0.80854 -1.1378 -0.99144 -0.80854 -1.1378 0.99144 -0.8081 -1.4575 -0.97415 
-0.8081 -1.4575 0.97415 -0.8081 -1.03125 -0.97415 -0.8081 -1.03125 0.97415 
-0.80632 -1.66963 -0.90211 -0.80632 -1.66963 0.90211 -0.80632 -0.81911 -0.90211 
-0.80632 -0.81911 0.90211 -0.78224 -1.24437 -0.9988 -0.78224 -1.24437 0.9988 
-0.77141 -0.64956 -0.80296 -0.77141 -0.64956 0.80296 -0.77141 -0.7602 -0.87414 
-0.77141 -0.7602 0.87414 -0.77138 -0.55102 -0.71959 -0.77138 -0.55102 0.71959 
-0.77138 -0.46608 -0.62674 -0.77138 -0.46608 0.62674 -0.77096 -1.51275 -0.96257 
-0.77096 -1.51275 0.96257 -0.77096 -0.976 -0.96257 -0.77096 -0.976 0.96257 
-0.77096 -1.61932 -0.92628 -0.77096 -1.61932 0.92628 -0.77096 -0.86943 -0.92628 
-0.77096 -0.86943 0.92628 -0.77094 -1.40487 -0.98631 -0.77094 -1.40487 0.98631 
-0.77094 -1.08387 -0.98631 -0.77094 -1.08387 0.98631 -0.77094 -1.29777 -0.99786 
-0.77094 -1.29777 0.99786 -0.77094 -1.19097 -0.99786 -0.77094 -1.19097 0.99786 
-0.73318 -1.67077 -0.90453 -0.73318 -1.67077 0.90453 -0.73318 -1.56708 -0.9465 
-0.73318 -1.56708 0.9465 -0.73318 -1.4581 -0.97689 -0.73318 -1.4581 0.97689 
-0.73318 -1.35125 -0.99427 -0.73318 -1.35125 0.99427 -0.73318 -1.24437 -1 
-0.73318 -1.24437 1 -0.73318 -1.13749 -0.99427 -0.73318 -1.13749 0.99427 
-0.73318 -1.03065 -0.97689 -0.73318 -1.03065 0.97689 -0.73318 -0.92167 -0.9465 
-0.73318 -0.92167 0.9465 -0.73318 -0.81797 -0.90453 -0.73318 -0.81797 0.90453 
-0.73318 -0.70363 -0.84119 -0.73318 -0.70363 0.84119 -0.73318 -0.59738 -0.76249 
-0.73318 -0.59738 0.76249 -0.73318 -0.5063 -0.67472 -0.73318 -0.5063 0.67472 
-0.73318 -0.42788 -0.57735 -0.73318 -0.42788 0.57735 -0.69542 -1.29777 -0.99786 
-0.69542 -1.29777 0.99786 -0.69542 -1.19097 -0.99786 -0.69542 -1.19097 0.99786 
-0.69542 -1.40487 -0.98631 -0.69542 -1.40487 0.98631 -0.69542 -1.08387 -0.98631 
-0.69542 -1.08387 0.98631 -0.69539 -1.61932 -0.92628 -0.69539 -1.61932 0.92628 
-0.69539 -0.86943 -0.92628 -0.69539 -0.86943 0.92628 -0.69539 -1.51275 -0.96257 
-0.69539 -1.51275 0.96257 -0.69539 -0.976 -0.96257 -0.69539 -0.976 0.96257 
-0.69498 -0.46608 -0.62674 -0.69498 -0.46608 0.62674 -0.69498 -0.55102 -0.71959 
-0.69498 -0.55102 0.71959 -0.69494 -0.7602 -0.87414 -0.69494 -0.7602 0.87414 
-0.69494 -0.64956 -0.80296 -0.69494 -0.64956 0.80296 -0.68411 -1.24437 -0.9988 
-0.68411 -1.24437 0.9988 -0.66003 -0.81911 -0.90211 -0.66003 -0.81911 0.90211 
-0.65825 -1.4575 -0.97415 -0.65825 -1.4575 0.97415 -0.65825 -1.03125 -0.97415 
-0.65825 -1.03125 0.97415 -0.65782 -1.35095 -0.99144 -0.65782 -1.35095 0.99144 
-0.65782 -1.1378 -0.99144 -0.65782 -1.1378 0.99144 -0.65778 -1.56616 -0.94381 
-0.65778 -1.56616 0.94381 -0.65778 -0.92259 -0.94381 -0.65778 -0.92259 0.94381 
-0.65758 -0.59923 -0.76031 -0.65758 -0.59923 0.76031 -0.65698 -0.50845 -0.67276 
-0.65698 -0.50845 0.67276 -0.65693 -0.70521 -0.83874 -0.65693 -0.70521 0.83874 
-0.64636 -1.29774 -0.99479 -0.64636 -1.29774 0.99479 -0.64636 -1.19101 -0.99479 
-0.64636 -1.19101 0.99479 -0.63516 -1.24437 -0.99518 -0.63516 -1.24437 0.99518 
-0.62958 -0.46987 -0.62403 -0.62958 -0.46987 0.62403 -0.62229 -1.617 -0.92133 
-0.62229 -1.617 0.92133 -0.62229 -0.87175 -0.92133 -0.62229 -0.87175 0.92133 
-0.6218 -0.76256 -0.86917 -0.6218 -0.76256 0.86917 -0.62054 -1.40366 -0.98079 
-0.62054 -1.40366 0.98079 -0.62054 -1.08508 -0.98079 -0.62054 -1.08508 0.98079 
-0.62051 -1.51154 -0.95704 -0.62051 -1.51154 0.95704 -0.62051 -0.97721 -0.95704 
-0.62051 -0.97721 0.95704 -0.6194 -0.55476 -0.71519 -0.6194 -0.55476 0.71519 
-0.61935 -0.6533 -0.79855 -0.61935 -0.6533 0.79855 -0.60871 -1.35093 -0.98648 
-0.60871 -1.35093 0.98648 -0.60871 -1.13781 -0.98648 -0.60871 -1.13781 0.98648 
-0.59724 -1.29763 -0.98928 -0.59724 -1.29763 0.98928 -0.59724 -1.19111 -0.98928 
-0.59724 -1.19111 0.98928 -0.59144 -0.51448 -0.66871 -0.59144 -0.51448 0.66871 
-0.58728 -0.82253 -0.89486 -0.58728 -0.82253 0.89486 -0.58645 -1.24437 -0.98918 
-0.58645 -1.24437 0.98918 -0.5846 -1.56236 -0.93638 -0.5846 -1.56236 0.93638 
-0.5846 -0.92639 -0.93638 -0.5846 -0.92639 0.93638 -0.58375 -1.4557 -0.96593 
-0.58375 -1.4557 0.96593 -0.58375 -1.03305 -0.96593 -0.58375 -1.03305 0.96593 
-0.5836 -0.70854 -0.83097 -0.5836 -0.70854 0.83097 -0.58242 -0.60477 -0.75378 
-0.58242 -0.60477 0.75378 -0.57158 -1.40341 -0.97396 -0.57158 -1.40341 0.97396 
-0.57158 -1.08533 -0.97396 -0.57158 -1.08533 0.97396 -0.5599 -1.35066 -0.97912 
-0.5599 -1.35066 0.97912 -0.5599 -1.13808 -0.97912 -0.5599 -1.13808 0.97912 
-0.55406 -0.56268 -0.70937 -0.55406 -0.56268 0.70937 -0.54933 -1.61237 -0.91147 
-0.54933 -1.61237 0.91147 -0.54933 -0.87637 -0.91147 -0.54933 -0.87637 0.91147 
-0.54872 -1.2976 -0.9814 -0.54872 -1.2976 0.9814 -0.54872 -1.19115 -0.9814 
-0.54872 -1.19115 0.9814 -0.54865 -0.76727 -0.85926 -0.54865 -0.76727 0.85926 
-0.54759 -1.50683 -0.94693 -0.54759 -1.50683 0.94693 -0.54759 -0.98192 -0.94693 
-0.54759 -0.98192 0.94693 -0.54625 -0.65821 -0.78833 -0.54625 -0.65821 0.78833 
-0.53809 -1.24437 -0.98079 -0.53809 -1.24437 0.98079 -0.53437 -1.45588 -0.95694 
-0.53437 -1.45588 0.95694 -0.53437 -1.03287 -0.95694 -0.53437 -1.03287 0.95694 
-0.52223 -1.40344 -0.96447 -0.52223 -1.40344 0.96447 -0.52223 -1.0853 -0.96447 
-0.52223 -1.0853 0.96447 -0.51627 -0.61612 -0.74716 -0.51627 -0.61612 0.74716 
-0.51531 -0.82821 -0.88281 -0.51531 -0.82821 0.88281 -0.51223 -1.55683 -0.92388 
-0.51223 -1.55683 0.92388 -0.51223 -0.93191 -0.92388 -0.51223 -0.93191 0.92388 
-0.51109 -0.71478 -0.81866 -0.51109 -0.71478 0.81866 -0.51043 -1.35033 -0.9691 
-0.51043 -1.35033 0.9691 -0.51043 -1.13842 -0.9691 -0.51043 -1.13842 0.9691 
-0.49929 -1.29716 -0.97083 -0.49929 -1.29716 0.97083 -0.49929 -1.19158 -0.97083 
-0.49929 -1.19158 0.97083 -0.49853 -1.50655 -0.93606 -0.49853 -1.50655 0.93606 
-0.49853 -0.98219 -0.93606 -0.49853 -0.98219 0.93606 -0.4902 -1.24437 -0.97003 
-0.4902 -1.24437 0.97003 -0.48811 -0.5751 -0.70144 -0.48811 -0.5751 0.70144 
-0.48549 -1.45552 -0.94555 -0.48549 -1.45552 0.94555 -0.48549 -1.03322 -0.94555 
-0.48549 -1.03322 0.94555 -0.48055 -0.6713 -0.7796 -0.48055 -0.6713 0.7796 
-0.47782 -1.6055 -0.89687 -0.47782 -1.6055 0.89687 -0.47782 -0.88325 -0.89687 
-0.47782 -0.88325 0.89687 -0.47711 -0.77419 -0.84461 -0.47711 -0.77419 0.84461 
-0.47312 -1.40286 -0.9525 -0.47312 -1.40286 0.9525 -0.47312 -1.08589 -0.9525 
-0.47312 -1.08589 0.9525 -0.46343 -1.55615 -0.91106 -0.46343 -1.55615 0.91106 
-0.46343 -0.93259 -0.91106 -0.46343 -0.93259 0.91106 -0.46153 -1.34972 -0.95661 
-0.46153 -1.34972 0.95661 -0.46153 -1.13903 -0.95661 -0.46153 -1.13903 0.95661 
-0.45181 -1.29712 -0.95815 -0.45181 -1.29712 0.95815 -0.45181 -1.19162 -0.95815 
-0.45181 -1.19162 0.95815 -0.45111 -0.63032 -0.73714 -0.45111 -0.63032 0.73714 
-0.44979 -1.50566 -0.92272 -0.44979 -1.50566 0.92272 -0.44979 -0.98308 -0.92272 
-0.44979 -0.98308 0.92272 -0.44573 -0.72986 -0.80787 -0.44573 -0.72986 0.80787 
-0.4445 -0.83612 -0.86603 -0.4445 -0.83612 0.86603 -0.44289 -1.24437 -0.95694 
-0.44289 -1.24437 0.95694 -0.43724 -1.45464 -0.93178 -0.43724 -1.45464 0.93178 
-0.43724 -1.03411 -0.93178 -0.43724 -1.03411 0.93178 -0.42948 -1.60416 -0.88222 
-0.42948 -1.60416 0.88222 -0.42948 -0.88459 -0.88222 -0.42948 -0.88459 0.88222 
-0.42495 -1.40182 -0.93819 -0.42495 -1.40182 0.93819 -0.42495 -1.08693 -0.93819 
-0.42495 -1.08693 0.93819 -0.42277 -0.59045 -0.68995 -0.42277 -0.59045 0.68995 
-0.41555 -0.68731 -0.76733 -0.41555 -0.68731 0.76733 -0.41531 -1.55468 -0.89592 
-0.41531 -1.55468 0.89592 -0.41531 -0.93407 -0.89592 -0.41531 -0.93407 0.89592 
-0.4144 -1.34968 -0.94196 -0.4144 -1.34968 0.94196 -0.4144 -1.13906 -0.94196 
-0.4144 -1.13906 0.94196 -0.41242 -0.79075 -0.83147 -0.41242 -0.79075 0.83147 
-0.40474 -1.297 -0.94306 -0.40474 -1.297 0.94306 -0.40474 -1.19175 -0.94306 
-0.40474 -1.19175 0.94306 -0.40205 -1.50432 -0.90708 -0.40205 -1.50432 0.90708 
-0.40205 -0.98443 -0.90708 -0.40205 -0.98443 0.90708 -0.39629 -1.24437 -0.94154 
-0.39629 -1.24437 0.94154 -0.39462 -0.83529 -0.84737 -0.39462 -0.83529 0.84737 
-0.38973 -1.45322 -0.91566 -0.38973 -1.45322 0.91566 -0.38973 -1.03553 -0.91566 
-0.38973 -1.03553 0.91566 -0.38723 -0.64731 -0.72377 -0.38723 -0.64731 0.72377 
-0.38171 -0.74732 -0.79335 -0.38171 -0.74732 0.79335 -0.37965 -1.60477 -0.86321 
-0.37965 -1.60477 0.86321 -0.37965 -0.88397 -0.86321 -0.37965 -0.88397 0.86321 
-0.37838 -1.40153 -0.92164 -0.37838 -1.40153 0.92164 -0.37838 -1.08722 -0.92164 
-0.37838 -1.08722 0.92164 -0.36804 -1.34939 -0.92501 -0.36804 -1.34939 0.92501 
-0.36804 -1.13935 -0.92501 -0.36804 -1.13935 0.92501 -0.36538 -1.55483 -0.87655 
-0.36538 -1.55483 0.87655 -0.36538 -0.93392 -0.87655 -0.36538 -0.93392 0.87655 
-0.36324 -0.7909 -0.81086 -0.36324 -0.7909 0.81086 -0.35874 -1.29696 -0.92576 
-0.35874 -1.29696 0.92576 -0.35874 -1.19179 -0.92576 -0.35874 -1.19179 0.92576 
-0.3525 -0.70602 -0.75184 -0.3525 -0.70602 0.75184 -0.3522 -1.50428 -0.8873 
-0.3522 -1.50428 0.8873 -0.3522 -0.98447 -0.8873 -0.3522 -0.98447 0.8873 
-0.35049 -1.24437 -0.92388 -0.35049 -1.24437 0.92388 -0.34571 -0.83562 -0.82631 
-0.34571 -0.83562 0.82631 -0.33918 -1.45161 -0.89544 -0.33918 -1.45161 0.89544 
-0.33918 -1.03713 -0.89544 -0.33918 -1.03713 0.89544 -0.33321 -0.7484 -0.77074 
-0.33321 -0.7484 0.77074 -0.33053 -1.60412 -0.8417 -0.33053 -1.60412 0.8417 
-0.33053 -0.88463 -0.8417 -0.33053 -0.88463 0.8417 -0.32796 -1.39976 -0.90092 
-0.32796 -1.39976 0.90092 -0.32796 -1.08899 -0.90092 -0.32796 -1.08899 0.90092 
-0.32493 -0.66702 -0.70711 -0.32493 -0.66702 0.70711 -0.31762 -1.3472 -0.90374 
-0.31762 -1.3472 0.90374 -0.31762 -1.14155 -0.90374 -0.31762 -1.14155 0.90374 
-0.31651 -1.55409 -0.85467 -0.31651 -1.55409 0.85467 -0.31651 -0.93466 -0.85467 
-0.31651 -0.93466 0.85467 -0.31488 -0.79229 -0.78781 -0.31488 -0.79229 0.78781 
-0.30848 -1.29465 -0.90394 -0.30848 -1.29465 0.90394 -0.30848 -1.1941 -0.90394 
-0.30848 -1.1941 0.90394 -0.30562 -1.24437 -0.90399 -0.30562 -1.24437 0.90399 
-0.30486 -0.70829 -0.72743 -0.30486 -0.70829 0.72743 -0.30251 -1.50212 -0.86492 
-0.30251 -1.50212 0.86492 -0.30251 -0.98662 -0.86492 -0.30251 -0.98662 0.86492 
-0.29789 -0.83711 -0.80291 -0.29789 -0.83711 0.80291 -0.2898 -1.44939 -0.87257 
-0.2898 -1.44939 0.87257 -0.2898 -1.03936 -0.87257 -0.2898 -1.03936 0.87257 
-0.28586 -0.75091 -0.74592 -0.28586 -0.75091 0.74592 -0.28282 -1.6024 -0.81792 
-0.28282 -1.6024 0.81792 -0.28282 -0.88635 -0.81792 -0.28282 -0.88635 0.81792 
-0.27847 -1.39726 -0.87742 -0.27847 -1.39726 0.87742 -0.27847 -1.09149 -0.87742 
-0.27847 -1.09149 0.87742 -0.26845 -1.34469 -0.87975 -0.26845 -1.34469 0.87975 
-0.26845 -1.14405 -0.87975 -0.26845 -1.14405 0.87975 -0.268 -0.79477 -0.76254 
-0.268 -0.79477 0.76254 -0.26764 -1.55143 -0.83005 -0.26764 -1.55143 0.83005 
-0.26764 -0.93731 -0.83005 -0.26764 -0.93731 0.83005 -0.26452 -1.2946 -0.88195 
-0.26452 -1.2946 0.88195 -0.26452 -1.19415 -0.88195 -0.26452 -1.19415 0.88195 
-0.26178 -1.24437 -0.88192 -0.26178 -1.24437 0.88192 -0.25795 -0.71155 -0.70019 
-0.25795 -0.71155 0.70019 -0.25382 -1.49924 -0.8398 -0.25382 -1.49924 0.8398 
-0.25382 -0.9895 -0.8398 -0.25382 -0.9895 0.8398 -0.2513 -0.83976 -0.77723 
-0.2513 -0.83976 0.77723 -0.24173 -1.44656 -0.84711 -0.24173 -1.44656 0.84711 
-0.24173 -1.04219 -0.84711 -0.24173 -1.04219 0.84711 -0.23897 -0.75474 -0.71834 
-0.23897 -0.75474 0.71834 -0.235 -1.59895 -0.79126 -0.235 -1.59895 0.79126 
-0.235 -0.8898 -0.79126 -0.235 -0.8898 0.79126 -0.23061 -1.39426 -0.85144 
-0.23061 -1.39426 0.85144 -0.23061 -1.09448 -0.85144 -0.23061 -1.09448 0.85144 
-0.22541 -1.34459 -0.85565 -0.22541 -1.34459 0.85565 -0.22541 -1.14415 -0.85565 
-0.22541 -1.14415 0.85565 -0.22149 -1.29443 -0.85771 -0.22149 -1.29443 0.85771 
-0.22149 -1.19432 -0.85771 -0.22149 -1.19432 0.85771 -0.2213 -0.79892 -0.73454 
-0.2213 -0.79892 0.73454 -0.22017 -1.54786 -0.80295 -0.22017 -1.54786 0.80295 
-0.22017 -0.94089 -0.80295 -0.22017 -0.94089 0.80295 -0.21907 -1.24437 -0.85773 
-0.21907 -1.24437 0.85773 -0.21217 -0.71662 -0.67085 -0.21217 -0.71662 0.67085 
-0.20686 -1.49587 -0.81225 -0.20686 -1.49587 0.81225 -0.20686 -0.99288 -0.81225 
-0.20686 -0.99288 0.81225 -0.20609 -0.84355 -0.74934 -0.20609 -0.84355 0.74934 
-0.19512 -1.44313 -0.81914 -0.19512 -1.44313 0.81914 -0.19512 -1.04562 -0.81914 
-0.19512 -1.04562 0.81914 -0.19354 -0.76003 -0.68862 -0.19354 -0.76003 0.68862 
-0.18998 -0.89386 -0.76294 -0.18998 -0.89386 0.76294 -0.18868 -1.39388 -0.82533 
-0.18868 -1.39388 0.82533 -0.18868 -1.09487 -0.82533 -0.18868 -1.09487 0.82533 
-0.18361 -1.34425 -0.82946 -0.18361 -1.34425 0.82946 -0.18361 -1.14449 -0.82946 
-0.18361 -1.14449 0.82946 -0.17992 -1.29437 -0.83151 -0.17992 -1.29437 0.83151 
-0.17992 -1.19437 -0.83151 -0.17992 -1.19437 0.83151 -0.17761 -1.24437 -0.83147 
-0.17761 -1.24437 0.83147 -0.17727 -0.80372 -0.70484 -0.17727 -0.80372 0.70484 
-0.17522 -1.54328 -0.77417 -0.17522 -1.54328 0.77417 -0.17522 -0.94547 -0.77417 
-0.17522 -0.94547 0.77417 -0.16236 -0.84848 -0.71933 -0.16236 -0.84848 0.71933 
-0.16216 -1.49107 -0.78299 -0.16216 -1.49107 0.78299 -0.16216 -0.99768 -0.78299 
-0.16216 -0.99768 0.78299 -0.15398 -1.44296 -0.79063 -0.15398 -1.44296 0.79063 
-0.15398 -1.04579 -0.79063 -0.15398 -1.04579 0.79063 -0.15072 -0.76582 -0.65706 
-0.15072 -0.76582 0.65706 -0.14754 -1.39363 -0.79671 -0.14754 -1.39363 0.79671 
-0.14754 -1.09512 -0.79671 -0.14754 -1.09512 0.79671 -0.14624 -0.89917 -0.73235 
-0.14624 -0.89917 0.73235 -0.14236 -1.34368 -0.80067 -0.14236 -1.34368 0.80067 
-0.14236 -1.14506 -0.80067 -0.14236 -1.14506 0.80067 -0.13868 -1.29373 -0.80258 
-0.13868 -1.29373 0.80258 -0.13868 -1.19501 -0.80258 -0.13868 -1.19501 0.80258 
-0.13748 -1.24437 -0.80321 -0.13748 -1.24437 0.80321 -0.13464 -0.80977 -0.67296 
-0.13464 -0.80977 0.67296 -0.13187 -1.53784 -0.74318 -0.13187 -1.53784 0.74318 
-0.13187 -0.9509 -0.74318 -0.13187 -0.9509 0.74318 -0.12234 -1.49036 -0.75257 
-0.12234 -1.49036 0.75257 -0.12234 -0.99838 -0.75257 -0.12234 -0.99838 0.75257 
-0.12026 -0.85453 -0.68728 -0.12026 -0.85453 0.68728 -0.11429 -1.44229 -0.76014 
-0.11429 -1.44229 0.76014 -0.11429 -1.04646 -0.76014 -0.11429 -1.04646 0.76014 
-0.10765 -1.39276 -0.76597 -0.10765 -1.39276 0.76597 -0.10765 -1.09598 -0.76597 
-0.10765 -1.09598 0.76597 -0.10441 -0.9055 -0.69987 -0.10441 -0.9055 0.69987 
-0.1026 -1.34286 -0.76986 -0.1026 -1.34286 0.76986 -0.1026 -1.14589 -0.76986 
-0.1026 -1.14589 0.76986 -0.09992 -1.29368 -0.77237 -0.09992 -1.29368 0.77237 
-0.09992 -1.19507 -0.77237 -0.09992 -1.19507 0.77237 -0.09878 -1.24437 -0.77301 
-0.09878 -1.24437 0.77301 -0.09396 -0.81682 -0.63922 -0.09396 -0.81682 0.63922 
-0.09339 -1.53662 -0.71082 -0.09339 -1.53662 0.71082 -0.09339 -0.95213 -0.71082 
-0.09339 -0.95213 0.71082 -0.08387 -1.48905 -0.7201 -0.08387 -1.48905 0.7201 
-0.08387 -0.9997 -0.7201 -0.08387 -0.9997 0.7201 -0.0799 -0.86169 -0.65328 
-0.0799 -0.86169 0.65328 -0.07615 -1.44112 -0.72774 -0.07615 -1.44112 0.72774 
-0.07615 -1.04762 -0.72774 -0.07615 -1.04762 0.72774 -0.06954 -1.39151 -0.73344 
-0.06954 -1.39151 0.73344 -0.06954 -1.09723 -0.73344 -0.06954 -1.09723 0.73344 
-0.0674 -0.90748 -0.66577 -0.0674 -0.90748 0.66577 -0.06523 -1.34274 -0.73768 
-0.06523 -1.34274 0.73768 -0.06523 -1.146 -0.73768 -0.06523 -1.146 0.73768 
-0.06252 -1.2935 -0.74014 -0.06252 -1.2935 0.74014 -0.06252 -1.19525 -0.74014 
-0.06252 -1.19525 0.74014 -0.06162 -1.24437 -0.74095 -0.06162 -1.24437 0.74095 
-0.06022 -0.80977 -0.59854 -0.06022 -0.80977 0.59854 -0.05652 -1.53466 -0.67666 
-0.05652 -1.53466 0.67666 -0.05652 -0.95409 -0.67666 -0.05652 -0.95409 0.67666 
-0.04726 -1.48735 -0.68592 -0.04726 -1.48735 0.68592 -0.04726 -1.00139 -0.68592 
-0.04726 -1.00139 0.68592 -0.0459 -0.85453 -0.61292 -0.0459 -0.85453 0.61292 
-0.03966 -1.43946 -0.69352 -0.03966 -1.43946 0.69352 -0.03966 -1.04928 -0.69352 
-0.03966 -1.04928 0.69352 -0.03372 -1.3911 -0.69945 -0.03372 -1.3911 0.69945 
-0.03372 -1.09764 -0.69945 -0.03372 -1.09764 0.69945 -0.03331 -0.9055 -0.62877 
-0.03331 -0.9055 0.62877 -0.02948 -1.34239 -0.7037 -0.02948 -1.34239 0.7037 
-0.02948 -1.14636 -0.7037 -0.02948 -1.14636 0.7037 -0.02692 -1.29344 -0.70626 
-0.02692 -1.29344 0.70626 -0.02692 -1.19531 -0.70626 -0.02692 -1.19531 0.70626 
-0.02607 -1.24437 -0.70711 -0.02607 -1.24437 0.70711 -0.02236 -1.53662 -0.63979 
-0.02236 -1.53662 0.63979 -0.02236 -0.95213 -0.63979 -0.02236 -0.95213 0.63979 
-0.01384 -0.84848 -0.57081 -0.01384 -0.84848 0.57081 -0.01308 -1.48905 -0.6493 
-0.01308 -1.48905 0.6493 -0.01308 -0.9997 -0.6493 -0.01308 -0.9997 0.6493 
-0.00544 -1.44112 -0.65703 -0.00544 -1.44112 0.65703 -0.00544 -1.04762 -0.65703 
-0.00544 -1.04762 0.65703 -0.00082 -0.89917 -0.58694 -0.00082 -0.89917 0.58694 
-2.13777 -0.20785 -0.69352 -2.13777 -0.20785 0.69352 -2.13153 -0.4026 -0.61292 
-2.13153 -0.4026 0.61292 -2.13016 -0.25574 -0.68592 -2.13016 -0.25574 0.68592 
-2.12091 -0.30305 -0.67666 -2.12091 -0.30305 0.67666 -2.11002 -0.34965 -0.66577 
-2.11002 -0.34965 0.66577 -2.10127 -0.20951 -0.72774 -2.10127 -0.20951 0.72774 
-2.09753 -0.39545 -0.65328 -2.09753 -0.39545 0.65328 -2.09355 -0.25744 -0.7201 
-2.09355 -0.25744 0.7201 -2.08404 -0.30501 -0.71082 -2.08404 -0.30501 0.71082 
-2.08346 -0.44032 -0.63922 -2.08346 -0.44032 0.63922 -2.07302 -0.35163 -0.69987 
-2.07302 -0.35163 0.69987 -2.06977 -0.16115 -0.76597 -2.06977 -0.16115 0.76597 
-2.06314 -0.21068 -0.76014 -2.06314 -0.21068 0.76014 -2.05717 -0.4026 -0.68728 
-2.05717 -0.4026 0.68728 -2.05509 -0.25875 -0.75257 -2.05509 -0.25875 0.75257 
-2.04555 -0.30623 -0.74318 -2.04555 -0.30623 0.74318 -2.04278 -0.44737 -0.67296 
-2.04278 -0.44737 0.67296 -2.03507 -0.11207 -0.80067 -2.03507 -0.11207 0.80067 
-2.03119 -0.35796 -0.73235 -2.03119 -0.35796 0.73235 -2.02988 -0.16202 -0.79671 
-2.02988 -0.16202 0.79671 -2.02671 -0.49132 -0.65706 -2.02671 -0.49132 0.65706 
-2.02345 -0.21135 -0.79063 -2.02345 -0.21135 0.79063 -2.01527 -0.25946 -0.78299 
-2.01527 -0.25946 0.78299 -2.01506 -0.40866 -0.71933 -2.01506 -0.40866 0.71933 
-2.0022 -0.31167 -0.77417 -2.0022 -0.31167 0.77417 -2.00015 -0.45342 -0.70484 
-2.00015 -0.45342 0.70484 -1.99751 -0.06276 -0.83151 -1.99751 -0.06276 0.83151 
-1.99381 -0.11264 -0.82946 -1.99381 -0.11264 0.82946 -1.98874 -0.16227 -0.82533 
-1.98874 -0.16227 0.82533 -1.98744 -0.36328 -0.76294 -1.98744 -0.36328 0.76294 
-1.98389 -0.4971 -0.68862 -1.98389 -0.4971 0.68862 -1.9823 -0.21152 -0.81914 
-1.9823 -0.21152 0.81914 -1.97134 -0.41359 -0.74934 -1.97134 -0.41359 0.74934 
-1.97056 -0.26426 -0.81225 -1.97056 -0.26426 0.81225 -1.95835 -0.01276 -0.85773 
-1.95835 -0.01276 0.85773 -1.95725 -0.31625 -0.80295 -1.95725 -0.31625 0.80295 
-1.95613 -0.45822 -0.73454 -1.95613 -0.45822 0.73454 -1.95594 -0.06282 -0.85771 
-1.95594 -0.06282 0.85771 -1.95201 -0.11298 -0.85565 -1.95201 -0.11298 0.85565 
-1.94682 -0.16265 -0.85144 -1.94682 -0.16265 0.85144 -1.94243 -0.36734 -0.79126 
-1.94243 -0.36734 0.79126 -1.93846 -0.5024 -0.71834 -1.93846 -0.5024 0.71834 
-1.93569 -0.21495 -0.84711 -1.93569 -0.21495 0.84711 -1.92612 -0.41738 -0.77723 
-1.92612 -0.41738 0.77723 -1.9236 -0.26763 -0.8398 -1.9236 -0.26763 0.8398 
-1.91948 -0.54558 -0.70019 -1.91948 -0.54558 0.70019 -1.91564 -0.01276 -0.88192 
-1.91564 -0.01276 0.88192 -1.9129 -0.06299 -0.88195 -1.9129 -0.06299 0.88195 
-1.9129 0.03746 -0.88195 -1.9129 0.03746 0.88195 -1.90979 -0.31982 -0.83005 
-1.90979 -0.31982 0.83005 -1.90943 -0.46237 -0.76254 -1.90943 -0.46237 0.76254 
-1.90897 -0.11308 -0.87975 -1.90897 -0.11308 0.87975 -1.90897 0.08756 -0.87975 
-1.90897 0.08756 0.87975 -1.89895 -0.16565 -0.87742 -1.89895 -0.16565 0.87742 
-1.89461 -0.37079 -0.81792 -1.89461 -0.37079 0.81792 -1.89156 -0.50623 -0.74592 
-1.89156 -0.50623 0.74592 -1.88763 -0.21778 -0.87257 -1.88763 -0.21778 0.87257 
-1.87954 -0.42002 -0.80291 -1.87954 -0.42002 0.80291 -1.87492 -0.27051 -0.86492 
-1.87492 -0.27051 0.86492 -1.87257 -0.54885 -0.72743 -1.87257 -0.54885 0.72743 
-1.8718 -0.01276 -0.90399 -1.8718 -0.01276 0.90399 -1.86895 -0.06304 -0.90394 
-1.86895 -0.06304 0.90394 -1.86895 0.03751 -0.90394 -1.86895 0.03751 0.90394 
-1.86254 -0.46485 -0.78781 -1.86254 -0.46485 0.78781 -1.86092 -0.32248 -0.85467 
-1.86092 -0.32248 0.85467 -1.8598 -0.11559 -0.90374 -1.8598 -0.11559 0.90374 
-1.8598 0.09006 -0.90374 -1.8598 0.09006 0.90374 -1.8525 -0.59011 -0.70711 
-1.8525 -0.59011 0.70711 -1.84946 -0.16815 -0.90092 -1.84946 -0.16815 0.90092 
-1.84946 0.14262 -0.90092 -1.84946 0.14262 0.90092 -1.8469 -0.37251 -0.8417 
-1.8469 -0.37251 0.8417 -1.84421 -0.50873 -0.77074 -1.84421 -0.50873 0.77074 
-1.83824 -0.22 -0.89544 -1.83824 -0.22 0.89544 -1.83172 -0.42151 -0.82631 
-1.83172 -0.42151 0.82631 -1.82693 -0.01276 -0.92388 -1.82693 -0.01276 0.92388 
-1.82522 -0.27267 -0.8873 -1.82522 -0.27267 0.8873 -1.82492 -0.55112 -0.75184 
-1.82492 -0.55112 0.75184 -1.81869 -0.06535 -0.92576 -1.81869 -0.06535 0.92576 
-1.81869 0.03982 -0.92576 -1.81869 0.03982 0.92576 -1.81419 -0.46624 -0.81086 
-1.81419 -0.46624 0.81086 -1.81204 -0.32322 -0.87655 -1.81204 -0.32322 0.87655 
-1.80938 -0.11778 -0.92501 -1.80938 -0.11778 0.92501 -1.80938 0.09226 -0.92501 
-1.80938 0.09226 0.92501 -1.79904 -0.16992 -0.92164 -1.79904 -0.16992 0.92164 
-1.79904 0.14439 -0.92164 -1.79904 0.14439 0.92164 -1.79777 -0.37316 -0.86321 
-1.79777 -0.37316 0.86321 -1.79572 -0.50981 -0.79335 -1.79572 -0.50981 0.79335 
-1.79019 -0.60982 -0.72377 -1.79019 -0.60982 0.72377 -1.78769 -0.22161 -0.91566 
-1.78769 -0.22161 0.91566 -1.78769 0.19608 -0.91566 -1.78769 0.19608 0.91566 
-1.7828 -0.42184 -0.84737 -1.7828 -0.42184 0.84737 -1.78114 -0.01276 -0.94154 
-1.78114 -0.01276 0.94154 -1.77537 -0.27271 -0.90708 -1.77537 -0.27271 0.90708 
-1.77537 0.24718 -0.90708 -1.77537 0.24718 0.90708 -1.77268 -0.06539 -0.94306 
-1.77268 -0.06539 0.94306 -1.77268 0.03986 -0.94306 -1.77268 0.03986 0.94306 
-1.76501 -0.46638 -0.83147 -1.76501 -0.46638 0.83147 -1.76303 -0.11807 -0.94196 
-1.76303 -0.11807 0.94196 -1.76303 0.09255 -0.94196 -1.76303 0.09255 0.94196 
-1.76211 -0.32307 -0.89592 -1.76211 -0.32307 0.89592 -1.76188 -0.56983 -0.76733 
-1.76188 -0.56983 0.76733 -1.75247 -0.17021 -0.93819 -1.75247 -0.17021 0.93819 
-1.75247 0.14468 -0.93819 -1.75247 0.14468 0.93819 -1.74795 -0.37255 -0.88222 
-1.74795 -0.37255 0.88222 -1.74019 -0.22303 -0.93178 -1.74019 -0.22303 0.93178 
-1.74019 0.1975 -0.93178 -1.74019 0.1975 0.93178 -1.73453 -0.01276 -0.95694 
-1.73453 -0.01276 0.95694 -1.73292 -0.42101 -0.86603 -1.73292 -0.42101 0.86603 
-1.73169 -0.52727 -0.80787 -1.73169 -0.52727 0.80787 -1.72763 -0.27405 -0.92272 
-1.72763 -0.27405 0.92272 -1.72763 0.24853 -0.92272 -1.72763 0.24853 0.92272 
-1.72631 -0.62682 -0.73714 -1.72631 -0.62682 0.73714 -1.72562 -0.06551 -0.95815 
-1.72562 -0.06551 0.95815 -1.72562 0.03999 -0.95815 -1.72562 0.03999 0.95815 
-1.7159 -0.11811 -0.95661 -1.7159 -0.11811 0.95661 -1.7159 0.09258 -0.95661 
-1.7159 0.09258 0.95661 -1.71399 -0.32454 -0.91106 -1.71399 -0.32454 0.91106 
-1.71399 0.29902 -0.91106 -1.71399 0.29902 0.91106 -1.7043 -0.17125 -0.9525 
-1.7043 -0.17125 0.9525 -1.7043 0.14572 -0.9525 -1.7043 0.14572 0.9525 
-1.70032 -0.48294 -0.84461 -1.70032 -0.48294 0.84461 -1.6996 -0.37389 -0.89687 
-1.6996 -0.37389 0.89687 -1.6996 0.34836 -0.89687 -1.6996 0.34836 0.89687 
-1.69688 -0.58583 -0.7796 -1.69688 -0.58583 0.7796 -1.69193 -0.22391 -0.94555 
-1.69193 -0.22391 0.94555 -1.69193 0.19839 -0.94555 -1.69193 0.19839 0.94555 
-1.68931 -0.68204 -0.70144 -1.68931 -0.68204 0.70144 -1.68723 -0.01276 -0.97003 
-1.68723 -0.01276 0.97003 -1.6789 -0.27494 -0.93606 -1.6789 -0.27494 0.93606 
-1.6789 0.24942 -0.93606 -1.6789 0.24942 0.93606 -1.67813 -0.06555 -0.97083 
-1.67813 -0.06555 0.97083 -1.67813 0.04003 -0.97083 -1.67813 0.04003 0.97083 
-1.667 -0.11872 -0.9691 -1.667 -0.11872 0.9691 -1.667 0.09319 -0.9691 
-1.667 0.09319 0.9691 -1.66634 -0.54236 -0.81866 -1.66634 -0.54236 0.81866 
-1.66519 -0.32522 -0.92388 -1.66519 -0.32522 0.92388 -1.66519 0.2997 -0.92388 
-1.66519 0.2997 0.92388 -1.66212 -0.42892 -0.88281 -1.66212 -0.42892 0.88281 
-1.66115 -0.64102 -0.74716 -1.66115 -0.64102 0.74716 -1.6552 -0.17183 -0.96447 
-1.6552 -0.17183 0.96447 -1.6552 0.14631 -0.96447 -1.6552 0.14631 0.96447 
-1.64306 -0.22427 -0.95694 -1.64306 -0.22427 0.95694 -1.64306 0.19874 -0.95694 
-1.64306 0.19874 0.95694 -1.63934 -0.01276 -0.98079 -1.63934 -0.01276 0.98079 
-1.63117 -0.59893 -0.78833 -1.63117 -0.59893 0.78833 -1.62983 -0.27522 -0.94693 
-1.62983 -0.27522 0.94693 -1.62983 0.24969 -0.94693 -1.62983 0.24969 0.94693 
-1.62878 -0.48987 -0.85926 -1.62878 -0.48987 0.85926 -1.6287 -0.06599 -0.9814 
-1.6287 -0.06599 0.9814 -1.6287 0.04046 -0.9814 -1.6287 0.04046 0.9814 
-1.62809 -0.38076 -0.91147 -1.62809 -0.38076 0.91147 -1.62809 0.35524 -0.91147 
-1.62809 0.35524 0.91147 -1.62337 -0.69446 -0.70937 -1.62337 -0.69446 0.70937 
-1.61753 -0.11905 -0.97912 -1.61753 -0.11905 0.97912 -1.61753 0.09353 -0.97912 
-1.61753 0.09353 0.97912 -1.60584 -0.1718 -0.97396 -1.60584 -0.1718 0.97396 
-1.60584 0.14628 -0.97396 -1.60584 0.14628 0.97396 -1.595 -0.65237 -0.75378 
-1.595 -0.65237 0.75378 -1.59383 -0.5486 -0.83097 -1.59383 -0.5486 0.83097 
-1.59368 -0.22409 -0.96593 -1.59368 -0.22409 0.96593 -1.59368 0.19856 -0.96593 
-1.59368 0.19856 0.96593 -1.59282 -0.33075 -0.93638 -1.59282 -0.33075 0.93638 
-1.59282 0.30522 -0.93638 -1.59282 0.30522 0.93638 -1.59098 -0.01276 -0.98918 
-1.59098 -0.01276 0.98918 -1.59015 -0.4346 -0.89486 -1.59015 -0.4346 0.89486 
-1.59015 0.40908 -0.89486 -1.59015 0.40908 0.89486 -1.58599 -0.74266 -0.66871 
-1.58599 -0.74266 0.66871 -1.58019 -0.06602 -0.98928 -1.58019 -0.06602 0.98928 
-1.58019 0.0405 -0.98928 -1.58019 0.0405 0.98928 -1.56872 -0.11932 -0.98648 
-1.56872 -0.11932 0.98648 -1.56872 0.0938 -0.98648 -1.56872 0.0938 0.98648 
-1.55808 -0.60384 -0.79855 -1.55808 -0.60384 0.79855 -1.55803 -0.70237 -0.71519 
-1.55803 -0.70237 0.71519 -1.55692 -0.27993 -0.95704 -1.55692 -0.27993 0.95704 
-1.55692 0.2544 -0.95704 -1.55692 0.2544 0.95704 -1.55688 -0.17205 -0.98079 
-1.55688 -0.17205 0.98079 -1.55688 0.14653 -0.98079 -1.55688 0.14653 0.98079 
-1.55563 -0.49458 -0.86917 -1.55563 -0.49458 0.86917 -1.55563 0.46905 -0.86917 
-1.55563 0.46905 0.86917 -1.55514 -0.38539 -0.92133 -1.55514 -0.38539 0.92133 
-1.55514 0.35986 -0.92133 -1.55514 0.35986 0.92133 -1.54227 -0.01276 -0.99518 
-1.54227 -0.01276 0.99518 -1.53107 -0.06613 -0.99479 -1.53107 -0.06613 0.99479 
-1.53107 0.0406 -0.99479 -1.53107 0.0406 0.99479 -1.5205 -0.55193 -0.83874 
-1.5205 -0.55193 0.83874 -1.5205 0.5264 -0.83874 -1.5205 0.5264 0.83874 
-1.52044 -0.74869 -0.67276 -1.52044 -0.74869 0.67276 -1.51984 -0.65791 -0.76031 
-1.51984 -0.65791 0.76031 -1.51965 -0.33455 -0.94381 -1.51965 -0.33455 0.94381 
-1.51965 0.30902 -0.94381 -1.51965 0.30902 0.94381 -1.51961 -0.11934 -0.99144 
-1.51961 -0.11934 0.99144 -1.51961 0.09381 -0.99144 -1.51961 0.09381 0.99144 
-1.51917 -0.22589 -0.97415 -1.51917 -0.22589 0.97415 -1.51917 0.20036 -0.97415 
-1.51917 0.20036 0.97415 -1.51739 -0.43802 -0.90211 -1.51739 -0.43802 0.90211 
-1.51739 0.4125 -0.90211 -1.51739 0.4125 0.90211 -1.49332 -0.01276 -0.9988 
-1.49332 -0.01276 0.9988 -1.48248 -0.60757 -0.80296 -1.48248 -0.60757 0.80296 
-1.48248 0.58205 -0.80296 -1.48248 0.58205 0.80296 -1.48248 -0.49693 -0.87414 
-1.48248 -0.49693 0.87414 -1.48248 0.47141 -0.87414 -1.48248 0.47141 0.87414 
-1.48245 -0.70611 -0.71959 -1.48245 -0.70611 0.71959 -1.48245 -0.79106 -0.62674 
-1.48245 -0.79106 0.62674 -1.48204 -0.28114 -0.96257 -1.48204 -0.28114 0.96257 
-1.48204 0.25561 -0.96257 -1.48204 0.25561 0.96257 -1.48203 -0.38771 -0.92628 
-1.48203 -0.38771 0.92628 -1.48203 0.36218 -0.92628 -1.48203 0.36218 0.92628 
-1.48201 -0.17326 -0.98631 -1.48201 -0.17326 0.98631 -1.48201 0.14774 -0.98631 
-1.48201 0.14774 0.98631 -1.48201 -0.06616 -0.99786 -1.48201 -0.06616 0.99786 
-1.48201 0.04064 -0.99786 -1.48201 0.04064 0.99786 -1.44425 -0.82926 -0.57735 
-1.44425 -0.82926 0.57735 -1.44425 -0.75083 -0.67472 -1.44425 -0.75083 0.67472 
-1.44425 -0.65976 -0.76249 -1.44425 -0.65976 0.76249 -1.44425 -0.5535 -0.84119 
-1.44425 -0.5535 0.84119 -1.44425 -0.43916 -0.90453 -1.44425 -0.43916 0.90453 
-1.44425 -0.33547 -0.9465 -1.44425 -0.33547 0.9465 -1.44425 -0.22649 -0.97689 
-1.44425 -0.22649 0.97689 -1.44425 -0.11964 -0.99427 -1.44425 -0.11964 0.99427 
-1.44425 -0.01276 -1 -1.44425 -0.01276 1 -1.44425 0.09412 -0.99427 
-1.44425 0.09412 0.99427 -1.44425 0.20096 -0.97689 -1.44425 0.20096 0.97689 
-1.44425 0.30994 -0.9465 -1.44425 0.30994 0.9465 -1.44425 0.41364 -0.90453 
-1.44425 0.41364 0.90453 -1.44425 0.52798 -0.84119 -1.44425 0.52798 0.84119 
-1.44425 0.63423 -0.76249 -1.44425 0.63423 0.76249 -1.40649 -0.06616 -0.99786 
-1.40649 -0.06616 0.99786 -1.40649 0.04064 -0.99786 -1.40649 0.04064 0.99786 
-1.40649 -0.17326 -0.98631 -1.40649 -0.17326 0.98631 -1.40649 0.14774 -0.98631 
-1.40649 0.14774 0.98631 -1.40646 -0.38771 -0.92628 -1.40646 -0.38771 0.92628 
-1.40646 0.36218 -0.92628 -1.40646 0.36218 0.92628 -1.40646 -0.28114 -0.96257 
-1.40646 -0.28114 0.96257 -1.40646 0.25561 -0.96257 -1.40646 0.25561 0.96257 
-1.40605 -0.79106 -0.62674 -1.40605 -0.79106 0.62674 -1.40605 -0.70611 -0.71959 
-1.40605 -0.70611 0.71959 -1.40605 0.68059 -0.71959 -1.40605 0.68059 0.71959 
-1.40601 -0.49693 -0.87414 -1.40601 -0.49693 0.87414 -1.40601 0.47141 -0.87414 
-1.40601 0.47141 0.87414 -1.40601 -0.60757 -0.80296 -1.40601 -0.60757 0.80296 
-1.40601 0.58205 -0.80296 -1.40601 0.58205 0.80296 -1.39518 -0.01276 -0.9988 
-1.39518 -0.01276 0.9988 -1.3711 -0.43802 -0.90211 -1.3711 -0.43802 0.90211 
-1.3711 0.4125 -0.90211 -1.3711 0.4125 0.90211 -1.36932 -0.22589 -0.97415 
-1.36932 -0.22589 0.97415 -1.36932 0.20036 -0.97415 -1.36932 0.20036 0.97415 
-1.36889 -0.11934 -0.99144 -1.36889 -0.11934 0.99144 -1.36889 0.09381 -0.99144 
-1.36889 0.09381 0.99144 -1.36885 -0.33455 -0.94381 -1.36885 -0.33455 0.94381 
-1.36885 0.30902 -0.94381 -1.36885 0.30902 0.94381 -1.36865 -0.65791 -0.76031 
-1.36865 -0.65791 0.76031 -1.36865 0.63238 -0.76031 -1.36865 0.63238 0.76031 
-1.36805 -0.74869 -0.67276 -1.36805 -0.74869 0.67276 -1.36805 0.72316 -0.67276 
-1.36805 0.72316 0.67276 -1.368 -0.55193 -0.83874 -1.368 -0.55193 0.83874 
-1.368 0.5264 -0.83874 -1.368 0.5264 0.83874 -1.35743 -0.06613 -0.99479 
-1.35743 -0.06613 0.99479 -1.35743 0.0406 -0.99479 -1.35743 0.0406 0.99479 
-1.34623 -0.01276 -0.99518 -1.34623 -0.01276 0.99518 -1.34065 0.76174 -0.62403 
-1.34065 0.76174 0.62403 -1.33336 -0.38539 -0.92133 -1.33336 -0.38539 0.92133 
-1.33336 0.35986 -0.92133 -1.33336 0.35986 0.92133 -1.33287 -0.49458 -0.86917 
-1.33287 -0.49458 0.86917 -1.33287 0.46905 -0.86917 -1.33287 0.46905 0.86917 
-1.33161 -0.17205 -0.98079 -1.33161 -0.17205 0.98079 -1.33161 0.14653 -0.98079 
-1.33161 0.14653 0.98079 -1.33158 -0.27993 -0.95704 -1.33158 -0.27993 0.95704 
-1.33158 0.2544 -0.95704 -1.33158 0.2544 0.95704 -1.33047 -0.70237 -0.71519 
-1.33047 -0.70237 0.71519 -1.33047 0.67685 -0.71519 -1.33047 0.67685 0.71519 
-1.33042 -0.60384 -0.79855 -1.33042 -0.60384 0.79855 -1.33042 0.57831 -0.79855 
-1.33042 0.57831 0.79855 -1.31978 -0.11932 -0.98648 -1.31978 -0.11932 0.98648 
-1.31978 0.0938 -0.98648 -1.31978 0.0938 0.98648 -1.30831 -0.06602 -0.98928 
-1.30831 -0.06602 0.98928 -1.30831 0.0405 -0.98928 -1.30831 0.0405 0.98928 
-1.30251 -0.74266 -0.66871 -1.30251 -0.74266 0.66871 -1.30251 0.71713 -0.66871 
-1.30251 0.71713 0.66871 -1.29835 -0.4346 -0.89486 -1.29835 -0.4346 0.89486 
-1.29835 0.40908 -0.89486 -1.29835 0.40908 0.89486 -1.29752 -0.01276 -0.98918 
-1.29752 -0.01276 0.98918 -1.29567 -0.33075 -0.93638 -1.29567 -0.33075 0.93638 
-1.29567 0.30522 -0.93638 -1.29567 0.30522 0.93638 -1.29482 -0.22409 -0.96593 
-1.29482 -0.22409 0.96593 -1.29482 0.19856 -0.96593 -1.29482 0.19856 0.96593 
-1.29467 -0.5486 -0.83097 -1.29467 -0.5486 0.83097 -1.29467 0.52307 -0.83097 
-1.29467 0.52307 0.83097 -1.29349 -0.65237 -0.75378 -1.29349 -0.65237 0.75378 
-1.29349 0.62684 -0.75378 -1.29349 0.62684 0.75378 -1.28266 -0.1718 -0.97396 
-1.28266 -0.1718 0.97396 -1.28266 0.14628 -0.97396 -1.28266 0.14628 0.97396 
-1.27097 -0.11905 -0.97912 -1.27097 -0.11905 0.97912 -1.27097 0.09353 -0.97912 
-1.27097 0.09353 0.97912 -1.26513 -0.69446 -0.70937 -1.26513 -0.69446 0.70937 
-1.26513 0.66893 -0.70937 -1.26513 0.66893 0.70937 -1.2604 -0.38076 -0.91147 
-1.2604 -0.38076 0.91147 -1.2604 0.35524 -0.91147 -1.2604 0.35524 0.91147 
-1.25979 -0.06599 -0.9814 -1.25979 -0.06599 0.9814 -1.25979 0.04046 -0.9814 
-1.25979 0.04046 0.9814 -1.25972 -0.48987 -0.85926 -1.25972 -0.48987 0.85926 
-1.25972 0.46434 -0.85926 -1.25972 0.46434 0.85926 -1.25866 -0.27522 -0.94693 
-1.25866 -0.27522 0.94693 -1.25866 0.24969 -0.94693 -1.25866 0.24969 0.94693 
-1.25732 -0.59893 -0.78833 -1.25732 -0.59893 0.78833 -1.25732 0.5734 -0.78833 
-1.25732 0.5734 0.78833 -1.24916 -0.01276 -0.98079 -1.24916 -0.01276 0.98079 
-1.24544 -0.22427 -0.95694 -1.24544 -0.22427 0.95694 -1.24544 0.19874 -0.95694 
-1.24544 0.19874 0.95694 -1.23758 0.70792 -0.66174 -1.23758 0.70792 0.66174 
-1.2333 -0.17183 -0.96447 -1.2333 -0.17183 0.96447 -1.2333 0.14631 -0.96447 
-1.2333 0.14631 0.96447 -1.22734 -0.64102 -0.74716 -1.22734 -0.64102 0.74716 
-1.22734 0.61549 -0.74716 -1.22734 0.61549 0.74716 -1.22638 -0.42892 -0.88281 
-1.22638 -0.42892 0.88281 -1.22638 0.4034 -0.88281 -1.22638 0.4034 0.88281 
-1.22331 -0.32522 -0.92388 -1.22331 -0.32522 0.92388 -1.22331 0.2997 -0.92388 
-1.22331 0.2997 0.92388 -1.22216 -0.54236 -0.81866 -1.22216 -0.54236 0.81866 
-1.22216 0.51683 -0.81866 -1.22216 0.51683 0.81866 -1.2215 -0.11872 -0.9691 
-1.2215 -0.11872 0.9691 -1.2215 0.09319 -0.9691 -1.2215 0.09319 0.9691 
-1.21036 -0.06555 -0.97083 -1.21036 -0.06555 0.97083 -1.21036 0.04003 -0.97083 
-1.21036 0.04003 0.97083 -1.2096 -0.27494 -0.93606 -1.2096 -0.27494 0.93606 
-1.2096 0.24942 -0.93606 -1.2096 0.24942 0.93606 -1.20127 -0.01276 -0.97003 
-1.20127 -0.01276 0.97003 -1.19919 -0.68204 -0.70144 -1.19919 -0.68204 0.70144 
-1.19919 0.65651 -0.70144 -1.19919 0.65651 0.70144 -1.19656 -0.22391 -0.94555 
-1.19656 -0.22391 0.94555 -1.19656 0.19839 -0.94555 -1.19656 0.19839 0.94555 
-1.19162 -0.58583 -0.7796 -1.19162 -0.58583 0.7796 -1.19162 0.56031 -0.7796 
-1.19162 0.56031 0.7796 -1.18889 -0.37389 -0.89687 -1.18889 -0.37389 0.89687 
-1.18889 0.34836 -0.89687 -1.18889 0.34836 0.89687 -1.18818 -0.48294 -0.84461 
-1.18818 -0.48294 0.84461 -1.18818 0.45742 -0.84461 -1.18818 0.45742 0.84461 
-1.18419 -0.17125 -0.9525 -1.18419 -0.17125 0.9525 -1.18419 0.14572 -0.9525 
-1.18419 0.14572 0.9525 -1.1745 -0.32454 -0.91106 -1.1745 -0.32454 0.91106 
-1.1745 0.29902 -0.91106 -1.1745 0.29902 0.91106 -1.1726 -0.11811 -0.95661 
-1.1726 -0.11811 0.95661 -1.1726 0.09258 -0.95661 -1.1726 0.09258 0.95661 
-1.16288 -0.06551 -0.95815 -1.16288 -0.06551 0.95815 -1.16288 0.03999 -0.95815 
-1.16288 0.03999 0.95815 -1.16218 -0.62682 -0.73714 -1.16218 -0.62682 0.73714 
-1.16218 0.60129 -0.73714 -1.16218 0.60129 0.73714 -1.16086 -0.27405 -0.92272 
-1.16086 -0.27405 0.92272 -1.16086 0.24853 -0.92272 -1.16086 0.24853 0.92272 
-1.1568 -0.52727 -0.80787 -1.1568 -0.52727 0.80787 -1.1568 0.50175 -0.80787 
-1.1568 0.50175 0.80787 -1.15557 -0.42101 -0.86603 -1.15557 -0.42101 0.86603 
-1.15557 0.39549 -0.86603 -1.15557 0.39549 0.86603 -1.15396 -0.01276 -0.95694 
-1.15396 -0.01276 0.95694 -1.14831 -0.22303 -0.93178 -1.14831 -0.22303 0.93178 
-1.14831 0.1975 -0.93178 -1.14831 0.1975 0.93178 -1.14055 -0.37255 -0.88222 
-1.14055 -0.37255 0.88222 -1.14055 0.34702 -0.88222 -1.14055 0.34702 0.88222 
-1.13602 -0.17021 -0.93819 -1.13602 -0.17021 0.93819 -1.13602 0.14468 -0.93819 
-1.13602 0.14468 0.93819 -1.13384 0.64116 -0.68995 -1.13384 0.64116 0.68995 
-1.12662 -0.56983 -0.76733 -1.12662 -0.56983 0.76733 -1.12662 0.5443 -0.76733 
-1.12662 0.5443 0.76733 -1.12639 -0.32307 -0.89592 -1.12639 -0.32307 0.89592 
-1.12639 0.29754 -0.89592 -1.12639 0.29754 0.89592 -1.12547 -0.11807 -0.94196 
-1.12547 -0.11807 0.94196 -1.12547 0.09255 -0.94196 -1.12547 0.09255 0.94196 
-1.12349 -0.46638 -0.83147 -1.12349 -0.46638 0.83147 -1.12349 0.44086 -0.83147 
-1.12349 0.44086 0.83147 -1.11581 -0.06539 -0.94306 -1.11581 -0.06539 0.94306 
-1.11581 0.03986 -0.94306 -1.11581 0.03986 0.94306 -1.11312 -0.27271 -0.90708 
-1.11312 -0.27271 0.90708 -1.11312 0.24718 -0.90708 -1.11312 0.24718 0.90708 
-1.10736 -0.01276 -0.94154 -1.10736 -0.01276 0.94154 -1.10569 -0.42184 -0.84737 
-1.10569 -0.42184 0.84737 -1.10569 0.39632 -0.84737 -1.10569 0.39632 0.84737 
-1.1008 -0.22161 -0.91566 -1.1008 -0.22161 0.91566 -1.1008 0.19608 -0.91566 
-1.1008 0.19608 0.91566 -1.0983 -0.60982 -0.72377 -1.0983 -0.60982 0.72377 
-1.0983 0.5843 -0.72377 -1.0983 0.5843 0.72377 -1.09278 -0.50981 -0.79335 
-1.09278 -0.50981 0.79335 -1.09278 0.48429 -0.79335 -1.09278 0.48429 0.79335 
-1.09072 -0.37316 -0.86321 -1.09072 -0.37316 0.86321 -1.09072 0.34764 -0.86321 
-1.09072 0.34764 0.86321 -1.08945 -0.16992 -0.92164 -1.08945 -0.16992 0.92164 
-1.08945 0.14439 -0.92164 -1.08945 0.14439 0.92164 -1.07911 -0.11778 -0.92501 
-1.07911 -0.11778 0.92501 -1.07911 0.09226 -0.92501 -1.07911 0.09226 0.92501 
-1.07645 -0.32322 -0.87655 -1.07645 -0.32322 0.87655 -1.07645 0.29769 -0.87655 
-1.07645 0.29769 0.87655 -1.07431 -0.46624 -0.81086 -1.07431 -0.46624 0.81086 
-1.07431 0.44071 -0.81086 -1.07431 0.44071 0.81086 -1.06981 -0.06535 -0.92576 
-1.06981 -0.06535 0.92576 -1.06981 0.03982 -0.92576 -1.06981 0.03982 0.92576 
-1.06357 -0.55112 -0.75184 -1.06357 -0.55112 0.75184 -1.06357 0.52559 -0.75184 
-1.06357 0.52559 0.75184 -1.06327 -0.27267 -0.8873 -1.06327 -0.27267 0.8873 
-1.06327 0.24714 -0.8873 -1.06327 0.24714 0.8873 -1.06156 -0.01276 -0.92388 
-1.06156 -0.01276 0.92388 -1.05678 -0.42151 -0.82631 -1.05678 -0.42151 0.82631 
-1.05678 0.39599 -0.82631 -1.05678 0.39599 0.82631 -1.05025 -0.22 -0.89544 
-1.05025 -0.22 0.89544 -1.05025 0.19448 -0.89544 -1.05025 0.19448 0.89544 
-1.04428 -0.50873 -0.77074 -1.04428 -0.50873 0.77074 -1.04428 0.48321 -0.77074 
-1.04428 0.48321 0.77074 -1.0416 -0.37251 -0.8417 -1.0416 -0.37251 0.8417 
-1.0416 0.34698 -0.8417 -1.0416 0.34698 0.8417 -1.03903 -0.16815 -0.90092 
-1.03903 -0.16815 0.90092 -1.03903 0.14262 -0.90092 -1.03903 0.14262 0.90092 
-1.036 -0.59011 -0.70711 -1.036 -0.59011 0.70711 -1.036 0.56459 -0.70711 
-1.036 0.56459 0.70711 -1.0287 -0.11559 -0.90374 -1.0287 -0.11559 0.90374 
-1.0287 0.09006 -0.90374 -1.0287 0.09006 0.90374 -1.02758 -0.32248 -0.85467 
-1.02758 -0.32248 0.85467 -1.02758 0.29695 -0.85467 -1.02758 0.29695 0.85467 
-1.02595 -0.46485 -0.78781 -1.02595 -0.46485 0.78781 -1.02595 0.43932 -0.78781 
-1.02595 0.43932 0.78781 -1.01955 -0.06304 -0.90394 -1.01955 -0.06304 0.90394 
-1.01955 0.03751 -0.90394 -1.01955 0.03751 0.90394 -1.01669 -0.01276 -0.90399 
-1.01669 -0.01276 0.90399 -1.01593 -0.54885 -0.72743 -1.01593 -0.54885 0.72743 
-1.01593 0.52332 -0.72743 -1.01593 0.52332 0.72743 -1.01358 -0.27051 -0.86492 
-1.01358 -0.27051 0.86492 -1.01358 0.24499 -0.86492 -1.01358 0.24499 0.86492 
-1.00896 -0.42002 -0.80291 -1.00896 -0.42002 0.80291 -1.00896 0.3945 -0.80291 
-1.00896 0.3945 0.80291 -1.00087 -0.21778 -0.87257 -1.00087 -0.21778 0.87257 
-1.00087 0.19225 -0.87257 -1.00087 0.19225 0.87257 -0.99693 -0.50623 -0.74592 
-0.99693 -0.50623 0.74592 -0.99693 0.4807 -0.74592 -0.99693 0.4807 0.74592 
-0.99389 -0.37079 -0.81792 -0.99389 -0.37079 0.81792 -0.99389 0.34526 -0.81792 
-0.99389 0.34526 0.81792 -0.98954 -0.16565 -0.87742 -0.98954 -0.16565 0.87742 
-0.98954 0.14012 -0.87742 -0.98954 0.14012 0.87742 -0.98893 0.56167 -0.68023 
-0.98893 0.56167 0.68023 -0.97952 -0.11308 -0.87975 -0.97952 -0.11308 0.87975 
-0.97952 0.08756 -0.87975 -0.97952 0.08756 0.87975 -0.97907 -0.46237 -0.76254 
-0.97907 -0.46237 0.76254 -0.97907 0.43684 -0.76254 -0.97907 0.43684 0.76254 
-0.97871 -0.31982 -0.83005 -0.97871 -0.31982 0.83005 -0.97871 0.2943 -0.83005 
-0.97871 0.2943 0.83005 -0.97559 -0.06299 -0.88195 -0.97559 -0.06299 0.88195 
-0.97559 0.03746 -0.88195 -0.97559 0.03746 0.88195 -0.97285 -0.01276 -0.88192 
-0.97285 -0.01276 0.88192 -0.96902 -0.54558 -0.70019 -0.96902 -0.54558 0.70019 
-0.96902 0.52006 -0.70019 -0.96902 0.52006 0.70019 -0.96489 -0.26763 -0.8398 
-0.96489 -0.26763 0.8398 -0.96489 0.24211 -0.8398 -0.96489 0.24211 0.8398 
-0.96237 -0.41738 -0.77723 -0.96237 -0.41738 0.77723 -0.96237 0.39185 -0.77723 
-0.96237 0.39185 0.77723 -0.9528 -0.21495 -0.84711 -0.9528 -0.21495 0.84711 
-0.9528 0.18942 -0.84711 -0.9528 0.18942 0.84711 -0.95004 -0.5024 -0.71834 
-0.95004 -0.5024 0.71834 -0.95004 0.47687 -0.71834 -0.95004 0.47687 0.71834 
-0.94607 -0.36734 -0.79126 -0.94607 -0.36734 0.79126 -0.94607 0.34181 -0.79126 
-0.94607 0.34181 0.79126 -0.94168 -0.16265 -0.85144 -0.94168 -0.16265 0.85144 
-0.94168 0.13713 -0.85144 -0.94168 0.13713 0.85144 -0.93649 -0.11298 -0.85565 
-0.93649 -0.11298 0.85565 -0.93649 0.08746 -0.85565 -0.93649 0.08746 0.85565 
-0.93256 -0.06282 -0.85771 -0.93256 -0.06282 0.85771 -0.93256 0.03729 -0.85771 
-0.93256 0.03729 0.85771 -0.93237 -0.45822 -0.73454 -0.93237 -0.45822 0.73454 
-0.93237 0.43269 -0.73454 -0.93237 0.43269 0.73454 -0.93124 -0.31625 -0.80295 
-0.93124 -0.31625 0.80295 -0.93124 0.29072 -0.80295 -0.93124 0.29072 0.80295 
-0.93015 -0.01276 -0.85773 -0.93015 -0.01276 0.85773 -0.92324 0.51499 -0.67085 
-0.92324 0.51499 0.67085 -0.91794 -0.26426 -0.81225 -0.91794 -0.26426 0.81225 
-0.91794 0.23873 -0.81225 -0.91794 0.23873 0.81225 -0.91716 -0.41359 -0.74934 
-0.91716 -0.41359 0.74934 -0.91716 0.38806 -0.74934 -0.91716 0.38806 0.74934 
-0.90619 -0.21152 -0.81914 -0.90619 -0.21152 0.81914 -0.90619 0.18599 -0.81914 
-0.90619 0.18599 0.81914 -0.90461 -0.4971 -0.68862 -0.90461 -0.4971 0.68862 
-0.90461 0.47158 -0.68862 -0.90461 0.47158 0.68862 -0.90105 -0.36328 -0.76294 
-0.90105 -0.36328 0.76294 -0.90105 0.33775 -0.76294 -0.90105 0.33775 0.76294 
-0.89976 -0.16227 -0.82533 -0.89976 -0.16227 0.82533 -0.89976 0.13674 -0.82533 
-0.89976 0.13674 0.82533 -0.89468 -0.11264 -0.82946 -0.89468 -0.11264 0.82946 
-0.89468 0.08712 -0.82946 -0.89468 0.08712 0.82946 -0.89099 -0.06276 -0.83151 
-0.89099 -0.06276 0.83151 -0.89099 0.03724 -0.83151 -0.89099 0.03724 0.83151 
-0.88868 -0.01276 -0.83147 -0.88868 -0.01276 0.83147 -0.88834 -0.45342 -0.70484 
-0.88834 -0.45342 0.70484 -0.88834 0.42789 -0.70484 -0.88834 0.42789 0.70484 
-0.88629 -0.31167 -0.77417 -0.88629 -0.31167 0.77417 -0.88629 0.28614 -0.77417 
-0.88629 0.28614 0.77417 -0.87343 -0.40866 -0.71933 -0.87343 -0.40866 0.71933 
-0.87343 0.38313 -0.71933 -0.87343 0.38313 0.71933 -0.87323 -0.25946 -0.78299 
-0.87323 -0.25946 0.78299 -0.87323 0.23393 -0.78299 -0.87323 0.23393 0.78299 
-0.86505 -0.21135 -0.79063 -0.86505 -0.21135 0.79063 -0.86505 0.18582 -0.79063 
-0.86505 0.18582 0.79063 -0.86179 -0.49132 -0.65706 -0.86179 -0.49132 0.65706 
-0.86179 0.46579 -0.65706 -0.86179 0.46579 0.65706 -0.85861 -0.16202 -0.79671 
-0.85861 -0.16202 0.79671 -0.85861 0.13649 -0.79671 -0.85861 0.13649 0.79671 
-0.85731 -0.35796 -0.73235 -0.85731 -0.35796 0.73235 -0.85731 0.33244 -0.73235 
-0.85731 0.33244 0.73235 -0.85343 -0.11207 -0.80067 -0.85343 -0.11207 0.80067 
-0.85343 0.08655 -0.80067 -0.85343 0.08655 0.80067 -0.84975 -0.06212 -0.80258 
-0.84975 -0.06212 0.80258 -0.84975 0.0366 -0.80258 -0.84975 0.0366 0.80258 
-0.84855 -0.01276 -0.80321 -0.84855 -0.01276 0.80321 -0.84571 -0.44737 -0.67296 
-0.84571 -0.44737 0.67296 -0.84571 0.42184 -0.67296 -0.84571 0.42184 0.67296 
-0.84294 -0.30623 -0.74318 -0.84294 -0.30623 0.74318 -0.84294 0.28071 -0.74318 
-0.84294 0.28071 0.74318 -0.83341 -0.25875 -0.75257 -0.83341 -0.25875 0.75257 
-0.83341 0.23323 -0.75257 -0.83341 0.23323 0.75257 -0.83133 -0.4026 -0.68728 
-0.83133 -0.4026 0.68728 -0.83133 0.37708 -0.68728 -0.83133 0.37708 0.68728 
-0.82536 -0.21068 -0.76014 -0.82536 -0.21068 0.76014 -0.82536 0.18515 -0.76014 
-0.82536 0.18515 0.76014 -0.82064 0.45863 -0.62361 -0.82064 0.45863 0.62361 
-0.81873 -0.16115 -0.76597 -0.81873 -0.16115 0.76597 -0.81873 0.13563 -0.76597 
-0.81873 0.13563 0.76597 -0.81548 -0.35163 -0.69987 -0.81548 -0.35163 0.69987 
-0.81548 0.32611 -0.69987 -0.81548 0.32611 0.69987 -0.81367 -0.11125 -0.76986 
-0.81367 -0.11125 0.76986 -0.81367 0.08572 -0.76986 -0.81367 0.08572 0.76986 
-0.81099 -0.06207 -0.77237 -0.81099 -0.06207 0.77237 -0.81099 0.03654 -0.77237 
-0.81099 0.03654 0.77237 -0.80985 -0.01276 -0.77301 -0.80985 -0.01276 0.77301 
-0.80503 -0.44032 -0.63922 -0.80503 -0.44032 0.63922 -0.80503 0.41479 -0.63922 
-0.80503 0.41479 0.63922 -0.80446 -0.30501 -0.71082 -0.80446 -0.30501 0.71082 
-0.80446 0.27948 -0.71082 -0.80446 0.27948 0.71082 -0.79494 -0.25744 -0.7201 
-0.79494 -0.25744 0.7201 -0.79494 0.23191 -0.7201 -0.79494 0.23191 0.7201 
-0.79097 -0.39545 -0.65328 -0.79097 -0.39545 0.65328 -0.79097 0.36992 -0.65328 
-0.79097 0.36992 0.65328 -0.78722 -0.20951 -0.72774 -0.78722 -0.20951 0.72774 
-0.78722 0.18399 -0.72774 -0.78722 0.18399 0.72774 -0.78061 -0.1599 -0.73344 
-0.78061 -0.1599 0.73344 -0.78061 0.13438 -0.73344 -0.78061 0.13438 0.73344 
-0.77848 -0.34965 -0.66577 -0.77848 -0.34965 0.66577 -0.77848 0.32413 -0.66577 
-0.77848 0.32413 0.66577 -0.7763 -0.11113 -0.73768 -0.7763 -0.11113 0.73768 
-0.7763 0.08561 -0.73768 -0.7763 0.08561 0.73768 -0.77359 -0.06189 -0.74014 
-0.77359 -0.06189 0.74014 -0.77359 0.03636 -0.74014 -0.77359 0.03636 0.74014 
-0.77269 -0.01276 -0.74095 -0.77269 -0.01276 0.74095 -0.77129 0.42184 -0.59854 
-0.77129 0.42184 0.59854 -0.76759 -0.30305 -0.67666 -0.76759 -0.30305 0.67666 
-0.76759 0.27752 -0.67666 -0.76759 0.27752 0.67666 -0.75833 -0.25574 -0.68592 
-0.75833 -0.25574 0.68592 -0.75833 0.23022 -0.68592 -0.75833 0.23022 0.68592 
-0.75697 -0.4026 -0.61292 -0.75697 -0.4026 0.61292 -0.75697 0.37708 -0.61292 
-0.75697 0.37708 0.61292 -0.75073 -0.20785 -0.69352 -0.75073 -0.20785 0.69352 
-0.75073 0.18233 -0.69352 -0.75073 0.18233 0.69352 -0.74479 -0.15949 -0.69945 
-0.74479 -0.15949 0.69945 -0.74479 0.13397 -0.69945 -0.74479 0.13397 0.69945 
-0.74438 -0.35163 -0.62877 -0.74438 -0.35163 0.62877 -0.74438 0.32611 -0.62877 
-0.74438 0.32611 0.62877 -0.74055 -0.11078 -0.7037 -0.74055 -0.11078 0.7037 
-0.74055 0.08525 -0.7037 -0.74055 0.08525 0.7037 -0.73799 -0.06183 -0.70626 
-0.73799 -0.06183 0.70626 -0.73799 0.0363 -0.70626 -0.73799 0.0363 0.70626 
-0.73714 -0.01276 -0.70711 -0.73714 -0.01276 0.70711 -0.73343 -0.30501 -0.63979 
-0.73343 -0.30501 0.63979 -0.73343 0.27948 -0.63979 -0.73343 0.27948 0.63979 
-0.72492 -0.40866 -0.57081 -0.72492 -0.40866 0.57081 -0.72415 -0.25744 -0.6493 
-0.72415 -0.25744 0.6493 -1.93034 2.35058 -0.82533 -1.93034 2.35058 0.82533 
-1.92904 2.14957 -0.76294 -1.92904 2.14957 0.76294 -1.9239 2.30133 -0.81914 
-1.9239 2.30133 0.81914 -1.9239 2.69884 -0.81914 -1.9239 2.69884 0.81914 
-1.91293 2.09927 -0.74934 -1.91293 2.09927 0.74934 -1.91216 2.24859 -0.81225 
-1.91216 2.24859 0.81225 -1.91216 2.75158 -0.81225 -1.91216 2.75158 0.81225 
-1.89995 2.50009 -0.85773 -1.89995 2.50009 0.85773 -1.89885 2.1966 -0.80295 
-1.89885 2.1966 0.80295 -1.89885 2.80357 -0.80295 -1.89885 2.80357 0.80295 
-1.89753 2.45003 -0.85771 -1.89753 2.45003 0.85771 -1.89753 2.55015 -0.85771 
-1.89753 2.55015 0.85771 -1.89361 2.39987 -0.85565 -1.89361 2.39987 0.85565 
-1.89361 2.60031 -0.85565 -1.89361 2.60031 0.85565 -1.88841 2.3502 -0.85144 
-1.88841 2.3502 0.85144 -1.88841 2.64998 -0.85144 -1.88841 2.64998 0.85144 
-1.88402 2.14551 -0.79126 -1.88402 2.14551 0.79126 -1.88402 2.85466 -0.79126 
-1.88402 2.85466 0.79126 -1.87729 2.2979 -0.84711 -1.87729 2.2979 0.84711 
-1.87729 2.70227 -0.84711 -1.87729 2.70227 0.84711 -1.86772 2.09547 -0.77723 
-1.86772 2.09547 0.77723 -1.8652 2.24522 -0.8398 -1.8652 2.24522 0.8398 
-1.8652 2.75496 -0.8398 -1.8652 2.75496 0.8398 -1.85724 2.50009 -0.88192 
-1.85724 2.50009 0.88192 -1.8545 2.44987 -0.88195 -1.8545 2.44987 0.88195 
-1.8545 2.55031 -0.88195 -1.8545 2.55031 0.88195 -1.85138 2.19303 -0.83005 
-1.85138 2.19303 0.83005 -1.85138 2.80715 -0.83005 -1.85138 2.80715 0.83005 
-1.85057 2.39977 -0.87975 -1.85057 2.39977 0.87975 -1.85057 2.60041 -0.87975 
-1.85057 2.60041 0.87975 -1.84055 2.3472 -0.87742 -1.84055 2.3472 0.87742 
-1.84055 2.65298 -0.87742 -1.84055 2.65298 0.87742 -1.8362 2.14206 -0.81792 
-1.8362 2.14206 0.81792 -1.8362 2.85811 -0.81792 -1.8362 2.85811 0.81792 
-1.82922 2.29507 -0.87257 -1.82922 2.29507 0.87257 -1.82922 2.70511 -0.87257 
-1.82922 2.70511 0.87257 -1.82113 2.09283 -0.80291 -1.82113 2.09283 0.80291 
-1.81651 2.24234 -0.86492 -1.81651 2.24234 0.86492 -1.81651 2.75784 -0.86492 
-1.81651 2.75784 0.86492 -1.8134 2.50009 -0.90399 -1.8134 2.50009 0.90399 
-1.81054 2.44981 -0.90394 -1.81054 2.44981 0.90394 -1.81054 2.55037 -0.90394 
-1.81054 2.55037 0.90394 -1.80251 2.19038 -0.85467 -1.80251 2.19038 0.85467 
-1.80251 2.8098 -0.85467 -1.80251 2.8098 0.85467 -1.8014 2.39727 -0.90374 
-1.8014 2.39727 0.90374 -1.8014 2.60291 -0.90374 -1.8014 2.60291 0.90374 
-1.79106 2.3447 -0.90092 -1.79106 2.3447 0.90092 -1.79106 2.65547 -0.90092 
-1.79106 2.65547 0.90092 -1.78849 2.14034 -0.8417 -1.78849 2.14034 0.8417 
-1.78849 2.85983 -0.8417 -1.78849 2.85983 0.8417 -1.77984 2.29285 -0.89544 
-1.77984 2.29285 0.89544 -1.77984 2.70733 -0.89544 -1.77984 2.70733 0.89544 
-1.77331 2.09134 -0.82631 -1.77331 2.09134 0.82631 -1.76853 2.50009 -0.92388 
-1.76853 2.50009 0.92388 -1.76682 2.24018 -0.8873 -1.76682 2.24018 0.8873 
-1.76682 2.75999 -0.8873 -1.76682 2.75999 0.8873 -1.76028 2.4475 -0.92576 
-1.76028 2.4475 0.92576 -1.76028 2.55267 -0.92576 -1.76028 2.55267 0.92576 
-1.75364 2.18963 -0.87655 -1.75364 2.18963 0.87655 -1.75364 2.81054 -0.87655 
-1.75364 2.81054 0.87655 -1.75098 2.39507 -0.92501 -1.75098 2.39507 0.92501 
-1.75098 2.60511 -0.92501 -1.75098 2.60511 0.92501 -1.74064 2.34293 -0.92164 
-1.74064 2.34293 0.92164 -1.74064 2.65724 -0.92164 -1.74064 2.65724 0.92164 
-1.73937 2.13969 -0.86321 -1.73937 2.13969 0.86321 -1.73937 2.86049 -0.86321 
-1.73937 2.86049 0.86321 -1.72929 2.29124 -0.91566 -1.72929 2.29124 0.91566 
-1.72929 2.70893 -0.91566 -1.72929 2.70893 0.91566 -1.7244 2.09101 -0.84737 
-1.7244 2.09101 0.84737 -1.72273 2.50009 -0.94154 -1.72273 2.50009 0.94154 
-1.71697 2.24014 -0.90708 -1.71697 2.24014 0.90708 -1.71697 2.76003 -0.90708 
-1.71697 2.76003 0.90708 -1.71428 2.44746 -0.94306 -1.71428 2.44746 0.94306 
-1.71428 2.55271 -0.94306 -1.71428 2.55271 0.94306 -1.70462 2.39478 -0.94196 
-1.70462 2.39478 0.94196 -1.70462 2.6054 -0.94196 -1.70462 2.6054 0.94196 
-1.70371 2.18978 -0.89592 -1.70371 2.18978 0.89592 -1.70371 2.81039 -0.89592 
-1.70371 2.81039 0.89592 -1.69407 2.34265 -0.93819 -1.69407 2.34265 0.93819 
-1.69407 2.65753 -0.93819 -1.69407 2.65753 0.93819 -1.68954 2.1403 -0.88222 
-1.68954 2.1403 0.88222 -1.68954 2.85988 -0.88222 -1.68954 2.85988 0.88222 
-1.68178 2.28983 -0.93178 -1.68178 2.28983 0.93178 -1.68178 2.71035 -0.93178 
-1.68178 2.71035 0.93178 -1.67613 2.50009 -0.95694 -1.67613 2.50009 0.95694 
-1.67452 2.09184 -0.86603 -1.67452 2.09184 0.86603 -1.66923 2.2388 -0.92272 
-1.66923 2.2388 0.92272 -1.66923 2.76138 -0.92272 -1.66923 2.76138 0.92272 
-1.66721 2.44734 -0.95815 -1.66721 2.44734 0.95815 -1.66721 2.55284 -0.95815 
-1.66721 2.55284 0.95815 -1.65749 2.39474 -0.95661 -1.65749 2.39474 0.95661 
-1.65749 2.60544 -0.95661 -1.65749 2.60544 0.95661 -1.65559 2.18831 -0.91106 
-1.65559 2.18831 0.91106 -1.65559 2.81187 -0.91106 -1.65559 2.81187 0.91106 
-1.6459 2.3416 -0.9525 -1.6459 2.3416 0.9525 -1.6459 2.65857 -0.9525 
-1.6459 2.65857 0.9525 -1.6412 2.13896 -0.89687 -1.6412 2.13896 0.89687 
-1.6412 2.86122 -0.89687 -1.6412 2.86122 0.89687 -1.63353 2.28894 -0.94555 
-1.63353 2.28894 0.94555 -1.63353 2.71124 -0.94555 -1.63353 2.71124 0.94555 
-1.62882 2.50009 -0.97003 -1.62882 2.50009 0.97003 -1.62049 2.23791 -0.93606 
-1.62049 2.23791 0.93606 -1.62049 2.76227 -0.93606 -1.62049 2.76227 0.93606 
-1.61973 2.4473 -0.97083 -1.61973 2.4473 0.97083 -1.61973 2.55288 -0.97083 
-1.61973 2.55288 0.97083 -1.60859 2.39414 -0.9691 -1.60859 2.39414 0.9691 
-1.60859 2.60604 -0.9691 -1.60859 2.60604 0.9691 -1.60679 2.18763 -0.92388 
-1.60679 2.18763 0.92388 -1.60679 2.81255 -0.92388 -1.60679 2.81255 0.92388 
-1.60371 2.08393 -0.88281 -1.60371 2.08393 0.88281 -1.59679 2.34102 -0.96447 
-1.59679 2.34102 0.96447 -1.59679 2.65916 -0.96447 -1.59679 2.65916 0.96447 
-1.58465 2.28858 -0.95694 -1.58465 2.28858 0.95694 -1.58465 2.71159 -0.95694 
-1.58465 2.71159 0.95694 -1.58093 2.50009 -0.98079 -1.58093 2.50009 0.98079 
-1.57143 2.23763 -0.94693 -1.57143 2.23763 0.94693 -1.57143 2.76254 -0.94693 
-1.57143 2.76254 0.94693 -1.5703 2.44687 -0.9814 -1.5703 2.44687 0.9814 
-1.5703 2.55331 -0.9814 -1.5703 2.55331 0.9814 -1.56969 2.13209 -0.91147 
-1.56969 2.13209 0.91147 -1.56969 2.86809 -0.91147 -1.56969 2.86809 0.91147 
-1.55912 2.3938 -0.97912 -1.55912 2.3938 0.97912 -1.55912 2.60638 -0.97912 
-1.55912 2.60638 0.97912 -1.54744 2.34105 -0.97396 -1.54744 2.34105 0.97396 
-1.54744 2.65913 -0.97396 -1.54744 2.65913 0.97396 -1.53527 2.28876 -0.96593 
-1.53527 2.28876 0.96593 -1.53527 2.71141 -0.96593 -1.53527 2.71141 0.96593 
-1.53442 2.1821 -0.93638 -1.53442 2.1821 0.93638 -1.53442 2.81807 -0.93638 
-1.53442 2.81807 0.93638 -1.53257 2.50009 -0.98918 -1.53257 2.50009 0.98918 
-1.53174 2.07825 -0.89486 -1.53174 2.07825 0.89486 -1.52178 2.44683 -0.98928 
-1.52178 2.44683 0.98928 -1.52178 2.55335 -0.98928 -1.52178 2.55335 0.98928 
-1.51031 2.39353 -0.98648 -1.51031 2.39353 0.98648 -1.51031 2.60665 -0.98648 
-1.51031 2.60665 0.98648 -1.49851 2.23292 -0.95704 -1.49851 2.23292 0.95704 
-1.49851 2.76725 -0.95704 -1.49851 2.76725 0.95704 -1.49848 2.3408 -0.98079 
-1.49848 2.3408 0.98079 -1.49848 2.65938 -0.98079 -1.49848 2.65938 0.98079 
-1.49673 2.12746 -0.92133 -1.49673 2.12746 0.92133 -1.49673 2.87271 -0.92133 
-1.49673 2.87271 0.92133 -1.48386 2.50009 -0.99518 -1.48386 2.50009 0.99518 
-1.47266 2.44672 -0.99479 -1.47266 2.44672 0.99479 -1.47266 2.55345 -0.99479 
-1.47266 2.55345 0.99479 -1.46124 2.1783 -0.94381 -1.46124 2.1783 0.94381 
-1.46124 2.82187 -0.94381 -1.46124 2.82187 0.94381 -1.4612 2.39351 -0.99144 
-1.4612 2.39351 0.99144 -1.4612 2.60666 -0.99144 -1.4612 2.60666 0.99144 
-1.46077 2.28696 -0.97415 -1.46077 2.28696 0.97415 -1.46077 2.71321 -0.97415 
-1.46077 2.71321 0.97415 -1.45899 2.07483 -0.90211 -1.45899 2.07483 0.90211 
-1.43491 2.50009 -0.9988 -1.43491 2.50009 0.9988 -1.42363 2.23171 -0.96257 
-1.42363 2.23171 0.96257 -1.42363 2.76846 -0.96257 -1.42363 2.76846 0.96257 
-1.42363 2.12514 -0.92628 -1.42363 2.12514 0.92628 -1.42363 2.87503 -0.92628 
-1.42363 2.87503 0.92628 -1.4236 2.33959 -0.98631 -1.4236 2.33959 0.98631 
-1.4236 2.66059 -0.98631 -1.4236 2.66059 0.98631 -1.4236 2.44669 -0.99786 
-1.4236 2.44669 0.99786 -1.4236 2.55349 -0.99786 -1.4236 2.55349 0.99786 
-1.38584 2.07369 -0.90453 -1.38584 2.07369 0.90453 -1.38584 2.17738 -0.9465 
-1.38584 2.17738 0.9465 -1.38584 2.28636 -0.97689 -1.38584 2.28636 0.97689 
-1.38584 2.39321 -0.99427 -1.38584 2.39321 0.99427 -1.38584 2.50009 -1 
-1.38584 2.50009 1 -1.38584 2.60697 -0.99427 -1.38584 2.60697 0.99427 
-1.38584 2.71381 -0.97689 -1.38584 2.71381 0.97689 -1.38584 2.82279 -0.9465 
-1.38584 2.82279 0.9465 -1.34808 2.44669 -0.99786 -1.34808 2.44669 0.99786 
-1.34808 2.55349 -0.99786 -1.34808 2.55349 0.99786 -1.34808 2.33959 -0.98631 
-1.34808 2.33959 0.98631 -1.34808 2.66059 -0.98631 -1.34808 2.66059 0.98631 
-1.34806 2.12514 -0.92628 -1.34806 2.12514 0.92628 -1.34806 2.87503 -0.92628 
-1.34806 2.87503 0.92628 -1.34806 2.23171 -0.96257 -1.34806 2.23171 0.96257 
-1.34806 2.76846 -0.96257 -1.34806 2.76846 0.96257 -1.33678 2.50009 -0.9988 
-1.33678 2.50009 0.9988 -1.3127 2.07483 -0.90211 -1.3127 2.07483 0.90211 
-1.3127 2.92535 -0.90211 -1.3127 2.92535 0.90211 -1.31092 2.28696 -0.97415 
-1.31092 2.28696 0.97415 -1.31092 2.71321 -0.97415 -1.31092 2.71321 0.97415 
-1.31048 2.39351 -0.99144 -1.31048 2.39351 0.99144 -1.31048 2.60666 -0.99144 
-1.31048 2.60666 0.99144 -1.31044 2.1783 -0.94381 -1.31044 2.1783 0.94381 
-1.31044 2.82187 -0.94381 -1.31044 2.82187 0.94381 -1.29903 2.44672 -0.99479 
-1.29903 2.44672 0.99479 -1.29903 2.55345 -0.99479 -1.29903 2.55345 0.99479 
-1.28783 2.50009 -0.99518 -1.28783 2.50009 0.99518 -1.27495 2.12746 -0.92133 
-1.27495 2.12746 0.92133 -1.27495 2.87271 -0.92133 -1.27495 2.87271 0.92133 
-1.27447 2.01827 -0.86917 -1.27447 2.01827 0.86917 -1.27321 2.3408 -0.98079 
-1.27321 2.3408 0.98079 -1.27321 2.65938 -0.98079 -1.27321 2.65938 0.98079 
-1.27317 2.23292 -0.95704 -1.27317 2.23292 0.95704 -1.27317 2.76725 -0.95704 
-1.27317 2.76725 0.95704 -1.26137 2.39353 -0.98648 -1.26137 2.39353 0.98648 
-1.26137 2.60665 -0.98648 -1.26137 2.60665 0.98648 -1.2499 2.44683 -0.98928 
-1.2499 2.44683 0.98928 -1.2499 2.55335 -0.98928 -1.2499 2.55335 0.98928 
-1.23994 2.07825 -0.89486 -1.23994 2.07825 0.89486 -1.23994 2.92193 -0.89486 
-1.23994 2.92193 0.89486 -1.23911 2.50009 -0.98918 -1.23911 2.50009 0.98918 
-1.23727 2.1821 -0.93638 -1.23727 2.1821 0.93638 -1.23727 2.81807 -0.93638 
-1.23727 2.81807 0.93638 -1.23641 2.28876 -0.96593 -1.23641 2.28876 0.96593 
-1.23641 2.71141 -0.96593 -1.23641 2.71141 0.96593 -1.22425 2.34105 -0.97396 
-1.22425 2.34105 0.97396 -1.22425 2.65913 -0.97396 -1.22425 2.65913 0.97396 
-1.21256 2.3938 -0.97912 -1.21256 2.3938 0.97912 -1.21256 2.60638 -0.97912 
-1.21256 2.60638 0.97912 -1.202 2.13209 -0.91147 -1.202 2.13209 0.91147 
-1.202 2.86809 -0.91147 -1.202 2.86809 0.91147 -1.20139 2.44687 -0.9814 
-1.20139 2.44687 0.9814 -1.20139 2.55331 -0.9814 -1.20139 2.55331 0.9814 
-1.20131 2.02299 -0.85926 -1.20131 2.02299 0.85926 -1.20026 2.23763 -0.94693 
-1.20026 2.23763 0.94693 -1.20026 2.76254 -0.94693 -1.20026 2.76254 0.94693 
-1.19075 2.50009 -0.98079 -1.19075 2.50009 0.98079 -1.18704 2.28858 -0.95694 
-1.18704 2.28858 0.95694 -1.18704 2.71159 -0.95694 -1.18704 2.71159 0.95694 
-1.17489 2.34102 -0.96447 -1.17489 2.34102 0.96447 -1.17489 2.65916 -0.96447 
-1.17489 2.65916 0.96447 -1.16797 2.08393 -0.88281 -1.16797 2.08393 0.88281 
-1.16797 2.91625 -0.88281 -1.16797 2.91625 0.88281 -1.1649 2.18763 -0.92388 
-1.1649 2.18763 0.92388 -1.1649 2.81255 -0.92388 -1.1649 2.81255 0.92388 
-1.16309 2.39414 -0.9691 -1.16309 2.39414 0.9691 -1.16309 2.60604 -0.9691 
-1.16309 2.60604 0.9691 -1.15196 2.4473 -0.97083 -1.15196 2.4473 0.97083 
-1.15196 2.55288 -0.97083 -1.15196 2.55288 0.97083 -1.15119 2.23791 -0.93606 
-1.15119 2.23791 0.93606 -1.15119 2.76227 -0.93606 -1.15119 2.76227 0.93606 
-1.14286 2.50009 -0.97003 -1.14286 2.50009 0.97003 -1.13816 2.28894 -0.94555 
-1.13816 2.28894 0.94555 -1.13816 2.71124 -0.94555 -1.13816 2.71124 0.94555 
-1.13049 2.13896 -0.89687 -1.13049 2.13896 0.89687 -1.13049 2.86122 -0.89687 
-1.13049 2.86122 0.89687 -1.12977 2.02991 -0.84461 -1.12977 2.02991 0.84461 
-1.12579 2.3416 -0.9525 -1.12579 2.3416 0.9525 -1.12579 2.65857 -0.9525 
-1.12579 2.65857 0.9525 -1.1161 2.18831 -0.91106 -1.1161 2.18831 0.91106 
-1.1161 2.81187 -0.91106 -1.1161 2.81187 0.91106 -1.11419 2.39474 -0.95661 
-1.11419 2.39474 0.95661 -1.11419 2.60544 -0.95661 -1.11419 2.60544 0.95661 
-1.10447 2.44734 -0.95815 -1.10447 2.44734 0.95815 -1.10447 2.55284 -0.95815 
-1.10447 2.55284 0.95815 -1.10246 2.2388 -0.92272 -1.10246 2.2388 0.92272 
-1.10246 2.76138 -0.92272 -1.10246 2.76138 0.92272 -1.09717 2.09184 -0.86603 
-1.09717 2.09184 0.86603 -1.09717 2.90834 -0.86603 -1.09717 2.90834 0.86603 
-1.09556 2.50009 -0.95694 -1.09556 2.50009 0.95694 -1.08991 2.28983 -0.93178 
-1.08991 2.28983 0.93178 -1.08991 2.71035 -0.93178 -1.08991 2.71035 0.93178 
-1.08214 2.1403 -0.88222 -1.08214 2.1403 0.88222 -1.08214 2.85988 -0.88222 
-1.08214 2.85988 0.88222 -1.07762 2.34265 -0.93819 -1.07762 2.34265 0.93819 
-1.07762 2.65753 -0.93819 -1.07762 2.65753 0.93819 -1.06798 2.18978 -0.89592 
-1.06798 2.18978 0.89592 -1.06798 2.81039 -0.89592 -1.06798 2.81039 0.89592 
-1.06706 2.39478 -0.94196 -1.06706 2.39478 0.94196 -1.06706 2.6054 -0.94196 
-1.06706 2.6054 0.94196 -1.06508 2.04647 -0.83147 -1.06508 2.04647 0.83147 
-1.05741 2.44746 -0.94306 -1.05741 2.44746 0.94306 -1.05741 2.55271 -0.94306 
-1.05741 2.55271 0.94306 -1.05472 2.24014 -0.90708 -1.05472 2.24014 0.90708 
-1.05472 2.76003 -0.90708 -1.05472 2.76003 0.90708 -1.04895 2.50009 -0.94154 
-1.04895 2.50009 0.94154 -1.04729 2.09101 -0.84737 -1.04729 2.09101 0.84737 
-1.04729 2.90917 -0.84737 -1.04729 2.90917 0.84737 -1.0424 2.29124 -0.91566 
-1.0424 2.29124 0.91566 -1.0424 2.70893 -0.91566 -1.0424 2.70893 0.91566 
-1.03437 2.00304 -0.79335 -1.03437 2.00304 0.79335 -1.03232 2.13969 -0.86321 
-1.03232 2.13969 0.86321 -1.03232 2.86049 -0.86321 -1.03232 2.86049 0.86321 
-1.03105 2.34293 -0.92164 -1.03105 2.34293 0.92164 -1.03105 2.65724 -0.92164 
-1.03105 2.65724 0.92164 -1.02071 2.39507 -0.92501 -1.02071 2.39507 0.92501 
-1.02071 2.60511 -0.92501 -1.02071 2.60511 0.92501 -1.01805 2.18963 -0.87655 
-1.01805 2.18963 0.87655 -1.01805 2.81054 -0.87655 -1.01805 2.81054 0.87655 
-1.0159 2.04661 -0.81086 -1.0159 2.04661 0.81086 -1.0159 2.95357 -0.81086 
-1.0159 2.95357 0.81086 -1.0114 2.4475 -0.92576 -1.0114 2.4475 0.92576 
-1.0114 2.55267 -0.92576 -1.0114 2.55267 0.92576 -1.00487 2.24018 -0.8873 
-1.00487 2.24018 0.8873 -1.00487 2.75999 -0.8873 -1.00487 2.75999 0.8873 
-1.00316 2.50009 -0.92388 -1.00316 2.50009 0.92388 -0.99837 2.09134 -0.82631 
-0.99837 2.09134 0.82631 -0.99837 2.90884 -0.82631 -0.99837 2.90884 0.82631 
-0.99185 2.29285 -0.89544 -0.99185 2.29285 0.89544 -0.99185 2.70733 -0.89544 
-0.99185 2.70733 0.89544 -0.98588 2.00412 -0.77074 -0.98588 2.00412 0.77074 
-0.98319 2.14034 -0.8417 -0.98319 2.14034 0.8417 -0.98319 2.85983 -0.8417 
-0.98319 2.85983 0.8417 -0.98063 2.3447 -0.90092 -0.98063 2.3447 0.90092 
-0.98063 2.65547 -0.90092 -0.98063 2.65547 0.90092 -0.97029 2.39727 -0.90374 
-0.97029 2.39727 0.90374 -0.97029 2.60291 -0.90374 -0.97029 2.60291 0.90374 
-0.96917 2.19038 -0.85467 -0.96917 2.19038 0.85467 -0.96917 2.8098 -0.85467 
-0.96917 2.8098 0.85467 -0.96755 2.04801 -0.78781 -0.96755 2.04801 0.78781 
-0.96755 2.95217 -0.78781 -0.96755 2.95217 0.78781 -0.96114 2.44981 -0.90394 
-0.96114 2.44981 0.90394 -0.96114 2.55037 -0.90394 -0.96114 2.55037 0.90394 
-0.95829 2.50009 -0.90399 -0.95829 2.50009 0.90399 -0.95517 2.24234 -0.86492 
-0.95517 2.24234 0.86492 -0.95517 2.75784 -0.86492 -0.95517 2.75784 0.86492 
-0.95055 2.09283 -0.80291 -0.95055 2.09283 0.80291 -0.95055 2.90735 -0.80291 
-0.95055 2.90735 0.80291 -0.94246 2.29507 -0.87257 -0.94246 2.29507 0.87257 
-0.94246 2.70511 -0.87257 -0.94246 2.70511 0.87257 -0.93853 2.00662 -0.74592 
-0.93853 2.00662 0.74592 -0.93548 2.14206 -0.81792 -0.93548 2.14206 0.81792 
-0.93548 2.85811 -0.81792 -0.93548 2.85811 0.81792 -0.93114 2.3472 -0.87742 
-0.93114 2.3472 0.87742 -0.93114 2.65298 -0.87742 -0.93114 2.65298 0.87742 
-0.92112 2.39977 -0.87975 -0.92112 2.39977 0.87975 -0.92112 2.60041 -0.87975 
-0.92112 2.60041 0.87975 -0.92066 2.05048 -0.76254 -0.92066 2.05048 0.76254 
-0.92066 2.9497 -0.76254 -0.92066 2.9497 0.76254 -0.92031 2.19303 -0.83005 
-0.92031 2.19303 0.83005 -0.92031 2.80715 -0.83005 -0.92031 2.80715 0.83005 
-0.91719 2.44987 -0.88195 -0.91719 2.44987 0.88195 -0.91719 2.55031 -0.88195 
-0.91719 2.55031 0.88195 -0.91445 2.50009 -0.88192 -0.91445 2.50009 0.88192 
-0.91061 1.96727 -0.70019 -0.91061 1.96727 0.70019 -0.90649 2.24522 -0.8398 
-0.90649 2.24522 0.8398 -0.90649 2.75496 -0.8398 -0.90649 2.75496 0.8398 
-0.90397 2.09547 -0.77723 -0.90397 2.09547 0.77723 -0.90397 2.9047 -0.77723 
-0.90397 2.9047 0.77723 -0.8944 2.2979 -0.84711 -0.8944 2.2979 0.84711 
-0.8944 2.70227 -0.84711 -0.8944 2.70227 0.84711 -0.89163 2.01046 -0.71834 
-0.89163 2.01046 0.71834 -0.88766 2.14551 -0.79126 -0.88766 2.14551 0.79126 
-0.88766 2.85466 -0.79126 -0.88766 2.85466 0.79126 -0.88327 2.3502 -0.85144 
-0.88327 2.3502 0.85144 -0.88327 2.64998 -0.85144 -0.88327 2.64998 0.85144 
-0.87808 2.39987 -0.85565 -0.87808 2.39987 0.85565 -0.87808 2.60031 -0.85565 
-0.87808 2.60031 0.85565 -0.87416 2.45003 -0.85771 -0.87416 2.45003 0.85771 
-0.87416 2.55015 -0.85771 -0.87416 2.55015 0.85771 -0.87396 2.05463 -0.73454 
-0.87396 2.05463 0.73454 -0.87396 2.94554 -0.73454 -0.87396 2.94554 0.73454 
-0.87284 2.1966 -0.80295 -0.87284 2.1966 0.80295 -0.87284 2.80357 -0.80295 
-0.87284 2.80357 0.80295 -0.87174 2.50009 -0.85773 -0.87174 2.50009 0.85773 
-0.85953 2.24859 -0.81225 -0.85953 2.24859 0.81225 -0.85953 2.75158 -0.81225 
-0.85953 2.75158 0.81225 -0.85875 2.09927 -0.74934 -0.85875 2.09927 0.74934 
-0.85875 2.90091 -0.74934 -0.85875 2.90091 0.74934 -0.84779 2.30133 -0.81914 
-0.84779 2.30133 0.81914 -0.84779 2.69884 -0.81914 -0.84779 2.69884 0.81914 
-0.8462 2.01575 -0.68862 -0.8462 2.01575 0.68862 -0.84265 2.14957 -0.76294 
-0.84265 2.14957 0.76294 -0.84265 2.85061 -0.76294 -0.84265 2.85061 0.76294 
-0.84135 2.35058 -0.82533 -0.84135 2.35058 0.82533 -0.84135 2.64959 -0.82533 
-0.84135 2.64959 0.82533 -0.83628 2.40021 -0.82946 -0.83628 2.40021 0.82946 
-0.83628 2.59997 -0.82946 -0.83628 2.59997 0.82946 -0.83258 2.45009 -0.83151 
-0.83258 2.45009 0.83151 -0.83258 2.55009 -0.83151 -0.83258 2.55009 0.83151 
-0.83027 2.50009 -0.83147 -0.83027 2.50009 0.83147 -0.82994 2.05943 -0.70484 
-0.82994 2.05943 0.70484 -0.82994 2.94074 -0.70484 -0.82994 2.94074 0.70484 
-0.82789 2.20118 -0.77417 -0.82789 2.20118 0.77417 -0.82789 2.79899 -0.77417 
-0.82789 2.79899 0.77417 -0.81503 2.10419 -0.71933 -0.81503 2.10419 0.71933 
-0.81503 2.89598 -0.71933 -0.81503 2.89598 0.71933 -0.81482 2.2534 -0.78299 
-0.81482 2.2534 0.78299 -0.81482 2.74678 -0.78299 -0.81482 2.74678 0.78299 
-0.80665 2.3015 -0.79063 -0.80665 2.3015 0.79063 -0.80665 2.69867 -0.79063 
-0.80665 2.69867 0.79063 -0.80338 2.02153 -0.65706 -0.80338 2.02153 0.65706 
-0.80021 2.35083 -0.79671 -0.80021 2.35083 0.79671 -0.80021 2.64934 -0.79671 
-0.80021 2.64934 0.79671 -0.7989 2.15489 -0.73235 -0.7989 2.15489 0.73235 
-0.7989 2.84529 -0.73235 -0.7989 2.84529 0.73235 -0.79503 2.40078 -0.80067 
-0.79503 2.40078 0.80067 -0.79503 2.5994 -0.80067 -0.79503 2.5994 0.80067 
-0.79135 2.45073 -0.80258 -0.79135 2.45073 0.80258 -0.79135 2.54945 -0.80258 
-0.79135 2.54945 0.80258 -0.79014 2.50009 -0.80321 -0.79014 2.50009 0.80321 
-0.78731 2.06548 -0.67296 -0.78731 2.06548 0.67296 -0.78731 2.93469 -0.67296 
-0.78731 2.93469 0.67296 -0.78454 2.20662 -0.74318 -0.78454 2.20662 0.74318 
-0.78454 2.79356 -0.74318 -0.78454 2.79356 0.74318 -0.775 2.2541 -0.75257 
-0.775 2.2541 0.75257 -0.775 2.74608 -0.75257 -0.775 2.74608 0.75257 
-0.77293 2.11025 -0.68728 -0.77293 2.11025 0.68728 -0.77293 2.88993 -0.68728 
-0.77293 2.88993 0.68728 -0.76696 2.30217 -0.76014 -0.76696 2.30217 0.76014 
-0.76696 2.698 -0.76014 -0.76696 2.698 0.76014 -0.76032 2.3517 -0.76597 
-0.76032 2.3517 0.76597 -0.76032 2.64848 -0.76597 -0.76032 2.64848 0.76597 
-0.75708 2.16122 -0.69987 -0.75708 2.16122 0.69987 -0.75708 2.83896 -0.69987 
-0.75708 2.83896 0.69987 -0.75527 2.4016 -0.76986 -0.75527 2.4016 0.76986 
-0.75527 2.59857 -0.76986 -0.75527 2.59857 0.76986 -0.75259 2.45078 -0.77237 
-0.75259 2.45078 0.77237 -0.75259 2.54939 -0.77237 -0.75259 2.54939 0.77237 
-0.75145 2.50009 -0.77301 -0.75145 2.50009 0.77301 -0.74663 2.07253 -0.63922 
-0.74663 2.07253 0.63922 -0.74663 2.92764 -0.63922 -0.74663 2.92764 0.63922 
-0.74605 2.20784 -0.71082 -0.74605 2.20784 0.71082 -0.74605 2.79234 -0.71082 
-0.74605 2.79234 0.71082 -0.73654 2.25541 -0.7201 -0.73654 2.25541 0.7201 
-0.73654 2.74476 -0.7201 -0.73654 2.74476 0.7201 -0.73256 2.1174 -0.65328 
-0.73256 2.1174 0.65328 -0.73256 2.88277 -0.65328 -0.73256 2.88277 0.65328 
-0.72882 2.30334 -0.72774 -0.72882 2.30334 0.72774 -0.72882 2.69684 -0.72774 
-0.72882 2.69684 0.72774 -0.72221 2.35295 -0.73344 -0.72221 2.35295 0.73344 
-0.72221 2.64723 -0.73344 -0.72221 2.64723 0.73344 -0.72007 2.1632 -0.66577 
-0.72007 2.1632 0.66577 -0.72007 2.83698 -0.66577 -0.72007 2.83698 0.66577 
-0.71789 2.40172 -0.73768 -0.71789 2.40172 0.73768 -0.71789 2.59846 -0.73768 
-0.71789 2.59846 0.73768 -0.71518 2.45096 -0.74014 -0.71518 2.45096 0.74014 
-0.71518 2.54921 -0.74014 -0.71518 2.54921 0.74014 -0.71428 2.50009 -0.74095 
-0.71428 2.50009 0.74095 -0.71288 2.06548 -0.59854 -0.71288 2.06548 0.59854 
-0.70918 2.2098 -0.67666 -0.70918 2.2098 0.67666 -0.70918 2.79037 -0.67666 
-0.70918 2.79037 0.67666 -0.69993 2.25711 -0.68592 -0.69993 2.25711 0.68592 
-0.69993 2.74307 -0.68592 -0.69993 2.74307 0.68592 -0.69856 2.11025 -0.61292 
-0.69856 2.11025 0.61292 -0.69856 2.88993 -0.61292 -0.69856 2.88993 0.61292 
-0.69232 2.69518 -0.69352 -0.69232 2.69518 0.69352 -2.1595 -2.06038 -0.61292 
-2.1595 -2.06038 0.61292 -2.14888 -2.15993 -0.67666 -2.14888 -2.15993 0.67666 
-2.13799 -2.11333 -0.66577 -2.13799 -2.11333 0.66577 -2.1255 -2.06754 -0.65328 
-2.1255 -2.06754 0.65328 -2.12152 -2.20554 -0.7201 -2.12152 -2.20554 0.7201 
-2.11201 -2.15797 -0.71082 -2.11201 -2.15797 0.71082 -2.11143 -2.02266 -0.63922 
-2.11143 -2.02266 0.63922 -2.10099 -2.11135 -0.69987 -2.10099 -2.11135 0.69987 
-2.09111 -2.2523 -0.76014 -2.09111 -2.2523 0.76014 -2.08514 -2.06038 -0.68728 
-2.08514 -2.06038 0.68728 -2.08306 -2.20423 -0.75257 -2.08306 -2.20423 0.75257 
-2.07352 -2.15675 -0.74318 -2.07352 -2.15675 0.74318 -2.07075 -2.01561 -0.67296 
-2.07075 -2.01561 0.67296 -2.05916 -2.10502 -0.73235 -2.05916 -2.10502 0.73235 
-2.05785 -2.30096 -0.79671 -2.05785 -2.30096 0.79671 -2.05142 -2.25163 -0.79063 
-2.05142 -2.25163 0.79063 -2.04324 -2.20353 -0.78299 -2.04324 -2.20353 0.78299 
-2.04303 -2.05433 -0.71933 -2.04303 -2.05433 0.71933 -2.03017 -2.15131 -0.77417 
-2.03017 -2.15131 0.77417 -2.02812 -2.00956 -0.70484 -2.02812 -2.00956 0.70484 
-2.02178 -2.35034 -0.82946 -2.02178 -2.35034 0.82946 -2.01671 -2.30071 -0.82533 
-2.01671 -2.30071 0.82533 -2.01541 -2.0997 -0.76294 -2.01541 -2.0997 0.76294 
-2.01186 -1.96588 -0.68862 -2.01186 -1.96588 0.68862 -2.01027 -2.25146 -0.81914 
-2.01027 -2.25146 0.81914 -1.99931 -2.0494 -0.74934 -1.99931 -2.0494 0.74934 
-1.99853 -2.19872 -0.81225 -1.99853 -2.19872 0.81225 -1.98632 -2.45022 -0.85773 
-1.98632 -2.45022 0.85773 -1.98522 -2.14673 -0.80295 -1.98522 -2.14673 0.80295 
-1.9841 -2.00476 -0.73454 -1.9841 -2.00476 0.73454 -1.98391 -2.40016 -0.85771 
-1.98391 -2.40016 0.85771 -1.97998 -2.35 -0.85565 -1.97998 -2.35 0.85565 
-1.97479 -2.30033 -0.85144 -1.97479 -2.30033 0.85144 -1.9704 -2.09564 -0.79126 
-1.9704 -2.09564 0.79126 -1.96643 -1.96059 -0.71834 -1.96643 -1.96059 0.71834 
-1.96366 -2.24803 -0.84711 -1.96366 -2.24803 0.84711 -1.95409 -2.0456 -0.77723 
-1.95409 -2.0456 0.77723 -1.95157 -2.19535 -0.8398 -1.95157 -2.19535 0.8398 
-1.94361 -2.45022 -0.88192 -1.94361 -2.45022 0.88192 -1.94087 -2.50044 -0.88195 
-1.94087 -2.50044 0.88195 -1.94087 -2.4 -0.88195 -1.94087 -2.4 0.88195 
-1.93776 -2.14316 -0.83005 -1.93776 -2.14316 0.83005 -1.9374 -2.00061 -0.76254 
-1.9374 -2.00061 0.76254 -1.93694 -2.3499 -0.87975 -1.93694 -2.3499 0.87975 
-1.92692 -2.29733 -0.87742 -1.92692 -2.29733 0.87742 -1.92258 -2.09219 -0.81792 
-1.92258 -2.09219 0.81792 -1.91953 -1.95675 -0.74592 -1.91953 -1.95675 0.74592 
-1.9156 -2.2452 -0.87257 -1.9156 -2.2452 0.87257 -1.90751 -2.04296 -0.80291 
-1.90751 -2.04296 0.80291 -1.90289 -2.19247 -0.86492 -1.90289 -2.19247 0.86492 
-1.90054 -1.91414 -0.72743 -1.90054 -1.91414 0.72743 -1.89977 -2.45022 -0.90399 
-1.89977 -2.45022 0.90399 -1.89692 -2.5005 -0.90394 -1.89692 -2.5005 0.90394 
-1.89692 -2.39994 -0.90394 -1.89692 -2.39994 0.90394 -1.89051 -1.99814 -0.78781 
-1.89051 -1.99814 0.78781 -1.88889 -2.14051 -0.85467 -1.88889 -2.14051 0.85467 
-1.88777 -2.55304 -0.90374 -1.88777 -2.55304 0.90374 -1.88777 -2.3474 -0.90374 
-1.88777 -2.3474 0.90374 -1.87743 -2.6056 -0.90092 -1.87743 -2.6056 0.90092 
-1.87743 -2.29483 -0.90092 -1.87743 -2.29483 0.90092 -1.87487 -2.09047 -0.8417 
-1.87487 -2.09047 0.8417 -1.87218 -1.95425 -0.77074 -1.87218 -1.95425 0.77074 
-1.86621 -2.24298 -0.89544 -1.86621 -2.24298 0.89544 -1.85969 -2.04147 -0.82631 
-1.85969 -2.04147 0.82631 -1.8549 -2.45022 -0.92388 -1.8549 -2.45022 0.92388 
-1.85319 -2.19031 -0.8873 -1.85319 -2.19031 0.8873 -1.85289 -1.91187 -0.75184 
-1.85289 -1.91187 0.75184 -1.84666 -2.5028 -0.92576 -1.84666 -2.5028 0.92576 
-1.84666 -2.39764 -0.92576 -1.84666 -2.39764 0.92576 -1.84216 -1.99674 -0.81086 
-1.84216 -1.99674 0.81086 -1.84001 -2.13976 -0.87655 -1.84001 -2.13976 0.87655 
-1.83735 -2.55524 -0.92501 -1.83735 -2.55524 0.92501 -1.83735 -2.3452 -0.92501 
-1.83735 -2.3452 0.92501 -1.82701 -2.60737 -0.92164 -1.82701 -2.60737 0.92164 
-1.82701 -2.29306 -0.92164 -1.82701 -2.29306 0.92164 -1.82574 -2.08982 -0.86321 
-1.82574 -2.08982 0.86321 -1.82369 -1.95317 -0.79335 -1.82369 -1.95317 0.79335 
-1.81816 -1.85316 -0.72377 -1.81816 -1.85316 0.72377 -1.81566 -2.65907 -0.91566 
-1.81566 -2.65907 0.91566 -1.81566 -2.24137 -0.91566 -1.81566 -2.24137 0.91566 
-1.81077 -2.04114 -0.84737 -1.81077 -2.04114 0.84737 -1.80911 -2.45022 -0.94154 
-1.80911 -2.45022 0.94154 -1.80334 -2.71016 -0.90708 -1.80334 -2.71016 0.90708 
-1.80334 -2.19027 -0.90708 -1.80334 -2.19027 0.90708 -1.80065 -2.50284 -0.94306 
-1.80065 -2.50284 0.94306 -1.80065 -2.39759 -0.94306 -1.80065 -2.39759 0.94306 
-1.79298 -1.9966 -0.83147 -1.79298 -1.9966 0.83147 -1.791 -2.55553 -0.94196 
-1.791 -2.55553 0.94196 -1.791 -2.34491 -0.94196 -1.791 -2.34491 0.94196 
-1.79008 -2.13991 -0.89592 -1.79008 -2.13991 0.89592 -1.78985 -1.89315 -0.76733 
-1.78985 -1.89315 0.76733 -1.78044 -2.60766 -0.93819 -1.78044 -2.60766 0.93819 
-1.78044 -2.29278 -0.93819 -1.78044 -2.29278 0.93819 -1.77592 -2.09043 -0.88222 
-1.77592 -2.09043 0.88222 -1.76816 -2.66048 -0.93178 -1.76816 -2.66048 0.93178 
-1.76816 -2.23996 -0.93178 -1.76816 -2.23996 0.93178 -1.7625 -2.45022 -0.95694 
-1.7625 -2.45022 0.95694 -1.76089 -2.04197 -0.86603 -1.76089 -2.04197 0.86603 
-1.75966 -1.93571 -0.80787 -1.75966 -1.93571 0.80787 -1.7556 -2.71151 -0.92272 
-1.7556 -2.71151 0.92272 -1.7556 -2.18893 -0.92272 -1.7556 -2.18893 0.92272 
-1.75428 -1.83616 -0.73714 -1.75428 -1.83616 0.73714 -1.75359 -2.50297 -0.95815 
-1.75359 -2.50297 0.95815 -1.75359 -2.39747 -0.95815 -1.75359 -2.39747 0.95815 
-1.74387 -2.55557 -0.95661 -1.74387 -2.55557 0.95661 -1.74387 -2.34487 -0.95661 
-1.74387 -2.34487 0.95661 -1.74196 -2.762 -0.91106 -1.74196 -2.762 0.91106 
-1.74196 -2.13844 -0.91106 -1.74196 -2.13844 0.91106 -1.73227 -2.6087 -0.9525 
-1.73227 -2.6087 0.9525 -1.73227 -2.29174 -0.9525 -1.73227 -2.29174 0.9525 
-1.72829 -1.98004 -0.84461 -1.72829 -1.98004 0.84461 -1.72757 -2.81135 -0.89687 
-1.72757 -2.81135 0.89687 -1.72757 -2.08909 -0.89687 -1.72757 -2.08909 0.89687 
-1.72485 -1.87715 -0.7796 -1.72485 -1.87715 0.7796 -1.7199 -2.66137 -0.94555 
-1.7199 -2.66137 0.94555 -1.7199 -2.23907 -0.94555 -1.7199 -2.23907 0.94555 
-1.7152 -2.45022 -0.97003 -1.7152 -2.45022 0.97003 -1.70687 -2.7124 -0.93606 
-1.70687 -2.7124 0.93606 -1.70687 -2.18804 -0.93606 -1.70687 -2.18804 0.93606 
-1.7061 -2.50301 -0.97083 -1.7061 -2.50301 0.97083 -1.7061 -2.39743 -0.97083 
-1.7061 -2.39743 0.97083 -1.69497 -2.55617 -0.9691 -1.69497 -2.55617 0.9691 
-1.69497 -2.34427 -0.9691 -1.69497 -2.34427 0.9691 -1.69431 -1.92063 -0.81866 
-1.69431 -1.92063 0.81866 -1.69316 -2.76268 -0.92388 -1.69316 -2.76268 0.92388 
-1.69316 -2.13776 -0.92388 -1.69316 -2.13776 0.92388 -1.69009 -2.86638 -0.88281 
-1.69009 -2.86638 0.88281 -1.69009 -2.03406 -0.88281 -1.69009 -2.03406 0.88281 
-1.68912 -1.82196 -0.74716 -1.68912 -1.82196 0.74716 -1.68317 -2.60929 -0.96447 
-1.68317 -2.60929 0.96447 -1.68317 -2.29115 -0.96447 -1.68317 -2.29115 0.96447 
-1.67103 -2.66172 -0.95694 -1.67103 -2.66172 0.95694 -1.67103 -2.23872 -0.95694 
-1.67103 -2.23872 0.95694 -1.66731 -2.45022 -0.98079 -1.66731 -2.45022 0.98079 
-1.65914 -1.86405 -0.78833 -1.65914 -1.86405 0.78833 -1.6578 -2.71267 -0.94693 
-1.6578 -2.71267 0.94693 -1.6578 -2.18776 -0.94693 -1.6578 -2.18776 0.94693 
-1.65675 -2.92732 -0.85926 -1.65675 -2.92732 0.85926 -1.65675 -1.97312 -0.85926 
-1.65675 -1.97312 0.85926 -1.65667 -2.50344 -0.9814 -1.65667 -2.50344 0.9814 
-1.65667 -2.397 -0.9814 -1.65667 -2.397 0.9814 -1.65606 -2.81822 -0.91147 
-1.65606 -2.81822 0.91147 -1.65606 -2.08222 -0.91147 -1.65606 -2.08222 0.91147 
-1.65134 -1.76852 -0.70937 -1.65134 -1.76852 0.70937 -1.6455 -2.55651 -0.97912 
-1.6455 -2.55651 0.97912 -1.6455 -2.34393 -0.97912 -1.6455 -2.34393 0.97912 
-1.63381 -2.60926 -0.97396 -1.63381 -2.60926 0.97396 -1.63381 -2.29118 -0.97396 
-1.63381 -2.29118 0.97396 -1.62297 -1.81062 -0.75378 -1.62297 -1.81062 0.75378 
-1.6218 -1.91438 -0.83097 -1.6218 -1.91438 0.83097 -1.62165 -2.66154 -0.96593 
-1.62165 -2.66154 0.96593 -1.62165 -2.23889 -0.96593 -1.62165 -2.23889 0.96593 
-1.62079 -2.7682 -0.93638 -1.62079 -2.7682 0.93638 -1.62079 -2.13223 -0.93638 
-1.62079 -2.13223 0.93638 -1.61895 -2.45022 -0.98918 -1.61895 -2.45022 0.98918 
-1.61812 -2.87206 -0.89486 -1.61812 -2.87206 0.89486 -1.61812 -2.02838 -0.89486 
-1.61812 -2.02838 0.89486 -1.60816 -2.50348 -0.98928 -1.60816 -2.50348 0.98928 
-1.60816 -2.39696 -0.98928 -1.60816 -2.39696 0.98928 -1.59669 -2.55678 -0.98648 
-1.59669 -2.55678 0.98648 -1.59669 -2.34366 -0.98648 -1.59669 -2.34366 0.98648 
-1.58605 -1.85914 -0.79855 -1.58605 -1.85914 0.79855 -1.586 -1.76061 -0.71519 
-1.586 -1.76061 0.71519 -1.58489 -2.71738 -0.95704 -1.58489 -2.71738 0.95704 
-1.58489 -2.18306 -0.95704 -1.58489 -2.18306 0.95704 -1.58485 -2.60951 -0.98079 
-1.58485 -2.60951 0.98079 -1.58485 -2.29093 -0.98079 -1.58485 -2.29093 0.98079 
-1.5836 -2.93203 -0.86917 -1.5836 -2.93203 0.86917 -1.5836 -1.96841 -0.86917 
-1.5836 -1.96841 0.86917 -1.58311 -2.82284 -0.92133 -1.58311 -2.82284 0.92133 
-1.58311 -2.0776 -0.92133 -1.58311 -2.0776 0.92133 -1.57024 -2.45022 -0.99518 
-1.57024 -2.45022 0.99518 -1.55904 -2.50359 -0.99479 -1.55904 -2.50359 0.99479 
-1.55904 -2.39685 -0.99479 -1.55904 -2.39685 0.99479 -1.54847 -2.98938 -0.83874 
-1.54847 -2.98938 0.83874 -1.54847 -1.91106 -0.83874 -1.54847 -1.91106 0.83874 
-1.54841 -1.71429 -0.67276 -1.54841 -1.71429 0.67276 -1.54781 -1.80507 -0.76031 
-1.54781 -1.80507 0.76031 -1.54762 -2.77201 -0.94381 -1.54762 -2.77201 0.94381 
-1.54762 -2.12843 -0.94381 -1.54762 -2.12843 0.94381 -1.54758 -2.55679 -0.99144 
-1.54758 -2.55679 0.99144 -1.54758 -2.34364 -0.99144 -1.54758 -2.34364 0.99144 
-1.54714 -2.66334 -0.97415 -1.54714 -2.66334 0.97415 -1.54714 -2.2371 -0.97415 
-1.54714 -2.2371 0.97415 -1.54536 -2.87548 -0.90211 -1.54536 -2.87548 0.90211 
-1.54536 -2.02496 -0.90211 -1.54536 -2.02496 0.90211 -1.52129 -2.45022 -0.9988 
-1.52129 -2.45022 0.9988 -1.51045 -3.04503 -0.80296 -1.51045 -3.04503 0.80296 
-1.51045 -1.85541 -0.80296 -1.51045 -1.85541 0.80296 -1.51045 -2.93439 -0.87414 
-1.51045 -2.93439 0.87414 -1.51045 -1.96605 -0.87414 -1.51045 -1.96605 0.87414 
-1.51042 -1.75687 -0.71959 -1.51042 -1.75687 0.71959 -1.51001 -2.71859 -0.96257 
-1.51001 -2.71859 0.96257 -1.51001 -2.18184 -0.96257 -1.51001 -2.18184 0.96257 
-1.51 -2.82517 -0.92628 -1.51 -2.82517 0.92628 -1.51 -2.07527 -0.92628 
-1.51 -2.07527 0.92628 -1.50998 -2.61072 -0.98631 -1.50998 -2.61072 0.98631 
-1.50998 -2.28972 -0.98631 -1.50998 -2.28972 0.98631 -1.50998 -2.50362 -0.99786 
-1.50998 -2.50362 0.99786 -1.50998 -2.39682 -0.99786 -1.50998 -2.39682 0.99786 
-1.47222 -2.99096 -0.84119 -1.47222 -2.99096 0.84119 -1.47222 -2.87662 -0.90453 
-1.47222 -2.87662 0.90453 -1.47222 -2.77292 -0.9465 -1.47222 -2.77292 0.9465 
-1.47222 -2.66394 -0.97689 -1.47222 -2.66394 0.97689 -1.47222 -2.5571 -0.99427 
-1.47222 -2.5571 0.99427 -1.47222 -2.45022 -1 -1.47222 -2.45022 1 
-1.47222 -2.34334 -0.99427 -1.47222 -2.34334 0.99427 -1.47222 -2.23649 -0.97689 
-1.47222 -2.23649 0.97689 -1.47222 -2.12751 -0.9465 -1.47222 -2.12751 0.9465 
-1.47222 -2.02382 -0.90453 -1.47222 -2.02382 0.90453 -1.47222 -1.90948 -0.84119 
-1.47222 -1.90948 0.84119 -1.47222 -1.80322 -0.76249 -1.47222 -1.80322 0.76249 
-1.47222 -1.71215 -0.67472 -1.47222 -1.71215 0.67472 -1.43446 -2.50362 -0.99786 
-1.43446 -2.50362 0.99786 -1.43446 -2.39682 -0.99786 -1.43446 -2.39682 0.99786 
-1.43446 -2.61072 -0.98631 -1.43446 -2.61072 0.98631 -1.43446 -2.28972 -0.98631 
-1.43446 -2.28972 0.98631 -1.43443 -2.82517 -0.92628 -1.43443 -2.82517 0.92628 
-1.43443 -2.07527 -0.92628 -1.43443 -2.07527 0.92628 -1.43443 -2.71859 -0.96257 
-1.43443 -2.71859 0.96257 -1.43443 -2.18184 -0.96257 -1.43443 -2.18184 0.96257 
-1.43402 -1.67192 -0.62674 -1.43402 -1.67192 0.62674 -1.43402 -1.75687 -0.71959 
-1.43402 -1.75687 0.71959 -1.43398 -2.93439 -0.87414 -1.43398 -2.93439 0.87414 
-1.43398 -1.96605 -0.87414 -1.43398 -1.96605 0.87414 -1.43398 -3.04503 -0.80296 
-1.43398 -3.04503 0.80296 -1.43398 -1.85541 -0.80296 -1.43398 -1.85541 0.80296 
-1.42315 -2.45022 -0.9988 -1.42315 -2.45022 0.9988 -1.39907 -2.87548 -0.90211 
-1.39907 -2.87548 0.90211 -1.39907 -2.02496 -0.90211 -1.39907 -2.02496 0.90211 
-1.39729 -2.66334 -0.97415 -1.39729 -2.66334 0.97415 -1.39729 -2.2371 -0.97415 
-1.39729 -2.2371 0.97415 -1.39686 -2.55679 -0.99144 -1.39686 -2.55679 0.99144 
-1.39686 -2.34364 -0.99144 -1.39686 -2.34364 0.99144 -1.39682 -2.77201 -0.94381 
-1.39682 -2.77201 0.94381 -1.39682 -2.12843 -0.94381 -1.39682 -2.12843 0.94381 
-1.39662 -1.80507 -0.76031 -1.39662 -1.80507 0.76031 -1.39602 -1.71429 -0.67276 
-1.39602 -1.71429 0.67276 -1.39597 -2.98938 -0.83874 -1.39597 -2.98938 0.83874 
-1.39597 -1.91106 -0.83874 -1.39597 -1.91106 0.83874 -1.3854 -2.50359 -0.99479 
-1.3854 -2.50359 0.99479 -1.3854 -2.39685 -0.99479 -1.3854 -2.39685 0.99479 
-1.3742 -2.45022 -0.99518 -1.3742 -2.45022 0.99518 -1.36133 -2.82284 -0.92133 
-1.36133 -2.82284 0.92133 -1.36133 -2.0776 -0.92133 -1.36133 -2.0776 0.92133 
-1.36084 -2.93203 -0.86917 -1.36084 -2.93203 0.86917 -1.36084 -1.96841 -0.86917 
-1.36084 -1.96841 0.86917 -1.35958 -2.60951 -0.98079 -1.35958 -2.60951 0.98079 
-1.35958 -2.29093 -0.98079 -1.35958 -2.29093 0.98079 -1.35955 -2.71738 -0.95704 
-1.35955 -2.71738 0.95704 -1.35955 -2.18306 -0.95704 -1.35955 -2.18306 0.95704 
-1.35844 -1.76061 -0.71519 -1.35844 -1.76061 0.71519 -1.35839 -1.85914 -0.79855 
-1.35839 -1.85914 0.79855 -1.34775 -2.55678 -0.98648 -1.34775 -2.55678 0.98648 
-1.34775 -2.34366 -0.98648 -1.34775 -2.34366 0.98648 -1.33628 -2.50348 -0.98928 
-1.33628 -2.50348 0.98928 -1.33628 -2.39696 -0.98928 -1.33628 -2.39696 0.98928 
-1.33048 -1.72033 -0.66871 -1.33048 -1.72033 0.66871 -1.32632 -2.87206 -0.89486 
-1.32632 -2.87206 0.89486 -1.32632 -2.02838 -0.89486 -1.32632 -2.02838 0.89486 
-1.32549 -2.45022 -0.98918 -1.32549 -2.45022 0.98918 -1.32364 -2.7682 -0.93638 
-1.32364 -2.7682 0.93638 -1.32364 -2.13223 -0.93638 -1.32364 -2.13223 0.93638 
-1.32279 -2.66154 -0.96593 -1.32279 -2.66154 0.96593 -1.32279 -2.23889 -0.96593 
-1.32279 -2.23889 0.96593 -1.32264 -2.98606 -0.83097 -1.32264 -2.98606 0.83097 
-1.32264 -1.91438 -0.83097 -1.32264 -1.91438 0.83097 -1.32146 -1.81062 -0.75378 
-1.32146 -1.81062 0.75378 -1.31063 -2.60926 -0.97396 -1.31063 -2.60926 0.97396 
-1.31063 -2.29118 -0.97396 -1.31063 -2.29118 0.97396 -1.29894 -2.55651 -0.97912 
-1.29894 -2.55651 0.97912 -1.29894 -2.34393 -0.97912 -1.29894 -2.34393 0.97912 
-1.2931 -1.76852 -0.70937 -1.2931 -1.76852 0.70937 -1.28837 -2.81822 -0.91147 
-1.28837 -2.81822 0.91147 -1.28837 -2.08222 -0.91147 -1.28837 -2.08222 0.91147 
-1.28776 -2.50344 -0.9814 -1.28776 -2.50344 0.9814 -1.28776 -2.397 -0.9814 
-1.28776 -2.397 0.9814 -1.28769 -2.92732 -0.85926 -1.28769 -2.92732 0.85926 
-1.28769 -1.97312 -0.85926 -1.28769 -1.97312 0.85926 -1.28663 -2.71267 -0.94693 
-1.28663 -2.71267 0.94693 -1.28663 -2.18776 -0.94693 -1.28663 -2.18776 0.94693 
-1.28529 -1.86405 -0.78833 -1.28529 -1.86405 0.78833 -1.27713 -2.45022 -0.98079 
-1.27713 -2.45022 0.98079 -1.27341 -2.66172 -0.95694 -1.27341 -2.66172 0.95694 
-1.27341 -2.23872 -0.95694 -1.27341 -2.23872 0.95694 -1.26127 -2.60929 -0.96447 
-1.26127 -2.60929 0.96447 -1.26127 -2.29115 -0.96447 -1.26127 -2.29115 0.96447 
-1.25531 -1.82196 -0.74716 -1.25531 -1.82196 0.74716 -1.25435 -2.86638 -0.88281 
-1.25435 -2.86638 0.88281 -1.25435 -2.03406 -0.88281 -1.25435 -2.03406 0.88281 
-1.25128 -2.76268 -0.92388 -1.25128 -2.76268 0.92388 -1.25128 -2.13776 -0.92388 
-1.25128 -2.13776 0.92388 -1.25013 -1.92063 -0.81866 -1.25013 -1.92063 0.81866 
-1.24947 -2.55617 -0.9691 -1.24947 -2.55617 0.9691 -1.24947 -2.34427 -0.9691 
-1.24947 -2.34427 0.9691 -1.23833 -2.50301 -0.97083 -1.23833 -2.50301 0.97083 
-1.23833 -2.39743 -0.97083 -1.23833 -2.39743 0.97083 -1.23757 -2.7124 -0.93606 
-1.23757 -2.7124 0.93606 -1.23757 -2.18804 -0.93606 -1.23757 -2.18804 0.93606 
-1.22924 -2.45022 -0.97003 -1.22924 -2.45022 0.97003 -1.22453 -2.66137 -0.94555 
-1.22453 -2.66137 0.94555 -1.22453 -2.23907 -0.94555 -1.22453 -2.23907 0.94555 
-1.21959 -1.87715 -0.7796 -1.21959 -1.87715 0.7796 -1.21686 -2.81135 -0.89687 
-1.21686 -2.81135 0.89687 -1.21686 -2.08909 -0.89687 -1.21686 -2.08909 0.89687 
-1.21615 -2.9204 -0.84461 -1.21615 -2.9204 0.84461 -1.21615 -1.98004 -0.84461 
-1.21615 -1.98004 0.84461 -1.21216 -2.6087 -0.9525 -1.21216 -2.6087 0.9525 
-1.21216 -2.29174 -0.9525 -1.21216 -2.29174 0.9525 -1.20247 -2.762 -0.91106 
-1.20247 -2.762 0.91106 -1.20247 -2.13844 -0.91106 -1.20247 -2.13844 0.91106 
-1.20057 -2.55557 -0.95661 -1.20057 -2.55557 0.95661 -1.20057 -2.34487 -0.95661 
-1.20057 -2.34487 0.95661 -1.19085 -2.50297 -0.95815 -1.19085 -2.50297 0.95815 
-1.19085 -2.39747 -0.95815 -1.19085 -2.39747 0.95815 -1.18883 -2.71151 -0.92272 
-1.18883 -2.71151 0.92272 -1.18883 -2.18893 -0.92272 -1.18883 -2.18893 0.92272 
-1.18477 -1.93571 -0.80787 -1.18477 -1.93571 0.80787 -1.18354 -2.85847 -0.86603 
-1.18354 -2.85847 0.86603 -1.18354 -2.04197 -0.86603 -1.18354 -2.04197 0.86603 
-1.18193 -2.45022 -0.95694 -1.18193 -2.45022 0.95694 -1.17628 -2.66048 -0.93178 
-1.17628 -2.66048 0.93178 -1.17628 -2.23996 -0.93178 -1.17628 -2.23996 0.93178 
-1.16852 -2.81001 -0.88222 -1.16852 -2.81001 0.88222 -1.16852 -2.09043 -0.88222 
-1.16852 -2.09043 0.88222 -1.16399 -2.60766 -0.93819 -1.16399 -2.60766 0.93819 
-1.16399 -2.29278 -0.93819 -1.16399 -2.29278 0.93819 -1.15436 -2.76053 -0.89592 
-1.15436 -2.76053 0.89592 -1.15436 -2.13991 -0.89592 -1.15436 -2.13991 0.89592 
-1.15344 -2.55553 -0.94196 -1.15344 -2.55553 0.94196 -1.15344 -2.34491 -0.94196 
-1.15344 -2.34491 0.94196 -1.14378 -2.50284 -0.94306 -1.14378 -2.50284 0.94306 
-1.14378 -2.39759 -0.94306 -1.14378 -2.39759 0.94306 -1.14109 -2.71016 -0.90708 
-1.14109 -2.71016 0.90708 -1.14109 -2.19027 -0.90708 -1.14109 -2.19027 0.90708 
-1.13533 -2.45022 -0.94154 -1.13533 -2.45022 0.94154 -1.13366 -2.8593 -0.84737 
-1.13366 -2.8593 0.84737 -1.12877 -2.65907 -0.91566 -1.12877 -2.65907 0.91566 
-1.12877 -2.24137 -0.91566 -1.12877 -2.24137 0.91566 -1.11869 -2.81062 -0.86321 
-1.11869 -2.81062 0.86321 -1.11869 -2.08982 -0.86321 -1.11869 -2.08982 0.86321 
-1.11742 -2.60737 -0.92164 -1.11742 -2.60737 0.92164 -1.11742 -2.29306 -0.92164 
-1.11742 -2.29306 0.92164 -1.10708 -2.55524 -0.92501 -1.10708 -2.55524 0.92501 
-1.10708 -2.3452 -0.92501 -1.10708 -2.3452 0.92501 -1.10442 -2.76067 -0.87655 
-1.10442 -2.76067 0.87655 -1.10442 -2.13976 -0.87655 -1.10442 -2.13976 0.87655 
-1.09778 -2.5028 -0.92576 -1.09778 -2.5028 0.92576 -1.09778 -2.39764 -0.92576 
-1.09778 -2.39764 0.92576 -1.09124 -2.71012 -0.8873 -1.09124 -2.71012 0.8873 
-1.09124 -2.19031 -0.8873 -1.09124 -2.19031 0.8873 -1.08953 -2.45022 -0.92388 
-1.08953 -2.45022 0.92388 -1.07822 -2.65746 -0.89544 -1.07822 -2.65746 0.89544 
-1.07822 -2.24298 -0.89544 -1.07822 -2.24298 0.89544 -1.06957 -2.80997 -0.8417 
-1.06957 -2.80997 0.8417 -1.067 -2.6056 -0.90092 -1.067 -2.6056 0.90092 
-1.067 -2.29483 -0.90092 -1.067 -2.29483 0.90092 -1.05667 -2.55304 -0.90374 
-1.05667 -2.55304 0.90374 -1.05667 -2.3474 -0.90374 -1.05667 -2.3474 0.90374 
-1.05555 -2.75993 -0.85467 -1.05555 -2.75993 0.85467 -1.04752 -2.5005 -0.90394 
-1.04752 -2.5005 0.90394 -1.04752 -2.39994 -0.90394 -1.04752 -2.39994 0.90394 
-1.04466 -2.45022 -0.90399 -1.04466 -2.45022 0.90399 -1.04155 -2.70797 -0.86492 
-1.04155 -2.70797 0.86492 -1.02884 -2.65524 -0.87257 -1.02884 -2.65524 0.87257 
-1.02186 -2.80825 -0.81792 -1.02186 -2.80825 0.81792 -1.01751 -2.60311 -0.87742 
-1.01751 -2.60311 0.87742 -1.00749 -2.55054 -0.87975 -1.00749 -2.55054 0.87975 
-1.00749 -2.3499 -0.87975 -1.00749 -2.3499 0.87975 -1.00668 -2.75728 -0.83005 
-1.00668 -2.75728 0.83005 -1.00356 -2.50044 -0.88195 -1.00356 -2.50044 0.88195 
-1.00356 -2.4 -0.88195 -1.00356 -2.4 0.88195 -1.00082 -2.45022 -0.88192 
-1.00082 -2.45022 0.88192 -0.99286 -2.70509 -0.8398 -0.99286 -2.70509 0.8398 
-0.98077 -2.65241 -0.84711 -0.98077 -2.65241 0.84711 -0.96965 -2.60011 -0.85144 
-0.96965 -2.60011 0.85144 -0.96446 -2.55044 -0.85565 -0.96446 -2.55044 0.85565 
-0.96053 -2.50028 -0.85771 -0.96053 -2.50028 0.85771 -0.95921 -2.7537 -0.80295 
-0.95921 -2.7537 0.80295 -0.94591 -2.70171 -0.81225 -0.94591 -2.70171 0.81225 
-0.93416 -2.64898 -0.81914 -0.93416 -2.64898 0.81914 -0.92773 -2.59972 -0.82533 
-0.92773 -2.59972 0.82533 -0.92265 -2.5501 -0.82946 -0.92265 -2.5501 0.82946 
-0.91426 -2.74913 -0.77417 -0.91426 -2.74913 0.77417 -0.9012 -2.69691 -0.78299 
-0.9012 -2.69691 0.78299 -0.89302 -2.6488 -0.79063 -0.89302 -2.6488 0.79063 
-0.86138 -2.69621 -0.75257 -0.86138 -2.69621 0.75257 -3.42908 0.19682 -0.78299 
-3.42908 0.19682 0.78299 -3.39612 0.14889 -0.81914 -3.39612 0.14889 0.81914 
-3.38437 0.20163 -0.81225 -3.38437 0.20163 0.81225 -3.37107 0.25362 -0.80295 
-3.37107 0.25362 0.80295 -3.36582 0.05035 -0.85565 -3.36582 0.05035 0.85565 
-3.36063 0.10002 -0.85144 -3.36063 0.10002 0.85144 -3.34951 0.15232 -0.84711 
-3.34951 0.15232 0.84711 -3.33742 0.205 -0.8398 -3.33742 0.205 0.8398 
-3.32671 0.00035 -0.88195 -3.32671 0.00035 0.88195 -3.3236 0.25719 -0.83005 
-3.3236 0.25719 0.83005 -3.32279 0.05045 -0.87975 -3.32279 0.05045 0.87975 
-3.31277 0.10302 -0.87742 -3.31277 0.10302 0.87742 -3.30842 0.30816 -0.81792 
-3.30842 0.30816 0.81792 -3.30144 0.15515 -0.87257 -3.30144 0.15515 0.87257 
-3.28873 0.20788 -0.86492 -3.28873 0.20788 0.86492 -3.28562 -0.04987 -0.90399 
-3.28562 -0.04987 0.90399 -3.28276 -0.10015 -0.90394 -3.28276 -0.10015 0.90394 
-3.28276 0.00041 -0.90394 -3.28276 0.00041 0.90394 -3.27473 0.25984 -0.85467 
-3.27473 0.25984 0.85467 -3.27361 -0.15269 -0.90374 -3.27361 -0.15269 0.90374 
-3.27361 0.05295 -0.90374 -3.27361 0.05295 0.90374 -3.26327 0.10552 -0.90092 
-3.26327 0.10552 0.90092 -3.26071 0.30988 -0.8417 -3.26071 0.30988 0.8417 
-3.25206 0.15737 -0.89544 -3.25206 0.15737 0.89544 -3.24074 -0.04987 -0.92388 
-3.24074 -0.04987 0.92388 -3.23904 0.21004 -0.8873 -3.23904 0.21004 0.8873 
-3.2325 -0.10245 -0.92576 -3.2325 -0.10245 0.92576 -3.2325 0.00271 -0.92576 
-3.2325 0.00271 0.92576 -3.22586 0.26059 -0.87655 -3.22586 0.26059 0.87655 
-3.2232 -0.15489 -0.92501 -3.2232 -0.15489 0.92501 -3.2232 0.05515 -0.92501 
-3.2232 0.05515 0.92501 -3.21285 -0.20702 -0.92164 -3.21285 -0.20702 0.92164 
-3.21285 0.10729 -0.92164 -3.21285 0.10729 0.92164 -3.21159 0.31053 -0.86321 
-3.21159 0.31053 0.86321 -3.20151 -0.25872 -0.91566 -3.20151 -0.25872 0.91566 
-3.20151 0.15898 -0.91566 -3.20151 0.15898 0.91566 -3.19661 0.35921 -0.84737 
-3.19661 0.35921 0.84737 -3.19495 -0.04987 -0.94154 -3.19495 -0.04987 0.94154 
-3.18918 -0.30981 -0.90708 -3.18918 -0.30981 0.90708 -3.18918 0.21008 -0.90708 
-3.18918 0.21008 0.90708 -3.1865 -0.10249 -0.94306 -3.1865 -0.10249 0.94306 
-3.1865 0.00276 -0.94306 -3.1865 0.00276 0.94306 -3.17684 -0.15518 -0.94196 
-3.17684 -0.15518 0.94196 -3.17684 0.05544 -0.94196 -3.17684 0.05544 0.94196 
-3.17592 -0.36018 -0.89592 -3.17592 -0.36018 0.89592 -3.17592 0.26044 -0.89592 
-3.17592 0.26044 0.89592 -3.16629 -0.20731 -0.93819 -3.16629 -0.20731 0.93819 
-3.16629 0.10757 -0.93819 -3.16629 0.10757 0.93819 -3.16176 0.30992 -0.88222 
-3.16176 0.30992 0.88222 -3.154 -0.26013 -0.93178 -3.154 -0.26013 0.93178 
-3.154 0.16039 -0.93178 -3.154 0.16039 0.93178 -3.14835 -0.04987 -0.95694 
-3.14835 -0.04987 0.95694 -3.14674 0.35838 -0.86603 -3.14674 0.35838 0.86603 
-3.14144 -0.31116 -0.92272 -3.14144 -0.31116 0.92272 -3.14144 0.21142 -0.92272 
-3.14144 0.21142 0.92272 -3.13943 -0.10262 -0.95815 -3.13943 -0.10262 0.95815 
-3.13943 0.00288 -0.95815 -3.13943 0.00288 0.95815 -3.12971 -0.15522 -0.95661 
-3.12971 -0.15522 0.95661 -3.12971 0.05548 -0.95661 -3.12971 0.05548 0.95661 
-3.12781 -0.36165 -0.91106 -3.12781 -0.36165 0.91106 -3.12781 0.26191 -0.91106 
-3.12781 0.26191 0.91106 -3.11812 -0.20835 -0.9525 -3.11812 -0.20835 0.9525 
-3.11812 0.10861 -0.9525 -3.11812 0.10861 0.9525 -3.11413 0.42031 -0.84461 
-3.11413 0.42031 0.84461 -3.11342 -0.411 -0.89687 -3.11342 -0.411 0.89687 
-3.11342 0.31126 -0.89687 -3.11342 0.31126 0.89687 -3.10575 -0.26102 -0.94555 
-3.10575 -0.26102 0.94555 -3.10575 0.16128 -0.94555 -3.10575 0.16128 0.94555 
-3.10104 -0.04987 -0.97003 -3.10104 -0.04987 0.97003 -3.09271 -0.31205 -0.93606 
-3.09271 -0.31205 0.93606 -3.09271 0.21231 -0.93606 -3.09271 0.21231 0.93606 
-3.09194 -0.10266 -0.97083 -3.09194 -0.10266 0.97083 -3.09194 0.00292 -0.97083 
-3.09194 0.00292 0.97083 -3.08081 -0.15582 -0.9691 -3.08081 -0.15582 0.9691 
-3.08081 0.05608 -0.9691 -3.08081 0.05608 0.9691 -3.079 -0.36233 -0.92388 
-3.079 -0.36233 0.92388 -3.079 0.26259 -0.92388 -3.079 0.26259 0.92388 
-3.07593 -0.46603 -0.88281 -3.07593 -0.46603 0.88281 -3.07593 0.36629 -0.88281 
-3.07593 0.36629 0.88281 -3.06901 -0.20894 -0.96447 -3.06901 -0.20894 0.96447 
-3.06901 0.1092 -0.96447 -3.06901 0.1092 0.96447 -3.05687 -0.26137 -0.95694 
-3.05687 -0.26137 0.95694 -3.05687 0.16163 -0.95694 -3.05687 0.16163 0.95694 
-3.05315 -0.04987 -0.98079 -3.05315 -0.04987 0.98079 -3.04499 -0.63604 -0.78833 
-3.04499 -0.63604 0.78833 -3.04364 -0.31232 -0.94693 -3.04364 -0.31232 0.94693 
-3.04364 0.21259 -0.94693 -3.04364 0.21259 0.94693 -3.04259 -0.52697 -0.85926 
-3.04259 -0.52697 0.85926 -3.04259 0.42723 -0.85926 -3.04259 0.42723 0.85926 
-3.04252 -0.10309 -0.9814 -3.04252 -0.10309 0.9814 -3.04252 0.00335 -0.9814 
-3.04252 0.00335 0.9814 -3.04191 -0.41787 -0.91147 -3.04191 -0.41787 0.91147 
-3.04191 0.31813 -0.91147 -3.04191 0.31813 0.91147 -3.03134 -0.15616 -0.97912 
-3.03134 -0.15616 0.97912 -3.03134 0.05642 -0.97912 -3.03134 0.05642 0.97912 
-3.01965 -0.20891 -0.97396 -3.01965 -0.20891 0.97396 -3.01965 0.10917 -0.97396 
-3.01965 0.10917 0.97396 -3.00882 -0.68947 -0.75378 -3.00882 -0.68947 0.75378 
-3.00764 -0.58571 -0.83097 -3.00764 -0.58571 0.83097 -3.00764 0.48597 -0.83097 
-3.00764 0.48597 0.83097 -3.00749 -0.26119 -0.96593 -3.00749 -0.26119 0.96593 
-3.00749 0.16146 -0.96593 -3.00749 0.16146 0.96593 -3.00663 -0.36785 -0.93638 
-3.00663 -0.36785 0.93638 -3.00663 0.26812 -0.93638 -3.00663 0.26812 0.93638 
-3.00479 -0.04987 -0.98918 -3.00479 -0.04987 0.98918 -3.00396 -0.47171 -0.89486 
-3.00396 -0.47171 0.89486 -3.00396 0.37197 -0.89486 -3.00396 0.37197 0.89486 
-2.994 -0.10313 -0.98928 -2.994 -0.10313 0.98928 -2.994 0.00339 -0.98928 
-2.994 0.00339 0.98928 -2.98253 -0.15643 -0.98648 -2.98253 -0.15643 0.98648 
-2.98253 0.05669 -0.98648 -2.98253 0.05669 0.98648 -2.97189 -0.64094 -0.79855 
-2.97189 -0.64094 0.79855 -2.97184 -0.73948 -0.71519 -2.97184 -0.73948 0.71519 
-2.97073 -0.31703 -0.95704 -2.97073 -0.31703 0.95704 -2.97073 0.21729 -0.95704 
-2.97073 0.21729 0.95704 -2.9707 -0.20916 -0.98079 -2.9707 -0.20916 0.98079 
-2.9707 0.10942 -0.98079 -2.9707 0.10942 0.98079 -2.96944 -0.53168 -0.86917 
-2.96944 -0.53168 0.86917 -2.96944 0.43194 -0.86917 -2.96944 0.43194 0.86917 
-2.96895 -0.42249 -0.92133 -2.96895 -0.42249 0.92133 -2.96895 0.32275 -0.92133 
-2.96895 0.32275 0.92133 -2.95608 -0.04987 -0.99518 -2.95608 -0.04987 0.99518 
-2.94488 -0.10324 -0.99479 -2.94488 -0.10324 0.99479 -2.94488 0.0035 -0.99479 
-2.94488 0.0035 0.99479 -2.93431 -0.58903 -0.83874 -2.93431 -0.58903 0.83874 
-2.93431 0.48929 -0.83874 -2.93431 0.48929 0.83874 -2.93425 -0.78579 -0.67276 
-2.93425 -0.78579 0.67276 -2.93366 -0.69501 -0.76031 -2.93366 -0.69501 0.76031 
-2.93346 -0.37166 -0.94381 -2.93346 -0.37166 0.94381 -2.93346 0.27192 -0.94381 
-2.93346 0.27192 0.94381 -2.93342 -0.15644 -0.99144 -2.93342 -0.15644 0.99144 
-2.93342 0.05671 -0.99144 -2.93342 0.05671 0.99144 -2.93299 -0.26299 -0.97415 
-2.93299 -0.26299 0.97415 -2.93299 0.16325 -0.97415 -2.93299 0.16325 0.97415 
-2.93121 -0.47513 -0.90211 -2.93121 -0.47513 0.90211 -2.93121 0.37539 -0.90211 
-2.93121 0.37539 0.90211 -2.90713 -0.04987 -0.9988 -2.90713 -0.04987 0.9988 
-2.8963 -0.64468 -0.80296 -2.8963 -0.64468 0.80296 -2.8963 0.54494 -0.80296 
-2.8963 0.54494 0.80296 -2.8963 -0.53404 -0.87414 -2.8963 -0.53404 0.87414 
-2.8963 0.4343 -0.87414 -2.8963 0.4343 0.87414 -2.89626 -0.74322 -0.71959 
-2.89626 -0.74322 0.71959 -2.89626 -0.82816 -0.62674 -2.89626 -0.82816 0.62674 
-2.89585 -0.31824 -0.96257 -2.89585 -0.31824 0.96257 -2.89585 0.21851 -0.96257 
-2.89585 0.21851 0.96257 -2.89585 -0.42482 -0.92628 -2.89585 -0.42482 0.92628 
-2.89585 0.32508 -0.92628 -2.89585 0.32508 0.92628 -2.89582 -0.21037 -0.98631 
-2.89582 -0.21037 0.98631 -2.89582 0.11063 -0.98631 -2.89582 0.11063 0.98631 
-2.89582 -0.10327 -0.99786 -2.89582 -0.10327 0.99786 -2.89582 0.00353 -0.99786 
-2.89582 0.00353 0.99786 -2.85806 -0.78794 -0.67472 -2.85806 -0.78794 0.67472 
-2.85806 -0.69687 -0.76249 -2.85806 -0.69687 0.76249 -2.85806 -0.59061 -0.84119 
-2.85806 -0.59061 0.84119 -2.85806 -0.47627 -0.90453 -2.85806 -0.47627 0.90453 
-2.85806 -0.37257 -0.9465 -2.85806 -0.37257 0.9465 -2.85806 -0.26359 -0.97689 
-2.85806 -0.26359 0.97689 -2.85806 -0.15675 -0.99427 -2.85806 -0.15675 0.99427 
-2.85806 -0.04987 -1 -2.85806 -0.04987 1 -2.85806 0.05701 -0.99427 
-2.85806 0.05701 0.99427 -2.85806 0.16386 -0.97689 -2.85806 0.16386 0.97689 
-2.85806 0.27284 -0.9465 -2.85806 0.27284 0.9465 -2.85806 0.37653 -0.90453 
-2.85806 0.37653 0.90453 -2.85806 0.49087 -0.84119 -2.85806 0.49087 0.84119 
-2.8203 -0.10327 -0.99786 -2.8203 -0.10327 0.99786 -2.8203 0.00353 -0.99786 
-2.8203 0.00353 0.99786 -2.8203 -0.21037 -0.98631 -2.8203 -0.21037 0.98631 
-2.8203 0.11063 -0.98631 -2.8203 0.11063 0.98631 -2.82028 -0.42482 -0.92628 
-2.82028 -0.42482 0.92628 -2.82028 0.32508 -0.92628 -2.82028 0.32508 0.92628 
-2.82027 -0.31824 -0.96257 -2.82027 -0.31824 0.96257 -2.82027 0.21851 -0.96257 
-2.82027 0.21851 0.96257 -2.81986 -0.82816 -0.62674 -2.81986 -0.82816 0.62674 
-2.81986 -0.74322 -0.71959 -2.81986 -0.74322 0.71959 -2.81983 -0.53404 -0.87414 
-2.81983 -0.53404 0.87414 -2.81983 0.4343 -0.87414 -2.81983 0.4343 0.87414 
-2.81983 -0.64468 -0.80296 -2.81983 -0.64468 0.80296 -2.81983 0.54494 -0.80296 
-2.81983 0.54494 0.80296 -2.80899 -0.04987 -0.9988 -2.80899 -0.04987 0.9988 
-2.78492 -0.47513 -0.90211 -2.78492 -0.47513 0.90211 -2.78492 0.37539 -0.90211 
-2.78492 0.37539 0.90211 -2.78314 -0.26299 -0.97415 -2.78314 -0.26299 0.97415 
-2.78314 0.16325 -0.97415 -2.78314 0.16325 0.97415 -2.7827 -0.15644 -0.99144 
-2.7827 -0.15644 0.99144 -2.7827 0.05671 -0.99144 -2.7827 0.05671 0.99144 
-2.78266 -0.37166 -0.94381 -2.78266 -0.37166 0.94381 -2.78266 0.27192 -0.94381 
-2.78266 0.27192 0.94381 -2.78247 -0.69501 -0.76031 -2.78247 -0.69501 0.76031 
-2.78247 0.59528 -0.76031 -2.78247 0.59528 0.76031 -2.78187 -0.78579 -0.67276 
-2.78187 -0.78579 0.67276 -2.78181 -0.58903 -0.83874 -2.78181 -0.58903 0.83874 
-2.78181 0.48929 -0.83874 -2.78181 0.48929 0.83874 -2.77124 -0.10324 -0.99479 
-2.77124 -0.10324 0.99479 -2.77124 0.0035 -0.99479 -2.77124 0.0035 0.99479 
-2.76004 -0.04987 -0.99518 -2.76004 -0.04987 0.99518 -2.74717 -0.42249 -0.92133 
-2.74717 -0.42249 0.92133 -2.74717 0.32275 -0.92133 -2.74717 0.32275 0.92133 
-2.74668 -0.53168 -0.86917 -2.74668 -0.53168 0.86917 -2.74668 0.43194 -0.86917 
-2.74668 0.43194 0.86917 -2.74543 -0.20916 -0.98079 -2.74543 -0.20916 0.98079 
-2.74543 0.10942 -0.98079 -2.74543 0.10942 0.98079 -2.74539 -0.31703 -0.95704 
-2.74539 -0.31703 0.95704 -2.74539 0.21729 -0.95704 -2.74539 0.21729 0.95704 
-2.74428 -0.73948 -0.71519 -2.74428 -0.73948 0.71519 -2.74423 -0.64094 -0.79855 
-2.74423 -0.64094 0.79855 -2.74423 0.54121 -0.79855 -2.74423 0.54121 0.79855 
-2.73359 -0.15643 -0.98648 -2.73359 -0.15643 0.98648 -2.73359 0.05669 -0.98648 
-2.73359 0.05669 0.98648 -2.72212 -0.10313 -0.98928 -2.72212 -0.10313 0.98928 
-2.72212 0.00339 -0.98928 -2.72212 0.00339 0.98928 -2.71216 -0.47171 -0.89486 
-2.71216 -0.47171 0.89486 -2.71216 0.37197 -0.89486 -2.71216 0.37197 0.89486 
-2.71133 -0.04987 -0.98918 -2.71133 -0.04987 0.98918 -2.70949 -0.36785 -0.93638 
-2.70949 -0.36785 0.93638 -2.70949 0.26812 -0.93638 -2.70949 0.26812 0.93638 
-2.70863 -0.26119 -0.96593 -2.70863 -0.26119 0.96593 -2.70863 0.16146 -0.96593 
-2.70863 0.16146 0.96593 -2.70848 -0.58571 -0.83097 -2.70848 -0.58571 0.83097 
-2.70848 0.48597 -0.83097 -2.70848 0.48597 0.83097 -2.70731 -0.68947 -0.75378 
-2.70731 -0.68947 0.75378 -2.69647 -0.20891 -0.97396 -2.69647 -0.20891 0.97396 
-2.69647 0.10917 -0.97396 -2.69647 0.10917 0.97396 -2.68478 -0.15616 -0.97912 
-2.68478 -0.15616 0.97912 -2.68478 0.05642 -0.97912 -2.68478 0.05642 0.97912 
-2.67894 -0.73156 -0.70937 -2.67894 -0.73156 0.70937 -2.67422 -0.41787 -0.91147 
-2.67422 -0.41787 0.91147 -2.67422 0.31813 -0.91147 -2.67422 0.31813 0.91147 
-2.6736 -0.10309 -0.9814 -2.6736 -0.10309 0.9814 -2.6736 0.00335 -0.9814 
-2.6736 0.00335 0.9814 -2.67353 -0.52697 -0.85926 -2.67353 -0.52697 0.85926 
-2.67353 0.42723 -0.85926 -2.67353 0.42723 0.85926 -2.67248 -0.31232 -0.94693 
-2.67248 -0.31232 0.94693 -2.67248 0.21259 -0.94693 -2.67248 0.21259 0.94693 
-2.67114 -0.63604 -0.78833 -2.67114 -0.63604 0.78833 -2.66297 -0.04987 -0.98079 
-2.66297 -0.04987 0.98079 -2.65925 -0.26137 -0.95694 -2.65925 -0.26137 0.95694 
-2.65925 0.16163 -0.95694 -2.65925 0.16163 0.95694 -2.64711 -0.20894 -0.96447 
-2.64711 -0.20894 0.96447 -2.64711 0.1092 -0.96447 -2.64711 0.1092 0.96447 
-2.64116 -0.67813 -0.74716 -2.64116 -0.67813 0.74716 -2.64019 -0.46603 -0.88281 
-2.64019 -0.46603 0.88281 -2.64019 0.36629 -0.88281 -2.64019 0.36629 0.88281 
-2.63712 -0.36233 -0.92388 -2.63712 -0.36233 0.92388 -2.63712 0.26259 -0.92388 
-2.63712 0.26259 0.92388 -2.63597 -0.57946 -0.81866 -2.63597 -0.57946 0.81866 
-2.63531 -0.15582 -0.9691 -2.63531 -0.15582 0.9691 -2.63531 0.05608 -0.9691 
-2.63531 0.05608 0.9691 -2.62418 -0.10266 -0.97083 -2.62418 -0.10266 0.97083 
-2.62418 0.00292 -0.97083 -2.62418 0.00292 0.97083 -2.62341 -0.31205 -0.93606 
-2.62341 -0.31205 0.93606 -2.62341 0.21231 -0.93606 -2.62341 0.21231 0.93606 
-2.61508 -0.04987 -0.97003 -2.61508 -0.04987 0.97003 -2.61038 -0.26102 -0.94555 
-2.61038 -0.26102 0.94555 -2.61038 0.16128 -0.94555 -2.61038 0.16128 0.94555 
-2.60543 -0.62294 -0.7796 -2.60543 -0.62294 0.7796 -2.60271 -0.411 -0.89687 
-2.60271 -0.411 0.89687 -2.60271 0.31126 -0.89687 -2.60271 0.31126 0.89687 
-2.60199 -0.52005 -0.84461 -2.60199 -0.52005 0.84461 -2.59801 -0.20835 -0.9525 
-2.59801 -0.20835 0.9525 -2.59801 0.10861 -0.9525 -2.59801 0.10861 0.9525 
-2.58832 -0.36165 -0.91106 -2.58832 -0.36165 0.91106 -2.58832 0.26191 -0.91106 
-2.58832 0.26191 0.91106 -2.58641 -0.15522 -0.95661 -2.58641 -0.15522 0.95661 
-2.58641 0.05548 -0.95661 -2.58641 0.05548 0.95661 -2.57669 -0.10262 -0.95815 
-2.57669 -0.10262 0.95815 -2.57669 0.00288 -0.95815 -2.57669 0.00288 0.95815 
-2.576 -0.66392 -0.73714 -2.576 -0.66392 0.73714 -2.57468 -0.31116 -0.92272 
-2.57468 -0.31116 0.92272 -2.57468 0.21142 -0.92272 -2.57468 0.21142 0.92272 
-2.57062 -0.56438 -0.80787 -2.57062 -0.56438 0.80787 -2.56939 -0.45812 -0.86603 
-2.56939 -0.45812 0.86603 -2.56778 -0.04987 -0.95694 -2.56778 -0.04987 0.95694 
-2.56212 -0.26013 -0.93178 -2.56212 -0.26013 0.93178 -2.56212 0.16039 -0.93178 
-2.56212 0.16039 0.93178 -2.55436 -0.40966 -0.88222 -2.55436 -0.40966 0.88222 
-2.55436 0.30992 -0.88222 -2.55436 0.30992 0.88222 -2.54984 -0.20731 -0.93819 
-2.54984 -0.20731 0.93819 -2.54984 0.10757 -0.93819 -2.54984 0.10757 0.93819 
-2.54043 -0.60693 -0.76733 -2.54043 -0.60693 0.76733 -2.5402 -0.36018 -0.89592 
-2.5402 -0.36018 0.89592 -2.5402 0.26044 -0.89592 -2.5402 0.26044 0.89592 
-2.53928 -0.15518 -0.94196 -2.53928 -0.15518 0.94196 -2.53928 0.05544 -0.94196 
-2.53928 0.05544 0.94196 -2.5373 -0.50349 -0.83147 -2.5373 -0.50349 0.83147 
-2.52963 -0.10249 -0.94306 -2.52963 -0.10249 0.94306 -2.52963 0.00276 -0.94306 
-2.52963 0.00276 0.94306 -2.52694 -0.30981 -0.90708 -2.52694 -0.30981 0.90708 
-2.52694 0.21008 -0.90708 -2.52694 0.21008 0.90708 -2.52117 -0.04987 -0.94154 
-2.52117 -0.04987 0.94154 -2.51951 -0.45895 -0.84737 -2.51951 -0.45895 0.84737 
-2.51462 -0.25872 -0.91566 -2.51462 -0.25872 0.91566 -2.51462 0.15898 -0.91566 
-2.51462 0.15898 0.91566 -2.51212 -0.64693 -0.72377 -2.51212 -0.64693 0.72377 
-2.50659 -0.54692 -0.79335 -2.50659 -0.54692 0.79335 -2.50454 -0.41027 -0.86321 
-2.50454 -0.41027 0.86321 -2.50327 -0.20702 -0.92164 -2.50327 -0.20702 0.92164 
-2.50327 0.10729 -0.92164 -2.50327 0.10729 0.92164 -2.49293 -0.15489 -0.92501 
-2.49293 -0.15489 0.92501 -2.49293 0.05515 -0.92501 -2.49293 0.05515 0.92501 
-2.49027 -0.36032 -0.87655 -2.49027 -0.36032 0.87655 -2.48812 -0.50335 -0.81086 
-2.48812 -0.50335 0.81086 -2.48362 -0.10245 -0.92576 -2.48362 -0.10245 0.92576 
-2.48362 0.00271 -0.92576 -2.48362 0.00271 0.92576 -2.47739 -0.58822 -0.75184 
-2.47739 -0.58822 0.75184 -2.47708 -0.30977 -0.8873 -2.47708 -0.30977 0.8873 
-2.47708 0.21004 -0.8873 -2.47708 0.21004 0.8873 -2.47538 -0.04987 -0.92388 
-2.47538 -0.04987 0.92388 -2.47059 -0.45862 -0.82631 -2.47059 -0.45862 0.82631 
-2.46406 -0.25711 -0.89544 -2.46406 -0.25711 0.89544 -2.46406 0.15737 -0.89544 
-2.46406 0.15737 0.89544 -2.4581 -0.54584 -0.77074 -2.4581 -0.54584 0.77074 
-2.45541 -0.40962 -0.8417 -2.45541 -0.40962 0.8417 -2.45285 -0.20525 -0.90092 
-2.45285 -0.20525 0.90092 -2.45285 0.10552 -0.90092 -2.45285 0.10552 0.90092 
-2.44251 -0.15269 -0.90374 -2.44251 -0.15269 0.90374 -2.44251 0.05295 -0.90374 
-2.44251 0.05295 0.90374 -2.44139 -0.35958 -0.85467 -2.44139 -0.35958 0.85467 
-2.43977 -0.50195 -0.78781 -2.43977 -0.50195 0.78781 -2.43336 -0.10015 -0.90394 
-2.43336 -0.10015 0.90394 -2.43336 0.00041 -0.90394 -2.43336 0.00041 0.90394 
-2.43051 -0.04987 -0.90399 -2.43051 -0.04987 0.90399 -2.42974 -0.58595 -0.72743 
-2.42974 -0.58595 0.72743 -2.42739 -0.30762 -0.86492 -2.42739 -0.30762 0.86492 
-2.42277 -0.45713 -0.80291 -2.42277 -0.45713 0.80291 -2.41468 -0.25489 -0.87257 
-2.41468 -0.25489 0.87257 -2.41075 -0.54334 -0.74592 -2.41075 -0.54334 0.74592 
-2.4077 -0.4079 -0.81792 -2.4077 -0.4079 0.81792 -2.40336 -0.20276 -0.87742 
-2.40336 -0.20276 0.87742 -2.40336 0.10302 -0.87742 -2.40336 0.10302 0.87742 
-2.39334 -0.15019 -0.87975 -2.39334 -0.15019 0.87975 -2.39334 0.05045 -0.87975 
-2.39334 0.05045 0.87975 -2.39288 -0.49948 -0.76254 -2.39288 -0.49948 0.76254 
-2.39252 -0.35693 -0.83005 -2.39252 -0.35693 0.83005 -2.38941 -0.10009 -0.88195 
-2.38941 -0.10009 0.88195 -2.38941 0.00035 -0.88195 -2.38941 0.00035 0.88195 
-2.38666 -0.04987 -0.88192 -2.38666 -0.04987 0.88192 -2.3787 -0.30474 -0.8398 
-2.3787 -0.30474 0.8398 -2.37619 -0.45448 -0.77723 -2.37619 -0.45448 0.77723 
-2.36661 -0.25206 -0.84711 -2.36661 -0.25206 0.84711 -2.36385 -0.5395 -0.71834 
-2.36385 -0.5395 0.71834 -2.35988 -0.40445 -0.79126 -2.35988 -0.40445 0.79126 
-2.35549 -0.19976 -0.85144 -2.35549 -0.19976 0.85144 -2.3503 -0.15009 -0.85565 
-2.3503 -0.15009 0.85565 -2.3503 0.05035 -0.85565 -2.3503 0.05035 0.85565 
-2.34637 -0.09993 -0.85771 -2.34637 -0.09993 0.85771 -2.34637 0.00019 -0.85771 
-2.34637 0.00019 0.85771 -2.34618 -0.49533 -0.73454 -2.34618 -0.49533 0.73454 
-2.34505 -0.35335 -0.80295 -2.34505 -0.35335 0.80295 -2.34396 -0.04987 -0.85773 
-2.34396 -0.04987 0.85773 -2.33175 -0.30136 -0.81225 -2.33175 -0.30136 0.81225 
-2.33097 -0.45069 -0.74934 -2.33097 -0.45069 0.74934 -2.32 -0.24863 -0.81914 
-2.32 -0.24863 0.81914 -2.31842 -0.53421 -0.68862 -2.31842 -0.53421 0.68862 
-2.31487 -0.40039 -0.76294 -2.31487 -0.40039 0.76294 -2.31357 -0.19937 -0.82533 
-2.31357 -0.19937 0.82533 -2.3085 -0.14975 -0.82946 -2.3085 -0.14975 0.82946 
-2.3048 -0.09987 -0.83151 -2.3048 -0.09987 0.83151 -2.30249 -0.04987 -0.83147 
-2.30249 -0.04987 0.83147 -2.30216 -0.49052 -0.70484 -2.30216 -0.49052 0.70484 
-2.30011 -0.34878 -0.77417 -2.30011 -0.34878 0.77417 -2.28725 -0.44576 -0.71933 
-2.28725 -0.44576 0.71933 -2.28704 -0.29656 -0.78299 -2.28704 -0.29656 0.78299 
-2.27886 -0.24845 -0.79063 -2.27886 -0.24845 0.79063 -2.27243 -0.19912 -0.79671 
-2.27243 -0.19912 0.79671 -2.27112 -0.39507 -0.73235 -2.27112 -0.39507 0.73235 
-2.26724 -0.14918 -0.80067 -2.26724 -0.14918 0.80067 -2.26357 -0.09923 -0.80258 
-2.26357 -0.09923 0.80258 -2.25953 -0.48447 -0.67296 -2.25953 -0.48447 0.67296 
-2.25676 -0.34334 -0.74318 -2.25676 -0.34334 0.74318 -2.24722 -0.29586 -0.75257 
-2.24722 -0.29586 0.75257 -2.24514 -0.43971 -0.68728 -2.24514 -0.43971 0.68728 
-2.23917 -0.24778 -0.76014 -2.23917 -0.24778 0.76014 -2.23254 -0.19826 -0.76597 
-2.23254 -0.19826 0.76597 -2.22929 -0.38874 -0.69987 -2.22929 -0.38874 0.69987 
-2.22749 -0.14836 -0.76986 -2.22749 -0.14836 0.76986 -2.21827 -0.34212 -0.71082 
-2.21827 -0.34212 0.71082 -2.20876 -0.29455 -0.7201 -2.20876 -0.29455 0.7201 
-2.20478 -0.43255 -0.65328 -2.20478 -0.43255 0.65328 -2.20103 -0.24662 -0.72774 
-2.20103 -0.24662 0.72774 -2.19443 -0.19701 -0.73344 -2.19443 -0.19701 0.73344 
-2.19229 -0.38676 -0.66577 -2.19229 -0.38676 0.66577 -2.1814 -0.34015 -0.67666 
-2.1814 -0.34015 0.67666 -2.17215 -0.29285 -0.68592 -2.17215 -0.29285 0.68592 
-2.17078 -0.43971 -0.61292 -2.17078 -0.43971 0.61292 -2.16454 -0.24496 -0.69352 
-2.16454 -0.24496 0.69352 -2.15861 -0.1966 -0.69945 -2.15861 -0.1966 0.69945 
-2.15819 -0.38874 -0.62877 -2.15819 -0.38874 0.62877 -2.14724 -0.34212 -0.63979 
-2.14724 -0.34212 0.63979 -4.10309 -1.39414 -0.82533 -4.10309 -1.39414 0.82533 
-4.10309 -1.09513 -0.82533 -4.10309 -1.09513 0.82533 -4.10179 -1.59515 -0.76294 
-4.10179 -1.59515 0.76294 -4.10179 -0.89411 -0.76294 -4.10179 -0.89411 0.76294 
-4.09665 -1.44339 -0.81914 -4.09665 -1.44339 0.81914 -4.09665 -1.04587 -0.81914 
-4.09665 -1.04587 0.81914 -4.08491 -1.49613 -0.81225 -4.08491 -1.49613 0.81225 
-4.08491 -0.99314 -0.81225 -4.08491 -0.99314 0.81225 -4.0727 -1.24463 -0.85773 
-4.0727 -1.24463 0.85773 -4.0716 -1.54812 -0.80295 -4.0716 -1.54812 0.80295 
-4.0716 -0.94115 -0.80295 -4.0716 -0.94115 0.80295 -4.07028 -1.29469 -0.85771 
-4.07028 -1.29469 0.85771 -4.07028 -1.19457 -0.85771 -4.07028 -1.19457 0.85771 
-4.06636 -1.34485 -0.85565 -4.06636 -1.34485 0.85565 -4.06636 -1.14441 -0.85565 
-4.06636 -1.14441 0.85565 -4.06116 -1.39452 -0.85144 -4.06116 -1.39452 0.85144 
-4.06116 -1.09474 -0.85144 -4.06116 -1.09474 0.85144 -4.05677 -1.59921 -0.79126 
-4.05677 -1.59921 0.79126 -4.05677 -0.89005 -0.79126 -4.05677 -0.89005 0.79126 
-4.05004 -1.44682 -0.84711 -4.05004 -1.44682 0.84711 -4.05004 -1.04244 -0.84711 
-4.05004 -1.04244 0.84711 -4.03795 -1.4995 -0.8398 -4.03795 -1.4995 0.8398 
-4.03795 -0.98976 -0.8398 -4.03795 -0.98976 0.8398 -4.02999 -1.24463 -0.88192 
-4.02999 -1.24463 0.88192 -4.02725 -1.29485 -0.88195 -4.02725 -1.29485 0.88195 
-4.02725 -1.19441 -0.88195 -4.02725 -1.19441 0.88195 -4.02413 -1.55169 -0.83005 
-4.02413 -1.55169 0.83005 -4.02413 -0.93757 -0.83005 -4.02413 -0.93757 0.83005 
-4.02332 -1.34495 -0.87975 -4.02332 -1.34495 0.87975 -4.02332 -1.14431 -0.87975 
-4.02332 -1.14431 0.87975 -4.0133 -1.39752 -0.87742 -4.0133 -1.39752 0.87742 
-4.0133 -1.09174 -0.87742 -4.0133 -1.09174 0.87742 -4.00895 -1.60266 -0.81792 
-4.00895 -1.60266 0.81792 -4.00895 -0.8866 -0.81792 -4.00895 -0.8866 0.81792 
-4.00197 -1.44965 -0.87257 -4.00197 -1.44965 0.87257 -4.00197 -1.03961 -0.87257 
-4.00197 -1.03961 0.87257 -3.98927 -1.50238 -0.86492 -3.98927 -1.50238 0.86492 
-3.98927 -0.98688 -0.86492 -3.98927 -0.98688 0.86492 -3.98615 -1.24463 -0.90399 
-3.98615 -1.24463 0.90399 -3.9833 -1.29491 -0.90394 -3.9833 -1.29491 0.90394 
-3.9833 -1.19435 -0.90394 -3.9833 -1.19435 0.90394 -3.97527 -1.55434 -0.85467 
-3.97527 -1.55434 0.85467 -3.97527 -0.93492 -0.85467 -3.97527 -0.93492 0.85467 
-3.97415 -1.34745 -0.90374 -3.97415 -1.34745 0.90374 -3.97415 -1.14181 -0.90374 
-3.97415 -1.14181 0.90374 -3.96381 -1.40002 -0.90092 -3.96381 -1.40002 0.90092 
-3.96381 -1.08925 -0.90092 -3.96381 -1.08925 0.90092 -3.96124 -1.60438 -0.8417 
-3.96124 -1.60438 0.8417 -3.96124 -0.88488 -0.8417 -3.96124 -0.88488 0.8417 
-3.95259 -1.45187 -0.89544 -3.95259 -1.45187 0.89544 -3.95259 -1.03739 -0.89544 
-3.95259 -1.03739 0.89544 -3.94128 -1.24463 -0.92388 -3.94128 -1.24463 0.92388 
-3.93957 -1.50454 -0.8873 -3.93957 -1.50454 0.8873 -3.93957 -0.98473 -0.8873 
-3.93957 -0.98473 0.8873 -3.93303 -1.29721 -0.92576 -3.93303 -1.29721 0.92576 
-3.93303 -1.19205 -0.92576 -3.93303 -1.19205 0.92576 -3.92639 -1.55509 -0.87655 
-3.92639 -1.55509 0.87655 -3.92639 -0.93418 -0.87655 -3.92639 -0.93418 0.87655 
-3.92373 -1.34965 -0.92501 -3.92373 -1.34965 0.92501 -3.92373 -1.13961 -0.92501 
-3.92373 -1.13961 0.92501 -3.91339 -1.40179 -0.92164 -3.91339 -1.40179 0.92164 
-3.91339 -1.08748 -0.92164 -3.91339 -1.08748 0.92164 -3.91212 -1.60503 -0.86321 
-3.91212 -1.60503 0.86321 -3.91212 -0.88423 -0.86321 -3.91212 -0.88423 0.86321 
-3.90204 -1.45348 -0.91566 -3.90204 -1.45348 0.91566 -3.90204 -1.03578 -0.91566 
-3.90204 -1.03578 0.91566 -3.89548 -1.24463 -0.94154 -3.89548 -1.24463 0.94154 
-3.88972 -1.50458 -0.90708 -3.88972 -1.50458 0.90708 -3.88972 -0.98469 -0.90708 
-3.88972 -0.98469 0.90708 -3.88703 -1.29726 -0.94306 -3.88703 -1.29726 0.94306 
-3.88703 -1.19201 -0.94306 -3.88703 -1.19201 0.94306 -3.87738 -1.34994 -0.94196 
-3.87738 -1.34994 0.94196 -3.87738 -1.13932 -0.94196 -3.87738 -1.13932 0.94196 
-3.87646 -1.55494 -0.89592 -3.87646 -1.55494 0.89592 -3.87646 -0.93432 -0.89592 
-3.87646 -0.93432 0.89592 -3.86682 -1.40207 -0.93819 -3.86682 -1.40207 0.93819 
-3.86682 -1.08719 -0.93819 -3.86682 -1.08719 0.93819 -3.86229 -1.60442 -0.88222 
-3.86229 -1.60442 0.88222 -3.86229 -0.88484 -0.88222 -3.86229 -0.88484 0.88222 
-3.85453 -1.45489 -0.93178 -3.85453 -1.45489 0.93178 -3.85453 -1.03437 -0.93178 
-3.85453 -1.03437 0.93178 -3.84888 -1.24463 -0.95694 -3.84888 -1.24463 0.95694 
-3.84198 -1.50592 -0.92272 -3.84198 -1.50592 0.92272 -3.84198 -0.98334 -0.92272 
-3.84198 -0.98334 0.92272 -3.83997 -1.29738 -0.95815 -3.83997 -1.29738 0.95815 
-3.83997 -1.19188 -0.95815 -3.83997 -1.19188 0.95815 -3.83025 -1.34998 -0.95661 
-3.83025 -1.34998 0.95661 -3.83025 -1.13928 -0.95661 -3.83025 -1.13928 0.95661 
-3.82834 -1.55641 -0.91106 -3.82834 -1.55641 0.91106 -3.82834 -0.93285 -0.91106 
-3.82834 -0.93285 0.91106 -3.81865 -1.40311 -0.9525 -3.81865 -1.40311 0.9525 
-3.81865 -1.08615 -0.9525 -3.81865 -1.08615 0.9525 -3.81395 -1.60576 -0.89687 
-3.81395 -1.60576 0.89687 -3.81395 -0.8835 -0.89687 -3.81395 -0.8835 0.89687 
-3.80628 -1.45578 -0.94555 -3.80628 -1.45578 0.94555 -3.80628 -1.03348 -0.94555 
-3.80628 -1.03348 0.94555 -3.80158 -1.24463 -0.97003 -3.80158 -1.24463 0.97003 
-3.79324 -1.50681 -0.93606 -3.79324 -1.50681 0.93606 -3.79324 -0.98245 -0.93606 
-3.79324 -0.98245 0.93606 -3.79248 -1.29742 -0.97083 -3.79248 -1.29742 0.97083 
-3.79248 -1.19184 -0.97083 -3.79248 -1.19184 0.97083 -3.78134 -1.35058 -0.9691 
-3.78134 -1.35058 0.9691 -3.78134 -1.13868 -0.9691 -3.78134 -1.13868 0.9691 
-3.77954 -1.55709 -0.92388 -3.77954 -1.55709 0.92388 -3.77954 -0.93217 -0.92388 
-3.77954 -0.93217 0.92388 -3.76954 -1.4037 -0.96447 -3.76954 -1.4037 0.96447 
-3.76954 -1.08556 -0.96447 -3.76954 -1.08556 0.96447 -3.7574 -1.45613 -0.95694 
-3.7574 -1.45613 0.95694 -3.7574 -1.03313 -0.95694 -3.7574 -1.03313 0.95694 
-3.75369 -1.24463 -0.98079 -3.75369 -1.24463 0.98079 -3.74418 -1.50709 -0.94693 
-3.74418 -1.50709 0.94693 -3.74418 -0.98218 -0.94693 -3.74418 -0.98218 0.94693 
-3.74305 -1.29785 -0.9814 -3.74305 -1.29785 0.9814 -3.74305 -1.19141 -0.9814 
-3.74305 -1.19141 0.9814 -3.74244 -1.61263 -0.91147 -3.74244 -1.61263 0.91147 
-3.74244 -0.87663 -0.91147 -3.74244 -0.87663 0.91147 -3.73188 -1.35092 -0.97912 
-3.73188 -1.35092 0.97912 -3.73188 -1.13834 -0.97912 -3.73188 -1.13834 0.97912 
-3.72019 -1.40367 -0.97396 -3.72019 -1.40367 0.97396 -3.72019 -1.08559 -0.97396 
-3.72019 -1.08559 0.97396 -3.70802 -1.45596 -0.96593 -3.70802 -1.45596 0.96593 
-3.70802 -1.03331 -0.96593 -3.70802 -1.03331 0.96593 -3.70717 -1.56262 -0.93638 
-3.70717 -1.56262 0.93638 -3.70717 -0.92665 -0.93638 -3.70717 -0.92665 0.93638 
-3.70533 -1.24463 -0.98918 -3.70533 -1.24463 0.98918 -3.69454 -1.29789 -0.98928 
-3.69454 -1.29789 0.98928 -3.69454 -1.19137 -0.98928 -3.69454 -1.19137 0.98928 
-3.68307 -1.35119 -0.98648 -3.68307 -1.35119 0.98648 -3.68307 -1.13807 -0.98648 
-3.68307 -1.13807 0.98648 -3.67127 -1.51179 -0.95704 -3.67127 -1.51179 0.95704 
-3.67127 -0.97747 -0.95704 -3.67127 -0.97747 0.95704 -3.67123 -1.40392 -0.98079 
-3.67123 -1.40392 0.98079 -3.67123 -1.08534 -0.98079 -3.67123 -1.08534 0.98079 
-3.66949 -1.61725 -0.92133 -3.66949 -1.61725 0.92133 -3.66949 -0.87201 -0.92133 
-3.66949 -0.87201 0.92133 -3.65661 -1.24463 -0.99518 -3.65661 -1.24463 0.99518 
-3.64541 -1.298 -0.99479 -3.64541 -1.298 0.99479 -3.64541 -1.19126 -0.99479 
-3.64541 -1.19126 0.99479 -3.63399 -1.56642 -0.94381 -3.63399 -1.56642 0.94381 
-3.63399 -0.92284 -0.94381 -3.63399 -0.92284 0.94381 -3.63395 -1.35121 -0.99144 
-3.63395 -1.35121 0.99144 -3.63395 -1.13806 -0.99144 -3.63395 -1.13806 0.99144 
-3.63352 -1.45775 -0.97415 -3.63352 -1.45775 0.97415 -3.63352 -1.03151 -0.97415 
-3.63352 -1.03151 0.97415 -3.60766 -1.24463 -0.9988 -3.60766 -1.24463 0.9988 
-3.59638 -1.51301 -0.96257 -3.59638 -1.51301 0.96257 -3.59638 -0.97626 -0.96257 
-3.59638 -0.97626 0.96257 -3.59638 -1.61958 -0.92628 -3.59638 -1.61958 0.92628 
-3.59638 -0.86968 -0.92628 -3.59638 -0.86968 0.92628 -3.59636 -1.40513 -0.98631 
-3.59636 -1.40513 0.98631 -3.59636 -1.08413 -0.98631 -3.59636 -1.08413 0.98631 
-3.59636 -1.29803 -0.99786 -3.59636 -1.29803 0.99786 -3.59636 -1.19123 -0.99786 
-3.59636 -1.19123 0.99786 -3.5586 -1.56734 -0.9465 -3.5586 -1.56734 0.9465 
-3.5586 -1.45836 -0.97689 -3.5586 -1.45836 0.97689 -3.5586 -1.35151 -0.99427 
-3.5586 -1.35151 0.99427 -3.5586 -1.24463 -1 -3.5586 -1.24463 1 
-3.5586 -1.13775 -0.99427 -3.5586 -1.13775 0.99427 -3.5586 -1.03091 -0.97689 
-3.5586 -1.03091 0.97689 -3.5586 -0.92193 -0.9465 -3.5586 -0.92193 0.9465 
-3.52083 -1.29803 -0.99786 -3.52083 -1.29803 0.99786 -3.52083 -1.19123 -0.99786 
-3.52083 -1.19123 0.99786 -3.52083 -1.40513 -0.98631 -3.52083 -1.40513 0.98631 
-3.52083 -1.08413 -0.98631 -3.52083 -1.08413 0.98631 -3.52081 -1.61958 -0.92628 
-3.52081 -1.61958 0.92628 -3.52081 -0.86968 -0.92628 -3.52081 -0.86968 0.92628 
-3.52081 -1.51301 -0.96257 -3.52081 -1.51301 0.96257 -3.52081 -0.97626 -0.96257 
-3.52081 -0.97626 0.96257 -3.50953 -1.24463 -0.9988 -3.50953 -1.24463 0.9988 
-3.48545 -1.66989 -0.90211 -3.48545 -1.66989 0.90211 -3.48367 -1.45775 -0.97415 
-3.48367 -1.45775 0.97415 -3.48367 -1.03151 -0.97415 -3.48367 -1.03151 0.97415 
-3.48324 -1.35121 -0.99144 -3.48324 -1.35121 0.99144 -3.48324 -1.13806 -0.99144 
-3.48324 -1.13806 0.99144 -3.4832 -1.56642 -0.94381 -3.4832 -1.56642 0.94381 
-3.4832 -0.92284 -0.94381 -3.4832 -0.92284 0.94381 -3.47178 -1.298 -0.99479 
-3.47178 -1.298 0.99479 -3.47178 -1.19126 -0.99479 -3.47178 -1.19126 0.99479 
-3.46058 -1.24463 -0.99518 -3.46058 -1.24463 0.99518 -3.4477 -1.61725 -0.92133 
-3.4477 -1.61725 0.92133 -3.4477 -0.87201 -0.92133 -3.4477 -0.87201 0.92133 
-3.44596 -1.40392 -0.98079 -3.44596 -1.40392 0.98079 -3.44596 -1.08534 -0.98079 
-3.44596 -1.08534 0.98079 -3.44592 -1.51179 -0.95704 -3.44592 -1.51179 0.95704 
-3.44592 -0.97747 -0.95704 -3.44592 -0.97747 0.95704 -3.43412 -1.35119 -0.98648 
-3.43412 -1.35119 0.98648 -3.43412 -1.13807 -0.98648 -3.43412 -1.13807 0.98648 
-3.42265 -1.29789 -0.98928 -3.42265 -1.29789 0.98928 -3.42265 -1.19137 -0.98928 
-3.42265 -1.19137 0.98928 -3.4127 -1.66647 -0.89486 -3.4127 -1.66647 0.89486 
-3.4127 -0.82279 -0.89486 -3.4127 -0.82279 0.89486 -3.41186 -1.24463 -0.98918 
-3.41186 -1.24463 0.98918 -3.41002 -1.56262 -0.93638 -3.41002 -1.56262 0.93638 
-3.41002 -0.92665 -0.93638 -3.41002 -0.92665 0.93638 -3.40917 -1.45596 -0.96593 
-3.40917 -1.45596 0.96593 -3.40917 -1.03331 -0.96593 -3.40917 -1.03331 0.96593 
-3.397 -1.40367 -0.97396 -3.397 -1.40367 0.97396 -3.397 -1.08559 -0.97396 
-3.397 -1.08559 0.97396 -3.38531 -1.35092 -0.97912 -3.38531 -1.35092 0.97912 
-3.38531 -1.13834 -0.97912 -3.38531 -1.13834 0.97912 -3.37475 -1.61263 -0.91147 
-3.37475 -1.61263 0.91147 -3.37475 -0.87663 -0.91147 -3.37475 -0.87663 0.91147 
-3.37414 -1.29785 -0.9814 -3.37414 -1.29785 0.9814 -3.37414 -1.19141 -0.9814 
-3.37414 -1.19141 0.9814 -3.37301 -1.50709 -0.94693 -3.37301 -1.50709 0.94693 
-3.37301 -0.98218 -0.94693 -3.37301 -0.98218 0.94693 -3.3635 -1.24463 -0.98079 
-3.3635 -1.24463 0.98079 -3.35979 -1.45613 -0.95694 -3.35979 -1.45613 0.95694 
-3.35979 -1.03313 -0.95694 -3.35979 -1.03313 0.95694 -3.34765 -1.4037 -0.96447 
-3.34765 -1.4037 0.96447 -3.34765 -1.08556 -0.96447 -3.34765 -1.08556 0.96447 
-3.34072 -1.66079 -0.88281 -3.34072 -1.66079 0.88281 -3.34072 -0.82847 -0.88281 
-3.34072 -0.82847 0.88281 -3.33765 -1.55709 -0.92388 -3.33765 -1.55709 0.92388 
-3.33765 -0.93217 -0.92388 -3.33765 -0.93217 0.92388 -3.33585 -1.35058 -0.9691 
-3.33585 -1.35058 0.9691 -3.33585 -1.13868 -0.9691 -3.33585 -1.13868 0.9691 
-3.32471 -1.29742 -0.97083 -3.32471 -1.29742 0.97083 -3.32471 -1.19184 -0.97083 
-3.32471 -1.19184 0.97083 -3.32395 -1.50681 -0.93606 -3.32395 -1.50681 0.93606 
-3.32395 -0.98245 -0.93606 -3.32395 -0.98245 0.93606 -3.31561 -1.24463 -0.97003 
-3.31561 -1.24463 0.97003 -3.31091 -1.45578 -0.94555 -3.31091 -1.45578 0.94555 
-3.31091 -1.03348 -0.94555 -3.31091 -1.03348 0.94555 -3.30324 -1.60576 -0.89687 
-3.30324 -1.60576 0.89687 -3.30324 -0.8835 -0.89687 -3.30324 -0.8835 0.89687 
-3.29854 -1.40311 -0.9525 -3.29854 -1.40311 0.9525 -3.29854 -1.08615 -0.9525 
-3.29854 -1.08615 0.9525 -3.28885 -1.55641 -0.91106 -3.28885 -1.55641 0.91106 
-3.28885 -0.93285 -0.91106 -3.28885 -0.93285 0.91106 -3.28694 -1.34998 -0.95661 
-3.28694 -1.34998 0.95661 -3.28694 -1.13928 -0.95661 -3.28694 -1.13928 0.95661 
-3.27722 -1.29738 -0.95815 -3.27722 -1.29738 0.95815 -3.27722 -1.19188 -0.95815 
-3.27722 -1.19188 0.95815 -3.27521 -1.50592 -0.92272 -3.27521 -1.50592 0.92272 
-3.27521 -0.98334 -0.92272 -3.27521 -0.98334 0.92272 -3.26992 -1.65288 -0.86603 
-3.26992 -1.65288 0.86603 -3.26992 -0.83638 -0.86603 -3.26992 -0.83638 0.86603 
-3.26831 -1.24463 -0.95694 -3.26831 -1.24463 0.95694 -3.26266 -1.45489 -0.93178 
-3.26266 -1.45489 0.93178 -3.26266 -1.03437 -0.93178 -3.26266 -1.03437 0.93178 
-3.2549 -1.60442 -0.88222 -3.2549 -1.60442 0.88222 -3.2549 -0.88484 -0.88222 
-3.2549 -0.88484 0.88222 -3.25037 -1.40207 -0.93819 -3.25037 -1.40207 0.93819 
-3.25037 -1.08719 -0.93819 -3.25037 -1.08719 0.93819 -3.24073 -1.55494 -0.89592 
-3.24073 -1.55494 0.89592 -3.24073 -0.93432 -0.89592 -3.24073 -0.93432 0.89592 
-3.23981 -1.34994 -0.94196 -3.23981 -1.34994 0.94196 -3.23981 -1.13932 -0.94196 
-3.23981 -1.13932 0.94196 -3.23016 -1.29726 -0.94306 -3.23016 -1.29726 0.94306 
-3.23016 -1.19201 -0.94306 -3.23016 -1.19201 0.94306 -3.22747 -1.50458 -0.90708 
-3.22747 -1.50458 0.90708 -3.22747 -0.98469 -0.90708 -3.22747 -0.98469 0.90708 
-3.22171 -1.24463 -0.94154 -3.22171 -1.24463 0.94154 -3.22004 -1.65371 -0.84737 
-3.22004 -1.65371 0.84737 -3.22004 -0.83555 -0.84737 -3.22004 -0.83555 0.84737 
-3.21515 -1.45348 -0.91566 -3.21515 -1.45348 0.91566 -3.21515 -1.03578 -0.91566 
-3.21515 -1.03578 0.91566 -3.20507 -1.60503 -0.86321 -3.20507 -1.60503 0.86321 
-3.20507 -0.88423 -0.86321 -3.20507 -0.88423 0.86321 -3.2038 -1.40179 -0.92164 
-3.2038 -1.40179 0.92164 -3.2038 -1.08748 -0.92164 -3.2038 -1.08748 0.92164 
-3.19346 -1.34965 -0.92501 -3.19346 -1.34965 0.92501 -3.19346 -1.13961 -0.92501 
-3.19346 -1.13961 0.92501 -3.1908 -1.55509 -0.87655 -3.1908 -1.55509 0.87655 
-3.1908 -0.93418 -0.87655 -3.1908 -0.93418 0.87655 -3.18416 -1.29721 -0.92576 
-3.18416 -1.29721 0.92576 -3.18416 -1.19205 -0.92576 -3.18416 -1.19205 0.92576 
-3.17762 -1.50454 -0.8873 -3.17762 -1.50454 0.8873 -3.17762 -0.98473 -0.8873 
-3.17762 -0.98473 0.8873 -3.17591 -1.24463 -0.92388 -3.17591 -1.24463 0.92388 
-3.17112 -1.65338 -0.82631 -3.17112 -1.65338 0.82631 -3.17112 -0.83588 -0.82631 
-3.17112 -0.83588 0.82631 -3.1646 -1.45187 -0.89544 -3.1646 -1.45187 0.89544 
-3.1646 -1.03739 -0.89544 -3.1646 -1.03739 0.89544 -3.15595 -1.60438 -0.8417 
-3.15595 -1.60438 0.8417 -3.15595 -0.88488 -0.8417 -3.15595 -0.88488 0.8417 
-3.15338 -1.40002 -0.90092 -3.15338 -1.40002 0.90092 -3.15338 -1.08925 -0.90092 
-3.15338 -1.08925 0.90092 -3.14304 -1.34745 -0.90374 -3.14304 -1.34745 0.90374 
-3.14304 -1.14181 -0.90374 -3.14304 -1.14181 0.90374 -3.14192 -1.55434 -0.85467 
-3.14192 -1.55434 0.85467 -3.14192 -0.93492 -0.85467 -3.14192 -0.93492 0.85467 
-3.13389 -1.29491 -0.90394 -3.13389 -1.29491 0.90394 -3.13389 -1.19435 -0.90394 
-3.13389 -1.19435 0.90394 -3.13104 -1.24463 -0.90399 -3.13104 -1.24463 0.90399 
-3.12792 -1.50238 -0.86492 -3.12792 -1.50238 0.86492 -3.12792 -0.98688 -0.86492 
-3.12792 -0.98688 0.86492 -3.1233 -1.65189 -0.80291 -3.1233 -1.65189 0.80291 
-3.1233 -0.83737 -0.80291 -3.1233 -0.83737 0.80291 -3.11522 -1.44965 -0.87257 
-3.11522 -1.44965 0.87257 -3.11522 -1.03961 -0.87257 -3.11522 -1.03961 0.87257 
-3.10824 -1.60266 -0.81792 -3.10824 -1.60266 0.81792 -3.10824 -0.8866 -0.81792 
-3.10824 -0.8866 0.81792 -3.10389 -1.39752 -0.87742 -3.10389 -1.39752 0.87742 
-3.10389 -1.09174 -0.87742 -3.10389 -1.09174 0.87742 -3.09387 -1.34495 -0.87975 
-3.09387 -1.34495 0.87975 -3.09387 -1.14431 -0.87975 -3.09387 -1.14431 0.87975 
-3.09342 -1.69424 -0.76254 -3.09342 -1.69424 0.76254 -3.09342 -0.79502 -0.76254 
-3.09342 -0.79502 0.76254 -3.09306 -1.55169 -0.83005 -3.09306 -1.55169 0.83005 
-3.09306 -0.93757 -0.83005 -3.09306 -0.93757 0.83005 -3.08994 -1.29485 -0.88195 
-3.08994 -1.29485 0.88195 -3.08994 -1.19441 -0.88195 -3.08994 -1.19441 0.88195 
-3.0872 -1.24463 -0.88192 -3.0872 -1.24463 0.88192 -3.07924 -1.4995 -0.8398 
-3.07924 -1.4995 0.8398 -3.07924 -0.98976 -0.8398 -3.07924 -0.98976 0.8398 
-3.07672 -1.64925 -0.77723 -3.07672 -1.64925 0.77723 -3.07672 -0.84002 -0.77723 
-3.07672 -0.84002 0.77723 -3.06715 -1.44682 -0.84711 -3.06715 -1.44682 0.84711 
-3.06715 -1.04244 -0.84711 -3.06715 -1.04244 0.84711 -3.06042 -1.59921 -0.79126 
-3.06042 -1.59921 0.79126 -3.06042 -0.89005 -0.79126 -3.06042 -0.89005 0.79126 
-3.05603 -1.39452 -0.85144 -3.05603 -1.39452 0.85144 -3.05603 -1.09474 -0.85144 
-3.05603 -1.09474 0.85144 -3.05083 -1.34485 -0.85565 -3.05083 -1.34485 0.85565 
-3.05083 -1.14441 -0.85565 -3.05083 -1.14441 0.85565 -3.04691 -1.29469 -0.85771 
-3.04691 -1.29469 0.85771 -3.04691 -1.19457 -0.85771 -3.04691 -1.19457 0.85771 
-3.04671 -1.69009 -0.73454 -3.04671 -1.69009 0.73454 -3.04671 -0.79917 -0.73454 
-3.04671 -0.79917 0.73454 -3.04559 -1.54812 -0.80295 -3.04559 -1.54812 0.80295 
-3.04559 -0.94115 -0.80295 -3.04559 -0.94115 0.80295 -3.04449 -1.24463 -0.85773 
-3.04449 -1.24463 0.85773 -3.03228 -1.49613 -0.81225 -3.03228 -1.49613 0.81225 
-3.03228 -0.99314 -0.81225 -3.03228 -0.99314 0.81225 -3.0315 -1.64545 -0.74934 
-3.0315 -1.64545 0.74934 -3.0315 -0.84381 -0.74934 -3.0315 -0.84381 0.74934 
-3.02054 -1.44339 -0.81914 -3.02054 -1.44339 0.81914 -3.02054 -1.04587 -0.81914 
-3.02054 -1.04587 0.81914 -3.0154 -1.59515 -0.76294 -3.0154 -1.59515 0.76294 
-3.0154 -0.89411 -0.76294 -3.0154 -0.89411 0.76294 -3.0141 -1.39414 -0.82533 
-3.0141 -1.39414 0.82533 -3.0141 -1.09513 -0.82533 -3.0141 -1.09513 0.82533 
-3.00903 -1.34451 -0.82946 -3.00903 -1.34451 0.82946 -3.00903 -1.14475 -0.82946 
-3.00903 -1.14475 0.82946 -3.00533 -1.29463 -0.83151 -3.00533 -1.29463 0.83151 
-3.00533 -1.19463 -0.83151 -3.00533 -1.19463 0.83151 -3.00302 -1.24463 -0.83147 
-3.00302 -1.24463 0.83147 -3.00269 -1.68529 -0.70484 -3.00269 -1.68529 0.70484 
-3.00269 -0.80398 -0.70484 -3.00269 -0.80398 0.70484 -3.00064 -1.54354 -0.77417 
-3.00064 -1.54354 0.77417 -3.00064 -0.94572 -0.77417 -3.00064 -0.94572 0.77417 
-2.98778 -1.64052 -0.71933 -2.98778 -1.64052 0.71933 -2.98778 -0.84874 -0.71933 
-2.98778 -0.84874 0.71933 -2.98758 -1.49132 -0.78299 -2.98758 -1.49132 0.78299 
-2.98758 -0.99794 -0.78299 -2.98758 -0.99794 0.78299 -2.9794 -1.44322 -0.79063 
-2.9794 -1.44322 0.79063 -2.9794 -1.04605 -0.79063 -2.9794 -1.04605 0.79063 
-2.97296 -1.39389 -0.79671 -2.97296 -1.39389 0.79671 -2.97296 -1.09538 -0.79671 
-2.97296 -1.09538 0.79671 -2.97166 -1.58983 -0.73235 -2.97166 -1.58983 0.73235 
-2.97166 -0.89943 -0.73235 -2.97166 -0.89943 0.73235 -2.96778 -1.34394 -0.80067 
-2.96778 -1.34394 0.80067 -2.96778 -1.14532 -0.80067 -2.96778 -1.14532 0.80067 
-2.9641 -1.29399 -0.80258 -2.9641 -1.29399 0.80258 -2.9641 -1.19527 -0.80258 
-2.9641 -1.19527 0.80258 -2.9629 -1.24463 -0.80321 -2.9629 -1.24463 0.80321 
-2.96006 -1.67924 -0.67296 -2.96006 -1.67924 0.67296 -2.96006 -0.81003 -0.67296 
-2.96006 -0.81003 0.67296 -2.95729 -1.5381 -0.74318 -2.95729 -1.5381 0.74318 
-2.95729 -0.95116 -0.74318 -2.95729 -0.95116 0.74318 -2.94776 -1.49062 -0.75257 
-2.94776 -1.49062 0.75257 -2.94776 -0.99864 -0.75257 -2.94776 -0.99864 0.75257 
-2.94568 -1.63447 -0.68728 -2.94568 -1.63447 0.68728 -2.94568 -0.85479 -0.68728 
-2.94568 -0.85479 0.68728 -2.93971 -1.44255 -0.76014 -2.93971 -1.44255 0.76014 
-2.93971 -1.04672 -0.76014 -2.93971 -1.04672 0.76014 -2.93307 -1.39302 -0.76597 
-2.93307 -1.39302 0.76597 -2.93307 -1.09624 -0.76597 -2.93307 -1.09624 0.76597 
-2.92983 -1.5835 -0.69987 -2.92983 -1.5835 0.69987 -2.92983 -0.90576 -0.69987 
-2.92983 -0.90576 0.69987 -2.92802 -1.34312 -0.76986 -2.92802 -1.34312 0.76986 
-2.92802 -1.14614 -0.76986 -2.92802 -1.14614 0.76986 -2.92534 -1.29393 -0.77237 
-2.92534 -1.29393 0.77237 -2.92534 -1.19533 -0.77237 -2.92534 -1.19533 0.77237 
-2.9242 -1.24463 -0.77301 -2.9242 -1.24463 0.77301 -2.91938 -1.67219 -0.63922 
-2.91938 -1.67219 0.63922 -2.91938 -0.81708 -0.63922 -2.91938 -0.81708 0.63922 
-2.9188 -1.53688 -0.71082 -2.9188 -1.53688 0.71082 -2.9188 -0.95238 -0.71082 
-2.9188 -0.95238 0.71082 -2.90929 -1.48931 -0.7201 -2.90929 -1.48931 0.7201 
-2.90929 -0.99995 -0.7201 -2.90929 -0.99995 0.7201 -2.90531 -1.62731 -0.65328 
-2.90531 -1.62731 0.65328 -2.90531 -0.86195 -0.65328 -2.90531 -0.86195 0.65328 
-2.90157 -1.44138 -0.72774 -2.90157 -1.44138 0.72774 -2.90157 -1.04788 -0.72774 
-2.90157 -1.04788 0.72774 -2.89496 -1.39177 -0.73344 -2.89496 -1.39177 0.73344 
-2.89496 -1.09749 -0.73344 -2.89496 -1.09749 0.73344 -2.89282 -1.58152 -0.66577 
-2.89282 -1.58152 0.66577 -2.89282 -0.90774 -0.66577 -2.89282 -0.90774 0.66577 
-2.89064 -1.343 -0.73768 -2.89064 -1.343 0.73768 -2.89064 -1.14626 -0.73768 
-2.89064 -1.14626 0.73768 -2.88793 -1.29376 -0.74014 -2.88793 -1.29376 0.74014 
-2.88793 -1.1955 -0.74014 -2.88793 -1.1955 0.74014 -2.88704 -1.24463 -0.74095 
-2.88704 -1.24463 0.74095 -2.88194 -1.53492 -0.67666 -2.88194 -1.53492 0.67666 
-2.88194 -0.95435 -0.67666 -2.88194 -0.95435 0.67666 -2.87268 -1.48761 -0.68592 
-2.87268 -1.48761 0.68592 -2.87268 -1.00165 -0.68592 -2.87268 -1.00165 0.68592 
-2.87131 -1.63447 -0.61292 -2.87131 -1.63447 0.61292 -2.87131 -0.85479 -0.61292 
-2.87131 -0.85479 0.61292 -2.86508 -1.43972 -0.69352 -2.86508 -1.43972 0.69352 
-2.86508 -1.04954 -0.69352 -2.86508 -1.04954 0.69352 -2.85914 -1.39136 -0.69945 
-2.85914 -1.39136 0.69945 -2.85914 -1.0979 -0.69945 -2.85914 -1.0979 0.69945 
-2.85873 -1.5835 -0.62877 -2.85873 -1.5835 0.62877 -2.85873 -0.90576 -0.62877 
-2.85873 -0.90576 0.62877 -3.4282 -2.70621 -0.78299 -3.4282 -2.70621 0.78299 
-3.41514 -2.75842 -0.77417 -3.41514 -2.75842 0.77417 -3.39524 -2.65827 -0.81914 
-3.39524 -2.65827 0.81914 -3.38349 -2.71101 -0.81225 -3.38349 -2.71101 0.81225 
-3.37019 -2.763 -0.80295 -3.37019 -2.763 0.80295 -3.36494 -2.55974 -0.85565 
-3.36494 -2.55974 0.85565 -3.35975 -2.60941 -0.85144 -3.35975 -2.60941 0.85144 
-3.34863 -2.6617 -0.84711 -3.34863 -2.6617 0.84711 -3.33654 -2.71439 -0.8398 
-3.33654 -2.71439 0.8398 -3.32583 -2.50974 -0.88195 -3.32583 -2.50974 0.88195 
-3.32272 -2.76658 -0.83005 -3.32272 -2.76658 0.83005 -3.3219 -2.55984 -0.87975 
-3.3219 -2.55984 0.87975 -3.31188 -2.61241 -0.87742 -3.31188 -2.61241 0.87742 
-3.30754 -2.81754 -0.81792 -3.30754 -2.81754 0.81792 -3.30056 -2.66454 -0.87257 
-3.30056 -2.66454 0.87257 -3.28785 -2.71727 -0.86492 -3.28785 -2.71727 0.86492 
-3.28474 -2.45952 -0.90399 -3.28474 -2.45952 0.90399 -3.28188 -2.5098 -0.90394 
-3.28188 -2.5098 0.90394 -3.28188 -2.40924 -0.90394 -3.28188 -2.40924 0.90394 
-3.27385 -2.76923 -0.85467 -3.27385 -2.76923 0.85467 -3.27273 -2.56234 -0.90374 
-3.27273 -2.56234 0.90374 -3.27273 -2.3567 -0.90374 -3.27273 -2.3567 0.90374 
-3.26239 -2.6149 -0.90092 -3.26239 -2.6149 0.90092 -3.25983 -2.81926 -0.8417 
-3.25983 -2.81926 0.8417 -3.25118 -2.66676 -0.89544 -3.25118 -2.66676 0.89544 
-3.23986 -2.45952 -0.92388 -3.23986 -2.45952 0.92388 -3.23816 -2.71942 -0.8873 
-3.23816 -2.71942 0.8873 -3.23162 -2.5121 -0.92576 -3.23162 -2.5121 0.92576 
-3.23162 -2.40693 -0.92576 -3.23162 -2.40693 0.92576 -3.22497 -2.76997 -0.87655 
-3.22497 -2.76997 0.87655 -3.22231 -2.56454 -0.92501 -3.22231 -2.56454 0.92501 
-3.22231 -2.3545 -0.92501 -3.22231 -2.3545 0.92501 -3.21197 -2.61667 -0.92164 
-3.21197 -2.61667 0.92164 -3.21197 -2.30236 -0.92164 -3.21197 -2.30236 0.92164 
-3.2107 -2.81992 -0.86321 -3.2107 -2.81992 0.86321 -3.20063 -2.66836 -0.91566 
-3.20063 -2.66836 0.91566 -3.20063 -2.25067 -0.91566 -3.20063 -2.25067 0.91566 
-3.19573 -2.8686 -0.84737 -3.19573 -2.8686 0.84737 -3.19407 -2.45952 -0.94154 
-3.19407 -2.45952 0.94154 -3.1883 -2.71946 -0.90708 -3.1883 -2.71946 0.90708 
-3.1883 -2.19957 -0.90708 -3.1883 -2.19957 0.90708 -3.18561 -2.51214 -0.94306 
-3.18561 -2.51214 0.94306 -3.18561 -2.40689 -0.94306 -3.18561 -2.40689 0.94306 
-3.17596 -2.56483 -0.94196 -3.17596 -2.56483 0.94196 -3.17596 -2.35421 -0.94196 
-3.17596 -2.35421 0.94196 -3.17504 -2.76982 -0.89592 -3.17504 -2.76982 0.89592 
-3.17504 -2.14921 -0.89592 -3.17504 -2.14921 0.89592 -3.1654 -2.61696 -0.93819 
-3.1654 -2.61696 0.93819 -3.1654 -2.30208 -0.93819 -3.1654 -2.30208 0.93819 
-3.16088 -2.81931 -0.88222 -3.16088 -2.81931 0.88222 -3.15312 -2.66978 -0.93178 
-3.15312 -2.66978 0.93178 -3.15312 -2.24926 -0.93178 -3.15312 -2.24926 0.93178 
-3.14746 -2.45952 -0.95694 -3.14746 -2.45952 0.95694 -3.14586 -2.86777 -0.86603 
-3.14586 -2.86777 0.86603 -3.14056 -2.72081 -0.92272 -3.14056 -2.72081 0.92272 
-3.14056 -2.19823 -0.92272 -3.14056 -2.19823 0.92272 -3.13855 -2.51227 -0.95815 
-3.13855 -2.51227 0.95815 -3.13855 -2.40677 -0.95815 -3.13855 -2.40677 0.95815 
-3.12883 -2.56487 -0.95661 -3.12883 -2.56487 0.95661 -3.12883 -2.35417 -0.95661 
-3.12883 -2.35417 0.95661 -3.12693 -2.7713 -0.91106 -3.12693 -2.7713 0.91106 
-3.12693 -2.14774 -0.91106 -3.12693 -2.14774 0.91106 -3.11723 -2.618 -0.9525 
-3.11723 -2.618 0.9525 -3.11723 -2.30103 -0.9525 -3.11723 -2.30103 0.9525 
-3.11325 -2.9297 -0.84461 -3.11325 -2.9297 0.84461 -3.11254 -2.82065 -0.89687 
-3.11254 -2.82065 0.89687 -3.11254 -2.09839 -0.89687 -3.11254 -2.09839 0.89687 
-3.10486 -2.67067 -0.94555 -3.10486 -2.67067 0.94555 -3.10486 -2.24837 -0.94555 
-3.10486 -2.24837 0.94555 -3.10016 -2.45952 -0.97003 -3.10016 -2.45952 0.97003 
-3.09183 -2.7217 -0.93606 -3.09183 -2.7217 0.93606 -3.09183 -2.19734 -0.93606 
-3.09183 -2.19734 0.93606 -3.09106 -2.51231 -0.97083 -3.09106 -2.51231 0.97083 
-3.09106 -2.40673 -0.97083 -3.09106 -2.40673 0.97083 -3.07993 -2.56547 -0.9691 
-3.07993 -2.56547 0.9691 -3.07993 -2.35357 -0.9691 -3.07993 -2.35357 0.9691 
-3.07812 -2.77198 -0.92388 -3.07812 -2.77198 0.92388 -3.07812 -2.14706 -0.92388 
-3.07812 -2.14706 0.92388 -3.07505 -2.87568 -0.88281 -3.07505 -2.87568 0.88281 
-3.07505 -2.04336 -0.88281 -3.07505 -2.04336 0.88281 -3.06813 -2.61859 -0.96447 
-3.06813 -2.61859 0.96447 -3.06813 -2.30045 -0.96447 -3.06813 -2.30045 0.96447 
-3.05599 -2.67102 -0.95694 -3.05599 -2.67102 0.95694 -3.05599 -2.24801 -0.95694 
-3.05599 -2.24801 0.95694 -3.05227 -2.45952 -0.98079 -3.05227 -2.45952 0.98079 
-3.04276 -2.72197 -0.94693 -3.04276 -2.72197 0.94693 -3.04276 -2.19706 -0.94693 
-3.04276 -2.19706 0.94693 -3.04171 -2.93662 -0.85926 -3.04171 -2.93662 0.85926 
-3.04171 -1.98242 -0.85926 -3.04171 -1.98242 0.85926 -3.04164 -2.51274 -0.9814 
-3.04164 -2.51274 0.9814 -3.04164 -2.4063 -0.9814 -3.04164 -2.4063 0.9814 
-3.04102 -2.82752 -0.91147 -3.04102 -2.82752 0.91147 -3.04102 -2.09152 -0.91147 
-3.04102 -2.09152 0.91147 -3.03046 -2.56581 -0.97912 -3.03046 -2.56581 0.97912 
-3.03046 -2.35323 -0.97912 -3.03046 -2.35323 0.97912 -3.01877 -2.61856 -0.97396 
-3.01877 -2.61856 0.97396 -3.01877 -2.30048 -0.97396 -3.01877 -2.30048 0.97396 
-3.00794 -1.81992 -0.75378 -3.00794 -1.81992 0.75378 -3.00676 -2.99536 -0.83097 
-3.00676 -2.99536 0.83097 -3.00676 -1.92368 -0.83097 -3.00676 -1.92368 0.83097 
-3.00661 -2.67084 -0.96593 -3.00661 -2.67084 0.96593 -3.00661 -2.24819 -0.96593 
-3.00661 -2.24819 0.96593 -3.00575 -2.7775 -0.93638 -3.00575 -2.7775 0.93638 
-3.00575 -2.14153 -0.93638 -3.00575 -2.14153 0.93638 -3.00391 -2.45952 -0.98918 
-3.00391 -2.45952 0.98918 -3.00308 -2.88136 -0.89486 -3.00308 -2.88136 0.89486 
-3.00308 -2.03768 -0.89486 -3.00308 -2.03768 0.89486 -2.99312 -2.51278 -0.98928 
-2.99312 -2.51278 0.98928 -2.99312 -2.40626 -0.98928 -2.99312 -2.40626 0.98928 
-2.98165 -2.56608 -0.98648 -2.98165 -2.56608 0.98648 -2.98165 -2.35296 -0.98648 
-2.98165 -2.35296 0.98648 -2.97101 -1.86844 -0.79855 -2.97101 -1.86844 0.79855 
-2.97096 -1.76991 -0.71519 -2.97096 -1.76991 0.71519 -2.96985 -2.72668 -0.95704 
-2.96985 -2.72668 0.95704 -2.96985 -2.19235 -0.95704 -2.96985 -2.19235 0.95704 
-2.96982 -2.61881 -0.98079 -2.96982 -2.61881 0.98079 -2.96982 -2.30023 -0.98079 
-2.96982 -2.30023 0.98079 -2.96856 -2.94133 -0.86917 -2.96856 -2.94133 0.86917 
-2.96856 -1.9777 -0.86917 -2.96856 -1.9777 0.86917 -2.96807 -2.83214 -0.92133 
-2.96807 -2.83214 0.92133 -2.96807 -2.08689 -0.92133 -2.96807 -2.08689 0.92133 
-2.9552 -2.45952 -0.99518 -2.9552 -2.45952 0.99518 -2.944 -2.51288 -0.99479 
-2.944 -2.51288 0.99479 -2.944 -2.40615 -0.99479 -2.944 -2.40615 0.99479 
-2.93343 -2.99868 -0.83874 -2.93343 -2.99868 0.83874 -2.93343 -1.92035 -0.83874 
-2.93343 -1.92035 0.83874 -2.93337 -1.72359 -0.67276 -2.93337 -1.72359 0.67276 
-2.93277 -1.81437 -0.76031 -2.93277 -1.81437 0.76031 -2.93258 -2.7813 -0.94381 
-2.93258 -2.7813 0.94381 -2.93258 -2.13773 -0.94381 -2.93258 -2.13773 0.94381 
-2.93254 -2.56609 -0.99144 -2.93254 -2.56609 0.99144 -2.93254 -2.35294 -0.99144 
-2.93254 -2.35294 0.99144 -2.93211 -2.67264 -0.97415 -2.93211 -2.67264 0.97415 
-2.93211 -2.24639 -0.97415 -2.93211 -2.24639 0.97415 -2.93033 -2.88478 -0.90211 
-2.93033 -2.88478 0.90211 -2.93033 -2.03426 -0.90211 -2.93033 -2.03426 0.90211 
-2.90625 -2.45952 -0.9988 -2.90625 -2.45952 0.9988 -2.89542 -3.05433 -0.80296 
-2.89542 -3.05433 0.80296 -2.89542 -1.86471 -0.80296 -2.89542 -1.86471 0.80296 
-2.89541 -2.94369 -0.87414 -2.89541 -2.94369 0.87414 -2.89541 -1.97535 -0.87414 
-2.89541 -1.97535 0.87414 -2.89538 -1.76617 -0.71959 -2.89538 -1.76617 0.71959 
-2.89538 -1.68122 -0.62674 -2.89538 -1.68122 0.62674 -2.89497 -2.72789 -0.96257 
-2.89497 -2.72789 0.96257 -2.89497 -2.19114 -0.96257 -2.89497 -2.19114 0.96257 
-2.89497 -2.83446 -0.92628 -2.89497 -2.83446 0.92628 -2.89497 -2.08457 -0.92628 
-2.89497 -2.08457 0.92628 -2.89494 -2.62002 -0.98631 -2.89494 -2.62002 0.98631 
-2.89494 -2.29902 -0.98631 -2.89494 -2.29902 0.98631 -2.89494 -2.51292 -0.99786 
-2.89494 -2.51292 0.99786 -2.89494 -2.40612 -0.99786 -2.89494 -2.40612 0.99786 
-2.85718 -3.00026 -0.84119 -2.85718 -3.00026 0.84119 -2.85718 -2.88592 -0.90453 
-2.85718 -2.88592 0.90453 -2.85718 -2.78222 -0.9465 -2.85718 -2.78222 0.9465 
-2.85718 -2.67324 -0.97689 -2.85718 -2.67324 0.97689 -2.85718 -2.5664 -0.99427 
-2.85718 -2.5664 0.99427 -2.85718 -2.45952 -1 -2.85718 -2.45952 1 
-2.85718 -2.35264 -0.99427 -2.85718 -2.35264 0.99427 -2.85718 -2.24579 -0.97689 
-2.85718 -2.24579 0.97689 -2.85718 -2.13681 -0.9465 -2.85718 -2.13681 0.9465 
-2.85718 -2.03312 -0.90453 -2.85718 -2.03312 0.90453 -2.85718 -1.91878 -0.84119 
-2.85718 -1.91878 0.84119 -2.85718 -1.81252 -0.76249 -2.85718 -1.81252 0.76249 
-2.85718 -1.72145 -0.67472 -2.85718 -1.72145 0.67472 -2.81942 -2.51292 -0.99786 
-2.81942 -2.51292 0.99786 -2.81942 -2.40612 -0.99786 -2.81942 -2.40612 0.99786 
-2.81942 -2.62002 -0.98631 -2.81942 -2.62002 0.98631 -2.81942 -2.29902 -0.98631 
-2.81942 -2.29902 0.98631 -2.81939 -2.83446 -0.92628 -2.81939 -2.83446 0.92628 
-2.81939 -2.08457 -0.92628 -2.81939 -2.08457 0.92628 -2.81939 -2.72789 -0.96257 
-2.81939 -2.72789 0.96257 -2.81939 -2.19114 -0.96257 -2.81939 -2.19114 0.96257 
-2.81898 -1.68122 -0.62674 -2.81898 -1.68122 0.62674 -2.81898 -1.76617 -0.71959 
-2.81898 -1.76617 0.71959 -2.81895 -2.94369 -0.87414 -2.81895 -2.94369 0.87414 
-2.81895 -1.97535 -0.87414 -2.81895 -1.97535 0.87414 -2.81894 -3.05433 -0.80296 
-2.81894 -3.05433 0.80296 -2.81894 -1.86471 -0.80296 -2.81894 -1.86471 0.80296 
-2.80811 -2.45952 -0.9988 -2.80811 -2.45952 0.9988 -2.78403 -2.88478 -0.90211 
-2.78403 -2.88478 0.90211 -2.78403 -2.03426 -0.90211 -2.78403 -2.03426 0.90211 
-2.78225 -2.67264 -0.97415 -2.78225 -2.67264 0.97415 -2.78225 -2.24639 -0.97415 
-2.78225 -2.24639 0.97415 -2.78182 -2.56609 -0.99144 -2.78182 -2.56609 0.99144 
-2.78182 -2.35294 -0.99144 -2.78182 -2.35294 0.99144 -2.78178 -2.7813 -0.94381 
-2.78178 -2.7813 0.94381 -2.78178 -2.13773 -0.94381 -2.78178 -2.13773 0.94381 
-2.78159 -1.81437 -0.76031 -2.78159 -1.81437 0.76031 -2.78099 -1.72359 -0.67276 
-2.78099 -1.72359 0.67276 -2.78093 -2.99868 -0.83874 -2.78093 -2.99868 0.83874 
-2.78093 -1.92035 -0.83874 -2.78093 -1.92035 0.83874 -2.77036 -2.51288 -0.99479 
-2.77036 -2.51288 0.99479 -2.77036 -2.40615 -0.99479 -2.77036 -2.40615 0.99479 
-2.75916 -2.45952 -0.99518 -2.75916 -2.45952 0.99518 -2.74629 -2.83214 -0.92133 
-2.74629 -2.83214 0.92133 -2.74629 -2.08689 -0.92133 -2.74629 -2.08689 0.92133 
-2.7458 -2.94133 -0.86917 -2.7458 -2.94133 0.86917 -2.7458 -1.9777 -0.86917 
-2.7458 -1.9777 0.86917 -2.74454 -2.61881 -0.98079 -2.74454 -2.61881 0.98079 
-2.74454 -2.30023 -0.98079 -2.74454 -2.30023 0.98079 -2.74451 -2.72668 -0.95704 
-2.74451 -2.72668 0.95704 -2.74451 -2.19235 -0.95704 -2.74451 -2.19235 0.95704 
-2.7434 -1.76991 -0.71519 -2.7434 -1.76991 0.71519 -2.74335 -1.86844 -0.79855 
-2.74335 -1.86844 0.79855 -2.73271 -2.56608 -0.98648 -2.73271 -2.56608 0.98648 
-2.73271 -2.35296 -0.98648 -2.73271 -2.35296 0.98648 -2.72124 -2.51278 -0.98928 
-2.72124 -2.51278 0.98928 -2.72124 -2.40626 -0.98928 -2.72124 -2.40626 0.98928 
-2.71128 -2.88136 -0.89486 -2.71128 -2.88136 0.89486 -2.71128 -2.03768 -0.89486 
-2.71128 -2.03768 0.89486 -2.71045 -2.45952 -0.98918 -2.71045 -2.45952 0.98918 
-2.70861 -2.7775 -0.93638 -2.70861 -2.7775 0.93638 -2.70861 -2.14153 -0.93638 
-2.70861 -2.14153 0.93638 -2.70775 -2.67084 -0.96593 -2.70775 -2.67084 0.96593 
-2.70775 -2.24819 -0.96593 -2.70775 -2.24819 0.96593 -2.7076 -1.92368 -0.83097 
-2.7076 -1.92368 0.83097 -2.70642 -1.81992 -0.75378 -2.70642 -1.81992 0.75378 
-2.69559 -2.61856 -0.97396 -2.69559 -2.61856 0.97396 -2.69559 -2.30048 -0.97396 
-2.69559 -2.30048 0.97396 -2.6839 -2.56581 -0.97912 -2.6839 -2.56581 0.97912 
-2.6839 -2.35323 -0.97912 -2.6839 -2.35323 0.97912 -2.67806 -1.77782 -0.70937 
-2.67806 -1.77782 0.70937 -2.67334 -2.82752 -0.91147 -2.67334 -2.82752 0.91147 
-2.67334 -2.09152 -0.91147 -2.67334 -2.09152 0.91147 -2.67272 -2.51274 -0.9814 
-2.67272 -2.51274 0.9814 -2.67272 -2.4063 -0.9814 -2.67272 -2.4063 0.9814 
-2.67265 -1.98242 -0.85926 -2.67265 -1.98242 0.85926 -2.6716 -2.72197 -0.94693 
-2.6716 -2.72197 0.94693 -2.6716 -2.19706 -0.94693 -2.6716 -2.19706 0.94693 
-2.67026 -1.87335 -0.78833 -2.67026 -1.87335 0.78833 -2.66209 -2.45952 -0.98079 
-2.66209 -2.45952 0.98079 -2.65837 -2.67102 -0.95694 -2.65837 -2.67102 0.95694 
-2.65837 -2.24801 -0.95694 -2.65837 -2.24801 0.95694 -2.64623 -2.61859 -0.96447 
-2.64623 -2.61859 0.96447 -2.64623 -2.30045 -0.96447 -2.64623 -2.30045 0.96447 
-2.64028 -1.83126 -0.74716 -2.64028 -1.83126 0.74716 -2.63931 -2.87568 -0.88281 
-2.63931 -2.87568 0.88281 -2.63931 -2.04336 -0.88281 -2.63931 -2.04336 0.88281 
-2.63624 -2.77198 -0.92388 -2.63624 -2.77198 0.92388 -2.63624 -2.14706 -0.92388 
-2.63624 -2.14706 0.92388 -2.63509 -1.92993 -0.81866 -2.63509 -1.92993 0.81866 
-2.63443 -2.56547 -0.9691 -2.63443 -2.56547 0.9691 -2.63443 -2.35357 -0.9691 
-2.63443 -2.35357 0.9691 -2.6233 -2.51231 -0.97083 -2.6233 -2.51231 0.97083 
-2.6233 -2.40673 -0.97083 -2.6233 -2.40673 0.97083 -2.62253 -2.7217 -0.93606 
-2.62253 -2.7217 0.93606 -2.62253 -2.19734 -0.93606 -2.62253 -2.19734 0.93606 
-2.6142 -2.45952 -0.97003 -2.6142 -2.45952 0.97003 -2.61212 -1.79024 -0.70144 
-2.61212 -1.79024 0.70144 -2.6095 -2.67067 -0.94555 -2.6095 -2.67067 0.94555 
-2.6095 -2.24837 -0.94555 -2.6095 -2.24837 0.94555 -2.60455 -1.88645 -0.7796 
-2.60455 -1.88645 0.7796 -2.60182 -2.82065 -0.89687 -2.60182 -2.82065 0.89687 
-2.60182 -2.09839 -0.89687 -2.60182 -2.09839 0.89687 -2.60111 -1.98934 -0.84461 
-2.60111 -1.98934 0.84461 -2.59713 -2.618 -0.9525 -2.59713 -2.618 0.9525 
-2.59713 -2.30103 -0.9525 -2.59713 -2.30103 0.9525 -2.58743 -2.7713 -0.91106 
-2.58743 -2.7713 0.91106 -2.58743 -2.14774 -0.91106 -2.58743 -2.14774 0.91106 
-2.58553 -2.56487 -0.95661 -2.58553 -2.56487 0.95661 -2.58553 -2.35417 -0.95661 
-2.58553 -2.35417 0.95661 -2.57581 -2.51227 -0.95815 -2.57581 -2.51227 0.95815 
-2.57581 -2.40677 -0.95815 -2.57581 -2.40677 0.95815 -2.57512 -1.84546 -0.73714 
-2.57512 -1.84546 0.73714 -2.5738 -2.72081 -0.92272 -2.5738 -2.72081 0.92272 
-2.5738 -2.19823 -0.92272 -2.5738 -2.19823 0.92272 -2.56974 -1.94501 -0.80787 
-2.56974 -1.94501 0.80787 -2.5685 -2.05127 -0.86603 -2.5685 -2.05127 0.86603 
-2.5669 -2.45952 -0.95694 -2.5669 -2.45952 0.95694 -2.56124 -2.66978 -0.93178 
-2.56124 -2.66978 0.93178 -2.56124 -2.24926 -0.93178 -2.56124 -2.24926 0.93178 
-2.55348 -2.09973 -0.88222 -2.55348 -2.09973 0.88222 -2.54896 -2.61696 -0.93819 
-2.54896 -2.61696 0.93819 -2.54896 -2.30208 -0.93819 -2.54896 -2.30208 0.93819 
-2.53955 -1.90245 -0.76733 -2.53955 -1.90245 0.76733 -2.53932 -2.14921 -0.89592 
-2.53932 -2.14921 0.89592 -2.5384 -2.56483 -0.94196 -2.5384 -2.56483 0.94196 
-2.5384 -2.35421 -0.94196 -2.5384 -2.35421 0.94196 -2.53642 -2.0059 -0.83147 
-2.53642 -2.0059 0.83147 -2.52875 -2.51214 -0.94306 -2.52875 -2.51214 0.94306 
-2.52875 -2.40689 -0.94306 -2.52875 -2.40689 0.94306 -2.52606 -2.19957 -0.90708 
-2.52606 -2.19957 0.90708 -2.52029 -2.45952 -0.94154 -2.52029 -2.45952 0.94154 
-2.51863 -2.05044 -0.84737 -2.51863 -2.05044 0.84737 -2.51373 -2.66836 -0.91566 
-2.51373 -2.66836 0.91566 -2.51373 -2.25067 -0.91566 -2.51373 -2.25067 0.91566 
-2.51124 -1.86246 -0.72377 -2.51124 -1.86246 0.72377 -2.50571 -1.96247 -0.79335 
-2.50571 -1.96247 0.79335 -2.50366 -2.09912 -0.86321 -2.50366 -2.09912 0.86321 
-2.50239 -2.61667 -0.92164 -2.50239 -2.61667 0.92164 -2.50239 -2.30236 -0.92164 
-2.50239 -2.30236 0.92164 -2.49205 -2.56454 -0.92501 -2.49205 -2.56454 0.92501 
-2.49205 -2.3545 -0.92501 -2.49205 -2.3545 0.92501 -2.48939 -2.14906 -0.87655 
-2.48939 -2.14906 0.87655 -2.48724 -2.00604 -0.81086 -2.48724 -2.00604 0.81086 
-2.48274 -2.5121 -0.92576 -2.48274 -2.5121 0.92576 -2.48274 -2.40693 -0.92576 
-2.48274 -2.40693 0.92576 -2.47651 -1.92116 -0.75184 -2.47651 -1.92116 0.75184 
-2.4762 -2.19961 -0.8873 -2.4762 -2.19961 0.8873 -2.4745 -2.45952 -0.92388 
-2.4745 -2.45952 0.92388 -2.46971 -2.05077 -0.82631 -2.46971 -2.05077 0.82631 
-2.46318 -2.25228 -0.89544 -2.46318 -2.25228 0.89544 -2.45722 -1.96355 -0.77074 
-2.45722 -1.96355 0.77074 -2.45453 -2.09977 -0.8417 -2.45453 -2.09977 0.8417 
-2.45197 -2.30413 -0.90092 -2.45197 -2.30413 0.90092 -2.44163 -2.56234 -0.90374 
-2.44163 -2.56234 0.90374 -2.44163 -2.3567 -0.90374 -2.44163 -2.3567 0.90374 
-2.44051 -2.14981 -0.85467 -2.44051 -2.14981 0.85467 -2.43889 -2.00744 -0.78781 
-2.43889 -2.00744 0.78781 -2.43248 -2.5098 -0.90394 -2.43248 -2.5098 0.90394 
-2.43248 -2.40924 -0.90394 -2.43248 -2.40924 0.90394 -2.42962 -2.45952 -0.90399 
-2.42962 -2.45952 0.90399 -2.42886 -1.92343 -0.72743 -2.42886 -1.92343 0.72743 
-2.42651 -2.20177 -0.86492 -2.42651 -2.20177 0.86492 -2.42189 -2.05226 -0.80291 
-2.42189 -2.05226 0.80291 -2.4138 -2.2545 -0.87257 -2.4138 -2.2545 0.87257 
-2.40987 -1.96605 -0.74592 -2.40987 -1.96605 0.74592 -2.40682 -2.10149 -0.81792 
-2.40682 -2.10149 0.81792 -2.40248 -2.30663 -0.87742 -2.40248 -2.30663 0.87742 
-2.39246 -2.3592 -0.87975 -2.39246 -2.3592 0.87975 -2.392 -2.00991 -0.76254 
-2.392 -2.00991 0.76254 -2.39164 -2.15246 -0.83005 -2.39164 -2.15246 0.83005 
-2.38853 -2.50974 -0.88195 -2.38853 -2.50974 0.88195 -2.38853 -2.4093 -0.88195 
-2.38853 -2.4093 0.88195 -2.38578 -2.45952 -0.88192 -2.38578 -2.45952 0.88192 
-2.38195 -1.9267 -0.70019 -2.38195 -1.9267 0.70019 -2.37782 -2.20465 -0.8398 
-2.37782 -2.20465 0.8398 -2.37531 -2.0549 -0.77723 -2.37531 -2.0549 0.77723 
-2.36573 -2.25733 -0.84711 -2.36573 -2.25733 0.84711 -2.36297 -1.96989 -0.71834 
-2.36297 -1.96989 0.71834 -2.359 -2.10494 -0.79126 -2.359 -2.10494 0.79126 
-2.35461 -2.30963 -0.85144 -2.35461 -2.30963 0.85144 -2.34942 -2.3593 -0.85565 
-2.34942 -2.3593 0.85565 -2.34549 -2.40946 -0.85771 -2.34549 -2.40946 0.85771 
-2.3453 -2.01406 -0.73454 -2.3453 -2.01406 0.73454 -2.34417 -2.15603 -0.80295 
-2.34417 -2.15603 0.80295 -2.33087 -2.20802 -0.81225 -2.33087 -2.20802 0.81225 
-2.33009 -2.0587 -0.74934 -2.33009 -2.0587 0.74934 -2.31912 -2.26076 -0.81914 
-2.31912 -2.26076 0.81914 -2.31754 -1.97518 -0.68862 -2.31754 -1.97518 0.68862 
-2.31399 -2.109 -0.76294 -2.31399 -2.109 0.76294 -2.31269 -2.31001 -0.82533 
-2.31269 -2.31001 0.82533 -2.30761 -2.35964 -0.82946 -2.30761 -2.35964 0.82946 
-2.30128 -2.01886 -0.70484 -2.30128 -2.01886 0.70484 -2.29922 -2.16061 -0.77417 
-2.29922 -2.16061 0.77417 -2.28637 -2.06362 -0.71933 -2.28637 -2.06362 0.71933 
-2.28616 -2.21283 -0.78299 -2.28616 -2.21283 0.78299 -2.27798 -2.26093 -0.79063 
-2.27798 -2.26093 0.79063 -2.27154 -2.31026 -0.79671 -2.27154 -2.31026 0.79671 
-2.27024 -2.11432 -0.73235 -2.27024 -2.11432 0.73235 -2.25864 -2.02491 -0.67296 
-2.25864 -2.02491 0.67296 -2.25588 -2.16605 -0.74318 -2.25588 -2.16605 0.74318 
-2.24634 -2.21353 -0.75257 -2.24634 -2.21353 0.75257 -2.24426 -2.06968 -0.68728 
-2.24426 -2.06968 0.68728 -2.23829 -2.2616 -0.76014 -2.23829 -2.2616 0.76014 
-2.22841 -2.12065 -0.69987 -2.22841 -2.12065 0.69987 -2.21796 -2.03196 -0.63922 
-2.21796 -2.03196 0.63922 -2.21739 -2.16727 -0.71082 -2.21739 -2.16727 0.71082 
-2.20788 -2.21484 -0.7201 -2.20788 -2.21484 0.7201 -2.2039 -2.07683 -0.65328 
-2.2039 -2.07683 0.65328 -2.19141 -2.12263 -0.66577 -2.19141 -2.12263 0.66577 
-2.18052 -2.16923 -0.67666 -2.18052 -2.16923 0.67666 -2.1699 -2.06968 -0.61292 
-2.1699 -2.06968 0.61292 2.14724 -0.34212 -0.63979 2.14724 -0.34212 0.63979 
2.15819 -0.38874 -0.62877 2.15819 -0.38874 0.62877 2.15861 -0.1966 -0.69945 
2.15861 -0.1966 0.69945 2.16454 -0.24496 -0.69352 2.16454 -0.24496 0.69352 
2.17078 -0.43971 -0.61292 2.17078 -0.43971 0.61292 2.17215 -0.29285 -0.68592 
2.17215 -0.29285 0.68592 2.1814 -0.34015 -0.67666 2.1814 -0.34015 0.67666 
2.19229 -0.38676 -0.66577 2.19229 -0.38676 0.66577 2.19443 -0.19701 -0.73344 
2.19443 -0.19701 0.73344 2.20103 -0.24662 -0.72774 2.20103 -0.24662 0.72774 
2.20478 -0.43255 -0.65328 2.20478 -0.43255 0.65328 2.20876 -0.29455 -0.7201 
2.20876 -0.29455 0.7201 2.21827 -0.34212 -0.71082 2.21827 -0.34212 0.71082 
2.22749 -0.14836 -0.76986 2.22749 -0.14836 0.76986 2.22929 -0.38874 -0.69987 
2.22929 -0.38874 0.69987 2.23254 -0.19826 -0.76597 2.23254 -0.19826 0.76597 
2.23917 -0.24778 -0.76014 2.23917 -0.24778 0.76014 2.24514 -0.43971 -0.68728 
2.24514 -0.43971 0.68728 2.24722 -0.29586 -0.75257 2.24722 -0.29586 0.75257 
2.25676 -0.34334 -0.74318 2.25676 -0.34334 0.74318 2.25953 -0.48447 -0.67296 
2.25953 -0.48447 0.67296 2.26357 -0.09923 -0.80258 2.26357 -0.09923 0.80258 
2.26724 -0.14918 -0.80067 2.26724 -0.14918 0.80067 2.27112 -0.39507 -0.73235 
2.27112 -0.39507 0.73235 2.27243 -0.19912 -0.79671 2.27243 -0.19912 0.79671 
2.27886 -0.24845 -0.79063 2.27886 -0.24845 0.79063 2.28704 -0.29656 -0.78299 
2.28704 -0.29656 0.78299 2.28725 -0.44576 -0.71933 2.28725 -0.44576 0.71933 
2.30011 -0.34878 -0.77417 2.30011 -0.34878 0.77417 2.30216 -0.49052 -0.70484 
2.30216 -0.49052 0.70484 2.30249 -0.04987 -0.83147 2.30249 -0.04987 0.83147 
2.3048 -0.09987 -0.83151 2.3048 -0.09987 0.83151 2.3085 -0.14975 -0.82946 
2.3085 -0.14975 0.82946 2.31357 -0.19937 -0.82533 2.31357 -0.19937 0.82533 
2.31487 -0.40039 -0.76294 2.31487 -0.40039 0.76294 2.31842 -0.53421 -0.68862 
2.31842 -0.53421 0.68862 2.32 -0.24863 -0.81914 2.32 -0.24863 0.81914 
2.33097 -0.45069 -0.74934 2.33097 -0.45069 0.74934 2.33175 -0.30136 -0.81225 
2.33175 -0.30136 0.81225 2.34396 -0.04987 -0.85773 2.34396 -0.04987 0.85773 
2.34505 -0.35335 -0.80295 2.34505 -0.35335 0.80295 2.34618 -0.49533 -0.73454 
2.34618 -0.49533 0.73454 2.34637 -0.09993 -0.85771 2.34637 -0.09993 0.85771 
2.34637 0.00019 -0.85771 2.34637 0.00019 0.85771 2.3503 -0.15009 -0.85565 
2.3503 -0.15009 0.85565 2.3503 0.05035 -0.85565 2.3503 0.05035 0.85565 
2.35549 -0.19976 -0.85144 2.35549 -0.19976 0.85144 2.35988 -0.40445 -0.79126 
2.35988 -0.40445 0.79126 2.36385 -0.5395 -0.71834 2.36385 -0.5395 0.71834 
2.36661 -0.25206 -0.84711 2.36661 -0.25206 0.84711 2.37619 -0.45448 -0.77723 
2.37619 -0.45448 0.77723 2.3787 -0.30474 -0.8398 2.3787 -0.30474 0.8398 
2.38666 -0.04987 -0.88192 2.38666 -0.04987 0.88192 2.38941 -0.10009 -0.88195 
2.38941 -0.10009 0.88195 2.38941 0.00035 -0.88195 2.38941 0.00035 0.88195 
2.39252 -0.35693 -0.83005 2.39252 -0.35693 0.83005 2.39288 -0.49948 -0.76254 
2.39288 -0.49948 0.76254 2.39334 -0.15019 -0.87975 2.39334 -0.15019 0.87975 
2.39334 0.05045 -0.87975 2.39334 0.05045 0.87975 2.40336 -0.20276 -0.87742 
2.40336 -0.20276 0.87742 2.40336 0.10302 -0.87742 2.40336 0.10302 0.87742 
2.4077 -0.4079 -0.81792 2.4077 -0.4079 0.81792 2.41075 -0.54334 -0.74592 
2.41075 -0.54334 0.74592 2.41468 -0.25489 -0.87257 2.41468 -0.25489 0.87257 
2.42277 -0.45713 -0.80291 2.42277 -0.45713 0.80291 2.42739 -0.30762 -0.86492 
2.42739 -0.30762 0.86492 2.42974 -0.58595 -0.72743 2.42974 -0.58595 0.72743 
2.43051 -0.04987 -0.90399 2.43051 -0.04987 0.90399 2.43336 -0.10015 -0.90394 
2.43336 -0.10015 0.90394 2.43336 0.00041 -0.90394 2.43336 0.00041 0.90394 
2.43977 -0.50195 -0.78781 2.43977 -0.50195 0.78781 2.44139 -0.35958 -0.85467 
2.44139 -0.35958 0.85467 2.44251 -0.15269 -0.90374 2.44251 -0.15269 0.90374 
2.44251 0.05295 -0.90374 2.44251 0.05295 0.90374 2.45285 -0.20525 -0.90092 
2.45285 -0.20525 0.90092 2.45285 0.10552 -0.90092 2.45285 0.10552 0.90092 
2.45541 -0.40962 -0.8417 2.45541 -0.40962 0.8417 2.4581 -0.54584 -0.77074 
2.4581 -0.54584 0.77074 2.46406 -0.25711 -0.89544 2.46406 -0.25711 0.89544 
2.46406 0.15737 -0.89544 2.46406 0.15737 0.89544 2.47059 -0.45862 -0.82631 
2.47059 -0.45862 0.82631 2.47538 -0.04987 -0.92388 2.47538 -0.04987 0.92388 
2.47708 -0.30977 -0.8873 2.47708 -0.30977 0.8873 2.47708 0.21004 -0.8873 
2.47708 0.21004 0.8873 2.47739 -0.58822 -0.75184 2.47739 -0.58822 0.75184 
2.48362 -0.10245 -0.92576 2.48362 -0.10245 0.92576 2.48362 0.00271 -0.92576 
2.48362 0.00271 0.92576 2.48812 -0.50335 -0.81086 2.48812 -0.50335 0.81086 
2.49027 -0.36032 -0.87655 2.49027 -0.36032 0.87655 2.49293 -0.15489 -0.92501 
2.49293 -0.15489 0.92501 2.49293 0.05515 -0.92501 2.49293 0.05515 0.92501 
2.50327 -0.20702 -0.92164 2.50327 -0.20702 0.92164 2.50327 0.10729 -0.92164 
2.50327 0.10729 0.92164 2.50454 -0.41027 -0.86321 2.50454 -0.41027 0.86321 
2.50659 -0.54692 -0.79335 2.50659 -0.54692 0.79335 2.51212 -0.64693 -0.72377 
2.51212 -0.64693 0.72377 2.51462 -0.25872 -0.91566 2.51462 -0.25872 0.91566 
2.51462 0.15898 -0.91566 2.51462 0.15898 0.91566 2.51951 -0.45895 -0.84737 
2.51951 -0.45895 0.84737 2.52117 -0.04987 -0.94154 2.52117 -0.04987 0.94154 
2.52694 -0.30981 -0.90708 2.52694 -0.30981 0.90708 2.52694 0.21008 -0.90708 
2.52694 0.21008 0.90708 2.52963 -0.10249 -0.94306 2.52963 -0.10249 0.94306 
2.52963 0.00276 -0.94306 2.52963 0.00276 0.94306 2.5373 -0.50349 -0.83147 
2.5373 -0.50349 0.83147 2.53928 -0.15518 -0.94196 2.53928 -0.15518 0.94196 
2.53928 0.05544 -0.94196 2.53928 0.05544 0.94196 2.5402 -0.36018 -0.89592 
2.5402 -0.36018 0.89592 2.5402 0.26044 -0.89592 2.5402 0.26044 0.89592 
2.54043 -0.60693 -0.76733 2.54043 -0.60693 0.76733 2.54984 -0.20731 -0.93819 
2.54984 -0.20731 0.93819 2.54984 0.10757 -0.93819 2.54984 0.10757 0.93819 
2.55436 -0.40966 -0.88222 2.55436 -0.40966 0.88222 2.55436 0.30992 -0.88222 
2.55436 0.30992 0.88222 2.56212 -0.26013 -0.93178 2.56212 -0.26013 0.93178 
2.56212 0.16039 -0.93178 2.56212 0.16039 0.93178 2.56778 -0.04987 -0.95694 
2.56778 -0.04987 0.95694 2.56939 -0.45812 -0.86603 2.56939 -0.45812 0.86603 
2.57062 -0.56438 -0.80787 2.57062 -0.56438 0.80787 2.57468 -0.31116 -0.92272 
2.57468 -0.31116 0.92272 2.57468 0.21142 -0.92272 2.57468 0.21142 0.92272 
2.576 -0.66392 -0.73714 2.576 -0.66392 0.73714 2.57669 -0.10262 -0.95815 
2.57669 -0.10262 0.95815 2.57669 0.00288 -0.95815 2.57669 0.00288 0.95815 
2.58641 -0.15522 -0.95661 2.58641 -0.15522 0.95661 2.58641 0.05548 -0.95661 
2.58641 0.05548 0.95661 2.58832 -0.36165 -0.91106 2.58832 -0.36165 0.91106 
2.58832 0.26191 -0.91106 2.58832 0.26191 0.91106 2.59801 -0.20835 -0.9525 
2.59801 -0.20835 0.9525 2.59801 0.10861 -0.9525 2.59801 0.10861 0.9525 
2.60199 -0.52005 -0.84461 2.60199 -0.52005 0.84461 2.60271 -0.411 -0.89687 
2.60271 -0.411 0.89687 2.60271 0.31126 -0.89687 2.60271 0.31126 0.89687 
2.60543 -0.62294 -0.7796 2.60543 -0.62294 0.7796 2.61038 -0.26102 -0.94555 
2.61038 -0.26102 0.94555 2.61038 0.16128 -0.94555 2.61038 0.16128 0.94555 
2.61508 -0.04987 -0.97003 2.61508 -0.04987 0.97003 2.62341 -0.31205 -0.93606 
2.62341 -0.31205 0.93606 2.62341 0.21231 -0.93606 2.62341 0.21231 0.93606 
2.62418 -0.10266 -0.97083 2.62418 -0.10266 0.97083 2.62418 0.00292 -0.97083 
2.62418 0.00292 0.97083 2.63531 -0.15582 -0.9691 2.63531 -0.15582 0.9691 
2.63531 0.05608 -0.9691 2.63531 0.05608 0.9691 2.63597 -0.57946 -0.81866 
2.63597 -0.57946 0.81866 2.63712 -0.36233 -0.92388 2.63712 -0.36233 0.92388 
2.63712 0.26259 -0.92388 2.63712 0.26259 0.92388 2.64019 -0.46603 -0.88281 
2.64019 -0.46603 0.88281 2.64019 0.36629 -0.88281 2.64019 0.36629 0.88281 
2.64116 -0.67813 -0.74716 2.64116 -0.67813 0.74716 2.64711 -0.20894 -0.96447 
2.64711 -0.20894 0.96447 2.64711 0.1092 -0.96447 2.64711 0.1092 0.96447 
2.65925 -0.26137 -0.95694 2.65925 -0.26137 0.95694 2.65925 0.16163 -0.95694 
2.65925 0.16163 0.95694 2.66297 -0.04987 -0.98079 2.66297 -0.04987 0.98079 
2.67114 -0.63604 -0.78833 2.67114 -0.63604 0.78833 2.67248 -0.31232 -0.94693 
2.67248 -0.31232 0.94693 2.67248 0.21259 -0.94693 2.67248 0.21259 0.94693 
2.67353 -0.52697 -0.85926 2.67353 -0.52697 0.85926 2.67353 0.42723 -0.85926 
2.67353 0.42723 0.85926 2.6736 -0.10309 -0.9814 2.6736 -0.10309 0.9814 
2.6736 0.00335 -0.9814 2.6736 0.00335 0.9814 2.67422 -0.41787 -0.91147 
2.67422 -0.41787 0.91147 2.67422 0.31813 -0.91147 2.67422 0.31813 0.91147 
2.67894 -0.73156 -0.70937 2.67894 -0.73156 0.70937 2.68478 -0.15616 -0.97912 
2.68478 -0.15616 0.97912 2.68478 0.05642 -0.97912 2.68478 0.05642 0.97912 
2.69647 -0.20891 -0.97396 2.69647 -0.20891 0.97396 2.69647 0.10917 -0.97396 
2.69647 0.10917 0.97396 2.70731 -0.68947 -0.75378 2.70731 -0.68947 0.75378 
2.70848 -0.58571 -0.83097 2.70848 -0.58571 0.83097 2.70848 0.48597 -0.83097 
2.70848 0.48597 0.83097 2.70863 -0.26119 -0.96593 2.70863 -0.26119 0.96593 
2.70863 0.16146 -0.96593 2.70863 0.16146 0.96593 2.70949 -0.36785 -0.93638 
2.70949 -0.36785 0.93638 2.70949 0.26812 -0.93638 2.70949 0.26812 0.93638 
2.71133 -0.04987 -0.98918 2.71133 -0.04987 0.98918 2.71216 -0.47171 -0.89486 
2.71216 -0.47171 0.89486 2.71216 0.37197 -0.89486 2.71216 0.37197 0.89486 
2.72212 -0.10313 -0.98928 2.72212 -0.10313 0.98928 2.72212 0.00339 -0.98928 
2.72212 0.00339 0.98928 2.73359 -0.15643 -0.98648 2.73359 -0.15643 0.98648 
2.73359 0.05669 -0.98648 2.73359 0.05669 0.98648 2.74423 -0.64094 -0.79855 
2.74423 -0.64094 0.79855 2.74423 0.54121 -0.79855 2.74423 0.54121 0.79855 
2.74428 -0.73948 -0.71519 2.74428 -0.73948 0.71519 2.74539 -0.31703 -0.95704 
2.74539 -0.31703 0.95704 2.74539 0.21729 -0.95704 2.74539 0.21729 0.95704 
2.74543 -0.20916 -0.98079 2.74543 -0.20916 0.98079 2.74543 0.10942 -0.98079 
2.74543 0.10942 0.98079 2.74668 -0.53168 -0.86917 2.74668 -0.53168 0.86917 
2.74668 0.43194 -0.86917 2.74668 0.43194 0.86917 2.74717 -0.42249 -0.92133 
2.74717 -0.42249 0.92133 2.74717 0.32275 -0.92133 2.74717 0.32275 0.92133 
2.76004 -0.04987 -0.99518 2.76004 -0.04987 0.99518 2.77124 -0.10324 -0.99479 
2.77124 -0.10324 0.99479 2.77124 0.0035 -0.99479 2.77124 0.0035 0.99479 
2.78181 -0.58903 -0.83874 2.78181 -0.58903 0.83874 2.78181 0.48929 -0.83874 
2.78181 0.48929 0.83874 2.78187 -0.78579 -0.67276 2.78187 -0.78579 0.67276 
2.78247 -0.69501 -0.76031 2.78247 -0.69501 0.76031 2.78247 0.59528 -0.76031 
2.78247 0.59528 0.76031 2.78266 -0.37166 -0.94381 2.78266 -0.37166 0.94381 
2.78266 0.27192 -0.94381 2.78266 0.27192 0.94381 2.7827 -0.15644 -0.99144 
2.7827 -0.15644 0.99144 2.7827 0.05671 -0.99144 2.7827 0.05671 0.99144 
2.78314 -0.26299 -0.97415 2.78314 -0.26299 0.97415 2.78314 0.16325 -0.97415 
2.78314 0.16325 0.97415 2.78492 -0.47513 -0.90211 2.78492 -0.47513 0.90211 
2.78492 0.37539 -0.90211 2.78492 0.37539 0.90211 2.80899 -0.04987 -0.9988 
2.80899 -0.04987 0.9988 2.81983 -0.64468 -0.80296 2.81983 -0.64468 0.80296 
2.81983 0.54494 -0.80296 2.81983 0.54494 0.80296 2.81983 -0.53404 -0.87414 
2.81983 -0.53404 0.87414 2.81983 0.4343 -0.87414 2.81983 0.4343 0.87414 
2.81986 -0.74322 -0.71959 2.81986 -0.74322 0.71959 2.81986 -0.82816 -0.62674 
2.81986 -0.82816 0.62674 2.82027 -0.31824 -0.96257 2.82027 -0.31824 0.96257 
2.82027 0.21851 -0.96257 2.82027 0.21851 0.96257 2.82028 -0.42482 -0.92628 
2.82028 -0.42482 0.92628 2.82028 0.32508 -0.92628 2.82028 0.32508 0.92628 
2.8203 -0.21037 -0.98631 2.8203 -0.21037 0.98631 2.8203 0.11063 -0.98631 
2.8203 0.11063 0.98631 2.8203 -0.10327 -0.99786 2.8203 -0.10327 0.99786 
2.8203 0.00353 -0.99786 2.8203 0.00353 0.99786 2.85806 -0.78794 -0.67472 
2.85806 -0.78794 0.67472 2.85806 -0.69687 -0.76249 2.85806 -0.69687 0.76249 
2.85806 -0.59061 -0.84119 2.85806 -0.59061 0.84119 2.85806 -0.47627 -0.90453 
2.85806 -0.47627 0.90453 2.85806 -0.37257 -0.9465 2.85806 -0.37257 0.9465 
2.85806 -0.26359 -0.97689 2.85806 -0.26359 0.97689 2.85806 -0.15675 -0.99427 
2.85806 -0.15675 0.99427 2.85806 -0.04987 -1 2.85806 -0.04987 1 
2.85806 0.05701 -0.99427 2.85806 0.05701 0.99427 2.85806 0.16386 -0.97689 
2.85806 0.16386 0.97689 2.85806 0.27284 -0.9465 2.85806 0.27284 0.9465 
2.85806 0.37653 -0.90453 2.85806 0.37653 0.90453 2.85806 0.49087 -0.84119 
2.85806 0.49087 0.84119 2.89582 -0.10327 -0.99786 2.89582 -0.10327 0.99786 
2.89582 0.00353 -0.99786 2.89582 0.00353 0.99786 2.89582 -0.21037 -0.98631 
2.89582 -0.21037 0.98631 2.89582 0.11063 -0.98631 2.89582 0.11063 0.98631 
2.89585 -0.42482 -0.92628 2.89585 -0.42482 0.92628 2.89585 0.32508 -0.92628 
2.89585 0.32508 0.92628 2.89585 -0.31824 -0.96257 2.89585 -0.31824 0.96257 
2.89585 0.21851 -0.96257 2.89585 0.21851 0.96257 2.89626 -0.82816 -0.62674 
2.89626 -0.82816 0.62674 2.89626 -0.74322 -0.71959 2.89626 -0.74322 0.71959 
2.8963 -0.53404 -0.87414 2.8963 -0.53404 0.87414 2.8963 0.4343 -0.87414 
2.8963 0.4343 0.87414 2.8963 -0.64468 -0.80296 2.8963 -0.64468 0.80296 
2.8963 0.54494 -0.80296 2.8963 0.54494 0.80296 2.90713 -0.04987 -0.9988 
2.90713 -0.04987 0.9988 2.93121 -0.47513 -0.90211 2.93121 -0.47513 0.90211 
2.93121 0.37539 -0.90211 2.93121 0.37539 0.90211 2.93299 -0.26299 -0.97415 
2.93299 -0.26299 0.97415 2.93299 0.16325 -0.97415 2.93299 0.16325 0.97415 
2.93342 -0.15644 -0.99144 2.93342 -0.15644 0.99144 2.93342 0.05671 -0.99144 
2.93342 0.05671 0.99144 2.93346 -0.37166 -0.94381 2.93346 -0.37166 0.94381 
2.93346 0.27192 -0.94381 2.93346 0.27192 0.94381 2.93366 -0.69501 -0.76031 
2.93366 -0.69501 0.76031 2.93425 -0.78579 -0.67276 2.93425 -0.78579 0.67276 
2.93431 -0.58903 -0.83874 2.93431 -0.58903 0.83874 2.93431 0.48929 -0.83874 
2.93431 0.48929 0.83874 2.94488 -0.10324 -0.99479 2.94488 -0.10324 0.99479 
2.94488 0.0035 -0.99479 2.94488 0.0035 0.99479 2.95608 -0.04987 -0.99518 
2.95608 -0.04987 0.99518 2.96895 -0.42249 -0.92133 2.96895 -0.42249 0.92133 
2.96895 0.32275 -0.92133 2.96895 0.32275 0.92133 2.96944 -0.53168 -0.86917 
2.96944 -0.53168 0.86917 2.96944 0.43194 -0.86917 2.96944 0.43194 0.86917 
2.9707 -0.20916 -0.98079 2.9707 -0.20916 0.98079 2.9707 0.10942 -0.98079 
2.9707 0.10942 0.98079 2.97073 -0.31703 -0.95704 2.97073 -0.31703 0.95704 
2.97073 0.21729 -0.95704 2.97073 0.21729 0.95704 2.97184 -0.73948 -0.71519 
2.97184 -0.73948 0.71519 2.97189 -0.64094 -0.79855 2.97189 -0.64094 0.79855 
2.98253 -0.15643 -0.98648 2.98253 -0.15643 0.98648 2.98253 0.05669 -0.98648 
2.98253 0.05669 0.98648 2.994 -0.10313 -0.98928 2.994 -0.10313 0.98928 
2.994 0.00339 -0.98928 2.994 0.00339 0.98928 3.00396 -0.47171 -0.89486 
3.00396 -0.47171 0.89486 3.00396 0.37197 -0.89486 3.00396 0.37197 0.89486 
3.00479 -0.04987 -0.98918 3.00479 -0.04987 0.98918 3.00663 -0.36785 -0.93638 
3.00663 -0.36785 0.93638 3.00663 0.26812 -0.93638 3.00663 0.26812 0.93638 
3.00749 -0.26119 -0.96593 3.00749 -0.26119 0.96593 3.00749 0.16146 -0.96593 
3.00749 0.16146 0.96593 3.00764 -0.58571 -0.83097 3.00764 -0.58571 0.83097 
3.00764 0.48597 -0.83097 3.00764 0.48597 0.83097 3.00882 -0.68947 -0.75378 
3.00882 -0.68947 0.75378 3.01965 -0.20891 -0.97396 3.01965 -0.20891 0.97396 
3.01965 0.10917 -0.97396 3.01965 0.10917 0.97396 3.03134 -0.15616 -0.97912 
3.03134 -0.15616 0.97912 3.03134 0.05642 -0.97912 3.03134 0.05642 0.97912 
3.04191 -0.41787 -0.91147 3.04191 -0.41787 0.91147 3.04191 0.31813 -0.91147 
3.04191 0.31813 0.91147 3.04252 -0.10309 -0.9814 3.04252 -0.10309 0.9814 
3.04252 0.00335 -0.9814 3.04252 0.00335 0.9814 3.04259 -0.52697 -0.85926 
3.04259 -0.52697 0.85926 3.04259 0.42723 -0.85926 3.04259 0.42723 0.85926 
3.04364 -0.31232 -0.94693 3.04364 -0.31232 0.94693 3.04364 0.21259 -0.94693 
3.04364 0.21259 0.94693 3.04499 -0.63604 -0.78833 3.04499 -0.63604 0.78833 
3.05315 -0.04987 -0.98079 3.05315 -0.04987 0.98079 3.05687 -0.26137 -0.95694 
3.05687 -0.26137 0.95694 3.05687 0.16163 -0.95694 3.05687 0.16163 0.95694 
3.06901 -0.20894 -0.96447 3.06901 -0.20894 0.96447 3.06901 0.1092 -0.96447 
3.06901 0.1092 0.96447 3.07593 -0.46603 -0.88281 3.07593 -0.46603 0.88281 
3.07593 0.36629 -0.88281 3.07593 0.36629 0.88281 3.079 -0.36233 -0.92388 
3.079 -0.36233 0.92388 3.079 0.26259 -0.92388 3.079 0.26259 0.92388 
3.08081 -0.15582 -0.9691 3.08081 -0.15582 0.9691 3.08081 0.05608 -0.9691 
3.08081 0.05608 0.9691 3.09194 -0.10266 -0.97083 3.09194 -0.10266 0.97083 
3.09194 0.00292 -0.97083 3.09194 0.00292 0.97083 3.09271 -0.31205 -0.93606 
3.09271 -0.31205 0.93606 3.09271 0.21231 -0.93606 3.09271 0.21231 0.93606 
3.10104 -0.04987 -0.97003 3.10104 -0.04987 0.97003 3.10575 -0.26102 -0.94555 
3.10575 -0.26102 0.94555 3.10575 0.16128 -0.94555 3.10575 0.16128 0.94555 
3.11342 -0.411 -0.89687 3.11342 -0.411 0.89687 3.11342 0.31126 -0.89687 
3.11342 0.31126 0.89687 3.11413 0.42031 -0.84461 3.11413 0.42031 0.84461 
3.11812 -0.20835 -0.9525 3.11812 -0.20835 0.9525 3.11812 0.10861 -0.9525 
3.11812 0.10861 0.9525 3.12781 -0.36165 -0.91106 3.12781 -0.36165 0.91106 
3.12781 0.26191 -0.91106 3.12781 0.26191 0.91106 3.12971 -0.15522 -0.95661 
3.12971 -0.15522 0.95661 3.12971 0.05548 -0.95661 3.12971 0.05548 0.95661 
3.13943 -0.10262 -0.95815 3.13943 -0.10262 0.95815 3.13943 0.00288 -0.95815 
3.13943 0.00288 0.95815 3.14144 -0.31116 -0.92272 3.14144 -0.31116 0.92272 
3.14144 0.21142 -0.92272 3.14144 0.21142 0.92272 3.14674 0.35838 -0.86603 
3.14674 0.35838 0.86603 3.14835 -0.04987 -0.95694 3.14835 -0.04987 0.95694 
3.154 -0.26013 -0.93178 3.154 -0.26013 0.93178 3.154 0.16039 -0.93178 
3.154 0.16039 0.93178 3.16176 0.30992 -0.88222 3.16176 0.30992 0.88222 
3.16629 -0.20731 -0.93819 3.16629 -0.20731 0.93819 3.16629 0.10757 -0.93819 
3.16629 0.10757 0.93819 3.17592 -0.36018 -0.89592 3.17592 -0.36018 0.89592 
3.17592 0.26044 -0.89592 3.17592 0.26044 0.89592 3.17684 -0.15518 -0.94196 
3.17684 -0.15518 0.94196 3.17684 0.05544 -0.94196 3.17684 0.05544 0.94196 
3.1865 -0.10249 -0.94306 3.1865 -0.10249 0.94306 3.1865 0.00276 -0.94306 
3.1865 0.00276 0.94306 3.18918 -0.30981 -0.90708 3.18918 -0.30981 0.90708 
3.18918 0.21008 -0.90708 3.18918 0.21008 0.90708 3.19495 -0.04987 -0.94154 
3.19495 -0.04987 0.94154 3.19661 0.35921 -0.84737 3.19661 0.35921 0.84737 
3.20151 -0.25872 -0.91566 3.20151 -0.25872 0.91566 3.20151 0.15898 -0.91566 
3.20151 0.15898 0.91566 3.21159 0.31053 -0.86321 3.21159 0.31053 0.86321 
3.21285 -0.20702 -0.92164 3.21285 -0.20702 0.92164 3.21285 0.10729 -0.92164 
3.21285 0.10729 0.92164 3.2232 -0.15489 -0.92501 3.2232 -0.15489 0.92501 
3.2232 0.05515 -0.92501 3.2232 0.05515 0.92501 3.22586 0.26059 -0.87655 
3.22586 0.26059 0.87655 3.2325 -0.10245 -0.92576 3.2325 -0.10245 0.92576 
3.2325 0.00271 -0.92576 3.2325 0.00271 0.92576 3.23904 0.21004 -0.8873 
3.23904 0.21004 0.8873 3.24074 -0.04987 -0.92388 3.24074 -0.04987 0.92388 
3.25206 0.15737 -0.89544 3.25206 0.15737 0.89544 3.26071 0.30988 -0.8417 
3.26071 0.30988 0.8417 3.26327 0.10552 -0.90092 3.26327 0.10552 0.90092 
3.27361 -0.15269 -0.90374 3.27361 -0.15269 0.90374 3.27361 0.05295 -0.90374 
3.27361 0.05295 0.90374 3.27473 0.25984 -0.85467 3.27473 0.25984 0.85467 
3.28276 -0.10015 -0.90394 3.28276 -0.10015 0.90394 3.28276 0.00041 -0.90394 
3.28276 0.00041 0.90394 3.28562 -0.04987 -0.90399 3.28562 -0.04987 0.90399 
3.28873 0.20788 -0.86492 3.28873 0.20788 0.86492 3.30144 0.15515 -0.87257 
3.30144 0.15515 0.87257 3.30842 0.30816 -0.81792 3.30842 0.30816 0.81792 
3.31277 0.10302 -0.87742 3.31277 0.10302 0.87742 3.32279 0.05045 -0.87975 
3.32279 0.05045 0.87975 3.3236 0.25719 -0.83005 3.3236 0.25719 0.83005 
3.32671 0.00035 -0.88195 3.32671 0.00035 0.88195 3.33742 0.205 -0.8398 
3.33742 0.205 0.8398 3.34951 0.15232 -0.84711 3.34951 0.15232 0.84711 
3.36063 0.10002 -0.85144 3.36063 0.10002 0.85144 3.36582 0.05035 -0.85565 
3.36582 0.05035 0.85565 3.37107 0.25362 -0.80295 3.37107 0.25362 0.80295 
3.38437 0.20163 -0.81225 3.38437 0.20163 0.81225 3.39612 0.14889 -0.81914 
3.39612 0.14889 0.81914 3.42908 0.19682 -0.78299 3.42908 0.19682 0.78299 
2.85873 -1.5835 -0.62877 2.85873 -1.5835 0.62877 2.85873 -0.90576 -0.62877 
2.85873 -0.90576 0.62877 2.85914 -1.39136 -0.69945 2.85914 -1.39136 0.69945 
2.85914 -1.0979 -0.69945 2.85914 -1.0979 0.69945 2.86508 -1.43972 -0.69352 
2.86508 -1.43972 0.69352 2.86508 -1.04954 -0.69352 2.86508 -1.04954 0.69352 
2.87131 -1.63447 -0.61292 2.87131 -1.63447 0.61292 2.87131 -0.85479 -0.61292 
2.87131 -0.85479 0.61292 2.87268 -1.48761 -0.68592 2.87268 -1.48761 0.68592 
2.87268 -1.00165 -0.68592 2.87268 -1.00165 0.68592 2.88194 -1.53492 -0.67666 
2.88194 -1.53492 0.67666 2.88194 -0.95435 -0.67666 2.88194 -0.95435 0.67666 
2.88704 -1.24463 -0.74095 2.88704 -1.24463 0.74095 2.88793 -1.29376 -0.74014 
2.88793 -1.29376 0.74014 2.88793 -1.1955 -0.74014 2.88793 -1.1955 0.74014 
2.89064 -1.343 -0.73768 2.89064 -1.343 0.73768 2.89064 -1.14626 -0.73768 
2.89064 -1.14626 0.73768 2.89282 -1.58152 -0.66577 2.89282 -1.58152 0.66577 
2.89282 -0.90774 -0.66577 2.89282 -0.90774 0.66577 2.89496 -1.39177 -0.73344 
2.89496 -1.39177 0.73344 2.89496 -1.09749 -0.73344 2.89496 -1.09749 0.73344 
2.90157 -1.44138 -0.72774 2.90157 -1.44138 0.72774 2.90157 -1.04788 -0.72774 
2.90157 -1.04788 0.72774 2.90531 -1.62731 -0.65328 2.90531 -1.62731 0.65328 
2.90531 -0.86195 -0.65328 2.90531 -0.86195 0.65328 2.90929 -1.48931 -0.7201 
2.90929 -1.48931 0.7201 2.90929 -0.99995 -0.7201 2.90929 -0.99995 0.7201 
2.9188 -1.53688 -0.71082 2.9188 -1.53688 0.71082 2.9188 -0.95238 -0.71082 
2.9188 -0.95238 0.71082 2.91938 -1.67219 -0.63922 2.91938 -1.67219 0.63922 
2.91938 -0.81708 -0.63922 2.91938 -0.81708 0.63922 2.9242 -1.24463 -0.77301 
2.9242 -1.24463 0.77301 2.92534 -1.29393 -0.77237 2.92534 -1.29393 0.77237 
2.92534 -1.19533 -0.77237 2.92534 -1.19533 0.77237 2.92802 -1.34312 -0.76986 
2.92802 -1.34312 0.76986 2.92802 -1.14614 -0.76986 2.92802 -1.14614 0.76986 
2.92983 -1.5835 -0.69987 2.92983 -1.5835 0.69987 2.92983 -0.90576 -0.69987 
2.92983 -0.90576 0.69987 2.93307 -1.39302 -0.76597 2.93307 -1.39302 0.76597 
2.93307 -1.09624 -0.76597 2.93307 -1.09624 0.76597 2.93971 -1.44255 -0.76014 
2.93971 -1.44255 0.76014 2.93971 -1.04672 -0.76014 2.93971 -1.04672 0.76014 
2.94568 -1.63447 -0.68728 2.94568 -1.63447 0.68728 2.94568 -0.85479 -0.68728 
2.94568 -0.85479 0.68728 2.94776 -1.49062 -0.75257 2.94776 -1.49062 0.75257 
2.94776 -0.99864 -0.75257 2.94776 -0.99864 0.75257 2.95729 -1.5381 -0.74318 
2.95729 -1.5381 0.74318 2.95729 -0.95116 -0.74318 2.95729 -0.95116 0.74318 
2.96006 -1.67924 -0.67296 2.96006 -1.67924 0.67296 2.96006 -0.81003 -0.67296 
2.96006 -0.81003 0.67296 2.9629 -1.24463 -0.80321 2.9629 -1.24463 0.80321 
2.9641 -1.29399 -0.80258 2.9641 -1.29399 0.80258 2.9641 -1.19527 -0.80258 
2.9641 -1.19527 0.80258 2.96778 -1.34394 -0.80067 2.96778 -1.34394 0.80067 
2.96778 -1.14532 -0.80067 2.96778 -1.14532 0.80067 2.97166 -1.58983 -0.73235 
2.97166 -1.58983 0.73235 2.97166 -0.89943 -0.73235 2.97166 -0.89943 0.73235 
2.97296 -1.39389 -0.79671 2.97296 -1.39389 0.79671 2.97296 -1.09538 -0.79671 
2.97296 -1.09538 0.79671 2.9794 -1.44322 -0.79063 2.9794 -1.44322 0.79063 
2.9794 -1.04605 -0.79063 2.9794 -1.04605 0.79063 2.98758 -1.49132 -0.78299 
2.98758 -1.49132 0.78299 2.98758 -0.99794 -0.78299 2.98758 -0.99794 0.78299 
2.98778 -1.64052 -0.71933 2.98778 -1.64052 0.71933 2.98778 -0.84874 -0.71933 
2.98778 -0.84874 0.71933 3.00064 -1.54354 -0.77417 3.00064 -1.54354 0.77417 
3.00064 -0.94572 -0.77417 3.00064 -0.94572 0.77417 3.00269 -1.68529 -0.70484 
3.00269 -1.68529 0.70484 3.00269 -0.80398 -0.70484 3.00269 -0.80398 0.70484 
3.00302 -1.24463 -0.83147 3.00302 -1.24463 0.83147 3.00533 -1.29463 -0.83151 
3.00533 -1.29463 0.83151 3.00533 -1.19463 -0.83151 3.00533 -1.19463 0.83151 
3.00903 -1.34451 -0.82946 3.00903 -1.34451 0.82946 3.00903 -1.14475 -0.82946 
3.00903 -1.14475 0.82946 3.0141 -1.39414 -0.82533 3.0141 -1.39414 0.82533 
3.0141 -1.09513 -0.82533 3.0141 -1.09513 0.82533 3.0154 -1.59515 -0.76294 
3.0154 -1.59515 0.76294 3.0154 -0.89411 -0.76294 3.0154 -0.89411 0.76294 
3.02054 -1.44339 -0.81914 3.02054 -1.44339 0.81914 3.02054 -1.04587 -0.81914 
3.02054 -1.04587 0.81914 3.0315 -1.64545 -0.74934 3.0315 -1.64545 0.74934 
3.0315 -0.84381 -0.74934 3.0315 -0.84381 0.74934 3.03228 -1.49613 -0.81225 
3.03228 -1.49613 0.81225 3.03228 -0.99314 -0.81225 3.03228 -0.99314 0.81225 
3.04449 -1.24463 -0.85773 3.04449 -1.24463 0.85773 3.04559 -1.54812 -0.80295 
3.04559 -1.54812 0.80295 3.04559 -0.94115 -0.80295 3.04559 -0.94115 0.80295 
3.04671 -1.69009 -0.73454 3.04671 -1.69009 0.73454 3.04671 -0.79917 -0.73454 
3.04671 -0.79917 0.73454 3.04691 -1.29469 -0.85771 3.04691 -1.29469 0.85771 
3.04691 -1.19457 -0.85771 3.04691 -1.19457 0.85771 3.05083 -1.34485 -0.85565 
3.05083 -1.34485 0.85565 3.05083 -1.14441 -0.85565 3.05083 -1.14441 0.85565 
3.05603 -1.39452 -0.85144 3.05603 -1.39452 0.85144 3.05603 -1.09474 -0.85144 
3.05603 -1.09474 0.85144 3.06042 -1.59921 -0.79126 3.06042 -1.59921 0.79126 
3.06042 -0.89005 -0.79126 3.06042 -0.89005 0.79126 3.06715 -1.44682 -0.84711 
3.06715 -1.44682 0.84711 3.06715 -1.04244 -0.84711 3.06715 -1.04244 0.84711 
3.07672 -1.64925 -0.77723 3.07672 -1.64925 0.77723 3.07672 -0.84002 -0.77723 
3.07672 -0.84002 0.77723 3.07924 -1.4995 -0.8398 3.07924 -1.4995 0.8398 
3.07924 -0.98976 -0.8398 3.07924 -0.98976 0.8398 3.0872 -1.24463 -0.88192 
3.0872 -1.24463 0.88192 3.08994 -1.29485 -0.88195 3.08994 -1.29485 0.88195 
3.08994 -1.19441 -0.88195 3.08994 -1.19441 0.88195 3.09306 -1.55169 -0.83005 
3.09306 -1.55169 0.83005 3.09306 -0.93757 -0.83005 3.09306 -0.93757 0.83005 
3.09342 -1.69424 -0.76254 3.09342 -1.69424 0.76254 3.09342 -0.79502 -0.76254 
3.09342 -0.79502 0.76254 3.09387 -1.34495 -0.87975 3.09387 -1.34495 0.87975 
3.09387 -1.14431 -0.87975 3.09387 -1.14431 0.87975 3.10389 -1.39752 -0.87742 
3.10389 -1.39752 0.87742 3.10389 -1.09174 -0.87742 3.10389 -1.09174 0.87742 
3.10824 -1.60266 -0.81792 3.10824 -1.60266 0.81792 3.10824 -0.8866 -0.81792 
3.10824 -0.8866 0.81792 3.11522 -1.44965 -0.87257 3.11522 -1.44965 0.87257 
3.11522 -1.03961 -0.87257 3.11522 -1.03961 0.87257 3.1233 -1.65189 -0.80291 
3.1233 -1.65189 0.80291 3.1233 -0.83737 -0.80291 3.1233 -0.83737 0.80291 
3.12792 -1.50238 -0.86492 3.12792 -1.50238 0.86492 3.12792 -0.98688 -0.86492 
3.12792 -0.98688 0.86492 3.13104 -1.24463 -0.90399 3.13104 -1.24463 0.90399 
3.13389 -1.29491 -0.90394 3.13389 -1.29491 0.90394 3.13389 -1.19435 -0.90394 
3.13389 -1.19435 0.90394 3.14192 -1.55434 -0.85467 3.14192 -1.55434 0.85467 
3.14192 -0.93492 -0.85467 3.14192 -0.93492 0.85467 3.14304 -1.34745 -0.90374 
3.14304 -1.34745 0.90374 3.14304 -1.14181 -0.90374 3.14304 -1.14181 0.90374 
3.15338 -1.40002 -0.90092 3.15338 -1.40002 0.90092 3.15338 -1.08925 -0.90092 
3.15338 -1.08925 0.90092 3.15595 -1.60438 -0.8417 3.15595 -1.60438 0.8417 
3.15595 -0.88488 -0.8417 3.15595 -0.88488 0.8417 3.1646 -1.45187 -0.89544 
3.1646 -1.45187 0.89544 3.1646 -1.03739 -0.89544 3.1646 -1.03739 0.89544 
3.17112 -1.65338 -0.82631 3.17112 -1.65338 0.82631 3.17112 -0.83588 -0.82631 
3.17112 -0.83588 0.82631 3.17591 -1.24463 -0.92388 3.17591 -1.24463 0.92388 
3.17762 -1.50454 -0.8873 3.17762 -1.50454 0.8873 3.17762 -0.98473 -0.8873 
3.17762 -0.98473 0.8873 3.18416 -1.29721 -0.92576 3.18416 -1.29721 0.92576 
3.18416 -1.19205 -0.92576 3.18416 -1.19205 0.92576 3.1908 -1.55509 -0.87655 
3.1908 -1.55509 0.87655 3.1908 -0.93418 -0.87655 3.1908 -0.93418 0.87655 
3.19346 -1.34965 -0.92501 3.19346 -1.34965 0.92501 3.19346 -1.13961 -0.92501 
3.19346 -1.13961 0.92501 3.2038 -1.40179 -0.92164 3.2038 -1.40179 0.92164 
3.2038 -1.08748 -0.92164 3.2038 -1.08748 0.92164 3.20507 -1.60503 -0.86321 
3.20507 -1.60503 0.86321 3.20507 -0.88423 -0.86321 3.20507 -0.88423 0.86321 
3.21515 -1.45348 -0.91566 3.21515 -1.45348 0.91566 3.21515 -1.03578 -0.91566 
3.21515 -1.03578 0.91566 3.22004 -1.65371 -0.84737 3.22004 -1.65371 0.84737 
3.22004 -0.83555 -0.84737 3.22004 -0.83555 0.84737 3.22171 -1.24463 -0.94154 
3.22171 -1.24463 0.94154 3.22747 -1.50458 -0.90708 3.22747 -1.50458 0.90708 
3.22747 -0.98469 -0.90708 3.22747 -0.98469 0.90708 3.23016 -1.29726 -0.94306 
3.23016 -1.29726 0.94306 3.23016 -1.19201 -0.94306 3.23016 -1.19201 0.94306 
3.23981 -1.34994 -0.94196 3.23981 -1.34994 0.94196 3.23981 -1.13932 -0.94196 
3.23981 -1.13932 0.94196 3.24073 -1.55494 -0.89592 3.24073 -1.55494 0.89592 
3.24073 -0.93432 -0.89592 3.24073 -0.93432 0.89592 3.25037 -1.40207 -0.93819 
3.25037 -1.40207 0.93819 3.25037 -1.08719 -0.93819 3.25037 -1.08719 0.93819 
3.2549 -1.60442 -0.88222 3.2549 -1.60442 0.88222 3.2549 -0.88484 -0.88222 
3.2549 -0.88484 0.88222 3.26266 -1.45489 -0.93178 3.26266 -1.45489 0.93178 
3.26266 -1.03437 -0.93178 3.26266 -1.03437 0.93178 3.26831 -1.24463 -0.95694 
3.26831 -1.24463 0.95694 3.26992 -1.65288 -0.86603 3.26992 -1.65288 0.86603 
3.26992 -0.83638 -0.86603 3.26992 -0.83638 0.86603 3.27521 -1.50592 -0.92272 
3.27521 -1.50592 0.92272 3.27521 -0.98334 -0.92272 3.27521 -0.98334 0.92272 
3.27722 -1.29738 -0.95815 3.27722 -1.29738 0.95815 3.27722 -1.19188 -0.95815 
3.27722 -1.19188 0.95815 3.28694 -1.34998 -0.95661 3.28694 -1.34998 0.95661 
3.28694 -1.13928 -0.95661 3.28694 -1.13928 0.95661 3.28885 -1.55641 -0.91106 
3.28885 -1.55641 0.91106 3.28885 -0.93285 -0.91106 3.28885 -0.93285 0.91106 
3.29854 -1.40311 -0.9525 3.29854 -1.40311 0.9525 3.29854 -1.08615 -0.9525 
3.29854 -1.08615 0.9525 3.30324 -1.60576 -0.89687 3.30324 -1.60576 0.89687 
3.30324 -0.8835 -0.89687 3.30324 -0.8835 0.89687 3.31091 -1.45578 -0.94555 
3.31091 -1.45578 0.94555 3.31091 -1.03348 -0.94555 3.31091 -1.03348 0.94555 
3.31561 -1.24463 -0.97003 3.31561 -1.24463 0.97003 3.32395 -1.50681 -0.93606 
3.32395 -1.50681 0.93606 3.32395 -0.98245 -0.93606 3.32395 -0.98245 0.93606 
3.32471 -1.29742 -0.97083 3.32471 -1.29742 0.97083 3.32471 -1.19184 -0.97083 
3.32471 -1.19184 0.97083 3.33585 -1.35058 -0.9691 3.33585 -1.35058 0.9691 
3.33585 -1.13868 -0.9691 3.33585 -1.13868 0.9691 3.33765 -1.55709 -0.92388 
3.33765 -1.55709 0.92388 3.33765 -0.93217 -0.92388 3.33765 -0.93217 0.92388 
3.34072 -1.66079 -0.88281 3.34072 -1.66079 0.88281 3.34072 -0.82847 -0.88281 
3.34072 -0.82847 0.88281 3.34765 -1.4037 -0.96447 3.34765 -1.4037 0.96447 
3.34765 -1.08556 -0.96447 3.34765 -1.08556 0.96447 3.35979 -1.45613 -0.95694 
3.35979 -1.45613 0.95694 3.35979 -1.03313 -0.95694 3.35979 -1.03313 0.95694 
3.3635 -1.24463 -0.98079 3.3635 -1.24463 0.98079 3.37301 -1.50709 -0.94693 
3.37301 -1.50709 0.94693 3.37301 -0.98218 -0.94693 3.37301 -0.98218 0.94693 
3.37414 -1.29785 -0.9814 3.37414 -1.29785 0.9814 3.37414 -1.19141 -0.9814 
3.37414 -1.19141 0.9814 3.37475 -1.61263 -0.91147 3.37475 -1.61263 0.91147 
3.37475 -0.87663 -0.91147 3.37475 -0.87663 0.91147 3.38531 -1.35092 -0.97912 
3.38531 -1.35092 0.97912 3.38531 -1.13834 -0.97912 3.38531 -1.13834 0.97912 
3.397 -1.40367 -0.97396 3.397 -1.40367 0.97396 3.397 -1.08559 -0.97396 
3.397 -1.08559 0.97396 3.40917 -1.45596 -0.96593 3.40917 -1.45596 0.96593 
3.40917 -1.03331 -0.96593 3.40917 -1.03331 0.96593 3.41002 -1.56262 -0.93638 
3.41002 -1.56262 0.93638 3.41002 -0.92665 -0.93638 3.41002 -0.92665 0.93638 
3.41186 -1.24463 -0.98918 3.41186 -1.24463 0.98918 3.4127 -1.66647 -0.89486 
3.4127 -1.66647 0.89486 3.4127 -0.82279 -0.89486 3.4127 -0.82279 0.89486 
3.42265 -1.29789 -0.98928 3.42265 -1.29789 0.98928 3.42265 -1.19137 -0.98928 
3.42265 -1.19137 0.98928 3.43412 -1.35119 -0.98648 3.43412 -1.35119 0.98648 
3.43412 -1.13807 -0.98648 3.43412 -1.13807 0.98648 3.44592 -1.51179 -0.95704 
3.44592 -1.51179 0.95704 3.44592 -0.97747 -0.95704 3.44592 -0.97747 0.95704 
3.44596 -1.40392 -0.98079 3.44596 -1.40392 0.98079 3.44596 -1.08534 -0.98079 
3.44596 -1.08534 0.98079 3.4477 -1.61725 -0.92133 3.4477 -1.61725 0.92133 
3.4477 -0.87201 -0.92133 3.4477 -0.87201 0.92133 3.46058 -1.24463 -0.99518 
3.46058 -1.24463 0.99518 3.47178 -1.298 -0.99479 3.47178 -1.298 0.99479 
3.47178 -1.19126 -0.99479 3.47178 -1.19126 0.99479 3.4832 -1.56642 -0.94381 
3.4832 -1.56642 0.94381 3.4832 -0.92284 -0.94381 3.4832 -0.92284 0.94381 
3.48324 -1.35121 -0.99144 3.48324 -1.35121 0.99144 3.48324 -1.13806 -0.99144 
3.48324 -1.13806 0.99144 3.48367 -1.45775 -0.97415 3.48367 -1.45775 0.97415 
3.48367 -1.03151 -0.97415 3.48367 -1.03151 0.97415 3.48545 -1.66989 -0.90211 
3.48545 -1.66989 0.90211 3.50953 -1.24463 -0.9988 3.50953 -1.24463 0.9988 
3.52081 -1.51301 -0.96257 3.52081 -1.51301 0.96257 3.52081 -0.97626 -0.96257 
3.52081 -0.97626 0.96257 3.52081 -1.61958 -0.92628 3.52081 -1.61958 0.92628 
3.52081 -0.86968 -0.92628 3.52081 -0.86968 0.92628 3.52083 -1.40513 -0.98631 
3.52083 -1.40513 0.98631 3.52083 -1.08413 -0.98631 3.52083 -1.08413 0.98631 
3.52083 -1.29803 -0.99786 3.52083 -1.29803 0.99786 3.52083 -1.19123 -0.99786 
3.52083 -1.19123 0.99786 3.5586 -1.56734 -0.9465 3.5586 -1.56734 0.9465 
3.5586 -1.45836 -0.97689 3.5586 -1.45836 0.97689 3.5586 -1.35151 -0.99427 
3.5586 -1.35151 0.99427 3.5586 -1.24463 -1 3.5586 -1.24463 1 
3.5586 -1.13775 -0.99427 3.5586 -1.13775 0.99427 3.5586 -1.03091 -0.97689 
3.5586 -1.03091 0.97689 3.5586 -0.92193 -0.9465 3.5586 -0.92193 0.9465 
3.59636 -1.29803 -0.99786 3.59636 -1.29803 0.99786 3.59636 -1.19123 -0.99786 
3.59636 -1.19123 0.99786 3.59636 -1.40513 -0.98631 3.59636 -1.40513 0.98631 
3.59636 -1.08413 -0.98631 3.59636 -1.08413 0.98631 3.59638 -1.61958 -0.92628 
3.59638 -1.61958 0.92628 3.59638 -0.86968 -0.92628 3.59638 -0.86968 0.92628 
3.59638 -1.51301 -0.96257 3.59638 -1.51301 0.96257 3.59638 -0.97626 -0.96257 
3.59638 -0.97626 0.96257 3.60766 -1.24463 -0.9988 3.60766 -1.24463 0.9988 
3.63352 -1.45775 -0.97415 3.63352 -1.45775 0.97415 3.63352 -1.03151 -0.97415 
3.63352 -1.03151 0.97415 3.63395 -1.35121 -0.99144 3.63395 -1.35121 0.99144 
3.63395 -1.13806 -0.99144 3.63395 -1.13806 0.99144 3.63399 -1.56642 -0.94381 
3.63399 -1.56642 0.94381 3.63399 -0.92284 -0.94381 3.63399 -0.92284 0.94381 
3.64541 -1.298 -0.99479 3.64541 -1.298 0.99479 3.64541 -1.19126 -0.99479 
3.64541 -1.19126 0.99479 3.65661 -1.24463 -0.99518 3.65661 -1.24463 0.99518 
3.66949 -1.61725 -0.92133 3.66949 -1.61725 0.92133 3.66949 -0.87201 -0.92133 
3.66949 -0.87201 0.92133 3.67123 -1.40392 -0.98079 3.67123 -1.40392 0.98079 
3.67123 -1.08534 -0.98079 3.67123 -1.08534 0.98079 3.67127 -1.51179 -0.95704 
3.67127 -1.51179 0.95704 3.67127 -0.97747 -0.95704 3.67127 -0.97747 0.95704 
3.68307 -1.35119 -0.98648 3.68307 -1.35119 0.98648 3.68307 -1.13807 -0.98648 
3.68307 -1.13807 0.98648 3.69454 -1.29789 -0.98928 3.69454 -1.29789 0.98928 
3.69454 -1.19137 -0.98928 3.69454 -1.19137 0.98928 3.70533 -1.24463 -0.98918 
3.70533 -1.24463 0.98918 3.70717 -1.56262 -0.93638 3.70717 -1.56262 0.93638 
3.70717 -0.92665 -0.93638 3.70717 -0.92665 0.93638 3.70802 -1.45596 -0.96593 
3.70802 -1.45596 0.96593 3.70802 -1.03331 -0.96593 3.70802 -1.03331 0.96593 
3.72019 -1.40367 -0.97396 3.72019 -1.40367 0.97396 3.72019 -1.08559 -0.97396 
3.72019 -1.08559 0.97396 3.73188 -1.35092 -0.97912 3.73188 -1.35092 0.97912 
3.73188 -1.13834 -0.97912 3.73188 -1.13834 0.97912 3.74244 -1.61263 -0.91147 
3.74244 -1.61263 0.91147 3.74244 -0.87663 -0.91147 3.74244 -0.87663 0.91147 
3.74305 -1.29785 -0.9814 3.74305 -1.29785 0.9814 3.74305 -1.19141 -0.9814 
3.74305 -1.19141 0.9814 3.74418 -1.50709 -0.94693 3.74418 -1.50709 0.94693 
3.74418 -0.98218 -0.94693 3.74418 -0.98218 0.94693 3.75369 -1.24463 -0.98079 
3.75369 -1.24463 0.98079 3.7574 -1.45613 -0.95694 3.7574 -1.45613 0.95694 
3.7574 -1.03313 -0.95694 3.7574 -1.03313 0.95694 3.76954 -1.4037 -0.96447 
3.76954 -1.4037 0.96447 3.76954 -1.08556 -0.96447 3.76954 -1.08556 0.96447 
3.77954 -1.55709 -0.92388 3.77954 -1.55709 0.92388 3.77954 -0.93217 -0.92388 
3.77954 -0.93217 0.92388 3.78134 -1.35058 -0.9691 3.78134 -1.35058 0.9691 
3.78134 -1.13868 -0.9691 3.78134 -1.13868 0.9691 3.79248 -1.29742 -0.97083 
3.79248 -1.29742 0.97083 3.79248 -1.19184 -0.97083 3.79248 -1.19184 0.97083 
3.79324 -1.50681 -0.93606 3.79324 -1.50681 0.93606 3.79324 -0.98245 -0.93606 
3.79324 -0.98245 0.93606 3.80158 -1.24463 -0.97003 3.80158 -1.24463 0.97003 
3.80628 -1.45578 -0.94555 3.80628 -1.45578 0.94555 3.80628 -1.03348 -0.94555 
3.80628 -1.03348 0.94555 3.81395 -1.60576 -0.89687 3.81395 -1.60576 0.89687 
3.81395 -0.8835 -0.89687 3.81395 -0.8835 0.89687 3.81865 -1.40311 -0.9525 
3.81865 -1.40311 0.9525 3.81865 -1.08615 -0.9525 3.81865 -1.08615 0.9525 
3.82834 -1.55641 -0.91106 3.82834 -1.55641 0.91106 3.82834 -0.93285 -0.91106 
3.82834 -0.93285 0.91106 3.83025 -1.34998 -0.95661 3.83025 -1.34998 0.95661 
3.83025 -1.13928 -0.95661 3.83025 -1.13928 0.95661 3.83997 -1.29738 -0.95815 
3.83997 -1.29738 0.95815 3.83997 -1.19188 -0.95815 3.83997 -1.19188 0.95815 
3.84198 -1.50592 -0.92272 3.84198 -1.50592 0.92272 3.84198 -0.98334 -0.92272 
3.84198 -0.98334 0.92272 3.84888 -1.24463 -0.95694 3.84888 -1.24463 0.95694 
3.85453 -1.45489 -0.93178 3.85453 -1.45489 0.93178 3.85453 -1.03437 -0.93178 
3.85453 -1.03437 0.93178 3.86229 -1.60442 -0.88222 3.86229 -1.60442 0.88222 
3.86229 -0.88484 -0.88222 3.86229 -0.88484 0.88222 3.86682 -1.40207 -0.93819 
3.86682 -1.40207 0.93819 3.86682 -1.08719 -0.93819 3.86682 -1.08719 0.93819 
3.87646 -1.55494 -0.89592 3.87646 -1.55494 0.89592 3.87646 -0.93432 -0.89592 
3.87646 -0.93432 0.89592 3.87738 -1.34994 -0.94196 3.87738 -1.34994 0.94196 
3.87738 -1.13932 -0.94196 3.87738 -1.13932 0.94196 3.88703 -1.29726 -0.94306 
3.88703 -1.29726 0.94306 3.88703 -1.19201 -0.94306 3.88703 -1.19201 0.94306 
3.88972 -1.50458 -0.90708 3.88972 -1.50458 0.90708 3.88972 -0.98469 -0.90708 
3.88972 -0.98469 0.90708 3.89548 -1.24463 -0.94154 3.89548 -1.24463 0.94154 
3.90204 -1.45348 -0.91566 3.90204 -1.45348 0.91566 3.90204 -1.03578 -0.91566 
3.90204 -1.03578 0.91566 3.91212 -1.60503 -0.86321 3.91212 -1.60503 0.86321 
3.91212 -0.88423 -0.86321 3.91212 -0.88423 0.86321 3.91339 -1.40179 -0.92164 
3.91339 -1.40179 0.92164 3.91339 -1.08748 -0.92164 3.91339 -1.08748 0.92164 
3.92373 -1.34965 -0.92501 3.92373 -1.34965 0.92501 3.92373 -1.13961 -0.92501 
3.92373 -1.13961 0.92501 3.92639 -1.55509 -0.87655 3.92639 -1.55509 0.87655 
3.92639 -0.93418 -0.87655 3.92639 -0.93418 0.87655 3.93303 -1.29721 -0.92576 
3.93303 -1.29721 0.92576 3.93303 -1.19205 -0.92576 3.93303 -1.19205 0.92576 
3.93957 -1.50454 -0.8873 3.93957 -1.50454 0.8873 3.93957 -0.98473 -0.8873 
3.93957 -0.98473 0.8873 3.94128 -1.24463 -0.92388 3.94128 -1.24463 0.92388 
3.95259 -1.45187 -0.89544 3.95259 -1.45187 0.89544 3.95259 -1.03739 -0.89544 
3.95259 -1.03739 0.89544 3.96124 -1.60438 -0.8417 3.96124 -1.60438 0.8417 
3.96124 -0.88488 -0.8417 3.96124 -0.88488 0.8417 3.96381 -1.40002 -0.90092 
3.96381 -1.40002 0.90092 3.96381 -1.08925 -0.90092 3.96381 -1.08925 0.90092 
3.97415 -1.34745 -0.90374 3.97415 -1.34745 0.90374 3.97415 -1.14181 -0.90374 
3.97415 -1.14181 0.90374 3.97527 -1.55434 -0.85467 3.97527 -1.55434 0.85467 
3.97527 -0.93492 -0.85467 3.97527 -0.93492 0.85467 3.9833 -1.29491 -0.90394 
3.9833 -1.29491 0.90394 3.9833 -1.19435 -0.90394 3.9833 -1.19435 0.90394 
3.98615 -1.24463 -0.90399 3.98615 -1.24463 0.90399 3.98927 -1.50238 -0.86492 
3.98927 -1.50238 0.86492 3.98927 -0.98688 -0.86492 3.98927 -0.98688 0.86492 
4.00197 -1.44965 -0.87257 4.00197 -1.44965 0.87257 4.00197 -1.03961 -0.87257 
4.00197 -1.03961 0.87257 4.00895 -1.60266 -0.81792 4.00895 -1.60266 0.81792 
4.00895 -0.8866 -0.81792 4.00895 -0.8866 0.81792 4.0133 -1.39752 -0.87742 
4.0133 -1.39752 0.87742 4.0133 -1.09174 -0.87742 4.0133 -1.09174 0.87742 
4.02332 -1.34495 -0.87975 4.02332 -1.34495 0.87975 4.02332 -1.14431 -0.87975 
4.02332 -1.14431 0.87975 4.02413 -1.55169 -0.83005 4.02413 -1.55169 0.83005 
4.02413 -0.93757 -0.83005 4.02413 -0.93757 0.83005 4.02725 -1.29485 -0.88195 
4.02725 -1.29485 0.88195 4.02725 -1.19441 -0.88195 4.02725 -1.19441 0.88195 
4.02999 -1.24463 -0.88192 4.02999 -1.24463 0.88192 4.03795 -1.4995 -0.8398 
4.03795 -1.4995 0.8398 4.03795 -0.98976 -0.8398 4.03795 -0.98976 0.8398 
4.05004 -1.44682 -0.84711 4.05004 -1.44682 0.84711 4.05004 -1.04244 -0.84711 
4.05004 -1.04244 0.84711 4.05677 -1.59921 -0.79126 4.05677 -1.59921 0.79126 
4.05677 -0.89005 -0.79126 4.05677 -0.89005 0.79126 4.06116 -1.39452 -0.85144 
4.06116 -1.39452 0.85144 4.06116 -1.09474 -0.85144 4.06116 -1.09474 0.85144 
4.06636 -1.34485 -0.85565 4.06636 -1.34485 0.85565 4.06636 -1.14441 -0.85565 
4.06636 -1.14441 0.85565 4.07028 -1.29469 -0.85771 4.07028 -1.29469 0.85771 
4.07028 -1.19457 -0.85771 4.07028 -1.19457 0.85771 4.0716 -1.54812 -0.80295 
4.0716 -1.54812 0.80295 4.0716 -0.94115 -0.80295 4.0716 -0.94115 0.80295 
4.0727 -1.24463 -0.85773 4.0727 -1.24463 0.85773 4.08491 -1.49613 -0.81225 
4.08491 -1.49613 0.81225 4.08491 -0.99314 -0.81225 4.08491 -0.99314 0.81225 
4.09665 -1.44339 -0.81914 4.09665 -1.44339 0.81914 4.09665 -1.04587 -0.81914 
4.09665 -1.04587 0.81914 4.10179 -1.59515 -0.76294 4.10179 -1.59515 0.76294 
4.10179 -0.89411 -0.76294 4.10179 -0.89411 0.76294 4.10309 -1.39414 -0.82533 
4.10309 -1.39414 0.82533 4.10309 -1.09513 -0.82533 4.10309 -1.09513 0.82533 
2.1699 -2.06968 -0.61292 2.1699 -2.06968 0.61292 2.18052 -2.16923 -0.67666 
2.18052 -2.16923 0.67666 2.19141 -2.12263 -0.66577 2.19141 -2.12263 0.66577 
2.2039 -2.07683 -0.65328 2.2039 -2.07683 0.65328 2.20788 -2.21484 -0.7201 
2.20788 -2.21484 0.7201 2.21739 -2.16727 -0.71082 2.21739 -2.16727 0.71082 
2.21796 -2.03196 -0.63922 2.21796 -2.03196 0.63922 2.22841 -2.12065 -0.69987 
2.22841 -2.12065 0.69987 2.23829 -2.2616 -0.76014 2.23829 -2.2616 0.76014 
2.24426 -2.06968 -0.68728 2.24426 -2.06968 0.68728 2.24634 -2.21353 -0.75257 
2.24634 -2.21353 0.75257 2.25588 -2.16605 -0.74318 2.25588 -2.16605 0.74318 
2.25864 -2.02491 -0.67296 2.25864 -2.02491 0.67296 2.27024 -2.11432 -0.73235 
2.27024 -2.11432 0.73235 2.27154 -2.31026 -0.79671 2.27154 -2.31026 0.79671 
2.27798 -2.26093 -0.79063 2.27798 -2.26093 0.79063 2.28616 -2.21283 -0.78299 
2.28616 -2.21283 0.78299 2.28637 -2.06362 -0.71933 2.28637 -2.06362 0.71933 
2.29922 -2.16061 -0.77417 2.29922 -2.16061 0.77417 2.30128 -2.01886 -0.70484 
2.30128 -2.01886 0.70484 2.30761 -2.35964 -0.82946 2.30761 -2.35964 0.82946 
2.31269 -2.31001 -0.82533 2.31269 -2.31001 0.82533 2.31399 -2.109 -0.76294 
2.31399 -2.109 0.76294 2.31754 -1.97518 -0.68862 2.31754 -1.97518 0.68862 
2.31912 -2.26076 -0.81914 2.31912 -2.26076 0.81914 2.33009 -2.0587 -0.74934 
2.33009 -2.0587 0.74934 2.33087 -2.20802 -0.81225 2.33087 -2.20802 0.81225 
2.34417 -2.15603 -0.80295 2.34417 -2.15603 0.80295 2.3453 -2.01406 -0.73454 
2.3453 -2.01406 0.73454 2.34549 -2.40946 -0.85771 2.34549 -2.40946 0.85771 
2.34942 -2.3593 -0.85565 2.34942 -2.3593 0.85565 2.35461 -2.30963 -0.85144 
2.35461 -2.30963 0.85144 2.359 -2.10494 -0.79126 2.359 -2.10494 0.79126 
2.36297 -1.96989 -0.71834 2.36297 -1.96989 0.71834 2.36573 -2.25733 -0.84711 
2.36573 -2.25733 0.84711 2.37531 -2.0549 -0.77723 2.37531 -2.0549 0.77723 
2.37782 -2.20465 -0.8398 2.37782 -2.20465 0.8398 2.38195 -1.9267 -0.70019 
2.38195 -1.9267 0.70019 2.38578 -2.45952 -0.88192 2.38578 -2.45952 0.88192 
2.38853 -2.50974 -0.88195 2.38853 -2.50974 0.88195 2.38853 -2.4093 -0.88195 
2.38853 -2.4093 0.88195 2.39164 -2.15246 -0.83005 2.39164 -2.15246 0.83005 
2.392 -2.00991 -0.76254 2.392 -2.00991 0.76254 2.39246 -2.3592 -0.87975 
2.39246 -2.3592 0.87975 2.40248 -2.30663 -0.87742 2.40248 -2.30663 0.87742 
2.40682 -2.10149 -0.81792 2.40682 -2.10149 0.81792 2.40987 -1.96605 -0.74592 
2.40987 -1.96605 0.74592 2.4138 -2.2545 -0.87257 2.4138 -2.2545 0.87257 
2.42189 -2.05226 -0.80291 2.42189 -2.05226 0.80291 2.42651 -2.20177 -0.86492 
2.42651 -2.20177 0.86492 2.42886 -1.92343 -0.72743 2.42886 -1.92343 0.72743 
2.42962 -2.45952 -0.90399 2.42962 -2.45952 0.90399 2.43248 -2.5098 -0.90394 
2.43248 -2.5098 0.90394 2.43248 -2.40924 -0.90394 2.43248 -2.40924 0.90394 
2.43889 -2.00744 -0.78781 2.43889 -2.00744 0.78781 2.44051 -2.14981 -0.85467 
2.44051 -2.14981 0.85467 2.44163 -2.56234 -0.90374 2.44163 -2.56234 0.90374 
2.44163 -2.3567 -0.90374 2.44163 -2.3567 0.90374 2.45197 -2.30413 -0.90092 
2.45197 -2.30413 0.90092 2.45453 -2.09977 -0.8417 2.45453 -2.09977 0.8417 
2.45722 -1.96355 -0.77074 2.45722 -1.96355 0.77074 2.46318 -2.25228 -0.89544 
2.46318 -2.25228 0.89544 2.46971 -2.05077 -0.82631 2.46971 -2.05077 0.82631 
2.4745 -2.45952 -0.92388 2.4745 -2.45952 0.92388 2.4762 -2.19961 -0.8873 
2.4762 -2.19961 0.8873 2.47651 -1.92116 -0.75184 2.47651 -1.92116 0.75184 
2.48274 -2.5121 -0.92576 2.48274 -2.5121 0.92576 2.48274 -2.40693 -0.92576 
2.48274 -2.40693 0.92576 2.48724 -2.00604 -0.81086 2.48724 -2.00604 0.81086 
2.48939 -2.14906 -0.87655 2.48939 -2.14906 0.87655 2.49205 -2.56454 -0.92501 
2.49205 -2.56454 0.92501 2.49205 -2.3545 -0.92501 2.49205 -2.3545 0.92501 
2.50239 -2.61667 -0.92164 2.50239 -2.61667 0.92164 2.50239 -2.30236 -0.92164 
2.50239 -2.30236 0.92164 2.50366 -2.09912 -0.86321 2.50366 -2.09912 0.86321 
2.50571 -1.96247 -0.79335 2.50571 -1.96247 0.79335 2.51124 -1.86246 -0.72377 
2.51124 -1.86246 0.72377 2.51373 -2.66836 -0.91566 2.51373 -2.66836 0.91566 
2.51373 -2.25067 -0.91566 2.51373 -2.25067 0.91566 2.51863 -2.05044 -0.84737 
2.51863 -2.05044 0.84737 2.52029 -2.45952 -0.94154 2.52029 -2.45952 0.94154 
2.52606 -2.19957 -0.90708 2.52606 -2.19957 0.90708 2.52875 -2.51214 -0.94306 
2.52875 -2.51214 0.94306 2.52875 -2.40689 -0.94306 2.52875 -2.40689 0.94306 
2.53642 -2.0059 -0.83147 2.53642 -2.0059 0.83147 2.5384 -2.56483 -0.94196 
2.5384 -2.56483 0.94196 2.5384 -2.35421 -0.94196 2.5384 -2.35421 0.94196 
2.53932 -2.14921 -0.89592 2.53932 -2.14921 0.89592 2.53955 -1.90245 -0.76733 
2.53955 -1.90245 0.76733 2.54896 -2.61696 -0.93819 2.54896 -2.61696 0.93819 
2.54896 -2.30208 -0.93819 2.54896 -2.30208 0.93819 2.55348 -2.09973 -0.88222 
2.55348 -2.09973 0.88222 2.56124 -2.66978 -0.93178 2.56124 -2.66978 0.93178 
2.56124 -2.24926 -0.93178 2.56124 -2.24926 0.93178 2.5669 -2.45952 -0.95694 
2.5669 -2.45952 0.95694 2.5685 -2.05127 -0.86603 2.5685 -2.05127 0.86603 
2.56974 -1.94501 -0.80787 2.56974 -1.94501 0.80787 2.5738 -2.72081 -0.92272 
2.5738 -2.72081 0.92272 2.5738 -2.19823 -0.92272 2.5738 -2.19823 0.92272 
2.57512 -1.84546 -0.73714 2.57512 -1.84546 0.73714 2.57581 -2.51227 -0.95815 
2.57581 -2.51227 0.95815 2.57581 -2.40677 -0.95815 2.57581 -2.40677 0.95815 
2.58553 -2.56487 -0.95661 2.58553 -2.56487 0.95661 2.58553 -2.35417 -0.95661 
2.58553 -2.35417 0.95661 2.58743 -2.7713 -0.91106 2.58743 -2.7713 0.91106 
2.58743 -2.14774 -0.91106 2.58743 -2.14774 0.91106 2.59713 -2.618 -0.9525 
2.59713 -2.618 0.9525 2.59713 -2.30103 -0.9525 2.59713 -2.30103 0.9525 
2.60111 -1.98934 -0.84461 2.60111 -1.98934 0.84461 2.60182 -2.82065 -0.89687 
2.60182 -2.82065 0.89687 2.60182 -2.09839 -0.89687 2.60182 -2.09839 0.89687 
2.60455 -1.88645 -0.7796 2.60455 -1.88645 0.7796 2.6095 -2.67067 -0.94555 
2.6095 -2.67067 0.94555 2.6095 -2.24837 -0.94555 2.6095 -2.24837 0.94555 
2.61212 -1.79024 -0.70144 2.61212 -1.79024 0.70144 2.6142 -2.45952 -0.97003 
2.6142 -2.45952 0.97003 2.62253 -2.7217 -0.93606 2.62253 -2.7217 0.93606 
2.62253 -2.19734 -0.93606 2.62253 -2.19734 0.93606 2.6233 -2.51231 -0.97083 
2.6233 -2.51231 0.97083 2.6233 -2.40673 -0.97083 2.6233 -2.40673 0.97083 
2.63443 -2.56547 -0.9691 2.63443 -2.56547 0.9691 2.63443 -2.35357 -0.9691 
2.63443 -2.35357 0.9691 2.63509 -1.92993 -0.81866 2.63509 -1.92993 0.81866 
2.63624 -2.77198 -0.92388 2.63624 -2.77198 0.92388 2.63624 -2.14706 -0.92388 
2.63624 -2.14706 0.92388 2.63931 -2.87568 -0.88281 2.63931 -2.87568 0.88281 
2.63931 -2.04336 -0.88281 2.63931 -2.04336 0.88281 2.64028 -1.83126 -0.74716 
2.64028 -1.83126 0.74716 2.64623 -2.61859 -0.96447 2.64623 -2.61859 0.96447 
2.64623 -2.30045 -0.96447 2.64623 -2.30045 0.96447 2.65837 -2.67102 -0.95694 
2.65837 -2.67102 0.95694 2.65837 -2.24801 -0.95694 2.65837 -2.24801 0.95694 
2.66209 -2.45952 -0.98079 2.66209 -2.45952 0.98079 2.67026 -1.87335 -0.78833 
2.67026 -1.87335 0.78833 2.6716 -2.72197 -0.94693 2.6716 -2.72197 0.94693 
2.6716 -2.19706 -0.94693 2.6716 -2.19706 0.94693 2.67265 -1.98242 -0.85926 
2.67265 -1.98242 0.85926 2.67272 -2.51274 -0.9814 2.67272 -2.51274 0.9814 
2.67272 -2.4063 -0.9814 2.67272 -2.4063 0.9814 2.67334 -2.82752 -0.91147 
2.67334 -2.82752 0.91147 2.67334 -2.09152 -0.91147 2.67334 -2.09152 0.91147 
2.67806 -1.77782 -0.70937 2.67806 -1.77782 0.70937 2.6839 -2.56581 -0.97912 
2.6839 -2.56581 0.97912 2.6839 -2.35323 -0.97912 2.6839 -2.35323 0.97912 
2.69559 -2.61856 -0.97396 2.69559 -2.61856 0.97396 2.69559 -2.30048 -0.97396 
2.69559 -2.30048 0.97396 2.70642 -1.81992 -0.75378 2.70642 -1.81992 0.75378 
2.7076 -1.92368 -0.83097 2.7076 -1.92368 0.83097 2.70775 -2.67084 -0.96593 
2.70775 -2.67084 0.96593 2.70775 -2.24819 -0.96593 2.70775 -2.24819 0.96593 
2.70861 -2.7775 -0.93638 2.70861 -2.7775 0.93638 2.70861 -2.14153 -0.93638 
2.70861 -2.14153 0.93638 2.71045 -2.45952 -0.98918 2.71045 -2.45952 0.98918 
2.71128 -2.88136 -0.89486 2.71128 -2.88136 0.89486 2.71128 -2.03768 -0.89486 
2.71128 -2.03768 0.89486 2.72124 -2.51278 -0.98928 2.72124 -2.51278 0.98928 
2.72124 -2.40626 -0.98928 2.72124 -2.40626 0.98928 2.73271 -2.56608 -0.98648 
2.73271 -2.56608 0.98648 2.73271 -2.35296 -0.98648 2.73271 -2.35296 0.98648 
2.74335 -1.86844 -0.79855 2.74335 -1.86844 0.79855 2.7434 -1.76991 -0.71519 
2.7434 -1.76991 0.71519 2.74451 -2.72668 -0.95704 2.74451 -2.72668 0.95704 
2.74451 -2.19235 -0.95704 2.74451 -2.19235 0.95704 2.74454 -2.61881 -0.98079 
2.74454 -2.61881 0.98079 2.74454 -2.30023 -0.98079 2.74454 -2.30023 0.98079 
2.7458 -2.94133 -0.86917 2.7458 -2.94133 0.86917 2.7458 -1.9777 -0.86917 
2.7458 -1.9777 0.86917 2.74629 -2.83214 -0.92133 2.74629 -2.83214 0.92133 
2.74629 -2.08689 -0.92133 2.74629 -2.08689 0.92133 2.75916 -2.45952 -0.99518 
2.75916 -2.45952 0.99518 2.77036 -2.51288 -0.99479 2.77036 -2.51288 0.99479 
2.77036 -2.40615 -0.99479 2.77036 -2.40615 0.99479 2.78093 -2.99868 -0.83874 
2.78093 -2.99868 0.83874 2.78093 -1.92035 -0.83874 2.78093 -1.92035 0.83874 
2.78099 -1.72359 -0.67276 2.78099 -1.72359 0.67276 2.78159 -1.81437 -0.76031 
2.78159 -1.81437 0.76031 2.78178 -2.7813 -0.94381 2.78178 -2.7813 0.94381 
2.78178 -2.13773 -0.94381 2.78178 -2.13773 0.94381 2.78182 -2.56609 -0.99144 
2.78182 -2.56609 0.99144 2.78182 -2.35294 -0.99144 2.78182 -2.35294 0.99144 
2.78225 -2.67264 -0.97415 2.78225 -2.67264 0.97415 2.78225 -2.24639 -0.97415 
2.78225 -2.24639 0.97415 2.78403 -2.88478 -0.90211 2.78403 -2.88478 0.90211 
2.78403 -2.03426 -0.90211 2.78403 -2.03426 0.90211 2.80811 -2.45952 -0.9988 
2.80811 -2.45952 0.9988 2.81894 -3.05433 -0.80296 2.81894 -3.05433 0.80296 
2.81894 -1.86471 -0.80296 2.81894 -1.86471 0.80296 2.81895 -2.94369 -0.87414 
2.81895 -2.94369 0.87414 2.81895 -1.97535 -0.87414 2.81895 -1.97535 0.87414 
2.81898 -1.76617 -0.71959 2.81898 -1.76617 0.71959 2.81898 -1.68122 -0.62674 
2.81898 -1.68122 0.62674 2.81939 -2.72789 -0.96257 2.81939 -2.72789 0.96257 
2.81939 -2.19114 -0.96257 2.81939 -2.19114 0.96257 2.81939 -2.83446 -0.92628 
2.81939 -2.83446 0.92628 2.81939 -2.08457 -0.92628 2.81939 -2.08457 0.92628 
2.81942 -2.62002 -0.98631 2.81942 -2.62002 0.98631 2.81942 -2.29902 -0.98631 
2.81942 -2.29902 0.98631 2.81942 -2.51292 -0.99786 2.81942 -2.51292 0.99786 
2.81942 -2.40612 -0.99786 2.81942 -2.40612 0.99786 2.85718 -3.00026 -0.84119 
2.85718 -3.00026 0.84119 2.85718 -2.88592 -0.90453 2.85718 -2.88592 0.90453 
2.85718 -2.78222 -0.9465 2.85718 -2.78222 0.9465 2.85718 -2.67324 -0.97689 
2.85718 -2.67324 0.97689 2.85718 -2.5664 -0.99427 2.85718 -2.5664 0.99427 
2.85718 -2.45952 -1 2.85718 -2.45952 1 2.85718 -2.35264 -0.99427 
2.85718 -2.35264 0.99427 2.85718 -2.24579 -0.97689 2.85718 -2.24579 0.97689 
2.85718 -2.13681 -0.9465 2.85718 -2.13681 0.9465 2.85718 -2.03312 -0.90453 
2.85718 -2.03312 0.90453 2.85718 -1.91878 -0.84119 2.85718 -1.91878 0.84119 
2.85718 -1.81252 -0.76249 2.85718 -1.81252 0.76249 2.85718 -1.72145 -0.67472 
2.85718 -1.72145 0.67472 2.89494 -2.51292 -0.99786 2.89494 -2.51292 0.99786 
2.89494 -2.40612 -0.99786 2.89494 -2.40612 0.99786 2.89494 -2.62002 -0.98631 
2.89494 -2.62002 0.98631 2.89494 -2.29902 -0.98631 2.89494 -2.29902 0.98631 
2.89497 -2.83446 -0.92628 2.89497 -2.83446 0.92628 2.89497 -2.08457 -0.92628 
2.89497 -2.08457 0.92628 2.89497 -2.72789 -0.96257 2.89497 -2.72789 0.96257 
2.89497 -2.19114 -0.96257 2.89497 -2.19114 0.96257 2.89538 -1.68122 -0.62674 
2.89538 -1.68122 0.62674 2.89538 -1.76617 -0.71959 2.89538 -1.76617 0.71959 
2.89541 -2.94369 -0.87414 2.89541 -2.94369 0.87414 2.89541 -1.97535 -0.87414 
2.89541 -1.97535 0.87414 2.89542 -3.05433 -0.80296 2.89542 -3.05433 0.80296 
2.89542 -1.86471 -0.80296 2.89542 -1.86471 0.80296 2.90625 -2.45952 -0.9988 
2.90625 -2.45952 0.9988 2.93033 -2.88478 -0.90211 2.93033 -2.88478 0.90211 
2.93033 -2.03426 -0.90211 2.93033 -2.03426 0.90211 2.93211 -2.67264 -0.97415 
2.93211 -2.67264 0.97415 2.93211 -2.24639 -0.97415 2.93211 -2.24639 0.97415 
2.93254 -2.56609 -0.99144 2.93254 -2.56609 0.99144 2.93254 -2.35294 -0.99144 
2.93254 -2.35294 0.99144 2.93258 -2.7813 -0.94381 2.93258 -2.7813 0.94381 
2.93258 -2.13773 -0.94381 2.93258 -2.13773 0.94381 2.93277 -1.81437 -0.76031 
2.93277 -1.81437 0.76031 2.93337 -1.72359 -0.67276 2.93337 -1.72359 0.67276 
2.93343 -2.99868 -0.83874 2.93343 -2.99868 0.83874 2.93343 -1.92035 -0.83874 
2.93343 -1.92035 0.83874 2.944 -2.51288 -0.99479 2.944 -2.51288 0.99479 
2.944 -2.40615 -0.99479 2.944 -2.40615 0.99479 2.9552 -2.45952 -0.99518 
2.9552 -2.45952 0.99518 2.96807 -2.83214 -0.92133 2.96807 -2.83214 0.92133 
2.96807 -2.08689 -0.92133 2.96807 -2.08689 0.92133 2.96856 -2.94133 -0.86917 
2.96856 -2.94133 0.86917 2.96856 -1.9777 -0.86917 2.96856 -1.9777 0.86917 
2.96982 -2.61881 -0.98079 2.96982 -2.61881 0.98079 2.96982 -2.30023 -0.98079 
2.96982 -2.30023 0.98079 2.96985 -2.72668 -0.95704 2.96985 -2.72668 0.95704 
2.96985 -2.19235 -0.95704 2.96985 -2.19235 0.95704 2.97096 -1.76991 -0.71519 
2.97096 -1.76991 0.71519 2.97101 -1.86844 -0.79855 2.97101 -1.86844 0.79855 
2.98165 -2.56608 -0.98648 2.98165 -2.56608 0.98648 2.98165 -2.35296 -0.98648 
2.98165 -2.35296 0.98648 2.99312 -2.51278 -0.98928 2.99312 -2.51278 0.98928 
2.99312 -2.40626 -0.98928 2.99312 -2.40626 0.98928 3.00308 -2.88136 -0.89486 
3.00308 -2.88136 0.89486 3.00308 -2.03768 -0.89486 3.00308 -2.03768 0.89486 
3.00391 -2.45952 -0.98918 3.00391 -2.45952 0.98918 3.00575 -2.7775 -0.93638 
3.00575 -2.7775 0.93638 3.00575 -2.14153 -0.93638 3.00575 -2.14153 0.93638 
3.00661 -2.67084 -0.96593 3.00661 -2.67084 0.96593 3.00661 -2.24819 -0.96593 
3.00661 -2.24819 0.96593 3.00676 -2.99536 -0.83097 3.00676 -2.99536 0.83097 
3.00676 -1.92368 -0.83097 3.00676 -1.92368 0.83097 3.00794 -1.81992 -0.75378 
3.00794 -1.81992 0.75378 3.01877 -2.61856 -0.97396 3.01877 -2.61856 0.97396 
3.01877 -2.30048 -0.97396 3.01877 -2.30048 0.97396 3.03046 -2.56581 -0.97912 
3.03046 -2.56581 0.97912 3.03046 -2.35323 -0.97912 3.03046 -2.35323 0.97912 
3.04102 -2.82752 -0.91147 3.04102 -2.82752 0.91147 3.04102 -2.09152 -0.91147 
3.04102 -2.09152 0.91147 3.04164 -2.51274 -0.9814 3.04164 -2.51274 0.9814 
3.04164 -2.4063 -0.9814 3.04164 -2.4063 0.9814 3.04171 -2.93662 -0.85926 
3.04171 -2.93662 0.85926 3.04171 -1.98242 -0.85926 3.04171 -1.98242 0.85926 
3.04276 -2.72197 -0.94693 3.04276 -2.72197 0.94693 3.04276 -2.19706 -0.94693 
3.04276 -2.19706 0.94693 3.05227 -2.45952 -0.98079 3.05227 -2.45952 0.98079 
3.05599 -2.67102 -0.95694 3.05599 -2.67102 0.95694 3.05599 -2.24801 -0.95694 
3.05599 -2.24801 0.95694 3.06813 -2.61859 -0.96447 3.06813 -2.61859 0.96447 
3.06813 -2.30045 -0.96447 3.06813 -2.30045 0.96447 3.07505 -2.87568 -0.88281 
3.07505 -2.87568 0.88281 3.07505 -2.04336 -0.88281 3.07505 -2.04336 0.88281 
3.07812 -2.77198 -0.92388 3.07812 -2.77198 0.92388 3.07812 -2.14706 -0.92388 
3.07812 -2.14706 0.92388 3.07993 -2.56547 -0.9691 3.07993 -2.56547 0.9691 
3.07993 -2.35357 -0.9691 3.07993 -2.35357 0.9691 3.09106 -2.51231 -0.97083 
3.09106 -2.51231 0.97083 3.09106 -2.40673 -0.97083 3.09106 -2.40673 0.97083 
3.09183 -2.7217 -0.93606 3.09183 -2.7217 0.93606 3.09183 -2.19734 -0.93606 
3.09183 -2.19734 0.93606 3.10016 -2.45952 -0.97003 3.10016 -2.45952 0.97003 
3.10486 -2.67067 -0.94555 3.10486 -2.67067 0.94555 3.10486 -2.24837 -0.94555 
3.10486 -2.24837 0.94555 3.11254 -2.82065 -0.89687 3.11254 -2.82065 0.89687 
3.11254 -2.09839 -0.89687 3.11254 -2.09839 0.89687 3.11325 -2.9297 -0.84461 
3.11325 -2.9297 0.84461 3.11723 -2.618 -0.9525 3.11723 -2.618 0.9525 
3.11723 -2.30103 -0.9525 3.11723 -2.30103 0.9525 3.12693 -2.7713 -0.91106 
3.12693 -2.7713 0.91106 3.12693 -2.14774 -0.91106 3.12693 -2.14774 0.91106 
3.12883 -2.56487 -0.95661 3.12883 -2.56487 0.95661 3.12883 -2.35417 -0.95661 
3.12883 -2.35417 0.95661 3.13855 -2.51227 -0.95815 3.13855 -2.51227 0.95815 
3.13855 -2.40677 -0.95815 3.13855 -2.40677 0.95815 3.14056 -2.72081 -0.92272 
3.14056 -2.72081 0.92272 3.14056 -2.19823 -0.92272 3.14056 -2.19823 0.92272 
3.14586 -2.86777 -0.86603 3.14586 -2.86777 0.86603 3.14746 -2.45952 -0.95694 
3.14746 -2.45952 0.95694 3.15312 -2.66978 -0.93178 3.15312 -2.66978 0.93178 
3.15312 -2.24926 -0.93178 3.15312 -2.24926 0.93178 3.16088 -2.81931 -0.88222 
3.16088 -2.81931 0.88222 3.1654 -2.61696 -0.93819 3.1654 -2.61696 0.93819 
3.1654 -2.30208 -0.93819 3.1654 -2.30208 0.93819 3.17504 -2.76982 -0.89592 
3.17504 -2.76982 0.89592 3.17504 -2.14921 -0.89592 3.17504 -2.14921 0.89592 
3.17596 -2.56483 -0.94196 3.17596 -2.56483 0.94196 3.17596 -2.35421 -0.94196 
3.17596 -2.35421 0.94196 3.18561 -2.51214 -0.94306 3.18561 -2.51214 0.94306 
3.18561 -2.40689 -0.94306 3.18561 -2.40689 0.94306 3.1883 -2.71946 -0.90708 
3.1883 -2.71946 0.90708 3.1883 -2.19957 -0.90708 3.1883 -2.19957 0.90708 
3.19407 -2.45952 -0.94154 3.19407 -2.45952 0.94154 3.19573 -2.8686 -0.84737 
3.19573 -2.8686 0.84737 3.20063 -2.66836 -0.91566 3.20063 -2.66836 0.91566 
3.20063 -2.25067 -0.91566 3.20063 -2.25067 0.91566 3.2107 -2.81992 -0.86321 
3.2107 -2.81992 0.86321 3.21197 -2.61667 -0.92164 3.21197 -2.61667 0.92164 
3.21197 -2.30236 -0.92164 3.21197 -2.30236 0.92164 3.22231 -2.56454 -0.92501 
3.22231 -2.56454 0.92501 3.22231 -2.3545 -0.92501 3.22231 -2.3545 0.92501 
3.22497 -2.76997 -0.87655 3.22497 -2.76997 0.87655 3.23162 -2.5121 -0.92576 
3.23162 -2.5121 0.92576 3.23162 -2.40693 -0.92576 3.23162 -2.40693 0.92576 
3.23816 -2.71942 -0.8873 3.23816 -2.71942 0.8873 3.23986 -2.45952 -0.92388 
3.23986 -2.45952 0.92388 3.25118 -2.66676 -0.89544 3.25118 -2.66676 0.89544 
3.25983 -2.81926 -0.8417 3.25983 -2.81926 0.8417 3.26239 -2.6149 -0.90092 
3.26239 -2.6149 0.90092 3.27273 -2.56234 -0.90374 3.27273 -2.56234 0.90374 
3.27273 -2.3567 -0.90374 3.27273 -2.3567 0.90374 3.27385 -2.76923 -0.85467 
3.27385 -2.76923 0.85467 3.28188 -2.5098 -0.90394 3.28188 -2.5098 0.90394 
3.28188 -2.40924 -0.90394 3.28188 -2.40924 0.90394 3.28474 -2.45952 -0.90399 
3.28474 -2.45952 0.90399 3.28785 -2.71727 -0.86492 3.28785 -2.71727 0.86492 
3.30056 -2.66454 -0.87257 3.30056 -2.66454 0.87257 3.30754 -2.81754 -0.81792 
3.30754 -2.81754 0.81792 3.31188 -2.61241 -0.87742 3.31188 -2.61241 0.87742 
3.3219 -2.55984 -0.87975 3.3219 -2.55984 0.87975 3.32272 -2.76658 -0.83005 
3.32272 -2.76658 0.83005 3.32583 -2.50974 -0.88195 3.32583 -2.50974 0.88195 
3.33654 -2.71439 -0.8398 3.33654 -2.71439 0.8398 3.34863 -2.6617 -0.84711 
3.34863 -2.6617 0.84711 3.35975 -2.60941 -0.85144 3.35975 -2.60941 0.85144 
3.36494 -2.55974 -0.85565 3.36494 -2.55974 0.85565 3.37019 -2.763 -0.80295 
3.37019 -2.763 0.80295 3.38349 -2.71101 -0.81225 3.38349 -2.71101 0.81225 
3.39524 -2.65827 -0.81914 3.39524 -2.65827 0.81914 3.41514 -2.75842 -0.77417 
3.41514 -2.75842 0.77417 3.4282 -2.70621 -0.78299 3.4282 -2.70621 0.78299 
0.86138 -2.69621 -0.75257 0.86138 -2.69621 0.75257 0.89302 -2.6488 -0.79063 
0.89302 -2.6488 0.79063 0.9012 -2.69691 -0.78299 0.9012 -2.69691 0.78299 
0.91426 -2.74913 -0.77417 0.91426 -2.74913 0.77417 0.92265 -2.5501 -0.82946 
0.92265 -2.5501 0.82946 0.92773 -2.59972 -0.82533 0.92773 -2.59972 0.82533 
0.93416 -2.64898 -0.81914 0.93416 -2.64898 0.81914 0.94591 -2.70171 -0.81225 
0.94591 -2.70171 0.81225 0.95921 -2.7537 -0.80295 0.95921 -2.7537 0.80295 
0.96053 -2.50028 -0.85771 0.96053 -2.50028 0.85771 0.96446 -2.55044 -0.85565 
0.96446 -2.55044 0.85565 0.96965 -2.60011 -0.85144 0.96965 -2.60011 0.85144 
0.98077 -2.65241 -0.84711 0.98077 -2.65241 0.84711 0.99286 -2.70509 -0.8398 
0.99286 -2.70509 0.8398 1.00082 -2.45022 -0.88192 1.00082 -2.45022 0.88192 
1.00356 -2.50044 -0.88195 1.00356 -2.50044 0.88195 1.00356 -2.4 -0.88195 
1.00356 -2.4 0.88195 1.00668 -2.75728 -0.83005 1.00668 -2.75728 0.83005 
1.00749 -2.55054 -0.87975 1.00749 -2.55054 0.87975 1.00749 -2.3499 -0.87975 
1.00749 -2.3499 0.87975 1.01751 -2.60311 -0.87742 1.01751 -2.60311 0.87742 
1.02186 -2.80825 -0.81792 1.02186 -2.80825 0.81792 1.02884 -2.65524 -0.87257 
1.02884 -2.65524 0.87257 1.04155 -2.70797 -0.86492 1.04155 -2.70797 0.86492 
1.04466 -2.45022 -0.90399 1.04466 -2.45022 0.90399 1.04752 -2.5005 -0.90394 
1.04752 -2.5005 0.90394 1.04752 -2.39994 -0.90394 1.04752 -2.39994 0.90394 
1.05555 -2.75993 -0.85467 1.05555 -2.75993 0.85467 1.05667 -2.55304 -0.90374 
1.05667 -2.55304 0.90374 1.05667 -2.3474 -0.90374 1.05667 -2.3474 0.90374 
1.067 -2.6056 -0.90092 1.067 -2.6056 0.90092 1.067 -2.29483 -0.90092 
1.067 -2.29483 0.90092 1.06957 -2.80997 -0.8417 1.06957 -2.80997 0.8417 
1.07822 -2.65746 -0.89544 1.07822 -2.65746 0.89544 1.07822 -2.24298 -0.89544 
1.07822 -2.24298 0.89544 1.08953 -2.45022 -0.92388 1.08953 -2.45022 0.92388 
1.09124 -2.71012 -0.8873 1.09124 -2.71012 0.8873 1.09124 -2.19031 -0.8873 
1.09124 -2.19031 0.8873 1.09778 -2.5028 -0.92576 1.09778 -2.5028 0.92576 
1.09778 -2.39764 -0.92576 1.09778 -2.39764 0.92576 1.10442 -2.76067 -0.87655 
1.10442 -2.76067 0.87655 1.10442 -2.13976 -0.87655 1.10442 -2.13976 0.87655 
1.10708 -2.55524 -0.92501 1.10708 -2.55524 0.92501 1.10708 -2.3452 -0.92501 
1.10708 -2.3452 0.92501 1.11742 -2.60737 -0.92164 1.11742 -2.60737 0.92164 
1.11742 -2.29306 -0.92164 1.11742 -2.29306 0.92164 1.11869 -2.81062 -0.86321 
1.11869 -2.81062 0.86321 1.11869 -2.08982 -0.86321 1.11869 -2.08982 0.86321 
1.12877 -2.65907 -0.91566 1.12877 -2.65907 0.91566 1.12877 -2.24137 -0.91566 
1.12877 -2.24137 0.91566 1.13366 -2.8593 -0.84737 1.13366 -2.8593 0.84737 
1.13533 -2.45022 -0.94154 1.13533 -2.45022 0.94154 1.14109 -2.71016 -0.90708 
1.14109 -2.71016 0.90708 1.14109 -2.19027 -0.90708 1.14109 -2.19027 0.90708 
1.14378 -2.50284 -0.94306 1.14378 -2.50284 0.94306 1.14378 -2.39759 -0.94306 
1.14378 -2.39759 0.94306 1.15344 -2.55553 -0.94196 1.15344 -2.55553 0.94196 
1.15344 -2.34491 -0.94196 1.15344 -2.34491 0.94196 1.15436 -2.76053 -0.89592 
1.15436 -2.76053 0.89592 1.15436 -2.13991 -0.89592 1.15436 -2.13991 0.89592 
1.16399 -2.60766 -0.93819 1.16399 -2.60766 0.93819 1.16399 -2.29278 -0.93819 
1.16399 -2.29278 0.93819 1.16852 -2.81001 -0.88222 1.16852 -2.81001 0.88222 
1.16852 -2.09043 -0.88222 1.16852 -2.09043 0.88222 1.17628 -2.66048 -0.93178 
1.17628 -2.66048 0.93178 1.17628 -2.23996 -0.93178 1.17628 -2.23996 0.93178 
1.18193 -2.45022 -0.95694 1.18193 -2.45022 0.95694 1.18354 -2.85847 -0.86603 
1.18354 -2.85847 0.86603 1.18354 -2.04197 -0.86603 1.18354 -2.04197 0.86603 
1.18477 -1.93571 -0.80787 1.18477 -1.93571 0.80787 1.18883 -2.71151 -0.92272 
1.18883 -2.71151 0.92272 1.18883 -2.18893 -0.92272 1.18883 -2.18893 0.92272 
1.19085 -2.50297 -0.95815 1.19085 -2.50297 0.95815 1.19085 -2.39747 -0.95815 
1.19085 -2.39747 0.95815 1.20057 -2.55557 -0.95661 1.20057 -2.55557 0.95661 
1.20057 -2.34487 -0.95661 1.20057 -2.34487 0.95661 1.20247 -2.762 -0.91106 
1.20247 -2.762 0.91106 1.20247 -2.13844 -0.91106 1.20247 -2.13844 0.91106 
1.21216 -2.6087 -0.9525 1.21216 -2.6087 0.9525 1.21216 -2.29174 -0.9525 
1.21216 -2.29174 0.9525 1.21615 -2.9204 -0.84461 1.21615 -2.9204 0.84461 
1.21615 -1.98004 -0.84461 1.21615 -1.98004 0.84461 1.21686 -2.81135 -0.89687 
1.21686 -2.81135 0.89687 1.21686 -2.08909 -0.89687 1.21686 -2.08909 0.89687 
1.21959 -1.87715 -0.7796 1.21959 -1.87715 0.7796 1.22453 -2.66137 -0.94555 
1.22453 -2.66137 0.94555 1.22453 -2.23907 -0.94555 1.22453 -2.23907 0.94555
[truncated: 2,658,363 more chars]
