# Supplementary material for: Visualizing electron delocalization in contorted polycyclic aromatic hydrocarbons
Source: Chem Sci. 2021 Sep 8;12(39):13092–100. doi: 10.1039/d1sc03368a (PMC8513938; doi:10.1039/d1sc03368a)
Supplement: SC-012-D1SC03368A-s048 [file SC-012-D1SC03368A-s048.vtk]

# vtk DataFile Version 5.1
vtk output
ASCII
DATASET POLYDATA
POINTS 34277 double
-0.9988 -0.70019 1.4049 -0.9988 -0.70019 1.50304 -0.99786 -0.7536 1.41621 
-0.99786 -0.7536 1.49173 -0.99786 -0.64679 1.41621 -0.99786 -0.64679 1.49173 
-0.99518 -0.70019 1.35595 -0.99518 -0.70019 1.55199 -0.99479 -0.75356 1.36715 
-0.99479 -0.75356 1.54079 -0.99479 -0.64683 1.36715 -0.99479 -0.64683 1.54079 
-0.99427 -0.80707 1.45397 -0.99427 -0.59332 1.45397 -0.99144 -0.80677 1.37861 
-0.99144 -0.80677 1.52933 -0.99144 -0.59362 1.37861 -0.99144 -0.59362 1.52933 
-0.98928 -0.75345 1.31803 -0.98928 -0.75345 1.58991 -0.98928 -0.64694 1.31803 
-0.98928 -0.64694 1.58991 -0.98918 -0.70019 1.30724 -0.98918 -0.70019 1.6007 
-0.98648 -0.80676 1.3295 -0.98648 -0.80676 1.57844 -0.98648 -0.59363 1.3295 
-0.98648 -0.59363 1.57844 -0.98631 -0.86069 1.41621 -0.98631 -0.86069 1.49173 
-0.98631 -0.5397 1.41621 -0.98631 -0.5397 1.49173 -0.9814 -0.75342 1.26951 
-0.9814 -0.75342 1.63843 -0.9814 -0.64697 1.26951 -0.9814 -0.64697 1.63843 
-0.98079 -0.85948 1.34133 -0.98079 -0.85948 1.5666 -0.98079 -0.70019 1.25888 
-0.98079 -0.70019 1.64906 -0.98079 -0.5409 1.34133 -0.98079 -0.5409 1.5666 
-0.97912 -0.80648 1.28069 -0.97912 -0.80648 1.62725 -0.97912 -0.59391 1.28069 
-0.97912 -0.59391 1.62725 -0.97689 -0.91392 1.45397 -0.97689 -0.48647 1.45397 
-0.97415 -0.91332 1.37904 -0.97415 -0.91332 1.52889 -0.97415 -0.48707 1.37904 
-0.97415 -0.48707 1.52889 -0.97396 -0.85923 1.29238 -0.97396 -0.85923 1.61556 
-0.97396 -0.54115 1.29238 -0.97396 -0.54115 1.61556 -0.97083 -0.75298 1.22009 
-0.97083 -0.75298 1.68785 -0.97083 -0.6474 1.22009 -0.97083 -0.6474 1.68785 
-0.97003 -0.70019 1.21099 -0.97003 -0.70019 1.69695 -0.9691 -0.80615 1.23122 
-0.9691 -0.80615 1.67672 -0.9691 -0.59424 1.23122 -0.9691 -0.59424 1.67672 
-0.96593 -0.91152 1.30454 -0.96593 -0.91152 1.6034 -0.96593 -0.48887 1.30454 
-0.96593 -0.48887 1.6034 -0.96447 -0.85926 1.24302 -0.96447 -0.85926 1.66492 
-0.96447 -0.54112 1.24302 -0.96447 -0.54112 1.66492 -0.96257 -0.96857 1.41618 
-0.96257 -0.96857 1.49176 -0.96257 -0.43182 1.41618 -0.96257 -0.43182 1.49176 
-0.95815 -0.75294 1.1726 -0.95815 -0.75294 1.73534 -0.95815 -0.64744 1.1726 
-0.95815 -0.64744 1.73534 -0.95704 -0.96736 1.3413 -0.95704 -0.96736 1.56664 
-0.95704 -0.43303 1.3413 -0.95704 -0.43303 1.56664 -0.95694 -0.9117 1.25516 
-0.95694 -0.9117 1.65278 -0.95694 -0.48869 1.25516 -0.95694 -0.48869 1.65278 
-0.95694 -0.70019 1.16368 -0.95694 -0.70019 1.74425 -0.95661 -0.80554 1.18232 
-0.95661 -0.80554 1.72562 -0.95661 -0.59485 1.18232 -0.95661 -0.59485 1.72562 
-0.9525 -0.85868 1.19391 -0.9525 -0.85868 1.71402 -0.9525 -0.54171 1.19391 
-0.9525 -0.54171 1.71402 -0.94693 -0.96265 1.26839 -0.94693 -0.96265 1.63955 
-0.94693 -0.43774 1.26839 -0.94693 -0.43774 1.63955 -0.9465 -1.0229 1.45397 
-0.9465 -0.37749 1.45397 -0.94555 -0.91134 1.20628 -0.94555 -0.91134 1.70165 
-0.94555 -0.48905 1.20628 -0.94555 -0.48905 1.70165 -0.94381 -1.02198 1.37857 
-0.94381 -1.02198 1.52937 -0.94381 -0.37841 1.37857 -0.94381 -0.37841 1.52937 
-0.94306 -0.75282 1.12553 -0.94306 -0.75282 1.7824 -0.94306 -0.64757 1.12553 
-0.94306 -0.64757 1.7824 -0.94196 -0.80551 1.13519 -0.94196 -0.80551 1.77275 
-0.94196 -0.59488 1.13519 -0.94196 -0.59488 1.77275 -0.94154 -0.70019 1.11708 
-0.94154 -0.70019 1.79086 -0.93819 -0.85764 1.14574 -0.93819 -0.85764 1.76219 
-0.93819 -0.54275 1.14574 -0.93819 -0.54275 1.76219 -0.93638 -1.01818 1.3054 
-0.93638 -1.01818 1.60254 -0.93638 -0.38221 1.3054 -0.93638 -0.38221 1.60254 
-0.93606 -0.96237 1.21932 -0.93606 -0.96237 1.68862 -0.93606 -0.43801 1.21932 
-0.93606 -0.43801 1.68862 -0.93178 -0.91046 1.15803 -0.93178 -0.91046 1.74991 
-0.93178 -0.48993 1.15803 -0.93178 -0.48993 1.74991 -0.92628 -1.07514 1.41618 
-0.92628 -1.07514 1.49175 -0.92628 -0.32525 1.41618 -0.92628 -0.32525 1.49175 
-0.92576 -0.75278 1.07953 -0.92576 -0.75278 1.82841 -0.92576 -0.64761 1.07953 
-0.92576 -0.64761 1.82841 -0.92501 -0.80521 1.08883 -0.92501 -0.80521 1.8191 
-0.92501 -0.59518 1.08883 -0.92501 -0.59518 1.8191 -0.92388 -1.01265 1.23303 
-0.92388 -1.01265 1.67491 -0.92388 -0.70019 1.07129 -0.92388 -0.70019 1.83665 
-0.92388 -0.38773 1.23303 -0.92388 -0.38773 1.67491 -0.92272 -0.96148 1.17059 
-0.92272 -0.96148 1.73735 -0.92272 -0.4389 1.17059 -0.92272 -0.4389 1.73735 
-0.92164 -0.85735 1.09918 -0.92164 -0.85735 1.80876 -0.92164 -0.54304 1.09918 
-0.92164 -0.54304 1.80876 -0.92133 -1.07282 1.34308 -0.92133 -1.07282 1.56486 
-0.92133 -0.32757 1.34308 -0.92133 -0.32757 1.56486 -0.91566 -0.90904 1.11052 
-0.91566 -0.90904 1.79741 -0.91566 -0.49135 1.11052 -0.91566 -0.49135 1.79741 
-0.91147 -1.06819 1.27012 -0.91147 -1.06819 1.63781 -0.91147 -0.3322 1.27012 
-0.91147 -0.3322 1.63781 -0.91106 -1.01197 1.18422 -0.91106 -1.01197 1.72371 
-0.91106 -0.38841 1.18422 -0.91106 -0.38841 1.72371 -0.90708 -0.96014 1.12285 
-0.90708 -0.96014 1.78509 -0.90708 -0.44025 1.12285 -0.90708 -0.44025 1.78509 
-0.90453 -1.1266 1.45397 -0.90453 -0.27379 1.45397 -0.90399 -0.70019 1.02641 
-0.90399 -0.70019 1.88152 -0.90394 -0.75047 1.02927 -0.90394 -0.75047 1.87867 
-0.90394 -0.64992 1.02927 -0.90394 -0.64992 1.87867 -0.90374 -0.80302 1.03842 
-0.90374 -0.80302 1.86952 -0.90374 -0.59737 1.03842 -0.90374 -0.59737 1.86952 
-0.90211 -1.12545 1.52711 -0.90211 -0.27493 1.38082 -0.90211 -0.27493 1.52711 
-0.90092 -0.85558 1.04876 -0.90092 -0.85558 1.85918 -0.90092 -0.54481 1.04876 
-0.90092 -0.54481 1.85918 -0.89687 -1.06132 1.19861 -0.89687 -1.06132 1.70932 
-0.89687 -0.33907 1.19861 -0.89592 -1.0105 1.13611 -0.89592 -1.0105 1.77183 
-0.89592 -0.38989 1.13611 -0.89544 -0.90743 1.05997 -0.89544 -0.90743 1.84797 
-0.89544 -0.49295 1.05997 -0.89544 -0.49295 1.84797 -0.89486 -1.12203 1.59987 
-0.89486 -0.27836 1.30807 -0.8873 -0.9601 1.07299 -0.8873 -0.9601 1.83495 
-0.8873 -0.44029 1.07299 -0.88281 -1.11635 1.67184 -0.88281 -0.28404 1.2361 
-0.88222 -1.05998 1.75767 -0.88222 -0.34041 1.15027 -0.88195 -0.75042 0.98532 
-0.88195 -0.75042 1.92262 -0.88195 -0.64997 0.98532 -0.88195 -0.64997 1.92262 
-0.88192 -0.70019 0.98257 -0.88192 -0.70019 1.92537 -0.87975 -0.80051 0.98924 
-0.87975 -0.80051 1.91869 -0.87975 -0.59988 0.98924 -0.87975 -0.59988 1.91869 
-0.87742 -0.85308 0.99926 -0.87742 -0.85308 1.90867 -0.87742 -0.54731 0.99926 
-0.87742 -0.54731 1.90867 -0.87655 -1.01065 1.08617 -0.87655 -1.01065 1.82176 
-0.87655 -0.38974 1.08617 -0.87414 -0.21603 1.41573 -0.87414 -0.21603 1.4922 
-0.87257 -0.90521 1.01059 -0.87257 -0.90521 1.89735 -0.87257 -0.49518 1.01059 
-0.87257 -0.49518 1.89735 -0.86917 -0.21838 1.34259 -0.86603 -1.10844 1.74264 
-0.86603 -0.29195 1.16529 -0.86492 -0.95795 1.0233 -0.86492 -0.95795 1.88464 
-0.86492 -0.44244 1.0233 -0.86321 -1.0606 1.80749 -0.86321 -0.33979 1.10044 
-0.85926 -1.1773 1.6385 -0.85926 -0.22309 1.26944 -0.85773 -0.70019 0.93987 
-0.85773 -0.70019 1.96807 -0.85771 -0.75025 0.94228 -0.85771 -0.75025 1.96566 
-0.85771 -0.65014 0.94228 -0.85771 -0.65014 1.96566 -0.85565 -0.80041 0.94621 
-0.85565 -0.80041 1.96173 -0.85565 -0.59997 0.94621 -0.85565 -0.59997 1.96173 
-0.85467 -1.00991 1.0373 -0.85467 -1.00991 1.87064 -0.85467 -0.39048 1.0373 
-0.85144 -0.85008 0.9514 -0.85144 -0.85008 1.95654 -0.85144 -0.5503 0.9514 
-0.85144 -0.5503 1.95654 -0.84737 -1.10927 1.79252 -0.84737 -0.29112 1.11542 
-0.84711 -0.90238 0.96252 -0.84711 -0.90238 1.94542 -0.84711 -0.49801 0.96252 
-0.84461 -1.17037 1.71004 -0.84461 -0.23001 1.1979 -0.8417 -1.05994 1.85662 
-0.8417 -0.34045 1.05132 -0.8398 -0.95506 0.97461 -0.8398 -0.95506 1.93333 
-0.8398 -0.44532 0.97461 -0.83874 -0.16103 1.37772 -0.83151 -0.7502 0.90071 
-0.83151 -0.7502 2.00723 -0.83151 -0.65019 0.90071 -0.83151 -0.65019 2.00723 
-0.83147 -1.15382 1.77473 -0.83147 -0.70019 0.8984 -0.83147 -0.70019 2.00954 
-0.83147 -0.24657 1.13321 -0.83097 -0.16436 1.30439 -0.83005 -1.00725 0.98843 
-0.83005 -0.39313 0.98843 -0.82946 -0.80007 0.9044 -0.82946 -0.80007 2.00353 
-0.82946 -0.60032 0.9044 -0.82946 -0.60032 2.00353 -0.82631 -1.10894 1.84144 
-0.82631 -0.29145 1.0665 -0.82533 -0.8497 0.90948 -0.82533 -0.55069 0.90948 
-0.81914 -0.89895 0.91591 -0.81914 -0.50144 0.91591 -0.81866 -0.1706 1.23188 
-0.81792 -0.34217 1.00361 -0.81225 -0.95169 0.92766 -0.81225 -0.4487 0.92766 
-0.81086 -1.15367 1.82391 -0.81086 -0.24672 1.08403 -0.80787 -1.2147 1.74141 
-0.80787 -0.18568 1.16653 -0.80321 -0.70019 0.85827 -0.80321 -0.70019 2.04967 
-0.80295 -0.39671 0.94096 -0.80291 -0.29293 1.01868 -0.80258 -0.74956 0.85947 
-0.80258 -0.65083 0.85947 -0.80258 -0.65083 2.04846 -0.80067 -0.7995 0.86315 
-0.80067 -0.60089 0.86315 -0.80067 -0.60089 2.04479 -0.79855 -0.10912 1.34014 
-0.79671 -0.84945 0.86833 -0.79671 -0.55094 0.86833 -0.79335 -1.19725 1.80544 
-0.79335 -0.20314 1.1025 -0.79126 -0.34562 0.95579 -0.79063 -0.89878 0.87477 
-0.79063 -0.50161 0.87477 -0.78833 -0.11403 1.26704 -0.78781 -0.24811 1.03568 
-0.78299 -0.94689 0.88295 -0.78299 -0.4535 0.88295 -0.7796 -0.12712 1.20134 
-0.77723 -0.29558 0.97209 -0.77417 -0.40129 0.89601 -0.77301 -0.70019 0.81958 
-0.77237 -0.7495 0.82072 -0.77237 -0.65089 0.82072 -0.77074 -0.20422 1.05401 
-0.76986 -0.79868 0.8234 -0.76986 -0.60171 0.8234 -0.76733 -0.14313 1.13634 
-0.76597 -0.84858 0.82845 -0.76597 -0.55181 0.82845 -0.76294 -0.34968 0.91078 
-0.76254 -0.25059 0.98879 -0.76014 -0.89811 0.83508 -0.76014 -0.50228 0.83508 
-0.75257 -0.94619 0.84313 -0.75257 -0.4542 0.84313 -0.75184 -0.16184 1.0733 
-0.74934 -0.29937 0.92688 -0.74716 -0.07194 1.23707 -0.74592 -0.20673 1.00666 
-0.74318 -0.40672 0.85267 -0.74095 -0.70019 0.78241 -0.74014 -0.74932 0.78331 
-0.74014 -0.65107 0.78331 -0.73768 -0.79857 0.78602 -0.73768 -0.60182 0.78602 
-0.73714 -0.08614 1.1719 -0.73454 -0.25474 0.94209 -0.73344 -0.84733 0.79033 
-0.73344 -0.55305 0.79033 -0.73235 -0.35499 0.86703 -0.72774 -0.89694 0.79694 
-0.72774 -0.50344 0.79694 -0.72743 -0.16411 1.02565 -0.72377 -0.10313 1.10803 
-0.7201 -0.94487 0.80467 -0.7201 -0.45552 0.80467 -0.71933 -0.3043 0.88316 
-0.71834 -0.21056 0.95976 -0.71082 -0.40795 0.81418 -0.70711 -0.70019 0.74686 
-0.70711 -0.12284 1.04572 -0.70626 -0.74926 0.74771 -0.70626 -0.65113 0.74771 
-0.70484 -0.25954 0.89807 -0.7037 -0.79821 0.75027 -0.7037 -0.60218 0.75027 
-0.70144 -0.03092 1.20891 -0.70019 -0.16738 0.97874 -0.69987 -0.36132 0.8252 
-0.69945 -0.84692 0.75452 -0.69945 -0.55346 0.75452 -0.69352 -0.89528 0.76045 
-0.69352 -0.5051 0.76045 -0.68995 -0.04627 1.14356 -0.68862 -0.21585 0.91433 
-0.68728 -0.31035 0.84105 -0.68592 -0.94317 0.76805 -0.68592 -0.45721 0.76805 
-0.68023 -0.12577 0.99865 -0.67666 -0.40991 0.77731 -0.67524 -0.06435 1.08013 
-0.67296 -0.26559 0.85543 -0.67156 -0.70019 0.71302 -0.67085 -0.17244 0.93296 
-0.67066 -0.74932 0.71383 -0.67066 -0.65107 0.71383 -0.66795 -0.79857 0.71629 
-0.66795 -0.60182 0.71629 -0.66577 -0.3633 0.7882 -0.66364 -0.84733 0.72053 
-0.66364 -0.55305 0.72053 -0.65935 -0.08632 1.01989 -0.65706 -0.22164 0.87151 
-0.65703 -0.89694 0.72623 -0.65703 -0.50344 0.72623 -0.65328 -0.31751 0.80069 
-0.65136 -0.13038 0.95293 -0.6493 -0.45552 0.73387 -0.63979 -0.40795 0.74315 
-0.63969 -0.17909 0.88894 -0.63957 -0.00943 1.11665 -0.63922 -0.27264 0.81475 
-0.63439 -0.70019 0.68096 -0.63325 -0.7495 0.6816 -0.63325 -0.65089 0.6816 
-0.63083 -0.09066 0.97384 -0.63057 -0.79868 0.68411 -0.63057 -0.60171 0.68411 
-0.62877 -0.36132 0.7541 -0.62553 -0.02947 1.05542 -0.62552 -0.84858 0.688 
-0.62552 -0.55181 0.688 -0.62361 -0.2288 0.83036 -0.62056 -0.13667 0.90868 
-0.61889 -0.50228 0.69383 -0.61292 -0.31035 0.76669 -0.61084 -0.4542 0.7014 
-0.60876 -0.05242 0.99593 -0.60651 -0.18609 0.84746 -0.6013 -0.40672 0.71079 
-0.60027 -0.09679 0.92902 -0.59854 -0.26559 0.78101 -0.5957 -0.70019 0.65076 
-0.59449 -0.74956 0.65139 -0.59449 -0.65083 0.65139 -0.59082 -0.7995 0.6533 
-0.59082 -0.60089 0.6533 -0.58794 -0.14462 0.86603 -0.58564 -0.55094 0.65725 
-0.58246 -0.22164 0.79691 -0.5792 -0.50161 0.66334 -0.57854 -0.05816 0.9509 
-0.56795 -0.10449 0.88602 -0.56503 -0.17909 0.81428 -0.55557 -0.70019 0.6225 
-0.55557 -0.0213 0.97392 -0.55326 -0.7502 0.62246 -0.55326 -0.65019 0.62246 
-0.54957 -0.60032 0.62451 -0.5466 -0.0658 0.90737 -0.54529 -0.13667 0.83341 
-0.52495 -0.09679 0.8537 -0.52393 -0.02864 0.93004 -0.5141 -0.70019 0.59624 
-0.51169 -0.65014 0.59626 -0.50307 -0.05816 0.87543 -0.48005 -0.0213 0.8984 
-0.4714 -0.70019 0.57205 0.4714 -0.70019 0.57205 0.48005 -0.0213 0.8984 
0.50307 -0.05816 0.87543 0.51169 -0.65014 0.59626 0.5141 -0.70019 0.59624 
0.52393 -0.02864 0.93004 0.52495 -0.09679 0.8537 0.54529 -0.13667 0.83341 
0.5466 -0.0658 0.90737 0.54957 -0.60032 0.62451 0.55326 -0.7502 0.62246 
0.55326 -0.65019 0.62246 0.55557 -0.70019 0.6225 0.55557 -0.0213 0.97392 
0.56503 -0.17909 0.81428 0.56795 -0.10449 0.88602 0.57854 -0.05816 0.9509 
0.5792 -0.50161 0.66334 0.58246 -0.22164 0.79691 0.58564 -0.55094 0.65725 
0.58794 -0.14462 0.86603 0.59082 -0.7995 0.6533 0.59082 -0.60089 0.6533 
0.59449 -0.74956 0.65139 0.59449 -0.65083 0.65139 0.5957 -0.70019 0.65076 
0.59854 -0.26559 0.78101 0.60027 -0.09679 0.92902 0.6013 -0.40672 0.71079 
0.60651 -0.18609 0.84746 0.60876 -0.05242 0.99593 0.61084 -0.4542 0.7014 
0.61292 -0.31035 0.76669 0.61889 -0.50228 0.69383 0.62056 -0.13667 0.90868 
0.62361 -0.2288 0.83036 0.62552 -0.84858 0.688 0.62552 -0.55181 0.688 
0.62553 -0.02947 1.05542 0.62877 -0.36132 0.7541 0.63057 -0.79868 0.68411 
0.63057 -0.60171 0.68411 0.63083 -0.09066 0.97384 0.63325 -0.7495 0.6816 
0.63325 -0.65089 0.6816 0.63439 -0.70019 0.68096 0.63922 -0.27264 0.81475 
0.63957 -0.00943 1.11665 0.63969 -0.17909 0.88894 0.63979 -0.40795 0.74315 
0.6493 -0.45552 0.73387 0.65136 -0.13038 0.95293 0.65328 -0.31751 0.80069 
0.65703 -0.89694 0.72623 0.65703 -0.50344 0.72623 0.65706 -0.22164 0.87151 
0.65935 -0.08632 1.01989 0.66364 -0.84733 0.72053 0.66364 -0.55305 0.72053 
0.66577 -0.3633 0.7882 0.66795 -0.79857 0.71629 0.66795 -0.60182 0.71629 
0.67066 -0.74932 0.71383 0.67066 -0.65107 0.71383 0.67085 -0.17244 0.93296 
0.67156 -0.70019 0.71302 0.67296 -0.26559 0.85543 0.67524 -0.06435 1.08013 
0.67666 -0.40991 0.77731 0.68023 -0.12577 0.99865 0.68592 -0.94317 0.76805 
0.68592 -0.45721 0.76805 0.68728 -0.31035 0.84105 0.68862 -0.21585 0.91433 
0.68995 -0.04627 1.14356 0.69352 -0.89528 0.76045 0.69352 -0.5051 0.76045 
0.69945 -0.84692 0.75452 0.69945 -0.55346 0.75452 0.69987 -0.36132 0.8252 
0.70019 -0.16738 0.97874 0.70144 -0.03092 1.20891 0.7037 -0.79821 0.75027 
0.7037 -0.60218 0.75027 0.70484 -0.25954 0.89807 0.70626 -0.74926 0.74771 
0.70626 -0.65113 0.74771 0.70711 -0.70019 0.74686 0.70711 -0.12284 1.04572 
0.71082 -0.40795 0.81418 0.71834 -0.21056 0.95976 0.71933 -0.3043 0.88316 
0.7201 -0.94487 0.80467 0.7201 -0.45552 0.80467 0.72377 -0.10313 1.10803 
0.72743 -0.16411 1.02565 0.72774 -0.89694 0.79694 0.72774 -0.50344 0.79694 
0.73235 -0.35499 0.86703 0.73344 -0.84733 0.79033 0.73344 -0.55305 0.79033 
0.73454 -0.25474 0.94209 0.73714 -0.08614 1.1719 0.73768 -0.79857 0.78602 
0.73768 -0.60182 0.78602 0.74014 -0.74932 0.78331 0.74014 -0.65107 0.78331 
0.74095 -0.70019 0.78241 0.74318 -0.40672 0.85267 0.74592 -0.20673 1.00666 
0.74716 -0.07194 1.23707 0.74934 -0.29937 0.92688 0.75184 -0.16184 1.0733 
0.75257 -0.94619 0.84313 0.75257 -0.4542 0.84313 0.76014 -0.89811 0.83508 
0.76014 -0.50228 0.83508 0.76254 -0.25059 0.98879 0.76294 -0.34968 0.91078 
0.76597 -0.84858 0.82845 0.76597 -0.55181 0.82845 0.76733 -0.14313 1.13634 
0.76986 -0.79868 0.8234 0.76986 -0.60171 0.8234 0.77074 -0.20422 1.05401 
0.77237 -0.7495 0.82072 0.77237 -0.65089 0.82072 0.77301 -0.70019 0.81958 
0.77417 -0.40129 0.89601 0.77723 -0.29558 0.97209 0.7796 -0.12712 1.20134 
0.78299 -0.94689 0.88295 0.78299 -0.4535 0.88295 0.78781 -0.24811 1.03568 
0.78833 -0.11403 1.26704 0.79063 -0.89878 0.87477 0.79063 -0.50161 0.87477 
0.79126 -0.34562 0.95579 0.79335 -1.19725 1.80544 0.79335 -0.20314 1.1025 
0.79671 -0.84945 0.86833 0.79671 -0.55094 0.86833 0.79855 -0.10912 1.34014 
0.80067 -0.7995 0.86315 0.80067 -0.60089 0.86315 0.80067 -0.60089 2.04479 
0.80258 -0.74956 0.85947 0.80258 -0.65083 0.85947 0.80258 -0.65083 2.04846 
0.80291 -0.29293 1.01868 0.80295 -0.39671 0.94096 0.80321 -0.70019 0.85827 
0.80321 -0.70019 2.04967 0.80787 -1.2147 1.74141 0.80787 -0.18568 1.16653 
0.81086 -1.15367 1.82391 0.81086 -0.24672 1.08403 0.81225 -0.95169 0.92766 
0.81225 -0.4487 0.92766 0.81792 -0.34217 1.00361 0.81866 -0.1706 1.23188 
0.81914 -0.89895 0.91591 0.81914 -0.50144 0.91591 0.82533 -0.8497 0.90948 
0.82533 -0.55069 0.90948 0.82631 -1.10894 1.84144 0.82631 -0.29145 1.0665 
0.82946 -0.80007 0.9044 0.82946 -0.80007 2.00353 0.82946 -0.60032 0.9044 
0.82946 -0.60032 2.00353 0.83005 -1.00725 0.98843 0.83005 -0.39313 0.98843 
0.83097 -0.16436 1.30439 0.83147 -1.15382 1.77473 0.83147 -0.70019 0.8984 
0.83147 -0.70019 2.00954 0.83147 -0.24657 1.13321 0.83151 -0.7502 0.90071 
0.83151 -0.7502 2.00723 0.83151 -0.65019 0.90071 0.83151 -0.65019 2.00723 
0.83874 -0.16103 1.37772 0.8398 -0.95506 0.97461 0.8398 -0.95506 1.93333 
0.8398 -0.44532 0.97461 0.8417 -1.05994 1.85662 0.8417 -0.34045 1.05132 
0.84461 -1.17037 1.71004 0.84461 -0.23001 1.1979 0.84711 -0.90238 0.96252 
0.84711 -0.90238 1.94542 0.84711 -0.49801 0.96252 0.84737 -1.10927 1.79252 
0.84737 -0.29112 1.11542 0.85144 -0.85008 0.9514 0.85144 -0.85008 1.95654 
0.85144 -0.5503 0.9514 0.85144 -0.5503 1.95654 0.85467 -1.00991 1.0373 
0.85467 -1.00991 1.87064 0.85467 -0.39048 1.0373 0.85565 -0.80041 0.94621 
0.85565 -0.80041 1.96173 0.85565 -0.59997 0.94621 0.85565 -0.59997 1.96173 
0.85771 -0.75025 0.94228 0.85771 -0.75025 1.96566 0.85771 -0.65014 0.94228 
0.85771 -0.65014 1.96566 0.85773 -0.70019 0.93987 0.85773 -0.70019 1.96807 
0.85926 -1.1773 1.6385 0.85926 -0.22309 1.26944 0.86321 -1.0606 1.80749 
0.86321 -0.33979 1.10044 0.86492 -0.95795 1.0233 0.86492 -0.95795 1.88464 
0.86492 -0.44244 1.0233 0.86603 -1.10844 1.74264 0.86603 -0.29195 1.16529 
0.86917 -0.21838 1.34259 0.87257 -0.90521 1.01059 0.87257 -0.90521 1.89735 
0.87257 -0.49518 1.01059 0.87257 -0.49518 1.89735 0.87414 -0.21603 1.41573 
0.87414 -0.21603 1.4922 0.87655 -1.01065 1.08617 0.87655 -1.01065 1.82176 
0.87655 -0.38974 1.08617 0.87742 -0.85308 0.99926 0.87742 -0.85308 1.90867 
0.87742 -0.54731 0.99926 0.87742 -0.54731 1.90867 0.87975 -0.80051 0.98924 
0.87975 -0.80051 1.91869 0.87975 -0.59988 0.98924 0.87975 -0.59988 1.91869 
0.88192 -0.70019 0.98257 0.88192 -0.70019 1.92537 0.88195 -0.75042 0.98532 
0.88195 -0.75042 1.92262 0.88195 -0.64997 0.98532 0.88195 -0.64997 1.92262 
0.88222 -1.05998 1.75767 0.88222 -0.34041 1.15027 0.88281 -1.11635 1.67184 
0.88281 -0.28404 1.2361 0.8873 -0.9601 1.07299 0.8873 -0.9601 1.83495 
0.8873 -0.44029 1.07299 0.89486 -1.12203 1.59987 0.89486 -0.27836 1.30807 
0.89544 -0.90743 1.05997 0.89544 -0.90743 1.84797 0.89544 -0.49295 1.05997 
0.89544 -0.49295 1.84797 0.89592 -1.0105 1.13611 0.89592 -1.0105 1.77183 
0.89592 -0.38989 1.13611 0.89687 -1.06132 1.19861 0.89687 -1.06132 1.70932 
0.89687 -0.33907 1.19861 0.90092 -0.85558 1.04876 0.90092 -0.85558 1.85918 
0.90092 -0.54481 1.04876 0.90092 -0.54481 1.85918 0.90211 -1.12545 1.52711 
0.90211 -0.27493 1.38082 0.90211 -0.27493 1.52711 0.90374 -0.80302 1.03842 
0.90374 -0.80302 1.86952 0.90374 -0.59737 1.03842 0.90374 -0.59737 1.86952 
0.90394 -0.75047 1.02927 0.90394 -0.75047 1.87867 0.90394 -0.64992 1.02927 
0.90394 -0.64992 1.87867 0.90399 -0.70019 1.02641 0.90399 -0.70019 1.88152 
0.90453 -1.1266 1.45397 0.90453 -0.27379 1.45397 0.90708 -0.96014 1.12285 
0.90708 -0.96014 1.78509 0.90708 -0.44025 1.12285 0.90708 -0.44025 1.78509 
0.91106 -1.01197 1.18422 0.91106 -1.01197 1.72371 0.91106 -0.38841 1.18422 
0.91106 -0.38841 1.72371 0.91147 -1.06819 1.27012 0.91147 -1.06819 1.63781 
0.91147 -0.3322 1.27012 0.91147 -0.3322 1.63781 0.91566 -0.90904 1.11052 
0.91566 -0.90904 1.79741 0.91566 -0.49135 1.11052 0.91566 -0.49135 1.79741 
0.92133 -1.07282 1.34308 0.92133 -1.07282 1.56486 0.92133 -0.32757 1.34308 
0.92133 -0.32757 1.56486 0.92164 -0.85735 1.09918 0.92164 -0.85735 1.80876 
0.92164 -0.54304 1.09918 0.92164 -0.54304 1.80876 0.92272 -0.96148 1.17059 
0.92272 -0.96148 1.73735 0.92272 -0.4389 1.17059 0.92272 -0.4389 1.73735 
0.92388 -1.01265 1.23303 0.92388 -1.01265 1.67491 0.92388 -0.70019 1.07129 
0.92388 -0.70019 1.83665 0.92388 -0.38773 1.23303 0.92388 -0.38773 1.67491 
0.92501 -0.80521 1.08883 0.92501 -0.80521 1.8191 0.92501 -0.59518 1.08883 
0.92501 -0.59518 1.8191 0.92576 -0.75278 1.07953 0.92576 -0.75278 1.82841 
0.92576 -0.64761 1.07953 0.92576 -0.64761 1.82841 0.92628 -1.07514 1.41618 
0.92628 -1.07514 1.49175 0.92628 -0.32525 1.41618 0.92628 -0.32525 1.49175 
0.93178 -0.91046 1.15803 0.93178 -0.91046 1.74991 0.93178 -0.48993 1.15803 
0.93178 -0.48993 1.74991 0.93606 -0.96237 1.21932 0.93606 -0.96237 1.68862 
0.93606 -0.43801 1.21932 0.93606 -0.43801 1.68862 0.93638 -1.01818 1.3054 
0.93638 -1.01818 1.60254 0.93638 -0.38221 1.3054 0.93638 -0.38221 1.60254 
0.93819 -0.85764 1.14574 0.93819 -0.85764 1.76219 0.93819 -0.54275 1.14574 
0.93819 -0.54275 1.76219 0.94154 -0.70019 1.11708 0.94154 -0.70019 1.79086 
0.94196 -0.80551 1.13519 0.94196 -0.80551 1.77275 0.94196 -0.59488 1.13519 
0.94196 -0.59488 1.77275 0.94306 -0.75282 1.12553 0.94306 -0.75282 1.7824 
0.94306 -0.64757 1.12553 0.94306 -0.64757 1.7824 0.94381 -1.02198 1.37857 
0.94381 -1.02198 1.52937 0.94381 -0.37841 1.37857 0.94381 -0.37841 1.52937 
0.94555 -0.91134 1.20628 0.94555 -0.91134 1.70165 0.94555 -0.48905 1.20628 
0.94555 -0.48905 1.70165 0.9465 -1.0229 1.45397 0.9465 -0.37749 1.45397 
0.94693 -0.96265 1.26839 0.94693 -0.96265 1.63955 0.94693 -0.43774 1.26839 
0.94693 -0.43774 1.63955 0.9525 -0.85868 1.19391 0.9525 -0.85868 1.71402 
0.9525 -0.54171 1.19391 0.9525 -0.54171 1.71402 0.95661 -0.80554 1.18232 
0.95661 -0.80554 1.72562 0.95661 -0.59485 1.18232 0.95661 -0.59485 1.72562 
0.95694 -0.70019 1.16368 0.95694 -0.70019 1.74425 0.95694 -0.9117 1.25516 
0.95694 -0.9117 1.65278 0.95694 -0.48869 1.25516 0.95694 -0.48869 1.65278 
0.95704 -0.96736 1.3413 0.95704 -0.96736 1.56664 0.95704 -0.43303 1.3413 
0.95704 -0.43303 1.56664 0.95815 -0.75294 1.1726 0.95815 -0.75294 1.73534 
0.95815 -0.64744 1.1726 0.95815 -0.64744 1.73534 0.96257 -0.96857 1.41618 
0.96257 -0.96857 1.49176 0.96257 -0.43182 1.41618 0.96257 -0.43182 1.49176 
0.96447 -0.85926 1.24302 0.96447 -0.85926 1.66492 0.96447 -0.54112 1.24302 
0.96447 -0.54112 1.66492 0.96593 -0.91152 1.30454 0.96593 -0.91152 1.6034 
0.96593 -0.48887 1.30454 0.96593 -0.48887 1.6034 0.9691 -0.80615 1.23122 
0.9691 -0.80615 1.67672 0.9691 -0.59424 1.23122 0.9691 -0.59424 1.67672 
0.97003 -0.70019 1.21099 0.97003 -0.70019 1.69695 0.97083 -0.75298 1.22009 
0.97083 -0.75298 1.68785 0.97083 -0.6474 1.22009 0.97083 -0.6474 1.68785 
0.97396 -0.85923 1.29238 0.97396 -0.85923 1.61556 0.97396 -0.54115 1.29238 
0.97396 -0.54115 1.61556 0.97415 -0.91332 1.37904 0.97415 -0.91332 1.52889 
0.97415 -0.48707 1.37904 0.97415 -0.48707 1.52889 0.97689 -0.91392 1.45397 
0.97689 -0.48647 1.45397 0.97912 -0.80648 1.28069 0.97912 -0.80648 1.62725 
0.97912 -0.59391 1.28069 0.97912 -0.59391 1.62725 0.98079 -0.85948 1.34133 
0.98079 -0.85948 1.5666 0.98079 -0.70019 1.25888 0.98079 -0.70019 1.64906 
0.98079 -0.5409 1.34133 0.98079 -0.5409 1.5666 0.9814 -0.75342 1.26951 
0.9814 -0.75342 1.63843 0.9814 -0.64697 1.26951 0.9814 -0.64697 1.63843 
0.98631 -0.86069 1.41621 0.98631 -0.86069 1.49173 0.98631 -0.5397 1.41621 
0.98631 -0.5397 1.49173 0.98648 -0.80676 1.3295 0.98648 -0.80676 1.57844 
0.98648 -0.59363 1.3295 0.98648 -0.59363 1.57844 0.98918 -0.70019 1.30724 
0.98918 -0.70019 1.6007 0.98928 -0.75345 1.31803 0.98928 -0.75345 1.58991 
0.98928 -0.64694 1.31803 0.98928 -0.64694 1.58991 0.99144 -0.80677 1.37861 
0.99144 -0.80677 1.52933 0.99144 -0.59362 1.37861 0.99144 -0.59362 1.52933 
0.99427 -0.80707 1.45397 0.99427 -0.59332 1.45397 0.99479 -0.75356 1.36715 
0.99479 -0.75356 1.54079 0.99479 -0.64683 1.36715 0.99479 -0.64683 1.54079 
0.99518 -0.70019 1.35595 0.99518 -0.70019 1.55199 0.99786 -0.7536 1.41621 
0.99786 -0.7536 1.49173 0.99786 -0.64679 1.41621 0.99786 -0.64679 1.49173 
0.9988 -0.70019 1.4049 0.9988 -0.70019 1.50304 1 -0.70019 1.45397 
-1 -1.57332 0.3591 -0.9988 -1.57332 0.31003 -0.9988 -1.57332 0.40817 
-0.99786 -1.62672 0.32134 -0.99786 -1.62672 0.39686 -0.99786 -1.51992 0.32134 
-0.99786 -1.51992 0.39686 -0.99518 -1.57332 0.26108 -0.99518 -1.57332 0.45712 
-0.99479 -1.62669 0.27228 -0.99479 -1.62669 0.44592 -0.99479 -1.51996 0.27228 
-0.99479 -1.51996 0.44592 -0.99427 -1.6802 0.3591 -0.99427 -1.46644 0.3591 
-0.99144 -1.6799 0.28374 -0.99144 -1.6799 0.43446 -0.99144 -1.46675 0.28374 
-0.99144 -1.46675 0.43446 -0.98928 -1.62658 0.22316 -0.98928 -1.62658 0.49504 
-0.98928 -1.52006 0.22316 -0.98928 -1.52006 0.49504 -0.98918 -1.57332 0.21237 
-0.98918 -1.57332 0.50583 -0.98648 -1.67988 0.23463 -0.98648 -1.67988 0.48357 
-0.98648 -1.46676 0.23463 -0.98648 -1.46676 0.48357 -0.98631 -1.73382 0.32134 
-0.98631 -1.73382 0.39686 -0.98631 -1.41282 0.32134 -0.98631 -1.41282 0.39686 
-0.9814 -1.62655 0.17464 -0.9814 -1.62655 0.54356 -0.9814 -1.5201 0.17464 
-0.9814 -1.5201 0.54356 -0.98079 -1.73261 0.24647 -0.98079 -1.73261 0.47174 
-0.98079 -1.57332 0.16401 -0.98079 -1.57332 0.55419 -0.98079 -1.41403 0.24647 
-0.98079 -1.41403 0.47174 -0.97912 -1.67961 0.18582 -0.97912 -1.67961 0.53238 
-0.97912 -1.46703 0.18582 -0.97912 -1.46703 0.53238 -0.97689 -1.78705 0.3591 
-0.97689 -1.3596 0.3591 -0.97415 -1.78645 0.28418 -0.97415 -1.78645 0.43403 
-0.97415 -1.3602 0.28418 -0.97415 -1.3602 0.43403 -0.97396 -1.73236 0.19751 
-0.97396 -1.73236 0.52069 -0.97396 -1.41428 0.19751 -0.97396 -1.41428 0.52069 
-0.97083 -1.62611 0.12522 -0.97083 -1.62611 0.59298 -0.97083 -1.52053 0.12522 
-0.97083 -1.52053 0.59298 -0.97003 -1.57332 0.11612 -0.97003 -1.57332 0.60208 
-0.9691 -1.67928 0.13635 -0.9691 -1.67928 0.58185 -0.9691 -1.46737 0.13635 
-0.9691 -1.46737 0.58185 -0.96593 -1.78465 0.20967 -0.96593 -1.78465 0.50853 
-0.96593 -1.362 0.20967 -0.96593 -1.362 0.50853 -0.96447 -1.73239 0.14815 
-0.96447 -1.73239 0.57005 -0.96447 -1.41425 0.14815 -0.96447 -1.41425 0.57005 
-0.96257 -1.8417 0.32131 -0.96257 -1.8417 0.39689 -0.96257 -1.30495 0.32131 
-0.96257 -1.30495 0.39689 -0.95815 -1.62607 0.07773 -0.95815 -1.62607 0.64047 
-0.95815 -1.52057 0.07773 -0.95815 -1.52057 0.64047 -0.95704 -1.84049 0.24643 
-0.95704 -1.84049 0.47177 -0.95704 -1.30616 0.24643 -0.95704 -1.30616 0.47177 
-0.95694 -1.78483 0.16029 -0.95694 -1.78483 0.55791 -0.95694 -1.36182 0.16029 
-0.95694 -1.36182 0.55791 -0.95694 -1.57332 0.06882 -0.95694 -1.57332 0.64939 
-0.95661 -1.67867 0.08745 -0.95661 -1.67867 0.63075 -0.95661 -1.46798 0.08745 
-0.95661 -1.46798 0.63075 -0.9525 -1.73181 0.09905 -0.9525 -1.73181 0.61916 
-0.9525 -1.41484 0.09905 -0.9525 -1.41484 0.61916 -0.94693 -1.83578 0.17352 
-0.94693 -1.83578 0.54468 -0.94693 -1.31087 0.17352 -0.94693 -1.31087 0.54468 
-0.9465 -1.89603 0.3591 -0.9465 -1.25062 0.3591 -0.94555 -1.78447 0.11142 
-0.94555 -1.78447 0.60679 -0.94555 -1.36217 0.11142 -0.94555 -1.36217 0.60679 
-0.94381 -1.89511 0.2837 -0.94381 -1.89511 0.4345 -0.94381 -1.25154 0.2837 
-0.94381 -1.25154 0.4345 -0.94306 -1.62595 0.03067 -0.94306 -1.62595 0.68754 
-0.94306 -1.5207 0.03067 -0.94306 -1.5207 0.68754 -0.94196 -1.67863 0.04032 
-0.94196 -1.67863 0.67788 -0.94196 -1.46801 0.04032 -0.94196 -1.46801 0.67788 
-0.94154 -1.57332 0.02221 -0.94154 -1.57332 0.69599 -0.93819 -1.73077 0.05088 
-0.93819 -1.73077 0.66733 -0.93819 -1.41588 0.05088 -0.93819 -1.41588 0.66733 
-0.93638 -1.89131 0.21053 -0.93638 -1.89131 0.50767 -0.93638 -1.25534 0.21053 
-0.93638 -1.25534 0.50767 -0.93606 -1.8355 0.12445 -0.93606 -1.8355 0.59375 
-0.93606 -1.31114 0.12445 -0.93606 -1.31114 0.59375 -0.93178 -1.78359 0.06316 
-0.93178 -1.78359 0.65504 -0.93178 -1.36306 0.06316 -0.93178 -1.36306 0.65504 
-0.92628 -1.94827 0.32132 -0.92628 -1.94827 0.39689 -0.92628 -1.19838 0.32132 
-0.92628 -1.19838 0.39689 -0.92576 -1.62591 -0.01534 -0.92576 -1.62591 0.73354 
-0.92576 -1.52074 -0.01534 -0.92576 -1.52074 0.73354 -0.92501 -1.67834 -0.00603 
-0.92501 -1.67834 0.72424 -0.92501 -1.4683 -0.00603 -0.92501 -1.4683 0.72424 
-0.92388 -1.88578 0.13816 -0.92388 -1.88578 0.58004 -0.92388 -1.57332 -0.02358 
-0.92388 -1.57332 0.74178 -0.92388 -1.26086 0.13816 -0.92388 -1.26086 0.58004 
-0.92272 -1.83461 0.07572 -0.92272 -1.83461 0.64248 -0.92272 -1.31203 0.07572 
-0.92272 -1.31203 0.64248 -0.92164 -1.73048 0.00431 -0.92164 -1.73048 0.71389 
-0.92164 -1.41617 0.00431 -0.92164 -1.41617 0.71389 -0.92133 -1.94595 0.24821 
-0.92133 -1.94595 0.46999 -0.92133 -1.2007 0.24821 -0.92133 -1.2007 0.46999 
-0.91566 -1.78217 0.01566 -0.91566 -1.78217 0.70255 -0.91566 -1.36448 0.01566 
-0.91566 -1.36448 0.70255 -0.91147 -1.94132 0.17526 -0.91147 -1.94132 0.54295 
-0.91147 -1.20532 0.17526 -0.91147 -1.20532 0.54295 -0.91106 -1.8851 0.08936 
-0.91106 -1.8851 0.62885 -0.91106 -1.26154 0.08936 -0.91106 -1.26154 0.62885 
-0.90708 -1.83327 0.02798 -0.90708 -1.83327 0.69022 -0.90708 -1.31338 0.02798 
-0.90708 -1.31338 0.69022 -0.90453 -1.99972 0.3591 -0.90453 -1.14692 0.3591 
-0.90399 -1.57332 -0.06845 -0.90399 -1.57332 0.78666 -0.90394 -1.6236 -0.0656 
-0.90394 -1.6236 0.7838 -0.90394 -1.52305 -0.0656 -0.90394 -1.52305 0.7838 
-0.90374 -1.67615 -0.05645 -0.90374 -1.67615 0.77465 -0.90374 -1.4705 -0.05645 
-0.90374 -1.4705 0.77465 -0.90211 -1.99858 0.28596 -0.90211 -1.99858 0.43225 
-0.90211 -1.14806 0.28596 -0.90211 -1.14806 0.43225 -0.90092 -1.72871 0.76431 
-0.90092 -1.41794 -0.04611 -0.90092 -1.41794 0.76431 -0.89687 -1.93445 0.10375 
-0.89687 -1.93445 0.61446 -0.89687 -1.2122 0.10375 -0.89687 -1.2122 0.61446 
-0.89592 -1.88363 0.04124 -0.89592 -1.88363 0.67696 -0.89592 -1.26302 0.04124 
-0.89592 -1.26302 0.67696 -0.89544 -1.78056 0.7531 -0.89544 -1.36608 -0.0349 
-0.89544 -1.36608 0.7531 -0.89486 -1.99516 0.2132 -0.89486 -1.99516 0.505 
-0.89486 -1.15148 0.2132 -0.89486 -1.15148 0.505 -0.8873 -1.83323 0.74008 
-0.8873 -1.31342 -0.02188 -0.8873 -1.31342 0.74008 -0.88281 -1.98948 0.14123 
-0.88281 -1.98948 0.57697 -0.88281 -1.15716 0.14123 -0.88281 -1.15716 0.57697 
-0.88222 -1.93311 0.0554 -0.88222 -1.93311 0.6628 -0.88222 -1.21354 0.0554 
-0.88222 -1.21354 0.6628 -0.88195 -1.5231 -0.10955 -0.87975 -1.473 -0.10562 
-0.87742 -1.42044 -0.0956 -0.87655 -1.88378 0.7269 -0.87655 -1.26287 -0.00869 
-0.87655 -1.26287 0.7269 -0.87414 -2.05749 0.32087 -0.87414 -2.05749 0.39734 
-0.87414 -1.08915 0.32087 -0.87414 -1.08915 0.39734 -0.87257 -1.36831 -0.08428 
-0.86917 -2.05514 0.24772 -0.86917 -2.05514 0.47048 -0.86917 -1.09151 0.24772 
-0.86917 -1.09151 0.47048 -0.86603 -1.98157 0.07043 -0.86603 -1.98157 0.64778 
-0.86603 -1.16507 0.07043 -0.86603 -1.16507 0.64778 -0.86492 -1.83107 0.78977 
-0.86492 -1.31557 -0.07157 -0.86321 -1.93372 0.71263 -0.86321 -1.21292 0.00558 
-0.86321 -1.21292 0.71263 -0.85926 -2.05043 0.17457 -0.85926 -2.05043 0.54363 
-0.85926 -1.09622 0.17457 -0.85926 -1.09622 0.54363 -0.85467 -1.88304 0.77577 
-0.85467 -1.26361 -0.05757 -0.85144 -1.42343 -0.14347 -0.84737 -1.9824 0.69765 
-0.84737 -1.16424 0.02055 -0.84737 -1.16424 0.69765 -0.84711 -1.37114 -0.13235 
-0.84461 -2.0435 0.10303 -0.84461 -2.0435 0.61517 -0.84461 -1.10314 0.10303 
-0.84461 -1.10314 0.61517 -0.8417 -1.93307 0.76175 -0.8417 -1.21358 -0.04355 
-0.8417 -1.21358 0.76175 -0.84119 -2.11406 0.3591 -0.84119 -1.03258 0.3591 
-0.8398 -1.31845 -0.12026 -0.83874 -2.11249 0.28285 -0.83874 -2.11249 0.43535 
-0.83874 -1.03416 0.28285 -0.83874 -1.03416 0.43535 -0.83147 -2.02694 0.67986 
-0.83147 -1.1197 0.03834 -0.83147 -1.1197 0.67986 -0.83097 -2.10916 0.20952 
-0.83097 -1.03749 0.20952 -0.83097 -1.03749 0.50868 -0.83005 -1.26626 -0.10644 
-0.82631 -1.98207 0.74657 -0.82631 -1.16457 -0.02837 -0.82631 -1.16457 0.74657 
-0.81914 -1.37457 -0.17896 -0.81866 -2.10292 0.13701 -0.81866 -1.04373 0.13701 
-0.81866 -1.04373 0.58119 -0.81792 -1.93135 0.80946 -0.81792 -1.2153 -0.09126 
-0.81225 -1.32183 -0.16721 -0.81086 -2.0268 0.72904 -0.81086 -1.11985 -0.01084 
-0.81086 -1.11985 0.72904 -0.80787 -1.05881 0.07166 -0.80787 -1.05881 0.64654 
-0.80296 -0.97851 0.32087 -0.80296 -0.97851 0.39734 -0.80295 -1.26984 -0.15391 
-0.80291 -1.98058 0.79439 -0.80291 -1.16606 -0.07619 -0.79855 -0.98225 0.24527 
-0.79855 -0.98225 0.47293 -0.79335 -1.07627 0.00763 -0.79335 -1.07627 0.71057 
-0.79126 -1.21875 -0.13908 -0.78833 -2.15949 0.17218 -0.78833 -0.98716 0.17218 
-0.78833 -0.98716 0.54603 -0.78781 -2.02541 0.77739 -0.78781 -1.12124 -0.05919 
-0.7796 -1.00025 0.10647 -0.7796 -1.00025 0.61173 -0.77723 -1.16871 -0.12277 
-0.77417 -1.27442 -0.19885 -0.77074 -1.07735 -0.04086 -0.76733 -1.01626 0.04147 
-0.76733 -1.01626 0.67673 -0.76294 -1.22281 -0.18409 -0.76254 -1.12372 -0.10608 
-0.76249 -0.92633 0.3591 -0.76031 -0.92818 0.28351 -0.76031 -0.92818 0.4347 
-0.75378 -0.93372 0.20835 -0.75378 -0.93372 0.50986 -0.75184 -1.03497 -0.02157 
-0.75184 -1.03497 0.73977 -0.74934 -1.1725 -0.16799 -0.74716 -0.94507 0.1422 
-0.74716 -0.94507 0.576 -0.74592 -1.07986 -0.08821 -0.73714 -0.95927 0.07704 
-0.73714 -0.95927 0.64117 -0.73454 -1.12787 -0.15278 -0.73235 -1.22812 -0.22784 
-0.72743 -1.03724 -0.06922 -0.72377 -0.97626 0.01316 -0.72377 -0.97626 0.70504 
-0.71959 -0.87997 0.3209 -0.71959 -0.87997 0.3973 -0.71933 -1.17743 -0.21171 
-0.71834 -1.08369 -0.13511 -0.71519 -0.88371 0.24532 -0.71519 -0.88371 0.47288 
-0.70937 -0.89163 0.17998 -0.70937 -0.89163 0.53822 -0.70711 -0.99597 -0.04915 
-0.70484 -1.13267 -0.1968 -0.70144 -0.90405 0.11404 -0.70144 -0.90405 0.60416 
-0.70019 -1.0405 -0.11613 -0.68995 -0.9194 0.04869 -0.68995 -0.9194 0.66951 
-0.68862 -1.08898 -0.18054 -0.68728 -1.18348 -0.25382 -0.68023 -0.99889 -0.09622 
-0.67524 -0.93748 -0.01473 -0.67524 -0.93748 0.73294 -0.67472 -0.83525 0.3591 
-0.67296 -1.13872 -0.23943 -0.67276 -0.8374 0.28291 -0.67276 -0.8374 0.43529 
-0.67085 -1.04557 -0.1619 -0.66871 -0.84343 0.21736 -0.66871 -0.84343 0.50084 
-0.66174 -0.85264 0.15244 -0.66174 -0.85264 0.56577 -0.65935 -0.95945 -0.07497 
-0.65706 -1.09477 -0.22336 -0.65216 -0.86596 0.08648 -0.65216 -0.86596 0.63172 
-0.65136 -1.00351 -0.14194 -0.63969 -1.05222 -0.20593 -0.63957 -0.88255 0.02178 
-0.63957 -0.88255 0.69642 -0.63083 -0.96379 -0.12103 -0.62674 -0.79503 0.3209 
-0.62674 -0.79503 0.3973 -0.62553 -0.9026 -0.03945 -0.62403 -0.79882 0.2555 
-0.62403 -0.79882 0.4627 -0.62056 -1.0098 -0.18619 -0.61875 -0.80614 0.19005 
-0.61875 -0.80614 0.52816 -0.6111 -0.81692 0.12583 -0.6111 -0.81692 0.59237 
-0.60876 -0.92555 -0.09894 -0.60031 -0.83152 0.06019 -0.60031 -0.83152 0.65801 
-0.60027 -0.96992 -0.16585 -0.58794 -1.01775 -0.22884 -0.58777 -0.84919 -0.00169 
-0.57854 -0.93129 -0.14397 -0.57735 -0.75683 0.3591 -0.57611 -0.75857 0.4245 
-0.57271 -0.87027 -0.06246 -0.57241 -0.76381 0.48963 -0.56795 -0.97762 -0.20885 
-0.56626 -0.77252 0.55419 -0.55768 -0.78465 0.61792 -0.55557 -0.89443 -0.12095 
-0.5466 -0.93893 -0.1875 -0.54112 -0.73837 0.4593 -0.53609 -0.74551 0.52442 
-0.52862 -0.75608 0.58861 -0.52393 -0.90176 -0.16483 -0.50443 -0.72048 0.49401 
-0.5 -0.86622 -0.1409 -0.49824 -0.72958 0.55873 -0.48005 -0.89443 -0.19647 
0.48005 -0.89443 -0.19647 0.49824 -0.72958 0.55873 0.5 -0.86622 -0.1409 
0.50443 -0.72048 0.49401 0.52393 -0.90176 -0.16483 0.52862 -0.75608 0.58861 
0.53609 -0.74551 0.52442 0.54112 -0.73837 0.4593 0.5466 -0.93893 -0.1875 
0.55557 -0.89443 -0.12095 0.55768 -0.78465 0.61792 0.56626 -0.77252 0.55419 
0.56795 -0.97762 -0.20885 0.57241 -0.76381 0.48963 0.57271 -0.87027 -0.06246 
0.57611 -0.75857 0.4245 0.57735 -0.75683 0.3591 0.57854 -0.93129 -0.14397 
0.58777 -0.84919 -0.00169 0.58794 -1.01775 -0.22884 0.60027 -0.96992 -0.16585 
0.60031 -0.83152 0.06019 0.60031 -0.83152 0.65801 0.60876 -0.92555 -0.09894 
0.6111 -0.81692 0.12583 0.6111 -0.81692 0.59237 0.61875 -0.80614 0.19005 
0.61875 -0.80614 0.52816 0.62056 -1.0098 -0.18619 0.62403 -0.79882 0.2555 
0.62403 -0.79882 0.4627 0.62553 -0.9026 -0.03945 0.62674 -0.79503 0.3209 
0.62674 -0.79503 0.3973 0.63083 -0.96379 -0.12103 0.63957 -0.88255 0.02178 
0.63957 -0.88255 0.69642 0.63969 -1.05222 -0.20593 0.65136 -1.00351 -0.14194 
0.65216 -0.86596 0.08648 0.65216 -0.86596 0.63172 0.65706 -1.09477 -0.22336 
0.65935 -0.95945 -0.07497 0.66174 -0.85264 0.15244 0.66174 -0.85264 0.56577 
0.66871 -0.84343 0.21736 0.66871 -0.84343 0.50084 0.67085 -1.04557 -0.1619 
0.67276 -0.8374 0.28291 0.67276 -0.8374 0.43529 0.67296 -1.13872 -0.23943 
0.67472 -0.83525 0.3591 0.67524 -0.93748 -0.01473 0.67524 -0.93748 0.73294 
0.68023 -0.99889 -0.09622 0.68728 -1.18348 -0.25382 0.68862 -1.08898 -0.18054 
0.68995 -0.9194 0.04869 0.68995 -0.9194 0.66951 0.70019 -1.0405 -0.11613 
0.70144 -0.90405 0.11404 0.70144 -0.90405 0.60416 0.70484 -1.13267 -0.1968 
0.70711 -0.99597 -0.04915 0.70937 -0.89163 0.17998 0.70937 -0.89163 0.53822 
0.71519 -0.88371 0.24532 0.71519 -0.88371 0.47288 0.71834 -1.08369 -0.13511 
0.71933 -1.17743 -0.21171 0.71959 -0.87997 0.3209 0.71959 -0.87997 0.3973 
0.72377 -0.97626 0.01316 0.72377 -0.97626 0.70504 0.72743 -1.03724 -0.06922 
0.73235 -1.22812 -0.22784 0.73454 -1.12787 -0.15278 0.73714 -0.95927 0.07704 
0.73714 -0.95927 0.64117 0.74592 -1.07986 -0.08821 0.74716 -0.94507 0.1422 
0.74716 -0.94507 0.576 0.74934 -1.1725 -0.16799 0.75184 -1.03497 -0.02157 
0.75184 -1.03497 0.73977 0.75378 -0.93372 0.20835 0.75378 -0.93372 0.50986 
0.76031 -0.92818 0.28351 0.76031 -0.92818 0.4347 0.76249 -0.92633 0.3591 
0.76254 -1.12372 -0.10608 0.76294 -1.22281 -0.18409 0.76733 -1.01626 0.04147 
0.76733 -1.01626 0.67673 0.77074 -1.07735 -0.04086 0.77417 -1.27442 -0.19885 
0.77723 -1.16871 -0.12277 0.7796 -1.00025 0.10647 0.7796 -1.00025 0.61173 
0.78781 -2.02541 0.77739 0.78781 -1.12124 -0.05919 0.78833 -2.15949 0.17218 
0.78833 -0.98716 0.17218 0.78833 -0.98716 0.54603 0.79126 -1.21875 -0.13908 
0.79335 -1.07627 0.00763 0.79335 -1.07627 0.71057 0.79855 -0.98225 0.24527 
0.79855 -0.98225 0.47293 0.80291 -1.98058 0.79439 0.80291 -1.16606 -0.07619 
0.80295 -1.26984 -0.15391 0.80296 -0.97851 0.32087 0.80296 -0.97851 0.39734 
0.80787 -1.05881 0.07166 0.80787 -1.05881 0.64654 0.81086 -2.0268 0.72904 
0.81086 -1.11985 -0.01084 0.81086 -1.11985 0.72904 0.81225 -1.32183 -0.16721 
0.81792 -1.93135 0.80946 0.81792 -1.2153 -0.09126 0.81866 -2.10292 0.13701 
0.81866 -1.04373 0.13701 0.81866 -1.04373 0.58119 0.81914 -1.37457 -0.17896 
0.82631 -1.98207 0.74657 0.82631 -1.16457 -0.02837 0.82631 -1.16457 0.74657 
0.83005 -1.26626 -0.10644 0.83097 -2.10916 0.20952 0.83097 -1.03749 0.20952 
0.83097 -1.03749 0.50868 0.83147 -2.02694 0.67986 0.83147 -1.1197 0.03834 
0.83147 -1.1197 0.67986 0.83874 -2.11249 0.28285 0.83874 -2.11249 0.43535 
0.83874 -1.03416 0.28285 0.83874 -1.03416 0.43535 0.8398 -1.31845 -0.12026 
0.84119 -2.11406 0.3591 0.84119 -1.03258 0.3591 0.8417 -1.93307 0.76175 
0.8417 -1.21358 -0.04355 0.8417 -1.21358 0.76175 0.84461 -2.0435 0.10303 
0.84461 -2.0435 0.61517 0.84461 -1.10314 0.10303 0.84461 -1.10314 0.61517 
0.84711 -1.37114 -0.13235 0.84737 -1.9824 0.69765 0.84737 -1.16424 0.02055 
0.84737 -1.16424 0.69765 0.85144 -1.42343 -0.14347 0.85467 -1.88304 0.77577 
0.85467 -1.26361 -0.05757 0.85926 -2.05043 0.17457 0.85926 -2.05043 0.54363 
0.85926 -1.09622 0.17457 0.85926 -1.09622 0.54363 0.86321 -1.93372 0.71263 
0.86321 -1.21292 0.00558 0.86321 -1.21292 0.71263 0.86492 -1.83107 0.78977 
0.86492 -1.31557 -0.07157 0.86603 -1.98157 0.07043 0.86603 -1.98157 0.64778 
0.86603 -1.16507 0.07043 0.86603 -1.16507 0.64778 0.86917 -2.05514 0.24772 
0.86917 -2.05514 0.47048 0.86917 -1.09151 0.24772 0.86917 -1.09151 0.47048 
0.87257 -1.36831 -0.08428 0.87414 -2.05749 0.32087 0.87414 -2.05749 0.39734 
0.87414 -1.08915 0.32087 0.87414 -1.08915 0.39734 0.87655 -1.88378 0.7269 
0.87655 -1.26287 -0.00869 0.87655 -1.26287 0.7269 0.87742 -1.42044 -0.0956 
0.87975 -1.473 -0.10562 0.88195 -1.5231 -0.10955 0.88222 -1.93311 0.0554 
0.88222 -1.93311 0.6628 0.88222 -1.21354 0.0554 0.88222 -1.21354 0.6628 
0.88281 -1.98948 0.14123 0.88281 -1.98948 0.57697 0.88281 -1.15716 0.14123 
0.88281 -1.15716 0.57697 0.8873 -1.83323 0.74008 0.8873 -1.31342 -0.02188 
0.8873 -1.31342 0.74008 0.89486 -1.99516 0.2132 0.89486 -1.99516 0.505 
0.89486 -1.15148 0.2132 0.89486 -1.15148 0.505 0.89544 -1.78056 0.7531 
0.89544 -1.36608 -0.0349 0.89544 -1.36608 0.7531 0.89592 -1.88363 0.04124 
0.89592 -1.88363 0.67696 0.89592 -1.26302 0.04124 0.89592 -1.26302 0.67696 
0.89687 -1.93445 0.10375 0.89687 -1.93445 0.61446 0.89687 -1.2122 0.10375 
0.89687 -1.2122 0.61446 0.90092 -1.72871 0.76431 0.90092 -1.41794 -0.04611 
0.90092 -1.41794 0.76431 0.90211 -1.99858 0.28596 0.90211 -1.99858 0.43225 
0.90211 -1.14806 0.28596 0.90211 -1.14806 0.43225 0.90374 -1.67615 -0.05645 
0.90374 -1.67615 0.77465 0.90374 -1.4705 -0.05645 0.90374 -1.4705 0.77465 
0.90394 -1.6236 -0.0656 0.90394 -1.6236 0.7838 0.90394 -1.52305 -0.0656 
0.90394 -1.52305 0.7838 0.90399 -1.57332 -0.06845 0.90399 -1.57332 0.78666 
0.90453 -1.99972 0.3591 0.90453 -1.14692 0.3591 0.90708 -1.83327 0.02798 
0.90708 -1.83327 0.69022 0.90708 -1.31338 0.02798 0.90708 -1.31338 0.69022 
0.91106 -1.8851 0.08936 0.91106 -1.8851 0.62885 0.91106 -1.26154 0.08936 
0.91106 -1.26154 0.62885 0.91147 -1.94132 0.17526 0.91147 -1.94132 0.54295 
0.91147 -1.20532 0.17526 0.91147 -1.20532 0.54295 0.91566 -1.78217 0.01566 
0.91566 -1.78217 0.70255 0.91566 -1.36448 0.01566 0.91566 -1.36448 0.70255 
0.92133 -1.94595 0.24821 0.92133 -1.94595 0.46999 0.92133 -1.2007 0.24821 
0.92133 -1.2007 0.46999 0.92164 -1.73048 0.00431 0.92164 -1.73048 0.71389 
0.92164 -1.41617 0.00431 0.92164 -1.41617 0.71389 0.92272 -1.83461 0.07572 
0.92272 -1.83461 0.64248 0.92272 -1.31203 0.07572 0.92272 -1.31203 0.64248 
0.92388 -1.88578 0.13816 0.92388 -1.88578 0.58004 0.92388 -1.57332 -0.02358 
0.92388 -1.57332 0.74178 0.92388 -1.26086 0.13816 0.92388 -1.26086 0.58004 
0.92501 -1.67834 -0.00603 0.92501 -1.67834 0.72424 0.92501 -1.4683 -0.00603 
0.92501 -1.4683 0.72424 0.92576 -1.62591 -0.01534 0.92576 -1.62591 0.73354 
0.92576 -1.52074 -0.01534 0.92576 -1.52074 0.73354 0.92628 -1.94827 0.32132 
0.92628 -1.94827 0.39689 0.92628 -1.19838 0.32132 0.92628 -1.19838 0.39689 
0.93178 -1.78359 0.06316 0.93178 -1.78359 0.65504 0.93178 -1.36306 0.06316 
0.93178 -1.36306 0.65504 0.93606 -1.8355 0.12445 0.93606 -1.8355 0.59375 
0.93606 -1.31114 0.12445 0.93606 -1.31114 0.59375 0.93638 -1.89131 0.21053 
0.93638 -1.89131 0.50767 0.93638 -1.25534 0.21053 0.93638 -1.25534 0.50767 
0.93819 -1.73077 0.05088 0.93819 -1.73077 0.66733 0.93819 -1.41588 0.05088 
0.93819 -1.41588 0.66733 0.94154 -1.57332 0.02221 0.94154 -1.57332 0.69599 
0.94196 -1.67863 0.04032 0.94196 -1.67863 0.67788 0.94196 -1.46801 0.04032 
0.94196 -1.46801 0.67788 0.94306 -1.62595 0.03067 0.94306 -1.62595 0.68754 
0.94306 -1.5207 0.03067 0.94306 -1.5207 0.68754 0.94381 -1.89511 0.2837 
0.94381 -1.89511 0.4345 0.94381 -1.25154 0.2837 0.94381 -1.25154 0.4345 
0.94555 -1.78447 0.11142 0.94555 -1.78447 0.60679 0.94555 -1.36217 0.11142 
0.94555 -1.36217 0.60679 0.9465 -1.89603 0.3591 0.9465 -1.25062 0.3591 
0.94693 -1.83578 0.17352 0.94693 -1.83578 0.54468 0.94693 -1.31087 0.17352 
0.94693 -1.31087 0.54468 0.9525 -1.73181 0.09905 0.9525 -1.73181 0.61916 
0.9525 -1.41484 0.09905 0.9525 -1.41484 0.61916 0.95661 -1.67867 0.08745 
0.95661 -1.67867 0.63075 0.95661 -1.46798 0.08745 0.95661 -1.46798 0.63075 
0.95694 -1.57332 0.06882 0.95694 -1.57332 0.64939 0.95694 -1.78483 0.16029 
0.95694 -1.78483 0.55791 0.95694 -1.36182 0.16029 0.95694 -1.36182 0.55791 
0.95704 -1.84049 0.24643 0.95704 -1.84049 0.47177 0.95704 -1.30616 0.24643 
0.95704 -1.30616 0.47177 0.95815 -1.62607 0.07773 0.95815 -1.62607 0.64047 
0.95815 -1.52057 0.07773 0.95815 -1.52057 0.64047 0.96257 -1.8417 0.32131 
0.96257 -1.8417 0.39689 0.96257 -1.30495 0.32131 0.96257 -1.30495 0.39689 
0.96447 -1.73239 0.14815 0.96447 -1.73239 0.57005 0.96447 -1.41425 0.14815 
0.96447 -1.41425 0.57005 0.96593 -1.78465 0.20967 0.96593 -1.78465 0.50853 
0.96593 -1.362 0.20967 0.96593 -1.362 0.50853 0.9691 -1.67928 0.13635 
0.9691 -1.67928 0.58185 0.9691 -1.46737 0.13635 0.9691 -1.46737 0.58185 
0.97003 -1.57332 0.11612 0.97003 -1.57332 0.60208 0.97083 -1.62611 0.12522 
0.97083 -1.62611 0.59298 0.97083 -1.52053 0.12522 0.97083 -1.52053 0.59298 
0.97396 -1.73236 0.19751 0.97396 -1.73236 0.52069 0.97396 -1.41428 0.19751 
0.97396 -1.41428 0.52069 0.97415 -1.78645 0.28418 0.97415 -1.78645 0.43403 
0.97415 -1.3602 0.28418 0.97415 -1.3602 0.43403 0.97689 -1.78705 0.3591 
0.97689 -1.3596 0.3591 0.97912 -1.67961 0.18582 0.97912 -1.67961 0.53238 
0.97912 -1.46703 0.18582 0.97912 -1.46703 0.53238 0.98079 -1.73261 0.24647 
0.98079 -1.73261 0.47174 0.98079 -1.57332 0.16401 0.98079 -1.57332 0.55419 
0.98079 -1.41403 0.24647 0.98079 -1.41403 0.47174 0.9814 -1.62655 0.17464 
0.9814 -1.62655 0.54356 0.9814 -1.5201 0.17464 0.9814 -1.5201 0.54356 
0.98631 -1.73382 0.32134 0.98631 -1.73382 0.39686 0.98631 -1.41282 0.32134 
0.98631 -1.41282 0.39686 0.98648 -1.67988 0.23463 0.98648 -1.67988 0.48357 
0.98648 -1.46676 0.23463 0.98648 -1.46676 0.48357 0.98918 -1.57332 0.21237 
0.98918 -1.57332 0.50583 0.98928 -1.62658 0.22316 0.98928 -1.62658 0.49504 
0.98928 -1.52006 0.22316 0.98928 -1.52006 0.49504 0.99144 -1.6799 0.28374 
0.99144 -1.6799 0.43446 0.99144 -1.46675 0.28374 0.99144 -1.46675 0.43446 
0.99427 -1.6802 0.3591 0.99427 -1.46644 0.3591 0.99479 -1.62669 0.27228 
0.99479 -1.62669 0.44592 0.99479 -1.51996 0.27228 0.99479 -1.51996 0.44592 
0.99518 -1.57332 0.26108 0.99518 -1.57332 0.45712 0.99786 -1.62672 0.32134 
0.99786 -1.62672 0.39686 0.99786 -1.51992 0.32134 0.99786 -1.51992 0.39686 
0.9988 -1.57332 0.31003 0.9988 -1.57332 0.40817 1 -1.57332 0.3591 
-1 -1.26171 -1.00618 -0.9988 -1.26171 -1.05525 -0.9988 -1.26171 -0.95711 
-0.99786 -1.31511 -1.04394 -0.99786 -1.31511 -0.96842 -0.99786 -1.20831 -1.04394 
-0.99786 -1.20831 -0.96842 -0.99518 -1.26171 -1.1042 -0.99518 -1.26171 -0.90816 
-0.99479 -1.31507 -1.093 -0.99479 -1.31507 -0.91936 -0.99479 -1.20834 -1.093 
-0.99479 -1.20834 -0.91936 -0.99427 -1.36859 -1.00618 -0.99427 -1.15483 -1.00618 
-0.99144 -1.36828 -1.08154 -0.99144 -1.36828 -0.93082 -0.99144 -1.15513 -1.08154 
-0.99144 -1.15513 -0.93082 -0.98928 -1.31497 -1.14212 -0.98928 -1.31497 -0.87024 
-0.98928 -1.20845 -1.14212 -0.98928 -1.20845 -0.87024 -0.98918 -1.26171 -1.15291 
-0.98918 -1.26171 -0.85945 -0.98648 -1.36827 -1.13065 -0.98648 -1.36827 -0.88171 
-0.98648 -1.15515 -1.13065 -0.98648 -1.15515 -0.88171 -0.98631 -1.42221 -1.04394 
-0.98631 -1.42221 -0.96842 -0.98631 -1.10121 -1.04394 -0.98631 -1.10121 -0.96842 
-0.9814 -1.31493 -1.19063 -0.9814 -1.31493 -0.82172 -0.9814 -1.20848 -1.19063 
-0.9814 -1.20848 -0.82172 -0.98079 -1.421 -1.11881 -0.98079 -1.421 -0.89354 
-0.98079 -1.26171 -1.20127 -0.98079 -1.26171 -0.81109 -0.98079 -1.10242 -1.11881 
-0.98079 -1.10242 -0.89354 -0.97912 -1.368 -1.17946 -0.97912 -1.368 -0.8329 
-0.97912 -1.15542 -1.17946 -0.97912 -1.15542 -0.8329 -0.97689 -1.47543 -1.00618 
-0.97689 -1.04798 -1.00618 -0.97415 -1.47483 -1.0811 -0.97415 -1.47483 -0.93125 
-0.97415 -1.04858 -1.0811 -0.97415 -1.04858 -0.93125 -0.97396 -1.42075 -1.16777 
-0.97396 -1.42075 -0.84459 -0.97396 -1.10267 -1.16777 -0.97396 -1.10267 -0.84459 
-0.97083 -1.3145 -1.24006 -0.97083 -1.3145 -0.77229 -0.97083 -1.20892 -1.24006 
-0.97083 -1.20892 -0.77229 -0.97003 -1.26171 -1.24916 -0.97003 -1.26171 -0.7632 
-0.9691 -1.36766 -1.22893 -0.9691 -1.36766 -0.78343 -0.9691 -1.15575 -1.22893 
-0.9691 -1.15575 -0.78343 -0.96593 -1.47303 -1.15561 -0.96593 -1.47303 -0.85675 
-0.96593 -1.05038 -1.15561 -0.96593 -1.05038 -0.85675 -0.96447 -1.42078 -1.21713 
-0.96447 -1.42078 -0.79523 -0.96447 -1.10264 -1.21713 -0.96447 -1.10264 -0.79523 
-0.96257 -1.53008 -1.04397 -0.96257 -1.53008 -0.96839 -0.96257 -0.99333 -1.04397 
-0.96257 -0.99333 -0.96839 -0.95815 -1.31446 -1.28755 -0.95815 -1.31446 -0.72481 
-0.95815 -1.20896 -1.28755 -0.95815 -1.20896 -0.72481 -0.95704 -1.52887 -1.11885 
-0.95704 -1.52887 -0.89351 -0.95704 -0.99454 -1.11885 -0.95704 -0.99454 -0.89351 
-0.95694 -1.47321 -1.20499 -0.95694 -1.47321 -0.80737 -0.95694 -1.0502 -1.20499 
-0.95694 -1.0502 -0.80737 -0.95694 -1.26171 -1.29646 -0.95694 -1.26171 -0.71589 
-0.95661 -1.36705 -1.27783 -0.95661 -1.36705 -0.73453 -0.95661 -1.15636 -1.27783 
-0.95661 -1.15636 -0.73453 -0.9525 -1.42019 -1.26623 -0.9525 -1.42019 -0.74612 
-0.9525 -1.10322 -1.26623 -0.9525 -1.10322 -0.74612 -0.94693 -1.52416 -1.19176 
-0.94693 -1.52416 -0.82059 -0.94693 -0.99925 -1.19176 -0.94693 -0.99925 -0.82059 
-0.9465 -1.58441 -1.00618 -0.9465 -0.939 -1.00618 -0.94555 -1.47286 -1.25386 
-0.94555 -1.47286 -0.75849 -0.94555 -1.05056 -1.25386 -0.94555 -1.05056 -0.75849 
-0.94381 -1.58349 -1.08158 -0.94381 -1.58349 -0.93078 -0.94381 -0.93992 -1.08158 
-0.94381 -0.93992 -0.93078 -0.94306 -1.31433 -1.33461 -0.94306 -1.31433 -0.67774 
-0.94306 -1.20908 -1.33461 -0.94306 -1.20908 -0.67774 -0.94196 -1.36702 -1.32496 
-0.94196 -1.36702 -0.6874 -0.94196 -1.1564 -1.32496 -0.94196 -1.1564 -0.6874 
-0.94154 -1.26171 -1.34307 -0.94154 -1.26171 -0.66929 -0.93819 -1.41915 -1.3144 
-0.93819 -1.41915 -0.69795 -0.93819 -1.10426 -1.3144 -0.93819 -1.10426 -0.69795 
-0.93638 -1.57969 -1.15475 -0.93638 -1.57969 -0.8576 -0.93638 -0.94372 -1.15475 
-0.93638 -0.94372 -0.8576 -0.93606 -1.52389 -1.24083 -0.93606 -1.52389 -0.77153 
-0.93606 -0.99953 -1.24083 -0.93606 -0.99953 -0.77153 -0.93178 -1.47197 -1.30212 
-0.93178 -1.47197 -0.71024 -0.93178 -1.05144 -1.30212 -0.93178 -1.05144 -0.71024 
-0.92628 -1.63665 -1.04396 -0.92628 -1.63665 -0.96839 -0.92628 -0.88676 -1.04396 
-0.92628 -0.88676 -0.96839 -0.92576 -1.31429 -1.38062 -0.92576 -1.31429 -0.63174 
-0.92576 -1.20912 -1.38062 -0.92576 -1.20912 -0.63174 -0.92501 -1.36673 -1.37131 
-0.92501 -1.36673 -0.64104 -0.92501 -1.15669 -1.37131 -0.92501 -1.15669 -0.64104 
-0.92388 -1.57417 -1.22712 -0.92388 -1.57417 -0.78524 -0.92388 -1.26171 -1.38886 
-0.92388 -1.26171 -0.62349 -0.92388 -0.94925 -1.22712 -0.92388 -0.94925 -0.78524 
-0.92272 -1.523 -1.28956 -0.92272 -1.523 -0.72279 -0.92272 -1.00042 -1.28956 
-0.92272 -1.00042 -0.72279 -0.92164 -1.41886 -1.36097 -0.92164 -1.41886 -0.65138 
-0.92164 -1.10455 -1.36097 -0.92164 -1.10455 -0.65138 -0.92133 -1.63433 -1.11707 
-0.92133 -1.63433 -0.89529 -0.92133 -0.88908 -1.11707 -0.92133 -0.88908 -0.89529 
-0.91566 -1.47055 -1.34962 -0.91566 -1.47055 -0.66273 -0.91566 -1.05286 -1.34962 
-0.91566 -1.05286 -0.66273 -0.91147 -1.62971 -1.19002 -0.91147 -1.62971 -0.82233 
-0.91147 -0.89371 -1.19002 -0.91147 -0.89371 -0.82233 -0.91106 -1.57349 -1.27592 
-0.91106 -1.57349 -0.73643 -0.91106 -0.94993 -1.27592 -0.91106 -0.94993 -0.73643 
-0.90708 -1.52165 -1.3373 -0.90708 -1.52165 -0.67505 -0.90708 -1.00176 -1.3373 
-0.90708 -1.00176 -0.67505 -0.90453 -1.68811 -1.00618 -0.90453 -0.83531 -1.00618 
-0.90399 -1.26171 -1.43373 -0.90399 -1.26171 -0.57862 -0.90394 -1.31198 -1.43088 
-0.90394 -1.31198 -0.58148 -0.90394 -1.21143 -1.43088 -0.90394 -1.21143 -0.58148 
-0.90374 -1.36453 -1.42173 -0.90374 -1.36453 -0.59063 -0.90374 -1.15888 -1.42173 
-0.90374 -1.15888 -0.59063 -0.90211 -1.68697 -1.07932 -0.90211 -1.68697 -0.93303 
-0.90211 -0.83645 -1.07932 -0.90211 -0.83645 -0.93303 -0.90092 -1.41709 -1.41139 
-0.90092 -1.41709 -0.60096 -0.90092 -1.10632 -0.60096 -0.89687 -1.62283 -1.26153 
-0.89687 -0.90058 -1.26153 -0.89687 -0.90058 -0.75082 -0.89592 -1.57201 -1.32404 
-0.89592 -0.9514 -0.68832 -0.89544 -1.46895 -1.40017 -0.89544 -1.46895 -0.61218 
-0.89544 -1.05447 -0.61218 -0.89486 -1.68355 -1.15208 -0.89486 -1.68355 -0.86028 
-0.89486 -0.83987 -1.15208 -0.89486 -0.83987 -0.86028 -0.8873 -1.52161 -1.38715 
-0.8873 -1.0018 -0.6252 -0.88281 -1.67787 -1.22405 -0.88281 -0.84555 -1.22405 
-0.88281 -0.84555 -0.78831 -0.88222 -1.62149 -1.30988 -0.88222 -0.90192 -0.70248 
-0.88195 -1.31193 -1.47483 -0.88195 -1.31193 -0.53752 -0.88195 -1.21148 -0.53752 
-0.88192 -1.26171 -1.47757 -0.88192 -1.26171 -0.53478 -0.87975 -1.36203 -1.4709 
-0.87975 -1.36203 -0.54145 -0.87975 -1.16139 -0.54145 -0.87742 -1.41459 -1.46088 
-0.87742 -1.41459 -0.55147 -0.87742 -1.10882 -0.55147 -0.87655 -1.57216 -1.37397 
-0.87655 -0.95125 -0.63838 -0.87414 -1.74588 -1.04441 -0.87414 -1.74588 -0.96794 
-0.87414 -0.77754 -1.04441 -0.87414 -0.77754 -0.96794 -0.87257 -1.46672 -1.44956 
-0.87257 -1.05669 -0.5628 -0.86917 -1.74352 -1.11756 -0.86917 -0.77989 -1.11756 
-0.86917 -0.77989 -0.8948 -0.86603 -1.66996 -1.29485 -0.86603 -0.85346 -0.7175 
-0.86492 -1.51946 -1.43685 -0.86492 -1.00396 -0.57551 -0.86321 -1.62211 -1.3597 
-0.86321 -0.90131 -0.65265 -0.85926 -1.73881 -1.19071 -0.85926 -0.7846 -1.19071 
-0.85926 -0.7846 -0.82165 -0.85773 -1.26171 -0.49208 -0.85771 -1.31176 -1.51787 
-0.85771 -1.31176 -0.49449 -0.85771 -1.21165 -0.49449 -0.85565 -1.36193 -1.51394 
-0.85565 -1.36193 -0.49842 -0.85565 -1.16149 -0.49842 -0.85467 -1.57142 -1.42285 
-0.85467 -0.95199 -0.58951 -0.85144 -1.4116 -1.50875 -0.85144 -1.11182 -0.50361 
-0.84737 -1.67079 -1.34473 -0.84737 -0.85263 -0.66762 -0.84711 -1.46389 -1.49762 
-0.84711 -1.05952 -0.51473 -0.84461 -1.73189 -1.26225 -0.84461 -0.79153 -0.75011 
-0.8417 -1.62145 -1.40883 -0.8417 -0.90196 -0.60353 -0.84119 -1.80245 -1.00618 
-0.84119 -0.72097 -1.00618 -0.8398 -1.51658 -1.48553 -0.8398 -1.00684 -0.52682 
-0.83874 -1.80087 -1.08243 -0.83874 -0.72254 -1.08243 -0.83874 -0.72254 -0.92993 
-0.83151 -1.31171 -0.45292 -0.83151 -1.21171 -0.45292 -0.83147 -1.26171 -0.45061 
-0.83147 -0.80809 -0.68542 -0.83097 -1.79754 -1.15576 -0.83097 -0.72587 -1.15576 
-0.83097 -0.72587 -0.8566 -0.83005 -1.56877 -1.47172 -0.83005 -0.95465 -0.54064 
-0.82946 -1.16183 -0.45661 -0.82631 -0.85296 -0.61871 -0.82533 -1.41121 -1.55067 
-0.82533 -1.1122 -0.46169 -0.81914 -1.46046 -1.54423 -0.81914 -1.06295 -0.46812 
-0.81866 -0.73211 -0.78409 -0.81792 -0.90368 -0.55582 -0.81225 -1.5132 -1.53249 
-0.81225 -1.01021 -0.47987 -0.81086 -0.80823 -0.63624 -0.80787 -0.7472 -0.71873 
-0.80321 -1.26171 -0.41048 -0.80296 -1.85652 -1.04441 -0.80296 -0.6669 -1.04441 
-0.80296 -0.6669 -0.96794 -0.80295 -0.95822 -0.49317 -0.80291 -0.85445 -0.57089 
-0.80258 -1.21235 -0.41168 -0.80067 -1.1624 -0.41536 -0.79855 -1.85278 -1.12001 
-0.79855 -0.67063 -1.12001 -0.79855 -0.67063 -0.89235 -0.79671 -1.11245 -0.42054 
-0.79335 -0.76466 -0.65471 -0.79126 -0.90713 -0.508 -0.79063 -1.46029 -1.58538 
-0.79063 -1.06312 -0.42698 -0.78833 -0.67554 -0.81925 -0.78781 -0.80962 -0.58788 
-0.78299 -1.01501 -0.43516 -0.7796 -0.68864 -0.75355 -0.77723 -0.85709 -0.5243 
-0.77417 -0.9628 -0.44822 -0.77301 -1.26171 -0.37178 -0.77237 -1.2124 -0.37292 
-0.77074 -0.76574 -0.60621 -0.76986 -1.16322 -0.3756 -0.76733 -0.70464 -0.68855 
-0.76597 -1.11332 -0.38066 -0.76294 -0.91119 -0.46298 -0.76254 -0.8121 -0.541 
-0.76249 -0.61471 -1.00618 -0.76031 -0.61656 -1.08177 -0.76031 -0.61656 -0.93058 
-0.76014 -1.06379 -0.38729 -0.75378 -0.6221 -0.85542 -0.75257 -1.01572 -0.39534 
-0.75184 -0.72335 -0.6255 -0.74934 -0.86088 -0.47909 -0.74716 -0.63345 -0.78927 
-0.74592 -0.76824 -0.55886 -0.74318 -0.96824 -0.40487 -0.74014 -1.21258 -0.33552 
-0.73768 -1.16334 -0.33823 -0.73714 -0.64765 -0.72411 -0.73454 -0.81625 -0.4943 
-0.73344 -1.11457 -0.34254 -0.73235 -0.91651 -0.41924 -0.72774 -1.06496 -0.34915 
-0.72743 -0.72562 -0.57786 -0.72377 -0.66465 -0.66023 -0.7201 -1.01703 -0.35687 
-0.71959 -0.56836 -1.04438 -0.71959 -0.56836 -0.96798 -0.71933 -0.86581 -0.43536 
-0.71834 -0.77207 -0.51197 -0.71519 -0.5721 -0.8924 -0.71082 -0.96946 -0.36639 
-0.70937 -0.58001 -0.82706 -0.70711 -0.68436 -0.59793 -0.70484 -0.82105 -0.45027 
-0.7037 -1.16369 -0.30248 -0.70144 -0.59243 -0.76112 -0.70019 -0.72889 -0.53095 
-0.69987 -0.92284 -0.37741 -0.69945 -1.11498 -0.30672 -0.69352 -1.06662 -0.31266 
-0.68995 -0.60778 -0.69577 -0.68862 -0.77737 -0.46654 -0.68728 -0.87187 -0.39326 
-0.68592 -1.01873 -0.32026 -0.68023 -0.68728 -0.55086 -0.67666 -0.97142 -0.32952 
-0.67524 -0.62586 -0.63234 -0.67472 -0.52364 -1.00618 -0.67296 -0.8271 -0.40764 
-0.67276 -0.52578 -1.08237 -0.67276 -0.52578 -0.92998 -0.67085 -0.73396 -0.48517 
-0.66871 -0.53181 -0.86444 -0.66795 -1.16334 -0.2685 -0.66577 -0.92482 -0.34041 
-0.66364 -1.11457 -0.27274 -0.66174 -0.54102 -0.79951 -0.65935 -0.64783 -0.5721 
-0.65706 -0.78315 -0.42372 -0.65703 -1.06496 -0.27844 -0.65328 -0.87902 -0.3529 
-0.65216 -0.55435 -0.73356 -0.65136 -0.69189 -0.50513 -0.6493 -1.01703 -0.28608 
-0.63979 -0.96946 -0.29536 -0.63969 -0.74061 -0.44115 -0.63957 -0.57094 -0.66886 
-0.63922 -0.83415 -0.36696 -0.63083 -0.65217 -0.52605 -0.62877 -0.92284 -0.30631 
-0.62674 -0.48341 -0.96798 -0.62553 -0.59098 -0.60763 -0.62403 -0.4872 -0.90258 
-0.62361 -0.79031 -0.38257 -0.62056 -0.69818 -0.46088 -0.61889 -1.06379 -0.24604 
-0.61875 -0.49453 -0.83712 -0.61292 -0.87187 -0.3189 -0.6111 -0.50531 -0.77291 
-0.61084 -1.01572 -0.25361 -0.60876 -0.61394 -0.54814 -0.60651 -0.7476 -0.39967 
-0.6013 -0.96824 -0.263 -0.60031 -0.5199 -0.70727 -0.60027 -0.6583 -0.48122 
-0.59854 -0.8271 -0.33322 -0.58794 -0.70614 -0.41824 -0.58777 -0.53758 -0.64539 
-0.58694 -0.91651 -0.27383 -0.58246 -0.78315 -0.34912 -0.57241 -0.4522 -0.87565 
-0.57081 -0.86581 -0.28685 -0.56626 -0.4609 -0.81109 -0.56503 -0.74061 -0.36649 
-0.55796 -0.9628 -0.23201 -0.55768 -0.47303 -0.74736 -0.5559 -0.82105 -0.30134 
-0.54671 -0.48854 -0.68474 -0.54319 -0.91119 -0.24324 -0.53609 -0.43389 -0.84086 
-0.52862 -0.44447 -0.77666 -0.52709 -0.86088 -0.25683 -0.51188 -0.81625 -0.27164 
-0.49824 -0.41796 -0.80655 -0.49818 -0.90713 -0.21492 -0.48187 -0.85709 -0.22895 
0.48187 -0.85709 -0.22895 0.49818 -0.90713 -0.21492 0.49824 -0.41796 -0.80655 
0.51188 -0.81625 -0.27164 0.52709 -0.86088 -0.25683 0.52862 -0.44447 -0.77666 
0.53609 -0.43389 -0.84086 0.54319 -0.91119 -0.24324 0.54671 -0.48854 -0.68474 
0.5559 -0.82105 -0.30134 0.55768 -0.47303 -0.74736 0.55796 -0.9628 -0.23201 
0.56503 -0.74061 -0.36649 0.56626 -0.4609 -0.81109 0.57081 -0.86581 -0.28685 
0.57241 -0.4522 -0.87565 0.58246 -0.78315 -0.34912 0.58694 -0.91651 -0.27383 
0.58777 -0.53758 -0.64539 0.58794 -0.70614 -0.41824 0.59854 -0.8271 -0.33322 
0.60027 -0.6583 -0.48122 0.60031 -0.5199 -0.70727 0.6013 -0.96824 -0.263 
0.60651 -0.7476 -0.39967 0.60876 -0.61394 -0.54814 0.61084 -1.01572 -0.25361 
0.6111 -0.50531 -0.77291 0.61292 -0.87187 -0.3189 0.61875 -0.49453 -0.83712 
0.61889 -1.06379 -0.24604 0.62056 -0.69818 -0.46088 0.62361 -0.79031 -0.38257 
0.62403 -0.4872 -0.90258 0.62553 -0.59098 -0.60763 0.62674 -0.48341 -0.96798 
0.62877 -0.92284 -0.30631 0.63083 -0.65217 -0.52605 0.63922 -0.83415 -0.36696 
0.63957 -0.57094 -0.66886 0.63969 -0.74061 -0.44115 0.63979 -0.96946 -0.29536 
0.6493 -1.01703 -0.28608 0.65136 -0.69189 -0.50513 0.65216 -0.55435 -0.73356 
0.65328 -0.87902 -0.3529 0.65703 -1.06496 -0.27844 0.65706 -0.78315 -0.42372 
0.65935 -0.64783 -0.5721 0.66174 -0.54102 -0.79951 0.66364 -1.11457 -0.27274 
0.66577 -0.92482 -0.34041 0.66795 -1.16334 -0.2685 0.66871 -0.53181 -0.86444 
0.67085 -0.73396 -0.48517 0.67276 -0.52578 -1.08237 0.67276 -0.52578 -0.92998 
0.67296 -0.8271 -0.40764 0.67472 -0.52364 -1.00618 0.67524 -0.62586 -0.63234 
0.67666 -0.97142 -0.32952 0.68023 -0.68728 -0.55086 0.68592 -1.01873 -0.32026 
0.68728 -0.87187 -0.39326 0.68862 -0.77737 -0.46654 0.68995 -0.60778 -0.69577 
0.69352 -1.06662 -0.31266 0.69945 -1.11498 -0.30672 0.69987 -0.92284 -0.37741 
0.70019 -0.72889 -0.53095 0.70144 -0.59243 -0.76112 0.7037 -1.16369 -0.30248 
0.70484 -0.82105 -0.45027 0.70711 -0.68436 -0.59793 0.70937 -0.58001 -0.82706 
0.71082 -0.96946 -0.36639 0.71519 -0.5721 -0.8924 0.71834 -0.77207 -0.51197 
0.71933 -0.86581 -0.43536 0.71959 -0.56836 -1.04438 0.71959 -0.56836 -0.96798 
0.7201 -1.01703 -0.35687 0.72377 -0.66465 -0.66023 0.72743 -0.72562 -0.57786 
0.72774 -1.06496 -0.34915 0.73235 -0.91651 -0.41924 0.73344 -1.11457 -0.34254 
0.73454 -0.81625 -0.4943 0.73714 -0.64765 -0.72411 0.73768 -1.16334 -0.33823 
0.74014 -1.21258 -0.33552 0.74318 -0.96824 -0.40487 0.74592 -0.76824 -0.55886 
0.74716 -0.63345 -0.78927 0.74934 -0.86088 -0.47909 0.75184 -0.72335 -0.6255 
0.75257 -1.01572 -0.39534 0.75378 -0.6221 -0.85542 0.76014 -1.06379 -0.38729 
0.76031 -0.61656 -1.08177 0.76031 -0.61656 -0.93058 0.76249 -0.61471 -1.00618 
0.76254 -0.8121 -0.541 0.76294 -0.91119 -0.46298 0.76597 -1.11332 -0.38066 
0.76733 -0.70464 -0.68855 0.76986 -1.16322 -0.3756 0.77074 -0.76574 -0.60621 
0.77237 -1.2124 -0.37292 0.77301 -1.26171 -0.37178 0.77417 -0.9628 -0.44822 
0.77723 -0.85709 -0.5243 0.7796 -0.68864 -0.75355 0.78299 -1.01501 -0.43516 
0.78781 -0.80962 -0.58788 0.78833 -0.67554 -0.81925 0.79063 -1.46029 -1.58538 
0.79063 -1.06312 -0.42698 0.79126 -0.90713 -0.508 0.79335 -0.76466 -0.65471 
0.79671 -1.11245 -0.42054 0.79855 -1.85278 -1.12001 0.79855 -0.67063 -1.12001 
0.79855 -0.67063 -0.89235 0.80067 -1.1624 -0.41536 0.80258 -1.21235 -0.41168 
0.80291 -0.85445 -0.57089 0.80295 -0.95822 -0.49317 0.80296 -1.85652 -1.04441 
0.80296 -0.6669 -1.04441 0.80296 -0.6669 -0.96794 0.80321 -1.26171 -0.41048 
0.80787 -0.7472 -0.71873 0.81086 -0.80823 -0.63624 0.81225 -1.5132 -1.53249 
0.81225 -1.01021 -0.47987 0.81792 -0.90368 -0.55582 0.81866 -0.73211 -0.78409 
0.81914 -1.46046 -1.54423 0.81914 -1.06295 -0.46812 0.82533 -1.41121 -1.55067 
0.82533 -1.1122 -0.46169 0.82631 -0.85296 -0.61871 0.82946 -1.16183 -0.45661 
0.83005 -1.56877 -1.47172 0.83005 -0.95465 -0.54064 0.83097 -1.79754 -1.15576 
0.83097 -0.72587 -1.15576 0.83097 -0.72587 -0.8566 0.83147 -1.26171 -0.45061 
0.83147 -0.80809 -0.68542 0.83151 -1.31171 -0.45292 0.83151 -1.21171 -0.45292 
0.83874 -1.80087 -1.08243 0.83874 -0.72254 -1.08243 0.83874 -0.72254 -0.92993 
0.8398 -1.51658 -1.48553 0.8398 -1.00684 -0.52682 0.84119 -1.80245 -1.00618 
0.84119 -0.72097 -1.00618 0.8417 -1.62145 -1.40883 0.8417 -0.90196 -0.60353 
0.84461 -1.73189 -1.26225 0.84461 -0.79153 -0.75011 0.84711 -1.46389 -1.49762 
0.84711 -1.05952 -0.51473 0.84737 -1.67079 -1.34473 0.84737 -0.85263 -0.66762 
0.85144 -1.4116 -1.50875 0.85144 -1.11182 -0.50361 0.85467 -1.57142 -1.42285 
0.85467 -0.95199 -0.58951 0.85565 -1.36193 -1.51394 0.85565 -1.36193 -0.49842 
0.85565 -1.16149 -0.49842 0.85771 -1.31176 -1.51787 0.85771 -1.31176 -0.49449 
0.85771 -1.21165 -0.49449 0.85773 -1.26171 -0.49208 0.85926 -1.73881 -1.19071 
0.85926 -0.7846 -1.19071 0.85926 -0.7846 -0.82165 0.86321 -1.62211 -1.3597 
0.86321 -0.90131 -0.65265 0.86492 -1.51946 -1.43685 0.86492 -1.00396 -0.57551 
0.86603 -1.66996 -1.29485 0.86603 -0.85346 -0.7175 0.86917 -1.74352 -1.11756 
0.86917 -0.77989 -1.11756 0.86917 -0.77989 -0.8948 0.87257 -1.46672 -1.44956 
0.87257 -1.05669 -0.5628 0.87414 -1.74588 -1.04441 0.87414 -1.74588 -0.96794 
0.87414 -0.77754 -1.04441 0.87414 -0.77754 -0.96794 0.87655 -1.57216 -1.37397 
0.87655 -0.95125 -0.63838 0.87742 -1.41459 -1.46088 0.87742 -1.41459 -0.55147 
0.87742 -1.10882 -0.55147 0.87975 -1.36203 -1.4709 0.87975 -1.36203 -0.54145 
0.87975 -1.16139 -0.54145 0.88192 -1.26171 -1.47757 0.88192 -1.26171 -0.53478 
0.88195 -1.31193 -1.47483 0.88195 -1.31193 -0.53752 0.88195 -1.21148 -0.53752 
0.88222 -1.62149 -1.30988 0.88222 -0.90192 -0.70248 0.88281 -1.67787 -1.22405 
0.88281 -0.84555 -1.22405 0.88281 -0.84555 -0.78831 0.8873 -1.52161 -1.38715 
0.8873 -1.0018 -0.6252 0.89486 -1.68355 -1.15208 0.89486 -1.68355 -0.86028 
0.89486 -0.83987 -1.15208 0.89486 -0.83987 -0.86028 0.89544 -1.46895 -1.40017 
0.89544 -1.46895 -0.61218 0.89544 -1.05447 -0.61218 0.89592 -1.57201 -1.32404 
0.89592 -0.9514 -0.68832 0.89687 -1.62283 -1.26153 0.89687 -0.90058 -1.26153 
0.89687 -0.90058 -0.75082 0.90092 -1.41709 -1.41139 0.90092 -1.41709 -0.60096 
0.90092 -1.10632 -0.60096 0.90211 -1.68697 -1.07932 0.90211 -1.68697 -0.93303 
0.90211 -0.83645 -1.07932 0.90211 -0.83645 -0.93303 0.90374 -1.36453 -1.42173 
0.90374 -1.36453 -0.59063 0.90374 -1.15888 -1.42173 0.90374 -1.15888 -0.59063 
0.90394 -1.31198 -1.43088 0.90394 -1.31198 -0.58148 0.90394 -1.21143 -1.43088 
0.90394 -1.21143 -0.58148 0.90399 -1.26171 -1.43373 0.90399 -1.26171 -0.57862 
0.90453 -1.68811 -1.00618 0.90453 -0.83531 -1.00618 0.90708 -1.52165 -1.3373 
0.90708 -1.52165 -0.67505 0.90708 -1.00176 -1.3373 0.90708 -1.00176 -0.67505 
0.91106 -1.57349 -1.27592 0.91106 -1.57349 -0.73643 0.91106 -0.94993 -1.27592 
0.91106 -0.94993 -0.73643 0.91147 -1.62971 -1.19002 0.91147 -1.62971 -0.82233 
0.91147 -0.89371 -1.19002 0.91147 -0.89371 -0.82233 0.91566 -1.47055 -1.34962 
0.91566 -1.47055 -0.66273 0.91566 -1.05286 -1.34962 0.91566 -1.05286 -0.66273 
0.92133 -1.63433 -1.11707 0.92133 -1.63433 -0.89529 0.92133 -0.88908 -1.11707 
0.92133 -0.88908 -0.89529 0.92164 -1.41886 -1.36097 0.92164 -1.41886 -0.65138 
0.92164 -1.10455 -1.36097 0.92164 -1.10455 -0.65138 0.92272 -1.523 -1.28956 
0.92272 -1.523 -0.72279 0.92272 -1.00042 -1.28956 0.92272 -1.00042 -0.72279 
0.92388 -1.57417 -1.22712 0.92388 -1.57417 -0.78524 0.92388 -1.26171 -1.38886 
0.92388 -1.26171 -0.62349 0.92388 -0.94925 -1.22712 0.92388 -0.94925 -0.78524 
0.92501 -1.36673 -1.37131 0.92501 -1.36673 -0.64104 0.92501 -1.15669 -1.37131 
0.92501 -1.15669 -0.64104 0.92576 -1.31429 -1.38062 0.92576 -1.31429 -0.63174 
0.92576 -1.20912 -1.38062 0.92576 -1.20912 -0.63174 0.92628 -1.63665 -1.04396 
0.92628 -1.63665 -0.96839 0.92628 -0.88676 -1.04396 0.92628 -0.88676 -0.96839 
0.93178 -1.47197 -1.30212 0.93178 -1.47197 -0.71024 0.93178 -1.05144 -1.30212 
0.93178 -1.05144 -0.71024 0.93606 -1.52389 -1.24083 0.93606 -1.52389 -0.77153 
0.93606 -0.99953 -1.24083 0.93606 -0.99953 -0.77153 0.93638 -1.57969 -1.15475 
0.93638 -1.57969 -0.8576 0.93638 -0.94372 -1.15475 0.93638 -0.94372 -0.8576 
0.93819 -1.41915 -1.3144 0.93819 -1.41915 -0.69795 0.93819 -1.10426 -1.3144 
0.93819 -1.10426 -0.69795 0.94154 -1.26171 -1.34307 0.94154 -1.26171 -0.66929 
0.94196 -1.36702 -1.32496 0.94196 -1.36702 -0.6874 0.94196 -1.1564 -1.32496 
0.94196 -1.1564 -0.6874 0.94306 -1.31433 -1.33461 0.94306 -1.31433 -0.67774 
0.94306 -1.20908 -1.33461 0.94306 -1.20908 -0.67774 0.94381 -1.58349 -1.08158 
0.94381 -1.58349 -0.93078 0.94381 -0.93992 -1.08158 0.94381 -0.93992 -0.93078 
0.94555 -1.47286 -1.25386 0.94555 -1.47286 -0.75849 0.94555 -1.05056 -1.25386 
0.94555 -1.05056 -0.75849 0.9465 -1.58441 -1.00618 0.9465 -0.939 -1.00618 
0.94693 -1.52416 -1.19176 0.94693 -1.52416 -0.82059 0.94693 -0.99925 -1.19176 
0.94693 -0.99925 -0.82059 0.9525 -1.42019 -1.26623 0.9525 -1.42019 -0.74612 
0.9525 -1.10322 -1.26623 0.9525 -1.10322 -0.74612 0.95661 -1.36705 -1.27783 
0.95661 -1.36705 -0.73453 0.95661 -1.15636 -1.27783 0.95661 -1.15636 -0.73453 
0.95694 -1.26171 -1.29646 0.95694 -1.26171 -0.71589 0.95694 -1.47321 -1.20499 
0.95694 -1.47321 -0.80737 0.95694 -1.0502 -1.20499 0.95694 -1.0502 -0.80737 
0.95704 -1.52887 -1.11885 0.95704 -1.52887 -0.89351 0.95704 -0.99454 -1.11885 
0.95704 -0.99454 -0.89351 0.95815 -1.31446 -1.28755 0.95815 -1.31446 -0.72481 
0.95815 -1.20896 -1.28755 0.95815 -1.20896 -0.72481 0.96257 -1.53008 -1.04397 
0.96257 -1.53008 -0.96839 0.96257 -0.99333 -1.04397 0.96257 -0.99333 -0.96839 
0.96447 -1.42078 -1.21713 0.96447 -1.42078 -0.79523 0.96447 -1.10264 -1.21713 
0.96447 -1.10264 -0.79523 0.96593 -1.47303 -1.15561 0.96593 -1.47303 -0.85675 
0.96593 -1.05038 -1.15561 0.96593 -1.05038 -0.85675 0.9691 -1.36766 -1.22893 
0.9691 -1.36766 -0.78343 0.9691 -1.15575 -1.22893 0.9691 -1.15575 -0.78343 
0.97003 -1.26171 -1.24916 0.97003 -1.26171 -0.7632 0.97083 -1.3145 -1.24006 
0.97083 -1.3145 -0.77229 0.97083 -1.20892 -1.24006 0.97083 -1.20892 -0.77229 
0.97396 -1.42075 -1.16777 0.97396 -1.42075 -0.84459 0.97396 -1.10267 -1.16777 
0.97396 -1.10267 -0.84459 0.97415 -1.47483 -1.0811 0.97415 -1.47483 -0.93125 
0.97415 -1.04858 -1.0811 0.97415 -1.04858 -0.93125 0.97689 -1.47543 -1.00618 
0.97689 -1.04798 -1.00618 0.97912 -1.368 -1.17946 0.97912 -1.368 -0.8329 
0.97912 -1.15542 -1.17946 0.97912 -1.15542 -0.8329 0.98079 -1.421 -1.11881 
0.98079 -1.421 -0.89354 0.98079 -1.26171 -1.20127 0.98079 -1.26171 -0.81109 
0.98079 -1.10242 -1.11881 0.98079 -1.10242 -0.89354 0.9814 -1.31493 -1.19063 
0.9814 -1.31493 -0.82172 0.9814 -1.20848 -1.19063 0.9814 -1.20848 -0.82172 
0.98631 -1.42221 -1.04394 0.98631 -1.42221 -0.96842 0.98631 -1.10121 -1.04394 
0.98631 -1.10121 -0.96842 0.98648 -1.36827 -1.13065 0.98648 -1.36827 -0.88171 
0.98648 -1.15515 -1.13065 0.98648 -1.15515 -0.88171 0.98918 -1.26171 -1.15291 
0.98918 -1.26171 -0.85945 0.98928 -1.31497 -1.14212 0.98928 -1.31497 -0.87024 
0.98928 -1.20845 -1.14212 0.98928 -1.20845 -0.87024 0.99144 -1.36828 -1.08154 
0.99144 -1.36828 -0.93082 0.99144 -1.15513 -1.08154 0.99144 -1.15513 -0.93082 
0.99427 -1.36859 -1.00618 0.99427 -1.15483 -1.00618 0.99479 -1.31507 -1.093 
0.99479 -1.31507 -0.91936 0.99479 -1.20834 -1.093 0.99479 -1.20834 -0.91936 
0.99518 -1.26171 -1.1042 0.99518 -1.26171 -0.90816 0.99786 -1.31511 -1.04394 
0.99786 -1.31511 -0.96842 0.99786 -1.20831 -1.04394 0.99786 -1.20831 -0.96842 
0.9988 -1.26171 -1.05525 0.9988 -1.26171 -0.95711 1 -1.26171 -1.00618 
-1 0 -1.61378 -0.9988 0 -1.66285 -0.9988 0 -1.56472 
-0.99786 -0.0534 -1.65154 -0.99786 -0.0534 -1.57602 -0.99786 0.0534 -1.65154 
-0.99786 0.0534 -1.57602 -0.99518 0 -1.7118 -0.99518 0 -1.51577 
-0.99479 -0.05337 -1.7006 -0.99479 -0.05337 -1.52697 -0.99479 0.05337 -1.7006 
-0.99479 0.05337 -1.52697 -0.99427 -0.10688 -1.61378 -0.99427 0.10688 -1.61378 
-0.99144 -0.10657 -1.68914 -0.99144 -0.10657 -1.53842 -0.99144 0.10657 -1.68914 
-0.99144 0.10657 -1.53842 -0.98928 -0.05326 -1.74972 -0.98928 -0.05326 -1.47784 
-0.98928 0.05326 -1.74972 -0.98928 0.05326 -1.47784 -0.98918 0 -1.76051 
-0.98918 0 -1.46705 -0.98648 -0.10656 -1.73825 -0.98648 -0.10656 -1.48931 
-0.98648 0.10656 -1.73825 -0.98648 0.10656 -1.48931 -0.98631 -0.1605 -1.65154 
-0.98631 -0.1605 -1.57602 -0.98631 0.1605 -1.65154 -0.98631 0.1605 -1.57602 
-0.9814 -0.05322 -1.79824 -0.9814 -0.05322 -1.42933 -0.9814 0.05322 -1.79824 
-0.9814 0.05322 -1.42933 -0.98079 -0.15929 -1.72642 -0.98079 -0.15929 -1.50115 
-0.98079 0 -1.80887 -0.98079 0 -1.41869 -0.98079 0.15929 -1.72642 
-0.98079 0.15929 -1.50115 -0.97912 -0.10629 -1.78706 -0.97912 -0.10629 -1.4405 
-0.97912 0.10629 -1.78706 -0.97912 0.10629 -1.4405 -0.97689 -0.21372 -1.61378 
-0.97689 0.21372 -1.61378 -0.97415 -0.21312 -1.68871 -0.97415 -0.21312 -1.53886 
-0.97415 0.21312 -1.68871 -0.97415 0.21312 -1.53886 -0.97396 -0.15904 -1.77538 
-0.97396 -0.15904 -1.45219 -0.97396 0.15904 -1.77538 -0.97396 0.15904 -1.45219 
-0.97083 -0.05279 -1.84767 -0.97083 -0.05279 -1.3799 -0.97083 0.05279 -1.84767 
-0.97083 0.05279 -1.3799 -0.97003 0 -1.85676 -0.97003 0 -1.3708 
-0.9691 -0.10595 -1.83653 -0.9691 -0.10595 -1.39103 -0.9691 0.10595 -1.83653 
-0.9691 0.10595 -1.39103 -0.96593 -0.21132 -1.76321 -0.96593 -0.21132 -1.46435 
-0.96593 0.21132 -1.76321 -0.96593 0.21132 -1.46435 -0.96447 -0.15907 -1.82473 
-0.96447 -0.15907 -1.40283 -0.96447 0.15907 -1.82473 -0.96447 0.15907 -1.40283 
-0.96257 -0.26838 -1.65157 -0.96257 -0.26838 -1.576 -0.96257 0.26838 -1.65157 
-0.96257 0.26838 -1.576 -0.95815 -0.05275 -1.89515 -0.95815 -0.05275 -1.33241 
-0.95815 0.05275 -1.89515 -0.95815 0.05275 -1.33241 -0.95704 -0.26716 -1.72645 
-0.95704 -0.26716 -1.50111 -0.95704 0.26716 -1.72645 -0.95704 0.26716 -1.50111 
-0.95694 -0.2115 -1.81259 -0.95694 -0.2115 -1.41498 -0.95694 0.2115 -1.81259 
-0.95694 0.2115 -1.41498 -0.95694 0 -1.90407 -0.95694 0 -1.3235 
-0.95661 -0.10535 -1.88543 -0.95661 -0.10535 -1.34213 -0.95661 0.10535 -1.88543 
-0.95661 0.10535 -1.34213 -0.9525 -0.15848 -1.87384 -0.9525 -0.15848 -1.35373 
-0.9525 0.15848 -1.87384 -0.9525 0.15848 -1.35373 -0.94693 -0.26245 -1.79937 
-0.94693 -0.26245 -1.4282 -0.94693 0.26245 -1.79937 -0.94693 0.26245 -1.4282 
-0.9465 -0.32271 -1.61378 -0.9465 0.32271 -1.61378 -0.94555 -0.21115 -1.86147 
-0.94555 -0.21115 -1.3661 -0.94555 0.21115 -1.86147 -0.94555 0.21115 -1.3661 
-0.94381 -0.32179 -1.68918 -0.94381 -0.32179 -1.53838 -0.94381 0.32179 -1.68918 
-0.94381 0.32179 -1.53838 -0.94306 -0.05263 -1.94222 -0.94306 -0.05263 -1.28535 
-0.94306 0.05263 -1.94222 -0.94306 0.05263 -1.28535 -0.94196 -0.10531 -1.93256 
-0.94196 -0.10531 -1.295 -0.94196 0.10531 -1.93256 -0.94196 0.10531 -1.295 
-0.94154 0 -1.95067 -0.94154 0 -1.27689 -0.93819 -0.15744 -1.92201 
-0.93819 -0.15744 -1.30556 -0.93819 0.15744 -1.92201 -0.93819 0.15744 -1.30556 
-0.93638 -0.31799 -1.76236 -0.93638 -0.31799 -1.46521 -0.93638 0.31799 -1.76236 
-0.93638 0.31799 -1.46521 -0.93606 -0.26218 -1.84843 -0.93606 -0.26218 -1.37913 
-0.93606 0.26218 -1.84843 -0.93606 0.26218 -1.37913 -0.93178 -0.21026 -1.90972 
-0.93178 -0.21026 -1.31785 -0.93178 0.21026 -1.90972 -0.93178 0.21026 -1.31785 
-0.92628 -0.37495 -1.65157 -0.92628 -0.37495 -1.576 -0.92628 0.37495 -1.65157 
-0.92628 0.37495 -1.576 -0.92576 -0.05258 -1.98822 -0.92576 -0.05258 -1.23934 
-0.92576 0.05258 -1.98822 -0.92576 0.05258 -1.23934 -0.92501 -0.10502 -1.97892 
-0.92501 -0.10502 -1.24865 -0.92501 0.10502 -1.97892 -0.92501 0.10502 -1.24865 
-0.92388 -0.31246 -1.83473 -0.92388 -0.31246 -1.39284 -0.92388 0 -1.99647 
-0.92388 0 -1.2311 -0.92388 0.31246 -1.83473 -0.92388 0.31246 -1.39284 
-0.92272 -0.26129 -1.89717 -0.92272 -0.26129 -1.3304 -0.92272 0.26129 -1.89717 
-0.92272 0.26129 -1.3304 -0.92164 -0.15716 -1.96858 -0.92164 -0.15716 -1.25899 
-0.92164 0.15716 -1.96858 -0.92164 0.15716 -1.25899 -0.92133 -0.37262 -1.72467 
-0.92133 -0.37262 -1.50289 -0.92133 0.37262 -1.72467 -0.92133 0.37262 -1.50289 
-0.91566 -0.20885 -1.95723 -0.91566 -0.20885 -1.27034 -0.91566 0.20885 -1.95723 
-0.91566 0.20885 -1.27034 -0.91147 -0.368 -1.79763 -0.91147 -0.368 -1.42994 
-0.91147 0.368 -1.79763 -0.91147 0.368 -1.42994 -0.91106 -0.31178 -1.88353 
-0.91106 -0.31178 -1.34404 -0.91106 0.31178 -1.88353 -0.91106 0.31178 -1.34404 
-0.90708 -0.25995 -1.94491 -0.90708 -0.25995 -1.28266 -0.90708 0.25995 -1.94491 
-0.90708 0.25995 -1.28266 -0.90453 -0.4264 -1.61378 -0.90453 0.4264 -1.61378 
-0.90399 0 -2.04134 -0.90399 0 -1.18623 -0.90394 -0.05028 -2.03848 
-0.90394 -0.05028 -1.18908 -0.90394 0.05028 -2.03848 -0.90394 0.05028 -1.18908 
-0.90374 -0.10282 -2.02934 -0.90374 -0.10282 -1.19823 -0.90374 0.10282 -2.02934 
-0.90374 0.10282 -1.19823 -0.90211 -0.42526 -1.54064 -0.90211 0.42526 -1.54064 
-0.90092 -0.15538 -2.019 -0.90092 -0.15538 -1.20857 -0.90092 0.15538 -2.019 
-0.90092 0.15538 -1.20857 -0.89687 -0.36113 -1.86914 -0.89687 -0.36113 -1.35843 
-0.89687 0.36113 -1.86914 -0.89687 0.36113 -1.35843 -0.89592 -0.31031 -1.93165 
-0.89592 -0.31031 -1.29592 -0.89592 0.31031 -1.93165 -0.89592 0.31031 -1.29592 
-0.89544 -0.20724 -2.00778 -0.89544 -0.20724 -1.21979 -0.89544 0.20724 -2.00778 
-0.89544 0.20724 -1.21979 -0.89486 -0.42184 -1.46788 -0.89486 0.42184 -1.46788 
-0.8873 -0.25991 -1.99476 -0.8873 -0.25991 -1.23281 -0.8873 0.25991 -1.99476 
-0.8873 0.25991 -1.23281 -0.88281 -0.41616 -1.39591 -0.88281 0.41616 -1.39591 
-0.88222 -0.35979 -1.91748 -0.88222 -0.35979 -1.31008 -0.88222 0.35979 -1.91748 
-0.88222 0.35979 -1.31008 -0.88195 -0.05022 -2.08244 -0.88195 -0.05022 -1.14513 
-0.88195 0.05022 -2.08244 -0.88195 0.05022 -1.14513 -0.88192 0 -2.08518 
-0.88192 0 -1.14239 -0.87975 -0.10032 -2.07851 -0.87975 -0.10032 -1.14906 
-0.87975 0.10032 -2.07851 -0.87975 0.10032 -1.14906 -0.87742 -0.15289 -2.06849 
-0.87742 -0.15289 -1.15908 -0.87742 0.15289 -2.06849 -0.87742 0.15289 -1.15908 
-0.87655 -0.31045 -1.98158 -0.87655 -0.31045 -1.24599 -0.87655 0.31045 -1.98158 
-0.87655 0.31045 -1.24599 -0.87257 -0.20502 -2.05716 -0.87257 -0.20502 -1.1704 
-0.87257 0.20502 -2.05716 -0.87257 0.20502 -1.1704 -0.86603 -0.40825 -1.32511 
-0.86603 0.40825 -1.32511 -0.86492 -0.25775 -2.04445 -0.86492 -0.25775 -1.18311 
-0.86492 0.25775 -2.04445 -0.86492 0.25775 -1.18311 -0.86321 -0.3604 -1.96731 
-0.86321 -0.3604 -1.26026 -0.86321 0.3604 -1.96731 -0.86321 0.3604 -1.26026 
-0.85773 0 -2.12789 -0.85773 0 -1.09968 -0.85771 -0.05006 -2.12547 
-0.85771 -0.05006 -1.1021 -0.85771 0.05006 -2.12547 -0.85771 0.05006 -1.1021 
-0.85565 -0.10022 -2.12155 -0.85565 -0.10022 -1.10602 -0.85565 0.10022 -2.12155 
-0.85565 0.10022 -1.10602 -0.85467 -0.30971 -2.03045 -0.85467 -0.30971 -1.19711 
-0.85467 0.30971 -2.03045 -0.85467 0.30971 -1.19711 -0.85144 -0.14989 -2.11635 
-0.85144 -0.14989 -1.11121 -0.85144 0.14989 -2.11635 -0.85144 0.14989 -1.11121 
-0.84737 -0.40908 -1.27523 -0.84737 0.40908 -1.27523 -0.84711 -0.20219 -2.10523 
-0.84711 -0.20219 -1.12234 -0.84711 0.20219 -2.10523 -0.84711 0.20219 -1.12234 
-0.84461 -0.47018 -1.35771 -0.84461 0.47018 -1.35771 -0.8417 -0.35975 -2.01643 
-0.8417 -0.35975 -1.21113 -0.8417 0.35975 -2.01643 -0.8417 0.35975 -1.21113 
-0.8398 -0.25487 -2.09314 -0.8398 -0.25487 -1.13443 -0.8398 0.25487 -2.09314 
-0.8398 0.25487 -1.13443 -0.83151 -0.05 -1.06052 -0.83151 0.05 -1.06052 
-0.83147 -0.45362 -1.29302 -0.83147 0 -1.05821 -0.83147 0.45362 -1.29302 
-0.83005 -0.30706 -2.07932 -0.83005 -0.30706 -1.14825 -0.83005 0.30706 -2.07932 
-0.83005 0.30706 -1.14825 -0.82946 -0.09988 -1.06422 -0.82946 0.09988 -1.06422 
-0.82631 -0.40875 -1.22631 -0.82631 0.40875 -1.22631 -0.82533 -0.14951 -2.15828 
-0.82533 -0.14951 -1.06929 -0.82533 0.14951 -2.15828 -0.82533 0.14951 -1.06929 
-0.81914 -0.19876 -2.15184 -0.81914 -0.19876 -1.07573 -0.81914 0.19876 -2.15184 
-0.81914 0.19876 -1.07573 -0.81792 -0.35803 -2.06414 -0.81792 -0.35803 -1.16342 
-0.81792 0.35803 -2.06414 -0.81792 0.35803 -1.16342 -0.81225 -0.25149 -2.1401 
-0.81225 -0.25149 -1.08747 -0.81225 0.25149 -2.1401 -0.81225 0.25149 -1.08747 
-0.81086 -0.45348 -1.24384 -0.81086 0.45348 -1.24384 -0.80321 0 -1.01808 
-0.80295 -0.30349 -2.12679 -0.80295 -0.30349 -1.10078 -0.80295 0.30349 -2.12679 
-0.80295 0.30349 -1.10078 -0.80291 -0.40726 -1.17849 -0.80291 0.40726 -1.17849 
-0.80258 -0.04936 -1.01929 -0.80258 0.04936 -1.01929 -0.80067 -0.09931 -1.02297 
-0.80067 0.09931 -1.02297 -0.79671 -0.14926 -1.02815 -0.79671 0.14926 -1.02815 
-0.79126 -0.35458 -1.1156 -0.79126 0.35458 -1.1156 -0.79063 -0.19858 -1.03459 
-0.79063 0.19858 -1.03459 -0.78781 -0.45208 -1.19549 -0.78781 0.45208 -1.19549 
-0.78299 -0.24669 -1.04276 -0.78299 0.24669 -1.04276 -0.77723 -0.40462 -1.13191 
-0.77723 0.40462 -1.13191 -0.77417 -0.29891 -1.05583 -0.77417 0.29891 -1.05583 
-0.77301 0 -0.97939 -0.77237 -0.0493 -0.98053 -0.77237 0.0493 -0.98053 
-0.77074 -0.49597 -1.21382 -0.77074 0.49597 -1.21382 -0.76986 -0.09849 -0.98321 
-0.76986 0.09849 -0.98321 -0.76597 -0.14839 -0.98826 -0.76597 0.14839 -0.98826 
-0.76294 -0.35052 -1.07059 -0.76294 0.35052 -1.07059 -0.76254 -0.44961 -1.1486 
-0.76254 0.44961 -1.1486 -0.76014 -0.19791 -0.9949 -0.76014 0.19791 -0.9949 
-0.75257 -0.24599 -1.00294 -0.75257 0.24599 -1.00294 -0.74934 -0.40082 -1.08669 
-0.74934 0.40082 -1.08669 -0.74592 -0.49347 -1.16647 -0.74592 0.49347 -1.16647 
-0.74318 -0.29347 -1.01248 -0.74318 0.29347 -1.01248 -0.74095 0 -0.94222 
-0.74014 -0.04913 -0.94312 -0.74014 0.04913 -0.94312 -0.73768 -0.09837 -0.94583 
-0.73768 0.09837 -0.94583 -0.73454 -0.44546 -1.1019 -0.73454 0.44546 -1.1019 
-0.73344 -0.14714 -0.95015 -0.73344 0.14714 -0.95015 -0.73235 -0.3452 -1.02684 
-0.73235 0.3452 -1.02684 -0.72774 -0.19675 -0.95676 -0.72774 0.19675 -0.95676 
-0.7201 -0.24468 -0.96448 -0.7201 0.24468 -0.96448 -0.71933 -0.39589 -1.04297 
-0.71933 0.39589 -1.04297 -0.71834 -0.48963 -1.11957 -0.71834 0.48963 -1.11957 
-0.71082 -0.29225 -0.97399 -0.71082 0.29225 -0.97399 -0.70711 0 -0.90668 
-0.70626 -0.04907 -0.90753 -0.70626 0.04907 -0.90753 -0.70484 -0.44065 -1.05788 
-0.70484 0.44065 -1.05788 -0.7037 -0.09802 -0.91008 -0.7037 0.09802 -0.91008 
-0.69987 -0.33887 -0.98502 -0.69987 0.33887 -0.98502 -0.69945 -0.14673 -0.91433 
-0.69945 0.14673 -0.91433 -0.69352 -0.19509 -0.92026 -0.69352 0.19509 -0.92026 
-0.68862 -0.48434 -1.07414 -0.68862 0.48434 -1.07414 -0.68728 -0.38984 -1.00087 
-0.68728 0.38984 -1.00087 -0.68592 -0.24298 -0.92787 -0.68592 0.24298 -0.92787 
-0.67666 -0.29028 -0.93712 -0.67666 0.29028 -0.93712 -0.67296 -0.43461 -1.01525 
-0.67296 0.43461 -1.01525 -0.67156 0 -0.87283 -0.67066 -0.04913 -0.87365 
-0.67066 0.04913 -0.87365 -0.66795 -0.09837 -0.87611 -0.66795 0.09837 -0.87611 
-0.66577 -0.33689 -0.94801 -0.66577 0.33689 -0.94801 -0.66364 -0.14714 -0.88034 
-0.66364 0.14714 -0.88034 -0.65706 -0.47855 -1.03132 -0.65706 0.47855 -1.03132 
-0.65703 -0.19675 -0.88604 -0.65703 0.19675 -0.88604 -0.65328 -0.38268 -0.9605 
-0.65328 0.38268 -0.9605 -0.6493 -0.24468 -0.89369 -0.6493 0.24468 -0.89369 
-0.63979 -0.29225 -0.90297 -0.63979 0.29225 -0.90297 -0.63922 -0.42756 -0.97457 
-0.63922 0.42756 -0.97457 -0.63439 0 -0.84077 -0.63325 -0.0493 -0.84141 
-0.63325 0.0493 -0.84141 -0.63057 -0.09849 -0.84393 -0.63057 0.09849 -0.84393 
-0.62877 -0.33887 -0.91391 -0.62877 0.33887 -0.91391 -0.62552 -0.14839 -0.84782 
-0.62552 0.14839 -0.84782 -0.62361 -0.4714 -0.99017 -0.62361 0.4714 -0.99017 
-0.61889 -0.19791 -0.85365 -0.61889 0.19791 -0.85365 -0.61292 -0.38984 -0.9265 
-0.61292 0.38984 -0.9265 -0.61084 -0.24599 -0.86121 -0.61084 0.24599 -0.86121 
-0.6013 -0.29347 -0.87061 -0.6013 0.29347 -0.87061 -0.59854 -0.43461 -0.94082 
-0.59854 0.43461 -0.94082 -0.5957 0 -0.81058 -0.59449 -0.04936 -0.8112 
-0.59449 0.04936 -0.8112 -0.59082 -0.09931 -0.81311 -0.59082 0.09931 -0.81311 
-0.58694 -0.3452 -0.88143 -0.58694 0.3452 -0.88143 -0.58564 -0.14926 -0.81707 
-0.58564 0.14926 -0.81707 -0.5792 -0.19858 -0.82315 -0.5792 0.19858 -0.82315 
-0.57102 -0.24669 -0.83079 -0.57102 0.24669 -0.83079 -0.57081 -0.39589 -0.89445 
-0.57081 0.39589 -0.89445 -0.55796 -0.29891 -0.83961 -0.55796 0.29891 -0.83961 
-0.54319 -0.35052 -0.85084 -0.54319 0.35052 -0.85084 -0.52709 -0.40082 -0.86444 
-0.52709 0.40082 -0.86444 -0.51301 -0.30349 -0.81084 -0.51301 0.30349 -0.81084 
-0.49818 -0.35458 -0.82252 -0.49818 0.35458 -0.82252 0.49818 -0.35458 -0.82252 
0.49818 0.35458 -0.82252 0.51301 -0.30349 -0.81084 0.51301 0.30349 -0.81084 
0.52709 -0.40082 -0.86444 0.52709 0.40082 -0.86444 0.54319 -0.35052 -0.85084 
0.54319 0.35052 -0.85084 0.55796 -0.29891 -0.83961 0.55796 0.29891 -0.83961 
0.57081 -0.39589 -0.89445 0.57081 0.39589 -0.89445 0.57102 -0.24669 -0.83079 
0.57102 0.24669 -0.83079 0.5792 -0.19858 -0.82315 0.5792 0.19858 -0.82315 
0.58564 -0.14926 -0.81707 0.58564 0.14926 -0.81707 0.58694 -0.3452 -0.88143 
0.58694 0.3452 -0.88143 0.59082 -0.09931 -0.81311 0.59082 0.09931 -0.81311 
0.59449 -0.04936 -0.8112 0.59449 0.04936 -0.8112 0.5957 0 -0.81058 
0.59854 -0.43461 -0.94082 0.59854 0.43461 -0.94082 0.6013 -0.29347 -0.87061 
0.6013 0.29347 -0.87061 0.61084 -0.24599 -0.86121 0.61084 0.24599 -0.86121 
0.61292 -0.38984 -0.9265 0.61292 0.38984 -0.9265 0.61889 -0.19791 -0.85365 
0.61889 0.19791 -0.85365 0.62361 -0.4714 -0.99017 0.62361 0.4714 -0.99017 
0.62552 -0.14839 -0.84782 0.62552 0.14839 -0.84782 0.62877 -0.33887 -0.91391 
0.62877 0.33887 -0.91391 0.63057 -0.09849 -0.84393 0.63057 0.09849 -0.84393 
0.63325 -0.0493 -0.84141 0.63325 0.0493 -0.84141 0.63439 0 -0.84077 
0.63922 -0.42756 -0.97457 0.63922 0.42756 -0.97457 0.63979 -0.29225 -0.90297 
0.63979 0.29225 -0.90297 0.6493 -0.24468 -0.89369 0.6493 0.24468 -0.89369 
0.65328 -0.38268 -0.9605 0.65328 0.38268 -0.9605 0.65703 -0.19675 -0.88604 
0.65703 0.19675 -0.88604 0.65706 -0.47855 -1.03132 0.65706 0.47855 -1.03132 
0.66364 -0.14714 -0.88034 0.66364 0.14714 -0.88034 0.66577 -0.33689 -0.94801 
0.66577 0.33689 -0.94801 0.66795 -0.09837 -0.87611 0.66795 0.09837 -0.87611 
0.67066 -0.04913 -0.87365 0.67066 0.04913 -0.87365 0.67156 0 -0.87283 
0.67296 -0.43461 -1.01525 0.67296 0.43461 -1.01525 0.67666 -0.29028 -0.93712 
0.67666 0.29028 -0.93712 0.68592 -0.24298 -0.92787 0.68592 0.24298 -0.92787 
0.68728 -0.38984 -1.00087 0.68728 0.38984 -1.00087 0.68862 -0.48434 -1.07414 
0.68862 0.48434 -1.07414 0.69352 -0.19509 -0.92026 0.69352 0.19509 -0.92026 
0.69945 -0.14673 -0.91433 0.69945 0.14673 -0.91433 0.69987 -0.33887 -0.98502 
0.69987 0.33887 -0.98502 0.7037 -0.09802 -0.91008 0.7037 0.09802 -0.91008 
0.70484 -0.44065 -1.05788 0.70484 0.44065 -1.05788 0.70626 -0.04907 -0.90753 
0.70626 0.04907 -0.90753 0.70711 0 -0.90668 0.71082 -0.29225 -0.97399 
0.71082 0.29225 -0.97399 0.71834 -0.48963 -1.11957 0.71834 0.48963 -1.11957 
0.71933 -0.39589 -1.04297 0.71933 0.39589 -1.04297 0.7201 -0.24468 -0.96448 
0.7201 0.24468 -0.96448 0.72774 -0.19675 -0.95676 0.72774 0.19675 -0.95676 
0.73235 -0.3452 -1.02684 0.73235 0.3452 -1.02684 0.73344 -0.14714 -0.95015 
0.73344 0.14714 -0.95015 0.73454 -0.44546 -1.1019 0.73454 0.44546 -1.1019 
0.73768 -0.09837 -0.94583 0.73768 0.09837 -0.94583 0.74014 -0.04913 -0.94312 
0.74014 0.04913 -0.94312 0.74095 0 -0.94222 0.74318 -0.29347 -1.01248 
0.74318 0.29347 -1.01248 0.74592 -0.49347 -1.16647 0.74592 0.49347 -1.16647 
0.74934 -0.40082 -1.08669 0.74934 0.40082 -1.08669 0.75257 -0.24599 -1.00294 
0.75257 0.24599 -1.00294 0.76014 -0.19791 -0.9949 0.76014 0.19791 -0.9949 
0.76254 -0.44961 -1.1486 0.76254 0.44961 -1.1486 0.76294 -0.35052 -1.07059 
0.76294 0.35052 -1.07059 0.76597 -0.14839 -0.98826 0.76597 0.14839 -0.98826 
0.76986 -0.09849 -0.98321 0.76986 0.09849 -0.98321 0.77074 -0.49597 -1.21382 
0.77074 0.49597 -1.21382 0.77237 -0.0493 -0.98053 0.77237 0.0493 -0.98053 
0.77301 0 -0.97939 0.77417 -0.29891 -1.05583 0.77417 0.29891 -1.05583 
0.77723 -0.40462 -1.13191 0.77723 0.40462 -1.13191 0.78299 -0.24669 -1.04276 
0.78299 0.24669 -1.04276 0.78781 -0.45208 -1.19549 0.78781 0.45208 -1.19549 
0.79063 -0.19858 -1.03459 0.79063 0.19858 -1.03459 0.79126 -0.35458 -1.1156 
0.79126 0.35458 -1.1156 0.79671 -0.14926 -1.02815 0.79671 0.14926 -1.02815 
0.80067 -0.09931 -1.02297 0.80067 0.09931 -1.02297 0.80258 -0.04936 -1.01929 
0.80258 0.04936 -1.01929 0.80291 -0.40726 -1.17849 0.80291 0.40726 -1.17849 
0.80295 -0.30349 -2.12679 0.80295 -0.30349 -1.10078 0.80295 0.30349 -2.12679 
0.80295 0.30349 -1.10078 0.80321 0 -1.01808 0.81086 -0.45348 -1.24384 
0.81086 0.45348 -1.24384 0.81225 -0.25149 -2.1401 0.81225 -0.25149 -1.08747 
0.81225 0.25149 -2.1401 0.81225 0.25149 -1.08747 0.81792 -0.35803 -2.06414 
0.81792 -0.35803 -1.16342 0.81792 0.35803 -2.06414 0.81792 0.35803 -1.16342 
0.81914 -0.19876 -2.15184 0.81914 -0.19876 -1.07573 0.81914 0.19876 -2.15184 
0.81914 0.19876 -1.07573 0.82533 -0.14951 -2.15828 0.82533 -0.14951 -1.06929 
0.82533 0.14951 -2.15828 0.82533 0.14951 -1.06929 0.82631 -0.40875 -1.22631 
0.82631 0.40875 -1.22631 0.82946 -0.09988 -1.06422 0.82946 0.09988 -1.06422 
0.83005 -0.30706 -2.07932 0.83005 -0.30706 -1.14825 0.83005 0.30706 -2.07932 
0.83005 0.30706 -1.14825 0.83147 -0.45362 -1.29302 0.83147 0 -1.05821 
0.83147 0.45362 -1.29302 0.83151 -0.05 -1.06052 0.83151 0.05 -1.06052 
0.8398 -0.25487 -2.09314 0.8398 -0.25487 -1.13443 0.8398 0.25487 -2.09314 
0.8398 0.25487 -1.13443 0.8417 -0.35975 -2.01643 0.8417 -0.35975 -1.21113 
0.8417 0.35975 -2.01643 0.8417 0.35975 -1.21113 0.84461 -0.47018 -1.35771 
0.84461 0.47018 -1.35771 0.84711 -0.20219 -2.10523 0.84711 -0.20219 -1.12234 
0.84711 0.20219 -2.10523 0.84711 0.20219 -1.12234 0.84737 -0.40908 -1.27523 
0.84737 0.40908 -1.27523 0.85144 -0.14989 -2.11635 0.85144 -0.14989 -1.11121 
0.85144 0.14989 -2.11635 0.85144 0.14989 -1.11121 0.85467 -0.30971 -2.03045 
0.85467 -0.30971 -1.19711 0.85467 0.30971 -2.03045 0.85467 0.30971 -1.19711 
0.85565 -0.10022 -2.12155 0.85565 -0.10022 -1.10602 0.85565 0.10022 -2.12155 
0.85565 0.10022 -1.10602 0.85771 -0.05006 -2.12547 0.85771 -0.05006 -1.1021 
0.85771 0.05006 -2.12547 0.85771 0.05006 -1.1021 0.85773 0 -2.12789 
0.85773 0 -1.09968 0.86321 -0.3604 -1.96731 0.86321 -0.3604 -1.26026 
0.86321 0.3604 -1.96731 0.86321 0.3604 -1.26026 0.86492 -0.25775 -2.04445 
0.86492 -0.25775 -1.18311 0.86492 0.25775 -2.04445 0.86492 0.25775 -1.18311 
0.86603 -0.40825 -1.32511 0.86603 0.40825 -1.32511 0.87257 -0.20502 -2.05716 
0.87257 -0.20502 -1.1704 0.87257 0.20502 -2.05716 0.87257 0.20502 -1.1704 
0.87655 -0.31045 -1.98158 0.87655 -0.31045 -1.24599 0.87655 0.31045 -1.98158 
0.87655 0.31045 -1.24599 0.87742 -0.15289 -2.06849 0.87742 -0.15289 -1.15908 
0.87742 0.15289 -2.06849 0.87742 0.15289 -1.15908 0.87975 -0.10032 -2.07851 
0.87975 -0.10032 -1.14906 0.87975 0.10032 -2.07851 0.87975 0.10032 -1.14906 
0.88192 0 -2.08518 0.88192 0 -1.14239 0.88195 -0.05022 -2.08244 
0.88195 -0.05022 -1.14513 0.88195 0.05022 -2.08244 0.88195 0.05022 -1.14513 
0.88222 -0.35979 -1.91748 0.88222 -0.35979 -1.31008 0.88222 0.35979 -1.91748 
0.88222 0.35979 -1.31008 0.88281 -0.41616 -1.39591 0.88281 0.41616 -1.39591 
0.8873 -0.25991 -1.99476 0.8873 -0.25991 -1.23281 0.8873 0.25991 -1.99476 
0.8873 0.25991 -1.23281 0.89486 -0.42184 -1.46788 0.89486 0.42184 -1.46788 
0.89544 -0.20724 -2.00778 0.89544 -0.20724 -1.21979 0.89544 0.20724 -2.00778 
0.89544 0.20724 -1.21979 0.89592 -0.31031 -1.93165 0.89592 -0.31031 -1.29592 
0.89592 0.31031 -1.93165 0.89592 0.31031 -1.29592 0.89687 -0.36113 -1.86914 
0.89687 -0.36113 -1.35843 0.89687 0.36113 -1.86914 0.89687 0.36113 -1.35843 
0.90092 -0.15538 -2.019 0.90092 -0.15538 -1.20857 0.90092 0.15538 -2.019 
0.90092 0.15538 -1.20857 0.90211 -0.42526 -1.54064 0.90211 0.42526 -1.54064 
0.90374 -0.10282 -2.02934 0.90374 -0.10282 -1.19823 0.90374 0.10282 -2.02934 
0.90374 0.10282 -1.19823 0.90394 -0.05028 -2.03848 0.90394 -0.05028 -1.18908 
0.90394 0.05028 -2.03848 0.90394 0.05028 -1.18908 0.90399 0 -2.04134 
0.90399 0 -1.18623 0.90453 -0.4264 -1.61378 0.90453 0.4264 -1.61378 
0.90708 -0.25995 -1.94491 0.90708 -0.25995 -1.28266 0.90708 0.25995 -1.94491 
0.90708 0.25995 -1.28266 0.91106 -0.31178 -1.88353 0.91106 -0.31178 -1.34404 
0.91106 0.31178 -1.88353 0.91106 0.31178 -1.34404 0.91147 -0.368 -1.79763 
0.91147 -0.368 -1.42994 0.91147 0.368 -1.79763 0.91147 0.368 -1.42994 
0.91566 -0.20885 -1.95723 0.91566 -0.20885 -1.27034 0.91566 0.20885 -1.95723 
0.91566 0.20885 -1.27034 0.92133 -0.37262 -1.72467 0.92133 -0.37262 -1.50289 
0.92133 0.37262 -1.72467 0.92133 0.37262 -1.50289 0.92164 -0.15716 -1.96858 
0.92164 -0.15716 -1.25899 0.92164 0.15716 -1.96858 0.92164 0.15716 -1.25899 
0.92272 -0.26129 -1.89717 0.92272 -0.26129 -1.3304 0.92272 0.26129 -1.89717 
0.92272 0.26129 -1.3304 0.92388 -0.31246 -1.83473 0.92388 -0.31246 -1.39284 
0.92388 0 -1.99647 0.92388 0 -1.2311 0.92388 0.31246 -1.83473 
0.92388 0.31246 -1.39284 0.92501 -0.10502 -1.97892 0.92501 -0.10502 -1.24865 
0.92501 0.10502 -1.97892 0.92501 0.10502 -1.24865 0.92576 -0.05258 -1.98822 
0.92576 -0.05258 -1.23934 0.92576 0.05258 -1.98822 0.92576 0.05258 -1.23934 
0.92628 -0.37495 -1.65157 0.92628 -0.37495 -1.576 0.92628 0.37495 -1.65157 
0.92628 0.37495 -1.576 0.93178 -0.21026 -1.90972 0.93178 -0.21026 -1.31785 
0.93178 0.21026 -1.90972 0.93178 0.21026 -1.31785 0.93606 -0.26218 -1.84843 
0.93606 -0.26218 -1.37913 0.93606 0.26218 -1.84843 0.93606 0.26218 -1.37913 
0.93638 -0.31799 -1.76236 0.93638 -0.31799 -1.46521 0.93638 0.31799 -1.76236 
0.93638 0.31799 -1.46521 0.93819 -0.15744 -1.92201 0.93819 -0.15744 -1.30556 
0.93819 0.15744 -1.92201 0.93819 0.15744 -1.30556 0.94154 0 -1.95067 
0.94154 0 -1.27689 0.94196 -0.10531 -1.93256 0.94196 -0.10531 -1.295 
0.94196 0.10531 -1.93256 0.94196 0.10531 -1.295 0.94306 -0.05263 -1.94222 
0.94306 -0.05263 -1.28535 0.94306 0.05263 -1.94222 0.94306 0.05263 -1.28535 
0.94381 -0.32179 -1.68918 0.94381 -0.32179 -1.53838 0.94381 0.32179 -1.68918 
0.94381 0.32179 -1.53838 0.94555 -0.21115 -1.86147 0.94555 -0.21115 -1.3661 
0.94555 0.21115 -1.86147 0.94555 0.21115 -1.3661 0.9465 -0.32271 -1.61378 
0.9465 0.32271 -1.61378 0.94693 -0.26245 -1.79937 0.94693 -0.26245 -1.4282 
0.94693 0.26245 -1.79937 0.94693 0.26245 -1.4282 0.9525 -0.15848 -1.87384 
0.9525 -0.15848 -1.35373 0.9525 0.15848 -1.87384 0.9525 0.15848 -1.35373 
0.95661 -0.10535 -1.88543 0.95661 -0.10535 -1.34213 0.95661 0.10535 -1.88543 
0.95661 0.10535 -1.34213 0.95694 0 -1.90407 0.95694 0 -1.3235 
0.95694 -0.2115 -1.81259 0.95694 -0.2115 -1.41498 0.95694 0.2115 -1.81259 
0.95694 0.2115 -1.41498 0.95704 -0.26716 -1.72645 0.95704 -0.26716 -1.50111 
0.95704 0.26716 -1.72645 0.95704 0.26716 -1.50111 0.95815 -0.05275 -1.89515 
0.95815 -0.05275 -1.33241 0.95815 0.05275 -1.89515 0.95815 0.05275 -1.33241 
0.96257 -0.26838 -1.65157 0.96257 -0.26838 -1.576 0.96257 0.26838 -1.65157 
0.96257 0.26838 -1.576 0.96447 -0.15907 -1.82473 0.96447 -0.15907 -1.40283 
0.96447 0.15907 -1.82473 0.96447 0.15907 -1.40283 0.96593 -0.21132 -1.76321 
0.96593 -0.21132 -1.46435 0.96593 0.21132 -1.76321 0.96593 0.21132 -1.46435 
0.9691 -0.10595 -1.83653 0.9691 -0.10595 -1.39103 0.9691 0.10595 -1.83653 
0.9691 0.10595 -1.39103 0.97003 0 -1.85676 0.97003 0 -1.3708 
0.97083 -0.05279 -1.84767 0.97083 -0.05279 -1.3799 0.97083 0.05279 -1.84767 
0.97083 0.05279 -1.3799 0.97396 -0.15904 -1.77538 0.97396 -0.15904 -1.45219 
0.97396 0.15904 -1.77538 0.97396 0.15904 -1.45219 0.97415 -0.21312 -1.68871 
0.97415 -0.21312 -1.53886 0.97415 0.21312 -1.68871 0.97415 0.21312 -1.53886 
0.97689 -0.21372 -1.61378 0.97689 0.21372 -1.61378 0.97912 -0.10629 -1.78706 
0.97912 -0.10629 -1.4405 0.97912 0.10629 -1.78706 0.97912 0.10629 -1.4405 
0.98079 -0.15929 -1.72642 0.98079 -0.15929 -1.50115 0.98079 0 -1.80887 
0.98079 0 -1.41869 0.98079 0.15929 -1.72642 0.98079 0.15929 -1.50115 
0.9814 -0.05322 -1.79824 0.9814 -0.05322 -1.42933 0.9814 0.05322 -1.79824 
0.9814 0.05322 -1.42933 0.98631 -0.1605 -1.65154 0.98631 -0.1605 -1.57602 
0.98631 0.1605 -1.65154 0.98631 0.1605 -1.57602 0.98648 -0.10656 -1.73825 
0.98648 -0.10656 -1.48931 0.98648 0.10656 -1.73825 0.98648 0.10656 -1.48931 
0.98918 0 -1.76051 0.98918 0 -1.46705 0.98928 -0.05326 -1.74972 
0.98928 -0.05326 -1.47784 0.98928 0.05326 -1.74972 0.98928 0.05326 -1.47784 
0.99144 -0.10657 -1.68914 0.99144 -0.10657 -1.53842 0.99144 0.10657 -1.68914 
0.99144 0.10657 -1.53842 0.99427 -0.10688 -1.61378 0.99427 0.10688 -1.61378 
0.99479 -0.05337 -1.7006 0.99479 -0.05337 -1.52697 0.99479 0.05337 -1.7006 
0.99479 0.05337 -1.52697 0.99518 0 -1.7118 0.99518 0 -1.51577 
0.99786 -0.0534 -1.65154 0.99786 -0.0534 -1.57602 0.99786 0.0534 -1.65154 
0.99786 0.0534 -1.57602 0.9988 0 -1.66285 0.9988 0 -1.56472 
1 0 -1.61378 -1 1.26171 -1.00618 -0.9988 1.26171 -1.05525 
-0.9988 1.26171 -0.95711 -0.99786 1.20831 -1.04394 -0.99786 1.20831 -0.96842 
-0.99786 1.31511 -1.04394 -0.99786 1.31511 -0.96842 -0.99518 1.26171 -1.1042 
-0.99518 1.26171 -0.90816 -0.99479 1.20834 -1.093 -0.99479 1.20834 -0.91936 
-0.99479 1.31507 -1.093 -0.99479 1.31507 -0.91936 -0.99427 1.15483 -1.00618 
-0.99427 1.36859 -1.00618 -0.99144 1.15513 -1.08154 -0.99144 1.15513 -0.93082 
-0.99144 1.36828 -1.08154 -0.99144 1.36828 -0.93082 -0.98928 1.20845 -1.14212 
-0.98928 1.20845 -0.87024 -0.98928 1.31497 -1.14212 -0.98928 1.31497 -0.87024 
-0.98918 1.26171 -1.15291 -0.98918 1.26171 -0.85945 -0.98648 1.15515 -1.13065 
-0.98648 1.15515 -0.88171 -0.98648 1.36827 -1.13065 -0.98648 1.36827 -0.88171 
-0.98631 1.10121 -1.04394 -0.98631 1.10121 -0.96842 -0.98631 1.42221 -1.04394 
-0.98631 1.42221 -0.96842 -0.9814 1.20848 -1.19063 -0.9814 1.20848 -0.82172 
-0.9814 1.31493 -1.19063 -0.9814 1.31493 -0.82172 -0.98079 1.10242 -1.11881 
-0.98079 1.10242 -0.89354 -0.98079 1.26171 -1.20127 -0.98079 1.26171 -0.81109 
-0.98079 1.421 -1.11881 -0.98079 1.421 -0.89354 -0.97912 1.15542 -1.17946 
-0.97912 1.15542 -0.8329 -0.97912 1.368 -1.17946 -0.97912 1.368 -0.8329 
-0.97689 1.04798 -1.00618 -0.97689 1.47543 -1.00618 -0.97415 1.04858 -1.0811 
-0.97415 1.04858 -0.93125 -0.97415 1.47483 -1.0811 -0.97415 1.47483 -0.93125 
-0.97396 1.10267 -1.16777 -0.97396 1.10267 -0.84459 -0.97396 1.42075 -1.16777 
-0.97396 1.42075 -0.84459 -0.97083 1.20892 -1.24006 -0.97083 1.20892 -0.77229 
-0.97083 1.3145 -1.24006 -0.97083 1.3145 -0.77229 -0.97003 1.26171 -1.24916 
-0.97003 1.26171 -0.7632 -0.9691 1.15575 -1.22893 -0.9691 1.15575 -0.78343 
-0.9691 1.36766 -1.22893 -0.9691 1.36766 -0.78343 -0.96593 1.05038 -1.15561 
-0.96593 1.05038 -0.85675 -0.96593 1.47303 -1.15561 -0.96593 1.47303 -0.85675 
-0.96447 1.10264 -1.21713 -0.96447 1.10264 -0.79523 -0.96447 1.42078 -1.21713 
-0.96447 1.42078 -0.79523 -0.96257 0.99333 -1.04397 -0.96257 0.99333 -0.96839 
-0.96257 1.53008 -1.04397 -0.96257 1.53008 -0.96839 -0.95815 1.20896 -1.28755 
-0.95815 1.20896 -0.72481 -0.95815 1.31446 -1.28755 -0.95815 1.31446 -0.72481 
-0.95704 0.99454 -1.11885 -0.95704 0.99454 -0.89351 -0.95704 1.52887 -1.11885 
-0.95704 1.52887 -0.89351 -0.95694 1.0502 -1.20499 -0.95694 1.0502 -0.80737 
-0.95694 1.47321 -1.20499 -0.95694 1.47321 -0.80737 -0.95694 1.26171 -1.29646 
-0.95694 1.26171 -0.71589 -0.95661 1.15636 -1.27783 -0.95661 1.15636 -0.73453 
-0.95661 1.36705 -1.27783 -0.95661 1.36705 -0.73453 -0.9525 1.10322 -1.26623 
-0.9525 1.10322 -0.74612 -0.9525 1.42019 -1.26623 -0.9525 1.42019 -0.74612 
-0.94693 0.99925 -1.19176 -0.94693 0.99925 -0.82059 -0.94693 1.52416 -1.19176 
-0.94693 1.52416 -0.82059 -0.9465 0.939 -1.00618 -0.9465 1.58441 -1.00618 
-0.94555 1.05056 -1.25386 -0.94555 1.05056 -0.75849 -0.94555 1.47286 -1.25386 
-0.94555 1.47286 -0.75849 -0.94381 0.93992 -1.08158 -0.94381 0.93992 -0.93078 
-0.94381 1.58349 -1.08158 -0.94381 1.58349 -0.93078 -0.94306 1.20908 -1.33461 
-0.94306 1.20908 -0.67774 -0.94306 1.31433 -1.33461 -0.94306 1.31433 -0.67774 
-0.94196 1.1564 -1.32496 -0.94196 1.1564 -0.6874 -0.94196 1.36702 -1.32496 
-0.94196 1.36702 -0.6874 -0.94154 1.26171 -1.34307 -0.94154 1.26171 -0.66929 
-0.93819 1.10426 -1.3144 -0.93819 1.10426 -0.69795 -0.93819 1.41915 -1.3144 
-0.93819 1.41915 -0.69795 -0.93638 0.94372 -1.15475 -0.93638 0.94372 -0.8576 
-0.93638 1.57969 -1.15475 -0.93638 1.57969 -0.8576 -0.93606 0.99953 -1.24083 
-0.93606 0.99953 -0.77153 -0.93606 1.52389 -1.24083 -0.93606 1.52389 -0.77153 
-0.93178 1.05144 -1.30212 -0.93178 1.05144 -0.71024 -0.93178 1.47197 -1.30212 
-0.93178 1.47197 -0.71024 -0.92628 0.88676 -1.04396 -0.92628 0.88676 -0.96839 
-0.92628 1.63665 -1.04396 -0.92628 1.63665 -0.96839 -0.92576 1.20912 -1.38062 
-0.92576 1.20912 -0.63174 -0.92576 1.31429 -1.38062 -0.92576 1.31429 -0.63174 
-0.92501 1.15669 -1.37131 -0.92501 1.15669 -0.64104 -0.92501 1.36673 -1.37131 
-0.92501 1.36673 -0.64104 -0.92388 0.94925 -1.22712 -0.92388 0.94925 -0.78524 
-0.92388 1.26171 -1.38886 -0.92388 1.26171 -0.62349 -0.92388 1.57417 -1.22712 
-0.92388 1.57417 -0.78524 -0.92272 1.00042 -1.28956 -0.92272 1.00042 -0.72279 
-0.92272 1.523 -1.28956 -0.92272 1.523 -0.72279 -0.92164 1.10455 -1.36097 
-0.92164 1.10455 -0.65138 -0.92164 1.41886 -1.36097 -0.92164 1.41886 -0.65138 
-0.92133 0.88908 -1.11707 -0.92133 0.88908 -0.89529 -0.92133 1.63433 -1.11707 
-0.92133 1.63433 -0.89529 -0.91566 1.05286 -1.34962 -0.91566 1.05286 -0.66273 
-0.91566 1.47055 -1.34962 -0.91566 1.47055 -0.66273 -0.91147 0.89371 -1.19002 
-0.91147 0.89371 -0.82233 -0.91147 1.62971 -1.19002 -0.91147 1.62971 -0.82233 
-0.91106 0.94993 -1.27592 -0.91106 0.94993 -0.73643 -0.91106 1.57349 -1.27592 
-0.91106 1.57349 -0.73643 -0.90708 1.00176 -1.3373 -0.90708 1.00176 -0.67505 
-0.90708 1.52165 -1.3373 -0.90708 1.52165 -0.67505 -0.90453 0.83531 -1.00618 
-0.90453 1.68811 -1.00618 -0.90399 1.26171 -1.43373 -0.90399 1.26171 -0.57862 
-0.90394 1.21143 -1.43088 -0.90394 1.21143 -0.58148 -0.90394 1.31198 -1.43088 
-0.90394 1.31198 -0.58148 -0.90374 1.15888 -1.42173 -0.90374 1.15888 -0.59063 
-0.90374 1.36453 -1.42173 -0.90374 1.36453 -0.59063 -0.90211 0.83645 -1.07932 
-0.90211 0.83645 -0.93303 -0.90211 1.68697 -1.07932 -0.90211 1.68697 -0.93303 
-0.90092 1.10632 -0.60096 -0.90092 1.41709 -1.41139 -0.90092 1.41709 -0.60096 
-0.89687 0.90058 -1.26153 -0.89687 0.90058 -0.75082 -0.89687 1.62283 -1.26153 
-0.89592 0.9514 -0.68832 -0.89592 1.57201 -1.32404 -0.89544 1.05447 -0.61218 
-0.89544 1.46895 -1.40017 -0.89544 1.46895 -0.61218 -0.89486 0.83987 -1.15208 
-0.89486 0.83987 -0.86028 -0.89486 1.68355 -1.15208 -0.89486 1.68355 -0.86028 
-0.8873 1.0018 -0.6252 -0.8873 1.52161 -1.38715 -0.88281 0.84555 -1.22405 
-0.88281 0.84555 -0.78831 -0.88281 1.67787 -1.22405 -0.88222 0.90192 -0.70248 
-0.88222 1.62149 -1.30988 -0.88195 1.21148 -0.53752 -0.88195 1.31193 -1.47483 
-0.88195 1.31193 -0.53752 -0.88192 1.26171 -1.47757 -0.88192 1.26171 -0.53478 
-0.87975 1.16139 -0.54145 -0.87975 1.36203 -1.4709 -0.87975 1.36203 -0.54145 
-0.87742 1.10882 -0.55147 -0.87742 1.41459 -1.46088 -0.87742 1.41459 -0.55147 
-0.87655 0.95125 -0.63838 -0.87655 1.57216 -1.37397 -0.87414 0.77754 -1.04441 
-0.87414 0.77754 -0.96794 -0.87414 1.74588 -1.04441 -0.87414 1.74588 -0.96794 
-0.87257 1.05669 -0.5628 -0.87257 1.46672 -1.44956 -0.86917 0.77989 -1.11756 
-0.86917 0.77989 -0.8948 -0.86917 1.74352 -1.11756 -0.86603 0.85346 -0.7175 
-0.86603 1.66996 -1.29485 -0.86492 1.00396 -0.57551 -0.86492 1.51946 -1.43685 
-0.86321 0.90131 -0.65265 -0.86321 1.62211 -1.3597 -0.85926 0.7846 -1.19071 
-0.85926 0.7846 -0.82165 -0.85926 1.73881 -1.19071 -0.85773 1.26171 -0.49208 
-0.85771 1.21165 -0.49449 -0.85771 1.31176 -1.51787 -0.85771 1.31176 -0.49449 
-0.85565 1.16149 -0.49842 -0.85565 1.36193 -1.51394 -0.85565 1.36193 -0.49842 
-0.85467 0.95199 -0.58951 -0.85467 1.57142 -1.42285 -0.85144 1.11182 -0.50361 
-0.85144 1.4116 -1.50875 -0.84737 0.85263 -0.66762 -0.84737 1.67079 -1.34473 
-0.84711 1.05952 -0.51473 -0.84711 1.46389 -1.49762 -0.84461 0.79153 -0.75011 
-0.84461 1.73189 -1.26225 -0.8417 0.90196 -0.60353 -0.8417 1.62145 -1.40883 
-0.84119 0.72097 -1.00618 -0.84119 1.80245 -1.00618 -0.8398 1.00684 -0.52682 
-0.8398 1.51658 -1.48553 -0.83874 0.72254 -1.08243 -0.83874 0.72254 -0.92993 
-0.83874 1.80087 -1.08243 -0.83151 1.21171 -0.45292 -0.83151 1.31171 -0.45292 
-0.83147 0.80809 -0.68542 -0.83147 1.26171 -0.45061 -0.83097 0.72587 -1.15576 
-0.83097 0.72587 -0.8566 -0.83097 1.79754 -1.15576 -0.83005 0.95465 -0.54064 
-0.83005 1.56877 -1.47172 -0.82946 1.16183 -0.45661 -0.82631 0.85296 -0.61871 
-0.82533 1.1122 -0.46169 -0.82533 1.41121 -1.55067 -0.81914 1.06295 -0.46812 
-0.81914 1.46046 -1.54423 -0.81866 0.73211 -0.78409 -0.81792 0.90368 -0.55582 
-0.81225 1.01021 -0.47987 -0.81225 1.5132 -1.53249 -0.81086 0.80823 -0.63624 
-0.80787 0.7472 -0.71873 -0.80321 1.26171 -0.41048 -0.80296 0.6669 -1.04441 
-0.80296 0.6669 -0.96794 -0.80296 1.85652 -1.04441 -0.80295 0.95822 -0.49317 
-0.80291 0.85445 -0.57089 -0.80258 1.21235 -0.41168 -0.80067 1.1624 -0.41536 
-0.79855 0.67063 -1.12001 -0.79855 0.67063 -0.89235 -0.79855 1.85278 -1.12001 
-0.79671 1.11245 -0.42054 -0.79335 0.76466 -0.65471 -0.79126 0.90713 -0.508 
-0.79063 1.06312 -0.42698 -0.79063 1.46029 -1.58538 -0.78833 0.67554 -0.81925 
-0.78781 0.80962 -0.58788 -0.78299 1.01501 -0.43516 -0.7796 0.68864 -0.75355 
-0.77723 0.85709 -0.5243 -0.77417 0.9628 -0.44822 -0.77301 1.26171 -0.37178 
-0.77237 1.2124 -0.37292 -0.77074 0.76574 -0.60621 -0.76986 1.16322 -0.3756 
-0.76733 0.70464 -0.68855 -0.76597 1.11332 -0.38066 -0.76294 0.91119 -0.46298 
-0.76254 0.8121 -0.541 -0.76249 0.61471 -1.00618 -0.76031 0.61656 -1.08177 
-0.76031 0.61656 -0.93058 -0.76014 1.06379 -0.38729 -0.75378 0.6221 -0.85542 
-0.75257 1.01572 -0.39534 -0.75184 0.72335 -0.6255 -0.74934 0.86088 -0.47909 
-0.74716 0.63345 -0.78927 -0.74592 0.76824 -0.55886 -0.74318 0.96824 -0.40487 
-0.74014 1.21258 -0.33552 -0.73768 1.16334 -0.33823 -0.73714 0.64765 -0.72411 
-0.73454 0.81625 -0.4943 -0.73344 1.11457 -0.34254 -0.73235 0.91651 -0.41924 
-0.72774 1.06496 -0.34915 -0.72743 0.72562 -0.57786 -0.72377 0.66465 -0.66023 
-0.7201 1.01703 -0.35687 -0.71959 0.56836 -1.04438 -0.71959 0.56836 -0.96798 
-0.71933 0.86581 -0.43536 -0.71834 0.77207 -0.51197 -0.71519 0.5721 -0.8924 
-0.71082 0.96946 -0.36639 -0.70937 0.58001 -0.82706 -0.70711 0.68436 -0.59793 
-0.70484 0.82105 -0.45027 -0.7037 1.16369 -0.30248 -0.70144 0.59243 -0.76112 
-0.70019 0.72889 -0.53095 -0.69987 0.92284 -0.37741 -0.69945 1.11498 -0.30672 
-0.69352 1.06662 -0.31266 -0.68995 0.60778 -0.69577 -0.68862 0.77737 -0.46654 
-0.68728 0.87187 -0.39326 -0.68592 1.01873 -0.32026 -0.68023 0.68728 -0.55086 
-0.67666 0.97142 -0.32952 -0.67524 0.62586 -0.63234 -0.67472 0.52364 -1.00618 
-0.67296 0.8271 -0.40764 -0.67276 0.52578 -1.08237 -0.67276 0.52578 -0.92998 
-0.67085 0.73396 -0.48517 -0.66871 0.53181 -0.86444 -0.66795 1.16334 -0.2685 
-0.66577 0.92482 -0.34041 -0.66364 1.11457 -0.27274 -0.66174 0.54102 -0.79951 
-0.65935 0.64783 -0.5721 -0.65706 0.78315 -0.42372 -0.65703 1.06496 -0.27844 
-0.65328 0.87902 -0.3529 -0.65216 0.55435 -0.73356 -0.65136 0.69189 -0.50513 
-0.6493 1.01703 -0.28608 -0.63979 0.96946 -0.29536 -0.63969 0.74061 -0.44115 
-0.63957 0.57094 -0.66886 -0.63922 0.83415 -0.36696 -0.63083 0.65217 -0.52605 
-0.62877 0.92284 -0.30631 -0.62674 0.48341 -0.96798 -0.62553 0.59098 -0.60763 
-0.62403 0.4872 -0.90258 -0.62361 0.79031 -0.38257 -0.62056 0.69818 -0.46088 
-0.61889 1.06379 -0.24604 -0.61875 0.49453 -0.83712 -0.61292 0.87187 -0.3189 
-0.6111 0.50531 -0.77291 -0.61084 1.01572 -0.25361 -0.60876 0.61394 -0.54814 
-0.60651 0.7476 -0.39967 -0.6013 0.96824 -0.263 -0.60031 0.5199 -0.70727 
-0.60027 0.6583 -0.48122 -0.59854 0.8271 -0.33322 -0.58794 0.70614 -0.41824 
-0.58777 0.53758 -0.64539 -0.58694 0.91651 -0.27383 -0.58246 0.78315 -0.34912 
-0.57241 0.4522 -0.87565 -0.57081 0.86581 -0.28685 -0.56626 0.4609 -0.81109 
-0.56503 0.74061 -0.36649 -0.55796 0.9628 -0.23201 -0.55768 0.47303 -0.74736 
-0.5559 0.82105 -0.30134 -0.54671 0.48854 -0.68474 -0.54319 0.91119 -0.24324 
-0.53609 0.43389 -0.84086 -0.52862 0.44447 -0.77666 -0.52709 0.86088 -0.25683 
-0.51188 0.81625 -0.27164 -0.49824 0.41796 -0.80655 -0.49818 0.90713 -0.21492 
-0.48187 0.85709 -0.22895 0.48187 0.85709 -0.22895 0.49818 0.90713 -0.21492 
0.49824 0.41796 -0.80655 0.51188 0.81625 -0.27164 0.52709 0.86088 -0.25683 
0.52862 0.44447 -0.77666 0.53609 0.43389 -0.84086 0.54319 0.91119 -0.24324 
0.54671 0.48854 -0.68474 0.5559 0.82105 -0.30134 0.55768 0.47303 -0.74736 
0.55796 0.9628 -0.23201 0.56503 0.74061 -0.36649 0.56626 0.4609 -0.81109 
0.57081 0.86581 -0.28685 0.57241 0.4522 -0.87565 0.58246 0.78315 -0.34912 
0.58694 0.91651 -0.27383 0.58777 0.53758 -0.64539 0.58794 0.70614 -0.41824 
0.59854 0.8271 -0.33322 0.60027 0.6583 -0.48122 0.60031 0.5199 -0.70727 
0.6013 0.96824 -0.263 0.60651 0.7476 -0.39967 0.60876 0.61394 -0.54814 
0.61084 1.01572 -0.25361 0.6111 0.50531 -0.77291 0.61292 0.87187 -0.3189 
0.61875 0.49453 -0.83712 0.61889 1.06379 -0.24604 0.62056 0.69818 -0.46088 
0.62361 0.79031 -0.38257 0.62403 0.4872 -0.90258 0.62553 0.59098 -0.60763 
0.62674 0.48341 -0.96798 0.62877 0.92284 -0.30631 0.63083 0.65217 -0.52605 
0.63922 0.83415 -0.36696 0.63957 0.57094 -0.66886 0.63969 0.74061 -0.44115 
0.63979 0.96946 -0.29536 0.6493 1.01703 -0.28608 0.65136 0.69189 -0.50513 
0.65216 0.55435 -0.73356 0.65328 0.87902 -0.3529 0.65703 1.06496 -0.27844 
0.65706 0.78315 -0.42372 0.65935 0.64783 -0.5721 0.66174 0.54102 -0.79951 
0.66364 1.11457 -0.27274 0.66577 0.92482 -0.34041 0.66795 1.16334 -0.2685 
0.66871 0.53181 -0.86444 0.67085 0.73396 -0.48517 0.67276 0.52578 -1.08237 
0.67276 0.52578 -0.92998 0.67296 0.8271 -0.40764 0.67472 0.52364 -1.00618 
0.67524 0.62586 -0.63234 0.67666 0.97142 -0.32952 0.68023 0.68728 -0.55086 
0.68592 1.01873 -0.32026 0.68728 0.87187 -0.39326 0.68862 0.77737 -0.46654 
0.68995 0.60778 -0.69577 0.69352 1.06662 -0.31266 0.69945 1.11498 -0.30672 
0.69987 0.92284 -0.37741 0.70019 0.72889 -0.53095 0.70144 0.59243 -0.76112 
0.7037 1.16369 -0.30248 0.70484 0.82105 -0.45027 0.70711 0.68436 -0.59793 
0.70937 0.58001 -0.82706 0.71082 0.96946 -0.36639 0.71519 0.5721 -0.8924 
0.71834 0.77207 -0.51197 0.71933 0.86581 -0.43536 0.71959 0.56836 -1.04438 
0.71959 0.56836 -0.96798 0.7201 1.01703 -0.35687 0.72377 0.66465 -0.66023 
0.72743 0.72562 -0.57786 0.72774 1.06496 -0.34915 0.73235 0.91651 -0.41924 
0.73344 1.11457 -0.34254 0.73454 0.81625 -0.4943 0.73714 0.64765 -0.72411 
0.73768 1.16334 -0.33823 0.74014 1.21258 -0.33552 0.74318 0.96824 -0.40487 
0.74592 0.76824 -0.55886 0.74716 0.63345 -0.78927 0.74934 0.86088 -0.47909 
0.75184 0.72335 -0.6255 0.75257 1.01572 -0.39534 0.75378 0.6221 -0.85542 
0.76014 1.06379 -0.38729 0.76031 0.61656 -1.08177 0.76031 0.61656 -0.93058 
0.76249 0.61471 -1.00618 0.76254 0.8121 -0.541 0.76294 0.91119 -0.46298 
0.76597 1.11332 -0.38066 0.76733 0.70464 -0.68855 0.76986 1.16322 -0.3756 
0.77074 0.76574 -0.60621 0.77237 1.2124 -0.37292 0.77301 1.26171 -0.37178 
0.77417 0.9628 -0.44822 0.77723 0.85709 -0.5243 0.7796 0.68864 -0.75355 
0.78299 1.01501 -0.43516 0.78781 0.80962 -0.58788 0.78833 0.67554 -0.81925 
0.79063 1.06312 -0.42698 0.79063 1.46029 -1.58538 0.79126 0.90713 -0.508 
0.79335 0.76466 -0.65471 0.79671 1.11245 -0.42054 0.79855 0.67063 -1.12001 
0.79855 0.67063 -0.89235 0.79855 1.85278 -1.12001 0.80067 1.1624 -0.41536 
0.80258 1.21235 -0.41168 0.80291 0.85445 -0.57089 0.80295 0.95822 -0.49317 
0.80296 0.6669 -1.04441 0.80296 0.6669 -0.96794 0.80296 1.85652 -1.04441 
0.80321 1.26171 -0.41048 0.80787 0.7472 -0.71873 0.81086 0.80823 -0.63624 
0.81225 1.01021 -0.47987 0.81225 1.5132 -1.53249 0.81792 0.90368 -0.55582 
0.81866 0.73211 -0.78409 0.81914 1.06295 -0.46812 0.81914 1.46046 -1.54423 
0.82533 1.1122 -0.46169 0.82533 1.41121 -1.55067 0.82631 0.85296 -0.61871 
0.82946 1.16183 -0.45661 0.83005 0.95465 -0.54064 0.83005 1.56877 -1.47172 
0.83097 0.72587 -1.15576 0.83097 0.72587 -0.8566 0.83097 1.79754 -1.15576 
0.83147 0.80809 -0.68542 0.83147 1.26171 -0.45061 0.83151 1.21171 -0.45292 
0.83151 1.31171 -0.45292 0.83874 0.72254 -1.08243 0.83874 0.72254 -0.92993 
0.83874 1.80087 -1.08243 0.8398 1.00684 -0.52682 0.8398 1.51658 -1.48553 
0.84119 0.72097 -1.00618 0.84119 1.80245 -1.00618 0.8417 0.90196 -0.60353 
0.8417 1.62145 -1.40883 0.84461 0.79153 -0.75011 0.84461 1.73189 -1.26225 
0.84711 1.05952 -0.51473 0.84711 1.46389 -1.49762 0.84737 0.85263 -0.66762 
0.84737 1.67079 -1.34473 0.85144 1.11182 -0.50361 0.85144 1.4116 -1.50875 
0.85467 0.95199 -0.58951 0.85467 1.57142 -1.42285 0.85565 1.16149 -0.49842 
0.85565 1.36193 -1.51394 0.85565 1.36193 -0.49842 0.85771 1.21165 -0.49449 
0.85771 1.31176 -1.51787 0.85771 1.31176 -0.49449 0.85773 1.26171 -0.49208 
0.85926 0.7846 -1.19071 0.85926 0.7846 -0.82165 0.85926 1.73881 -1.19071 
0.86321 0.90131 -0.65265 0.86321 1.62211 -1.3597 0.86492 1.00396 -0.57551 
0.86492 1.51946 -1.43685 0.86603 0.85346 -0.7175 0.86603 1.66996 -1.29485 
0.86917 0.77989 -1.11756 0.86917 0.77989 -0.8948 0.86917 1.74352 -1.11756 
0.87257 1.05669 -0.5628 0.87257 1.46672 -1.44956 0.87414 0.77754 -1.04441 
0.87414 0.77754 -0.96794 0.87414 1.74588 -1.04441 0.87414 1.74588 -0.96794 
0.87655 0.95125 -0.63838 0.87655 1.57216 -1.37397 0.87742 1.10882 -0.55147 
0.87742 1.41459 -1.46088 0.87742 1.41459 -0.55147 0.87975 1.16139 -0.54145 
0.87975 1.36203 -1.4709 0.87975 1.36203 -0.54145 0.88192 1.26171 -1.47757 
0.88192 1.26171 -0.53478 0.88195 1.21148 -0.53752 0.88195 1.31193 -1.47483 
0.88195 1.31193 -0.53752 0.88222 0.90192 -0.70248 0.88222 1.62149 -1.30988 
0.88281 0.84555 -1.22405 0.88281 0.84555 -0.78831 0.88281 1.67787 -1.22405 
0.8873 1.0018 -0.6252 0.8873 1.52161 -1.38715 0.89486 0.83987 -1.15208 
0.89486 0.83987 -0.86028 0.89486 1.68355 -1.15208 0.89486 1.68355 -0.86028 
0.89544 1.05447 -0.61218 0.89544 1.46895 -1.40017 0.89544 1.46895 -0.61218 
0.89592 0.9514 -0.68832 0.89592 1.57201 -1.32404 0.89687 0.90058 -1.26153 
0.89687 0.90058 -0.75082 0.89687 1.62283 -1.26153 0.90092 1.10632 -0.60096 
0.90092 1.41709 -1.41139 0.90092 1.41709 -0.60096 0.90211 0.83645 -1.07932 
0.90211 0.83645 -0.93303 0.90211 1.68697 -1.07932 0.90211 1.68697 -0.93303 
0.90374 1.15888 -1.42173 0.90374 1.15888 -0.59063 0.90374 1.36453 -1.42173 
0.90374 1.36453 -0.59063 0.90394 1.21143 -1.43088 0.90394 1.21143 -0.58148 
0.90394 1.31198 -1.43088 0.90394 1.31198 -0.58148 0.90399 1.26171 -1.43373 
0.90399 1.26171 -0.57862 0.90453 0.83531 -1.00618 0.90453 1.68811 -1.00618 
0.90708 1.00176 -1.3373 0.90708 1.00176 -0.67505 0.90708 1.52165 -1.3373 
0.90708 1.52165 -0.67505 0.91106 0.94993 -1.27592 0.91106 0.94993 -0.73643 
0.91106 1.57349 -1.27592 0.91106 1.57349 -0.73643 0.91147 0.89371 -1.19002 
0.91147 0.89371 -0.82233 0.91147 1.62971 -1.19002 0.91147 1.62971 -0.82233 
0.91566 1.05286 -1.34962 0.91566 1.05286 -0.66273 0.91566 1.47055 -1.34962 
0.91566 1.47055 -0.66273 0.92133 0.88908 -1.11707 0.92133 0.88908 -0.89529 
0.92133 1.63433 -1.11707 0.92133 1.63433 -0.89529 0.92164 1.10455 -1.36097 
0.92164 1.10455 -0.65138 0.92164 1.41886 -1.36097 0.92164 1.41886 -0.65138 
0.92272 1.00042 -1.28956 0.92272 1.00042 -0.72279 0.92272 1.523 -1.28956 
0.92272 1.523 -0.72279 0.92388 0.94925 -1.22712 0.92388 0.94925 -0.78524 
0.92388 1.26171 -1.38886 0.92388 1.26171 -0.62349 0.92388 1.57417 -1.22712 
0.92388 1.57417 -0.78524 0.92501 1.15669 -1.37131 0.92501 1.15669 -0.64104 
0.92501 1.36673 -1.37131 0.92501 1.36673 -0.64104 0.92576 1.20912 -1.38062 
0.92576 1.20912 -0.63174 0.92576 1.31429 -1.38062 0.92576 1.31429 -0.63174 
0.92628 0.88676 -1.04396 0.92628 0.88676 -0.96839 0.92628 1.63665 -1.04396 
0.92628 1.63665 -0.96839 0.93178 1.05144 -1.30212 0.93178 1.05144 -0.71024 
0.93178 1.47197 -1.30212 0.93178 1.47197 -0.71024 0.93606 0.99953 -1.24083 
0.93606 0.99953 -0.77153 0.93606 1.52389 -1.24083 0.93606 1.52389 -0.77153 
0.93638 0.94372 -1.15475 0.93638 0.94372 -0.8576 0.93638 1.57969 -1.15475 
0.93638 1.57969 -0.8576 0.93819 1.10426 -1.3144 0.93819 1.10426 -0.69795 
0.93819 1.41915 -1.3144 0.93819 1.41915 -0.69795 0.94154 1.26171 -1.34307 
0.94154 1.26171 -0.66929 0.94196 1.1564 -1.32496 0.94196 1.1564 -0.6874 
0.94196 1.36702 -1.32496 0.94196 1.36702 -0.6874 0.94306 1.20908 -1.33461 
0.94306 1.20908 -0.67774 0.94306 1.31433 -1.33461 0.94306 1.31433 -0.67774 
0.94381 0.93992 -1.08158 0.94381 0.93992 -0.93078 0.94381 1.58349 -1.08158 
0.94381 1.58349 -0.93078 0.94555 1.05056 -1.25386 0.94555 1.05056 -0.75849 
0.94555 1.47286 -1.25386 0.94555 1.47286 -0.75849 0.9465 0.939 -1.00618 
0.9465 1.58441 -1.00618 0.94693 0.99925 -1.19176 0.94693 0.99925 -0.82059 
0.94693 1.52416 -1.19176 0.94693 1.52416 -0.82059 0.9525 1.10322 -1.26623 
0.9525 1.10322 -0.74612 0.9525 1.42019 -1.26623 0.9525 1.42019 -0.74612 
0.95661 1.15636 -1.27783 0.95661 1.15636 -0.73453 0.95661 1.36705 -1.27783 
0.95661 1.36705 -0.73453 0.95694 1.26171 -1.29646 0.95694 1.26171 -0.71589 
0.95694 1.0502 -1.20499 0.95694 1.0502 -0.80737 0.95694 1.47321 -1.20499 
0.95694 1.47321 -0.80737 0.95704 0.99454 -1.11885 0.95704 0.99454 -0.89351 
0.95704 1.52887 -1.11885 0.95704 1.52887 -0.89351 0.95815 1.20896 -1.28755 
0.95815 1.20896 -0.72481 0.95815 1.31446 -1.28755 0.95815 1.31446 -0.72481 
0.96257 0.99333 -1.04397 0.96257 0.99333 -0.96839 0.96257 1.53008 -1.04397 
0.96257 1.53008 -0.96839 0.96447 1.10264 -1.21713 0.96447 1.10264 -0.79523 
0.96447 1.42078 -1.21713 0.96447 1.42078 -0.79523 0.96593 1.05038 -1.15561 
0.96593 1.05038 -0.85675 0.96593 1.47303 -1.15561 0.96593 1.47303 -0.85675 
0.9691 1.15575 -1.22893 0.9691 1.15575 -0.78343 0.9691 1.36766 -1.22893 
0.9691 1.36766 -0.78343 0.97003 1.26171 -1.24916 0.97003 1.26171 -0.7632 
0.97083 1.20892 -1.24006 0.97083 1.20892 -0.77229 0.97083 1.3145 -1.24006 
0.97083 1.3145 -0.77229 0.97396 1.10267 -1.16777 0.97396 1.10267 -0.84459 
0.97396 1.42075 -1.16777 0.97396 1.42075 -0.84459 0.97415 1.04858 -1.0811 
0.97415 1.04858 -0.93125 0.97415 1.47483 -1.0811 0.97415 1.47483 -0.93125 
0.97689 1.04798 -1.00618 0.97689 1.47543 -1.00618 0.97912 1.15542 -1.17946 
0.97912 1.15542 -0.8329 0.97912 1.368 -1.17946 0.97912 1.368 -0.8329 
0.98079 1.10242 -1.11881 0.98079 1.10242 -0.89354 0.98079 1.26171 -1.20127 
0.98079 1.26171 -0.81109 0.98079 1.421 -1.11881 0.98079 1.421 -0.89354 
0.9814 1.20848 -1.19063 0.9814 1.20848 -0.82172 0.9814 1.31493 -1.19063 
0.9814 1.31493 -0.82172 0.98631 1.10121 -1.04394 0.98631 1.10121 -0.96842 
0.98631 1.42221 -1.04394 0.98631 1.42221 -0.96842 0.98648 1.15515 -1.13065 
0.98648 1.15515 -0.88171 0.98648 1.36827 -1.13065 0.98648 1.36827 -0.88171 
0.98918 1.26171 -1.15291 0.98918 1.26171 -0.85945 0.98928 1.20845 -1.14212 
0.98928 1.20845 -0.87024 0.98928 1.31497 -1.14212 0.98928 1.31497 -0.87024 
0.99144 1.15513 -1.08154 0.99144 1.15513 -0.93082 0.99144 1.36828 -1.08154 
0.99144 1.36828 -0.93082 0.99427 1.15483 -1.00618 0.99427 1.36859 -1.00618 
0.99479 1.20834 -1.093 0.99479 1.20834 -0.91936 0.99479 1.31507 -1.093 
0.99479 1.31507 -0.91936 0.99518 1.26171 -1.1042 0.99518 1.26171 -0.90816 
0.99786 1.20831 -1.04394 0.99786 1.20831 -0.96842 0.99786 1.31511 -1.04394 
0.99786 1.31511 -0.96842 0.9988 1.26171 -1.05525 0.9988 1.26171 -0.95711 
1 1.26171 -1.00618 -1 1.57332 0.3591 -0.9988 1.57332 0.31003 
-0.9988 1.57332 0.40817 -0.99786 1.51992 0.32134 -0.99786 1.51992 0.39686 
-0.99786 1.62672 0.32134 -0.99786 1.62672 0.39686 -0.99518 1.57332 0.26108 
-0.99518 1.57332 0.45712 -0.99479 1.51996 0.27228 -0.99479 1.51996 0.44592 
-0.99479 1.62669 0.27228 -0.99479 1.62669 0.44592 -0.99427 1.46644 0.3591 
-0.99427 1.6802 0.3591 -0.99144 1.46675 0.28374 -0.99144 1.46675 0.43446 
-0.99144 1.6799 0.28374 -0.99144 1.6799 0.43446 -0.98928 1.52006 0.22316 
-0.98928 1.52006 0.49504 -0.98928 1.62658 0.22316 -0.98928 1.62658 0.49504 
-0.98918 1.57332 0.21237 -0.98918 1.57332 0.50583 -0.98648 1.46676 0.23463 
-0.98648 1.46676 0.48357 -0.98648 1.67988 0.23463 -0.98648 1.67988 0.48357 
-0.98631 1.41282 0.32134 -0.98631 1.41282 0.39686 -0.98631 1.73382 0.32134 
-0.98631 1.73382 0.39686 -0.9814 1.5201 0.17464 -0.9814 1.5201 0.54356 
-0.9814 1.62655 0.17464 -0.9814 1.62655 0.54356 -0.98079 1.41403 0.24647 
-0.98079 1.41403 0.47174 -0.98079 1.57332 0.16401 -0.98079 1.57332 0.55419 
-0.98079 1.73261 0.24647 -0.98079 1.73261 0.47174 -0.97912 1.46703 0.18582 
-0.97912 1.46703 0.53238 -0.97912 1.67961 0.18582 -0.97912 1.67961 0.53238 
-0.97689 1.3596 0.3591 -0.97689 1.78705 0.3591 -0.97415 1.3602 0.28418 
-0.97415 1.3602 0.43403 -0.97415 1.78645 0.28418 -0.97415 1.78645 0.43403 
-0.97396 1.41428 0.19751 -0.97396 1.41428 0.52069 -0.97396 1.73236 0.19751 
-0.97396 1.73236 0.52069 -0.97083 1.52053 0.12522 -0.97083 1.52053 0.59298 
-0.97083 1.62611 0.12522 -0.97083 1.62611 0.59298 -0.97003 1.57332 0.11612 
-0.97003 1.57332 0.60208 -0.9691 1.46737 0.13635 -0.9691 1.46737 0.58185 
-0.9691 1.67928 0.13635 -0.9691 1.67928 0.58185 -0.96593 1.362 0.20967 
-0.96593 1.362 0.50853 -0.96593 1.78465 0.20967 -0.96593 1.78465 0.50853 
-0.96447 1.41425 0.14815 -0.96447 1.41425 0.57005 -0.96447 1.73239 0.14815 
-0.96447 1.73239 0.57005 -0.96257 1.30495 0.32131 -0.96257 1.30495 0.39689 
-0.96257 1.8417 0.32131 -0.96257 1.8417 0.39689 -0.95815 1.52057 0.07773 
-0.95815 1.52057 0.64047 -0.95815 1.62607 0.07773 -0.95815 1.62607 0.64047 
-0.95704 1.30616 0.24643 -0.95704 1.30616 0.47177 -0.95704 1.84049 0.24643 
-0.95704 1.84049 0.47177 -0.95694 1.36182 0.16029 -0.95694 1.36182 0.55791 
-0.95694 1.78483 0.16029 -0.95694 1.78483 0.55791 -0.95694 1.57332 0.06882 
-0.95694 1.57332 0.64939 -0.95661 1.46798 0.08745 -0.95661 1.46798 0.63075 
-0.95661 1.67867 0.08745 -0.95661 1.67867 0.63075 -0.9525 1.41484 0.09905 
-0.9525 1.41484 0.61916 -0.9525 1.73181 0.09905 -0.9525 1.73181 0.61916 
-0.94693 1.31087 0.17352 -0.94693 1.31087 0.54468 -0.94693 1.83578 0.17352 
-0.94693 1.83578 0.54468 -0.9465 1.25062 0.3591 -0.9465 1.89603 0.3591 
-0.94555 1.36217 0.11142 -0.94555 1.36217 0.60679 -0.94555 1.78447 0.11142 
-0.94555 1.78447 0.60679 -0.94381 1.25154 0.2837 -0.94381 1.25154 0.4345 
-0.94381 1.89511 0.2837 -0.94381 1.89511 0.4345 -0.94306 1.5207 0.03067 
-0.94306 1.5207 0.68754 -0.94306 1.62595 0.03067 -0.94306 1.62595 0.68754 
-0.94196 1.46801 0.04032 -0.94196 1.46801 0.67788 -0.94196 1.67863 0.04032 
-0.94196 1.67863 0.67788 -0.94154 1.57332 0.02221 -0.94154 1.57332 0.69599 
-0.93819 1.41588 0.05088 -0.93819 1.41588 0.66733 -0.93819 1.73077 0.05088 
-0.93819 1.73077 0.66733 -0.93638 1.25534 0.21053 -0.93638 1.25534 0.50767 
-0.93638 1.89131 0.21053 -0.93638 1.89131 0.50767 -0.93606 1.31114 0.12445 
-0.93606 1.31114 0.59375 -0.93606 1.8355 0.12445 -0.93606 1.8355 0.59375 
-0.93178 1.36306 0.06316 -0.93178 1.36306 0.65504 -0.93178 1.78359 0.06316 
-0.93178 1.78359 0.65504 -0.92628 1.19838 0.32132 -0.92628 1.19838 0.39689 
-0.92628 1.94827 0.32132 -0.92628 1.94827 0.39689 -0.92576 1.52074 -0.01534 
-0.92576 1.52074 0.73354 -0.92576 1.62591 -0.01534 -0.92576 1.62591 0.73354 
-0.92501 1.4683 -0.00603 -0.92501 1.4683 0.72424 -0.92501 1.67834 -0.00603 
-0.92501 1.67834 0.72424 -0.92388 1.26086 0.13816 -0.92388 1.26086 0.58004 
-0.92388 1.57332 -0.02358 -0.92388 1.57332 0.74178 -0.92388 1.88578 0.13816 
-0.92388 1.88578 0.58004 -0.92272 1.31203 0.07572 -0.92272 1.31203 0.64248 
-0.92272 1.83461 0.07572 -0.92272 1.83461 0.64248 -0.92164 1.41617 0.00431 
-0.92164 1.41617 0.71389 -0.92164 1.73048 0.00431 -0.92164 1.73048 0.71389 
-0.92133 1.2007 0.24821 -0.92133 1.2007 0.46999 -0.92133 1.94595 0.24821 
-0.92133 1.94595 0.46999 -0.91566 1.36448 0.01566 -0.91566 1.36448 0.70255 
-0.91566 1.78217 0.01566 -0.91566 1.78217 0.70255 -0.91147 1.20532 0.17526 
-0.91147 1.20532 0.54295 -0.91147 1.94132 0.17526 -0.91147 1.94132 0.54295 
-0.91106 1.26154 0.08936 -0.91106 1.26154 0.62885 -0.91106 1.8851 0.08936 
-0.91106 1.8851 0.62885 -0.90708 1.31338 0.02798 -0.90708 1.31338 0.69022 
-0.90708 1.83327 0.02798 -0.90708 1.83327 0.69022 -0.90453 1.14692 0.3591 
-0.90453 1.99972 0.3591 -0.90399 1.57332 -0.06845 -0.90399 1.57332 0.78666 
-0.90394 1.52305 -0.0656 -0.90394 1.52305 0.7838 -0.90394 1.6236 -0.0656 
-0.90394 1.6236 0.7838 -0.90374 1.4705 -0.05645 -0.90374 1.4705 0.77465 
-0.90374 1.67615 -0.05645 -0.90374 1.67615 0.77465 -0.90211 1.14806 0.28596 
-0.90211 1.14806 0.43225 -0.90211 1.99858 0.28596 -0.90211 1.99858 0.43225 
-0.90092 1.41794 -0.04611 -0.90092 1.41794 0.76431 -0.90092 1.72871 0.76431 
-0.89687 1.2122 0.10375 -0.89687 1.2122 0.61446 -0.89687 1.93445 0.10375 
-0.89687 1.93445 0.61446 -0.89592 1.26302 0.04124 -0.89592 1.26302 0.67696 
-0.89592 1.88363 0.04124 -0.89592 1.88363 0.67696 -0.89544 1.36608 -0.0349 
-0.89544 1.36608 0.7531 -0.89544 1.78056 0.7531 -0.89486 1.15148 0.2132 
-0.89486 1.15148 0.505 -0.89486 1.99516 0.2132 -0.89486 1.99516 0.505 
-0.8873 1.31342 -0.02188 -0.8873 1.31342 0.74008 -0.8873 1.83323 0.74008 
-0.88281 1.15716 0.14123 -0.88281 1.15716 0.57697 -0.88281 1.98948 0.14123 
-0.88281 1.98948 0.57697 -0.88222 1.21354 0.0554 -0.88222 1.21354 0.6628 
-0.88222 1.93311 0.0554 -0.88222 1.93311 0.6628 -0.88195 1.5231 -0.10955 
-0.87975 1.473 -0.10562 -0.87742 1.42044 -0.0956 -0.87655 1.26287 -0.00869 
-0.87655 1.26287 0.7269 -0.87655 1.88378 0.7269 -0.87414 1.08915 0.32087 
-0.87414 1.08915 0.39734 -0.87414 2.05749 0.32087 -0.87414 2.05749 0.39734 
-0.87257 1.36831 -0.08428 -0.86917 1.09151 0.24772 -0.86917 1.09151 0.47048 
-0.86917 2.05514 0.24772 -0.86917 2.05514 0.47048 -0.86603 1.16507 0.07043 
-0.86603 1.16507 0.64778 -0.86603 1.98157 0.07043 -0.86603 1.98157 0.64778 
-0.86492 1.31557 -0.07157 -0.86492 1.83107 0.78977 -0.86321 1.21292 0.00558 
-0.86321 1.21292 0.71263 -0.86321 1.93372 0.71263 -0.85926 1.09622 0.17457 
-0.85926 1.09622 0.54363 -0.85926 2.05043 0.17457 -0.85926 2.05043 0.54363 
-0.85467 1.26361 -0.05757 -0.85467 1.88304 0.77577 -0.85144 1.42343 -0.14347 
-0.84737 1.16424 0.02055 -0.84737 1.16424 0.69765 -0.84737 1.9824 0.69765 
-0.84711 1.37114 -0.13235 -0.84461 1.10314 0.10303 -0.84461 1.10314 0.61517 
-0.84461 2.0435 0.10303 -0.84461 2.0435 0.61517 -0.8417 1.21358 -0.04355 
-0.8417 1.21358 0.76175 -0.8417 1.93307 0.76175 -0.84119 1.03258 0.3591 
-0.84119 2.11406 0.3591 -0.8398 1.31845 -0.12026 -0.83874 1.03416 0.28285 
-0.83874 1.03416 0.43535 -0.83874 2.11249 0.28285 -0.83874 2.11249 0.43535 
-0.83147 1.1197 0.03834 -0.83147 1.1197 0.67986 -0.83147 2.02694 0.67986 
-0.83097 1.03749 0.20952 -0.83097 1.03749 0.50868 -0.83097 2.10916 0.20952 
-0.83005 1.26626 -0.10644 -0.82631 1.16457 -0.02837 -0.82631 1.16457 0.74657 
-0.82631 1.98207 0.74657 -0.81914 1.37457 -0.17896 -0.81866 1.04373 0.13701 
-0.81866 1.04373 0.58119 -0.81866 2.10292 0.13701 -0.81792 1.2153 -0.09126 
-0.81792 1.93135 0.80946 -0.81225 1.32183 -0.16721 -0.81086 1.11985 -0.01084 
-0.81086 1.11985 0.72904 -0.81086 2.0268 0.72904 -0.80787 1.05881 0.07166 
-0.80787 1.05881 0.64654 -0.80296 0.97851 0.32087 -0.80296 0.97851 0.39734 
-0.80295 1.26984 -0.15391 -0.80291 1.16606 -0.07619 -0.80291 1.98058 0.79439 
-0.79855 0.98225 0.24527 -0.79855 0.98225 0.47293 -0.79335 1.07627 0.00763 
-0.79335 1.07627 0.71057 -0.79126 1.21875 -0.13908 -0.78833 0.98716 0.17218 
-0.78833 0.98716 0.54603 -0.78833 2.15949 0.17218 -0.78781 1.12124 -0.05919 
-0.78781 2.02541 0.77739 -0.7796 1.00025 0.10647 -0.7796 1.00025 0.61173 
-0.77723 1.16871 -0.12277 -0.77417 1.27442 -0.19885 -0.77074 1.07735 -0.04086 
-0.76733 1.01626 0.04147 -0.76733 1.01626 0.67673 -0.76294 1.22281 -0.18409 
-0.76254 1.12372 -0.10608 -0.76249 0.92633 0.3591 -0.76031 0.92818 0.28351 
-0.76031 0.92818 0.4347 -0.75378 0.93372 0.20835 -0.75378 0.93372 0.50986 
-0.75184 1.03497 -0.02157 -0.75184 1.03497 0.73977 -0.74934 1.1725 -0.16799 
-0.74716 0.94507 0.1422 -0.74716 0.94507 0.576 -0.74592 1.07986 -0.08821 
-0.73714 0.95927 0.07704 -0.73714 0.95927 0.64117 -0.73454 1.12787 -0.15278 
-0.73235 1.22812 -0.22784 -0.72743 1.03724 -0.06922 -0.72377 0.97626 0.01316 
-0.72377 0.97626 0.70504 -0.71959 0.87997 0.3209 -0.71959 0.87997 0.3973 
-0.71933 1.17743 -0.21171 -0.71834 1.08369 -0.13511 -0.71519 0.88371 0.24532 
-0.71519 0.88371 0.47288 -0.70937 0.89163 0.17998 -0.70937 0.89163 0.53822 
-0.70711 0.99597 -0.04915 -0.70484 1.13267 -0.1968 -0.70144 0.90405 0.11404 
-0.70144 0.90405 0.60416 -0.70019 1.0405 -0.11613 -0.68995 0.9194 0.04869 
-0.68995 0.9194 0.66951 -0.68862 1.08898 -0.18054 -0.68728 1.18348 -0.25382 
-0.68023 0.99889 -0.09622 -0.67524 0.93748 -0.01473 -0.67524 0.93748 0.73294 
-0.67472 0.83525 0.3591 -0.67296 1.13872 -0.23943 -0.67276 0.8374 0.28291 
-0.67276 0.8374 0.43529 -0.67085 1.04557 -0.1619 -0.66871 0.84343 0.21736 
-0.66871 0.84343 0.50084 -0.66174 0.85264 0.15244 -0.66174 0.85264 0.56577 
-0.65935 0.95945 -0.07497 -0.65706 1.09477 -0.22336 -0.65216 0.86596 0.08648 
-0.65216 0.86596 0.63172 -0.65136 1.00351 -0.14194 -0.63969 1.05222 -0.20593 
-0.63957 0.88255 0.02178 -0.63957 0.88255 0.69642 -0.63083 0.96379 -0.12103 
-0.62674 0.79503 0.3209 -0.62674 0.79503 0.3973 -0.62553 0.9026 -0.03945 
-0.62403 0.79882 0.2555 -0.62403 0.79882 0.4627 -0.62056 1.0098 -0.18619 
-0.61875 0.80614 0.19005 -0.61875 0.80614 0.52816 -0.6111 0.81692 0.12583 
-0.6111 0.81692 0.59237 -0.60876 0.92555 -0.09894 -0.60031 0.83152 0.06019 
-0.60031 0.83152 0.65801 -0.60027 0.96992 -0.16585 -0.58794 1.01775 -0.22884 
-0.58777 0.84919 -0.00169 -0.57854 0.93129 -0.14397 -0.57735 0.75683 0.3591 
-0.57611 0.75857 0.4245 -0.57271 0.87027 -0.06246 -0.57241 0.76381 0.48963 
-0.56795 0.97762 -0.20885 -0.56626 0.77252 0.55419 -0.55768 0.78465 0.61792 
-0.55557 0.89443 -0.12095 -0.5466 0.93893 -0.1875 -0.54112 0.73837 0.4593 
-0.53609 0.74551 0.52442 -0.52862 0.75608 0.58861 -0.52393 0.90176 -0.16483 
-0.50443 0.72048 0.49401 -0.5 0.86622 -0.1409 -0.49824 0.72958 0.55873 
-0.48005 0.89443 -0.19647 0.48005 0.89443 -0.19647 0.49824 0.72958 0.55873 
0.5 0.86622 -0.1409 0.50443 0.72048 0.49401 0.52393 0.90176 -0.16483 
0.52862 0.75608 0.58861 0.53609 0.74551 0.52442 0.54112 0.73837 0.4593 
0.5466 0.93893 -0.1875 0.55557 0.89443 -0.12095 0.55768 0.78465 0.61792 
0.56626 0.77252 0.55419 0.56795 0.97762 -0.20885 0.57241 0.76381 0.48963 
0.57271 0.87027 -0.06246 0.57611 0.75857 0.4245 0.57735 0.75683 0.3591 
0.57854 0.93129 -0.14397 0.58777 0.84919 -0.00169 0.58794 1.01775 -0.22884 
0.60027 0.96992 -0.16585 0.60031 0.83152 0.06019 0.60031 0.83152 0.65801 
0.60876 0.92555 -0.09894 0.6111 0.81692 0.12583 0.6111 0.81692 0.59237 
0.61875 0.80614 0.19005 0.61875 0.80614 0.52816 0.62056 1.0098 -0.18619 
0.62403 0.79882 0.2555 0.62403 0.79882 0.4627 0.62553 0.9026 -0.03945 
0.62674 0.79503 0.3209 0.62674 0.79503 0.3973 0.63083 0.96379 -0.12103 
0.63957 0.88255 0.02178 0.63957 0.88255 0.69642 0.63969 1.05222 -0.20593 
0.65136 1.00351 -0.14194 0.65216 0.86596 0.08648 0.65216 0.86596 0.63172 
0.65706 1.09477 -0.22336 0.65935 0.95945 -0.07497 0.66174 0.85264 0.15244 
0.66174 0.85264 0.56577 0.66871 0.84343 0.21736 0.66871 0.84343 0.50084 
0.67085 1.04557 -0.1619 0.67276 0.8374 0.28291 0.67276 0.8374 0.43529 
0.67296 1.13872 -0.23943 0.67472 0.83525 0.3591 0.67524 0.93748 -0.01473 
0.67524 0.93748 0.73294 0.68023 0.99889 -0.09622 0.68728 1.18348 -0.25382 
0.68862 1.08898 -0.18054 0.68995 0.9194 0.04869 0.68995 0.9194 0.66951 
0.70019 1.0405 -0.11613 0.70144 0.90405 0.11404 0.70144 0.90405 0.60416 
0.70484 1.13267 -0.1968 0.70711 0.99597 -0.04915 0.70937 0.89163 0.17998 
0.70937 0.89163 0.53822 0.71519 0.88371 0.24532 0.71519 0.88371 0.47288 
0.71834 1.08369 -0.13511 0.71933 1.17743 -0.21171 0.71959 0.87997 0.3209 
0.71959 0.87997 0.3973 0.72377 0.97626 0.01316 0.72377 0.97626 0.70504 
0.72743 1.03724 -0.06922 0.73235 1.22812 -0.22784 0.73454 1.12787 -0.15278 
0.73714 0.95927 0.07704 0.73714 0.95927 0.64117 0.74592 1.07986 -0.08821 
0.74716 0.94507 0.1422 0.74716 0.94507 0.576 0.74934 1.1725 -0.16799 
0.75184 1.03497 -0.02157 0.75184 1.03497 0.73977 0.75378 0.93372 0.20835 
0.75378 0.93372 0.50986 0.76031 0.92818 0.28351 0.76031 0.92818 0.4347 
0.76249 0.92633 0.3591 0.76254 1.12372 -0.10608 0.76294 1.22281 -0.18409 
0.76733 1.01626 0.04147 0.76733 1.01626 0.67673 0.77074 1.07735 -0.04086 
0.77417 1.27442 -0.19885 0.77723 1.16871 -0.12277 0.7796 1.00025 0.10647 
0.7796 1.00025 0.61173 0.78781 1.12124 -0.05919 0.78781 2.02541 0.77739 
0.78833 0.98716 0.17218 0.78833 0.98716 0.54603 0.78833 2.15949 0.17218 
0.79126 1.21875 -0.13908 0.79335 1.07627 0.00763 0.79335 1.07627 0.71057 
0.79855 0.98225 0.24527 0.79855 0.98225 0.47293 0.80291 1.16606 -0.07619 
0.80291 1.98058 0.79439 0.80295 1.26984 -0.15391 0.80296 0.97851 0.32087 
0.80296 0.97851 0.39734 0.80787 1.05881 0.07166 0.80787 1.05881 0.64654 
0.81086 1.11985 -0.01084 0.81086 1.11985 0.72904 0.81086 2.0268 0.72904 
0.81225 1.32183 -0.16721 0.81792 1.2153 -0.09126 0.81792 1.93135 0.80946 
0.81866 1.04373 0.13701 0.81866 1.04373 0.58119 0.81866 2.10292 0.13701 
0.81914 1.37457 -0.17896 0.82631 1.16457 -0.02837 0.82631 1.16457 0.74657 
0.82631 1.98207 0.74657 0.83005 1.26626 -0.10644 0.83097 1.03749 0.20952 
0.83097 1.03749 0.50868 0.83097 2.10916 0.20952 0.83147 1.1197 0.03834 
0.83147 1.1197 0.67986 0.83147 2.02694 0.67986 0.83874 1.03416 0.28285 
0.83874 1.03416 0.43535 0.83874 2.11249 0.28285 0.83874 2.11249 0.43535 
0.8398 1.31845 -0.12026 0.84119 1.03258 0.3591 0.84119 2.11406 0.3591 
0.8417 1.21358 -0.04355 0.8417 1.21358 0.76175 0.8417 1.93307 0.76175 
0.84461 1.10314 0.10303 0.84461 1.10314 0.61517 0.84461 2.0435 0.10303 
0.84461 2.0435 0.61517 0.84711 1.37114 -0.13235 0.84737 1.16424 0.02055 
0.84737 1.16424 0.69765 0.84737 1.9824 0.69765 0.85144 1.42343 -0.14347 
0.85467 1.26361 -0.05757 0.85467 1.88304 0.77577 0.85926 1.09622 0.17457 
0.85926 1.09622 0.54363 0.85926 2.05043 0.17457 0.85926 2.05043 0.54363 
0.86321 1.21292 0.00558 0.86321 1.21292 0.71263 0.86321 1.93372 0.71263 
0.86492 1.31557 -0.07157 0.86492 1.83107 0.78977 0.86603 1.16507 0.07043 
0.86603 1.16507 0.64778 0.86603 1.98157 0.07043 0.86603 1.98157 0.64778 
0.86917 1.09151 0.24772 0.86917 1.09151 0.47048 0.86917 2.05514 0.24772 
0.86917 2.05514 0.47048 0.87257 1.36831 -0.08428 0.87414 1.08915 0.32087 
0.87414 1.08915 0.39734 0.87414 2.05749 0.32087 0.87414 2.05749 0.39734 
0.87655 1.26287 -0.00869 0.87655 1.26287 0.7269 0.87655 1.88378 0.7269 
0.87742 1.42044 -0.0956 0.87975 1.473 -0.10562 0.88195 1.5231 -0.10955 
0.88222 1.21354 0.0554 0.88222 1.21354 0.6628 0.88222 1.93311 0.0554 
0.88222 1.93311 0.6628 0.88281 1.15716 0.14123 0.88281 1.15716 0.57697 
0.88281 1.98948 0.14123 0.88281 1.98948 0.57697 0.8873 1.31342 -0.02188 
0.8873 1.31342 0.74008 0.8873 1.83323 0.74008 0.89486 1.15148 0.2132 
0.89486 1.15148 0.505 0.89486 1.99516 0.2132 0.89486 1.99516 0.505 
0.89544 1.36608 -0.0349 0.89544 1.36608 0.7531 0.89544 1.78056 0.7531 
0.89592 1.26302 0.04124 0.89592 1.26302 0.67696 0.89592 1.88363 0.04124 
0.89592 1.88363 0.67696 0.89687 1.2122 0.10375 0.89687 1.2122 0.61446 
0.89687 1.93445 0.10375 0.89687 1.93445 0.61446 0.90092 1.41794 -0.04611 
0.90092 1.41794 0.76431 0.90092 1.72871 0.76431 0.90211 1.14806 0.28596 
0.90211 1.14806 0.43225 0.90211 1.99858 0.28596 0.90211 1.99858 0.43225 
0.90374 1.4705 -0.05645 0.90374 1.4705 0.77465 0.90374 1.67615 -0.05645 
0.90374 1.67615 0.77465 0.90394 1.52305 -0.0656 0.90394 1.52305 0.7838 
0.90394 1.6236 -0.0656 0.90394 1.6236 0.7838 0.90399 1.57332 -0.06845 
0.90399 1.57332 0.78666 0.90453 1.14692 0.3591 0.90453 1.99972 0.3591 
0.90708 1.31338 0.02798 0.90708 1.31338 0.69022 0.90708 1.83327 0.02798 
0.90708 1.83327 0.69022 0.91106 1.26154 0.08936 0.91106 1.26154 0.62885 
0.91106 1.8851 0.08936 0.91106 1.8851 0.62885 0.91147 1.20532 0.17526 
0.91147 1.20532 0.54295 0.91147 1.94132 0.17526 0.91147 1.94132 0.54295 
0.91566 1.36448 0.01566 0.91566 1.36448 0.70255 0.91566 1.78217 0.01566 
0.91566 1.78217 0.70255 0.92133 1.2007 0.24821 0.92133 1.2007 0.46999 
0.92133 1.94595 0.24821 0.92133 1.94595 0.46999 0.92164 1.41617 0.00431 
0.92164 1.41617 0.71389 0.92164 1.73048 0.00431 0.92164 1.73048 0.71389 
0.92272 1.31203 0.07572 0.92272 1.31203 0.64248 0.92272 1.83461 0.07572 
0.92272 1.83461 0.64248 0.92388 1.26086 0.13816 0.92388 1.26086 0.58004 
0.92388 1.57332 -0.02358 0.92388 1.57332 0.74178 0.92388 1.88578 0.13816 
0.92388 1.88578 0.58004 0.92501 1.4683 -0.00603 0.92501 1.4683 0.72424 
0.92501 1.67834 -0.00603 0.92501 1.67834 0.72424 0.92576 1.52074 -0.01534 
0.92576 1.52074 0.73354 0.92576 1.62591 -0.01534 0.92576 1.62591 0.73354 
0.92628 1.19838 0.32132 0.92628 1.19838 0.39689 0.92628 1.94827 0.32132 
0.92628 1.94827 0.39689 0.93178 1.36306 0.06316 0.93178 1.36306 0.65504 
0.93178 1.78359 0.06316 0.93178 1.78359 0.65504 0.93606 1.31114 0.12445 
0.93606 1.31114 0.59375 0.93606 1.8355 0.12445 0.93606 1.8355 0.59375 
0.93638 1.25534 0.21053 0.93638 1.25534 0.50767 0.93638 1.89131 0.21053 
0.93638 1.89131 0.50767 0.93819 1.41588 0.05088 0.93819 1.41588 0.66733 
0.93819 1.73077 0.05088 0.93819 1.73077 0.66733 0.94154 1.57332 0.02221 
0.94154 1.57332 0.69599 0.94196 1.46801 0.04032 0.94196 1.46801 0.67788 
0.94196 1.67863 0.04032 0.94196 1.67863 0.67788 0.94306 1.5207 0.03067 
0.94306 1.5207 0.68754 0.94306 1.62595 0.03067 0.94306 1.62595 0.68754 
0.94381 1.25154 0.2837 0.94381 1.25154 0.4345 0.94381 1.89511 0.2837 
0.94381 1.89511 0.4345 0.94555 1.36217 0.11142 0.94555 1.36217 0.60679 
0.94555 1.78447 0.11142 0.94555 1.78447 0.60679 0.9465 1.25062 0.3591 
0.9465 1.89603 0.3591 0.94693 1.31087 0.17352 0.94693 1.31087 0.54468 
0.94693 1.83578 0.17352 0.94693 1.83578 0.54468 0.9525 1.41484 0.09905 
0.9525 1.41484 0.61916 0.9525 1.73181 0.09905 0.9525 1.73181 0.61916 
0.95661 1.46798 0.08745 0.95661 1.46798 0.63075 0.95661 1.67867 0.08745 
0.95661 1.67867 0.63075 0.95694 1.57332 0.06882 0.95694 1.57332 0.64939 
0.95694 1.36182 0.16029 0.95694 1.36182 0.55791 0.95694 1.78483 0.16029 
0.95694 1.78483 0.55791 0.95704 1.30616 0.24643 0.95704 1.30616 0.47177 
0.95704 1.84049 0.24643 0.95704 1.84049 0.47177 0.95815 1.52057 0.07773 
0.95815 1.52057 0.64047 0.95815 1.62607 0.07773 0.95815 1.62607 0.64047 
0.96257 1.30495 0.32131 0.96257 1.30495 0.39689 0.96257 1.8417 0.32131 
0.96257 1.8417 0.39689 0.96447 1.41425 0.14815 0.96447 1.41425 0.57005 
0.96447 1.73239 0.14815 0.96447 1.73239 0.57005 0.96593 1.362 0.20967 
0.96593 1.362 0.50853 0.96593 1.78465 0.20967 0.96593 1.78465 0.50853 
0.9691 1.46737 0.13635 0.9691 1.46737 0.58185 0.9691 1.67928 0.13635 
0.9691 1.67928 0.58185 0.97003 1.57332 0.11612 0.97003 1.57332 0.60208 
0.97083 1.52053 0.12522 0.97083 1.52053 0.59298 0.97083 1.62611 0.12522 
0.97083 1.62611 0.59298 0.97396 1.41428 0.19751 0.97396 1.41428 0.52069 
0.97396 1.73236 0.19751 0.97396 1.73236 0.52069 0.97415 1.3602 0.28418 
0.97415 1.3602 0.43403 0.97415 1.78645 0.28418 0.97415 1.78645 0.43403 
0.97689 1.3596 0.3591 0.97689 1.78705 0.3591 0.97912 1.46703 0.18582 
0.97912 1.46703 0.53238 0.97912 1.67961 0.18582 0.97912 1.67961 0.53238 
0.98079 1.41403 0.24647 0.98079 1.41403 0.47174 0.98079 1.57332 0.16401 
0.98079 1.57332 0.55419 0.98079 1.73261 0.24647 0.98079 1.73261 0.47174 
0.9814 1.5201 0.17464 0.9814 1.5201 0.54356 0.9814 1.62655 0.17464 
0.9814 1.62655 0.54356 0.98631 1.41282 0.32134 0.98631 1.41282 0.39686 
0.98631 1.73382 0.32134 0.98631 1.73382 0.39686 0.98648 1.46676 0.23463 
0.98648 1.46676 0.48357 0.98648 1.67988 0.23463 0.98648 1.67988 0.48357 
0.98918 1.57332 0.21237 0.98918 1.57332 0.50583 0.98928 1.52006 0.22316 
0.98928 1.52006 0.49504 0.98928 1.62658 0.22316 0.98928 1.62658 0.49504 
0.99144 1.46675 0.28374 0.99144 1.46675 0.43446 0.99144 1.6799 0.28374 
0.99144 1.6799 0.43446 0.99427 1.46644 0.3591 0.99427 1.6802 0.3591 
0.99479 1.51996 0.27228 0.99479 1.51996 0.44592 0.99479 1.62669 0.27228 
0.99479 1.62669 0.44592 0.99518 1.57332 0.26108 0.99518 1.57332 0.45712 
0.99786 1.51992 0.32134 0.99786 1.51992 0.39686 0.99786 1.62672 0.32134 
0.99786 1.62672 0.39686 0.9988 1.57332 0.31003 0.9988 1.57332 0.40817 
1 1.57332 0.3591 -1 0.70019 1.45397 -0.9988 0.70019 1.4049 
-0.9988 0.70019 1.50304 -0.99786 0.64679 1.41621 -0.99786 0.64679 1.49173 
-0.99786 0.7536 1.41621 -0.99786 0.7536 1.49173 -0.99518 0.70019 1.35595 
-0.99518 0.70019 1.55199 -0.99479 0.64683 1.36715 -0.99479 0.64683 1.54079 
-0.99479 0.75356 1.36715 -0.99479 0.75356 1.54079 -0.99427 0.59332 1.45397 
-0.99427 0.80707 1.45397 -0.99144 0.59362 1.37861 -0.99144 0.59362 1.52933 
-0.99144 0.80677 1.37861 -0.99144 0.80677 1.52933 -0.98928 0.64694 1.31803 
-0.98928 0.64694 1.58991 -0.98928 0.75345 1.31803 -0.98928 0.75345 1.58991 
-0.98918 0.70019 1.30724 -0.98918 0.70019 1.6007 -0.98648 0.59363 1.3295 
-0.98648 0.59363 1.57844 -0.98648 0.80676 1.3295 -0.98648 0.80676 1.57844 
-0.98631 0.5397 1.41621 -0.98631 0.5397 1.49173 -0.98631 0.86069 1.41621 
-0.98631 0.86069 1.49173 -0.9814 0.64697 1.26951 -0.9814 0.64697 1.63843 
-0.9814 0.75342 1.26951 -0.9814 0.75342 1.63843 -0.98079 0.5409 1.34133 
-0.98079 0.5409 1.5666 -0.98079 0.70019 1.25888 -0.98079 0.70019 1.64906 
-0.98079 0.85948 1.34133 -0.98079 0.85948 1.5666 -0.97912 0.59391 1.28069 
-0.97912 0.59391 1.62725 -0.97912 0.80648 1.28069 -0.97912 0.80648 1.62725 
-0.97689 0.48647 1.45397 -0.97689 0.91392 1.45397 -0.97415 0.48707 1.37904 
-0.97415 0.48707 1.52889 -0.97415 0.91332 1.37904 -0.97415 0.91332 1.52889 
-0.97396 0.54115 1.29238 -0.97396 0.54115 1.61556 -0.97396 0.85923 1.29238 
-0.97396 0.85923 1.61556 -0.97083 0.6474 1.22009 -0.97083 0.6474 1.68785 
-0.97083 0.75298 1.22009 -0.97083 0.75298 1.68785 -0.97003 0.70019 1.21099 
-0.97003 0.70019 1.69695 -0.9691 0.59424 1.23122 -0.9691 0.59424 1.67672 
-0.9691 0.80615 1.23122 -0.9691 0.80615 1.67672 -0.96593 0.48887 1.30454 
-0.96593 0.48887 1.6034 -0.96593 0.91152 1.30454 -0.96593 0.91152 1.6034 
-0.96447 0.54112 1.24302 -0.96447 0.54112 1.66492 -0.96447 0.85926 1.24302 
-0.96447 0.85926 1.66492 -0.96257 0.43182 1.41618 -0.96257 0.43182 1.49176 
-0.96257 0.96857 1.41618 -0.96257 0.96857 1.49176 -0.95815 0.64744 1.1726 
-0.95815 0.64744 1.73534 -0.95815 0.75294 1.1726 -0.95815 0.75294 1.73534 
-0.95704 0.43303 1.3413 -0.95704 0.43303 1.56664 -0.95704 0.96736 1.3413 
-0.95704 0.96736 1.56664 -0.95694 0.48869 1.25516 -0.95694 0.48869 1.65278 
-0.95694 0.9117 1.25516 -0.95694 0.9117 1.65278 -0.95694 0.70019 1.16368 
-0.95694 0.70019 1.74425 -0.95661 0.59485 1.18232 -0.95661 0.59485 1.72562 
-0.95661 0.80554 1.18232 -0.95661 0.80554 1.72562 -0.9525 0.54171 1.19391 
-0.9525 0.54171 1.71402 -0.9525 0.85868 1.19391 -0.9525 0.85868 1.71402 
-0.94693 0.43774 1.26839 -0.94693 0.43774 1.63955 -0.94693 0.96265 1.26839 
-0.94693 0.96265 1.63955 -0.9465 0.37749 1.45397 -0.9465 1.0229 1.45397 
-0.94555 0.48905 1.20628 -0.94555 0.48905 1.70165 -0.94555 0.91134 1.20628 
-0.94555 0.91134 1.70165 -0.94381 0.37841 1.37857 -0.94381 0.37841 1.52937 
-0.94381 1.02198 1.37857 -0.94381 1.02198 1.52937 -0.94306 0.64757 1.12553 
-0.94306 0.64757 1.7824 -0.94306 0.75282 1.12553 -0.94306 0.75282 1.7824 
-0.94196 0.59488 1.13519 -0.94196 0.59488 1.77275 -0.94196 0.80551 1.13519 
-0.94196 0.80551 1.77275 -0.94154 0.70019 1.11708 -0.94154 0.70019 1.79086 
-0.93819 0.54275 1.14574 -0.93819 0.54275 1.76219 -0.93819 0.85764 1.14574 
-0.93819 0.85764 1.76219 -0.93638 0.38221 1.3054 -0.93638 0.38221 1.60254 
-0.93638 1.01818 1.3054 -0.93638 1.01818 1.60254 -0.93606 0.43801 1.21932 
-0.93606 0.43801 1.68862 -0.93606 0.96237 1.21932 -0.93606 0.96237 1.68862 
-0.93178 0.48993 1.15803 -0.93178 0.48993 1.74991 -0.93178 0.91046 1.15803 
-0.93178 0.91046 1.74991 -0.92628 0.32525 1.41618 -0.92628 0.32525 1.49175 
-0.92628 1.07514 1.41618 -0.92628 1.07514 1.49175 -0.92576 0.64761 1.07953 
-0.92576 0.64761 1.82841 -0.92576 0.75278 1.07953 -0.92576 0.75278 1.82841 
-0.92501 0.59518 1.08883 -0.92501 0.59518 1.8191 -0.92501 0.80521 1.08883 
-0.92501 0.80521 1.8191 -0.92388 0.38773 1.23303 -0.92388 0.38773 1.67491 
-0.92388 0.70019 1.07129 -0.92388 0.70019 1.83665 -0.92388 1.01265 1.23303 
-0.92388 1.01265 1.67491 -0.92272 0.4389 1.17059 -0.92272 0.4389 1.73735 
-0.92272 0.96148 1.17059 -0.92272 0.96148 1.73735 -0.92164 0.54304 1.09918 
-0.92164 0.54304 1.80876 -0.92164 0.85735 1.09918 -0.92164 0.85735 1.80876 
-0.92133 0.32757 1.34308 -0.92133 0.32757 1.56486 -0.92133 1.07282 1.34308 
-0.92133 1.07282 1.56486 -0.91566 0.49135 1.11052 -0.91566 0.49135 1.79741 
-0.91566 0.90904 1.11052 -0.91566 0.90904 1.79741 -0.91147 0.3322 1.27012 
-0.91147 0.3322 1.63781 -0.91147 1.06819 1.27012 -0.91147 1.06819 1.63781 
-0.91106 0.38841 1.18422 -0.91106 0.38841 1.72371 -0.91106 1.01197 1.18422 
-0.91106 1.01197 1.72371 -0.90708 0.44025 1.12285 -0.90708 0.44025 1.78509 
-0.90708 0.96014 1.12285 -0.90708 0.96014 1.78509 -0.90453 0.27379 1.45397 
-0.90453 1.1266 1.45397 -0.90399 0.70019 1.02641 -0.90399 0.70019 1.88152 
-0.90394 0.64992 1.02927 -0.90394 0.64992 1.87867 -0.90394 0.75047 1.02927 
-0.90394 0.75047 1.87867 -0.90374 0.59737 1.03842 -0.90374 0.59737 1.86952 
-0.90374 0.80302 1.03842 -0.90374 0.80302 1.86952 -0.90211 0.27493 1.38082 
-0.90211 0.27493 1.52711 -0.90211 1.12545 1.52711 -0.90092 0.54481 1.04876 
-0.90092 0.54481 1.85918 -0.90092 0.85558 1.04876 -0.90092 0.85558 1.85918 
-0.89687 0.33907 1.19861 -0.89687 1.06132 1.19861 -0.89687 1.06132 1.70932 
-0.89592 0.38989 1.13611 -0.89592 1.0105 1.13611 -0.89592 1.0105 1.77183 
-0.89544 0.49295 1.05997 -0.89544 0.49295 1.84797 -0.89544 0.90743 1.05997 
-0.89544 0.90743 1.84797 -0.89486 0.27836 1.30807 -0.89486 1.12203 1.59987 
-0.8873 0.44029 1.07299 -0.8873 0.9601 1.07299 -0.8873 0.9601 1.83495 
-0.88281 0.28404 1.2361 -0.88281 1.11635 1.67184 -0.88222 0.34041 1.15027 
-0.88222 1.05998 1.75767 -0.88195 0.64997 0.98532 -0.88195 0.64997 1.92262 
-0.88195 0.75042 0.98532 -0.88195 0.75042 1.92262 -0.88192 0.70019 0.98257 
-0.88192 0.70019 1.92537 -0.87975 0.59988 0.98924 -0.87975 0.59988 1.91869 
-0.87975 0.80051 0.98924 -0.87975 0.80051 1.91869 -0.87742 0.54731 0.99926 
-0.87742 0.54731 1.90867 -0.87742 0.85308 0.99926 -0.87742 0.85308 1.90867 
-0.87655 0.38974 1.08617 -0.87655 1.01065 1.08617 -0.87655 1.01065 1.82176 
-0.87414 0.21603 1.41573 -0.87414 0.21603 1.4922 -0.87257 0.49518 1.01059 
-0.87257 0.49518 1.89735 -0.87257 0.90521 1.01059 -0.87257 0.90521 1.89735 
-0.86917 0.21838 1.34259 -0.86603 0.29195 1.16529 -0.86603 1.10844 1.74264 
-0.86492 0.44244 1.0233 -0.86492 0.95795 1.0233 -0.86492 0.95795 1.88464 
-0.86321 0.33979 1.10044 -0.86321 1.0606 1.80749 -0.85926 0.22309 1.26944 
-0.85926 1.1773 1.6385 -0.85773 0.70019 0.93987 -0.85773 0.70019 1.96807 
-0.85771 0.65014 0.94228 -0.85771 0.65014 1.96566 -0.85771 0.75025 0.94228 
-0.85771 0.75025 1.96566 -0.85565 0.59997 0.94621 -0.85565 0.59997 1.96173 
-0.85565 0.80041 0.94621 -0.85565 0.80041 1.96173 -0.85467 0.39048 1.0373 
-0.85467 1.00991 1.0373 -0.85467 1.00991 1.87064 -0.85144 0.5503 0.9514 
-0.85144 0.5503 1.95654 -0.85144 0.85008 0.9514 -0.85144 0.85008 1.95654 
-0.84737 0.29112 1.11542 -0.84737 1.10927 1.79252 -0.84711 0.49801 0.96252 
-0.84711 0.90238 0.96252 -0.84711 0.90238 1.94542 -0.84461 0.23001 1.1979 
-0.84461 1.17037 1.71004 -0.8417 0.34045 1.05132 -0.8417 1.05994 1.85662 
-0.8398 0.44532 0.97461 -0.8398 0.95506 0.97461 -0.8398 0.95506 1.93333 
-0.83874 0.16103 1.37772 -0.83151 0.65019 0.90071 -0.83151 0.65019 2.00723 
-0.83151 0.7502 0.90071 -0.83151 0.7502 2.00723 -0.83147 0.24657 1.13321 
-0.83147 0.70019 0.8984 -0.83147 0.70019 2.00954 -0.83147 1.15382 1.77473 
-0.83097 0.16436 1.30439 -0.83005 0.39313 0.98843 -0.83005 1.00725 0.98843 
-0.82946 0.60032 0.9044 -0.82946 0.60032 2.00353 -0.82946 0.80007 0.9044 
-0.82946 0.80007 2.00353 -0.82631 0.29145 1.0665 -0.82631 1.10894 1.84144 
-0.82533 0.55069 0.90948 -0.82533 0.8497 0.90948 -0.81914 0.50144 0.91591 
-0.81914 0.89895 0.91591 -0.81866 0.1706 1.23188 -0.81792 0.34217 1.00361 
-0.81225 0.4487 0.92766 -0.81225 0.95169 0.92766 -0.81086 0.24672 1.08403 
-0.81086 1.15367 1.82391 -0.80787 0.18568 1.16653 -0.80787 1.2147 1.74141 
-0.80321 0.70019 0.85827 -0.80321 0.70019 2.04967 -0.80295 0.39671 0.94096 
-0.80291 0.29293 1.01868 -0.80258 0.65083 0.85947 -0.80258 0.65083 2.04846 
-0.80258 0.74956 0.85947 -0.80067 0.60089 0.86315 -0.80067 0.60089 2.04479 
-0.80067 0.7995 0.86315 -0.79855 0.10912 1.34014 -0.79671 0.55094 0.86833 
-0.79671 0.84945 0.86833 -0.79335 0.20314 1.1025 -0.79335 1.19725 1.80544 
-0.79126 0.34562 0.95579 -0.79063 0.50161 0.87477 -0.79063 0.89878 0.87477 
-0.78833 0.11403 1.26704 -0.78781 0.24811 1.03568 -0.78299 0.4535 0.88295 
-0.78299 0.94689 0.88295 -0.7796 0.12712 1.20134 -0.77723 0.29558 0.97209 
-0.77417 0.40129 0.89601 -0.77301 0.70019 0.81958 -0.77237 0.65089 0.82072 
-0.77237 0.7495 0.82072 -0.77074 0.20422 1.05401 -0.76986 0.60171 0.8234 
-0.76986 0.79868 0.8234 -0.76733 0.14313 1.13634 -0.76597 0.55181 0.82845 
-0.76597 0.84858 0.82845 -0.76294 0.34968 0.91078 -0.76254 0.25059 0.98879 
-0.76014 0.50228 0.83508 -0.76014 0.89811 0.83508 -0.75257 0.4542 0.84313 
-0.75257 0.94619 0.84313 -0.75184 0.16184 1.0733 -0.74934 0.29937 0.92688 
-0.74716 0.07194 1.23707 -0.74592 0.20673 1.00666 -0.74318 0.40672 0.85267 
-0.74095 0.70019 0.78241 -0.74014 0.65107 0.78331 -0.74014 0.74932 0.78331 
-0.73768 0.60182 0.78602 -0.73768 0.79857 0.78602 -0.73714 0.08614 1.1719 
-0.73454 0.25474 0.94209 -0.73344 0.55305 0.79033 -0.73344 0.84733 0.79033 
-0.73235 0.35499 0.86703 -0.72774 0.50344 0.79694 -0.72774 0.89694 0.79694 
-0.72743 0.16411 1.02565 -0.72377 0.10313 1.10803 -0.7201 0.45552 0.80467 
-0.7201 0.94487 0.80467 -0.71933 0.3043 0.88316 -0.71834 0.21056 0.95976 
-0.71082 0.40795 0.81418 -0.70711 0.12284 1.04572 -0.70711 0.70019 0.74686 
-0.70626 0.65113 0.74771 -0.70626 0.74926 0.74771 -0.70484 0.25954 0.89807 
-0.7037 0.60218 0.75027 -0.7037 0.79821 0.75027 -0.70144 0.03092 1.20891 
-0.70019 0.16738 0.97874 -0.69987 0.36132 0.8252 -0.69945 0.55346 0.75452 
-0.69945 0.84692 0.75452 -0.69352 0.5051 0.76045 -0.69352 0.89528 0.76045 
-0.68995 0.04627 1.14356 -0.68862 0.21585 0.91433 -0.68728 0.31035 0.84105 
-0.68592 0.45721 0.76805 -0.68592 0.94317 0.76805 -0.68023 0.12577 0.99865 
-0.67666 0.40991 0.77731 -0.67524 0.06435 1.08013 -0.67296 0.26559 0.85543 
-0.67156 0.70019 0.71302 -0.67085 0.17244 0.93296 -0.67066 0.65107 0.71383 
-0.67066 0.74932 0.71383 -0.66795 0.60182 0.71629 -0.66795 0.79857 0.71629 
-0.66577 0.3633 0.7882 -0.66364 0.55305 0.72053 -0.66364 0.84733 0.72053 
-0.65935 0.08632 1.01989 -0.65706 0.22164 0.87151 -0.65703 0.50344 0.72623 
-0.65703 0.89694 0.72623 -0.65328 0.31751 0.80069 -0.65136 0.13038 0.95293 
-0.6493 0.45552 0.73387 -0.63979 0.40795 0.74315 -0.63969 0.17909 0.88894 
-0.63957 0.00943 1.11665 -0.63922 0.27264 0.81475 -0.63439 0.70019 0.68096 
-0.63325 0.65089 0.6816 -0.63325 0.7495 0.6816 -0.63083 0.09066 0.97384 
-0.63057 0.60171 0.68411 -0.63057 0.79868 0.68411 -0.62877 0.36132 0.7541 
-0.62553 0.02947 1.05542 -0.62552 0.55181 0.688 -0.62552 0.84858 0.688 
-0.62361 0.2288 0.83036 -0.62056 0.13667 0.90868 -0.61889 0.50228 0.69383 
-0.61292 0.31035 0.76669 -0.61084 0.4542 0.7014 -0.60876 0.05242 0.99593 
-0.60651 0.18609 0.84746 -0.6013 0.40672 0.71079 -0.60027 0.09679 0.92902 
-0.59854 0.26559 0.78101 -0.5957 0.70019 0.65076 -0.59449 0.65083 0.65139 
-0.59449 0.74956 0.65139 -0.59082 0.60089 0.6533 -0.59082 0.7995 0.6533 
-0.58794 0.14462 0.86603 -0.58564 0.55094 0.65725 -0.58246 0.22164 0.79691 
-0.5792 0.50161 0.66334 -0.57854 0.05816 0.9509 -0.56795 0.10449 0.88602 
-0.56503 0.17909 0.81428 -0.55557 0.0213 0.97392 -0.55557 0.70019 0.6225 
-0.55326 0.65019 0.62246 -0.55326 0.7502 0.62246 -0.54957 0.60032 0.62451 
-0.5466 0.0658 0.90737 -0.54529 0.13667 0.83341 -0.52495 0.09679 0.8537 
-0.52393 0.02864 0.93004 -0.5141 0.70019 0.59624 -0.51169 0.65014 0.59626 
-0.50307 0.05816 0.87543 -0.48005 0.0213 0.8984 -0.4714 0.70019 0.57205 
0.4714 0.70019 0.57205 0.48005 0.0213 0.8984 0.50307 0.05816 0.87543 
0.51169 0.65014 0.59626 0.5141 0.70019 0.59624 0.52393 0.02864 0.93004 
0.52495 0.09679 0.8537 0.54529 0.13667 0.83341 0.5466 0.0658 0.90737 
0.54957 0.60032 0.62451 0.55326 0.65019 0.62246 0.55326 0.7502 0.62246 
0.55557 0.0213 0.97392 0.55557 0.70019 0.6225 0.56503 0.17909 0.81428 
0.56795 0.10449 0.88602 0.57854 0.05816 0.9509 0.5792 0.50161 0.66334 
0.58246 0.22164 0.79691 0.58564 0.55094 0.65725 0.58794 0.14462 0.86603 
0.59082 0.60089 0.6533 0.59082 0.7995 0.6533 0.59449 0.65083 0.65139 
0.59449 0.74956 0.65139 0.5957 0.70019 0.65076 0.59854 0.26559 0.78101 
0.60027 0.09679 0.92902 0.6013 0.40672 0.71079 0.60651 0.18609 0.84746 
0.60876 0.05242 0.99593 0.61084 0.4542 0.7014 0.61292 0.31035 0.76669 
0.61889 0.50228 0.69383 0.62056 0.13667 0.90868 0.62361 0.2288 0.83036 
0.62552 0.55181 0.688 0.62552 0.84858 0.688 0.62553 0.02947 1.05542 
0.62877 0.36132 0.7541 0.63057 0.60171 0.68411 0.63057 0.79868 0.68411 
0.63083 0.09066 0.97384 0.63325 0.65089 0.6816 0.63325 0.7495 0.6816 
0.63439 0.70019 0.68096 0.63922 0.27264 0.81475 0.63957 0.00943 1.11665 
0.63969 0.17909 0.88894 0.63979 0.40795 0.74315 0.6493 0.45552 0.73387 
0.65136 0.13038 0.95293 0.65328 0.31751 0.80069 0.65703 0.50344 0.72623 
0.65703 0.89694 0.72623 0.65706 0.22164 0.87151 0.65935 0.08632 1.01989 
0.66364 0.55305 0.72053 0.66364 0.84733 0.72053 0.66577 0.3633 0.7882 
0.66795 0.60182 0.71629 0.66795 0.79857 0.71629 0.67066 0.65107 0.71383 
0.67066 0.74932 0.71383 0.67085 0.17244 0.93296 0.67156 0.70019 0.71302 
0.67296 0.26559 0.85543 0.67524 0.06435 1.08013 0.67666 0.40991 0.77731 
0.68023 0.12577 0.99865 0.68592 0.45721 0.76805 0.68592 0.94317 0.76805 
0.68728 0.31035 0.84105 0.68862 0.21585 0.91433 0.68995 0.04627 1.14356 
0.69352 0.5051 0.76045 0.69352 0.89528 0.76045 0.69945 0.55346 0.75452 
0.69945 0.84692 0.75452 0.69987 0.36132 0.8252 0.70019 0.16738 0.97874 
0.70144 0.03092 1.20891 0.7037 0.60218 0.75027 0.7037 0.79821 0.75027 
0.70484 0.25954 0.89807 0.70626 0.65113 0.74771 0.70626 0.74926 0.74771 
0.70711 0.12284 1.04572 0.70711 0.70019 0.74686 0.71082 0.40795 0.81418 
0.71834 0.21056 0.95976 0.71933 0.3043 0.88316 0.7201 0.45552 0.80467 
0.7201 0.94487 0.80467 0.72377 0.10313 1.10803 0.72743 0.16411 1.02565 
0.72774 0.50344 0.79694 0.72774 0.89694 0.79694 0.73235 0.35499 0.86703 
0.73344 0.55305 0.79033 0.73344 0.84733 0.79033 0.73454 0.25474 0.94209 
0.73714 0.08614 1.1719 0.73768 0.60182 0.78602 0.73768 0.79857 0.78602 
0.74014 0.65107 0.78331 0.74014 0.74932 0.78331 0.74095 0.70019 0.78241 
0.74318 0.40672 0.85267 0.74592 0.20673 1.00666 0.74716 0.07194 1.23707 
0.74934 0.29937 0.92688 0.75184 0.16184 1.0733 0.75257 0.4542 0.84313 
0.75257 0.94619 0.84313 0.76014 0.50228 0.83508 0.76014 0.89811 0.83508 
0.76254 0.25059 0.98879 0.76294 0.34968 0.91078 0.76597 0.55181 0.82845 
0.76597 0.84858 0.82845 0.76733 0.14313 1.13634 0.76986 0.60171 0.8234 
0.76986 0.79868 0.8234 0.77074 0.20422 1.05401 0.77237 0.65089 0.82072 
0.77237 0.7495 0.82072 0.77301 0.70019 0.81958 0.77417 0.40129 0.89601 
0.77723 0.29558 0.97209 0.7796 0.12712 1.20134 0.78299 0.4535 0.88295 
0.78299 0.94689 0.88295 0.78781 0.24811 1.03568 0.78833 0.11403 1.26704 
0.79063 0.50161 0.87477 0.79063 0.89878 0.87477 0.79126 0.34562 0.95579 
0.79335 0.20314 1.1025 0.79335 1.19725 1.80544 0.79671 0.55094 0.86833 
0.79671 0.84945 0.86833 0.79855 0.10912 1.34014 0.80067 0.60089 0.86315 
0.80067 0.60089 2.04479 0.80067 0.7995 0.86315 0.80258 0.65083 0.85947 
0.80258 0.65083 2.04846 0.80258 0.74956 0.85947 0.80291 0.29293 1.01868 
0.80295 0.39671 0.94096 0.80321 0.70019 0.85827 0.80321 0.70019 2.04967 
0.80787 0.18568 1.16653 0.80787 1.2147 1.74141 0.81086 0.24672 1.08403 
0.81086 1.15367 1.82391 0.81225 0.4487 0.92766 0.81225 0.95169 0.92766 
0.81792 0.34217 1.00361 0.81866 0.1706 1.23188 0.81914 0.50144 0.91591 
0.81914 0.89895 0.91591 0.82533 0.55069 0.90948 0.82533 0.8497 0.90948 
0.82631 0.29145 1.0665 0.82631 1.10894 1.84144 0.82946 0.60032 0.9044 
0.82946 0.60032 2.00353 0.82946 0.80007 0.9044 0.82946 0.80007 2.00353 
0.83005 0.39313 0.98843 0.83005 1.00725 0.98843 0.83097 0.16436 1.30439 
0.83147 0.24657 1.13321 0.83147 0.70019 0.8984 0.83147 0.70019 2.00954 
0.83147 1.15382 1.77473 0.83151 0.65019 0.90071 0.83151 0.65019 2.00723 
0.83151 0.7502 0.90071 0.83151 0.7502 2.00723 0.83874 0.16103 1.37772 
0.8398 0.44532 0.97461 0.8398 0.95506 0.97461 0.8398 0.95506 1.93333 
0.8417 0.34045 1.05132 0.8417 1.05994 1.85662 0.84461 0.23001 1.1979 
0.84461 1.17037 1.71004 0.84711 0.49801 0.96252 0.84711 0.90238 0.96252 
0.84711 0.90238 1.94542 0.84737 0.29112 1.11542 0.84737 1.10927 1.79252 
0.85144 0.5503 0.9514 0.85144 0.5503 1.95654 0.85144 0.85008 0.9514 
0.85144 0.85008 1.95654 0.85467 0.39048 1.0373 0.85467 1.00991 1.0373 
0.85467 1.00991 1.87064 0.85565 0.59997 0.94621 0.85565 0.59997 1.96173 
0.85565 0.80041 0.94621 0.85565 0.80041 1.96173 0.85771 0.65014 0.94228 
0.85771 0.65014 1.96566 0.85771 0.75025 0.94228 0.85771 0.75025 1.96566 
0.85773 0.70019 0.93987 0.85773 0.70019 1.96807 0.85926 0.22309 1.26944 
0.85926 1.1773 1.6385 0.86321 0.33979 1.10044 0.86321 1.0606 1.80749 
0.86492 0.44244 1.0233 0.86492 0.95795 1.0233 0.86492 0.95795 1.88464 
0.86603 0.29195 1.16529 0.86603 1.10844 1.74264 0.86917 0.21838 1.34259 
0.87257 0.49518 1.01059 0.87257 0.49518 1.89735 0.87257 0.90521 1.01059 
0.87257 0.90521 1.89735 0.87414 0.21603 1.41573 0.87414 0.21603 1.4922 
0.87655 0.38974 1.08617 0.87655 1.01065 1.08617 0.87655 1.01065 1.82176 
0.87742 0.54731 0.99926 0.87742 0.54731 1.90867 0.87742 0.85308 0.99926 
0.87742 0.85308 1.90867 0.87975 0.59988 0.98924 0.87975 0.59988 1.91869 
0.87975 0.80051 0.98924 0.87975 0.80051 1.91869 0.88192 0.70019 0.98257 
0.88192 0.70019 1.92537 0.88195 0.64997 0.98532 0.88195 0.64997 1.92262 
0.88195 0.75042 0.98532 0.88195 0.75042 1.92262 0.88222 0.34041 1.15027 
0.88222 1.05998 1.75767 0.88281 0.28404 1.2361 0.88281 1.11635 1.67184 
0.8873 0.44029 1.07299 0.8873 0.9601 1.07299 0.8873 0.9601 1.83495 
0.89486 0.27836 1.30807 0.89486 1.12203 1.59987 0.89544 0.49295 1.05997 
0.89544 0.49295 1.84797 0.89544 0.90743 1.05997 0.89544 0.90743 1.84797 
0.89592 0.38989 1.13611 0.89592 1.0105 1.13611 0.89592 1.0105 1.77183 
0.89687 0.33907 1.19861 0.89687 1.06132 1.19861 0.89687 1.06132 1.70932 
0.90092 0.54481 1.04876 0.90092 0.54481 1.85918 0.90092 0.85558 1.04876 
0.90092 0.85558 1.85918 0.90211 0.27493 1.38082 0.90211 0.27493 1.52711 
0.90211 1.12545 1.52711 0.90374 0.59737 1.03842 0.90374 0.59737 1.86952 
0.90374 0.80302 1.03842 0.90374 0.80302 1.86952 0.90394 0.64992 1.02927 
0.90394 0.64992 1.87867 0.90394 0.75047 1.02927 0.90394 0.75047 1.87867 
0.90399 0.70019 1.02641 0.90399 0.70019 1.88152 0.90453 0.27379 1.45397 
0.90453 1.1266 1.45397 0.90708 0.44025 1.12285 0.90708 0.44025 1.78509 
0.90708 0.96014 1.12285 0.90708 0.96014 1.78509 0.91106 0.38841 1.18422 
0.91106 0.38841 1.72371 0.91106 1.01197 1.18422 0.91106 1.01197 1.72371 
0.91147 0.3322 1.27012 0.91147 0.3322 1.63781 0.91147 1.06819 1.27012 
0.91147 1.06819 1.63781 0.91566 0.49135 1.11052 0.91566 0.49135 1.79741 
0.91566 0.90904 1.11052 0.91566 0.90904 1.79741 0.92133 0.32757 1.34308 
0.92133 0.32757 1.56486 0.92133 1.07282 1.34308 0.92133 1.07282 1.56486 
0.92164 0.54304 1.09918 0.92164 0.54304 1.80876 0.92164 0.85735 1.09918 
0.92164 0.85735 1.80876 0.92272 0.4389 1.17059 0.92272 0.4389 1.73735 
0.92272 0.96148 1.17059 0.92272 0.96148 1.73735 0.92388 0.38773 1.23303 
0.92388 0.38773 1.67491 0.92388 0.70019 1.07129 0.92388 0.70019 1.83665 
0.92388 1.01265 1.23303 0.92388 1.01265 1.67491 0.92501 0.59518 1.08883 
0.92501 0.59518 1.8191 0.92501 0.80521 1.08883 0.92501 0.80521 1.8191 
0.92576 0.64761 1.07953 0.92576 0.64761 1.82841 0.92576 0.75278 1.07953 
0.92576 0.75278 1.82841 0.92628 0.32525 1.41618 0.92628 0.32525 1.49175 
0.92628 1.07514 1.41618 0.92628 1.07514 1.49175 0.93178 0.48993 1.15803 
0.93178 0.48993 1.74991 0.93178 0.91046 1.15803 0.93178 0.91046 1.74991 
0.93606 0.43801 1.21932 0.93606 0.43801 1.68862 0.93606 0.96237 1.21932 
0.93606 0.96237 1.68862 0.93638 0.38221 1.3054 0.93638 0.38221 1.60254 
0.93638 1.01818 1.3054 0.93638 1.01818 1.60254 0.93819 0.54275 1.14574 
0.93819 0.54275 1.76219 0.93819 0.85764 1.14574 0.93819 0.85764 1.76219 
0.94154 0.70019 1.11708 0.94154 0.70019 1.79086 0.94196 0.59488 1.13519 
0.94196 0.59488 1.77275 0.94196 0.80551 1.13519 0.94196 0.80551 1.77275 
0.94306 0.64757 1.12553 0.94306 0.64757 1.7824 0.94306 0.75282 1.12553 
0.94306 0.75282 1.7824 0.94381 0.37841 1.37857 0.94381 0.37841 1.52937 
0.94381 1.02198 1.37857 0.94381 1.02198 1.52937 0.94555 0.48905 1.20628 
0.94555 0.48905 1.70165 0.94555 0.91134 1.20628 0.94555 0.91134 1.70165 
0.9465 0.37749 1.45397 0.9465 1.0229 1.45397 0.94693 0.43774 1.26839 
0.94693 0.43774 1.63955 0.94693 0.96265 1.26839 0.94693 0.96265 1.63955 
0.9525 0.54171 1.19391 0.9525 0.54171 1.71402 0.9525 0.85868 1.19391 
0.9525 0.85868 1.71402 0.95661 0.59485 1.18232 0.95661 0.59485 1.72562 
0.95661 0.80554 1.18232 0.95661 0.80554 1.72562 0.95694 0.70019 1.16368 
0.95694 0.70019 1.74425 0.95694 0.48869 1.25516 0.95694 0.48869 1.65278 
0.95694 0.9117 1.25516 0.95694 0.9117 1.65278 0.95704 0.43303 1.3413 
0.95704 0.43303 1.56664 0.95704 0.96736 1.3413 0.95704 0.96736 1.56664 
0.95815 0.64744 1.1726 0.95815 0.64744 1.73534 0.95815 0.75294 1.1726 
0.95815 0.75294 1.73534 0.96257 0.43182 1.41618 0.96257 0.43182 1.49176 
0.96257 0.96857 1.41618 0.96257 0.96857 1.49176 0.96447 0.54112 1.24302 
0.96447 0.54112 1.66492 0.96447 0.85926 1.24302 0.96447 0.85926 1.66492 
0.96593 0.48887 1.30454 0.96593 0.48887 1.6034 0.96593 0.91152 1.30454 
0.96593 0.91152 1.6034 0.9691 0.59424 1.23122 0.9691 0.59424 1.67672 
0.9691 0.80615 1.23122 0.9691 0.80615 1.67672 0.97003 0.70019 1.21099 
0.97003 0.70019 1.69695 0.97083 0.6474 1.22009 0.97083 0.6474 1.68785 
0.97083 0.75298 1.22009 0.97083 0.75298 1.68785 0.97396 0.54115 1.29238 
0.97396 0.54115 1.61556 0.97396 0.85923 1.29238 0.97396 0.85923 1.61556 
0.97415 0.48707 1.37904 0.97415 0.48707 1.52889 0.97415 0.91332 1.37904 
0.97415 0.91332 1.52889 0.97689 0.48647 1.45397 0.97689 0.91392 1.45397 
0.97912 0.59391 1.28069 0.97912 0.59391 1.62725 0.97912 0.80648 1.28069 
0.97912 0.80648 1.62725 0.98079 0.5409 1.34133 0.98079 0.5409 1.5666 
0.98079 0.70019 1.25888 0.98079 0.70019 1.64906 0.98079 0.85948 1.34133 
0.98079 0.85948 1.5666 0.9814 0.64697 1.26951 0.9814 0.64697 1.63843 
0.9814 0.75342 1.26951 0.9814 0.75342 1.63843 0.98631 0.5397 1.41621 
0.98631 0.5397 1.49173 0.98631 0.86069 1.41621 0.98631 0.86069 1.49173 
0.98648 0.59363 1.3295 0.98648 0.59363 1.57844 0.98648 0.80676 1.3295 
0.98648 0.80676 1.57844 0.98918 0.70019 1.30724 0.98918 0.70019 1.6007 
0.98928 0.64694 1.31803 0.98928 0.64694 1.58991 0.98928 0.75345 1.31803 
0.98928 0.75345 1.58991 0.99144 0.59362 1.37861 0.99144 0.59362 1.52933 
0.99144 0.80677 1.37861 0.99144 0.80677 1.52933 0.99427 0.59332 1.45397 
0.99427 0.80707 1.45397 0.99479 0.64683 1.36715 0.99479 0.64683 1.54079 
0.99479 0.75356 1.36715 0.99479 0.75356 1.54079 0.99518 0.70019 1.35595 
0.99518 0.70019 1.55199 0.99786 0.64679 1.41621 0.99786 0.64679 1.49173 
0.99786 0.7536 1.41621 0.99786 0.7536 1.49173 0.9988 0.70019 1.4049 
0.9988 0.70019 1.50304 1 0.70019 1.45397 -1 -1.1748 2.43949 
-0.9988 -1.1748 2.39042 -0.9988 -1.1748 2.48855 -0.99786 -1.2282 2.40173 
-0.99786 -1.2282 2.47725 -0.99786 -1.12139 2.40173 -0.99786 -1.12139 2.47725 
-0.99518 -1.1748 2.34147 -0.99518 -1.1748 2.5375 -0.99479 -1.22816 2.35267 
-0.99479 -1.22816 2.5263 -0.99479 -1.12143 2.35267 -0.99479 -1.12143 2.5263 
-0.99427 -1.28167 2.43949 -0.99427 -1.06792 2.43949 -0.99144 -1.28137 2.36413 
-0.99144 -1.28137 2.51485 -0.99144 -1.06822 2.36413 -0.99144 -1.06822 2.51485 
-0.98928 -1.22805 2.30354 -0.98928 -1.22805 2.57543 -0.98928 -1.12154 2.30354 
-0.98928 -1.12154 2.57543 -0.98918 -1.1748 2.29276 -0.98918 -1.1748 2.58622 
-0.98648 -1.28136 2.31501 -0.98648 -1.28136 2.56396 -0.98648 -1.06823 2.31501 
-0.98648 -1.06823 2.56396 -0.98631 -1.33529 2.40172 -0.98631 -1.33529 2.47725 
-0.98631 -1.0143 2.40172 -0.98631 -1.0143 2.47725 -0.9814 -1.22802 2.25503 
-0.9814 -1.22802 2.62394 -0.9814 -1.12157 2.25503 -0.9814 -1.12157 2.62394 
-0.98079 -1.33409 2.32685 -0.98079 -1.33409 2.55212 -0.98079 -1.1748 2.2444 
-0.98079 -1.1748 2.63458 -0.98079 -1.0155 2.32685 -0.98079 -1.0155 2.55212 
-0.97912 -1.28108 2.26621 -0.97912 -1.28108 2.61277 -0.97912 -1.06851 2.26621 
-0.97912 -1.06851 2.61277 -0.97689 -1.38852 2.43949 -0.97689 -0.96107 2.43949 
-0.97415 -1.38792 2.36456 -0.97415 -1.38792 2.51441 -0.97415 -0.96167 2.36456 
-0.97415 -0.96167 2.51441 -0.97396 -1.33384 2.27789 -0.97396 -1.33384 2.60108 
-0.97396 -1.01575 2.27789 -0.97396 -1.01575 2.60108 -0.97083 -1.22758 2.2056 
-0.97083 -1.22758 2.67337 -0.97083 -1.12201 2.2056 -0.97083 -1.12201 2.67337 
-0.97003 -1.1748 2.19651 -0.97003 -1.1748 2.68247 -0.9691 -1.28075 2.21674 
-0.9691 -1.28075 2.66224 -0.9691 -1.06884 2.21674 -0.9691 -1.06884 2.66224 
-0.96593 -1.38612 2.29006 -0.96593 -1.38612 2.58892 -0.96593 -0.96347 2.29006 
-0.96593 -0.96347 2.58892 -0.96447 -1.33387 2.22854 -0.96447 -1.33387 2.65043 
-0.96447 -1.01572 2.22854 -0.96447 -1.01572 2.65043 -0.96257 -1.44317 2.4017 
-0.96257 -1.44317 2.47727 -0.96257 -0.90642 2.4017 -0.96257 -0.90642 2.47727 
-0.95815 -1.22754 2.15812 -0.95815 -1.22754 2.72086 -0.95815 -1.12205 2.15812 
-0.95815 -1.12205 2.72086 -0.95704 -1.44196 2.32682 -0.95704 -1.44196 2.55216 
-0.95704 -0.90763 2.32682 -0.95704 -0.90763 2.55216 -0.95694 -1.3863 2.24068 
-0.95694 -1.3863 2.63829 -0.95694 -0.96329 2.24068 -0.95694 -0.96329 2.63829 
-0.95694 -1.1748 2.1492 -0.95694 -1.1748 2.72977 -0.95661 -1.28014 2.16784 
-0.95661 -1.28014 2.71114 -0.95661 -1.06945 2.16784 -0.95661 -1.06945 2.71114 
-0.9525 -1.33328 2.17943 -0.9525 -1.33328 2.69954 -0.9525 -1.01631 2.17943 
-0.9525 -1.01631 2.69954 -0.94693 -1.43725 2.2539 -0.94693 -1.43725 2.62507 
-0.94693 -0.91234 2.2539 -0.94693 -0.91234 2.62507 -0.9465 -1.4975 2.43949 
-0.9465 -0.85209 2.43949 -0.94555 -1.38594 2.1918 -0.94555 -1.38594 2.68717 
-0.94555 -0.96365 2.1918 -0.94555 -0.96365 2.68717 -0.94381 -1.49658 2.36409 
-0.94381 -1.49658 2.51489 -0.94381 -0.85301 2.36409 -0.94381 -0.85301 2.51489 
-0.94306 -1.22742 2.11105 -0.94306 -1.22742 2.76792 -0.94306 -1.12217 2.11105 
-0.94306 -1.12217 2.76792 -0.94196 -1.28011 2.12071 -0.94196 -1.28011 2.75827 
-0.94196 -1.06948 2.12071 -0.94196 -1.06948 2.75827 -0.94154 -1.1748 2.1026 
-0.94154 -1.1748 2.77638 -0.93819 -1.33224 2.13126 -0.93819 -1.33224 2.74771 
-0.93819 -1.01735 2.13126 -0.93819 -1.01735 2.74771 -0.93638 -1.49278 2.29091 
-0.93638 -1.49278 2.58806 -0.93638 -0.85681 2.29091 -0.93638 -0.85681 2.58806 
-0.93606 -1.43697 2.20484 -0.93606 -1.43697 2.67414 -0.93606 -0.91262 2.20484 
-0.93606 -0.91262 2.67414 -0.93178 -1.38506 2.14355 -0.93178 -1.38506 2.73542 
-0.93178 -0.96453 2.14355 -0.93178 -0.96453 2.73542 -0.92628 -1.54974 2.4017 
-0.92628 -1.54974 2.47727 -0.92628 -0.79985 2.4017 -0.92628 -0.79985 2.47727 
-0.92576 -1.22738 2.06505 -0.92576 -1.22738 2.81393 -0.92576 -1.12221 2.06505 
-0.92576 -1.12221 2.81393 -0.92501 -1.27981 2.07435 -0.92501 -1.27981 2.80462 
-0.92501 -1.06978 2.07435 -0.92501 -1.06978 2.80462 -0.92388 -1.48725 2.21854 
-0.92388 -1.48725 2.66043 -0.92388 -1.1748 2.0568 -0.92388 -1.1748 2.82217 
-0.92388 -0.86234 2.21854 -0.92388 -0.86234 2.66043 -0.92272 -1.43609 2.1561 
-0.92272 -1.43609 2.72287 -0.92272 -0.9135 2.1561 -0.92272 -0.9135 2.72287 
-0.92164 -1.33195 2.08469 -0.92164 -1.33195 2.79428 -0.92164 -1.01764 2.08469 
-0.92164 -1.01764 2.79428 -0.92133 -1.54742 2.3286 -0.92133 -1.54742 2.55038 
-0.92133 -0.80217 2.3286 -0.92133 -0.80217 2.55038 -0.91566 -1.38364 2.09604 
-0.91566 -1.38364 2.78293 -0.91566 -0.96595 2.09604 -0.91566 -0.96595 2.78293 
-0.91147 -1.54279 2.25564 -0.91147 -1.54279 2.62333 -0.91147 -0.8068 2.25564 
-0.91147 -0.8068 2.62333 -0.91106 -1.48658 2.16974 -0.91106 -1.48658 2.70923 
-0.91106 -0.86301 2.16974 -0.91106 -0.86301 2.70923 -0.90708 -1.43474 2.10836 
-0.90708 -1.43474 2.77061 -0.90708 -0.91485 2.10836 -0.90708 -0.91485 2.77061 
-0.90453 -1.6012 2.43949 -0.90453 -0.74839 2.43949 -0.90399 -1.1748 2.01193 
-0.90399 -1.1748 2.86704 -0.90394 -1.22507 2.01479 -0.90394 -1.22507 2.86419 
-0.90394 -1.12452 2.01479 -0.90394 -1.12452 2.86419 -0.90374 -1.27762 2.02393 
-0.90374 -1.27762 2.85504 -0.90374 -1.07197 2.02393 -0.90374 -1.07197 2.85504 
-0.90211 -1.60005 2.36634 -0.90211 -1.60005 2.51263 -0.90211 -0.74954 2.36634 
-0.90211 -0.74954 2.51263 -0.90092 -1.33018 2.03427 -0.90092 -1.33018 2.8447 
-0.90092 -1.01941 2.03427 -0.90092 -1.01941 2.8447 -0.89687 -1.53592 2.18413 
-0.89687 -1.53592 2.69484 -0.89687 -0.81367 2.18413 -0.89687 -0.81367 2.69484 
-0.89592 -1.4851 2.12162 -0.89592 -1.4851 2.75735 -0.89592 -0.86449 2.12162 
-0.89592 -0.86449 2.75735 -0.89544 -1.38203 2.04549 -0.89544 -1.38203 2.83348 
-0.89544 -0.96756 2.04549 -0.89544 -0.96756 2.83348 -0.89486 -1.59663 2.29359 
-0.89486 -1.59663 2.58538 -0.89486 -0.75296 2.29359 -0.89486 -0.75296 2.58538 
-0.8873 -1.4347 2.05851 -0.8873 -1.4347 2.82046 -0.8873 -0.91489 2.05851 
-0.8873 -0.91489 2.82046 -0.88281 -1.59095 2.22162 -0.88281 -1.59095 2.65736 
-0.88281 -0.75864 2.22162 -0.88281 -0.75864 2.65736 -0.88222 -1.53458 2.13579 
-0.88222 -1.53458 2.74319 -0.88222 -0.81501 2.13579 -0.88222 -0.81501 2.74319 
-0.88195 -1.22502 1.97083 -0.88195 -1.22502 2.90814 -0.88195 -1.12457 1.97083 
-0.88195 -1.12457 2.90814 -0.88192 -1.1748 1.96809 -0.88192 -1.1748 2.91088 
-0.87975 -1.27511 1.97476 -0.87975 -1.27511 2.90421 -0.87975 -1.07448 1.97476 
-0.87975 -1.07448 2.90421 -0.87742 -1.32768 1.98478 -0.87742 -1.32768 2.89419 
-0.87742 -1.02191 1.98478 -0.87742 -1.02191 2.89419 -0.87655 -1.48525 2.07169 
-0.87655 -1.48525 2.80728 -0.87655 -0.86434 2.07169 -0.87655 -0.86434 2.80728 
-0.87414 -1.65896 2.40125 -0.87414 -1.65896 2.47772 -0.87414 -0.69063 2.40125 
-0.87414 -0.69063 2.47772 -0.87257 -1.37981 1.99611 -0.87257 -1.37981 2.88287 
-0.87257 -0.96978 1.99611 -0.87257 -0.96978 2.88287 -0.86917 -1.65661 2.32811 
-0.86917 -1.65661 2.55086 -0.86917 -0.69298 2.32811 -0.86917 -0.69298 2.55086 
-0.86603 -1.58304 2.15081 -0.86603 -1.58304 2.72816 -0.86603 -0.76655 2.15081 
-0.86603 -0.76655 2.72816 -0.86492 -1.43255 2.00881 -0.86492 -1.43255 2.87016 
-0.86492 -0.91704 2.00881 -0.86492 -0.91704 2.87016 -0.86321 -1.5352 2.08596 
-0.86321 -1.5352 2.79301 -0.86321 -0.81439 2.08596 -0.86321 -0.81439 2.79301 
-0.85926 -1.6519 2.25495 -0.85926 -1.6519 2.62402 -0.85926 -0.69769 2.25495 
-0.85926 -0.69769 2.62402 -0.85773 -1.1748 1.92538 -0.85773 -1.1748 2.95359 
-0.85771 -1.22485 1.9278 -0.85771 -1.22485 2.95117 -0.85771 -1.12474 1.9278 
-0.85771 -1.12474 2.95117 -0.85565 -1.27502 1.93172 -0.85565 -1.27502 2.94725 
-0.85565 -1.07457 1.93172 -0.85565 -1.07457 2.94725 -0.85467 -1.48451 2.02281 
-0.85467 -1.48451 2.85616 -0.85467 -0.86508 2.02281 -0.85467 -0.86508 2.85616 
-0.85144 -1.32468 1.93692 -0.85144 -1.32468 2.94206 -0.85144 -1.02491 1.93692 
-0.85144 -1.02491 2.94206 -0.84737 -1.58387 2.10093 -0.84737 -1.58387 2.77804 
-0.84737 -0.76572 2.10093 -0.84737 -0.76572 2.77804 -0.84711 -1.37698 1.94804 
-0.84711 -1.37698 2.93093 -0.84711 -0.97261 1.94804 -0.84711 -0.97261 2.93093 
-0.84461 -1.64497 2.18342 -0.84461 -1.64497 2.69556 -0.84461 -0.70462 2.18342 
-0.84461 -0.70462 2.69556 -0.8417 -1.53454 2.03684 -0.8417 -1.53454 2.84213 
-0.8417 -0.81505 2.03684 -0.8417 -0.81505 2.84213 -0.84119 -1.71553 2.43949 
-0.84119 -0.63406 2.43949 -0.8398 -1.42966 1.96013 -0.8398 -1.42966 2.91884 
-0.8398 -0.91993 1.96013 -0.8398 -0.91993 2.91884 -0.83874 -1.71396 2.36324 
-0.83874 -1.71396 2.51574 -0.83874 -0.63563 2.36324 -0.83874 -0.63563 2.51574 
-0.83151 -1.2248 1.88623 -0.83151 -1.2248 2.99275 -0.83151 -1.12479 1.88623 
-0.83151 -1.12479 2.99275 -0.83147 -1.62842 2.11873 -0.83147 -1.62842 2.76024 
-0.83147 -1.1748 1.88392 -0.83147 -1.1748 2.99506 -0.83147 -0.72117 2.11873 
-0.83147 -0.72117 2.76024 -0.83097 -1.71063 2.28991 -0.83097 -1.71063 2.58906 
-0.83097 -0.63896 2.28991 -0.83097 -0.63896 2.58906 -0.83005 -1.48185 1.97395 
-0.83005 -1.48185 2.90502 -0.83005 -0.86774 2.90502 -0.82946 -1.27467 1.88992 
-0.82946 -1.27467 2.98905 -0.82946 -1.07492 1.88992 -0.82946 -1.07492 2.98905 
-0.82631 -1.58354 2.05201 -0.82631 -1.58354 2.82696 -0.82631 -0.76605 2.05201 
-0.82631 -0.76605 2.82696 -0.82533 -1.3243 1.89499 -0.82533 -1.3243 2.98398 
-0.82533 -1.02529 2.98398 -0.81914 -1.37355 1.90143 -0.81914 -1.37355 2.97754 
-0.81914 -0.97604 2.97754 -0.81866 -1.70439 2.21739 -0.81866 -1.70439 2.66158 
-0.81866 -0.6452 2.21739 -0.81866 -0.6452 2.66158 -0.81792 -1.53282 1.98913 
-0.81792 -1.53282 2.88984 -0.81792 -0.81677 2.88984 -0.81225 -1.42629 1.91317 
-0.81225 -1.42629 2.9658 -0.81225 -0.9233 2.9658 -0.81086 -1.62827 2.06954 
-0.81086 -1.62827 2.80943 -0.81086 -0.72132 2.06954 -0.81086 -0.72132 2.80943 
-0.80787 -1.6893 2.15204 -0.80787 -1.6893 2.72693 -0.80787 -0.66029 2.15204 
-0.80787 -0.66029 2.72693 -0.80321 -1.1748 1.84379 -0.80321 -1.1748 3.03519 
-0.80296 -1.76961 2.40125 -0.80296 -1.76961 2.47772 -0.80296 -0.57998 2.40125 
-0.80296 -0.57998 2.47772 -0.80295 -1.47828 1.92648 -0.80295 -1.47828 2.95249 
-0.80295 -0.87131 2.95249 -0.80291 -1.58205 2.0042 -0.80291 -1.58205 2.87478 
-0.80291 -0.76754 2.87478 -0.80258 -1.22416 1.84499 -0.80258 -1.22416 3.03398 
-0.80258 -1.12543 3.03398 -0.80067 -1.2741 1.84867 -0.80067 -1.2741 3.0303 
-0.80067 -1.07549 3.0303 -0.79855 -1.76587 2.32566 -0.79855 -1.76587 2.55331 
-0.79855 -0.58372 2.32566 -0.79855 -0.58372 2.55331 -0.79671 -1.32405 1.85385 
-0.79671 -1.32405 3.02512 -0.79671 -1.02554 3.02512 -0.79335 -1.67185 2.08802 
-0.79335 -1.67185 2.79095 -0.79335 -0.67774 2.08802 -0.79335 -0.67774 2.79095 
-0.79126 -1.52937 1.94131 -0.79126 -1.52937 2.93767 -0.79126 -0.82022 2.93767 
-0.79063 -1.37338 1.86029 -0.79063 -1.37338 3.01868 -0.79063 -0.97621 3.01868 
-0.78833 -1.76096 2.25256 -0.78833 -1.76096 2.62641 -0.78833 -0.58863 2.25256 
-0.78833 -0.58863 2.62641 -0.78781 -1.62688 2.02119 -0.78781 -1.62688 2.85778 
-0.78781 -0.72271 2.85778 -0.78299 -1.42149 1.86847 -0.78299 -1.42149 3.01051 
-0.78299 -0.9281 3.01051 -0.7796 -1.74786 2.18686 -0.7796 -1.74786 2.69211 
-0.7796 -0.60173 2.18686 -0.7796 -0.60173 2.69211 -0.77723 -1.57941 1.95761 
-0.77723 -1.57941 2.92136 -0.77723 -0.77018 2.92136 -0.77417 -1.4737 1.88153 
-0.77417 -1.4737 2.99744 -0.77417 -0.87589 2.99744 -0.77301 -1.1748 3.07388 
-0.77237 -1.2241 3.07274 -0.77237 -1.12549 3.07274 -0.77074 -1.67076 2.03952 
-0.77074 -1.67076 2.83945 -0.77074 -0.67883 2.83945 -0.76986 -1.27328 1.80891 
-0.76986 -1.27328 3.07006 -0.76986 -1.07631 3.07006 -0.76733 -1.73186 2.12186 
-0.76733 -1.73186 2.75711 -0.76733 -0.61773 2.12186 -0.76733 -0.61773 2.75711 
-0.76597 -1.32318 3.06501 -0.76597 -1.02641 3.06501 -0.76294 -1.52531 1.89629 
-0.76294 -1.52531 2.98268 -0.76294 -0.82428 2.98268 -0.76254 -1.6244 1.97431 
-0.76254 -1.6244 2.90467 -0.76254 -0.72519 2.90467 -0.76249 -1.82179 2.43949 
-0.76249 -0.5278 2.43949 -0.76031 -1.81994 2.36389 -0.76031 -1.81994 2.51508 
-0.76031 -0.52965 2.36389 -0.76031 -0.52965 2.51508 -0.76014 -1.37271 3.05837 
-0.76014 -0.97688 3.05837 -0.75378 -1.8144 2.28873 -0.75378 -1.8144 2.59024 
-0.75378 -0.53519 2.59024 -0.75257 -1.42079 3.05032 -0.75257 -0.9288 3.05032 
-0.75184 -1.71315 2.05881 -0.75184 -1.71315 2.82016 -0.75184 -0.63644 2.82016 
-0.74934 -1.57562 1.91239 -0.74934 -1.57562 2.96658 -0.74934 -0.77397 2.96658 
-0.74716 -1.80305 2.22258 -0.74716 -1.80305 2.65639 -0.74716 -0.54654 2.65639 
-0.74592 -1.66826 1.99217 -0.74592 -1.66826 2.8868 -0.74592 -0.68133 2.8868 
-0.74318 -1.46827 3.04079 -0.74318 -0.88132 3.04079 -0.74095 -1.1748 3.11104 
-0.74014 -1.22392 3.11015 -0.74014 -1.12567 3.11015 -0.73768 -1.27317 3.10744 
-0.73768 -1.07642 3.10744 -0.73714 -1.78885 2.15742 -0.73714 -1.78885 2.72155 
-0.73714 -0.56074 2.72155 -0.73454 -1.62025 1.92761 -0.73454 -1.62025 2.95137 
-0.73454 -0.72934 2.95137 -0.73344 -1.32194 3.10312 -0.73344 -1.02765 3.10312 
-0.73235 -1.51999 3.02642 -0.73235 -0.8296 3.02642 -0.72774 -1.37154 3.09651 
-0.72774 -0.97805 3.09651 -0.72743 -1.71088 2.01117 -0.72743 -1.71088 2.86781 
-0.72743 -0.63871 2.86781 -0.72377 -1.77186 2.09354 -0.72377 -1.77186 2.78543 
-0.72377 -0.57773 2.78543 -0.7201 -1.41947 3.08879 -0.7201 -0.93012 3.08879 
-0.71959 -1.86814 2.40129 -0.71959 -1.86814 2.47769 -0.71959 -0.48145 2.47769 
-0.71933 -1.57069 3.0103 -0.71933 -0.7789 3.0103 -0.71834 -1.66443 1.94527 
-0.71834 -1.66443 2.9337 -0.71834 -0.68516 2.9337 -0.71519 -1.86441 2.32571 
-0.71519 -1.86441 2.55327 -0.71519 -0.48518 2.55327 -0.71082 -1.46704 3.07928 
-0.71082 -0.88255 3.07928 -0.70937 -1.85649 2.26037 -0.70937 -1.85649 2.6186 
-0.70937 -0.4931 2.6186 -0.70711 -1.75215 2.03124 -0.70711 -1.75215 2.84773 
-0.70711 -1.1748 3.14659 -0.70711 -0.59744 2.84773 -0.70626 -1.22386 3.14574 
-0.70626 -1.12573 3.14574 -0.70484 -1.61545 2.99539 -0.70484 -0.73414 2.99539 
-0.7037 -1.27281 3.14319 -0.7037 -1.07678 3.14319 -0.70144 -1.84407 2.19442 
-0.70144 -1.84407 2.68455 -0.70144 -0.50552 2.68455 -0.70019 -1.70761 1.96426 
-0.70019 -1.70761 2.91471 -0.70019 -0.64198 2.91471 -0.69987 -1.51367 3.06825 
-0.69987 -0.83592 3.06825 -0.69945 -1.32153 3.13894 -0.69945 -1.02806 3.13894 
-0.69352 -1.36989 3.13301 -0.69352 -0.9797 3.13301 -0.68995 -1.82872 2.12908 
-0.68995 -1.82872 2.7499 -0.68995 -0.52087 2.7499 -0.68862 -1.65914 2.97913 
-0.68862 -0.69045 2.97913 -0.68728 -1.56464 3.0524 -0.68728 -0.78495 3.0524 
-0.68592 -1.41778 3.1254 -0.68592 -0.93181 3.1254 -0.68023 -1.74922 1.98417 
-0.68023 -1.74922 2.8948 -0.68023 -0.60037 2.8948 -0.67666 -1.46508 3.11614 
-0.67666 -0.88451 3.11614 -0.67524 -1.81064 2.06565 -0.67524 -1.81064 2.81332 
-0.67524 -0.53895 2.81332 -0.67472 -1.91286 2.43949 -0.67296 -1.6094 3.03802 
-0.67296 -0.74019 3.03802 -0.67276 -1.91072 2.36329 -0.67276 -1.91072 2.51568 
-0.67156 -1.1748 3.18044 -0.67085 -1.70255 2.96049 -0.67085 -0.64704 2.96049 
-0.67066 -1.22392 3.17962 -0.67066 -1.12567 3.17962 -0.66871 -1.90469 2.29775 
-0.66871 -1.90469 2.58122 -0.66871 -0.4449 2.58122 -0.66795 -1.27317 3.17716 
-0.66795 -1.07642 3.17716 -0.66577 -1.51168 3.10526 -0.66577 -0.83791 3.10526 
-0.66364 -1.32194 3.17293 -0.66364 -1.02765 3.17293 -0.66174 -1.89548 2.23282 
-0.66174 -1.89548 2.64615 -0.66174 -0.45411 2.64615 -0.65935 -1.78867 2.00541 
-0.65935 -1.78867 2.87356 -0.65935 -0.56092 2.87356 -0.65706 -1.65335 3.02195 
-0.65706 -0.69624 3.02195 -0.65703 -1.37154 3.16723 -0.65703 -0.97805 3.16723 
-0.65328 -1.55748 3.09277 -0.65328 -0.79211 3.09277 -0.65216 -1.88216 2.16686 
-0.65216 -1.88216 2.71211 -0.65216 -0.46743 2.71211 -0.65136 -1.74461 2.94053 
-0.65136 -0.60498 2.94053 -0.6493 -1.41947 3.15958 -0.6493 -0.93012 3.15958 
-0.63979 -1.46704 3.1503 -0.63979 -0.88255 3.1503 -0.63969 -1.69589 3.00452 
-0.63969 -0.6537 3.00452 -0.63957 -1.86556 2.10217 -0.63957 -1.86556 2.77681 
-0.63957 -0.48403 2.77681 -0.63922 -1.60235 3.0787 -0.63922 -0.74724 3.0787 
-0.63439 -1.1748 3.2125 -0.63325 -1.2241 3.21186 -0.63325 -1.12549 3.21186 
-0.63083 -1.78433 1.95936 -0.63083 -1.78433 2.91961 -0.63083 -0.56526 2.91961 
-0.63057 -1.27328 3.20934 -0.63057 -1.07631 3.20934 -0.62877 -1.51367 3.13936 
-0.62877 -0.83592 3.13936 -0.62674 -1.95309 2.40129 -0.62674 -1.95309 2.47768 
-0.62553 -1.84552 2.04094 -0.62553 -1.84552 2.83803 -0.62553 -0.50407 2.83803 
-0.62552 -1.32318 3.20545 -0.62552 -1.02641 3.20545 -0.62403 -1.9493 2.33589 
-0.62403 -1.9493 2.54308 -0.62361 -1.64619 3.0631 -0.62361 -0.7034 3.0631 
-0.62056 -1.73832 2.98478 -0.62056 -0.61127 2.98478 -0.61889 -1.37271 3.19962 
-0.61889 -0.97688 3.19962 -0.61875 -1.94197 2.27043 -0.61875 -1.94197 2.60854 
-0.61292 -1.56464 3.12677 -0.61292 -0.78495 3.12677 -0.6111 -1.9312 2.20621 
-0.6111 -1.9312 2.67276 -0.6111 -0.41839 2.67276 -0.61084 -1.42079 3.19206 
-0.61084 -0.9288 3.19206 -0.60876 -1.82257 1.98144 -0.60876 -1.82257 2.89753 
-0.60876 -0.52702 2.89753 -0.60651 -1.6889 3.04599 -0.60651 -0.66069 3.04599 
-0.6013 -1.46827 3.18266 -0.6013 -0.88132 3.18266 -0.60031 -1.9166 2.14058 
-0.60031 -1.9166 2.7384 -0.60031 -0.43299 2.7384 -0.60027 -1.7782 2.96444 
-0.60027 -0.57139 2.96444 -0.59854 -1.6094 3.11245 -0.59854 -0.74019 3.11245 
-0.5957 -1.1748 3.24269 -0.59449 -1.22416 3.24207 -0.59449 -1.12543 3.24207 
-0.59082 -1.2741 3.24016 -0.59082 -1.07549 3.24016 -0.58794 -1.73037 3.02742 
-0.58794 -0.61922 3.02742 -0.58777 -1.89893 2.0787 -0.58777 -1.89893 2.80027 
-0.58777 -0.45066 2.80027 -0.58694 -1.51999 3.17184 -0.58694 -0.8296 3.17184 
-0.58564 -1.32405 3.2362 -0.58564 -1.02554 3.2362 -0.58246 -1.65335 3.09654 
-0.58246 -0.69624 3.09654 -0.5792 -1.37338 3.23012 -0.5792 -0.97621 3.23012 
-0.57854 -1.81683 2.94256 -0.57854 -0.53276 2.94256 -0.57735 -1.99129 2.43949 
-0.57611 -1.98954 2.37408 -0.57611 -1.98954 2.50489 -0.57271 -1.87785 2.01792 
-0.57271 -1.87785 2.86105 -0.57271 -0.47174 2.86105 -0.57241 -1.98431 2.30896 
-0.57241 -1.98431 2.57001 -0.57102 -1.42149 3.22248 -0.57102 -0.9281 3.22248 
-0.57081 -1.57069 3.15882 -0.57081 -0.7789 3.15882 -0.56795 -1.77049 3.00744 
-0.56795 -0.5791 3.00744 -0.56626 -1.9756 2.2444 -0.56626 -1.9756 2.63458 
-0.56503 -1.69589 3.07917 -0.56503 -0.6537 3.07917 -0.55796 -1.4737 3.21366 
-0.55796 -0.87589 3.21366 -0.55768 -1.96347 2.18067 -0.55768 -1.96347 2.69831 
-0.55768 -0.38612 2.69831 -0.5559 -1.61545 3.14432 -0.5559 -0.73414 3.14432 
-0.55557 -1.85369 2.91954 -0.55557 -1.1748 3.27096 -0.55557 -0.4959 2.91954 
-0.55326 -1.2248 3.27099 -0.55326 -1.12479 3.27099 -0.54957 -1.27467 3.26894 
-0.54957 -1.07492 3.26894 -0.54671 -1.94796 2.11805 -0.54671 -1.94796 2.76093 
-0.54671 -0.40163 2.76093 -0.5466 -1.80919 2.98609 -0.5466 -0.5404 2.98609 
-0.54529 -1.73832 3.06005 -0.54529 -0.61127 3.06005 -0.54449 -1.3243 3.26482 
-0.54449 -1.02529 3.26482 -0.54367 -2.01337 2.40463 -0.54367 -2.01337 2.47434 
-0.54319 -1.52531 3.20243 -0.54319 -0.82428 3.20243 -0.54112 -2.00975 2.33929 
-0.54112 -2.00975 2.53968 -0.53964 -1.65914 3.12811 -0.53964 -0.69045 3.12811 
-0.53806 -1.37355 3.25863 -0.53806 -0.97604 3.25863 -0.53609 -2.00261 2.27417 
-0.53609 -2.00261 2.6048 -0.5334 -1.92914 2.0568 -0.5334 -1.92914 2.82217 
-0.5334 -0.42045 2.82217 -0.52862 -1.99203 2.20997 -0.52862 -1.99203 2.669 
-0.52709 -1.57562 3.18883 -0.52709 -0.77397 3.18883 -0.52631 -1.42629 3.25173 
-0.52631 -0.9233 3.25173 -0.52495 -1.7782 3.03976 -0.52495 -0.57139 3.03976 
-0.52393 -1.84635 2.96342 -0.52393 -0.50324 2.96342 -0.52101 -1.70255 3.11033 
-0.52101 -0.64704 3.11033 -0.51864 -1.97775 2.14576 -0.51864 -1.97775 2.73321 
-0.51864 -0.37184 2.73321 -0.51781 -1.90709 1.9972 -0.51781 -1.90709 2.88177 
-0.51781 -0.4425 2.88177 -0.5141 -1.1748 3.29721 -0.51301 -1.47828 3.24243 
-0.51301 -0.87131 3.24243 -0.51188 -1.62025 3.17402 -0.51188 -0.72934 3.17402 
-0.51169 -1.22485 3.2972 -0.51169 -1.12474 3.2972 -0.50969 -2.03516 2.43949 
-0.50845 -2.03307 2.36988 -0.50845 -2.03307 2.5091 -0.50776 -1.27502 3.29513 
-0.50776 -1.07457 3.29513 -0.50636 -1.96036 2.08383 -0.50636 -1.96036 2.79514 
-0.50636 -0.38923 2.79514 -0.50443 -2.02764 2.30458 -0.50443 -2.02764 2.5744 
-0.50307 -1.81683 3.01803 -0.50307 -0.53276 3.01803 -0.50257 -1.32468 3.29093 
-0.50257 -1.02491 3.29093 -0.50104 -1.74461 3.09084 -0.50104 -0.60498 3.09084 
-0.5 -1.8819 2.93949 -0.5 -0.46769 2.93949 -0.49824 -2.01854 2.23986 
-0.49824 -2.01854 2.63912 -0.49818 -1.52937 3.23075 -0.49818 -0.82022 3.23075 
-0.49421 -1.66443 3.15783 -0.49421 -0.68516 3.15783 -0.49172 -1.93961 2.02323 
-0.49172 -1.93961 2.85574 -0.49172 -0.40998 2.85574 -0.49145 -1.37698 3.2866 
-0.49145 -0.97261 3.2866 -0.48924 -2.00594 2.17521 -0.48924 -2.00594 2.70377 
-0.48187 -1.57941 3.21671 -0.48187 -0.77018 3.21671 -0.48013 -1.78433 3.07031 
-0.48013 -0.56526 3.07031 -0.48005 -1.85369 2.99506 -0.48005 -0.4959 2.99506 
-0.47936 -1.42966 3.27928 -0.47936 -0.91993 3.27928 -0.47808 -1.98967 2.11172 
-0.47808 -1.98967 2.76725 -0.47808 -0.35992 2.76725 -0.47523 -1.70761 3.13967 
-0.47523 -0.64198 3.13967 -0.47486 -1.91575 2.91435 -0.47486 -0.43384 2.91435 
-0.4739 -2.05468 2.40463 -0.4739 -2.05468 2.47434 -0.47179 -2.05033 2.33532 
-0.47179 -2.05033 2.54365 -0.4714 -1.1748 3.32141 -0.46865 -1.22502 3.32144 
-0.46865 -1.12457 3.32144 -0.4666 -2.04292 2.27024 -0.4666 -2.04292 2.60873 
-0.46554 -1.48185 3.26954 -0.46554 -0.86774 3.26954 -0.46518 -1.6244 3.20202 
-0.46518 -0.72519 3.20202 -0.46472 -1.27511 3.31924 -0.46472 -1.07448 3.31924 
-0.46433 -1.97045 2.05047 -0.46433 -1.97045 2.8285 -0.46433 -0.37914 2.8285 
-0.45829 -2.0322 2.20533 -0.45829 -2.0322 2.67364 -0.45804 -1.82257 3.04825 
-0.45804 -0.52702 3.04825 -0.45532 -1.74922 3.11972 -0.45532 -0.60037 3.11972 
-0.4547 -1.32768 3.31691 -0.4547 -1.02191 3.31691 -0.45036 -1.53282 3.25741 
-0.45036 -0.81677 3.25741 -0.44858 -1.94781 2.88807 -0.44858 -0.40178 2.88807 
-0.4481 -2.01756 2.14123 -0.4481 -2.01756 2.73774 -0.44731 -1.66826 3.18541 
-0.44731 -0.68133 3.18541 -0.44338 -1.37981 3.31206 -0.44338 -0.96978 3.31206 
-0.44229 -1.90709 2.9573 -0.44229 -0.4425 2.9573 -0.438 -2.07377 2.43949 
-0.43694 -2.0716 2.3701 -0.43694 -2.0716 2.50887 -0.4361 -1.99918 2.07865 
-0.4361 -1.99918 2.80032 -0.4361 -0.35041 2.80032 -0.43529 -1.58205 3.24239 
-0.43529 -0.76754 3.24239 -0.43407 -1.78867 3.09883 -0.43407 -0.56092 3.09883 
-0.43378 -2.06512 2.30106 -0.43378 -2.06512 2.57792 -0.43067 -1.43255 3.30441 
-0.43067 -0.91704 3.30441 -0.42832 -1.71088 3.16692 -0.42832 -0.63871 3.16692 
-0.42756 -1.1748 3.34348 -0.42631 -2.05615 2.23583 -0.42631 -2.05615 2.64314 
-0.4247 -1.22507 3.34342 -0.4247 -1.12452 3.34342 -0.42156 -1.87785 3.0122 
-0.42156 -0.47174 3.0122 -0.42122 -1.978 2.01826 -0.42122 -1.978 2.86071 
-0.42122 -0.37159 2.86071 -0.41829 -1.62688 3.2273 -0.41829 -0.72271 3.2273 
-0.41697 -2.04331 2.1715 -0.41697 -2.04331 2.70748 -0.41667 -1.48451 3.29416 
-0.41667 -0.86508 3.29416 -0.41625 -1.93961 2.93121 -0.41625 -0.40998 2.93121 
-0.41555 -1.27762 3.34322 -0.41555 -1.07197 3.34322 -0.40825 -1.75215 3.14659 
-0.40825 -0.59744 3.14659 -0.4058 -2.02666 2.10834 -0.4058 -2.02666 2.77063 
-0.40521 -1.33018 3.34041 -0.40521 -1.01941 3.34041 -0.40265 -1.53454 3.28118 
-0.40265 -0.81505 3.28118 -0.39996 -1.67076 3.21023 -0.39996 -0.67883 3.21023 
-0.39938 -2.09092 2.40462 -0.39938 -2.09092 2.47435 -0.39855 -1.84552 3.06501 
-0.39855 -0.50407 3.06501 -0.39726 -2.08657 2.3353 -0.39726 -2.08657 2.54367 
-0.39455 -2.07737 2.26719 -0.39455 -2.07737 2.61178 -0.394 -1.38203 3.33493 
-0.394 -0.96756 3.33493 -0.39285 -2.00626 2.04664 -0.39285 -2.00626 2.83233 
-0.39285 -0.34333 2.83233 -0.38901 -1.97045 2.90382 -0.38901 -0.37914 2.90382 
-0.38747 -1.58354 3.2658 -0.38747 -0.76605 3.2658 -0.38606 -2.06627 2.20236 
-0.38606 -2.06627 2.67661 -0.38268 -1.92914 2.97289 -0.38268 -1.1748 3.36337 
-0.38268 -0.42045 2.97289 -0.38098 -1.4347 3.32679 -0.38098 -0.91489 3.32679 
-0.38067 -1.71315 3.19133 -0.38067 -0.63644 3.19133 -0.37569 -2.05127 2.1384 
-0.37569 -2.05127 2.74058 -0.37444 -1.22738 3.36524 -0.37444 -1.12221 3.36524 
-0.37384 -1.81064 3.11472 -0.37384 -0.53895 3.11472 -0.36994 -1.62827 3.25035 
-0.36994 -0.72132 3.25035 -0.36779 -1.48525 3.31604 -0.36779 -0.86434 3.31604 
-0.36513 -1.27981 3.3645 -0.36513 -1.06978 3.3645 -0.36353 -2.03252 2.07596 
-0.36353 -2.03252 2.80301 -0.36084 -1.99918 2.87559 -0.36084 -0.35041 2.87559 
-0.36079 -1.89893 3.02725 -0.36079 -0.45066 3.02725 -0.36044 -2.10758 2.43949 
-0.35957 -2.10531 2.36986 -0.35957 -2.10531 2.50911 -0.35773 -2.09837 2.30151 
-0.35773 -2.09837 2.57747 -0.35566 -1.96036 2.94584 -0.35566 -0.38923 2.94584 
-0.35479 -1.33195 3.36113 -0.35479 -1.01764 3.36113 -0.3542 -2.08707 2.23381 
-0.3542 -2.08707 2.64517 -0.35352 -1.5352 3.3027 -0.35352 -0.81439 3.3027 
-0.35147 -1.67185 3.23284 -0.35147 -0.67774 3.23284 -0.34594 -1.77186 3.16326 
-0.34594 -0.57773 3.16326 -0.34452 -2.07388 2.16939 -0.34452 -2.07388 2.70959 
-0.34345 -1.38364 3.35514 -0.34345 -0.96595 3.35514 -0.33855 -1.58387 3.28686 
-0.33855 -0.76572 3.28686 -0.33732 -1.86556 3.07906 -0.33732 -0.48403 3.07906 
-0.33689 -1.1748 3.38103 -0.33333 -2.05672 2.10616 -0.33333 -2.05672 2.77281 
-0.33115 -2.02666 2.03368 -0.33115 -2.02666 2.84529 -0.33115 -0.32293 2.84529 
-0.33112 -1.43474 3.34656 -0.33112 -0.91485 3.34656 -0.32843 -1.22742 3.38255 
-0.32843 -1.12217 3.38255 -0.32776 -1.98967 2.91756 -0.32776 -0.35992 2.91756 
-0.32144 -1.94796 2.9862 -0.32144 -0.40163 2.9862 -0.3208 -2.1213 2.40462 
-0.3208 -2.1213 2.47435 -0.32076 -1.62842 3.27096 -0.32076 -0.72117 3.27096 
-0.31947 -2.11675 2.33623 -0.31947 -2.11675 2.54274 -0.31878 -1.28011 3.38145 
-0.31878 -1.06948 3.38145 -0.31786 -1.4851 3.33541 -0.31786 -0.86449 3.33541 
-0.31763 -1.73186 3.20681 -0.31763 -0.61773 3.20681 -0.3168 -2.10767 2.2681 
-0.3168 -2.10767 2.61087 -0.31284 -2.09417 2.20101 -0.31284 -2.09417 2.67796 
-0.31041 -1.82872 3.12944 -0.31041 -0.52087 3.12944 -0.30822 -1.33224 3.37768 
-0.30822 -1.01735 3.37768 -0.3037 -1.53458 3.32171 -0.3037 -0.81501 3.32171 
-0.30233 -2.07878 2.13716 -0.30233 -2.07878 2.74181 -0.30109 -2.05127 2.0638 
-0.30109 -2.05127 2.81517 -0.29891 -1.9166 3.0398 -0.29891 -0.43299 3.0398 
-0.29826 -2.01756 2.88758 -0.29826 -0.33203 2.88758 -0.29594 -1.38506 3.37126 
-0.29594 -0.96453 3.37126 -0.29372 -1.97775 2.95813 -0.29372 -0.37184 2.95813 
-0.29028 -1.1748 3.39643 -0.28868 -1.58304 3.30551 -0.28868 -0.76655 3.30551 
-0.28744 -1.6893 3.24736 -0.28744 -0.66029 3.24736 -0.28338 -1.43609 3.36221 
-0.28338 -0.9135 3.36221 -0.28206 -1.78885 3.17663 -0.28206 -0.56074 3.17663 
-0.28137 -1.22754 3.39763 -0.28137 -1.12205 3.39763 -0.28108 -2.13448 2.43949 
-0.28043 -2.13223 2.37104 -0.28043 -2.13223 2.50794 -0.27845 -2.12548 2.30291 
-0.27845 -2.12548 2.57606 -0.27517 -2.11428 2.23542 -0.27517 -2.11428 2.64355 
-0.27262 -1.88216 3.09165 -0.27262 -0.46743 3.09165 -0.27165 -1.28014 3.3961 
-0.27165 -1.06945 3.3961 -0.2706 -2.09867 2.16889 -0.2706 -2.09867 2.71008 
-0.2701 -2.07388 2.09496 -0.2701 -2.07388 2.78401 -0.26975 -1.48658 3.35055 
-0.26975 -0.86301 3.35055 -0.26799 -2.04331 2.85646 -0.26428 -2.00594 2.92873 
-0.26428 -0.34365 2.92873 -0.26005 -1.33328 3.39199 -0.26005 -1.01631 3.39199 
-0.25882 -1.96347 2.99716 -0.25882 -0.38612 2.99716 -0.25607 -1.64497 3.28409 
-0.25607 -0.70462 3.28409 -0.25536 -1.53592 3.33636 -0.25536 -0.81367 3.33636 
-0.25263 -1.74786 3.21908 -0.25263 -0.60173 3.21908 -0.24768 -1.38594 3.38504 
-0.24768 -0.96365 3.38504 -0.24614 -2.14341 2.40478 -0.24614 -2.14341 2.47419 
-0.24506 -1.84407 3.14092 -0.24506 -0.50552 3.14092 -0.24481 -2.13887 2.33641 
-0.24481 -2.13887 2.54256 -0.24298 -1.1748 3.40952 -0.24216 -2.12982 2.26835 
-0.24216 -2.12982 2.61062 -0.23848 -2.09417 2.12664 -0.23848 -2.09417 2.75233 
-0.23822 -2.11634 2.20127 -0.23822 -2.11634 2.6777 -0.23712 -2.06627 2.05343 
-0.23712 -2.06627 2.82554 -0.23465 -1.43697 3.37554 -0.23465 -0.91262 3.37554 
-0.23416 -2.0322 2.89777 -0.23416 -0.31739 2.89777 -0.23388 -1.22758 3.41032 
-0.23388 -1.12201 3.41032 -0.23327 -1.9312 3.05058 -0.23327 -0.41839 3.05058 
-0.22951 -1.99203 2.96811 -0.22951 -0.35756 2.96811 -0.22275 -1.28075 3.40859 
-0.22275 -1.06884 3.40859 -0.22209 -1.70439 3.25815 -0.22209 -0.6452 3.25815 
-0.22094 -1.48725 3.36337 -0.22094 -0.86234 3.36337 -0.21787 -1.59095 3.32229 
-0.21787 -0.75864 3.32229 -0.2169 -1.80305 3.18664 -0.2169 -0.54654 3.18664 
-0.21108 -2.15226 2.43949 -0.21095 -1.33387 3.40395 -0.21095 -1.01572 3.40395 
-0.21057 -2.14991 2.37016 -0.21057 -2.14991 2.50881 -0.20841 -2.14311 2.30187 
-0.20841 -2.14311 2.5771 -0.20667 -1.89548 3.10123 -0.20667 -0.45411 3.10123 
-0.20568 -2.08707 2.08529 -0.20568 -2.08707 2.79368 -0.20526 -2.13174 2.23422 
-0.20526 -2.13174 2.64475 -0.20407 -2.11428 2.16432 -0.20407 -2.11428 2.71466 
-0.20366 -2.05615 2.8658 -0.19963 -2.01854 2.93772 -0.19963 -0.33105 2.93772 
-0.19881 -1.3863 3.39643 -0.19881 -0.96329 3.39643 -0.19509 -1.9756 3.00574 
-0.19509 -1.1748 3.42027 -0.19509 -0.37399 3.00574 -0.18692 -1.76096 3.22782 
-0.18692 -0.58863 3.22782 -0.18558 -1.43725 3.38642 -0.18558 -0.91234 3.38642 
-0.18453 -1.6519 3.29874 -0.18453 -0.69769 3.29874 -0.18446 -1.22802 3.42088 
-0.18446 -1.12157 3.42088 -0.18384 -1.54279 3.35096 -0.18384 -0.8068 3.35096 
-0.17912 -1.85649 3.14886 -0.17912 -0.4931 3.14886 -0.17515 -2.15873 2.40478 
-0.17515 -2.15873 2.47419 -0.17448 -2.15397 2.33572 -0.17448 -2.15397 2.54325 
-0.17328 -1.28108 3.41861 -0.17328 -1.06851 3.41861 -0.1723 -2.07737 2.04494 
-0.1723 -2.07737 2.83404 -0.17181 -2.14483 2.26767 -0.17181 -2.14483 2.6113 
-0.17139 -2.10767 2.12269 -0.17139 -2.10767 2.75629 -0.17114 -2.12982 2.19732 
-0.17114 -2.12982 2.68165 -0.16924 -2.04292 2.90608 -0.16924 -0.30667 2.90608 
-0.16905 -1.94197 3.05824 -0.16905 -0.40762 3.05824 -0.16531 -2.00261 2.97558 
-0.16531 -0.34698 2.97558 -0.16159 -1.33384 3.41344 -0.16159 -1.01575 3.41344 
-0.15076 -1.8144 3.19326 -0.15076 -0.53519 3.19326 -0.14958 -1.71063 3.27045 
-0.14958 -0.63896 3.27045 -0.14943 -1.38612 3.40541 -0.14943 -0.96347 3.40541 
-0.14857 -1.49278 3.37587 -0.14857 -0.85681 3.37587 -0.14673 -1.1748 3.42866 
-0.1459 -1.59663 3.33434 -0.1459 -0.75296 3.33434 -0.14174 -1.90469 3.10819 
-0.14174 -0.4449 3.10819 -0.13928 -2.16505 2.43949 -0.13895 -2.16268 2.37035 
-0.13895 -2.16268 2.50863 -0.13843 -2.06512 2.87327 -0.13798 -2.09837 2.08176 
-0.13798 -2.09837 2.79721 -0.13795 -2.15558 2.30154 -0.13795 -2.15558 2.57744 
-0.13762 -2.14311 2.23108 -0.13762 -2.14311 2.64789 -0.13658 -2.12548 2.16104 
-0.13658 -2.12548 2.71794 -0.13594 -1.22805 3.42877 -0.13594 -1.12154 3.42877 
-0.13491 -2.02764 2.94392 -0.13491 -0.32195 2.94392 -0.13053 -1.98431 3.0119 
-0.13053 -0.36528 3.0119 -0.12447 -1.28136 3.42597 -0.12447 -1.06823 3.42597 
-0.11383 -1.76587 3.23803 -0.11383 -0.58372 3.23803 -0.11378 -1.86441 3.15467 
-0.11378 -0.48518 3.15467 -0.11267 -1.44196 3.39653 -0.11267 -0.90763 3.39653 
-0.11264 -1.33409 3.42027 -0.11264 -1.0155 3.42027 -0.11138 -1.65661 3.30865 
-0.11138 -0.69298 3.30865 -0.11089 -1.54742 3.36082 -0.11089 -0.80217 3.36082 
-0.10442 -2.16872 2.40479 -0.10442 -2.16872 2.47418 -0.10418 -2.08657 2.04222 
-0.10418 -2.08657 2.83675 -0.10417 -2.05033 2.91127 -0.10417 -0.29926 2.91127 
-0.10377 -2.15397 2.26501 -0.10377 -2.15397 2.61397 -0.10375 -2.16397 2.33573 
-0.10375 -2.16397 2.54324 -0.1036 -1.9493 3.06351 -0.1036 -0.40029 3.06351 
-0.10325 -2.11675 2.12002 -0.10325 -2.11675 2.75895 -0.10308 -2.13887 2.19468 
-0.10308 -2.13887 2.6843 -0.1002 -2.00975 2.9806 -0.1002 -0.33984 2.9806 
-0.09802 -1.1748 3.43467 -0.08682 -1.22816 3.43428 -0.08682 -1.12143 3.43428 
-0.07625 -1.71396 3.27823 -0.07625 -0.63563 3.27823 -0.07619 -1.91072 3.11225 
-0.07619 -0.43887 3.11225 -0.07559 -1.81994 3.1998 -0.07559 -0.52965 3.1998 
-0.0754 -1.49658 3.38329 -0.0754 -0.85301 3.38329 -0.07536 -1.28137 3.43093 
-0.07536 -1.06822 3.43093 -0.07493 -1.38792 3.41363 -0.07493 -0.96167 3.41363 
-0.07315 -1.60005 3.3416 -0.07315 -0.74954 3.3416 -0.06963 -2.10531 2.07992 
-0.06963 -2.10531 2.79905 -0.06961 -2.03307 2.94794 -0.06961 -0.31652 2.94794 
-0.06948 -2.17238 2.43949 -0.06938 -2.0716 2.87643 -0.06932 -2.14991 2.22891 
-0.06932 -2.14991 2.65006 -0.06931 -2.16998 2.37018 -0.06931 -2.16998 2.50879 
-0.06914 -2.16268 2.30054 -0.06914 -2.16268 2.57843 -0.06845 -2.13223 2.15906 
-0.06845 -2.13223 2.71991 -0.0654 -1.98954 3.0156 -0.0654 -0.36005 3.0156 
-0.04907 -1.1748 3.43828 -0.03824 -1.76961 3.24244 -0.03824 -0.57998 3.24244 
-0.03823 -1.65896 3.31363 -0.03823 -0.69063 3.31363 -0.0382 -1.86814 3.15907 
-0.0382 -0.48145 3.15907 -0.0382 -1.95309 3.06622 -0.0382 -0.3965 3.06622 
-0.03779 -1.44317 3.40206 -0.03779 -0.90642 3.40206 -0.03779 -1.54974 3.36576 
-0.03779 -0.79985 3.36576 -0.03776 -1.33529 3.4258 -0.03776 -1.0143 3.4258 
-0.03776 -1.2282 3.43734 -0.03776 -1.12139 3.43734 -0.03487 -2.09092 2.0401 
-0.03487 -2.09092 2.83887 -0.03487 -2.1213 2.11869 -0.03487 -2.1213 2.76029 
-0.03485 -2.05468 2.91339 -0.03485 -0.29491 2.91339 -0.03485 -2.01337 2.98316 
-0.03485 -0.33622 2.98316 -0.0347 -2.15873 2.26434 -0.0347 -2.15873 2.61463 
-0.0347 -2.14341 2.19335 -0.0347 -2.14341 2.68562 -0.0347 -2.16872 2.33506 
-0.0347 -2.16872 2.54391 -0.0347 -2.17359 2.40479 -0.0347 -2.17359 2.47418 
0 -2.1748 2.43949 0 -2.17238 2.37001 0 -2.17238 2.50896 
0 -2.16505 2.3002 0 -2.16505 2.57877 0 -2.15226 2.22841 
0 -2.15226 2.65057 0 -2.13448 2.1584 0 -2.13448 2.72057 
0 -2.10758 2.07905 0 -2.10758 2.79993 0 -2.07377 2.87749 
0 -2.03516 2.94917 0 -1.99129 3.01684 0 -1.91286 3.11421 
0 -1.82179 3.20198 0 -1.71553 3.28068 0 -1.6012 3.34402 
0 -1.4975 3.38599 0 -1.38852 3.41638 0 -1.28167 3.43376 
0 -1.1748 3.43949 0 -1.06792 3.43376 0 -0.96107 3.41638 
0 -0.85209 3.38599 0 -0.74839 3.34402 0 -0.63406 3.28068 
0 -0.5278 3.20198 0 -0.43673 3.11421 0 -0.3583 3.01684 
0 -0.31443 2.94917 0.0347 -2.17359 2.40479 0.0347 -2.17359 2.47418 
0.0347 -2.16872 2.33506 0.0347 -2.16872 2.54391 0.0347 -2.14341 2.19335 
0.0347 -2.14341 2.68562 0.0347 -2.15873 2.26434 0.0347 -2.15873 2.61463 
0.03485 -2.01337 2.98316 0.03485 -0.33622 2.98316 0.03485 -2.05468 2.91339 
0.03485 -0.29491 2.91339 0.03487 -2.1213 2.11869 0.03487 -2.1213 2.76029 
0.03487 -2.09092 2.0401 0.03487 -2.09092 2.83887 0.03776 -1.2282 3.43734 
0.03776 -1.12139 3.43734 0.03776 -1.33529 3.4258 0.03776 -1.0143 3.4258 
0.03779 -1.54974 3.36576 0.03779 -0.79985 3.36576 0.03779 -1.44317 3.40206 
0.03779 -0.90642 3.40206 0.0382 -1.95309 3.06622 0.0382 -0.3965 3.06622 
0.0382 -1.86814 3.15907 0.0382 -0.48145 3.15907 0.03823 -1.65896 3.31363 
0.03823 -0.69063 3.31363 0.03824 -1.76961 3.24244 0.03824 -0.57998 3.24244 
0.04907 -1.1748 3.43828 0.0654 -1.98954 3.0156 0.0654 -0.36005 3.0156 
0.06845 -2.13223 2.15906 0.06845 -2.13223 2.71991 0.06914 -2.16268 2.30054 
0.06914 -2.16268 2.57843 0.06931 -2.16998 2.37018 0.06931 -2.16998 2.50879 
0.06932 -2.14991 2.22891 0.06932 -2.14991 2.65006 0.06938 -2.0716 2.87643 
0.06948 -2.17238 2.43949 0.06961 -2.03307 2.94794 0.06961 -0.31652 2.94794 
0.06963 -2.10531 2.07992 0.06963 -2.10531 2.79905 0.07315 -1.60005 3.3416 
0.07315 -0.74954 3.3416 0.07493 -1.38792 3.41363 0.07493 -0.96167 3.41363 
0.07536 -1.28137 3.43093 0.07536 -1.06822 3.43093 0.0754 -1.49658 3.38329 
0.0754 -0.85301 3.38329 0.07559 -1.81994 3.1998 0.07559 -0.52965 3.1998 
0.07619 -1.91072 3.11225 0.07619 -0.43887 3.11225 0.07625 -1.71396 3.27823 
0.07625 -0.63563 3.27823 0.08682 -1.22816 3.43428 0.08682 -1.12143 3.43428 
0.09802 -1.1748 3.43467 0.1002 -2.00975 2.9806 0.1002 -0.33984 2.9806 
0.10308 -2.13887 2.19468 0.10308 -2.13887 2.6843 0.10325 -2.11675 2.12002 
0.10325 -2.11675 2.75895 0.1036 -1.9493 3.06351 0.1036 -0.40029 3.06351 
0.10375 -2.16397 2.33573 0.10375 -2.16397 2.54324 0.10377 -2.15397 2.26501 
0.10377 -2.15397 2.61397 0.10417 -2.05033 2.91127 0.10417 -0.29926 2.91127 
0.10418 -2.08657 2.04222 0.10418 -2.08657 2.83675 0.10442 -2.16872 2.40479 
0.10442 -2.16872 2.47418 0.11089 -1.54742 3.36082 0.11089 -0.80217 3.36082 
0.11138 -1.65661 3.30865 0.11138 -0.69298 3.30865 0.11264 -1.33409 3.42027 
0.11264 -1.0155 3.42027 0.11267 -1.44196 3.39653 0.11267 -0.90763 3.39653 
0.11378 -1.86441 3.15467 0.11378 -0.48518 3.15467 0.11383 -1.76587 3.23803 
0.11383 -0.58372 3.23803 0.12447 -1.28136 3.42597 0.12447 -1.06823 3.42597 
0.13053 -1.98431 3.0119 0.13053 -0.36528 3.0119 0.13491 -2.02764 2.94392 
0.13491 -0.32195 2.94392 0.13594 -1.22805 3.42877 0.13594 -1.12154 3.42877 
0.13658 -2.12548 2.16104 0.13658 -2.12548 2.71794 0.13762 -2.14311 2.23108 
0.13762 -2.14311 2.64789 0.13795 -2.15558 2.30154 0.13795 -2.15558 2.57744 
0.13798 -2.09837 2.08176 0.13798 -2.09837 2.79721 0.13843 -2.06512 2.87327 
0.13895 -2.16268 2.37035 0.13895 -2.16268 2.50863 0.13928 -2.16505 2.43949 
0.14174 -1.90469 3.10819 0.14174 -0.4449 3.10819 0.1459 -1.59663 3.33434 
0.1459 -0.75296 3.33434 0.14673 -1.1748 3.42866 0.14857 -1.49278 3.37587 
0.14857 -0.85681 3.37587 0.14943 -1.38612 3.40541 0.14943 -0.96347 3.40541 
0.14958 -1.71063 3.27045 0.14958 -0.63896 3.27045 0.15076 -1.8144 3.19326 
0.15076 -0.53519 3.19326 0.16159 -1.33384 3.41344 0.16159 -1.01575 3.41344 
0.16531 -2.00261 2.97558 0.16531 -0.34698 2.97558 0.16905 -1.94197 3.05824 
0.16905 -0.40762 3.05824 0.16924 -2.04292 2.90608 0.16924 -0.30667 2.90608 
0.17114 -2.12982 2.19732 0.17114 -2.12982 2.68165 0.17139 -2.10767 2.12269 
0.17139 -2.10767 2.75629 0.17181 -2.14483 2.26767 0.17181 -2.14483 2.6113 
0.1723 -2.07737 2.04494 0.1723 -2.07737 2.83404 0.17328 -1.28108 3.41861 
0.17328 -1.06851 3.41861 0.17448 -2.15397 2.33572 0.17448 -2.15397 2.54325 
0.17515 -2.15873 2.40478 0.17515 -2.15873 2.47419 0.17912 -1.85649 3.14886 
0.17912 -0.4931 3.14886 0.18384 -1.54279 3.35096 0.18384 -0.8068 3.35096 
0.18446 -1.22802 3.42088 0.18446 -1.12157 3.42088 0.18453 -1.6519 3.29874 
0.18453 -0.69769 3.29874 0.18558 -1.43725 3.38642 0.18558 -0.91234 3.38642 
0.18692 -1.76096 3.22782 0.18692 -0.58863 3.22782 0.19509 -1.9756 3.00574 
0.19509 -1.1748 3.42027 0.19509 -0.37399 3.00574 0.19881 -1.3863 3.39643 
0.19881 -0.96329 3.39643 0.19963 -2.01854 2.93772 0.19963 -0.33105 2.93772 
0.20366 -2.05615 2.8658 0.20407 -2.11428 2.16432 0.20407 -2.11428 2.71466 
0.20526 -2.13174 2.23422 0.20526 -2.13174 2.64475 0.20568 -2.08707 2.08529 
0.20568 -2.08707 2.79368 0.20667 -1.89548 3.10123 0.20667 -0.45411 3.10123 
0.20841 -2.14311 2.30187 0.20841 -2.14311 2.5771 0.21057 -2.14991 2.37016 
0.21057 -2.14991 2.50881 0.21095 -1.33387 3.40395 0.21095 -1.01572 3.40395 
0.21108 -2.15226 2.43949 0.2169 -1.80305 3.18664 0.2169 -0.54654 3.18664 
0.21787 -1.59095 3.32229 0.21787 -0.75864 3.32229 0.22094 -1.48725 3.36337 
0.22094 -0.86234 3.36337 0.22209 -1.70439 3.25815 0.22209 -0.6452 3.25815 
0.22275 -1.28075 3.40859 0.22275 -1.06884 3.40859 0.22951 -1.99203 2.96811 
0.22951 -0.35756 2.96811 0.23327 -1.9312 3.05058 0.23327 -0.41839 3.05058 
0.23388 -1.22758 3.41032 0.23388 -1.12201 3.41032 0.23416 -2.0322 2.89777 
0.23416 -0.31739 2.89777 0.23465 -1.43697 3.37554 0.23465 -0.91262 3.37554 
0.23712 -2.06627 2.05343 0.23712 -2.06627 2.82554 0.23822 -2.11634 2.20127 
0.23822 -2.11634 2.6777 0.23848 -2.09417 2.12664 0.23848 -2.09417 2.75233 
0.24216 -2.12982 2.26835 0.24216 -2.12982 2.61062 0.24298 -1.1748 3.40952 
0.24481 -2.13887 2.33641 0.24481 -2.13887 2.54256 0.24506 -1.84407 3.14092 
0.24506 -0.50552 3.14092 0.24614 -2.14341 2.40478 0.24614 -2.14341 2.47419 
0.24768 -1.38594 3.38504 0.24768 -0.96365 3.38504 0.25263 -1.74786 3.21908 
0.25263 -0.60173 3.21908 0.25536 -1.53592 3.33636 0.25536 -0.81367 3.33636 
0.25607 -1.64497 3.28409 0.25607 -0.70462 3.28409 0.25882 -1.96347 2.99716 
0.25882 -0.38612 2.99716 0.26005 -1.33328 3.39199 0.26005 -1.01631 3.39199 
0.26428 -2.00594 2.92873 0.26428 -0.34365 2.92873 0.26799 -2.04331 2.85646 
0.26975 -1.48658 3.35055 0.26975 -0.86301 3.35055 0.2701 -2.07388 2.09496 
0.2701 -2.07388 2.78401 0.2706 -2.09867 2.16889 0.2706 -2.09867 2.71008 
0.27165 -1.28014 3.3961 0.27165 -1.06945 3.3961 0.27262 -1.88216 3.09165 
0.27262 -0.46743 3.09165 0.27517 -2.11428 2.23542 0.27517 -2.11428 2.64355 
0.27845 -2.12548 2.30291 0.27845 -2.12548 2.57606 0.28043 -2.13223 2.37104 
0.28043 -2.13223 2.50794 0.28108 -2.13448 2.43949 0.28137 -1.22754 3.39763 
0.28137 -1.12205 3.39763 0.28206 -1.78885 3.17663 0.28206 -0.56074 3.17663 
0.28338 -1.43609 3.36221 0.28338 -0.9135 3.36221 0.28744 -1.6893 3.24736 
0.28744 -0.66029 3.24736 0.28868 -1.58304 3.30551 0.28868 -0.76655 3.30551 
0.29028 -1.1748 3.39643 0.29372 -1.97775 2.95813 0.29372 -0.37184 2.95813 
0.29594 -1.38506 3.37126 0.29594 -0.96453 3.37126 0.29826 -2.01756 2.88758 
0.29826 -0.33203 2.88758 0.29891 -1.9166 3.0398 0.29891 -0.43299 3.0398 
0.30109 -2.05127 2.0638 0.30109 -2.05127 2.81517 0.30233 -2.07878 2.13716 
0.30233 -2.07878 2.74181 0.3037 -1.53458 3.32171 0.3037 -0.81501 3.32171 
0.30822 -1.33224 3.37768 0.30822 -1.01735 3.37768 0.31041 -1.82872 3.12944 
0.31041 -0.52087 3.12944 0.31284 -2.09417 2.20101 0.31284 -2.09417 2.67796 
0.3168 -2.10767 2.2681 0.3168 -2.10767 2.61087 0.31763 -1.73186 3.20681 
0.31763 -0.61773 3.20681 0.31786 -1.4851 3.33541 0.31786 -0.86449 3.33541 
0.31878 -1.28011 3.38145 0.31878 -1.06948 3.38145 0.31947 -2.11675 2.33623 
0.31947 -2.11675 2.54274 0.32076 -1.62842 3.27096 0.32076 -0.72117 3.27096 
0.3208 -2.1213 2.40462 0.3208 -2.1213 2.47435 0.32144 -1.94796 2.9862 
0.32144 -0.40163 2.9862 0.32776 -1.98967 2.91756 0.32776 -0.35992 2.91756 
0.32843 -1.22742 3.38255 0.32843 -1.12217 3.38255 0.33112 -1.43474 3.34656 
0.33112 -0.91485 3.34656 0.33115 -2.02666 2.03368 0.33115 -2.02666 2.84529 
0.33115 -0.32293 2.84529 0.33333 -2.05672 2.10616 0.33333 -2.05672 2.77281 
0.33689 -1.1748 3.38103 0.33732 -1.86556 3.07906 0.33732 -0.48403 3.07906 
0.33855 -1.58387 3.28686 0.33855 -0.76572 3.28686 0.34345 -1.38364 3.35514 
0.34345 -0.96595 3.35514 0.34452 -2.07388 2.16939 0.34452 -2.07388 2.70959 
0.34594 -1.77186 3.16326 0.34594 -0.57773 3.16326 0.35147 -1.67185 3.23284 
0.35147 -0.67774 3.23284 0.35352 -1.5352 3.3027 0.35352 -0.81439 3.3027 
0.3542 -2.08707 2.23381 0.3542 -2.08707 2.64517 0.35479 -1.33195 3.36113 
0.35479 -1.01764 3.36113 0.35566 -1.96036 2.94584 0.35566 -0.38923 2.94584 
0.35773 -2.09837 2.30151 0.35773 -2.09837 2.57747 0.35957 -2.10531 2.36986 
0.35957 -2.10531 2.50911 0.36044 -2.10758 2.43949 0.36079 -1.89893 3.02725 
0.36079 -0.45066 3.02725 0.36084 -1.99918 2.87559 0.36084 -0.35041 2.87559 
0.36353 -2.03252 2.07596 0.36353 -2.03252 2.80301 0.36513 -1.27981 3.3645 
0.36513 -1.06978 3.3645 0.36779 -1.48525 3.31604 0.36779 -0.86434 3.31604 
0.36994 -1.62827 3.25035 0.36994 -0.72132 3.25035 0.37384 -1.81064 3.11472 
0.37384 -0.53895 3.11472 0.37444 -1.22738 3.36524 0.37444 -1.12221 3.36524 
0.37569 -2.05127 2.1384 0.37569 -2.05127 2.74058 0.38067 -1.71315 3.19133 
0.38067 -0.63644 3.19133 0.38098 -1.4347 3.32679 0.38098 -0.91489 3.32679 
0.38268 -1.92914 2.97289 0.38268 -1.1748 3.36337 0.38268 -0.42045 2.97289 
0.38606 -2.06627 2.20236 0.38606 -2.06627 2.67661 0.38747 -1.58354 3.2658 
0.38747 -0.76605 3.2658 0.38901 -1.97045 2.90382 0.38901 -0.37914 2.90382 
0.39285 -2.00626 2.04664 0.39285 -2.00626 2.83233 0.39285 -0.34333 2.83233 
0.394 -1.38203 3.33493 0.394 -0.96756 3.33493 0.39455 -2.07737 2.26719 
0.39455 -2.07737 2.61178 0.39726 -2.08657 2.3353 0.39726 -2.08657 2.54367 
0.39855 -1.84552 3.06501 0.39855 -0.50407 3.06501 0.39938 -2.09092 2.40462 
0.39938 -2.09092 2.47435 0.39996 -1.67076 3.21023 0.39996 -0.67883 3.21023 
0.40265 -1.53454 3.28118 0.40265 -0.81505 3.28118 0.40521 -1.33018 3.34041 
0.40521 -1.01941 3.34041 0.4058 -2.02666 2.10834 0.4058 -2.02666 2.77063 
0.40825 -1.75215 3.14659 0.40825 -0.59744 3.14659 0.41555 -1.27762 3.34322 
0.41555 -1.07197 3.34322 0.41625 -1.93961 2.93121 0.41625 -0.40998 2.93121 
0.41667 -1.48451 3.29416 0.41667 -0.86508 3.29416 0.41697 -2.04331 2.1715 
0.41697 -2.04331 2.70748 0.41829 -1.62688 3.2273 0.41829 -0.72271 3.2273 
0.42122 -1.978 2.01826 0.42122 -1.978 2.86071 0.42122 -0.37159 2.86071 
0.42156 -1.87785 3.0122 0.42156 -0.47174 3.0122 0.4247 -1.22507 3.34342 
0.4247 -1.12452 3.34342 0.42631 -2.05615 2.23583 0.42631 -2.05615 2.64314 
0.42756 -1.1748 3.34348 0.42832 -1.71088 3.16692 0.42832 -0.63871 3.16692 
0.43067 -1.43255 3.30441 0.43067 -0.91704 3.30441 0.43378 -2.06512 2.30106 
0.43378 -2.06512 2.57792 0.43407 -1.78867 3.09883 0.43407 -0.56092 3.09883 
0.43529 -1.58205 3.24239 0.43529 -0.76754 3.24239 0.4361 -1.99918 2.07865 
0.4361 -1.99918 2.80032 0.4361 -0.35041 2.80032 0.43694 -2.0716 2.3701 
0.43694 -2.0716 2.50887 0.438 -2.07377 2.43949 0.44229 -1.90709 2.9573 
0.44229 -0.4425 2.9573 0.44338 -1.37981 3.31206 0.44338 -0.96978 3.31206 
0.44731 -1.66826 3.18541 0.44731 -0.68133 3.18541 0.4481 -2.01756 2.14123 
0.4481 -2.01756 2.73774 0.44858 -1.94781 2.88807 0.44858 -0.40178 2.88807 
0.45036 -1.53282 3.25741 0.45036 -0.81677 3.25741 0.4547 -1.32768 3.31691 
0.4547 -1.02191 3.31691 0.45532 -1.74922 3.11972 0.45532 -0.60037 3.11972 
0.45804 -1.82257 3.04825 0.45804 -0.52702 3.04825 0.45829 -2.0322 2.20533 
0.45829 -2.0322 2.67364 0.46433 -1.97045 2.05047 0.46433 -1.97045 2.8285 
0.46433 -0.37914 2.8285 0.46472 -1.27511 3.31924 0.46472 -1.07448 3.31924 
0.46518 -1.6244 3.20202 0.46518 -0.72519 3.20202 0.46554 -1.48185 3.26954 
0.46554 -0.86774 3.26954 0.4666 -2.04292 2.27024 0.4666 -2.04292 2.60873 
0.46865 -1.22502 3.32144 0.46865 -1.12457 3.32144 0.4714 -1.1748 3.32141 
0.47179 -2.05033 2.33532 0.47179 -2.05033 2.54365 0.4739 -2.05468 2.40463 
0.4739 -2.05468 2.47434 0.47486 -1.91575 2.91435 0.47486 -0.43384 2.91435 
0.47523 -1.70761 3.13967 0.47523 -0.64198 3.13967 0.47808 -1.98967 2.11172 
0.47808 -1.98967 2.76725 0.47808 -0.35992 2.76725 0.47936 -1.42966 3.27928 
0.47936 -0.91993 3.27928 0.48005 -1.85369 2.99506 0.48005 -0.4959 2.99506 
0.48013 -1.78433 3.07031 0.48013 -0.56526 3.07031 0.48187 -1.57941 3.21671 
0.48187 -0.77018 3.21671 0.48924 -2.00594 2.17521 0.48924 -2.00594 2.70377 
0.49145 -1.37698 3.2866 0.49145 -0.97261 3.2866 0.49172 -1.93961 2.02323 
0.49172 -1.93961 2.85574 0.49172 -0.40998 2.85574 0.49421 -1.66443 3.15783 
0.49421 -0.68516 3.15783 0.49818 -1.52937 3.23075 0.49818 -0.82022 3.23075 
0.49824 -2.01854 2.23986 0.49824 -2.01854 2.63912 0.5 -1.8819 2.93949 
0.5 -0.46769 2.93949 0.50104 -1.74461 3.09084 0.50104 -0.60498 3.09084 
0.50257 -1.32468 3.29093 0.50257 -1.02491 3.29093 0.50307 -1.81683 3.01803 
0.50307 -0.53276 3.01803 0.50443 -2.02764 2.30458 0.50443 -2.02764 2.5744 
0.50636 -1.96036 2.08383 0.50636 -1.96036 2.79514 0.50636 -0.38923 2.79514 
0.50776 -1.27502 3.29513 0.50776 -1.07457 3.29513 0.50845 -2.03307 2.36988 
0.50845 -2.03307 2.5091 0.50969 -2.03516 2.43949 0.51169 -1.22485 3.2972 
0.51169 -1.12474 3.2972 0.51188 -1.62025 3.17402 0.51188 -0.72934 3.17402 
0.51301 -1.47828 3.24243 0.51301 -0.87131 3.24243 0.5141 -1.1748 3.29721 
0.51781 -1.90709 1.9972 0.51781 -1.90709 2.88177 0.51781 -0.4425 2.88177 
0.51864 -1.97775 2.14576 0.51864 -1.97775 2.73321 0.51864 -0.37184 2.73321 
0.52101 -1.70255 3.11033 0.52101 -0.64704 3.11033 0.52393 -1.84635 2.96342 
0.52393 -0.50324 2.96342 0.52495 -1.7782 3.03976 0.52495 -0.57139 3.03976 
0.52631 -1.42629 3.25173 0.52631 -0.9233 3.25173 0.52709 -1.57562 3.18883 
0.52709 -0.77397 3.18883 0.52862 -1.99203 2.20997 0.52862 -1.99203 2.669 
0.5334 -1.92914 2.0568 0.5334 -1.92914 2.82217 0.5334 -0.42045 2.82217 
0.53609 -2.00261 2.27417 0.53609 -2.00261 2.6048 0.53806 -1.37355 3.25863 
0.53806 -0.97604 3.25863 0.53964 -1.65914 3.12811 0.53964 -0.69045 3.12811 
0.54112 -2.00975 2.33929 0.54112 -2.00975 2.53968 0.54319 -1.52531 3.20243 
0.54319 -0.82428 3.20243 0.54367 -2.01337 2.40463 0.54367 -2.01337 2.47434 
0.54449 -1.3243 3.26482 0.54449 -1.02529 3.26482 0.54529 -1.73832 3.06005 
0.54529 -0.61127 3.06005 0.5466 -1.80919 2.98609 0.5466 -0.5404 2.98609 
0.54671 -1.94796 2.11805 0.54671 -1.94796 2.76093 0.54671 -0.40163 2.76093 
0.54957 -1.27467 3.26894 0.54957 -1.07492 3.26894 0.55326 -1.2248 3.27099 
0.55326 -1.12479 3.27099 0.55557 -1.85369 2.91954 0.55557 -1.1748 3.27096 
0.55557 -0.4959 2.91954 0.5559 -1.61545 3.14432 0.5559 -0.73414 3.14432 
0.55768 -1.96347 2.18067 0.55768 -1.96347 2.69831 0.55768 -0.38612 2.69831 
0.55796 -1.4737 3.21366 0.55796 -0.87589 3.21366 0.56503 -1.69589 3.07917 
0.56503 -0.6537 3.07917 0.56626 -1.9756 2.2444 0.56626 -1.9756 2.63458 
0.56795 -1.77049 3.00744 0.56795 -0.5791 3.00744 0.57081 -1.57069 3.15882 
0.57081 -0.7789 3.15882 0.57102 -1.42149 3.22248 0.57102 -0.9281 3.22248 
0.57241 -1.98431 2.30896 0.57241 -1.98431 2.57001 0.57271 -1.87785 2.01792 
0.57271 -1.87785 2.86105 0.57271 -0.47174 2.86105 0.57611 -1.98954 2.37408 
0.57611 -1.98954 2.50489 0.57735 -1.99129 2.43949 0.57854 -1.81683 2.94256 
0.57854 -0.53276 2.94256 0.5792 -1.37338 3.23012 0.5792 -0.97621 3.23012 
0.58246 -1.65335 3.09654 0.58246 -0.69624 3.09654 0.58564 -1.32405 3.2362 
0.58564 -1.02554 3.2362 0.58694 -1.51999 3.17184 0.58694 -0.8296 3.17184 
0.58777 -1.89893 2.0787 0.58777 -1.89893 2.80027 0.58777 -0.45066 2.80027 
0.58794 -1.73037 3.02742 0.58794 -0.61922 3.02742 0.59082 -1.2741 3.24016 
0.59082 -1.07549 3.24016 0.59449 -1.22416 3.24207 0.59449 -1.12543 3.24207 
0.5957 -1.1748 3.24269 0.59854 -1.6094 3.11245 0.59854 -0.74019 3.11245 
0.60027 -1.7782 2.96444 0.60027 -0.57139 2.96444 0.60031 -1.9166 2.14058 
0.60031 -1.9166 2.7384 0.60031 -0.43299 2.7384 0.6013 -1.46827 3.18266 
0.6013 -0.88132 3.18266 0.60651 -1.6889 3.04599 0.60651 -0.66069 3.04599 
0.60876 -1.82257 1.98144 0.60876 -1.82257 2.89753 0.60876 -0.52702 2.89753 
0.61084 -1.42079 3.19206 0.61084 -0.9288 3.19206 0.6111 -1.9312 2.20621 
0.6111 -1.9312 2.67276 0.6111 -0.41839 2.67276 0.61292 -1.56464 3.12677 
0.61292 -0.78495 3.12677 0.61875 -1.94197 2.27043 0.61875 -1.94197 2.60854 
0.61889 -1.37271 3.19962 0.61889 -0.97688 3.19962 0.62056 -1.73832 2.98478 
0.62056 -0.61127 2.98478 0.62361 -1.64619 3.0631 0.62361 -0.7034 3.0631 
0.62403 -1.9493 2.33589 0.62403 -1.9493 2.54308 0.62552 -1.32318 3.20545 
0.62552 -1.02641 3.20545 0.62553 -1.84552 2.04094 0.62553 -1.84552 2.83803 
0.62553 -0.50407 2.83803 0.62674 -1.95309 2.40129 0.62674 -1.95309 2.47768 
0.62877 -1.51367 3.13936 0.62877 -0.83592 3.13936 0.63057 -1.27328 3.20934 
0.63057 -1.07631 3.20934 0.63083 -1.78433 1.95936 0.63083 -1.78433 2.91961 
0.63083 -0.56526 2.91961 0.63325 -1.2241 3.21186 0.63325 -1.12549 3.21186 
0.63439 -1.1748 3.2125 0.63922 -1.60235 3.0787 0.63922 -0.74724 3.0787 
0.63957 -1.86556 2.10217 0.63957 -1.86556 2.77681 0.63957 -0.48403 2.77681 
0.63969 -1.69589 3.00452 0.63969 -0.6537 3.00452 0.63979 -1.46704 3.1503 
0.63979 -0.88255 3.1503 0.6493 -1.41947 3.15958 0.6493 -0.93012 3.15958 
0.65136 -1.74461 2.94053 0.65136 -0.60498 2.94053 0.65216 -1.88216 2.16686 
0.65216 -1.88216 2.71211 0.65216 -0.46743 2.71211 0.65328 -1.55748 3.09277 
0.65328 -0.79211 3.09277 0.65703 -1.37154 3.16723 0.65703 -0.97805 3.16723 
0.65706 -1.65335 3.02195 0.65706 -0.69624 3.02195 0.65935 -1.78867 2.00541 
0.65935 -1.78867 2.87356 0.65935 -0.56092 2.87356 0.66174 -1.89548 2.23282 
0.66174 -1.89548 2.64615 0.66174 -0.45411 2.64615 0.66364 -1.32194 3.17293 
0.66364 -1.02765 3.17293 0.66577 -1.51168 3.10526 0.66577 -0.83791 3.10526 
0.66795 -1.27317 3.17716 0.66795 -1.07642 3.17716 0.66871 -1.90469 2.29775 
0.66871 -1.90469 2.58122 0.66871 -0.4449 2.58122 0.67066 -1.22392 3.17962 
0.67066 -1.12567 3.17962 0.67085 -1.70255 2.96049 0.67085 -0.64704 2.96049 
0.67156 -1.1748 3.18044 0.67276 -1.91072 2.36329 0.67276 -1.91072 2.51568 
0.67296 -1.6094 3.03802 0.67296 -0.74019 3.03802 0.67472 -1.91286 2.43949 
0.67524 -1.81064 2.06565 0.67524 -1.81064 2.81332 0.67524 -0.53895 2.81332 
0.67666 -1.46508 3.11614 0.67666 -0.88451 3.11614 0.68023 -1.74922 1.98417 
0.68023 -1.74922 2.8948 0.68023 -0.60037 2.8948 0.68592 -1.41778 3.1254 
0.68592 -0.93181 3.1254 0.68728 -1.56464 3.0524 0.68728 -0.78495 3.0524 
0.68862 -1.65914 2.97913 0.68862 -0.69045 2.97913 0.68995 -1.82872 2.12908 
0.68995 -1.82872 2.7499 0.68995 -0.52087 2.7499 0.69352 -1.36989 3.13301 
0.69352 -0.9797 3.13301 0.69945 -1.32153 3.13894 0.69945 -1.02806 3.13894 
0.69987 -1.51367 3.06825 0.69987 -0.83592 3.06825 0.70019 -1.70761 1.96426 
0.70019 -1.70761 2.91471 0.70019 -0.64198 2.91471 0.70144 -1.84407 2.19442 
0.70144 -1.84407 2.68455 0.70144 -0.50552 2.68455 0.7037 -1.27281 3.14319 
0.7037 -1.07678 3.14319 0.70484 -1.61545 2.99539 0.70484 -0.73414 2.99539 
0.70626 -1.22386 3.14574 0.70626 -1.12573 3.14574 0.70711 -1.75215 2.03124 
0.70711 -1.75215 2.84773 0.70711 -1.1748 3.14659 0.70711 -0.59744 2.84773 
0.70937 -1.85649 2.26037 0.70937 -1.85649 2.6186 0.70937 -0.4931 2.6186 
0.71082 -1.46704 3.07928 0.71082 -0.88255 3.07928 0.71519 -1.86441 2.32571 
0.71519 -1.86441 2.55327 0.71519 -0.48518 2.55327 0.71834 -1.66443 1.94527 
0.71834 -1.66443 2.9337 0.71834 -0.68516 2.9337 0.71933 -1.57069 3.0103 
0.71933 -0.7789 3.0103 0.71959 -1.86814 2.40129 0.71959 -1.86814 2.47769 
0.71959 -0.48145 2.47769 0.7201 -1.41947 3.08879 0.7201 -0.93012 3.08879 
0.72377 -1.77186 2.09354 0.72377 -1.77186 2.78543 0.72377 -0.57773 2.78543 
0.72743 -1.71088 2.01117 0.72743 -1.71088 2.86781 0.72743 -0.63871 2.86781 
0.72774 -1.37154 3.09651 0.72774 -0.97805 3.09651 0.73235 -1.51999 3.02642 
0.73235 -0.8296 3.02642 0.73344 -1.32194 3.10312 0.73344 -1.02765 3.10312 
0.73454 -1.62025 1.92761 0.73454 -1.62025 2.95137 0.73454 -0.72934 2.95137 
0.73714 -1.78885 2.15742 0.73714 -1.78885 2.72155 0.73714 -0.56074 2.72155 
0.73768 -1.27317 3.10744 0.73768 -1.07642 3.10744 0.74014 -1.22392 3.11015 
0.74014 -1.12567 3.11015 0.74095 -1.1748 3.11104 0.74318 -1.46827 3.04079 
0.74318 -0.88132 3.04079 0.74592 -1.66826 1.99217 0.74592 -1.66826 2.8868 
0.74592 -0.68133 2.8868 0.74716 -1.80305 2.22258 0.74716 -1.80305 2.65639 
0.74716 -0.54654 2.65639 0.74934 -1.57562 1.91239 0.74934 -1.57562 2.96658 
0.74934 -0.77397 2.96658 0.75184 -1.71315 2.05881 0.75184 -1.71315 2.82016 
0.75184 -0.63644 2.82016 0.75257 -1.42079 3.05032 0.75257 -0.9288 3.05032 
0.75378 -1.8144 2.28873 0.75378 -1.8144 2.59024 0.75378 -0.53519 2.59024 
0.76014 -1.37271 3.05837 0.76014 -0.97688 3.05837 0.76031 -1.81994 2.36389 
0.76031 -1.81994 2.51508 0.76031 -0.52965 2.36389 0.76031 -0.52965 2.51508 
0.76249 -1.82179 2.43949 0.76249 -0.5278 2.43949 0.76254 -1.6244 1.97431 
0.76254 -1.6244 2.90467 0.76254 -0.72519 2.90467 0.76294 -1.52531 1.89629 
0.76294 -1.52531 2.98268 0.76294 -0.82428 2.98268 0.76597 -1.32318 3.06501 
0.76597 -1.02641 3.06501 0.76733 -1.73186 2.12186 0.76733 -1.73186 2.75711 
0.76733 -0.61773 2.12186 0.76733 -0.61773 2.75711 0.76986 -1.27328 1.80891 
0.76986 -1.27328 3.07006 0.76986 -1.07631 3.07006 0.77074 -1.67076 2.03952 
0.77074 -1.67076 2.83945 0.77074 -0.67883 2.83945 0.77237 -1.2241 3.07274 
0.77237 -1.12549 3.07274 0.77301 -1.1748 3.07388 0.77417 -1.4737 1.88153 
0.77417 -1.4737 2.99744 0.77417 -0.87589 2.99744 0.77723 -1.57941 1.95761 
0.77723 -1.57941 2.92136 0.77723 -0.77018 2.92136 0.7796 -1.74786 2.18686 
0.7796 -1.74786 2.69211 0.7796 -0.60173 2.18686 0.7796 -0.60173 2.69211 
0.78299 -1.42149 1.86847 0.78299 -1.42149 3.01051 0.78299 -0.9281 3.01051 
0.78781 -1.62688 2.02119 0.78781 -1.62688 2.85778 0.78781 -0.72271 2.85778 
0.78833 -1.76096 2.25256 0.78833 -1.76096 2.62641 0.78833 -0.58863 2.25256 
0.78833 -0.58863 2.62641 0.79063 -1.37338 1.86029 0.79063 -1.37338 3.01868 
0.79063 -0.97621 3.01868 0.79126 -1.52937 1.94131 0.79126 -1.52937 2.93767 
0.79126 -0.82022 2.93767 0.79335 -1.67185 2.08802 0.79335 -1.67185 2.79095 
0.79335 -0.67774 2.08802 0.79335 -0.67774 2.79095 0.79671 -1.32405 1.85385 
0.79671 -1.32405 3.02512 0.79671 -1.02554 3.02512 0.79855 -1.76587 2.32566 
0.79855 -1.76587 2.55331 0.79855 -0.58372 2.32566 0.79855 -0.58372 2.55331 
0.80067 -1.2741 1.84867 0.80067 -1.2741 3.0303 0.80067 -1.07549 3.0303 
0.80258 -1.22416 1.84499 0.80258 -1.22416 3.03398 0.80258 -1.12543 3.03398 
0.80291 -1.58205 2.0042 0.80291 -1.58205 2.87478 0.80291 -0.76754 2.87478 
0.80295 -1.47828 1.92648 0.80295 -1.47828 2.95249 0.80295 -0.87131 2.95249 
0.80296 -1.76961 2.40125 0.80296 -1.76961 2.47772 0.80296 -0.57998 2.40125 
0.80296 -0.57998 2.47772 0.80321 -1.1748 1.84379 0.80321 -1.1748 3.03519 
0.80787 -1.6893 2.15204 0.80787 -1.6893 2.72693 0.80787 -0.66029 2.15204 
0.80787 -0.66029 2.72693 0.81086 -1.62827 2.06954 0.81086 -1.62827 2.80943 
0.81086 -0.72132 2.06954 0.81086 -0.72132 2.80943 0.81225 -1.42629 1.91317 
0.81225 -1.42629 2.9658 0.81225 -0.9233 2.9658 0.81792 -1.53282 1.98913 
0.81792 -1.53282 2.88984 0.81792 -0.81677 2.88984 0.81866 -1.70439 2.21739 
0.81866 -1.70439 2.66158 0.81866 -0.6452 2.21739 0.81866 -0.6452 2.66158 
0.81914 -1.37355 1.90143 0.81914 -1.37355 2.97754 0.81914 -0.97604 2.97754 
0.82533 -1.3243 1.89499 0.82533 -1.3243 2.98398 0.82533 -1.02529 2.98398 
0.82631 -1.58354 2.05201 0.82631 -1.58354 2.82696 0.82631 -0.76605 2.05201 
0.82631 -0.76605 2.82696 0.82946 -1.27467 1.88992 0.82946 -1.27467 2.98905 
0.82946 -1.07492 1.88992 0.82946 -1.07492 2.98905 0.83005 -1.48185 1.97395 
0.83005 -1.48185 2.90502 0.83005 -0.86774 2.90502 0.83097 -1.71063 2.28991 
0.83097 -1.71063 2.58906 0.83097 -0.63896 2.28991 0.83097 -0.63896 2.58906 
0.83147 -1.62842 2.11873 0.83147 -1.62842 2.76024 0.83147 -1.1748 1.88392 
0.83147 -1.1748 2.99506 0.83147 -0.72117 2.11873 0.83147 -0.72117 2.76024 
0.83151 -1.2248 1.88623 0.83151 -1.2248 2.99275 0.83151 -1.12479 1.88623 
0.83151 -1.12479 2.99275 0.83874 -1.71396 2.36324 0.83874 -1.71396 2.51574 
0.83874 -0.63563 2.36324 0.83874 -0.63563 2.51574 0.8398 -1.42966 1.96013 
0.8398 -1.42966 2.91884 0.8398 -0.91993 1.96013 0.8398 -0.91993 2.91884 
0.84119 -1.71553 2.43949 0.84119 -0.63406 2.43949 0.8417 -1.53454 2.03684 
0.8417 -1.53454 2.84213 0.8417 -0.81505 2.03684 0.8417 -0.81505 2.84213 
0.84461 -1.64497 2.18342 0.84461 -1.64497 2.69556 0.84461 -0.70462 2.18342 
0.84461 -0.70462 2.69556 0.84711 -1.37698 1.94804 0.84711 -1.37698 2.93093 
0.84711 -0.97261 1.94804 0.84711 -0.97261 2.93093 0.84737 -1.58387 2.10093 
0.84737 -1.58387 2.77804 0.84737 -0.76572 2.10093 0.84737 -0.76572 2.77804 
0.85144 -1.32468 1.93692 0.85144 -1.32468 2.94206 0.85144 -1.02491 1.93692 
0.85144 -1.02491 2.94206 0.85467 -1.48451 2.02281 0.85467 -1.48451 2.85616 
0.85467 -0.86508 2.02281 0.85467 -0.86508 2.85616 0.85565 -1.27502 1.93172 
0.85565 -1.27502 2.94725 0.85565 -1.07457 1.93172 0.85565 -1.07457 2.94725 
0.85771 -1.22485 1.9278 0.85771 -1.22485 2.95117 0.85771 -1.12474 1.9278 
0.85771 -1.12474 2.95117 0.85773 -1.1748 1.92538 0.85773 -1.1748 2.95359 
0.85926 -1.6519 2.25495 0.85926 -1.6519 2.62402 0.85926 -0.69769 2.25495 
0.85926 -0.69769 2.62402 0.86321 -1.5352 2.08596 0.86321 -1.5352 2.79301 
0.86321 -0.81439 2.08596 0.86321 -0.81439 2.79301 0.86492 -1.43255 2.00881 
0.86492 -1.43255 2.87016 0.86492 -0.91704 2.00881 0.86492 -0.91704 2.87016 
0.86603 -1.58304 2.15081 0.86603 -1.58304 2.72816 0.86603 -0.76655 2.15081 
0.86603 -0.76655 2.72816 0.86917 -1.65661 2.32811 0.86917 -1.65661 2.55086 
0.86917 -0.69298 2.32811 0.86917 -0.69298 2.55086 0.87257 -1.37981 1.99611 
0.87257 -1.37981 2.88287 0.87257 -0.96978 1.99611 0.87257 -0.96978 2.88287 
0.87414 -1.65896 2.40125 0.87414 -1.65896 2.47772 0.87414 -0.69063 2.40125 
0.87414 -0.69063 2.47772 0.87655 -1.48525 2.07169 0.87655 -1.48525 2.80728 
0.87655 -0.86434 2.07169 0.87655 -0.86434 2.80728 0.87742 -1.32768 1.98478 
0.87742 -1.32768 2.89419 0.87742 -1.02191 1.98478 0.87742 -1.02191 2.89419 
0.87975 -1.27511 1.97476 0.87975 -1.27511 2.90421 0.87975 -1.07448 1.97476 
0.87975 -1.07448 2.90421 0.88192 -1.1748 1.96809 0.88192 -1.1748 2.91088 
0.88195 -1.22502 1.97083 0.88195 -1.22502 2.90814 0.88195 -1.12457 1.97083 
0.88195 -1.12457 2.90814 0.88222 -1.53458 2.13579 0.88222 -1.53458 2.74319 
0.88222 -0.81501 2.13579 0.88222 -0.81501 2.74319 0.88281 -1.59095 2.22162 
0.88281 -1.59095 2.65736 0.88281 -0.75864 2.22162 0.88281 -0.75864 2.65736 
0.8873 -1.4347 2.05851 0.8873 -1.4347 2.82046 0.8873 -0.91489 2.05851 
0.8873 -0.91489 2.82046 0.89486 -1.59663 2.29359 0.89486 -1.59663 2.58538 
0.89486 -0.75296 2.29359 0.89486 -0.75296 2.58538 0.89544 -1.38203 2.04549 
0.89544 -1.38203 2.83348 0.89544 -0.96756 2.04549 0.89544 -0.96756 2.83348 
0.89592 -1.4851 2.12162 0.89592 -1.4851 2.75735 0.89592 -0.86449 2.12162 
0.89592 -0.86449 2.75735 0.89687 -1.53592 2.18413 0.89687 -1.53592 2.69484 
0.89687 -0.81367 2.18413 0.89687 -0.81367 2.69484 0.90092 -1.33018 2.03427 
0.90092 -1.33018 2.8447 0.90092 -1.01941 2.03427 0.90092 -1.01941 2.8447 
0.90211 -1.60005 2.36634 0.90211 -1.60005 2.51263 0.90211 -0.74954 2.36634 
0.90211 -0.74954 2.51263 0.90374 -1.27762 2.02393 0.90374 -1.27762 2.85504 
0.90374 -1.07197 2.02393 0.90374 -1.07197 2.85504 0.90394 -1.22507 2.01479 
0.90394 -1.22507 2.86419 0.90394 -1.12452 2.01479 0.90394 -1.12452 2.86419 
0.90399 -1.1748 2.01193 0.90399 -1.1748 2.86704 0.90453 -1.6012 2.43949 
0.90453 -0.74839 2.43949 0.90708 -1.43474 2.10836 0.90708 -1.43474 2.77061 
0.90708 -0.91485 2.10836 0.90708 -0.91485 2.77061 0.91106 -1.48658 2.16974 
0.91106 -1.48658 2.70923 0.91106 -0.86301 2.16974 0.91106 -0.86301 2.70923 
0.91147 -1.54279 2.25564 0.91147 -1.54279 2.62333 0.91147 -0.8068 2.25564 
0.91147 -0.8068 2.62333 0.91566 -1.38364 2.09604 0.91566 -1.38364 2.78293 
0.91566 -0.96595 2.09604 0.91566 -0.96595 2.78293 0.92133 -1.54742 2.3286 
0.92133 -1.54742 2.55038 0.92133 -0.80217 2.3286 0.92133 -0.80217 2.55038 
0.92164 -1.33195 2.08469 0.92164 -1.33195 2.79428 0.92164 -1.01764 2.08469 
0.92164 -1.01764 2.79428 0.92272 -1.43609 2.1561 0.92272 -1.43609 2.72287 
0.92272 -0.9135 2.1561 0.92272 -0.9135 2.72287 0.92388 -1.48725 2.21854 
0.92388 -1.48725 2.66043 0.92388 -1.1748 2.0568 0.92388 -1.1748 2.82217 
0.92388 -0.86234 2.21854 0.92388 -0.86234 2.66043 0.92501 -1.27981 2.07435 
0.92501 -1.27981 2.80462 0.92501 -1.06978 2.07435 0.92501 -1.06978 2.80462 
0.92576 -1.22738 2.06505 0.92576 -1.22738 2.81393 0.92576 -1.12221 2.06505 
0.92576 -1.12221 2.81393 0.92628 -1.54974 2.4017 0.92628 -1.54974 2.47727 
0.92628 -0.79985 2.4017 0.92628 -0.79985 2.47727 0.93178 -1.38506 2.14355 
0.93178 -1.38506 2.73542 0.93178 -0.96453 2.14355 0.93178 -0.96453 2.73542 
0.93606 -1.43697 2.20484 0.93606 -1.43697 2.67414 0.93606 -0.91262 2.20484 
0.93606 -0.91262 2.67414 0.93638 -1.49278 2.29091 0.93638 -1.49278 2.58806 
0.93638 -0.85681 2.29091 0.93638 -0.85681 2.58806 0.93819 -1.33224 2.13126 
0.93819 -1.33224 2.74771 0.93819 -1.01735 2.13126 0.93819 -1.01735 2.74771 
0.94154 -1.1748 2.1026 0.94154 -1.1748 2.77638 0.94196 -1.28011 2.12071 
0.94196 -1.28011 2.75827 0.94196 -1.06948 2.12071 0.94196 -1.06948 2.75827 
0.94306 -1.22742 2.11105 0.94306 -1.22742 2.76792 0.94306 -1.12217 2.11105 
0.94306 -1.12217 2.76792 0.94381 -1.49658 2.36409 0.94381 -1.49658 2.51489 
0.94381 -0.85301 2.36409 0.94381 -0.85301 2.51489 0.94555 -1.38594 2.1918 
0.94555 -1.38594 2.68717 0.94555 -0.96365 2.1918 0.94555 -0.96365 2.68717 
0.9465 -1.4975 2.43949 0.9465 -0.85209 2.43949 0.94693 -1.43725 2.2539 
0.94693 -1.43725 2.62507 0.94693 -0.91234 2.2539 0.94693 -0.91234 2.62507 
0.9525 -1.33328 2.17943 0.9525 -1.33328 2.69954 0.9525 -1.01631 2.17943 
0.9525 -1.01631 2.69954 0.95661 -1.28014 2.16784 0.95661 -1.28014 2.71114 
0.95661 -1.06945 2.16784 0.95661 -1.06945 2.71114 0.95694 -1.1748 2.1492 
0.95694 -1.1748 2.72977 0.95694 -1.3863 2.24068 0.95694 -1.3863 2.63829 
0.95694 -0.96329 2.24068 0.95694 -0.96329 2.63829 0.95704 -1.44196 2.32682 
0.95704 -1.44196 2.55216 0.95704 -0.90763 2.32682 0.95704 -0.90763 2.55216 
0.95815 -1.22754 2.15812 0.95815 -1.22754 2.72086 0.95815 -1.12205 2.15812 
0.95815 -1.12205 2.72086 0.96257 -1.44317 2.4017 0.96257 -1.44317 2.47727 
0.96257 -0.90642 2.4017 0.96257 -0.90642 2.47727 0.96447 -1.33387 2.22854 
0.96447 -1.33387 2.65043 0.96447 -1.01572 2.22854 0.96447 -1.01572 2.65043 
0.96593 -1.38612 2.29006 0.96593 -1.38612 2.58892 0.96593 -0.96347 2.29006 
0.96593 -0.96347 2.58892 0.9691 -1.28075 2.21674 0.9691 -1.28075 2.66224 
0.9691 -1.06884 2.21674 0.9691 -1.06884 2.66224 0.97003 -1.1748 2.19651 
0.97003 -1.1748 2.68247 0.97083 -1.22758 2.2056 0.97083 -1.22758 2.67337 
0.97083 -1.12201 2.2056 0.97083 -1.12201 2.67337 0.97396 -1.33384 2.27789 
0.97396 -1.33384 2.60108 0.97396 -1.01575 2.27789 0.97396 -1.01575 2.60108 
0.97415 -1.38792 2.36456 0.97415 -1.38792 2.51441 0.97415 -0.96167 2.36456 
0.97415 -0.96167 2.51441 0.97689 -1.38852 2.43949 0.97689 -0.96107 2.43949 
0.97912 -1.28108 2.26621 0.97912 -1.28108 2.61277 0.97912 -1.06851 2.26621 
0.97912 -1.06851 2.61277 0.98079 -1.33409 2.32685 0.98079 -1.33409 2.55212 
0.98079 -1.1748 2.2444 0.98079 -1.1748 2.63458 0.98079 -1.0155 2.32685 
0.98079 -1.0155 2.55212 0.9814 -1.22802 2.25503 0.9814 -1.22802 2.62394 
0.9814 -1.12157 2.25503 0.9814 -1.12157 2.62394 0.98631 -1.33529 2.40172 
0.98631 -1.33529 2.47725 0.98631 -1.0143 2.40172 0.98631 -1.0143 2.47725 
0.98648 -1.28136 2.31501 0.98648 -1.28136 2.56396 0.98648 -1.06823 2.31501 
0.98648 -1.06823 2.56396 0.98918 -1.1748 2.29276 0.98918 -1.1748 2.58622 
0.98928 -1.22805 2.30354 0.98928 -1.22805 2.57543 0.98928 -1.12154 2.30354 
0.98928 -1.12154 2.57543 0.99144 -1.28137 2.36413 0.99144 -1.28137 2.51485 
0.99144 -1.06822 2.36413 0.99144 -1.06822 2.51485 0.99427 -1.28167 2.43949 
0.99427 -1.06792 2.43949 0.99479 -1.22816 2.35267 0.99479 -1.22816 2.5263 
0.99479 -1.12143 2.35267 0.99479 -1.12143 2.5263 0.99518 -1.1748 2.34147 
0.99518 -1.1748 2.5375 0.99786 -1.2282 2.40173 0.99786 -1.2282 2.47725 
0.99786 -1.12139 2.40173 0.99786 -1.12139 2.47725 0.9988 -1.1748 2.39042 
0.9988 -1.1748 2.48855 1 -1.1748 2.43949 -1 -2.63974 0.6025 
-0.9988 -2.63974 0.55344 -0.9988 -2.63974 0.65157 -0.99786 -2.69314 0.56474 
-0.99786 -2.69314 0.64026 -0.99786 -2.58634 0.56474 -0.99786 -2.58634 0.64026 
-0.99518 -2.63974 0.50449 -0.99518 -2.63974 0.70052 -0.99479 -2.69311 0.51569 
-0.99479 -2.69311 0.68932 -0.99479 -2.58637 0.51569 -0.99479 -2.58637 0.68932 
-0.99427 -2.74662 0.6025 -0.99427 -2.53286 0.6025 -0.99144 -2.74631 0.52714 
-0.99144 -2.74631 0.67786 -0.99144 -2.53317 0.52714 -0.99144 -2.53317 0.67786 
-0.98928 -2.693 0.46656 -0.98928 -2.693 0.73844 -0.98928 -2.58648 0.46656 
-0.98928 -2.58648 0.73844 -0.98918 -2.63974 0.45577 -0.98918 -2.63974 0.74923 
-0.98648 -2.7463 0.47803 -0.98648 -2.7463 0.72697 -0.98648 -2.53318 0.47803 
-0.98648 -2.53318 0.72697 -0.98631 -2.80024 0.56474 -0.98631 -2.80024 0.64026 
-0.98631 -2.47924 0.56474 -0.98631 -2.47924 0.64026 -0.9814 -2.69296 0.41805 
-0.9814 -2.69296 0.78696 -0.9814 -2.58652 0.41805 -0.9814 -2.58652 0.78696 
-0.98079 -2.79903 0.48987 -0.98079 -2.79903 0.71514 -0.98079 -2.63974 0.40741 
-0.98079 -2.63974 0.79759 -0.98079 -2.48045 0.48987 -0.98079 -2.48045 0.71514 
-0.97912 -2.74603 0.42922 -0.97912 -2.74603 0.77578 -0.97912 -2.53345 0.42922 
-0.97912 -2.53345 0.77578 -0.97689 -2.85346 0.6025 -0.97689 -2.42602 0.6025 
-0.97415 -2.85286 0.52758 -0.97415 -2.85286 0.67743 -0.97415 -2.42662 0.52758 
-0.97415 -2.42662 0.67743 -0.97396 -2.79878 0.44091 -0.97396 -2.79878 0.7641 
-0.97396 -2.4807 0.44091 -0.97396 -2.4807 0.7641 -0.97083 -2.69253 0.36862 
-0.97083 -2.69253 0.83639 -0.97083 -2.58695 0.36862 -0.97083 -2.58695 0.83639 
-0.97003 -2.63974 0.35952 -0.97003 -2.63974 0.84548 -0.9691 -2.74569 0.37975 
-0.9691 -2.74569 0.82525 -0.9691 -2.53379 0.37975 -0.9691 -2.53379 0.82525 
-0.96593 -2.85106 0.45307 -0.96593 -2.85106 0.75193 -0.96593 -2.42842 0.45307 
-0.96593 -2.42842 0.75193 -0.96447 -2.79881 0.39155 -0.96447 -2.79881 0.81345 
-0.96447 -2.48067 0.39155 -0.96447 -2.48067 0.81345 -0.96257 -2.90812 0.56472 
-0.96257 -2.90812 0.64029 -0.96257 -2.37136 0.56472 -0.96257 -2.37136 0.64029 
-0.95815 -2.69249 0.32113 -0.95815 -2.69249 0.88387 -0.95815 -2.58699 0.32113 
-0.95815 -2.58699 0.88387 -0.95704 -2.9069 0.48983 -0.95704 -2.9069 0.71517 
-0.95704 -2.37258 0.48983 -0.95704 -2.37258 0.71517 -0.95694 -2.85124 0.4037 
-0.95694 -2.85124 0.80131 -0.95694 -2.42824 0.4037 -0.95694 -2.42824 0.80131 
-0.95694 -2.63974 0.31222 -0.95694 -2.63974 0.89279 -0.95661 -2.74509 0.33085 
-0.95661 -2.74509 0.87415 -0.95661 -2.53439 0.33085 -0.95661 -2.53439 0.87415 
-0.9525 -2.79822 0.34245 -0.9525 -2.79822 0.86256 -0.9525 -2.48126 0.34245 
-0.9525 -2.48126 0.86256 -0.94693 -2.90219 0.41692 -0.94693 -2.90219 0.78809 
-0.94693 -2.37729 0.41692 -0.94693 -2.37729 0.78809 -0.9465 -2.96245 0.6025 
-0.9465 -2.31703 0.6025 -0.94555 -2.85089 0.35482 -0.94555 -2.85089 0.85019 
-0.94555 -2.42859 0.35482 -0.94555 -2.42859 0.85019 -0.94381 -2.96153 0.5271 
-0.94381 -2.96153 0.6779 -0.94381 -2.31795 0.5271 -0.94381 -2.31795 0.6779 
-0.94306 -2.69237 0.27407 -0.94306 -2.69237 0.93094 -0.94306 -2.58711 0.27407 
-0.94306 -2.58711 0.93094 -0.94196 -2.74505 0.28372 -0.94196 -2.74505 0.92128 
-0.94196 -2.53443 0.28372 -0.94196 -2.53443 0.92128 -0.94154 -2.63974 0.26561 
-0.94154 -2.63974 0.93939 -0.93819 -2.79718 0.29428 -0.93819 -2.79718 0.91073 
-0.93819 -2.4823 0.29428 -0.93819 -2.4823 0.91073 -0.93638 -2.95773 0.45393 
-0.93638 -2.95773 0.75108 -0.93638 -2.32175 0.45393 -0.93638 -2.32175 0.75108 
-0.93606 -2.90192 0.36785 -0.93606 -2.90192 0.83715 -0.93606 -2.37756 0.36785 
-0.93606 -2.37756 0.83715 -0.93178 -2.85 0.30657 -0.93178 -2.85 0.89844 
-0.93178 -2.42948 0.30657 -0.93178 -2.42948 0.89844 -0.92628 -3.01469 0.56472 
-0.92628 -3.01469 0.64029 -0.92628 -2.26479 0.56472 -0.92628 -2.26479 0.64029 
-0.92576 -2.69232 0.22806 -0.92576 -2.69232 0.97694 -0.92576 -2.58716 0.22806 
-0.92576 -2.58716 0.97694 -0.92501 -2.74476 0.23737 -0.92501 -2.74476 0.96764 
-0.92501 -2.53472 0.23737 -0.92501 -2.53472 0.96764 -0.92388 -2.9522 0.38156 
-0.92388 -2.9522 0.82345 -0.92388 -2.63974 0.21982 -0.92388 -2.63974 0.98519 
-0.92388 -2.32728 0.38156 -0.92388 -2.32728 0.82345 -0.92272 -2.90103 0.31912 
-0.92272 -2.90103 0.88589 -0.92272 -2.37845 0.31912 -0.92272 -2.37845 0.88589 
-0.92164 -2.7969 0.24771 -0.92164 -2.7969 0.9573 -0.92164 -2.48258 0.24771 
-0.92164 -2.48258 0.9573 -0.92133 -3.01236 0.49161 -0.92133 -3.01236 0.71339 
-0.92133 -2.26712 0.49161 -0.92133 -2.26712 0.71339 -0.91566 -2.84859 0.25906 
-0.91566 -2.84859 0.94595 -0.91566 -2.43089 0.25906 -0.91566 -2.43089 0.94595 
-0.91147 -3.00774 0.41866 -0.91147 -3.00774 0.78635 -0.91147 -2.27174 0.41866 
-0.91147 -2.27174 0.78635 -0.91106 -2.95152 0.33276 -0.91106 -2.95152 0.87225 
-0.91106 -2.32796 0.33276 -0.91106 -2.32796 0.87225 -0.90708 -2.89969 0.27138 
-0.90708 -2.89969 0.93363 -0.90708 -2.37979 0.27138 -0.90708 -2.37979 0.93363 
-0.90453 -3.06614 0.6025 -0.90453 -2.21334 0.6025 -0.90399 -2.63974 0.17495 
-0.90399 -2.63974 1.03006 -0.90394 -2.69002 0.1778 -0.90394 -2.69002 1.0272 
-0.90394 -2.58946 0.1778 -0.90394 -2.58946 1.0272 -0.90374 -2.74256 0.18695 
-0.90374 -2.74256 1.01806 -0.90374 -2.53692 0.18695 -0.90374 -2.53692 1.01806 
-0.90211 -3.065 0.52936 -0.90211 -3.065 0.67565 -0.90211 -2.21448 0.52936 
-0.90211 -2.21448 0.67565 -0.90092 -2.79512 0.19729 -0.90092 -2.79512 1.00772 
-0.90092 -2.48436 0.19729 -0.90092 -2.48436 1.00772 -0.89687 -3.00087 0.34715 
-0.89687 -3.00087 0.85786 -0.89687 -2.27861 0.34715 -0.89687 -2.27861 0.85786 
-0.89592 -2.95005 0.28464 -0.89592 -2.95005 0.92037 -0.89592 -2.32943 0.28464 
-0.89592 -2.32943 0.92037 -0.89544 -2.84698 0.20851 -0.89544 -2.84698 0.9965 
-0.89544 -2.4325 0.20851 -0.89544 -2.4325 0.9965 -0.89486 -3.06158 0.4566 
-0.89486 -3.06158 0.7484 -0.89486 -2.2179 0.4566 -0.89486 -2.2179 0.7484 
-0.8873 -2.89965 0.22153 -0.8873 -2.89965 0.98348 -0.8873 -2.37983 0.22153 
-0.8873 -2.37983 0.98348 -0.88281 -3.0559 0.38463 -0.88281 -3.0559 0.82037 
-0.88281 -2.22358 0.38463 -0.88281 -2.22358 0.82037 -0.88222 -2.99953 0.2988 
-0.88222 -2.99953 0.9062 -0.88222 -2.27995 0.2988 -0.88222 -2.27995 0.9062 
-0.88195 -2.68996 0.13385 -0.88195 -2.68996 1.07116 -0.88195 -2.58952 0.13385 
-0.88195 -2.58952 1.07116 -0.88192 -2.63974 0.13111 -0.88192 -2.63974 1.0739 
-0.87975 -2.74006 0.13778 -0.87975 -2.74006 1.06723 -0.87975 -2.53942 0.13778 
-0.87975 -2.53942 1.06723 -0.87742 -2.79263 0.1478 -0.87742 -2.79263 1.05721 
-0.87742 -2.48685 0.1478 -0.87742 -2.48685 1.05721 -0.87655 -2.95019 0.23471 
-0.87655 -2.95019 0.9703 -0.87655 -2.32929 0.23471 -0.87655 -2.32929 0.9703 
-0.87414 -3.12391 0.56427 -0.87414 -3.12391 0.64074 -0.87414 -2.15557 0.56427 
-0.87414 -2.15557 0.64074 -0.87257 -2.84476 0.15912 -0.87257 -2.84476 1.04588 
-0.87257 -2.43472 0.15912 -0.87257 -2.43472 1.04588 -0.86917 -3.12155 0.49113 
-0.86917 -3.12155 0.71388 -0.86917 -2.15793 0.49113 -0.86917 -2.15793 0.71388 
-0.86603 -3.04799 0.31383 -0.86603 -3.04799 0.89118 -0.86603 -2.23149 0.31383 
-0.86603 -2.23149 0.89118 -0.86492 -2.89749 0.17183 -0.86492 -2.89749 1.03317 
-0.86492 -2.38199 0.17183 -0.86492 -2.38199 1.03317 -0.86321 -3.00014 0.24898 
-0.86321 -3.00014 0.95603 -0.86321 -2.27934 0.24898 -0.86321 -2.27934 0.95603 
-0.85926 -3.11684 0.41797 -0.85926 -3.11684 0.78703 -0.85926 -2.16264 0.41797 
-0.85926 -2.16264 0.78703 -0.85773 -2.63974 0.0884 -0.85773 -2.63974 1.11661 
-0.85771 -2.6898 0.09082 -0.85771 -2.6898 1.11419 -0.85771 -2.58968 0.09082 
-0.85771 -2.58968 1.11419 -0.85565 -2.73996 0.09474 -0.85565 -2.73996 1.11027 
-0.85565 -2.53952 0.09474 -0.85565 -2.53952 1.11027 -0.85467 -2.94945 0.18583 
-0.85467 -2.94945 1.01917 -0.85467 -2.33003 0.18583 -0.85467 -2.33003 1.01917 
-0.85144 -2.78963 0.09993 -0.85144 -2.78963 1.10507 -0.85144 -2.48985 0.09993 
-0.85144 -2.48985 1.10507 -0.84737 -3.04882 0.26395 -0.84737 -3.04882 0.94106 
-0.84737 -2.23066 0.26395 -0.84737 -2.23066 0.94106 -0.84711 -2.84193 0.11106 
-0.84711 -2.84193 1.09395 -0.84711 -2.43755 0.11106 -0.84711 -2.43755 1.09395 
-0.84461 -3.10992 0.34643 -0.84461 -3.10992 0.85857 -0.84461 -2.16956 0.34643 
-0.84461 -2.16956 0.85857 -0.8417 -2.99949 0.19985 -0.8417 -2.99949 1.00515 
-0.8417 -2.27999 0.19985 -0.8417 -2.27999 1.00515 -0.84119 -3.18048 0.6025 
-0.84119 -2.099 0.6025 -0.8398 -2.89461 0.12315 -0.8398 -2.89461 1.08186 
-0.8398 -2.38487 0.12315 -0.8398 -2.38487 1.08186 -0.83874 -3.1789 0.52625 
-0.83874 -3.1789 0.67875 -0.83874 -2.10058 0.52625 -0.83874 -2.10058 0.67875 
-0.83151 -2.68974 0.04924 -0.83151 -2.68974 1.15576 -0.83151 -2.58974 0.04924 
-0.83151 -2.58974 1.15576 -0.83147 -3.09336 0.28174 -0.83147 -3.09336 0.92326 
-0.83147 -2.63974 0.04693 -0.83147 -2.63974 1.15807 -0.83147 -2.18612 0.28174 
-0.83147 -2.18612 0.92326 -0.83097 -3.17558 0.45292 -0.83097 -3.17558 0.75208 
-0.83097 -2.1039 0.75208 -0.83005 -2.9468 0.13697 -0.83005 -2.9468 1.06804 
-0.83005 -2.33268 0.13697 -0.83005 -2.33268 1.06804 -0.82946 -2.73962 0.05294 
-0.82946 -2.73962 1.15207 -0.82946 -2.53986 0.05294 -0.82946 -2.53986 1.15207 
-0.82631 -3.04849 0.21503 -0.82631 -3.04849 0.98997 -0.82631 -2.23099 0.21503 
-0.82631 -2.23099 0.98997 -0.82533 -2.78925 0.05801 -0.82533 -2.78925 1.147 
-0.82533 -2.49023 0.05801 -0.82533 -2.49023 1.147 -0.81914 -2.8385 0.06445 
-0.81914 -2.8385 1.14056 -0.81914 -2.44098 0.06445 -0.81914 -2.44098 1.14056 
-0.81866 -3.16933 0.38041 -0.81866 -3.16933 0.82459 -0.81866 -2.11015 0.82459 
-0.81792 -2.99777 0.15214 -0.81792 -2.99777 1.05286 -0.81792 -2.28171 0.15214 
-0.81792 -2.28171 1.05286 -0.81225 -2.89123 0.07619 -0.81225 -2.89123 1.12882 
-0.81225 -2.38825 0.07619 -0.81225 -2.38825 1.12882 -0.81086 -3.09322 0.23256 
-0.81086 -3.09322 0.97244 -0.81086 -2.18626 0.23256 -0.81086 -2.18626 0.97244 
-0.80787 -3.15425 0.31506 -0.80787 -3.15425 0.88995 -0.80787 -2.12523 0.88995 
-0.80321 -2.63974 0.0068 -0.80321 -2.63974 1.1982 -0.80296 -3.23455 0.56427 
-0.80296 -3.23455 0.64074 -0.80295 -2.94323 0.0895 -0.80295 -2.94323 1.11551 
-0.80295 -2.33625 0.0895 -0.80295 -2.33625 1.11551 -0.80291 -3.047 0.16721 
-0.80291 -3.047 1.03779 -0.80291 -2.23248 0.16721 -0.80291 -2.23248 1.03779 
-0.80258 -2.6891 0.00801 -0.80258 -2.6891 1.197 -0.80258 -2.59038 0.00801 
-0.80258 -2.59038 1.197 -0.80067 -2.73905 0.01169 -0.80067 -2.73905 1.19332 
-0.80067 -2.54043 0.01169 -0.80067 -2.54043 1.19332 -0.79855 -3.23081 0.48867 
-0.79855 -3.23081 0.71633 -0.79671 -2.789 0.01687 -0.79671 -2.789 1.18814 
-0.79671 -2.49048 0.01687 -0.79671 -2.49048 1.18814 -0.79335 -3.13679 0.25103 
-0.79335 -3.13679 0.95397 -0.79335 -2.14269 0.95397 -0.79126 -2.99432 0.10432 
-0.79126 -2.99432 1.10068 -0.79126 -2.28516 0.10432 -0.79126 -2.28516 1.10068 
-0.79063 -2.83832 0.02331 -0.79063 -2.83832 1.1817 -0.79063 -2.44116 0.02331 
-0.79063 -2.44116 1.1817 -0.78833 -3.22591 0.41558 -0.78833 -3.22591 0.78943 
-0.78833 -2.05357 0.78943 -0.78781 -3.09182 0.18421 -0.78781 -3.09182 1.0208 
-0.78781 -2.18766 0.18421 -0.78781 -2.18766 1.0208 -0.78299 -2.88643 0.03148 
-0.78299 -2.88643 1.17352 -0.78299 -2.39305 0.03148 -0.78299 -2.39305 1.17352 
-0.7796 -3.21281 0.34988 -0.7796 -3.21281 0.85513 -0.7796 -2.06667 0.85513 
-0.77723 -3.04436 0.12063 -0.77723 -3.04436 1.08438 -0.77723 -2.23512 0.12063 
-0.77723 -2.23512 1.08438 -0.77417 -2.93865 0.04455 -0.77417 -2.93865 1.16046 
-0.77417 -2.34083 0.04455 -0.77417 -2.34083 1.16046 -0.77301 -2.63974 -0.03189 
-0.77301 -2.63974 1.2369 -0.77237 -2.68904 -0.03075 -0.77237 -2.68904 1.23576 
-0.77237 -2.59044 -0.03075 -0.77237 -2.59044 1.23576 -0.77074 -3.13571 0.20254 
-0.77074 -3.13571 1.00247 -0.77074 -2.14377 1.00247 -0.76986 -2.73823 -0.02807 
-0.76986 -2.73823 1.23308 -0.76986 -2.54125 -0.02807 -0.76986 -2.54125 1.23308 
-0.76733 -3.1968 0.28487 -0.76733 -3.1968 0.92013 -0.76597 -2.78813 -0.02302 
-0.76597 -2.78813 1.22803 -0.76597 -2.49135 -0.02302 -0.76597 -2.49135 1.22803 
-0.76294 -2.99026 0.05931 -0.76294 -2.99026 1.1457 -0.76294 -2.28922 1.1457 
-0.76254 -3.08935 0.13732 -0.76254 -3.08935 1.06768 -0.76254 -2.19013 1.06768 
-0.76249 -3.28674 0.6025 -0.76031 -3.28489 0.52691 -0.76031 -3.28489 0.6781 
-0.76014 -2.83765 -0.01638 -0.76014 -2.83765 1.22139 -0.76014 -2.44183 -0.01638 
-0.76014 -2.44183 1.22139 -0.75378 -3.27934 0.45175 -0.75378 -3.27934 0.75326 
-0.75257 -2.88573 -0.00834 -0.75257 -2.88573 1.21334 -0.75257 -2.39375 1.21334 
-0.75184 -3.17809 0.22183 -0.75184 -3.17809 0.98318 -0.74934 -3.04056 0.07541 
-0.74934 -3.04056 1.12959 -0.74934 -2.23892 1.12959 -0.74716 -3.268 0.3856 
-0.74716 -3.268 0.81941 -0.74592 -3.13321 0.15519 -0.74592 -3.13321 1.04982 
-0.74318 -2.93321 0.0012 -0.74318 -2.93321 1.20381 -0.74318 -2.34627 1.20381 
-0.74095 -2.63974 -0.06906 -0.74095 -2.63974 1.27406 -0.74014 -2.68887 -0.06816 
-0.74014 -2.68887 1.27316 -0.74014 -2.59061 -0.06816 -0.74014 -2.59061 1.27316 
-0.73768 -2.73811 -0.06545 -0.73768 -2.73811 1.27045 -0.73768 -2.54137 -0.06545 
-0.73768 -2.54137 1.27045 -0.73714 -3.2538 0.32044 -0.73714 -3.2538 0.88457 
-0.73454 -3.0852 0.09062 -0.73454 -3.0852 1.11438 -0.73454 -2.19428 1.11438 
-0.73344 -2.78688 -0.06113 -0.73344 -2.78688 1.26614 -0.73344 -2.4926 -0.06113 
-0.73344 -2.4926 1.26614 -0.73235 -2.98494 0.01556 -0.73235 -2.98494 1.18944 
-0.73235 -2.29454 1.18944 -0.72774 -2.83649 -0.05452 -0.72774 -2.83649 1.25953 
-0.72774 -2.44299 1.25953 -0.72743 -3.17582 0.17418 -0.72743 -3.17582 1.03082 
-0.72377 -3.2368 0.25656 -0.72377 -3.2368 0.94845 -0.7201 -2.88442 -0.0468 
-0.7201 -2.88442 1.25181 -0.7201 -2.39506 1.25181 -0.71959 -3.33309 0.5643 
-0.71959 -3.33309 0.6407 -0.71933 -3.03563 0.03169 -0.71933 -3.03563 1.17332 
-0.71933 -2.24385 1.17332 -0.71834 -3.12937 0.10829 -0.71834 -3.12937 1.09671 
-0.71519 -3.32935 0.48872 -0.71519 -3.32935 0.71628 -0.71082 -2.93199 -0.03729 
-0.71082 -2.93199 1.24229 -0.71082 -2.34749 1.24229 -0.70937 -3.32143 0.42339 
-0.70937 -3.32143 0.78162 -0.70711 -3.21709 0.19425 -0.70711 -3.21709 1.01075 
-0.70711 -2.63974 -0.1046 -0.70711 -2.63974 1.30961 -0.70626 -2.68881 -0.10375 
-0.70626 -2.68881 1.30876 -0.70626 -2.59067 -0.10375 -0.70626 -2.59067 1.30876 
-0.70484 -3.08039 0.0466 -0.70484 -3.08039 1.15841 -0.7037 -2.73776 -0.1012 
-0.7037 -2.73776 1.3062 -0.7037 -2.54172 -0.1012 -0.7037 -2.54172 1.3062 
-0.70144 -3.30902 0.35744 -0.70144 -3.30902 0.84757 -0.70019 -3.17256 0.12727 
-0.70019 -3.17256 1.07773 -0.69987 -2.97861 -0.02626 -0.69987 -2.97861 1.23127 
-0.69987 -2.30087 1.23127 -0.69945 -2.78647 -0.09695 -0.69945 -2.78647 1.30196 
-0.69945 -2.49301 1.30196 -0.69352 -2.83483 -0.09102 -0.69352 -2.83483 1.29602 
-0.69352 -2.44465 1.29602 -0.68995 -3.29366 0.29209 -0.68995 -3.29366 0.91291 
-0.68862 -3.12408 0.06286 -0.68862 -3.12408 1.14214 -0.68728 -3.02958 -0.01041 
-0.68728 -3.02958 1.21542 -0.68728 -2.2499 1.21542 -0.68592 -2.88272 -0.08341 
-0.68592 -2.88272 1.28842 -0.68592 -2.39676 1.28842 -0.68023 -3.21417 0.14719 
-0.68023 -3.21417 1.05782 -0.67666 -2.93002 -0.07416 -0.67666 -2.93002 1.27916 
-0.67666 -2.34946 1.27916 -0.67524 -3.27559 0.22867 -0.67524 -3.27559 0.97634 
-0.67472 -3.37781 0.6025 -0.67296 -3.07435 0.00397 -0.67296 -3.07435 1.20104 
-0.67276 -3.37566 0.52631 -0.67276 -3.37566 0.6787 -0.67156 -2.63974 -0.13845 
-0.67156 -2.63974 1.34345 -0.67085 -3.16749 0.0815 -0.67085 -3.16749 1.12351 
-0.67066 -2.68887 -0.13763 -0.67066 -2.68887 1.34264 -0.67066 -2.59061 -0.13763 
-0.67066 -2.59061 1.34264 -0.66871 -3.36963 0.46077 -0.66871 -3.36963 0.74424 
-0.66795 -2.73811 -0.13517 -0.66795 -2.73811 1.34018 -0.66795 -2.54137 1.34018 
-0.66577 -2.97663 -0.06327 -0.66577 -2.97663 1.26828 -0.66577 -2.30285 1.26828 
-0.66364 -2.78688 -0.13094 -0.66364 -2.78688 1.33595 -0.66364 -2.4926 1.33595 
-0.66174 -3.36043 0.39584 -0.66174 -3.36043 0.80917 -0.65935 -3.25361 0.16843 
-0.65935 -3.25361 1.03658 -0.65706 -3.11829 0.02004 -0.65706 -3.11829 1.18496 
-0.65703 -2.83649 -0.12524 -0.65703 -2.83649 1.33024 -0.65703 -2.44299 1.33024 
-0.65328 -3.02242 -0.05078 -0.65328 -3.02242 1.25578 -0.65216 -3.3471 0.32988 
-0.65216 -3.3471 0.87513 -0.65136 -3.20956 0.10146 -0.65136 -3.20956 1.10355 
-0.6493 -2.88442 -0.11759 -0.6493 -2.88442 1.3226 -0.6493 -2.39506 1.3226 
-0.63979 -2.93199 -0.10831 -0.63979 -2.93199 1.31332 -0.63979 -2.34749 1.31332 
-0.63969 -3.16084 0.03747 -0.63969 -3.16084 1.16753 -0.63957 -3.33051 0.26518 
-0.63957 -3.33051 0.93982 -0.63922 -3.0673 -0.03671 -0.63922 -3.0673 1.24172 
-0.63439 -2.63974 -0.17051 -0.63439 -2.63974 1.37551 -0.63325 -2.68904 -0.16987 
-0.63325 -2.68904 1.37488 -0.63325 -2.59044 1.37488 -0.63083 -3.24928 0.12238 
-0.63083 -3.24928 1.08263 -0.63057 -2.73823 -0.16735 -0.63057 -2.73823 1.37236 
-0.63057 -2.54125 1.37236 -0.62877 -2.97861 -0.09737 -0.62877 -2.97861 1.30237 
-0.62877 -2.30087 1.30237 -0.62674 -3.41804 0.5643 -0.62674 -3.41804 0.6407 
-0.62553 -3.31047 0.20395 -0.62553 -3.31047 1.00105 -0.62552 -2.78813 -0.16346 
-0.62552 -2.78813 1.36847 -0.62552 -2.49135 1.36847 -0.62403 -3.41424 0.4989 
-0.62403 -3.41424 0.7061 -0.62361 -3.11114 -0.02111 -0.62361 -3.11114 1.22612 
-0.62056 -3.20326 0.05721 -0.62056 -3.20326 1.1478 -0.61889 -2.83765 -0.15763 
-0.61889 -2.83765 1.36264 -0.61889 -2.44183 1.36264 -0.61875 -3.40692 0.43345 
-0.61875 -3.40692 0.77156 -0.61292 -3.02958 -0.08478 -0.61292 -3.02958 1.28978 
-0.6111 -3.39614 0.36923 -0.6111 -3.39614 0.83578 -0.61084 -2.88573 -0.15007 
-0.61084 -2.88573 1.35507 -0.61084 -2.39375 1.35507 -0.60876 -3.28751 0.14446 
-0.60876 -3.28751 1.06055 -0.60651 -3.15384 -0.004 -0.60651 -3.15384 1.20901 
-0.6013 -2.93321 -0.14067 -0.6013 -2.93321 1.34568 -0.6013 -2.34627 1.34568 
-0.60031 -3.38155 0.30359 -0.60031 -3.38155 0.90141 -0.60027 -3.24314 0.07755 
-0.60027 -3.24314 1.12746 -0.59854 -3.07435 -0.07046 -0.59854 -3.07435 1.27546 
-0.5957 -2.63974 1.40571 -0.59449 -2.6891 -0.20008 -0.59449 -2.6891 1.40509 
-0.59449 -2.59038 1.40509 -0.59082 -2.73905 -0.19817 -0.59082 -2.73905 1.40317 
-0.59082 -2.54043 1.40317 -0.58794 -3.19531 0.01457 -0.58794 -3.19531 1.19044 
-0.58777 -3.36387 0.24172 -0.58777 -3.36387 0.96329 -0.58694 -2.98494 -0.12985 
-0.58694 -2.98494 1.33486 -0.58564 -2.789 -0.19421 -0.58564 -2.789 1.39922 
-0.58564 -2.49048 1.39922 -0.58246 -3.11829 -0.05456 -0.58246 -3.11829 1.25956 
-0.5792 -2.83832 -0.18813 -0.5792 -2.83832 1.39313 -0.5792 -2.44116 1.39313 
-0.57854 -3.28178 0.09943 -0.57854 -3.28178 1.10557 -0.57735 -3.45624 0.6025 
-0.57611 -3.45449 0.5371 -0.57611 -3.45449 0.66791 -0.57271 -3.3428 0.18094 
-0.57271 -3.3428 1.02406 -0.57241 -3.44925 0.47198 -0.57241 -3.44925 0.73303 
-0.57102 -2.88643 -0.18049 -0.57102 -2.88643 1.3855 -0.57102 -2.39305 1.3855 
-0.57081 -3.03563 -0.11683 -0.57081 -3.03563 1.32184 -0.56795 -3.23544 0.03455 
-0.56795 -3.23544 1.17046 -0.56626 -3.44055 0.40741 -0.56626 -3.44055 0.79759 
-0.56503 -3.16084 -0.03718 -0.56503 -3.16084 1.24219 -0.55796 -2.93865 -0.17167 
-0.55796 -2.93865 1.37667 -0.55796 -2.34083 1.37667 -0.55768 -3.42842 0.34368 
-0.55768 -3.42842 0.86132 -0.5559 -3.08039 -0.10233 -0.5559 -3.08039 1.30734 
-0.55557 -3.31863 0.12245 -0.55557 -3.31863 1.08255 -0.55557 -2.63974 1.43397 
-0.55326 -2.68974 1.43401 -0.55326 -2.58974 1.43401 -0.54957 -2.73962 -0.22696 
-0.54957 -2.73962 1.43196 -0.54957 -2.53986 1.43196 -0.54671 -3.41291 0.28106 
-0.54671 -3.41291 0.92394 -0.5466 -3.27413 0.0559 -0.5466 -3.27413 1.1491 
-0.54529 -3.20326 -0.01806 -0.54529 -3.20326 1.22306 -0.54449 -2.78925 -0.22283 
-0.54449 -2.78925 1.42784 -0.54449 -2.49023 1.42784 -0.54367 -3.47831 0.56765 
-0.54367 -3.47831 0.63736 -0.54319 -2.99026 -0.16044 -0.54319 -2.99026 1.36544 
-0.54112 -3.4747 0.50231 -0.54112 -3.4747 0.7027 -0.53964 -3.12408 -0.08612 
-0.53964 -3.12408 1.29113 -0.53806 -2.8385 -0.21664 -0.53806 -2.8385 1.42164 
-0.53806 -2.44098 1.42164 -0.53609 -3.46755 0.43719 -0.53609 -3.46755 0.76782 
-0.5334 -3.39408 0.21982 -0.5334 -3.39408 0.98519 -0.52862 -3.45698 0.37299 
-0.52862 -3.45698 0.83202 -0.52709 -3.04056 -0.14684 -0.52709 -3.04056 1.35185 
-0.52631 -2.89123 -0.20974 -0.52631 -2.89123 1.41475 -0.52631 -2.38825 1.41475 
-0.52495 -3.24314 0.00223 -0.52495 -3.24314 1.20278 -0.52393 -3.3113 0.07857 
-0.52393 -3.3113 1.12643 -0.52101 -3.16749 -0.06834 -0.52101 -3.16749 1.27335 
-0.51864 -3.4427 0.30878 -0.51864 -3.4427 0.89623 -0.51781 -3.37203 0.16021 
-0.51781 -3.37203 1.04479 -0.5141 -2.63974 1.46023 -0.51301 -2.94323 -0.20044 
-0.51301 -2.94323 1.40545 -0.51188 -3.0852 -0.13204 -0.51188 -3.0852 1.33704 
-0.51169 -2.6898 1.46022 -0.51169 -2.58968 1.46022 -0.50969 -3.5001 0.6025 
-0.50845 -3.49801 0.53289 -0.50845 -3.49801 0.67211 -0.50776 -2.73996 1.45815 
-0.50776 -2.53952 1.45815 -0.50636 -3.4253 0.24685 -0.50636 -3.4253 0.95816 
-0.50443 -3.49259 0.46759 -0.50443 -3.49259 0.73741 -0.50307 -3.28178 0.02396 
-0.50307 -3.28178 1.18104 -0.50257 -2.78963 -0.24894 -0.50257 -2.78963 1.45395 
-0.50257 -2.48985 1.45395 -0.50104 -3.20956 -0.04885 -0.50104 -3.20956 1.25386 
-0.5 -3.34685 0.1025 -0.5 -3.34685 1.1025 -0.49824 -3.48349 0.40287 
-0.49824 -3.48349 0.80213 -0.49818 -2.99432 -0.18876 -0.49818 -2.99432 1.39376 
-0.49421 -3.12937 -0.11584 -0.49421 -3.12937 1.32084 -0.49172 -3.40455 0.18625 
-0.49172 -3.40455 1.01876 -0.49145 -2.84193 -0.24461 -0.49145 -2.84193 1.44962 
-0.49145 -2.43755 1.44962 -0.48924 -3.47088 0.33822 -0.48924 -3.47088 0.86678 
-0.48187 -3.04436 -0.17473 -0.48187 -3.04436 1.37973 -0.48013 -3.24928 -0.02832 
-0.48013 -3.24928 1.23333 -0.48005 -3.31863 0.04693 -0.48005 -3.31863 1.15807 
-0.47936 -2.89461 -0.23729 -0.47936 -2.89461 1.4423 -0.47936 -2.38487 1.4423 
-0.47808 -3.45461 0.27474 -0.47808 -3.45461 0.93027 -0.47523 -3.17256 -0.09768 
-0.47523 -3.17256 1.30269 -0.47486 -3.38069 0.12764 -0.47486 -3.38069 1.07737 
-0.4739 -3.51963 0.56765 -0.4739 -3.51963 0.63736 -0.47179 -3.51528 0.49834 
-0.47179 -3.51528 0.70667 -0.4714 -2.63974 1.48442 -0.46865 -2.68996 1.48446 
-0.46865 -2.58952 1.48446 -0.4666 -3.50787 0.43326 -0.4666 -3.50787 0.77175 
-0.46554 -2.9468 -0.22755 -0.46554 -2.9468 1.43256 -0.46518 -3.08935 -0.16003 
-0.46518 -3.08935 1.36504 -0.46472 -2.74006 1.48226 -0.46472 -2.53942 1.48226 
-0.46433 -3.43539 0.21349 -0.46433 -3.43539 0.99151 -0.45829 -3.49714 0.36835 
-0.45829 -3.49714 0.83666 -0.45804 -3.28751 -0.00626 -0.45804 -3.28751 1.21126 
-0.45532 -3.21417 -0.07773 -0.45532 -3.21417 1.28274 -0.4547 -2.79263 -0.27492 
-0.4547 -2.79263 1.47993 -0.4547 -2.48685 1.47993 -0.45036 -2.99777 -0.21542 
-0.45036 -2.99777 1.42042 -0.44858 -3.41275 0.15392 -0.44858 -3.41275 1.05109 
-0.4481 -3.48251 0.30425 -0.4481 -3.48251 0.90076 -0.44731 -3.13321 -0.14342 
-0.44731 -3.13321 1.34843 -0.44338 -2.84476 -0.27007 -0.44338 -2.84476 1.47508 
-0.44338 -2.43472 1.47508 -0.44229 -3.37203 0.08469 -0.44229 -3.37203 1.12031 
-0.438 -3.53872 0.6025 -0.43694 -3.53655 0.53312 -0.43694 -3.53655 0.67188 
-0.4361 -3.46412 0.24167 -0.4361 -3.46412 0.96334 -0.43529 -3.047 -0.20041 
-0.43529 -3.047 1.40541 -0.43407 -3.25361 -0.05684 -0.43407 -3.25361 1.26185 
-0.43378 -3.53006 0.46407 -0.43378 -3.53006 0.74093 -0.43067 -2.89749 -0.26242 
-0.43067 -2.89749 1.46742 -0.42832 -3.17582 -0.12493 -0.42832 -3.17582 1.32993 
-0.42756 -2.63974 1.50649 -0.42631 -3.52109 0.39885 -0.42631 -3.52109 0.80616 
-0.4247 -2.69002 1.50644 -0.4247 -2.58946 1.50644 -0.42156 -3.3428 0.02979 
-0.42156 -3.3428 1.17521 -0.42122 -3.44295 0.18128 -0.42122 -3.44295 1.02373 
-0.41829 -3.09182 -0.18531 -0.41829 -3.09182 1.39032 -0.41697 -3.50825 0.33451 
-0.41697 -3.50825 0.87049 -0.41667 -2.94945 -0.25217 -0.41667 -2.94945 1.45717 
-0.41625 -3.40455 0.11078 -0.41625 -3.40455 1.09423 -0.41555 -2.74256 1.50624 
-0.41555 -2.53692 1.50624 -0.40825 -3.21709 -0.1046 -0.40825 -3.21709 1.30961 
-0.4058 -3.4916 0.27136 -0.4058 -3.4916 0.93365 -0.40521 -2.79512 1.50342 
-0.40521 -2.48436 1.50342 -0.40265 -2.99949 -0.2392 -0.40265 -2.99949 1.4442 
-0.39996 -3.13571 -0.16824 -0.39996 -3.13571 1.37324 -0.39938 -3.55586 0.56764 
-0.39938 -3.55586 0.63737 -0.39855 -3.31047 -0.02302 -0.39855 -3.31047 1.22803 
-0.39726 -3.55151 0.49832 -0.39726 -3.55151 0.70669 -0.39455 -3.54232 0.4302 
-0.39455 -3.54232 0.7748 -0.394 -2.84698 -0.29294 -0.394 -2.84698 1.49795 
-0.394 -2.4325 1.49795 -0.39285 -3.47121 0.20966 -0.39285 -3.47121 0.99535 
-0.38901 -3.43539 0.13817 -0.38901 -3.43539 1.06683 -0.38747 -3.04849 -0.22381 
-0.38747 -3.04849 1.42881 -0.38606 -3.53122 0.36538 -0.38606 -3.53122 0.83963 
-0.38268 -3.39408 0.0691 -0.38268 -3.39408 1.13591 -0.38268 -2.63974 1.52638 
-0.38098 -2.89965 -0.2848 -0.38098 -2.89965 1.48981 -0.38067 -3.17809 -0.14934 
-0.38067 -3.17809 1.35434 -0.37569 -3.51621 0.30141 -0.37569 -3.51621 0.90359 
-0.37444 -2.69232 1.52826 -0.37444 -2.58716 1.52826 -0.37384 -3.27559 -0.07273 
-0.37384 -3.27559 1.27774 -0.36994 -3.09322 -0.20836 -0.36994 -3.09322 1.41337 
-0.36779 -2.95019 -0.27405 -0.36779 -2.95019 1.47906 -0.36513 -2.74476 1.52752 
-0.36513 -2.53472 1.52752 -0.36353 -3.49747 0.23898 -0.36353 -3.49747 0.96603 
-0.36084 -3.46412 0.1664 -0.36084 -3.46412 1.03861 -0.36079 -3.36387 0.01474 
-0.36079 -3.36387 1.19027 -0.36044 -3.57252 0.6025 -0.35957 -3.57026 0.53288 
-0.35957 -3.57026 0.67213 -0.35773 -3.56332 0.46452 -0.35773 -3.56332 0.74048 
-0.35566 -3.4253 0.09615 -0.35566 -3.4253 1.10886 -0.35479 -2.7969 1.52415 
-0.35479 -2.48258 1.52415 -0.3542 -3.55201 0.39682 -0.3542 -3.55201 0.80818 
-0.35352 -3.00014 -0.26071 -0.35352 -3.00014 1.46571 -0.35147 -3.13679 -0.19085 
-0.35147 -3.13679 1.39586 -0.34594 -3.2368 -0.12127 -0.34594 -3.2368 1.32627 
-0.34452 -3.53882 0.3324 -0.34452 -3.53882 0.8726 -0.34345 -2.84859 -0.31315 
-0.34345 -2.84859 1.51816 -0.34345 -2.43089 1.51816 -0.33855 -3.04882 -0.24487 
-0.33855 -3.04882 1.44987 -0.33732 -3.33051 -0.03707 -0.33732 -3.33051 1.24208 
-0.33689 -2.63974 1.54405 -0.33333 -3.52166 0.26918 -0.33333 -3.52166 0.93583 
-0.33115 -3.4916 0.1967 -0.33115 -3.4916 1.0083 -0.33112 -2.89969 -0.30457 
-0.33112 -2.89969 1.50958 -0.32843 -2.69237 1.54556 -0.32843 -2.58711 1.54556 
-0.32776 -3.45461 0.12443 -0.32776 -3.45461 1.08058 -0.32144 -3.41291 0.05579 
-0.32144 -3.41291 1.14921 -0.3208 -3.58624 0.56764 -0.3208 -3.58624 0.63737 
-0.32076 -3.09336 -0.22897 -0.32076 -3.09336 1.43397 -0.31947 -3.5817 0.49925 
-0.31947 -3.5817 0.70575 -0.31878 -2.74505 1.54446 -0.31878 -2.53443 1.54446 
-0.31786 -2.95005 -0.29342 -0.31786 -2.95005 1.49842 -0.31763 -3.1968 -0.16482 
-0.31763 -3.1968 1.36983 -0.3168 -3.57262 0.43112 -0.3168 -3.57262 0.77389 
-0.31284 -3.55912 0.36403 -0.31284 -3.55912 0.84098 -0.31041 -3.29366 -0.08745 
-0.31041 -3.29366 1.29245 -0.30822 -2.79718 1.5407 -0.30822 -2.4823 1.5407 
-0.3037 -2.99953 -0.27972 -0.3037 -2.99953 1.48473 -0.30233 -3.54373 0.30018 
-0.30233 -3.54373 0.90483 -0.30109 -3.51621 0.22681 -0.30109 -3.51621 0.97819 
-0.29891 -3.38155 0.00219 -0.29891 -3.38155 1.20282 -0.29826 -3.48251 0.15441 
-0.29826 -3.48251 1.0506 -0.29594 -2.85 -0.32928 -0.29594 -2.85 1.53428 
-0.29594 -2.42948 1.53428 -0.29372 -3.4427 0.08386 -0.29372 -3.4427 1.12114 
-0.29028 -2.63974 1.55944 -0.28868 -3.04799 -0.26352 -0.28868 -3.04799 1.46853 
-0.28744 -3.15425 -0.20537 -0.28744 -3.15425 1.41037 -0.28338 -2.90103 -0.32022 
-0.28338 -2.90103 1.52523 -0.28206 -3.2538 -0.13464 -0.28206 -3.2538 1.33964 
-0.28137 -2.69249 1.56065 -0.28137 -2.58699 1.56065 -0.28108 -3.59942 0.6025 
-0.28043 -3.59717 0.53405 -0.28043 -3.59717 0.67095 -0.27845 -3.59043 0.46592 
-0.27845 -3.59043 0.73908 -0.27517 -3.57923 0.39844 -0.27517 -3.57923 0.80657 
-0.27262 -3.3471 -0.04966 -0.27262 -3.3471 1.25467 -0.27165 -2.74509 1.55912 
-0.27165 -2.53439 1.55912 -0.2706 -3.56362 0.3319 -0.2706 -3.56362 0.8731 
-0.2701 -3.53882 0.25798 -0.2701 -3.53882 0.94703 -0.26975 -2.95152 -0.30856 
-0.26975 -2.95152 1.51356 -0.26799 -3.50825 0.18553 -0.26799 -3.50825 1.01948 
-0.26428 -3.47088 0.11326 -0.26428 -3.47088 1.09174 -0.26005 -2.79822 1.555 
-0.26005 -2.48126 1.555 -0.25882 -3.42842 0.04483 -0.25882 -3.42842 1.16018 
-0.25607 -3.10992 -0.2421 -0.25607 -3.10992 1.44711 -0.25536 -3.00087 -0.29437 
-0.25536 -3.00087 1.49938 -0.25263 -3.21281 -0.17709 -0.25263 -3.21281 1.3821 
-0.24768 -2.85089 1.54806 -0.24614 -3.60835 0.5678 -0.24614 -3.60835 0.63721 
-0.24506 -3.30902 -0.09893 -0.24506 -3.30902 1.30394 -0.24481 -3.60382 0.49943 
-0.24481 -3.60382 0.70558 -0.24298 -2.63974 1.57253 -0.24216 -3.59476 0.43137 
-0.24216 -3.59476 0.77364 -0.23848 -3.55912 0.28966 -0.23848 -3.55912 0.91534 
-0.23822 -3.58128 0.36429 -0.23822 -3.58128 0.84072 -0.23712 -3.53122 0.21645 
-0.23712 -3.53122 0.98856 -0.23465 -2.90192 -0.33355 -0.23465 -2.90192 1.53856 
-0.23416 -3.49714 0.14422 -0.23416 -3.49714 1.06079 -0.23388 -2.69253 1.57333 
-0.23388 -2.58695 1.57333 -0.23327 -3.39614 -0.0086 -0.23327 -3.39614 1.2136 
-0.22951 -3.45698 0.07388 -0.22951 -3.45698 1.13113 -0.22275 -2.74569 1.5716 
-0.22275 -2.53379 1.5716 -0.22209 -3.16933 -0.21616 -0.22209 -3.16933 1.42116 
-0.22094 -2.9522 -0.32138 -0.22094 -2.9522 1.52638 -0.21787 -3.0559 -0.2803 
-0.21787 -3.0559 1.48531 -0.2169 -3.268 -0.14466 -0.2169 -3.268 1.34966 
-0.21108 -3.61721 0.6025 -0.21095 -2.79881 1.56697 -0.21095 -2.48067 1.56697 
-0.21057 -3.61486 0.53318 -0.21057 -3.61486 0.67183 -0.20841 -3.60805 0.46489 
-0.20841 -3.60805 0.74012 -0.20667 -3.36043 -0.05924 -0.20667 -3.36043 1.26424 
-0.20568 -3.55201 0.2483 -0.20568 -3.55201 0.9567 -0.20526 -3.59668 0.39724 
-0.20526 -3.59668 0.80777 -0.20407 -3.57923 0.32733 -0.20407 -3.57923 0.87767 
-0.20366 -3.52109 0.17619 -0.20366 -3.52109 1.02882 -0.19963 -3.48349 0.10426 
-0.19963 -3.48349 1.10074 -0.19881 -2.85124 1.55945 -0.19509 -3.44055 0.03625 
-0.19509 -3.44055 1.16876 -0.19509 -2.63974 1.58329 -0.18692 -3.22591 -0.18583 
-0.18692 -3.22591 1.39083 -0.18558 -2.90219 -0.34443 -0.18558 -2.90219 1.54943 
-0.18453 -3.11684 -0.25675 -0.18453 -3.11684 1.46176 -0.18446 -2.69296 1.5839 
-0.18446 -2.58652 1.5839 -0.18384 -3.00774 -0.30897 -0.18384 -3.00774 1.51397 
-0.17912 -3.32143 -0.10687 -0.17912 -3.32143 1.31188 -0.17515 -3.62367 0.5678 
-0.17515 -3.62367 0.63721 -0.17448 -3.61892 0.49874 -0.17448 -3.61892 0.70627 
-0.17328 -2.74603 1.58162 -0.17328 -2.53345 1.58162 -0.1723 -3.54232 0.20795 
-0.1723 -3.54232 0.99705 -0.17181 -3.60977 0.43069 -0.17181 -3.60977 0.77432 
-0.17139 -3.57262 0.2857 -0.17139 -3.57262 0.9193 -0.17114 -3.59476 0.36034 
-0.17114 -3.59476 0.84467 -0.16924 -3.50787 0.1359 -0.16924 -3.50787 1.0691 
-0.16905 -3.40692 -0.01625 -0.16905 -3.40692 1.22126 -0.16531 -3.46755 0.06641 
-0.16531 -3.46755 1.1386 -0.16159 -2.79878 1.57646 -0.16159 -2.4807 1.57646 
-0.15076 -3.27934 -0.15128 -0.15076 -3.27934 1.35628 -0.14958 -3.17558 -0.22846 
-0.14958 -3.17558 1.43347 -0.14943 -2.85106 1.56843 -0.14857 -2.95773 -0.33388 
-0.14857 -2.95773 1.53888 -0.14673 -2.63974 1.59168 -0.1459 -3.06158 -0.29235 
-0.1459 -3.06158 1.49736 -0.14174 -3.36963 -0.0662 -0.14174 -3.36963 1.27121 
-0.13928 -3.62999 0.6025 -0.13895 -3.62762 0.53336 -0.13895 -3.62762 0.67164 
-0.13843 -3.53006 0.16872 -0.13843 -3.53006 1.03629 -0.13798 -3.56332 0.24478 
-0.13798 -3.56332 0.96023 -0.13795 -3.62053 0.46455 -0.13795 -3.62053 0.74045 
-0.13762 -3.60805 0.39409 -0.13762 -3.60805 0.81091 -0.13658 -3.59043 0.32405 
-0.13658 -3.59043 0.88095 -0.13594 -2.693 1.59179 -0.13594 -2.58648 1.59179 
-0.13491 -3.49259 0.09807 -0.13491 -3.49259 1.10693 -0.13053 -3.44925 0.03009 
-0.13053 -3.44925 1.17491 -0.12447 -2.7463 1.58899 -0.12447 -2.53318 1.58899 
-0.11383 -3.23081 -0.19604 -0.11383 -3.23081 1.40105 -0.11378 -3.32935 -0.11268 
-0.11378 -3.32935 1.31769 -0.11267 -2.9069 -0.35454 -0.11267 -2.9069 1.55954 
-0.11264 -2.79903 1.58329 -0.11264 -2.48045 1.58329 -0.11138 -3.12155 -0.26666 
-0.11138 -3.12155 1.47167 -0.11089 -3.01236 -0.31883 -0.11089 -3.01236 1.52384 
-0.10442 -3.63367 0.56781 -0.10442 -3.63367 0.6372 -0.10418 -3.55151 0.20524 
-0.10418 -3.55151 0.99977 -0.10417 -3.51528 0.13072 -0.10417 -3.51528 1.07429 
-0.10377 -3.61892 0.42802 -0.10377 -3.61892 0.77698 -0.10375 -3.62892 0.49875 
-0.10375 -3.62892 0.70626 -0.1036 -3.41424 -0.02152 -0.1036 -3.41424 1.22653 
-0.10325 -3.5817 0.28304 -0.10325 -3.5817 0.92197 -0.10308 -3.60382 0.35769 
-0.10308 -3.60382 0.84731 -0.1002 -3.4747 0.06138 -0.1002 -3.4747 1.14362 
-0.09802 -2.63974 1.59769 -0.08682 -2.69311 1.5973 -0.08682 -2.58637 1.5973 
-0.07625 -3.1789 -0.23624 -0.07625 -3.1789 1.44125 -0.07619 -3.37566 -0.07026 
-0.07619 -3.37566 1.27527 -0.07559 -3.28489 -0.15781 -0.07559 -3.28489 1.36281 
-0.0754 -2.96153 -0.3413 -0.0754 -2.96153 1.54631 -0.07536 -2.74631 1.59395 
-0.07536 -2.53317 1.59395 -0.07493 -2.85286 1.57665 -0.07315 -3.065 -0.29961 
-0.07315 -3.065 1.50461 -0.06963 -3.57026 0.24294 -0.06963 -3.57026 0.96207 
-0.06961 -3.49801 0.09405 -0.06961 -3.49801 1.11095 -0.06948 -3.63732 0.6025 
-0.06938 -3.53655 0.16556 -0.06938 -3.53655 1.03945 -0.06932 -3.61486 0.39193 
-0.06932 -3.61486 0.81307 -0.06931 -3.63492 0.53319 -0.06931 -3.63492 0.67181 
-0.06914 -3.62762 0.46355 -0.06914 -3.62762 0.74145 -0.06845 -3.59717 0.32208 
-0.06845 -3.59717 0.88293 -0.0654 -3.45449 0.02639 -0.0654 -3.45449 1.17862 
-0.04907 -2.63974 1.6013 -0.03824 -3.23455 -0.20045 -0.03824 -3.23455 1.40546 
-0.03823 -3.12391 -0.27164 -0.03823 -3.12391 1.47664 -0.0382 -3.33309 -0.11709 
-0.0382 -3.33309 1.32209 -0.0382 -3.41804 -0.02423 -0.0382 -3.41804 1.22924 
-0.03779 -2.90812 -0.36007 -0.03779 -2.90812 1.56508 -0.03779 -3.01469 -0.32377 
-0.03779 -3.01469 1.52878 -0.03776 -2.80024 1.58882 -0.03776 -2.47924 1.58882 
-0.03776 -2.69314 1.60036 -0.03776 -2.58634 1.60036 -0.03487 -3.55586 0.20312 
-0.03487 -3.55586 1.00188 -0.03487 -3.58624 0.2817 -0.03487 -3.58624 0.9233 
-0.03485 -3.51963 0.1286 -0.03485 -3.51963 1.07641 -0.03485 -3.47831 0.05883 
-0.03485 -3.47831 1.14617 -0.0347 -3.62367 0.42735 -0.0347 -3.62367 0.77765 
-0.0347 -3.60835 0.35637 -0.0347 -3.60835 0.84864 -0.0347 -3.63367 0.49808 
-0.0347 -3.63367 0.70692 -0.0347 -3.63854 0.56781 -0.0347 -3.63854 0.6372 
0 -3.63974 0.6025 0 -3.63732 0.53303 0 -3.63732 0.67198 
0 -3.62999 0.46322 0 -3.62999 0.74178 0 -3.61721 0.39142 
0 -3.61721 0.81358 0 -3.59942 0.32142 0 -3.59942 0.88359 
0 -3.57252 0.24206 0 -3.57252 0.96294 0 -3.53872 0.1645 
0 -3.53872 1.0405 0 -3.5001 0.09282 0 -3.5001 1.11219 
0 -3.45624 0.02515 0 -3.45624 1.17985 0 -3.37781 -0.07222 
0 -3.37781 1.27723 0 -3.28674 -0.15999 0 -3.28674 1.365 
0 -3.18048 -0.23869 0 -3.18048 1.44369 0 -3.06614 -0.30203 
0 -3.06614 1.50704 0 -2.96245 -0.344 0 -2.96245 1.549 
0 -2.85346 1.5794 0 -2.74662 1.59678 0 -2.63974 1.6025 
0 -2.53286 1.59678 0.0347 -3.63854 0.56781 0.0347 -3.63854 0.6372 
0.0347 -3.63367 0.49808 0.0347 -3.63367 0.70692 0.0347 -3.60835 0.35637 
0.0347 -3.60835 0.84864 0.0347 -3.62367 0.42735 0.0347 -3.62367 0.77765 
0.03485 -3.47831 0.05883 0.03485 -3.47831 1.14617 0.03485 -3.51963 0.1286 
0.03485 -3.51963 1.07641 0.03487 -3.58624 0.2817 0.03487 -3.58624 0.9233 
0.03487 -3.55586 0.20312 0.03487 -3.55586 1.00188 0.03776 -2.69314 1.60036 
0.03776 -2.58634 1.60036 0.03776 -2.80024 1.58882 0.03776 -2.47924 1.58882 
0.03779 -3.01469 -0.32377 0.03779 -3.01469 1.52878 0.03779 -2.90812 -0.36007 
0.03779 -2.90812 1.56508 0.0382 -3.41804 -0.02423 0.0382 -3.41804 1.22924 
0.0382 -3.33309 -0.11709 0.0382 -3.33309 1.32209 0.03823 -3.12391 -0.27164 
0.03823 -3.12391 1.47664 0.03824 -3.23455 -0.20045 0.03824 -3.23455 1.40546 
0.04907 -2.63974 1.6013 0.0654 -3.45449 0.02639 0.0654 -3.45449 1.17862 
0.06845 -3.59717 0.32208 0.06845 -3.59717 0.88293 0.06914 -3.62762 0.46355 
0.06914 -3.62762 0.74145 0.06931 -3.63492 0.53319 0.06931 -3.63492 0.67181 
0.06932 -3.61486 0.39193 0.06932 -3.61486 0.81307 0.06938 -3.53655 0.16556 
0.06938 -3.53655 1.03945 0.06948 -3.63732 0.6025 0.06961 -3.49801 0.09405 
0.06961 -3.49801 1.11095 0.06963 -3.57026 0.24294 0.06963 -3.57026 0.96207 
0.07315 -3.065 -0.29961 0.07315 -3.065 1.50461 0.07493 -2.85286 1.57665 
0.07536 -2.74631 1.59395 0.07536 -2.53317 1.59395 0.0754 -2.96153 -0.3413 
0.0754 -2.96153 1.54631 0.07559 -3.28489 -0.15781 0.07559 -3.28489 1.36281 
0.07619 -3.37566 -0.07026 0.07619 -3.37566 1.27527 0.07625 -3.1789 -0.23624 
0.07625 -3.1789 1.44125 0.08682 -2.69311 1.5973 0.08682 -2.58637 1.5973 
0.09802 -2.63974 1.59769 0.1002 -3.4747 0.06138 0.1002 -3.4747 1.14362 
0.10308 -3.60382 0.35769 0.10308 -3.60382 0.84731 0.10325 -3.5817 0.28304 
0.10325 -3.5817 0.92197 0.1036 -3.41424 -0.02152 0.1036 -3.41424 1.22653 
0.10375 -3.62892 0.49875 0.10375 -3.62892 0.70626 0.10377 -3.61892 0.42802 
0.10377 -3.61892 0.77698 0.10417 -3.51528 0.13072 0.10417 -3.51528 1.07429 
0.10418 -3.55151 0.20524 0.10418 -3.55151 0.99977 0.10442 -3.63367 0.56781 
0.10442 -3.63367 0.6372 0.11089 -3.01236 -0.31883 0.11089 -3.01236 1.52384 
0.11138 -3.12155 -0.26666 0.11138 -3.12155 1.47167 0.11264 -2.79903 1.58329 
0.11264 -2.48045 1.58329 0.11267 -2.9069 -0.35454 0.11267 -2.9069 1.55954 
0.11378 -3.32935 -0.11268 0.11378 -3.32935 1.31769 0.11383 -3.23081 -0.19604 
0.11383 -3.23081 1.40105 0.12447 -2.7463 1.58899 0.12447 -2.53318 1.58899 
0.13053 -3.44925 0.03009 0.13053 -3.44925 1.17491 0.13491 -3.49259 0.09807 
0.13491 -3.49259 1.10693 0.13594 -2.693 1.59179 0.13594 -2.58648 1.59179 
0.13658 -3.59043 0.32405 0.13658 -3.59043 0.88095 0.13762 -3.60805 0.39409 
0.13762 -3.60805 0.81091 0.13795 -3.62053 0.46455 0.13795 -3.62053 0.74045 
0.13798 -3.56332 0.24478 0.13798 -3.56332 0.96023 0.13843 -3.53006 0.16872 
0.13843 -3.53006 1.03629 0.13895 -3.62762 0.53336 0.13895 -3.62762 0.67164 
0.13928 -3.62999 0.6025 0.14174 -3.36963 -0.0662 0.14174 -3.36963 1.27121 
0.1459 -3.06158 -0.29235 0.1459 -3.06158 1.49736 0.14673 -2.63974 1.59168 
0.14857 -2.95773 -0.33388 0.14857 -2.95773 1.53888 0.14943 -2.85106 1.56843 
0.14958 -3.17558 -0.22846 0.14958 -3.17558 1.43347 0.15076 -3.27934 -0.15128 
0.15076 -3.27934 1.35628 0.16159 -2.79878 1.57646 0.16159 -2.4807 1.57646 
0.16531 -3.46755 0.06641 0.16531 -3.46755 1.1386 0.16905 -3.40692 -0.01625 
0.16905 -3.40692 1.22126 0.16924 -3.50787 0.1359 0.16924 -3.50787 1.0691 
0.17114 -3.59476 0.36034 0.17114 -3.59476 0.84467 0.17139 -3.57262 0.2857 
0.17139 -3.57262 0.9193 0.17181 -3.60977 0.43069 0.17181 -3.60977 0.77432 
0.1723 -3.54232 0.20795 0.1723 -3.54232 0.99705 0.17328 -2.74603 1.58162 
0.17328 -2.53345 1.58162 0.17448 -3.61892 0.49874 0.17448 -3.61892 0.70627 
0.17515 -3.62367 0.5678 0.17515 -3.62367 0.63721 0.17912 -3.32143 -0.10687 
0.17912 -3.32143 1.31188 0.18384 -3.00774 -0.30897 0.18384 -3.00774 1.51397 
0.18446 -2.69296 1.5839 0.18446 -2.58652 1.5839 0.18453 -3.11684 -0.25675 
0.18453 -3.11684 1.46176 0.18558 -2.90219 -0.34443 0.18558 -2.90219 1.54943 
0.18692 -3.22591 -0.18583 0.18692 -3.22591 1.39083 0.19509 -3.44055 0.03625 
0.19509 -3.44055 1.16876 0.19509 -2.63974 1.58329 0.19881 -2.85124 1.55945 
0.19963 -3.48349 0.10426 0.19963 -3.48349 1.10074 0.20366 -3.52109 0.17619 
0.20366 -3.52109 1.02882 0.20407 -3.57923 0.32733 0.20407 -3.57923 0.87767 
0.20526 -3.59668 0.39724 0.20526 -3.59668 0.80777 0.20568 -3.55201 0.2483 
0.20568 -3.55201 0.9567 0.20667 -3.36043 -0.05924 0.20667 -3.36043 1.26424 
0.20841 -3.60805 0.46489 0.20841 -3.60805 0.74012 0.21057 -3.61486 0.53318 
0.21057 -3.61486 0.67183 0.21095 -2.79881 1.56697 0.21095 -2.48067 1.56697 
0.21108 -3.61721 0.6025 0.2169 -3.268 -0.14466 0.2169 -3.268 1.34966 
0.21787 -3.0559 -0.2803 0.21787 -3.0559 1.48531 0.22094 -2.9522 -0.32138 
0.22094 -2.9522 1.52638 0.22209 -3.16933 -0.21616 0.22209 -3.16933 1.42116 
0.22275 -2.74569 1.5716 0.22275 -2.53379 1.5716 0.22951 -3.45698 0.07388 
0.22951 -3.45698 1.13113 0.23327 -3.39614 -0.0086 0.23327 -3.39614 1.2136 
0.23388 -2.69253 1.57333 0.23388 -2.58695 1.57333 0.23416 -3.49714 0.14422 
0.23416 -3.49714 1.06079 0.23465 -2.90192 -0.33355 0.23465 -2.90192 1.53856 
0.23712 -3.53122 0.21645 0.23712 -3.53122 0.98856 0.23822 -3.58128 0.36429 
0.23822 -3.58128 0.84072 0.23848 -3.55912 0.28966 0.23848 -3.55912 0.91534 
0.24216 -3.59476 0.43137 0.24216 -3.59476 0.77364 0.24298 -2.63974 1.57253 
0.24481 -3.60382 0.49943 0.24481 -3.60382 0.70558 0.24506 -3.30902 -0.09893 
0.24506 -3.30902 1.30394 0.24614 -3.60835 0.5678 0.24614 -3.60835 0.63721 
0.24768 -2.85089 1.54806 0.25263 -3.21281 -0.17709 0.25263 -3.21281 1.3821 
0.25536 -3.00087 -0.29437 0.25536 -3.00087 1.49938 0.25607 -3.10992 -0.2421 
0.25607 -3.10992 1.44711 0.25882 -3.42842 0.04483 0.25882 -3.42842 1.16018 
0.26005 -2.79822 1.555 0.26005 -2.48126 1.555 0.26428 -3.47088 0.11326 
0.26428 -3.47088 1.09174 0.26799 -3.50825 0.18553 0.26799 -3.50825 1.01948 
0.26975 -2.95152 -0.30856 0.26975 -2.95152 1.51356 0.2701 -3.53882 0.25798 
0.2701 -3.53882 0.94703 0.2706 -3.56362 0.3319 0.2706 -3.56362 0.8731 
0.27165 -2.74509 1.55912 0.27165 -2.53439 1.55912 0.27262 -3.3471 -0.04966 
0.27262 -3.3471 1.25467 0.27517 -3.57923 0.39844 0.27517 -3.57923 0.80657 
0.27845 -3.59043 0.46592 0.27845 -3.59043 0.73908 0.28043 -3.59717 0.53405 
0.28043 -3.59717 0.67095 0.28108 -3.59942 0.6025 0.28137 -2.69249 1.56065 
0.28137 -2.58699 1.56065 0.28206 -3.2538 -0.13464 0.28206 -3.2538 1.33964 
0.28338 -2.90103 -0.32022 0.28338 -2.90103 1.52523 0.28744 -3.15425 -0.20537 
0.28744 -3.15425 1.41037 0.28868 -3.04799 -0.26352 0.28868 -3.04799 1.46853 
0.29028 -2.63974 1.55944 0.29372 -3.4427 0.08386 0.29372 -3.4427 1.12114 
0.29594 -2.85 -0.32928 0.29594 -2.85 1.53428 0.29594 -2.42948 1.53428 
0.29826 -3.48251 0.15441 0.29826 -3.48251 1.0506 0.29891 -3.38155 0.00219 
0.29891 -3.38155 1.20282 0.30109 -3.51621 0.22681 0.30109 -3.51621 0.97819 
0.30233 -3.54373 0.30018 0.30233 -3.54373 0.90483 0.3037 -2.99953 -0.27972 
0.3037 -2.99953 1.48473 0.30822 -2.79718 1.5407 0.30822 -2.4823 1.5407 
0.31041 -3.29366 -0.08745 0.31041 -3.29366 1.29245 0.31284 -3.55912 0.36403 
0.31284 -3.55912 0.84098 0.3168 -3.57262 0.43112 0.3168 -3.57262 0.77389 
0.31763 -3.1968 -0.16482 0.31763 -3.1968 1.36983 0.31786 -2.95005 -0.29342 
0.31786 -2.95005 1.49842 0.31878 -2.74505 1.54446 0.31878 -2.53443 1.54446 
0.31947 -3.5817 0.49925 0.31947 -3.5817 0.70575 0.32076 -3.09336 -0.22897 
0.32076 -3.09336 1.43397 0.3208 -3.58624 0.56764 0.3208 -3.58624 0.63737 
0.32144 -3.41291 0.05579 0.32144 -3.41291 1.14921 0.32776 -3.45461 0.12443 
0.32776 -3.45461 1.08058 0.32843 -2.69237 1.54556 0.32843 -2.58711 1.54556 
0.33112 -2.89969 -0.30457 0.33112 -2.89969 1.50958 0.33115 -3.4916 0.1967 
0.33115 -3.4916 1.0083 0.33333 -3.52166 0.26918 0.33333 -3.52166 0.93583 
0.33689 -2.63974 1.54405 0.33732 -3.33051 -0.03707 0.33732 -3.33051 1.24208 
0.33855 -3.04882 -0.24487 0.33855 -3.04882 1.44987 0.34345 -2.84859 -0.31315 
0.34345 -2.84859 1.51816 0.34345 -2.43089 1.51816 0.34452 -3.53882 0.3324 
0.34452 -3.53882 0.8726 0.34594 -3.2368 -0.12127 0.34594 -3.2368 1.32627 
0.35147 -3.13679 -0.19085 0.35147 -3.13679 1.39586 0.35352 -3.00014 -0.26071 
0.35352 -3.00014 1.46571 0.3542 -3.55201 0.39682 0.3542 -3.55201 0.80818 
0.35479 -2.7969 1.52415 0.35479 -2.48258 1.52415 0.35566 -3.4253 0.09615 
0.35566 -3.4253 1.10886 0.35773 -3.56332 0.46452 0.35773 -3.56332 0.74048 
0.35957 -3.57026 0.53288 0.35957 -3.57026 0.67213 0.36044 -3.57252 0.6025 
0.36079 -3.36387 0.01474 0.36079 -3.36387 1.19027 0.36084 -3.46412 0.1664 
0.36084 -3.46412 1.03861 0.36353 -3.49747 0.23898 0.36353 -3.49747 0.96603 
0.36513 -2.74476 1.52752 0.36513 -2.53472 1.52752 0.36779 -2.95019 -0.27405 
0.36779 -2.95019 1.47906 0.36994 -3.09322 -0.20836 0.36994 -3.09322 1.41337 
0.37384 -3.27559 -0.07273 0.37384 -3.27559 1.27774 0.37444 -2.69232 1.52826 
0.37444 -2.58716 1.52826 0.37569 -3.51621 0.30141 0.37569 -3.51621 0.90359 
0.38067 -3.17809 -0.14934 0.38067 -3.17809 1.35434 0.38098 -2.89965 -0.2848 
0.38098 -2.89965 1.48981 0.38268 -3.39408 0.0691 0.38268 -3.39408 1.13591 
0.38268 -2.63974 1.52638 0.38606 -3.53122 0.36538 0.38606 -3.53122 0.83963 
0.38747 -3.04849 -0.22381 0.38747 -3.04849 1.42881 0.38901 -3.43539 0.13817 
0.38901 -3.43539 1.06683 0.39285 -3.47121 0.20966 0.39285 -3.47121 0.99535 
0.394 -2.84698 -0.29294 0.394 -2.84698 1.49795 0.394 -2.4325 1.49795 
0.39455 -3.54232 0.4302 0.39455 -3.54232 0.7748 0.39726 -3.55151 0.49832 
0.39726 -3.55151 0.70669 0.39855 -3.31047 -0.02302 0.39855 -3.31047 1.22803 
0.39938 -3.55586 0.56764 0.39938 -3.55586 0.63737 0.39996 -3.13571 -0.16824 
0.39996 -3.13571 1.37324 0.40265 -2.99949 -0.2392 0.40265 -2.99949 1.4442 
0.40521 -2.79512 1.50342 0.40521 -2.48436 1.50342 0.4058 -3.4916 0.27136 
0.4058 -3.4916 0.93365 0.40825 -3.21709 -0.1046 0.40825 -3.21709 1.30961 
0.41555 -2.74256 1.50624 0.41555 -2.53692 1.50624 0.41625 -3.40455 0.11078 
0.41625 -3.40455 1.09423 0.41667 -2.94945 -0.25217 0.41667 -2.94945 1.45717 
0.41697 -3.50825 0.33451 0.41697 -3.50825 0.87049 0.41829 -3.09182 -0.18531 
0.41829 -3.09182 1.39032 0.42122 -3.44295 0.18128 0.42122 -3.44295 1.02373 
0.42156 -3.3428 0.02979 0.42156 -3.3428 1.17521 0.4247 -2.69002 1.50644 
0.4247 -2.58946 1.50644 0.42631 -3.52109 0.39885 0.42631 -3.52109 0.80616 
0.42756 -2.63974 1.50649 0.42832 -3.17582 -0.12493 0.42832 -3.17582 1.32993 
0.43067 -2.89749 -0.26242 0.43067 -2.89749 1.46742 0.43378 -3.53006 0.46407 
0.43378 -3.53006 0.74093 0.43407 -3.25361 -0.05684 0.43407 -3.25361 1.26185 
0.43529 -3.047 -0.20041 0.43529 -3.047 1.40541 0.4361 -3.46412 0.24167 
0.4361 -3.46412 0.96334 0.43694 -3.53655 0.53312 0.43694 -3.53655 0.67188 
0.438 -3.53872 0.6025 0.44229 -3.37203 0.08469 0.44229 -3.37203 1.12031 
0.44338 -2.84476 -0.27007 0.44338 -2.84476 1.47508 0.44338 -2.43472 1.47508 
0.44731 -3.13321 -0.14342 0.44731 -3.13321 1.34843 0.4481 -3.48251 0.30425 
0.4481 -3.48251 0.90076 0.44858 -3.41275 0.15392 0.44858 -3.41275 1.05109 
0.45036 -2.99777 -0.21542 0.45036 -2.99777 1.42042 0.4547 -2.79263 -0.27492 
0.4547 -2.79263 1.47993 0.4547 -2.48685 1.47993 0.45532 -3.21417 -0.07773 
0.45532 -3.21417 1.28274 0.45804 -3.28751 -0.00626 0.45804 -3.28751 1.21126 
0.45829 -3.49714 0.36835 0.45829 -3.49714 0.83666 0.46433 -3.43539 0.21349 
0.46433 -3.43539 0.99151 0.46472 -2.74006 1.48226 0.46472 -2.53942 1.48226 
0.46518 -3.08935 -0.16003 0.46518 -3.08935 1.36504 0.46554 -2.9468 -0.22755 
0.46554 -2.9468 1.43256 0.4666 -3.50787 0.43326 0.4666 -3.50787 0.77175 
0.46865 -2.68996 1.48446 0.46865 -2.58952 1.48446 0.4714 -2.63974 1.48442 
0.47179 -3.51528 0.49834 0.47179 -3.51528 0.70667 0.4739 -3.51963 0.56765 
0.4739 -3.51963 0.63736 0.47486 -3.38069 0.12764 0.47486 -3.38069 1.07737 
0.47523 -3.17256 -0.09768 0.47523 -3.17256 1.30269 0.47808 -3.45461 0.27474 
0.47808 -3.45461 0.93027 0.47936 -2.89461 -0.23729 0.47936 -2.89461 1.4423 
0.47936 -2.38487 1.4423 0.48005 -3.31863 0.04693 0.48005 -3.31863 1.15807 
0.48013 -3.24928 -0.02832 0.48013 -3.24928 1.23333 0.48187 -3.04436 -0.17473 
0.48187 -3.04436 1.37973 0.48924 -3.47088 0.33822 0.48924 -3.47088 0.86678 
0.49145 -2.84193 -0.24461 0.49145 -2.84193 1.44962 0.49145 -2.43755 1.44962 
0.49172 -3.40455 0.18625 0.49172 -3.40455 1.01876 0.49421 -3.12937 -0.11584 
0.49421 -3.12937 1.32084 0.49818 -2.99432 -0.18876 0.49818 -2.99432 1.39376 
0.49824 -3.48349 0.40287 0.49824 -3.48349 0.80213 0.5 -3.34685 0.1025 
0.5 -3.34685 1.1025 0.50104 -3.20956 -0.04885 0.50104 -3.20956 1.25386 
0.50257 -2.78963 -0.24894 0.50257 -2.78963 1.45395 0.50257 -2.48985 1.45395 
0.50307 -3.28178 0.02396 0.50307 -3.28178 1.18104 0.50443 -3.49259 0.46759 
0.50443 -3.49259 0.73741 0.50636 -3.4253 0.24685 0.50636 -3.4253 0.95816 
0.50776 -2.73996 1.45815 0.50776 -2.53952 1.45815 0.50845 -3.49801 0.53289 
0.50845 -3.49801 0.67211 0.50969 -3.5001 0.6025 0.51169 -2.6898 1.46022 
0.51169 -2.58968 1.46022 0.51188 -3.0852 -0.13204 0.51188 -3.0852 1.33704 
0.51301 -2.94323 -0.20044 0.51301 -2.94323 1.40545 0.5141 -2.63974 1.46023 
0.51781 -3.37203 0.16021 0.51781 -3.37203 1.04479 0.51864 -3.4427 0.30878 
0.51864 -3.4427 0.89623 0.52101 -3.16749 -0.06834 0.52101 -3.16749 1.27335 
0.52393 -3.3113 0.07857 0.52393 -3.3113 1.12643 0.52495 -3.24314 0.00223 
0.52495 -3.24314 1.20278 0.52631 -2.89123 -0.20974 0.52631 -2.89123 1.41475 
0.52631 -2.38825 1.41475 0.52709 -3.04056 -0.14684 0.52709 -3.04056 1.35185 
0.52862 -3.45698 0.37299 0.52862 -3.45698 0.83202 0.5334 -3.39408 0.21982 
0.5334 -3.39408 0.98519 0.53609 -3.46755 0.43719 0.53609 -3.46755 0.76782 
0.53806 -2.8385 -0.21664 0.53806 -2.8385 1.42164 0.53806 -2.44098 1.42164 
0.53964 -3.12408 -0.08612 0.53964 -3.12408 1.29113 0.54112 -3.4747 0.50231 
0.54112 -3.4747 0.7027 0.54319 -2.99026 -0.16044 0.54319 -2.99026 1.36544 
0.54367 -3.47831 0.56765 0.54367 -3.47831 0.63736 0.54449 -2.78925 -0.22283 
0.54449 -2.78925 1.42784 0.54449 -2.49023 1.42784 0.54529 -3.20326 -0.01806 
0.54529 -3.20326 1.22306 0.5466 -3.27413 0.0559 0.5466 -3.27413 1.1491 
0.54671 -3.41291 0.28106 0.54671 -3.41291 0.92394 0.54957 -2.73962 -0.22696 
0.54957 -2.73962 1.43196 0.54957 -2.53986 1.43196 0.55326 -2.68974 1.43401 
0.55326 -2.58974 1.43401 0.55557 -3.31863 0.12245 0.55557 -3.31863 1.08255 
0.55557 -2.63974 1.43397 0.5559 -3.08039 -0.10233 0.5559 -3.08039 1.30734 
0.55768 -3.42842 0.34368 0.55768 -3.42842 0.86132 0.55796 -2.93865 -0.17167 
0.55796 -2.93865 1.37667 0.55796 -2.34083 1.37667 0.56503 -3.16084 -0.03718 
0.56503 -3.16084 1.24219 0.56626 -3.44055 0.40741 0.56626 -3.44055 0.79759 
0.56795 -3.23544 0.03455 0.56795 -3.23544 1.17046 0.57081 -3.03563 -0.11683 
0.57081 -3.03563 1.32184 0.57102 -2.88643 -0.18049 0.57102 -2.88643 1.3855 
0.57102 -2.39305 1.3855 0.57241 -3.44925 0.47198 0.57241 -3.44925 0.73303 
0.57271 -3.3428 0.18094 0.57271 -3.3428 1.02406 0.57611 -3.45449 0.5371 
0.57611 -3.45449 0.66791 0.57735 -3.45624 0.6025 0.57854 -3.28178 0.09943 
0.57854 -3.28178 1.10557 0.5792 -2.83832 -0.18813 0.5792 -2.83832 1.39313 
0.5792 -2.44116 1.39313 0.58246 -3.11829 -0.05456 0.58246 -3.11829 1.25956 
0.58564 -2.789 -0.19421 0.58564 -2.789 1.39922 0.58564 -2.49048 1.39922 
0.58694 -2.98494 -0.12985 0.58694 -2.98494 1.33486 0.58777 -3.36387 0.24172 
0.58777 -3.36387 0.96329 0.58794 -3.19531 0.01457 0.58794 -3.19531 1.19044 
0.59082 -2.73905 -0.19817 0.59082 -2.73905 1.40317 0.59082 -2.54043 1.40317 
0.59449 -2.6891 -0.20008 0.59449 -2.6891 1.40509 0.59449 -2.59038 1.40509 
0.5957 -2.63974 1.40571 0.59854 -3.07435 -0.07046 0.59854 -3.07435 1.27546 
0.60027 -3.24314 0.07755 0.60027 -3.24314 1.12746 0.60031 -3.38155 0.30359 
0.60031 -3.38155 0.90141 0.6013 -2.93321 -0.14067 0.6013 -2.93321 1.34568 
0.6013 -2.34627 1.34568 0.60651 -3.15384 -0.004 0.60651 -3.15384 1.20901 
0.60876 -3.28751 0.14446 0.60876 -3.28751 1.06055 0.61084 -2.88573 -0.15007 
0.61084 -2.88573 1.35507 0.61084 -2.39375 1.35507 0.6111 -3.39614 0.36923 
0.6111 -3.39614 0.83578 0.61292 -3.02958 -0.08478 0.61292 -3.02958 1.28978 
0.61875 -3.40692 0.43345 0.61875 -3.40692 0.77156 0.61889 -2.83765 -0.15763 
0.61889 -2.83765 1.36264 0.61889 -2.44183 1.36264 0.62056 -3.20326 0.05721 
0.62056 -3.20326 1.1478 0.62361 -3.11114 -0.02111 0.62361 -3.11114 1.22612 
0.62403 -3.41424 0.4989 0.62403 -3.41424 0.7061 0.62552 -2.78813 -0.16346 
0.62552 -2.78813 1.36847 0.62552 -2.49135 1.36847 0.62553 -3.31047 0.20395 
0.62553 -3.31047 1.00105 0.62674 -3.41804 0.5643 0.62674 -3.41804 0.6407 
0.62877 -2.97861 -0.09737 0.62877 -2.97861 1.30237 0.62877 -2.30087 1.30237 
0.63057 -2.73823 -0.16735 0.63057 -2.73823 1.37236 0.63057 -2.54125 1.37236 
0.63083 -3.24928 0.12238 0.63083 -3.24928 1.08263 0.63325 -2.68904 -0.16987 
0.63325 -2.68904 1.37488 0.63325 -2.59044 1.37488 0.63439 -2.63974 -0.17051 
0.63439 -2.63974 1.37551 0.63922 -3.0673 -0.03671 0.63922 -3.0673 1.24172 
0.63957 -3.33051 0.26518 0.63957 -3.33051 0.93982 0.63969 -3.16084 0.03747 
0.63969 -3.16084 1.16753 0.63979 -2.93199 -0.10831 0.63979 -2.93199 1.31332 
0.63979 -2.34749 1.31332 0.6493 -2.88442 -0.11759 0.6493 -2.88442 1.3226 
0.6493 -2.39506 1.3226 0.65136 -3.20956 0.10146 0.65136 -3.20956 1.10355 
0.65216 -3.3471 0.32988 0.65216 -3.3471 0.87513 0.65328 -3.02242 -0.05078 
0.65328 -3.02242 1.25578 0.65703 -2.83649 -0.12524 0.65703 -2.83649 1.33024 
0.65703 -2.44299 1.33024 0.65706 -3.11829 0.02004 0.65706 -3.11829 1.18496 
0.65935 -3.25361 0.16843 0.65935 -3.25361 1.03658 0.66174 -3.36043 0.39584 
0.66174 -3.36043 0.80917 0.66364 -2.78688 -0.13094 0.66364 -2.78688 1.33595 
0.66364 -2.4926 1.33595 0.66577 -2.97663 -0.06327 0.66577 -2.97663 1.26828 
0.66577 -2.30285 1.26828 0.66795 -2.73811 -0.13517 0.66795 -2.73811 1.34018 
0.66795 -2.54137 1.34018 0.66871 -3.36963 0.46077 0.66871 -3.36963 0.74424 
0.67066 -2.68887 -0.13763 0.67066 -2.68887 1.34264 0.67066 -2.59061 -0.13763 
0.67066 -2.59061 1.34264 0.67085 -3.16749 0.0815 0.67085 -3.16749 1.12351 
0.67156 -2.63974 -0.13845 0.67156 -2.63974 1.34345 0.67276 -3.37566 0.52631 
0.67276 -3.37566 0.6787 0.67296 -3.07435 0.00397 0.67296 -3.07435 1.20104 
0.67472 -3.37781 0.6025 0.67524 -3.27559 0.22867 0.67524 -3.27559 0.97634 
0.67666 -2.93002 -0.07416 0.67666 -2.93002 1.27916 0.67666 -2.34946 1.27916 
0.68023 -3.21417 0.14719 0.68023 -3.21417 1.05782 0.68592 -2.88272 -0.08341 
0.68592 -2.88272 1.28842 0.68592 -2.39676 1.28842 0.68728 -3.02958 -0.01041 
0.68728 -3.02958 1.21542 0.68728 -2.2499 1.21542 0.68862 -3.12408 0.06286 
0.68862 -3.12408 1.14214 0.68995 -3.29366 0.29209 0.68995 -3.29366 0.91291 
0.69352 -2.83483 -0.09102 0.69352 -2.83483 1.29602 0.69352 -2.44465 1.29602 
0.69945 -2.78647 -0.09695 0.69945 -2.78647 1.30196 0.69945 -2.49301 1.30196 
0.69987 -2.97861 -0.02626 0.69987 -2.97861 1.23127 0.69987 -2.30087 1.23127 
0.70019 -3.17256 0.12727 0.70019 -3.17256 1.07773 0.70144 -3.30902 0.35744 
0.70144 -3.30902 0.84757 0.7037 -2.73776 -0.1012 0.7037 -2.73776 1.3062 
0.7037 -2.54172 -0.1012 0.7037 -2.54172 1.3062 0.70484 -3.08039 0.0466 
0.70484 -3.08039 1.15841 0.70626 -2.68881 -0.10375 0.70626 -2.68881 1.30876 
0.70626 -2.59067 -0.10375 0.70626 -2.59067 1.30876 0.70711 -3.21709 0.19425 
0.70711 -3.21709 1.01075 0.70711 -2.63974 -0.1046 0.70711 -2.63974 1.30961 
0.70937 -3.32143 0.42339 0.70937 -3.32143 0.78162 0.71082 -2.93199 -0.03729 
0.71082 -2.93199 1.24229 0.71082 -2.34749 1.24229 0.71519 -3.32935 0.48872 
0.71519 -3.32935 0.71628 0.71834 -3.12937 0.10829 0.71834 -3.12937 1.09671 
0.71933 -3.03563 0.03169 0.71933 -3.03563 1.17332 0.71933 -2.24385 1.17332 
0.71959 -3.33309 0.5643 0.71959 -3.33309 0.6407 0.7201 -2.88442 -0.0468 
0.7201 -2.88442 1.25181 0.7201 -2.39506 1.25181 0.72377 -3.2368 0.25656 
0.72377 -3.2368 0.94845 0.72743 -3.17582 0.17418 0.72743 -3.17582 1.03082 
0.72774 -2.83649 -0.05452 0.72774 -2.83649 1.25953 0.72774 -2.44299 1.25953 
0.73235 -2.98494 0.01556 0.73235 -2.98494 1.18944 0.73235 -2.29454 1.18944 
0.73344 -2.78688 -0.06113 0.73344 -2.78688 1.26614 0.73344 -2.4926 -0.06113 
0.73344 -2.4926 1.26614 0.73454 -3.0852 0.09062 0.73454 -3.0852 1.11438 
0.73454 -2.19428 1.11438 0.73714 -3.2538 0.32044 0.73714 -3.2538 0.88457 
0.73768 -2.73811 -0.06545 0.73768 -2.73811 1.27045 0.73768 -2.54137 -0.06545 
0.73768 -2.54137 1.27045 0.74014 -2.68887 -0.06816 0.74014 -2.68887 1.27316 
0.74014 -2.59061 -0.06816 0.74014 -2.59061 1.27316 0.74095 -2.63974 -0.06906 
0.74095 -2.63974 1.27406 0.74318 -2.93321 0.0012 0.74318 -2.93321 1.20381 
0.74318 -2.34627 1.20381 0.74592 -3.13321 0.15519 0.74592 -3.13321 1.04982 
0.74716 -3.268 0.3856 0.74716 -3.268 0.81941 0.74934 -3.04056 0.07541 
0.74934 -3.04056 1.12959 0.74934 -2.23892 1.12959 0.75184 -3.17809 0.22183 
0.75184 -3.17809 0.98318 0.75257 -2.88573 -0.00834 0.75257 -2.88573 1.21334 
0.75257 -2.39375 1.21334 0.75378 -3.27934 0.45175 0.75378 -3.27934 0.75326 
0.76014 -2.83765 -0.01638 0.76014 -2.83765 1.22139 0.76014 -2.44183 -0.01638 
0.76014 -2.44183 1.22139 0.76031 -3.28489 0.52691 0.76031 -3.28489 0.6781 
0.76249 -3.28674 0.6025 0.76254 -3.08935 0.13732 0.76254 -3.08935 1.06768 
0.76254 -2.19013 1.06768 0.76294 -2.99026 0.05931 0.76294 -2.99026 1.1457 
0.76294 -2.28922 1.1457 0.76597 -2.78813 -0.02302 0.76597 -2.78813 1.22803 
0.76597 -2.49135 -0.02302 0.76597 -2.49135 1.22803 0.76733 -3.1968 0.28487 
0.76733 -3.1968 0.92013 0.76986 -2.73823 -0.02807 0.76986 -2.73823 1.23308 
0.76986 -2.54125 -0.02807 0.76986 -2.54125 1.23308 0.77074 -3.13571 0.20254 
0.77074 -3.13571 1.00247 0.77074 -2.14377 1.00247 0.77237 -2.68904 -0.03075 
0.77237 -2.68904 1.23576 0.77237 -2.59044 -0.03075 0.77237 -2.59044 1.23576 
0.77301 -2.63974 -0.03189 0.77301 -2.63974 1.2369 0.77417 -2.93865 0.04455 
0.77417 -2.93865 1.16046 0.77417 -2.34083 0.04455 0.77417 -2.34083 1.16046 
0.77723 -3.04436 0.12063 0.77723 -3.04436 1.08438 0.77723 -2.23512 0.12063 
0.77723 -2.23512 1.08438 0.7796 -3.21281 0.34988 0.7796 -3.21281 0.85513 
0.7796 -2.06667 0.85513 0.78299 -2.88643 0.03148 0.78299 -2.88643 1.17352 
0.78299 -2.39305 0.03148 0.78299 -2.39305 1.17352 0.78781 -3.09182 0.18421 
0.78781 -3.09182 1.0208 0.78781 -2.18766 0.18421 0.78781 -2.18766 1.0208 
0.78833 -3.22591 0.41558 0.78833 -3.22591 0.78943 0.78833 -2.05357 0.78943 
0.79063 -2.83832 0.02331 0.79063 -2.83832 1.1817 0.79063 -2.44116 0.02331 
0.79063 -2.44116 1.1817 0.79126 -2.99432 0.10432 0.79126 -2.99432 1.10068 
0.79126 -2.28516 0.10432 0.79126 -2.28516 1.10068 0.79335 -3.13679 0.25103 
0.79335 -3.13679 0.95397 0.79335 -2.14269 0.95397 0.79671 -2.789 0.01687 
0.79671 -2.789 1.18814 0.79671 -2.49048 0.01687 0.79671 -2.49048 1.18814 
0.79855 -3.23081 0.48867 0.79855 -3.23081 0.71633 0.80067 -2.73905 0.01169 
0.80067 -2.73905 1.19332 0.80067 -2.54043 0.01169 0.80067 -2.54043 1.19332 
0.80258 -2.6891 0.00801 0.80258 -2.6891 1.197 0.80258 -2.59038 0.00801 
0.80258 -2.59038 1.197 0.80291 -3.047 0.16721 0.80291 -3.047 1.03779 
0.80291 -2.23248 0.16721 0.80291 -2.23248 1.03779 0.80295 -2.94323 0.0895 
0.80295 -2.94323 1.11551 0.80295 -2.33625 0.0895 0.80295 -2.33625 1.11551 
0.80296 -3.23455 0.56427 0.80296 -3.23455 0.64074 0.80321 -2.63974 0.0068 
0.80321 -2.63974 1.1982 0.80787 -3.15425 0.31506 0.80787 -3.15425 0.88995 
0.80787 -2.12523 0.88995 0.81086 -3.09322 0.23256 0.81086 -3.09322 0.97244 
0.81086 -2.18626 0.23256 0.81086 -2.18626 0.97244 0.81225 -2.89123 0.07619 
0.81225 -2.89123 1.12882 0.81225 -2.38825 0.07619 0.81225 -2.38825 1.12882 
0.81792 -2.99777 0.15214 0.81792 -2.99777 1.05286 0.81792 -2.28171 0.15214 
0.81792 -2.28171 1.05286 0.81866 -3.16933 0.38041 0.81866 -3.16933 0.82459 
0.81866 -2.11015 0.82459 0.81914 -2.8385 0.06445 0.81914 -2.8385 1.14056 
0.81914 -2.44098 0.06445 0.81914 -2.44098 1.14056 0.82533 -2.78925 0.05801 
0.82533 -2.78925 1.147 0.82533 -2.49023 0.05801 0.82533 -2.49023 1.147 
0.82631 -3.04849 0.21503 0.82631 -3.04849 0.98997 0.82631 -2.23099 0.21503 
0.82631 -2.23099 0.98997 0.82946 -2.73962 0.05294 0.82946 -2.73962 1.15207 
0.82946 -2.53986 0.05294 0.82946 -2.53986 1.15207 0.83005 -2.9468 0.13697 
0.83005 -2.9468 1.06804 0.83005 -2.33268 0.13697 0.83005 -2.33268 1.06804 
0.83097 -3.17558 0.45292 0.83097 -3.17558 0.75208 0.83097 -2.1039 0.75208 
0.83147 -3.09336 0.28174 0.83147 -3.09336 0.92326 0.83147 -2.63974 0.04693 
0.83147 -2.63974 1.15807 0.83147 -2.18612 0.28174 0.83147 -2.18612 0.92326 
0.83151 -2.68974 0.04924 0.83151 -2.68974 1.15576 0.83151 -2.58974 0.04924 
0.83151 -2.58974 1.15576 0.83874 -3.1789 0.52625 0.83874 -3.1789 0.67875 
0.83874 -2.10058 0.52625 0.83874 -2.10058 0.67875 0.8398 -2.89461 0.12315 
0.8398 -2.89461 1.08186 0.8398 -2.38487 0.12315 0.8398 -2.38487 1.08186 
0.84119 -3.18048 0.6025 0.84119 -2.099 0.6025 0.8417 -2.99949 0.19985 
0.8417 -2.99949 1.00515 0.8417 -2.27999 0.19985 0.8417 -2.27999 1.00515 
0.84461 -3.10992 0.34643 0.84461 -3.10992 0.85857 0.84461 -2.16956 0.34643 
0.84461 -2.16956 0.85857 0.84711 -2.84193 0.11106 0.84711 -2.84193 1.09395 
0.84711 -2.43755 0.11106 0.84711 -2.43755 1.09395 0.84737 -3.04882 0.26395 
0.84737 -3.04882 0.94106 0.84737 -2.23066 0.26395 0.84737 -2.23066 0.94106 
0.85144 -2.78963 0.09993 0.85144 -2.78963 1.10507 0.85144 -2.48985 0.09993 
0.85144 -2.48985 1.10507 0.85467 -2.94945 0.18583 0.85467 -2.94945 1.01917 
0.85467 -2.33003 0.18583 0.85467 -2.33003 1.01917 0.85565 -2.73996 0.09474 
0.85565 -2.73996 1.11027 0.85565 -2.53952 0.09474 0.85565 -2.53952 1.11027 
0.85771 -2.6898 0.09082 0.85771 -2.6898 1.11419 0.85771 -2.58968 0.09082 
0.85771 -2.58968 1.11419 0.85773 -2.63974 0.0884 0.85773 -2.63974 1.11661 
0.85926 -3.11684 0.41797 0.85926 -3.11684 0.78703 0.85926 -2.16264 0.41797 
0.85926 -2.16264 0.78703 0.86321 -3.00014 0.24898 0.86321 -3.00014 0.95603 
0.86321 -2.27934 0.24898 0.86321 -2.27934 0.95603 0.86492 -2.89749 0.17183 
0.86492 -2.89749 1.03317 0.86492 -2.38199 0.17183 0.86492 -2.38199 1.03317 
0.86603 -3.04799 0.31383 0.86603 -3.04799 0.89118 0.86603 -2.23149 0.31383 
0.86603 -2.23149 0.89118 0.86917 -3.12155 0.49113 0.86917 -3.12155 0.71388 
0.86917 -2.15793 0.49113 0.86917 -2.15793 0.71388 0.87257 -2.84476 0.15912 
0.87257 -2.84476 1.04588 0.87257 -2.43472 0.15912 0.87257 -2.43472 1.04588 
0.87414 -3.12391 0.56427 0.87414 -3.12391 0.64074 0.87414 -2.15557 0.56427 
0.87414 -2.15557 0.64074 0.87655 -2.95019 0.23471 0.87655 -2.95019 0.9703 
0.87655 -2.32929 0.23471 0.87655 -2.32929 0.9703 0.87742 -2.79263 0.1478 
0.87742 -2.79263 1.05721 0.87742 -2.48685 0.1478 0.87742 -2.48685 1.05721 
0.87975 -2.74006 0.13778 0.87975 -2.74006 1.06723 0.87975 -2.53942 0.13778 
0.87975 -2.53942 1.06723 0.88192 -2.63974 0.13111 0.88192 -2.63974 1.0739 
0.88195 -2.68996 0.13385 0.88195 -2.68996 1.07116 0.88195 -2.58952 0.13385 
0.88195 -2.58952 1.07116 0.88222 -2.99953 0.2988 0.88222 -2.99953 0.9062 
0.88222 -2.27995 0.2988 0.88222 -2.27995 0.9062 0.88281 -3.0559 0.38463 
0.88281 -3.0559 0.82037 0.88281 -2.22358 0.38463 0.88281 -2.22358 0.82037 
0.8873 -2.89965 0.22153 0.8873 -2.89965 0.98348 0.8873 -2.37983 0.22153 
0.8873 -2.37983 0.98348 0.89486 -3.06158 0.4566 0.89486 -3.06158 0.7484 
0.89486 -2.2179 0.4566 0.89486 -2.2179 0.7484 0.89544 -2.84698 0.20851 
0.89544 -2.84698 0.9965 0.89544 -2.4325 0.20851 0.89544 -2.4325 0.9965 
0.89592 -2.95005 0.28464 0.89592 -2.95005 0.92037 0.89592 -2.32943 0.28464 
0.89592 -2.32943 0.92037 0.89687 -3.00087 0.34715 0.89687 -3.00087 0.85786 
0.89687 -2.27861 0.34715 0.89687 -2.27861 0.85786 0.90092 -2.79512 0.19729 
0.90092 -2.79512 1.00772 0.90092 -2.48436 0.19729 0.90092 -2.48436 1.00772 
0.90211 -3.065 0.52936 0.90211 -3.065 0.67565 0.90211 -2.21448 0.52936 
0.90211 -2.21448 0.67565 0.90374 -2.74256 0.18695 0.90374 -2.74256 1.01806 
0.90374 -2.53692 0.18695 0.90374 -2.53692 1.01806 0.90394 -2.69002 0.1778 
0.90394 -2.69002 1.0272 0.90394 -2.58946 0.1778 0.90394 -2.58946 1.0272 
0.90399 -2.63974 0.17495 0.90399 -2.63974 1.03006 0.90453 -3.06614 0.6025 
0.90453 -2.21334 0.6025 0.90708 -2.89969 0.27138 0.90708 -2.89969 0.93363 
0.90708 -2.37979 0.27138 0.90708 -2.37979 0.93363 0.91106 -2.95152 0.33276 
0.91106 -2.95152 0.87225 0.91106 -2.32796 0.33276 0.91106 -2.32796 0.87225 
0.91147 -3.00774 0.41866 0.91147 -3.00774 0.78635 0.91147 -2.27174 0.41866 
0.91147 -2.27174 0.78635 0.91566 -2.84859 0.25906 0.91566 -2.84859 0.94595 
0.91566 -2.43089 0.25906 0.91566 -2.43089 0.94595 0.92133 -3.01236 0.49161 
0.92133 -3.01236 0.71339 0.92133 -2.26712 0.49161 0.92133 -2.26712 0.71339 
0.92164 -2.7969 0.24771 0.92164 -2.7969 0.9573 0.92164 -2.48258 0.24771 
0.92164 -2.48258 0.9573 0.92272 -2.90103 0.31912 0.92272 -2.90103 0.88589 
0.92272 -2.37845 0.31912 0.92272 -2.37845 0.88589 0.92388 -2.9522 0.38156 
0.92388 -2.9522 0.82345 0.92388 -2.63974 0.21982 0.92388 -2.63974 0.98519 
0.92388 -2.32728 0.38156 0.92388 -2.32728 0.82345 0.92501 -2.74476 0.23737 
0.92501 -2.74476 0.96764 0.92501 -2.53472 0.23737 0.92501 -2.53472 0.96764 
0.92576 -2.69232 0.22806 0.92576 -2.69232 0.97694 0.92576 -2.58716 0.22806 
0.92576 -2.58716 0.97694 0.92628 -3.01469 0.56472 0.92628 -3.01469 0.64029 
0.92628 -2.26479 0.56472 0.92628 -2.26479 0.64029 0.93178 -2.85 0.30657 
0.93178 -2.85 0.89844 0.93178 -2.42948 0.30657 0.93178 -2.42948 0.89844 
0.93606 -2.90192 0.36785 0.93606 -2.90192 0.83715 0.93606 -2.37756 0.36785 
0.93606 -2.37756 0.83715 0.93638 -2.95773 0.45393 0.93638 -2.95773 0.75108 
0.93638 -2.32175 0.45393 0.93638 -2.32175 0.75108 0.93819 -2.79718 0.29428 
0.93819 -2.79718 0.91073 0.93819 -2.4823 0.29428 0.93819 -2.4823 0.91073 
0.94154 -2.63974 0.26561 0.94154 -2.63974 0.93939 0.94196 -2.74505 0.28372 
0.94196 -2.74505 0.92128 0.94196 -2.53443 0.28372 0.94196 -2.53443 0.92128 
0.94306 -2.69237 0.27407 0.94306 -2.69237 0.93094 0.94306 -2.58711 0.27407 
0.94306 -2.58711 0.93094 0.94381 -2.96153 0.5271 0.94381 -2.96153 0.6779 
0.94381 -2.31795 0.5271 0.94381 -2.31795 0.6779 0.94555 -2.85089 0.35482 
0.94555 -2.85089 0.85019 0.94555 -2.42859 0.35482 0.94555 -2.42859 0.85019 
0.9465 -2.96245 0.6025 0.9465 -2.31703 0.6025 0.94693 -2.90219 0.41692 
0.94693 -2.90219 0.78809 0.94693 -2.37729 0.41692 0.94693 -2.37729 0.78809 
0.9525 -2.79822 0.34245 0.9525 -2.79822 0.86256 0.9525 -2.48126 0.34245 
0.9525 -2.48126 0.86256 0.95661 -2.74509 0.33085 0.95661 -2.74509 0.87415 
0.95661 -2.53439 0.33085 0.95661 -2.53439 0.87415 0.95694 -2.63974 0.31222 
0.95694 -2.63974 0.89279 0.95694 -2.85124 0.4037 0.95694 -2.85124 0.80131 
0.95694 -2.42824 0.4037 0.95694 -2.42824 0.80131 0.95704 -2.9069 0.48983 
0.95704 -2.9069 0.71517 0.95704 -2.37258 0.48983 0.95704 -2.37258 0.71517 
0.95815 -2.69249 0.32113 0.95815 -2.69249 0.88387 0.95815 -2.58699 0.32113 
0.95815 -2.58699 0.88387 0.96257 -2.90812 0.56472 0.96257 -2.90812 0.64029 
0.96257 -2.37136 0.56472 0.96257 -2.37136 0.64029 0.96447 -2.79881 0.39155 
0.96447 -2.79881 0.81345 0.96447 -2.48067 0.39155 0.96447 -2.48067 0.81345 
0.96593 -2.85106 0.45307 0.96593 -2.85106 0.75193 0.96593 -2.42842 0.45307 
0.96593 -2.42842 0.75193 0.9691 -2.74569 0.37975 0.9691 -2.74569 0.82525 
0.9691 -2.53379 0.37975 0.9691 -2.53379 0.82525 0.97003 -2.63974 0.35952 
0.97003 -2.63974 0.84548 0.97083 -2.69253 0.36862 0.97083 -2.69253 0.83639 
0.97083 -2.58695 0.36862 0.97083 -2.58695 0.83639 0.97396 -2.79878 0.44091 
0.97396 -2.79878 0.7641 0.97396 -2.4807 0.44091 0.97396 -2.4807 0.7641 
0.97415 -2.85286 0.52758 0.97415 -2.85286 0.67743 0.97415 -2.42662 0.52758 
0.97415 -2.42662 0.67743 0.97689 -2.85346 0.6025 0.97689 -2.42602 0.6025 
0.97912 -2.74603 0.42922 0.97912 -2.74603 0.77578 0.97912 -2.53345 0.42922 
0.97912 -2.53345 0.77578 0.98079 -2.79903 0.48987 0.98079 -2.79903 0.71514 
0.98079 -2.63974 0.40741 0.98079 -2.63974 0.79759 0.98079 -2.48045 0.48987 
0.98079 -2.48045 0.71514 0.9814 -2.69296 0.41805 0.9814 -2.69296 0.78696 
0.9814 -2.58652 0.41805 0.9814 -2.58652 0.78696 0.98631 -2.80024 0.56474 
0.98631 -2.80024 0.64026 0.98631 -2.47924 0.56474 0.98631 -2.47924 0.64026 
0.98648 -2.7463 0.47803 0.98648 -2.7463 0.72697 0.98648 -2.53318 0.47803 
0.98648 -2.53318 0.72697 0.98918 -2.63974 0.45577 0.98918 -2.63974 0.74923 
0.98928 -2.693 0.46656 0.98928 -2.693 0.73844 0.98928 -2.58648 0.46656 
0.98928 -2.58648 0.73844 0.99144 -2.74631 0.52714 0.99144 -2.74631 0.67786 
0.99144 -2.53317 0.52714 0.99144 -2.53317 0.67786 0.99427 -2.74662 0.6025 
0.99427 -2.53286 0.6025 0.99479 -2.69311 0.51569 0.99479 -2.69311 0.68932 
0.99479 -2.58637 0.51569 0.99479 -2.58637 0.68932 0.99518 -2.63974 0.50449 
0.99518 -2.63974 0.70052 0.99786 -2.69314 0.56474 0.99786 -2.69314 0.64026 
0.99786 -2.58634 0.56474 0.99786 -2.58634 0.64026 0.9988 -2.63974 0.55344 
0.9988 -2.63974 0.65157 1 -2.63974 0.6025 -1 -2.11691 -1.68818 
-0.9988 -2.11691 -1.73724 -0.9988 -2.11691 -1.63911 -0.99786 -2.17031 -1.72594 
-0.99786 -2.17031 -1.65042 -0.99786 -2.06351 -1.72594 -0.99786 -2.06351 -1.65042 
-0.99518 -2.11691 -1.78619 -0.99518 -2.11691 -1.59016 -0.99479 -2.17027 -1.77499 
-0.99479 -2.17027 -1.60136 -0.99479 -2.06354 -1.77499 -0.99479 -2.06354 -1.60136 
-0.99427 -2.22379 -1.68818 -0.99427 -2.01003 -1.68818 -0.99144 -2.22348 -1.76354 
-0.99144 -2.22348 -1.61282 -0.99144 -2.01033 -1.76354 -0.99144 -2.01033 -1.61282 
-0.98928 -2.17017 -1.82412 -0.98928 -2.17017 -1.55224 -0.98928 -2.06365 -1.82412 
-0.98928 -2.06365 -1.55224 -0.98918 -2.11691 -1.83491 -0.98918 -2.11691 -1.54145 
-0.98648 -2.22347 -1.81265 -0.98648 -2.22347 -1.56371 -0.98648 -2.01035 -1.81265 
-0.98648 -2.01035 -1.56371 -0.98631 -2.27741 -1.72594 -0.98631 -2.27741 -1.65042 
-0.98631 -1.95641 -1.72594 -0.98631 -1.95641 -1.65042 -0.9814 -2.17013 -1.87263 
-0.9814 -2.17013 -1.50372 -0.9814 -2.06368 -1.87263 -0.9814 -2.06368 -1.50372 
-0.98079 -2.2762 -1.80081 -0.98079 -2.2762 -1.57554 -0.98079 -2.11691 -1.88327 
-0.98079 -2.11691 -1.49309 -0.98079 -1.95762 -1.80081 -0.98079 -1.95762 -1.57554 
-0.97912 -2.2232 -1.86146 -0.97912 -2.2232 -1.5149 -0.97912 -2.01062 -1.86146 
-0.97912 -2.01062 -1.5149 -0.97689 -2.33063 -1.68818 -0.97689 -1.90318 -1.68818 
-0.97415 -2.33003 -1.7631 -0.97415 -2.33003 -1.61325 -0.97415 -1.90378 -1.7631 
-0.97415 -1.90378 -1.61325 -0.97396 -2.27595 -1.84977 -0.97396 -2.27595 -1.52658 
-0.97396 -1.95787 -1.84977 -0.97396 -1.95787 -1.52658 -0.97083 -2.1697 -1.92206 
-0.97083 -2.1697 -1.45429 -0.97083 -2.06412 -1.92206 -0.97083 -2.06412 -1.45429 
-0.97003 -2.11691 -1.93116 -0.97003 -2.11691 -1.4452 -0.9691 -2.22286 -1.91093 
-0.9691 -2.22286 -1.46543 -0.9691 -2.01095 -1.91093 -0.9691 -2.01095 -1.46543 
-0.96593 -2.32823 -1.83761 -0.96593 -2.32823 -1.53875 -0.96593 -1.90558 -1.83761 
-0.96593 -1.90558 -1.53875 -0.96447 -2.27598 -1.89913 -0.96447 -2.27598 -1.47723 
-0.96447 -1.95784 -1.89913 -0.96447 -1.95784 -1.47723 -0.96257 -2.38528 -1.72596 
-0.96257 -2.38528 -1.65039 -0.96257 -1.84853 -1.72596 -0.96257 -1.84853 -1.65039 
-0.95815 -2.16966 -1.96955 -0.95815 -2.16966 -1.40681 -0.95815 -2.06416 -1.96955 
-0.95815 -2.06416 -1.40681 -0.95704 -2.38407 -1.80085 -0.95704 -2.38407 -1.57551 
-0.95704 -1.84974 -1.80085 -0.95704 -1.84974 -1.57551 -0.95694 -2.32841 -1.88698 
-0.95694 -2.32841 -1.48937 -0.95694 -1.9054 -1.88698 -0.95694 -1.9054 -1.48937 
-0.95694 -2.11691 -1.97846 -0.95694 -2.11691 -1.39789 -0.95661 -2.22225 -1.95983 
-0.95661 -2.22225 -1.41653 -0.95661 -2.01156 -1.95983 -0.95661 -2.01156 -1.41653 
-0.9525 -2.27539 -1.94823 -0.9525 -2.27539 -1.42812 -0.9525 -1.95842 -1.94823 
-0.9525 -1.95842 -1.42812 -0.94693 -2.37936 -1.87376 -0.94693 -2.37936 -1.50259 
-0.94693 -1.85445 -1.87376 -0.94693 -1.85445 -1.50259 -0.9465 -2.43961 -1.68818 
-0.9465 -1.7942 -1.68818 -0.94555 -2.32806 -1.93586 -0.94555 -2.32806 -1.44049 
-0.94555 -1.90576 -1.93586 -0.94555 -1.90576 -1.44049 -0.94381 -2.43869 -1.76358 
-0.94381 -2.43869 -1.61278 -0.94381 -1.79512 -1.76358 -0.94381 -1.79512 -1.61278 
-0.94306 -2.16953 -2.01661 -0.94306 -2.16953 -1.35974 -0.94306 -2.06428 -2.01661 
-0.94306 -2.06428 -1.35974 -0.94196 -2.22222 -2.00696 -0.94196 -2.22222 -1.3694 
-0.94196 -2.0116 -2.00696 -0.94196 -2.0116 -1.3694 -0.94154 -2.11691 -2.02507 
-0.94154 -2.11691 -1.35129 -0.93819 -2.27435 -1.9964 -0.93819 -2.27435 -1.37995 
-0.93819 -1.95946 -1.9964 -0.93819 -1.95946 -1.37995 -0.93638 -2.43489 -1.83675 
-0.93638 -2.43489 -1.5396 -0.93638 -1.79892 -1.83675 -0.93638 -1.79892 -1.5396 
-0.93606 -2.37909 -1.92283 -0.93606 -2.37909 -1.45353 -0.93606 -1.85473 -1.92283 
-0.93606 -1.85473 -1.45353 -0.93178 -2.32717 -1.98411 -0.93178 -2.32717 -1.39224 
-0.93178 -1.90664 -1.98411 -0.93178 -1.90664 -1.39224 -0.92628 -2.49185 -1.72596 
-0.92628 -2.49185 -1.65039 -0.92628 -1.74196 -1.72596 -0.92628 -1.74196 -1.65039 
-0.92576 -2.16949 -2.06262 -0.92576 -2.16949 -1.31374 -0.92576 -2.06432 -2.06262 
-0.92576 -2.06432 -1.31374 -0.92501 -2.22193 -2.05331 -0.92501 -2.22193 -1.32304 
-0.92501 -2.01189 -2.05331 -0.92501 -2.01189 -1.32304 -0.92388 -2.42937 -1.90912 
-0.92388 -2.42937 -1.46723 -0.92388 -2.11691 -2.07086 -0.92388 -2.11691 -1.30549 
-0.92388 -1.80445 -1.90912 -0.92388 -1.80445 -1.46723 -0.92272 -2.3782 -1.97156 
-0.92272 -2.3782 -1.40479 -0.92272 -1.85562 -1.97156 -0.92272 -1.85562 -1.40479 
-0.92164 -2.27406 -2.04297 -0.92164 -2.27406 -1.33338 -0.92164 -1.95975 -2.04297 
-0.92164 -1.95975 -1.33338 -0.92133 -2.48953 -1.79907 -0.92133 -2.48953 -1.57729 
-0.92133 -1.74428 -1.79907 -0.92133 -1.74428 -1.57729 -0.91566 -2.32575 -2.03162 
-0.91566 -2.32575 -1.34473 -0.91566 -1.90806 -2.03162 -0.91566 -1.90806 -1.34473 
-0.91147 -2.48491 -1.87202 -0.91147 -2.48491 -1.50433 -0.91147 -1.74891 -1.87202 
-0.91147 -1.74891 -1.50433 -0.91106 -2.42869 -1.95792 -0.91106 -2.42869 -1.41843 
-0.91106 -1.80513 -1.95792 -0.91106 -1.80513 -1.41843 -0.90708 -2.37685 -2.0193 
-0.90708 -2.37685 -1.35705 -0.90708 -1.85696 -2.0193 -0.90708 -1.85696 -1.35705 
-0.90453 -2.54331 -1.68818 -0.90453 -1.69051 -1.68818 -0.90399 -2.11691 -2.11573 
-0.90399 -2.11691 -1.26062 -0.90394 -2.16718 -2.11288 -0.90394 -2.16718 -1.26348 
-0.90394 -2.06663 -2.11288 -0.90394 -2.06663 -1.26348 -0.90374 -2.21973 -2.10373 
-0.90374 -2.21973 -1.27262 -0.90374 -2.01408 -2.10373 -0.90374 -2.01408 -1.27262 
-0.90211 -2.54217 -1.76132 -0.90211 -2.54217 -1.61503 -0.90211 -1.69165 -1.76132 
-0.90211 -1.69165 -1.61503 -0.90092 -2.27229 -2.09339 -0.90092 -2.27229 -1.28296 
-0.90092 -1.96152 -2.09339 -0.90092 -1.96152 -1.28296 -0.89687 -2.47803 -1.94353 
-0.89687 -2.47803 -1.43282 -0.89687 -1.75578 -1.94353 -0.89687 -1.75578 -1.43282 
-0.89592 -2.42721 -2.00604 -0.89592 -2.42721 -1.37031 -0.89592 -1.8066 -2.00604 
-0.89592 -1.8066 -1.37031 -0.89544 -2.32415 -2.08217 -0.89544 -2.32415 -1.29418 
-0.89544 -1.90967 -2.08217 -0.89544 -1.90967 -1.29418 -0.89486 -2.53875 -1.83408 
-0.89486 -2.53875 -1.54228 -0.89486 -1.69507 -1.83408 -0.89486 -1.69507 -1.54228 
-0.8873 -2.37681 -2.06915 -0.8873 -2.37681 -1.3072 -0.8873 -1.857 -2.06915 
-0.8873 -1.857 -1.3072 -0.88281 -2.53307 -1.90605 -0.88281 -2.53307 -1.47031 
-0.88281 -1.70075 -1.90605 -0.88281 -1.70075 -1.47031 -0.88222 -2.47669 -1.99188 
-0.88222 -2.47669 -1.38448 -0.88222 -1.75712 -1.99188 -0.88222 -1.75712 -1.38448 
-0.88195 -2.16713 -2.15683 -0.88195 -2.16713 -1.21952 -0.88195 -2.06668 -2.15683 
-0.88195 -2.06668 -1.21952 -0.88192 -2.11691 -2.15957 -0.88192 -2.11691 -1.21678 
-0.87975 -2.21723 -2.1529 -0.87975 -2.21723 -1.22345 -0.87975 -2.01659 -2.1529 
-0.87975 -2.01659 -1.22345 -0.87742 -2.26979 -2.14288 -0.87742 -2.26979 -1.23347 
-0.87742 -1.96402 -2.14288 -0.87742 -1.96402 -1.23347 -0.87655 -2.42736 -2.05597 
-0.87655 -2.42736 -1.32038 -0.87655 -1.80645 -2.05597 -0.87655 -1.80645 -1.32038 
-0.87414 -2.60108 -1.72641 -0.87414 -2.60108 -1.64994 -0.87414 -1.63274 -1.72641 
-0.87414 -1.63274 -1.64994 -0.87257 -2.32192 -2.13156 -0.87257 -2.32192 -1.2448 
-0.87257 -1.91189 -2.13156 -0.87257 -1.91189 -1.2448 -0.86917 -2.59872 -1.79955 
-0.86917 -2.59872 -1.5768 -0.86917 -1.63509 -1.79955 -0.86917 -1.63509 -1.5768 
-0.86603 -2.52516 -1.97685 -0.86603 -2.52516 -1.3995 -0.86603 -1.70866 -1.97685 
-0.86603 -1.70866 -1.3995 -0.86492 -2.37466 -2.11885 -0.86492 -2.37466 -1.25751 
-0.86492 -1.85916 -2.11885 -0.86492 -1.85916 -1.25751 -0.86321 -2.47731 -2.0417 
-0.86321 -2.47731 -1.33465 -0.86321 -1.75651 -2.0417 -0.86321 -1.75651 -1.33465 
-0.85926 -2.59401 -1.87271 -0.85926 -2.59401 -1.50365 -0.85926 -1.6398 -1.87271 
-0.85926 -1.6398 -1.50365 -0.85773 -2.11691 -2.20228 -0.85773 -2.11691 -1.17407 
-0.85771 -2.16696 -2.19986 -0.85771 -2.16696 -1.17649 -0.85771 -2.06685 -2.19986 
-0.85771 -2.06685 -1.17649 -0.85565 -2.21713 -2.19594 -0.85565 -2.21713 -1.18041 
-0.85565 -2.01669 -2.19594 -0.85565 -2.01669 -1.18041 -0.85467 -2.42662 -2.10485 
-0.85467 -2.42662 -1.27151 -0.85467 -1.80719 -2.10485 -0.85467 -1.80719 -1.27151 
-0.85144 -2.2668 -2.19075 -0.85144 -2.2668 -1.18561 -0.85144 -1.96702 -2.19075 
-0.85144 -1.96702 -1.18561 -0.84737 -2.52599 -2.02673 -0.84737 -2.52599 -1.34962 
-0.84737 -1.70783 -2.02673 -0.84737 -1.70783 -1.34962 -0.84711 -2.31909 -2.17962 
-0.84711 -2.31909 -1.19673 -0.84711 -1.91472 -2.17962 -0.84711 -1.91472 -1.19673 
-0.84461 -2.58709 -1.94425 -0.84461 -2.58709 -1.43211 -0.84461 -1.64673 -1.94425 
-0.84461 -1.64673 -1.43211 -0.8417 -2.47665 -2.09083 -0.8417 -2.47665 -1.28553 
-0.8417 -1.75716 -2.09083 -0.8417 -1.75716 -1.28553 -0.84119 -2.65765 -1.68818 
-0.84119 -1.57617 -1.68818 -0.8398 -2.37178 -2.16753 -0.8398 -2.37178 -1.20882 
-0.8398 -1.86204 -2.16753 -0.8398 -1.86204 -1.20882 -0.83874 -2.65607 -1.76443 
-0.83874 -2.65607 -1.61193 -0.83874 -1.57774 -1.76443 -0.83874 -1.57774 -1.61193 
-0.83151 -2.16691 -2.24144 -0.83151 -2.16691 -1.13492 -0.83151 -2.06691 -2.24144 
-0.83151 -2.06691 -1.13492 -0.83147 -2.57053 -2.00894 -0.83147 -2.57053 -1.36742 
-0.83147 -2.11691 -2.24375 -0.83147 -2.11691 -1.13261 -0.83147 -1.66329 -2.00894 
-0.83097 -2.65274 -1.83776 -0.83097 -2.65274 -1.5386 -0.83097 -1.58107 -1.83776 
-0.83097 -1.58107 -1.5386 -0.83005 -2.42397 -2.15371 -0.83005 -2.42397 -1.22264 
-0.83005 -1.80985 -2.15371 -0.83005 -1.80985 -1.22264 -0.82946 -2.21679 -2.23774 
-0.82946 -2.21679 -1.13861 -0.82946 -2.01703 -2.23774 -0.82946 -2.01703 -1.13861 
-0.82631 -2.52566 -2.07565 -0.82631 -2.52566 -1.30071 -0.82631 -1.70816 -2.07565 
-0.82533 -2.26641 -2.23267 -0.82533 -2.26641 -1.14368 -0.82533 -1.9674 -2.23267 
-0.82533 -1.9674 -1.14368 -0.81914 -2.31566 -2.22623 -0.81914 -2.31566 -1.15012 
-0.81914 -1.91815 -2.22623 -0.81914 -1.91815 -1.15012 -0.81866 -2.6465 -1.91027 
-0.81866 -2.6465 -1.46609 -0.81866 -1.58731 -1.91027 -0.81792 -2.47493 -2.13854 
-0.81792 -2.47493 -1.23782 -0.81792 -1.75888 -2.13854 -0.81225 -2.3684 -2.21449 
-0.81225 -2.3684 -1.16186 -0.81225 -1.86541 -2.21449 -0.81225 -1.86541 -1.16186 
-0.81086 -2.57038 -2.05812 -0.81086 -2.57038 -1.31824 -0.81086 -1.66343 -2.05812 
-0.80787 -2.63142 -1.97562 -0.80787 -2.63142 -1.40073 -0.80787 -1.6024 -1.97562 
-0.80321 -2.11691 -2.28388 -0.80321 -2.11691 -1.09248 -0.80296 -2.71172 -1.72641 
-0.80296 -2.71172 -1.64994 -0.80296 -1.5221 -1.72641 -0.80296 -1.5221 -1.64994 
-0.80295 -2.42039 -2.20118 -0.80295 -2.42039 -1.17517 -0.80295 -1.81342 -2.20118 
-0.80291 -2.52417 -2.12347 -0.80291 -2.52417 -1.25289 -0.80291 -1.70965 -2.12347 
-0.80258 -2.16627 -2.28267 -0.80258 -2.16627 -1.09368 -0.80258 -2.06755 -2.28267 
-0.80258 -2.06755 -1.09368 -0.80067 -2.21622 -2.27899 -0.80067 -2.21622 -1.09736 
-0.80067 -2.0176 -2.27899 -0.80067 -2.0176 -1.09736 -0.79855 -2.70798 -1.80201 
-0.79855 -2.70798 -1.57435 -0.79855 -1.52583 -1.80201 -0.79855 -1.52583 -1.57435 
-0.79671 -2.26616 -2.27381 -0.79671 -2.26616 -1.10254 -0.79671 -1.96765 -2.27381 
-0.79671 -1.96765 -1.10254 -0.79335 -2.61396 -2.03965 -0.79335 -2.61396 -1.33671 
-0.79335 -1.61986 -2.03965 -0.79126 -2.47148 -2.18636 -0.79126 -2.47148 -1.19 
-0.79126 -1.76233 -2.18636 -0.79063 -2.31549 -2.26737 -0.79063 -2.31549 -1.10898 
-0.79063 -1.91832 -2.26737 -0.79063 -1.91832 -1.10898 -0.78833 -2.70307 -1.8751 
-0.78833 -2.70307 -1.50125 -0.78833 -1.53074 -1.8751 -0.78781 -2.56899 -2.10647 
-0.78781 -2.56899 -1.26988 -0.78781 -1.66482 -2.10647 -0.78299 -2.3636 -2.2592 
-0.78299 -2.3636 -1.11716 -0.78299 -1.87021 -2.2592 -0.7796 -2.68998 -1.9408 
-0.7796 -2.68998 -1.43555 -0.7796 -1.54384 -1.9408 -0.77723 -2.52152 -2.17005 
-0.77723 -2.52152 -1.2063 -0.77723 -1.71229 -2.17005 -0.77417 -2.41581 -2.24613 
-0.77417 -2.41581 -1.13022 -0.77417 -1.818 -2.24613 -0.77301 -2.11691 -2.32257 
-0.77301 -2.11691 -1.05378 -0.77237 -2.16621 -2.32143 -0.77237 -2.16621 -1.05492 
-0.77237 -2.0676 -2.32143 -0.77237 -2.0676 -1.05492 -0.77074 -2.61288 -2.08814 
-0.77074 -2.61288 -1.28821 -0.77074 -1.62094 -2.08814 -0.76986 -2.21539 -2.31875 
-0.76986 -2.21539 -1.0576 -0.76986 -2.01842 -2.31875 -0.76733 -2.67397 -2.00581 
-0.76733 -2.67397 -1.37055 -0.76733 -1.55984 -2.00581 -0.76597 -2.2653 -2.3137 
-0.76597 -2.2653 -1.06265 -0.76597 -1.96852 -2.3137 -0.76294 -2.46742 -2.23137 
-0.76294 -2.46742 -1.14498 -0.76294 -1.76639 -2.23137 -0.76254 -2.56651 -2.15336 
-0.76254 -2.56651 -1.223 -0.76254 -1.6673 -2.15336 -0.76249 -2.7639 -1.68818 
-0.76031 -2.76205 -1.76377 -0.76031 -2.76205 -1.61258 -0.76014 -2.31482 -2.30706 
-0.76014 -2.31482 -1.06929 -0.76014 -1.91899 -2.30706 -0.75378 -2.75651 -1.83893 
-0.75378 -2.75651 -1.53742 -0.75257 -2.3629 -2.29902 -0.75257 -2.3629 -1.07734 
-0.75257 -1.87092 -2.29902 -0.75184 -2.65526 -2.06885 -0.75184 -2.65526 -1.3075 
-0.75184 -1.57855 -2.06885 -0.74934 -2.51773 -2.21527 -0.74934 -2.51773 -1.16109 
-0.74934 -1.71608 -2.21527 -0.74716 -2.74516 -1.90508 -0.74716 -2.74516 -1.47127 
-0.74592 -2.61037 -2.13549 -0.74592 -2.61037 -1.24086 -0.74592 -1.62344 -2.13549 
-0.74318 -2.41038 -2.28948 -0.74318 -2.41038 -1.08687 -0.74318 -1.82344 -2.28948 
-0.74095 -2.11691 -2.35974 -0.74014 -2.16603 -2.35884 -0.74014 -2.06778 -2.35884 
-0.73768 -2.21528 -2.35613 -0.73768 -2.01854 -2.35613 -0.73714 -2.73096 -1.97024 
-0.73714 -2.73096 -1.40611 -0.73714 -1.50285 -1.97024 -0.73454 -2.56236 -2.20006 
-0.73454 -2.56236 -1.1763 -0.73454 -1.67145 -2.20006 -0.73344 -2.26405 -2.35181 
-0.73344 -2.26405 -1.02454 -0.73344 -1.96977 -2.35181 -0.73235 -2.46211 -2.27512 
-0.73235 -2.46211 -1.10124 -0.73235 -1.77171 -2.27512 -0.72774 -2.31366 -2.3452 
-0.72774 -2.31366 -1.03115 -0.72774 -1.92016 -2.3452 -0.72743 -2.65299 -2.1165 
-0.72743 -2.65299 -1.25986 -0.72743 -1.58082 -2.1165 -0.72377 -2.71397 -2.03412 
-0.72377 -2.71397 -1.34223 -0.72377 -1.51985 -2.03412 -0.7201 -2.36158 -2.33748 
-0.7201 -2.36158 -1.03887 -0.7201 -1.87223 -2.33748 -0.71959 -2.81026 -1.72638 
-0.71959 -2.81026 -1.64998 -0.71933 -2.5128 -2.25899 -0.71933 -2.5128 -1.11736 
-0.71933 -1.72101 -2.25899 -0.71834 -2.60654 -2.18239 -0.71834 -2.60654 -1.19397 
-0.71834 -1.62727 -2.18239 -0.71519 -2.80652 -1.80196 -0.71519 -2.80652 -1.5744 
-0.71082 -2.40915 -2.32797 -0.71082 -2.40915 -1.04839 -0.71082 -1.82466 -2.32797 
-0.70937 -2.7986 -1.86729 -0.70937 -2.7986 -1.50906 -0.70711 -2.69426 -2.09643 
-0.70711 -2.69426 -1.27993 -0.70711 -2.11691 -2.39528 -0.70711 -1.53956 -2.09643 
-0.70626 -2.16597 -2.39443 -0.70626 -2.06784 -2.39443 -0.70484 -2.55756 -2.24408 
-0.70484 -2.55756 -1.13227 -0.70484 -1.67625 -2.24408 -0.7037 -2.21492 -2.39188 
-0.7037 -2.01889 -2.39188 -0.70144 -2.78618 -1.93324 -0.70144 -2.78618 -1.44311 
-0.70019 -2.64973 -2.16341 -0.70019 -2.64973 -1.21295 -0.70019 -1.58409 -2.16341 
-0.69987 -2.45578 -2.31694 -0.69987 -2.45578 -1.05941 -0.69987 -1.77804 -2.31694 
-0.69945 -2.26364 -2.38763 -0.69945 -1.97018 -2.38763 -0.69352 -2.312 -2.3817 
-0.69352 -1.92182 -2.3817 -0.68995 -2.77083 -1.99859 -0.68995 -2.77083 -1.37777 
-0.68862 -2.60125 -2.22782 -0.68862 -2.60125 -1.14854 -0.68862 -1.63257 -2.22782 
-0.68728 -2.50675 -2.30109 -0.68728 -2.50675 -1.07526 -0.68728 -1.72707 -2.30109 
-0.68592 -2.35989 -2.37409 -0.68592 -2.35989 -1.00226 -0.68592 -1.87393 -2.37409 
-0.68023 -2.69134 -2.14349 -0.68023 -2.69134 -1.23286 -0.68023 -1.54248 -2.14349 
-0.67666 -2.40719 -2.36484 -0.67666 -2.40719 -1.01152 -0.67666 -1.82662 -2.36484 
-0.67524 -2.75275 -2.06201 -0.67524 -2.75275 -1.31434 -0.67472 -2.85498 -1.68818 
-0.67296 -2.55151 -2.28671 -0.67296 -2.55151 -1.08964 -0.67296 -1.6823 -2.28671 
-0.67276 -2.85283 -1.76437 -0.67276 -2.85283 -1.61198 -0.67156 -2.11691 -2.42913 
-0.67085 -2.64466 -2.20918 -0.67085 -2.64466 -1.16717 -0.67085 -1.58916 -2.20918 
-0.67066 -2.16603 -2.42831 -0.67066 -2.06778 -2.42831 -0.66871 -2.8468 -1.82991 
-0.66871 -2.8468 -1.54644 -0.66795 -2.21528 -2.42585 -0.66795 -2.01854 -2.42585 
-0.66577 -2.4538 -2.35395 -0.66577 -2.4538 -1.0224 -0.66577 -1.78002 -2.35395 
-0.66364 -2.26405 -2.42162 -0.66364 -1.96977 -2.42162 -0.66174 -2.83759 -1.89484 
-0.66174 -2.83759 -1.48151 -0.65935 -2.73078 -2.12225 -0.65935 -2.73078 -1.2541 
-0.65935 -1.50303 -2.12225 -0.65706 -2.59546 -2.27064 -0.65706 -2.59546 -1.10572 
-0.65706 -1.63835 -2.27064 -0.65703 -2.31366 -2.41592 -0.65703 -1.92016 -2.41592 
-0.65328 -2.49959 -2.34146 -0.65328 -2.49959 -1.0349 -0.65328 -1.73422 -2.34146 
-0.65216 -2.82427 -1.9608 -0.65216 -2.82427 -1.41555 -0.65136 -2.68672 -2.18922 
-0.65136 -2.68672 -1.18713 -0.65136 -1.54709 -2.18922 -0.6493 -2.36158 -2.40827 
-0.6493 -1.87223 -2.40827 -0.63979 -2.40915 -2.39899 -0.63979 -1.82466 -2.39899 
-0.63969 -2.63801 -2.25321 -0.63969 -2.63801 -1.12315 -0.63969 -1.59581 -2.25321 
-0.63957 -2.80768 -2.0255 -0.63957 -2.80768 -1.35086 -0.63922 -2.54446 -2.32739 
-0.63922 -2.54446 -1.04896 -0.63922 -1.68935 -2.32739 -0.63439 -2.11691 -2.46119 
-0.63325 -2.16621 -2.46055 -0.63325 -2.0676 -2.46055 -0.63083 -2.72644 -2.1683 
-0.63083 -2.72644 -1.20805 -0.63083 -1.50737 -2.1683 -0.63057 -2.21539 -2.45803 
-0.63057 -2.01842 -2.45803 -0.62877 -2.45578 -2.38805 -0.62877 -2.45578 -0.98831 
-0.62877 -1.77804 -2.38805 -0.62674 -2.8952 -1.72638 -0.62674 -2.8952 -1.64998 
-0.62553 -2.78763 -2.08673 -0.62553 -2.78763 -1.28963 -0.62552 -2.2653 -2.45414 
-0.62552 -1.96852 -2.45414 -0.62403 -2.89141 -1.79178 -0.62403 -2.89141 -1.58458 
-0.62361 -2.5883 -2.31179 -0.62361 -2.5883 -1.06456 -0.62361 -1.64551 -2.31179 
-0.62056 -2.68043 -2.23347 -0.62056 -2.68043 -1.14288 -0.62056 -1.55338 -2.23347 
-0.61889 -2.31482 -2.44831 -0.61889 -1.91899 -2.44831 -0.61875 -2.88409 -1.85723 
-0.61875 -2.88409 -1.51912 -0.61292 -2.50675 -2.37546 -0.61292 -2.50675 -1.0009 
-0.61292 -1.72707 -2.37546 -0.6111 -2.87331 -1.92145 -0.6111 -2.87331 -1.4549 
-0.61084 -2.3629 -2.44075 -0.61084 -1.87092 -2.44075 -0.60876 -2.76468 -2.14622 
-0.60876 -2.76468 -1.23013 -0.60651 -2.63101 -2.29468 -0.60651 -2.63101 -1.08167 
-0.60651 -1.6028 -2.29468 -0.6013 -2.41038 -2.43135 -0.6013 -1.82344 -2.43135 
-0.60031 -2.85871 -1.98709 -0.60031 -2.85871 -1.38927 -0.60027 -2.72031 -2.21313 
-0.60027 -2.72031 -1.16322 -0.60027 -1.5135 -2.21313 -0.59854 -2.55151 -2.36114 
-0.59854 -2.55151 -1.01522 -0.59854 -1.6823 -2.36114 -0.5957 -2.11691 -2.49138 
-0.59449 -2.16627 -2.49076 -0.59449 -2.06755 -2.49076 -0.59082 -2.21622 -2.48885 
-0.59082 -2.0176 -2.48885 -0.58794 -2.67248 -2.27611 -0.58794 -2.67248 -1.10024 
-0.58794 -1.56134 -2.27611 -0.58777 -2.84104 -2.04896 -0.58777 -2.84104 -1.32739 
-0.58694 -2.46211 -2.42053 -0.58694 -1.77171 -2.42053 -0.58564 -2.26616 -2.48489 
-0.58564 -1.96765 -2.48489 -0.58246 -2.59546 -2.34524 -0.58246 -2.59546 -1.03112 
-0.58246 -1.63835 -2.34524 -0.5792 -2.31549 -2.47881 -0.5792 -1.91832 -2.47881 
-0.57854 -2.75894 -2.19125 -0.57854 -2.75894 -1.18511 -0.57735 -2.9334 -1.68818 
-0.57611 -2.93166 -1.75358 -0.57611 -2.93166 -1.62277 -0.57271 -2.81996 -2.10974 
-0.57271 -2.81996 -1.26662 -0.57241 -2.92642 -1.8187 -0.57241 -2.92642 -1.55765 
-0.57102 -2.3636 -2.47117 -0.57102 -1.87021 -2.47117 -0.57081 -2.5128 -2.40751 
-0.57081 -1.72101 -2.40751 -0.56795 -2.71261 -2.25613 -0.56795 -2.71261 -1.12022 
-0.56795 -1.52121 -2.25613 -0.56626 -2.91771 -1.88327 -0.56626 -2.91771 -1.49309 
-0.56503 -2.63801 -2.32786 -0.56503 -2.63801 -1.04849 -0.56503 -1.59581 -2.32786 
-0.55796 -2.41581 -2.46235 -0.55796 -1.818 -2.46235 -0.55768 -2.90558 -1.947 
-0.55768 -2.90558 -1.42936 -0.5559 -2.55756 -2.39301 -0.5559 -2.55756 -0.98334 
-0.5559 -1.67625 -2.39301 -0.55557 -2.7958 -2.16823 -0.55557 -2.7958 -1.20813 
-0.55557 -2.11691 -2.51965 -0.55326 -2.16691 -2.51968 -0.55326 -2.06691 -2.51968 
-0.54957 -2.21679 -2.51764 -0.54957 -2.01703 -2.51764 -0.54671 -2.89007 -2.00962 
-0.54671 -2.89007 -1.36674 -0.5466 -2.7513 -2.23478 -0.5466 -2.7513 -1.14158 
-0.54529 -2.68043 -2.30874 -0.54529 -2.68043 -1.06762 -0.54529 -1.55338 -2.30874 
-0.54449 -2.26641 -2.51351 -0.54449 -1.9674 -2.51351 -0.54367 -2.95548 -1.72303 
-0.54367 -2.95548 -1.65332 -0.54319 -2.46742 -2.45112 -0.54319 -1.76639 -2.45112 
-0.54112 -2.95186 -1.78837 -0.54112 -2.95186 -1.58798 -0.53964 -2.60125 -2.3768 
-0.53964 -2.60125 -0.99955 -0.53964 -1.63257 -2.3768 -0.53806 -2.31566 -2.50732 
-0.53806 -1.91815 -2.50732 -0.53609 -2.94472 -1.85349 -0.53609 -2.94472 -1.52286 
-0.5334 -2.87125 -2.07086 -0.5334 -2.87125 -1.30549 -0.52862 -2.93415 -1.91769 
-0.52862 -2.93415 -1.45866 -0.52709 -2.51773 -2.43752 -0.52709 -1.71608 -2.43752 
-0.52631 -2.3684 -2.50042 -0.52631 -1.86541 -2.50042 -0.52495 -2.72031 -2.28845 
-0.52495 -2.72031 -1.0879 -0.52495 -1.5135 -2.28845 -0.52393 -2.78847 -2.21211 
-0.52393 -2.78847 -1.16425 -0.52101 -2.64466 -2.35902 -0.52101 -2.64466 -1.01733 
-0.52101 -1.58916 -2.35902 -0.51864 -2.91986 -1.9819 -0.51864 -2.91986 -1.39445 
-0.51781 -2.8492 -2.13047 -0.51781 -2.8492 -1.24589 -0.5141 -2.11691 -2.54591 
-0.51301 -2.42039 -2.49112 -0.51301 -1.81342 -2.49112 -0.51188 -2.56236 -2.42272 
-0.51188 -1.67145 -2.42272 -0.51169 -2.16696 -2.54589 -0.51169 -2.06685 -2.54589 
-0.50969 -2.97727 -1.68818 -0.50845 -2.97518 -1.75779 -0.50845 -2.97518 -1.61857 
-0.50776 -2.21713 -2.54382 -0.50776 -2.01669 -2.54382 -0.50636 -2.90247 -2.04383 
-0.50636 -2.90247 -1.33252 -0.50443 -2.96975 -1.82309 -0.50443 -2.96975 -1.55327 
-0.50307 -2.75894 -2.26672 -0.50307 -2.75894 -1.10964 -0.50257 -2.2668 -2.53962 
-0.50257 -1.96702 -2.53962 -0.50104 -2.68672 -2.33953 -0.50104 -2.68672 -1.03682 
-0.50104 -1.54709 -2.33953 -0.5 -2.82401 -2.18818 -0.5 -2.82401 -1.18818 
-0.49824 -2.96065 -1.88781 -0.49824 -2.96065 -1.48855 -0.49818 -2.47148 -2.47944 
-0.49818 -1.76233 -2.47944 -0.49421 -2.60654 -2.40652 -0.49421 -2.60654 -0.96984 
-0.49421 -1.62727 -2.40652 -0.49172 -2.88172 -2.10443 -0.49172 -2.88172 -1.27192 
-0.49145 -2.31909 -2.53529 -0.49145 -1.91472 -2.53529 -0.48924 -2.94805 -1.95246 
-0.48924 -2.94805 -1.4239 -0.48187 -2.52152 -2.46541 -0.48187 -1.71229 -2.46541 
-0.48013 -2.72644 -2.319 -0.48013 -2.72644 -1.05735 -0.48005 -2.7958 -2.24375 
-0.48005 -2.7958 -1.13261 -0.47936 -2.37178 -2.52797 -0.47936 -1.86204 -2.52797 
-0.47808 -2.93178 -2.01594 -0.47808 -2.93178 -1.36041 -0.47523 -2.64973 -2.38836 
-0.47523 -2.64973 -0.98799 -0.47523 -1.58409 -2.38836 -0.47486 -2.85786 -2.16304 
-0.47486 -2.85786 -1.21331 -0.4739 -2.99679 -1.72303 -0.4739 -2.99679 -1.65332 
-0.47179 -2.99245 -1.79234 -0.47179 -2.99245 -1.58401 -0.4714 -2.11691 -2.5701 
-0.46865 -2.16713 -2.57013 -0.46865 -2.06668 -2.57013 -0.4666 -2.98503 -1.85742 
-0.4666 -2.98503 -1.51893 -0.46554 -2.42397 -2.51823 -0.46554 -1.80985 -2.51823 
-0.46518 -2.56651 -2.45071 -0.46518 -1.6673 -2.45071 -0.46472 -2.21723 -2.56793 
-0.46472 -2.01659 -2.56793 -0.46433 -2.91256 -2.07719 -0.46433 -2.91256 -1.29917 
-0.45829 -2.97431 -1.92233 -0.45829 -2.97431 -1.45402 -0.45804 -2.76468 -2.29694 
-0.45804 -2.76468 -1.07942 -0.45532 -2.69134 -2.36841 -0.45532 -2.69134 -1.00794 
-0.45532 -1.54248 -2.36841 -0.4547 -2.26979 -2.5656 -0.4547 -1.96402 -2.5656 
-0.45036 -2.47493 -2.5061 -0.45036 -1.75888 -2.5061 -0.44858 -2.88992 -2.13676 
-0.44858 -2.88992 -1.23959 -0.4481 -2.95967 -1.98643 -0.4481 -2.95967 -1.38992 
-0.44731 -2.61037 -2.4341 -0.44731 -1.62344 -2.4341 -0.44338 -2.32192 -2.56075 
-0.44338 -1.91189 -2.56075 -0.44229 -2.8492 -2.20599 -0.44229 -2.8492 -1.17037 
-0.438 -3.01588 -1.68818 -0.43694 -3.01372 -1.75756 -0.43694 -3.01372 -1.6188 
-0.4361 -2.94129 -2.04901 -0.4361 -2.94129 -1.32734 -0.43529 -2.52417 -2.49109 
-0.43529 -1.70965 -2.49109 -0.43407 -2.73078 -2.34752 -0.43407 -2.73078 -1.02883 
-0.43378 -3.00723 -1.82661 -0.43378 -3.00723 -1.54975 -0.43067 -2.37466 -2.5531 
-0.43067 -1.85916 -2.5531 -0.42832 -2.65299 -2.41561 -0.42832 -2.65299 -0.96075 
-0.42832 -1.58082 -2.41561 -0.42756 -2.11691 -2.59217 -0.42631 -2.99826 -1.89183 
-0.42631 -2.99826 -1.48452 -0.4247 -2.16718 -2.59211 -0.4247 -2.06663 -2.59211 
-0.42156 -2.81996 -2.26089 -0.42156 -2.81996 -1.11547 -0.42122 -2.92011 -2.1094 
-0.42122 -2.92011 -1.26695 -0.41829 -2.56899 -2.47599 -0.41829 -1.66482 -2.47599 
-0.41697 -2.98542 -1.95617 -0.41697 -2.98542 -1.42019 -0.41667 -2.42662 -2.54285 
-0.41667 -1.80719 -2.54285 -0.41625 -2.88172 -2.1799 -0.41625 -2.88172 -1.19645 
-0.41555 -2.21973 -2.59192 -0.41555 -2.01408 -2.59192 -0.40825 -2.69426 -2.39528 
-0.40825 -2.69426 -0.98107 -0.40825 -1.53956 -2.39528 -0.4058 -2.96877 -2.01932 
-0.4058 -2.96877 -1.35703 -0.40521 -2.27229 -2.5891 -0.40521 -1.96152 -2.5891 
-0.40265 -2.47665 -2.52988 -0.40265 -1.75716 -2.52988 -0.39996 -2.61288 -2.45892 
-0.39996 -1.62094 -2.45892 -0.39938 -3.03303 -1.72304 -0.39938 -3.03303 -1.65331 
-0.39855 -2.78763 -2.3137 -0.39855 -2.78763 -1.06265 -0.39726 -3.02868 -1.79236 
-0.39726 -3.02868 -1.58399 -0.39455 -3.01948 -1.86048 -0.39455 -3.01948 -1.51588 
-0.394 -2.32415 -2.58362 -0.394 -1.90967 -2.58362 -0.39285 -2.94838 -2.08102 
-0.39285 -2.94838 -1.29533 -0.38901 -2.91256 -2.15251 -0.38901 -2.91256 -1.22385 
-0.38747 -2.52566 -2.51449 -0.38747 -1.70816 -2.51449 -0.38606 -3.00839 -1.9253 
-0.38606 -3.00839 -1.45105 -0.38268 -2.87125 -2.22158 -0.38268 -2.87125 -1.15477 
-0.38268 -2.11691 -2.61206 -0.38098 -2.37681 -2.57548 -0.38098 -1.857 -2.57548 
-0.38067 -2.65526 -2.44002 -0.38067 -1.57855 -2.44002 -0.37569 -2.99338 -1.98927 
-0.37569 -2.99338 -1.38709 -0.37444 -2.16949 -2.61394 -0.37444 -2.06432 -2.61394 
-0.37384 -2.75275 -2.36341 -0.37384 -2.75275 -1.01294 -0.36994 -2.57038 -2.49904 
-0.36994 -1.66343 -2.49904 -0.36779 -2.42736 -2.56473 -0.36779 -1.80645 -2.56473 
-0.36513 -2.22193 -2.61319 -0.36513 -2.01189 -2.61319 -0.36353 -2.97464 -2.0517 
-0.36353 -2.97464 -1.32465 -0.36084 -2.94129 -2.12428 -0.36084 -2.94129 -1.25207 
-0.36079 -2.84104 -2.27594 -0.36079 -2.84104 -1.10041 -0.36044 -3.04969 -1.68818 
-0.35957 -3.04743 -1.7578 -0.35957 -3.04743 -1.61855 -0.35773 -3.04048 -1.82616 
-0.35773 -3.04048 -1.5502 -0.35566 -2.90247 -2.19453 -0.35566 -2.90247 -1.18182 
-0.35479 -2.27406 -2.60982 -0.35479 -1.95975 -2.60982 -0.3542 -3.02918 -1.89386 
-0.3542 -3.02918 -1.4825 -0.35352 -2.47731 -2.55139 -0.35352 -1.75651 -2.55139 
-0.35147 -2.61396 -2.48153 -0.35147 -1.61986 -2.48153 -0.34594 -2.71397 -2.41195 
-0.34594 -2.71397 -0.96441 -0.34594 -1.51985 -2.41195 -0.34452 -3.01599 -1.95828 
-0.34452 -3.01599 -1.41808 -0.34345 -2.32575 -2.60383 -0.34345 -1.90806 -2.60383 
-0.33855 -2.52599 -2.53555 -0.33855 -1.70783 -2.53555 -0.33732 -2.80768 -2.32775 
-0.33732 -2.80768 -1.0486 -0.33689 -2.11691 -2.62972 -0.33333 -2.99883 -2.0215 
-0.33333 -2.99883 -1.35485 -0.33115 -2.96877 -2.09398 -0.33115 -2.96877 -1.28238 
-0.33112 -2.37685 -2.59525 -0.33112 -1.85696 -2.59525 -0.32843 -2.16953 -2.63124 
-0.32843 -2.06428 -2.63124 -0.32776 -2.93178 -2.16625 -0.32776 -2.93178 -1.2101 
-0.32144 -2.89007 -2.23489 -0.32144 -2.89007 -1.14147 -0.3208 -3.06341 -1.72304 
-0.3208 -3.06341 -1.65331 -0.32076 -2.57053 -2.51965 -0.32076 -1.66329 -2.51965 
-0.31947 -3.05886 -1.79143 -0.31947 -3.05886 -1.58493 -0.31878 -2.22222 -2.63014 
-0.31878 -2.0116 -2.63014 -0.31786 -2.42721 -2.5841 -0.31786 -1.8066 -2.5841 
-0.31763 -2.67397 -2.4555 -0.31763 -1.55984 -2.4555 -0.3168 -3.04979 -1.85956 
-0.3168 -3.04979 -1.51679 -0.31284 -3.03629 -1.92665 -0.31284 -3.03629 -1.4497 
-0.31041 -2.77083 -2.37813 -0.31041 -2.77083 -0.99823 -0.30822 -2.27435 -2.62637 
-0.30822 -1.95946 -2.62637 -0.3037 -2.47669 -2.5704 -0.3037 -1.75712 -2.5704 
-0.30233 -3.0209 -1.9905 -0.30233 -3.0209 -1.38585 -0.30109 -2.99338 -2.06387 
-0.30109 -2.99338 -1.31249 -0.29891 -2.85871 -2.28849 -0.29891 -2.85871 -1.08786 
-0.29826 -2.95967 -2.13627 -0.29826 -2.95967 -1.24008 -0.29594 -2.32717 -2.61996 
-0.29594 -1.90664 -2.61996 -0.29372 -2.91986 -2.20682 -0.29372 -2.91986 -1.16954 
-0.29028 -2.11691 -2.64512 -0.28868 -2.52516 -2.5542 -0.28868 -1.70866 -2.5542 
-0.28744 -2.63142 -2.49605 -0.28744 -1.6024 -2.49605 -0.28338 -2.3782 -2.6109 
-0.28338 -1.85562 -2.6109 -0.28206 -2.73096 -2.42532 -0.28206 -2.73096 -0.95104 
-0.28137 -2.16966 -2.64633 -0.28137 -2.06416 -2.64633 -0.28108 -3.07659 -1.68818 
-0.28043 -3.07434 -1.75663 -0.28043 -3.07434 -1.61973 -0.27845 -3.0676 -1.82476 
-0.27845 -3.0676 -1.5516 -0.27517 -3.0564 -1.89224 -0.27517 -3.0564 -1.48411 
-0.27262 -2.82427 -2.34034 -0.27262 -2.82427 -1.03601 -0.27165 -2.22225 -2.64479 
-0.27165 -2.01156 -2.64479 -0.2706 -3.04079 -1.95878 -0.2706 -3.04079 -1.41758 
-0.2701 -3.01599 -2.0327 -0.2701 -3.01599 -1.34365 -0.26975 -2.42869 -2.59924 
-0.26975 -1.80513 -2.59924 -0.26799 -2.98542 -2.10515 -0.26799 -2.98542 -1.2712 
-0.26428 -2.94805 -2.17742 -0.26428 -2.94805 -1.19894 -0.26005 -2.27539 -2.64068 
-0.26005 -1.95842 -2.64068 -0.25882 -2.90558 -2.24585 -0.25882 -2.90558 -1.1305 
-0.25607 -2.58709 -2.53278 -0.25607 -1.64673 -2.53278 -0.25536 -2.47803 -2.58505 
-0.25536 -1.75578 -2.58505 -0.25263 -2.68998 -2.46777 -0.25263 -1.54384 -2.46777 
-0.24768 -2.32806 -2.63373 -0.24768 -1.90576 -2.63373 -0.24614 -3.08552 -1.72288 
-0.24614 -3.08552 -1.65347 -0.24506 -2.78618 -2.38961 -0.24506 -2.78618 -0.98674 
-0.24481 -3.08098 -1.79125 -0.24481 -3.08098 -1.5851 -0.24298 -2.11691 -2.65821 
-0.24216 -3.07193 -1.85931 -0.24216 -3.07193 -1.51704 -0.23848 -3.03629 -2.00102 
-0.23848 -3.03629 -1.37534 -0.23822 -3.05845 -1.92639 -0.23822 -3.05845 -1.44996 
-0.23712 -3.00839 -2.07423 -0.23712 -3.00839 -1.30212 -0.23465 -2.37909 -2.62423 
-0.23465 -1.85473 -2.62423 -0.23416 -2.97431 -2.14646 -0.23416 -2.97431 -1.22989 
-0.23388 -2.1697 -2.65901 -0.23388 -2.06412 -2.65901 -0.23327 -2.87331 -2.29928 
-0.23327 -2.87331 -1.07708 -0.22951 -2.93415 -2.2168 -0.22951 -2.93415 -1.15955 
-0.22275 -2.22286 -2.65728 -0.22275 -2.01095 -2.65728 -0.22209 -2.6465 -2.50684 
-0.22209 -1.58731 -2.50684 -0.22094 -2.42937 -2.61206 -0.22094 -1.80445 -2.61206 
-0.21787 -2.53307 -2.57098 -0.21787 -1.70075 -2.57098 -0.2169 -2.74516 -2.43534 
-0.2169 -2.74516 -0.94102 -0.21108 -3.09438 -1.68818 -0.21095 -2.27598 -2.65264 
-0.21095 -1.95784 -2.65264 -0.21057 -3.09202 -1.7575 -0.21057 -3.09202 -1.61886 
-0.20841 -3.08522 -1.82579 -0.20841 -3.08522 -1.55056 -0.20667 -2.83759 -2.34992 
-0.20667 -2.83759 -1.02644 -0.20568 -3.02918 -2.04238 -0.20568 -3.02918 -1.33398 
-0.20526 -3.07385 -1.89344 -0.20526 -3.07385 -1.48291 -0.20407 -3.0564 -1.96335 
-0.20407 -3.0564 -1.41301 -0.20366 -2.99826 -2.11449 -0.20366 -2.99826 -1.26186 
-0.19963 -2.96065 -2.18642 -0.19963 -2.96065 -1.18994 -0.19881 -2.32841 -2.64512 
-0.19881 -1.9054 -2.64512 -0.19509 -2.91771 -2.25443 -0.19509 -2.91771 -1.12192 
-0.19509 -2.11691 -2.66896 -0.18692 -2.70307 -2.47651 -0.18692 -1.53074 -2.47651 
-0.18558 -2.37936 -2.63511 -0.18558 -1.85445 -2.63511 -0.18453 -2.59401 -2.54743 
-0.18453 -1.6398 -2.54743 -0.18446 -2.17013 -2.66958 -0.18446 -2.06368 -2.66958 
-0.18384 -2.48491 -2.59965 -0.18384 -1.74891 -2.59965 -0.17912 -2.7986 -2.39755 
-0.17912 -2.7986 -0.9788 -0.17515 -3.10084 -1.72288 -0.17515 -3.10084 -1.65347 
-0.17448 -3.09609 -1.79194 -0.17448 -3.09609 -1.58441 -0.17328 -2.2232 -2.6673 
-0.17328 -2.01062 -2.6673 -0.1723 -3.01948 -2.08273 -0.1723 -3.01948 -1.29363 
-0.17181 -3.08694 -1.85999 -0.17181 -3.08694 -1.51636 -0.17139 -3.04979 -2.00498 
-0.17139 -3.04979 -1.37138 -0.17114 -3.07193 -1.93034 -0.17114 -3.07193 -1.44601 
-0.16924 -2.98503 -2.15478 -0.16924 -2.98503 -1.22158 -0.16905 -2.88409 -2.30693 
-0.16905 -2.88409 -1.06942 -0.16531 -2.94472 -2.22427 -0.16531 -2.94472 -1.15208 
-0.16159 -2.27595 -2.66213 -0.16159 -1.95787 -2.66213 -0.15076 -2.75651 -2.44196 
-0.15076 -2.75651 -0.9344 -0.14958 -2.65274 -2.51914 -0.14958 -1.58107 -2.51914 
-0.14943 -2.32823 -2.6541 -0.14943 -1.90558 -2.6541 -0.14857 -2.43489 -2.62456 
-0.14857 -1.79892 -2.62456 -0.14673 -2.11691 -2.67735 -0.1459 -2.53875 -2.58303 
-0.1459 -1.69507 -2.58303 -0.14174 -2.8468 -2.35688 -0.14174 -2.8468 -1.01947 
-0.13928 -3.10716 -1.68818 -0.13895 -3.10479 -1.75732 -0.13895 -3.10479 -1.61904 
-0.13843 -3.00723 -2.12196 -0.13843 -3.00723 -1.25439 -0.13798 -3.04048 -2.0459 
-0.13798 -3.04048 -1.33045 -0.13795 -3.09769 -1.82613 -0.13795 -3.09769 -1.55023 
-0.13762 -3.08522 -1.89659 -0.13762 -3.08522 -1.47977 -0.13658 -3.0676 -1.96663 
-0.13658 -3.0676 -1.40973 -0.13594 -2.17017 -2.67746 -0.13594 -2.06365 -2.67746 
-0.13491 -2.96975 -2.19261 -0.13491 -2.96975 -1.18375 -0.13053 -2.92642 -2.26059 
-0.13053 -2.92642 -1.11577 -0.12447 -2.22347 -2.67466 -0.12447 -2.01035 -2.67466 
-0.11383 -2.70798 -2.48672 -0.11383 -1.52583 -2.48672 -0.11378 -2.80652 -2.40336 
-0.11378 -2.80652 -0.97299 -0.11267 -2.38407 -2.64522 -0.11267 -1.84974 -2.64522 
-0.11264 -2.2762 -2.66896 -0.11264 -1.95762 -2.66896 -0.11138 -2.59872 -2.55734 
-0.11138 -1.63509 -2.55734 -0.11089 -2.48953 -2.60951 -0.11089 -1.74428 -2.60951 
-0.10442 -3.11083 -1.72287 -0.10442 -3.11083 -1.65348 -0.10418 -3.02868 -2.08544 
-0.10418 -3.02868 -1.29091 -0.10417 -2.99245 -2.15996 -0.10417 -2.99245 -1.21639 
-0.10377 -3.09609 -1.86266 -0.10377 -3.09609 -1.5137 -0.10375 -3.10608 -1.79193 
-0.10375 -3.10608 -1.58442 -0.1036 -2.89141 -2.3122 -0.1036 -2.89141 -1.06415 
-0.10325 -3.05886 -2.00764 -0.10325 -3.05886 -1.36871 -0.10308 -3.08098 -1.93299 
-0.10308 -3.08098 -1.44337 -0.1002 -2.95186 -2.2293 -0.1002 -2.95186 -1.14706 
-0.09802 -2.11691 -2.68336 -0.08682 -2.17027 -2.68297 -0.08682 -2.06354 -2.68297 
-0.07625 -2.65607 -2.52692 -0.07625 -1.57774 -2.52692 -0.07619 -2.85283 -2.36094 
-0.07619 -2.85283 -1.01541 -0.07559 -2.76205 -2.44849 -0.0754 -2.43869 -2.63198 
-0.0754 -1.79512 -2.63198 -0.07536 -2.22348 -2.67962 -0.07536 -2.01033 -2.67962 
-0.07493 -2.33003 -2.66233 -0.07493 -1.90378 -2.66233 -0.07315 -2.54217 -2.59029 
-0.07315 -1.69165 -2.59029 -0.06963 -3.04743 -2.04774 -0.06963 -3.04743 -1.32861 
-0.06961 -2.97518 -2.19663 -0.06961 -2.97518 -1.17973 -0.06948 -3.11449 -1.68818 
-0.06938 -3.01372 -2.12512 -0.06938 -3.01372 -1.25123 -0.06932 -3.09202 -1.89875 
-0.06932 -3.09202 -1.47761 -0.06931 -3.11209 -1.75749 -0.06931 -3.11209 -1.61887 
-0.06914 -3.10479 -1.82713 -0.06914 -3.10479 -1.54923 -0.06845 -3.07434 -1.9686 
-0.06845 -3.07434 -1.40775 -0.0654 -2.93166 -2.26429 -0.0654 -2.93166 -1.11206 
-0.04907 -2.11691 -2.68697 -0.03824 -2.71172 -2.49113 -0.03824 -1.5221 -2.49113 
-0.03823 -2.60108 -2.56232 -0.03823 -1.63274 -2.56232 -0.0382 -2.81026 -2.40777 
-0.0382 -2.81026 -0.96859 -0.0382 -2.8952 -2.31491 -0.0382 -2.8952 -1.06144 
-0.03779 -2.38528 -2.65075 -0.03779 -1.84853 -2.65075 -0.03779 -2.49185 -2.61445 
-0.03779 -1.74196 -2.61445 -0.03776 -2.27741 -2.67449 -0.03776 -1.95641 -2.67449 
-0.03776 -2.17031 -2.68604 -0.03776 -2.06351 -2.68604 -0.03487 -3.03303 -2.08756 
-0.03487 -3.03303 -1.2888 -0.03487 -3.06341 -2.00898 -0.03487 -3.06341 -1.36738 
-0.03485 -2.99679 -2.16208 -0.03485 -2.99679 -1.21427 -0.03485 -2.95548 -2.23185 
-0.03485 -2.95548 -1.14451 -0.0347 -3.10084 -1.86333 -0.0347 -3.10084 -1.51303 
-0.0347 -3.08552 -1.93431 -0.0347 -3.08552 -1.44204 -0.0347 -3.11083 -1.7926 
-0.0347 -3.11083 -1.58376 -0.0347 -3.1157 -1.72287 -0.0347 -3.1157 -1.65348 
0 -3.11691 -1.68818 0 -3.11449 -1.75765 0 -3.11449 -1.6187 
0 -3.10716 -1.82746 0 -3.10716 -1.5489 0 -3.09438 -1.89926 
0 -3.09438 -1.4771 0 -3.07659 -1.96926 0 -3.07659 -1.40709 
0 -3.04969 -2.04862 0 -3.04969 -1.32774 0 -3.01588 -2.12618 
0 -3.01588 -1.25018 0 -2.97727 -2.19786 0 -2.97727 -1.17849 
0 -2.9334 -2.26553 0 -2.9334 -1.11083 0 -2.85498 -2.3629 
0 -2.85498 -1.01345 0 -2.7639 -2.45067 0 -2.65765 -2.52937 
0 -2.54331 -2.59271 0 -2.43961 -2.63468 0 -2.33063 -2.66507 
0 -2.22379 -2.68245 0 -2.11691 -2.68818 0 -2.01003 -2.68245 
0 -1.90318 -2.66507 0 -1.7942 -2.63468 0 -1.69051 -2.59271 
0 -1.57617 -2.52937 0.0347 -3.1157 -1.72287 0.0347 -3.1157 -1.65348 
0.0347 -3.11083 -1.7926 0.0347 -3.11083 -1.58376 0.0347 -3.08552 -1.93431 
0.0347 -3.08552 -1.44204 0.0347 -3.10084 -1.86333 0.0347 -3.10084 -1.51303 
0.03485 -2.95548 -2.23185 0.03485 -2.95548 -1.14451 0.03485 -2.99679 -2.16208 
0.03485 -2.99679 -1.21427 0.03487 -3.06341 -2.00898 0.03487 -3.06341 -1.36738 
0.03487 -3.03303 -2.08756 0.03487 -3.03303 -1.2888 0.03776 -2.17031 -2.68604 
0.03776 -2.06351 -2.68604 0.03776 -2.27741 -2.67449 0.03776 -1.95641 -2.67449 
0.03779 -2.49185 -2.61445 0.03779 -1.74196 -2.61445 0.03779 -2.38528 -2.65075 
0.03779 -1.84853 -2.65075 0.0382 -2.8952 -2.31491 0.0382 -2.8952 -1.06144 
0.0382 -2.81026 -2.40777 0.0382 -2.81026 -0.96859 0.03823 -2.60108 -2.56232 
0.03823 -1.63274 -2.56232 0.03824 -2.71172 -2.49113 0.03824 -1.5221 -2.49113 
0.04907 -2.11691 -2.68697 0.0654 -2.93166 -2.26429 0.0654 -2.93166 -1.11206 
0.06845 -3.07434 -1.9686 0.06845 -3.07434 -1.40775 0.06914 -3.10479 -1.82713 
0.06914 -3.10479 -1.54923 0.06931 -3.11209 -1.75749 0.06931 -3.11209 -1.61887 
0.06932 -3.09202 -1.89875 0.06932 -3.09202 -1.47761 0.06938 -3.01372 -2.12512 
0.06938 -3.01372 -1.25123 0.06948 -3.11449 -1.68818 0.06961 -2.97518 -2.19663 
0.06961 -2.97518 -1.17973 0.06963 -3.04743 -2.04774 0.06963 -3.04743 -1.32861 
0.07315 -2.54217 -2.59029 0.07315 -1.69165 -2.59029 0.07493 -2.33003 -2.66233 
0.07493 -1.90378 -2.66233 0.07536 -2.22348 -2.67962 0.07536 -2.01033 -2.67962 
0.0754 -2.43869 -2.63198 0.0754 -1.79512 -2.63198 0.07559 -2.76205 -2.44849 
0.07619 -2.85283 -2.36094 0.07619 -2.85283 -1.01541 0.07625 -2.65607 -2.52692 
0.07625 -1.57774 -2.52692 0.08682 -2.17027 -2.68297 0.08682 -2.06354 -2.68297 
0.09802 -2.11691 -2.68336 0.1002 -2.95186 -2.2293 0.1002 -2.95186 -1.14706 
0.10308 -3.08098 -1.93299 0.10308 -3.08098 -1.44337 0.10325 -3.05886 -2.00764 
0.10325 -3.05886 -1.36871 0.1036 -2.89141 -2.3122 0.1036 -2.89141 -1.06415 
0.10375 -3.10608 -1.79193 0.10375 -3.10608 -1.58442 0.10377 -3.09609 -1.86266 
0.10377 -3.09609 -1.5137 0.10417 -2.99245 -2.15996 0.10417 -2.99245 -1.21639 
0.10418 -3.02868 -2.08544 0.10418 -3.02868 -1.29091 0.10442 -3.11083 -1.72287 
0.10442 -3.11083 -1.65348 0.11089 -2.48953 -2.60951 0.11089 -1.74428 -2.60951 
0.11138 -2.59872 -2.55734 0.11138 -1.63509 -2.55734 0.11264 -2.2762 -2.66896 
0.11264 -1.95762 -2.66896 0.11267 -2.38407 -2.64522 0.11267 -1.84974 -2.64522 
0.11378 -2.80652 -2.40336 0.11378 -2.80652 -0.97299 0.11383 -2.70798 -2.48672 
0.11383 -1.52583 -2.48672 0.12447 -2.22347 -2.67466 0.12447 -2.01035 -2.67466 
0.13053 -2.92642 -2.26059 0.13053 -2.92642 -1.11577 0.13491 -2.96975 -2.19261 
0.13491 -2.96975 -1.18375 0.13594 -2.17017 -2.67746 0.13594 -2.06365 -2.67746 
0.13658 -3.0676 -1.96663 0.13658 -3.0676 -1.40973 0.13762 -3.08522 -1.89659 
0.13762 -3.08522 -1.47977 0.13795 -3.09769 -1.82613 0.13795 -3.09769 -1.55023 
0.13798 -3.04048 -2.0459 0.13798 -3.04048 -1.33045 0.13843 -3.00723 -2.12196 
0.13843 -3.00723 -1.25439 0.13895 -3.10479 -1.75732 0.13895 -3.10479 -1.61904 
0.13928 -3.10716 -1.68818 0.14174 -2.8468 -2.35688 0.14174 -2.8468 -1.01947 
0.1459 -2.53875 -2.58303 0.1459 -1.69507 -2.58303 0.14673 -2.11691 -2.67735 
0.14857 -2.43489 -2.62456 0.14857 -1.79892 -2.62456 0.14943 -2.32823 -2.6541 
0.14943 -1.90558 -2.6541 0.14958 -2.65274 -2.51914 0.14958 -1.58107 -2.51914 
0.15076 -2.75651 -2.44196 0.15076 -2.75651 -0.9344 0.16159 -2.27595 -2.66213 
0.16159 -1.95787 -2.66213 0.16531 -2.94472 -2.22427 0.16531 -2.94472 -1.15208 
0.16905 -2.88409 -2.30693 0.16905 -2.88409 -1.06942 0.16924 -2.98503 -2.15478 
0.16924 -2.98503 -1.22158 0.17114 -3.07193 -1.93034 0.17114 -3.07193 -1.44601 
0.17139 -3.04979 -2.00498 0.17139 -3.04979 -1.37138 0.17181 -3.08694 -1.85999 
0.17181 -3.08694 -1.51636 0.1723 -3.01948 -2.08273 0.1723 -3.01948 -1.29363 
0.17328 -2.2232 -2.6673 0.17328 -2.01062 -2.6673 0.17448 -3.09609 -1.79194 
0.17448 -3.09609 -1.58441 0.17515 -3.10084 -1.72288 0.17515 -3.10084 -1.65347 
0.17912 -2.7986 -2.39755 0.17912 -2.7986 -0.9788 0.18384 -2.48491 -2.59965 
0.18384 -1.74891 -2.59965 0.18446 -2.17013 -2.66958 0.18446 -2.06368 -2.66958 
0.18453 -2.59401 -2.54743 0.18453 -1.6398 -2.54743 0.18558 -2.37936 -2.63511 
0.18558 -1.85445 -2.63511 0.18692 -2.70307 -2.47651 0.18692 -1.53074 -2.47651 
0.19509 -2.91771 -2.25443 0.19509 -2.91771 -1.12192 0.19509 -2.11691 -2.66896 
0.19881 -2.32841 -2.64512 0.19881 -1.9054 -2.64512 0.19963 -2.96065 -2.18642 
0.19963 -2.96065 -1.18994 0.20366 -2.99826 -2.11449 0.20366 -2.99826 -1.26186 
0.20407 -3.0564 -1.96335 0.20407 -3.0564 -1.41301 0.20526 -3.07385 -1.89344 
0.20526 -3.07385 -1.48291 0.20568 -3.02918 -2.04238 0.20568 -3.02918 -1.33398 
0.20667 -2.83759 -2.34992 0.20667 -2.83759 -1.02644 0.20841 -3.08522 -1.82579 
0.20841 -3.08522 -1.55056 0.21057 -3.09202 -1.7575 0.21057 -3.09202 -1.61886 
0.21095 -2.27598 -2.65264 0.21095 -1.95784 -2.65264 0.21108 -3.09438 -1.68818 
0.2169 -2.74516 -2.43534 0.2169 -2.74516 -0.94102 0.21787 -2.53307 -2.57098 
0.21787 -1.70075 -2.57098 0.22094 -2.42937 -2.61206 0.22094 -1.80445 -2.61206 
0.22209 -2.6465 -2.50684 0.22209 -1.58731 -2.50684 0.22275 -2.22286 -2.65728 
0.22275 -2.01095 -2.65728 0.22951 -2.93415 -2.2168 0.22951 -2.93415 -1.15955 
0.23327 -2.87331 -2.29928 0.23327 -2.87331 -1.07708 0.23388 -2.1697 -2.65901 
0.23388 -2.06412 -2.65901 0.23416 -2.97431 -2.14646 0.23416 -2.97431 -1.22989 
0.23465 -2.37909 -2.62423 0.23465 -1.85473 -2.62423 0.23712 -3.00839 -2.07423 
0.23712 -3.00839 -1.30212 0.23822 -3.05845 -1.92639 0.23822 -3.05845 -1.44996 
0.23848 -3.03629 -2.00102 0.23848 -3.03629 -1.37534 0.24216 -3.07193 -1.85931 
0.24216 -3.07193 -1.51704 0.24298 -2.11691 -2.65821 0.24481 -3.08098 -1.79125 
0.24481 -3.08098 -1.5851 0.24506 -2.78618 -2.38961 0.24506 -2.78618 -0.98674 
0.24614 -3.08552 -1.72288 0.24614 -3.08552 -1.65347 0.24768 -2.32806 -2.63373 
0.24768 -1.90576 -2.63373 0.25263 -2.68998 -2.46777 0.25263 -1.54384 -2.46777 
0.25536 -2.47803 -2.58505 0.25536 -1.75578 -2.58505 0.25607 -2.58709 -2.53278 
0.25607 -1.64673 -2.53278 0.25882 -2.90558 -2.24585 0.25882 -2.90558 -1.1305 
0.26005 -2.27539 -2.64068 0.26005 -1.95842 -2.64068 0.26428 -2.94805 -2.17742 
0.26428 -2.94805 -1.19894 0.26799 -2.98542 -2.10515 0.26799 -2.98542 -1.2712 
0.26975 -2.42869 -2.59924 0.26975 -1.80513 -2.59924 0.2701 -3.01599 -2.0327 
0.2701 -3.01599 -1.34365 0.2706 -3.04079 -1.95878 0.2706 -3.04079 -1.41758 
0.27165 -2.22225 -2.64479 0.27165 -2.01156 -2.64479 0.27262 -2.82427 -2.34034 
0.27262 -2.82427 -1.03601 0.27517 -3.0564 -1.89224 0.27517 -3.0564 -1.48411 
0.27845 -3.0676 -1.82476 0.27845 -3.0676 -1.5516 0.28043 -3.07434 -1.75663 
0.28043 -3.07434 -1.61973 0.28108 -3.07659 -1.68818 0.28137 -2.16966 -2.64633 
0.28137 -2.06416 -2.64633 0.28206 -2.73096 -2.42532 0.28206 -2.73096 -0.95104 
0.28338 -2.3782 -2.6109 0.28338 -1.85562 -2.6109 0.28744 -2.63142 -2.49605 
0.28744 -1.6024 -2.49605 0.28868 -2.52516 -2.5542 0.28868 -1.70866 -2.5542 
0.29028 -2.11691 -2.64512 0.29372 -2.91986 -2.20682 0.29372 -2.91986 -1.16954 
0.29594 -2.32717 -2.61996 0.29594 -1.90664 -2.61996 0.29826 -2.95967 -2.13627 
0.29826 -2.95967 -1.24008 0.29891 -2.85871 -2.28849 0.29891 -2.85871 -1.08786 
0.30109 -2.99338 -2.06387 0.30109 -2.99338 -1.31249 0.30233 -3.0209 -1.9905 
0.30233 -3.0209 -1.38585 0.3037 -2.47669 -2.5704 0.3037 -1.75712 -2.5704 
0.30822 -2.27435 -2.62637 0.30822 -1.95946 -2.62637 0.31041 -2.77083 -2.37813 
0.31041 -2.77083 -0.99823 0.31284 -3.03629 -1.92665 0.31284 -3.03629 -1.4497 
0.3168 -3.04979 -1.85956 0.3168 -3.04979 -1.51679 0.31763 -2.67397 -2.4555 
0.31763 -1.55984 -2.4555 0.31786 -2.42721 -2.5841 0.31786 -1.8066 -2.5841 
0.31878 -2.22222 -2.63014 0.31878 -2.0116 -2.63014 0.31947 -3.05886 -1.79143 
0.31947 -3.05886 -1.58493 0.32076 -2.57053 -2.51965 0.32076 -1.66329 -2.51965 
0.3208 -3.06341 -1.72304 0.3208 -3.06341 -1.65331 0.32144 -2.89007 -2.23489 
0.32144 -2.89007 -1.14147 0.32776 -2.93178 -2.16625 0.32776 -2.93178 -1.2101 
0.32843 -2.16953 -2.63124 0.32843 -2.06428 -2.63124 0.33112 -2.37685 -2.59525 
0.33112 -1.85696 -2.59525 0.33115 -2.96877 -2.09398 0.33115 -2.96877 -1.28238 
0.33333 -2.99883 -2.0215 0.33333 -2.99883 -1.35485 0.33689 -2.11691 -2.62972 
0.33732 -2.80768 -2.32775 0.33732 -2.80768 -1.0486 0.33855 -2.52599 -2.53555 
0.33855 -1.70783 -2.53555 0.34345 -2.32575 -2.60383 0.34345 -1.90806 -2.60383 
0.34452 -3.01599 -1.95828 0.34452 -3.01599 -1.41808 0.34594 -2.71397 -2.41195 
0.34594 -2.71397 -0.96441 0.34594 -1.51985 -2.41195 0.35147 -2.61396 -2.48153 
0.35147 -1.61986 -2.48153 0.35352 -2.47731 -2.55139 0.35352 -1.75651 -2.55139 
0.3542 -3.02918 -1.89386 0.3542 -3.02918 -1.4825 0.35479 -2.27406 -2.60982 
0.35479 -1.95975 -2.60982 0.35566 -2.90247 -2.19453 0.35566 -2.90247 -1.18182 
0.35773 -3.04048 -1.82616 0.35773 -3.04048 -1.5502 0.35957 -3.04743 -1.7578 
0.35957 -3.04743 -1.61855 0.36044 -3.04969 -1.68818 0.36079 -2.84104 -2.27594 
0.36079 -2.84104 -1.10041 0.36084 -2.94129 -2.12428 0.36084 -2.94129 -1.25207 
0.36353 -2.97464 -2.0517 0.36353 -2.97464 -1.32465 0.36513 -2.22193 -2.61319 
0.36513 -2.01189 -2.61319 0.36779 -2.42736 -2.56473 0.36779 -1.80645 -2.56473 
0.36994 -2.57038 -2.49904 0.36994 -1.66343 -2.49904 0.37384 -2.75275 -2.36341 
0.37384 -2.75275 -1.01294 0.37444 -2.16949 -2.61394 0.37444 -2.06432 -2.61394 
0.37569 -2.99338 -1.98927 0.37569 -2.99338 -1.38709 0.38067 -2.65526 -2.44002 
0.38067 -1.57855 -2.44002 0.38098 -2.37681 -2.57548 0.38098 -1.857 -2.57548 
0.38268 -2.87125 -2.22158 0.38268 -2.87125 -1.15477 0.38268 -2.11691 -2.61206 
0.38606 -3.00839 -1.9253 0.38606 -3.00839 -1.45105 0.38747 -2.52566 -2.51449 
0.38747 -1.70816 -2.51449 0.38901 -2.91256 -2.15251 0.38901 -2.91256 -1.22385 
0.39285 -2.94838 -2.08102 0.39285 -2.94838 -1.29533 0.394 -2.32415 -2.58362 
0.394 -1.90967 -2.58362 0.39455 -3.01948 -1.86048 0.39455 -3.01948 -1.51588 
0.39726 -3.02868 -1.79236 0.39726 -3.02868 -1.58399 0.39855 -2.78763 -2.3137 
0.39855 -2.78763 -1.06265 0.39938 -3.03303 -1.72304 0.39938 -3.03303 -1.65331 
0.39996 -2.61288 -2.45892 0.39996 -1.62094 -2.45892 0.40265 -2.47665 -2.52988 
0.40265 -1.75716 -2.52988 0.40521 -2.27229 -2.5891 0.40521 -1.96152 -2.5891 
0.4058 -2.96877 -2.01932 0.4058 -2.96877 -1.35703 0.40825 -2.69426 -2.39528 
0.40825 -2.69426 -0.98107 0.40825 -1.53956 -2.39528 0.41555 -2.21973 -2.59192 
0.41555 -2.01408 -2.59192 0.41625 -2.88172 -2.1799 0.41625 -2.88172 -1.19645 
0.41667 -2.42662 -2.54285 0.41667 -1.80719 -2.54285 0.41697 -2.98542 -1.95617 
0.41697 -2.98542 -1.42019 0.41829 -2.56899 -2.47599 0.41829 -1.66482 -2.47599 
0.42122 -2.92011 -2.1094 0.42122 -2.92011 -1.26695 0.42156 -2.81996 -2.26089 
0.42156 -2.81996 -1.11547 0.4247 -2.16718 -2.59211 0.4247 -2.06663 -2.59211 
0.42631 -2.99826 -1.89183 0.42631 -2.99826 -1.48452 0.42756 -2.11691 -2.59217 
0.42832 -2.65299 -2.41561 0.42832 -2.65299 -0.96075 0.42832 -1.58082 -2.41561 
0.43067 -2.37466 -2.5531 0.43067 -1.85916 -2.5531 0.43378 -3.00723 -1.82661 
0.43378 -3.00723 -1.54975 0.43407 -2.73078 -2.34752 0.43407 -2.73078 -1.02883 
0.43529 -2.52417 -2.49109 0.43529 -1.70965 -2.49109 0.4361 -2.94129 -2.04901 
0.4361 -2.94129 -1.32734 0.43694 -3.01372 -1.75756 0.43694 -3.01372 -1.6188 
0.438 -3.01588 -1.68818 0.44229 -2.8492 -2.20599 0.44229 -2.8492 -1.17037 
0.44338 -2.32192 -2.56075 0.44338 -1.91189 -2.56075 0.44731 -2.61037 -2.4341 
0.44731 -1.62344 -2.4341 0.4481 -2.95967 -1.98643 0.4481 -2.95967 -1.38992 
0.44858 -2.88992 -2.13676 0.44858 -2.88992 -1.23959 0.45036 -2.47493 -2.5061 
0.45036 -1.75888 -2.5061 0.4547 -2.26979 -2.5656 0.4547 -1.96402 -2.5656 
0.45532 -2.69134 -2.36841 0.45532 -2.69134 -1.00794 0.45532 -1.54248 -2.36841 
0.45804 -2.76468 -2.29694 0.45804 -2.76468 -1.07942 0.45829 -2.97431 -1.92233 
0.45829 -2.97431 -1.45402 0.46433 -2.91256 -2.07719 0.46433 -2.91256 -1.29917 
0.46472 -2.21723 -2.56793 0.46472 -2.01659 -2.56793 0.46518 -2.56651 -2.45071 
0.46518 -1.6673 -2.45071 0.46554 -2.42397 -2.51823 0.46554 -1.80985 -2.51823 
0.4666 -2.98503 -1.85742 0.4666 -2.98503 -1.51893 0.46865 -2.16713 -2.57013 
0.46865 -2.06668 -2.57013 0.4714 -2.11691 -2.5701 0.47179 -2.99245 -1.79234 
0.47179 -2.99245 -1.58401 0.4739 -2.99679 -1.72303 0.4739 -2.99679 -1.65332 
0.47486 -2.85786 -2.16304 0.47486 -2.85786 -1.21331 0.47523 -2.64973 -2.38836 
0.47523 -2.64973 -0.98799 0.47523 -1.58409 -2.38836 0.47808 -2.93178 -2.01594 
0.47808 -2.93178 -1.36041 0.47936 -2.37178 -2.52797 0.47936 -1.86204 -2.52797 
0.48005 -2.7958 -2.24375 0.48005 -2.7958 -1.13261 0.48013 -2.72644 -2.319 
0.48013 -2.72644 -1.05735 0.48187 -2.52152 -2.46541 0.48187 -1.71229 -2.46541 
0.48924 -2.94805 -1.95246 0.48924 -2.94805 -1.4239 0.49145 -2.31909 -2.53529 
0.49145 -1.91472 -2.53529 0.49172 -2.88172 -2.10443 0.49172 -2.88172 -1.27192 
0.49421 -2.60654 -2.40652 0.49421 -2.60654 -0.96984 0.49421 -1.62727 -2.40652 
0.49818 -2.47148 -2.47944 0.49818 -1.76233 -2.47944 0.49824 -2.96065 -1.88781 
0.49824 -2.96065 -1.48855 0.5 -2.82401 -2.18818 0.5 -2.82401 -1.18818 
0.50104 -2.68672 -2.33953 0.50104 -2.68672 -1.03682 0.50104 -1.54709 -2.33953 
0.50257 -2.2668 -2.53962 0.50257 -1.96702 -2.53962 0.50307 -2.75894 -2.26672 
0.50307 -2.75894 -1.10964 0.50443 -2.96975 -1.82309 0.50443 -2.96975 -1.55327 
0.50636 -2.90247 -2.04383 0.50636 -2.90247 -1.33252 0.50776 -2.21713 -2.54382 
0.50776 -2.01669 -2.54382 0.50845 -2.97518 -1.75779 0.50845 -2.97518 -1.61857 
0.50969 -2.97727 -1.68818 0.51169 -2.16696 -2.54589 0.51169 -2.06685 -2.54589 
0.51188 -2.56236 -2.42272 0.51188 -1.67145 -2.42272 0.51301 -2.42039 -2.49112 
0.51301 -1.81342 -2.49112 0.5141 -2.11691 -2.54591 0.51781 -2.8492 -2.13047 
0.51781 -2.8492 -1.24589 0.51864 -2.91986 -1.9819 0.51864 -2.91986 -1.39445 
0.52101 -2.64466 -2.35902 0.52101 -2.64466 -1.01733 0.52101 -1.58916 -2.35902 
0.52393 -2.78847 -2.21211 0.52393 -2.78847 -1.16425 0.52495 -2.72031 -2.28845 
0.52495 -2.72031 -1.0879 0.52495 -1.5135 -2.28845 0.52631 -2.3684 -2.50042 
0.52631 -1.86541 -2.50042 0.52709 -2.51773 -2.43752 0.52709 -1.71608 -2.43752 
0.52862 -2.93415 -1.91769 0.52862 -2.93415 -1.45866 0.5334 -2.87125 -2.07086 
0.5334 -2.87125 -1.30549 0.53609 -2.94472 -1.85349 0.53609 -2.94472 -1.52286 
0.53806 -2.31566 -2.50732 0.53806 -1.91815 -2.50732 0.53964 -2.60125 -2.3768 
0.53964 -2.60125 -0.99955 0.53964 -1.63257 -2.3768 0.54112 -2.95186 -1.78837 
0.54112 -2.95186 -1.58798 0.54319 -2.46742 -2.45112 0.54319 -1.76639 -2.45112 
0.54367 -2.95548 -1.72303 0.54367 -2.95548 -1.65332 0.54449 -2.26641 -2.51351 
0.54449 -1.9674 -2.51351 0.54529 -2.68043 -2.30874 0.54529 -2.68043 -1.06762 
0.54529 -1.55338 -2.30874 0.5466 -2.7513 -2.23478 0.5466 -2.7513 -1.14158 
0.54671 -2.89007 -2.00962 0.54671 -2.89007 -1.36674 0.54957 -2.21679 -2.51764 
0.54957 -2.01703 -2.51764 0.55326 -2.16691 -2.51968 0.55326 -2.06691 -2.51968 
0.55557 -2.7958 -2.16823 0.55557 -2.7958 -1.20813 0.55557 -2.11691 -2.51965 
0.5559 -2.55756 -2.39301 0.5559 -2.55756 -0.98334 0.5559 -1.67625 -2.39301 
0.55768 -2.90558 -1.947 0.55768 -2.90558 -1.42936 0.55796 -2.41581 -2.46235 
0.55796 -1.818 -2.46235 0.56503 -2.63801 -2.32786 0.56503 -2.63801 -1.04849 
0.56503 -1.59581 -2.32786 0.56626 -2.91771 -1.88327 0.56626 -2.91771 -1.49309 
0.56795 -2.71261 -2.25613 0.56795 -2.71261 -1.12022 0.56795 -1.52121 -2.25613 
0.57081 -2.5128 -2.40751 0.57081 -1.72101 -2.40751 0.57102 -2.3636 -2.47117 
0.57102 -1.87021 -2.47117 0.57241 -2.92642 -1.8187 0.57241 -2.92642 -1.55765 
0.57271 -2.81996 -2.10974 0.57271 -2.81996 -1.26662 0.57611 -2.93166 -1.75358 
0.57611 -2.93166 -1.62277 0.57735 -2.9334 -1.68818 0.57854 -2.75894 -2.19125 
0.57854 -2.75894 -1.18511 0.5792 -2.31549 -2.47881 0.5792 -1.91832 -2.47881 
0.58246 -2.59546 -2.34524 0.58246 -2.59546 -1.03112 0.58246 -1.63835 -2.34524 
0.58564 -2.26616 -2.48489 0.58564 -1.96765 -2.48489 0.58694 -2.46211 -2.42053 
0.58694 -1.77171 -2.42053 0.58777 -2.84104 -2.04896 0.58777 -2.84104 -1.32739 
0.58794 -2.67248 -2.27611 0.58794 -2.67248 -1.10024 0.58794 -1.56134 -2.27611 
0.59082 -2.21622 -2.48885 0.59082 -2.0176 -2.48885 0.59449 -2.16627 -2.49076 
0.59449 -2.06755 -2.49076 0.5957 -2.11691 -2.49138 0.59854 -2.55151 -2.36114 
0.59854 -2.55151 -1.01522 0.59854 -1.6823 -2.36114 0.60027 -2.72031 -2.21313 
0.60027 -2.72031 -1.16322 0.60027 -1.5135 -2.21313 0.60031 -2.85871 -1.98709 
0.60031 -2.85871 -1.38927 0.6013 -2.41038 -2.43135 0.6013 -1.82344 -2.43135 
0.60651 -2.63101 -2.29468 0.60651 -2.63101 -1.08167 0.60651 -1.6028 -2.29468 
0.60876 -2.76468 -2.14622 0.60876 -2.76468 -1.23013 0.61084 -2.3629 -2.44075 
0.61084 -1.87092 -2.44075 0.6111 -2.87331 -1.92145 0.6111 -2.87331 -1.4549 
0.61292 -2.50675 -2.37546 0.61292 -2.50675 -1.0009 0.61292 -1.72707 -2.37546 
0.61875 -2.88409 -1.85723 0.61875 -2.88409 -1.51912 0.61889 -2.31482 -2.44831 
0.61889 -1.91899 -2.44831 0.62056 -2.68043 -2.23347 0.62056 -2.68043 -1.14288 
0.62056 -1.55338 -2.23347 0.62361 -2.5883 -2.31179 0.62361 -2.5883 -1.06456 
0.62361 -1.64551 -2.31179 0.62403 -2.89141 -1.79178 0.62403 -2.89141 -1.58458 
0.62552 -2.2653 -2.45414 0.62552 -1.96852 -2.45414 0.62553 -2.78763 -2.08673 
0.62553 -2.78763 -1.28963 0.62674 -2.8952 -1.72638 0.62674 -2.8952 -1.64998 
0.62877 -2.45578 -2.38805 0.62877 -2.45578 -0.98831 0.62877 -1.77804 -2.38805 
0.63057 -2.21539 -2.45803 0.63057 -2.01842 -2.45803 0.63083 -2.72644 -2.1683 
0.63083 -2.72644 -1.20805 0.63083 -1.50737 -2.1683 0.63325 -2.16621 -2.46055 
0.63325 -2.0676 -2.46055 0.63439 -2.11691 -2.46119 0.63922 -2.54446 -2.32739 
0.63922 -2.54446 -1.04896 0.63922 -1.68935 -2.32739 0.63957 -2.80768 -2.0255 
0.63957 -2.80768 -1.35086 0.63969 -2.63801 -2.25321 0.63969 -2.63801 -1.12315 
0.63969 -1.59581 -2.25321 0.63979 -2.40915 -2.39899 0.63979 -1.82466 -2.39899 
0.6493 -2.36158 -2.40827 0.6493 -1.87223 -2.40827 0.65136 -2.68672 -2.18922 
0.65136 -2.68672 -1.18713 0.65136 -1.54709 -2.18922 0.65216 -2.82427 -1.9608 
0.65216 -2.82427 -1.41555 0.65328 -2.49959 -2.34146 0.65328 -2.49959 -1.0349 
0.65328 -1.73422 -2.34146 0.65703 -2.31366 -2.41592 0.65703 -1.92016 -2.41592 
0.65706 -2.59546 -2.27064 0.65706 -2.59546 -1.10572 0.65706 -1.63835 -2.27064 
0.65935 -2.73078 -2.12225 0.65935 -2.73078 -1.2541 0.65935 -1.50303 -2.12225 
0.66174 -2.83759 -1.89484 0.66174 -2.83759 -1.48151 0.66364 -2.26405 -2.42162 
0.66364 -1.96977 -2.42162 0.66577 -2.4538 -2.35395 0.66577 -2.4538 -1.0224 
0.66577 -1.78002 -2.35395 0.66795 -2.21528 -2.42585 0.66795 -2.01854 -2.42585 
0.66871 -2.8468 -1.82991 0.66871 -2.8468 -1.54644 0.67066 -2.16603 -2.42831 
0.67066 -2.06778 -2.42831 0.67085 -2.64466 -2.20918 0.67085 -2.64466 -1.16717 
0.67085 -1.58916 -2.20918 0.67156 -2.11691 -2.42913 0.67276 -2.85283 -1.76437 
0.67276 -2.85283 -1.61198 0.67296 -2.55151 -2.28671 0.67296 -2.55151 -1.08964 
0.67296 -1.6823 -2.28671 0.67472 -2.85498 -1.68818 0.67524 -2.75275 -2.06201 
0.67524 -2.75275 -1.31434 0.67666 -2.40719 -2.36484 0.67666 -2.40719 -1.01152 
0.67666 -1.82662 -2.36484 0.68023 -2.69134 -2.14349 0.68023 -2.69134 -1.23286 
0.68023 -1.54248 -2.14349 0.68592 -2.35989 -2.37409 0.68592 -2.35989 -1.00226 
0.68592 -1.87393 -2.37409 0.68728 -2.50675 -2.30109 0.68728 -2.50675 -1.07526 
0.68728 -1.72707 -2.30109 0.68862 -2.60125 -2.22782 0.68862 -2.60125 -1.14854 
0.68862 -1.63257 -2.22782 0.68995 -2.77083 -1.99859 0.68995 -2.77083 -1.37777 
0.69352 -2.312 -2.3817 0.69352 -1.92182 -2.3817 0.69945 -2.26364 -2.38763 
0.69945 -1.97018 -2.38763 0.69987 -2.45578 -2.31694 0.69987 -2.45578 -1.05941 
0.69987 -1.77804 -2.31694 0.70019 -2.64973 -2.16341 0.70019 -2.64973 -1.21295 
0.70019 -1.58409 -2.16341 0.70144 -2.78618 -1.93324 0.70144 -2.78618 -1.44311 
0.7037 -2.21492 -2.39188 0.7037 -2.01889 -2.39188 0.70484 -2.55756 -2.24408 
0.70484 -2.55756 -1.13227 0.70484 -1.67625 -2.24408 0.70626 -2.16597 -2.39443 
0.70626 -2.06784 -2.39443 0.70711 -2.69426 -2.09643 0.70711 -2.69426 -1.27993 
0.70711 -2.11691 -2.39528 0.70711 -1.53956 -2.09643 0.70937 -2.7986 -1.86729 
0.70937 -2.7986 -1.50906 0.71082 -2.40915 -2.32797 0.71082 -2.40915 -1.04839 
0.71082 -1.82466 -2.32797 0.71519 -2.80652 -1.80196 0.71519 -2.80652 -1.5744 
0.71834 -2.60654 -2.18239 0.71834 -2.60654 -1.19397 0.71834 -1.62727 -2.18239 
0.71933 -2.5128 -2.25899 0.71933 -2.5128 -1.11736 0.71933 -1.72101 -2.25899 
0.71959 -2.81026 -1.72638 0.71959 -2.81026 -1.64998 0.7201 -2.36158 -2.33748 
0.7201 -2.36158 -1.03887 0.7201 -1.87223 -2.33748 0.72377 -2.71397 -2.03412 
0.72377 -2.71397 -1.34223 0.72377 -1.51985 -2.03412 0.72743 -2.65299 -2.1165 
0.72743 -2.65299 -1.25986 0.72743 -1.58082 -2.1165 0.72774 -2.31366 -2.3452 
0.72774 -2.31366 -1.03115 0.72774 -1.92016 -2.3452 0.73235 -2.46211 -2.27512 
0.73235 -2.46211 -1.10124 0.73235 -1.77171 -2.27512 0.73344 -2.26405 -2.35181 
0.73344 -2.26405 -1.02454 0.73344 -1.96977 -2.35181 0.73454 -2.56236 -2.20006 
0.73454 -2.56236 -1.1763 0.73454 -1.67145 -2.20006 0.73714 -2.73096 -1.97024 
0.73714 -2.73096 -1.40611 0.73714 -1.50285 -1.97024 0.73768 -2.21528 -2.35613 
0.73768 -2.01854 -2.35613 0.74014 -2.16603 -2.35884 0.74014 -2.06778 -2.35884 
0.74095 -2.11691 -2.35974 0.74318 -2.41038 -2.28948 0.74318 -2.41038 -1.08687 
0.74318 -1.82344 -2.28948 0.74592 -2.61037 -2.13549 0.74592 -2.61037 -1.24086 
0.74592 -1.62344 -2.13549 0.74716 -2.74516 -1.90508 0.74716 -2.74516 -1.47127 
0.74934 -2.51773 -2.21527 0.74934 -2.51773 -1.16109 0.74934 -1.71608 -2.21527 
0.75184 -2.65526 -2.06885 0.75184 -2.65526 -1.3075 0.75184 -1.57855 -2.06885 
0.75257 -2.3629 -2.29902 0.75257 -2.3629 -1.07734 0.75257 -1.87092 -2.29902 
0.75378 -2.75651 -1.83893 0.75378 -2.75651 -1.53742 0.76014 -2.31482 -2.30706 
0.76014 -2.31482 -1.06929 0.76014 -1.91899 -2.30706 0.76031 -2.76205 -1.76377 
0.76031 -2.76205 -1.61258 0.76249 -2.7639 -1.68818 0.76254 -2.56651 -2.15336 
0.76254 -2.56651 -1.223 0.76254 -1.6673 -2.15336 0.76294 -2.46742 -2.23137 
0.76294 -2.46742 -1.14498 0.76294 -1.76639 -2.23137 0.76597 -2.2653 -2.3137 
0.76597 -2.2653 -1.06265 0.76597 -1.96852 -2.3137 0.76733 -2.67397 -2.00581 
0.76733 -2.67397 -1.37055 0.76733 -1.55984 -2.00581 0.76986 -2.21539 -2.31875 
0.76986 -2.21539 -1.0576 0.76986 -2.01842 -2.31875 0.77074 -2.61288 -2.08814 
0.77074 -2.61288 -1.28821 0.77074 -1.62094 -2.08814 0.77237 -2.16621 -2.32143 
0.77237 -2.16621 -1.05492 0.77237 -2.0676 -2.32143 0.77237 -2.0676 -1.05492 
0.77301 -2.11691 -2.32257 0.77301 -2.11691 -1.05378 0.77417 -2.41581 -2.24613 
0.77417 -2.41581 -1.13022 0.77417 -1.818 -2.24613 0.77723 -2.52152 -2.17005 
0.77723 -2.52152 -1.2063 0.77723 -1.71229 -2.17005 0.7796 -2.68998 -1.9408 
0.7796 -2.68998 -1.43555 0.7796 -1.54384 -1.9408 0.78299 -2.3636 -2.2592 
0.78299 -2.3636 -1.11716 0.78299 -1.87021 -2.2592 0.78781 -2.56899 -2.10647 
0.78781 -2.56899 -1.26988 0.78781 -1.66482 -2.10647 0.78833 -2.70307 -1.8751 
0.78833 -2.70307 -1.50125 0.78833 -1.53074 -1.8751 0.79063 -2.31549 -2.26737 
0.79063 -2.31549 -1.10898 0.79063 -1.91832 -2.26737 0.79063 -1.91832 -1.10898 
0.79126 -2.47148 -2.18636 0.79126 -2.47148 -1.19 0.79126 -1.76233 -2.18636 
0.79335 -2.61396 -2.03965 0.79335 -2.61396 -1.33671 0.79335 -1.61986 -2.03965 
0.79671 -2.26616 -2.27381 0.79671 -2.26616 -1.10254 0.79671 -1.96765 -2.27381 
0.79671 -1.96765 -1.10254 0.79855 -2.70798 -1.80201 0.79855 -2.70798 -1.57435 
0.79855 -1.52583 -1.80201 0.79855 -1.52583 -1.57435 0.80067 -2.21622 -2.27899 
0.80067 -2.21622 -1.09736 0.80067 -2.0176 -2.27899 0.80067 -2.0176 -1.09736 
0.80258 -2.16627 -2.28267 0.80258 -2.16627 -1.09368 0.80258 -2.06755 -2.28267 
0.80258 -2.06755 -1.09368 0.80291 -2.52417 -2.12347 0.80291 -2.52417 -1.25289 
0.80291 -1.70965 -2.12347 0.80295 -2.42039 -2.20118 0.80295 -2.42039 -1.17517 
0.80295 -1.81342 -2.20118 0.80296 -2.71172 -1.72641 0.80296 -2.71172 -1.64994 
0.80296 -1.5221 -1.72641 0.80296 -1.5221 -1.64994 0.80321 -2.11691 -2.28388 
0.80321 -2.11691 -1.09248 0.80787 -2.63142 -1.97562 0.80787 -2.63142 -1.40073 
0.80787 -1.6024 -1.97562 0.81086 -2.57038 -2.05812 0.81086 -2.57038 -1.31824 
0.81086 -1.66343 -2.05812 0.81225 -2.3684 -2.21449 0.81225 -2.3684 -1.16186 
0.81225 -1.86541 -2.21449 0.81225 -1.86541 -1.16186 0.81792 -2.47493 -2.13854 
0.81792 -2.47493 -1.23782 0.81792 -1.75888 -2.13854 0.81866 -2.6465 -1.91027 
0.81866 -2.6465 -1.46609 0.81866 -1.58731 -1.91027 0.81914 -2.31566 -2.22623 
0.81914 -2.31566 -1.15012 0.81914 -1.91815 -2.22623 0.81914 -1.91815 -1.15012 
0.82533 -2.26641 -2.23267 0.82533 -2.26641 -1.14368 0.82533 -1.9674 -2.23267 
0.82533 -1.9674 -1.14368 0.82631 -2.52566 -2.07565 0.82631 -2.52566 -1.30071 
0.82631 -1.70816 -2.07565 0.82946 -2.21679 -2.23774 0.82946 -2.21679 -1.13861 
0.82946 -2.01703 -2.23774 0.82946 -2.01703 -1.13861 0.83005 -2.42397 -2.15371 
0.83005 -2.42397 -1.22264 0.83005 -1.80985 -2.15371 0.83005 -1.80985 -1.22264 
0.83097 -2.65274 -1.83776 0.83097 -2.65274 -1.5386 0.83097 -1.58107 -1.83776 
0.83097 -1.58107 -1.5386 0.83147 -2.57053 -2.00894 0.83147 -2.57053 -1.36742 
0.83147 -2.11691 -2.24375 0.83147 -2.11691 -1.13261 0.83147 -1.66329 -2.00894 
0.83151 -2.16691 -2.24144 0.83151 -2.16691 -1.13492 0.83151 -2.06691 -2.24144 
0.83151 -2.06691 -1.13492 0.83874 -2.65607 -1.76443 0.83874 -2.65607 -1.61193 
0.83874 -1.57774 -1.76443 0.83874 -1.57774 -1.61193 0.8398 -2.37178 -2.16753 
0.8398 -2.37178 -1.20882 0.8398 -1.86204 -2.16753 0.8398 -1.86204 -1.20882 
0.84119 -2.65765 -1.68818 0.84119 -1.57617 -1.68818 0.8417 -2.47665 -2.09083 
0.8417 -2.47665 -1.28553 0.8417 -1.75716 -2.09083 0.8417 -1.75716 -1.28553 
0.84461 -2.58709 -1.94425 0.84461 -2.58709 -1.43211 0.84461 -1.64673 -1.94425 
0.84461 -1.64673 -1.43211 0.84711 -2.31909 -2.17962 0.84711 -2.31909 -1.19673 
0.84711 -1.91472 -2.17962 0.84711 -1.91472 -1.19673 0.84737 -2.52599 -2.02673 
0.84737 -2.52599 -1.34962 0.84737 -1.70783 -2.02673 0.84737 -1.70783 -1.34962 
0.85144 -2.2668 -2.19075 0.85144 -2.2668 -1.18561 0.85144 -1.96702 -2.19075 
0.85144 -1.96702 -1.18561 0.85467 -2.42662 -2.10485 0.85467 -2.42662 -1.27151 
0.85467 -1.80719 -2.10485 0.85467 -1.80719 -1.27151 0.85565 -2.21713 -2.19594 
0.85565 -2.21713 -1.18041 0.85565 -2.01669 -2.19594 0.85565 -2.01669 -1.18041 
0.85771 -2.16696 -2.19986 0.85771 -2.16696 -1.17649 0.85771 -2.06685 -2.19986 
0.85771 -2.06685 -1.17649 0.85773 -2.11691 -2.20228 0.85773 -2.11691 -1.17407 
0.85926 -2.59401 -1.87271 0.85926 -2.59401 -1.50365 0.85926 -1.6398 -1.87271 
0.85926 -1.6398 -1.50365 0.86321 -2.47731 -2.0417 0.86321 -2.47731 -1.33465 
0.86321 -1.75651 -2.0417 0.86321 -1.75651 -1.33465 0.86492 -2.37466 -2.11885 
0.86492 -2.37466 -1.25751 0.86492 -1.85916 -2.11885 0.86492 -1.85916 -1.25751 
0.86603 -2.52516 -1.97685 0.86603 -2.52516 -1.3995 0.86603 -1.70866 -1.97685 
0.86603 -1.70866 -1.3995 0.86917 -2.59872 -1.79955 0.86917 -2.59872 -1.5768 
0.86917 -1.63509 -1.79955 0.86917 -1.63509 -1.5768 0.87257 -2.32192 -2.13156 
0.87257 -2.32192 -1.2448 0.87257 -1.91189 -2.13156 0.87257 -1.91189 -1.2448 
0.87414 -2.60108 -1.72641 0.87414 -2.60108 -1.64994 0.87414 -1.63274 -1.72641 
0.87414 -1.63274 -1.64994 0.87655 -2.42736 -2.05597 0.87655 -2.42736 -1.32038 
0.87655 -1.80645 -2.05597 0.87655 -1.80645 -1.32038 0.87742 -2.26979 -2.14288 
0.87742 -2.26979 -1.23347 0.87742 -1.96402 -2.14288 0.87742 -1.96402 -1.23347 
0.87975 -2.21723 -2.1529 0.87975 -2.21723 -1.22345 0.87975 -2.01659 -2.1529 
0.87975 -2.01659 -1.22345 0.88192 -2.11691 -2.15957 0.88192 -2.11691 -1.21678 
0.88195 -2.16713 -2.15683 0.88195 -2.16713 -1.21952 0.88195 -2.06668 -2.15683 
0.88195 -2.06668 -1.21952 0.88222 -2.47669 -1.99188 0.88222 -2.47669 -1.38448 
0.88222 -1.75712 -1.99188 0.88222 -1.75712 -1.38448 0.88281 -2.53307 -1.90605 
0.88281 -2.53307 -1.47031 0.88281 -1.70075 -1.90605 0.88281 -1.70075 -1.47031 
0.8873 -2.37681 -2.06915 0.8873 -2.37681 -1.3072 0.8873 -1.857 -2.06915 
0.8873 -1.857 -1.3072 0.89486 -2.53875 -1.83408 0.89486 -2.53875 -1.54228 
0.89486 -1.69507 -1.83408 0.89486 -1.69507 -1.54228 0.89544 -2.32415 -2.08217 
0.89544 -2.32415 -1.29418 0.89544 -1.90967 -2.08217 0.89544 -1.90967 -1.29418 
0.89592 -2.42721 -2.00604 0.89592 -2.42721 -1.37031 0.89592 -1.8066 -2.00604 
0.89592 -1.8066 -1.37031 0.89687 -2.47803 -1.94353 0.89687 -2.47803 -1.43282 
0.89687 -1.75578 -1.94353 0.89687 -1.75578 -1.43282 0.90092 -2.27229 -2.09339 
0.90092 -2.27229 -1.28296 0.90092 -1.96152 -2.09339 0.90092 -1.96152 -1.28296 
0.90211 -2.54217 -1.76132 0.90211 -2.54217 -1.61503 0.90211 -1.69165 -1.76132 
0.90211 -1.69165 -1.61503 0.90374 -2.21973 -2.10373 0.90374 -2.21973 -1.27262 
0.90374 -2.01408 -2.10373 0.90374 -2.01408 -1.27262 0.90394 -2.16718 -2.11288 
0.90394 -2.16718 -1.26348 0.90394 -2.06663 -2.11288 0.90394 -2.06663 -1.26348 
0.90399 -2.11691 -2.11573 0.90399 -2.11691 -1.26062 0.90453 -2.54331 -1.68818 
0.90453 -1.69051 -1.68818 0.90708 -2.37685 -2.0193 0.90708 -2.37685 -1.35705 
0.90708 -1.85696 -2.0193 0.90708 -1.85696 -1.35705 0.91106 -2.42869 -1.95792 
0.91106 -2.42869 -1.41843 0.91106 -1.80513 -1.95792 0.91106 -1.80513 -1.41843 
0.91147 -2.48491 -1.87202 0.91147 -2.48491 -1.50433 0.91147 -1.74891 -1.87202 
0.91147 -1.74891 -1.50433 0.91566 -2.32575 -2.03162 0.91566 -2.32575 -1.34473 
0.91566 -1.90806 -2.03162 0.91566 -1.90806 -1.34473 0.92133 -2.48953 -1.79907 
0.92133 -2.48953 -1.57729 0.92133 -1.74428 -1.79907 0.92133 -1.74428 -1.57729 
0.92164 -2.27406 -2.04297 0.92164 -2.27406 -1.33338 0.92164 -1.95975 -2.04297 
0.92164 -1.95975 -1.33338 0.92272 -2.3782 -1.97156 0.92272 -2.3782 -1.40479 
0.92272 -1.85562 -1.97156 0.92272 -1.85562 -1.40479 0.92388 -2.42937 -1.90912 
0.92388 -2.42937 -1.46723 0.92388 -2.11691 -2.07086 0.92388 -2.11691 -1.30549 
0.92388 -1.80445 -1.90912 0.92388 -1.80445 -1.46723 0.92501 -2.22193 -2.05331 
0.92501 -2.22193 -1.32304 0.92501 -2.01189 -2.05331 0.92501 -2.01189 -1.32304 
0.92576 -2.16949 -2.06262 0.92576 -2.16949 -1.31374 0.92576 -2.06432 -2.06262 
0.92576 -2.06432 -1.31374 0.92628 -2.49185 -1.72596 0.92628 -2.49185 -1.65039 
0.92628 -1.74196 -1.72596 0.92628 -1.74196 -1.65039 0.93178 -2.32717 -1.98411 
0.93178 -2.32717 -1.39224 0.93178 -1.90664 -1.98411 0.93178 -1.90664 -1.39224 
0.93606 -2.37909 -1.92283 0.93606 -2.37909 -1.45353 0.93606 -1.85473 -1.92283 
0.93606 -1.85473 -1.45353 0.93638 -2.43489 -1.83675 0.93638 -2.43489 -1.5396 
0.93638 -1.79892 -1.83675 0.93638 -1.79892 -1.5396 0.93819 -2.27435 -1.9964 
0.93819 -2.27435 -1.37995 0.93819 -1.95946 -1.9964 0.93819 -1.95946 -1.37995 
0.94154 -2.11691 -2.02507 0.94154 -2.11691 -1.35129 0.94196 -2.22222 -2.00696 
0.94196 -2.22222 -1.3694 0.94196 -2.0116 -2.00696 0.94196 -2.0116 -1.3694 
0.94306 -2.16953 -2.01661 0.94306 -2.16953 -1.35974 0.94306 -2.06428 -2.01661 
0.94306 -2.06428 -1.35974 0.94381 -2.43869 -1.76358 0.94381 -2.43869 -1.61278 
0.94381 -1.79512 -1.76358 0.94381 -1.79512 -1.61278 0.94555 -2.32806 -1.93586 
0.94555 -2.32806 -1.44049 0.94555 -1.90576 -1.93586 0.94555 -1.90576 -1.44049 
0.9465 -2.43961 -1.68818 0.9465 -1.7942 -1.68818 0.94693 -2.37936 -1.87376 
0.94693 -2.37936 -1.50259 0.94693 -1.85445 -1.87376 0.94693 -1.85445 -1.50259 
0.9525 -2.27539 -1.94823 0.9525 -2.27539 -1.42812 0.9525 -1.95842 -1.94823 
0.9525 -1.95842 -1.42812 0.95661 -2.22225 -1.95983 0.95661 -2.22225 -1.41653 
0.95661 -2.01156 -1.95983 0.95661 -2.01156 -1.41653 0.95694 -2.11691 -1.97846 
0.95694 -2.11691 -1.39789 0.95694 -2.32841 -1.88698 0.95694 -2.32841 -1.48937 
0.95694 -1.9054 -1.88698 0.95694 -1.9054 -1.48937 0.95704 -2.38407 -1.80085 
0.95704 -2.38407 -1.57551 0.95704 -1.84974 -1.80085 0.95704 -1.84974 -1.57551 
0.95815 -2.16966 -1.96955 0.95815 -2.16966 -1.40681 0.95815 -2.06416 -1.96955 
0.95815 -2.06416 -1.40681 0.96257 -2.38528 -1.72596 0.96257 -2.38528 -1.65039 
0.96257 -1.84853 -1.72596 0.96257 -1.84853 -1.65039 0.96447 -2.27598 -1.89913 
0.96447 -2.27598 -1.47723 0.96447 -1.95784 -1.89913 0.96447 -1.95784 -1.47723 
0.96593 -2.32823 -1.83761 0.96593 -2.32823 -1.53875 0.96593 -1.90558 -1.83761 
0.96593 -1.90558 -1.53875 0.9691 -2.22286 -1.91093 0.9691 -2.22286 -1.46543 
0.9691 -2.01095 -1.91093 0.9691 -2.01095 -1.46543 0.97003 -2.11691 -1.93116 
0.97003 -2.11691 -1.4452 0.97083 -2.1697 -1.92206 0.97083 -2.1697 -1.45429 
0.97083 -2.06412 -1.92206 0.97083 -2.06412 -1.45429 0.97396 -2.27595 -1.84977 
0.97396 -2.27595 -1.52658 0.97396 -1.95787 -1.84977 0.97396 -1.95787 -1.52658 
0.97415 -2.33003 -1.7631 0.97415 -2.33003 -1.61325 0.97415 -1.90378 -1.7631 
0.97415 -1.90378 -1.61325 0.97689 -2.33063 -1.68818 0.97689 -1.90318 -1.68818 
0.97912 -2.2232 -1.86146 0.97912 -2.2232 -1.5149 0.97912 -2.01062 -1.86146 
0.97912 -2.01062 -1.5149 0.98079 -2.2762 -1.80081 0.98079 -2.2762 -1.57554 
0.98079 -2.11691 -1.88327 0.98079 -2.11691 -1.49309 0.98079 -1.95762 -1.80081 
0.98079 -1.95762 -1.57554 0.9814 -2.17013 -1.87263 0.9814 -2.17013 -1.50372 
0.9814 -2.06368 -1.87263 0.9814 -2.06368 -1.50372 0.98631 -2.27741 -1.72594 
0.98631 -2.27741 -1.65042 0.98631 -1.95641 -1.72594 0.98631 -1.95641 -1.65042 
0.98648 -2.22347 -1.81265 0.98648 -2.22347 -1.56371 0.98648 -2.01035 -1.81265 
0.98648 -2.01035 -1.56371 0.98918 -2.11691 -1.83491 0.98918 -2.11691 -1.54145 
0.98928 -2.17017 -1.82412 0.98928 -2.17017 -1.55224 0.98928 -2.06365 -1.82412 
0.98928 -2.06365 -1.55224 0.99144 -2.22348 -1.76354 0.99144 -2.22348 -1.61282 
0.99144 -2.01033 -1.76354 0.99144 -2.01033 -1.61282 0.99427 -2.22379 -1.68818 
0.99427 -2.01003 -1.68818 0.99479 -2.17027 -1.77499 0.99479 -2.17027 -1.60136 
0.99479 -2.06354 -1.77499 0.99479 -2.06354 -1.60136 0.99518 -2.11691 -1.78619 
0.99518 -2.11691 -1.59016 0.99786 -2.17031 -1.72594 0.99786 -2.17031 -1.65042 
0.99786 -2.06351 -1.72594 0.99786 -2.06351 -1.65042 0.9988 -2.11691 -1.73724 
0.9988 -2.11691 -1.63911 1 -2.11691 -1.68818 -1 0 -2.70763 
-0.9988 0 -2.75669 -0.9988 0 -2.65856 -0.99786 -0.0534 -2.74539 
-0.99786 -0.0534 -2.66987 -0.99786 0.0534 -2.74539 -0.99786 0.0534 -2.66987 
-0.99518 0 -2.80564 -0.99518 0 -2.60961 -0.99479 -0.05337 -2.79444 
-0.99479 -0.05337 -2.62081 -0.99479 0.05337 -2.79444 -0.99479 0.05337 -2.62081 
-0.99427 -0.10688 -2.70763 -0.99427 0.10688 -2.70763 -0.99144 -0.10657 -2.78299 
-0.99144 -0.10657 -2.63227 -0.99144 0.10657 -2.78299 -0.99144 0.10657 -2.63227 
-0.98928 -0.05326 -2.84357 -0.98928 -0.05326 -2.57168 -0.98928 0.05326 -2.84357 
-0.98928 0.05326 -2.57168 -0.98918 0 -2.85436 -0.98918 0 -2.5609 
-0.98648 -0.10656 -2.8321 -0.98648 -0.10656 -2.58315 -0.98648 0.10656 -2.8321 
-0.98648 0.10656 -2.58315 -0.98631 -0.1605 -2.74539 -0.98631 -0.1605 -2.66986 
-0.98631 0.1605 -2.74539 -0.98631 0.1605 -2.66986 -0.9814 -0.05322 -2.89208 
-0.9814 -0.05322 -2.52317 -0.9814 0.05322 -2.89208 -0.9814 0.05322 -2.52317 
-0.98079 -0.15929 -2.82026 -0.98079 -0.15929 -2.59499 -0.98079 0 -2.90272 
-0.98079 0 -2.51254 -0.98079 0.15929 -2.82026 -0.98079 0.15929 -2.59499 
-0.97912 -0.10629 -2.88091 -0.97912 -0.10629 -2.53435 -0.97912 0.10629 -2.88091 
-0.97912 0.10629 -2.53435 -0.97689 -0.21372 -2.70763 -0.97689 0.21372 -2.70763 
-0.97415 -0.21312 -2.78255 -0.97415 -0.21312 -2.6327 -0.97415 0.21312 -2.78255 
-0.97415 0.21312 -2.6327 -0.97396 -0.15904 -2.86922 -0.97396 -0.15904 -2.54603 
-0.97396 0.15904 -2.86922 -0.97396 0.15904 -2.54603 -0.97083 -0.05279 -2.94151 
-0.97083 -0.05279 -2.47374 -0.97083 0.05279 -2.94151 -0.97083 0.05279 -2.47374 
-0.97003 0 -2.95061 -0.97003 0 -2.46465 -0.9691 -0.10595 -2.93038 
-0.9691 -0.10595 -2.48488 -0.9691 0.10595 -2.93038 -0.9691 0.10595 -2.48488 
-0.96593 -0.21132 -2.85706 -0.96593 -0.21132 -2.5582 -0.96593 0.21132 -2.85706 
-0.96593 0.21132 -2.5582 -0.96447 -0.15907 -2.91857 -0.96447 -0.15907 -2.49668 
-0.96447 0.15907 -2.91857 -0.96447 0.15907 -2.49668 -0.96257 -0.26838 -2.74541 
-0.96257 -0.26838 -2.66984 -0.96257 0.26838 -2.74541 -0.96257 0.26838 -2.66984 
-0.95815 -0.05275 -2.989 -0.95815 -0.05275 -2.42626 -0.95815 0.05275 -2.989 
-0.95815 0.05275 -2.42626 -0.95704 -0.26716 -2.8203 -0.95704 -0.26716 -2.59496 
-0.95704 0.26716 -2.8203 -0.95704 0.26716 -2.59496 -0.95694 -0.2115 -2.90643 
-0.95694 -0.2115 -2.50882 -0.95694 0.2115 -2.90643 -0.95694 0.2115 -2.50882 
-0.95694 0 -2.99791 -0.95694 0 -2.41734 -0.95661 -0.10535 -2.97928 
-0.95661 -0.10535 -2.43598 -0.95661 0.10535 -2.97928 -0.95661 0.10535 -2.43598 
-0.9525 -0.15848 -2.96768 -0.9525 -0.15848 -2.44757 -0.9525 0.15848 -2.96768 
-0.9525 0.15848 -2.44757 -0.94693 -0.26245 -2.89321 -0.94693 -0.26245 -2.52204 
-0.94693 0.26245 -2.89321 -0.94693 0.26245 -2.52204 -0.9465 -0.32271 -2.70763 
-0.9465 0.32271 -2.70763 -0.94555 -0.21115 -2.95531 -0.94555 -0.21115 -2.45994 
-0.94555 0.21115 -2.95531 -0.94555 0.21115 -2.45994 -0.94381 -0.32179 -2.78303 
-0.94381 -0.32179 -2.63223 -0.94381 0.32179 -2.78303 -0.94381 0.32179 -2.63223 
-0.94306 -0.05263 -3.03606 -0.94306 -0.05263 -2.37919 -0.94306 0.05263 -3.03606 
-0.94306 0.05263 -2.37919 -0.94196 -0.10531 -3.02641 -0.94196 -0.10531 -2.38885 
-0.94196 0.10531 -3.02641 -0.94196 0.10531 -2.38885 -0.94154 0 -3.04452 
-0.94154 0 -2.37074 -0.93819 -0.15744 -3.01585 -0.93819 -0.15744 -2.3994 
-0.93819 0.15744 -3.01585 -0.93819 0.15744 -2.3994 -0.93638 -0.31799 -2.8562 
-0.93638 -0.31799 -2.55905 -0.93638 0.31799 -2.8562 -0.93638 0.31799 -2.55905 
-0.93606 -0.26218 -2.94228 -0.93606 -0.26218 -2.47298 -0.93606 0.26218 -2.94228 
-0.93606 0.26218 -2.47298 -0.93178 -0.21026 -3.00356 -0.93178 -0.21026 -2.41169 
-0.93178 0.21026 -3.00356 -0.93178 0.21026 -2.41169 -0.92628 -0.37495 -2.74541 
-0.92628 -0.37495 -2.66984 -0.92628 0.37495 -2.74541 -0.92628 0.37495 -2.66984 
-0.92576 -0.05258 -3.08207 -0.92576 -0.05258 -2.33319 -0.92576 0.05258 -3.08207 
-0.92576 0.05258 -2.33319 -0.92501 -0.10502 -3.07276 -0.92501 -0.10502 -2.34249 
-0.92501 0.10502 -3.07276 -0.92501 0.10502 -2.34249 -0.92388 -0.31246 -2.92857 
-0.92388 -0.31246 -2.48668 -0.92388 0 -3.09031 -0.92388 0 -2.32494 
-0.92388 0.31246 -2.92857 -0.92388 0.31246 -2.48668 -0.92272 -0.26129 -2.99101 
-0.92272 -0.26129 -2.42424 -0.92272 0.26129 -2.99101 -0.92272 0.26129 -2.42424 
-0.92164 -0.15716 -3.06242 -0.92164 -0.15716 -2.35283 -0.92164 0.15716 -3.06242 
-0.92164 0.15716 -2.35283 -0.92133 -0.37262 -2.81852 -0.92133 -0.37262 -2.59674 
-0.92133 0.37262 -2.81852 -0.92133 0.37262 -2.59674 -0.91566 -0.20885 -3.05107 
-0.91566 -0.20885 -2.36418 -0.91566 0.20885 -3.05107 -0.91566 0.20885 -2.36418 
-0.91147 -0.368 -2.89147 -0.91147 -0.368 -2.52378 -0.91147 0.368 -2.89147 
-0.91147 0.368 -2.52378 -0.91106 -0.31178 -2.97737 -0.91106 -0.31178 -2.43788 
-0.91106 0.31178 -2.97737 -0.91106 0.31178 -2.43788 -0.90708 -0.25995 -3.03875 
-0.90708 -0.25995 -2.3765 -0.90708 0.25995 -3.03875 -0.90708 0.25995 -2.3765 
-0.90453 -0.4264 -2.70763 -0.90453 0.4264 -2.70763 -0.90399 0 -3.13518 
-0.90399 0 -2.28007 -0.90394 -0.05028 -3.13233 -0.90394 -0.05028 -2.28293 
-0.90394 0.05028 -3.13233 -0.90394 0.05028 -2.28293 -0.90374 -0.10282 -3.12318 
-0.90374 -0.10282 -2.29207 -0.90374 0.10282 -3.12318 -0.90374 0.10282 -2.29207 
-0.90211 -0.42526 -2.78077 -0.90211 -0.42526 -2.63448 -0.90211 0.42526 -2.78077 
-0.90211 0.42526 -2.63448 -0.90092 -0.15538 -3.11284 -0.90092 -0.15538 -2.30241 
-0.90092 0.15538 -3.11284 -0.90092 0.15538 -2.30241 -0.89687 -0.36113 -2.96298 
-0.89687 -0.36113 -2.45227 -0.89687 0.36113 -2.96298 -0.89687 0.36113 -2.45227 
-0.89592 -0.31031 -3.02549 -0.89592 -0.31031 -2.38976 -0.89592 0.31031 -3.02549 
-0.89592 0.31031 -2.38976 -0.89544 -0.20724 -3.10162 -0.89544 -0.20724 -2.31363 
-0.89544 0.20724 -3.10162 -0.89544 0.20724 -2.31363 -0.89486 -0.42184 -2.85352 
-0.89486 -0.42184 -2.56173 -0.89486 0.42184 -2.85352 -0.89486 0.42184 -2.56173 
-0.8873 -0.25991 -3.0886 -0.8873 -0.25991 -2.32665 -0.8873 0.25991 -3.0886 
-0.8873 0.25991 -2.32665 -0.88281 -0.41616 -2.9255 -0.88281 -0.41616 -2.48976 
-0.88281 0.41616 -2.9255 -0.88281 0.41616 -2.48976 -0.88222 -0.35979 -3.01133 
-0.88222 -0.35979 -2.40393 -0.88222 0.35979 -3.01133 -0.88222 0.35979 -2.40393 
-0.88195 -0.05022 -3.17628 -0.88195 -0.05022 -2.23897 -0.88195 0.05022 -3.17628 
-0.88195 0.05022 -2.23897 -0.88192 0 -3.17902 -0.88192 0 -2.23623 
-0.87975 -0.10032 -3.17235 -0.87975 -0.10032 -2.2429 -0.87975 0.10032 -3.17235 
-0.87975 0.10032 -2.2429 -0.87742 -0.15289 -3.16233 -0.87742 -0.15289 -2.25292 
-0.87742 0.15289 -3.16233 -0.87742 0.15289 -2.25292 -0.87655 -0.31045 -3.07542 
-0.87655 -0.31045 -2.33983 -0.87655 0.31045 -3.07542 -0.87655 0.31045 -2.33983 
-0.87414 -0.48417 -2.74586 -0.87414 -0.48417 -2.66939 -0.87414 0.48417 -2.74586 
-0.87414 0.48417 -2.66939 -0.87257 -0.20502 -3.15101 -0.87257 -0.20502 -2.26425 
-0.87257 0.20502 -3.15101 -0.87257 0.20502 -2.26425 -0.86917 -0.48181 -2.819 
-0.86917 -0.48181 -2.59625 -0.86917 0.48181 -2.819 -0.86917 0.48181 -2.59625 
-0.86603 -0.40825 -2.9963 -0.86603 -0.40825 -2.41895 -0.86603 0.40825 -2.9963 
-0.86603 0.40825 -2.41895 -0.86492 -0.25775 -3.1383 -0.86492 -0.25775 -2.27695 
-0.86492 0.25775 -3.1383 -0.86492 0.25775 -2.27695 -0.86321 -0.3604 -3.06115 
-0.86321 -0.3604 -2.3541 -0.86321 0.3604 -3.06115 -0.86321 0.3604 -2.3541 
-0.85926 -0.4771 -2.89216 -0.85926 -0.4771 -2.52309 -0.85926 0.4771 -2.89216 
-0.85926 0.4771 -2.52309 -0.85773 0 -3.22173 -0.85773 0 -2.19352 
-0.85771 -0.05006 -3.21931 -0.85771 -0.05006 -2.19594 -0.85771 0.05006 -3.21931 
-0.85771 0.05006 -2.19594 -0.85565 -0.10022 -3.21539 -0.85565 -0.10022 -2.19986 
-0.85565 0.10022 -3.21539 -0.85565 0.10022 -2.19986 -0.85467 -0.30971 -3.1243 
-0.85467 -0.30971 -2.29095 -0.85467 0.30971 -3.1243 -0.85467 0.30971 -2.29095 
-0.85144 -0.14989 -3.2102 -0.85144 -0.14989 -2.20506 -0.85144 0.14989 -3.2102 
-0.85144 0.14989 -2.20506 -0.84737 -0.40908 -3.04618 -0.84737 -0.40908 -2.36907 
-0.84737 0.40908 -3.04618 -0.84737 0.40908 -2.36907 -0.84711 -0.20219 -3.19907 
-0.84711 -0.20219 -2.21618 -0.84711 0.20219 -3.19907 -0.84711 0.20219 -2.21618 
-0.84461 -0.47018 -2.9637 -0.84461 -0.47018 -2.45156 -0.84461 0.47018 -2.9637 
-0.84461 0.47018 -2.45156 -0.8417 -0.35975 -3.11027 -0.8417 -0.35975 -2.30498 
-0.8417 0.35975 -3.11027 -0.8417 0.35975 -2.30498 -0.84119 -0.54074 -2.70763 
-0.84119 0.54074 -2.70763 -0.8398 -0.25487 -3.18698 -0.8398 -0.25487 -2.22827 
-0.8398 0.25487 -3.18698 -0.8398 0.25487 -2.22827 -0.83874 -0.53916 -2.78388 
-0.83874 -0.53916 -2.63138 -0.83874 0.53916 -2.78388 -0.83874 0.53916 -2.63138 
-0.83151 -0.05 -3.26089 -0.83151 0.05 -3.26089 -0.83147 -0.45362 -3.02838 
-0.83147 -0.45362 -2.38687 -0.83147 0 -3.2632 -0.83147 0.45362 -3.02838 
-0.83147 0.45362 -2.38687 -0.83097 -0.53584 -2.8572 -0.83097 -0.53584 -2.55805 
-0.83097 0.53584 -2.8572 -0.83097 0.53584 -2.55805 -0.83005 -0.30706 -3.17316 
-0.83005 -0.30706 -2.24209 -0.83005 0.30706 -3.17316 -0.83005 0.30706 -2.24209 
-0.82946 -0.09988 -3.25719 -0.82946 0.09988 -3.25719 -0.82631 -0.40875 -3.0951 
-0.82631 -0.40875 -2.32015 -0.82631 0.40875 -3.0951 -0.82631 0.40875 -2.32015 
-0.82533 -0.14951 -3.25212 -0.82533 -0.14951 -2.16313 -0.82533 0.14951 -3.25212 
-0.82533 0.14951 -2.16313 -0.81914 -0.19876 -3.24568 -0.81914 -0.19876 -2.16957 
-0.81914 0.19876 -3.24568 -0.81914 0.19876 -2.16957 -0.81866 -0.52959 -2.92972 
-0.81866 -0.52959 -2.48553 -0.81866 0.52959 -2.92972 -0.81866 0.52959 -2.48553 
-0.81792 -0.35803 -3.15798 -0.81792 -0.35803 -2.25727 -0.81792 0.35803 -3.15798 
-0.81792 0.35803 -2.25727 -0.81225 -0.25149 -3.23394 -0.81225 -0.25149 -2.18131 
-0.81225 0.25149 -3.23394 -0.81225 0.25149 -2.18131 -0.81086 -0.45348 -3.07757 
-0.81086 -0.45348 -2.33768 -0.81086 0.45348 -3.07757 -0.81086 0.45348 -2.33768 
-0.80787 -0.51451 -2.99507 -0.80787 -0.51451 -2.42018 -0.80787 0.51451 -2.99507 
-0.80787 0.51451 -2.42018 -0.80321 0 -3.30333 -0.80296 -0.59481 -2.74586 
-0.80296 -0.59481 -2.66939 -0.80296 0.59481 -2.74586 -0.80296 0.59481 -2.66939 
-0.80295 -0.30349 -3.22063 -0.80295 -0.30349 -2.19462 -0.80295 0.30349 -3.22063 
-0.80295 0.30349 -2.19462 -0.80291 -0.40726 -3.14292 -0.80291 -0.40726 -2.27234 
-0.80291 0.40726 -3.14292 -0.80291 0.40726 -2.27234 -0.80258 -0.04936 -3.30212 
-0.80258 0.04936 -3.30212 -0.80067 -0.09931 -3.29844 -0.80067 0.09931 -3.29844 
-0.79855 -0.59107 -2.82145 -0.79855 -0.59107 -2.5938 -0.79855 0.59107 -2.82145 
-0.79855 0.59107 -2.5938 -0.79671 -0.14926 -3.29326 -0.79671 0.14926 -3.29326 
-0.79335 -0.49705 -3.05909 -0.79335 -0.49705 -2.35616 -0.79335 0.49705 -3.05909 
-0.79335 0.49705 -2.35616 -0.79126 -0.35458 -3.20581 -0.79126 -0.35458 -2.20945 
-0.79126 0.35458 -3.20581 -0.79126 0.35458 -2.20945 -0.79063 -0.19858 -3.28682 
-0.79063 0.19858 -3.28682 -0.78833 -0.58617 -2.89455 -0.78833 -0.58617 -2.5207 
-0.78833 0.58617 -2.89455 -0.78833 0.58617 -2.5207 -0.78781 -0.45208 -3.12592 
-0.78781 -0.45208 -2.28933 -0.78781 0.45208 -3.12592 -0.78781 0.45208 -2.28933 
-0.78299 -0.24669 -3.27865 -0.78299 0.24669 -3.27865 -0.7796 -0.57307 -2.96025 
-0.7796 -0.57307 -2.455 -0.7796 0.57307 -2.96025 -0.7796 0.57307 -2.455 
-0.77723 -0.40462 -3.1895 -0.77723 -0.40462 -2.22575 -0.77723 0.40462 -3.1895 
-0.77723 0.40462 -2.22575 -0.77417 -0.29891 -3.26558 -0.77417 0.29891 -3.26558 
-0.77301 0 -3.34202 -0.77237 -0.0493 -3.34088 -0.77237 0.0493 -3.34088 
-0.77074 -0.49597 -3.10759 -0.77074 -0.49597 -2.30766 -0.77074 0.49597 -3.10759 
-0.77074 0.49597 -2.30766 -0.76986 -0.09849 -3.3382 -0.76986 0.09849 -3.3382 
-0.76733 -0.55706 -3.02525 -0.76733 -0.55706 -2.39 -0.76733 0.55706 -3.02525 
-0.76733 0.55706 -2.39 -0.76597 -0.14839 -3.33315 -0.76597 0.14839 -3.33315 
-0.76294 -0.35052 -3.25082 -0.76294 0.35052 -3.25082 -0.76254 -0.44961 -3.17281 
-0.76254 0.44961 -3.17281 -0.76249 -0.647 -2.70763 -0.76249 0.647 -2.70763 
-0.76031 -0.64515 -2.78322 -0.76031 -0.64515 -2.63203 -0.76031 0.64515 -2.78322 
-0.76031 0.64515 -2.63203 -0.76014 -0.19791 -3.32651 -0.76014 0.19791 -3.32651 
-0.75378 -0.6396 -2.85838 -0.75378 -0.6396 -2.55687 -0.75378 0.6396 -2.85838 
-0.75378 0.6396 -2.55687 -0.75257 -0.24599 -3.31846 -0.75257 0.24599 -3.31846 
-0.75184 -0.53835 -3.0883 -0.75184 0.53835 -3.0883 -0.74934 -0.40082 -3.23472 
-0.74934 0.40082 -3.23472 -0.74716 -0.62826 -2.92453 -0.74716 -0.62826 -2.49072 
-0.74716 0.62826 -2.92453 -0.74716 0.62826 -2.49072 -0.74592 -0.49347 -3.15494 
-0.74592 0.49347 -3.15494 -0.74318 -0.29347 -3.30893 -0.74318 0.29347 -3.30893 
-0.74095 0 -3.37918 -0.74014 -0.04913 -3.37829 -0.74014 0.04913 -3.37829 
-0.73768 -0.09837 -3.37558 -0.73768 0.09837 -3.37558 -0.73714 -0.61406 -2.98969 
-0.73714 -0.61406 -2.42556 -0.73714 0.61406 -2.98969 -0.73714 0.61406 -2.42556 
-0.73454 -0.44546 -3.21951 -0.73454 0.44546 -3.21951 -0.73344 -0.14714 -3.37126 
-0.73344 0.14714 -3.37126 -0.73235 -0.3452 -3.29456 -0.73235 0.3452 -3.29456 
-0.72774 -0.19675 -3.36465 -0.72774 0.19675 -3.36465 -0.72743 -0.53608 -3.13595 
-0.72743 0.53608 -3.13595 -0.72377 -0.59706 -3.05357 -0.72377 0.59706 -3.05357 
-0.7201 -0.24468 -3.35693 -0.7201 0.24468 -3.35693 -0.71959 -0.69335 -2.74583 
-0.71959 -0.69335 -2.66943 -0.71959 0.69335 -2.74583 -0.71959 0.69335 -2.66943 
-0.71933 -0.39589 -3.27844 -0.71933 0.39589 -3.27844 -0.71834 -0.48963 -3.20184 
-0.71834 0.48963 -3.20184 -0.71519 -0.68961 -2.82141 -0.71519 -0.68961 -2.59385 
-0.71519 0.68961 -2.82141 -0.71519 0.68961 -2.59385 -0.71082 -0.29225 -3.34742 
-0.71082 0.29225 -3.34742 -0.70937 -0.68169 -2.88674 -0.70937 -0.68169 -2.52851 
-0.70937 0.68169 -2.88674 -0.70937 0.68169 -2.52851 -0.70711 -0.57735 -3.11587 
-0.70711 0 -3.41473 -0.70711 0.57735 -3.11587 -0.70626 -0.04907 -3.41388 
-0.70626 0.04907 -3.41388 -0.70484 -0.44065 -3.26353 -0.70484 0.44065 -3.26353 
-0.7037 -0.09802 -3.41133 -0.7037 0.09802 -3.41133 -0.70144 -0.66928 -2.95269 
-0.70144 -0.66928 -2.46256 -0.70144 0.66928 -2.95269 -0.70144 0.66928 -2.46256 
-0.70019 -0.53282 -3.18285 -0.70019 0.53282 -3.18285 -0.69987 -0.33887 -3.33639 
-0.69987 0.33887 -3.33639 -0.69945 -0.14673 -3.40708 -0.69945 0.14673 -3.40708 
-0.69352 -0.19509 -3.40115 -0.69352 0.19509 -3.40115 -0.68995 -0.65392 -3.01804 
-0.68995 0.65392 -3.01804 -0.68862 -0.48434 -3.24727 -0.68862 0.48434 -3.24727 
-0.68728 -0.38984 -3.32054 -0.68728 0.38984 -3.32054 -0.68592 -0.24298 -3.39354 
-0.68592 0.24298 -3.39354 -0.68023 -0.57443 -3.16294 -0.68023 0.57443 -3.16294 
-0.67666 -0.29028 -3.38429 -0.67666 0.29028 -3.38429 -0.67524 -0.63585 -3.08146 
-0.67524 0.63585 -3.08146 -0.67472 -0.73807 -2.70763 -0.67472 0.73807 -2.70763 
-0.67296 -0.43461 -3.30616 -0.67296 0.43461 -3.30616 -0.67276 -0.73592 -2.78382 
-0.67276 -0.73592 -2.63143 -0.67276 0.73592 -2.78382 -0.67276 0.73592 -2.63143 
-0.67156 0 -3.44858 -0.67085 -0.52775 -3.22863 -0.67085 0.52775 -3.22863 
-0.67066 -0.04913 -3.44776 -0.67066 0.04913 -3.44776 -0.66871 -0.72989 -2.84936 
-0.66871 -0.72989 -2.56589 -0.66871 0.72989 -2.84936 -0.66871 0.72989 -2.56589 
-0.66795 -0.09837 -3.4453 -0.66795 0.09837 -3.4453 -0.66577 -0.33689 -3.3734 
-0.66577 0.33689 -3.3734 -0.66364 -0.14714 -3.44107 -0.66364 0.14714 -3.44107 
-0.66174 -0.72069 -2.91429 -0.66174 -0.72069 -2.50096 -0.66174 0.72069 -2.91429 
-0.66174 0.72069 -2.50096 -0.65935 -0.61387 -3.1417 -0.65935 0.61387 -3.1417 
-0.65706 -0.47855 -3.29009 -0.65706 0.47855 -3.29009 -0.65703 -0.19675 -3.43537 
-0.65703 0.19675 -3.43537 -0.65328 -0.38268 -3.36091 -0.65328 0.38268 -3.36091 
-0.65216 -0.70736 -2.98025 -0.65216 0.70736 -2.98025 -0.65136 -0.56982 -3.20867 
-0.65136 0.56982 -3.20867 -0.6493 -0.24468 -3.42772 -0.6493 0.24468 -3.42772 
-0.63979 -0.29225 -3.41844 -0.63979 0.29225 -3.41844 -0.63969 -0.5211 -3.27266 
-0.63969 0.5211 -3.27266 -0.63957 -0.69077 -3.04495 -0.63957 0.69077 -3.04495 
-0.63922 -0.42756 -3.34684 -0.63922 0.42756 -3.34684 -0.63439 0 -3.48064 
-0.63325 -0.0493 -3.48 -0.63325 0.0493 -3.48 -0.63083 -0.60954 -3.18775 
-0.63083 0.60954 -3.18775 -0.63057 -0.09849 -3.47748 -0.63057 0.09849 -3.47748 
-0.62877 -0.33887 -3.4075 -0.62877 0.33887 -3.4075 -0.62674 -0.7783 -2.74582 
-0.62674 -0.7783 -2.66943 -0.62674 0.7783 -2.74582 -0.62674 0.7783 -2.66943 
-0.62553 -0.67073 -3.10617 -0.62553 0.67073 -3.10617 -0.62552 -0.14839 -3.47359 
-0.62552 0.14839 -3.47359 -0.62403 -0.7745 -2.81122 -0.62403 -0.7745 -2.60403 
-0.62403 0.7745 -2.81122 -0.62403 0.7745 -2.60403 -0.62361 -0.4714 -3.33124 
-0.62361 0.4714 -3.33124 -0.62056 -0.56352 -3.25292 -0.62056 0.56352 -3.25292 
-0.61889 -0.19791 -3.46776 -0.61889 0.19791 -3.46776 -0.61875 -0.76718 -2.87668 
-0.61875 -0.76718 -2.53857 -0.61875 0.76718 -2.87668 -0.61875 0.76718 -2.53857 
-0.61292 -0.38984 -3.39491 -0.61292 0.38984 -3.39491 -0.6111 -0.7564 -2.9409 
-0.6111 0.7564 -2.9409 -0.61084 -0.24599 -3.4602 -0.61084 0.24599 -3.4602 
-0.60876 -0.64777 -3.16567 -0.60876 0.64777 -3.16567 -0.60651 -0.5141 -3.31413 
-0.60651 0.5141 -3.31413 -0.6013 -0.29347 -3.4508 -0.6013 0.29347 -3.4508 
-0.60031 -0.74181 -3.00654 -0.60031 0.74181 -3.00654 -0.60027 -0.6034 -3.23258 
-0.60027 0.6034 -3.23258 -0.59854 -0.43461 -3.38059 -0.59854 0.43461 -3.38059 
-0.5957 0 -3.51083 -0.59449 -0.04936 -3.51021 -0.59449 0.04936 -3.51021 
-0.59082 -0.09931 -3.5083 -0.59082 0.09931 -3.5083 -0.58794 -0.55557 -3.29556 
-0.58794 0.55557 -3.29556 -0.58777 -0.72413 -3.06841 -0.58777 0.72413 -3.06841 
-0.58694 -0.3452 -3.43998 -0.58694 0.3452 -3.43998 -0.58564 -0.14926 -3.50434 
-0.58564 0.14926 -3.50434 -0.58246 -0.47855 -3.36468 -0.58246 0.47855 -3.36468 
-0.5792 -0.19858 -3.49826 -0.5792 0.19858 -3.49826 -0.57854 -0.64204 -3.2107 
-0.57854 0.64204 -3.2107 -0.57735 -0.8165 -2.70763 -0.57735 0.8165 -2.70763 
-0.57611 -0.81475 -2.77303 -0.57611 -0.81475 -2.64222 -0.57611 0.81475 -2.77303 
-0.57611 0.81475 -2.64222 -0.57271 -0.70306 -3.12919 -0.57271 0.70306 -3.12919 
-0.57241 -0.80951 -2.83815 -0.57241 -0.80951 -2.5771 -0.57241 0.80951 -2.83815 
-0.57241 0.80951 -2.5771 -0.57102 -0.24669 -3.49062 -0.57102 0.24669 -3.49062 
-0.57081 -0.39589 -3.42696 -0.57081 0.39589 -3.42696 -0.56795 -0.5957 -3.27558 
-0.56795 0.5957 -3.27558 -0.56626 -0.80081 -2.90272 -0.56626 0.80081 -2.90272 
-0.56503 -0.5211 -3.34731 -0.56503 0.5211 -3.34731 -0.55796 -0.29891 -3.4818 
-0.55796 0.29891 -3.4818 -0.55768 -0.78868 -2.96645 -0.55768 0.78868 -2.96645 
-0.5559 -0.44065 -3.41246 -0.5559 0.44065 -3.41246 -0.55557 -0.67889 -3.18768 
-0.55557 0 -3.5391 -0.55557 0.67889 -3.18768 -0.55326 -0.05 -3.53913 
-0.55326 0.05 -3.53913 -0.54957 -0.09988 -3.53709 -0.54957 0.09988 -3.53709 
-0.54671 -0.77317 -3.02907 -0.54671 0.77317 -3.02907 -0.5466 -0.63439 -3.25423 
-0.5466 0.63439 -3.25423 -0.54529 -0.56352 -3.32819 -0.54529 0.56352 -3.32819 
-0.54449 -0.14951 -3.53296 -0.54449 0.14951 -3.53296 -0.54367 -0.83857 -2.74248 
-0.54367 -0.83857 -2.67277 -0.54367 0.83857 -2.74248 -0.54367 0.83857 -2.67277 
-0.54319 -0.35052 -3.47057 -0.54319 0.35052 -3.47057 -0.54112 -0.83496 -2.80782 
-0.54112 -0.83496 -2.60743 -0.54112 0.83496 -2.80782 -0.54112 0.83496 -2.60743 
-0.53964 -0.48434 -3.39625 -0.53964 0.48434 -3.39625 -0.53806 -0.19876 -3.52677 
-0.53806 0.19876 -3.52677 -0.53609 -0.82781 -2.87294 -0.53609 0.82781 -2.87294 
-0.5334 -0.75434 -3.09031 -0.5334 0.75434 -3.09031 -0.52862 -0.81724 -2.93714 
-0.52862 0.81724 -2.93714 -0.52709 -0.40082 -3.45697 -0.52709 0.40082 -3.45697 
-0.52631 -0.25149 -3.51987 -0.52631 0.25149 -3.51987 -0.52495 -0.6034 -3.3079 
-0.52495 0.6034 -3.3079 -0.52393 -0.67156 -3.23156 -0.52393 0.67156 -3.23156 
-0.52101 -0.52775 -3.37847 -0.52101 0.52775 -3.37847 -0.51864 -0.80296 -3.00135 
-0.51864 0.80296 -3.00135 -0.51781 -0.73229 -3.14991 -0.51781 0.73229 -3.14991 
-0.5141 0 -3.56535 -0.51301 -0.30349 -3.51057 -0.51301 0.30349 -3.51057 
-0.51188 -0.44546 -3.44216 -0.51188 0.44546 -3.44216 -0.51169 -0.05006 -3.56534 
-0.51169 0.05006 -3.56534 -0.50969 -0.86036 -2.70763 -0.50969 0.86036 -2.70763 
-0.50845 -0.85827 -2.77724 -0.50845 -0.85827 -2.63802 -0.50845 0.85827 -2.77724 
-0.50845 0.85827 -2.63802 -0.50776 -0.10022 -3.56327 -0.50776 0.10022 -3.56327 
-0.50636 -0.78556 -3.06328 -0.50636 0.78556 -3.06328 -0.50443 -0.85285 -2.84254 
-0.50443 0.85285 -2.84254 -0.50307 -0.64204 -3.28617 -0.50307 0.64204 -3.28617 
-0.50257 -0.14989 -3.55907 -0.50257 0.14989 -3.55907 -0.50104 -0.56982 -3.35898 
-0.50104 0.56982 -3.35898 -0.5 -0.70711 -3.20763 -0.5 0.70711 -3.20763 
-0.49824 -0.84375 -2.90726 -0.49824 0.84375 -2.90726 -0.49818 -0.35458 -3.49889 
-0.49818 0.35458 -3.49889 -0.49421 -0.48963 -3.42597 -0.49421 0.48963 -3.42597 
-0.49172 -0.76481 -3.12388 -0.49172 0.76481 -3.12388 -0.49145 -0.20219 -3.55474 
-0.49145 0.20219 -3.55474 -0.48924 -0.83114 -2.97191 -0.48924 0.83114 -2.97191 
-0.48187 -0.40462 -3.48485 -0.48187 0.40462 -3.48485 -0.48013 -0.60954 -3.33845 
-0.48013 0.60954 -3.33845 -0.48005 -0.67889 -3.2632 -0.48005 0.67889 -3.2632 
-0.47936 -0.25487 -3.54742 -0.47936 0.25487 -3.54742 -0.47808 -0.81487 -3.03539 
-0.47808 0.81487 -3.03539 -0.47523 -0.53282 -3.40781 -0.47523 0.53282 -3.40781 
-0.47486 -0.74095 -3.18249 -0.47486 0.74095 -3.18249 -0.4739 -0.87989 -2.74248 
-0.4739 -0.87989 -2.67277 -0.4739 0.87989 -2.74248 -0.4739 0.87989 -2.67277 
-0.47179 -0.87554 -2.81179 -0.47179 0.87554 -2.81179 -0.4714 0 -3.58955 
-0.46865 -0.05022 -3.58958 -0.46865 0.05022 -3.58958 -0.4666 -0.86813 -2.87687 
-0.4666 0.86813 -2.87687 -0.46554 -0.30706 -3.53768 -0.46554 0.30706 -3.53768 
-0.46518 -0.44961 -3.47016 -0.46518 0.44961 -3.47016 -0.46472 -0.10032 -3.58738 
-0.46472 0.10032 -3.58738 -0.46433 -0.79565 -3.09664 -0.46433 0.79565 -3.09664 
-0.45829 -0.8574 -2.94178 -0.45829 0.8574 -2.94178 -0.45804 -0.64777 -3.31639 
-0.45804 0.64777 -3.31639 -0.45532 -0.57443 -3.38786 -0.45532 0.57443 -3.38786 
-0.4547 -0.15289 -3.58505 -0.4547 0.15289 -3.58505 -0.45036 -0.35803 -3.52555 
-0.45036 0.35803 -3.52555 -0.44858 -0.77301 -3.15621 -0.44858 0.77301 -3.15621 
-0.4481 -0.84277 -3.00588 -0.4481 0.84277 -3.00588 -0.44731 -0.49347 -3.45355 
-0.44731 0.49347 -3.45355 -0.44338 -0.20502 -3.5802 -0.44338 0.20502 -3.5802 
-0.44229 -0.73229 -3.22544 -0.44229 0.73229 -3.22544 -0.438 -0.89898 -2.70763 
-0.438 0.89898 -2.70763 -0.43694 -0.89681 -2.77701 -0.43694 0.89681 -2.77701 
-0.4361 -0.82438 -3.06846 -0.4361 0.82438 -3.06846 -0.43529 -0.40726 -3.51053 
-0.43529 0.40726 -3.51053 -0.43407 -0.61387 -3.36697 -0.43407 0.61387 -3.36697 
-0.43378 -0.89032 -2.84606 -0.43378 0.89032 -2.84606 -0.43067 -0.25775 -3.57255 
-0.43067 0.25775 -3.57255 -0.42832 -0.53608 -3.43506 -0.42832 0.53608 -3.43506 
-0.42756 0 -3.61162 -0.42631 -0.88135 -2.91128 -0.42631 0.88135 -2.91128 
-0.4247 -0.05028 -3.61156 -0.4247 0.05028 -3.61156 -0.42156 -0.70306 -3.28034 
-0.42156 0.70306 -3.28034 -0.42122 -0.80321 -3.12885 -0.42122 0.80321 -3.12885 
-0.41829 -0.45208 -3.49544 -0.41829 0.45208 -3.49544 -0.41697 -0.86851 -2.97562 
-0.41697 0.86851 -2.97562 -0.41667 -0.30971 -3.5623 -0.41667 0.30971 -3.5623 
-0.41625 -0.76481 -3.19935 -0.41625 0.76481 -3.19935 -0.41555 -0.10282 -3.61136 
-0.41555 0.10282 -3.61136 -0.40825 -0.57735 -3.41473 -0.40825 0.57735 -3.41473 
-0.4058 -0.85186 -3.03877 -0.4058 0.85186 -3.03877 -0.40521 -0.15538 -3.60855 
-0.40521 0.15538 -3.60855 -0.40265 -0.35975 -3.54932 -0.40265 0.35975 -3.54932 
-0.39996 -0.49597 -3.47837 -0.39996 0.49597 -3.47837 -0.39938 -0.91612 -2.74249 
-0.39938 -0.91612 -2.67276 -0.39938 0.91612 -2.74249 -0.39938 0.91612 -2.67276 
-0.39855 -0.67073 -3.33315 -0.39855 0.67073 -3.33315 -0.39726 -0.91177 -2.81181 
-0.39726 0.91177 -2.81181 -0.39455 -0.90258 -2.87992 -0.39455 0.90258 -2.87992 
-0.394 -0.20724 -3.60307 -0.394 0.20724 -3.60307 -0.39285 -0.83147 -3.10047 
-0.39285 0.83147 -3.10047 -0.38901 -0.79565 -3.17196 -0.38901 0.79565 -3.17196 
-0.38747 -0.40875 -3.53394 -0.38747 0.40875 -3.53394 -0.38606 -0.89148 -2.94475 
-0.38606 0.89148 -2.94475 -0.38268 -0.75434 -3.24103 -0.38268 0 -3.63151 
-0.38268 0.75434 -3.24103 -0.38098 -0.25991 -3.59493 -0.38098 0.25991 -3.59493 
-0.38067 -0.53835 -3.45947 -0.38067 0.53835 -3.45947 -0.37569 -0.87647 -3.00872 
-0.37569 0.87647 -3.00872 -0.37444 -0.05258 -3.63338 -0.37444 0.05258 -3.63338 
-0.37384 -0.63585 -3.38286 -0.37384 0.63585 -3.38286 -0.36994 -0.45348 -3.51849 
-0.36994 0.45348 -3.51849 -0.36779 -0.31045 -3.58418 -0.36779 0.31045 -3.58418 
-0.36513 -0.10502 -3.63264 -0.36513 0.10502 -3.63264 -0.36353 -0.85773 -3.07115 
-0.36353 0.85773 -3.07115 -0.36084 -0.82438 -3.14373 -0.36084 0.82438 -3.14373 
-0.36079 -0.72413 -3.29539 -0.36079 0.72413 -3.29539 -0.36044 -0.93278 -2.70763 
-0.36044 0.93278 -2.70763 -0.35957 -0.93052 -2.77725 -0.35957 0.93052 -2.77725 
-0.35773 -0.92358 -2.84561 -0.35773 0.92358 -2.84561 -0.35566 -0.78556 -3.21398 
-0.35566 0.78556 -3.21398 -0.35479 -0.15716 -3.62927 -0.35479 0.15716 -3.62927 
-0.3542 -0.91227 -2.91331 -0.3542 0.91227 -2.91331 -0.35352 -0.3604 -3.57084 
-0.35352 0.3604 -3.57084 -0.35147 -0.49705 -3.50098 -0.35147 0.49705 -3.50098 
-0.34594 -0.59706 -3.4314 -0.34594 0.59706 -3.4314 -0.34452 -0.89908 -2.97773 
-0.34452 0.89908 -2.97773 -0.34345 -0.20885 -3.62328 -0.34345 0.20885 -3.62328 
-0.33855 -0.40908 -3.555 -0.33855 0.40908 -3.555 -0.33732 -0.69077 -3.3472 
-0.33732 0.69077 -3.3472 -0.33689 0 -3.64917 -0.33333 -0.88192 -3.04095 
-0.33333 0.88192 -3.04095 -0.33115 -0.85186 -3.11343 -0.33115 0.85186 -3.11343 
-0.33112 -0.25995 -3.6147 -0.33112 0.25995 -3.6147 -0.32843 -0.05263 -3.65069 
-0.32843 0.05263 -3.65069 -0.32776 -0.81487 -3.1857 -0.32776 0.81487 -3.1857 
-0.32144 -0.77317 -3.25434 -0.32144 0.77317 -3.25434 -0.3208 -0.9465 -2.74249 
-0.3208 0.9465 -2.74249 -0.32076 -0.45362 -3.5391 -0.32076 0.45362 -3.5391 
-0.31947 -0.94196 -2.81088 -0.31947 0.94196 -2.81088 -0.31878 -0.10531 -3.64959 
-0.31878 0.10531 -3.64959 -0.31786 -0.31031 -3.60355 -0.31786 0.31031 -3.60355 
-0.31763 -0.55706 -3.47495 -0.31763 0.55706 -3.47495 -0.3168 -0.93288 -2.87901 
-0.3168 0.93288 -2.87901 -0.31284 -0.91938 -2.9461 -0.31284 0.91938 -2.9461 
-0.31041 -0.65392 -3.39758 -0.31041 0.65392 -3.39758 -0.30822 -0.15744 -3.64582 
-0.30822 0.15744 -3.64582 -0.3037 -0.35979 -3.58985 -0.3037 0.35979 -3.58985 
-0.30233 -0.90399 -3.00995 -0.30233 0.90399 -3.00995 -0.30109 -0.87647 -3.08331 
-0.30109 0.87647 -3.08331 -0.29891 -0.74181 -3.30794 -0.29891 0.74181 -3.30794 
-0.29826 -0.84277 -3.15572 -0.29826 0.84277 -3.15572 -0.29594 -0.21026 -3.6394 
-0.29594 0.21026 -3.6394 -0.29372 -0.80296 -3.22627 -0.29372 0.80296 -3.22627 
-0.29028 0 -3.66457 -0.28868 -0.40825 -3.57365 -0.28868 0.40825 -3.57365 
-0.28744 -0.51451 -3.5155 -0.28744 0.51451 -3.5155 -0.28338 -0.26129 -3.63035 
-0.28338 0.26129 -3.63035 -0.28206 -0.61406 -3.44477 -0.28206 0.61406 -3.44477 
-0.28137 -0.05275 -3.66577 -0.28137 0.05275 -3.66577 -0.28108 -0.95968 -2.70763 
-0.28108 0.95968 -2.70763 -0.28043 -0.95743 -2.77608 -0.28043 0.95743 -2.77608 
-0.27845 -0.95069 -2.8442 -0.27845 0.95069 -2.8442 -0.27517 -0.93949 -2.91169 
-0.27517 0.93949 -2.91169 -0.27262 -0.70736 -3.35979 -0.27262 0.70736 -3.35979 
-0.27165 -0.10535 -3.66424 -0.27165 0.10535 -3.66424 -0.2706 -0.92388 -2.97822 
-0.2706 0.92388 -2.97822 -0.2701 -0.89908 -3.05215 -0.2701 0.89908 -3.05215 
-0.26975 -0.31178 -3.61869 -0.26975 0.31178 -3.61869 -0.26799 -0.86851 -3.1246 
-0.26799 0.86851 -3.1246 -0.26428 -0.83114 -3.19687 -0.26428 0.83114 -3.19687 
-0.26005 -0.15848 -3.66013 -0.26005 0.15848 -3.66013 -0.25882 -0.78868 -3.2653 
-0.25882 0.78868 -3.2653 -0.25607 -0.47018 -3.55223 -0.25607 0.47018 -3.55223 
-0.25536 -0.36113 -3.6045 -0.25536 0.36113 -3.6045 -0.25263 -0.57307 -3.48722 
-0.25263 0.57307 -3.48722 -0.24768 -0.21115 -3.65318 -0.24768 0.21115 -3.65318 
-0.24614 -0.96861 -2.74233 -0.24614 0.96861 -2.74233 -0.24506 -0.66928 -3.40906 
-0.24506 0.66928 -3.40906 -0.24481 -0.96408 -2.8107 -0.24481 0.96408 -2.8107 
-0.24298 0 -3.67766 -0.24216 -0.95502 -2.87876 -0.24216 0.95502 -2.87876 
-0.23848 -0.91938 -3.02047 -0.23848 0.91938 -3.02047 -0.23822 -0.94154 -2.94584 
-0.23822 0.94154 -2.94584 -0.23712 -0.89148 -3.09368 -0.23712 0.89148 -3.09368 
-0.23465 -0.26218 -3.64368 -0.23465 0.26218 -3.64368 -0.23416 -0.8574 -3.16591 
-0.23416 0.8574 -3.16591 -0.23388 -0.05279 -3.67846 -0.23388 0.05279 -3.67846 
-0.23327 -0.7564 -3.31872 -0.23327 0.7564 -3.31872 -0.22951 -0.81724 -3.23625 
-0.22951 0.81724 -3.23625 -0.22275 -0.10595 -3.67673 -0.22275 0.10595 -3.67673 
-0.22209 -0.52959 -3.52629 -0.22209 0.52959 -3.52629 -0.22094 -0.31246 -3.63151 
-0.22094 0.31246 -3.63151 -0.21787 -0.41616 -3.59043 -0.21787 0.41616 -3.59043 
-0.2169 -0.62826 -3.45478 -0.2169 0.62826 -3.45478 -0.21095 -0.15907 -3.67209 
-0.21095 0.15907 -3.67209 -0.21057 -0.97512 -2.77695 -0.21057 0.97512 -2.77695 
-0.20841 -0.96831 -2.84524 -0.20841 0.96831 -2.84524 -0.20667 -0.72069 -3.36937 
-0.20667 0.72069 -3.36937 -0.20568 -0.91227 -3.06182 -0.20568 0.91227 -3.06182 
-0.20526 -0.95694 -2.91289 -0.20526 0.95694 -2.91289 -0.20407 -0.93949 -2.9828 
-0.20407 0.93949 -2.9828 -0.20366 -0.88135 -3.13394 -0.20366 0.88135 -3.13394 
-0.19963 -0.84375 -3.20586 -0.19963 0.84375 -3.20586 -0.19881 -0.2115 -3.66457 
-0.19881 0.2115 -3.66457 -0.19509 -0.80081 -3.27388 -0.19509 0 -3.68841 
-0.19509 0.80081 -3.27388 -0.18692 -0.58617 -3.49596 -0.18692 0.58617 -3.49596 
-0.18558 -0.26245 -3.65456 -0.18558 0.26245 -3.65456 -0.18453 -0.4771 -3.56688 
-0.18453 0.4771 -3.56688 -0.18446 -0.05322 -3.68902 -0.18446 0.05322 -3.68902 
-0.18384 -0.368 -3.6191 -0.18384 0.368 -3.6191 -0.17912 -0.68169 -3.417 
-0.17912 0.68169 -3.417 -0.17515 -0.98393 -2.74233 -0.17515 0.98393 -2.74233 
-0.17448 -0.97918 -2.81139 -0.17448 0.97918 -2.81139 -0.17328 -0.10629 -3.68675 
-0.17328 0.10629 -3.68675 -0.1723 -0.90258 -3.10218 -0.1723 0.90258 -3.10218 
-0.17181 -0.97003 -2.87944 -0.17181 0.97003 -2.87944 -0.17139 -0.93288 -3.02443 
-0.17139 0.93288 -3.02443 -0.17114 -0.95502 -2.94979 -0.17114 0.95502 -2.94979 
-0.16924 -0.86813 -3.17422 -0.16924 0.86813 -3.17422 -0.16905 -0.76718 -3.32638 
-0.16905 0.76718 -3.32638 -0.16531 -0.82781 -3.24372 -0.16531 0.82781 -3.24372 
-0.16159 -0.15904 -3.68158 -0.16159 0.15904 -3.68158 -0.15076 -0.6396 -3.4614 
-0.15076 0.6396 -3.4614 -0.14958 -0.53584 -3.53859 -0.14958 0.53584 -3.53859 
-0.14943 -0.21132 -3.67355 -0.14943 0.21132 -3.67355 -0.14857 -0.31799 -3.64401 
-0.14857 0.31799 -3.64401 -0.14673 0 -3.6968 -0.1459 -0.42184 -3.60248 
-0.1459 0.42184 -3.60248 -0.14174 -0.72989 -3.37633 -0.14174 0.72989 -3.37633 
-0.13895 -0.98788 -2.77677 -0.13895 0.98788 -2.77677 -0.13843 -0.89032 -3.14141 
-0.13843 0.89032 -3.14141 -0.13798 -0.92358 -3.06535 -0.13798 0.92358 -3.06535 
-0.13795 -0.98079 -2.84558 -0.13795 0.98079 -2.84558 -0.13762 -0.96831 -2.91603 
-0.13762 0.96831 -2.91603 -0.13658 -0.95069 -2.98608 -0.13658 0.95069 -2.98608 
-0.13594 -0.05326 -3.69691 -0.13594 0.05326 -3.69691 -0.13491 -0.85285 -3.21206 
-0.13491 0.85285 -3.21206 -0.13053 -0.80951 -3.28004 -0.13053 0.80951 -3.28004 
-0.12447 -0.10656 -3.69411 -0.12447 0.10656 -3.69411 -0.11383 -0.59107 -3.50617 
-0.11383 0.59107 -3.50617 -0.11378 -0.68961 -3.42281 -0.11378 0.68961 -3.42281 
-0.11267 -0.26716 -3.66467 -0.11267 0.26716 -3.66467 -0.11264 -0.15929 -3.68841 
-0.11264 0.15929 -3.68841 -0.11138 -0.48181 -3.57679 -0.11138 0.48181 -3.57679 
-0.11089 -0.37262 -3.62896 -0.11089 0.37262 -3.62896 -0.10442 -0.99393 -2.74232 
-0.10442 0.99393 -2.74232 -0.10418 -0.91177 -3.10489 -0.10418 0.91177 -3.10489 
-0.10417 -0.87554 -3.17941 -0.10417 0.87554 -3.17941 -0.10377 -0.97918 -2.88211 
-0.10377 0.97918 -2.88211 -0.10375 -0.98918 -2.81138 -0.10375 0.98918 -2.81138 
-0.1036 -0.7745 -3.33165 -0.1036 0.7745 -3.33165 -0.10325 -0.94196 -3.02709 
-0.10325 0.94196 -3.02709 -0.10308 -0.96408 -2.95244 -0.10308 0.96408 -2.95244 
-0.1002 -0.83496 -3.24874 -0.1002 0.83496 -3.24874 -0.09802 0 -3.70281 
-0.08682 -0.05337 -3.70242 -0.08682 0.05337 -3.70242 -0.07625 -0.53916 -3.54637 
-0.07625 0.53916 -3.54637 -0.07619 -0.73592 -3.38039 -0.07619 0.73592 -3.38039 
-0.07559 -0.64515 -3.46794 -0.07559 0.64515 -3.46794 -0.0754 -0.32179 -3.65143 
-0.0754 0.32179 -3.65143 -0.07536 -0.10657 -3.69907 -0.07536 0.10657 -3.69907 
-0.07493 -0.21312 -3.68177 -0.07493 0.21312 -3.68177 -0.07315 -0.42526 -3.60974 
-0.07315 0.42526 -3.60974 -0.06963 -0.93052 -3.06719 -0.06963 0.93052 -3.06719 
-0.06961 -0.85827 -3.21608 -0.06961 0.85827 -3.21608 -0.06938 -0.89681 -3.14457 
-0.06938 0.89681 -3.14457 -0.06932 -0.97512 -2.9182 -0.06932 0.97512 -2.9182 
-0.06931 -0.99518 -2.77693 -0.06931 0.99518 -2.77693 -0.06914 -0.98788 -2.84657 
-0.06914 0.98788 -2.84657 -0.06845 -0.95743 -2.98805 -0.06845 0.95743 -2.98805 
-0.0654 -0.81475 -3.28374 -0.0654 0.81475 -3.28374 -0.04907 0 -3.70642 
-0.03824 -0.59481 -3.51058 -0.03824 0.59481 -3.51058 -0.03823 -0.48417 -3.58177 
-0.03823 0.48417 -3.58177 -0.0382 -0.69335 -3.42721 -0.0382 0.69335 -3.42721 
-0.0382 -0.7783 -3.33436 -0.0382 0.7783 -3.33436 -0.03779 -0.26838 -3.6702 
-0.03779 0.26838 -3.6702 -0.03779 -0.37495 -3.6339 -0.03779 0.37495 -3.6339 
-0.03776 -0.1605 -3.69394 -0.03776 0.1605 -3.69394 -0.03776 -0.0534 -3.70548 
-0.03776 0.0534 -3.70548 -0.03487 -0.91612 -3.10701 -0.03487 0.91612 -3.10701 
-0.03487 -0.9465 -3.02843 -0.03487 0.9465 -3.02843 -0.03485 -0.87989 -3.18153 
-0.03485 0.87989 -3.18153 -0.03485 -0.83857 -3.2513 -0.03485 0.83857 -3.2513 
-0.0347 -0.98393 -2.88277 -0.0347 0.98393 -2.88277 -0.0347 -0.96861 -2.95376 
-0.0347 0.96861 -2.95376 -0.0347 -0.99393 -2.81205 -0.0347 0.99393 -2.81205 
-0.0347 -0.9988 -2.74232 -0.0347 0.9988 -2.74232 0 -0.99758 -2.7771 
0 -0.99025 -2.84691 0 -0.97747 -2.91871 0 -0.95968 -2.98871 
0 -0.93278 -3.06807 0 -0.89898 -3.14563 0 -0.86036 -3.21731 
0 -0.8165 -3.28498 0 -0.73807 -3.38235 0 -0.647 -3.47012 
0 -0.54074 -3.54882 0 -0.4264 -3.61216 0 -0.32271 -3.65413 
0 -0.21372 -3.68452 0 -0.10688 -3.7019 0 0 -3.70763 
0 0.10688 -3.7019 0 0.21372 -3.68452 0 0.32271 -3.65413 
0 0.4264 -3.61216 0 0.54074 -3.54882 0 0.647 -3.47012 
0 0.73807 -3.38235 0 0.8165 -3.28498 0 0.86036 -3.21731 
0 0.89898 -3.14563 0 0.93278 -3.06807 0 0.95968 -2.98871 
0 0.97747 -2.91871 0 0.99025 -2.84691 0 0.99758 -2.7771 
0.0347 -0.9988 -2.74232 0.0347 0.9988 -2.74232 0.0347 -0.99393 -2.81205 
0.0347 0.99393 -2.81205 0.0347 -0.96861 -2.95376 0.0347 0.96861 -2.95376 
0.0347 -0.98393 -2.88277 0.0347 0.98393 -2.88277 0.03485 -0.83857 -3.2513 
0.03485 0.83857 -3.2513 0.03485 -0.87989 -3.18153 0.03485 0.87989 -3.18153 
0.03487 -0.9465 -3.02843 0.03487 0.9465 -3.02843 0.03487 -0.91612 -3.10701 
0.03487 0.91612 -3.10701 0.03776 -0.0534 -3.70548 0.03776 0.0534 -3.70548 
0.03776 -0.1605 -3.69394 0.03776 0.1605 -3.69394 0.03779 -0.37495 -3.6339 
0.03779 0.37495 -3.6339 0.03779 -0.26838 -3.6702 0.03779 0.26838 -3.6702 
0.0382 -0.7783 -3.33436 0.0382 0.7783 -3.33436 0.0382 -0.69335 -3.42721 
0.0382 0.69335 -3.42721 0.03823 -0.48417 -3.58177 0.03823 0.48417 -3.58177 
0.03824 -0.59481 -3.51058 0.03824 0.59481 -3.51058 0.04907 0 -3.70642 
0.0654 -0.81475 -3.28374 0.0654 0.81475 -3.28374 0.06845 -0.95743 -2.98805 
0.06845 0.95743 -2.98805 0.06914 -0.98788 -2.84657 0.06914 0.98788 -2.84657 
0.06931 -0.99518 -2.77693 0.06931 0.99518 -2.77693 0.06932 -0.97512 -2.9182 
0.06932 0.97512 -2.9182 0.06938 -0.89681 -3.14457 0.06938 0.89681 -3.14457 
0.06961 -0.85827 -3.21608 0.06961 0.85827 -3.21608 0.06963 -0.93052 -3.06719 
0.06963 0.93052 -3.06719 0.07315 -0.42526 -3.60974 0.07315 0.42526 -3.60974 
0.07493 -0.21312 -3.68177 0.07493 0.21312 -3.68177 0.07536 -0.10657 -3.69907 
0.07536 0.10657 -3.69907 0.0754 -0.32179 -3.65143 0.0754 0.32179 -3.65143 
0.07559 -0.64515 -3.46794 0.07559 0.64515 -3.46794 0.07619 -0.73592 -3.38039 
0.07619 0.73592 -3.38039 0.07625 -0.53916 -3.54637 0.07625 0.53916 -3.54637 
0.08682 -0.05337 -3.70242 0.08682 0.05337 -3.70242 0.09802 0 -3.70281 
0.1002 -0.83496 -3.24874 0.1002 0.83496 -3.24874 0.10308 -0.96408 -2.95244 
0.10308 0.96408 -2.95244 0.10325 -0.94196 -3.02709 0.10325 0.94196 -3.02709 
0.1036 -0.7745 -3.33165 0.1036 0.7745 -3.33165 0.10375 -0.98918 -2.81138 
0.10375 0.98918 -2.81138 0.10377 -0.97918 -2.88211 0.10377 0.97918 -2.88211 
0.10417 -0.87554 -3.17941 0.10417 0.87554 -3.17941 0.10418 -0.91177 -3.10489 
0.10418 0.91177 -3.10489 0.10442 -0.99393 -2.74232 0.10442 0.99393 -2.74232 
0.11089 -0.37262 -3.62896 0.11089 0.37262 -3.62896 0.11138 -0.48181 -3.57679 
0.11138 0.48181 -3.57679 0.11264 -0.15929 -3.68841 0.11264 0.15929 -3.68841 
0.11267 -0.26716 -3.66467 0.11267 0.26716 -3.66467 0.11378 -0.68961 -3.42281 
0.11378 0.68961 -3.42281 0.11383 -0.59107 -3.50617 0.11383 0.59107 -3.50617 
0.12447 -0.10656 -3.69411 0.12447 0.10656 -3.69411 0.13053 -0.80951 -3.28004 
0.13053 0.80951 -3.28004 0.13491 -0.85285 -3.21206 0.13491 0.85285 -3.21206 
0.13594 -0.05326 -3.69691 0.13594 0.05326 -3.69691 0.13658 -0.95069 -2.98608 
0.13658 0.95069 -2.98608 0.13762 -0.96831 -2.91603 0.13762 0.96831 -2.91603 
0.13795 -0.98079 -2.84558 0.13795 0.98079 -2.84558 0.13798 -0.92358 -3.06535 
0.13798 0.92358 -3.06535 0.13843 -0.89032 -3.14141 0.13843 0.89032 -3.14141 
0.13895 -0.98788 -2.77677 0.13895 0.98788 -2.77677 0.14174 -0.72989 -3.37633 
0.14174 0.72989 -3.37633 0.1459 -0.42184 -3.60248 0.1459 0.42184 -3.60248 
0.14673 0 -3.6968 0.14857 -0.31799 -3.64401 0.14857 0.31799 -3.64401 
0.14943 -0.21132 -3.67355 0.14943 0.21132 -3.67355 0.14958 -0.53584 -3.53859 
0.14958 0.53584 -3.53859 0.15076 -0.6396 -3.4614 0.15076 0.6396 -3.4614 
0.16159 -0.15904 -3.68158 0.16159 0.15904 -3.68158 0.16531 -0.82781 -3.24372 
0.16531 0.82781 -3.24372 0.16905 -0.76718 -3.32638 0.16905 0.76718 -3.32638 
0.16924 -0.86813 -3.17422 0.16924 0.86813 -3.17422 0.17114 -0.95502 -2.94979 
0.17114 0.95502 -2.94979 0.17139 -0.93288 -3.02443 0.17139 0.93288 -3.02443 
0.17181 -0.97003 -2.87944 0.17181 0.97003 -2.87944 0.1723 -0.90258 -3.10218 
0.1723 0.90258 -3.10218 0.17328 -0.10629 -3.68675 0.17328 0.10629 -3.68675 
0.17448 -0.97918 -2.81139 0.17448 0.97918 -2.81139 0.17515 -0.98393 -2.74233 
0.17515 0.98393 -2.74233 0.17912 -0.68169 -3.417 0.17912 0.68169 -3.417 
0.18384 -0.368 -3.6191 0.18384 0.368 -3.6191 0.18446 -0.05322 -3.68902 
0.18446 0.05322 -3.68902 0.18453 -0.4771 -3.56688 0.18453 0.4771 -3.56688 
0.18558 -0.26245 -3.65456 0.18558 0.26245 -3.65456 0.18692 -0.58617 -3.49596 
0.18692 0.58617 -3.49596 0.19509 -0.80081 -3.27388 0.19509 0 -3.68841 
0.19509 0.80081 -3.27388 0.19881 -0.2115 -3.66457 0.19881 0.2115 -3.66457 
0.19963 -0.84375 -3.20586 0.19963 0.84375 -3.20586 0.20366 -0.88135 -3.13394 
0.20366 0.88135 -3.13394 0.20407 -0.93949 -2.9828 0.20407 0.93949 -2.9828 
0.20526 -0.95694 -2.91289 0.20526 0.95694 -2.91289 0.20568 -0.91227 -3.06182 
0.20568 0.91227 -3.06182 0.20667 -0.72069 -3.36937 0.20667 0.72069 -3.36937 
0.20841 -0.96831 -2.84524 0.20841 0.96831 -2.84524 0.21057 -0.97512 -2.77695 
0.21057 0.97512 -2.77695 0.21095 -0.15907 -3.67209 0.21095 0.15907 -3.67209 
0.2169 -0.62826 -3.45478 0.2169 0.62826 -3.45478 0.21787 -0.41616 -3.59043 
0.21787 0.41616 -3.59043 0.22094 -0.31246 -3.63151 0.22094 0.31246 -3.63151 
0.22209 -0.52959 -3.52629 0.22209 0.52959 -3.52629 0.22275 -0.10595 -3.67673 
0.22275 0.10595 -3.67673 0.22951 -0.81724 -3.23625 0.22951 0.81724 -3.23625 
0.23327 -0.7564 -3.31872 0.23327 0.7564 -3.31872 0.23388 -0.05279 -3.67846 
0.23388 0.05279 -3.67846 0.23416 -0.8574 -3.16591 0.23416 0.8574 -3.16591 
0.23465 -0.26218 -3.64368 0.23465 0.26218 -3.64368 0.23712 -0.89148 -3.09368 
0.23712 0.89148 -3.09368 0.23822 -0.94154 -2.94584 0.23822 0.94154 -2.94584 
0.23848 -0.91938 -3.02047 0.23848 0.91938 -3.02047 0.24216 -0.95502 -2.87876 
0.24216 0.95502 -2.87876 0.24298 0 -3.67766 0.24481 -0.96408 -2.8107 
0.24481 0.96408 -2.8107 0.24506 -0.66928 -3.40906 0.24506 0.66928 -3.40906 
0.24614 -0.96861 -2.74233 0.24614 0.96861 -2.74233 0.24768 -0.21115 -3.65318 
0.24768 0.21115 -3.65318 0.25263 -0.57307 -3.48722 0.25263 0.57307 -3.48722 
0.25536 -0.36113 -3.6045 0.25536 0.36113 -3.6045 0.25607 -0.47018 -3.55223 
0.25607 0.47018 -3.55223 0.25882 -0.78868 -3.2653 0.25882 0.78868 -3.2653 
0.26005 -0.15848 -3.66013 0.26005 0.15848 -3.66013 0.26428 -0.83114 -3.19687 
0.26428 0.83114 -3.19687 0.26799 -0.86851 -3.1246 0.26799 0.86851 -3.1246 
0.26975 -0.31178 -3.61869 0.26975 0.31178 -3.61869 0.2701 -0.89908 -3.05215 
0.2701 0.89908 -3.05215 0.2706 -0.92388 -2.97822 0.2706 0.92388 -2.97822 
0.27165 -0.10535 -3.66424 0.27165 0.10535 -3.66424 0.27262 -0.70736 -3.35979 
0.27262 0.70736 -3.35979 0.27517 -0.93949 -2.91169 0.27517 0.93949 -2.91169
[truncated: 1,129,034 more chars]
